# Supplementary material for: Phenotypic heterogeneity follows a growth-viability tradeoff in response to amino acid identity
Source: Nat Commun. 2024 Aug 2;15:6515. doi: 10.1038/s41467-024-50602-8 (PMC11297284; doi:10.1038/s41467-024-50602-8)
Supplement: Supplementary file 4 — Supplementary Data 1–5 [file 41467_2024_50602_MOESM4_ESM.zip › Supplementary Data/Supplementary Data 3.xlsx]

## Sheet: Sheet1
Strain Name	Species	Genotype	Origin	References/Ids	Isolation (if applicable)	NCYC ID (if applicable)
pRPL28_pHLM	S. cerevisiae (S288C)	MATa his3Δ1 leu2Δ0 met15Δ0 ura3::pRPL28-sfGFP-tTDH1 + pHLM	This study		N/A
pRPL28_HO_HLM	S. cerevisiae (S288C)	MATa his3Δ1 leu2Δ0 met15Δ0 ura3::pRPL28-sfGFP-tTDH1 ho::HLM	This study		N/A
library donor strain	S. cerevisiae (S288C)	MATα can1::pSte2-KanMX-tPGK1 his3Δ1 lys2Δ0 leu2::pTEF2-NLS-mtagBFP-tENO2-LEU2 ura3::pRPL28-mScarletI-tTDH1-URA3	This study	GFP collection obtained from Peter Thorpe (Queen Mary University)	N/A
TF-GFP library	S. cerevisiae (S288C)	MATa can1::pSte2-KanMX-tPGK1 xxx-GFP-HisMX lys2Δ0 leu2::pTEF2-NLS-mtagBFP-tENO2-LEU2 ura3::pRPL28-mScarletI-tTDH1-URA3	This study (adapted from Huh et al. 2003)		N/A
yATP1.3	S. cerevisiae (S288C)	MATa his3Δ1 leu2Δ0 met15Δ0 ura3::pTEF1-yAT1-tENO1 + pHLM	This study (adapted from Botman et al. 2020)	Botman et al. 2020, ACS Sensors	N/A
FBPs2	S. cerevisiae (S288C)	MATa his3Δ1 leu2Δ0 met15Δ0 ura3::pTEF1-mNeonGreen-2_6_sensor-tADH1-pTEF2-mScarlet-tSSA1 + pHLM	This study (adapted from Ortega et al. 2021)	Ortega et al. 2021, Cell Chemical Biology	N/A
EM93	S. cerevisiae (WT)	WT isolate	Lars Steinmetz lab (EMBL-Heidelberg)	EM93	Rotting figs, California, USA
OS156	S. cerevisiae (WT)	WT isolate	Gianni Liti lab (Université de Nice)	EM93	Rotting figs, California, USA
OS548	S. cerevisiae (WT)	WT isolate	Gianni Liti lab (Université de Nice)	SX3	Bark, Carya sp., Qinling Mountain, Shaanxi province, China
OS552	S. cerevisiae (WT)	WT isolate	Gianni Liti lab (Université de Nice)	BJ20	Bark, Quercus wutaishanica, Dongling Mountain, Beijing, china
OS555	S. cerevisiae (WT)	WT isolate	Gianni Liti lab (Université de Nice)	HN6	Rotten wood, Bawangling Mountain, Hainan province, china
OS567	S. cerevisiae (WT)	WT isolate	Gianni Liti lab (Université de Nice)	HN19	Bark, Fagaceae plant, Wuzhi Mountain, Hainan province, China
OS783	S. cerevisiae (WT)	WT isolate	Gianni Liti lab (Université de Nice)	YJS1327,EM93_3	Rotting figs, California, USA
OS980	S. cerevisiae (WT)	WT isolate	Gianni Liti lab (Université de Nice)	DBVPG6765	Lici fruit, Indonesia	3264
OS981	S. cerevisiae (laboratory)	Laboratory strain	Gianni Liti lab (Université de Nice)	SK1	Lab strain, USA	3265
OS983	S. cerevisiae (WT)	WT isolate	Gianni Liti lab (Université de Nice)	YPS128	Soil beneath Q. alba, Pennsylvania, USA	3284
OS984	S. cerevisiae (WT)	WT isolate	Gianni Liti lab (Université de Nice)	DBVPG6044	Bili wine, West Africa	3290
OS992	S. cerevisiae (WT)	WT isolate	Gianni Liti lab (Université de Nice)	Y12	Palm wine, Africa	3445
OS1005	S. cariocanus (WT)	WT isolate	Gianni Liti lab (Université de Nice)	UWOPS03-461.4	Nectar of Bertam Palm, Malaysia	3461
OS1017	S. paradoxus	WT isolate	Gianni Liti lab (Université de Nice)	UFRJ50816	Drosophila, Tijuca Forest, Brazil	3274
OS1018	S. paradoxus	WT isolate	Gianni Liti lab (Université de Nice)	N-44	Exudate of Quercus mongolica, Ternei City, Russia	3275
OS1022	S. paradoxus	WT isolate	Gianni Liti lab (Université de Nice)	YPS138	Soil beneath Q. velutina, Pennsylvania, USA	3279
OS1045	S. paradoxus	WT isolate	Gianni Liti lab (Université de Nice)	CBS432	Oak, Russia	3480
OS1050	S. paradoxus	WT isolate	Gianni Liti lab (Université de Nice)	UWOPS91-917.1	Myoporum flux, Hawaii	3485
OS1458	S. cerevisiae (WT)	WT isolate	Gianni Liti lab (Université de Nice)	BFP1 - YJS4429, EXF-7197	N/A
OS1601	S. cerevisiae (WT)	WT isolate	Gianni Liti lab (Université de Nice)	CEG - YJS4734, EM14S01-3B	N/A
