# Supplementary material for: Phenotypic heterogeneity follows a growth-viability tradeoff in response to amino acid identity
Source: Nat Commun. 2024 Aug 2;15:6515. doi: 10.1038/s41467-024-50602-8 (PMC11297284; doi:10.1038/s41467-024-50602-8)
Supplement: Supplementary file 4 — Supplementary Data 1–5 [file 41467_2024_50602_MOESM4_ESM.zip › Supplementary Data/Supplementary Data 4.xlsx]

## Sheet: NLIM-PRO_GLN
	TF	rank_30	rank_90	rank_150	rank_210	highest_rank	lowest_rank
1	Mss11	2	3	7	2	2	7
2	Rgm1	3	1	2	29	1	29
3	Dig2	4	5	9	5	4	9
4	Hap3	5	2	5	166	2	166
5	Ure2	6	4	6	30	4	30
6	Rdr1	7	6	19	23	6	23
7	Tec1	8	76	132	62	8	132
8	Dal80	9	57	151	100	9	151
9	Pog1	10	11	10	174	10	174
10	Rlm1	11	8	31	42	8	42
11	Spt8	13	14	127	18	13	127
12	Hfi1	14	36	47	55	14	55
13	YKL222C	15	32	43	158	15	158
14	Crz1	16	71	117	39	16	117
15	Stp4	18	99	78	67	18	99
16	Dal81	19	16	64	172	16	172
17	Bas1	20	67	1	15	1	67
18	Xbp1	21	21	131	122	21	131
19	Gal4	22	125	143	141	22	143
20	Spt23	23	30	45	105	23	105
21	Ndd1	24	106	128	81	24	128
22	Rpn4	25	42	115	58	25	115
23	Rtg2	26	102	129	73	26	129
24	Gzf3	27	46	113	20	20	113
25	Spt10	28	104	134	153	28	153
26	Rcs1	29	110	157	68	29	157
27	Wtm1	30	7	13	129	7	129
28	Ixr1	31	31	88	11	11	88
29	Msn2	32	20	15	154	15	154
30	Lys14	33	97	56	120	33	120
31	Ert1	34	123	125	144	34	144
32	Adr1	35	43	61	128	35	128
33	Mth1	36	58	79	28	28	79
34	Sdd4	37	167	153	164	37	167
35	Phd1	38	53	54	155	38	155
36	Pho2	39	54	94	52	39	94
37	Cha4	40	49	103	7	7	103
38	Com2	41	87	174	51	41	174
39	Skn7	42	75	108	41	41	108
40	Rim101	44	74	111	64	44	111
41	Srd1	45	29	53	113	29	113
42	Ume1	46	132	142	72	46	142
43	Tda9	47	130	145	19	19	145
44	Nrg2	49	118	112	159	49	159
45	Urc2	50	25	41	10	10	50
46	Hms1	52	136	102	139	52	139
47	Snf1	54	172	164	1	1	172
48	Std1	55	69	62	59	55	69
49	Gal80	56	62	118	82	56	118
50	Tos9	57	168	175	21	21	175
51	OAF1	58	94	69	89	58	94
52	Cup2	59	143	176	12	12	176
53	Pdr8	60	96	140	88	60	140
54	Sok2	61	38	26	63	26	63
55	Lsm1	62	163	4	150	4	163
56	Snf2	63	23	27	69	23	69
57	Ifh1	64	19	50	48	19	64
58	Mfg1	65	183	171	22	22	183
59	Swi6	66	55	37	74	37	74
60	Ino2	67	35	34	165	34	165
61	Rgt1	68	37	80	6	6	80
62	Dal82	69	115	110	24	24	115
63	Met31	70	61	99	143	61	143
64	Gln3	72	121	122	115	72	122
65	Zms1	73	92	72	66	66	92
66	Sip4	74	73	105	65	65	105
67	Msn5	75	33	23	45	23	75
68	Ecm22	76	41	17	60	17	76
69	Met4	77	148	146	111	77	148
70	Yap7	78	68	49	131	49	131
71	Gat1	79	107	130	104	79	130
72	Pul4	80	164	158	56	56	164
73	Tog1	81	145	165	50	50	165
74	Rds1	82	151	101	71	71	151
75	Sko1	86	140	150	4	4	150
76	Hal9	87	27	52	90	27	90
77	Yap1	88	111	97	94	88	111
78	Sfp1	89	138	170	70	70	170
79	Put3	90	28	58	3	3	90
80	Mcm1	91	103	100	149	91	149
81	Abf1	92	93	139	38	38	139
82	Stb5	94	65	68	46	46	94
83	Rtg3	95	174	133	95	95	174
84	Leu3	97	89	65	77	65	97
85	Gsm1	98	131	168	61	61	168
86	Hap4	99	169	149	26	26	169
87	Hap1	100	142	152	136	100	152
88	Msa1	101	182	161	78	78	182
89	Pdr1	102	9	32	98	9	102
90	Spt7	104	52	36	54	36	104
91	Yrr1	106	98	98	175	98	175
92	Rtg1	107	160	116	102	102	160
93	Pex2	108	48	40	43	40	108
94	Stb4	109	91	96	119	91	119
95	Nrg1	110	170	77	84	77	170
96	Aro80	111	12	29	25	12	111
97	Gcr2	112	165	156	99	99	165
98	Stp1	113	127	85	123	85	127
99	Gis1	114	56	74	31	31	114
100	Oaf3	116	77	44	44	44	116
101	Imp2	117	139	95	91	91	139
102	Fkh2	118	95	73	173	73	173
103	Mal33	119	133	71	108	71	133
104	Mig2	120	86	66	162	66	162
105	Pdr3	121	39	70	124	39	124
106	Lap3	122	178	173	97	97	178
107	Tye7	124	90	154	114	90	154
108	Yox1	125	24	42	17	17	125
109	Hsf1	126	82	59	107	59	126
110	Cst6	127	129	120	142	120	142
111	Fhl1	128	109	89	169	89	169
112	Yhp1	129	122	121	34	34	129
113	Yrm1	130	84	46	145	46	145
114	Pip2	131	22	119	171	22	171
115	Hap5	132	100	20	101	20	132
116	Gal11	133	70	107	83	70	133
117	War1	134	63	83	106	63	134
118	Tbs1	135	124	123	9	9	135
119	Tod6	137	153	109	138	109	153
120	Aca1	138	147	160	57	57	160
121	Stp2	139	120	169	157	120	169
122	Pdc2	141	40	33	168	33	168
123	Rds2	142	157	135	116	116	157
124	Swi4	144	15	22	96	15	144
125	Bcy1	145	78	55	36	36	145
126	Stb3	146	81	144	137	81	146
127	Met28	147	72	24	79	24	147
128	Azf1	148	10	48	75	10	148
129	Cad1	149	79	76	127	76	149
130	Upc2	150	180	3	49	3	180
131	Msa2	151	177	136	53	53	177
132	Tos4	152	162	163	134	134	163
133	Sub1	153	171	148	167	148	171
134	Msn4	154	186	124	76	76	186
135	Msn1	156	17	21	16	16	156
136	Cup9	158	26	11	35	11	158
137	Tbf1	159	44	141	156	44	159
138	Haa1	160	85	51	110	51	160
139	Hcm1	161	135	167	87	87	167
140	Uga3	162	150	90	27	27	162
141	Mig1	163	156	155	163	155	163
142	Reb1	164	112	82	126	82	164
143	Ste12	165	149	147	112	112	165
144	Sut1	166	83	39	92	39	166
145	Opi1	167	173	162	148	148	173
146	Dig1	169	108	25	130	25	169
147	Gcr1	172	51	63	118	51	172
148	Mac1	173	59	35	32	32	173
149	Sum1	174	60	60	93	60	174
150	Mal13	175	134	126	151	126	175
151	Hms2	176	119	87	117	87	176
152	Mig3	177	80	30	85	30	177
153	Ace2	178	137	106	125	106	178
154	Cyc8	180	128	93	152	93	180
155	Cat8	182	187	166	160	160	187
156	Mot2	183	161	137	86	86	183
157	Cbf1	184	158	81	170	81	184
158	Hmo1	185	181	177	147	147	185

## Sheet: PRO_LOW_HIGH
	TF	rank_30	rank_90	rank_150	rank_210	highest_rank	lowest_rank
1	Tec1	1	20	32	17	1	32
2	Gal80	2	36	20	10	2	36
3	Stb4	3	92	113	62	3	113
4	Mth1	4	93	81	24	4	93
5	Rgt1	5	8	10	97	5	97
6	Gsm1	6	70	37	19	6	70
7	Snf1	7	69	33	68	7	69
8	Std1	9	123	1	91	1	123
9	Rim101	10	10	103	61	10	103
10	Ste12	11	173	146	142	11	173
11	Rdr1	12	15	2	11	2	15
12	Pdr8	13	35	34	16	13	35
13	Aca1	14	132	138	85	14	138
14	Rpn4	16	61	116	39	16	116
15	Sfp1	17	176	185	130	17	185
16	Hcm1	18	169	165	160	18	169
17	Rds2	19	160	104	125	19	160
18	Yap5	20	4	72	93	4	93
19	Tog1	21	38	7	35	7	38
20	Hfi1	22	32	101	117	22	117
21	Gat1	23	48	145	132	23	145
22	Hap4	24	144	118	101	24	144
23	Msn5	25	43	25	29	25	43
24	Nrg2	26	19	4	114	4	114
25	Rlm1	28	34	31	155	28	155
26	Rcs1	29	7	13	30	7	30
27	Hap3	30	5	5	9	5	30
28	Ert1	31	29	48	84	29	84
29	Cha4	32	50	36	71	32	71
30	Skn7	34	45	49	94	34	94
31	Ace2	35	17	163	4	4	163
32	Sok2	36	149	168	78	36	168
33	Pul4	39	121	45	100	39	121
34	Met31	40	42	38	31	31	42
35	Dal81	41	40	39	25	25	41
36	Gcr2	42	145	108	92	42	145
37	YKL222C	43	13	14	45	13	45
38	Xbp1	44	9	35	109	9	109
39	Pho2	45	56	29	38	29	56
40	Gln3	46	109	60	140	46	140
41	Gal4	47	41	56	103	41	103
42	Adr1	48	14	62	66	14	66
43	Dal80	50	120	164	88	50	164
44	Hap1	51	110	157	75	51	157
45	Dig2	52	53	55	28	28	55
46	Sko1	53	21	75	32	21	75
47	Crz1	54	107	147	41	41	147
48	Put3	55	30	68	63	30	68
49	Com2	56	108	61	51	51	108
50	Gzf3	57	27	143	53	27	143
51	Ixr1	58	64	46	43	43	64
52	Gal3	59	22	28	137	22	137
53	Spt23	60	33	11	98	11	98
54	Abf1	61	65	89	56	56	89
55	Stp2	62	46	71	57	46	71
56	Tda9	63	88	57	65	57	88
57	Rtg2	64	73	70	52	52	73
58	Tup1	65	86	110	90	65	110
59	Sip4	67	47	112	102	47	112
60	Sfl1	69	28	52	26	26	69
61	Bas1	70	58	44	23	23	70
62	Msa1	72	101	69	46	46	101
63	Tye7	73	12	84	82	12	84
64	Rap1	74	133	9	120	9	133
65	Mcm1	75	16	79	60	16	79
66	Ndd1	76	85	92	36	36	92
67	Snf2	77	3	54	81	3	81
68	Mig1	78	163	129	74	74	163
69	Mbp1	79	80	66	106	66	106
70	Msn2	80	68	151	129	68	151
71	Stb5	81	67	47	27	27	81
72	Upc2	82	54	87	15	15	87
73	Mss11	83	26	123	12	12	123
74	Aro80	84	52	42	2	2	84
75	Yrr1	85	37	24	67	24	85
76	Ifh1	86	31	91	72	31	91
77	Hms1	87	76	83	83	76	87
78	Rph1	88	118	15	54	15	118
79	Ume6	89	124	18	80	18	124
80	Urc2	90	55	50	48	48	90
81	Mig3	91	147	106	149	91	149
82	Gcr1	92	44	107	79	44	107
83	Sub1	93	62	3	3	3	93
84	Spt10	94	102	99	7	7	102
85	Tos9	95	116	43	87	43	116
86	Stp4	96	143	74	86	74	143
87	Pdr3	97	60	73	146	60	146
88	Stp1	98	90	96	64	64	98
89	Mig2	99	39	115	18	18	115
90	Srd1	101	98	58	77	58	101
91	Hal9	102	59	82	13	13	102
92	Hot1	103	99	76	136	76	136
93	Spt7	104	71	97	108	71	108
94	Yap7	105	6	80	50	6	105
95	Yrm1	106	79	86	148	79	148
96	Stb3	107	75	156	121	75	156
97	Mot2	108	155	98	122	98	155
98	Mal33	109	95	124	21	21	124
99	Pex2	111	115	16	107	16	115
100	Ume1	112	122	94	33	33	122
101	Swi6	113	81	65	59	59	113
102	Met28	114	104	26	112	26	114
103	Pdr1	115	117	128	47	47	128
104	Rgm1	116	77	173	1	1	173
105	Imp2	117	126	141	89	89	141
106	Znf1	118	74	59	55	55	118
107	Lys14	119	100	120	73	73	120
108	Hog1	120	63	19	40	19	120
109	Yhp1	121	97	119	113	97	121
110	War1	123	49	64	95	49	123
111	Leu3	124	78	117	37	37	124
112	Sum1	125	23	88	104	23	125
113	Lsm1	127	103	150	124	103	150
114	Dig1	128	51	139	154	51	154
115	Rtg3	130	157	135	110	110	157
116	Tbs1	131	66	78	70	66	131
117	Uga3	132	84	85	133	84	133
118	Rds1	134	159	133	152	133	159
119	Hap5	135	91	105	111	91	135
120	Fkh2	136	83	93	162	83	162
121	Hms2	137	105	131	158	105	158
122	Nrg1	139	114	77	58	58	139
123	Hsf1	140	106	130	42	42	140
124	Msn4	141	165	114	115	114	165
125	OAF1	142	151	132	126	126	151
126	Cat8	143	187	149	34	34	187
127	Mot3	145	171	167	156	145	171
128	Cup9	146	156	153	44	44	156
129	Ure2	148	25	166	151	25	166
130	Dal82	149	138	136	5	5	149
131	Oaf3	150	164	161	135	135	164
132	Rtg1	152	139	17	99	17	152
133	Haa1	154	113	144	139	113	154
134	Mfg1	155	158	140	116	116	158
135	Ecm22	157	131	121	76	76	157
136	Yap1	158	137	122	22	22	158
137	Azf1	159	1	23	20	1	159
138	Msa2	160	154	155	138	138	160
139	Tea1	161	130	102	105	102	161
140	Gis1	163	177	178	153	153	178
141	Cad1	164	182	176	127	127	182
142	Met4	165	162	30	134	30	165
143	Sut1	166	168	182	69	69	182
144	Yap3	167	125	177	144	125	177
145	Yox1	168	166	171	131	131	171
146	Lap3	170	179	181	147	147	181
147	Pip2	171	72	21	8	8	171
148	Fhl1	172	24	41	96	24	172
149	Mal13	174	127	51	128	51	174
150	Reb1	176	186	6	123	6	186
151	Swi4	178	11	125	119	11	178
152	Opi1	180	112	111	118	111	180
153	Bcy1	181	183	179	159	159	183
154	Zms1	182	175	159	143	143	182
155	Gal11	184	136	162	145	136	184
156	Msn1	185	178	137	6	6	185
157	Wtm1	186	184	184	161	161	186
158	Cbf1	187	172	175	150	150	187
159	Hmo1	189	188	8	163	8	189
