# Supplementary material for: Phenotypic heterogeneity follows a growth-viability tradeoff in response to amino acid identity
Source: Nat Commun. 2024 Aug 2;15:6515. doi: 10.1038/s41467-024-50602-8 (PMC11297284; doi:10.1038/s41467-024-50602-8)
Supplement: Supplementary file 4 — Supplementary Data 1–5 [file 41467_2024_50602_MOESM4_ESM.zip › Supplementary Data/Supplementary Data 5.xlsx]

## Sheet: Export_20230307_1
Sample			PGA Results		Valine Results		Glutamate Results		Arginine Results		Methionine Results		Proline Results		Lysine Results		Glutamine Results		Ornithine Results
Name	Strain	replicate	RT	Area	RT	Area	RT	Area	RT	Area	RT	Area	RT	Area	RT	Area	RT	Area	RT	Area
NLIM-PRO	pRPL28_pHLM	rep1	2.49	36375	4.596		6.651	6587									7.134	266437
NLIM-GLN	pRPL28_pHLM	rep1	2.491	4816385	4.663		6.618	597904									7.114	14862588	7.908	19852
NLIM-UREA	pRPL28_pHLM	rep1	2.481	74805	4.794		6.617	12469									7.133	175812
NLIM-VAL	pRPL28_pHLM	rep1	2.491	243311	5.129	60357	6.635	15773									7.118	311183
NREP-PRO	pRPL28_pHLM	rep1	2.481	38739	5.078		6.626	19318					5.768	15186			7.117	132172
NREP-GLN	pRPL28_pHLM	rep1	2.478	26269535	4.975		6.647	9392670									7.313	135760051	7.912	17721
NLIM-PRO	pRPL28_HO_HLM	rep1	2.481	588831	4.953		6.618	215619									7.116	10599200
NLIM-GLN	pRPL28_HO_HLM	rep1	2.478	4656308	4.967		6.623	786255									7.121	18901162	7.963	8175
NLIM-UREA	pRPL28_HO_HLM	rep1	2.493	72123	4.666		6.613	15633									7.104	523419
NLIM-VAL	pRPL28_HO_HLM	rep1	2.475	180545	5.022	75379	6.636	12311									7.119	262922
NREP-PRO	pRPL28_HO_HLM	rep1	2.484	24923	4.864		6.645	18956					5.788	23010			7.119	126153
NREP-GLN	pRPL28_HO_HLM	rep1	2.476	29085372	4.665		6.629	9544325									7.32	132544679	7.936	35135
NLIM-PRO	pRPL28_pHLM	rep2	2.474	41878	4.779		6.627	34088									7.093	1165661
NLIM-GLN	pRPL28_pHLM	rep2	2.478	5950941	4.983		6.614	860978									7.113	20990292	7.937	13224
NLIM-UREA	pRPL28_pHLM	rep2	2.491	73278	4.73		6.619	13986									7.11	506732
NLIM-VAL	pRPL28_pHLM	rep2	2.476	211775	5.031	81180	6.612	8597									7.095	295119
NREP-PRO	pRPL28_pHLM	rep2	2.478	39956	4.991		6.614	20095					5.765	11644			7.097	184566
NREP-GLN	pRPL28_pHLM	rep2	2.47	27316634	4.642		6.647	8306259									7.313	121310581	7.962	21341
NLIM-PRO	pRPL28_HO_HLM	rep2	2.473	66824	4.945		6.626	29045									7.109	1240089
NLIM-GLN	pRPL28_HO_HLM	rep2	2.475	4555334	4.83		6.619	693746									7.11	12853293	7.901	10931
NLIM-UREA	pRPL28_HO_HLM	rep2	2.483	179555	4.947		6.636	35021									7.127	1648867
NLIM-VAL	pRPL28_HO_HLM	rep2	2.484	194649	5.072	67128	6.653	13053									7.111	230697
NREP-PRO	pRPL28_HO_HLM	rep2	2.476	64593	4.748		6.628	20867					5.796	11904			7.103	238074
NREP-GLN	pRPL28_HO_HLM	rep2	2.472	28060158	5.036		6.642	8921222									7.316	118217457	7.957	13844
