# Supplementary material for: Phenotypic heterogeneity follows a growth-viability tradeoff in response to amino acid identity
Source: Nat Commun. 2024 Aug 2;15:6515. doi: 10.1038/s41467-024-50602-8 (PMC11297284; doi:10.1038/s41467-024-50602-8)
Supplement: Supplementary file 6 — Source Data [file 41467_2024_50602_MOESM6_ESM.zip]

Archive with 569 entries (552 files):
- source_data/
- source_data/fig5bcdef/
- source_data/.DS_Store
- __MACOSX/source_data/._.DS_Store
- source_data/fig4fg/
- source_data/fig6cde/
- source_data/fig1d/
- source_data/fig2ab/
- source_data/fig2c/
- source_data/fig3b/
- __MACOSX/source_data/._fig3b
- source_data/fig4d/
- source_data/fig4b/
- source_data/Flow_vs_Microscopy_Comparison/
- __MACOSX/source_data/._Flow_vs_Microscopy_Comparison
- source_data/fig5bcdef/May 3rd - GLN 3_30 all cells.csv
- __MACOSX/source_data/fig5bcdef/._May 3rd - GLN 3_30 all cells.csv
- source_data/fig5bcdef/May 3rd - PRO 2_30 all cells.csv
- __MACOSX/source_data/fig5bcdef/._May 3rd - PRO 2_30 all cells.csv
- source_data/fig5bcdef/.DS_Store
- __MACOSX/source_data/fig5bcdef/._.DS_Store
- source_data/fig5bcdef/May 3rd - GLN 2_30 all cells.csv
- __MACOSX/source_data/fig5bcdef/._May 3rd - GLN 2_30 all cells.csv
- source_data/fig5bcdef/May 3rd - PRO 3_30 all cells.csv
- __MACOSX/source_data/fig5bcdef/._May 3rd - PRO 3_30 all cells.csv
- source_data/fig5bcdef/May 3rd - GLN 30 mins all cells.csv
- __MACOSX/source_data/fig5bcdef/._May 3rd - GLN 30 mins all cells.csv
- source_data/fig5bcdef/FOV_TF_pair.csv
- __MACOSX/source_data/fig5bcdef/._FOV_TF_pair.csv
- source_data/fig5bcdef/May 3rd - PRO 30 mins all cells.csv
- __MACOSX/source_data/fig5bcdef/._May 3rd - PRO 30 mins all cells.csv
- source_data/fig5bcdef/May 3rd - GLN 1_30 all cells.csv
- __MACOSX/source_data/fig5bcdef/._May 3rd - GLN 1_30 all cells.csv
- source_data/fig5bcdef/May 3rd - PRO 1_30 all cells.csv
- __MACOSX/source_data/fig5bcdef/._May 3rd - PRO 1_30 all cells.csv
- source_data/fig4fg/20230222_FACS.xlsx
- __MACOSX/source_data/fig4fg/._20230222_FACS.xlsx
- source_data/fig6cde/1730_E3_yATP_NLIMGLN.csv
- source_data/fig6cde/1430_A7_yATP_NREPPRO.csv
- source_data/fig6cde/1850_C10_FBPs1_NLIMPRO.csv
- __MACOSX/source_data/fig6cde/._1850_C10_FBPs1_NLIMPRO.csv
- source_data/fig6cde/1650_A11_FBPs1_NLIMGLN.csv
- __MACOSX/source_data/fig6cde/._1650_A11_FBPs1_NLIMGLN.csv
- source_data/fig6cde/1730_E1_yATP_NLIMPRO.csv
- source_data/fig6cde/1650_B2_FBPs1_NREPPRO.csv
- __MACOSX/source_data/fig6cde/._1650_B2_FBPs1_NREPPRO.csv
- source_data/fig6cde/2050_G12_FBPs1_NLIMGLN.csv
- source_data/fig6cde/2130_A5_yATP_NLIMLEU.csv
- source_data/fig6cde/1930_G3_yATP_NLIMGLN.csv
- source_data/fig6cde/.DS_Store
- __MACOSX/source_data/fig6cde/._.DS_Store
- source_data/fig6cde/1850_D1_FBPs1_NREPPRO.csv
- __MACOSX/source_data/fig6cde/._1850_D1_FBPs1_NREPPRO.csv
- source_data/fig6cde/1530_C5_yATP_NLIMLEU.csv
- source_data/fig6cde/2050_H3_FBPs1_NREPGLN.csv
- source_data/fig6cde/1930_G1_yATP_NLIMPRO.csv
- source_data/fig6cde/240423/
- __MACOSX/source_data/fig6cde/._240423
- source_data/fig6cde/1430_A8_yATP_NREPPRO.csv
- source_data/fig6cde/1430_A6_yATP_NLIMLEU.csv
- source_data/fig6cde/1430_A2_yATP_NLIMPRO.csv
- source_data/fig6cde/1850_C9_FBPs1_NLIMPRO.csv
- __MACOSX/source_data/fig6cde/._1850_C9_FBPs1_NLIMPRO.csv
- source_data/fig6cde/1850_D2_FBPs1_NREPPRO.csv
- __MACOSX/source_data/fig6cde/._1850_D2_FBPs1_NREPPRO.csv
- source_data/fig6cde/1530_C1_yATP_NLIMPRO.csv
- source_data/fig6cde/1930_G5_yATP_NLIMLEU.csv
- source_data/fig6cde/1530_C3_yATP_NLIMGLN.csv
- source_data/fig6cde/1730_E5_yATP_NLIMLEU.csv
- source_data/fig6cde/2050_H4_FBPs1_NREPGLN.csv
- source_data/fig6cde/2130_A1_yATP_NLIMPRO.csv
- source_data/fig6cde/1430_A4_yATP_NLIMGLN.csv
- source_data/fig6cde/1650_A12_FBPs1_NLIMGLN.csv
- __MACOSX/source_data/fig6cde/._1650_A12_FBPs1_NLIMGLN.csv
- source_data/fig6cde/2130_A3_yATP_NLIMGLN.csv
- source_data/fig6cde/1650_B1_FBPs1_NREPPRO.csv
- __MACOSX/source_data/fig6cde/._1650_B1_FBPs1_NREPPRO.csv
- source_data/fig6cde/2050_G11_FBPs1_NLIMGLN.csv
- source_data/fig6cde/1430_A3_yATP_NLIMGLN.csv
- source_data/fig6cde/1430_A1_yATP_NLIMPRO.csv
- __MACOSX/source_data/fig6cde/._1430_A1_yATP_NLIMPRO.csv
- source_data/fig6cde/2050_H2_FBPs1_NREPPRO.csv
- source_data/fig6cde/1930_G6_yATP_NLIMLEU.csv
- source_data/fig6cde/1930_G8_yATP_NREPPRO.csv
- source_data/fig6cde/1530_C2_yATP_NLIMPRO.csv
- source_data/fig6cde/1730_E7_yATP_NREPPRO.csv
- source_data/fig6cde/2130_A4_yATP_NLIMGLN.csv
- source_data/fig6cde/240417/
- __MACOSX/source_data/fig6cde/._240417
- source_data/fig6cde/1730_E6_yATP_NLIMLEU.csv
- source_data/fig6cde/1730_E8_yATP_NREPPRO.csv
- source_data/fig6cde/1930_G7_yATP_NREPPRO.csv
- source_data/fig6cde/1850_C11_FBPs1_NLIMGLN.csv
- __MACOSX/source_data/fig6cde/._1850_C11_FBPs1_NLIMGLN.csv
- source_data/fig6cde/1650_A10_FBPs1_NLIMPRO.csv
- __MACOSX/source_data/fig6cde/._1650_A10_FBPs1_NLIMPRO.csv
- source_data/fig6cde/240418/
- __MACOSX/source_data/fig6cde/._240418
- source_data/fig6cde/1650_A9_FBPs1_NLIMPRO.csv
- __MACOSX/source_data/fig6cde/._1650_A9_FBPs1_NLIMPRO.csv
- source_data/fig6cde/2130_A2_yATP_NLIMPRO.csv
- source_data/fig6cde/1530_C4_yATP_NLIMGLN.csv
- source_data/fig6cde/1650_B3_FBPs1_NREPGLN.csv
- __MACOSX/source_data/fig6cde/._1650_B3_FBPs1_NREPGLN.csv
- source_data/fig6cde/1850_D4_FBPs1_NREPGLN.csv
- __MACOSX/source_data/fig6cde/._1850_D4_FBPs1_NREPGLN.csv
- source_data/fig6cde/1530_C7_yATP_NREPPRO.csv
- source_data/fig6cde/1730_E2_yATP_NLIMPRO.csv
- source_data/fig6cde/1930_G4_yATP_NLIMGLN.csv
- source_data/fig6cde/2130_A6_yATP_NLIMLEU.csv
- source_data/fig6cde/2130_A8_yATP_NREPPRO.csv
- source_data/fig6cde/1850_C12_FBPs1_NLIMGLN.csv
- __MACOSX/source_data/fig6cde/._1850_C12_FBPs1_NLIMGLN.csv
- source_data/fig6cde/2050_G9_FBPs1_NLIMPRO.csv
- source_data/fig6cde/2050_G10_FBPs1_NLIMPRO.csv
- source_data/fig6cde/2130_A7_yATP_NREPPRO.csv
- source_data/fig6cde/1730_E4_yATP_NLIMGLN.csv
- source_data/fig6cde/1930_G2_yATP_NLIMPRO.csv
- source_data/fig6cde/1650_B4_FBPs1_NREPGLN.csv
- __MACOSX/source_data/fig6cde/._1650_B4_FBPs1_NREPGLN.csv
- source_data/fig6cde/1530_C6_yATP_NLIMLEU.csv
- source_data/fig6cde/1530_C8_yATP_NREPPRO.csv
- source_data/fig6cde/1430_A5_yATP_NLIMLEU.csv
- source_data/fig6cde/1850_D3_FBPs1_NREPGLN.csv
- __MACOSX/source_data/fig6cde/._1850_D3_FBPs1_NREPGLN.csv
- source_data/fig6cde/2050_H1_FBPs1_NREPPRO.csv
- source_data/fig1d/221121_1830_E2_GLN_GFP.csv
- __MACOSX/source_data/fig1d/._221121_1830_E2_GLN_GFP.csv
- source_data/fig1d/.DS_Store
- __MACOSX/source_data/fig1d/._.DS_Store
- source_data/fig1d/220707_1840_YPD.csv
- __MACOSX/source_data/fig1d/._220707_1840_YPD.csv
- source_data/fig1d/221121_1830_E1_PRO_GFP.csv
- __MACOSX/source_data/fig1d/._221121_1830_E1_PRO_GFP.csv
- source_data/fig2ab/1630_F2_pRPL28_NLIMPRO.csv
- __MACOSX/source_data/fig2ab/._1630_F2_pRPL28_NLIMPRO.csv
- source_data/fig2ab/221121_1830_E2_GLN_GFP.csv
- __MACOSX/source_data/fig2ab/._221121_1830_E2_GLN_GFP.csv
- source_data/fig2ab/231012_2040_NLIMPRO.csv
- source_data/fig2ab/220707_2240_YPD.csv
- __MACOSX/source_data/fig2ab/._220707_2240_YPD.csv
- source_data/fig2ab/231012_1640_NLIMGLN.csv
- source_data/fig2ab/.DS_Store
- __MACOSX/source_data/fig2ab/._.DS_Store
- source_data/fig2ab/2030_F3_pRPL28_NLIMGLN.csv
- __MACOSX/source_data/fig2ab/._2030_F3_pRPL28_NLIMGLN.csv
- source_data/fig2ab/221121_2230_E2_GLN_GFP.csv
- __MACOSX/source_data/fig2ab/._221121_2230_E2_GLN_GFP.csv
- source_data/fig2ab/1630_F4_pRPL28_NSTARVE.csv
- __MACOSX/source_data/fig2ab/._1630_F4_pRPL28_NSTARVE.csv
- source_data/fig2ab/220707_1640_YPD.csv
- __MACOSX/source_data/fig2ab/._220707_1640_YPD.csv
- source_data/fig2ab/231012_1440_NLIMPRO.csv
- source_data/fig2ab/2030_F2_pRPL28_NLIMPRO.csv
- __MACOSX/source_data/fig2ab/._2030_F2_pRPL28_NLIMPRO.csv
- source_data/fig2ab/221121_1630_A1_PRO_GFP.csv
- __MACOSX/source_data/fig2ab/._221121_1630_A1_PRO_GFP.csv
- source_data/fig2ab/231012_1840_NLIMGLN.csv
- source_data/fig2ab/1630_F3_pRPL28_NLIMGLN.csv
- __MACOSX/source_data/fig2ab/._1630_F3_pRPL28_NLIMGLN.csv
- source_data/fig2ab/221121_2030_A2_GLN_GFP.csv
- __MACOSX/source_data/fig2ab/._221121_2030_A2_GLN_GFP.csv
- source_data/fig2ab/220707_2040_YPD.csv
- __MACOSX/source_data/fig2ab/._220707_2040_YPD.csv
- source_data/fig2ab/1430_C3_pRPL28_NLIMGLN.csv
- __MACOSX/source_data/fig2ab/._1430_C3_pRPL28_NLIMGLN.csv
- source_data/fig2ab/231012_2040_NLIMGLN.csv
- source_data/fig2ab/231012_preshift_1.csv
- source_data/fig2ab/231012_1640_NLIMPRO.csv
- source_data/fig2ab/1830_C2_pRPL28_NLIMPRO.csv
- __MACOSX/source_data/fig2ab/._1830_C2_pRPL28_NLIMPRO.csv
- source_data/fig2ab/220707_1840_YPD.csv
- __MACOSX/source_data/fig2ab/._220707_1840_YPD.csv
- source_data/fig2ab/221121_2030_A1_PRO_GFP.csv
- __MACOSX/source_data/fig2ab/._221121_2030_A1_PRO_GFP.csv
- source_data/fig2ab/231012_preshift_2.csv
- source_data/fig2ab/1830_C4_pRPL28_NSTARVE.csv
- __MACOSX/source_data/fig2ab/._1830_C4_pRPL28_NSTARVE.csv
- source_data/fig2ab/221121_1630_A2_GLN_GFP.csv
- __MACOSX/source_data/fig2ab/._221121_1630_A2_GLN_GFP.csv
- source_data/fig2ab/1230_H10_pre_pRPL28_2.csv
- __MACOSX/source_data/fig2ab/._1230_H10_pre_pRPL28_2.csv
- source_data/fig2ab/221121_2230_E1_PRO_GFP.csv
- __MACOSX/source_data/fig2ab/._221121_2230_E1_PRO_GFP.csv
- source_data/fig2ab/231012_1440_NLIMGLN.csv
- source_data/fig2ab/1230_H9_pre_pRPL28_1.csv
- __MACOSX/source_data/fig2ab/._1230_H9_pre_pRPL28_1.csv
- source_data/fig2ab/2030_F4_pPRL28_NSTARVE.csv
- __MACOSX/source_data/fig2ab/._2030_F4_pPRL28_NSTARVE.csv
- source_data/fig2ab/1430_C4_pRPL28_NSTARVE.csv
- __MACOSX/source_data/fig2ab/._1430_C4_pRPL28_NSTARVE.csv
- source_data/fig2ab/231012_1840_NLIMPRO.csv
- source_data/fig2ab/1430_C2_pRPL28_NLIMPRO.csv
- __MACOSX/source_data/fig2ab/._1430_C2_pRPL28_NLIMPRO.csv
- source_data/fig2ab/221121_1830_E1_PRO_GFP.csv
- __MACOSX/source_data/fig2ab/._221121_1830_E1_PRO_GFP.csv
- source_data/fig2ab/1830_C3_pRPL28_NLIMGLN.csv
- __MACOSX/source_data/fig2ab/._1830_C3_pRPL28_NLIMGLN.csv
- source_data/fig2c/CORE_LOWvsEXT_HIGH_deg.xlsx
- __MACOSX/source_data/fig2c/._CORE_LOWvsEXT_HIGH_deg.xlsx
- source_data/fig3b/budscarquant.xlsx
- __MACOSX/source_data/fig3b/._budscarquant.xlsx
- source_data/fig4d/CLS_measurements_R.xlsx
- __MACOSX/source_data/fig4d/._CLS_measurements_R.xlsx
- source_data/fig4b/20230112_HO_HLUM_NLIM_aa.xlsx
- __MACOSX/source_data/fig4b/._20230112_HO_HLUM_NLIM_aa.xlsx
- source_data/Flow_vs_Microscopy_Comparison/YPD/
- __MACOSX/source_data/Flow_vs_Microscopy_Comparison/._YPD
- source_data/Flow_vs_Microscopy_Comparison/.DS_Store
- __MACOSX/source_data/Flow_vs_Microscopy_Comparison/._.DS_Store
- source_data/Flow_vs_Microscopy_Comparison/PRO_4h/
- __MACOSX/source_data/Flow_vs_Microscopy_Comparison/._PRO_4h
- source_data/Flow_vs_Microscopy_Comparison/GLN_4h/
- __MACOSX/source_data/Flow_vs_Microscopy_Comparison/._GLN_4h
- source_data/fig6cde/240423/240423_1645_yATP_D12_ORN.csv
- source_data/fig6cde/240423/240423_1645_yATP_C10_PHE.csv
- source_data/fig6cde/240423/240423_1845_yATP_E11_ARG.csv
- __MACOSX/source_data/fig6cde/240423/._240423_1845_yATP_E11_ARG.csv
- source_data/fig6cde/240423/240423_1645_yATP_D10_SER.csv
- source_data/fig6cde/240423/240423_1445_yATP_A5_UREA.csv
- __MACOSX/source_data/fig6cde/240423/._240423_1445_yATP_A5_UREA.csv
- source_data/fig6cde/240423/240423_1845_yATP_E10_PHE.csv
- __MACOSX/source_data/fig6cde/240423/._240423_1845_yATP_E10_PHE.csv
- source_data/fig6cde/240423/export_A1_singlets.csv
- __MACOSX/source_data/fig6cde/240423/._export_A1_singlets.csv
- source_data/fig6cde/240423/240423_1845_yATP_E7_ASP.csv
- __MACOSX/source_data/fig6cde/240423/._240423_1845_yATP_E7_ASP.csv
- source_data/fig6cde/240423/240423_1645_yATP_C11_ARG.csv
- source_data/fig6cde/240423/240423_1845_yATP_E4_NH4.csv
- __MACOSX/source_data/fig6cde/240423/._240423_1845_yATP_E4_NH4.csv
- source_data/fig6cde/240423/240423_1445_yATP_B2_NSTARVE.csv
- source_data/fig6cde/240423/240423_1645_yATP_D2_NSTARVE.csv
- __MACOSX/source_data/fig6cde/240423/._240423_1645_yATP_D2_NSTARVE.csv
- source_data/fig6cde/240423/.DS_Store
- __MACOSX/source_data/fig6cde/240423/._.DS_Store
- source_data/fig6cde/240423/240423_1445_yATP_A7_ASP.csv
- source_data/fig6cde/240423/240423_1445_yATP_A4_NH4.csv
- source_data/fig6cde/240423/240423_1845_yATP_E6_ALA.csv
- __MACOSX/source_data/fig6cde/240423/._240423_1845_yATP_E6_ALA.csv
- source_data/fig6cde/240423/240423_1445_yATP_A11_ARG.csv
- source_data/fig6cde/240423/240423_1645_yATP_C5_UREA.csv
- source_data/fig6cde/240423/240423_1645_yATP_C3_GLU.csv
- source_data/fig6cde/240423/240423_1445_yATP_A8_TRP.csv
- source_data/fig6cde/240423/240423_1845_yATP_E2_GLN.csv
- __MACOSX/source_data/fig6cde/240423/._240423_1845_yATP_E2_GLN.csv
- source_data/fig6cde/240423/240423_1445_yATP_B7_ASN.csv
- source_data/fig6cde/240423/240423_1445_yATP_B1_HIS.csv
- source_data/fig6cde/240423/240423_1845_yATP_E5_UREA.csv
- __MACOSX/source_data/fig6cde/240423/._240423_1845_yATP_E5_UREA.csv
- source_data/fig6cde/240423/240423_1445_yATP_A10_PHE.csv
- source_data/fig6cde/240423/240423_1645_yATP_C1_PRO.csv
- source_data/fig6cde/240423/240423_1845_yATP_F7_ASN.csv
- __MACOSX/source_data/fig6cde/240423/._240423_1845_yATP_F7_ASN.csv
- source_data/fig6cde/240423/240423_1645_yATP_C9_MET.csv
- source_data/fig6cde/240423/240423_1845_yATP_F1_HIS.csv
- __MACOSX/source_data/fig6cde/240423/._240423_1845_yATP_F1_HIS.csv
- source_data/fig6cde/240423/240423_1445_yATP_A6_ALA.csv
- source_data/fig6cde/240423/240423_1445_yATP_B11_GABA.csv
- source_data/fig6cde/240423/240423_1645_yATP_D1_HIS.csv
- source_data/fig6cde/240423/240423_1845_yATP_E8_TRP.csv
- __MACOSX/source_data/fig6cde/240423/._240423_1845_yATP_E8_TRP.csv
- source_data/fig6cde/240423/240423_1645_yATP_D7_ASN.csv
- source_data/fig6cde/240423/240423_1445_yATP_A2_GLN.csv
- source_data/fig6cde/240423/240423_1845_yATP_F8_ILE.csv
- __MACOSX/source_data/fig6cde/240423/._240423_1845_yATP_F8_ILE.csv
- source_data/fig6cde/240423/240423_1645_yATP_C6_ALA.csv
- source_data/fig6cde/240423/240423_1645_yATP_C2_GLN.csv
- source_data/fig6cde/240423/240423_1445_yATP_B4_VAL.csv
- source_data/fig6cde/240423/240423_1845_yATP_E3_GLU.csv
- __MACOSX/source_data/fig6cde/240423/._240423_1845_yATP_E3_GLU.csv
- source_data/fig6cde/240423/240423_1645_yATP_C12_LYS.csv
- source_data/fig6cde/240423/240423_1645_yATP_D9_TYR.csv
- source_data/fig6cde/240423/240423_1645_yATP_D8_ILE.csv
- source_data/fig6cde/240423/240423_1245_yATP_A10_YPD.csv
- source_data/fig6cde/240423/240423_1845_yATP_F9_TYR.csv
- __MACOSX/source_data/fig6cde/240423/._240423_1845_yATP_F9_TYR.csv
- source_data/fig6cde/240423/240423_1845_yATP_E1_PRO.csv
- __MACOSX/source_data/fig6cde/240423/._240423_1845_yATP_E1_PRO.csv
- source_data/fig6cde/240423/240423_1445_yATP_B5_LEU.csv
- source_data/fig6cde/240423/240423_1445_yATP_A9_MET.csv
- source_data/fig6cde/240423/240423_1845_yATP_F11_GABA.csv
- __MACOSX/source_data/fig6cde/240423/._240423_1845_yATP_F11_GABA.csv
- source_data/fig6cde/240423/240423_1845_yATP_E12_LYS.csv
- __MACOSX/source_data/fig6cde/240423/._240423_1845_yATP_E12_LYS.csv
- source_data/fig6cde/240423/240423_1845_yATP_E9_MET.csv
- __MACOSX/source_data/fig6cde/240423/._240423_1845_yATP_E9_MET.csv
- source_data/fig6cde/240423/240423_1445_yATP_B9_TYR.csv
- source_data/fig6cde/240423/240423_1845_yATP_F2_NSTARVE.csv
- __MACOSX/source_data/fig6cde/240423/._240423_1845_yATP_F2_NSTARVE.csv
- source_data/fig6cde/240423/240423_1445_yATP_A1_PRO.csv
- source_data/fig6cde/240423/240423_1645_yATP_D4_VAL.csv
- source_data/fig6cde/240423/240423_1845_yATP_F5_LEU.csv
- __MACOSX/source_data/fig6cde/240423/._240423_1845_yATP_F5_LEU.csv
- source_data/fig6cde/240423/240423_1445_yATP_B8_ILE.csv
- source_data/fig6cde/240423/240423_1845_yATP_F12_ORN.csv
- __MACOSX/source_data/fig6cde/240423/._240423_1845_yATP_F12_ORN.csv
- source_data/fig6cde/240423/240423_1645_yATP_D11_GABA.csv
- source_data/fig6cde/240423/240423_1845_yATP_F4_VAL.csv
- __MACOSX/source_data/fig6cde/240423/._240423_1845_yATP_F4_VAL.csv
- source_data/fig6cde/240423/240423_1645_yATP_D5_LEU.csv
[truncated: 269 more entries]
