# Supplementary material for: Phenotypic heterogeneity follows a growth-viability tradeoff in response to amino acid identity
Source: Nat Commun. 2024 Aug 2;15:6515. doi: 10.1038/s41467-024-50602-8 (PMC11297284; doi:10.1038/s41467-024-50602-8)
Supplement: Supplementary file 6 — Source Data [file 41467_2024_50602_MOESM6_ESM.zip › source_data/fig5bcdef/May 3rd - GLN 3_30 all cells.csv]

	field-of-view	image-index	cellId	size	meanRedValue	score	meanGreenValue	nuc_score	label	max_prob	color	population
0	1	1.0	7.0	229.0	188.640522875817	1.04750524634988	143.65359477124184	199.46153846153845	0	0.9005643426964343	blue	low
1	1	1.0	12.0	152.0	185.49489795918367	1.0617857675667612	152.69897959183675	207.8	0	0.9887997033141649	blue	low
2	1	1.0	13.0	201.0	204.72265625	1.0607555667685176	153.88671875	206.77777777777777	0	0.9476358356695022	blue	low
3	1	1.0	30.0	177.0	177.94117647058823	1.0412267696445197	147.7563025210084	205.43333333333334	0	0.9887319077245668	blue	low
4	1	1.0	50.0	211.0	210.25		159.11764705882354		0	0.937129292641413	blue	low
5	1	1.0	61.0	195.0	196.575		169.925		0	0.9598601422387746	blue	low
6	1	1.0	70.0	185.0	192.57083333333333	1.0182530660529938	158.10416666666666	208.66666666666666	0	0.9711976115616678	blue	low
7	1	1.0	72.0	185.0	196.64	1.0363897858945483	172.4622222222222	217.0	0	0.9664912328242486	blue	low
8	1	1.0	83.0	228.0	197.77777777777777	0.9994264499922193	157.34967320261438	211.06666666666666	0	0.9039967983871767	blue	low
9	1	1.0	84.0	243.0	206.140522875817	1.017849657677798	172.37908496732027	220.75	0	0.8654110245894907	blue	low
10	1	1.0	87.0	121.0	173.5		156.52564102564102		0	0.9975387032460884	blue	low
11	1	1.0	89.0	190.0	193.90833333333333	1.028966709900562	162.0625	210.0	0	0.9665356904944619	blue	low
12	1	1.0	94.0	226.0	199.91695501730104	1.0267100362516761	157.1522491349481	205.72	0	0.9103414151746905	blue	low
13	1	2.0	34.0	205.0	196.53725490196078	1.0195634323251677	159.06666666666666	201.35	0	0.9498657601868625	blue	low
14	1	2.0	36.0	170.0	213.33484162895928	1.0113475177304965	158.76923076923077	208.53333333333333	0	0.9462733562804548	blue	low
15	1	2.0	41.0	182.0	173.70535714285714	1.0359487561659393	155.66964285714286	197.77777777777777	0	0.9897655076292428	blue	low
16	1	2.0	42.0	164.0	188.3904761904762	1.0513874614594039	149.0	199.28571428571428	0	0.9838515491167353	blue	low
17	6	11.0	15.0	221.0	188.4375	1.0673415302688487	164.72058823529412	213.97297297297297	0	0.9267683547309238	blue	low
18	6	11.0	16.0	232.0	194.93790849673204	1.059170238274716	160.50980392156862	221.85714285714286	0	0.8892310817051494	blue	low
19	6	11.0	39.0	189.0	177.17916666666667		171.425		0	0.9839887930346994	blue	low
20	6	11.0	51.0	164.0	181.83163265306123	1.0561596534122593	175.45408163265307	220.33333333333334	0	0.9895461347078398	blue	low
21	51	101.0	3.0	199.0	213.37394957983193	1.1156602095275745	198.56302521008402	261.0	0	0.9443961416948323	blue	low
22	51	101.0	10.0	214.0	190.40196078431373		166.3986928104575		0	0.9412311623545535	blue	low
23	51	101.0	49.0	148.0	216.21428571428572		194.86263736263737		0	0.9242494765321216	blue	low
24	51	101.0	66.0	236.0	178.9967320261438	1.1195022336640705	178.88235294117646	255.6451612903226	0	0.8715798792711038	blue	low
25	51	101.0	70.0	257.0	215.44444444444446	1.0948500588004704	182.92105263157896	262.25	0	0.8530367912527307	blue	low
26	51	101.0	79.0	181.0	197.425		177.83333333333334		0	0.9675239509505839	blue	low
27	51	101.0	91.0	220.0	213.0074074074074	1.0981747212084605	188.83703703703705	250.26315789473685	0	0.9291100099718946	blue	low
28	51	101.0	95.0	260.0	221.84876543209876	1.0785228354296925	194.80246913580248	259.38709677419354	0	0.8821224278091229	blue	low
29	51	101.0	104.0	169.0	179.46666666666667	1.0691937574790586	181.13333333333333	255.43478260869566	0	0.9900278605034413	blue	low
30	51	101.0	106.0	223.0	191.9719298245614		169.93684210526317		0	0.9189968386943043	blue	low
31	51	101.0	117.0	241.0	219.54575163398692	1.1050053357676433	190.09150326797385	262.0243902439024	0	0.9125965563925162	blue	low
32	51	101.0	126.0	260.0	225.1327160493827	1.1027320658252115	197.0	267.75	0	0.9009359736850511	blue	low
33	51	101.0	131.0	205.0	181.9816176470588	1.0751060169142412	174.37132352941177	246.48	0	0.9648551455907597	blue	low
34	51	101.0	141.0	166.0	181.7952380952381	1.015129775766606	182.6238095238095	234.33333333333334	0	0.9891176204980608	blue	low
35	51	101.0	146.0	225.0	195.77941176470588	1.074507445069911	197.2058823529412	254.8125	0	0.9123842832191427	blue	low
36	51	101.0	153.0	240.0	218.78703703703704	1.0888671328671327	185.05555555555554	268.15384615384613	0	0.9119694876228838	blue	low
37	51	101.0	156.0	228.0	222.0392156862745	1.1126612420980695	180.81699346405227	265.8125	0	0.9334033372970983	blue	low
38	51	101.0	158.0	224.0	206.78892733564012	1.107137291569269	192.76124567474048	273.25	0	0.9185115447547119	blue	low
39	51	101.0	165.0	220.0	194.1107266435986	1.0721800675891093	182.19377162629758	254.77272727272728	0	0.9257153361246451	blue	low
40	51	101.0	185.0	194.0	175.44583333333333	1.0273560969401958	189.65416666666667	240.53333333333333	0	0.9822882638331358	blue	low
41	51	101.0	186.0	195.0	224.46484375	1.0423093512767427	189.98046875	258.39285714285717	0	0.9430370489793186	blue	low
42	51	101.0	192.0	238.0	206.4891640866873	1.0385757385797583	183.4860681114551	257.0810810810811	0	0.883915279774823	blue	low
43	51	101.0	208.0	214.0	205.89583333333334	1.0948657469315242	179.39236111111111	259.609756097561	0	0.9337215331001342	blue	low
44	51	101.0	210.0	170.0	198.9111111111111	1.103970115541656	182.69333333333333	262.92	0	0.9693118413607127	blue	low
45	51	101.0	217.0	202.0	173.61029411764707	1.0916845587458042	173.09191176470588	251.13793103448276	0	0.9772521841940082	blue	low
46	51	101.0	227.0	191.0	208.4		194.55833333333334		0	0.950761390167479	blue	low
47	51	101.0	251.0	195.0	204.75686274509803	1.0733182161753592	189.2549019607843	262.962962962963	0	0.9519017882369822	blue	low
48	51	101.0	280.0	229.0	190.54248366013073	1.1006460938973037	178.06209150326796	257.9142857142857	0	0.9000205052651936	blue	low
49	51	101.0	329.0	185.0	186.7074074074074	1.0255206563925179	168.28148148148148	251.55555555555554	0	0.9775230037492151	blue	low
50	51	101.0	333.0	183.0	198.3375	1.088601952422698	187.92083333333332	264.3225806451613	0	0.9654816120808706	blue	low
51	51	101.0	378.0	147.0	185.78571428571428	1.0133738294102759	192.86263736263737	241.77777777777777	0	0.9891620410995208	blue	low
52	51	101.0	398.0	182.0	196.39912280701753	1.1435704774586266	195.4298245614035	278.0	0	0.9683101657244498	blue	low
53	51	101.0	417.0	157.0	192.93333333333334	1.04954488236222	199.75384615384615	258.8421052631579	0	0.9800798850036718	blue	low
54	51	101.0	426.0	198.0	202.49632352941177		182.0625		0	0.9517328771340289	blue	low
55	51	101.0	433.0	164.0	199.4795918367347	1.0777732614331266	208.7091836734694	266.93333333333334	0	0.9696278644517276	blue	low
56	51	101.0	447.0	252.0	221.77777777777777	1.1137263255054406	205.1141975308642	289.14285714285717	0	0.9008363667382553	blue	low
57	51	101.0	461.0	133.0	181.36190476190475	1.0479265766234969	164.0952380952381	269.4761904761905	0	0.9935778917987333	blue	low
58	51	101.0	475.0	214.0	202.70955882352942	1.1246913087621757	203.30514705882354	287.6111111111111	0	0.9341287124015035	blue	low
59	51	101.0	486.0	233.0	218.86928104575162	1.1223105248812189	200.27450980392157	289.56756756756755	0	0.922237663365342	blue	low
60	51	101.0	498.0	236.0	188.69444444444446	1.0907220250942684	183.89506172839506	271.0975609756098	0	0.8687573145532699	blue	low
61	51	101.0	511.0	227.0	168.10069444444446		192.54166666666666		0	0.9324335035516679	blue	low
62	51	101.0	516.0	130.0	169.0625	1.001885271014757	170.84895833333334	252.73684210526315	0	0.9983334713676444	blue	low
63	51	101.0	518.0	269.0	221.67313019390582	1.1002801948478511	192.1191135734072	282.4166666666667	0	0.8513946958263454	blue	low
64	51	101.0	520.0	232.0	207.81578947368422	1.0882904598552972	196.4440789473684	275.52272727272725	0	0.9029406725238983	blue	low
65	51	101.0	530.0	252.0	212.77089783281733	1.1039387803216003	203.29102167182663	283.7878787878788	0	0.8574391156481741	blue	low
66	51	101.0	535.0	192.0	203.25	1.0878211229710835	177.36764705882354	269.51612903225805	0	0.95513502944647	blue	low
67	51	101.0	536.0	153.0	192.6952380952381	1.1024734718278286	191.9857142857143	285.9166666666667	0	0.9809331877995878	blue	low
68	51	101.0	540.0	179.0	237.73777777777778	1.1499683215892345	206.59555555555556	293.22727272727275	0	0.9300446357073572	blue	low
69	51	101.0	549.0	210.0	187.48070175438596	0.9901865403324732	184.15438596491228	247.71428571428572	0	0.9513178330694065	blue	low
70	51	101.0	551.0	193.0	199.66666666666666	1.0700363577722067	216.44444444444446	268.8333333333333	0	0.9581449225791446	blue	low
71	51	101.0	555.0	266.0	236.41520467836258	1.1328490496505288	209.54970760233917	299.6756756756757	0	0.9465459068057591	blue	low
72	51	101.0	565.0	202.0	196.68148148148148	1.0443307451790016	195.1074074074074	270.56666666666666	0	0.953173598805355	blue	low
73	51	101.0	571.0	214.0	217.19097222222223	1.1235363692990812	195.34722222222223	289.3611111111111	0	0.9372869817209188	blue	low
74	51	101.0	576.0	204.0	194.40555555555557	1.1059694222090948	153.83055555555555	294.42105263157896	0	0.9530182284082637	blue	low
75	51	101.0	583.0	173.0	220.28125	1.0717950531820823	208.69196428571428	286.64	0	0.9367053769823477	blue	low
76	51	101.0	596.0	203.0	205.98828125	1.033429699906348	207.6875	270.0	0	0.9452254906528319	blue	low
77	51	101.0	610.0	188.0	202.11904761904762	1.121506992674341	195.53968253968253	289.28	0	0.9585440014320501	blue	low
78	51	101.0	615.0	158.0	203.87142857142857	1.0658226200881942	199.27142857142857	279.60869565217394	0	0.9622962277765629	blue	low
79	51	101.0	626.0	227.0	232.2058823529412	1.1327299160056938	199.63725490196077	300.2692307692308	0	0.9519443315961886	blue	low
80	51	101.0	642.0	157.0	204.13970588235293	1.040125274036956	154.56617647058823	276.76	0	0.961692349658813	blue	low
81	51	101.0	662.0	179.0	215.63392857142858	0.958917889757443	212.43303571428572	255.44444444444446	0	0.9449015128175513	blue	low
82	51	101.0	687.0	177.0	201.8711111111111		204.85777777777778		0	0.9632872548272197	blue	low
83	51	101.0	697.0	188.0	206.55017301038063	1.020371207494997	161.14878892733563	252.27777777777777	0	0.9537496569130198	blue	low
84	51	101.0	710.0	167.0	198.98095238095237	1.008741349563753	204.62857142857143	259.44444444444446	0	0.96986720260895	blue	low
85	51	101.0	715.0	248.0	225.9104938271605	1.0882263952576876	206.1141975308642	289.02564102564105	0	0.923897951382085	blue	low
86	51	101.0	717.0	168.0	182.91071428571428	1.0699505400222065	187.625	266.6666666666667	0	0.9877607258913405	blue	low
87	51	101.0	727.0	213.0	201.84926470588235	1.0424453669616982	202.57720588235293	268.8666666666667	0	0.935828167149922	blue	low
88	51	101.0	729.0	129.0	168.42011834319527	1.0571334283299856	193.07100591715977	265.1578947368421	0	0.9984798301741241	blue	low
89	51	101.0	731.0	200.0	198.38039215686274	1.084897509858841	200.6078431372549	276.0833333333333	0	0.9536395575081024	blue	low
90	51	101.0	749.0	174.0	187.04888888888888	1.0901383724996252	196.65333333333334	274.09090909090907	0	0.982206852659457	blue	low
91	51	101.0	750.0	176.0	183.55555555555554	1.055476758547643	198.01333333333332	265.42857142857144	0	0.984697940403208	blue	low
92	51	101.0	757.0	197.0	191.33333333333334	1.0166447748446759	171.66666666666666	270.2432432432432	0	0.9636775463840117	blue	low
93	51	101.0	774.0	236.0	226.125	1.1049628556869688	213.92013888888889	283.1666666666667	0	0.936033592166096	blue	low
94	51	101.0	782.0	212.0	216.33455882352942	1.0686899442608477	207.40441176470588	283.55555555555554	0	0.938041077242948	blue	low
95	51	101.0	793.0	271.0	238.46944444444443	1.0757784427743962	203.58333333333334	289.23809523809524	0	0.9508039935247057	blue	low
96	51	101.0	819.0	189.0	192.8125	1.0854019840439142	184.18382352941177	283.3529411764706	0	0.9684423716931455	blue	low
97	51	101.0	831.0	232.0	199.32679738562092	1.1353140322643362	197.51633986928104	290.51612903225805	0	0.8922913653437221	blue	low
98	51	101.0	835.0	158.0	180.8095238095238	1.0941600247746648	185.14285714285714	266.3888888888889	0	0.9913994792297963	blue	low
99	51	101.0	840.0	170.0	183.43809523809523	1.1044252401955754	201.27142857142857	272.5833333333333	0	0.9867784984190532	blue	low
100	51	101.0	846.0	266.0	223.374613003096	1.1551945275758873	207.25696594427245	284.42105263157896	0	0.874777732022195	blue	low
101	51	101.0	849.0	228.0	193.10726643598616	1.029836880590786	204.53287197231833	266.46666666666664	0	0.903264012449269	blue	low
102	51	101.0	857.0	113.0	170.18055555555554	1.0243591470258138	187.11111111111111	243.77777777777777	0	0.9984877509652655	blue	low
103	51	101.0	905.0	128.0	187.35204081632654	1.0090927780449221	167.06632653061226	257.76190476190476	0	0.9887029415106938	blue	low
104	51	101.0	908.0	192.0	172.69607843137254	1.087823077238159	162.17320261437908	277.60714285714283	0	0.9857943601215127	blue	low
105	51	101.0	925.0	205.0	213.67450980392158	1.0947844870529206	217.7019607843137	292.67857142857144	0	0.9415241364975382	blue	low
106	51	101.0	968.0	192.0	202.97254901960784	1.109178062583571	200.1450980392157	289.0857142857143	0	0.9554124525161147	blue	low
107	51	101.0	977.0	137.0	189.8095238095238	1.0642744352421771	165.66666666666666	268.5	0	0.9857110665777026	blue	low
108	51	101.0	998.0	200.0	223.8		216.80416666666667		0	0.9437264872937637	blue	low
109	51	101.0	1000.0	245.0	215.8904761904762	1.125011814968147	161.3738095238095	303.6326530612245	0	0.8924237983687624	blue	low
110	51	101.0	1006.0	202.0	205.4777777777778	1.0511361553967382	192.2962962962963	268.5416666666667	0	0.9463408984486198	blue	low
111	51	101.0	1009.0	218.0	219.88235294117646	0.9966234955781162	188.22549019607843	263.42857142857144	0	0.9371121424824771	blue	low
112	51	101.0	1027.0	216.0	213.87867647058823	1.0904291774994759	215.56617647058823	292.57142857142856	0	0.9337403798210515	blue	low
113	51	101.0	1028.0	218.0	205.38541666666666	1.0996169112075362	201.14930555555554	288.1290322580645	0	0.9280144644722056	blue	low
114	51	101.0	1062.0	242.0	218.1705882352941	1.0196397894968	193.09117647058824	275.6511627906977	0	0.9065931862958416	blue	low
115	51	101.0	1073.0	241.0	225.56470588235294	1.097299949783381	191.45882352941177	291.79487179487177	0	0.9303975958202908	blue	low
116	51	101.0	1084.0	199.0	180.77		173.08333333333334		0	0.9730147629221129	blue	low
117	51	101.0	1085.0	171.0	184.44196428571428	1.060267857142857	196.21875	270.5238095238095	0	0.9856269095834338	blue	low
118	51	101.0	1112.0	182.0	190.825	1.0531176812687635	193.44166666666666	267.46666666666664	0	0.9747762381299917	blue	low
119	51	101.0	1129.0	186.0	166.39583333333334		192.16666666666666		0	0.9924416607574497	blue	low
120	51	101.0	1150.0	223.0	207.02631578947367	0.9973009446693658	207.04887218045113	246.33333333333334	0	0.9204624029743687	blue	low
121	51	101.0	1153.0	249.0	224.66374269005848	1.0455973524243765	189.906432748538	271.88235294117646	0	0.9179716857517215	blue	low
122	51	101.0	1184.0	188.0	205.2689075630252	1.116653501906871	205.45378151260505	287.05263157894734	0	0.9551005188840673	blue	low
123	51	101.0	1186.0	233.0	208.2483660130719	1.096978448071671	200.19607843137254	284.741935483871	0	0.9012622635988786	blue	low
124	51	101.0	1192.0	192.0	211.4875		209.26666666666668		0	0.9478855727048535	blue	low
125	51	101.0	1197.0	214.0	187.38235294117646	1.0768898614150253	175.5686274509804	267.46666666666664	0	0.9441053958602905	blue	low
126	51	101.0	1209.0	224.0	184.34967320261438	1.0741974442886084	184.46732026143792	269.0	0	0.9213710252508385	blue	low
127	51	101.0	1239.0	195.0	190.66015625	1.0504472631753319	189.40234375	259.5833333333333	0	0.966211059132385	blue	low
128	51	101.0	1243.0	142.0	182.44387755102042	1.0787501044015704	186.72448979591837	274.0769230769231	0	0.9922620204894668	blue	low
129	51	101.0	1246.0	165.0	181.36190476190475	1.071403913056217	190.73333333333332	257.5217391304348	0	0.989663992631791	blue	low
130	51	101.0	1260.0	228.0	203.91640866873064	1.064338148407033	181.4984520123839	270.8378378378378	0	0.9077921636309857	blue	low
131	51	101.0	1266.0	166.0	182.39495798319328	1.1343022599932313	176.72268907563026	281.0357142857143	0	0.9886671493952595	blue	low
132	51	101.0	1267.0	183.0	196.7111111111111	1.0947077678510537	204.32	271.90909090909093	0	0.9674458972246193	blue	low
133	51	101.0	1281.0	234.0	217.6013071895425		201.6437908496732		0	0.918127065268019	blue	low
134	51	101.0	1292.0	135.0	165.1301775147929		193.9112426035503		0	0.9988188766154171	blue	low
135	51	101.0	1294.0	179.0	181.4952380952381	1.102886161236729	207.6809523809524	264.3103448275862	0	0.9852775736091178	blue	low
136	51	101.0	1336.0	209.0	186.61764705882354	1.0948517485292937	193.02205882352942	271.7037037037037	0	0.9538720593414526	blue	low
137	51	101.0	1348.0	161.0	175.2375	0.9775177582763153	176.3	257.22222222222223	0	0.9940387588859356	blue	low
138	51	101.0	1369.0	162.0	185.2095238095238		190.43809523809523		0	0.9872966577856959	blue	low
139	51	101.0	1383.0	186.0	194.02678571428572	0.9849726775956285	207.12946428571428	246.05555555555554	0	0.9689590305035379	blue	low
140	51	101.0	1395.0	144.0	165.21666666666667		192.96666666666667		0	0.9984983591019116	blue	low
141	51	101.0	1399.0	182.0	178.82745098039214	1.1254976957744571	180.68627450980392	280.2916666666667	0	0.9861601220076714	blue	low
142	51	101.0	1401.0	151.0	173.25238095238095	1.1009431998575545	179.5095238095238	270.15384615384613	0	0.9960567077522162	blue	low
143	51	101.0	1404.0	219.0	206.22222222222223	1.0679462523646002	194.13194444444446	270.46153846153845	0	0.9266666243902246	blue	low
144	51	101.0	1407.0	196.0	201.83455882352942	1.059762052613752	168.65808823529412	246.76470588235293	0	0.9538438933817677	blue	low
145	51	101.0	1437.0	221.0	189.80208333333334	1.0332315371227794	192.37847222222223	258.3333333333333	0	0.9257448310654082	blue	low
146	51	101.0	1454.0	175.0	176.49579831932772	1.1206555616667977	183.6218487394958	276.05	0	0.9903236000732213	blue	low
147	51	101.0	1481.0	236.0	207.2249134948097	1.1272776534835465	200.67128027681662	271.3076923076923	0	0.8914943220158696	blue	low
148	51	101.0	1490.0	166.0	184.3625	1.1082943262711504	179.28333333333333	281.5806451612903	0	0.987088418163103	blue	low
149	51	101.0	1495.0	183.0	187.87083333333334	1.1106099459657477	196.16666666666666	283.6666666666667	0	0.9774217648156618	blue	low
150	51	101.0	1510.0	169.0	190.29665071770336	1.088484563633022	187.25837320574163	250.88888888888889	0	0.9804956360400031	blue	low
151	51	101.0	1528.0	229.0	204.64285714285714	1.087582854617764	191.78231292517006	264.64516129032256	0	0.9060508188008857	blue	low
152	51	101.0	1568.0	200.0	177.55333333333334	1.1041717600515635	168.37666666666667	276.0	0	0.9753245203220346	blue	low
153	51	102.0	15.0	184.0	184.70666666666668	1.0622159560672915	186.27555555555554	240.73333333333332	0	0.9800569664497563	blue	low
154	51	102.0	16.0	199.0	193.38492063492063	1.0304682469474582	176.09126984126985	229.04761904761904	0	0.9595599637609995	blue	low
155	51	102.0	17.0	210.0	213.55208333333334	1.0413080537191801	180.39930555555554	256.8666666666667	0	0.9384019328559969	blue	low
156	51	102.0	22.0	165.0	165.69583333333333	0.9817756303789823	154.56666666666666	221.16666666666666	0	0.996929609625895	blue	low
157	51	102.0	38.0	247.0	212.87925696594428	1.0708777748206986	184.40866873065016	255.16666666666666	0	0.8753265767860157	blue	low
158	51	102.0	41.0	149.0	193.8846153846154	1.1107091442780488	188.1868131868132	251.94444444444446	0	0.97969022320045	blue	low
159	51	102.0	43.0	292.0	236.1611111111111	1.1423287974111074	198.925	273.2307692307692	0	0.9082011187849627	blue	low
160	51	102.0	53.0	232.0	198.32525951557093	1.0552170112105317	184.11418685121106	240.8095238095238	0	0.891434141563515	blue	low
161	51	102.0	57.0	256.0	222.725	1.0857120870100554	192.815625	258.8181818181818	0	0.8968454150412792	blue	low
162	51	102.0	64.0	175.0	174.20535714285714	1.098434431595025	179.3125	250.14285714285714	0	0.9916880248793808	blue	low
163	51	102.0	70.0	237.0	226.9134948096886	1.0597530771774188	200.98615916955018	258.55555555555554	0	0.9372430667293115	blue	low
164	51	102.0	94.0	127.0	164.77564102564102	1.070326244099563	176.91666666666666	231.44444444444446	0	0.9990508763636649	blue	low
165	51	102.0	117.0	252.0	211.81699346405227	1.136725179856115	196.50980392156862	266.9	0	0.8526200001394599	blue	low
166	51	102.0	118.0	139.0	179.4820512820513	1.0816143023378821	168.83076923076922	253.5	0	0.9943128633793327	blue	low
167	51	102.0	119.0	211.0	203.52592592592592	1.0945563876928444	184.02962962962962	254.44827586206895	0	0.9379984063585494	blue	low
168	51	102.0	129.0	228.0	194.0968858131488	1.0878758358056946	190.28719723183391	258.60526315789474	0	0.9032592742081706	blue	low
169	51	102.0	133.0	227.0	209.14878892733563	1.082573277502855	185.91695501730104	252.83783783783784	0	0.9151951833975142	blue	low
170	51	102.0	140.0	106.0	153.24242424242425		179.8409090909091		0	0.99987475117481	blue	low
171	51	102.0	145.0	228.0	193.37254901960785	1.1158532468579998	179.781045751634	264.27027027027026	0	0.9032542736278741	blue	low
172	51	102.0	156.0	201.0	183.3925925925926	1.0147004789820555	178.76296296296297	243.28571428571428	0	0.9681415625491899	blue	low
173	51	102.0	162.0	208.0	213.49632352941177	1.106385860364326	188.6139705882353	269.3076923076923	0	0.9397403554428047	blue	low
174	51	102.0	177.0	235.0	176.61875	1.0581373995737007	172.76875	247.83333333333334	0	0.8800309129100817	blue	low
175	51	102.0	184.0	154.0	191.47916666666666	1.084076081962694	160.61666666666667	268.1363636363636	0	0.9823329743621713	blue	low
176	51	102.0	185.0	260.0	222.46296296296296	1.1355855947498903	197.61111111111111	275.19354838709677	0	0.8857782645366894	blue	low
177	51	102.0	196.0	249.0	215.94771241830065	1.144248837800356	194.41176470588235	268.86206896551727	0	0.8821885657914027	blue	low
178	51	102.0	197.0	227.0	193.27302631578948	1.0927826711747635	181.12828947368422	261.44117647058823	0	0.9065594857648942	blue	low
179	51	102.0	201.0	191.0	186.18039215686275	1.0804941354616338	180.51372549019607	257.7916666666667	0	0.9742036331254935	blue	low
180	51	102.0	211.0	201.0	197.8235294117647	1.1174280674196524	190.5607843137255	265.1875	0	0.9531662141817121	blue	low
181	51	102.0	214.0	212.0	233.15972222222223	1.0934145286801542	180.15972222222223	264.5769230769231	0	0.9525140320085993	blue	low
182	51	102.0	233.0	181.0	180.22083333333333	1.1004502878422282	179.27083333333334	258.57142857142856	0	0.9854855031587951	blue	low
183	51	102.0	234.0	138.0	174.7912087912088		178.1153846153846		0	0.996461240337605	blue	low
184	51	102.0	250.0	234.0	197.76797385620915	1.111253636726992	187.30392156862746	266.85714285714283	0	0.8836674822795603	blue	low
185	51	102.0	259.0	174.0	208.12444444444444	1.0282663958508982	183.83555555555554	243.37037037037038	0	0.9549203391247069	blue	low
186	51	102.0	261.0	201.0	207.24264705882354	1.096014492753623	187.1360294117647	272.8611111111111	0	0.9460799260990767	blue	low
187	51	102.0	275.0	207.0	191.40849673202615	1.1008970107062568	171.0653594771242	274.77777777777777	0	0.9519614897401624	blue	low
188	51	102.0	278.0	212.0	181.60207612456747	1.092030628228953	177.74740484429066	261.42857142857144	0	0.9543358433949481	blue	low
189	51	102.0	292.0	232.0	223.09150326797385	1.116137681059714	188.58823529411765	273.38709677419354	0	0.9322714785544677	blue	low
190	51	102.0	295.0	209.0	192.05208333333334	1.0819948611206416	179.32986111111111	264.26666666666665	0	0.948384732500614	blue	low
191	51	102.0	296.0	171.0	199.95535714285714	1.0182181443528626	186.97321428571428	248.75	0	0.9675794347969873	blue	low
192	51	102.0	306.0	181.0	197.49107142857142	1.0753824720724439	196.15625	258.9	0	0.9674425327187274	blue	low
193	51	102.0	307.0	245.0	208.90402476780187	1.1060424299139855	189.04953560371516	270.975	0	0.8670349410097767	blue	low
194	51	102.0	319.0	194.0	196.85416666666666	1.0064445557660986	200.67083333333332	249.77777777777777	0	0.9603627037589192	blue	low
195	51	102.0	320.0	197.0	205.8470588235294	1.0612912173509943	197.3372549019608	269.0833333333333	0	0.9497347983674104	blue	low
196	51	102.0	322.0	227.0	209.05902777777777	1.1130071651501166	195.59027777777777	270.8	0	0.9150929462302537	blue	low
197	51	102.0	335.0	144.0	162.19897959183675	1.0587858048534518	175.79591836734693	251.1904761904762	0	0.9989125134275749	blue	low
198	51	102.0	343.0	245.0	212.31372549019608	1.0931479915974998	196.0359477124183	264.6333333333333	0	0.8793551825589964	blue	low
199	51	102.0	353.0	223.0	210.8986928104575	1.0914122840710905	186.1797385620915	275.21875	0	0.9234885614947111	blue	low
200	51	102.0	363.0	244.0	230.94444444444446	1.041083599568689	204.97712418300654	265.92105263157896	0	0.9433834968321531	blue	low
201	51	102.0	365.0	186.0	203.87109375	1.0903117662819442	181.76171875	267.94594594594594	0	0.9575134487437509	blue	low
202	51	102.0	366.0	196.0	204.02380952380952	1.0747926083829875	191.6984126984127	261.80645161290323	0	0.9518848416338609	blue	low
203	51	102.0	371.0	152.0	196.77916666666667	1.0612162134760832	164.25	272.5833333333333	0	0.9750876453299837	blue	low
204	51	102.0	372.0	173.0	208.78733031674207	1.0373951210649754	196.76470588235293	260.0833333333333	0	0.9539524816112476	blue	low
205	51	102.0	377.0	220.0	181.99346405228758	1.1042391724671308	179.08169934640523	271.9583333333333	0	0.9358278408729619	blue	low
206	51	102.0	380.0	256.0	221.91228070175438	1.1167815610216685	191.32748538011697	281.7241379310345	0	0.8926725448706717	blue	low
207	51	102.0	409.0	257.0	241.43055555555554	1.141775255881473	190.95833333333334	299.62857142857143	0	0.9664266798470171	blue	low
208	51	102.0	411.0	188.0	189.04296875	1.0980015992817262	184.390625	271.58620689655174	0	0.9732467890186246	blue	low
209	51	102.0	430.0	237.0	223.97058823529412		201.32679738562092		0	0.929895195116931	blue	low
210	51	102.0	446.0	223.0	202.18402777777777	1.0750915154082619	194.35069444444446	268.22222222222223	0	0.9181385634571405	blue	low
211	51	102.0	450.0	209.0	209.50588235294117	0.9437119484393734	204.94901960784313	236.55555555555554	0	0.9389407643182266	blue	low
212	51	102.0	458.0	169.0	213.53571428571428	1.130237164875719	198.32589285714286	291.2692307692308	0	0.9456526073607769	blue	low
213	51	102.0	462.0	205.0	185.73046875	1.0674868871009084	200.2734375	265.14285714285717	0	0.9607040285327425	blue	low
214	51	102.0	467.0	207.0	191.8078431372549	1.1156179050259303	195.11764705882354	263.73333333333335	0	0.9515713477108471	blue	low
215	51	102.0	483.0	170.0	197.52232142857142	1.021261968381207	188.38839285714286	253.22222222222223	0	0.9712521818152755	blue	low
216	51	102.0	495.0	239.0	213.92763157894737	1.104506888357918	202.46052631578948	279.6666666666667	0	0.9000709662826867	blue	low
217	51	102.0	496.0	194.0	179.78039215686275	1.068865703925186	191.28627450980392	265.6363636363636	0	0.9783457540763373	blue	low
218	51	102.0	512.0	203.0	192.80968858131487	1.1160971879947588	179.52595155709344	279.969696969697	0	0.9557787331804537	blue	low
219	51	102.0	521.0	209.0	196.1529411764706	1.0721957126071133	200.88235294117646	261.1666666666667	0	0.9448773532847943	blue	low
220	51	102.0	522.0	247.0	215.08496732026143	1.0270013597107495	210.37254901960785	267.04761904761904	0	0.8841642343776592	blue	low
221	51	102.0	529.0	172.0	204.8095238095238	1.07786421718564	210.8047619047619	275.05263157894734	0	0.9601587157157483	blue	low
222	51	102.0	542.0	155.0	164.33777777777777	1.0486897007174376	168.45777777777778	255.0	0	0.9980812393004457	blue	low
223	51	102.0	544.0	227.0	198.35416666666666	1.102035690465733	202.13888888888889	278.741935483871	0	0.9071008392717768	blue	low
224	51	102.0	552.0	203.0	175.2	1.0896310408806207	193.50980392156862	262.77777777777777	0	0.974607649834627	blue	low
225	51	102.0	559.0	205.0	202.89019607843136	1.0317778236216624	200.07450980392156	255.9090909090909	0	0.9451497097480835	blue	low
226	51	102.0	563.0	185.0	203.67226890756302	1.0756772144312599	200.9075630252101	276.6666666666667	0	0.9581649767641041	blue	low
227	51	102.0	574.0	196.0	207.69921875	1.0705534431770172	202.01171875	281.55555555555554	0	0.9489466064525317	blue	low
228	51	102.0	577.0	172.0	194.91517857142858	1.0185974394955217	188.51339285714286	249.66666666666666	0	0.974099306935192	blue	low
229	51	102.0	599.0	212.0	213.34602076124568	1.084701753872209	192.50173010380624	280.6111111111111	0	0.9368620109111065	blue	low
230	51	102.0	607.0	212.0	194.00694444444446	1.088859610598741	188.34375	275.48148148148147	0	0.9418526743179498	blue	low
231	51	102.0	609.0	205.0	172.91830065359477	1.0285868033185475	170.05228758169935	260.1111111111111	0	0.9747019214481492	blue	low
232	51	102.0	616.0	170.0	191.95238095238096		204.10476190476192		0	0.9783221646051491	blue	low
233	51	102.0	622.0	274.0	232.32407407407408	1.1029035083370515	220.9537037037037	284.0	0	0.9163726595028355	blue	low
234	51	102.0	625.0	165.0	179.34285714285716	1.0905863460211287	200.40952380952382	275.75	0	0.9910331717193851	blue	low
235	51	102.0	626.0	186.0	184.23529411764707	1.0527024148921462	186.51764705882354	266.54285714285714	0	0.9794050473347857	blue	low
236	51	102.0	634.0	211.0	198.54814814814816	1.078479244662945	203.96666666666667	279.6111111111111	0	0.9403051175152787	blue	low
237	51	102.0	637.0	196.0	200.421875	1.0362744892906215	199.30859375	269.1666666666667	0	0.9551774978241574	blue	low
238	51	102.0	666.0	209.0	188.55514705882354	1.1000382856106554	197.97058823529412	281.4	0	0.9518260524253137	blue	low
239	51	102.0	673.0	248.0	221.44411764705882	1.0700312989045384	187.38529411764705	273.5	0	0.9071680808647434	blue	low
240	51	102.0	690.0	209.0	189.28125	1.1025148525005677	187.19097222222223	280.26666666666665	0	0.9510827118677184	blue	low
241	51	102.0	695.0	211.0	212.36328125	1.0950671030406092	213.68359375	280.61538461538464	0	0.9374087532339211	blue	low
242	51	102.0	698.0	257.0	241.5	1.1115081645565947	207.51754385964912	301.06666666666666	0	0.9665947243944784	blue	low
243	51	102.0	700.0	192.0	182.44921875	1.0871290458175704	188.2265625	269.65384615384613	0	0.9772528102201504	blue	low
244	51	102.0	709.0	197.0	206.22265625	1.097250616616326	200.0	281.2857142857143	0	0.94944932107222	blue	low
245	51	102.0	727.0	198.0	183.12867647058823	1.1142455123410622	182.62132352941177	275.56	0	0.9715201290145082	blue	low
246	51	102.0	729.0	202.0	210.28676470588235	1.101702363027379	201.22058823529412	294.35714285714283	0	0.9439883613289144	blue	low
247	51	102.0	730.0	250.0	210.8986928104575	1.1197415476046508	207.57843137254903	281.8	0	0.8561616085671171	blue	low
248	51	102.0	751.0	265.0	222.46439628482972	1.0854316871057856	215.85758513931887	281.8536585365854	0	0.8714263199809582	blue	low
249	51	102.0	768.0	137.0	172.2032967032967	1.0614855422981833	187.74725274725276	263.3333333333333	0	0.9973340542407818	blue	low
250	51	102.0	798.0	212.0	219.8125	1.102151649337729	217.05078125	286.8	0	0.9400299781081036	blue	low
251	51	102.0	828.0	220.0	182.61805555555554	1.0986402786116032	189.42013888888889	268.9310344827586	0	0.9351201965763545	blue	low
252	51	102.0	836.0	146.0	184.69230769230768	1.0326873733289403	195.8901098901099	251.66666666666666	0	0.9901947252952161	blue	low
253	51	102.0	848.0	140.0	161.2967032967033	0.9802694536735373	185.98901098901098	237.41666666666666	0	0.999126717839928	blue	low
254	51	102.0	854.0	172.0	211.01442307692307	1.106366511878323	215.1346153846154	284.6666666666667	0	0.9504277401401975	blue	low
255	51	102.0	859.0	155.0	188.5	1.0633756639922993	190.1809523809524	270.89285714285717	0	0.9855157650054255	blue	low
256	51	102.0	868.0	167.0	188.1952380952381	1.0987791741472173	202.59047619047618	275.84	0	0.9832801076629291	blue	low
257	51	102.0	872.0	209.0	191.70955882352942	1.0756674041657326	196.6360294117647	271.8285714285714	0	0.94870531257592	blue	low
258	51	102.0	873.0	280.0	226.23611111111111	1.1069071414322376	208.92777777777778	292.7560975609756	0	0.8506892114068311	blue	low
259	51	102.0	896.0	229.0	228.2733564013841	1.0899363804442284	208.2076124567474	282.72727272727275	0	0.9443533791107633	blue	low
260	51	102.0	912.0	215.0	212.3202614379085	1.0882969170906915	185.20261437908496	282.8	0	0.9338799323318665	blue	low
261	51	102.0	913.0	200.0	195.9764705882353	1.1209009605829745	202.98039215686273	288.0	0	0.9559292395010769	blue	low
262	51	102.0	969.0	197.0	213.02573529411765	1.08178067802379	194.33823529411765	286.5806451612903	0	0.9452935294637771	blue	low
263	51	102.0	974.0	196.0	182.0546875	1.1433692694159514	195.9921875	285.5882352941176	0	0.9744635793537767	blue	low
264	51	102.0	979.0	166.0	199.7904761904762	1.1177701723235807	205.6	287.6666666666667	0	0.9688355019343449	blue	low
265	51	102.0	995.0	232.0	192.03114186851212	1.1133185662615306	206.85467128027682	281.7837837837838	0	0.8882288619246836	blue	low
266	51	102.0	998.0	191.0	217.19921875	1.0799979286124526	194.23828125	280.1111111111111	0	0.9444123094670462	blue	low
267	51	102.0	1012.0	211.0	221.96323529411765	1.0997520798668885	202.8933823529412	284.28	0	0.9418488614303047	blue	low
268	51	102.0	1015.0	216.0	194.16666666666666	1.0924953904068129	202.63703703703703	272.1794871794872	0	0.9343757828992563	blue	low
269	51	102.0	1020.0	170.0	178.89495798319328		178.1638655462185		0	0.9901554552356576	blue	low
270	51	102.0	1027.0	216.0	178.25555555555556	1.0691051920952497	201.88888888888889	268.0	0	0.950269850019873	blue	low
271	51	102.0	1035.0	201.0	194.67578125	1.0873394751535455	206.515625	283.77777777777777	0	0.9561741278276045	blue	low
272	51	102.0	1042.0	207.0	194.22569444444446	1.0335778781038374	189.23611111111111	271.3333333333333	0	0.9493098601640771	blue	low
273	51	102.0	1043.0	130.0	167.23626373626374	1.0787504535527728	177.98901098901098	265.27272727272725	0	0.9986497197261877	blue	low
274	51	102.0	1047.0	183.0	188.18402777777777	1.0386228405710143	169.45486111111111	275.125	0	0.9770956497589213	blue	low
275	51	102.0	1062.0	226.0	187.6045751633987	1.1285271595840958	193.2156862745098	290.60714285714283	0	0.9120596187360654	blue	low
276	51	102.0	1072.0	221.0	222.04779411764707	1.1079624065635965	216.92279411764707	291.53333333333336	0	0.9379418061252399	blue	low
277	51	102.0	1074.0	186.0	191.60416666666666	1.0984172465547823	200.87916666666666	282.46666666666664	0	0.9716968559851678	blue	low
278	51	102.0	1079.0	195.0	230.2313725490196	1.0936540775898207	203.57254901960783	289.8888888888889	0	0.944199910612786	blue	low
279	51	102.0	1081.0	170.0	183.5952380952381	1.0204055507891763	205.34285714285716	258.55555555555554	0	0.9866480941134486	blue	low
280	51	102.0	1088.0	154.0	192.17307692307693	1.0955572904047883	190.73557692307693	280.6666666666667	0	0.9814755283180444	blue	low
281	51	102.0	1106.0	226.0	192.0968858131488	1.1003880350514306	200.57439446366783	281.1111111111111	0	0.909995496447113	blue	low
282	51	102.0	1108.0	127.0	175.625	1.0686792651045895	192.57142857142858	269.6111111111111	0	0.9966641011941342	blue	low
283	51	102.0	1110.0	247.0	217.3312693498452	1.1000598629802896	202.74613003095976	287.35135135135135	0	0.8930824957673154	blue	low
284	51	102.0	1130.0	225.0	206.3235294117647	1.1097185914193448	213.1139705882353	283.0	0	0.9162775252553195	blue	low
285	51	102.0	1147.0	170.0	199.05357142857142	1.0918253595349308	199.3125	282.1666666666667	0	0.9691090674869999	blue	low
286	51	102.0	1160.0	132.0	184.11688311688312	1.091623123772756	210.69480519480518	266.6666666666667	0	0.9916492491748427	blue	low
287	51	102.0	1209.0	205.0	185.8392156862745	1.1046814130075933	205.51372549019607	278.84	0	0.960584859586164	blue	low
288	51	102.0	1222.0	201.0	205.7578125	1.1013441281368366	198.98828125	276.4736842105263	0	0.9469629814059382	blue	low
289	51	102.0	1230.0	145.0	184.97948717948717	1.002510963022539	194.68205128205128	262.4166666666667	0	0.9900583901127759	blue	low
290	51	102.0	1235.0	257.0	217.41975308641975	1.0127165297790421	198.97222222222223	253.6451612903226	0	0.8648787583475462	blue	low
291	51	102.0	1241.0	187.0	211.44444444444446	1.126141039135011	218.08444444444444	290.6	0	0.9491758556063244	blue	low
292	51	102.0	1248.0	195.0	190.86764705882354	1.1088141164259149	185.72426470588235	284.8666666666667	0	0.96598603276	blue	low
293	51	102.0	1261.0	160.0	177.73809523809524		192.6952380952381		0	0.9929189363014225	blue	low
294	51	102.0	1292.0	203.0	205.2941176470588	1.0680279232111693	206.71372549019608	275.6666666666667	0	0.9456118383880155	blue	low
295	51	102.0	1294.0	124.0	161.85714285714286	1.1357115493850807	187.73214285714286	283.5882352941176	0	0.99938038383397	blue	low
296	51	102.0	1325.0	223.0	188.55363321799308	1.1040510048510048	197.48442906574394	277.5128205128205	0	0.9210089233619275	blue	low
297	51	102.0	1327.0	152.0	196.73979591836735	1.1079739678236198	195.01530612244898	274.5238095238095	0	0.9751510800214267	blue	low
298	51	102.0	1332.0	263.0	228.88235294117646	1.1361852296218689	210.0123839009288	288.56666666666666	0	0.9154182809421088	blue	low
299	51	102.0	1368.0	212.0	214.1851851851852	1.0701279306921168	200.8925925925926	271.46153846153845	0	0.9371416159491556	blue	low
300	51	102.0	1392.0	216.0	196.49305555555554	1.1035035669799569	186.03125	269.2	0	0.9330377822769333	blue	low
301	51	102.0	1432.0	244.0	219.93790849673204	1.1111912858932727	207.01633986928104	283.7027027027027	0	0.9088061396114534	blue	low
302	51	102.0	1435.0	244.0	214.6141975308642	1.0711541988466162	191.19135802469137	268.1875	0	0.8903541591024845	blue	low
303	51	102.0	1443.0	215.0	220.66776315789474	1.1137394013434772	192.86513157894737	298.3529411764706	0	0.9393963062072904	blue	low
304	51	102.0	1452.0	189.0	172.45	1.1346957733395262	189.59583333333333	271.44444444444446	0	0.9875925097550441	blue	low
305	51	102.0	1475.0	132.0	169.48444444444445	1.1051214232832043	153.78222222222223	283.8076923076923	0	0.9981873079103836	blue	low
306	51	102.0	1487.0	231.0	232.7024221453287	1.1195280769463922	211.3910034602076	290.075	0	0.952270327583538	blue	low
307	51	102.0	1497.0	232.0	193.21453287197232	1.1040301408845867	199.89273356401384	271.37931034482756	0	0.8885360023495636	blue	low
308	51	102.0	1498.0	209.0	213.36111111111111	1.0705021325034387	187.42361111111111	274.3478260869565	0	0.9390615751803219	blue	low
309	51	102.0	1503.0	204.0	170.85098039215686		202.38039215686274		0	0.9778855928516522	blue	low
310	51	102.0	1543.0	205.0	172.15808823529412	1.0426670846454542	180.24264705882354	248.88888888888889	0	0.97548372612109	blue	low
311	51	102.0	1546.0	213.0	191.23529411764707	1.0904663954733944	198.62132352941177	272.6470588235294	0	0.9423858670495487	blue	low
312	51	102.0	1574.0	222.0	213.73010380622839	1.1151648181097604	191.74740484429066	276.35714285714283	0	0.9274748235718048	blue	low
313	51	102.0	1598.0	159.0	190.77948717948718	1.0541898729381292	201.10256410256412	257.6296296296296	0	0.9823484617993189	blue	low
314	51	102.0	1607.0	176.0	187.21428571428572	1.0920502611047023	196.74107142857142	270.4761904761905	0	0.981288669441029	blue	low
315	52	103.0	21.0	177.0	194.78125		166.6875		0	0.9724731433002082	blue	low
316	52	103.0	26.0	218.0	218.47368421052633	1.1421210399482769	164.71826625386996	271.13953488372096	0	0.935720383239212	blue	low
317	52	103.0	32.0	258.0	215.6358024691358	1.1478175565688906	182.45679012345678	258.1212121212121	0	0.8502931190408644	blue	low
318	52	103.0	46.0	249.0	234.47058823529412	1.142046510056913	185.94771241830065	256.1515151515151	0	0.9506770308402208	blue	low
319	52	103.0	62.0	189.0	177.97222222222223	1.0708046204947697	136.00617283950618	248.26666666666668	0	0.9833271656167184	blue	low
320	52	103.0	64.0	152.0	164.5765306122449	1.0362432901481213	164.58163265306123	219.44444444444446	0	0.9982178158899392	blue	low
321	52	103.0	78.0	218.0	169.88235294117646	1.1361023105675676	164.11418685121106	242.92857142857142	0	0.9567737500517987	blue	low
322	52	103.0	88.0	237.0	204.82679738562092	1.1349342344073623	172.62091503267973	249.54166666666666	0	0.8835906503493552	blue	low
323	52	103.0	102.0	153.0	190.66666666666666	1.0610991710162727	178.10256410256412	240.0	0	0.9834357997673494	blue	low
324	52	103.0	118.0	266.0	236.51754385964912	1.1064684891174716	191.52923976608187	268.28205128205127	0	0.9469481175198332	blue	low
325	52	103.0	123.0	207.0	180.8219696969697	1.1166044776119404	166.21969696969697	234.33333333333334	0	0.963401871942214	blue	low
326	52	103.0	128.0	145.0	159.05429864253395	0.9991837852955783	144.0316742081448	219.3684210526316	0	0.9992045701425042	blue	low
327	52	103.0	143.0	168.0	183.4857142857143		181.58095238095237		0	0.987297304464481	blue	low
328	52	103.0	167.0	227.0	209.33024691358025	1.178057318809147	175.33641975308643	286.9428571428571	0	0.9154034436249829	blue	low
329	52	103.0	177.0	138.0	184.78571428571428	1.00456072606759	139.80672268907563	242.04761904761904	0	0.9907841451645416	blue	low
330	52	103.0	204.0	272.0	231.73099415204678	1.17732583148368	198.5204678362573	287.5	0	0.9162351460627716	blue	low
331	52	103.0	237.0	243.0	215.6875	1.0473002788250187	183.95	252.32142857142858	0	0.8964332010014566	blue	low
332	52	103.0	254.0	296.0	232.24736842105264	1.133316141498605	195.1184210526316	277.5098039215686	0	0.8551466442798706	blue	low
333	52	103.0	261.0	210.0	214.84821428571428	1.0740078331937246	166.75892857142858	282.3809523809524	0	0.9387197956256901	blue	low
334	52	103.0	328.0	195.0	185.37890625	1.1560924090166462	181.765625	270.037037037037	0	0.9718798565216632	blue	low
335	52	103.0	336.0	198.0	184.41960784313724	1.1693648097231222	185.41960784313724	272.48275862068965	0	0.9701527159276409	blue	low
336	52	103.0	358.0	170.0	167.84285714285716	1.0188446137318097	175.1	220.08333333333334	0	0.9956083840884844	blue	low
337	52	103.0	367.0	155.0	176.18099547511312		165.38009049773757		0	0.9944233329599599	blue	low
338	52	103.0	369.0	250.0	218.48529411764707	1.1000616040971323	186.15882352941176	273.9047619047619	0	0.8906568695824367	blue	low
339	52	103.0	378.0	205.0	206.58455882352942	1.0989674483724186	182.63970588235293	264.4	0	0.9432289196354403	blue	low
340	52	103.0	392.0	222.0	194.24221453287197	1.1997652527237703	182.23529411764707	275.69444444444446	0	0.920741130062459	blue	low
341	52	103.0	416.0	200.0	203.10726643598616	1.0471762734607992	172.62975778546712	260.05263157894734	0	0.949622978288864	blue	low
342	52	103.0	431.0	192.0	171.859477124183	1.1815825860229923	152.58169934640523	278.38235294117646	0	0.9864189784444092	blue	low
343	52	103.0	432.0	221.0	187.12422360248448	1.0607385474257252	164.76708074534162	251.94871794871796	0	0.927859926120124	blue	low
344	52	103.0	465.0	214.0	203.6985294117647	1.1814226783916464	178.90073529411765	262.6296296296296	0	0.9339349874253206	blue	low
345	52	103.0	476.0	224.0	186.65397923875432	1.0291736546783443	184.91003460207614	244.85714285714286	0	0.9193637991522606	blue	low
346	52	103.0	499.0	175.0	150.579185520362	1.0360422405876952	164.96380090497738	214.9047619047619	0	0.9987364443205703	blue	low
347	52	103.0	506.0	124.0	151.25	0.9750050597045133	161.79166666666666	214.11111111111111	0	0.9998481032588022	blue	low
348	52	103.0	519.0	226.0	186.5916955017301	1.144320198947108	185.47750865051904	268.1578947368421	0	0.9127433141374889	blue	low
349	52	103.0	526.0	305.0	235.88	1.2260095759105332	200.7475	311.9148936170213	0	0.866243970870856	blue	low
350	52	103.0	539.0	230.0	207.04152249134947	1.0678422597379185	184.19031141868513	245.61904761904762	0	0.9064775981767869	blue	low
351	52	103.0	580.0	220.0	186.90657439446366	1.0798640270678248	173.75778546712803	244.61904761904762	0	0.9307502522731129	blue	low
352	52	103.0	598.0	165.0	165.8125	0.9933086042621281	149.92916666666667	216.77777777777777	0	0.9968988197809506	blue	low
353	52	103.0	610.0	188.0	196.975	1.1642020132283777	185.13333333333333	269.03846153846155	0	0.9643769627331972	blue	low
354	52	104.0	13.0	248.0	215.69883040935673	1.1822562603324378	174.66959064327486	274.8775510204082	0	0.8839116116304659	blue	low
355	52	104.0	33.0	192.0	211.95357142857142	0.9737118015599029	153.72857142857143	218.83333333333334	0	0.9475456642538487	blue	low
356	52	104.0	88.0	212.0	202.30555555555554	1.213075405545889	176.26041666666666	280.05405405405406	0	0.9370882869111882	blue	low
357	52	104.0	93.0	172.0	190.63555555555556	1.2035935360175296	175.93333333333334	269.04	0	0.9791705005072365	blue	low
358	52	104.0	96.0	226.0	225.34411764705882	1.2031634654904304	189.41764705882352	332.1111111111111	0	0.9403605305206822	blue	low
359	52	104.0	112.0	220.0	196.23529411764707	1.0641385411915742	173.59515570934255	241.1904761904762	0	0.9248649535532596	blue	low
360	52	104.0	133.0	226.0	195.13541666666666	1.1918689845502706	190.98611111111111	281.2432432432432	0	0.9095288791207625	blue	low
361	52	104.0	136.0	244.0	228.39666666666668	1.1991477558689647	204.50666666666666	293.14285714285717	0	0.9360349710322763	blue	low
362	52	104.0	157.0	215.0	172.21107266435988	1.0868295632237412	164.60553633217992	236.74358974358975	0	0.9601223108924773	blue	low
363	52	104.0	214.0	193.0	176.75333333333333	1.0026079627150577	156.72666666666666	244.22222222222223	0	0.9818447192765858	blue	low
364	52	104.0	216.0	224.0	202.5441176470588	0.9295087281849771	195.0514705882353	220.77777777777777	0	0.9161142726632113	blue	low
365	52	104.0	240.0	274.0	231.98840579710145	1.2207917774822694	206.5768115942029	308.5833333333333	0	0.9142672778395291	blue	low
366	52	104.0	266.0	219.0	188.29779411764707	1.0772325127629434	191.8639705882353	255.88888888888889	0	0.9320763299642184	blue	low
367	52	104.0	270.0	156.0	164.61666666666667		160.72083333333333		0	0.9979628462004001	blue	low
368	52	104.0	287.0	203.0	175.75416666666666	1.0525310874331528	186.0875	230.66666666666666	0	0.9740362749468031	blue	low
369	52	104.0	316.0	264.0	225.85714285714286	1.0911911638435718	187.6279761904762	256.5	0	0.8963779860534167	blue	low
370	52	104.0	320.0	192.0	168.55384615384617	1.099895772427994	170.64615384615385	251.55	0	0.9887100486176351	blue	low
371	52	104.0	365.0	169.0	168.96	1.1206946798703423	172.81333333333333	251.9090909090909	0	0.9953729870877699	blue	low
372	52	104.0	369.0	217.0	198.28472222222223	1.1760857489661982	183.51388888888889	283.0	0	0.9303708493114609	blue	low
373	52	104.0	427.0	199.0	202.8078431372549	1.1491677160418339	192.48235294117646	279.04761904761904	0	0.9506786453835858	blue	low
374	52	104.0	571.0	224.0	197.34027777777777	1.1320887142055025	176.42013888888889	252.03125	0	0.9150360273686087	blue	low
375	52	104.0	582.0	164.0	164.62946428571428	1.169861836309332	174.78571428571428	270.8666666666667	0	0.9973007298347034	blue	low
376	53	105.0	17.0	149.0	188.02136752136752	1.0103044953971625	139.30769230769232	220.66666666666666	0	0.9868221106911196	blue	low
377	53	105.0	97.0	166.0	175.81960784313725		150.34117647058824		0	0.9928833282963317	blue	low
378	53	105.0	132.0	220.0	183.4671052631579	1.0126294518817882	163.02631578947367	228.0	0	0.9341854087654852	blue	low
379	53	105.0	167.0	177.0	178.20416666666668	1.0699380588243064	167.22083333333333	240.03703703703704	0	0.9885476464670332	blue	low
380	53	105.0	203.0	164.0	188.12857142857143	1.0306549926480417	168.90952380952382	221.88	0	0.9841157253013403	blue	low
381	53	105.0	224.0	165.0	185.82222222222222	1.0529276906871554	170.4311111111111	242.76	0	0.9860652144662049	blue	low
382	53	105.0	243.0	227.0	193.320987654321	1.0688788197277161	168.179012345679	253.80555555555554	0	0.9065542953266116	blue	low
383	53	105.0	257.0	165.0	188.57692307692307	1.0760867352132748	184.1875	247.68421052631578	0	0.9834160539677598	blue	low
384	53	105.0	331.0	174.0	206.0857142857143	1.042869978179951	193.96666666666667	243.05555555555554	0	0.957963580082626	blue	low
385	53	105.0	386.0	237.0	204.0	1.0368934939843744	177.44272445820434	249.7037037037037	0	0.8819576826711262	blue	low
386	53	105.0	403.0	266.0	221.46260387811634	1.0507829526931742	175.32963988919667	248.37142857142857	0	0.8607970034339986	blue	low
387	53	105.0	412.0	194.0	200.18333333333334	1.0636731498547052	187.8375	246.44444444444446	0	0.9569050590626316	blue	low
388	53	105.0	428.0	157.0	162.325	1.0686996252374352	150.54166666666666	244.33333333333334	0	0.9983064398867088	blue	low
389	53	105.0	470.0	255.0	216.78947368421052	1.0519413287316652	191.20743034055727	254.0	0	0.8680016075333626	blue	low
390	53	105.0	495.0	215.0	172.6332179930796	1.0317141755292536	162.91695501730104	225.23809523809524	0	0.9595803546280472	blue	low
391	53	105.0	508.0	171.0	185.28125	1.0339990993616062	181.68303571428572	245.5	0	0.9848829763979958	blue	low
392	53	105.0	515.0	183.0	171.47619047619048	1.0062543124526886	137.1079365079365	237.2058823529412	0	0.9907535646061787	blue	low
393	53	105.0	532.0	168.0	191.27916666666667	1.0788031443755535	170.02083333333334	259.8333333333333	0	0.979687011814701	blue	low
394	53	105.0	578.0	183.0	174.22916666666666	1.0228364789220785	177.125	237.33333333333334	0	0.9890467112574506	blue	low
395	53	105.0	598.0	170.0	184.17857142857142	1.0740659741206489	176.625	248.66666666666666	0	0.9861558017066763	blue	low
396	53	105.0	618.0	207.0	193.91372549019607	1.0442943956785955	182.50588235294117	234.33333333333334	0	0.9495913183552629	blue	low
397	53	105.0	667.0	156.0	182.88717948717948	1.1563878646339065	177.66666666666666	251.27272727272728	0	0.9902786286353775	blue	low
398	53	106.0	169.0	222.0	195.82706766917292		188.71052631578948		0	0.920265664006086	blue	low
399	53	106.0	172.0	191.0	161.12083333333334	1.0550000427866062	173.78333333333333	229.58333333333334	0	0.9932099933894677	blue	low
400	53	106.0	202.0	250.0	217.0493827160494	1.0407666574594114	186.1327160493827	250.08333333333334	0	0.8842840811320412	blue	low
401	53	106.0	213.0	172.0	181.51555555555555	1.0294100013625833	179.1288888888889	240.6	0	0.9877195030213154	blue	low
402	53	106.0	225.0	197.0	166.3515625	1.0142199213948093	173.65625	228.64285714285714	0	0.9873858021259792	blue	low
403	53	106.0	239.0	220.0	189.92592592592592	0.9893788220148052	162.08024691358025	236.46153846153845	0	0.9282564373061637	blue	low
404	53	106.0	277.0	214.0	228.4485294117647		171.99632352941177		0	0.9474187949750408	blue	low
405	53	106.0	300.0	195.0	181.58823529411765	1.0259995221821732	160.44290657439447	243.28571428571428	0	0.9757810759361031	blue	low
406	53	106.0	418.0	159.0	179.45673076923077	1.011290832303847	177.49519230769232	234.66666666666666	0	0.9920886040621246	blue	low
407	53	106.0	494.0	188.0	194.64313725490197	1.114759781671007	176.4392156862745	262.61538461538464	0	0.9670345020282876	blue	low
408	53	106.0	500.0	172.0	199.36057692307693		182.48076923076923		0	0.9681722686840137	blue	low
409	53	106.0	521.0	133.0	191.42857142857142	0.9913581826429241	150.43333333333334	235.82608695652175	0	0.9835813850901138	blue	low
410	53	106.0	553.0	208.0	178.46349206349205	0.9895488443958345	148.59047619047618	222.77777777777777	0	0.964631852393325	blue	low
411	53	106.0	558.0	189.0	187.4978354978355		184.5151515151515		0	0.9742265324232307	blue	low
412	54	107.0	2.0	207.0	211.23481781376518	1.0575698053158955	176.2834008097166	221.53333333333333	0	0.9404116160265096	blue	low
413	54	107.0	8.0	223.0	214.91319444444446	1.1078485197407468	173.39930555555554	244.3125	0	0.9275938781474509	blue	low
414	54	107.0	12.0	166.0	168.16153846153847	1.0036706635814552	143.8653846153846	226.04347826086956	0	0.9960887621620635	blue	low
415	54	107.0	15.0	160.0	182.78571428571428	1.0458345015212402	152.24107142857142	222.33333333333334	0	0.989656103475486	blue	low
416	54	107.0	17.0	166.0	194.91666666666666	1.0449448295167307	152.225	227.93939393939394	0	0.9757580717371451	blue	low
417	54	107.0	47.0	178.0	190.24583333333334	1.048528713147967	164.13333333333333	229.91176470588235	0	0.9772958512372304	blue	low
418	54	107.0	61.0	148.0	178.92820512820512	1.0353800748632307	164.21025641025642	223.0	0	0.9938408904455429	blue	low
419	54	107.0	88.0	224.0	206.15073529411765	1.0645614358596103	185.75735294117646	238.06666666666666	0	0.9180678736304243	blue	low
420	54	107.0	141.0	213.0	212.90277777777777	1.0798392979629166	172.92708333333334	248.57142857142858	0	0.935903963551009	blue	low
421	54	107.0	150.0	171.0	179.3403361344538	1.0474700085015272	163.18067226890756	235.93333333333334	0	0.9895901870350566	blue	low
422	54	107.0	159.0	243.0	217.753125	1.0698713428274127	173.790625	241.86046511627907	0	0.903315146900942	blue	low
423	54	107.0	167.0	243.0	214.85294117647058	1.0465256136897927	168.85	245.4102564102564	0	0.8936479668830185	blue	low
424	54	107.0	184.0	192.0	192.75367647058823	1.0140533638284892	159.3566176470588	228.34285714285716	0	0.9663637680774073	blue	low
425	54	107.0	188.0	243.0	215.6861111111111	1.0283647650848893	164.75833333333333	249.72727272727272	0	0.8964285656277345	blue	low
426	54	107.0	192.0	214.0	176.87132352941177	1.0059550408751903	174.25735294117646	222.61290322580646	0	0.9562137375288581	blue	low
427	54	107.0	209.0	214.0	208.29513888888889	1.0835538899122714	174.05902777777777	251.26923076923077	0	0.9338322549450053	blue	low
428	54	107.0	217.0	181.0	195.91964285714286		179.35267857142858		0	0.9693619622849516	blue	low
429	54	107.0	241.0	221.0	206.06666666666666	1.0930877754109718	148.80277777777778	260.1363636363636	0	0.9233743370464756	blue	low
430	54	107.0	246.0	137.0	168.31770833333334	1.0368339625968945	154.91145833333334	224.55555555555554	0	0.9982383853963696	blue	low
431	54	107.0	247.0	217.0	183.88125	1.057352176584582	159.11875	245.82857142857142	0	0.9412966081854367	blue	low
432	54	107.0	257.0	178.0	176.20444444444445	1.0198512141670844	171.31555555555556	220.33333333333334	0	0.9895679386810324	blue	low
433	54	107.0	263.0	280.0	232.10526315789474	1.0478772460834742	189.06140350877192	240.13333333333333	0	0.9028700676481768	blue	low
434	54	107.0	271.0	194.0	187.7686274509804	1.038164039696439	170.52549019607844	231.33333333333334	0	0.9701862770877833	blue	low
435	54	107.0	276.0	240.0	215.1	1.0504295984735932	165.61470588235295	244.04255319148936	0	0.9012178256371184	blue	low
436	54	107.0	280.0	232.0	192.36274509803923	1.080057901310951	175.69281045751634	247.38235294117646	0	0.8883008672207219	blue	low
437	54	107.0	284.0	180.0	168.58928571428572	1.0701711156741958	175.52232142857142	232.66666666666666	0	0.9932034348123352	blue	low
438	54	107.0	286.0	230.0	217.15625	1.0695036721156124	181.41319444444446	240.76666666666668	0	0.922588162210849	blue	low
439	54	107.0	308.0	198.0	205.81746031746033	1.033287233775051	186.93253968253967	244.6	0	0.9490949156830361	blue	low
440	54	107.0	312.0	222.0	220.375	1.0501308353673284	183.81597222222223	248.73333333333332	0	0.9351646949438204	blue	low
441	54	107.0	317.0	189.0	188.0672268907563	1.0713697715235388	180.99579831932772	241.1818181818182	0	0.9736249010882564	blue	low
442	54	107.0	330.0	169.0	181.60207612456747	1.0430262085727533	146.34948096885813	258.79411764705884	0	0.9885062564605042	blue	low
443	54	107.0	333.0	152.0	170.0	1.0590244794855015	171.87244897959184	233.88888888888889	0	0.9970017636308091	blue	low
444	54	107.0	355.0	225.0	208.83333333333334	1.0059975186855086	173.66333333333333	232.8095238095238	0	0.918427349347039	blue	low
445	54	107.0	367.0	229.0	198.3425605536332	1.0960217287106566	184.24221453287197	251.36363636363637	0	0.9012129321526231	blue	low
446	54	107.0	375.0	172.0	181.33333333333334	1.0717346370935685	174.90222222222224	243.78571428571428	0	0.98785924006758	blue	low
447	54	107.0	388.0	247.0	213.34868421052633	1.0778133222452477	193.5625	253.88888888888889	0	0.8772103355549782	blue	low
448	54	107.0	390.0	220.0	189.91695501730104	1.0416370136749766	180.38754325259515	245.48275862068965	0	0.9282630610705545	blue	low
449	54	107.0	397.0	207.0	197.71875	1.0640197941928295	190.5	249.75	0	0.9463963560229808	blue	low
450	54	107.0	399.0	170.0	198.1809523809524	1.0695737776951546	185.28095238095239	242.71428571428572	0	0.9703403059761775	blue	low
451	54	107.0	410.0	185.0	214.37333333333333	1.0512398330094292	198.16	251.26666666666668	0	0.9466533826788898	blue	low
452	54	107.0	411.0	185.0	171.69583333333333	1.0521441318086329	174.47083333333333	235.88235294117646	0	0.989869712091238	blue	low
453	54	107.0	436.0	202.0	190.68055555555554	1.0340693462135586	166.54166666666666	244.25806451612902	0	0.9591430532368149	blue	low
454	54	107.0	443.0	227.0	227.33333333333334	1.046744406155158	180.53267973856208	252.8108108108108	0	0.9433799841159367	blue	low
455	54	107.0	466.0	241.0	224.21052631578948	1.053357256895471	195.00328947368422	257.28125	0	0.9264941883079134	blue	low
456	54	107.0	467.0	207.0	213.32857142857142	1.071568181287778	183.01785714285714	262.375	0	0.9403614606645634	blue	low
457	54	107.0	515.0	192.0	171.10196078431372	1.0482456140350878	172.96470588235294	239.0	0	0.986968974202231	blue	low
458	54	107.0	532.0	179.0	175.81617647058823	0.9851415628539072	158.15073529411765	237.24	0	0.9894821303886956	blue	low
459	54	107.0	533.0	143.0	171.3897435897436	1.0255863375567316	170.16923076923078	237.22222222222223	0	0.9972381107825738	blue	low
460	54	107.0	550.0	240.0	206.46130030959753	1.0589322872729319	182.67182662538698	257.4888888888889	0	0.8772621321989721	blue	low
461	54	107.0	551.0	222.0	218.25	1.042394126600412	187.46527777777777	251.72972972972974	0	0.9324875572501131	blue	low
462	54	107.0	555.0	195.0	192.65397923875432	1.049545505730444	166.7681660899654	257.3125	0	0.9640503426419901	blue	low
463	54	107.0	556.0	249.0	224.26297577854672	1.092608082448546	209.76470588235293	262.20512820512823	0	0.9164411894408784	blue	low
464	54	107.0	565.0	224.0	185.15432098765433	1.0400768554603936	164.0	244.88095238095238	0	0.9206309030916872	blue	low
465	54	107.0	572.0	181.0	197.48235294117646	1.0557782072200537	172.1921568627451	253.1578947368421	0	0.9674532796461848	blue	low
466	54	107.0	594.0	211.0	212.31487889273356	1.0040851825797787	184.22837370242215	253.24	0	0.9373994075027551	blue	low
467	54	107.0	605.0	246.0	221.36601307189542	1.0327673799316321	197.8562091503268	253.16666666666666	0	0.9103817134858623	blue	low
468	54	107.0	612.0	225.0	208.4375	1.072872222030641	189.49652777777777	257.3142857142857	0	0.9180599201756244	blue	low
469	54	107.0	619.0	207.0	213.9686274509804	1.0519786667879643	191.82745098039214	247.35	0	0.9403956067711287	blue	low
470	54	107.0	625.0	243.0	230.63725490196077	1.0830851856929853	196.9967320261438	265.3243243243243	0	0.9431252660644942	blue	low
471	54	107.0	628.0	192.0	191.13333333333333	1.0375062956434147	181.18039215686275	247.81578947368422	0	0.9681426245838158	blue	low
472	54	107.0	635.0	148.0	176.01530612244898		172.15816326530611		0	0.9952479950678645	blue	low
473	54	107.0	637.0	150.0	187.16923076923078	1.008221752407799	182.10256410256412	238.44444444444446	0	0.9875420094962439	blue	low
474	54	107.0	649.0	178.0	190.30416666666667	1.044345840313345	172.75833333333333	241.51724137931035	0	0.9772321329903385	blue	low
475	54	107.0	658.0	234.0	217.2434210526316	1.0635943158322478	180.01315789473685	246.85714285714286	0	0.9173309348148609	blue	low
476	54	107.0	659.0	175.0	172.69583333333333		170.99166666666667		0	0.992502672749275	blue	low
477	54	107.0	687.0	121.0	172.67948717948718		180.49358974358975		0	0.9977665182212347	blue	low
478	54	107.0	691.0	244.0	228.13486842105263	1.0357917924881292	195.64473684210526	251.07894736842104	0	0.93525385787001	blue	low
479	54	107.0	709.0	326.0	248.445	1.08621140173168	203.4775	267.23214285714283	0	0.9434953513655906	blue	low
480	54	107.0	726.0	173.0	190.75416666666666	1.0718835670047644	174.09166666666667	255.79310344827587	0	0.9786941877404716	blue	low
481	54	107.0	727.0	183.0	171.93333333333334		175.67083333333332		0	0.9904845947794134	blue	low
482	54	107.0	728.0	179.0	198.56696428571428	1.0456898217944257	186.40178571428572	242.06666666666666	0	0.9669366636168055	blue	low
483	54	107.0	732.0	231.0	208.09342560553634	1.0556424466462848	192.57785467128028	252.4516129032258	0	0.9056738977618077	blue	low
484	54	107.0	753.0	180.0	204.03125	1.0432090846404607	170.93359375	252.2173913043478	0	0.9595061739545084	blue	low
485	54	107.0	775.0	223.0	175.8477508650519	1.0574294926145744	182.55363321799308	248.125	0	0.9346911695186048	blue	low
486	54	107.0	778.0	142.0	171.21428571428572		191.01785714285714		0	0.9973435866613096	blue	low
487	54	107.0	782.0	144.0	165.25510204081633		168.0408163265306		0	0.9984922652273869	blue	low
488	54	107.0	786.0	217.0	172.4152249134948	1.1074975516147656	172.37024221453288	253.11111111111111	0	0.9556184435495849	blue	low
489	54	107.0	789.0	213.0	205.21527777777777	1.009655879739581	173.11805555555554	236.03571428571428	0	0.9350632888382194	blue	low
490	54	107.0	793.0	171.0	194.39111111111112	1.041619467021608	183.62666666666667	250.20833333333334	0	0.9750707841294816	blue	low
491	54	107.0	794.0	164.0	188.3761904761905	1.0051690678313392	187.32857142857142	240.95238095238096	0	0.9838660411920337	blue	low
492	54	107.0	802.0	199.0	164.4889705882353	1.106474842189128	169.49632352941177	251.62857142857143	0	0.9874133728719378	blue	low
493	54	107.0	804.0	195.0	172.34558823529412	1.0608259276251324	168.83455882352942	247.74074074074073	0	0.9841839442221918	blue	low
494	54	107.0	812.0	175.0	208.36	1.0690592426441483	185.3022222222222	253.2	0	0.9545052110914906	blue	low
495	54	107.0	814.0	157.0	162.71938775510205	1.0160415464512407	186.02551020408163	235.6	0	0.9982409483473116	blue	low
496	54	107.0	816.0	240.0	215.3622291021672	1.0831252178986388	181.29721362229103	260.22222222222223	0	0.9019795727291615	blue	low
497	54	107.0	817.0	272.0	231.29722222222222	1.0761048716676163	188.6472222222222	264.9019607843137	0	0.9135862476965001	blue	low
498	54	107.0	822.0	185.0	192.6	1.071249289638189	178.55833333333334	245.875	0	0.97116461116167	blue	low
499	54	107.0	824.0	123.0	179.82051282051282	1.0466760961810466	187.08333333333334	246.66666666666666	0	0.994873552891264	blue	low
500	54	107.0	827.0	202.0	215.95955882352942	1.0814464214411625	185.52941176470588	268.22222222222223	0	0.9427294217889024	blue	low
501	54	107.0	833.0	240.0	217.1235294117647	1.0245178102805967	178.51176470588234	258.4583333333333	0	0.9071130314919634	blue	low
502	54	107.0	838.0	206.0	199.6640625	1.0432281052849943	188.9140625	243.7391304347826	0	0.9461860267408861	blue	low
503	54	107.0	844.0	147.0	174.12637362637363	1.037819693811221	187.08241758241758	239.27777777777777	0	0.9960852017854235	blue	low
504	54	107.0	853.0	211.0	215.2683823529412	1.0952265238178522	192.40441176470588	268.13793103448273	0	0.9382186228559624	blue	low
505	54	107.0	854.0	151.0	175.65234375	1.0566777572108064	147.7265625	261.89285714285717	0	0.9951126574815352	blue	low
506	54	107.0	907.0	249.0	231.4814814814815	1.085190711601455	193.26234567901236	269.39473684210526	0	0.9417388681109367	blue	low
507	54	107.0	924.0	214.0	188.8856209150327	1.0739941913642412	174.26797385620915	264.6060606060606	0	0.942629277029241	blue	low
508	54	107.0	932.0	199.0	183.97426470588235	1.0098483627573072	172.40808823529412	237.68	0	0.9696344582380118	blue	low
509	54	107.0	947.0	186.0	204.7511111111111	1.0533546486745047	198.94222222222223	252.05	0	0.9565112849490216	blue	low
510	54	107.0	949.0	177.0	194.87698412698413	1.063037674901252	172.61111111111111	258.84615384615387	0	0.9723563450524926	blue	low
511	54	107.0	990.0	155.0	180.92307692307693	1.0777407196507498	183.24102564102563	246.10526315789474	0	0.9917933695504018	blue	low
512	54	107.0	999.0	142.0	192.5054945054945		185.86813186813185		0	0.9820023868744896	blue	low
513	54	107.0	1011.0	172.0	199.75892857142858	1.0126356736759066	181.15625	238.625	0	0.9676116674042838	blue	low
514	54	107.0	1012.0	166.0	200.62053571428572	1.0520812321112172	180.88839285714286	255.6	0	0.967554481177877	blue	low
515	54	107.0	1024.0	152.0	178.6904761904762	1.0363166370031358	170.68571428571428	243.33333333333334	0	0.9935236667833911	blue	low
516	54	107.0	1027.0	207.0	228.82745098039214	1.0343896648012612	195.32156862745097	247.61290322580646	0	0.9472930805052777	blue	low
517	54	107.0	1028.0	213.0	218.29044117647058	1.0175733426995086	192.09191176470588	249.07692307692307	0	0.9385678568849813	blue	low
518	54	107.0	1034.0	211.0	189.84926470588235	1.0251628961574517	185.0	244.22222222222223	0	0.9472256015278058	blue	low
519	54	107.0	1040.0	180.0	211.32142857142858		190.78571428571428		0	0.9501775348995058	blue	low
520	54	107.0	1042.0	250.0	217.01461988304092	1.0441242636364587	180.66081871345028	256.1951219512195	0	0.884128509562014	blue	low
521	54	107.0	1066.0	245.0	219.61764705882354	1.062227146901172	197.31372549019608	259.86206896551727	0	0.905878405632756	blue	low
522	54	107.0	1078.0	203.0	185.8862745098039	1.061479925624957	182.28235294117647	241.15384615384616	0	0.9630942319805379	blue	low
523	54	107.0	1081.0	230.0	217.44	1.0827266738913326	190.32333333333332	267.05555555555554	0	0.923106931765216	blue	low
524	54	107.0	1087.0	201.0	173.77573529411765	1.0196186791931472	170.14705882352942	234.28571428571428	0	0.9780731642025311	blue	low
525	54	107.0	1092.0	212.0	209.56296296296296	1.068610695217379	185.46666666666667	250.30769230769232	0	0.9361165107609567	blue	low
526	54	107.0	1123.0	186.0	184.2375	1.0513656261895699	184.49583333333334	249.66666666666666	0	0.9794029145069171	blue	low
527	54	107.0	1128.0	195.0	230.16544117647058	1.029329459438795	176.0625	251.68965517241378	0	0.9441767517060778	blue	low
528	54	107.0	1134.0	233.0	232.42906574394465	1.076387801674995	201.11764705882354	265.6363636363636	0	0.9513292130203704	blue	low
529	54	107.0	1148.0	246.0	211.406432748538	1.0396730266648329	179.74561403508773	258.0975609756098	0	0.8727966430174854	blue	low
530	54	107.0	1150.0	165.0	184.4952380952381	1.030652785430502	181.12857142857143	236.93333333333334	0	0.9872224178893807	blue	low
531	54	107.0	1167.0	234.0	188.23219814241486	1.0629129809361617	175.5170278637771	255.38709677419354	0	0.8788505172237459	blue	low
532	54	107.0	1170.0	203.0	207.94901960784313	1.065820810700078	191.79607843137254	254.55555555555554	0	0.9442585541728991	blue	low
533	54	107.0	1176.0	267.0	222.33024691358025	1.0912033568110293	201.20987654320987	262.4	0	0.863890213324432	blue	low
534	54	107.0	1193.0	226.0	192.98529411764707	1.0138554256201315	196.08455882352942	238.8846153846154	0	0.909780244454794	blue	low
535	54	107.0	1208.0	136.0	185.05714285714285	1.03266987693954	163.15714285714284	259.4166666666667	0	0.9906739423997927	blue	low
536	54	107.0	1221.0	172.0	180.46666666666667	1.0391337464232044	179.66666666666666	242.51612903225808	0	0.988507845263841	blue	low
537	54	107.0	1243.0	134.0	182.96923076923076	1.0827585005574136	162.87692307692308	254.75	0	0.9924337557133832	blue	low
538	54	107.0	1249.0	233.0	219.6078431372549	1.0724183550691995	182.19281045751634	254.31034482758622	0	0.9238316269551201	blue	low
539	54	107.0	1263.0	233.0	190.65359477124184	1.0259412490060271	179.12745098039215	240.8421052631579	0	0.8837045686251683	blue	low
540	54	107.0	1265.0	148.0	166.42307692307693	0.9759809372517871	183.86813186813185	221.0	0	0.99809939222846	blue	low
541	54	107.0	1271.0	242.0	211.1549707602339	1.0511722458414166	167.7046783625731	247.25	0	0.8843414487246564	blue	low
542	54	107.0	1294.0	234.0	194.53086419753086	1.0710001606540405	176.12037037037038	258.42857142857144	0	0.8809771127547587	blue	low
543	54	107.0	1329.0	123.0	169.54437869822485		165.50887573964496		0	0.9984253801087472	blue	low
544	54	107.0	1344.0	152.0	165.03076923076924	1.05542430719616	178.24615384615385	240.55555555555554	0	0.9981362954715214	blue	low
545	54	107.0	1357.0	236.0	193.87426900584796	1.0529909881914232	164.453216374269	249.15625	0	0.8716400553196568	blue	low
546	54	107.0	1418.0	220.0	210.13888888888889	1.0036308494051815	182.55208333333334	239.75	0	0.9270513175571108	blue	low
547	54	107.0	1425.0	248.0	212.0	1.1292683078918488	184.95975232198143	266.61538461538464	0	0.8684101582397517	blue	low
548	54	107.0	1430.0	190.0	177.33455882352942	1.0517473047362775	154.6985294117647	230.84848484848484	0	0.9832726607451251	blue	low
549	54	107.0	1432.0	233.0	206.19940476190476	1.0841380636271876	167.38988095238096	257.8780487804878	0	0.8978823360434417	blue	low
550	54	107.0	1444.0	189.0	214.75555555555556	1.0747665668963424	163.3074074074074	248.47826086956522	0	0.9460890213525573	blue	low
551	54	108.0	69.0	177.0	175.63392857142858	1.052615204811182	171.45982142857142	226.65384615384616	0	0.9902566233318918	blue	low
552	54	108.0	81.0	213.0	182.86274509803923	1.0258673234218265	155.02287581699346	227.61290322580646	0	0.9509846167394621	blue	low
553	54	108.0	86.0	218.0	186.67279411764707	1.0284610192116619	171.25735294117646	219.41666666666666	0	0.9360170073664342	blue	low
554	54	108.0	88.0	231.0	207.04152249134947	1.041816249121143	174.42906574394465	225.83783783783784	0	0.9041554004673349	blue	low
555	54	108.0	89.0	247.0	220.44444444444446	1.0399336008482694	184.7156862745098	236.29545454545453	0	0.9051650483006329	blue	low
556	54	108.0	97.0	256.0	220.46296296296296	1.1114243606321255	178.80555555555554	249.23809523809524	0	0.8850303887841401	blue	low
557	54	108.0	100.0	188.0	173.30252100840337		170.0252100840336		0	0.9874857972089506	blue	low
558	54	108.0	102.0	241.0	218.95987654320987	1.0295640366072547	171.19444444444446	236.03125	0	0.9108179367086506	blue	low
559	54	108.0	103.0	252.0	216.77469135802468	1.0931290792175614	177.33333333333334	245.69230769230768	0	0.8773302591878757	blue	low
560	54	108.0	104.0	214.0	194.5201238390093	1.060189548643837	151.58823529411765	240.13888888888889	0	0.9379559030358187	blue	low
561	54	108.0	107.0	153.0	181.13736263736263	1.0356879153334975	176.5	216.58823529411765	0	0.9919363916818438	blue	low
562	54	108.0	121.0	161.0	181.37980769230768	1.0324164834947227	171.75	228.66666666666666	0	0.9904805120400277	blue	low
563	54	108.0	128.0	250.0	221.26797385620915	1.0694964509120362	187.26470588235293	242.57894736842104	0	0.9026553310165335	blue	low
564	54	108.0	135.0	226.0	194.82638888888889		178.25694444444446		0	0.9095414387674298	blue	low
565	54	108.0	137.0	216.0	178.78947368421052	1.0373972349830038	159.64144736842104	232.03846153846155	0	0.9496034344322541	blue	low
566	54	108.0	170.0	171.0	179.73557692307693	1.0945316543039503	177.38942307692307	235.0	0	0.9893163464188828	blue	low
567	54	108.0	174.0	130.0	189.87980769230768	1.0110446121375083	139.05769230769232	224.77777777777777	0	0.985667304506291	blue	low
568	54	108.0	187.0	206.0	191.58203125	1.0453467562935934	179.82421875	232.6315789473684	0	0.9531831878451058	blue	low
569	54	108.0	197.0	190.0	177.01339285714286	1.0629023755822296	184.54017857142858	230.33333333333334	0	0.9835420013433044	blue	low
570	54	108.0	203.0	172.0	183.66666666666666		181.64761904761906		0	0.9859800216123231	blue	low
571	54	108.0	204.0	146.0	173.42857142857142		176.96703296703296		0	0.9964097665416052	blue	low
572	54	108.0	205.0	219.0	205.4264705882353	1.0570156983330636	185.6985294117647	241.9	0	0.9264479094892301	blue	low
573	54	108.0	206.0	207.0	190.50735294117646	0.999426360425618	173.4816176470588	227.83333333333334	0	0.9528574830509097	blue	low
574	54	108.0	208.0	236.0	208.1349480968858	1.0675792058559166	186.75778546712803	241.52631578947367	0	0.8933695551943905	blue	low
575	54	108.0	211.0	246.0	218.52777777777777	1.0399724454089905	175.62654320987653	238.92857142857142	0	0.8999157835324467	blue	low
576	54	108.0	219.0	274.0	224.19444444444446	1.0101636215853271	176.73055555555555	234.3	0	0.854222853999455	blue	low
577	54	108.0	220.0	202.0	193.98046875	1.022627581990093	180.33203125	233.13636363636363	0	0.9557670695183015	blue	low
578	54	108.0	224.0	162.0	184.58095238095237	1.039497138568346	172.05714285714285	230.83333333333334	0	0.9878310018272431	blue	low
579	54	108.0	233.0	213.0	204.3014705882353	1.0511021349743719	178.3308823529412	237.4848484848485	0	0.9352033194634295	blue	low
580	54	108.0	247.0	130.0	169.50295857988166	1.0203553617385024	167.41420118343194	221.44444444444446	0	0.9982476073464768	blue	low
581	54	108.0	250.0	168.0	190.55238095238096	1.0515073162131987	181.25238095238095	237.0	0	0.9805044805786609	blue	low
582	54	108.0	253.0	217.0	210.04276315789474	1.0386770783096115	165.98684210526315	239.94594594594594	0	0.9307764693947815	blue	low
583	54	108.0	261.0	207.0	186.12456747404843	1.0384256894790602	165.12456747404843	237.80555555555554	0	0.9574712644673562	blue	low
584	54	108.0	263.0	217.0	213.6875	1.0654589296729453	190.39705882352942	251.39473684210526	0	0.9327009710139255	blue	low
585	54	108.0	264.0	223.0	225.5051903114187	1.028906516293215	186.73702422145328	247.93939393939394	0	0.9418896827305978	blue	low
586	54	108.0	269.0	252.0	217.13398692810458	1.0710953387296145	187.640522875817	242.0	0	0.8790773506130904	blue	low
587	54	108.0	274.0	150.0	180.17582417582418	1.0700759322450737	179.8846153846154	231.28571428571428	0	0.9929131926785395	blue	low
588	54	108.0	275.0	233.0	202.69753086419752	1.0684402033269527	172.80555555555554	254.05555555555554	0	0.8928099261628725	blue	low
589	54	108.0	294.0	116.0	175.43956043956044	1.0208868213901388	156.47252747252747	250.22222222222223	0	0.9970193747779978	blue	low
590	54	108.0	308.0	229.0	217.5292207792208	1.0824404703222457	177.1590909090909	256.53333333333336	0	0.9244703939883513	blue	low
591	54	108.0	319.0	254.0	213.41919191919192	1.0050786230526443	156.510101010101	245.02173913043478	0	0.8530797316643516	blue	low
592	54	108.0	326.0	200.0	176.18359375	1.0311901115546518	180.5234375	237.64705882352942	0	0.9766891328103685	blue	low
593	54	108.0	328.0	169.0	212.72380952380954	1.032235478212335	186.46666666666667	238.08333333333334	0	0.9470679108458601	blue	low
594	54	108.0	330.0	249.0	224.6013071895425	1.0521801522799872	189.84967320261438	243.59459459459458	0	0.9177341353247925	blue	low
595	54	108.0	339.0	226.0	212.67708333333334	1.0521789960337973	188.55208333333334	251.30769230769232	0	0.9210836579616462	blue	low
596	54	108.0	355.0	233.0	232.26470588235293	1.0444451755829	184.8954248366013	251.74358974358975	0	0.9509963110416064	blue	low
597	54	108.0	356.0	192.0	199.7734375		179.6875		0	0.9587178274278016	blue	low
598	54	108.0	360.0	228.0	220.88235294117646	1.0762932315358766	186.03806228373702	250.45	0	0.9313578315734455	blue	low
599	54	108.0	363.0	122.0	173.37179487179486		180.78846153846155		0	0.9975506350152836	blue	low
600	54	108.0	365.0	236.0	192.9859943977591	1.0447404251050876	164.29971988795518	257.4130434782609	0	0.8709335976413124	blue	low
601	54	108.0	385.0	159.0	194.83673469387756	1.0715024027563695	187.6530612244898	246.2	0	0.977234851291919	blue	low
602	54	108.0	387.0	191.0	193.275	1.0467057010518463	190.98333333333332	249.7826086956522	0	0.9665306257758532	blue	low
603	54	108.0	392.0	227.0	180.37426900584796	1.067256395217053	159.9766081871345	254.3684210526316	0	0.9147479788307982	blue	low
604	54	108.0	398.0	184.0	176.17083333333332	1.053360510647428	169.88333333333333	232.4	0	0.987285201998501	blue	low
605	54	108.0	413.0	163.0	171.43333333333334	1.0524310790437217	172.4952380952381	232.6875	0	0.9953590167342887	blue	low
606	54	108.0	416.0	199.0	197.83024691358025	1.0244522088353414	151.37962962962962	251.56666666666666	0	0.9551029345649102	blue	low
607	54	108.0	424.0	182.0	193.36444444444444	1.0545162305920561	188.65777777777777	243.82758620689654	0	0.9719014240737797	blue	low
608	54	108.0	427.0	239.0	226.859649122807	1.0621234520475729	170.31286549707602	256.1219512195122	0	0.9356531631599279	blue	low
609	54	108.0	430.0	241.0	206.84967320261438	1.0813708162894402	185.64705882352942	252.25806451612902	0	0.8748431280697498	blue	low
610	54	108.0	432.0	166.0	181.45	1.0083226683730604	161.5875	235.1875	0	0.9893705924177542	blue	low
611	54	108.0	441.0	137.0	178.3901098901099	1.0224472536111204	175.64285714285714	238.22222222222223	0	0.9950074393130296	blue	low
612	54	108.0	445.0	223.0	191.81597222222223	1.0165848710901715	179.23958333333334	234.85185185185185	0	0.9190705628567668	blue	low
613	54	108.0	450.0	211.0	205.16015625	1.023717207736351	198.109375	245.15151515151516	0	0.937543005244883	blue	low
614	54	108.0	453.0	244.0	227.92156862745097	1.0792798863059903	195.28758169934642	263.55555555555554	0	0.9346140162430976	blue	low
615	54	108.0	460.0	221.0	194.77777777777777	1.0292286788637153	184.77777777777777	246.75757575757575	0	0.9230383391329767	blue	low
616	54	108.0	463.0	188.0	174.5	1.051121754997097	184.74789915966386	243.71875	0	0.9866211007943194	blue	low
617	54	108.0	471.0	207.0	204.55686274509804	1.0096753481197023	194.65490196078431	241.86363636363637	0	0.9422014039365396	blue	low
618	54	108.0	506.0	165.0	168.46634615384616		183.66826923076923		0	0.9961233480676281	blue	low
619	54	108.0	510.0	179.0	171.48660714285714	1.0219535311919694	184.30803571428572	235.1578947368421	0	0.9920420298613877	blue	low
620	54	108.0	526.0	176.0	200.27083333333334	1.0224950467436333	179.85833333333332	250.04347826086956	0	0.9657639238241368	blue	low
621	54	108.0	527.0	163.0	183.0095238095238	1.0480973480699658	182.1095238095238	244.3181818181818	0	0.9888793325025235	blue	low
622	54	108.0	528.0	222.0	204.86601307189542	1.0585522687082696	177.31045751633988	256.4117647058824	0	0.9210963689018606	blue	low
623	54	108.0	531.0	147.0	173.71428571428572	1.059963089249744	186.82417582417582	243.38888888888889	0	0.9962334229743363	blue	low
624	54	108.0	537.0	162.0	190.53809523809525	1.067977123779431	185.15714285714284	254.0952380952381	0	0.9820178547677163	blue	low
625	54	108.0	540.0	238.0	191.09150326797385	1.0871040457186703	186.49019607843138	256.8048780487805	0	0.8592907574767644	blue	low
626	54	108.0	544.0	165.0	185.73809523809524	1.0762560151237397	180.28095238095239	245.58333333333334	0	0.9861408307796394	blue	low
627	54	108.0	545.0	243.0	215.31578947368422	1.081452680912108	172.12865497076024	259.1212121212121	0	0.8951925793927772	blue	low
628	54	108.0	562.0	168.0	180.76	0.9894626879229685	182.45333333333335	242.05555555555554	0	0.989381797912763	blue	low
629	54	108.0	564.0	211.0	179.70934256055364	1.0551782571856874	172.13148788927336	247.8	0	0.9583549751750415	blue	low
630	54	108.0	571.0	181.0	186.53515625		174.0625		0	0.9797862386426704	blue	low
631	54	108.0	586.0	137.0	199.7967032967033	1.0623769410331878	183.62637362637363	257.4	0	0.9681344295090603	blue	low
632	54	108.0	587.0	241.0	200.12105263157895	1.053261073628896	157.5	258.9347826086956	0	0.8578720400403125	blue	low
633	54	108.0	588.0	182.0	184.7875	1.0391800824203672	178.09583333333333	243.11111111111111	0	0.9810006637999847	blue	low
634	54	108.0	594.0	193.0	180.05		187.875		0	0.9788381681800574	blue	low
635	54	108.0	606.0	179.0	188.89285714285714	1.010142334329326	190.66964285714286	240.77777777777777	0	0.97830481073629	blue	low
636	54	108.0	637.0	150.0	156.76923076923077	1.031731169371619	187.63736263736263	234.44444444444446	0	0.9992595806750503	blue	low
637	54	108.0	646.0	194.0	193.96470588235294	1.061009601263148	185.72156862745098	257.4736842105263	0	0.9634670062784338	blue	low
638	54	108.0	647.0	225.0	184.59191176470588	1.022338079831846	194.2683823529412	239.66666666666666	0	0.9178116178288396	blue	low
639	54	108.0	673.0	146.0	196.66666666666666	1.0146313371769888	181.52820512820512	245.77777777777777	0	0.9754115883065779	blue	low
640	54	108.0	674.0	151.0	168.6173469387755		178.64285714285714		0	0.9974384666527611	blue	low
641	54	108.0	689.0	227.0	200.60416666666666	1.0393084343503802	170.9702380952381	261.88	0	0.9080367461153868	blue	low
642	54	108.0	694.0	164.0	181.6875	1.1538005689001265	166.89166666666668	278.14285714285717	0	0.9896508182226597	blue	low
643	54	108.0	704.0	182.0	203.56349206349208	1.003369485925023	178.76190476190476	248.26315789473685	0	0.9594457966144868	blue	low
644	54	108.0	714.0	164.0	180.81333333333333	1.0111778445111779	172.6	239.25	0	0.9902681869208901	blue	low
645	54	108.0	717.0	181.0	204.40444444444444	0.9934773214620584	194.52	240.33333333333334	0	0.9587186250102999	blue	low
646	54	108.0	723.0	247.0	215.75	1.06479841992472	189.94753086419752	262.7567567567568	0	0.8868166475339012	blue	low
647	54	108.0	727.0	200.0	208.84926470588235	1.0363401327120312	183.09558823529412	256.2894736842105	0	0.9458736907670091	blue	low
648	54	108.0	740.0	123.0	169.24358974358975	1.0742101396032329	179.82051282051282	243.66666666666666	0	0.9984813678110928	blue	low
649	54	108.0	745.0	264.0	222.8830409356725	1.0173536312207696	193.76608187134502	255.05263157894737	0	0.877342623358031	blue	low
650	54	108.0	767.0	227.0	206.21799307958477	1.0474900951419892	188.40138408304497	250.77777777777777	0	0.9121359133661546	blue	low
651	54	108.0	769.0	239.0	226.99019607843138	1.097425372679514	189.1078431372549	264.4166666666667	0	0.9359951855472218	blue	low
652	54	108.0	770.0	196.0	206.76984126984127	1.0641221973534376	189.9404761904762	258.0952380952381	0	0.9496437179605127	blue	low
653	54	108.0	774.0	147.0	174.01020408163265	1.024256887723662	173.48469387755102	236.22222222222223	0	0.9961274975706081	blue	low
654	54	108.0	785.0	242.0	209.67474048442907	1.0695967053637274	201.5432525951557	256.1111111111111	0	0.879766023515631	blue	low
655	54	108.0	807.0	250.0	221.75730994152048	1.083160128695945	179.046783625731	262.42424242424244	0	0.9047094463074297	blue	low
656	54	108.0	816.0	207.0	203.29166666666666	1.0647439803218017	172.36111111111111	253.66666666666666	0	0.9428086788874908	blue	low
657	54	108.0	823.0	197.0	201.80859375	1.080724809055279	187.35546875	261.8333333333333	0	0.9531126850778113	blue	low
658	54	108.0	829.0	242.0	218.97712418300654	1.048598604112433	199.88235294117646	263.38709677419354	0	0.9091527350273335	blue	low
659	54	108.0	830.0	190.0	194.65625	1.0624446694924348	176.94140625	250.65625	0	0.9656999309332337	blue	low
660	54	108.0	831.0	256.0	216.69005847953215	1.06687689668593	180.93859649122808	254.82608695652175	0	0.8640625905247479	blue	low
661	54	108.0	847.0	127.0	184.42857142857142	1.0141030994058133	170.87362637362637	247.64	0	0.9915495632857431	blue	low
662	54	108.0	848.0	185.0	207.17083333333332		189.02083333333334		0	0.9541372717489136	blue	low
663	54	108.0	871.0	144.0	160.95238095238096	1.036452008722797	161.63333333333333	242.95454545454547	0	0.9990508106285914	blue	low
664	54	108.0	876.0	153.0	176.60714285714286	1.031933377269187	181.30102040816325	239.22222222222223	0	0.9944629716963835	blue	low
665	54	108.0	901.0	193.0	186.6156862745098	1.0672167216721673	181.31372549019608	254.33333333333334	0	0.9722270772156179	blue	low
666	54	108.0	910.0	216.0	197.43055555555554	1.049685110211426	177.52430555555554	246.92592592592592	0	0.9325885494843887	blue	low
667	54	108.0	912.0	204.0	207.8933823529412		186.2683823529412		0	0.9435144821410067	blue	low
668	54	108.0	915.0	220.0	220.5625	1.042460456032799	197.93382352941177	254.66666666666666	0	0.9366750497260727	blue	low
669	54	108.0	929.0	202.0	190.578125	1.0742032075013	183.7265625	247.48275862068965	0	0.959250667662569	blue	low
670	54	108.0	933.0	192.0	191.45535714285714		194.87946428571428		0	0.9677899239827671	blue	low
671	54	108.0	964.0	223.0	203.78947368421052	1.022379814196807	169.87306501547988	250.5	0	0.9187202975605717	blue	low
672	54	108.0	969.0	217.0	226.439446366782	1.0653005464480874	188.13148788927336	265.23809523809524	0	0.9448134874525327	blue	low
673	54	108.0	977.0	213.0	202.99307958477507	1.0626055464261435	176.21453287197232	251.32432432432432	0	0.935491877460655	blue	low
674	54	108.0	981.0	188.0	198.8359375	1.057430336381538	171.60546875	245.0	0	0.9622524182006313	blue	low
675	54	108.0	989.0	193.0	185.49632352941177	1.044816989685703	173.8933823529412	254.69565217391303	0	0.9734019028491089	blue	low
676	54	108.0	999.0	202.0	201.39166666666668	1.0503227796505608	198.375	247.0	0	0.9491582102753552	blue	low
677	54	108.0	1019.0	197.0	195.1843137254902	1.055595667870036	187.94117647058823	255.0	0	0.9595944186104493	blue	low
678	54	108.0	1028.0	171.0	173.21777777777777	1.0305173704011235	172.44444444444446	232.7037037037037	0	0.9931809111934297	blue	low
679	54	108.0	1060.0	144.0	149.56593406593407	0.9974073821382275	175.67032967032966	221.5	0	0.9997452924460194	blue	low
680	54	108.0	1077.0	261.0	225.18421052631578	1.0396948527008967	186.8187134502924	252.86046511627907	0	0.899095809317714	blue	low
681	54	108.0	1081.0	235.0	197.20261437908496	1.0843928571428572	181.76797385620915	253.025	0	0.8791599427369775	blue	low
682	54	108.0	1084.0	168.0	180.28125	0.9823012431251864	176.37946428571428	231.47368421052633	0	0.9897191438421749	blue	low
683	54	108.0	1086.0	213.0	186.91015625	1.076698606271777	191.32421875	244.41666666666666	0	0.9465464798644384	blue	low
684	54	108.0	1099.0	193.0	179.25	1.033412708187927	165.11029411764707	239.72222222222223	0	0.9795896193246637	blue	low
685	54	108.0	1106.0	236.0	205.8954248366013	1.0560940441382625	182.69281045751634	248.75	0	0.8888511619195922	blue	low
686	54	108.0	1111.0	200.0	202.2734375	1.0759620364546092	188.57421875	257.0740740740741	0	0.9502773904848245	blue	low
687	54	108.0	1142.0	276.0	244.47076023391813	1.0535475958590341	196.28362573099415	253.97826086956522	0	0.9685970083887947	blue	low
688	54	108.0	1169.0	137.0	195.38571428571427	1.0912316916511986	161.18571428571428	264.85185185185185	0	0.9773263976682974	blue	low
689	54	108.0	1191.0	227.0	208.95955882352942		195.69485294117646		0	0.914980259862002	blue	low
690	54	108.0	1197.0	205.0	200.5185185185185	1.0620644288471444	174.16296296296295	241.21212121212122	0	0.94671757777961	blue	low
691	54	108.0	1207.0	232.0	174.58223684210526	1.0641848464604116	174.45065789473685	240.6	0	0.8994455501311662	blue	low
692	55	109.0	5.0	157.0	196.77403846153845	1.0412055035087346	160.4278846153846	220.77777777777777	0	0.9746927235424371	blue	low
693	55	109.0	25.0	220.0	224.94117647058823	1.0284611188048178	172.5110294117647	218.42424242424244	0	0.9421611576935289	blue	low
694	55	109.0	28.0	237.0	185.17763157894737	1.0749384663001667	169.89473684210526	231.47368421052633	0	0.8627587427680765	blue	low
695	55	109.0	31.0	162.0	179.6326530612245		175.31632653061226		0	0.9914488219105771	blue	low
696	55	109.0	54.0	197.0	194.83333333333334		174.8875		0	0.9599602652939346	blue	low
697	55	109.0	70.0	234.0	212.36274509803923	1.053362200713194	168.16013071895424	229.75	0	0.9068459000577166	blue	low
698	55	109.0	94.0	244.0	219.94753086419752	1.0682687068888732	168.10185185185185	235.94736842105263	0	0.9088389550399477	blue	low
699	55	109.0	97.0	215.0	196.04498269896195	1.076422918046227	167.26989619377161	239.38709677419354	0	0.9351517636208171	blue	low
700	55	109.0	104.0	253.0	230.00928792569658	1.0783424868222318	178.19195046439629	242.09302325581396	0	0.9333488644377009	blue	low
701	55	109.0	150.0	242.0	207.02631578947367	1.0471003216101256	163.72222222222223	240.3095238095238	0	0.8718073371107294	blue	low
702	55	109.0	163.0	120.0	173.3021978021978		151.0164835164835		0	0.997619193580037	blue	low
703	55	109.0	166.0	217.0	212.04498269896195	1.0756541277089222	172.8477508650519	244.62857142857143	0	0.9317344822514768	blue	low
704	55	109.0	176.0	231.0	205.96604938271605	1.0499438698736476	162.04320987654322	236.33333333333334	0	0.9026817392197276	blue	low
705	55	109.0	183.0	200.0	170.7683823529412	1.0664297395417424	158.61029411764707	227.54545454545453	0	0.9817329668832367	blue	low
706	55	109.0	191.0	193.0	198.55833333333334	1.070347225808673	175.9125	232.86666666666667	0	0.9593079931106668	blue	low
707	55	109.0	235.0	200.0	204.90196078431373	1.0309342924108946	174.14901960784314	227.78125	0	0.9483034519660268	blue	low
708	55	109.0	271.0	241.0	221.718954248366	1.0538503450780967	186.2058823529412	247.5	0	0.9191419281273503	blue	low
709	55	109.0	293.0	220.0	202.06574394463667	1.040270381308962	176.10726643598616	239.21212121212122	0	0.9241414128050859	blue	low
710	55	109.0	297.0	177.0	205.2731092436975	1.0731830214425893	175.8361344537815	251.34782608695653	0	0.9586121958610493	blue	low
711	55	109.0	302.0	170.0	199.6	1.0333196215549156	166.41666666666666	241.53846153846155	0	0.9683250257883637	blue	low
712	55	109.0	313.0	174.0	214.36199095022624	1.0520724271725073	177.85972850678732	235.6206896551724	0	0.9456102085569628	blue	low
713	55	109.0	341.0	196.0	194.91176470588235	1.0606493760294815	162.0514705882353	235.97142857142856	0	0.9607677227802189	blue	low
714	55	109.0	373.0	191.0	211.90833333333333	1.050417355196814	181.80833333333334	238.83333333333334	0	0.9478560534848212	blue	low
715	55	109.0	415.0	200.0	174.0546875	1.0297773528206529	171.03515625	224.375	0	0.9787433537861109	blue	low
716	55	109.0	431.0	190.0	179.25210084033614	1.045347517647949	179.55042016806723	233.82608695652175	0	0.9816111821548942	blue	low
717	55	109.0	433.0	217.0	203.12132352941177	1.0535321040632195	186.4375	245.05263157894737	0	0.9294386591669898	blue	low
718	55	109.0	477.0	234.0	237.63815789473685	1.0596336176932608	182.63815789473685	248.69767441860466	0	0.9613437757316557	blue	low
719	55	109.0	479.0	173.0	188.8987854251012	1.0463236271772371	160.91093117408906	238.46666666666667	0	0.9806927710912402	blue	low
720	55	109.0	489.0	237.0	192.82986111111111	1.0974935599721716	192.66319444444446	256.0	0	0.8659364228902007	blue	low
721	55	109.0	498.0	204.0	205.8562091503268	1.0543832342459578	166.2941176470588	259.8888888888889	0	0.9444437893519371	blue	low
722	55	109.0	502.0	116.0	181.46875	1.014441884816754	143.08333333333334	239.8	0	0.993954077172569	blue	low
723	55	109.0	516.0	203.0	207.43343653250773	1.0387066235897673	151.56965944272446	248.46511627906978	0	0.9444946612849029	blue	low
724	55	109.0	517.0	146.0	196.46634615384616	1.0281421127009363	170.22596153846155	248.33333333333334	0	0.9757555962384465	blue	low
725	55	109.0	519.0	186.0	207.00367647058823	1.0357224118316268	168.12132352941177	252.88888888888889	0	0.9539987341000816	blue	low
726	55	109.0	527.0	260.0	222.91358024691357	1.063132673289318	191.33641975308643	250.92857142857142	0	0.8884212651798633	blue	low
727	55	109.0	545.0	212.0	200.49305555555554	1.074866137025876	174.27083333333334	250.925	0	0.9378141197755776	blue	low
728	55	109.0	552.0	212.0	199.97923875432525	1.0572275965841142	174.2941176470588	248.91176470588235	0	0.938053497067389	blue	low
729	55	109.0	557.0	263.0	236.2719298245614	1.076625257153957	185.3918128654971	256.7105263157895	0	0.9482616673922019	blue	low
730	55	109.0	562.0	211.0	186.7316176470588	1.1074461713856898	181.18014705882354	257.0833333333333	0	0.9503994924809879	blue	low
731	55	109.0	585.0	190.0	179.05416666666667	1.0804347232462248	178.65	242.88888888888889	0	0.9817868516313499	blue	low
732	55	109.0	593.0	179.0	178.5911111111111	1.0498941242522435	182.90666666666667	240.77777777777777	0	0.9875516146210959	blue	low
733	55	109.0	603.0	145.0	184.34065934065933	0.9742492492492493	185.78021978021977	227.66666666666666	0	0.9905789977429552	blue	low
734	55	109.0	608.0	264.0	219.57602339181287	1.059697574193202	190.00877192982455	259.25925925925924	0	0.8540329560851081	blue	low
735	55	109.0	615.0	224.0	193.36491228070176	1.078187615175359	185.1859649122807	251.05882352941177	0	0.9156364675277179	blue	low
736	55	109.0	631.0	162.0	191.10576923076923	1.0876854985680813	184.25	253.2	0	0.9813727192864491	blue	low
737	55	109.0	671.0	143.0	163.74489795918367	0.9840054887330889	169.12755102040816	228.33333333333334	0	0.9987518467504652	blue	low
738	55	109.0	687.0	227.0	198.78125	1.0456165102570087	187.55208333333334	247.11764705882354	0	0.9072461055373987	blue	low
739	55	109.0	688.0	148.0	174.56593406593407	1.0186358691103858	182.64835164835165	228.1904761904762	0	0.9958370959739204	blue	low
740	55	109.0	699.0	248.0	225.32716049382717	1.0721499889655766	187.05246913580248	259.5151515151515	0	0.921798946436304	blue	low
741	55	109.0	709.0	196.0	193.87916666666666	1.0425944196098142	191.43333333333334	242.86206896551724	0	0.9618633866628135	blue	low
742	55	109.0	711.0	236.0	196.0	1.0535636442894507	188.01038062283737	241.6875	0	0.8736743740987657	blue	low
743	55	109.0	713.0	224.0	222.34640522875816	1.046010544083019	180.26143790849673	256.10714285714283	0	0.9366430042810953	blue	low
744	55	109.0	715.0	180.0	202.54761904761904		201.08095238095237		0	0.961432484849901	blue	low
745	55	109.0	773.0	195.0	190.0690789473684	1.027341339230611	161.83552631578948	257.75	0	0.9668518718928735	blue	low
746	55	109.0	774.0	204.0	179.32549019607842	1.0762298367589536	186.89411764705883	248.36363636363637	0	0.9690617137907666	blue	low
747	55	109.0	811.0	181.0	203.37916666666666	1.032278314892834	180.3375	246.44444444444446	0	0.960024527371021	blue	low
748	55	109.0	845.0	229.0	218.25367647058823	1.1228481121947191	196.35294117647058	257.86206896551727	0	0.9257433404325148	blue	low
749	55	109.0	864.0	139.0	179.42857142857142	1.0178664482989652	169.96703296703296	226.0	0	0.9943417497657273	blue	low
750	55	109.0	872.0	304.0	238.9578947368421	1.0709047264922669	198.91842105263157	263.7560975609756	0	0.9047438068424601	blue	low
751	55	109.0	901.0	152.0	174.4		178.24102564102563		0	0.9955283652959447	blue	low
752	55	109.0	910.0	211.0	222.51481481481483	1.0553903982800354	185.01111111111112	247.64705882352942	0	0.9422486579318982	blue	low
753	55	109.0	917.0	188.0	209.0735294117647	1.0540667216176842	148.59411764705882	279.5652173913044	0	0.9512006479501827	blue	low
754	55	109.0	922.0	252.0	212.39705882352942	1.0342298567387536	185.40588235294118	257.59375	0	0.8555528145258492	blue	low
755	55	109.0	931.0	257.0	217.06432748538012	1.0787132049066386	179.53508771929825	255.21875	0	0.8627747078145608	blue	low
756	55	109.0	935.0	210.0	199.85758513931887	1.0265904450177483	158.30340557275542	248.76315789473685	0	0.9409689507172243	blue	low
757	55	109.0	962.0	245.0	208.65555555555557	1.0743324533542329	169.9388888888889	264.4166666666667	0	0.8661498999081275	blue	low
758	55	109.0	1018.0	217.0	209.8933823529412	1.0750224571941878	189.96323529411765	254.91666666666666	0	0.9307149516992554	blue	low
759	55	109.0	1032.0	191.0	188.5625	1.0523830700010464	178.4453125	249.10526315789474	0	0.9716849487943422	blue	low
760	55	109.0	1040.0	198.0	183.046875	1.0421000429465128	181.03515625	242.32258064516128	0	0.9716062604960701	blue	low
761	55	109.0	1050.0	196.0	223.49583333333334	1.0475229478900125	200.6875	255.6206896551724	0	0.9431909333155537	blue	low
762	55	109.0	1055.0	223.0	210.42214532871972	1.0781619845328985	187.9031141868512	259.27777777777777	0	0.9230639860611841	blue	low
763	55	109.0	1058.0	189.0	197.46712802768167	1.04265469047935	162.49134948096886	257.37931034482756	0	0.9631990923688116	blue	low
764	55	109.0	1072.0	222.0	197.93154761904762	1.0373234133896763	160.92857142857142	251.72727272727272	0	0.9199192329434831	blue	low
765	55	109.0	1076.0	218.0	214.7251461988304	1.0591558010104927	161.906432748538	266.35135135135135	0	0.9324923743786522	blue	low
766	55	109.0	1097.0	127.0	164.87179487179486		153.46153846153845		0	0.9990397337762181	blue	low
767	55	109.0	1102.0	225.0	194.1797385620915	1.0745639728965724	173.86601307189542	250.6829268292683	0	0.9125644585749619	blue	low
768	55	109.0	1103.0	194.0	190.72619047619048	1.0888614878750513	169.43650793650792	238.66666666666666	0	0.9669892970758743	blue	low
769	55	109.0	1104.0	228.0	187.69411764705882	1.0513702820089315	161.35882352941175	250.44444444444446	0	0.904806266259169	blue	low
770	55	109.0	1118.0	212.0	213.06617647058823	0.9828635418931462	182.34558823529412	230.11111111111111	0	0.9367778653358215	blue	low
771	55	109.0	1151.0	224.0	201.04513888888889	1.0681414256003023	184.34027777777777	250.41666666666666	0	0.9155887382333918	blue	low
772	55	109.0	1184.0	171.0	199.48	1.042438231128364	179.26222222222222	245.33333333333334	0	0.9682590035678775	blue	low
773	55	109.0	1187.0	216.0	178.05902777777777	1.0415437612699472	175.06944444444446	241.40540540540542	0	0.9505164447174773	blue	low
774	55	109.0	1200.0	222.0	197.47916666666666	1.0804904342378894	180.44791666666666	249.4102564102564	0	0.9199660680697561	blue	low
775	55	109.0	1204.0	218.0	179.45833333333334	1.0524785337171152	170.29861111111111	235.25925925925927	0	0.9440701641491284	blue	low
776	55	109.0	1206.0	166.0	189.6173469387755	1.0400866050808315	194.99489795918367	238.6	0	0.9820700386805579	blue	low
777	55	109.0	1246.0	124.0	162.3653846153846	1.0608457126571906	135.96153846153845	238.77777777777777	0	0.9993391044873601	blue	low
778	55	110.0	3.0	280.0	231.77777777777777	1.061168914797791	185.94444444444446	238.97435897435898	0	0.9003661969219903	blue	low
779	55	110.0	12.0	130.0	164.17261904761904	1.0185601331668748	160.61904761904762	211.0	0	0.9990585916718795	blue	low
780	55	110.0	13.0	225.0	204.45098039215685	1.0079780041467592	164.93790849673204	225.88888888888889	0	0.9149627367251594	blue	low
781	55	110.0	19.0	274.0	242.19883040935673	1.0812450215500367	181.05555555555554	241.41463414634146	0	0.9624579154056558	blue	low
782	55	110.0	31.0	154.0	190.28095238095239	1.0543960240684866	163.1095238095238	233.77777777777777	0	0.9837410220494563	blue	low
783	55	110.0	36.0	223.0	198.98958333333334	1.0718241368102608	167.53472222222223	229.25	0	0.9175566567154804	blue	low
784	55	110.0	43.0	219.0	202.3356401384083	1.084872131654176	168.65051903114187	237.48837209302326	0	0.9260088763318896	blue	low
785	55	110.0	55.0	210.0	192.73828125	1.091740336280118	174.43359375	229.44444444444446	0	0.9461975308968609	blue	low
786	55	110.0	67.0	119.0	192.46153846153845		167.93589743589743		0	0.9807030156141292	blue	low
787	55	110.0	72.0	232.0	204.73356401384083	1.05973728206353	176.8650519031142	231.1	0	0.8984228127195998	blue	low
788	55	110.0	74.0	238.0	210.71637426900585	1.0631715270229642	157.77777777777777	238.2	0	0.8940176200176833	blue	low
789	55	110.0	84.0	209.0	172.88581314878894	1.0231444936525975	156.1038062283737	220.09677419354838	0	0.9695410085591732	blue	low
790	55	110.0	123.0	170.0	194.52232142857142		170.65625		0	0.9752066797480953	blue	low
791	55	110.0	136.0	202.0	200.07450980392156	1.0537321623717841	176.45490196078433	232.61764705882354	0	0.9502062553045604	blue	low
792	55	110.0	148.0	219.0	190.07612456747404	1.0916478417045867	172.74048442906573	244.54761904761904	0	0.9306274684606005	blue	low
793	55	110.0	151.0	234.0	212.6885813148789	1.030384562530287	180.9031141868512	229.40740740740742	0	0.907518740423838	blue	low
794	55	110.0	155.0	267.0	231.55847953216374	1.0566843150231635	180.09941520467837	241.91666666666666	0	0.9232369948464623	blue	low
795	55	110.0	163.0	265.0	220.1634349030471	1.056174174048109	175.06648199445982	250.02857142857144	0	0.8546485689603601	blue	low
796	55	110.0	167.0	147.0	184.14835164835165	1.0253940455341506	176.32967032967034	223.04761904761904	0	0.9905243470467222	blue	low
797	55	110.0	170.0	252.0	219.28703703703704	1.0568357862122384	179.59567901234567	242.55555555555554	0	0.889370815740328	blue	low
798	55	110.0	172.0	214.0	206.31985294117646	1.0297659955158658	180.8014705882353	235.43243243243242	0	0.9337149729000799	blue	low
799	55	110.0	177.0	179.0	186.35833333333332	1.0972810802876853	167.22083333333333	242.72	0	0.980881309846539	blue	low
800	55	110.0	185.0	209.0	209.16666666666666	1.0358359519544214	167.09027777777777	237.11764705882354	0	0.9389712590395555	blue	low
801	55	110.0	188.0	234.0	201.28819444444446	1.0782552141967594	186.93055555555554	245.68965517241378	0	0.8877343123999683	blue	low
802	55	110.0	205.0	230.0	206.81172839506172	1.055793052471793	173.21913580246914	255.82758620689654	0	0.9061807536980815	blue	low
803	55	110.0	217.0	233.0	192.6358024691358	1.038233560289444	166.19135802469137	238.48648648648648	0	0.8842221721083703	blue	low
804	55	110.0	221.0	156.0	202.75892857142858	1.03506275067926	166.58928571428572	246.15384615384616	0	0.9643532511219096	blue	low
805	55	110.0	253.0	168.0	190.84162895927602	1.055689488910318	172.94117647058823	238.8235294117647	0	0.9801818379790462	blue	low
806	55	110.0	257.0	212.0	210.36029411764707	1.0826718337050851	180.0110294117647	247.06451612903226	0	0.9362026378572134	blue	low
807	55	110.0	269.0	205.0	183.5441176470588	1.0557134900139609	176.77573529411765	245.28571428571428	0	0.963117819326134	blue	low
808	55	110.0	278.0	218.0	216.08169934640523	1.0890928475409076	168.3921568627451	254.0	0	0.9335761421595452	blue	low
809	55	110.0	285.0	217.0	202.3014705882353	1.0228786886726424	184.52205882352942	235.96	0	0.9294887035046129	blue	low
810	55	110.0	294.0	242.0	206.5653594771242	1.0186978638908506	188.05228758169935	241.68965517241378	0	0.8704586063438591	blue	low
811	55	110.0	309.0	184.0	201.08482142857142	1.0499831445523193	193.02678571428572	245.73333333333332	0	0.9616824833499868	blue	low
812	55	110.0	313.0	174.0	201.1952380952381	1.03828858327876	192.08095238095237	240.22222222222223	0	0.9650634355807184	blue	low
813	55	110.0	322.0	242.0	206.60526315789474	1.0527444836426583	177.9795321637427	262.1063829787234	0	0.8705748832235123	blue	low
814	55	110.0	334.0	286.0	228.8864265927978	1.0427291226015312	194.44321329639888	254.17391304347825	0	0.8552721273420609	blue	low
815	55	110.0	338.0	281.0	232.57222222222222	1.0541455874827894	193.69444444444446	259.6842105263158	0	0.904166322351753	blue	low
816	55	110.0	345.0	191.0	211.87083333333334	1.0716669368785128	190.4375	254.72222222222223	0	0.9478847055210209	blue	low
817	55	110.0	428.0	257.0	239.59567901234567	1.028378366158465	195.1820987654321	251.88095238095238	0	0.9617444035663061	blue	low
818	55	110.0	455.0	246.0	220.59477124183007	1.0351749788113782	195.93790849673204	250.97297297297297	0	0.9075721698795849	blue	low
819	55	110.0	459.0	157.0	193.96410256410257	1.0232809962100704	187.87179487179486	238.0	0	0.9787251234885059	blue	low
820	55	110.0	465.0	216.0	196.77941176470588	1.0695791374271726	187.8308823529412	250.48387096774192	0	0.9328949741893432	blue	low
821	55	110.0	471.0	189.0	188.14583333333334	1.020449428024225	184.8875	238.95833333333334	0	0.9735414394235175	blue	low
822	55	110.0	475.0	264.0	235.12885154061624	1.0767721588617112	185.66666666666666	266.9318181818182	0	0.9430819635276718	blue	low
823	55	110.0	482.0	193.0	188.50980392156862	1.0470354264809925	180.7019607843137	248.16666666666666	0	0.9702067040251489	blue	low
824	55	110.0	487.0	177.0	164.89166666666668	1.0158946880313258	173.69166666666666	239.0	0	0.9953957380995012	blue	low
825	55	110.0	536.0	164.0	161.81428571428572	1.0585838879963276	179.85238095238094	242.75	0	0.997899242544139	blue	low
826	55	110.0	539.0	241.0	203.26470588235293	1.063461996933791	188.9607843137255	253.6818181818182	0	0.865367490337922	blue	low
827	55	110.0	547.0	248.0	214.26470588235293	1.0154962083745467	197.8235294117647	247.5	0	0.8779233992354747	blue	low
828	55	110.0	549.0	212.0	203.7421875	1.0852576170332144	190.9453125	248.73333333333332	0	0.9366472109325583	blue	low
829	55	110.0	560.0	240.0	200.53157894736842	1.1101662404092072	160.49736842105264	276.2826086956522	0	0.8632781855284473	blue	low
830	55	110.0	572.0	229.0	190.85121107266437	1.0418325299305942	188.46020761245674	246.3030303030303	0	0.8999629750854435	blue	low
831	55	110.0	602.0	234.0	210.28308823529412	1.0624866006345939	199.66544117647058	245.08695652173913	0	0.9026690794598518	blue	low
832	55	110.0	611.0	202.0	204.70723684210526	1.0451042661395988	163.0690789473684	254.3783783783784	0	0.9468183647348801	blue	low
833	55	110.0	629.0	220.0	209.44117647058823	1.04549941127292	177.29084967320262	255.5952380952381	0	0.9266276843180419	blue	low
834	55	110.0	646.0	146.0	158.19387755102042	1.0505577181767318	168.0765306122449	235.33333333333334	0	0.9992516696832014	blue	low
835	55	110.0	648.0	189.0	191.12867647058823	1.0511536787113627	167.39705882352942	250.85714285714286	0	0.9703105512787412	blue	low
836	55	110.0	650.0	189.0	190.3203125	1.0603323239777094	180.640625	257.22222222222223	0	0.9711973345895925	blue	low
837	55	110.0	653.0	244.0	217.00328947368422	1.0333882471587919	191.54934210526315	245.2439024390244	0	0.8986875245046406	blue	low
838	55	110.0	665.0	216.0	203.49632352941177	1.0838011830991574	181.25	244.14705882352942	0	0.931002837538537	blue	low
839	55	110.0	667.0	157.0	188.5948717948718	1.0454863221488064	182.6051282051282	235.34615384615384	0	0.9850857385019157	blue	low
840	55	110.0	668.0	232.0	231.7450980392157	1.068055905313523	187.2843137254902	261.0	0	0.9501925093016536	blue	low
841	55	110.0	691.0	249.0	211.8390092879257	1.044249726177437	188.1764705882353	253.9090909090909	0	0.864185625968337	blue	low
842	55	110.0	727.0	203.0	193.69117647058823	1.064560789109171	175.16176470588235	246.8684210526316	0	0.9549030642440013	blue	low
843	55	110.0	736.0	260.0	225.65882352941176	1.0566691317535342	186.17352941176472	254.75555555555556	0	0.9037771779070517	blue	low
844	55	110.0	743.0	213.0	216.05882352941177	1.0785175736315802	184.12110726643598	266.0	0	0.9372687015528279	blue	low
845	55	110.0	746.0	234.0	208.11455108359132	1.0629497728472077	171.69659442724458	250.03571428571428	0	0.8985608820992603	blue	low
846	55	110.0	752.0	243.0	214.74922600619195	1.056677186320367	181.34674922600618	252.47368421052633	0	0.8933019352446988	blue	low
847	55	110.0	754.0	139.0	158.33516483516485	1.0412597361884781	166.84615384615384	226.66666666666666	0	0.9993975188160653	blue	low
848	55	110.0	766.0	164.0	177.6952380952381	1.0382211758278266	183.54285714285714	242.4814814814815	0	0.9922360573264274	blue	low
849	55	110.0	769.0	175.0	180.8375	1.0669718548660563	167.75	243.6	0	0.9872845633092557	blue	low
850	55	110.0	774.0	194.0	178.5546875	1.0796340367020996	177.68359375	249.75757575757575	0	0.979501807309525	blue	low
851	55	110.0	790.0	167.0	174.35714285714286	1.0401360733709843	168.62053571428572	234.2941176470588	0	0.9934354409319637	blue	low
852	55	110.0	797.0	209.0	200.10546875	1.0241636570994108	186.25	233.0	0	0.942166436871247	blue	low
853	55	110.0	818.0	227.0	198.63742690058479	1.0118896284996688	160.83625730994152	244.58333333333334	0	0.9071954790570909	blue	low
854	55	110.0	820.0	152.0	175.0611111111111	1.02678088791746	183.52777777777777	222.33333333333334	0	0.9952598001691493	blue	low
855	55	110.0	822.0	157.0	183.1511111111111	1.0216779415123414	163.05333333333334	238.44444444444446	0	0.9899173620664721	blue	low
856	55	110.0	824.0	254.0	219.88888888888889	1.055427048184719	196.40196078431373	247.93939393939394	0	0.8872509413371029	blue	low
857	55	110.0	848.0	210.0	198.79044117647058	1.0604004633460202	183.00367647058823	249.2	0	0.9416031297725896	blue	low
858	55	110.0	850.0	224.0	202.4561403508772	1.0600417883882451	183.91228070175438	246.5909090909091	0	0.9160786973489169	blue	low
859	55	110.0	853.0	206.0	191.9558823529412	1.1057413948164998	149.5705882352941	267.3414634146341	0	0.9528142174210742	blue	low
860	55	110.0	878.0	218.0	202.09333333333333	1.0656991417601707	169.50333333333333	246.65384615384616	0	0.9277896226008315	blue	low
861	55	110.0	896.0	158.0	182.32222222222222	1.0273154415863663	142.13333333333333	248.27586206896552	0	0.9903581846669433	blue	low
862	6	12.0	8.0	171.0	212.9	1.0543363539445627	168.73809523809524	216.76	0	0.9472318465397548	blue	low
863	6	12.0	32.0	215.0	204.7750865051903	1.0452921738402978	161.24221453287197	225.13333333333333	0	0.9324084760885344	blue	low
864	56	111.0	9.0	182.0	183.62890625	1.0532612591088282	163.59765625	239.9142857142857	0	0.9820838927665847	blue	low
865	56	111.0	10.0	127.0	164.93589743589743	1.0234645955811283	181.48717948717947	227.57142857142858	0	0.9990322378850545	blue	low
866	56	111.0	23.0	150.0	180.0888888888889	1.0520857919461555	151.22666666666666	236.27586206896552	0	0.9929650080213299	blue	low
867	56	111.0	26.0	226.0	209.33006535947712	1.0695852689208172	171.04248366013073	245.21212121212122	0	0.9171865071665647	blue	low
868	56	111.0	32.0	193.0	195.8308823529412	1.0647721859343877	158.96323529411765	235.69444444444446	0	0.9622319838208326	blue	low
869	56	111.0	42.0	200.0	205.280276816609	1.028298549699328	157.06574394463667	232.56	0	0.9480415869137214	blue	low
870	56	111.0	43.0	193.0	211.32444444444445	1.0270601144521696	195.20888888888888	232.85185185185185	0	0.947681400709208	blue	low
871	56	111.0	56.0	186.0	189.99609375	1.0403930131004366	167.10546875	238.25	0	0.9734677209274011	blue	low
872	56	111.0	69.0	126.0	152.53296703296704	1.0547560952179675	153.62637362637363	231.7391304347826	0	0.9998073102484674	blue	low
873	56	111.0	70.0	260.0	220.1140350877193	1.0370923444249693	181.5672514619883	246.21428571428572	0	0.8714763982545941	blue	low
874	56	111.0	72.0	131.0	163.78205128205127		182.34615384615384		0	0.999080633672877	blue	low
875	56	111.0	74.0	218.0	195.96691176470588	1.029356578425381	183.4264705882353	234.44444444444446	0	0.9293054714820488	blue	low
876	56	111.0	76.0	224.0	208.85121107266437	1.0577854161551683	173.3425605536332	234.15	0	0.9201369649471186	blue	low
877	56	111.0	81.0	243.0	202.29084967320262	1.054266249372214	180.94117647058823	239.0952380952381	0	0.854101356933385	blue	low
878	56	111.0	85.0	217.0	190.70833333333334	1.0628324173896062	173.125	241.34146341463415	0	0.9347611507339001	blue	low
879	56	111.0	90.0	179.0	179.30357142857142	1.0219106535416478	183.60267857142858	234.27777777777777	0	0.9870179877302478	blue	low
880	56	111.0	92.0	156.0	164.7	1.0417452877904037	169.3	235.84	0	0.9979466655619372	blue	low
881	56	111.0	99.0	234.0	207.50969529085873	1.043973620209899	155.30193905817174	248.16666666666666	0	0.8974657565645835	blue	low
882	56	111.0	117.0	176.0	193.17083333333332	1.0402951913948184	172.2375	242.66666666666666	0	0.9748030229605679	blue	low
883	56	111.0	120.0	220.0	191.125	1.0726516528210452	172.60763888888889	239.52777777777777	0	0.927415189608642	blue	low
884	56	111.0	133.0	184.0	187.225		174.86666666666667		0	0.9775510354965983	blue	low
885	56	111.0	141.0	228.0	202.7993079584775	1.0674830718847783	184.98961937716263	247.59459459459458	0	0.9068730025778378	blue	low
886	56	111.0	153.0	240.0	216.88541666666666	1.0169925530643942	195.00347222222223	237.56	0	0.9064178927536615	blue	low
887	56	111.0	161.0	172.0	181.4125	1.0689652741054116	167.60833333333332	247.52	0	0.9877986755261385	blue	low
888	56	111.0	165.0	209.0	187.77573529411765	1.023596627387537	178.65073529411765	237.66666666666666	0	0.9526387372724907	blue	low
889	56	111.0	167.0	168.0	186.3022222222222	1.0447281666381603	176.70666666666668	245.4814814814815	0	0.9848372619674679	blue	low
890	56	111.0	174.0	240.0	193.66204986149583	1.0177467730380192	158.1135734072022	241.88888888888889	0	0.8511337175044914	blue	low
891	56	111.0	196.0	159.0	167.96190476190475	1.0209016788884602	174.92857142857142	235.125	0	0.9969468536723858	blue	low
892	56	111.0	197.0	292.0	231.10833333333332	1.0838989551146712	194.10555555555555	256.3658536585366	0	0.857198067428256	blue	low
893	56	111.0	221.0	222.0	182.27450980392157	1.0677993097955933	172.37254901960785	251.4	0	0.9297808673732089	blue	low
894	56	111.0	224.0	278.0	226.1232492997199	1.0680520623742455	190.2689075630252	258.9375	0	0.857242412412692	blue	low
895	56	111.0	228.0	230.0	220.91331269349845	1.0076307629907006	175.4829721362229	248.06451612903226	0	0.9296351632999053	blue	low
896	56	111.0	278.0	243.0	205.86928104575162	1.0483094343616064	192.7549019607843	254.0	0	0.8645817357274879	blue	low
897	56	111.0	282.0	288.0	240.73888888888888	1.0674938593603605	200.80277777777778	265.0869565217391	0	0.945615932101374	blue	low
898	56	111.0	309.0	117.0	166.75694444444446		188.39583333333334		0	0.9989788891972521	blue	low
899	56	111.0	314.0	218.0	221.12828947368422	1.0125006954341005	178.2565789473684	251.55555555555554	0	0.9384161209864967	blue	low
900	56	111.0	325.0	226.0	210.62847222222223	1.038010317814152	192.67013888888889	253.07142857142858	0	0.9186184551958065	blue	low
901	56	111.0	328.0	229.0	179.07236842105263		183.48026315789474		0	0.907990434316014	blue	low
902	56	111.0	370.0	125.0	173.82738095238096		173.5297619047619		0	0.9973321558608058	blue	low
903	56	111.0	371.0	206.0	191.2925925925926	1.0386322096026679	184.21481481481482	249.46428571428572	0	0.9534712578066543	blue	low
904	56	111.0	374.0	206.0	223.72549019607843	1.0772108184517313	191.99607843137255	252.51351351351352	0	0.9437663257069646	blue	low
905	56	111.0	388.0	173.0	220.2952380952381	1.0535663599322438	202.77619047619046	257.4166666666667	0	0.9366859172103743	blue	low
906	56	111.0	401.0	216.0	194.16955017301038	1.0626075508956698	182.73702422145328	256.825	0	0.9343739327600765	blue	low
907	56	111.0	403.0	263.0	221.66481994459835	1.069499014897025	184.76731301939057	267.4259259259259	0	0.8721754527415906	blue	low
908	56	111.0	412.0	223.0	215.93079584775086	1.0451568992001312	191.51557093425606	257.52777777777777	0	0.9287728088415209	blue	low
909	56	111.0	414.0	243.0	205.52941176470588	1.0815730995382473	207.02076124567475	263.02702702702703	0	0.8635488922451359	blue	low
910	56	111.0	421.0	183.0	185.76666666666668	1.0521255781527599	188.99166666666667	258.7142857142857	0	0.9795494766339577	blue	low
911	56	111.0	424.0	186.0	199.6625	1.0492593868411988	188.37916666666666	253.83333333333334	0	0.9624011502929227	blue	low
912	56	111.0	448.0	158.0	181.09047619047618		178.78095238095239		0	0.991213371197763	blue	low
913	56	111.0	449.0	192.0	200.325	1.0364129286669954	196.0875	252.45454545454547	0	0.9581356328983488	blue	low
914	56	111.0	450.0	214.0	191.65808823529412	1.0518544105418024	193.6139705882353	256.6111111111111	0	0.940147756727904	blue	low
915	56	111.0	463.0	228.0	221.76041666666666	1.0576859660542592	198.59722222222223	263.4642857142857	0	0.9329078899986483	blue	low
916	56	111.0	472.0	210.0	209.8639705882353	1.0342135330709659	193.72426470588235	258.6190476190476	0	0.9380301506014483	blue	low
917	56	111.0	473.0	149.0	171.67111111111112	1.006464199193101	165.11555555555555	250.64285714285714	0	0.9967492098913026	blue	low
918	56	111.0	474.0	249.0	216.38888888888889	1.0663584948775566	192.679012345679	265.16129032258067	0	0.8840973006975561	blue	low
919	56	111.0	479.0	190.0	209.6015625	1.0413491119793141	182.59375	254.25714285714287	0	0.9500638604400096	blue	low
920	56	111.0	501.0	182.0	199.52	1.0126412968609004	195.92	244.94736842105263	0	0.9644886298344714	blue	low
921	56	111.0	511.0	191.0	199.64705882352942		200.11344537815125		0	0.9595105752933604	blue	low
922	56	111.0	524.0	254.0	213.7530864197531	1.0515760002201309	193.7530864197531	258.21875	0	0.8549071299093357	blue	low
923	56	111.0	540.0	184.0	229.86764705882354	1.024410383774632	178.98529411764707	269.93548387096774	0	0.9368784454083069	blue	low
924	56	111.0	542.0	169.0	181.78823529411764	1.047449950506576	164.90196078431373	259.0952380952381	0	0.9883657118339054	blue	low
925	56	111.0	543.0	205.0	200.90196078431373	1.0714456078422019	194.61960784313726	256.7	0	0.9464475038251146	blue	low
926	56	111.0	567.0	174.0	214.28	1.0503865279344782	198.7511111111111	268.55555555555554	0	0.9457305406422841	blue	low
927	56	111.0	577.0	217.0	183.19377162629758	1.05401961119502	185.97923875432525	258.93939393939394	0	0.9420619923928778	blue	low
928	56	111.0	603.0	170.0	178.23555555555555		181.42222222222222		0	0.9905848649226906	blue	low
929	56	111.0	624.0	165.0	191.53333333333333	1.0364345559811794	179.52444444444444	253.22222222222223	0	0.9801875729573882	blue	low
930	56	111.0	629.0	203.0	186.03515625	1.0657517605299622	191.11328125	254.05882352941177	0	0.9629317590832759	blue	low
931	56	111.0	657.0	245.0	224.58169934640523	1.043627035207637	206.0653594771242	266.8888888888889	0	0.9230096211689094	blue	low
932	56	111.0	661.0	212.0	199.16608996539793	1.0560008906702294	184.76470588235293	263.47222222222223	0	0.9384620058178923	blue	low
933	56	111.0	666.0	151.0	190.5179487179487	1.05100338399879	187.05128205128204	251.41379310344828	0	0.9838623115580788	blue	low
934	56	111.0	669.0	235.0	216.4922600619195	1.045721839120797	187.80495356037153	268.2121212121212	0	0.9140971320187119	blue	low
935	56	111.0	687.0	196.0	178.9294117647059	1.0581749049429658	190.2941176470588	259.2857142857143	0	0.9775726395025433	blue	low
936	56	111.0	707.0	247.0	217.28787878787878	1.0366836716114531	193.76363636363635	266.51063829787233	0	0.8929114911526572	blue	low
937	56	111.0	708.0	194.0	183.15432098765433	1.0756507575757577	150.67592592592592	267.24242424242425	0	0.9750159111235157	blue	low
938	56	111.0	711.0	210.0	191.6345029239766	1.0609162792202889	153.67543859649123	261.7959183673469	0	0.9471974456385877	blue	low
939	56	111.0	725.0	251.0	238.77124183006535	1.0642294612493288	210.9738562091503	271.5	0	0.9613821529892387	blue	low
940	56	111.0	726.0	201.0	211.3037037037037	1.068888794770799	183.6962962962963	260.62857142857143	0	0.94419500177585	blue	low
941	56	111.0	751.0	165.0	189.23333333333332	1.026609587258627	197.71428571428572	257.8333333333333	0	0.9827342211836275	blue	low
942	56	111.0	752.0	240.0	200.8954248366013	1.0380263738879094	194.23202614379085	255.80645161290323	0	0.864053564830375	blue	low
943	56	111.0	781.0	246.0	217.27863777089783		193.0123839009288		0	0.8952159987355495	blue	low
944	56	111.0	813.0	176.0	171.86666666666667	1.0548478043538294	177.09583333333333	252.69230769230768	0	0.9926706729034239	blue	low
945	56	111.0	827.0	202.0	202.35546875	1.0641764373709004	200.38671875	268.2083333333333	0	0.9484323889867106	blue	low
946	56	111.0	837.0	190.0	213.42279411764707	1.0197796805159152	185.42279411764707	270.44444444444446	0	0.9469366524480969	blue	low
947	56	111.0	843.0	254.0	220.46176470588236	1.0265168093328523	189.00588235294117	258.8709677419355	0	0.8901150247597469	blue	low
948	56	111.0	849.0	177.0	186.52083333333334	1.0182131512819599	179.2125	246.68965517241378	0	0.9815704072935136	blue	low
949	56	111.0	850.0	154.0	187.58095238095237	1.0537022121101405	182.9904761904762	260.03125	0	0.98659200045157	blue	low
950	56	111.0	877.0	250.0	211.07716049382717	1.0640120876943309	198.0895061728395	270.9375	0	0.8569862912644441	blue	low
951	56	111.0	884.0	180.0	182.08333333333334	1.0499788918852386	187.65416666666667	261.04347826086956	0	0.9843650646946753	blue	low
952	56	111.0	890.0	182.0	186.8046875	1.0317758243991666	179.01953125	258.68	0	0.9790259329711003	blue	low
953	56	111.0	899.0	162.0	184.42666666666668	1.0936569292186809	175.14222222222222	261.5	0	0.9879594534743378	blue	low
954	56	111.0	918.0	173.0	211.35267857142858	1.060938562317214	196.97767857142858	268.7894736842105	0	0.9499939814398076	blue	low
955	56	111.0	925.0	102.0	157.1404958677686	1.0231485667781899	200.89256198347107	243.33333333333334	0	0.9997901084024716	blue	low
956	56	111.0	936.0	150.0	193.19387755102042	0.9929561011671252	193.9795918367347	251.88235294117646	0	0.9805784414773304	blue	low
957	56	111.0	937.0	246.0	217.98355263157896	1.0284435592793535	207.14802631578948	262.72222222222223	0	0.8978739130064942	blue	low
958	56	111.0	943.0	234.0	225.79276315789474	1.0252297373595778	196.39802631578948	260.6875	0	0.9366619261895334	blue	low
959	56	111.0	956.0	256.0	216.23099415204678	1.0720504175146361	191.23099415204678	270.6046511627907	0	0.861419414215372	blue	low
960	56	111.0	958.0	281.0	238.906432748538	1.0827362555767803	208.12865497076024	271.15384615384613	0	0.9437717518167915	blue	low
961	56	111.0	965.0	174.0	206.1719298245614	1.0517184962551809	160.17894736842106	274.625	0	0.957835529571286	blue	low
962	56	111.0	979.0	231.0	224.91003460207614	1.052046374731616	204.7923875432526	267.6774193548387	0	0.9367674129467436	blue	low
963	56	111.0	1009.0	138.0	174.9467455621302	1.0242882739398764	195.72781065088756	245.0	0	0.9964052436542008	blue	low
964	56	111.0	1028.0	198.0	214.109375	1.0586102151134178	197.09375	266.7631578947368	0	0.9445029010139	blue	low
965	56	111.0	1030.0	243.0	206.4764705882353	1.0451363791988435	182.73529411764707	265.44444444444446	0	0.8664440999697465	blue	low
966	56	111.0	1038.0	217.0	215.3125	1.035265195229852	202.8308823529412	261.84375	0	0.9338103620716715	blue	low
967	56	111.0	1050.0	212.0	191.7796052631579	1.068622048912813	173.45394736842104	264.0	0	0.9437041500466967	blue	low
968	56	111.0	1063.0	129.0	172.90769230769232	0.9784581402085748	167.04615384615386	247.9	0	0.9974695463930094	blue	low
969	56	111.0	1068.0	192.0	207.96484375	1.0391947092005447	194.046875	267.125	0	0.9507211868716028	blue	low
970	56	111.0	1090.0	226.0	208.96539792387543	1.0629522452538602	187.68512110726644	253.06896551724137	0	0.9168035635623566	blue	low
971	56	111.0	1092.0	183.0	209.63235294117646	1.0660220256555504	175.62867647058823	275.6923076923077	0	0.9518343299086177	blue	low
972	56	111.0	1093.0	166.0	181.85238095238094	1.0303390119734934	196.59047619047618	255.125	0	0.9890753040456783	blue	low
973	56	111.0	1106.0	171.0	179.71372549019608	1.0268233916854974	173.00392156862745	263.75	0	0.9893316270375601	blue	low
974	56	111.0	1147.0	127.0	177.08928571428572	1.0528325825978844	188.64880952380952	261.2142857142857	0	0.9960841417255843	blue	low
975	56	111.0	1148.0	137.0	167.69642857142858	1.047567748286558	194.83928571428572	248.8235294117647	0	0.9983536827578812	blue	low
976	56	111.0	1165.0	246.0	219.0392156862745	1.0496711868691428	202.4738562091503	263.04	0	0.9018255985154346	blue	low
977	56	111.0	1167.0	175.0	188.83035714285714	1.045983808066143	196.07142857142858	260.7307692307692	0	0.9800308359925574	blue	low
978	56	111.0	1168.0	177.0	203.74666666666667	1.0146628034130727	195.69333333333333	252.22222222222223	0	0.9607219922120293	blue	low
979	56	111.0	1175.0	165.0	163.68	1.049969147592043	179.61777777777777	255.24	0	0.997421546194243	blue	low
980	56	111.0	1183.0	206.0	223.50390625	1.039151484047558	208.890625	268.48	0	0.943647557066736	blue	low
981	56	111.0	1187.0	198.0	212.96470588235294	1.0718502393202671	195.9607843137255	267.1142857142857	0	0.9449449995226532	blue	low
982	56	111.0	1188.0	140.0	180.23626373626374	1.0514122438255387	181.9010989010989	246.63636363636363	0	0.9938188642933912	blue	low
983	56	111.0	1196.0	212.0	188.4392156862745	1.0585435241915504	207.42352941176472	262.4347826086956	0	0.9468512309158469	blue	low
984	56	111.0	1203.0	213.0	208.1985294117647	1.0453209255951144	201.59558823529412	267.68	0	0.9349616468954587	blue	low
985	56	111.0	1206.0	163.0	205.93333333333334	1.0207794407489528	210.5948717948718	256.45454545454544	0	0.9586405465704523	blue	low
986	56	111.0	1225.0	212.0	189.07291666666666	1.0202470952011224	183.13888888888889	253.46666666666667	0	0.946223243716898	blue	low
987	56	111.0	1226.0	188.0	194.64166666666668	1.0320306552346143	194.875	255.48275862068965	0	0.9670361711940512	blue	low
988	56	111.0	1229.0	127.0	179.3761904761905	0.9961184789189315	157.4952380952381	259.53333333333336	0	0.9949928668090994	blue	low
989	56	111.0	1245.0	208.0	206.22058823529412	1.042898797653391	191.35294117647058	259.41379310344826	0	0.9405415051425183	blue	low
990	56	111.0	1246.0	247.0	232.31597222222223	1.0286221103527033	214.28819444444446	256.17857142857144	0	0.9455372735664552	blue	low
991	56	111.0	1248.0	205.0	219.79934210526315	1.0066534820342392	179.875	268.3333333333333	0	0.9422738570918446	blue	low
992	56	111.0	1251.0	230.0	223.80276816608998	1.0561955051112446	202.66089965397924	267.65	0	0.9352355624662732	blue	low
993	56	111.0	1270.0	182.0	208.72083333333333	1.0157465540259287	192.675	257.5652173913044	0	0.9530953511129979	blue	low
994	56	111.0	1274.0	217.0	212.44444444444446	0.9825183835598449	197.82291666666666	258.4583333333333	0	0.931954830269252	blue	low
995	56	111.0	1292.0	138.0	190.58241758241758	1.026568776266741	190.07142857142858	256.8888888888889	0	0.9847121250871107	blue	low
996	56	111.0	1295.0	183.0	198.58203125	1.0631184052689084	179.7890625	266.55555555555554	0	0.9651843157091985	blue	low
997	56	111.0	1311.0	242.0	218.32679738562092	1.0407503867468229	197.23856209150327	258.0	0	0.9070895983491793	blue	low
998	56	111.0	1318.0	262.0	231.8216374269006	1.0466918298340804	201.1345029239766	272.6222222222222	0	0.9310536010790702	blue	low
999	56	111.0	1330.0	141.0	179.37362637362637	1.0366043952192352	191.78571428571428	254.96	0	0.9942252219461499	blue	low
1000	56	111.0	1344.0	211.0	213.4	1.0376501268524265	196.64444444444445	259.57575757575756	0	0.9376417981732926	blue	low
1001	56	111.0	1345.0	157.0	183.96923076923076	1.0484979383467505	200.16410256410256	258.90909090909093	0	0.9892848664890918	blue	low
1002	56	111.0	1346.0	155.0	189.58241758241758	1.0097132990439235	212.57692307692307	251.88888888888889	0	0.98436930967796	blue	low
1003	56	111.0	1353.0	214.0	176.87867647058823	1.0451531350302814	187.05882352941177	246.56756756756758	0	0.9562045815154688	blue	low
1004	56	111.0	1377.0	171.0	179.76339285714286	1.0184438534785967	185.93303571428572	247.33333333333334	0	0.9892968709017252	blue	low
1005	56	111.0	1385.0	175.0	176.62857142857143	1.0618535400960099	198.63809523809525	251.42105263157896	0	0.9902395998053084	blue	low
1006	56	111.0	1401.0	284.0	231.0	1.0757499439977936	186.18939393939394	275.46153846153845	0	0.8832982020274325	blue	low
1007	56	111.0	1408.0	197.0	212.28515625	1.0552559444390264	193.83984375	264.1818181818182	0	0.9456448170739484	blue	low
1008	56	111.0	1410.0	162.0	180.79464285714286	1.0112542787286063	173.02678571428572	241.52	0	0.9906886743931964	blue	low
1009	56	111.0	1413.0	165.0	189.5511111111111	1.0487007483108517	181.36444444444444	257.76190476190476	0	0.9823970149132669	blue	low
1010	56	111.0	1416.0	119.0	180.75		181.62179487179486		0	0.9944016498491304	blue	low
1011	56	111.0	1419.0	194.0	192.66296296296295	1.1022878834513183	180.66666666666666	272.0	0	0.9648812424594427	blue	low
1012	56	111.0	1436.0	208.0	209.37254901960785	1.0448412287492748	204.27450980392157	260.14814814814815	0	0.9398259904639432	blue	low
1013	56	111.0	1439.0	203.0	205.42222222222222		187.14814814814815		0	0.9455388502006484	blue	low
1014	56	111.0	1442.0	192.0	199.7125	1.0177385363709912	201.13333333333333	255.38095238095238	0	0.9587824158697535	blue	low
1015	56	111.0	1459.0	254.0	229.89473684210526	1.0396455801610422	189.6081871345029	263.6511627906977	0	0.931901134799594	blue	low
1016	56	111.0	1469.0	231.0	206.74264705882354	1.0617241073539845	209.54044117647058	260.2916666666667	0	0.9037376977559782	blue	low
1017	56	111.0	1472.0	188.0	209.5625	1.0486868929128192	199.125	265.0	0	0.9507263339583846	blue	low
1018	56	111.0	1483.0	143.0	191.24489795918367	1.0329412395885027	181.30102040816325	255.85714285714286	0	0.983660626744505	blue	low
1019	56	111.0	1505.0	233.0	180.01960784313727	1.04016435662109	185.54575163398692	251.81578947368422	0	0.8878118715777481	blue	low
1020	56	111.0	1536.0	241.0	206.34967320261438	1.0764779703467704	194.29084967320262	263.13793103448273	0	0.8734707407519674	blue	low
1021	56	111.0	1570.0	204.0	191.34558823529412	0.9784246575342466	182.2683823529412	238.08333333333334	0	0.9560384021328541	blue	low
1022	56	111.0	1576.0	212.0	220.32679738562092	1.0616178216077212	179.59477124183007	272.741935483871	0	0.9403770520454343	blue	low
1023	56	111.0	1578.0	249.0	235.1764705882353	1.050732416703166	198.8513931888545	268.8974358974359	0	0.9526490962683789	blue	low
1024	56	111.0	1580.0	233.0	198.0030864197531	1.0582743077913714	177.39814814814815	259.5	0	0.8876137017176401	blue	low
1025	56	111.0	1582.0	183.0	202.50833333333333	1.0466501599092128	188.30416666666667	256.84	0	0.9603751831861277	blue	low
1026	56	111.0	1597.0	216.0	215.54044117647058	1.0633661102218157	192.70955882352942	255.5	0	0.9347871362845319	blue	low
1027	56	111.0	1601.0	178.0	173.79166666666666	1.047194217397657	180.63333333333333	253.83333333333334	0	0.9910594784904978	blue	low
1028	56	111.0	1606.0	191.0	200.64453125	1.0663725677334823	184.25390625	260.3636363636364	0	0.9584389494836225	blue	low
1029	56	111.0	1620.0	161.0	197.27678571428572	1.0175866626003862	176.14285714285714	248.88888888888889	0	0.973425716356074	blue	low
1030	56	111.0	1621.0	200.0	208.828125	1.0402486743463155	193.04296875	256.26666666666665	0	0.9458848429941425	blue	low
1031	56	111.0	1627.0	145.0	192.79591836734693	1.0668885718814392	185.28061224489795	265.0	0	0.9814728052800838	blue	low
1032	56	111.0	1630.0	199.0	180.9921568627451	1.0546407852995063	182.90980392156862	244.7027027027027	0	0.9727838530858006	blue	low
1033	56	111.0	1636.0	163.0	184.04615384615386	1.0623004181047788	201.3948717948718	253.9047619047619	0	0.9880561385634532	blue	low
1034	56	111.0	1665.0	150.0	185.03076923076924	1.0588210914591816	188.8	258.05555555555554	0	0.9894578887191012	blue	low
1035	56	111.0	1667.0	227.0	178.090625	1.0584018750635005	174.45625	257.8378378378378	0	0.9174620323483871	blue	low
1036	56	111.0	1682.0	244.0	215.83024691358025	1.066437685963616	183.08641975308643	256.75	0	0.8946006228394058	blue	low
1037	56	111.0	1688.0	181.0	204.2890625	1.0064711551700398	179.19140625	255.0	0	0.9588655139356125	blue	low
1038	56	111.0	1708.0	220.0	207.63725490196077	1.0422509960416293	177.43790849673204	255.55882352941177	0	0.9256786089887403	blue	low
1039	56	112.0	2.0	186.0	205.08333333333334	1.0518453427065027	185.359649122807	238.0	0	0.9561356336832142	blue	low
1040	56	112.0	14.0	284.0	241.96491228070175	1.0544958796490846	188.64619883040936	237.45652173913044	0	0.9551936850087251	blue	low
1041	56	112.0	15.0	159.0	191.26785714285714		164.27678571428572		0	0.9817826025161821	blue	low
1042	56	112.0	42.0	148.0	215.96638655462183	1.0133963024429555	145.68487394957984	237.22222222222223	0	0.9251225262445706	blue	low
1043	56	112.0	74.0	233.0	214.08963585434174	1.0380448317975204	157.3081232492997	248.93548387096774	0	0.9122355035918285	blue	low
1044	56	112.0	79.0	218.0	218.58333333333334	1.0404087156536475	179.15625	244.390243902439	0	0.9358254234883827	blue	low
1045	56	112.0	82.0	276.0	228.06140350877192	1.0899642238892095	188.67543859649123	250.74	0	0.8811062050065072	blue	low
1046	56	112.0	85.0	235.0	214.43402777777777	1.0449325153374234	190.91319444444446	243.32	0	0.9093943076970261	blue	low
1047	56	112.0	89.0	183.0	214.3625	1.0317853885065098	181.23333333333332	243.96666666666667	0	0.9466720668499171	blue	low
1048	56	112.0	90.0	198.0	213.46484375	1.083202268148922	181.65234375	251.76	0	0.9447437570912397	blue	low
1049	56	112.0	103.0	294.0	231.26190476190476	1.0664666846338025	186.62962962962962	252.8148148148148	0	0.8510124206199561	blue	low
1050	56	112.0	114.0	215.0	189.67279411764707	1.0461256388513283	182.49632352941177	240.24	0	0.9398897819240953	blue	low
1051	56	112.0	115.0	187.0	218.45		183.30833333333334		0	0.9434737437338909	blue	low
1052	56	112.0	122.0	143.0	191.15238095238095	1.06316189454391	159.72380952380954	247.73333333333332	0	0.983779535189553	blue	low
1053	56	112.0	142.0	207.0	190.609375	1.0521967408455555	183.03515625	236.21212121212122	0	0.9527549960729704	blue	low
1054	56	112.0	146.0	254.0	219.53679653679654	1.0508113369314669	141.75974025974025	268.6904761904762	0	0.8854751553551985	blue	low
1055	56	112.0	151.0	165.0	184.07589285714286	1.0352626417003696	172.12053571428572	240.5185185185185	0	0.9875725258177733	blue	low
1056	56	112.0	153.0	232.0	206.9640522875817	1.049307589473508	174.4607843137255	240.38095238095238	0	0.9016255053048053	blue	low
1057	56	112.0	155.0	164.0	187.9857142857143	0.9981385162879824	182.8190476190476	233.73076923076923	0	0.9842584763877759	blue	low
1058	56	112.0	163.0	217.0	188.09803921568627	1.082147984062909	165.94117647058823	249.53846153846155	0	0.9370093866197666	blue	low
1059	56	112.0	172.0	158.0	196.11428571428573	1.06029793749092	179.73809523809524	251.47368421052633	0	0.9755608786674158	blue	low
1060	56	112.0	183.0	152.0	185.37755102040816	1.0314958600470376	183.1122448979592	242.55	0	0.9889004036560218	blue	low
1061	56	112.0	190.0	218.0	212.0222222222222	1.0711992970424733	190.5851851851852	252.11111111111111	0	0.9306419922837568	blue	low
1062	56	112.0	192.0	224.0	201.61805555555554	1.037979360406487	184.76736111111111	244.8780487804878	0	0.9157693132371493	blue	low
1063	56	112.0	202.0	157.0	190.9375	1.0509422924692278	167.69196428571428	249.25925925925927	0	0.9825194032535498	blue	low
1064	56	112.0	206.0	104.0	189.1969696969697	1.0326073532602347	177.6439393939394	231.73333333333332	0	0.9842485038540936	blue	low
1065	56	112.0	214.0	200.0	209.04296875	1.0611004324843827	187.22265625	252.36	0	0.9457724779891733	blue	low
1066	56	112.0	218.0	185.0	203.34901960784313	1.0488046132786386	173.06666666666666	247.71052631578948	0	0.9585443334073599	blue	low
1067	56	112.0	262.0	224.0	207.9515570934256	1.0315053367684948	180.65051903114187	239.53846153846155	0	0.919392473967682	blue	low
1068	56	112.0	290.0	197.0	196.140625	1.0326278240817695	181.5859375	242.94444444444446	0	0.9586063127009437	blue	low
1069	56	112.0	298.0	117.0	168.1346153846154	1.0905027932960893	168.98076923076923	244.0	0	0.9987822043523296	blue	low
1070	56	112.0	300.0	231.0	216.8650519031142	1.0213301536830948	194.01384083044982	247.08333333333334	0	0.9207474842305738	blue	low
1071	56	112.0	304.0	202.0	187.1985294117647	1.0489579292590894	174.0735294117647	244.21428571428572	0	0.9628655451887946	blue	low
1072	56	112.0	307.0	219.0	197.1522491349481	1.0509709080638328	181.5363321799308	249.45	0	0.9267492593782388	blue	low
1073	56	112.0	317.0	192.0	179.29513888888889	1.0672159162991322	157.15972222222223	249.14285714285714	0	0.9802542499264622	blue	low
1074	56	112.0	334.0	239.0	215.87345679012347	1.0959216842181625	180.07407407407408	263.4102564102564	0	0.9054493878314801	blue	low
1075	56	112.0	337.0	230.0	224.2941176470588	1.0209367301433172	164.69747899159663	260.1388888888889	0	0.9361957228759379	blue	low
1076	56	112.0	339.0	230.0	195.20261437908496	1.047374516530822	177.66666666666666	245.8	0	0.8966499415710396	blue	low
1077	56	112.0	342.0	133.0	167.85204081632654	1.0283245586868999	163.16836734693877	245.96	0	0.9984616649837738	blue	low
1078	56	112.0	354.0	145.0	184.125	1.0516313620495052	171.90384615384616	257.7647058823529	0	0.9907494297024586	blue	low
1079	56	112.0	356.0	139.0	186.34183673469389	1.0357435916630438	168.79591836734693	244.8846153846154	0	0.989343471479132	blue	low
1080	56	112.0	360.0	192.0	193.390756302521	1.0116772303270214	190.7436974789916	238.8695652173913	0	0.9656624759445828	blue	low
1081	56	112.0	364.0	147.0	182.20408163265307	1.0550927582153626	173.75	242.88235294117646	0	0.9919512958607762	blue	low
1082	56	112.0	367.0	276.0	229.4819944598338	1.0472373991388355	185.18282548476455	251.67391304347825	0	0.8924159313031998	blue	low
1083	56	112.0	387.0	201.0	190.171875	1.0729090337326157	160.209375	270.61290322580646	0	0.9608186534278017	blue	low
1084	56	112.0	418.0	226.0	208.82679738562092	1.0525034804365392	178.94117647058823	252.88888888888889	0	0.9166602825708994	blue	low
1085	56	112.0	421.0	169.0	175.62916666666666	1.0492122222801257	169.34583333333333	251.66666666666666	0	0.9923658603582052	blue	low
1086	56	112.0	424.0	130.0	169.03550295857988	1.0081252453152376	174.66272189349112	228.77777777777777	0	0.9983386060348235	blue	low
1087	56	112.0	427.0	161.0	169.83333333333334		180.61904761904762		0	0.9961771848411486	blue	low
1088	56	112.0	431.0	195.0	232.83333333333334	1.029569931508507	198.22916666666666	250.24	0	0.9452880395945458	blue	low
1089	56	112.0	452.0	245.0	213.91830065359477	1.0188801126128904	194.9967320261438	247.32558139534885	0	0.8852174741224715	blue	low
1090	56	112.0	454.0	228.0	217.61300309597524	1.044701043533842	177.63467492260062	261.05555555555554	0	0.9257619191960161	blue	low
1091	56	112.0	538.0	226.0	212.25367647058823	1.02211507007876	205.97426470588235	253.08333333333334	0	0.9205544342392775	blue	low
1092	56	112.0	544.0	217.0	226.28373702422147	1.0836156765364031	191.60553633217992	272.5263157894737	0	0.9446270638071937	blue	low
1093	56	112.0	553.0	217.0	188.8639705882353	1.0576331070239533	189.1985294117647	248.44444444444446	0	0.9363148197911118	blue	low
1094	56	112.0	571.0	178.0	183.3875	1.0594103829999657	183.425	260.52941176470586	0	0.9840674450976882	blue	low
1095	56	112.0	587.0	162.0	178.76666666666668	1.0735940890165954	184.2047619047619	254.27777777777777	0	0.9919820633522561	blue	low
1096	56	112.0	590.0	181.0	165.19583333333333	1.0411165304685643	181.66666666666666	249.8235294117647	0	0.994412549104962	blue	low
1097	56	112.0	601.0	147.0	167.95714285714286	1.0069973087274124	168.8	242.5185185185185	0	0.9978433389015751	blue	low
1098	56	112.0	622.0	283.0	229.28684210526316	1.0419871563471303	189.06842105263158	262.77777777777777	0	0.8702408520547805	blue	low
1099	56	112.0	653.0	238.0	232.7516339869281	1.0288770838224934	201.73529411764707	265.575	0	0.950648210481191	blue	low
1100	56	112.0	663.0	212.0	207.20955882352942		188.6985294117647		0	0.9360857810891952	blue	low
1101	56	112.0	674.0	175.0	214.39732142857142	1.057507148924437	197.30357142857142	265.5882352941176	0	0.9457688461577161	blue	low
1102	56	112.0	678.0	254.0	230.27105263157895	1.0168827842063424	177.2736842105263	268.975	0	0.9333326409206018	blue	low
1103	56	112.0	689.0	168.0	190.72321428571428	1.0420054200542004	185.05357142857142	256.3333333333333	0	0.9803143548026688	blue	low
1104	56	112.0	710.0	225.0	211.02768166089965	1.0436652713453791	196.2733564013841	261.1842105263158	0	0.9206468092124199	blue	low
1105	56	112.0	714.0	240.0	228.2516339869281	1.0318492208944852	199.20915032679738	261.3181818181818	0	0.9385983396549368	blue	low
1106	56	112.0	715.0	161.0	185.04285714285714	1.0076033012467767	191.15714285714284	250.92307692307693	0	0.9876502224343604	blue	low
1107	56	112.0	751.0	281.0	232.29444444444445	1.035532414466061	200.55	264.7894736842105	0	0.9020367590369099	blue	low
1108	56	112.0	765.0	168.0	195.6122448979592	1.0715290267040563	213.14285714285714	263.8695652173913	0	0.9743484477767798	blue	low
1109	56	112.0	774.0	165.0	196.3047619047619	1.0631104432757323	191.74285714285713	257.27272727272725	0	0.9741095287587981	blue	low
1110	56	112.0	790.0	180.0	194.95833333333334	1.0701284796573878	188.98333333333332	266.53333333333336	0	0.9709799776692972	blue	low
1111	56	112.0	792.0	245.0	212.9537037037037	1.0714845211283734	195.28395061728395	274.8695652173913	0	0.881691224437805	blue	low
1112	56	112.0	793.0	187.0	184.0234375	1.0528428226551556	184.046875	262.96774193548384	0	0.9790232283429765	blue	low
1113	56	112.0	801.0	172.0	193.47115384615384	1.047510242909739	199.17307692307693	251.05555555555554	0	0.9758836597855804	blue	low
1114	56	112.0	809.0	242.0	221.04934210526315	1.0596598953017482	201.96381578947367	266.54285714285714	0	0.9156741523144281	blue	low
1115	56	112.0	813.0	172.0	153.99583333333334	1.0443917976707373	177.45833333333334	256.88461538461536	0	0.9985233469399354	blue	low
1116	56	112.0	815.0	226.0	212.40484429065745	1.036644388107859	196.32871972318338	259.5	0	0.9207422380379221	blue	low
1117	56	112.0	838.0	205.0	210.3933823529412	1.0344586930607231	194.40808823529412	265.4516129032258	0	0.9419754177947272	blue	low
1118	56	112.0	843.0	190.0	185.64313725490197	1.0473703645091523	189.03529411764706	264.73333333333335	0	0.9754688583873973	blue	low
1119	56	112.0	844.0	227.0	227.334375	1.0468348886233667	179.825	263.57575757575756	0	0.9433818233282578	blue	low
1120	56	112.0	868.0	175.0	182.420814479638	0.9698249445340998	197.73755656108597	242.55555555555554	0	0.9860213859323798	blue	low
1121	56	112.0	880.0	172.0	219.60392156862744	1.0499612014237636	176.07450980392156	271.7931034482759	0	0.9370833882945485	blue	low
1122	56	112.0	883.0	308.0	236.60294117647058	1.1097509840256456	194.1764705882353	281.53846153846155	0	0.8641778467899096	blue	low
1123	56	112.0	910.0	220.0	223.83391003460207	1.0145090235804888	190.6643598615917	253.5625	0	0.940715709221002	blue	low
1124	56	112.0	913.0	241.0	217.59803921568627	1.0696332689506878	200.77450980392157	270.3333333333333	0	0.9066702217425388	blue	low
1125	56	112.0	937.0	256.0	218.78070175438597	1.0643116664098027	190.03508771929825	267.3809523809524	0	0.8758596189375093	blue	low
1126	56	112.0	949.0	214.0	217.23263888888889	1.0743471571136867	194.57291666666666	278.51724137931035	0	0.9373137968204952	blue	low
1127	56	112.0	952.0	150.0	191.33333333333334		187.82051282051282		0	0.9829960661658044	blue	low
1128	56	112.0	953.0	220.0	219.10294117647058	1.0704294227610291	201.30514705882354	264.8888888888889	0	0.935002590167317	blue	low
1129	56	112.0	965.0	237.0	221.16262975778545	1.012643125523087	210.4878892733564	259.6666666666667	0	0.9227328001337096	blue	low
1130	56	112.0	992.0	180.0	173.16666666666666	0.9986969774530563	188.48333333333332	251.0	0	0.990790831442751	blue	low
1131	56	112.0	1000.0	139.0	186.17333333333335	1.0410100266559597	151.98222222222222	254.15384615384616	0	0.9895002500507695	blue	low
1132	56	112.0	1002.0	184.0	189.49166666666667	1.0660722271209162	188.25416666666666	259.25925925925924	0	0.975167016171869	blue	low
1133	56	112.0	1019.0	127.0	177.0897435897436	0.999717665425225	199.8653846153846	245.44444444444446	0	0.996083946825412	blue	low
1134	56	112.0	1028.0	205.0	182.80208333333334	1.0580240079528498	178.70833333333334	263.9130434782609	0	0.9639422724248303	blue	low
1135	56	112.0	1045.0	208.0	185.31617647058823	1.043914786093927	192.84926470588235	261.88	0	0.9568595048555024	blue	low
1136	56	112.0	1046.0	248.0	222.84967320261438	1.0575943606565388	204.2843137254902	264.73333333333335	0	0.912588103874345	blue	low
1137	56	112.0	1061.0	204.0	217.96484375	1.011161399416259	203.328125	257.7368421052632	0	0.9421469387294398	blue	low
1138	56	112.0	1065.0	188.0	202.47083333333333	1.0657674072865393	198.56666666666666	268.1904761904762	0	0.9581524200595798	blue	low
1139	56	112.0	1068.0	232.0	224.6013071895425	1.0497302260603647	198.26797385620915	272.1219512195122	0	0.9354520276320678	blue	low
1140	56	112.0	1078.0	198.0	207.2625	1.036286848687964	210.77916666666667	263.8421052631579	0	0.948076278020818	blue	low
1141	56	112.0	1087.0	240.0	219.0653594771242	1.0480207356725988	199.81699346405227	265.35483870967744	0	0.9127809803334552	blue	low
1142	56	112.0	1100.0	130.0	180.4795918367347	1.0387755799255234	169.5765306122449	264.4	0	0.9942573411299849	blue	low
1143	56	112.0	1101.0	200.0	201.1066176470588	1.039082712687554	186.20220588235293	261.2432432432432	0	0.9512342740967388	blue	low
1144	56	112.0	1107.0	240.0	227.91176470588235	1.0675999963777634	203.34967320261438	273.40909090909093	0	0.9376969725749286	blue	low
1145	56	112.0	1121.0	246.0	214.86274509803923	1.0678293387807358	201.29084967320262	265.03125	0	0.8860234977772353	blue	low
1146	56	112.0	1123.0	201.0	201.8074074074074	1.0240766718565222	183.64814814814815	251.63636363636363	0	0.949765515710208	blue	low
1147	56	112.0	1124.0	210.0	209.84814814814814	1.0377480866519655	200.94074074074075	266.6666666666667	0	0.938030269333558	blue	low
1148	56	112.0	1143.0	157.0	165.5047619047619	1.0447123767961881	181.03809523809525	252.33333333333334	0	0.9977107920735199	blue	low
1149	56	112.0	1154.0	145.0	191.7846153846154	1.051252931508873	179.95897435897436	252.45454545454547	0	0.982842474404411	blue	low
1150	56	112.0	1179.0	125.0	160.14871794871794	1.012422762542586	161.9897435897436	255.41176470588235	0	0.9994901747692209	blue	low
1151	56	112.0	1210.0	218.0	212.25735294117646	1.0261339404777268	202.97794117647058	259.037037037037	0	0.9307859539998004	blue	low
1152	56	112.0	1214.0	154.0	199.34285714285716	1.0556520855560636	182.25238095238095	260.3809523809524	0	0.9706791213099549	blue	low
1153	56	112.0	1264.0	157.0	178.96190476190475	1.0464489498603862	187.9904761904762	261.2	0	0.9926974566455312	blue	low
1154	56	112.0	1275.0	205.0	184.31617647058823	1.0208120095530535	184.25367647058823	249.33333333333334	0	0.9622621900129293	blue	low
1155	56	112.0	1276.0	237.0	195.54473684210527	1.0132489729071452	159.13684210526316	258.06060606060606	0	0.8686766472437327	blue	low
1156	56	112.0	1284.0	251.0	224.91021671826624	1.0351098252191893	199.08668730650155	263.6046511627907	0	0.9159892964419516	blue	low
1157	56	112.0	1291.0	180.0	199.23111111111112	1.0333240626027154	195.96444444444444	252.27777777777777	0	0.9656923885809229	blue	low
1158	56	112.0	1306.0	256.0	218.7235294117647	1.0610178186610775	193.33529411764707	269.6136363636364	0	0.8755426456069447	blue	low
1159	56	112.0	1310.0	181.0	216.01777777777778	1.0371468530807142	203.38666666666666	261.0952380952381	0	0.944783053245845	blue	low
1160	56	112.0	1313.0	123.0	179.42207792207793	0.9796755410700553	191.03246753246754	234.66666666666666	0	0.9950927557371211	blue	low
1161	56	112.0	1319.0	220.0	221.7923875432526	1.0360336558003416	198.10726643598616	268.3	0	0.9381499703194626	blue	low
1162	56	112.0	1340.0	161.0	197.7422222222222	1.080284924341106	183.78666666666666	274.45454545454544	0	0.9727255837223162	blue	low
1163	56	112.0	1342.0	156.0	198.35714285714286	1.0697188928481445	186.58095238095237	265.35714285714283	0	0.9722707330706205	blue	low
1164	56	112.0	1369.0	158.0	186.8904761904762	1.0475233790966714	188.6095238095238	260.48148148148147	0	0.9865820883472668	blue	low
1165	56	112.0	1387.0	216.0	194.09191176470588	1.069609114486847	192.72794117647058	256.6111111111111	0	0.9344239102039961	blue	low
1166	56	112.0	1417.0	182.0	205.94901960784313	0.9966842376190929	177.8235294117647	248.44444444444446	0	0.9564791627510976	blue	low
1167	56	112.0	1420.0	274.0	224.20882352941177	1.074166354541556	204.46176470588236	270.3333333333333	0	0.8543533415273454	blue	low
1168	56	112.0	1421.0	180.0	181.19583333333333	1.0368539758780015	183.20833333333334	251.52941176470588	0	0.985112384880544	blue	low
1169	56	112.0	1439.0	123.0	168.71597633136093	1.0320298683434859	184.40828402366864	260.0	0	0.9985751307766964	blue	low
1170	56	112.0	1445.0	233.0	215.2076124567474	1.0293215167656482	205.71626297577853	261.325	0	0.9145131610761215	blue	low
1171	56	112.0	1471.0	266.0	224.05042016806723	1.0424525622163807	193.59103641456582	269.51612903225805	0	0.8795172669345511	blue	low
1172	56	112.0	1481.0	237.0	218.36928104575162	1.0521493223597145	190.66013071895424	256.52272727272725	0	0.9155602240837265	blue	low
1173	56	112.0	1515.0	181.0	206.47083333333333	1.071603858579081	188.87083333333334	265.42857142857144	0	0.9560970456439714	blue	low
1174	56	112.0	1532.0	238.0	206.3562091503268	1.0605463817988265	197.37908496732027	267.03225806451616	0	0.8836144317430042	blue	low
1175	56	112.0	1541.0	196.0	199.3984375	1.0803834115805946	191.4921875	267.5833333333333	0	0.9561733475876909	blue	low
1176	56	112.0	1556.0	247.0	217.37345679012347	1.0616249361267245	197.23456790123456	273.36842105263156	0	0.8932487019269203	blue	low
1177	56	112.0	1589.0	208.0	221.06617647058823	1.0558992715032642	197.12867647058823	269.65714285714284	0	0.9420680672643972	blue	low
1178	56	112.0	1593.0	200.0	179.74609375	1.0372241390105417	190.15625	250.64102564102564	0	0.9730797806224538	blue	low
1179	56	112.0	1599.0	218.0	209.42708333333334	1.054051729698351	191.86111111111111	265.0	0	0.9292784308286159	blue	low
1180	56	112.0	1602.0	180.0	188.11160714285714	1.0499898872740632	191.93303571428572	249.47368421052633	0	0.9786616622960213	blue	low
1181	56	112.0	1608.0	156.0	182.1948717948718	0.9938785297187508	196.84615384615384	244.66666666666666	0	0.9907792139087768	blue	low
1182	56	112.0	1610.0	253.0	226.43653250773994	1.091134309334243	199.1578947368421	273.7837837837838	0	0.9193097199544406	blue	low
1183	56	112.0	1619.0	165.0	201.04615384615386	1.078182220909628	205.5076923076923	258.9166666666667	0	0.9670205514961404	blue	low
1184	56	112.0	1627.0	188.0	215.18333333333334	1.0480576743270509	196.5625	261.32	0	0.9458452522079647	blue	low
1185	56	112.0	1632.0	157.0	193.43367346938774	1.046084063602178	195.33163265306123	253.45454545454547	0	0.9794304756246439	blue	low
1186	56	112.0	1655.0	210.0	191.34191176470588	1.0347827734177821	191.52573529411765	255.89473684210526	0	0.9474698049397546	blue	low
1187	56	112.0	1662.0	199.0	167.65808823529412	1.0711137131699693	174.27941176470588	252.08823529411765	0	0.9850824238250406	blue	low
1188	56	112.0	1689.0	166.0	186.14795918367346	1.060839376342222	208.26020408163265	258.5833333333333	0	0.9855173400145789	blue	low
1189	56	112.0	1697.0	167.0	173.65238095238095	1.0586264656616415	190.9047619047619	253.33333333333334	0	0.9937740924919906	blue	low
1190	56	112.0	1704.0	224.0	195.66544117647058	1.0549605645496056	202.59558823529412	257.6333333333333	0	0.9151386707734972	blue	low
1191	56	112.0	1709.0	143.0	215.5222222222222	1.0208985967472	195.7	250.71428571428572	0	0.9203957997765705	blue	low
1192	56	112.0	1739.0	159.0	167.95238095238096	1.0443603310452398	181.17142857142858	248.30434782608697	0	0.9969494342883073	blue	low
1193	56	112.0	1755.0	203.0	209.06666666666666	1.0761951219512194	189.6235294117647	253.58620689655172	0	0.9437923472364608	blue	low
1194	56	112.0	1758.0	165.0	178.1904761904762	1.0029815855688615	182.02380952380952	232.2608695652174	0	0.9917475096511239	blue	low
1195	56	112.0	1766.0	256.0	227.42690058479533	1.0402867312051869	185.1812865497076	255.70731707317074	0	0.9192453993366194	blue	low
1196	56	112.0	1770.0	204.0	206.18402777777777	1.0512638279706503	178.82638888888889	263.48275862068965	0	0.9442803559149785	blue	low
1197	56	112.0	1779.0	182.0	188.28	1.0582227523482928	192.21333333333334	250.5	0	0.9775130481431837	blue	low
1198	56	112.0	1789.0	173.0	193.53125	1.0439599919524043	186.63839285714286	250.5	0	0.9754752454587462	blue	low
1199	56	112.0	1808.0	168.0	158.88235294117646	1.0621968877844592	136.15032679738562	261.7647058823529	0	0.9980954530617301	blue	low
1200	57	113.0	319.0	243.0	204.6027777777778	1.1128282385036796	178.91944444444445	288.80434782608694	0	0.860770134641535	blue	low
1201	57	113.0	599.0	214.0	188.125	1.0339728267915733	189.93014705882354	248.22857142857143	0	0.9433654616207978	blue	low
1202	57	113.0	662.0	187.0	169.40138408304497	1.0817200749710556	167.94117647058823	277.48148148148147	0	0.9904498740209222	blue	low
1203	57	114.0	57.0	239.0	164.53308823529412	1.032308192345195	184.5	216.08695652173913	0	0.87229274711391	blue	low
1204	57	114.0	271.0	297.0	232.64444444444445	1.0216086171813121	212.50555555555556	262.3658536585366	0	0.8561043258626901	blue	low
1205	58	115.0	6.0	200.0	193.38888888888889	1.0567456798408552	158.82962962962964	225.1818181818182	0	0.9585328657355148	blue	low
1206	58	115.0	65.0	185.0	214.77327935222672	1.0513622603430877	173.66801619433198	241.5	0	0.9462836587352184	blue	low
1207	58	115.0	88.0	156.0	203.17592592592592	1.0407503722564024	163.15740740740742	233.77272727272728	0	0.9635345947277556	blue	low
1208	58	115.0	112.0	107.0	173.3916083916084		163.993006993007		0	0.9977963831710406	blue	low
1209	58	115.0	113.0	156.0	147.03589743589743	1.0454335646172683	165.7846153846154	215.08	0	0.9996723613186687	blue	low
1210	58	115.0	152.0	284.0	231.15	1.0820098099030064	172.07894736842104	245.6530612244898	0	0.8846671001956191	blue	low
1211	58	115.0	174.0	215.0	202.15178571428572	1.0669085284743733	154.50595238095238	254.13636363636363	0	0.9327387877372136	blue	low
1212	58	115.0	175.0	204.0	172.06666666666666	1.0654065135591022	173.60392156862744	229.36	0	0.9766890732235216	blue	low
1213	58	115.0	185.0	268.0	222.02469135802468	1.0543411193449266	185.81172839506172	235.55555555555554	0	0.8579963854157588	blue	low
1214	58	115.0	197.0	128.0	159.72435897435898		170.60897435897436		0	0.9994796356580324	blue	low
1215	58	115.0	204.0	213.0	204.50390625	0.9941966555984325	181.74609375	217.22222222222223	0	0.935167919309388	blue	low
1216	58	115.0	230.0	193.0	189.67407407407407	1.084664761045083	160.56296296296296	240.05882352941177	0	0.9689489482069847	blue	low
1217	58	115.0	266.0	188.0	171.14583333333334	1.182728274978304	165.19166666666666	244.89473684210526	0	0.9889461241333659	blue	low
1218	58	116.0	5.0	222.0	184.94897959183675	1.0398378256625873	157.98979591836735	216.4	0	0.9270035629104351	blue	low
1219	58	116.0	41.0	175.0	184.45982142857142	1.0340749530307525	165.08035714285714	217.86666666666667	0	0.9842688320503028	blue	low
1220	58	116.0	81.0	231.0	187.66666666666666	1.049774480974596	159.80864197530863	233.89285714285714	0	0.8927191319085968	blue	low
1221	58	116.0	130.0	221.0	189.96875	1.1740344949995714	172.73611111111111	258.37931034482756	0	0.9256277841080787	blue	low
1222	58	116.0	143.0	193.0	209.0078125	1.0434708138299438	170.453125	235.44444444444446	0	0.9494190981300541	blue	low
1223	58	116.0	154.0	203.0	198.09926470588235	1.0485022446095127	172.20955882352942	240.8421052631579	0	0.9508236208807361	blue	low
1224	58	116.0	199.0	208.0	186.9294117647059	1.0618565652728407	175.5686274509804	226.2	0	0.9551014754465017	blue	low
1225	59	117.0	36.0	264.0	235.01754385964912	1.2342329520183601	202.73099415204678	312.5	0	0.9426338876081517	blue	low
1226	59	117.0	40.0	275.0	225.1157894736842	1.1147177312013061	179.7657894736842	271.90909090909093	0	0.8588694406252809	blue	low
1227	59	117.0	102.0	237.0	223.34640522875816	1.1472057843790413	194.50653594771242	282.8333333333333	0	0.9283123808842464	blue	low
1228	59	117.0	143.0	121.0	173.39423076923077	1.1040011375957626	158.65865384615384	295.76190476190476	0	0.9975692316240666	blue	low
1229	59	117.0	151.0	233.0	221.72755417956657	1.2279393386699091	190.4829721362229	312.3333333333333	0	0.9284444714887058	blue	low
1230	59	117.0	159.0	174.0	205.80803571428572	1.0248398938878318	186.30357142857142	245.16666666666666	0	0.9583755090061414	blue	low
1231	59	117.0	193.0	154.0	174.01538461538462	1.0426551999916909	183.0974358974359	240.73333333333332	0	0.9954717608488172	blue	low
1232	59	117.0	196.0	193.0	197.68627450980392	1.017367195217802	193.50980392156862	259.8333333333333	0	0.9602345747448237	blue	low
1233	59	117.0	197.0	232.0	226.9640522875817	1.0547676072150287	200.97058823529412	277.6896551724138	0	0.940410503549254	blue	low
1234	59	117.0	198.0	215.0	172.66		171.79666666666665		0	0.9595459699018305	blue	low
1235	59	117.0	271.0	234.0	198.3374613003096	1.1964453477002128	196.60371517027863	315.1666666666667	0	0.8842472434560251	blue	low
1236	59	117.0	284.0	226.0	184.2318339100346	1.0297561921040894	188.93425605536333	248.23529411764707	0	0.9146315702681137	blue	low
1237	59	117.0	307.0	235.0	217.4325259515571	1.0005378550495128	205.19723183391002	252.47368421052633	0	0.9162802247172058	blue	low
1238	59	117.0	328.0	176.0	202.17777777777778	0.9963936986323424	197.45777777777778	251.58333333333334	0	0.9631539270346748	blue	low
1239	59	117.0	341.0	172.0	195.83253588516746		204.31578947368422		0	0.9729284514958894	blue	low
1240	59	117.0	421.0	177.0	210.40416666666667	1.1728591194968554	190.37083333333334	296.95	0	0.951499421433448	blue	low
1241	59	117.0	422.0	233.0	223.4809688581315	1.2108628096631329	215.93771626297578	314.90909090909093	0	0.9322804682491286	blue	low
1242	59	117.0	468.0	188.0	172.5		181.92578125		0	0.988043740113399	blue	low
1243	59	117.0	543.0	161.0	179.34375		196.6875		0	0.9918129006180103	blue	low
1244	59	117.0	556.0	203.0	175.4889705882353	1.0250814545931644	188.01470588235293	257.57142857142856	0	0.9743102833842007	blue	low
1245	59	117.0	568.0	211.0	182.09166666666667	1.0225182513211901	163.9388888888889	285.30434782608694	0	0.9555671260433599	blue	low
1246	59	117.0	572.0	134.0	149.2111111111111	1.0064214509204685	181.9611111111111	245.88888888888889	0	0.9998365288959066	blue	low
1247	59	117.0	600.0	286.0	228.73407202216066	1.130017551108845	212.34626038781164	297.7368421052632	0	0.8535945394976754	blue	low
1248	59	117.0	731.0	199.0	215.02941176470588	1.0682544083967505	185.78308823529412	268.77777777777777	0	0.943888851411695	blue	low
1249	59	117.0	763.0	216.0	189.86029411764707	1.0264523026967094	193.97058823529412	250.44444444444446	0	0.9376348970283039	blue	low
1250	59	117.0	799.0	136.0	181.25		184.58333333333334		0	0.9934803530212212	blue	low
1251	59	117.0	837.0	174.0	182.86974789915968		177.9579831932773		0	0.9859937171115687	blue	low
1252	59	118.0	8.0	209.0	182.61937716262975	1.2553295217834508	171.30103806228374	292.0	0	0.9583164696728256	blue	low
1253	59	118.0	20.0	276.0	244.58333333333334	1.1129071657944334	189.04444444444445	269.5681818181818	0	0.968921469590174	blue	low
1254	59	118.0	83.0	203.0	190.28515625	1.055103070491567	175.29296875	232.35714285714286	0	0.9583710870680383	blue	low
1255	59	118.0	120.0	194.0	193.5074074074074	1.0100598151169113	176.26296296296297	247.66666666666666	0	0.9639631941984648	blue	low
1256	59	118.0	146.0	240.0	216.0233918128655	1.1967066483258382	190.87426900584796	313.4255319148936	0	0.9039037255577685	blue	low
1257	59	118.0	187.0	149.0	168.96634615384616	0.9886207327747905	170.80769230769232	236.0	0	0.9974895740523859	blue	low
1258	59	118.0	303.0	195.0	207.13725490196077	1.138984640637824	179.04575163398692	311.35897435897436	0	0.9499245865598391	blue	low
1259	59	118.0	463.0	149.0	187.6868131868132	1.0359511806845316	203.2912087912088	256.5	0	0.9871577695959183	blue	low
1260	59	118.0	570.0	212.0	232.64912280701753	1.0249612948343256	176.02923976608187	290.44444444444446	0	0.951934472381272	blue	low
1261	59	118.0	581.0	233.0	221.77591036414566	1.0955133364063339	191.703081232493	317.22857142857146	0	0.9285501421403538	blue	low
1262	59	118.0	583.0	207.0	185.7058823529412	1.227426577735974	195.01384083044982	328.05882352941177	0	0.9579296119557046	blue	low
1263	59	118.0	586.0	238.0	203.60371517027863	1.2074886451755844	206.1547987616099	327.0	0	0.8776634053018532	blue	low
1264	59	118.0	615.0	229.0	217.7941176470588	1.2378209635233568	201.36601307189542	322.6774193548387	0	0.9249338908079732	blue	low
1265	59	118.0	671.0	218.0	212.00980392156862	1.1633008105631384	201.16339869281046	320.0857142857143	0	0.930634481414362	blue	low
1266	59	118.0	731.0	218.0	176.90712074303406	1.1171031298765992	179.1578947368421	291.6774193548387	0	0.9473133168110738	blue	low
1267	59	118.0	756.0	133.0	160.87222222222223	1.0646868645714265	176.2722222222222	252.88888888888889	0	0.9993171076215107	blue	low
1268	60	119.0	10.0	199.0	209.81349206349208	1.0869812987142726	151.5595238095238	206.1851851851852	0	0.9459534704734005	blue	low
1269	60	119.0	16.0	207.0	183.79044117647058	1.1072824897044258	148.15073529411765	214.55555555555554	0	0.9600534845626031	blue	low
1270	60	119.0	17.0	138.0	175.6043956043956		139.30769230769232		0	0.9961595831996097	blue	low
1271	60	119.0	19.0	195.0	183.7421875	1.0538210661148881	142.55078125	195.38235294117646	0	0.9735883693613683	blue	low
1272	60	119.0	28.0	239.0	210.2483660130719	1.0718133019315175	155.26797385620915	211.6086956521739	0	0.8901794219439585	blue	low
1273	60	119.0	45.0	173.0	180.03365384615384	1.0350182947288813	164.29807692307693	203.3846153846154	0	0.9885256646775257	blue	low
1274	60	119.0	53.0	229.0	203.17993079584775	1.0246824220932211	160.34948096885813	206.8	0	0.9046392896543896	blue	low
1275	60	119.0	58.0	223.0	193.4046052631579	1.048571199075898	146.8421052631579	208.31428571428572	0	0.9184027809924868	blue	low
1276	60	119.0	66.0	233.0	188.0359477124183	1.030759033778476	147.4313725490196	199.0	0	0.8836438155411817	blue	low
1277	60	119.0	69.0	196.0	206.49603174603175	1.0130427604424632	155.45238095238096	202.28571428571428	0	0.9498552880501739	blue	low
1278	60	119.0	85.0	229.0	190.3125	1.0639663198501457	158.40277777777777	210.37037037037038	0	0.9000689633171961	blue	low
1279	60	119.0	96.0	214.0	202.47426470588235	1.0247356872132456	159.85294117647058	207.55555555555554	0	0.9341836587844059	blue	low
1280	60	119.0	101.0	171.0	213.43809523809523	1.04024706701266	162.96666666666667	206.92307692307693	0	0.946351615168675	blue	low
1281	60	119.0	110.0	115.0	169.06993006993008	1.0460532931121167	156.04195804195805	202.0	0	0.9986610371346459	blue	low
1282	60	119.0	111.0	255.0	226.88888888888889	1.0713874695023708	152.35672514619884	216.5	0	0.9183414801302028	blue	low
1283	60	119.0	113.0	178.0	204.1	1.1086177015478396	150.61666666666667	223.5	0	0.9599808317171405	blue	low
1284	60	119.0	118.0	173.0	208.96875	1.0695711065616145	155.39285714285714	214.16666666666666	0	0.9536729868884635	blue	low
1285	60	119.0	123.0	167.0	193.27555555555554	1.0587944689260056	150.86222222222221	213.10714285714286	0	0.9775940265632813	blue	low
1286	60	119.0	126.0	175.0	181.4177777777778	1.0570904389235223	149.45777777777778	201.09677419354838	0	0.9868314431926823	blue	low
1287	60	119.0	132.0	249.0	224.02923976608187	1.0954310452367642	150.14912280701753	222.41463414634146	0	0.915542414824153	blue	low
1288	60	119.0	133.0	240.0	210.20833333333334	1.0639447098752572	160.80208333333334	203.2972972972973	0	0.8872924041588597	blue	low
1289	60	119.0	135.0	210.0	202.17279411764707	1.05013779366422	152.99632352941177	206.91666666666666	0	0.9397946798947001	blue	low
1290	60	119.0	139.0	123.0	173.51282051282053		148.67948717948718		0	0.9974833762598916	blue	low
1291	60	119.0	152.0	211.0	208.55859375	1.0886957312308012	168.26953125	219.67857142857142	0	0.9370963779163113	blue	low
1292	60	119.0	153.0	175.0	187.20444444444445	1.060698576660613	154.35555555555555	208.9090909090909	0	0.9816839584620008	blue	low
1293	60	119.0	154.0	172.0	201.17333333333335	1.0554565456545655	157.71555555555557	216.08333333333334	0	0.965586074685738	blue	low
1294	60	119.0	169.0	172.0	183.63392857142858	1.0529369108049311	149.39285714285714	203.10714285714286	0	0.9860077511943085	blue	low
1295	60	119.0	170.0	175.0	203.1	1.0743513271696987	172.2952380952381	221.0	0	0.9621164611076042	blue	low
1296	60	119.0	175.0	266.0	224.23268698060943	1.018035543539187	143.50692520775624	197.92307692307693	0	0.880777031895017	blue	low
1297	60	119.0	181.0	172.0	188.27678571428572	1.0324820107428805	155.20089285714286	208.33333333333334	0	0.98167858118813	blue	low
1298	60	119.0	190.0	216.0	187.52573529411765	1.0857038942145325	160.72426470588235	217.66666666666666	0	0.93978200399984	blue	low
1299	60	119.0	193.0	220.0	220.72592592592594	1.0423828274495464	164.5	209.19354838709677	0	0.9368677093852583	blue	low
1300	60	119.0	203.0	169.0	181.15625		151.49553571428572		0	0.9888376249982033	blue	low
1301	60	119.0	208.0	175.0	192.46428571428572	1.0163205812965304	158.14732142857142	205.3684210526316	0	0.9760170433884687	blue	low
1302	60	119.0	210.0	223.0	192.85763888888889	1.0769464475600712	159.09027777777777	218.33333333333334	0	0.9186117812147283	blue	low
1303	60	119.0	216.0	153.0	176.9591836734694	1.0075187969924813	157.79591836734693	203.47368421052633	0	0.9942944508091636	blue	low
1304	60	119.0	225.0	176.0	190.13839285714286	1.0489358181237705	158.41071428571428	210.3684210526316	0	0.9782450453828038	blue	low
1305	60	119.0	230.0	211.0	179.87037037037038	1.0563904241148634	154.13333333333333	207.13636363636363	0	0.9581646984958215	blue	low
1306	60	119.0	231.0	172.0	192.15555555555557	1.0518723729461215	156.73333333333332	214.5	0	0.9774449729490586	blue	low
1307	60	119.0	232.0	209.0	193.4191176470588	1.046877570862314	154.08823529411765	208.53333333333333	0	0.9471453578276756	blue	low
1308	60	119.0	234.0	212.0	190.66993464052288	1.0661095816464239	144.40196078431373	219.53846153846155	0	0.9447033886405137	blue	low
1309	60	119.0	251.0	237.0	191.99690402476782	1.0431671006075172	153.90092879256966	217.0222222222222	0	0.8652599167720006	blue	low
1310	60	119.0	253.0	187.0	178.48235294117646	1.0781490919993146	151.19607843137254	220.8125	0	0.9840205386175065	blue	low
1311	60	119.0	258.0	189.0	185.00416666666666	1.0643962814908547	159.14583333333334	213.9375	0	0.9767950866582754	blue	low
1312	60	119.0	261.0	197.0	206.6375	1.0204603064287754	168.65833333333333	209.26315789473685	0	0.9491402146229201	blue	low
1313	60	119.0	262.0	146.0	185.3186813186813	1.0738257328990228	164.8846153846154	217.96	0	0.9896720334730014	blue	low
1314	60	119.0	270.0	186.0	192.8781512605042	1.030555792587536	162.04621848739495	213.125	0	0.9702663974205413	blue	low
1315	60	119.0	271.0	231.0	213.03267973856208	1.0654840122645641	154.75816993464053	216.22222222222223	0	0.9137032827258005	blue	low
1316	60	119.0	278.0	210.0	185.41319444444446	1.0304574373146789	145.47222222222223	204.54285714285714	0	0.9535414778379082	blue	low
1317	60	119.0	283.0	170.0	198.8761904761905	1.0471954862263524	169.38095238095238	217.6	0	0.969361442134053	blue	low
1318	60	119.0	288.0	194.0	186.40392156862745	1.074639901491939	157.72156862745098	220.75	0	0.9716403936497437	blue	low
1319	60	119.0	291.0	168.0	183.64285714285714	1.041977920275005	154.08035714285714	213.0	0	0.9871684040796236	blue	low
1320	60	119.0	295.0	183.0	196.9125	1.0331165444672823	159.05833333333334	214.5	0	0.9672040637276413	blue	low
1321	60	119.0	296.0	202.0	215.6627450980392	1.0309948958385289	167.48627450980393	217.58333333333334	0	0.9427525269962194	blue	low
1322	60	119.0	298.0	254.0	220.19607843137254	1.0389792368655075	154.69467787114846	224.4878048780488	0	0.8887906759807436	blue	low
1323	60	119.0	299.0	188.0	187.98319327731093	1.014713683446408	160.9033613445378	206.5	0	0.9743760388625909	blue	low
1324	60	119.0	301.0	167.0	197.60476190476192	1.010509813628722	164.71428571428572	209.05263157894737	0	0.9718573003879196	blue	low
1325	60	119.0	320.0	199.0	191.54117647058823	1.063918000389752	160.7019607843137	217.61904761904762	0	0.9614985763103289	blue	low
1326	60	119.0	329.0	166.0	186.02380952380952	1.035181234340981	160.0	208.86666666666667	0	0.9856309550200106	blue	low
1327	60	119.0	330.0	159.0	176.22857142857143	1.0259964190363182	156.58095238095237	211.21428571428572	0	0.9938602545454681	blue	low
1328	60	119.0	332.0	203.0	193.9140625		166.74609375		0	0.9546844172881915	blue	low
1329	60	119.0	336.0	193.0	195.13725490196077	1.0769889442878822	152.83137254901962	215.07142857142858	0	0.9629854660543463	blue	low
1330	60	119.0	341.0	183.0	190.16470588235293	1.04818692404166	150.6313725490196	217.94444444444446	0	0.9749801617443429	blue	low
1331	60	119.0	344.0	166.0	181.72380952380954	1.0873095171643874	162.8095238095238	221.04	0	0.9891703377792969	blue	low
1332	60	119.0	362.0	174.0	189.68303571428572	1.072455462813006	163.30357142857142	223.6	0	0.9795032161081487	blue	low
1333	60	119.0	380.0	175.0	176.1688888888889	1.0501154765786327	159.06222222222223	213.29166666666666	0	0.9905280948020488	blue	low
1334	60	119.0	383.0	181.0	191.875	1.055308217692034	156.175	217.14285714285714	0	0.9741020767461526	blue	low
1335	60	119.0	388.0	147.0	179.50510204081633	1.0943144282802728	155.55612244897958	225.66666666666666	0	0.9936254808087281	blue	low
1336	60	119.0	402.0	181.0	191.7563025210084	1.0464539487550055	161.87394957983193	221.375	0	0.9742360731189841	blue	low
1337	60	119.0	404.0	148.0	177.8131868131868	1.0387766110922936	171.07142857142858	217.33333333333334	0	0.9944171481018693	blue	low
1338	60	119.0	408.0	173.0	190.77777777777777	1.0402556426964027	163.56444444444443	219.65625	0	0.9786679595942186	blue	low
1339	60	119.0	413.0	115.0	169.57051282051282		154.80128205128204		0	0.9985726019442092	blue	low
1340	60	119.0	414.0	179.0	197.14732142857142	1.0537584985157522	170.37946428571428	223.66666666666666	0	0.9687304714209363	blue	low
1341	60	119.0	422.0	142.0	204.3846153846154	1.0599942726231386	179.4023668639053	224.33333333333334	0	0.9577897205598909	blue	low
1342	60	119.0	423.0	187.0	170.22268907563026	1.0450676814035902	164.80252100840337	218.04545454545453	0	0.9899595210050439	blue	low
1343	60	119.0	424.0	194.0	185.53333333333333	1.0688846331458994	165.0375	216.61904761904762	0	0.9725580074812812	blue	low
1344	60	119.0	431.0	225.0	184.12110726643598	1.0769534481461982	166.34602076124568	227.30555555555554	0	0.9182412402166087	blue	low
1345	60	119.0	432.0	191.0	200.22916666666666	1.0614784391610907	169.23333333333332	223.77777777777777	0	0.9588836431105165	blue	low
1346	60	119.0	436.0	220.0	187.58131487889273	1.0634187465862406	163.7923875432526	226.58823529411765	0	0.9301481875516192	blue	low
1347	60	119.0	440.0	217.0	188.75778546712803	1.026976011183058	157.69204152249134	215.0909090909091	0	0.936409431789967	blue	low
1348	60	119.0	441.0	187.0	194.3375	1.036139643993941	161.79166666666666	214.77777777777777	0	0.9680044091516262	blue	low
1349	60	119.0	453.0	171.0	202.83809523809524	1.038830197637842	173.04761904761904	220.16666666666666	0	0.9633203110657508	blue	low
1350	60	119.0	456.0	164.0	189.1238095238095	1.0666386325607837	165.8904761904762	224.47826086956522	0	0.9830947722476877	blue	low
1351	60	119.0	457.0	162.0	174.3846153846154	1.008234591570544	152.50678733031674	209.66666666666666	0	0.9942806171084491	blue	low
1352	60	119.0	458.0	273.0	232.0970588235294	1.067194120646307	177.66470588235293	235.26666666666668	0	0.9167216210488343	blue	low
1353	60	119.0	465.0	233.0	201.44982698961937	1.040061784518742	176.91003460207614	227.75	0	0.891239784723187	blue	low
1354	60	119.0	467.0	183.0	206.9777777777778	1.075147893100256	175.70222222222222	230.1818181818182	0	0.954947238396269	blue	low
1355	60	119.0	469.0	216.0	232.73529411764707	1.1153555060337217	174.02205882352942	240.05882352941177	0	0.9526895604423304	blue	low
1356	60	119.0	470.0	208.0	193.37132352941177	1.0809417621739357	167.61764705882354	234.2	0	0.9486679103691583	blue	low
1357	60	119.0	477.0	174.0	189.96634615384616		168.875		0	0.9791979866963001	blue	low
1358	60	119.0	478.0	178.0	190.09583333333333	1.0778855032317636	161.2875	231.36666666666667	0	0.9774592466576373	blue	low
1359	60	119.0	480.0	172.0	153.7511111111111	1.0674424738940869	156.64888888888888	216.95238095238096	0	0.9985559517785283	blue	low
1360	60	119.0	489.0	132.0	183.52777777777777		157.5888888888889		0	0.9921129050490818	blue	low
1361	60	119.0	493.0	167.0	194.78095238095239	1.0378463384061705	170.24761904761905	220.8846153846154	0	0.9756911956626935	blue	low
1362	60	119.0	500.0	244.0	215.94117647058823	1.060337791585488	173.13071895424838	227.85714285714286	0	0.8949876608229771	blue	low
1363	60	119.0	502.0	237.0	221.09803921568627	1.0445342560865025	168.640522875817	225.86486486486487	0	0.922567090212875	blue	low
1364	60	119.0	505.0	199.0	183.775	1.0182094392064962	170.30416666666667	208.75	0	0.9698473054859567	blue	low
1365	60	119.0	506.0	167.0	184.1346153846154	1.0317741531951319	168.10576923076923	214.92592592592592	0	0.9870244078964332	blue	low
1366	60	119.0	507.0	272.0	224.38888888888889	1.071095250758806	171.3859649122807	228.3658536585366	0	0.8631694311538018	blue	low
1367	60	119.0	510.0	236.0	187.725	1.0485816470704374	153.025	216.5909090909091	0	0.8685553648880935	blue	low
1368	60	119.0	517.0	224.0	209.15808823529412	1.0723370467047988	179.5441176470588	233.11111111111111	0	0.9204031576873279	blue	low
1369	60	119.0	526.0	182.0	178.9125	1.066950959488273	161.11666666666667	224.53846153846155	0	0.9860937950398447	blue	low
1370	60	119.0	528.0	246.0	219.08823529411765	1.0600561248536011	172.79084967320262	226.24137931034483	0	0.9020081571483811	blue	low
1371	60	119.0	532.0	186.0	173.83333333333334	1.0417063147120396	161.59166666666667	216.08695652173913	0	0.9880508389723218	blue	low
1372	60	119.0	537.0	193.0	180.7764705882353	1.0679880201016263	155.2156862745098	216.27777777777777	0	0.9781443366530905	blue	low
1373	60	119.0	574.0	204.0	193.64705882352942	1.055879258719754	165.84313725490196	217.45833333333334	0	0.9537459349491293	blue	low
1374	60	119.0	606.0	177.0	175.78148148148148	1.0463731802775593	134.24814814814815	213.77777777777777	0	0.9901639791725196	blue	low
1375	60	119.0	624.0	142.0	170.77514792899407		171.33136094674558		0	0.9974591506148346	blue	low
1376	60	119.0	640.0	179.0	195.0625	1.0588003569999693	158.65833333333333	223.4	0	0.9712979964605379	blue	low
1377	60	119.0	652.0	241.0	200.35855263157896	1.0260259105309546	159.78947368421052	206.09375	0	0.8584079530891806	blue	low
1378	60	119.0	674.0	140.0	152.97252747252747	1.0105208555568106	156.07142857142858	204.88888888888889	0	0.999671060841578	blue	low
1379	60	119.0	695.0	169.0	180.72321428571428	1.050352948726176	158.75	219.7	0	0.9891524981987063	blue	low
1380	60	119.0	700.0	192.0	200.96527777777777	1.114605861771615	144.75347222222223	237.89655172413794	0	0.9574656251984801	blue	low
1381	60	120.0	2.0	221.0	199.96885813148788	1.0673355054036873	150.26297577854672	206.95454545454547	0	0.9220532830366844	blue	low
1382	60	120.0	13.0	147.0	186.66483516483515		158.8956043956044		0	0.9883652655868977	blue	low
1383	60	120.0	23.0	197.0	180.16796875	1.070573605311347	152.8359375	210.29032258064515	0	0.9754949992040108	blue	low
1384	60	120.0	25.0	254.0	213.97832817337462	1.0985079952481476	162.04643962848297	222.5681818181818	0	0.8561370094257983	blue	low
1385	60	120.0	46.0	162.0	162.60204081632654	1.016361758139225	165.55612244897958	203.33333333333334	0	0.9979105914894758	blue	low
1386	60	120.0	47.0	183.0	198.7375	1.0570995726463517	163.29583333333332	225.05263157894737	0	0.9649950774565442	blue	low
1387	60	120.0	60.0	151.0	195.95408163265307	1.040277763510668	165.75510204081633	222.57142857142858	0	0.9764550930820968	blue	low
1388	60	120.0	67.0	195.0	195.3375	1.0493867968505004	172.19166666666666	221.88888888888889	0	0.9611683276446272	blue	low
1389	60	120.0	70.0	186.0	193.625	1.0675375502432831	157.92578125	229.375	0	0.9694180621498968	blue	low
1390	60	120.0	75.0	101.0	165.34415584415584		140.0909090909091		0	0.9992998940836799	blue	low
1391	60	120.0	77.0	192.0	208.29583333333332	1.0529502840852771	172.10416666666666	224.72413793103448	0	0.9504360103265588	blue	low
1392	60	120.0	82.0	200.0	200.0705882352941	1.043245992708447	169.7764705882353	224.32258064516128	0	0.9521217325358672	blue	low
1393	60	120.0	88.0	191.0	217.28627450980392	1.0361381095050124	166.8862745098039	229.46875	0	0.9443663012045466	blue	low
1394	60	120.0	95.0	172.0	217.42916666666667	1.0307106393323069	158.725	227.14285714285714	0	0.9403557531575499	blue	low
1395	60	120.0	97.0	212.0	196.70955882352942	1.0575762842316956	171.90808823529412	231.5	0	0.9399100819750468	blue	low
1396	60	120.0	100.0	188.0	206.92083333333332	1.057953984941564	168.1875	225.13793103448276	0	0.9533654365073948	blue	low
1397	60	120.0	104.0	170.0	175.36444444444444	1.035122978275433	158.32444444444445	215.7037037037037	0	0.9922874669744833	blue	low
1398	60	120.0	116.0	243.0	208.66081871345028	1.0611270496094487	158.14912280701753	234.59259259259258	0	0.8733060830993269	blue	low
1399	60	120.0	118.0	188.0	182.37916666666666	1.0364829975653476	162.49583333333334	213.88888888888889	0	0.9799895475030777	blue	low
1400	60	120.0	119.0	160.0	187.3111111111111	1.0639585403393925	154.10666666666665	228.11111111111111	0	0.985798373540457	blue	low
1401	60	120.0	128.0	156.0	179.9857142857143	1.048464430672293	159.3	222.82758620689654	0	0.9922368517764691	blue	low
1402	60	120.0	131.0	138.0	167.5680473372781		169.6094674556213		0	0.9983395966004538	blue	low
1403	60	120.0	133.0	183.0	186.96484375	1.029592182527706	153.00390625	219.5909090909091	0	0.9783515981718844	blue	low
1404	60	120.0	137.0	155.0	175.59047619047618	1.0421020883247525	156.5095238095238	219.42307692307693	0	0.994694021871947	blue	low
1405	60	120.0	143.0	230.0	224.22145328719722	1.0574716816729595	174.78892733564012	229.95	0	0.9360536492412304	blue	low
1406	60	120.0	154.0	173.0	179.72222222222223	1.0297968884295652	150.84126984126985	225.22222222222223	0	0.9887503305221933	blue	low
1407	60	120.0	159.0	193.0	187.015625	1.040869817888551	162.0546875	222.88888888888889	0	0.9718036166906175	blue	low
1408	60	120.0	163.0	189.0	187.32916666666668	1.0780871127076785	167.5	226.5	0	0.9744037382328	blue	low
1409	60	120.0	173.0	176.0	202.66346153846155	1.048951048951049	178.5	219.69230769230768	0	0.9624803570406969	blue	low
1410	60	120.0	178.0	166.0	168.52	1.0597615692011275	156.0888888888889	221.65625	0	0.995972175975995	blue	low
1411	60	120.0	185.0	203.0	207.32280701754385	1.1229926109730537	161.50877192982455	249.05405405405406	0	0.9445470305403818	blue	low
1412	60	120.0	188.0	173.0	182.96875	1.0704869161974164	165.04464285714286	226.0	0	0.9862436740687214	blue	low
1413	60	120.0	193.0	161.0	188.95714285714286	1.0358976164489666	167.33809523809524	224.6	0	0.9839433006425369	blue	low
1414	60	120.0	199.0	227.0	204.02573529411765	1.0633416687696438	177.625	225.0	0	0.910246569764391	blue	low
1415	60	120.0	213.0	160.0	179.30612244897958	1.0224338142900473	170.01530612244898	212.58333333333334	0	0.9920114383637098	blue	low
1416	60	120.0	223.0	190.0	191.30588235294118	1.042202160659461	159.18039215686275	221.61904761904762	0	0.9694238261585737	blue	low
1417	60	120.0	227.0	233.0	190.27450980392157	1.0600023665396208	160.00653594771242	220.475	0	0.8836517757358975	blue	low
1418	60	120.0	240.0	210.0	199.31985294117646	1.0982263508000027	160.62867647058823	224.91176470588235	0	0.9412813799325701	blue	low
1419	60	120.0	242.0	170.0	171.00390625	1.0785873666748442	143.75390625	229.66666666666666	0	0.9943958576466762	blue	low
1420	60	120.0	251.0	200.0	173.1259259259259	1.0893824321462071	150.6888888888889	218.2	0	0.9796116783650429	blue	low
1421	60	120.0	253.0	210.0	200.65882352941176	1.1015302967848308	178.01568627450982	234.92857142857142	0	0.9405308017456702	blue	low
1422	60	120.0	259.0	182.0	181.4	1.0447981936564021	167.64888888888888	214.90322580645162	0	0.9840598016212007	blue	low
1423	60	120.0	282.0	139.0	189.12087912087912	0.9841350333236744	162.02747252747253	209.0	0	0.9864529546400569	blue	low
1424	60	120.0	286.0	210.0	175.46527777777777	1.058795489492568	154.87152777777777	223.32	0	0.965044415283252	blue	low
1425	60	120.0	287.0	209.0	192.6433823529412	1.0731205293732404	164.1433823529412	227.33333333333334	0	0.947840623911985	blue	low
1426	60	120.0	289.0	186.0	202.72265625	0.995580976817947	153.546875	210.44444444444446	0	0.9588345305956021	blue	low
1427	60	120.0	302.0	233.0	216.30555555555554	1.089228643695586	172.10069444444446	228.55555555555554	0	0.9167913754231166	blue	low
1428	60	120.0	303.0	106.0	156.61157024793388	1.0118618851493792	174.86776859504133	201.77777777777777	0	0.9997919160083896	blue	low
1429	60	120.0	311.0	229.0	212.3840830449827	1.0778521644154233	170.63667820069205	229.76666666666668	0	0.9160184832491258	blue	low
1430	60	120.0	331.0	153.0	183.1095238095238	1.0216951717480074	148.3095238095238	207.1851851851852	0	0.9905665443353171	blue	low
1431	7	13.0	12.0	198.0	178.9264705882353	1.0106818504715795	168.05514705882354	232.86486486486487	0	0.9758387492046845	blue	low
1432	7	13.0	27.0	173.0	209.11764705882354	1.0257872375246837	174.85067873303169	228.13793103448276	0	0.9534434923396867	blue	low
1433	7	13.0	34.0	141.0	179.76923076923077	1.013032581453634	171.87362637362637	224.55555555555554	0	0.9940081849408718	blue	low
1434	7	13.0	44.0	147.0	167.4120879120879	1.0371649122807018	175.04945054945054	223.93333333333334	0	0.9979578573419733	blue	low
1435	7	13.0	72.0	198.0	188.25416666666666	1.0266296381748596	183.88333333333333	227.84375	0	0.9660323500491502	blue	low
1436	7	13.0	95.0	224.0	179.7058823529412	1.0550535779150019	175.38754325259515	237.10714285714286	0	0.9263952065859503	blue	low
1437	7	13.0	114.0	227.0	179.7590027700831	1.044026187569373	151.1634349030471	248.7608695652174	0	0.9154470062460542	blue	low
1438	7	13.0	122.0	154.0	187.34285714285716	1.0189570302872863	168.9142857142857	234.44444444444446	0	0.9868229544114233	blue	low
1439	7	13.0	136.0	212.0	197.08823529411765	1.0712448653499589	178.2610294117647	242.8846153846154	0	0.9396664628374375	blue	low
1440	7	13.0	138.0	196.0	174.04044117647058	1.0321125605474257	168.12867647058823	239.71428571428572	0	0.9820600712921106	blue	low
1441	7	13.0	154.0	165.0	189.09134615384616	1.0089710437416364	183.54326923076923	233.21052631578948	0	0.9828833843513342	blue	low
1442	7	13.0	162.0	192.0	208.0859375	1.0207580299296513	179.8515625	243.85714285714286	0	0.9506164331138743	blue	low
1443	7	13.0	171.0	227.0	206.60294117647058	1.0474399410269524	160.38823529411764	249.4878048780488	0	0.91250389756989	blue	low
1444	7	13.0	205.0	225.0	222.7439446366782	1.0464464850132351	193.12456747404843	258.0344827586207	0	0.9366445244271816	blue	low
1445	7	13.0	224.0	139.0	167.63186813186815		173.69230769230768		0	0.9982892782331696	blue	low
1446	7	13.0	227.0	188.0	207.27731092436974	1.070565646123103	185.3655462184874	248.7037037037037	0	0.9529989115937367	blue	low
1447	7	13.0	236.0	129.0	165.54437869822485	1.0294240324979145	180.36686390532543	242.58333333333334	0	0.998915215663396	blue	low
1448	7	13.0	242.0	188.0	195.87053571428572	1.0628532270028277	200.88392857142858	252.03571428571428	0	0.965637785102355	blue	low
1449	7	13.0	243.0	246.0	236.22291021671828	1.0379559400818084	193.43962848297213	262.05128205128204	0	0.9564614939486806	blue	low
1450	7	13.0	262.0	193.0	194.56617647058823	1.0289782776917975	168.81617647058823	243.35	0	0.9636077316870626	blue	low
1451	7	13.0	284.0	227.0	222.6401384083045	1.043218257816798	190.29065743944636	250.87179487179486	0	0.9351772168690814	blue	low
1452	7	13.0	295.0	129.0	172.98717948717947	1.0262626262626262	193.64743589743588	239.88888888888889	0	0.9974470823442726	blue	low
1453	7	13.0	297.0	239.0	212.4738562091503	1.0449424727211811	192.86274509803923	255.9090909090909	0	0.8961090302848398	blue	low
1454	7	13.0	307.0	140.0	191.0989010989011		186.84065934065933		0	0.9839813568231222	blue	low
1455	7	13.0	368.0	273.0	223.69252077562328	1.1026890202673416	191.80886426592798	275.3333333333333	0	0.8534960973866965	blue	low
1456	7	13.0	411.0	172.0	165.11764705882354		189.05882352941177		0	0.9961814459123552	blue	low
1457	7	13.0	416.0	168.0	188.24761904761905		195.10476190476192		0	0.9829483563331999	blue	low
1458	7	13.0	434.0	219.0	205.8719723183391	1.0210492667513171	190.57093425605535	255.94117647058823	0	0.9265650762859898	blue	low
1459	7	13.0	441.0	182.0	185.30416666666667	1.0748387561705042	186.89166666666668	261.6666666666667	0	0.9805054816473919	blue	low
1460	7	13.0	447.0	211.0	213.875	1.0499481675474287	191.1875	256.5833333333333	0	0.9377694416044506	blue	low
1461	7	13.0	451.0	272.0	231.9766081871345	1.0645216388598608	201.19590643274853	266.14	0	0.9177084739639697	blue	low
1462	7	13.0	463.0	170.0	197.8047619047619		198.05714285714285		0	0.9708630065901538	blue	low
1463	7	13.0	479.0	252.0	212.12037037037038	1.0628009144639115	195.72222222222223	264.54545454545456	0	0.8541546984599675	blue	low
1464	7	13.0	574.0	233.0	179.0	1.0941390035728022	195.41319444444446	260.1794871794872	0	0.8887926759364018	blue	low
1465	7	13.0	594.0	245.0	217.8450292397661	1.0508861853887483	180.3187134502924	261.8	0	0.8995205272420926	blue	low
1466	7	13.0	596.0	245.0	217.570987654321	1.0898017065839232	192.99382716049382	274.125	0	0.8985300132815172	blue	low
1467	7	13.0	598.0	186.0	182.90833333333333	1.0549080957405095	185.75833333333333	250.92307692307693	0	0.9806665003807782	blue	low
1468	7	13.0	602.0	176.0	168.05803571428572	1.0326981756501377	187.74553571428572	245.66666666666666	0	0.9944077164202708	blue	low
1469	7	13.0	604.0	206.0	223.5110294117647	1.0613081111266232	191.87867647058823	266.58620689655174	0	0.943651337767472	blue	low
1470	7	13.0	622.0	198.0	191.30859375	1.03474489929204	183.91015625	244.5	0	0.9627450999923041	blue	low
1471	7	13.0	624.0	220.0	207.3356401384083	1.0309829059829059	189.8235294117647	256.1111111111111	0	0.9255409029017592	blue	low
1472	7	13.0	636.0	304.0	237.2825	1.031744115872058	197.755	267.125	0	0.8868970265331373	blue	low
1473	7	13.0	640.0	170.0	167.85833333333332	1.0209916280776485	170.7125	245.42857142857142	0	0.9956030283059886	blue	low
1474	7	13.0	641.0	206.0	199.20955882352942	1.0476718883419311	191.15441176470588	263.09090909090907	0	0.9465159878814181	blue	low
1475	7	13.0	645.0	162.0	169.6871794871795	1.064341508241916	193.77948717948718	247.08333333333334	0	0.996105487005415	blue	low
1476	7	13.0	650.0	182.0	209.67434210526315	1.0242552986628473	161.02302631578948	274.7894736842105	0	0.9519565119558652	blue	low
1477	7	13.0	686.0	191.0	212.37828947368422	1.0507820689714886	161.45723684210526	266.9767441860465	0	0.9475017004572168	blue	low
1478	7	13.0	703.0	226.0	210.93790849673204	1.0089280969336238	179.54248366013073	244.96774193548387	0	0.9189750577656562	blue	low
1479	7	13.0	708.0	254.0	213.22291021671828	1.1046922179337582	193.26006191950464	268.72	0	0.8520032376906759	blue	low
1480	7	13.0	720.0	254.0	224.42283950617283	1.0406233590878404	196.59259259259258	259.3	0	0.908973773626747	blue	low
1481	7	13.0	729.0	233.0	199.02941176470588	1.078034897642741	189.55228758169935	265.0810810810811	0	0.8885803477617308	blue	low
1482	7	13.0	734.0	186.0	198.44166666666666	1.113390417621217	189.59166666666667	267.962962962963	0	0.9638315728713907	blue	low
1483	7	13.0	752.0	166.0	195.3671875	1.023520657581657	165.7890625	261.1333333333333	0	0.9751624616746918	blue	low
1484	7	13.0	763.0	186.0	211.04705882352943	1.0022134527332978	182.55686274509804	250.75	0	0.9497548735276213	blue	low
1485	7	13.0	771.0	143.0	215.66190476190476	1.0179651987608211	171.36190476190475	255.24137931034483	0	0.9198244214919743	blue	low
1486	7	13.0	777.0	264.0	225.89473684210526	1.0691095004394238	199.0061919504644	257.81081081081084	0	0.8966062755881077	blue	low
1487	7	13.0	794.0	177.0	208.09777777777776	1.0746797459497281	187.75555555555556	254.35	0	0.9546879048272945	blue	low
1488	61	121.0	9.0	199.0	191.4148148148148	1.0793251946700935	167.77407407407406	243.07407407407408	0	0.9616327559328138	blue	low
1489	61	121.0	11.0	135.0	193.25454545454545	1.0340968052775925	175.6060606060606	221.44444444444446	0	0.9808574897668145	blue	low
1490	61	121.0	27.0	158.0	194.30769230769232	1.0310149740777572	175.74871794871794	222.71428571428572	0	0.9781124592050848	blue	low
1491	61	121.0	36.0	213.0	196.58881578947367	1.0729182659618801	163.04605263157896	248.3125	0	0.9383442375840323	blue	low
1492	61	121.0	45.0	196.0	213.48828125	1.061910000523862	174.171875	240.88888888888889	0	0.9454159270936622	blue	low
1493	61	121.0	56.0	196.0	207.38754325259515	0.9978588826903434	157.83737024221455	232.3125	0	0.9491767171184683	blue	low
1494	61	121.0	91.0	227.0	202.32679738562092	1.0810812340915061	171.16993464052288	245.76190476190476	0	0.9090333693730485	blue	low
1495	61	121.0	101.0	157.0	190.65625	1.055944109513486	145.05859375	247.03225806451613	0	0.9828441495289584	blue	low
1496	61	121.0	121.0	267.0	220.96198830409358	1.0844088722298433	180.25438596491227	247.25	0	0.8532755462935159	blue	low
1497	61	121.0	129.0	212.0	219.9962962962963	1.04198347107438	183.8074074074074	243.2	0	0.9401525060102951	blue	low
1498	61	121.0	160.0	251.0	231.2941176470588	1.0642426358557642	185.58823529411765	238.35	0	0.9396432011080316	blue	low
1499	61	121.0	161.0	127.0	193.24358974358975	1.003629904232314	183.3846153846154	226.0	0	0.9803059117261301	blue	low
1500	61	121.0	164.0	190.0	206.09583333333333	1.1019086265697713	183.2125	251.37037037037038	0	0.9533580640165622	blue	low
1501	61	121.0	167.0	235.0	210.5216049382716	1.0376115143893092	171.47222222222223	243.66666666666666	0	0.9008694707507346	blue	low
1502	61	121.0	186.0	180.0	186.00416666666666	1.0296313066344345	172.2875	235.32258064516128	0	0.9807775540001308	blue	low
1503	61	121.0	192.0	238.0	189.9515570934256	1.080740012960679	186.52249134948096	242.72	0	0.8584634238713625	blue	low
1504	61	121.0	213.0	239.0	195.06209150326796	1.0608958231443513	175.6437908496732	236.28947368421052	0	0.8583768969245819	blue	low
1505	61	121.0	221.0	235.0	195.35640138408306	1.0704171086604086	190.0968858131488	248.75	0	0.8773734219708806	blue	low
1506	61	121.0	227.0	266.0	235.725	1.067410373066424	177.325	253.9142857142857	0	0.9437719208824527	blue	low
1507	61	121.0	234.0	248.0	225.94117647058823	1.0999938435018162	192.9313725490196	257.7	0	0.9240075803242472	blue	low
1508	61	121.0	236.0	206.0	199.74264705882354	1.0355802091963546	169.0441176470588	229.875	0	0.9461298584080093	blue	low
1509	61	121.0	242.0	251.0	212.05572755417955	1.063327171954053	184.70278637770897	250.96428571428572	0	0.857737007990127	blue	low
1510	61	121.0	247.0	140.0	177.55897435897435	1.0295844776386005	163.94871794871796	234.66666666666666	0	0.9952055353437248	blue	low
1511	61	121.0	252.0	263.0	219.5438596491228	1.0987558385347471	184.80701754385964	260.0487804878049	0	0.8575091361361963	blue	low
1512	61	121.0	258.0	176.0	172.40178571428572	1.0179466592089397	174.0	225.22222222222223	0	0.9923959171147659	blue	low
1513	61	121.0	264.0	233.0	188.23529411764707	1.1002093418480985	179.12418300653596	255.08823529411765	0	0.8836234424179482	blue	low
1514	61	121.0	272.0	123.0	179.44805194805195		179.69480519480518		0	0.9950787305740706	blue	low
1515	61	121.0	279.0	232.0	228.34027777777777	1.0486735197425578	189.52430555555554	245.33333333333334	0	0.9432710014769335	blue	low
1516	61	121.0	288.0	192.0	200.97083333333333	1.0607516523849911	177.10416666666666	232.5483870967742	0	0.9574598407848285	blue	low
1517	61	121.0	326.0	146.0	190.15384615384616	1.052659895872133	173.6	242.23809523809524	0	0.9847957606943533	blue	low
1518	61	121.0	346.0	197.0	197.27302631578948	1.0405459820198208	155.8453947368421	248.75862068965517	0	0.9574549781196374	blue	low
1519	61	121.0	350.0	235.0	206.31699346405227	1.0987569781175655	185.84313725490196	261.7105263157895	0	0.8925808453713763	blue	low
1520	61	121.0	354.0	240.0	228.19607843137254	1.0753678185946685	185.59150326797385	251.3846153846154	0	0.938451378461558	blue	low
1521	61	121.0	379.0	231.0	208.11111111111111	1.025798755039875	163.87222222222223	260.4901960784314	0	0.9057000577242605	blue	low
1522	61	121.0	380.0	223.0	197.06617647058823	1.1099048935362725	198.51470588235293	265.8636363636364	0	0.9175807193399524	blue	low
1523	61	121.0	388.0	183.0	202.72321428571428	1.0960832644178955	195.34375	258.95652173913044	0	0.9601115494259385	blue	low
1524	61	121.0	389.0	191.0	199.72083333333333	1.0714882499773666	188.4625	252.88888888888889	0	0.9594308932142533	blue	low
1525	61	121.0	395.0	201.0	197.9607843137255	1.059460019922458	185.7058823529412	248.21052631578948	0	0.9530408634865647	blue	low
1526	61	121.0	396.0	250.0	228.8142414860681	1.0813360098307854	195.3312693498452	269.64864864864865	0	0.9320043034607252	blue	low
1527	61	121.0	400.0	172.0	190.65777777777777	1.0664444693191761	178.08	245.96153846153845	0	0.979145886358445	blue	low
1528	61	121.0	410.0	230.0	209.60666666666665	0.9883930539885097	185.73333333333332	239.66666666666666	0	0.9100309180542195	blue	low
1529	61	121.0	422.0	236.0	203.71315789473684	1.0148160506318216	159.18157894736842	259.4390243902439	0	0.8847850762144772	blue	low
1530	61	121.0	430.0	163.0	204.49489795918367		193.94897959183675		0	0.9612832344904745	blue	low
1531	61	121.0	441.0	191.0	189.3046875	1.0590888569669608	176.5703125	248.72	0	0.970885592706333	blue	low
1532	61	121.0	447.0	147.0	161.66666666666666	1.0503907135935342	177.17435897435897	246.11111111111111	0	0.9988721162185821	blue	low
1533	61	121.0	458.0	158.0	158.28095238095239		174.25714285714287		0	0.9988166040957027	blue	low
1534	61	121.0	459.0	172.0	193.72767857142858		183.17410714285714		0	0.9755720162477727	blue	low
1535	61	121.0	504.0	194.0	193.38333333333333	1.0261195122795526	192.10833333333332	243.27777777777777	0	0.9640979563391364	blue	low
1536	61	121.0	507.0	212.0	217.1797385620915	1.0753041706558366	173.4248366013072	265.2142857142857	0	0.9384652185309093	blue	low
1537	61	121.0	542.0	240.0	209.9375	1.0320223643192288	194.1546052631579	253.0952380952381	0	0.8865443440768244	blue	low
1538	61	121.0	556.0	206.0	205.65277777777777	1.1186768996885958	183.09375	280.8529411764706	0	0.9427154518055337	blue	low
1539	61	121.0	557.0	264.0	227.88888888888889	1.048546456393692	186.16081871345028	250.8409090909091	0	0.9082635458688337	blue	low
1540	61	121.0	560.0	246.0	217.69753086419752	1.0551128985665768	191.3641975308642	263.45238095238096	0	0.8967971411444606	blue	low
1541	61	121.0	603.0	234.0	193.2516339869281	1.1295858724039298	188.44444444444446	275.7647058823529	0	0.8802067826802318	blue	low
1542	61	121.0	618.0	160.0	183.66836734693877	1.0215761565185593	187.4795918367347	234.33333333333334	0	0.9889777535819223	blue	low
1543	61	121.0	620.0	249.0	223.19504643962847	1.0707021703447017	194.6501547987616	268.06666666666666	0	0.9122987450604548	blue	low
1544	61	121.0	640.0	131.0	201.0532544378698	0.9724011556664756	188.03550295857988	236.33333333333334	0	0.9630433701011301	blue	low
1545	61	121.0	643.0	184.0	201.32916666666668	1.0356361039863957	181.2875	243.33333333333334	0	0.9613874765264805	blue	low
1546	61	121.0	667.0	194.0	175.19607843137254	1.073781688258027	181.25882352941176	253.9	0	0.9825025287355664	blue	low
1547	61	121.0	686.0	213.0	209.08823529411765	1.048328551783832	192.5514705882353	256.72222222222223	0	0.9350369515648956	blue	low
1548	61	121.0	688.0	237.0	225.46130030959753	1.0832916183572017	179.66563467492261	261.4878048780488	0	0.933644018367714	blue	low
1549	61	121.0	691.0	200.0	179.61029411764707	1.0392520459960635	177.82720588235293	249.96428571428572	0	0.9732207190546386	blue	low
1550	61	121.0	697.0	246.0	206.9783950617284	1.0429604715160845	189.679012345679	259.2857142857143	0	0.8561397606861761	blue	low
1551	61	121.0	703.0	182.0	191.51555555555555	1.078054894361005	192.76888888888888	253.75862068965517	0	0.9740078323902726	blue	low
1552	61	121.0	731.0	219.0	193.99632352941177	1.0405826713169708	194.93014705882354	250.35294117647058	0	0.9280876599498221	blue	low
1553	61	121.0	739.0	164.0	199.41346153846155	1.0680343155538978	184.3846153846154	247.2	0	0.9697303686994379	blue	low
1554	61	121.0	745.0	181.0	171.03333333333333	1.0512743470606447	182.8375	253.2173913043478	0	0.9916754385000847	blue	low
1555	61	121.0	752.0	225.0	210.94666666666666	1.0502911329949767	189.67333333333335	263.9642857142857	0	0.9205595425757301	blue	low
1556	61	121.0	756.0	201.0	207.18014705882354	1.0338486892035474	183.68382352941177	256.3333333333333	0	0.9461150880669253	blue	low
1557	61	121.0	779.0	209.0	178.59926470588235	1.082348684805578	179.28676470588235	249.3030303030303	0	0.9629548861656093	blue	low
1558	61	121.0	788.0	219.0	167.53804347826087	0.9846420303058829	148.3858695652174	245.96153846153845	0	0.9576925703800969	blue	low
1559	61	121.0	809.0	128.0	179.18974358974359	1.0250926225675334	161.96923076923076	252.2	0	0.9950539781515111	blue	low
1560	61	121.0	812.0	197.0	197.8862745098039	1.0721007384723351	195.48235294117646	268.3333333333333	0	0.956841068157707	blue	low
1561	61	121.0	827.0	157.0	183.50510204081633	1.0149755751216336	183.95408163265307	232.88888888888889	0	0.9896475065678441	blue	low
1562	61	121.0	838.0	161.0	183.75892857142858	1.053156748911466	168.48214285714286	244.76923076923077	0	0.9887089445932875	blue	low
1563	61	121.0	839.0	215.0	193.25347222222223	1.0390211207232485	177.01041666666666	245.42857142857142	0	0.9369716605190795	blue	low
1564	61	121.0	840.0	225.0	198.94771241830065	1.060349534835003	178.94771241830065	255.3846153846154	0	0.9126358325616601	blue	low
1565	61	121.0	848.0	246.0	209.34567901234567	1.0674073086703306	181.7006172839506	252.675	0	0.8649724903003375	blue	low
1566	61	121.0	852.0	236.0	207.59477124183007	1.0520236531714156	192.13725490196077	260.7083333333333	0	0.8922502393037461	blue	low
1567	61	121.0	865.0	225.0	222.91830065359477	1.0242069486404834	184.9738562091503	256.55	0	0.9369200537907989	blue	low
1568	61	121.0	870.0	208.0	198.46484375	1.0282361694170166	191.546875	241.65217391304347	0	0.9445460447830587	blue	low
1569	61	121.0	874.0	200.0	211.25735294117646	1.0394874700650016	183.7941176470588	257.94594594594594	0	0.9447432583855655	blue	low
1570	61	121.0	882.0	217.0	191.67708333333334	1.153704502358313	189.97222222222223	286.6190476190476	0	0.9340157906613882	blue	low
1571	61	121.0	897.0	201.0	192.2156862745098	1.104815078236131	194.2	269.5263157894737	0	0.9586722608746764	blue	low
1572	61	121.0	905.0	256.0	227.9294117647059	1.0377164355378896	189.7764705882353	260.13513513513516	0	0.9214532463095391	blue	low
1573	61	121.0	906.0	207.0	217.61029411764707	1.0568846836475272	187.3933823529412	257.69444444444446	0	0.9410274810305065	blue	low
1574	61	121.0	927.0	236.0	210.82679738562092	1.0245787346678326	191.59477124183007	253.52631578947367	0	0.8991943086733696	blue	low
1575	61	121.0	945.0	217.0	188.55514705882354	1.054096939486354	188.00735294117646	246.80769230769232	0	0.9365914956159096	blue	low
1576	61	121.0	946.0	216.0	207.6433823529412	1.1080724234517074	199.68014705882354	273.8285714285714	0	0.9312786640668781	blue	low
1577	61	121.0	949.0	295.0	233.22368421052633	1.0728576746914555	191.11315789473684	261.0851063829787	0	0.8706037535501443	blue	low
1578	61	121.0	952.0	230.0	216.28373702422147	1.0385507768098645	194.84429065743944	252.8235294117647	0	0.9210098599836045	blue	low
1579	61	121.0	957.0	225.0	189.41503267973857	1.048017201725826	177.5261437908497	251.2058823529412	0	0.9143050944279342	blue	low
1580	61	121.0	962.0	188.0	195.49803921568628	0.9907033878309995	183.3372549019608	246.74193548387098	0	0.9660623281637306	blue	low
1581	61	121.0	971.0	264.0	227.8859649122807	1.0869728209934395	189.906432748538	263.59090909090907	0	0.9082471070084803	blue	low
1582	61	121.0	983.0	212.0	208.4191176470588	1.039867082240802	188.625	250.05882352941177	0	0.9360598242805357	blue	low
1583	61	121.0	993.0	195.0	186.02745098039216	1.0447185087554132	181.12549019607843	246.6	0	0.9711944921536949	blue	low
1584	61	121.0	1002.0	212.0	207.1066176470588	1.0294836753707335	189.72058823529412	249.51612903225808	0	0.9360920664984159	blue	low
1585	61	121.0	1010.0	206.0	223.828125		195.109375		0	0.9438221478768721	blue	low
1586	61	121.0	1049.0	213.0	203.0514705882353	1.0748901378618725	190.92279411764707	259.6923076923077	0	0.9354768032325217	blue	low
1587	61	121.0	1051.0	235.0	222.01547987616098	1.030624169138371	181.20743034055727	255.45945945945945	0	0.9270822137948831	blue	low
1588	61	121.0	1053.0	236.0	188.20987654320987	1.0545493516236202	173.42283950617283	249.29032258064515	0	0.8686428839782449	blue	low
1589	61	121.0	1059.0	254.0	223.54473684210527	1.0686681861448046	173.03947368421052	272.4561403508772	0	0.904944749492493	blue	low
1590	61	121.0	1062.0	157.0	195.02232142857142	1.0243226370333376	170.76339285714286	248.6	0	0.9772653892100717	blue	low
1591	61	121.0	1067.0	246.0	210.5046439628483	1.0713230519415529	186.69040247678018	260.8695652173913	0	0.8693616950273412	blue	low
1592	61	121.0	1087.0	250.0	221.9351851851852	1.0732056744921092	183.59876543209876	252.55263157894737	0	0.9054515878712167	blue	low
1593	61	121.0	1093.0	229.0	202.03308823529412	1.0611172195770142	198.96323529411765	249.03846153846155	0	0.9036510140309238	blue	low
1594	61	121.0	1097.0	200.0	201.0079365079365		184.49603174603175		0	0.9513173114111559	blue	low
1595	61	121.0	1111.0	239.0	220.13194444444446	1.008404244005362	196.26041666666666	238.2258064516129	0	0.9173398759150556	blue	low
1596	61	121.0	1114.0	264.0	219.86176470588236	1.0396751449418657	181.86764705882354	242.38709677419354	0	0.8561301524478954	blue	low
1597	61	121.0	1115.0	210.0	202.83391003460207	1.0355215587776383	176.4083044982699	249.78947368421052	0	0.9395117938806761	blue	low
1598	61	121.0	1123.0	161.0	196.05925925925925	1.0356284316661675	152.9962962962963	263.96666666666664	0	0.9752004989618284	blue	low
1599	61	121.0	1135.0	267.0	231.85380116959064	1.0768728036681314	196.45029239766083	267.4347826086956	0	0.9247729007257979	blue	low
1600	61	121.0	1151.0	235.0	209.59567901234567	1.0484958363052979	180.7037037037037	259.2432432432432	0	0.8989555074565212	blue	low
1601	61	121.0	1153.0	238.0	237.19934640522877	1.0365372970958802	197.3954248366013	262.5833333333333	0	0.9602370736642301	blue	low
1602	61	121.0	1171.0	203.0	208.29779411764707	1.1084467808994802	183.6875	267.6666666666667	0	0.9441063241873298	blue	low
1603	61	121.0	1173.0	193.0	204.8984375	1.0307112488905985	181.33203125	247.55555555555554	0	0.9529683804937665	blue	low
1604	61	121.0	1179.0	234.0	205.7439446366782	1.1119464987829994	202.01384083044982	272.85714285714283	0	0.8944082260586004	blue	low
1605	61	121.0	1190.0	277.0	233.08684210526314	1.1263552482098256	193.35526315789474	291.84615384615387	0	0.9158661301627656	blue	low
1606	61	121.0	1191.0	263.0	219.17543859649123	1.075030940266774	188.55555555555554	261.05882352941177	0	0.854880357411249	blue	low
1607	61	121.0	1204.0	144.0	164.86666666666667	1.1453361696641526	180.2974358974359	275.46666666666664	0	0.9985528307835945	blue	low
1608	61	121.0	1211.0	237.0	205.90740740740742	1.0696354996690638	178.44753086419752	258.13513513513516	0	0.8858005143484963	blue	low
1609	61	121.0	1223.0	128.0	187.64204545454547		177.8409090909091		0	0.9883820064154746	blue	low
1610	61	121.0	1249.0	220.0	206.64583333333334	1.0693441398202441	179.26736111111111	248.6	0	0.9252489402993194	blue	low
1611	61	121.0	1259.0	237.0	208.3684210526316	1.1527139949371492	192.0953947368421	276.3720930232558	0	0.8911244979961308	blue	low
1612	61	121.0	1262.0	157.0	176.90178571428572	1.0396732032420388	162.79464285714286	239.78571428571428	0	0.993810648482764	blue	low
1613	61	121.0	1281.0	233.0	183.26262626262627	1.0219909822258044	141.11363636363637	243.88679245283018	0	0.8853515072181128	blue	low
1614	61	122.0	6.0	196.0	206.2016806722689	1.067059351794194	177.5	227.96153846153845	0	0.9500857913871751	blue	low
1615	61	122.0	17.0	141.0	179.97448979591837	1.1017325740927357	155.35714285714286	234.04347826086956	0	0.9938927776957955	blue	low
1616	61	122.0	18.0	224.0	193.41503267973857	1.048006552154246	163.2058823529412	232.45833333333334	0	0.915621255624859	blue	low
1617	61	122.0	23.0	156.0	198.12857142857143	0.984245728595429	169.5095238095238	225.0	0	0.9726457156747821	blue	low
1618	61	122.0	39.0	228.0	198.57986111111111	1.0700098724686895	175.38194444444446	234.09756097560975	0	0.9043138814512102	blue	low
1619	61	122.0	48.0	135.0	154.99107142857142	1.000546820189014	131.57589285714286	218.41666666666666	0	0.9996462265840029	blue	low
1620	61	122.0	65.0	218.0	216.41319444444446	1.0597890334713602	173.03472222222223	240.0909090909091	0	0.9338559453973947	blue	low
1621	61	122.0	68.0	195.0	205.5875	1.0680642239836	176.9375	230.7391304347826	0	0.9511902757403381	blue	low
1622	61	122.0	79.0	183.0	181.38333333333333	1.1199555402312897	170.29583333333332	247.05263157894737	0	0.9836033270417961	blue	low
1623	61	122.0	105.0	146.0	158.06043956043956		166.8131868131868		0	0.9992626510321759	blue	low
1624	61	122.0	114.0	195.0	189.4609375	1.089832650104068	168.9375	239.17391304347825	0	0.9675104933712091	blue	low
1625	61	122.0	123.0	194.0	202.89583333333334	1.0439527729091327	157.76736111111111	242.96428571428572	0	0.9542390039647228	blue	low
1626	61	122.0	124.0	200.0	187.125	1.0833567848504386	166.1764705882353	242.71428571428572	0	0.9651914563927279	blue	low
1627	61	122.0	132.0	213.0	237.32720588235293	1.0974609482888609	188.5735294117647	260.5806451612903	0	0.9577492627609295	blue	low
1628	61	122.0	156.0	201.0	207.14453125	1.0624210330732071	182.59765625	245.93333333333334	0	0.9461352053664038	blue	low
1629	61	122.0	159.0	200.0	207.4148148148148	1.0904803297009684	174.67407407407407	253.36363636363637	0	0.9466771764513757	blue	low
1630	61	122.0	176.0	265.0	220.36532507739938	1.0929775722584318	195.79256965944273	257.8484848484849	0	0.8561641798673415	blue	low
1631	61	122.0	188.0	159.0	168.48333333333332	1.0499899659319498	161.69583333333333	254.19230769230768	0	0.9968026381043226	blue	low
1632	61	122.0	200.0	235.0	215.66013071895424	1.0719696267027783	179.32679738562092	247.65714285714284	0	0.9121818292928696	blue	low
1633	61	122.0	202.0	270.0	223.73976608187135	1.038091864038688	187.5438596491228	245.28947368421052	0	0.8646926847688784	blue	low
1634	61	122.0	203.0	201.0	172.92549019607844	1.0912971481140754	177.24705882352941	242.64	0	0.978882180564002	blue	low
1635	61	122.0	219.0	235.0	198.48442906574394	1.0410055223768708	187.0865051903114	238.05714285714285	0	0.8805998637965232	blue	low
1636	61	122.0	221.0	218.0	219.19753086419752	1.0500712363739726	167.29320987654322	258.7692307692308	0	0.9364242046856907	blue	low
1637	61	122.0	231.0	268.0	222.05864197530863	1.0832201310322807	191.87037037037038	248.8709677419355	0	0.8582660075156843	blue	low
1638	61	122.0	233.0	263.0	224.13742690058479	1.0931787192598004	181.08479532163742	252.94	0	0.8881973792833204	blue	low
1639	61	122.0	244.0	316.0	239.81798245614036	1.1314240265390472	181.69078947368422	288.953125	0	0.877471331175449	blue	low
1640	61	122.0	253.0	164.0	170.3761904761905	1.0512137922291944	177.14285714285714	237.77777777777777	0	0.9956095920077396	blue	low
1641	61	122.0	261.0	208.0	206.28676470588235	1.0497424316422495	177.69485294117646	242.94117647058823	0	0.9405208035567475	blue	low
1642	61	122.0	262.0	237.0	221.24382716049382	1.085580241099166	180.19444444444446	263.42857142857144	0	0.9229410793141498	blue	low
1643	61	122.0	283.0	101.0	164.42307692307693		172.86153846153846		0	0.9993874982705205	blue	low
1644	61	122.0	285.0	233.0	220.140522875817	1.0250525294973332	185.77777777777777	249.47826086956522	0	0.9249862906857184	blue	low
1645	61	122.0	296.0	287.0	229.34626038781164	1.0558189541216492	194.75069252077563	256.0	0	0.8564699865130034	blue	low
1646	61	122.0	298.0	235.0	207.8544891640867	1.0699457710489977	174.0247678018576	252.61363636363637	0	0.8954867843673764	blue	low
1647	61	122.0	327.0	267.0	222.81286549707602	1.0473096646467568	192.7953216374269	256.54347826086956	0	0.8675287373605942	blue	low
1648	61	122.0	329.0	138.0	187.92307692307693	1.024801555159566	162.67179487179487	234.3	0	0.9878247458246884	blue	low
1649	61	122.0	335.0	244.0	207.88972431077696	1.0334560337353684	158.65664160401002	266.80555555555554	0	0.8672159796397009	blue	low
1650	61	122.0	375.0	201.0	197.71691176470588	1.0877841362862761	179.74264705882354	260.3783783783784	0	0.9532639494363035	blue	low
1651	61	122.0	382.0	242.0	220.26234567901236	1.1120062425689492	186.33024691358025	272.1190476190476	0	0.9132086057829905	blue	low
1652	61	122.0	394.0	220.0	209.01307189542484	1.0753115348649278	174.1013071895425	257.05263157894734	0	0.9263832093429654	blue	low
1653	61	122.0	406.0	152.0	174.1904761904762	0.9593423683625861	166.96666666666667	222.25	0	0.9956106797172882	blue	low
1654	61	122.0	410.0	159.0	172.24553571428572	1.0182341863298991	162.30803571428572	232.11111111111111	0	0.9955761259665313	blue	low
1655	61	122.0	435.0	264.0	219.98245614035088	1.0604774945037991	187.35087719298247	254.58333333333334	0	0.8570114406250576	blue	low
1656	61	122.0	439.0	150.0	193.2952380952381	1.0475458484635807	175.57142857142858	256.1875	0	0.9804393845630721	blue	low
1657	61	122.0	456.0	181.0	176.01680672268907	1.03981218634359	178.01260504201682	242.75	0	0.9886224618718104	blue	low
1658	61	122.0	474.0	245.0	215.8202614379085	1.06452688367582	192.66993464052288	253.56410256410257	0	0.8921677306527492	blue	low
1659	61	122.0	480.0	202.0	193.67279411764707	1.0998799781778505	180.78308823529412	264.34615384615387	0	0.9560732668560459	blue	low
1660	61	122.0	482.0	190.0	205.7	1.0626599272649586	190.875	253.45454545454547	0	0.9537511333294356	blue	low
1661	61	122.0	493.0	203.0	189.69411764705882	1.052443865525369	184.67450980392158	242.39285714285714	0	0.9589932074674188	blue	low
1662	61	122.0	505.0	198.0	188.12549019607843		183.05098039215687		0	0.9661712629280004	blue	low
1663	61	122.0	517.0	130.0	174.8181818181818		187.9090909090909		0	0.9968372630903456	blue	low
1664	61	122.0	532.0	160.0	156.3673469387755		187.1326530612245		0	0.9989378710548533	blue	low
1665	61	122.0	579.0	203.0	187.07720588235293	1.0873680536608354	185.12132352941177	266.7307692307692	0	0.9617981881020548	blue	low
1666	61	122.0	584.0	296.0	249.12626262626262	1.0278851124940163	191.32070707070707	261.86	0	0.9740806761169035	blue	low
1667	61	122.0	589.0	240.0	205.54248366013073	1.0210263054422164	190.86928104575162	247.88888888888889	0	0.8749249425517501	blue	low
1668	61	122.0	592.0	246.0	205.33333333333334	1.0562908889102338	192.26797385620915	251.07407407407408	0	0.8501471129134567	blue	low
1669	61	122.0	595.0	238.0	193.59943977591035	1.0546873263232777	162.24649859943978	253.7058823529412	0	0.861647681755501	blue	low
1670	61	122.0	596.0	243.0	218.61937716262975	1.0758696864410415	203.6955017301038	257.57894736842104	0	0.9061866798799191	blue	low
1671	61	122.0	623.0	226.0	183.5363321799308	1.013288990507864	186.5121107266436	241.33333333333334	0	0.9152641305388651	blue	low
1672	61	122.0	635.0	207.0	197.69485294117646	1.043860997530257	183.3125	250.27272727272728	0	0.9464146944267218	blue	low
1673	61	122.0	659.0	206.0	204.72265625		191.61328125		0	0.9431408187555232	blue	low
1674	61	122.0	661.0	240.0	198.85813148788927	1.0373414181476113	196.73010380622839	245.05555555555554	0	0.8598712434193087	blue	low
1675	61	122.0	662.0	254.0	230.23529411764707	1.0268456146427725	194.95975232198143	253.71875	0	0.9331974430253679	blue	low
1676	61	122.0	665.0	164.0	182.26470588235293	1.0800179796863048	174.03781512605042	268.45454545454544	0	0.9892265933813005	blue	low
1677	61	122.0	685.0	238.0	237.20915032679738	1.060689392521677	196.87581699346404	266.51724137931035	0	0.9602569375879987	blue	low
1678	61	122.0	686.0	164.0	199.90104166666666		204.38020833333334		0	0.9689697766510951	blue	low
1679	61	122.0	699.0	183.0	181.35	1.0303274059676404	183.30416666666667	246.70833333333334	0	0.9836321022148907	blue	low
1680	61	122.0	719.0	151.0	195.59555555555556	1.0357173467650562	171.8177777777778	263.48148148148147	0	0.9770116978718435	blue	low
1681	61	122.0	722.0	228.0	216.718954248366	1.0002374705665247	186.02287581699346	249.71428571428572	0	0.9242915521368658	blue	low
1682	61	122.0	726.0	202.0	202.15416666666667	1.098809977400423	203.47916666666666	261.6774193548387	0	0.9485810150640581	blue	low
1683	61	122.0	734.0	114.0	176.66666666666666	1.0339524546573005	168.22619047619048	255.41666666666666	0	0.9965775726760709	blue	low
1684	61	122.0	738.0	240.0	219.560553633218	1.049566059993259	198.7439446366782	249.125	0	0.9142232330248388	blue	low
1685	61	122.0	751.0	207.0	188.02768166089965	1.0635604319814846	173.6643598615917	254.97297297297297	0	0.9554221002900941	blue	low
1686	61	122.0	752.0	249.0	211.20679012345678	1.1231190597004739	193.39506172839506	277.28205128205127	0	0.8613987392899146	blue	low
1687	61	122.0	763.0	211.0	189.69204152249134	1.0502242724819488	177.2941176470588	252.625	0	0.9473784528851166	blue	low
1688	61	122.0	779.0	249.0	209.46315789473684	1.0130246627191637	159.6578947368421	246.35135135135135	0	0.8537245785667797	blue	low
1689	61	122.0	796.0	260.0	224.61300309597524	1.0514770644385727	197.19504643962847	256.06666666666666	0	0.898081327181927	blue	low
1690	61	122.0	806.0	195.0	181.234375	1.0383060335890526	179.171875	242.8	0	0.9761343405284748	blue	low
1691	61	122.0	827.0	239.0	212.58881578947367	1.0903457919650335	194.79276315789474	266.52777777777777	0	0.8964201088476741	blue	low
1692	61	122.0	850.0	216.0	203.49632352941177	1.0600154011095604	187.15073529411765	247.54545454545453	0	0.931002837538537	blue	low
1693	61	122.0	857.0	216.0	217.00692041522493	1.0439125440971366	184.71626297577853	257.05555555555554	0	0.935837155557405	blue	low
1694	61	122.0	865.0	119.0	171.37179487179486	1.0697940503432495	182.44871794871796	253.78571428571428	0	0.9981328281539185	blue	low
1695	61	122.0	872.0	220.0	218.53333333333333	1.0725430154564013	195.24074074074073	254.3125	0	0.9343745674976114	blue	low
1696	61	122.0	890.0	244.0	211.35185185185185	1.1296739328435241	168.76190476190476	287.7	0	0.8790008934704365	blue	low
1697	61	122.0	894.0	266.0	237.21637426900585	1.0489153528897142	194.17251461988303	259.95	0	0.9496326763525204	blue	low
1698	61	122.0	904.0	231.0	192.38541666666666	1.105776306107432	200.18402777777777	273.22727272727275	0	0.8923040087468319	blue	low
1699	61	122.0	906.0	173.0	196.96444444444444	1.0530584846026907	184.56	251.0	0	0.9711389627327613	blue	low
1700	61	122.0	947.0	241.0	221.57236842105263	1.0536812633040233	195.07894736842104	257.05128205128204	0	0.9187036789266203	blue	low
1701	61	122.0	952.0	181.0	173.2375	1.058372122537039	178.7625	248.7037037037037	0	0.990411398791266	blue	low
1702	61	122.0	956.0	270.0	243.26608187134502	1.0232416618394664	199.75438596491227	258.39130434782606	0	0.9673926636595853	blue	low
1703	61	122.0	957.0	165.0	203.76190476190476	1.0025243590441457	188.71904761904761	240.75	0	0.96252004891044	blue	low
1704	61	122.0	980.0	190.0	191.575	1.0984533035597004	190.5375	261.2608695652174	0	0.9691272503999685	blue	low
1705	61	122.0	984.0	154.0	190.55494505494505		198.98901098901098		0	0.9834270280622177	blue	low
1706	61	122.0	1004.0	251.0	219.22222222222223	1.080891345531282	177.21052631578948	257.34090909090907	0	0.8915190028668513	blue	low
1707	61	122.0	1012.0	220.0	196.84558823529412	1.088755796553921	187.4889705882353	249.95833333333334	0	0.9246776799249883	blue	low
1708	61	122.0	1031.0	219.0	223.92460317460316	1.1348643045697744	216.53968253968253	278.14814814814815	0	0.9412123864186919	blue	low
1709	61	122.0	1033.0	173.0	169.29017857142858	1.0845783036532408	184.6875	258.22222222222223	0	0.9945279552045099	blue	low
1710	61	122.0	1037.0	229.0	189.72549019607843	1.0226937553286615	176.84967320261438	241.08	0	0.9002142830159856	blue	low
1711	61	122.0	1045.0	191.0	217.53725490196078	1.0485264723680534	180.75686274509803	251.56521739130434	0	0.9442357125898386	blue	low
1712	61	122.0	1058.0	201.0	211.8827160493827	1.0575477333113634	159.9104938271605	271.6666666666667	0	0.9439929409500357	blue	low
1713	61	122.0	1071.0	229.0	195.80392156862746	1.0663007814648036	175.51633986928104	248.07142857142858	0	0.9002227647558125	blue	low
1714	61	122.0	1073.0	200.0	187.22745098039215	1.0513941428464062	187.8862745098039	249.8125	0	0.9650806017729312	blue	low
1715	61	122.0	1084.0	161.0	192.53846153846155	1.061631367802424	200.98461538461538	255.8846153846154	0	0.9798734011731572	blue	low
1716	61	122.0	1091.0	245.0	216.8	1.0472531424611633	184.13823529411764	265.31111111111113	0	0.8957346771034722	blue	low
1717	61	122.0	1126.0	223.0	208.29513888888889	1.0525419496477473	183.02083333333334	246.69444444444446	0	0.9213451517445276	blue	low
1718	61	122.0	1138.0	194.0	191.21666666666667	1.0368201776269834	186.92083333333332	238.85	0	0.9664556970743339	blue	low
1719	61	122.0	1144.0	362.0	255.97826086956522	1.0809639688483734	202.97826086956522	275.6666666666667	0	0.9420174257558224	blue	low
1720	61	122.0	1168.0	109.0	181.32417582417582		143.97252747252747		0	0.9940151973592374	blue	low
1721	61	122.0	1183.0	253.0	221.59375	1.055440676836186	192.584375	255.3548387096774	0	0.8978831968821597	blue	low
1722	61	122.0	1185.0	164.0	206.00446428571428	1.064476962997278	185.32589285714286	267.55555555555554	0	0.9585561464367809	blue	low
1723	61	122.0	1226.0	180.0	190.8125	1.0608089383139514	175.8375	246.1290322580645	0	0.9757698663808619	blue	low
1724	61	122.0	1241.0	178.0	173.16071428571428		181.19642857142858		0	0.9914215843510487	blue	low
1725	61	122.0	1286.0	168.0	187.63111111111112		170.56444444444443		0	0.9835640495906419	blue	low
1726	61	122.0	1317.0	244.0	208.04248366013073	1.0433595058420193	191.98039215686273	249.78125	0	0.8677265855794086	blue	low
1727	61	122.0	1318.0	226.0	194.67820069204151	1.094422423236327	177.9515570934256	248.11111111111111	0	0.9095502723046385	blue	low
1728	61	122.0	1319.0	197.0	206.65441176470588	1.0628914546361627	177.34558823529412	257.30555555555554	0	0.9491277533501794	blue	low
1729	61	122.0	1321.0	159.0	194.8190476190476	1.06212045501308	179.92857142857142	250.93333333333334	0	0.9772592161726456	blue	low
1730	61	122.0	1324.0	231.0	205.73949579831933	1.0159196363538268	157.39495798319328	246.47368421052633	0	0.9023818448678734	blue	low
1731	61	122.0	1343.0	175.0	160.1796875	1.1049441891728098	162.63671875	258.84615384615387	0	0.997088873465186	blue	low
1732	62	123.0	2.0	200.0	211.28125	1.0482651704824097	173.01953125	230.26470588235293	0	0.9447334601910433	blue	low
1733	62	123.0	7.0	234.0	214.8892733564014	1.0602945202905476	178.98961937716263	232.35294117647058	0	0.9121747065950466	blue	low
1734	62	123.0	8.0	141.0	155.73979591836735	1.0663654118638226	150.14285714285714	221.0	0	0.9995251600176128	blue	low
1735	62	123.0	9.0	226.0	204.7058823529412	1.031321587845989	160.23529411764707	222.57894736842104	0	0.9130023064128628	blue	low
1736	62	123.0	13.0	141.0	179.66483516483515	1.0199977935498106	167.55494505494505	220.13333333333333	0	0.9940661434702232	blue	low
1737	62	123.0	53.0	263.0	223.86996904024767	1.0600173448547408	184.6749226006192	238.40540540540542	0	0.886522929823883	blue	low
1738	62	123.0	89.0	216.0	189.2389705882353	1.054981930820857	172.47794117647058	227.05555555555554	0	0.9381820831238017	blue	low
1739	62	123.0	90.0	203.0	187.49803921568628	1.0376655148931877	178.61176470588236	231.48387096774192	0	0.961342559129739	blue	low
1740	62	123.0	96.0	213.0	195.20220588235293	1.047796340870555	168.0110294117647	223.15151515151516	0	0.9392577028257638	blue	low
1741	62	123.0	102.0	172.0	184.30666666666667	1.0778071844364374	167.35555555555555	233.11111111111111	0	0.9854300423918967	blue	low
1742	62	123.0	109.0	204.0	198.99583333333334	0.996430232192243	189.7125	222.47619047619048	0	0.948979880726537	blue	low
1743	62	123.0	114.0	143.0	153.93956043956044		167.03296703296704		0	0.9995870604902684	blue	low
1744	62	123.0	135.0	171.0	173.38571428571427	1.0853611711063116	175.3095238095238	231.93333333333334	0	0.9930977394353675	blue	low
1745	62	123.0	145.0	239.0	200.9346405228758	1.0803430436886237	176.83986928104576	243.05263157894737	0	0.8683790612448492	blue	low
1746	62	123.0	147.0	247.0	213.79012345679013	1.0564343107147365	178.49382716049382	245.0	0	0.878980971904352	blue	low
1747	62	123.0	155.0	193.0	198.10546875	1.0362182880087607	172.91796875	236.56	0	0.9597880283355473	blue	low
1748	62	123.0	166.0	222.0	204.72222222222223	1.0477720850799566	168.7843137254902	241.88888888888889	0	0.9210363119567274	blue	low
1749	62	123.0	175.0	192.0	190.83333333333334		176.5875		0	0.9684707148228583	blue	low
1750	62	123.0	180.0	212.0	189.44117647058823	1.0783681966888075	174.44485294117646	239.4090909090909	0	0.9458646256696167	blue	low
1751	62	123.0	196.0	200.0	179.45703125	1.049266247379455	174.3828125	232.375	0	0.9733794986811909	blue	low
1752	62	123.0	228.0	186.0	182.92436974789916	1.0432111984539447	175.609243697479	233.6	0	0.980651516217698	blue	low
1753	62	123.0	235.0	308.0	236.54066985645932	1.0854159598929474	177.76315789473685	258.4166666666667	0	0.8633241623048801	blue	low
1754	62	123.0	245.0	169.0	201.45982142857142	1.040306837419909	173.70982142857142	238.27272727272728	0	0.965769004928363	blue	low
1755	62	123.0	253.0	211.0	200.15808823529412	1.0558408215661104	173.9816176470588	235.0	0	0.9394125405611056	blue	low
1756	62	123.0	260.0	171.0	185.84615384615384	1.0197676712869332	183.50480769230768	227.04545454545453	0	0.9843671917728307	blue	low
1757	62	123.0	262.0	176.0	176.45833333333334	1.1071359294050787	166.95833333333334	247.68965517241378	0	0.9900457615538578	blue	low
1758	62	123.0	295.0	228.0	193.94117647058823	1.0883465445912894	183.95847750865053	251.14814814814815	0	0.9032542969843023	blue	low
1759	62	123.0	296.0	189.0	192.79166666666666	1.0494834371925221	180.275	238.5	0	0.9684656329120049	blue	low
1760	62	123.0	307.0	197.0	168.6313725490196	1.0398877232895178	177.51764705882354	237.79166666666666	0	0.9857324806804479	blue	low
1761	62	123.0	314.0	165.0	192.14583333333334	1.0658240589365597	163.62083333333334	250.75862068965517	0	0.9794675871149816	blue	low
1762	62	123.0	321.0	134.0	182.89349112426035	0.998447627812308	182.52662721893492	229.89473684210526	0	0.9924886266780858	blue	low
1763	62	123.0	324.0	252.0	214.02631578947367	1.0582782949024414	163.05263157894737	257.40425531914894	0	0.8637451815039441	blue	low
1764	62	123.0	332.0	229.0	214.93771626297578	1.0504093786551667	188.9134948096886	248.40540540540542	0	0.9200705619525745	blue	low
1765	62	123.0	333.0	207.0	193.68382352941177	1.040693094849084	172.42279411764707	234.44827586206895	0	0.9498007838440358	blue	low
1766	62	123.0	339.0	214.0	204.00701754385966	1.0247033544696176	180.03508771929825	245.0952380952381	0	0.9338869158659034	blue	low
1767	62	123.0	342.0	252.0	212.46491228070175	1.0758716323296353	179.36257309941521	258.6190476190476	0	0.8558954292033256	blue	low
1768	62	123.0	348.0	227.0	179.57439446366783	1.0563153488324313	176.7058823529412	236.1153846153846	0	0.9156614815998059	blue	low
1769	62	123.0	352.0	224.0	200.16955017301038	1.0588369366128532	184.26989619377161	250.2173913043478	0	0.9153616584917639	blue	low
1770	62	123.0	370.0	170.0	202.0950226244344	1.0067442564993987	180.55656108597285	236.22222222222223	0	0.9646247950228312	blue	low
1771	62	123.0	372.0	303.0	236.9842105263158	1.0627318634688636	190.6078947368421	251.1818181818182	0	0.8866712908793869	blue	low
1772	62	123.0	387.0	164.0	178.67619047619047	1.0011346774897443	179.6	230.22222222222223	0	0.9916550405166891	blue	low
1773	62	123.0	389.0	124.0	174.54945054945054	1.022086373496352	157.65934065934067	235.5909090909091	0	0.9971344054554976	blue	low
1774	62	123.0	394.0	164.0	204.2	1.0700707949424015	166.90833333333333	258.17241379310343	0	0.9617982948087033	blue	low
1775	62	123.0	412.0	166.0	165.48095238095237	1.0861184961746986	183.9	250.47058823529412	0	0.9968732018216822	blue	low
1776	62	123.0	425.0	227.0	199.52941176470588	1.0695078166303242	184.3910034602076	248.70967741935485	0	0.9075373104497273	blue	low
1777	62	123.0	431.0	190.0	204.7625	1.0256069573620001	187.64166666666668	242.6	0	0.9546968255826835	blue	low
1778	62	123.0	435.0	199.0	184.075	1.0124614118907984	192.8375	235.33333333333334	0	0.9695267536560385	blue	low
1779	62	123.0	448.0	185.0	172.28333333333333	1.034468312004875	175.875	235.5	0	0.9895027376282944	blue	low
1780	62	123.0	450.0	260.0	219.53560371517028	1.080883959960785	193.9752321981424	257.5833333333333	0	0.8678258883926123	blue	low
1781	62	123.0	457.0	186.0	166.79583333333332	1.0908407656077763	175.54166666666666	246.0	0	0.9922418736383809	blue	low
1782	62	123.0	471.0	170.0	167.32	1.033755853142056	175.57777777777778	239.04	0	0.9957861561602598	blue	low
1783	62	123.0	488.0	210.0	187.8037037037037	1.0406621119721216	184.26666666666668	245.36	0	0.9509795981244266	blue	low
1784	62	123.0	489.0	187.0	218.8403361344538	1.0021021593826247	188.33193277310923	240.16666666666666	0	0.9432169729332227	blue	low
1785	62	123.0	495.0	167.0	187.14761904761906	1.0638009398351438	182.14285714285714	242.26666666666668	0	0.9843127065334942	blue	low
1786	62	123.0	499.0	207.0	199.6888888888889	1.0476661290699576	186.59259259259258	253.23333333333332	0	0.9449670998627122	blue	low
1787	62	123.0	500.0	189.0	188.46666666666667	0.994681347391994	187.5	236.88888888888889	0	0.9731998031973083	blue	low
1788	62	123.0	501.0	192.0	200.27083333333334	1.0193147786905514	186.27916666666667	236.94117647058823	0	0.9581926093890942	blue	low
1789	62	123.0	513.0	162.0	156.84375	1.0220929682697308	163.66964285714286	230.42857142857142	0	0.9987872247814293	blue	low
1790	62	123.0	515.0	208.0	181.67037037037036	1.0675928854716659	179.6074074074074	246.5	0	0.9609578577024342	blue	low
1791	62	123.0	516.0	208.0	183.2980392156863	1.0575311150622302	184.07843137254903	236.5625	0	0.959111529098212	blue	low
1792	62	123.0	544.0	204.0	202.13970588235293	1.060299286206022	180.27941176470588	252.92307692307693	0	0.9466495155116101	blue	low
1793	62	123.0	548.0	229.0	205.5686274509804	1.0551792155609332	180.90522875816993	253.72727272727272	0	0.9070284587492689	blue	low
1794	62	123.0	561.0	213.0	173.6985294117647	1.007845230056561	184.48529411764707	237.27777777777777	0	0.9620675917900864	blue	low
1795	62	123.0	568.0	195.0	180.075		192.35		0	0.9772765542258492	blue	low
1796	62	123.0	569.0	216.0	178.52941176470588	1.066094535106052	172.26143790849673	257.8	0	0.9499273747343139	blue	low
1797	62	123.0	591.0	173.0	188.85238095238094	1.0516080582492573	193.56190476190477	245.11111111111111	0	0.9807411667018034	blue	low
1798	62	123.0	592.0	230.0	198.7941176470588		202.22794117647058		0	0.8983682013862117	blue	low
1799	62	123.0	606.0	188.0	176.45378151260505		187.51680672268907		0	0.9851276879938505	blue	low
1800	62	123.0	618.0	233.0	196.55555555555554	1.0242907378710218	191.57986111111111	242.05	0	0.8864198629088343	blue	low
1801	62	123.0	619.0	202.0	180.26470588235293	1.0503492810331996	175.87132352941177	247.2	0	0.9703944767430245	blue	low
1802	62	123.0	627.0	234.0	197.48039215686273	1.0567444294900552	186.30065359477123	254.975	0	0.8833865621764108	blue	low
1803	62	123.0	630.0	218.0	179.49826989619376	1.0589013555485998	177.91003460207614	247.075	0	0.9440206903459762	blue	low
1804	62	123.0	631.0	138.0	170.1122448979592	1.0029339650516036	165.91836734693877	236.23809523809524	0	0.997819089031434	blue	low
1805	62	123.0	632.0	211.0	176.37152777777777	1.0486019137189542	171.125	242.6341463414634	0	0.9623314742344058	blue	low
1806	62	123.0	639.0	189.0	180.8046875	1.0463524474808732	175.89453125	247.83333333333334	0	0.980834995827309	blue	low
1807	62	123.0	643.0	205.0	181.12890625	1.0875551319428869	186.1796875	250.07692307692307	0	0.965804055662064	blue	low
1808	62	123.0	652.0	180.0	180.39111111111112	1.0331159992539474	190.44444444444446	244.67857142857142	0	0.9857691626847712	blue	low
1809	62	123.0	656.0	203.0	194.88671875	1.0494891587294424	187.5625	247.33333333333334	0	0.9537442706610137	blue	low
1810	62	123.0	660.0	243.0	206.76797385620915	1.0484170781147346	189.66013071895424	248.3658536585366	0	0.8673456758923629	blue	low
1811	62	123.0	662.0	160.0	190.71555555555557	1.039729681995222	172.8088888888889	251.91666666666666	0	0.9822301967320198	blue	low
1812	62	123.0	663.0	216.0	181.359375	1.0455512424062987	195.04296875	240.77777777777777	0	0.9464800304461837	blue	low
1813	62	123.0	672.0	164.0	162.13360323886639	1.0151065586764814	152.1012145748988	231.96296296296296	0	0.9978377687461059	blue	low
1814	62	123.0	692.0	144.0	164.66153846153847	1.0156406480117819	175.1076923076923	240.28571428571428	0	0.9985839150563921	blue	low
1815	62	123.0	694.0	203.0	209.90625	1.0649696365892778	193.796875	257.47058823529414	0	0.9434839295717429	blue	low
1816	62	123.0	708.0	311.0	237.87719298245614	1.0379297111052213	191.08521303258146	253.37142857142857	0	0.8698450099029442	blue	low
1817	62	123.0	715.0	216.0	214.5851851851852	1.0540275923453493	194.74074074074073	254.66666666666666	0	0.9341663775677828	blue	low
1818	62	123.0	716.0	186.0	182.17410714285714	1.032412358882947	196.65178571428572	243.86666666666667	0	0.9813455839901897	blue	low
1819	62	123.0	719.0	208.0	188.77941176470588	0.9884700368804898	184.31985294117646	238.54545454545453	0	0.9531459343674311	blue	low
1820	62	123.0	722.0	130.0	189.61309523809524	1.0506692160611855	186.8095238095238	251.2	0	0.9860157919100628	blue	low
1821	62	123.0	723.0	183.0	195.96428571428572		186.32589285714286		0	0.9683387001125363	blue	low
1822	62	123.0	730.0	162.0	170.16517857142858		171.1875		0	0.995945947921737	blue	low
1823	62	123.0	737.0	187.0	208.02941176470588	1.0389369895382246	172.84558823529412	259.74074074074076	0	0.9525715706486153	blue	low
1824	62	123.0	747.0	193.0	186.12549019607843	1.064875427454812	180.31372549019608	252.0	0	0.9727435174544445	blue	low
1825	62	123.0	750.0	184.0	199.30833333333334	1.0434189835883791	181.50416666666666	245.3448275862069	0	0.9638263071002	blue	low
1826	62	123.0	758.0	222.0	221.30333333333334	1.0110501802276133	185.72666666666666	253.44	0	0.93638816682383	blue	low
1827	62	123.0	760.0	137.0	198.2967032967033	1.0499046317647394	184.22527472527472	256.1111111111111	0	0.9715456381119927	blue	low
1828	62	123.0	762.0	246.0	219.3202614379085	1.053344296160182	194.15359477124184	252.0952380952381	0	0.9028710517438457	blue	low
1829	62	123.0	763.0	164.0	184.8095238095238	1.0502256932005445	184.14285714285714	246.35294117647058	0	0.9871925901276267	blue	low
1830	62	123.0	765.0	229.0	193.11458333333334	1.004023033574179	186.68402777777777	235.59375	0	0.8998053310730102	blue	low
1831	62	123.0	768.0	205.0	184.6985294117647	1.0495036131559399	181.84191176470588	252.0	0	0.9618395910204992	blue	low
1832	62	123.0	785.0	164.0	186.09765625	1.0119197760620136	157.01953125	247.3421052631579	0	0.9860571773892091	blue	low
1833	62	123.0	795.0	193.0	179.62890625	1.064236204717145	180.2578125	251.44444444444446	0	0.9792353849091907	blue	low
1834	62	123.0	806.0	230.0	204.02857142857144	1.0301829304578618	174.18412698412698	244.85714285714286	0	0.9028894081495487	blue	low
1835	62	123.0	810.0	104.0	189.63636363636363		185.07575757575756		0	0.9834260470866728	blue	low
1836	62	123.0	811.0	194.0	189.97254901960784	1.0277313581139065	182.3372549019608	246.0	0	0.967807992616439	blue	low
1837	62	123.0	812.0	175.0	181.96666666666667	1.017789990048174	193.73809523809524	236.33333333333334	0	0.9863923837199726	blue	low
1838	62	123.0	816.0	193.0	192.16470588235293	1.0118355975245938	183.00392156862745	244.28	0	0.9662336240056162	blue	low
1839	62	123.0	825.0	229.0	203.59515570934255	1.0485215141790556	193.67474048442907	254.125	0	0.9050229851994516	blue	low
1840	62	123.0	828.0	226.0	186.79166666666666	1.0738515464217409	185.31597222222223	251.13333333333333	0	0.9126021761383623	blue	low
1841	62	123.0	837.0	203.0	186.775	1.0217071754924725	198.79583333333332	239.3125	0	0.9621262113570722	blue	low
1842	62	123.0	850.0	164.0	193.61904761904762	1.0152134099206773	188.45238095238096	244.77777777777777	0	0.9778924272839881	blue	low
1843	62	123.0	853.0	229.0	203.7024221453287	1.0779295078811728	186.08304498269896	250.75	0	0.9051243091752493	blue	low
1844	62	123.0	856.0	187.0	220.53571428571428	1.0360645012601388	186.86904761904762	259.35483870967744	0	0.9421861750710198	blue	low
1845	62	123.0	859.0	241.0	224.73010380622839	1.070300478584843	197.52595155709344	251.02941176470588	0	0.9280005313367559	blue	low
1846	62	123.0	860.0	166.0	206.93333333333334	1.0759801078698603	197.14871794871794	247.375	0	0.956955783059092	blue	low
1847	62	123.0	863.0	186.0	166.6691176470588	1.0187741312741312	161.52941176470588	239.875	0	0.9923055912622794	blue	low
1848	62	123.0	886.0	241.0	209.44117647058823	1.084255418512489	191.91830065359477	260.8378378378378	0	0.8821738164700204	blue	low
1849	62	123.0	887.0	236.0	180.17320261437908	1.0361413614817079	176.3562091503268	235.59459459459458	0	0.870671965425958	blue	low
1850	62	123.0	891.0	131.0	164.40828402366864		176.24260355029585		0	0.9990098376047276	blue	low
1851	62	123.0	896.0	188.0	195.62916666666666	1.0562640660165041	191.15833333333333	256.0	0	0.9659129338734982	blue	low
1852	62	123.0	900.0	237.0	208.6143790849673	1.0621230557753019	183.9738562091503	249.609756097561	0	0.8916768775558367	blue	low
1853	62	123.0	903.0	252.0	223.19135802469137	1.0327343352252372	176.6851851851852	234.05555555555554	0	0.9070976365048505	blue	low
1854	62	123.0	907.0	241.0	206.00980392156862	1.0482754629943571	189.33660130718954	250.95238095238096	0	0.8725465569345611	blue	low
1855	62	123.0	912.0	172.0	178.98611111111111	1.009388845259087	147.78472222222223	249.3548387096774	0	0.9895557028937639	blue	low
1856	62	123.0	921.0	268.0	225.69214876033058	1.0916691003480326	149.3904958677686	289.18518518518516	0	0.8854117572426612	blue	low
1857	62	123.0	924.0	164.0	184.40625	1.0270157716681754	145.67013888888889	261.38709677419354	0	0.9875331617956769	blue	low
1858	62	123.0	925.0	218.0	178.82006920415225	1.0751663784260577	180.37024221453288	253.76315789473685	0	0.9448666641271204	blue	low
1859	62	123.0	927.0	196.0	197.61328125	1.0704377282953659	186.73046875	258.37931034482756	0	0.9579619979028368	blue	low
1860	62	123.0	939.0	176.0	186.25	0.9844650097568386	178.8125	224.22222222222223	0	0.9822306920052923	blue	low
1861	62	123.0	941.0	121.0	172.79166666666666	0.9967637102844599	172.29166666666666	238.55555555555554	0	0.9977365685186514	blue	low
1862	62	123.0	945.0	162.0	169.27179487179487	1.026065250203181	191.17948717948718	235.66666666666666	0	0.9962397406718987	blue	low
1863	62	123.0	952.0	160.0	179.44897959183675	1.044773441004935	193.17857142857142	246.0	0	0.9919242234386793	blue	low
1864	62	123.0	963.0	248.0	213.79256965944273	1.0361655293858683	187.72755417956657	251.72727272727272	0	0.8759438958353245	blue	low
1865	62	123.0	965.0	209.0	211.1171875	1.039611152654631	194.41015625	247.0	0	0.9388867336739387	blue	low
1866	62	123.0	969.0	200.0	173.42962962962963	1.0079685381907397	175.6	238.77777777777777	0	0.9793296907662415	blue	low
1867	62	123.0	970.0	187.0	204.29166666666666	1.007087875590982	186.77916666666667	241.33333333333334	0	0.9566039258479893	blue	low
1868	62	123.0	978.0	202.0	176.1066176470588	1.0331814279109701	175.19117647058823	242.53333333333333	0	0.9747548709782139	blue	low
1869	62	123.0	982.0	184.0	177.02083333333334	1.0675456729426225	173.8625	240.85714285714286	0	0.9866571684122062	blue	low
1870	62	123.0	998.0	235.0	206.35294117647058	1.0346556764658112	185.33986928104576	248.6	0	0.8926469836030047	blue	low
1871	62	123.0	1010.0	200.0	199.6875	1.0152340847163734	180.56640625	234.2	0	0.9524584012163071	blue	low
1872	62	123.0	1015.0	146.0	173.3846153846154	1.0559199359875855	182.21428571428572	238.2941176470588	0	0.9964247454932293	blue	low
1873	62	123.0	1017.0	233.0	179.38888888888889	1.0123754204238284	176.78758169934642	234.75	0	0.8884072111924468	blue	low
1874	62	123.0	1031.0	240.0	228.72530864197532	1.059255374934452	183.52469135802468	260.0	0	0.9398452435601031	blue	low
1875	62	123.0	1036.0	232.0	188.2076124567474	1.0383790908259938	184.96885813148788	238.42857142857142	0	0.8881938809460664	blue	low
1876	62	123.0	1040.0	186.0	192.4625	1.0512804654331989	184.94583333333333	249.16	0	0.9707355278847049	blue	low
1877	62	123.0	1041.0	173.0	187.92083333333332	1.0367551977112708	168.25	240.86363636363637	0	0.9816961591821611	blue	low
1878	62	123.0	1043.0	183.0	179.58333333333334	1.0291159935075627	180.05	241.92857142857142	0	0.9851116778199867	blue	low
1879	62	123.0	1049.0	195.0	219.08333333333334	1.0614062569932416	195.75416666666666	255.0	0	0.9435643892662409	blue	low
1880	62	123.0	1050.0	154.0	190.77731092436974	1.0331888739278978	154.7731092436975	245.7037037037037	0	0.9831687432207386	blue	low
1881	62	123.0	1054.0	201.0	183.7372549019608	1.0241128499008154	186.46274509803922	242.0	0	0.9677686243749314	blue	low
1882	62	123.0	1066.0	236.0	207.12418300653596	1.0733369960894692	180.30718954248366	248.0810810810811	0	0.8912899595284206	blue	low
1883	62	123.0	1074.0	233.0	205.134375	1.0571570995451032	180.24375	259.52941176470586	0	0.8962409282795137	blue	low
1884	62	123.0	1075.0	173.0	177.42708333333334	1.0182631015279915	145.6875	246.25925925925927	0	0.9903061551665923	blue	low
1885	62	123.0	1080.0	143.0	163.75238095238095	1.026814064706387	158.8047619047619	238.43478260869566	0	0.9987508394153356	blue	low
1886	62	123.0	1081.0	160.0	177.97142857142856	1.0503163838141285	175.2904761904762	239.76	0	0.9927895520252851	blue	low
1887	62	123.0	1086.0	210.0	209.82720588235293	1.0336899871604623	184.72058823529412	246.17241379310346	0	0.938030449057817	blue	low
1888	62	123.0	1098.0	157.0	190.23469387755102	1.0475827848590888	186.80612244897958	242.76190476190476	0	0.9833222795282606	blue	low
1889	62	123.0	1103.0	175.0	174.57777777777778	1.0642174886302633	178.46666666666667	241.53333333333333	0	0.9914768828949747	blue	low
1890	62	123.0	1104.0	160.0	184.5952380952381	1.019866754696597	176.65714285714284	236.0	0	0.9882279001789543	blue	low
1891	62	123.0	1115.0	187.0	200.45833333333334	1.0319500394313361	182.83333333333334	241.77777777777777	0	0.9609513557780195	blue	low
1892	62	123.0	1119.0	210.0	198.01470588235293	1.0513869861898424	184.12132352941177	248.72727272727272	0	0.942099457577854	blue	low
1893	62	123.0	1146.0	171.0	185.73333333333332	1.0645945407451685	167.24583333333334	247.37037037037038	0	0.9844711747582394	blue	low
1894	62	123.0	1152.0	185.0	182.65441176470588	1.062255461712291	159.9264705882353	247.03030303030303	0	0.9814523438694962	blue	low
1895	62	123.0	1156.0	154.0	179.01904761904763	1.0393034902101992	168.64285714285714	237.37037037037038	0	0.9930881193681393	blue	low
1896	62	123.0	1170.0	229.0	202.28758169934642	1.030215111261707	177.5751633986928	243.8421052631579	0	0.9038611546005583	blue	low
1897	62	123.0	1178.0	162.0	188.46666666666667	1.061268234593629	181.17142857142858	247.55555555555554	0	0.9842339383436767	blue	low
1898	62	123.0	1181.0	149.0	180.34666666666666	1.0444858261394205	161.10666666666665	251.7741935483871	0	0.9929247278496958	blue	low
1899	62	123.0	1187.0	176.0	190.18571428571428	1.0756668397384563	197.53809523809525	250.73076923076923	0	0.9781935190315321	blue	low
1900	62	123.0	1196.0	150.0	193.23333333333332	1.023165074497779	172.05238095238096	246.11111111111111	0	0.9805244039707602	blue	low
1901	62	123.0	1212.0	212.0	181.91003460207614	1.0348919589089622	173.25259515570934	243.45833333333334	0	0.9539769288283824	blue	low
1902	62	123.0	1217.0	200.0	193.93333333333334	1.0243266678369853	180.4156862745098	235.11111111111111	0	0.9579749820001517	blue	low
1903	62	123.0	1223.0	167.0	186.58173076923077	1.040474975006913	185.01442307692307	238.03333333333333	0	0.9848509820384035	blue	low
1904	62	123.0	1225.0	203.0	186.49305555555554		164.92013888888889		0	0.9624328047957138	blue	low
1905	62	123.0	1227.0	183.0	175.39915966386553	1.043661826008773	179.68067226890756	242.44	0	0.988257047955013	blue	low
1906	62	123.0	1240.0	194.0	182.82720588235293	1.050626902873967	168.24632352941177	246.29166666666666	0	0.9753473802482951	blue	low
1907	62	123.0	1241.0	209.0	197.84558823529412	1.047443280743578	181.81617647058823	245.78378378378378	0	0.9436288473210264	blue	low
1908	62	123.0	1251.0	186.0	187.37333333333333	1.0548240123689194	191.63111111111112	242.44827586206895	0	0.9762572501418552	blue	low
1909	62	123.0	1266.0	216.0	213.578125	1.0165269149984832	196.44921875	236.2608695652174	0	0.9335678516654445	blue	low
1910	62	123.0	1279.0	167.0	201.14871794871794	0.998427069044353	197.55384615384617	230.33333333333334	0	0.9665785243748409	blue	low
1911	62	123.0	1308.0	133.0	161.35238095238094	1.0142459738283247	147.44285714285715	235.66666666666666	0	0.9992767192638216	blue	low
1912	62	123.0	1309.0	199.0	183.84583333333333	1.0478123082940212	190.82916666666668	240.11111111111111	0	0.9697716755258952	blue	low
1913	62	123.0	1313.0	136.0	181.0		144.07692307692307		0	0.9936352757628615	blue	low
1914	62	124.0	13.0	237.0	194.8562091503268	1.0095871879909233	171.69281045751634	223.53333333333333	0	0.8679055704270481	blue	low
1915	62	124.0	19.0	146.0	190.7128205128205	1.0499422918384171	166.53846153846155	231.56	0	0.9841264885235737	blue	low
1916	62	124.0	29.0	147.0	183.3265306122449	1.0165199396724072	166.0969387755102	224.66666666666666	0	0.991151688846381	blue	low
1917	62	124.0	52.0	181.0	184.72916666666666	1.0562350261183773	162.9875	226.37037037037038	0	0.9815352740857515	blue	low
1918	62	124.0	53.0	130.0	166.76190476190476	1.0007894056320008	131.84761904761905	213.13333333333333	0	0.998722259274648	blue	low
1919	62	124.0	71.0	147.0	185.9	0.9960420622170294	176.0222222222222	214.8	0	0.9890611165507949	blue	low
1920	62	124.0	82.0	166.0	168.23555555555555	1.0318509515326084	159.00444444444443	220.94117647058823	0	0.9960649258187011	blue	low
1921	62	124.0	100.0	232.0	205.12941176470588	1.0304914654361363	159.48823529411766	239.6	0	0.8989646066273645	blue	low
1922	62	124.0	105.0	219.0	184.3856209150327	1.0606584342957937	156.0261437908497	228.51162790697674	0	0.9358429049041428	blue	low
1923	62	124.0	107.0	170.0	182.83333333333334	1.0579170929835984	176.4857142857143	229.0	0	0.9872716572603902	blue	low
1924	62	124.0	115.0	159.0	172.40625	1.0368983427914256	160.86160714285714	233.41379310344828	0	0.9955158007187298	blue	low
1925	62	124.0	116.0	158.0	204.13392857142858	1.0386711786144844	167.66517857142858	245.21428571428572	0	0.9617822713746651	blue	low
1926	62	124.0	130.0	250.0	225.26900584795322	1.0537586726162431	173.2046783625731	247.2888888888889	0	0.9188733112552299	blue	low
1927	62	124.0	135.0	231.0	207.62847222222223	1.0102585956013803	181.29513888888889	228.16666666666666	0	0.9049935462462593	blue	low
1928	62	124.0	138.0	206.0	207.73702422145328	1.0125621796088855	166.19031141868513	235.72	0	0.941924981428044	blue	low
1929	62	124.0	152.0	226.0	188.20415224913495	1.0706149836038006	175.80622837370242	238.0857142857143	0	0.9116918913287287	blue	low
1930	62	124.0	159.0	281.0	232.2138888888889	1.077156413420295	182.525	249.41666666666666	0	0.901412634691895	blue	low
1931	62	124.0	170.0	147.0	167.7091836734694	1.0423084567226473	168.29591836734693	233.08333333333334	0	0.9978961318576709	blue	low
1932	62	124.0	171.0	216.0	197.05882352941177	1.0491964391691395	176.13970588235293	231.4	0	0.9327603576925125	blue	low
1933	62	124.0	174.0	168.0	187.45333333333335	1.08071188822106	168.19555555555556	240.7826086956522	0	0.9837386351356916	blue	low
1934	62	124.0	187.0	215.0	200.50865051903114	1.0708518217971075	169.92387543252596	241.88235294117646	0	0.9331657717707862	blue	low
1935	62	124.0	194.0	177.0	171.48444444444445	1.0528247223563496	174.64888888888888	232.42105263157896	0	0.9926020964670202	blue	low
1936	62	124.0	211.0	235.0	221.62587412587413	1.0519303591585714	191.62937062937064	244.57142857142858	0	0.9261599405569981	blue	low
1937	62	124.0	212.0	145.0	191.91964285714286		152.73660714285714		0	0.9826645031248057	blue	low
1938	62	124.0	220.0	219.0	220.92156862745097	1.0703310430980637	171.3856209150327	253.86666666666667	0	0.9376624952530936	blue	low
1939	62	124.0	235.0	145.0	193.22527472527472		178.06593406593407		0	0.9808652190290345	blue	low
1940	62	124.0	239.0	209.0	199.82698961937717	1.0773543967429728	170.60553633217992	251.0909090909091	0	0.9423334305725752	blue	low
1941	62	124.0	240.0	164.0	182.40952380952382	1.050380998702983	176.93333333333334	236.66666666666666	0	0.9891180536146351	blue	low
1942	62	124.0	252.0	164.0	176.1	1.0584414589257427	174.26190476190476	234.2608695652174	0	0.9931105837896788	blue	low
1943	62	124.0	282.0	207.0	193.45955882352942	1.0387912116819449	175.9889705882353	238.56756756756758	0	0.9500067585297325	blue	low
1944	62	124.0	284.0	166.0	184.06666666666666	1.0188209418326066	161.05	236.6086956521739	0	0.9873358507134427	blue	low
1945	62	124.0	289.0	162.0	181.8095238095238	1.0418841193921413	174.02857142857144	234.13333333333333	0	0.9899812975693009	blue	low
1946	62	124.0	290.0	232.0	186.01736111111111	1.074760095742111	178.38541666666666	235.6451612903226	0	0.888831957636773	blue	low
1947	62	124.0	298.0	196.0	216.71372549019608	1.0340664558560562	179.45098039215685	240.1290322580645	0	0.9441287813702625	blue	low
1948	62	124.0	299.0	157.0	187.15625	1.0187674345967022	182.45833333333334	226.83333333333334	0	0.986510470609594	blue	low
1949	62	124.0	300.0	222.0	200.61764705882354	1.055856115568795	172.54901960784315	248.3111111111111	0	0.9199542875066451	blue	low
1950	62	124.0	305.0	273.0	227.0233918128655	1.0887500044872187	191.28947368421052	256.97872340425533	0	0.8814206762850045	blue	low
1951	62	124.0	307.0	197.0	194.45490196078433	1.0563726444930432	182.87843137254902	248.14814814814815	0	0.9603564693265143	blue	low
1952	62	124.0	308.0	149.0	180.88888888888889	1.0312760340593117	186.62222222222223	231.91666666666666	0	0.9925917321422234	blue	low
1953	62	124.0	318.0	177.0	182.97916666666666	1.0611837137712727	168.51666666666668	240.4	0	0.9848171153558299	blue	low
1954	62	124.0	323.0	140.0	194.84615384615384	1.0192544773944814	179.03296703296704	236.83333333333334	0	0.9784066261588236	blue	low
1955	62	124.0	324.0	224.0	194.90972222222223	1.0782872734565063	184.86111111111111	253.36363636363637	0	0.9152568310108522	blue	low
1956	62	124.0	330.0	195.0	205.30196078431374	1.0388373778729487	182.27450980392157	246.09677419354838	0	0.9514323565629156	blue	low
1957	62	124.0	333.0	213.0	206.28571428571428	1.0578032600318368	192.0	239.05263157894737	0	0.9349640685180128	blue	low
1958	62	124.0	350.0	222.0	218.88235294117646	1.0161045500724815	184.46712802768167	243.42424242424244	0	0.9332651116519868	blue	low
1959	62	124.0	355.0	195.0	187.57142857142858	1.0663401693704724	177.1706349206349	241.92592592592592	0	0.9695474662134803	blue	low
1960	62	124.0	362.0	141.0	179.80612244897958	1.0551449541871212	167.25510204081633	243.1304347826087	0	0.9939875847934021	blue	low
1961	62	124.0	373.0	191.0	176.8641975308642	1.0782368937906028	135.11111111111111	242.75	0	0.9830570823978527	blue	low
1962	62	124.0	375.0	229.0	192.42560553633217	1.0745513128053037	186.3667820069204	250.125	0	0.8998040285085928	blue	low
1963	62	124.0	376.0	129.0	164.77619047619046	1.056943977486396	137.57619047619048	235.77777777777777	0	0.9990101399180678	blue	low
1964	62	124.0	396.0	213.0	195.14444444444445	1.0650678498021968	182.07777777777778	244.625	0	0.9392978779704125	blue	low
1965	62	124.0	398.0	240.0	201.31699346405227	1.0471843625553872	184.08496732026143	244.05555555555554	0	0.864966823980805	blue	low
1966	62	124.0	405.0	181.0	206.30588235294118	1.0511481644227092	167.05490196078432	244.76315789473685	0	0.95630541191914	blue	low
1967	62	124.0	409.0	225.0	206.52595155709344	1.0510776443448089	177.86159169550174	238.55172413793105	0	0.9164347668673207	blue	low
1968	62	124.0	410.0	179.0	172.06222222222223	1.0816697691336628	181.09777777777776	244.22222222222223	0	0.9917321474885332	blue	low
1969	62	124.0	413.0	178.0	207.76442307692307	1.0694673209342758	197.4471153846154	245.88888888888889	0	0.9550100604279639	blue	low
1970	62	124.0	414.0	247.0	234.73856209150327	1.0416941721647928	193.26470588235293	248.03030303030303	0	0.9522926506597036	blue	low
1971	62	124.0	417.0	174.0	206.19140625	1.069497105233284	168.30859375	261.7	0	0.9578065928289347	blue	low
1972	62	124.0	418.0	171.0	180.6888888888889	1.0558070304216622	176.50666666666666	244.25	0	0.9886334728215659	blue	low
1973	62	124.0	429.0	275.0	224.56786703601108	1.0591836734693878	182.66759002770084	252.0857142857143	0	0.8538512142352677	blue	low
1974	62	124.0	450.0	174.0	192.64444444444445	1.0356167963758858	178.4088888888889	237.75	0	0.9761773538665289	blue	low
1975	62	124.0	461.0	169.0	171.86666666666667	1.042315487195126	174.77333333333334	241.44444444444446	0	0.9942118634538379	blue	low
1976	62	124.0	466.0	144.0	165.06666666666666	1.0396697919390385	158.06666666666666	237.88888888888889	0	0.9985219280722124	blue	low
1977	62	124.0	479.0	193.0	174.15416666666667	1.0515057946569455	180.4875	234.25	0	0.9840377030122395	blue	low
1978	62	124.0	483.0	210.0	196.52573529411765	1.030036250647333	185.21691176470588	245.7	0	0.9431323356766064	blue	low
1979	62	124.0	490.0	161.0	196.27179487179487	1.024835375266233	189.4051282051282	234.66666666666666	0	0.9748965957480448	blue	low
1980	62	124.0	491.0	221.0	194.13235294117646	1.0844010038304055	191.15441176470588	252.6153846153846	0	0.9232946791735912	blue	low
1981	62	124.0	494.0	152.0	168.69897959183675	1.0543922904744576	172.04591836734693	232.66666666666666	0	0.997346188969076	blue	low
1982	62	124.0	506.0	198.0	203.1468253968254	1.0419361457394225	186.53174603174602	246.3684210526316	0	0.95118594989208	blue	low
1983	62	124.0	509.0	171.0	201.72	1.041606897376128	184.38222222222223	250.75	0	0.9649990608135675	blue	low
1984	62	124.0	548.0	216.0	194.5859375	0.999395027642088	192.078125	227.52380952380952	0	0.9341116766886155	blue	low
1985	62	124.0	550.0	236.0	212.66089965397924	1.0618437063783368	195.34948096885813	251.96774193548387	0	0.9033656922634511	blue	low
1986	62	124.0	553.0	181.0	191.76	1.0290028902937771	190.85777777777778	243.66666666666666	0	0.9742319038922183	blue	low
1987	62	124.0	554.0	207.0	181.23333333333332	1.0818672609198365	182.33333333333334	253.88235294117646	0	0.9629355731471261	blue	low
1988	62	124.0	566.0	222.0	186.24126984126985		172.67619047619047		0	0.9258034090196103	blue	low
1989	62	124.0	568.0	256.0	220.78654970760235	1.1141072935120866	185.37719298245614	271.3157894736842	0	0.8867582199529888	blue	low
1990	62	124.0	572.0	219.0	203.3566176470588	1.0482026798178363	189.46691176470588	244.9375	0	0.9260812362176668	blue	low
1991	62	124.0	578.0	196.0	216.2125	1.0715430765538756	194.76666666666668	253.7	0	0.9442944429666357	blue	low
1992	62	124.0	579.0	151.0	168.54395604395606	1.0483186968378677	190.26923076923077	239.1875	0	0.9974563582288418	blue	low
1993	62	124.0	588.0	198.0	196.19921875	1.068045823094531	187.1953125	256.0357142857143	0	0.9576388116519579	blue	low
1994	62	124.0	594.0	215.0	183.04498269896195	1.0427872945179428	171.94117647058823	239.34285714285716	0	0.9467082414721127	blue	low
1995	62	124.0	605.0	187.0	200.07843137254903	1.060145234592239	177.65098039215687	254.44827586206895	0	0.9613887024797865	blue	low
1996	62	124.0	608.0	186.0	193.82105263157894	1.0118432331408174	162.55438596491229	251.59259259259258	0	0.9691942959548383	blue	low
1997	62	124.0	610.0	264.0	232.6169590643275	0.9620505992010653	181.63742690058479	226.66666666666666	0	0.9323208071291168	blue	low
1998	62	124.0	614.0	192.0	183.8	1.0288597336243177	190.35	243.8148148148148	0	0.9759072984017428	blue	low
[truncated: 76,641 more rows]
