# Supplementary material for: Phenotypic heterogeneity follows a growth-viability tradeoff in response to amino acid identity
Source: Nat Commun. 2024 Aug 2;15:6515. doi: 10.1038/s41467-024-50602-8 (PMC11297284; doi:10.1038/s41467-024-50602-8)
Supplement: Supplementary file 6 — Source Data [file 41467_2024_50602_MOESM6_ESM.zip › source_data/fig5bcdef/May 3rd - PRO 2_30 all cells.csv]

	field-of-view	image-index	cellId	size	meanRedValue	score	meanGreenValue	nuc_score	label	max_prob	color	population
0	1	1.0	4.0	273.0	212.96363636363637	1.0610907094072828	187.48181818181817	239.66666666666666	0	0.9991157180855588	blue	low
1	1	1.0	5.0	159.0	244.92885375494072		156.68379446640316		0	0.9999967500343274	blue	low
2	1	1.0	30.0	244.0	220.81372549019608	1.0234696607751552	186.76797385620915	238.94117647058823	0	0.9998012185914806	blue	low
3	1	1.0	32.0	203.0	208.0037037037037	1.031760944738044	173.51481481481483	237.44444444444446	0	0.9999970951960845	blue	low
4	1	1.0	38.0	164.0	200.0078431372549		158.90196078431373		0	0.99999993257576	blue	low
5	1	1.0	56.0	286.0	200.83625730994152	1.0000827408024255	190.58187134502924	227.91666666666666	0	0.9991730635114938	blue	low
6	1	1.0	68.0	247.0	228.0216049382716	1.052448651566105	177.43827160493828	242.74418604651163	0	0.9995472089568748	blue	low
7	1	1.0	71.0	206.0	208.22058823529412	1.0500538171456006	177.125	244.33333333333334	0	0.9999962796005875	blue	low
8	1	1.0	78.0	263.0	190.78395061728395	1.052274270196877	186.9783950617284	241.66666666666666	0	0.999944162125643	blue	low
9	1	1.0	91.0	225.0	196.75986842105263	1.031968031968032	176.92434210526315	245.95238095238096	0	0.9999947387745098	blue	low
10	1	1.0	97.0	293.0	193.5512465373961	1.026685064157748	184.05263157894737	232.26923076923077	0	0.9992619126991295	blue	low
11	1	1.0	101.0	327.0	222.27067669172934	1.072573233067925	192.52882205513785	249.97222222222223	0	0.9061106648304	blue	low
12	1	1.0	123.0	232.0	194.4967320261438	1.0252153718407806	182.40196078431373	246.16666666666666	0	0.9999927612449153	blue	low
13	1	1.0	134.0	319.0	175.5062656641604	1.033112434301581	187.22556390977442	241.05714285714285	0	0.998936556174496	blue	low
14	1	1.0	141.0	173.0	227.46666666666667	1.0394471068161115	180.45833333333334	258.57142857142856	0	0.9999980885380272	blue	low
15	1	1.0	147.0	189.0	230.51736111111111	1.035113330772186	158.96180555555554	249.4814814814815	0	0.9999919117059145	blue	low
16	1	1.0	148.0	317.0	205.98325358851676	1.017303037817477	178.79904306220095	239.57142857142858	0	0.9865647600187929	blue	low
17	1	1.0	154.0	198.0	245.11111111111111	1.021768974308688	170.58333333333334	252.6060606060606	0	0.99994703792953	blue	low
18	1	1.0	159.0	279.0	195.6454293628809	1.0422964741523786	179.9529085872576	242.25	0	0.9996968797797268	blue	low
19	1	1.0	164.0	140.0	193.51904761904763	1.046186850304844	158.58095238095237	247.38888888888889	0	0.9999999946647495	blue	low
20	1	1.0	171.0	222.0	231.16296296296295	1.0488631953097869	192.17407407407407	244.5	0	0.9999053209810228	blue	low
21	1	1.0	177.0	319.0	221.60238095238094	1.065566515939044	182.9952380952381	253.70689655172413	0	0.948273963490898	blue	low
22	1	1.0	178.0	260.0	221.87105263157895	1.0377182705829235	172.97894736842105	260.5744680851064	0	0.9992904448698194	blue	low
23	1	1.0	199.0	146.0	190.83928571428572	0.993663793981623	155.61607142857142	237.33333333333334	0	0.9999999936592907	blue	low
24	1	1.0	208.0	224.0	211.1141975308642	1.0143686462245332	167.78086419753086	245.79166666666666	0	0.9999810589070315	blue	low
25	1	1.0	211.0	222.0	204.40808823529412	1.050420168067227	188.28676470588235	241.66666666666666	0	0.9999912820412895	blue	low
26	1	1.0	220.0	319.0	187.50227272727273	1.0275972535041875	171.61136363636365	242.35714285714286	0	0.9967848978304484	blue	low
27	1	1.0	224.0	334.0	207.46190476190475	1.0595160821004095	188.83333333333334	249.67441860465115	0	0.9472793144257452	blue	low
28	1	1.0	241.0	264.0	194.23529411764707	1.0471264757003227	189.6315789473684	242.55555555555554	0	0.9999163851400884	blue	low
29	1	1.0	248.0	250.0	171.77777777777777	1.0217936058426798	177.23456790123456	234.375	0	0.9999970045014	blue	low
30	1	1.0	250.0	191.0	196.09150326797385	1.034412955465587	154.83986928104576	255.5	0	0.9999996410131264	blue	low
31	1	1.0	260.0	194.0	218.04953560371516	1.0280034389095167	157.41176470588235	267.875	0	0.9999962006214019	blue	low
32	1	1.0	302.0	221.0	232.84375	1.0388053893671871	191.82291666666666	258.1818181818182	0	0.9998987212014292	blue	low
33	1	1.0	315.0	325.0	222.35930735930737	1.090737135605194	173.42640692640694	264.25396825396825	0	0.9174467765557996	blue	low
34	1	1.0	337.0	189.0	198.9777777777778	1.04818491523539	170.98888888888888	254.03225806451613	0	0.9999995876120396	blue	low
35	1	1.0	360.0	178.0	213.34873949579833	1.0309970580303844	183.2941176470588	251.8421052631579	0	0.9999992619562464	blue	low
36	1	1.0	381.0	242.0	193.34640522875816	1.059762193635421	192.95424836601308	256.85185185185185	0	0.9999859770333681	blue	low
37	1	1.0	384.0	212.0	211.41153846153847	1.0280756146923309	189.65769230769232	238.75	0	0.9999921058091508	blue	low
38	1	1.0	407.0	254.0	213.2826086956522	1.0350726468045433	153.42995169082127	257.35714285714283	0	0.9997812049179612	blue	low
39	1	1.0	415.0	184.0	250.92083333333332	1.074657592778179	192.18333333333334	268.0833333333333	0	0.9999686372847062	blue	low
40	1	1.0	443.0	289.0	214.12121212121212	1.078504996310258	158.35281385281385	268.7118644067797	0	0.9967760376739611	blue	low
41	1	1.0	461.0	282.0	202.90277777777777	1.007468262310989	188.59722222222223	242.4	0	0.9992686912679641	blue	low
42	1	1.0	508.0	211.0	223.21875	1.0517487341459744	188.4375	268.0810810810811	0	0.9999786423369886	blue	low
43	1	1.0	512.0	168.0	208.9967320261438	1.0270378187211227	148.98039215686273	277.0	0	0.9999997727328093	blue	low
44	1	1.0	517.0	216.0	221.84191176470588		196.36029411764707		0	0.999972634469523	blue	low
45	1	1.0	521.0	302.0	178.00714285714287	1.035344087888975	175.97619047619048	252.11627906976744	0	0.9996494087223206	blue	low
46	1	1.0	527.0	164.0	175.94509803921568	1.0271728198657817	157.75686274509803	251.33333333333334	0	0.9999999950308496	blue	low
47	1	1.0	530.0	210.0	203.46296296296296	1.045069495846698	195.65925925925927	262.0	0	0.9999968042169177	blue	low
48	1	1.0	532.0	209.0	214.63725490196077	1.0277876315478303	175.80392156862746	263.3939393939394	0	0.999991505381013	blue	low
49	1	1.0	540.0	342.0	198.4467120181406	1.0531328563140592	189.8639455782313	256.875	0	0.9531150886314455	blue	low
50	1	1.0	542.0	174.0	207.77777777777777	1.0050077543240716	162.88888888888889	253.86363636363637	0	0.9999996830476214	blue	low
51	1	1.0	549.0	240.0	202.33916083916083	1.0509738532673187	198.53496503496504	246.96875	0	0.999971726918723	blue	low
52	1	1.0	570.0	331.0	206.98185941043084	1.0606843039550515	187.41496598639455	262.3018867924528	0	0.9590712080459354	blue	low
53	1	1.0	601.0	221.0	198.36805555555554	1.025252525252525	187.54166666666666	250.05555555555554	0	0.99999547580568	blue	low
54	1	1.0	623.0	220.0	194.60294117647058	0.9881587616394246	197.66176470588235	241.72222222222223	0	0.9999971045497397	blue	low
55	1	1.0	629.0	333.0	199.84047619047618	1.0558413618931812	194.78333333333333	258.22222222222223	0	0.9730459607848206	blue	low
56	1	1.0	656.0	144.0	197.125	1.0552378085490668	170.9471153846154	259.6666666666667	0	0.9999999892769492	blue	low
57	1	1.0	659.0	198.0	186.94074074074075	1.0569005357598567	184.24444444444444	263.19354838709677	0	0.9999997597569181	blue	low
58	1	1.0	668.0	128.0	215.6280701754386	1.0284477522940847	128.22105263157894	291.4117647058824	0	0.9999999780957511	blue	low
59	1	1.0	672.0	340.0	200.18367346938774	1.0547544604255885	192.04761904761904	260.1803278688525	0	0.9535625718481724	blue	low
60	1	1.0	677.0	124.0	213.7041420118343	1.0443924161043014	191.0887573964497	270.8333333333333	0	0.9999999866547943	blue	low
61	1	1.0	683.0	173.0	193.24761904761905	1.030827359891034	201.72857142857143	251.3913043478261	0	0.9999999333796148	blue	low
62	1	1.0	685.0	249.0	216.6657894736842	1.0613199075368402	168.0921052631579	270.19354838709677	0	0.9997980867764868	blue	low
63	1	1.0	695.0	233.0	228.83660130718954	1.0475981086390425	193.781045751634	264.7142857142857	0	0.9998260296871135	blue	low
64	1	1.0	705.0	273.0	220.24107142857142	1.082822673305247	198.24107142857142	263.0	0	0.9983774497192791	blue	low
65	1	1.0	706.0	188.0	168.23529411764707	0.9844269762567018	175.9764705882353	235.26666666666668	0	0.9999999858876923	blue	low
66	1	1.0	710.0	229.0	205.07986111111111	1.0258821604832045	197.48611111111111	254.27777777777777	0	0.9999841904949753	blue	low
67	1	1.0	713.0	176.0	193.15972222222223	0.9957093054438186	158.58333333333334	258.5	0	0.999999916737872	blue	low
68	1	1.0	721.0	343.0	212.13541666666666	1.0542046447746285	182.48958333333334	268.0357142857143	0	0.8633872652177079	blue	low
69	1	1.0	750.0	229.0	220.78947368421052	1.0462913980432393	179.94427244582045	263.9032258064516	0	0.9999346877265316	blue	low
70	1	1.0	751.0	211.0	201.77254901960785	1.0241464356040535	208.93333333333334	258.3333333333333	0	0.9999970714139581	blue	low
71	1	1.0	752.0	319.0	200.27002288329518	1.0644929219739236	188.4050343249428	272.7027027027027	0	0.9902611103517515	blue	low
72	1	1.0	755.0	203.0	236.7375	1.0300512380251556	217.03333333333333	263.8333333333333	0	0.9999619309975406	blue	low
73	1	1.0	761.0	281.0	208.38333333333333		200.31666666666666		0	0.9989084555117276	blue	low
74	1	1.0	763.0	257.0	212.0	1.0434476213208759	191.05	262.6666666666667	0	0.9997549753758183	blue	low
75	1	1.0	782.0	150.0	179.99166666666667	1.024086159969563	158.57083333333333	259.2	0	0.9999999974078069	blue	low
76	1	1.0	796.0	215.0	192.5441176470588	0.9685902889060346	193.6985294117647	237.66666666666666	0	0.9999983979982321	blue	low
77	1	1.0	811.0	239.0	220.86851211072664	1.0527787956174774	208.64359861591694	263.57142857142856	0	0.9998620864600891	blue	low
78	1	1.0	813.0	194.0	179.825		199.88333333333333		0	0.9999999177212435	blue	low
79	1	1.0	819.0	309.0	220.7175	1.0364524873136027	192.0225	256.7857142857143	0	0.9762619643843937	blue	low
80	1	1.0	822.0	160.0	202.67410714285714	0.9751792705996216	178.95982142857142	244.66666666666666	0	0.9999999346186342	blue	low
81	1	1.0	824.0	199.0	227.34117647058824		198.56470588235294		0	0.9999872928274018	blue	low
82	1	1.0	830.0	292.0	219.89473684210526	1.0249524974880873	192.53947368421052	256.2916666666667	0	0.9935764954726398	blue	low
83	1	1.0	834.0	189.0	185.734375	1.0262651157046137	186.85546875	258.8076923076923	0	0.9999998953767532	blue	low
84	1	1.0	841.0	295.0	213.47608695652173	1.0206086678487343	166.22173913043477	264.0	0	0.9952158983868005	blue	low
85	1	1.0	854.0	241.0	202.61245674740485	1.0470810491206168	211.2733564013841	263.8888888888889	0	0.9999686988024444	blue	low
86	1	1.0	855.0	270.0	233.00555555555556	1.0475672209523479	195.25555555555556	270.4375	0	0.9964120274408431	blue	low
87	1	1.0	858.0	336.0	212.84047619047618	1.0410087144800508	198.29761904761904	256.97058823529414	0	0.9100786557342685	blue	low
88	1	1.0	863.0	330.0	198.7437641723356	1.0499266610285956	190.94784580498867	266.625	0	0.9803122423989126	blue	low
89	1	1.0	870.0	323.0	200.51904761904763	1.029332267210847	190.28095238095239	254.03571428571428	0	0.9865443697033406	blue	low
90	1	1.0	878.0	223.0	226.41176470588235		205.29779411764707		0	0.9999318414156049	blue	low
91	1	1.0	886.0	279.0	224.22128851540617	1.068966628934963	204.88515406162466	279.4166666666667	0	0.9965193880436886	blue	low
92	1	1.0	931.0	271.0	201.23947368421054	1.048725715532419	183.51052631578946	269.1333333333333	0	0.9997274769166311	blue	low
93	1	1.0	950.0	199.0	213.12941176470588	0.9784892741691826	200.69803921568626	251.88888888888889	0	0.999996508863535	blue	low
94	1	1.0	976.0	241.0	212.6749226006192	1.0664401784490385	192.27554179566565	273.0869565217391	0	0.9999217703493838	blue	low
95	1	1.0	977.0	205.0	221.6604938271605	1.0201666934662594	165.92283950617283	267.1333333333333	0	0.9999880638365675	blue	low
96	1	1.0	1002.0	296.0	199.80526315789473	1.0278820593869298	192.17631578947368	253.04347826086956	0	0.9983780881430991	blue	low
97	1	1.0	1014.0	348.0	201.3357142857143	1.0319373205185665	207.84761904761905	258.22222222222223	0	0.9102419876112373	blue	low
98	1	1.0	1026.0	277.0	196.4340909090909	1.0743655208207732	164.1409090909091	276.188679245283	0	0.9997207436448372	blue	low
99	1	1.0	1029.0	322.0	224.85016835016836	1.0373794200325492	152.80976430976432	289.7375	0	0.9200901882658911	blue	low
100	1	1.0	1031.0	221.0	174.83333333333334	1.0428197442256362	163.69005847953215	262.53125	0	0.9999995906487381	blue	low
101	1	1.0	1067.0	192.0	235.0037037037037	1.0551512088282369	191.59259259259258	283.06666666666666	0	0.999985154872017	blue	low
102	1	1.0	1075.0	311.0	206.80454545454546	1.0491727251546954	182.72272727272727	269.56410256410254	0	0.9908342026039015	blue	low
103	1	1.0	1084.0	252.0	194.6345029239766	1.0494159928122193	188.3830409356725	267.6666666666667	0	0.9999656312675029	blue	low
104	1	1.0	1086.0	284.0	200.8138888888889		196.0		0	0.9992916450347786	blue	low
105	1	1.0	1093.0	229.0	211.6797385620915	1.0637837602084765	191.13071895424838	268.8421052631579	0	0.9999709522602293	blue	low
106	1	1.0	1104.0	240.0	248.78758169934642	0.9769550632469075	205.48692810457516	256.5	0	0.998616395224932	blue	low
107	1	1.0	1110.0	244.0	191.37673130193906	1.024529537181785	174.40720221606648	263.8888888888889	0	0.9999864760411095	blue	low
108	1	1.0	1126.0	261.0	214.2982456140351	1.0420306576561726	192.47368421052633	261.0	0	0.9995964941175888	blue	low
109	1	1.0	1129.0	287.0	234.51388888888889	1.0159283214498864	200.26388888888889	254.69444444444446	0	0.9863421194849129	blue	low
110	1	1.0	1143.0	297.0	188.6125	0.9972494780836783	187.29	251.58823529411765	0	0.999358696587462	blue	low
111	1	1.0	1146.0	305.0	203.1058201058201	1.0630729068229068	204.64021164021165	267.84375	0	0.9957213860441267	blue	low
112	1	1.0	1149.0	158.0	207.24	1.0286389161693235	178.07111111111112	259.38709677419354	0	0.9999999105264359	blue	low
113	1	1.0	1151.0	295.0	201.7883597883598	1.1142770134709086	193.32539682539684	274.75	0	0.9982137754132985	blue	low
114	1	1.0	1168.0	152.0	174.25446428571428	1.0395534106333337	167.73660714285714	255.57142857142858	0	0.9999999984240322	blue	low
115	1	1.0	1185.0	225.0	194.72222222222223		197.44097222222223		0	0.9999956898192138	blue	low
116	1	1.0	1199.0	266.0	206.6820987654321		208.679012345679		0	0.9996972283542824	blue	low
117	1	1.0	1200.0	239.0	183.91776315789474	1.03829956178134	196.95723684210526	259.08	0	0.9999956319821334	blue	low
118	1	1.0	1207.0	271.0	199.82072829131653	1.0192959697671344	188.20448179271708	252.0857142857143	0	0.9997602571649215	blue	low
119	1	1.0	1212.0	195.0	192.85925925925926	1.044116244695561	184.84814814814814	265.43333333333334	0	0.9999996486160305	blue	low
120	1	1.0	1216.0	353.0	192.6782608695652	1.0368131722405853	194.4913043478261	262.037037037037	0	0.9336486166316514	blue	low
121	1	1.0	1222.0	220.0	191.17105263157896	1.0503459992180513	184.38815789473685	266.2173913043478	0	0.9999979430167034	blue	low
122	1	1.0	1226.0	304.0	216.68478260869566	1.0605786618444846	168.91304347826087	269.57142857142856	0	0.9879340914199494	blue	low
123	1	1.0	1234.0	190.0	194.45833333333334	1.0162580230127052	203.00833333333333	260.3333333333333	0	0.9999997187498146	blue	low
124	1	1.0	1240.0	199.0	197.54044117647058	1.0598290598290598	187.63970588235293	268.6666666666667	0	0.99999923079299	blue	low
125	1	1.0	1242.0	240.0	248.04347826086956	1.0449109708962374	163.21497584541063	292.875	0	0.9986908104490317	blue	low
126	1	1.0	1245.0	248.0	223.37581699346404	1.0505561916366426	209.1078431372549	269.02702702702703	0	0.9996683072010791	blue	low
127	1	1.0	1246.0	209.0	188.6013071895425	1.0254338061960357	176.96732026143792	264.9166666666667	0	0.9999993265547674	blue	low
128	1	1.0	1251.0	233.0	186.3622291021672	1.0476451240110232	176.89783281733747	255.0857142857143	0	0.9999965069323594	blue	low
129	1	1.0	1253.0	259.0	186.53565217391304	1.0173426585855714	125.30956521739131	281.9642857142857	0	0.9999728579553716	blue	low
130	1	1.0	1273.0	281.0	189.2159090909091	1.0496984675300616	165.89772727272728	270.4782608695652	0	0.9998048450274247	blue	low
131	1	1.0	1278.0	271.0	238.78654970760235	1.0554303589280531	200.78947368421052	266.08	0	0.9940339158129706	blue	low
132	1	1.0	1307.0	281.0	188.07602339181287	1.0365066412702322	200.23684210526315	252.14285714285714	0	0.9998246783649963	blue	low
133	1	1.0	1315.0	182.0	201.1596638655462	1.032458311151127	195.92436974789916	263.63157894736844	0	0.9999996993602974	blue	low
134	1	1.0	1346.0	259.0	201.67801857585138	1.0182308539587923	200.58823529411765	254.5	0	0.9998865924426809	blue	low
135	1	1.0	1356.0	292.0	185.31842105263158	1.0339579124579124	185.48157894736843	249.05555555555554	0	0.9996805790082209	blue	low
136	1	1.0	1363.0	218.0	190.98366013071896	1.0405227659321965	185.40196078431373	269.0882352941176	0	0.9999982717411213	blue	low
137	1	1.0	1370.0	251.0	209.21052631578948		191.5077399380805		0	0.9998780586035404	blue	low
138	1	1.0	1376.0	205.0	210.19117647058823	1.0751660930295455	196.53308823529412	279.44444444444446	0	0.9999958425870209	blue	low
139	1	1.0	1386.0	179.0	199.83555555555554	1.009343711697945	196.0888888888889	248.66666666666666	0	0.9999997910112614	blue	low
140	1	1.0	1387.0	177.0	182.71428571428572	1.0116688760203725	187.82773109243698	255.13636363636363	0	0.9999999705248865	blue	low
141	1	1.0	1422.0	290.0	203.29761904761904	1.0430779206743757	174.44761904761904	262.05263157894734	0	0.9986083936248067	blue	low
142	1	1.0	1429.0	178.0	208.925	0.9689944221121187	187.48333333333332	245.33333333333334	0	0.9999995198272591	blue	low
143	1	1.0	1430.0	267.0	200.98060941828254	1.0252445012534486	191.2409972299169	264.57142857142856	0	0.9998038871530056	blue	low
144	1	1.0	1432.0	223.0	238.14144736842104	1.0317535066477022	191.17105263157896	268.04545454545456	0	0.9998194250051962	blue	low
145	1	1.0	1434.0	201.0	174.1037037037037	1.0266635139292515	187.64074074074074	257.85185185185185	0	0.9999999230883437	blue	low
146	1	1.0	1435.0	173.0	237.1904761904762	1.0422381014815787	212.08095238095237	266.75	0	0.9999954556955112	blue	low
147	1	1.0	1483.0	141.0	214.5076923076923		188.47692307692307		0	0.9999999482733464	blue	low
148	1	1.0	1493.0	288.0	215.5236842105263	1.0374088979642706	189.03684210526316	257.2173913043478	0	0.9966423884819839	blue	low
149	1	1.0	1506.0	205.0	238.49411764705883	1.0389738153291637	211.65098039215687	272.24	0	0.9999491139857962	blue	low
150	1	1.0	1511.0	242.0	188.71693121693121	1.0404091412425063	167.1137566137566	269.775	0	0.9999910808487066	blue	low
151	1	1.0	1534.0	235.0	211.63725490196077	1.02723062905665	189.84967320261438	253.14814814814815	0	0.9999545729327749	blue	low
152	1	1.0	1541.0	278.0	187.15512465373962	1.0302154114945414	193.70083102493075	258.4583333333333	0	0.9998728498848565	blue	low
153	1	1.0	1559.0	208.0	209.61764705882354	1.0431601370751136	197.0735294117647	268.1666666666667	0	0.9999950618022702	blue	low
154	1	1.0	1568.0	204.0	228.7962962962963	1.0061168782004024	197.57407407407408	263.0	0	0.9999791917658037	blue	low
155	1	1.0	1579.0	248.0	209.80065359477123	1.0334668806374856	202.21241830065358	256.6764705882353	0	0.9998974909678339	blue	low
156	1	1.0	1584.0	238.0	230.25925925925927	1.0127207488573258	196.0493827160494	269.83870967741933	0	0.9997181085491501	blue	low
157	1	1.0	1590.0	274.0	227.85087719298247	1.0420370336708293	199.73684210526315	258.95238095238096	0	0.9967850641066711	blue	low
158	1	1.0	1591.0	309.0	198.9227272727273	1.0495196901446902	183.16590909090908	272.77272727272725	0	0.995942564586311	blue	low
159	1	1.0	1593.0	309.0	205.43684210526317	1.0200534865702888	201.7421052631579	252.62962962962962	0	0.992957523170411	blue	low
160	1	1.0	1598.0	251.0	208.451871657754	1.0110665432479686	167.5374331550802	252.06666666666666	0	0.9998860492561069	blue	low
161	1	1.0	1602.0	221.0	206.97916666666666	1.0373837070100729	197.07291666666666	265.6111111111111	0	0.999989705210289	blue	low
162	1	1.0	1607.0	222.0	221.19723183391002	1.046449063115697	200.74740484429066	271.7096774193548	0	0.9999596943822117	blue	low
163	1	1.0	1612.0	190.0	199.3	1.0341066475044258	201.775	262.7647058823529	0	0.9999995400559093	blue	low
164	1	1.0	1617.0	293.0	212.69722222222222	1.0682618992606285	205.80555555555554	269.0	0	0.9961346534448648	blue	low
165	1	1.0	1619.0	208.0	176.59515570934255	1.0547522454778655	181.95847750865053	264.77777777777777	0	0.9999998240396083	blue	low
166	1	1.0	1621.0	181.0	187.3022222222222	0.9864263811706592	198.48888888888888	243.55555555555554	0	0.9999999338695056	blue	low
167	1	1.0	1636.0	290.0	196.55980861244018	1.0360833060053822	177.86124401913875	264.3333333333333	0	0.9992320153241765	blue	low
168	1	1.0	1637.0	195.0	191.7125		202.01666666666668		0	0.9999996877184189	blue	low
169	1	1.0	1639.0	163.0	218.24479166666666		211.015625		0	0.9999996145318907	blue	low
170	1	1.0	1647.0	340.0	194.69270833333334	1.0418690462743327	150.40972222222223	263.53333333333336	0	0.9701039197594994	blue	low
171	1	1.0	1655.0	320.0	205.97894736842105	1.0071782014910602	214.98947368421054	257.0	0	0.9831962274417505	blue	low
172	1	1.0	1662.0	186.0	195.3095238095238	1.0576701900432661	164.91836734693877	272.0	0	0.9999997746110149	blue	low
173	1	1.0	1674.0	195.0	169.34117647058824	1.0177978932775	191.14117647058825	253.8695652173913	0	0.9999999719414174	blue	low
174	1	1.0	1699.0	267.0	190.4111111111111	1.0031095723536578	185.86666666666667	251.33333333333334	0	0.9999264670904907	blue	low
175	1	1.0	1709.0	200.0	198.1783625730994	1.0337428989845345	149.0233918128655	262.45454545454544	0	0.9999991146190859	blue	low
176	1	1.0	1739.0	254.0	184.44891640866874	1.0312637885659892	196.23219814241486	256.8666666666667	0	0.9999850536501609	blue	low
177	1	1.0	1742.0	162.0	214.32380952380953		198.45714285714286		0	0.9999997553534337	blue	low
178	1	1.0	1755.0	276.0	192.60526315789474	1.0282872620229573	202.3918128654971	256.67391304347825	0	0.9998183413670808	blue	low
179	1	1.0	1763.0	326.0	197.49318181818182	1.0528281586228097	186.6	263.45	0	0.986883002208045	blue	low
180	1	1.0	1765.0	109.0	186.64583333333334	1.0667025523706994	188.52777777777777	264.22222222222223	0	0.9999999997788063	blue	low
181	1	1.0	1774.0	130.0	201.90769230769232	1.0308874200126574	173.1948717948718	266.55	0	0.9999999938871404	blue	low
182	1	1.0	1778.0	350.0	178.65986394557822	1.0281299645070647	194.77551020408163	251.3913043478261	0	0.9836262173221227	blue	low
183	1	1.0	1781.0	144.0	186.71428571428572	1.0472934238416243	175.06190476190477	265.45454545454544	0	0.9999999965581647	blue	low
184	1	1.0	1785.0	322.0	194.14523809523808	0.9776808495965796	186.22380952380954	237.875	0	0.9927286150846263	blue	low
185	1	1.0	1787.0	230.0	197.29375	1.0311229636907528	179.58125	256.8636363636364	0	0.9999918598167532	blue	low
186	1	1.0	1788.0	209.0	188.02573529411765	1.0248054919908467	186.9889705882353	248.8	0	0.9999993652554682	blue	low
187	1	1.0	1798.0	171.0	217.29583333333332	1.0095012439284443	185.71666666666667	263.0	0	0.9999993614498144	blue	low
188	1	1.0	1799.0	271.0	203.09649122807016	1.0472838935142357	201.63742690058479	264.65	0	0.9996781091185181	blue	low
189	1	1.0	1821.0	307.0	229.08055555555555	1.0383182771760073	212.55833333333334	258.0	0	0.961914734038038	blue	low
190	1	1.0	1823.0	213.0	225.6851851851852	1.0530981067125644	204.47037037037038	271.93333333333334	0	0.9999692845368975	blue	low
191	1	1.0	1824.0	270.0	201.2	1.0551108226357035	181.10526315789474	267.625	0	0.9997484177100568	blue	low
192	1	1.0	1826.0	303.0	192.2846889952153	1.0497859775636642	178.9306220095694	256.85185185185185	0	0.9985732499456879	blue	low
193	1	1.0	1842.0	158.0	213.4152249134948	1.0245078103143752	152.8961937716263	284.9714285714286	0	0.9999998341821086	blue	low
194	1	1.0	1846.0	337.0	208.46190476190475	1.0437965120312804	204.0595238095238	264.0487804878049	0	0.929711594134791	blue	low
195	1	1.0	1854.0	279.0	197.69444444444446	0.9966803358719001	195.3972222222222	251.33333333333334	0	0.9996347853489507	blue	low
196	1	1.0	1885.0	206.0	186.91319444444446	1.0285716249750811	181.97222222222223	261.1333333333333	0	0.9999995523619283	blue	low
197	1	1.0	1899.0	239.0	192.7024221453287		197.72318339100346		0	0.9999895569079189	blue	low
198	1	1.0	1920.0	311.0	207.87566137566137	1.0316277585222549	204.28306878306879	255.83333333333334	0	0.9899932281152868	blue	low
199	1	1.0	1923.0	269.0	198.47222222222223	1.0601487133562637	182.76666666666668	256.9512195121951	0	0.9998180882776432	blue	low
200	1	1.0	1925.0	161.0	205.76442307692307	1.015386267823098	197.72115384615384	259.0	0	0.9999999032728379	blue	low
201	1	1.0	1929.0	264.0	184.7941176470588	1.0182426941455645	192.05882352941177	251.6	0	0.9999661299052297	blue	low
202	1	1.0	1935.0	310.0	236.94772727272726	1.0055344941530413	181.225	258.45238095238096	0	0.9199016252089196	blue	low
203	1	1.0	1957.0	142.0	175.93333333333334	1.0470262223748998	155.30833333333334	272.1333333333333	0	0.9999999991364703	blue	low
204	1	1.0	1958.0	331.0	205.02255639097746	1.0257338021494025	201.88220551378447	249.44444444444446	0	0.964859473444551	blue	low
205	1	1.0	1961.0	181.0	195.95555555555555		199.9777777777778		0	0.9999998361832328	blue	low
206	1	1.0	2008.0	172.0	231.17777777777778	0.9952978580990629	169.8037037037037	265.53125	0	0.9999975153594759	blue	low
207	1	1.0	2013.0	171.0	195.71428571428572	1.0377708895598963	187.46428571428572	253.83333333333334	0	0.9999999260888092	blue	low
208	1	1.0	2030.0	177.0	227.37394957983193	1.0532749428789034	192.84873949579833	271.1666666666667	0	0.9999974588700528	blue	low
209	1	1.0	2038.0	190.0	183.55833333333334	1.060031543012291	194.46666666666667	258.59090909090907	0	0.9999999102831176	blue	low
210	1	1.0	2039.0	208.0	202.09926470588235		192.8566176470588		0	0.9999975957669882	blue	low
211	1	1.0	2060.0	199.0	190.30882352941177	1.012269621234356	185.4485294117647	256.2083333333333	0	0.9999996313873756	blue	low
212	1	1.0	2062.0	271.0	203.8466819221968	1.0609898248264642	163.1807780320366	275.64912280701753	0	0.9996558539935613	blue	low
213	1	1.0	2073.0	239.0	244.69281045751634	1.0703862890184184	199.18300653594773	270.2647058823529	0	0.9990521189319871	blue	low
214	1	1.0	2090.0	274.0	233.03125	1.0539965231886017	198.0965909090909	266.2368421052632	0	0.9951994860932925	blue	low
215	1	1.0	2092.0	228.0	185.91118421052633	1.0596313881656199	187.42105263157896	263.55555555555554	0	0.999997743149151	blue	low
216	1	1.0	2095.0	169.0	195.87946428571428	0.9778891167859212	186.06696428571428	241.7058823529412	0	0.9999999355473953	blue	low
217	1	1.0	2106.0	344.0	183.7437641723356	1.0143523203238078	185.79138321995464	241.4375	0	0.9839375420560562	blue	low
218	1	1.0	2109.0	195.0	184.0	1.0232966400460464	189.9375	254.88888888888889	0	0.9999998607279296	blue	low
219	1	1.0	2119.0	138.0	198.92261904761904	0.9880632646971053	199.0	239.55555555555554	0	0.9999999918030458	blue	low
220	1	1.0	2128.0	199.0	179.44097222222223	1.0388202221780998	174.11458333333334	260.19354838709677	0	0.9999998828072074	blue	low
221	1	1.0	2133.0	264.0	189.9467787114846	1.05994449016758	183.3501400560224	260.90625	0	0.9999442832532618	blue	low
222	1	1.0	2155.0	323.0	195.1904761904762		196.3032581453634		0	0.9914125465947712	blue	low
223	1	1.0	2157.0	240.0	185.62345679012347	1.0461500910610015	183.49382716049382	257.9583333333333	0	0.9999943912301563	blue	low
224	1	1.0	2160.0	216.0	202.34948096885813	1.0497695852534563	186.85121107266437	260.34285714285716	0	0.9999954645905101	blue	low
225	1	1.0	2183.0	286.0	191.2953216374269	1.015355028028431	202.91520467836258	246.0952380952381	0	0.9996507334286571	blue	low
226	1	1.0	2185.0	207.0	189.81944444444446	1.0345580007459905	175.76388888888889	252.15	0	0.9999993469776493	blue	low
227	1	1.0	2198.0	244.0	228.17993079584775	1.0711019885402364	213.04498269896195	268.7894736842105	0	0.99963168602232	blue	low
228	1	1.0	2201.0	281.0	201.3859649122807	1.0309937555326119	203.1345029239766	254.38888888888889	0	0.999407386527528	blue	low
229	1	1.0	2203.0	305.0	206.8475	1.044073005892634	184.425	251.2941176470588	0	0.9941409427743799	blue	low
230	1	1.0	2208.0	311.0	214.802	1.0487714410297357	161.874	272.55555555555554	0	0.9825820524002608	blue	low
231	1	1.0	2244.0	279.0	225.57777777777778	1.0693141318182595	193.3138888888889	265.4736842105263	0	0.9961252367886398	blue	low
232	1	1.0	2260.0	293.0	209.76315789473685	1.0163440312446934	191.56315789473683	252.16666666666666	0	0.9969703480069481	blue	low
233	1	1.0	2265.0	292.0	199.60833333333332	1.0521331361957322	200.5638888888889	259.46666666666664	0	0.9988260564105316	blue	low
234	1	1.0	2284.0	241.0	203.54489164086687	1.0611267658621923	184.79876160990713	261.16	0	0.999965866215144	blue	low
235	1	1.0	2299.0	317.0	208.4		202.71842105263158		0	0.9836648017686639	blue	low
236	1	1.0	2302.0	148.0	218.26153846153846	1.013991769547325	190.55384615384617	254.1	0	0.9999998735150291	blue	low
237	1	1.0	2306.0	232.0	188.71626297577853	1.0018084310301822	190.28719723183391	237.41379310344828	0	0.9999959086770442	blue	low
238	1	1.0	2311.0	110.0	189.94405594405595		185.30769230769232		0	0.9999999996507949	blue	low
239	1	1.0	2312.0	196.0	184.30514705882354	1.0057360375721678	177.52573529411765	247.66666666666666	0	0.9999998443967911	blue	low
240	1	1.0	2318.0	197.0	211.05185185185186	1.026353789902524	178.9777777777778	250.95833333333334	0	0.9999975307769254	blue	low
241	1	2.0	5.0	291.0	186.52463768115942	1.0473633579664325	188.00289855072464	231.97435897435898	0	0.9996692023901873	blue	low
242	1	2.0	9.0	275.0	213.42105263157896	1.0043545126229028	187.37770897832817	221.0	0	0.9989322282704524	blue	low
243	1	2.0	21.0	179.0	212.14903846153845	1.0068950598050785	193.6875	226.47058823529412	0	0.9999992913599918	blue	low
244	1	2.0	25.0	238.0	195.37908496732027	1.0266080177968986	171.27124183006535	225.61111111111111	0	0.9999874704085828	blue	low
245	1	2.0	28.0	259.0	186.7549019607843	1.010257692497654	185.1045751633987	220.83333333333334	0	0.9999722714931506	blue	low
246	1	2.0	42.0	259.0	203.87134502923976	1.0055177884585413	172.40350877192984	228.79166666666666	0	0.9998615819838698	blue	low
247	1	2.0	53.0	150.0	182.98319327731093	1.084871315964418	145.24789915966386	248.33333333333334	0	0.9999999963682384	blue	low
248	1	2.0	54.0	248.0	188.030959752322	1.042759635534709	174.6439628482972	236.20833333333334	0	0.9999866909659761	blue	low
249	1	2.0	60.0	250.0	232.42105263157896	1.0451712025233961	175.92879256965944	236.54166666666666	0	0.9991960004269969	blue	low
250	1	2.0	83.0	197.0	221.625	1.037524109110948	170.8933823529412	244.25	0	0.9999934166103203	blue	low
251	1	2.0	97.0	194.0	184.85833333333332	0.9992104577717001	181.875	224.83333333333334	0	0.999999858951701	blue	low
252	1	2.0	104.0	194.0	184.39166666666668	1.0124310663687561	177.05	221.58333333333334	0	0.999999865768242	blue	low
253	1	2.0	120.0	312.0	199.03095238095239	0.9659390705832067	169.42619047619047	220.66666666666666	0	0.9948509261989967	blue	low
254	1	2.0	138.0	245.0	179.9703947368421	0.9880196508510666	181.98355263157896	223.26666666666668	0	0.9999953065257198	blue	low
255	1	2.0	139.0	262.0	222.38390092879257	1.0188478052487988	188.54179566563468	236.66666666666666	0	0.9991419152028793	blue	low
256	1	2.0	140.0	243.0	221.6327160493827	1.0263527060280073	173.13888888888889	236.26923076923077	0	0.9998020672815928	blue	low
257	1	2.0	143.0	224.0	198.9	1.05454902814143	158.40882352941176	250.93023255813952	0	0.9999940031598138	blue	low
258	1	2.0	151.0	277.0	191.5672514619883	1.0405262606326307	178.08479532163742	228.25	0	0.9998217940107892	blue	low
259	1	2.0	154.0	208.0	197.13148788927336	1.0427199430013014	168.7750865051903	243.91666666666666	0	0.9999985246524558	blue	low
260	1	2.0	157.0	280.0	222.6590909090909	0.9752733018350083	173.14141414141415	239.13333333333333	0	0.9966922049560708	blue	low
261	1	2.0	160.0	256.0	196.3918128654971	1.0424812045657348	172.7251461988304	239.24242424242425	0	0.9999447678564803	blue	low
262	1	2.0	161.0	143.0	189.890625	1.0162300891421892	171.78125	233.75	0	0.999999995474921	blue	low
263	1	2.0	164.0	180.0	210.06920415224914	1.0581617249857378	154.21799307958477	259.24242424242425	0	0.9999993755631809	blue	low
264	1	2.0	179.0	255.0	216.96604938271605	0.9917925794574358	179.679012345679	226.55555555555554	0	0.9996759815981923	blue	low
265	1	2.0	198.0	142.0	212.59774436090225	1.0415732063296972	134.19924812030075	260.0869565217391	0	0.9999999539896394	blue	low
266	1	2.0	212.0	239.0	199.29738562091504	1.0236667190035065	180.3954248366013	236.22222222222223	0	0.9999803229001594	blue	low
267	1	2.0	224.0	319.0	215.71904761904761	1.0010756561799372	180.31190476190477	237.62857142857143	0	0.9665111577287708	blue	low
268	1	2.0	314.0	152.0	224.77948717948718	1.0457281705075405	182.7025641025641	244.44444444444446	0	0.9999996815030247	blue	low
269	1	2.0	320.0	221.0	233.08169934640523	1.014124785597297	178.77124183006535	250.83333333333334	0	0.9998967005185002	blue	low
270	1	2.0	336.0	274.0	222.90238095238095	1.1081571665744328	160.24761904761905	270.6	0	0.9978314383053724	blue	low
271	1	2.0	342.0	273.0	184.5361111111111	1.0334082690330908	180.16944444444445	244.6551724137931	0	0.9999331076597996	blue	low
272	1	2.0	363.0	315.0	207.4987468671679	1.0426934075628975	186.93483709273184	245.69444444444446	0	0.9869130367645085	blue	low
273	1	2.0	428.0	297.0	210.4611528822055	1.0504572957552138	175.1704260651629	245.74285714285713	0	0.9956646240933356	blue	low
274	1	2.0	436.0	252.0	217.9327485380117	1.1043549274770537	181.23391812865498	269.2857142857143	0	0.9997185125478958	blue	low
275	1	2.0	439.0	161.0	209.40333333333334	0.9981635771326434	142.05333333333334	264.3	0	0.9999998604757865	blue	low
276	1	2.0	441.0	189.0	200.78571428571428	1.04065485495918	179.61111111111111	248.15	0	0.9999995054654566	blue	low
277	1	2.0	453.0	238.0	224.82698961937717	1.0343801589434483	194.59861591695503	243.8235294117647	0	0.99982060824716	blue	low
278	1	2.0	454.0	127.0	207.30803571428572	1.0109279407993552	144.88839285714286	257.9	0	0.9999999913838629	blue	low
279	1	2.0	459.0	261.0	200.67105263157896	1.0256263562832906	166.27894736842106	247.56666666666666	0	0.9998794840886623	blue	low
280	1	2.0	463.0	286.0	211.15608465608466	1.097387637611526	183.8068783068783	265.77777777777777	0	0.9979873895897131	blue	low
281	1	2.0	471.0	263.0	217.0701754385965	1.0929563664111548	183.76900584795322	259.35	0	0.9994067903482576	blue	low
282	1	2.0	480.0	250.0	190.71345029239765	1.0303485592175057	179.5906432748538	251.97368421052633	0	0.9999797956897443	blue	low
283	1	2.0	482.0	237.0	227.09926470588235	1.0273948256261127	207.9485294117647	244.46153846153845	0	0.9997982960175003	blue	low
284	1	2.0	488.0	319.0	228.48072562358277	1.0328658838200868	181.48072562358277	258.28125	0	0.9165352826089256	blue	low
285	1	2.0	511.0	177.0	206.47794117647058		163.375		0	0.9999996502910314	blue	low
286	1	2.0	516.0	270.0	200.78446115288222	1.0567109053072588	168.42105263157896	260.92105263157896	0	0.9997576791177336	blue	low
287	1	2.0	518.0	261.0	194.43962848297213	1.0291255276683682	196.09907120743034	249.0	0	0.9999323942945985	blue	low
288	1	2.0	544.0	177.0	184.24107142857142	1.0441713110403397	185.66964285714286	244.375	0	0.9999999652059307	blue	low
289	1	2.0	545.0	277.0	220.9217391304348	1.0498193059474603	158.35434782608695	273.95348837209303	0	0.9976946503178421	blue	low
290	1	2.0	549.0	206.0	219.55882352941177	1.0222256487069916	185.25	249.5	0	0.9999893603818457	blue	low
291	1	2.0	562.0	277.0	225.30075187969925	1.0118951554996929	173.9248120300752	252.94230769230768	0	0.9967256529665315	blue	low
292	1	2.0	565.0	224.0	209.58680555555554	1.0220240123469162	190.59027777777777	249.95	0	0.9999835410622041	blue	low
293	1	2.0	582.0	218.0	210.22837370242215	1.0528320520870802	181.80276816608998	252.7058823529412	0	0.9999888891887696	blue	low
294	1	2.0	591.0	263.0	189.0803324099723	1.0278913936688925	179.91135734072023	253.03333333333333	0	0.9999525596667408	blue	low
295	1	2.0	593.0	329.0	223.93650793650792	1.070739071003988	182.24716553287982	260.11538461538464	0	0.8803610285113829	blue	low
296	1	2.0	595.0	241.0	203.25816993464053	1.0496551775723304	189.36928104575162	251.03846153846155	0	0.9999667622328963	blue	low
297	1	2.0	597.0	203.0	190.92549019607844	1.0145318266123635	190.8862745098039	243.11111111111111	0	0.9999994640748235	blue	low
298	1	2.0	603.0	297.0	217.35526315789474	1.0481108006317579	195.98684210526315	261.42424242424244	0	0.9924087932357919	blue	low
299	1	2.0	605.0	203.0	213.00367647058823	0.985908041779613	182.4889705882353	241.22222222222223	0	0.9999953424306726	blue	low
300	1	2.0	609.0	189.0	179.91764705882352	1.0113925876075565	171.41176470588235	233.77777777777777	0	0.9999999440112857	blue	low
301	1	2.0	614.0	294.0	206.66481994459835	1.0801742460033918	190.76731301939057	250.35897435897436	0	0.9974838006258132	blue	low
302	1	2.0	628.0	365.0	191.78138528138527	1.013875522193148	191.85497835497836	245.84615384615384	0	0.8568100298436827	blue	low
303	1	2.0	646.0	234.0	189.54489164086687	1.0315007037297679	179.13931888544892	253.96875	0	0.999994807783415	blue	low
304	1	2.0	656.0	222.0	197.08668730650155	0.9931964870959201	171.45201238390092	247.96296296296296	0	0.9999956879555002	blue	low
305	1	2.0	657.0	227.0	202.83660130718954	1.0350326524677427	182.26470588235293	253.83333333333334	0	0.9999890065212298	blue	low
306	1	2.0	682.0	291.0	205.7275	1.0506455881380896	179.27	257.15384615384613	0	0.9981486938332286	blue	low
307	1	2.0	688.0	186.0	240.775	1.0313582194200266	194.45833333333334	257.7826086956522	0	0.999984275789614	blue	low
308	1	2.0	717.0	190.0	211.1153846153846	1.0111632809505557	193.85470085470087	241.2	0	0.9999985330085983	blue	low
309	1	2.0	720.0	332.0	214.3095238095238	1.0768276686293943	187.4595238095238	253.025	0	0.9241786433295249	blue	low
310	1	2.0	728.0	223.0	203.32894736842104	1.052156508439247	182.57894736842104	260.4166666666667	0	0.9999915075178811	blue	low
311	1	2.0	730.0	206.0	190.56640625	1.0247582330009262	192.859375	245.25	0	0.9999993478274312	blue	low
312	1	2.0	768.0	187.0	226.1017543859649	1.0326117159903017	173.39649122807018	271.65384615384613	0	0.9999952816084231	blue	low
313	1	2.0	772.0	182.0	202.2563025210084	1.0063246651941975	190.93697478991598	251.11764705882354	0	0.9999996643071287	blue	low
314	1	2.0	775.0	200.0	230.1733746130031	1.0337019877447318	157.42105263157896	261.0	0	0.9999824919404221	blue	low
315	1	2.0	778.0	174.0	196.98660714285714	0.9984861151645449	192.32142857142858	247.2608695652174	0	0.9999998937126179	blue	low
316	1	2.0	781.0	201.0	221.9558823529412		185.96691176470588		0	0.9999908818990801	blue	low
317	1	2.0	792.0	292.0	221.8527777777778		203.53333333333333		0	0.9925031378748523	blue	low
318	1	2.0	798.0	165.0	204.4037037037037	1.0343457765345716	157.04074074074074	264.2068965517241	0	0.9999998858234219	blue	low
319	1	2.0	806.0	214.0	200.45955882352942	0.9706325448533584	195.91544117647058	242.0	0	0.9999967576459172	blue	low
320	1	2.0	807.0	192.0	206.29583333333332	1.029735930541185	197.95833333333334	254.33333333333334	0	0.999998928906045	blue	low
321	1	2.0	813.0	180.0	225.95634920634922	1.0428074300798995	177.13095238095238	256.82758620689657	0	0.9999972153135873	blue	low
322	1	2.0	819.0	291.0	189.88611111111112	1.0341906882762528	196.63611111111112	250.72413793103448	0	0.9995478302086371	blue	low
323	1	2.0	820.0	302.0	201.92731829573935	1.042906204474313	189.26817042606515	259.64516129032256	0	0.9969192996409666	blue	low
324	1	2.0	825.0	246.0	202.7280701754386	1.0298968734117029	178.6549707602339	254.96296296296296	0	0.9999536782880473	blue	low
325	1	2.0	839.0	266.0	186.97058823529412	1.0317023582228184	189.29117647058823	248.88	0	0.9999510712209649	blue	low
326	1	2.0	848.0	302.0	201.4431818181818	1.0550415716708692	150.4469696969697	275.1041666666667	0	0.9970447811639708	blue	low
327	1	2.0	857.0	216.0	248.2		205.82962962962964		0	0.9997574620924911	blue	low
328	1	2.0	866.0	254.0	187.44444444444446	1.0382933459401962	179.78362573099415	251.0	0	0.999979930595782	blue	low
329	1	2.0	867.0	147.0	194.19196428571428	1.0447934533125978	168.18303571428572	265.65384615384613	0	0.9999999901386882	blue	low
330	1	2.0	895.0	229.0	213.7993079584775	1.0053605432812536	199.00346020761245	252.27777777777777	0	0.9999648189674154	blue	low
331	1	2.0	905.0	337.0	196.86428571428573		196.5690476190476		0	0.9714740634074013	blue	low
332	1	2.0	909.0	341.0	211.57792207792207	1.0365813444132062	188.6861471861472	263.54901960784315	0	0.884624766538276	blue	low
333	1	2.0	913.0	230.0	224.16339869281046	1.0419349203284327	186.96732026143792	258.1904761904762	0	0.9999059091093643	blue	low
334	1	2.0	923.0	155.0	220.05641025641026	1.0103441391530033	197.47179487179488	250.68421052631578	0	0.9999997467555258	blue	low
335	1	2.0	926.0	222.0	188.30795847750866	1.041185731127913	186.93425605536333	252.11111111111111	0	0.99999819914467	blue	low
336	1	2.0	932.0	161.0	206.72857142857143	1.0043762732027233	193.38571428571427	253.22222222222223	0	0.9999998933567656	blue	low
337	1	2.0	937.0	204.0	228.30196078431374	1.0505531538388975	201.0078431372549	262.14285714285717	0	0.9999800665845148	blue	low
338	1	2.0	947.0	180.0	190.4		193.0888888888889		0	0.9999999150413342	blue	low
339	1	2.0	959.0	178.0	174.8235294117647	1.045471094333838	174.73333333333332	260.17391304347825	0	0.9999999866639017	blue	low
340	1	2.0	979.0	221.0	240.0421052631579		194.61052631578949		0	0.9998177847640264	blue	low
341	1	2.0	988.0	223.0	209.30526315789473	1.0144110780130424	194.66666666666666	252.0	0	0.9999851289365409	blue	low
342	1	2.0	1000.0	156.0	206.75714285714287	1.01780148865178	183.95238095238096	251.77777777777777	0	0.99999992677881	blue	low
343	1	2.0	1011.0	227.0	192.00735294117646	1.0232862190812722	204.4375	249.9	0	0.9999961512620804	blue	low
344	1	2.0	1029.0	224.0	198.7058823529412	1.02716237852329	185.74183006535947	260.25	0	0.9999941146909944	blue	low
345	1	2.0	1059.0	192.0	219.65833333333333	0.9965847204701392	203.7375	253.92857142857142	0	0.9999962017892082	blue	low
346	1	2.0	1063.0	259.0	179.8859649122807	1.0382854671280277	183.69005847953215	251.1	0	0.9999859398856533	blue	low
347	1	2.0	1065.0	170.0	202.13725490196077	1.0207040217668566	169.83137254901962	259.42105263157896	0	0.9999998672722387	blue	low
348	1	2.0	1068.0	197.0	224.57983193277312		206.27731092436974		0	0.9999914117890718	blue	low
349	1	2.0	1086.0	235.0	232.61111111111111	1.0274645659326753	198.04248366013073	264.03333333333336	0	0.9997253431121116	blue	low
350	1	2.0	1100.0	223.0	176.20701754385965	1.0514551705897912	191.6561403508772	256.42105263157896	0	0.9999994444627125	blue	low
351	1	2.0	1103.0	178.0	227.42083333333332	1.040648116758373	193.48333333333332	269.6333333333333	0	0.999997253995935	blue	low
352	1	2.0	1116.0	296.0	199.78157894736842	1.0411851628346167	192.45	256.45454545454544	0	0.9983814462571985	blue	low
353	1	2.0	1122.0	199.0	197.8190789473684	1.0446795074202715	160.54605263157896	254.5	0	0.9999992090192793	blue	low
354	1	2.0	1128.0	214.0	199.54044117647058	1.0278011218835619	196.2941176470588	255.83333333333334	0	0.9999970353540134	blue	low
355	1	2.0	1134.0	343.0	199.3764172335601	1.0290347954239978	192.140589569161	253.56666666666666	0	0.9457682545447952	blue	low
356	1	2.0	1142.0	336.0	203.33913043478262	1.0429747506255327	180.9673913043478	256.72549019607845	0	0.9556099770354697	blue	low
357	1	2.0	1144.0	294.0	213.91412742382272	1.0465417191758741	203.47645429362882	260.65	0	0.9953977703856838	blue	low
358	1	2.0	1170.0	206.0	225.06985294117646	1.0271079876677842	193.61764705882354	262.1666666666667	0	0.9999826043000462	blue	low
359	1	2.0	1174.0	212.0	175.625		190.33823529411765		0	0.999999782206834	blue	low
360	1	2.0	1180.0	217.0	230.30065359477123	1.0368164425494697	179.26143790849673	260.54285714285714	0	0.9999388352702474	blue	low
361	1	2.0	1202.0	152.0	190.4493927125506	1.0022393324948617	156.78137651821862	255.25	0	0.9999999903132171	blue	low
362	1	2.0	1208.0	234.0	204.89236111111111	1.0314275237856303	202.11805555555554	255.72	0	0.999977285979257	blue	low
363	1	2.0	1222.0	234.0	217.2037037037037	1.056058303398729	186.26543209876544	271.77777777777777	0	0.9999308117341961	blue	low
364	1	2.0	1241.0	249.0	180.28070175438597	1.0352842561647548	180.55847953216374	255.84	0	0.9999933571924137	blue	low
365	1	2.0	1249.0	148.0	218.5879120879121	0.9407368173258004	198.0989010989011	230.0	0	0.9999998694134288	blue	low
366	1	2.0	1260.0	206.0	222.28125	1.0436409067141392	197.58203125	254.68965517241378	0	0.9999864143687491	blue	low
367	1	2.0	1266.0	205.0	206.96666666666667	1.015036598117811	185.17407407407407	247.21052631578948	0	0.9999969393141296	blue	low
368	1	2.0	1284.0	311.0	208.1775	1.0521802450724773	194.545	261.69444444444446	0	0.9897436078980153	blue	low
369	1	2.0	1293.0	283.0	196.0388888888889	1.0645818479021008	193.5611111111111	261.05555555555554	0	0.9995724457309186	blue	low
370	1	2.0	1295.0	277.0	213.88235294117646	1.02221497963021	206.74117647058824	258.88	0	0.998710687472711	blue	low
371	1	2.0	1307.0	239.0	178.65686274509804	0.9927984468576775	187.8856209150327	238.88888888888889	0	0.9999974473710403	blue	low
372	1	2.0	1322.0	266.0	197.88011695906434	1.0144161659007895	189.20760233918128	246.33333333333334	0	0.9998631484129753	blue	low
373	1	2.0	1342.0	210.0	181.75432525951558		174.1349480968858		0	0.9999996427984285	blue	low
374	1	2.0	1359.0	160.0	200.26041666666666	1.0181006510405048	206.38541666666666	251.88888888888889	0	0.9999999490480724	blue	low
375	1	2.0	1362.0	286.0	177.58171745152356	1.0473332750606563	194.76454293628808	256.16129032258067	0	0.9999052705605751	blue	low
376	1	2.0	1371.0	278.0	212.66666666666666	1.032632090680938	199.55847953216374	252.5625	0	0.9987456893312269	blue	low
377	1	2.0	1372.0	282.0	228.5157894736842	1.0785460600503758	185.47894736842105	267.55555555555554	0	0.9939364317182499	blue	low
378	1	2.0	1378.0	207.0	189.23828125		199.3046875		0	0.9999993847658085	blue	low
379	1	2.0	1379.0	191.0	223.9140625	1.0715647665523242	188.265625	267.09090909090907	0	0.9999948004968868	blue	low
380	1	2.0	1380.0	310.0	199.3968253968254	1.0369860211174673	194.05555555555554	245.11111111111111	0	0.9954386912265079	blue	low
381	1	2.0	1394.0	178.0	217.62946428571428	0.9891396527924556	200.10714285714286	249.22222222222223	0	0.9999988897891575	blue	low
382	1	2.0	1398.0	257.0	197.03405572755418	1.0321061994709586	197.8173374613003	255.325	0	0.9999366512988959	blue	low
383	1	2.0	1400.0	205.0	188.33333333333334	1.0117067400900037	192.85882352941175	242.47058823529412	0	0.9999995204025001	blue	low
384	1	2.0	1419.0	265.0	235.84722222222223	0.9906752605926731	189.81944444444446	255.73333333333332	0	0.9968910218116561	blue	low
385	1	2.0	1424.0	171.0	195.09047619047618	1.0636755280025219	195.82857142857142	254.66666666666666	0	0.9999999307523673	blue	low
386	1	2.0	1425.0	165.0	204.82805429864254	1.0483180271819075	190.6108597285068	266.1578947368421	0	0.9999998808025943	blue	low
387	1	2.0	1428.0	233.0	198.7058823529412	1.0556595379092386	185.98039215686273	256.4347826086956	0	0.9999882598878306	blue	low
388	1	2.0	1441.0	185.0	197.09926470588235	1.0615238388820387	172.52205882352942	266.6	0	0.9999997493467715	blue	low
389	1	2.0	1449.0	198.0	204.70555555555555	1.0223446897126198	145.24166666666667	268.9142857142857	0	0.9999985533682755	blue	low
390	1	2.0	1455.0	179.0	214.93777777777777	1.0807096410093884	199.09333333333333	268.27777777777777	0	0.9999990736638856	blue	low
391	1	2.0	1463.0	254.0	186.9579831932773	1.0418504742166161	179.27450980392157	260.7560975609756	0	0.9999808637466827	blue	low
392	1	2.0	1468.0	186.0	195.18333333333334	1.0148284719267557	195.44166666666666	255.55555555555554	0	0.9999997775143042	blue	low
393	1	2.0	1475.0	269.0	187.6759002770083	1.057605782117557	186.28254847645428	263.0416666666667	0	0.9999338143816908	blue	low
394	1	2.0	1476.0	176.0	215.075	1.0061168031569063	182.7125	250.52941176470588	0	0.9999992500436724	blue	low
395	1	2.0	1482.0	336.0	178.75	1.0317257922320962	187.86818181818182	253.3684210526316	0	0.9944855563046038	blue	low
396	1	2.0	1499.0	305.0	207.5690476190476	1.0211655889196969	184.15238095238095	258.219512195122	0	0.9937792495986539	blue	low
397	1	2.0	1503.0	150.0	222.86263736263737	1.031967550129673	207.87362637362637	258.9583333333333	0	0.9999997710124773	blue	low
398	1	2.0	1510.0	166.0	211.42380952380952	0.9769671529848949	197.26666666666668	244.11111111111111	0	0.999999751516168	blue	low
399	1	2.0	1520.0	131.0	210.5054945054945	1.026766017275665	182.8956043956044	259.94444444444446	0	0.999999983748202	blue	low
400	1	2.0	1530.0	226.0	201.02727272727273	1.0490010485447898	175.4181818181818	267.07142857142856	0	0.9999914250115297	blue	low
401	1	2.0	1553.0	190.0	220.1640625	1.0401392056810967	186.44921875	260.2	0	0.9999965695904992	blue	low
402	1	2.0	1557.0	328.0	208.57619047619048	1.0451143717382294	198.00238095238095	263.56410256410254	0	0.9627763902075616	blue	low
403	1	2.0	1562.0	312.0	205.7891304347826	1.023439306637236	169.72608695652173	255.16326530612244	0	0.9909119895023311	blue	low
404	1	2.0	1584.0	308.0	233.86363636363637	1.0895257052098202	179.23863636363637	275.5348837209302	0	0.9429976721005967	blue	low
405	1	2.0	1587.0	220.0	191.01388888888889	1.0494330776694216	190.50694444444446	259.96666666666664	0	0.9999979752075596	blue	low
406	1	2.0	1605.0	245.0	180.71637426900585	1.0384463622436046	173.74561403508773	250.44444444444446	0	0.9999949363084136	blue	low
407	1	2.0	1609.0	248.0	255.44862155388472	1.069615914769189	165.72932330827066	281.09615384615387	0	0.9960771823449523	blue	low
408	1	2.0	1616.0	324.0	209.56428571428572	1.0643510109728458	193.55714285714285	265.4193548387097	0	0.9699807375351197	blue	low
409	1	2.0	1627.0	240.0	222.64832535885168	1.0380811268472907	156.22966507177034	281.5238095238095	0	0.9998271251356254	blue	low
410	1	2.0	1632.0	255.0	195.77777777777777	1.0480812460353142	196.0493827160494	259.6551724137931	0	0.999951732007299	blue	low
411	1	2.0	1638.0	151.0	209.38666666666666	1.0374687053565115	171.06666666666666	263.2105263157895	0	0.9999999345068303	blue	low
412	1	2.0	1641.0	186.0	191.9485294117647	1.0238368387507968	173.7389705882353	259.0967741935484	0	0.9999998407808433	blue	low
413	1	2.0	1646.0	229.0	228.9889705882353	1.0348288589435564	213.6691176470588	261.55555555555554	0	0.9998684670131652	blue	low
414	1	2.0	1655.0	189.0	209.01953125	1.0565226583973502	184.76953125	263.0	0	0.9999988879989009	blue	low
415	1	2.0	1661.0	321.0	215.75	1.0647523414730766	193.79761904761904	267.825	0	0.9612364348687541	blue	low
416	1	2.0	1684.0	313.0	207.30714285714285	1.0388901957130399	187.63571428571427	260.3421052631579	0	0.9889046464705253	blue	low
417	1	2.0	1700.0	208.0	194.4640522875817	1.0361875935689644	171.7516339869281	260.5925925925926	0	0.9999988696853077	blue	low
418	1	2.0	1713.0	212.0	177.67708333333334	1.0496992070002735	175.71875	249.0	0	0.999999728584164	blue	low
419	1	2.0	1724.0	228.0	222.21785714285716	1.0237749584464222	197.09285714285716	247.0	0	0.9999313357226075	blue	low
420	1	2.0	1729.0	266.0	182.91812865497076	1.035015775772461	189.859649122807	252.05555555555554	0	0.9999670223948184	blue	low
421	1	2.0	1775.0	239.0	233.01315789473685	1.0532682926829269	198.3421052631579	263.3170731707317	0	0.9996206105131674	blue	low
422	1	2.0	1777.0	223.0	178.97923875432525	1.0610603731588324	190.30103806228374	259.62068965517244	0	0.999999255624571	blue	low
423	1	2.0	1782.0	251.0	196.8808864265928	1.024506412067844	175.8781163434903	258.1219512195122	0	0.9999606417521629	blue	low
424	1	2.0	1783.0	325.0	221.9069264069264	1.0448892231518911	182.66450216450215	269.6818181818182	0	0.9199798209812075	blue	low
425	1	2.0	1787.0	241.0	209.62848297213623	1.02396383891232	185.79566563467492	254.6	0	0.9999404553275527	blue	low
426	1	2.0	1812.0	257.0	227.52645502645504	1.0567789905842324	179.14285714285714	276.18918918918916	0	0.9990958902237324	blue	low
427	1	2.0	1841.0	251.0	209.4611528822055	1.0373176373399422	165.39097744360902	270.9111111111111	0	0.9998753040776405	blue	low
428	1	2.0	1842.0	213.0	237.0514705882353	1.0746388017070225	197.85294117647058	267.94736842105266	0	0.9999196129732166	blue	low
429	1	2.0	1845.0	265.0	194.73374613003097	1.0513451368785758	201.76160990712074	256.6578947368421	0	0.999905357880785	blue	low
430	1	2.0	1854.0	211.0	211.44485294117646	1.0139097505845733	192.6433823529412	251.31034482758622	0	0.9999926549771301	blue	low
431	1	2.0	1860.0	158.0	205.03571428571428	1.0366513389234515	179.10714285714286	262.5	0	0.9999999284838087	blue	low
432	1	2.0	1865.0	172.0	211.83928571428572	1.0294957345810003	188.09375	251.66666666666666	0	0.999999593634473	blue	low
433	1	2.0	1880.0	258.0	217.6578947368421	1.0255844884753071	193.2251461988304	262.14285714285717	0	0.9995702961954575	blue	low
434	1	2.0	1882.0	261.0	197.83024691358025	1.0273331873204674	198.9506172839506	252.8235294117647	0	0.9999072207141465	blue	low
435	1	2.0	1890.0	255.0	207.20555555555555	1.0836323104253023	182.5388888888889	276.53333333333336	0	0.9998620789914713	blue	low
436	1	2.0	1899.0	300.0	225.5185185185185		196.67460317460316		0	0.9822027484647469	blue	low
437	1	2.0	1908.0	278.0	193.4138888888889	1.0536208190247722	185.88888888888889	252.45833333333334	0	0.9997714249888605	blue	low
438	1	2.0	1910.0	262.0	213.07647058823528		195.5441176470588		0	0.999608516298558	blue	low
439	1	2.0	1931.0	199.0	212.86274509803923	1.0417229133351333	198.1450980392157	264.0	0	0.9999965951801447	blue	low
440	1	2.0	1936.0	282.0	201.26944444444445	1.048502813664104	185.55833333333334	247.73333333333332	0	0.9993669434538771	blue	low
441	1	2.0	1955.0	259.0	214.52941176470588	1.0106255616192168	208.5718954248366	248.91666666666666	0	0.9996455927094628	blue	low
442	1	2.0	1985.0	191.0	211.23949579831933	1.0578710644677662	202.2689075630252	264.7826086956522	0	0.9999983994872538	blue	low
443	1	2.0	1991.0	238.0	237.55902777777777	1.0372751524544048	207.41319444444446	259.6111111111111	0	0.9994924205000929	blue	low
444	1	2.0	1995.0	247.0	194.67182662538698	1.013013895842142	186.55417956656348	246.85714285714286	0	0.9999765548407643	blue	low
445	1	2.0	2005.0	327.0	211.01	1.0560292544294028	203.59	261.06976744186045	0	0.9582791567212056	blue	low
446	1	2.0	2006.0	145.0	207.46785714285716	1.037517972943788	134.48928571428573	266.8918918918919	0	0.9999999657748996	blue	low
447	1	2.0	2018.0	197.0	180.73529411764707	1.0561902423051737	178.11029411764707	257.53333333333336	0	0.9999998849862979	blue	low
448	1	2.0	2030.0	233.0	194.6439628482972	1.0238757108650105	180.44582043343652	255.28125	0	0.9999920671051284	blue	low
449	1	2.0	2038.0	217.0	225.5183823529412	1.028806947817767	197.15073529411765	253.73333333333332	0	0.9999593792075263	blue	low
450	1	2.0	2043.0	237.0	210.86666666666667	1.082979378270237	206.91228070175438	267.77777777777777	0	0.9999507420082508	blue	low
451	1	2.0	2066.0	220.0	215.87333333333333	1.0275489072338742	187.57	261.57894736842104	0	0.9999783676297365	blue	low
452	1	2.0	2075.0	210.0	231.9264705882353	1.0345018905145487	194.1764705882353	259.5	0	0.9999578421254499	blue	low
453	1	2.0	2089.0	346.0	189.94805194805195	1.0650759033202077	184.71861471861473	260.15384615384613	0	0.9682783964452607	blue	low
454	1	2.0	2091.0	258.0	194.4777777777778	1.025482282015141	176.87777777777777	252.52173913043478	0	0.9999461820853728	blue	low
455	1	2.0	2094.0	293.0	197.04481792717087	1.0434571597708404	201.59383753501402	255.73333333333332	0	0.9989899807196225	blue	low
456	1	2.0	2098.0	165.0	199.69921875	1.0303934745941388	161.84375	257.21875	0	0.9999999294945823	blue	low
457	1	2.0	2108.0	138.0	197.46274509803922	1.0190723134543358	141.54901960784315	265.55555555555554	0	0.9999999929915226	blue	low
458	1	2.0	2109.0	218.0	226.52631578947367	1.0175335635352833	172.97832817337462	260.22222222222223	0	0.9999523105064342	blue	low
459	1	2.0	2114.0	185.0	193.06574394463667	1.0573375285782194	163.34948096885813	266.9142857142857	0	0.9999998345107416	blue	low
460	1	2.0	2128.0	299.0	183.765	1.0449991180102312	182.81	254.8	0	0.999522167311088	blue	low
461	1	2.0	2138.0	143.0	191.63690476190476		204.96428571428572		0	0.9999999945189799	blue	low
462	1	2.0	2139.0	231.0	198.53979238754326	1.0148130695507438	197.8477508650519	250.72413793103448	0	0.9999900892298588	blue	low
463	1	2.0	2153.0	279.0	201.41666666666666		191.9777777777778		0	0.9994899185919042	blue	low
464	1	2.0	2166.0	286.0	191.04986149584488	1.0465830183925422	193.85595567867037	255.46666666666667	0	0.9996585629510659	blue	low
465	1	2.0	2167.0	185.0	193.025	1.0085869645449401	186.62916666666666	244.0	0	0.9999998352089261	blue	low
466	1	2.0	2195.0	239.0	188.41176470588235	1.032329203269523	193.72318339100346	241.04166666666666	0	0.9999931504927003	blue	low
467	1	2.0	2209.0	219.0	209.159169550173	1.0177986623785886	186.13148788927336	249.57142857142858	0	0.9999891517469583	blue	low
468	1	2.0	2221.0	218.0	189.00347222222223	1.0740469879812389	188.15625	264.4642857142857	0	0.9999985851719203	blue	low
469	1	2.0	2252.0	220.0	228.13622291021673	1.0446238910408596	175.09597523219813	266.8125	0	0.9999366253709052	blue	low
470	1	2.0	2262.0	192.0	188.64166666666668	1.0219816531860326	189.04583333333332	240.95	0	0.9999998202642538	blue	low
471	1	2.0	2266.0	139.0	230.1978021978022		189.75824175824175		0	0.9999997951882996	blue	low
472	1	2.0	2280.0	234.0	189.73529411764707	1.042471862391166	185.9738562091503	251.74358974358975	0	0.999994708704253	blue	low
473	1	2.0	2292.0	210.0	191.30103806228374	1.050576449670887	176.8892733564014	253.48648648648648	0	0.9999990410715999	blue	low
474	1	2.0	2302.0	194.0	223.1890756302521	1.0628719149351282	199.72268907563026	259.4166666666667	0	0.99999392408677	blue	low
475	1	2.0	2306.0	219.0	198.840625	1.0413252202525605	173.2875	263.22222222222223	0	0.9999959369938918	blue	low
476	1	2.0	2325.0	303.0	216.8804347826087	1.0279337940224043	190.8913043478261	237.79166666666666	0	0.9886167446503905	blue	low
477	1	2.0	2327.0	275.0	218.03529411764706	1.0723483283626576	201.22058823529412	264.27777777777777	0	0.9984302092302995	blue	low
478	1	2.0	2333.0	334.0	194.23593073593074	1.067899668254908	172.1991341991342	253.64285714285714	0	0.9816883347835225	blue	low
479	1	2.0	2341.0	197.0	228.30980392156863	1.0281994924317954	190.9607843137255	253.5	0	0.9999880486576197	blue	low
480	1	2.0	2345.0	305.0	208.5842105263158	1.055168841023845	195.1236842105263	255.5	0	0.9932349499898959	blue	low
481	1	2.0	2351.0	349.0	188.2108843537415	1.0290201063287083	185.85034013605443	241.41666666666666	0	0.9655808729197561	blue	low
482	1	2.0	2353.0	305.0	208.24473684210525	1.0414044341140711	190.91842105263157	246.54285714285714	0	0.9934217274266295	blue	low
483	1	2.0	2369.0	262.0	199.7	1.0251689569691116	180.55555555555554	253.58064516129033	0	0.9998809740587131	blue	low
484	1	2.0	2380.0	258.0	210.40372670807454	1.0788702263834054	187.27018633540374	249.26315789473685	0	0.9997702993974552	blue	low
485	1	2.0	2388.0	242.0	196.76470588235293	1.0404395439784722	181.69040247678018	251.42857142857142	0	0.9999805245716219	blue	low
486	1	2.0	2394.0	223.0	199.44791666666666	0.9942245328551483	188.07986111111111	241.61111111111111	0	0.9999941438122327	blue	low
487	1	2.0	2402.0	259.0	207.03086419753086	1.0323496697301295	193.15740740740742	248.33333333333334	0	0.9998161953746107	blue	low
488	1	2.0	2414.0	330.0	198.80200501253134	1.0424066089129456	196.81954887218046	247.77777777777777	0	0.9802176154708069	blue	low
489	1	2.0	2421.0	316.0	212.93	1.019646347436408	193.265	249.16666666666666	0	0.9782801979365227	blue	low
490	1	2.0	2426.0	188.0	205.41071428571428	1.0264043400631782	197.49553571428572	241.22222222222223	0	0.9999992749312501	blue	low
491	1	2.0	2445.0	168.0	196.075	1.0235204410815884	146.70714285714286	249.28571428571428	0	0.9999999390958704	blue	low
492	1	2.0	2449.0	188.0	203.84873949579833	1.0239669865849397	192.48319327731093	248.94444444444446	0	0.999999378467757	blue	low
493	1	2.0	2461.0	208.0	210.77732793522267	1.0343011546976593	200.1255060728745	244.95238095238096	0	0.9999944933662007	blue	low
494	6	11.0	1.0	292.0	218.3068181818182	1.0629512109345673	170.4971590909091	217.3913043478261	0	0.9943402130604517	blue	low
495	6	11.0	6.0	236.0	201.51929824561404	1.0693756831479457	173.09473684210528	222.75	0	0.9999807077121549	blue	low
496	6	11.0	7.0	262.0	202.0247678018576	1.0595985759416504	168.40866873065016	218.4516129032258	0	0.9998528338434531	blue	low
497	6	11.0	19.0	197.0	192.04621848739495	0.9985513896761771	171.28991596638656	206.66666666666666	0	0.9999996225770256	blue	low
498	6	11.0	40.0	281.0	196.46260387811634	1.0482959203928575	163.97229916897507	219.84615384615384	0	0.9996190851048516	blue	low
499	6	11.0	66.0	258.0	181.6358024691358	1.0388353739343712	166.0462962962963	216.13333333333333	0	0.9999845220652487	blue	low
500	6	11.0	89.0	206.0	190.13970588235293		157.16176470588235		0	0.999999375696292	blue	low
501	6	11.0	91.0	287.0	207.44321329639888	1.0364470699931432	173.13573407202216	225.0	0	0.9984157193234168	blue	low
502	6	11.0	96.0	226.0	219.79513888888889	1.0739064856711915	174.10416666666666	237.33333333333334	0	0.9999520657509066	blue	low
503	6	11.0	102.0	322.0	191.0157894736842	1.0751686135191325	173.76315789473685	218.48717948717947	0	0.9944605987931361	blue	low
504	6	11.0	108.0	197.0	177.01568627450982	0.9848811834996313	159.10196078431372	203.11111111111111	0	0.9999999230787425	blue	low
505	6	11.0	113.0	216.0	208.0110294117647	1.0883063647622637	174.34926470588235	236.9047619047619	0	0.999992231668529	blue	low
506	6	11.0	115.0	142.0	181.85714285714286	1.009008543220819	166.51098901098902	215.13333333333333	0	0.9999999982959125	blue	low
507	6	11.0	136.0	184.0	193.90416666666667	1.0710375741050588	165.52916666666667	230.44444444444446	0	0.9999998329258	blue	low
508	6	11.0	143.0	168.0	223.84583333333333	1.0264134013846495	159.85416666666666	233.25806451612902	0	0.9999990517552552	blue	low
509	6	11.0	144.0	258.0	190.03703703703704	1.051511348702088	170.44753086419752	223.55882352941177	0	0.9999647541454632	blue	low
510	6	11.0	157.0	179.0	224.07142857142858	1.029142654248491	173.77232142857142	223.10526315789474	0	0.9999978218199378	blue	low
511	6	11.0	159.0	190.0	186.94583333333333		172.19166666666666		0	0.9999998713646251	blue	low
512	6	11.0	163.0	245.0	177.34411764705882	1.0123068679716218	156.15	219.16666666666666	0	0.9999964139147859	blue	low
513	6	11.0	165.0	137.0	183.83035714285714	1.0544253144589046	136.64285714285714	232.70967741935485	0	0.9999999985615542	blue	low
514	6	11.0	170.0	219.0	180.78125		162.33680555555554		0	0.9999993444224611	blue	low
515	6	11.0	176.0	293.0	186.19210526315788	1.0188707037161058	166.18947368421053	219.0810810810811	0	0.9996250797400152	blue	low
516	6	11.0	189.0	305.0	204.81717451523545	1.0723599742363685	184.22991689750694	232.56521739130434	0	0.9950559650642938	blue	low
517	6	11.0	190.0	217.0	200.6764705882353	1.0563177838756044	143.64705882352942	235.0	0	0.999995834380297	blue	low
518	6	11.0	194.0	187.0	185.83333333333334	1.0568896823496112	152.86666666666667	231.65217391304347	0	0.9999999095939588	blue	low
519	6	11.0	196.0	283.0	193.56666666666666	1.0391043123622081	153.7642857142857	235.9189189189189	0	0.9996587765176309	blue	low
520	6	11.0	215.0	194.0	214.6904761904762	1.0944963269134311	177.79365079365078	248.2972972972973	0	0.9999972209163522	blue	low
521	6	11.0	221.0	238.0	188.98615916955018	1.057869337488759	173.78546712802768	222.21052631578948	0	0.999993292785866	blue	low
522	6	11.0	223.0	305.0	206.9674185463659	1.013164382745149	163.9749373433584	217.16666666666666	0	0.9940822257227023	blue	low
523	6	11.0	242.0	235.0	231.83986928104576	1.076531076695115	176.05555555555554	244.95652173913044	0	0.9997421015364861	blue	low
524	6	11.0	257.0	141.0	228.85164835164835	1.0479032751760025	172.52747252747253	231.94444444444446	0	0.9999997911942526	blue	low
525	6	11.0	264.0	304.0	204.07256235827666	1.031069372239924	157.56462585034015	234.66666666666666	0	0.9956952423067977	blue	low
526	6	11.0	268.0	229.0	198.5441176470588	1.040625270633065	182.19485294117646	224.6	0	0.9999914959449329	blue	low
527	6	11.0	271.0	246.0	210.73065015479875		167.60061919504645		0	0.9999041985967588	blue	low
528	6	11.0	272.0	314.0	222.25396825396825	1.070668424748062	189.2989417989418	242.94736842105263	0	0.9618995939721553	blue	low
529	6	11.0	277.0	247.0	193.70535714285714	1.0651796118455419	165.11904761904762	237.75	0	0.9999786289984183	blue	low
530	6	11.0	278.0	197.0	209.1375		176.4125		0	0.9999979426138176	blue	low
531	6	11.0	279.0	202.0	233.30588235294118	1.0543389084905803	179.6235294117647	237.09677419354838	0	0.9999734936613291	blue	low
532	6	11.0	283.0	165.0	202.57142857142858	1.0229298011639185	174.36190476190475	226.5	0	0.9999999052654092	blue	low
533	6	11.0	294.0	254.0	200.91358024691357	1.053526640271854	172.03703703703704	230.46666666666667	0	0.9999278451350665	blue	low
534	6	11.0	297.0	233.0	194.53216374269005	1.073727373815413	154.32748538011697	241.61904761904762	0	0.9999921529866872	blue	low
535	6	11.0	307.0	277.0	197.09567901234567	0.9579383605862162	186.96604938271605	209.77777777777777	0	0.9997033844585238	blue	low
536	6	11.0	309.0	206.0	210.8860294117647	1.0457253902375854	169.2316176470588	231.96969696969697	0	0.9999952144625389	blue	low
537	6	11.0	322.0	249.0	211.42659279778394	1.0212927256792288	163.52631578947367	241.26190476190476	0	0.9998722869642765	blue	low
538	6	11.0	332.0	247.0	180.39506172839506	1.0585587279728514	167.39506172839506	231.28571428571428	0	0.9999942610798227	blue	low
539	6	11.0	340.0	257.0	193.46749226006193	1.0104916321119572	177.61919504643961	225.28125	0	0.9999547284438894	blue	low
540	6	11.0	346.0	316.0	208.6140350877193	1.0482603483743025	176.35839598997492	233.0	0	0.9845720404685445	blue	low
541	6	11.0	355.0	223.0	197.6360294117647	1.0447214076246334	179.75	228.0	0	0.9999950871416075	blue	low
542	6	11.0	373.0	180.0	190.47916666666666	0.9954030916541566	165.99583333333334	220.42857142857142	0	0.9999999143292017	blue	low
543	6	11.0	406.0	268.0	217.1172839506173	1.1206175255490325	188.99382716049382	252.63333333333333	0	0.9991358098312534	blue	low
544	6	11.0	409.0	283.0	193.5921052631579	1.1006000279980883	167.95	244.89473684210526	0	0.9996579792830085	blue	low
545	6	11.0	411.0	239.0	208.35294117647058	1.0554593283824452	175.5653594771242	235.5	0	0.9999543869111699	blue	low
546	6	11.0	430.0	235.0	213.70625	1.0687069622860348	169.734375	244.93103448275863	0	0.9999453108073666	blue	low
547	6	11.0	433.0	282.0	201.30555555555554	1.0718054448020693	181.43333333333334	246.11764705882354	0	0.9993649133033925	blue	low
548	6	11.0	451.0	165.0	223.01538461538462		193.5897435897436		0	0.9999992967943431	blue	low
549	6	11.0	453.0	210.0	209.86507936507937	1.065939916527981	188.67460317460316	239.3846153846154	0	0.9999941228195769	blue	low
550	6	11.0	462.0	146.0	211.66153846153847	1.0161515868840962	174.12820512820514	235.93333333333334	0	0.9999999434573394	blue	low
551	6	11.0	475.0	254.0	211.49861495844874	1.0207046872342194	167.70083102493075	242.82608695652175	0	0.9998128278121373	blue	low
552	6	11.0	483.0	198.0	230.765625	1.0423694346754706	180.296875	242.05555555555554	0	0.9999840704793356	blue	low
553	6	11.0	486.0	200.0	221.3046875	1.0471359103752482	179.33984375	238.2972972972973	0	0.9999920149195478	blue	low
554	6	11.0	507.0	303.0	202.87	1.0996806542721427	127.835	271.93055555555554	0	0.9963969449241662	blue	low
555	6	11.0	515.0	236.0	183.4860681114551	1.0217279585585954	163.31578947368422	228.0	0	0.9999966964684713	blue	low
556	6	11.0	525.0	150.0	219.76410256410256	1.0248309118236472	178.36923076923077	237.16666666666666	0	0.9999998301159982	blue	low
557	6	11.0	526.0	330.0	216.18306636155606	1.0440979774573675	174.0045766590389	239.0204081632653	0	0.9245277486098679	blue	low
558	6	11.0	537.0	330.0	209.48809523809524	1.0502940962893037	177.4452380952381	236.33333333333334	0	0.9538716052784321	blue	low
559	6	11.0	539.0	239.0	194.0718954248366	1.0470318322085241	180.95424836601308	241.72222222222223	0	0.9999880710996077	blue	low
560	6	11.0	541.0	188.0	175.71666666666667		170.75833333333333		0	0.9999999673627636	blue	low
561	6	11.0	543.0	255.0	190.4934210526316		181.49671052631578		0	0.9999708311217969	blue	low
562	6	11.0	553.0	284.0	182.24653739612188	1.0507856164136589	174.14681440443212	231.28125	0	0.9998727424823411	blue	low
563	6	11.0	580.0	190.0	203.53725490196078	1.0708476696903346	175.98823529411766	250.5	0	0.9999992981939407	blue	low
564	6	11.0	583.0	283.0	211.58479532163742	1.054747772307649	188.9795321637427	239.62962962962962	0	0.9983341579936615	blue	low
565	6	11.0	601.0	245.0	175.99545454545455	1.0462978236774698	132.41590909090908	246.67391304347825	0	0.9999968802180697	blue	low
566	6	11.0	604.0	295.0	204.1	1.0769023932363315	180.03157894736842	247.28947368421052	0	0.9978193703511481	blue	low
567	6	11.0	619.0	223.0	204.4777777777778	1.0113694233024788	145.8361111111111	237.88888888888889	0	0.9999905310705202	blue	low
568	6	11.0	623.0	192.0	214.41015625	1.0657722763119266	171.73046875	241.14285714285714	0	0.9999976694245871	blue	low
569	6	11.0	631.0	212.0	193.65972222222223	1.0285521102440935	170.5	237.1818181818182	0	0.9999985795815645	blue	low
570	6	11.0	634.0	301.0	214.01842105263157	1.0694850559230717	173.9842105263158	233.1875	0	0.9921855907468833	blue	low
571	6	11.0	636.0	251.0	199.3764705882353	1.055910206900724	168.35294117647058	239.09375	0	0.9999502682880801	blue	low
572	6	11.0	647.0	254.0	205.9346405228758	1.0521253003141748	186.05555555555554	235.25	0	0.9998859393041634	blue	low
573	6	11.0	660.0	256.0	191.57602339181287	1.0485460311286956	173.19590643274853	241.19354838709677	0	0.9999650191756814	blue	low
574	6	11.0	663.0	248.0	184.26143790849673	1.0084582778560356	175.78758169934642	218.66666666666666	0	0.9999908372223395	blue	low
575	6	11.0	684.0	162.0	226.39523809523808		182.6238095238095		0	0.9999992270215013	blue	low
576	6	11.0	694.0	150.0	205.11428571428573	1.0032447982872816	164.32380952380953	230.7	0	0.9999999607429747	blue	low
577	6	11.0	702.0	102.0	194.72727272727272	1.0028043207312007	161.66433566433565	227.1764705882353	0	0.9999999996766906	blue	low
578	6	11.0	705.0	276.0	215.91412742382272	1.0916066497499815	182.58448753462605	256.6041666666667	0	0.9985817194978925	blue	low
579	6	11.0	715.0	244.0	213.49074074074073	1.045305522582104	171.94753086419752	237.08333333333334	0	0.9998946896966758	blue	low
580	6	11.0	716.0	216.0	202.62091503267973	1.0830638476416592	169.00653594771242	255.67567567567568	0	0.9999953446533109	blue	low
581	6	11.0	717.0	291.0	233.10263157894738	1.0545805214828297	186.52894736842106	254.2962962962963	0	0.9836148697121612	blue	low
582	6	11.0	722.0	286.0	198.6814404432133	1.0488670293806004	179.42659279778394	236.05405405405406	0	0.9993170804577461	blue	low
583	6	11.0	730.0	252.0	236.37151702786377	1.0328030929619727	183.42105263157896	241.86666666666667	0	0.9987316854673337	blue	low
584	6	11.0	737.0	153.0	195.54074074074074	0.9691652719325328	136.44814814814814	234.26315789473685	0	0.999999981889447	blue	low
585	6	11.0	744.0	213.0	219.2828947368421	0.989562604802948	172.99013157894737	244.57142857142858	0	0.9999825479634904	blue	low
586	6	11.0	748.0	240.0	218.07716049382717	1.10204117074978	170.9537037037037	250.8181818181818	0	0.999883273179562	blue	low
587	6	11.0	749.0	276.0	220.24269005847952	1.0101152105335345	176.35672514619884	220.66666666666666	0	0.9979738948069199	blue	low
588	6	11.0	762.0	183.0	207.5	1.061794931231649	186.24553571428572	241.08333333333334	0	0.9999993906565345	blue	low
589	6	11.0	763.0	201.0	204.91544117647058	1.0372277798513667	173.20220588235293	241.54285714285714	0	0.9999981454503005	blue	low
590	6	11.0	769.0	245.0	198.45201238390092	1.0294870893135677	171.1702786377709	231.78947368421052	0	0.9999712173533851	blue	low
591	6	11.0	772.0	296.0	201.6848072562358	1.0853258491344164	163.39909297052154	260.09090909090907	0	0.998089571018973	blue	low
592	6	11.0	795.0	171.0	231.23660714285714	1.054415081042988	185.63392857142858	254.45833333333334	0	0.9999976776753742	blue	low
593	6	11.0	796.0	235.0	186.56965944272446		172.12693498452012		0	0.9999958294833546	blue	low
594	6	11.0	804.0	218.0	231.7610294117647	1.057738967110876	186.4264705882353	244.03225806451613	0	0.9999256015463015	blue	low
595	6	11.0	806.0	302.0	206.86703601108033	1.0703283430278756	194.8753462603878	247.6	0	0.9953185022722086	blue	low
596	6	11.0	815.0	217.0	189.07716049382717	1.0648137679793983	157.820987654321	248.75862068965517	0	0.9999986813677503	blue	low
597	6	11.0	843.0	259.0	207.57105263157894	1.0499901048881852	170.26842105263157	260.54285714285714	0	0.9998071431725105	blue	low
598	6	11.0	857.0	201.0	207.13840830449826	1.0376805672230542	155.37370242214533	230.86363636363637	0	0.9999977016918585	blue	low
599	6	11.0	858.0	213.0	220.11029411764707		176.69485294117646		0	0.9999812074126672	blue	low
600	6	11.0	863.0	336.0	179.85714285714286	1.0443118671097034	162.12422360248448	241.91304347826087	0	0.9939027927676423	blue	low
601	6	11.0	864.0	249.0	219.38529411764705	1.0268721172181516	177.4735294117647	248.06896551724137	0	0.9997450325605194	blue	low
602	6	11.0	868.0	286.0	178.14912280701753	1.0490891482305076	186.28362573099415	233.33333333333334	0	0.9998998619219227	blue	low
603	6	11.0	876.0	151.0	200.85128205128206	1.029412594696241	181.26153846153846	239.7037037037037	0	0.9999999727855474	blue	low
604	6	11.0	882.0	261.0	200.3862433862434	1.036112851717916	159.3068783068783	237.76923076923077	0	0.9998825856893555	blue	low
605	6	11.0	884.0	304.0	206.53684210526316	1.0641486600764005	185.46842105263158	245.61904761904762	0	0.9947049424818065	blue	low
606	6	11.0	888.0	254.0	195.3395061728395	1.0284287533234764	182.35185185185185	238.76470588235293	0	0.9999571241288187	blue	low
607	6	11.0	898.0	294.0	212.64550264550263	1.0762427877849705	181.97354497354496	248.70833333333334	0	0.9958524102349162	blue	low
608	6	11.0	911.0	175.0	216.75294117647059	1.0184448139005042	164.27450980392157	243.55555555555554	0	0.9999991830341928	blue	low
609	6	11.0	923.0	230.0	222.84722222222223	1.0316961125637434	156.98888888888888	252.53571428571428	0	0.99991595988665	blue	low
610	6	11.0	926.0	126.0	195.24675324675326	0.9804461580831727	185.27272727272728	222.5	0	0.9999999978149035	blue	low
611	6	11.0	939.0	267.0	203.26023391812865	1.0661640894388142	177.30116959064327	240.8181818181818	0	0.999759137974328	blue	low
612	6	11.0	940.0	355.0	199.56235827664398	1.0541352640371349	187.95011337868482	244.11111111111111	0	0.8726172887197483	blue	low
613	6	11.0	942.0	329.0	216.50238095238095	1.0935212448552345	186.88095238095238	258.53125	0	0.9279469296644501	blue	low
614	6	11.0	944.0	324.0	200.9825	1.0460657885663058	186.68	240.77777777777777	0	0.9849237296663443	blue	low
615	6	11.0	949.0	247.0	181.6013071895425	1.0399599751846145	182.42156862745097	234.08	0	0.9999935154465066	blue	low
616	6	11.0	961.0	232.0	204.83333333333334	1.0297840749087186	169.90196078431373	229.5609756097561	0	0.999980595352783	blue	low
617	6	11.0	968.0	216.0	212.56985294117646	1.0532846022403646	186.46323529411765	245.2	0	0.9999881325182834	blue	low
618	6	11.0	981.0	280.0	192.87373737373738	1.0417207841205856	165.0530303030303	241.83783783783784	0	0.999746165282851	blue	low
619	6	11.0	992.0	206.0	209.07450980392156	1.0563785497846434	186.50196078431372	241.6969696969697	0	0.9999959658035901	blue	low
620	6	11.0	1002.0	159.0	217.42857142857142	1.070536423362934	167.5	249.62962962962962	0	0.9999997354732558	blue	low
621	6	11.0	1019.0	284.0	216.796992481203		172.265664160401		0	0.9972325508964149	blue	low
622	6	11.0	1023.0	270.0	208.6343490304709	1.0433647367419883	170.50969529085873	236.42105263157896	0	0.9995137390631357	blue	low
623	6	11.0	1032.0	152.0	202.83516483516485		190.02197802197801		0	0.9999999638820334	blue	low
624	6	11.0	1034.0	224.0	232.04953560371516	1.032596163924117	173.11145510835914	256.5625	0	0.999882090655304	blue	low
625	6	11.0	1044.0	269.0	215.89411764705883	1.0481497694006705	179.72058823529412	237.58333333333334	0	0.9991598810009136	blue	low
626	6	11.0	1045.0	205.0	212.55078125	1.0310141886947772	185.73828125	238.5625	0	0.999994812288357	blue	low
627	6	11.0	1048.0	145.0	196.45454545454547	1.0777897477331897	178.59893048128342	246.26666666666668	0	0.9999999892212835	blue	low
628	6	11.0	1052.0	136.0	191.13736263736263	1.062346225422205	172.71428571428572	243.0909090909091	0	0.9999999969868831	blue	low
629	6	11.0	1057.0	302.0	237.84761904761905	1.0883706271059674	172.22142857142856	256.6981132075472	0	0.9504335615329266	blue	low
630	6	11.0	1080.0	237.0	227.21381578947367	1.0616014657888813	185.53618421052633	250.30555555555554	0	0.99979635796513	blue	low
631	6	11.0	1083.0	262.0	182.55555555555554	1.0591639392707244	170.88888888888889	234.36111111111111	0	0.9999767672007176	blue	low
632	6	11.0	1085.0	170.0	214.89285714285714	1.0526364279240246	175.25892857142858	241.29166666666666	0	0.999999529507719	blue	low
633	6	11.0	1122.0	210.0	239.32638888888889	1.0698110269060308	169.22569444444446	246.07407407407408	0	0.9999219389116573	blue	low
634	6	11.0	1131.0	231.0	201.12745098039215	1.0701942105020938	173.84967320261438	243.5	0	0.9999873126619221	blue	low
635	6	11.0	1132.0	236.0	244.12132352941177	0.9933442625750317	198.90441176470588	227.77777777777777	0	0.9992670249145128	blue	low
636	6	11.0	1139.0	217.0	222.25259515570934	1.049892115061944	177.88235294117646	246.90625	0	0.9999694497801642	blue	low
637	6	11.0	1141.0	170.0	217.72321428571428	1.058088490775502	176.94642857142858	244.27586206896552	0	0.9999993826032304	blue	low
638	6	11.0	1148.0	188.0	215.19583333333333	1.0303912289941617	185.38333333333333	243.10526315789474	0	0.9999981393435915	blue	low
639	6	11.0	1151.0	330.0	209.47173913043477	1.0397691816797758	168.8	243.27659574468086	0	0.9539288467835614	blue	low
640	6	11.0	1158.0	168.0	203.67619047619047	1.0570164019786514	178.28571428571428	233.7391304347826	0	0.9999998667491301	blue	low
641	6	11.0	1163.0	202.0	203.16796875	1.00659490573983	179.07421875	228.28571428571428	0	0.999998311616024	blue	low
642	6	11.0	1182.0	240.0	220.218954248366	1.0828173522734192	182.36274509803923	248.59459459459458	0	0.9998595403120331	blue	low
643	6	11.0	1195.0	222.0	230.96691176470588	1.081622909811163	187.80882352941177	245.63888888888889	0	0.999906861636113	blue	low
644	6	11.0	1196.0	215.0	212.48888888888888	1.0871357789226002	189.57407407407408	256.11538461538464	0	0.9999890725680626	blue	low
645	6	11.0	1203.0	104.0	202.92361111111111	1.0032896339977582	168.48611111111111	233.9375	0	0.9999999990618615	blue	low
646	6	11.0	1211.0	314.0	190.77033492822966	1.0483126225151378	172.70574162679426	239.8709677419355	0	0.9970799915680383	blue	low
647	6	11.0	1220.0	237.0	209.8673469387755	0.9912994450469129	187.42176870748298	230.7037037037037	0	0.999954996475607	blue	low
648	6	11.0	1223.0	174.0	195.09191176470588	1.1023950798244924	159.13970588235293	271.2105263157895	0	0.9999999126983925	blue	low
649	6	11.0	1253.0	142.0	212.22380952380954	1.0290077899279522	158.83333333333334	240.48	0	0.9999999556944853	blue	low
650	6	11.0	1263.0	202.0	185.83157894736843	1.1209465424714065	165.42456140350876	260.22222222222223	0	0.9999997075229939	blue	low
651	6	11.0	1268.0	346.0	199.84580498866214	1.0640582169768793	175.17460317460316	235.69767441860466	0	0.9302485656243833	blue	low
652	6	11.0	1282.0	230.0	208.1522491349481	1.0445324103837372	182.43598615916954	237.96875	0	0.9999773168598766	blue	low
653	6	11.0	1285.0	254.0	191.7482993197279	1.0761848168884185	140.08390022675738	257.5740740740741	0	0.9999695467669678	blue	low
654	6	11.0	1293.0	284.0	218.35026737967914	1.0232027807912856	166.9090909090909	224.04255319148936	0	0.9968588554936453	blue	low
655	6	11.0	1303.0	181.0	208.31617647058823	1.0616204271955632	158.95955882352942	250.52777777777777	0	0.9999994325723549	blue	low
656	6	11.0	1313.0	226.0	201.8140350877193	1.0897393273510252	184.44210526315788	250.67857142857142	0	0.9999907566636835	blue	low
657	6	11.0	1326.0	168.0	179.93333333333334	1.009144047687945	173.96190476190475	219.33333333333334	0	0.9999999893248256	blue	low
658	6	11.0	1327.0	272.0	180.11388888888888	1.067796016940254	164.52777777777777	232.0	0	0.9999598523412776	blue	low
659	6	11.0	1343.0	172.0	190.78095238095239	1.0842503845698734	181.37142857142857	238.0	0	0.9999999524986809	blue	low
660	6	11.0	1354.0	196.0	213.46666666666667	1.0703644840707207	174.47058823529412	241.31578947368422	0	0.9999971223856005	blue	low
661	6	11.0	1363.0	262.0	225.58171745152356	1.034603691426554	167.5540166204986	237.6	0	0.9988856651449836	blue	low
662	6	11.0	1367.0	173.0	219.32444444444445	1.0965802735781138	174.5288888888889	247.66666666666666	0	0.9999991016358919	blue	low
663	6	11.0	1409.0	177.0	210.45089285714286	1.0507317331357346	178.1875	236.33333333333334	0	0.9999994830236987	blue	low
664	6	11.0	1411.0	179.0	175.4625		168.45416666666668		0	0.9999999844889677	blue	low
665	6	11.0	1433.0	302.0	201.3148148148148	1.0149174863832209	169.54497354497354	215.25	0	0.9970772358032998	blue	low
666	6	11.0	1446.0	320.0	209.66052631578947	1.070810273875408	186.76052631578946	235.8125	0	0.9774513047020917	blue	low
667	6	11.0	1452.0	213.0	188.86029411764707		175.84191176470588		0	0.9999990554984903	blue	low
668	6	11.0	1476.0	210.0	234.24609375	1.0197453549803046	190.453125	236.55555555555554	0	0.999948737334784	blue	low
669	6	11.0	1480.0	123.0	199.15384615384616	1.049050593117324	150.1813186813187	231.73333333333332	0	0.9999999973408329	blue	low
670	6	11.0	1489.0	327.0	202.33834586466165	1.0646935963814113	179.19799498746866	230.9268292682927	0	0.9789049555773732	blue	low
671	6	11.0	1497.0	160.0	189.08270676691728	0.979251463995094	139.13533834586465	226.77777777777777	0	0.9999999844368369	blue	low
672	6	11.0	1499.0	212.0	210.07843137254903	1.0434599530162671	159.17320261437908	239.0	0	0.9999930285610894	blue	low
673	6	11.0	1503.0	199.0	199.343537414966	1.0757248167366773	159.0	249.27777777777777	0	0.9999990790310256	blue	low
674	51	101.0	20.0	334.0	221.85476190476192	1.0716890408940385	180.97142857142856	242.94444444444446	0	0.8557821206294031	blue	low
675	51	101.0	42.0	162.0	175.29583333333332	1.0922881157284936	156.59166666666667	249.0	0	0.9999999960627886	blue	low
676	51	101.0	51.0	206.0	225.0686274509804	1.1342859808071268	163.61764705882354	268.84615384615387	0	0.999982606177596	blue	low
677	51	101.0	94.0	189.0	230.05078125	1.1453794917675535	177.7109375	268.6764705882353	0	0.9999922369965172	blue	low
678	51	101.0	113.0	128.0	206.69230769230768	1.0419543986283593	166.34615384615384	244.76190476190476	0	0.999999991287325	blue	low
679	51	101.0	119.0	296.0	188.66759002770084	1.0198520062065526	188.1163434903047	233.41666666666666	0	0.9994037238266497	blue	low
680	51	101.0	125.0	146.0	191.3203125	1.0475063938618927	143.14453125	261.47058823529414	0	0.9999999933171271	blue	low
681	51	101.0	141.0	303.0	233.92391304347825	1.1084522502744236	166.48260869565217	274.26666666666665	0	0.9594571321690344	blue	low
682	51	101.0	143.0	192.0	187.63671875	1.062812734041745	169.21875	238.31578947368422	0	0.9999998382540045	blue	low
683	51	101.0	144.0	222.0	220.95087719298246	1.1130523599612945	181.1578947368421	256.25	0	0.9999605567768648	blue	low
684	51	101.0	183.0	336.0	188.9547619047619	1.0877188812296967	189.46428571428572	256.6	0	0.9863809325753831	blue	low
685	51	101.0	208.0	202.0	198.5888888888889	1.0865854935646435	178.24074074074073	256.8888888888889	0	0.9999989245716271	blue	low
686	51	101.0	234.0	308.0	213.85714285714286	1.0573127036339383	194.1851851851852	251.55555555555554	0	0.9870396714667337	blue	low
687	51	101.0	235.0	221.0	214.41830065359477	1.081160807712002	177.66993464052288	262.5	0	0.999979562123513	blue	low
688	51	101.0	239.0	252.0	176.5441176470588	1.0538681081898427	168.2235294117647	238.27777777777777	0	0.999994244072524	blue	low
689	51	101.0	279.0	224.0	180.97916666666666		179.08333333333334		0	0.9999990071914561	blue	low
690	51	101.0	291.0	229.0	213.9578947368421	1.0886668939726993	153.69736842105263	273.63157894736844	0	0.9999643137363164	blue	low
691	51	101.0	300.0	319.0	186.49761904761905	1.0747843490710058	174.57380952380953	245.4814814814815	0	0.9970624642487602	blue	low
692	51	101.0	311.0	323.0	210.13333333333333	1.0795094934216702	184.03095238095239	255.24489795918367	0	0.9708341658765014	blue	low
693	51	101.0	323.0	178.0	198.4967320261438	1.0292092483873307	145.33660130718954	256.3888888888889	0	0.9999998311529446	blue	low
694	51	101.0	327.0	197.0	212.37867647058823	1.0896326453449283	183.19117647058823	270.92105263157896	0	0.9999972003721836	blue	low
695	51	101.0	374.0	171.0	225.19921875	1.0487110349519946	168.7265625	262.2857142857143	0	0.9999986592576615	blue	low
696	51	101.0	389.0	252.0	195.35294117647058	1.0811064228785747	195.74183006535947	256.22222222222223	0	0.999963206030124	blue	low
697	51	101.0	390.0	320.0	211.51435406698565	1.0855731854085684	190.94258373205741	268.75	0	0.9739248417714975	blue	low
698	51	101.0	392.0	260.0	205.6454293628809	1.0467488078502716	178.22714681440442	258.3333333333333	0	0.9998248050784788	blue	low
699	51	101.0	478.0	313.0	226.11666666666667	1.100179464751077	190.71190476190475	277.8095238095238	0	0.9530510967594272	blue	low
700	51	101.0	496.0	279.0	203.62049861495845	0.9948817899473916	186.80886426592798	240.55555555555554	0	0.9993800336441481	blue	low
701	51	101.0	499.0	188.0	217.61919504643961	1.0142757088299093	146.687306501548	255.1153846153846	0	0.9999976644536559	blue	low
702	51	101.0	502.0	331.0	208.77097505668934		180.5873015873016		0	0.9530588138204175	blue	low
703	51	101.0	521.0	166.0	222.5857142857143	1.1080826873385012	198.44285714285715	273.72	0	0.9999992728295567	blue	low
704	51	101.0	526.0	294.0	211.1606648199446	1.1182532927134712	202.70360110803324	274.9032258064516	0	0.996331097450814	blue	low
705	51	101.0	547.0	199.0	182.01176470588234		188.70980392156864		0	0.9999998456422036	blue	low
706	51	101.0	548.0	137.0	183.4311111111111	1.0668061023622046	157.07111111111112	270.96875	0	0.9999999986252295	blue	low
707	51	101.0	565.0	294.0	213.89342403628117	1.0715258839473878	167.05895691609976	264.7758620689655	0	0.9954055497656042	blue	low
708	51	101.0	566.0	242.0	217.33333333333334	1.1217359491471168	208.54166666666666	273.8484848484849	0	0.9998730145474525	blue	low
709	51	101.0	600.0	326.0	203.78684807256235	1.1065122824974412	178.72108843537416	264.75	0	0.9779871235228932	blue	low
710	51	101.0	613.0	257.0	227.5139318885449	1.0747693536197578	203.374613003096	271.7105263157895	0	0.9990968053833412	blue	low
711	51	101.0	635.0	296.0	191.01315789473685	1.0529415329624716	192.40526315789472	258.28205128205127	0	0.999260664761724	blue	low
712	51	101.0	643.0	147.0	193.38095238095238	1.0974271029361178	180.90952380952382	280.27777777777777	0	0.9999999909658914	blue	low
713	51	101.0	661.0	204.0	195.29513888888889	1.0577770388228447	178.11458333333334	265.0833333333333	0	0.9999990976611727	blue	low
714	51	101.0	667.0	226.0	205.2549019607843	1.0003080142626266	184.31699346405227	249.62962962962962	0	0.9999872037229779	blue	low
715	51	101.0	689.0	256.0	217.92222222222222	1.0505575680090917	157.05777777777777	287.2	0	0.9996213004569741	blue	low
716	51	101.0	713.0	139.0	217.57692307692307	1.1265701989282875	181.76923076923077	300.40909090909093	0	0.9999999394961829	blue	low
717	51	101.0	722.0	249.0	208.78246753246754	1.0755951777935366	193.2305194805195	254.0	0	0.9998990807494005	blue	low
718	51	101.0	759.0	315.0	204.47142857142856	1.0844917099961457	185.99761904761905	266.2368421052632	0	0.9897856985106821	blue	low
719	51	101.0	767.0	245.0	199.52287581699346	1.057684361527127	198.08169934640523	259.8965517241379	0	0.9999681654729362	blue	low
720	51	101.0	816.0	234.0	188.66993464052288	1.0591393987284938	189.6764705882353	262.1111111111111	0	0.9999952406716885	blue	low
721	51	101.0	823.0	224.0	247.50347222222223	1.082664698779015	207.20833333333334	285.37931034482756	0	0.999594979862983	blue	low
722	51	101.0	834.0	219.0	201.77777777777777	1.0542362874527642	189.28472222222223	260.55172413793105	0	0.9999946025485225	blue	low
723	51	101.0	838.0	338.0	200.4025974025974	1.0583255839796002	185.23593073593074	266.30555555555554	0	0.9591879038537646	blue	low
724	51	101.0	845.0	142.0	201.7037037037037	1.0809267154693911	143.0814814814815	288.96774193548384	0	0.999999985041134	blue	low
725	51	101.0	870.0	252.0	206.09287925696594	1.056191478977622	197.58823529411765	265.59375	0	0.9999005813659464	blue	low
726	51	101.0	888.0	331.0	201.26757369614512	1.0261279399652237	192.4920634920635	262.5	0	0.973936060019467	blue	low
727	51	101.0	961.0	251.0	220.184375	1.0831407653362648	197.378125	269.9655172413793	0	0.9996834924539549	blue	low
728	51	101.0	966.0	216.0	223.7578947368421	1.0799226921327876	192.46315789473684	271.03125	0	0.9999676206388702	blue	low
729	51	101.0	977.0	212.0	200.18685121107268	1.013347284005298	187.75778546712803	259.22222222222223	0	0.9999972907827033	blue	low
730	51	101.0	999.0	195.0	209.68076923076924	1.0369659925048018	196.49615384615385	270.2962962962963	0	0.9999981363509687	blue	low
731	51	101.0	1001.0	200.0	181.74166666666667		201.2125		0	0.9999998377342888	blue	low
732	51	101.0	1028.0	164.0	237.18333333333334	1.0693717388898818	184.68333333333334	286.8333333333333	0	0.9999976269335067	blue	low
733	51	101.0	1038.0	303.0	197.2225	1.0733553554501274	192.9675	270.87179487179486	0	0.9977888795340165	blue	low
734	51	101.0	1075.0	238.0	193.14912280701753	1.085643896976484	175.1081871345029	269.3	0	0.9999899051806427	blue	low
735	51	101.0	1079.0	261.0	193.97619047619048	1.0251283887215445	161.07857142857142	264.8787878787879	0	0.999935280632462	blue	low
736	51	101.0	1100.0	257.0	183.24318181818182	1.0599276681063172	152.7931818181818	274.7692307692308	0	0.9999832142340331	blue	low
737	51	101.0	1102.0	265.0	178.94473684210527	1.0629273478890975	178.1078947368421	269.67857142857144	0	0.999979440202556	blue	low
738	51	101.0	1161.0	253.0	211.51543209876544	1.0482687513778426	202.92283950617283	271.12	0	0.9998261249231474	blue	low
739	51	101.0	1171.0	248.0	223.88888888888889	1.0346867702982188	211.22875816993465	268.6923076923077	0	0.999653771575909	blue	low
740	51	101.0	1195.0	228.0	192.98615916955018	1.0256467394607296	198.37370242214533	257.0	0	0.9999954185857387	blue	low
741	51	101.0	1197.0	307.0	215.76555023923444	1.127519400306182	193.55502392344496	292.5263157894737	0	0.9860018503194375	blue	low
742	51	101.0	1210.0	277.0	198.37134502923976	1.0511059521506416	200.0233918128655	258.72222222222223	0	0.9996669780237589	blue	low
743	51	101.0	1247.0	224.0	208.95098039215685	1.0506094680147404	191.718954248366	273.85714285714283	0	0.9999844802588925	blue	low
744	51	101.0	1249.0	193.0	210.1171875	1.0403681788297172	197.71875	272.3333333333333	0	0.9999983287986185	blue	low
745	51	101.0	1251.0	211.0	205.625	1.0952855921507958	193.4375	285.44827586206895	0	0.9999957566049502	blue	low
746	51	101.0	1253.0	213.0	178.85546875	1.04075888668821	208.69140625	260.0	0	0.9999996669204578	blue	low
747	51	101.0	1275.0	249.0	186.07602339181287	1.0601955168192494	187.85672514619884	271.77777777777777	0	0.9999881323432593	blue	low
748	51	101.0	1283.0	300.0	198.3684210526316	1.0936145904448746	194.6892230576441	281.3333333333333	0	0.998057581264892	blue	low
749	51	101.0	1303.0	287.0	215.9111111111111	1.085768498871793	208.88333333333333	280.2156862745098	0	0.9967827739582371	blue	low
750	51	101.0	1322.0	321.0	235.56315789473683	1.0379720367018286	219.3	269.0833333333333	0	0.8512237948850211	blue	low
751	51	101.0	1353.0	143.0	203.22745098039215	0.9893589241415329	155.8	275.54545454545456	0	0.9999999810539164	blue	low
752	51	101.0	1359.0	315.0	189.61152882205513	1.036505431707394	201.21804511278197	263.4782608695652	0	0.997154261983254	blue	low
753	51	101.0	1404.0	126.0	208.64453125	1.0716294338438515	139.41796875	298.962962962963	0	0.9999999908122259	blue	low
754	51	101.0	1453.0	230.0	188.76470588235293	1.0302408441739979	193.51960784313727	264.8333333333333	0	0.9999964821069732	blue	low
755	51	101.0	1479.0	194.0	180.875	1.0159227736634613	191.7421875	256.73333333333335	0	0.9999999078506387	blue	low
756	51	101.0	1485.0	235.0	194.8477508650519	1.0070896141895782	203.62283737024222	252.05882352941177	0	0.999990557443807	blue	low
757	51	101.0	1510.0	170.0	207.5234375		174.0390625		0	0.999999771663686	blue	low
758	51	101.0	1511.0	322.0	224.54090909090908	1.0657751734676215	196.84545454545454	284.2926829268293	0	0.921763215864064	blue	low
759	51	101.0	1512.0	280.0	222.45706371191136	1.1401082461647494	206.54293628808864	299.55555555555554	0	0.9967452065468031	blue	low
760	51	101.0	1517.0	261.0	200.35037878787878	1.064493941894002	137.39962121212122	291.1363636363636	0	0.999882970833939	blue	low
761	51	101.0	1540.0	188.0	191.23333333333332	1.0702908358146108	201.85833333333332	274.26666666666665	0	0.9999998273958901	blue	low
762	51	101.0	1542.0	336.0	203.88571428571427	1.1090195583596214	198.46904761904761	273.8	0	0.9536869319013922	blue	low
763	51	101.0	1570.0	229.0	233.7120743034056	1.0921040070675627	183.55108359133126	278.5945945945946	0	0.999805593746058	blue	low
764	51	101.0	1571.0	284.0	200.18157894736842	0.9979193073011317	194.16052631578947	259.3125	0	0.9993302987280313	blue	low
765	51	101.0	1573.0	256.0	232.37908496732027	1.0634347068092072	219.85294117647058	278.22222222222223	0	0.9987612339124593	blue	low
766	51	101.0	1594.0	206.0	223.7450980392157	1.103724155345354	183.41830065359477	294.6341463414634	0	0.9999845256800753	blue	low
767	51	101.0	1602.0	236.0	189.1	1.0469825720187516	172.54444444444445	273.93333333333334	0	0.9999941951281719	blue	low
768	51	101.0	1614.0	181.0	196.96	1.031945989752888	200.24	256.05555555555554	0	0.9999998183558608	blue	low
769	51	101.0	1633.0	279.0	226.84910485933503	1.133585461037825	193.12276214833759	301.1794871794872	0	0.9957185070016502	blue	low
770	51	101.0	1645.0	195.0	220.0441176470588	1.0922873256805035	185.36029411764707	278.85185185185185	0	0.9999950839602284	blue	low
771	51	101.0	1664.0	202.0	216.74609375	1.0909471811228257	202.30078125	276.7083333333333	0	0.9999938859823149	blue	low
772	51	101.0	1678.0	333.0	182.33982683982683	1.0605156468207597	179.021645021645	261.125	0	0.9939706052786871	blue	low
773	51	101.0	1682.0	181.0	211.00526315789475	1.0550587868945338	141.89473684210526	309.8723404255319	0	0.9999992626406106	blue	low
774	51	101.0	1687.0	242.0	191.14619883040936	0.9887364947060577	177.7280701754386	248.44444444444446	0	0.9999886780660736	blue	low
775	51	101.0	1705.0	191.0	184.3954248366013	1.0681914144012905	163.5032679738562	276.1621621621622	0	0.9999998938773501	blue	low
776	51	101.0	1709.0	168.0	223.8	1.0734666404913482	209.41904761904763	277.3666666666667	0	0.9999990557953707	blue	low
777	51	101.0	1710.0	232.0	199.19753086419752	1.066548478173928	185.06172839506172	274.46666666666664	0	0.9999886032329748	blue	low
778	51	101.0	1728.0	236.0	198.37151702786377		186.08978328173376		0	0.9999856851270671	blue	low
779	51	101.0	1736.0	236.0	203.74183006535947	1.1078843862832428	201.70915032679738	286.48	0	0.9999762413878933	blue	low
780	51	101.0	1747.0	184.0	202.94117647058823		206.19909502262445		0	0.999999581246654	blue	low
781	51	101.0	1770.0	199.0	177.40625	1.0991473781914174	180.01736111111111	281.5882352941176	0	0.9999999059449829	blue	low
782	51	101.0	1779.0	217.0	186.6045751633987	1.0425521638330757	175.7483660130719	256.9642857142857	0	0.9999989754591468	blue	low
783	51	101.0	1785.0	140.0	218.41333333333333	1.039478319973311	169.6977777777778	282.77777777777777	0	0.9999999291953178	blue	low
784	51	101.0	1803.0	187.0	211.94117647058823	1.144390855490546	205.91176470588235	296.25	0	0.9999987329525124	blue	low
785	51	101.0	1834.0	271.0	195.99415204678363	1.050521990692214	206.30994152046785	272.3478260869565	0	0.9998310224212089	blue	low
786	51	101.0	1848.0	328.0	196.70714285714286	1.0787929074321374	205.0047619047619	280.8285714285714	0	0.9857083788059879	blue	low
787	51	101.0	1870.0	282.0	224.0672268907563	1.0276743185291803	201.99719887955183	262.3333333333333	0	0.9957149660018825	blue	low
788	51	101.0	1872.0	260.0	201.5207756232687	1.0261296564283506	184.93074792243766	262.95	0	0.9998793373733683	blue	low
789	51	101.0	1892.0	246.0	201.67283950617283	1.051576778409749	199.1851851851852	273.80555555555554	0	0.9999579934750998	blue	low
790	51	101.0	1938.0	260.0	207.26944444444445	1.003268237211343	185.20833333333334	257.22222222222223	0	0.9997974881983029	blue	low
791	51	101.0	1943.0	195.0	193.04313725490195	1.0471246006389776	197.09803921568627	268.3333333333333	0	0.9999996419237523	blue	low
792	51	101.0	1949.0	296.0	195.61904761904762	1.0519732791705267	184.56190476190477	273.61538461538464	0	0.9988797016639492	blue	low
793	51	101.0	1961.0	208.0	173.29044117647058	1.0095526253023952	193.94485294117646	255.86666666666667	0	0.9999998770366401	blue	low
794	51	101.0	1963.0	303.0	215.18559556786704	1.0861567058963206	217.4847645429363	278.275	0	0.9900480072168262	blue	low
795	51	101.0	2004.0	171.0	211.95416666666668		191.48333333333332		0	0.9999996188043612	blue	low
796	51	101.0	2008.0	245.0	195.8986928104575	1.0540359016019611	199.20261437908496	260.40625	0	0.9999774084220391	blue	low
797	51	101.0	2035.0	275.0	196.14285714285714	1.0975357626062239	190.63227513227514	285.3636363636364	0	0.9997668891305274	blue	low
798	51	101.0	2063.0	334.0	209.2825	1.0544205127427693	216.4125	272.2608695652174	0	0.9395588821722921	blue	low
799	51	101.0	2079.0	273.0	199.59649122807016	1.0535595415864563	202.98245614035088	266.1818181818182	0	0.9997261943765964	blue	low
800	51	101.0	2091.0	281.0	195.26869806094183	1.0748727728129002	197.6897506925208	270.1794871794872	0	0.9996583158392811	blue	low
801	51	101.0	2092.0	307.0	212.77777777777777	1.0928708097384061	210.3994708994709	280.2352941176471	0	0.9889573654312026	blue	low
802	51	101.0	2093.0	332.0	184.77954545454546	1.046627655574356	195.6840909090909	270.4074074074074	0	0.9930646172443838	blue	low
803	51	101.0	2106.0	185.0	206.3764705882353	1.0136423625012976	192.07450980392156	268.06666666666666	0	0.9999993650289545	blue	low
804	51	101.0	2112.0	189.0	206.85666666666665	1.0620918565930026	165.25333333333333	277.5	0	0.9999990987657832	blue	low
805	51	101.0	2122.0	201.0	197.828125	1.0902686041391456	198.921875	275.1111111111111	0	0.9999990767857784	blue	low
806	51	101.0	2139.0	229.0	180.83881578947367	1.0569670826148865	190.71381578947367	265.3529411764706	0	0.9999985485573308	blue	low
807	51	101.0	2160.0	330.0	198.2075	1.028873081980756	206.465	256.85714285714283	0	0.9811641577203106	blue	low
808	51	101.0	2178.0	312.0	209.4625	1.0583434828036031	196.4775	264.85714285714283	0	0.9877339731562351	blue	low
809	51	101.0	2186.0	208.0	199.2941176470588	1.065397192981349	188.47058823529412	260.2068965517241	0	0.9999981729016867	blue	low
810	51	101.0	2198.0	223.0	224.4485294117647	0.9806319193549372	211.64705882352942	253.41666666666666	0	0.999942416815797	blue	low
811	51	101.0	2205.0	263.0	182.94736842105263	1.0703722993647753	175.8421052631579	269.2105263157895	0	0.999973875715124	blue	low
812	51	101.0	2207.0	108.0	201.77685950413223		216.5206611570248		0	0.9999999988770831	blue	low
813	51	101.0	2219.0	327.0	221.27142857142857	1.0710744695229084	198.78333333333333	271.4	0	0.9122867404198681	blue	low
814	51	101.0	2230.0	324.0	193.55388471177946	1.110328335339827	200.20551378446115	271.44	0	0.9919443348644025	blue	low
815	51	101.0	2232.0	310.0	224.64912280701753	1.0249001371635944	204.41854636591478	269.3333333333333	0	0.9658280195602579	blue	low
816	51	101.0	2250.0	283.0	210.9578947368421	1.117183443068934	196.45	290.48571428571427	0	0.9984199671317983	blue	low
817	51	101.0	2255.0	226.0	210.77573529411765	0.9923612255401559	209.06985294117646	249.77777777777777	0	0.9999786544099959	blue	low
818	51	101.0	2262.0	292.0	250.375	1.0597714142425287	215.7722222222222	280.7142857142857	0	0.9425577817978955	blue	low
819	51	101.0	2265.0	287.0	202.44166666666666	1.062310065740511	199.73055555555555	264.5357142857143	0	0.9989721528384677	blue	low
820	51	101.0	2269.0	193.0	188.1875	1.0498852746659468	201.6125	262.2	0	0.9999998147178596	blue	low
821	51	101.0	2278.0	293.0	203.5047619047619	1.0284015972302636	182.47380952380954	267.9047619047619	0	0.9982202398433856	blue	low
822	51	101.0	2279.0	335.0	218.07857142857142	1.0478588077853512	209.51190476190476	274.18518518518516	0	0.8796108235862954	blue	low
823	51	101.0	2292.0	161.0	201.75	1.0304557326735249	152.37333333333333	290.75757575757575	0	0.9999999358366981	blue	low
824	51	101.0	2309.0	252.0	220.79320987654322	1.0280212086407907	203.63888888888889	268.8888888888889	0	0.9996411686333108	blue	low
825	51	101.0	2319.0	176.0	214.12605042016807	1.1161133625336006	181.3613445378151	272.1111111111111	0	0.9999993153361418	blue	low
826	51	101.0	2329.0	178.0	203.4313725490196	1.076656236721134	182.36470588235295	279.8333333333333	0	0.999999721580339	blue	low
827	51	101.0	2331.0	254.0	199.84640522875816	1.0279772353895522	205.67320261437908	253.92857142857142	0	0.9999346242182935	blue	low
828	51	101.0	2335.0	225.0	199.18055555555554	1.0568834284325082	196.80902777777777	264.77272727272725	0	0.999993347382232	blue	low
829	51	101.0	2344.0	265.0	220.535	1.1516655644287679	177.0725	301.77142857142854	0	0.9990805436134985	blue	low
830	51	101.0	2368.0	332.0	214.98333333333332	0.9804890425031922	203.45	252.66666666666666	0	0.9204512061193562	blue	low
831	51	101.0	2373.0	221.0	178.71180555555554	1.1085129056453689	186.88194444444446	268.77777777777777	0	0.9999993821848098	blue	low
832	51	101.0	2374.0	232.0	173.97832817337462	1.0089890140079611	174.00928792569658	244.1851851851852	0	0.9999991024126635	blue	low
833	51	101.0	2378.0	336.0	198.08225108225108	1.144609848896962	185.95670995670994	286.01851851851853	0	0.9707690466665245	blue	low
834	51	101.0	2380.0	325.0	204.62954545454545	1.047166213095827	189.65681818181818	267.325	0	0.9781308218559032	blue	low
835	51	101.0	2384.0	184.0	204.14583333333334	1.010817249258593	190.19583333333333	250.5	0	0.9999995278812004	blue	low
836	51	101.0	2386.0	208.0	204.39705882352942	1.0860679628296128	197.0808823529412	277.8333333333333	0	0.9999969968101551	blue	low
837	51	101.0	2393.0	166.0	169.3095238095238		194.9857142857143		0	0.9999999972740437	blue	low
838	51	101.0	2404.0	228.0	177.9795321637427	1.0751466275659824	174.23391812865498	279.3333333333333	0	0.9999990042553027	blue	low
839	51	101.0	2418.0	196.0	192.69117647058823	1.0702733450173723	183.23529411764707	269.8333333333333	0	0.9999996268124413	blue	low
840	51	101.0	2420.0	160.0	191.12916666666666	1.0462990768909373	172.475	269.2105263157895	0	0.9999999805882107	blue	low
841	51	101.0	2444.0	261.0	232.24867724867724	1.0572013602441328	187.6984126984127	284.8292682926829	0	0.9982375084781541	blue	low
842	51	101.0	2447.0	169.0	202.62755102040816	1.0593741042516298	211.6530612244898	259.22222222222223	0	0.9999998707295775	blue	low
843	51	101.0	2449.0	168.0	180.37980769230768	1.011962909755779	194.60576923076923	243.66666666666666	0	0.9999999887819141	blue	low
844	51	101.0	2462.0	292.0	224.57222222222222	1.0676856354133093	210.5	276.0625	0	0.990735439703497	blue	low
845	51	101.0	2470.0	321.0	203.27857142857144	1.0633960932303472	194.6261904761905	269.2	0	0.9854654718995668	blue	low
846	51	101.0	2478.0	233.0	194.76470588235293	0.9943800332799838	202.3425605536332	249.70833333333334	0	0.999991973343334	blue	low
847	51	101.0	2479.0	255.0	200.13611111111112	1.083159214375261	184.52777777777777	280.8	0	0.9999275042932487	blue	low
848	51	101.0	2491.0	217.0	189.40441176470588	1.0201091295368923	199.80882352941177	255.13333333333333	0	0.9999986368396901	blue	low
849	51	101.0	2500.0	181.0	200.64166666666668		194.2875		0	0.9999997356852782	blue	low
850	51	101.0	2505.0	284.0	229.83235294117648	1.0659769908803591	214.97941176470587	273.77777777777777	0	0.9922456013648782	blue	low
851	51	101.0	2515.0	264.0	189.66374269005848	0.9921066252587992	193.89473684210526	249.33333333333334	0	0.9999457706122303	blue	low
852	51	101.0	2531.0	255.0	216.453125	1.019430097636904	195.3875	249.5	0	0.999689900119699	blue	low
853	51	101.0	2543.0	235.0	224.83660130718954	0.9924000440577156	197.18627450980392	255.0	0	0.9998560222465879	blue	low
854	51	101.0	2551.0	255.0	221.125	1.079072003182461	181.4388888888889	273.6875	0	0.9995392822727827	blue	low
855	51	101.0	2564.0	144.0	188.55859375	1.0205636192748295	146.80078125	264.94594594594594	0	0.9999999957769017	blue	low
856	51	101.0	2565.0	158.0	220.92444444444445		186.36444444444444		0	0.9999996562232298	blue	low
857	51	101.0	2575.0	327.0	216.32057416267943	1.094673211247013	196.0334928229665	271.8709677419355	0	0.9381222530098763	blue	low
858	51	101.0	2582.0	230.0	210.6437908496732	1.044636277161121	192.44771241830065	266.5882352941176	0	0.9999714992244165	blue	low
859	51	101.0	2585.0	147.0	211.06696428571428	1.0573494576736069	168.47321428571428	269.23809523809524	0	0.9999999425880562	blue	low
860	51	101.0	2587.0	197.0	223.52083333333334	1.0706914706914705	185.81944444444446	287.45454545454544	0	0.9999921890467384	blue	low
861	51	101.0	2603.0	201.0	218.63025210084032	1.0445683316925678	214.96638655462183	264.59090909090907	0	0.9999932548801724	blue	low
862	51	101.0	2607.0	275.0	202.11052631578949	0.9874965312256558	187.0078947368421	255.38888888888889	0	0.999600136266684	blue	low
863	51	101.0	2611.0	235.0	189.8173374613003	1.0265474731616964	184.77708978328172	259.6857142857143	0	0.9999942338851994	blue	low
864	51	101.0	2617.0	353.0	201.37190082644628	1.0975721115169286	188.13429752066116	278.42622950819674	0	0.8734460434822121	blue	low
865	51	101.0	2618.0	304.0	194.73157894736843	1.0594770187428504	201.80263157894737	265.59375	0	0.9980828592223944	blue	low
866	51	101.0	2643.0	288.0	227.2046783625731	1.0439225979392959	216.48538011695908	268.0	0	0.9915209070056293	blue	low
867	51	101.0	2656.0	309.0	213.1704260651629	1.0837890775194852	197.06516290726816	274.44444444444446	0	0.986785987628071	blue	low
868	51	101.0	2662.0	240.0	217.46875	1.0726538134391836	191.6875	272.6666666666667	0	0.9998892898399296	blue	low
869	51	101.0	2664.0	318.0	202.98809523809524	1.0569835261314204	185.42857142857142	258.44444444444446	0	0.9886749911348627	blue	low
870	51	101.0	2669.0	219.0	214.74238227146813	1.0133947258267058	161.14958448753464	269.0	0	0.9999818777051342	blue	low
871	51	101.0	2671.0	208.0	195.90625	1.0920034964251295	178.03125	266.24	0	0.9999986941006878	blue	low
872	51	101.0	2678.0	290.0	188.07202216066483	1.0981849798063978	195.94736842105263	266.1578947368421	0	0.9996464582357119	blue	low
873	51	101.0	2680.0	184.0	173.0235294117647	1.0354275989221386	181.1529411764706	259.2	0	0.9999999824159255	blue	low
874	51	101.0	2697.0	157.0	223.01923076923077		190.8846153846154		0	0.9999996102811735	blue	low
875	51	101.0	2700.0	353.0	192.0103305785124	1.119023850504057	185.52479338842974	281.8	0	0.9370355508424004	blue	low
876	51	101.0	2720.0	189.0	194.8177777777778	1.0390731322971134	206.50666666666666	254.5	0	0.9999997298746869	blue	low
877	51	101.0	2734.0	145.0	198.64102564102564	1.0316868030829318	186.23076923076923	257.3157894736842	0	0.9999999863884385	blue	low
878	51	101.0	2746.0	277.0	201.27877237851663	1.100907893824936	176.97186700767264	270.3829787234043	0	0.999567512800574	blue	low
879	51	101.0	2756.0	194.0	194.92578125	1.0895076088818028	186.71484375	264.29411764705884	0	0.9999995982139972	blue	low
880	51	101.0	2757.0	353.0	194.1147186147186	1.0394481584554216	189.91341991341992	257.38235294117646	0	0.9258271585920292	blue	low
881	51	101.0	2764.0	241.0	186.54497354497354	1.041929950148651	156.994708994709	255.23333333333332	0	0.9999933495444685	blue	low
882	51	101.0	2765.0	319.0	206.51973684210526	1.0857746925217497	175.7828947368421	268.42622950819674	0	0.9837065783605714	blue	low
883	51	101.0	2768.0	143.0	199.16666666666666	1.0394462530005588	188.27604166666666	262.1111111111111	0	0.999999987653947	blue	low
884	51	101.0	2770.0	306.0	209.98639455782313	1.0631348869025974	177.8798185941043	270.42105263157896	0	0.9918206207476452	blue	low
885	51	101.0	2772.0	230.0	209.04044117647058	1.0761966983043874	211.46323529411765	268.3333333333333	0	0.9999753863014059	blue	low
886	51	101.0	2789.0	242.0	230.26797385620915	1.106943308210475	198.59150326797385	276.5	0	0.9996223858192914	blue	low
887	51	101.0	2791.0	188.0	213.06349206349208	1.041202859501583	188.45238095238096	261.8095238095238	0	0.9999984796895546	blue	low
888	51	101.0	2796.0	148.0	186.075	1.0360588958602643	159.98333333333332	267.16	0	0.9999999956165411	blue	low
889	51	101.0	2800.0	328.0	217.0775	1.0539275256109364	203.01	259.3888888888889	0	0.9299522729557025	blue	low
890	51	101.0	2823.0	181.0	235.38823529411764	1.0949085738967677	190.7764705882353	290.625	0	0.9999930762334862	blue	low
891	51	101.0	2830.0	212.0	196.15073529411765		196.13235294117646		0	0.9999981788903716	blue	low
892	51	101.0	2831.0	205.0	218.65490196078431	1.072668998854245	199.27450980392157	263.3703703703704	0	0.9999908986961752	blue	low
893	51	101.0	2836.0	290.0	206.33095238095237	1.090738525869861	171.32857142857142	267.7142857142857	0	0.9981926745654744	blue	low
894	51	101.0	2839.0	156.0	174.28333333333333	1.0226109215017063	169.58333333333334	266.3333333333333	0	0.9999999978252152	blue	low
895	51	101.0	2843.0	266.0	217.9264705882353	1.0053810028135262	191.99411764705883	246.66666666666666	0	0.9992030479287229	blue	low
896	51	101.0	2860.0	325.0	197.64285714285714	1.024502225345514	179.36147186147187	260.3333333333333	0	0.9876875897783718	blue	low
897	51	101.0	2873.0	281.0	204.4766081871345	1.0582969699947247	203.69005847953215	260.57575757575756	0	0.9992219086697206	blue	low
898	51	101.0	2875.0	236.0	233.44736842105263	0.9870340667153416	198.19078947368422	252.11111111111111	0	0.9996839062638784	blue	low
899	51	101.0	2894.0	198.0	219.46323529411765	1.019875994773726	177.56985294117646	248.16	0	0.9999941757660162	blue	low
900	51	101.0	2896.0	274.0	211.56140350877192	1.0134488501022365	193.53216374269005	244.66666666666666	0	0.999154110056228	blue	low
901	51	101.0	2908.0	251.0	221.57422969187675	1.0628606831036815	180.06162464985994	269.30232558139534	0	0.9996441171120878	blue	low
902	51	101.0	2914.0	138.0	212.05641025641026	1.0987612122718702	177.6871794871795	274.1111111111111	0	0.9999999677472046	blue	low
903	51	101.0	2919.0	201.0	205.07142857142858	0.9769636414099362	205.81512605042016	238.33333333333334	0	0.9999981171962485	blue	low
904	51	101.0	2921.0	232.0	222.2	1.0133177259797579	206.45925925925926	243.21052631578948	0	0.9999078628431853	blue	low
905	51	101.0	2935.0	203.0	236.5952380952381	1.0650273963175743	205.0595238095238	269.55555555555554	0	0.999962381443991	blue	low
906	51	101.0	2952.0	189.0	210.57407407407408	1.0855491883856427	209.8564814814815	258.7142857142857	0	0.9999987082238521	blue	low
907	51	101.0	2955.0	222.0	213.3923076923077	1.0122911742318015	206.09230769230768	244.13333333333333	0	0.9999799319544848	blue	low
908	51	101.0	2959.0	255.0	204.825	1.0657634194114558	178.11666666666667	265.39473684210526	0	0.9998886804359898	blue	low
909	51	102.0	3.0	191.0	187.9547511312217		191.10859728506787		0	0.9999998453109291	blue	low
910	51	102.0	10.0	263.0	219.07932692307693	1.1379523292206615	155.39423076923077	272.8333333333333	0	0.9992976613359146	blue	low
911	51	102.0	12.0	215.0	230.04166666666666	1.1323451609142836	180.61111111111111	272.44444444444446	0	0.9999482862991699	blue	low
912	51	102.0	32.0	240.0	209.2962962962963	1.0893363070232491	174.45987654320987	254.57142857142858	0	0.9999464140234287	blue	low
913	51	102.0	34.0	333.0	199.5592885375494	1.1117984158810061	165.00197628458497	274.3333333333333	0	0.9736531240333246	blue	low
914	51	102.0	35.0	306.0	210.20833333333334	1.113969942196532	153.59166666666667	263.48	0	0.9916712583540992	blue	low
915	51	102.0	39.0	289.0	187.96560846560845	1.1012882916426903	172.6137566137566	246.48	0	0.9996762059640376	blue	low
916	51	102.0	46.0	155.0	199.84761904761905	1.0726680284801304	177.11904761904762	254.54166666666666	0	0.9999999667200955	blue	low
917	51	102.0	47.0	341.0	194.95454545454547	1.0958857450487105	164.17768595041323	251.13333333333333	0	0.9670870582842219	blue	low
918	51	102.0	69.0	255.0	200.07407407407408	1.0646197174703462	159.52380952380952	249.225	0	0.9999279188664562	blue	low
919	51	102.0	70.0	187.0	202.83193277310923	1.038005133989343	182.53781512605042	239.78571428571428	0	0.9999994793360886	blue	low
920	51	102.0	85.0	154.0	207.58823529411765	1.072529929032171	170.53846153846155	260.27777777777777	0	0.9999999315272353	blue	low
921	51	102.0	124.0	234.0	196.5108359133127		176.58204334365325		0	0.999989732203212	blue	low
922	51	102.0	158.0	247.0	178.07602339181287	1.0433172274132234	171.24561403508773	245.57142857142858	0	0.9999954698709396	blue	low
923	51	102.0	162.0	205.0	202.47794117647058	1.023735451468136	175.53676470588235	237.85714285714286	0	0.9999980158362887	blue	low
924	51	102.0	190.0	310.0	198.3675	1.0469067369563532	186.245	250.075	0	0.9958249719953011	blue	low
925	51	102.0	200.0	120.0	184.6974358974359	1.0319319337834088	155.22051282051282	258.77272727272725	0	0.9999999995817817	blue	low
926	51	102.0	201.0	235.0	232.99671052631578	1.0823989978077044	189.3815789473684	262.3225806451613	0	0.999716586441956	blue	low
927	51	102.0	226.0	256.0	180.7146814404432	1.058669969512195	167.3601108033241	248.03125	0	0.9999879428622542	blue	low
928	51	102.0	229.0	270.0	207.89766081871346	0.9939604813149504	188.5906432748538	237.57692307692307	0	0.9995440117766938	blue	low
929	51	102.0	246.0	353.0	191.78787878787878	1.0173927231195954	183.91774891774892	244.53333333333333	0	0.9381296675078792	blue	low
930	51	102.0	255.0	240.0	224.83641975308643	1.0694236825940142	184.98765432098764	264.54545454545456	0	0.9997920057944819	blue	low
931	51	102.0	266.0	242.0	191.1702786377709	1.0770350640109154	184.95975232198143	263.1212121212121	0	0.999988651401414	blue	low
932	51	102.0	268.0	330.0	209.39285714285714	1.1108715649074394	184.0595238095238	257.6333333333333	0	0.954204029743333	blue	low
933	51	102.0	276.0	163.0	223.75714285714287	1.034123180688676	195.09047619047618	258.94444444444446	0	0.9999993495378537	blue	low
934	51	102.0	288.0	185.0	207.83482142857142	1.0366749444517056	201.03571428571428	251.0	0	0.9999992674893791	blue	low
935	51	102.0	301.0	253.0	180.47105263157894	1.070627574970967	159.7921052631579	253.90697674418604	0	0.9999907143546075	blue	low
936	51	102.0	313.0	193.0	176.21323529411765	1.0437405848643444	166.55514705882354	243.94736842105263	0	0.9999999487101365	blue	low
937	51	102.0	346.0	322.0	216.80050505050505	1.0289401661004154	191.18939393939394	241.47619047619048	0	0.9549721988107901	blue	low
938	51	102.0	373.0	287.0	201.9749373433584	1.0940979717607122	174.5438596491228	263.59090909090907	0	0.9990133537528213	blue	low
939	51	102.0	390.0	311.0	181.96842105263158	1.06582177723748	196.50263157894736	253.38297872340425	0	0.9989630562567018	blue	low
940	51	102.0	399.0	245.0	187.36274509803923	1.0242989715044697	193.59803921568627	247.03846153846155	0	0.9999901404916512	blue	low
941	51	102.0	405.0	232.0	183.77777777777777	1.0727806283929044	173.40740740740742	257.5357142857143	0	0.9999975143907811	blue	low
942	51	102.0	410.0	203.0	203.640522875817	1.066011839708561	170.87908496732027	272.4583333333333	0	0.9999980921613973	blue	low
943	51	102.0	415.0	311.0	195.925	1.1128450619000914	188.84	267.6666666666667	0	0.9963524544930354	blue	low
944	51	102.0	420.0	340.0	193.0144927536232	1.0645781033304982	176.9296066252588	264.6101694915254	0	0.9739666509499096	blue	low
945	51	102.0	429.0	173.0	227.18685121107268	1.0399231217793858	152.18685121107268	263.04545454545456	0	0.999998136656267	blue	low
946	51	102.0	456.0	232.0	218.04513888888889	1.056334465334826	193.5625	253.08333333333334	0	0.9999358075552964	blue	low
947	51	102.0	458.0	353.0	201.56235827664398	1.0738356063353764	195.67800453514738	260.38461538461536	0	0.871749782424223	blue	low
948	51	102.0	462.0	201.0	186.14901960784314	1.0561189723410858	194.21960784313725	258.5652173913044	0	0.9999997204018722	blue	low
949	51	102.0	488.0	260.0	245.4404761904762	1.0319402526000117	163.51666666666668	271.1136363636364	0	0.9955497798718063	blue	low
950	51	102.0	493.0	300.0	207.045	1.052460962469181	185.6325	259.0	0	0.9959132729479604	blue	low
951	51	102.0	507.0	203.0	236.3725	1.1026086391566918	139.6075	296.27659574468083	0	0.9999630766397054	blue	low
952	51	102.0	508.0	212.0	210.19485294117646	1.1069938002620658	196.5441176470588	274.44117647058823	0	0.9999929522636021	blue	low
953	51	102.0	547.0	294.0	201.8421052631579	1.0591010888486536	188.01315789473685	256.44444444444446	0	0.9983370972042783	blue	low
954	51	102.0	557.0	236.0	199.9351851851852	1.0401201838105338	179.8858024691358	255.8695652173913	0	0.999983389376985	blue	low
955	51	102.0	571.0	255.0	208.46320346320346	1.0517723034502773	150.69480519480518	284.2156862745098	0	0.9998456935604062	blue	low
956	51	102.0	588.0	254.0	183.80994152046785	1.0718898155517873	180.35672514619884	259.2	0	0.9999859710783291	blue	low
957	51	102.0	615.0	215.0	217.02167182662538	1.0551989615505126	174.78947368421052	274.75757575757575	0	0.9999834757863608	blue	low
958	51	102.0	622.0	250.0	172.86928104575162	1.0861037136034435	200.40196078431373	264.40909090909093	0	0.9999966426839654	blue	low
959	51	102.0	624.0	346.0	197.30434782608697	1.0606228434696958	185.74347826086955	260.95238095238096	0	0.9426368998906157	blue	low
960	51	102.0	626.0	220.0	193.88194444444446		191.16666666666666		0	0.9999973041503349	blue	low
961	51	102.0	640.0	277.0	199.6157894736842	1.0195205116961275	187.8421052631579	262.35	0	0.9996274027629676	blue	low
962	51	102.0	681.0	256.0	212.26625386996903		199.40866873065016		0	0.9997673549083489	blue	low
963	51	102.0	688.0	226.0	182.75232198142416	1.0631615519933877	179.37770897832817	270.51851851851853	0	0.9999986035876398	blue	low
964	51	102.0	722.0	232.0	191.66666666666666	1.0441858049695438	203.11458333333334	262.53333333333336	0	0.9999945161120852	blue	low
965	51	102.0	725.0	268.0	194.81286549707602	1.100509275708733	192.859649122807	269.3333333333333	0	0.9998798150341188	blue	low
966	51	102.0	741.0	220.0	205.10855263157896	1.057802412414733	182.15131578947367	264.1666666666667	0	0.9999919982446073	blue	low
967	51	102.0	772.0	270.0	195.45906432748538	1.038484491960373	193.74269005847952	253.76666666666668	0	0.9998511001922421	blue	low
968	51	102.0	780.0	280.0	208.0906432748538	1.0199876408020032	209.80994152046785	261.22222222222223	0	0.9990129717831833	blue	low
969	51	102.0	781.0	223.0	204.05	1.1503971250964802	176.96764705882353	304.64285714285717	0	0.9999909065561203	blue	low
970	51	102.0	783.0	283.0	211.08278867102396	1.0437608089405337	163.09368191721134	274.6969696969697	0	0.998403210785024	blue	low
971	51	102.0	796.0	255.0	207.8266253869969	1.0806943487040332	205.78018575851394	279.2142857142857	0	0.9998542052025	blue	low
972	51	102.0	808.0	263.0	206.13823529411764	1.1176194516508229	194.10882352941175	274.6808510638298	0	0.9997701517804448	blue	low
973	51	102.0	812.0	269.0	197.05023923444975	1.0828784599199488	172.94976076555025	287.390243902439	0	0.9998403311849287	blue	low
974	51	102.0	824.0	236.0	234.88125	1.082254746742225	189.15625	274.61290322580646	0	0.9996451254771775	blue	low
975	51	102.0	826.0	258.0	210.84640522875816	1.0843021095433747	213.2516339869281	273.44444444444446	0	0.999761201502244	blue	low
976	51	102.0	829.0	267.0	195.01754385964912	1.0340353057607772	197.51169590643275	260.9047619047619	0	0.999886600614127	blue	low
977	51	102.0	848.0	160.0	208.06666666666666		200.66190476190476		0	0.9999998868535791	blue	low
978	51	102.0	857.0	330.0	208.65454545454546	1.0788074100541463	192.825	274.47727272727275	0	0.9567099793900696	blue	low
979	51	102.0	861.0	304.0	206.63492063492063	1.0707172899310764	206.83862433862433	273.46666666666664	0	0.9946614249632303	blue	low
980	51	102.0	864.0	183.0	218.7685185185185	1.0005002686628004	155.27777777777777	275.03225806451616	0	0.9999982075712511	blue	low
981	51	102.0	866.0	198.0	210.0899470899471	1.0795348804830338	149.9920634920635	302.6792452830189	0	0.999997570281454	blue	low
982	51	102.0	869.0	241.0	184.03703703703704	1.0841877499856467	188.0462962962963	271.0625	0	0.9999948276191306	blue	low
983	51	102.0	903.0	234.0	189.5169082125604	1.1016922634023005	154.1352657004831	294.79545454545456	0	0.999994822194362	blue	low
984	51	102.0	905.0	325.0	219.75578947368422	1.0893761721968065	183.93263157894737	289.7435897435897	0	0.9311522848403239	blue	low
985	51	102.0	907.0	283.0	194.6578947368421	1.0092982848065133	202.83918128654972	247.33333333333334	0	0.9996229402803692	blue	low
986	51	102.0	933.0	360.0	190.95368421052632	1.0044369175796555	194.0442105263158	257.05882352941177	0	0.9042820818982232	blue	low
987	51	102.0	937.0	188.0	218.81932773109244	1.0777072500100255	204.34873949579833	276.17391304347825	0	0.9999973884940261	blue	low
988	51	102.0	940.0	153.0	212.24166666666667	1.0681282587562964	169.55416666666667	281.0833333333333	0	0.9999998985818956	blue	low
989	51	102.0	982.0	330.0	190.1714876033058	1.1085421690066397	172.6487603305785	275.44827586206895	0	0.9904633334489841	blue	low
990	51	102.0	993.0	272.0	180.23529411764707	1.0473949979207509	178.35038363171356	267.1333333333333	0	0.9999593688786867	blue	low
991	51	102.0	997.0	324.0	222.6095238095238	1.0499618629323832	202.23095238095237	274.3181818181818	0	0.9215255769173889	blue	low
992	51	102.0	1005.0	181.0	195.93014705882354	1.0533644687765131	177.76470588235293	279.4166666666667	0	0.9999998366116243	blue	low
993	51	102.0	1006.0	309.0	194.64309764309763	1.0531275916823433	146.47306397306397	292.90277777777777	0	0.9972042851372646	blue	low
994	51	102.0	1007.0	268.0	209.2514619883041	1.0684798195440264	197.1140350877193	267.4	0	0.9995587612012214	blue	low
995	51	102.0	1041.0	253.0	209.78637770897834	1.0920837680478719	202.02167182662538	278.9259259259259	0	0.9998507552425618	blue	low
996	51	102.0	1046.0	138.0	223.80612244897958	1.1043536804308798	188.44387755102042	292.9166666666667	0	0.9999998965592933	blue	low
997	51	102.0	1071.0	159.0	188.5511111111111	1.0828194755377505	184.29777777777778	278.48148148148147	0	0.9999999864110302	blue	low
998	51	102.0	1076.0	243.0	215.35416666666666	1.0595613772191175	194.01190476190476	282.1666666666667	0	0.9998848828174705	blue	low
999	51	102.0	1078.0	242.0	200.8421052631579	1.0643716696288674	178.78393351800554	280.4347826086956	0	0.9999713641911266	blue	low
1000	51	102.0	1079.0	331.0	212.1238095238095	1.11470662200012	204.51666666666668	284.5416666666667	0	0.9396690920105081	blue	low
1001	51	102.0	1081.0	283.0	207.59649122807016	1.0620326292924156	209.33040935672514	267.2	0	0.9988134416396988	blue	low
1002	51	102.0	1086.0	351.0	194.78684807256235	1.0611801160880354	198.0907029478458	262.1904761904762	0	0.9323173359363437	blue	low
1003	51	102.0	1087.0	357.0	194.6082251082251	1.020360960224286	190.1818181818182	251.0	0	0.8979406723218074	blue	low
1004	51	102.0	1105.0	304.0	209.31469979296065	1.0522071706010598	172.3167701863354	285.4259259259259	0	0.9933346364130422	blue	low
1005	51	102.0	1114.0	334.0	218.04329004329006	1.0935166277966937	190.45238095238096	284.4130434782609	0	0.8875335251319616	blue	low
1006	51	102.0	1156.0	328.0	199.27272727272728	1.0904390755681328	182.47186147186147	277.43243243243245	0	0.9823076493080618	blue	low
1007	51	102.0	1175.0	186.0	196.37254901960785	1.0880512153734272	191.30196078431374	283.75	0	0.9999997486656578	blue	low
1008	51	102.0	1176.0	297.0	212.58991228070175	1.089551036587628	178.6315789473684	296.32142857142856	0	0.9948342875077044	blue	low
1009	51	102.0	1179.0	249.0	197.5438596491228	1.0254748743341353	179.95906432748538	252.51351351351352	0	0.9999640768225149	blue	low
1010	51	102.0	1180.0	229.0	222.05902777777777	1.0738094766908763	203.85763888888889	272.6666666666667	0	0.9999270783148604	blue	low
1011	51	102.0	1190.0	237.0	242.030959752322	1.0669938112477333	201.6377708978328	291.0769230769231	0	0.9993297929609094	blue	low
1012	51	102.0	1204.0	273.0	232.45	1.101282166322695	200.17777777777778	288.77777777777777	0	0.9957284402777298	blue	low
1013	51	102.0	1209.0	325.0	225.93424036281178	1.0056387393669672	198.46485260770976	270.77777777777777	0	0.8950171542137412	blue	low
1014	51	102.0	1210.0	295.0	232.28333333333333	1.0648423043414605	216.34444444444443	278.86486486486484	0	0.9794750464047811	blue	low
1015	51	102.0	1213.0	246.0	195.78863636363636	1.0889928504632667	152.6090909090909	292.69767441860466	0	0.999975853225355	blue	low
1016	51	102.0	1217.0	185.0	202.94166666666666		197.24166666666667		0	0.9999995480546433	blue	low
1017	51	102.0	1278.0	287.0	200.42105263157896	1.050208132015164	197.11052631578949	272.75	0	0.9991395524136714	blue	low
1018	51	102.0	1300.0	246.0	192.02941176470588	1.0764757184462828	179.96176470588236	265.19354838709677	0	0.9999831732174387	blue	low
1019	51	102.0	1308.0	165.0	209.95089285714286	1.0671540687653818	197.05803571428572	284.44444444444446	0	0.9999998007690415	blue	low
1020	51	102.0	1313.0	334.0	207.60238095238094	1.001774705772464	209.58095238095237	264.0	0	0.9467159170294834	blue	low
1021	51	102.0	1328.0	301.0	213.665	1.0494686758922942	193.355	267.9	0	0.9924051856024221	blue	low
1022	51	102.0	1338.0	185.0	182.72549019607843	1.025385571851131	184.57254901960783	260.3333333333333	0	0.9999999446291754	blue	low
1023	51	102.0	1340.0	215.0	208.65686274509804	1.0611982447154582	189.7483660130719	284.2413793103448	0	0.9999923472097225	blue	low
1024	51	102.0	1348.0	267.0	214.01939058171746	1.0313446875694279	202.3656509695291	281.8888888888889	0	0.9993827422126084	blue	low
1025	51	102.0	1351.0	281.0	202.95833333333334	1.076172995296547	198.45	271.9130434782609	0	0.9993189929064477	blue	low
1026	51	102.0	1355.0	291.0	211.7644110275689	1.0979024979342784	189.40100250626566	280.8666666666667	0	0.9969191046560427	blue	low
1027	51	102.0	1367.0	259.0	196.12865497076024	1.066545904938845	189.87134502923976	264.54761904761904	0	0.9999321083645559	blue	low
1028	51	102.0	1369.0	307.0	193.5124716553288	1.046255200796094	180.05895691609976	269.76190476190476	0	0.9978314522746291	blue	low
1029	51	102.0	1370.0	320.0	201.19130434782608	1.0703447709207632	184.0021739130435	279.8490566037736	0	0.988655160734356	blue	low
1030	51	102.0	1396.0	293.0	197.56140350877192	1.07529515770966	184.52380952380952	268.06451612903226	0	0.9989424902433244	blue	low
1031	51	102.0	1416.0	243.0	215.37770897832817	1.0694870177697997	195.11145510835914	274.3076923076923	0	0.9998846451368106	blue	low
1032	51	102.0	1418.0	190.0	205.1888544891641	1.0285279187817258	162.13931888544892	282.44	0	0.9999991741932844	blue	low
1033	51	102.0	1437.0	340.0	209.16666666666666	1.1098420340516706	192.38541666666666	296.8333333333333	0	0.9088973311612258	blue	low
1034	51	102.0	1452.0	249.0	190.7775	1.0818577000549043	166.26	286.03225806451616	0	0.9999811892714773	blue	low
1035	51	102.0	1461.0	233.0	219.53216374269005	1.0822347475877225	186.08771929824562	291.5897435897436	0	0.999921251153822	blue	low
1036	51	102.0	1466.0	212.0	246.4156862745098	0.9833199066327901	220.13725490196077	260.55555555555554	0	0.9998410575057035	blue	low
1037	51	102.0	1471.0	303.0	225.1	0.9886910134021448	202.625	264.55555555555554	0	0.9785894899895723	blue	low
1038	51	102.0	1481.0	326.0	216.47380952380954	1.0485640709334867	204.15	274.64285714285717	0	0.9416664905851265	blue	low
1039	51	102.0	1483.0	224.0	223.99671052631578	1.0251019849906637	197.95394736842104	274.93333333333334	0	0.9999403860718528	blue	low
1040	51	102.0	1486.0	156.0	240.52100840336135	1.0789781085056676	186.23949579831933	301.6875	0	0.9999982097797615	blue	low
1041	51	102.0	1487.0	141.0	189.09722222222223	1.0610232272214595	169.51388888888889	272.46153846153845	0	0.9999999964521731	blue	low
1042	51	102.0	1511.0	167.0	228.46323529411765	1.0127892115746702	171.05882352941177	281.44117647058823	0	0.9999986509356558	blue	low
1043	51	102.0	1525.0	249.0	237.72932330827066	1.0889171447678716	172.09022556390977	296.05	0	0.9988644447117847	blue	low
1044	51	102.0	1526.0	266.0	203.65650969529085	1.0491646956039975	188.9168975069252	267.95238095238096	0	0.9997687202596949	blue	low
1045	51	102.0	1537.0	292.0	214.94473684210527	1.117403416171835	200.62105263157895	290.3333333333333	0	0.995686752715182	blue	low
1046	51	102.0	1538.0	282.0	208.44152046783626	1.0748494972736156	214.72222222222223	277.25	0	0.9988170079530386	blue	low
1047	51	102.0	1551.0	295.0	236.50833333333333	1.087714083701492	217.58333333333334	287.53333333333336	0	0.9722028208941943	blue	low
1048	51	102.0	1553.0	187.0	208.59649122807016	1.0050787966633983	170.0456140350877	260.22222222222223	0	0.9999990823058856	blue	low
1049	51	102.0	1554.0	183.0	193.71555555555557	1.0632502208908907	201.13777777777779	261.04761904761904	0	0.9999998483517158	blue	low
1050	51	102.0	1582.0	279.0	233.70278637770897	1.0602492185158223	224.56656346749227	275.1111111111111	0	0.9927558804442255	blue	low
1051	51	102.0	1586.0	360.0	197.05215419501133	1.0820653302866639	200.97278911564626	263.75	0	0.8511413338444871	blue	low
1052	51	102.0	1587.0	259.0	205.328125	1.0286574387279905	201.190625	255.44444444444446	0	0.9998421652520093	blue	low
1053	51	102.0	1592.0	313.0	217.03095238095239	1.0710581212822208	200.05	284.925	0	0.9760392976339246	blue	low
1054	51	102.0	1608.0	203.0	203.225	1.095896524073493	216.60416666666666	278.6666666666667	0	0.999998167782472	blue	low
1055	51	102.0	1609.0	312.0	205.70238095238096	1.0895322579108346	190.32142857142858	275.4255319148936	0	0.9909768210790895	blue	low
1056	51	102.0	1617.0	285.0	194.48086124401914	1.1162872592543143	177.38995215311004	284.62	0	0.9995670512332844	blue	low
1057	51	102.0	1623.0	178.0	211.80514705882354	1.0299287073670875	177.15808823529412	277.55555555555554	0	0.9999993641738915	blue	low
1058	51	102.0	1624.0	333.0	206.7826086956522	1.0363178208655515	173.00592885375494	271.25	0	0.9534123461430136	blue	low
1059	51	102.0	1635.0	216.0	175.26315789473685	1.0627920253945056	173.4860681114551	272.15555555555557	0	0.9999997120597423	blue	low
1060	51	102.0	1638.0	326.0	199.35714285714286		195.02380952380952		0	0.9846766257058384	blue	low
1061	51	102.0	1643.0	202.0	220.34375	1.126308028611711	192.68055555555554	304.46153846153845	0	0.9999915104461556	blue	low
1062	51	102.0	1645.0	356.0	190.38095238095238	1.093335406508441	189.78053830227742	278.81081081081084	0	0.9311487817943865	blue	low
1063	51	102.0	1657.0	244.0	200.1861111111111	1.062822038324243	178.86666666666667	278.61538461538464	0	0.999968619473806	blue	low
1064	51	102.0	1724.0	236.0	201.52287581699346	1.0661562115267893	197.66013071895424	272.55555555555554	0	0.9999807012128002	blue	low
1065	51	102.0	1737.0	190.0	192.22426470588235	1.027473878735499	186.4889705882353	273.8333333333333	0	0.9999997765832626	blue	low
1066	51	102.0	1753.0	220.0	187.00346020761245	1.0012089636976922	185.33217993079586	243.73333333333332	0	0.9999986507665202	blue	low
1067	51	102.0	1759.0	273.0	196.6325	1.0633754231315207	180.4975	280.05555555555554	0	0.9997909770112662	blue	low
1068	51	102.0	1770.0	222.0	182.69791666666666	1.0806726848776165	194.64583333333334	271.1111111111111	0	0.99999898622159	blue	low
1069	51	102.0	1790.0	199.0	228.7266435986159	1.0482944221555093	182.55017301038063	275.83870967741933	0	0.999985651113943	blue	low
1070	51	102.0	1794.0	213.0	197.6345029239766	1.036979732175172	165.24561403508773	273.85185185185185	0	0.9999977224272334	blue	low
1071	51	102.0	1800.0	259.0	199.71929824561403	1.0807830162668872	197.48245614035088	280.0	0	0.9999052407470747	blue	low
1072	51	102.0	1803.0	254.0	190.28823529411764	1.0861250909531894	195.17352941176472	280.42857142857144	0	0.9999735413793748	blue	low
1073	51	102.0	1813.0	307.0	182.1261904761905	1.0454291836593628	188.18809523809523	268.16	0	0.9992316920010863	blue	low
1074	51	102.0	1866.0	320.0	218.94202898550725	1.0637620249468567	178.48447204968943	284.9310344827586	0	0.9542548899934693	blue	low
1075	51	102.0	1888.0	221.0	211.719723183391	1.0275032686985728	197.560553633218	264.76190476190476	0	0.9999840212384153	blue	low
1076	51	102.0	1894.0	262.0	210.74238227146813	1.071091712364793	191.49584487534625	280.02941176470586	0	0.9996802579552636	blue	low
1077	51	102.0	1915.0	205.0	213.04779411764707	1.1005320545414061	193.84926470588235	278.2857142857143	0	0.9999945662193459	blue	low
1078	51	102.0	1920.0	255.0	204.96594427244582	1.0187556951472498	198.8359133126935	256.0740740740741	0	0.9998872518497756	blue	low
1079	51	102.0	1934.0	208.0	217.03529411764706		205.6		0	0.9999901806632213	blue	low
1080	51	102.0	1982.0	172.0	231.25	1.101309665475778	170.14930555555554	306.3658536585366	0	0.9999974992219466	blue	low
1081	51	102.0	2016.0	280.0	192.44862155388472	1.0834096409183072	184.2330827067669	280.75	0	0.9997559514980455	blue	low
1082	51	102.0	2022.0	168.0	185.99166666666667	1.0195858886598637	183.77083333333334	267.1111111111111	0	0.9999999792186609	blue	low
1083	51	102.0	2024.0	221.0	196.05882352941177	1.0215694165532483	182.44771241830065	257.2903225806452	0	0.9999963897825216	blue	low
1084	51	102.0	2025.0	326.0	205.5857142857143	1.059700720158666	202.16666666666666	274.95238095238096	0	0.9745757178060674	blue	low
1085	51	102.0	2028.0	304.0	205.9025	1.0803830318640364	191.0375	269.43333333333334	0	0.994978479793324	blue	low
1086	51	102.0	2030.0	306.0	207.72256728778467	1.0623749903765016	171.30434782608697	284.531914893617	0	0.9932080590842456	blue	low
1087	51	102.0	2039.0	337.0	216.2357142857143	1.0495273436792407	210.35	274.77777777777777	0	0.8786063648130172	blue	low
1088	51	102.0	2042.0	227.0	213.5	1.0335054459086674	210.45185185185184	257.9047619047619	0	0.9999705212176092	blue	low
1089	51	102.0	2052.0	203.0	200.55686274509804	1.0837015826507734	203.5607843137255	274.28	0	0.9999985892255235	blue	low
1090	51	102.0	2061.0	218.0	182.82679738562092	1.0817939509381802	175.08169934640523	264.6666666666667	0	0.9999992498832853	blue	low
1091	51	102.0	2064.0	180.0	210.90666666666667	0.9914263968481376	208.90222222222224	259.0	0	0.9999993226088065	blue	low
1092	51	102.0	2065.0	237.0	215.5432525951557	1.047636082674625	213.21453287197232	271.1818181818182	0	0.9999252358861835	blue	low
1093	51	102.0	2083.0	194.0	202.08680555555554	1.0594843382844332	180.68055555555554	282.45	0	0.9999991751766482	blue	low
1094	51	102.0	2115.0	306.0	196.4142857142857	1.084383404551598	190.49761904761905	281.6666666666667	0	0.9974067218474937	blue	low
1095	51	102.0	2121.0	354.0	193.517316017316	1.0543052806536743	188.47186147186147	258.0625	0	0.9239106407623263	blue	low
1096	51	102.0	2141.0	285.0	203.53968253968253	1.0176133861734917	190.56878306878306	256.77777777777777	0	0.9990283470542818	blue	low
1097	51	102.0	2146.0	331.0	215.86363636363637	1.0539985104285454	193.60227272727272	269.53846153846155	0	0.9209582624136088	blue	low
1098	51	102.0	2153.0	210.0	193.74736842105264		191.94736842105263		0	0.999998772375957	blue	low
1099	51	102.0	2167.0	227.0	185.82006920415225	1.0211202258193501	191.5432525951557	248.52380952380952	0	0.9999979322926621	blue	low
1100	51	102.0	2176.0	271.0	230.51111111111112	1.0763587642904993	201.25833333333333	284.0869565217391	0	0.9968188953392165	blue	low
1101	51	102.0	2181.0	220.0	209.59722222222223		198.75347222222223		0	0.9999878156934627	blue	low
1102	51	102.0	2182.0	178.0	183.26785714285714		197.16071428571428		0	0.9999999661342388	blue	low
1103	51	102.0	2189.0	242.0	188.2156862745098	1.0194000595040165	196.66013071895424	253.25	0	0.9999915117805187	blue	low
1104	51	102.0	2194.0	248.0	190.53086419753086	1.0456098242405771	190.79320987654322	258.9166666666667	0	0.9999830072784405	blue	low
1105	51	102.0	2215.0	205.0	194.4485294117647	1.0709428922196889	190.05514705882354	266.8285714285714	0	0.9999991048817689	blue	low
1106	51	102.0	2224.0	307.0	196.73095238095237	1.0773315165421384	190.11190476190475	276.50943396226415	0	0.9971211850035968	blue	low
1107	51	102.0	2231.0	295.0	176.80789473684212	1.0601711070280204	192.4921052631579	260.64285714285717	0	0.9998206925382532	blue	low
1108	51	102.0	2255.0	235.0	194.98366013071896	1.0787405500581233	196.7450980392157	274.42857142857144	0	0.9999904321531393	blue	low
1109	51	102.0	2260.0	279.0	197.55555555555554	1.050984885206892	206.03508771929825	265.0	0	0.999639349859856	blue	low
1110	51	102.0	2271.0	243.0	208.4093567251462	1.1310045242124949	189.4327485380117	293.7755102040816	0	0.9999379743198117	blue	low
1111	51	102.0	2276.0	208.0	191.23263888888889	1.0398324980811775	182.89236111111111	261.71875	0	0.9999991846548577	blue	low
1112	51	102.0	2286.0	289.0	239.28947368421052	1.066844077041399	218.6315789473684	275.06666666666666	0	0.9777975446062134	blue	low
1113	51	102.0	2288.0	336.0	191.56038647342996	1.0389316550504526	200.60386473429952	256.0833333333333	0	0.9829849401272904	blue	low
1114	51	102.0	2309.0	233.0	218.92156862745097	1.1026280077248292	176.42577030812325	294.42857142857144	0	0.9999253356916946	blue	low
1115	51	102.0	2322.0	287.0	198.8725761772853	1.0857255857386243	204.31578947368422	277.0416666666667	0	0.9992500042679716	blue	low
1116	51	102.0	2333.0	281.0	191.87426900584796	1.0222430198097021	206.16959064327486	256.0	0	0.999749953106556	blue	low
1117	51	102.0	2334.0	195.0	181.35294117647058	1.0383416626363589	188.25882352941176	254.72222222222223	0	0.9999998950321471	blue	low
1118	51	102.0	2346.0	307.0	219.3657894736842	1.07343208377821	208.8578947368421	274.875	0	0.9814802427808526	blue	low
1119	51	102.0	2355.0	238.0	236.20955882352942	1.082414366101439	222.79779411764707	272.9642857142857	0	0.9995439562198472	blue	low
1120	51	102.0	2374.0	260.0	189.54970760233917	1.0792158886370198	188.87426900584796	264.97435897435895	0	0.9999607071384236	blue	low
1121	51	102.0	2383.0	216.0	236.9264705882353		210.78308823529412		0	0.9999012137363615	blue	low
1122	51	102.0	2395.0	293.0	238.81578947368422	1.086145078154465	205.8578947368421	287.0285714285714	0	0.9715791881954906	blue	low
1123	51	102.0	2397.0	290.0	198.10526315789474	1.0092338120539888	205.10803324099723	257.5833333333333	0	0.9991183489042309	blue	low
1124	51	102.0	2400.0	180.0	163.62745098039215	0.9805481874447391	177.23921568627452	246.44444444444446	0	0.9999999956439076	blue	low
1125	51	102.0	2401.0	304.0	203.8175	0.9917557627628449	192.2675	251.0	0	0.9957871606859929	blue	low
1126	51	102.0	2403.0	219.0	186.08024691358025	1.0529065969954279	173.34876543209876	268.6666666666667	0	0.9999988646898107	blue	low
1127	51	102.0	2404.0	167.0	207.90865384615384	1.0695540945726625	200.20673076923077	264.5	0	0.9999998109046208	blue	low
1128	51	102.0	2429.0	233.0	221.37254901960785	1.0480708649275003	193.69934640522877	265.1923076923077	0	0.9999076237652188	blue	low
1129	51	102.0	2433.0	328.0	196.86190476190475	1.0106282883772346	195.32142857142858	252.66666666666666	0	0.9855217778870872	blue	low
1130	51	102.0	2435.0	123.0	190.6	1.0045017257465065	150.29333333333332	275.95238095238096	0	0.9999999989663255	blue	low
1131	51	102.0	2446.0	262.0	204.08333333333334	1.0670411985018726	185.69444444444446	269.5	0	0.9998227391126224	blue	low
1132	51	102.0	2478.0	196.0	218.8235294117647		184.37132352941177		0	0.999995265511928	blue	low
1133	51	102.0	2482.0	226.0	203.38235294117646		205.29779411764707		0	0.9999892731127628	blue	low
1134	51	102.0	2487.0	180.0	226.23529411764707	1.0665037804196145	187.77254901960785	281.2083333333333	0	0.9999971438967298	blue	low
1135	51	102.0	2489.0	218.0	239.17361111111111	1.1006884579330254	201.28819444444446	288.3030303030303	0	0.9998630122932418	blue	low
1136	51	102.0	2497.0	319.0	231.6531100478469	0.9958255054859271	193.1555023923445	252.08333333333334	0	0.8971872514697805	blue	low
1137	51	102.0	2503.0	294.0	212.8815789473684	1.1118115145996652	201.43421052631578	286.3103448275862	0	0.9957711227532763	blue	low
1138	51	102.0	2510.0	243.0	179.59150326797385	1.0764445055511636	198.02287581699346	267.6666666666667	0	0.9999961445793878	blue	low
1139	51	102.0	2513.0	192.0	189.1375	1.0477125926644515	190.425	248.27777777777777	0	0.9999998106933604	blue	low
1140	51	102.0	2514.0	248.0	197.2888888888889	0.9286663565685428	178.63888888888889	242.0	0	0.9999675255386192	blue	low
1141	51	102.0	2533.0	317.0	222.3421052631579	1.0506703767496068	192.12918660287082	265.037037037037	0	0.9525906034813055	blue	low
1142	51	102.0	2539.0	239.0	188.23219814241486	1.053536140945195	179.76470588235293	254.58333333333334	0	0.9999932714434249	blue	low
1143	51	102.0	2543.0	182.0	225.4313725490196	1.0691501596416308	164.02941176470588	291.53333333333336	0	0.999996924563258	blue	low
1144	51	102.0	2551.0	206.0	185.45882352941177		199.41960784313724		0	0.9999996152318887	blue	low
1145	51	102.0	2566.0	250.0	185.3179012345679	1.0751279682891062	190.06172839506172	262.1470588235294	0	0.9999880942306743	blue	low
1146	51	102.0	2571.0	194.0	194.96666666666667	1.0284849440478578	203.47916666666666	258.55555555555554	0	0.9999995965365273	blue	low
1147	51	102.0	2580.0	323.0	195.4775	1.119886142767206	204.31	278.79545454545456	0	0.9911992219153827	blue	low
1148	51	102.0	2589.0	227.0	210.10416666666666	1.072033845268046	198.96527777777777	269.3333333333333	0	0.9999783581476671	blue	low
1149	51	102.0	2597.0	237.0	176.67763157894737	1.0060374739764053	197.13486842105263	254.33333333333334	0	0.9999982258276976	blue	low
1150	51	102.0	2600.0	252.0	175.35185185185185	1.100551243109461	189.09259259259258	264.4	0	0.9999949076709015	blue	low
1151	51	102.0	2649.0	142.0	218.94117647058823	1.0198612195995749	160.40271493212668	253.7826086956522	0	0.9999999134582771	blue	low
1152	51	102.0	2655.0	206.0	198.88529411764705	1.066080186055918	159.60294117647058	277.44736842105266	0	0.9999984946452505	blue	low
1153	51	102.0	2657.0	217.0	225.65263157894736	1.05416001923203	193.09824561403508	265.0285714285714	0	0.9999589045203049	blue	low
1154	51	102.0	2659.0	237.0	216.16118421052633	1.0114953666185125	202.24013157894737	262.1666666666667	0	0.9999210512053127	blue	low
1155	51	102.0	2676.0	357.0	194.5151515151515	1.0728361431566262	195.76839826839827	269.6	0	0.8986419767817287	blue	low
1156	51	102.0	2689.0	280.0	192.2689075630252	1.0606793935024676	197.59383753501402	265.2647058823529	0	0.9997599796066567	blue	low
1157	51	102.0	2691.0	231.0	218.01388888888889	1.0782887989972654	205.69097222222223	274.2916666666667	0	0.9999405736635621	blue	low
1158	51	102.0	2696.0	241.0	199.22222222222223	1.0435072576720776	184.0462962962963	257.77777777777777	0	0.9999772250684674	blue	low
1159	51	102.0	2699.0	312.0	213.585	1.0759237761038483	201.83	276.11764705882354	0	0.9829605511074935	blue	low
1160	51	102.0	2702.0	196.0	205.3359375	1.022858580917746	196.0703125	261.15384615384613	0	0.999998678611342	blue	low
1161	51	102.0	2708.0	277.0	221.8450292397661	1.0661929858042543	206.30994152046785	271.0	0	0.9975159352950964	blue	low
1162	51	102.0	2730.0	256.0	213.41176470588235	1.0757140498596665	186.109243697479	278.44444444444446	0	0.9997429526491372	blue	low
1163	51	102.0	2731.0	308.0	225.23268698060943		210.85041551246536		0	0.9690662569153415	blue	low
1164	51	102.0	2733.0	296.0	202.5438596491228	0.9950438146975717	181.99749373433585	244.22222222222223	0	0.9979421566583865	blue	low
1165	51	102.0	2748.0	287.0	217.17261904761904	1.0479949329112568	153.8293650793651	280.24590163934425	0	0.9964340752264206	blue	low
1166	51	102.0	2760.0	230.0	195.05536332179932	1.0393712335633967	199.91695501730104	259.8888888888889	0	0.9999934495713305	blue	low
1167	51	102.0	2805.0	201.0	209.65073529411765	1.079672911836581	188.08455882352942	273.5	0	0.9999970782445382	blue	low
1168	51	102.0	2821.0	240.0	195.46381578947367	1.1074644093882262	193.9934210526316	269.0	0	0.9999852610721176	blue	low
1169	51	102.0	2823.0	285.0	171.6904761904762	1.0342852558960371	180.57671957671957	247.0	0	0.9999512489083343	blue	low
1170	51	102.0	2834.0	283.0	216.55291005291005	1.0568554438649695	192.93386243386243	269.9111111111111	0	0.9974817789252791	blue	low
1171	51	102.0	2842.0	152.0	218.42666666666668	1.1041025476274617	175.90222222222224	281.7	0	0.9999998269144194	blue	low
1172	51	102.0	2850.0	272.0	242.29085872576178	1.030332233987155	197.0	268.34285714285716	0	0.9917167501754391	blue	low
1173	51	102.0	2912.0	246.0	191.34313725490196	1.0930108607885	193.9607843137255	259.9736842105263	0	0.9999842567985018	blue	low
1174	51	102.0	2924.0	269.0	217.14404432132963	1.0278702450995816	190.62049861495845	262.4	0	0.9990669377224438	blue	low
1175	51	102.0	2933.0	282.0	224.50736842105263	1.0296112828926611	159.01263157894738	274.24528301886795	0	0.9955635038889104	blue	low
1176	51	102.0	2938.0	255.0	199.87908496732027	1.0253359803123312	203.5261437908497	249.94736842105263	0	0.9999292072716139	blue	low
1177	51	102.0	2942.0	236.0	187.80065359477123	1.023162650288181	191.4607843137255	253.0810810810811	0	0.999994899288501	blue	low
1178	51	102.0	2945.0	331.0	207.52727272727273	1.0538586738331925	190.25227272727273	264.97222222222223	0	0.9573152751908166	blue	low
1179	51	102.0	2954.0	245.0	196.07739938080496	1.061080000241638	187.8266253869969	261.3809523809524	0	0.9999770201975056	blue	low
1180	51	102.0	2956.0	295.0	204.84722222222223	1.0701914941377582	204.41666666666666	265.13793103448273	0	0.9976752388925506	blue	low
1181	51	102.0	2980.0	349.0	175.92857142857142	1.0791825280317866	180.8896103896104	256.44117647058823	0	0.9881316416580244	blue	low
1182	51	102.0	2985.0	343.0	212.4920634920635	1.074648993005469	196.05215419501133	268.3720930232558	0	0.8601218256206077	blue	low
1183	51	102.0	3006.0	177.0	209.73333333333332	1.0506890970621414	209.01904761904763	259.6666666666667	0	0.9999995180323544	blue	low
1184	51	102.0	3011.0	228.0	240.19607843137254	1.0446936868043164	195.55555555555554	273.22222222222223	0	0.9996952164868901	blue	low
1185	51	102.0	3016.0	235.0	184.5359477124183	1.1445290367244805	182.3562091503268	266.3636363636364	0	0.9999966027449834	blue	low
1186	51	102.0	3019.0	336.0	180.00686498855836	1.0507815102535745	185.61327231121282	252.75	0	0.9938196599943787	blue	low
1187	51	102.0	3024.0	273.0	187.8836565096953	1.0071376587213692	190.27146814404432	253.1818181818182	0	0.9999077572921942	blue	low
1188	51	102.0	3030.0	231.0	183.63667820069205	1.021877205363444	189.03806228373702	241.33333333333334	0	0.9999977349583437	blue	low
1189	51	102.0	3037.0	210.0	217.78308823529412	1.0184140191442854	191.09926470588235	251.4814814814815	0	0.9999878019967816	blue	low
1190	51	102.0	3040.0	291.0	204.83333333333334	1.0849317375384993	200.6888888888889	267.5652173913044	0	0.9982854818293677	blue	low
1191	51	102.0	3051.0	218.0	190.73703703703703	1.0665804200012035	200.25555555555556	263.25	0	0.9999983141329025	blue	low
1192	51	102.0	3054.0	304.0	197.92368421052632	1.0601322186052515	193.60526315789474	255.8	0	0.9974617207247524	blue	low
1193	51	102.0	3071.0	198.0	188.94097222222223	1.1097324864544045	170.71180555555554	272.6842105263158	0	0.9999997040238598	blue	low
1194	51	102.0	3072.0	321.0	228.2657894736842	1.055255073449946	208.15263157894736	259.3125	0	0.9059867667114038	blue	low
1195	52	103.0	18.0	209.0	225.0625	1.0888232692828919	175.62132352941177	245.11111111111111	0	0.9999783226057748	blue	low
1196	52	103.0	26.0	215.0	221.13888888888889	1.16034734215647	168.79513888888889	256.06060606060606	0	0.9999761176157324	blue	low
1197	52	103.0	39.0	205.0	225.18014705882354	1.0851390392273255	173.1875	245.88235294117646	0	0.9999836801276565	blue	low
1198	52	103.0	41.0	355.0	199.5151515151515	1.1914788148972102	165.08441558441558	250.3095238095238	0	0.8730399724555996	blue	low
1199	52	103.0	57.0	318.0	203.1077694235589	1.0325025372685221	173.95488721804512	224.94444444444446	0	0.9885623252478403	blue	low
1200	52	103.0	68.0	300.0	202.82296650717703	1.105264631285448	161.94258373205741	244.92307692307693	0	0.9971427548750529	blue	low
1201	52	103.0	81.0	343.0	195.06739130434784	1.0684988665316881	164.73260869565217	233.58490566037736	0	0.9614558057484682	blue	low
1202	52	103.0	99.0	247.0	248.65325077399382	1.1212620077385163	182.78947368421052	263.61764705882354	0	0.9977545428822379	blue	low
1203	52	103.0	101.0	272.0	226.69529085872577	1.1291205088811622	170.18559556786704	249.35416666666666	0	0.9974642534664935	blue	low
1204	52	103.0	104.0	229.0	210.94117647058823	1.0789554124481373	169.59150326797385	241.75757575757575	0	0.9999728397248411	blue	low
1205	52	103.0	109.0	153.0	205.171875	0.989157582346546	141.16015625	233.77777777777777	0	0.9999999504008853	blue	low
1206	52	103.0	117.0	217.0	223.85493827160494	1.1086188452962094	155.39506172839506	254.16666666666666	0	0.9999648470378614	blue	low
1207	52	103.0	121.0	200.0	200.58169934640523	1.0373777262802777	149.8235294117647	237.13333333333333	0	0.9999988758171869	blue	low
1208	52	103.0	126.0	292.0	250.26794258373207	1.079970036079007	171.73444976076556	262.19565217391306	0	0.9429470017062599	blue	low
1209	52	103.0	131.0	330.0	219.57608695652175	1.0963113575543926	166.24347826086955	249.89473684210526	0	0.9044087902646702	blue	low
1210	52	103.0	134.0	279.0	211.34444444444443	1.0858597909306087	175.10833333333332	242.0681818181818	0	0.9987911005102414	blue	low
1211	52	103.0	135.0	178.0	205.21666666666667	1.0903332378624286	173.73333333333332	251.4516129032258	0	0.9999996671782124	blue	low
1212	52	103.0	139.0	340.0	213.1121281464531	1.0934709186168543	172.97254004576658	240.06521739130434	0	0.8801318875394802	blue	low
1213	52	103.0	174.0	177.0	200.23828125	1.0591085523745019	158.45703125	242.0	0	0.999999813190566	blue	low
1214	52	103.0	185.0	337.0	192.9665071770335	1.1958048603586284	183.07416267942583	265.07142857142856	0	0.9793315166336373	blue	low
1215	52	103.0	195.0	154.0	192.77142857142857	1.094004576659039	184.52857142857144	271.6363636363636	0	0.9999999854555527	blue	low
1216	52	103.0	198.0	212.0	186.91176470588235	1.0502546689303907	180.58823529411765	271.3157894736842	0	0.9999992846720005	blue	low
1217	52	103.0	199.0	195.0	194.44117647058823	1.0875494302794007	161.6691176470588	241.24324324324326	0	0.9999995868816659	blue	low
1218	52	103.0	208.0	237.0	200.14385964912282	1.017561371636954	182.81754385964913	223.55555555555554	0	0.9999817097334419	blue	low
1219	52	103.0	241.0	168.0	179.53333333333333	1.1159599208130642	170.9375	266.2647058823529	0	0.9999999897895826	blue	low
1220	52	103.0	246.0	251.0	214.21637426900585	1.059544686047342	169.91228070175438	243.3939393939394	0	0.9998104236975927	blue	low
1221	52	103.0	264.0	298.0	241.58333333333334	1.0932290007108019	176.25714285714287	266.9818181818182	0	0.9514960448607553	blue	low
1222	52	103.0	277.0	315.0	187.0025	1.091851294353764	177.7675	244.33333333333334	0	0.9977490098950222	blue	low
1223	52	103.0	285.0	275.0	200.26666666666668	1.073412319222375	165.9361111111111	230.8918918918919	0	0.9996610101634661	blue	low
1224	52	103.0	295.0	184.0	206.59607843137255	1.1411494957181754	166.65098039215687	259.1818181818182	0	0.9999993985383387	blue	low
1225	52	103.0	300.0	316.0	189.44497607655504	1.128296573805576	176.47607655502392	257.6363636363636	0	0.996970077656001	blue	low
1226	52	103.0	301.0	201.0	259.3814814814815		184.15925925925927		0	0.9998018582642471	blue	low
1227	52	103.0	323.0	341.0	211.98105263157893	1.0955044649059655	167.3178947368421	252.77777777777777	0	0.88140519995338	blue	low
1228	52	103.0	336.0	254.0	204.61772853185596		169.31301939058173		0	0.9998987458236396	blue	low
1229	52	103.0	337.0	208.0	226.64236111111111	1.0575674574667115	179.04513888888889	260.5217391304348	0	0.9999768737965058	blue	low
1230	52	103.0	352.0	209.0	206.06944444444446	1.129872637230626	170.55902777777777	260.375	0	0.9999961959802095	blue	low
1231	52	103.0	355.0	155.0	207.1095238095238	1.0652468346366026	173.3047619047619	247.10344827586206	0	0.9999999296466793	blue	low
1232	52	103.0	386.0	235.0	196.14186851211073	1.064236333376008	187.42214532871972	243.3	0	0.9999892979906668	blue	low
1233	52	103.0	388.0	161.0	218.75416666666666	1.0801286240882593	170.0	269.82758620689657	0	0.9999996511435545	blue	low
1234	52	103.0	393.0	289.0	191.63947368421051	1.0986932655211528	177.52105263157895	252.6590909090909	0	0.9995450545455304	blue	low
1235	52	103.0	418.0	207.0	211.48611111111111	1.0629348202224254	170.53472222222223	249.61764705882354	0	0.9999945420422414	blue	low
1236	52	103.0	427.0	234.0	179.13970588235293	1.0808428964768777	193.61764705882354	242.25	0	0.9999981932840388	blue	low
1237	52	103.0	440.0	314.0	191.59899749373434	1.0932510367701824	180.937343358396	248.77142857142857	0	0.9968571283103944	blue	low
1238	52	103.0	450.0	231.0	218.02469135802468	1.0950123706702655	175.58641975308643	265.5263157894737	0	0.9999405171662452	blue	low
1239	52	103.0	465.0	325.0	201.37799043062202	1.0461103764735136	171.6555023923445	230.07407407407408	0	0.9832085033641962	blue	low
1240	52	103.0	466.0	236.0	198.06944444444446	1.1017601615960806	175.78125	234.42105263157896	0	0.9999860922164817	blue	low
1241	52	103.0	485.0	159.0	217.1875	1.0954765193370166	187.13942307692307	264.375	0	0.9999997415820158	blue	low
1242	52	103.0	489.0	346.0	199.65681818181818	1.0807804901948774	182.78863636363636	248.78571428571428	0	0.9312433164409796	blue	low
1243	52	103.0	501.0	193.0	207.99264705882354	1.0736125953237512	174.75	260.63157894736844	0	0.9999986377852418	blue	low
1244	52	103.0	511.0	243.0	199.7450980392157	0.9918500936451129	190.2156862745098	237.72222222222223	0	0.9999721116157609	blue	low
1245	52	103.0	513.0	182.0	192.7058823529412	1.0407003570920228	157.68382352941177	243.18421052631578	0	0.9999998736369173	blue	low
1246	52	103.0	517.0	278.0	200.42857142857142	1.0151205118510116	179.72268907563026	234.05555555555554	0	0.9995673325689663	blue	low
1247	52	103.0	530.0	227.0	225.09803921568627	1.0576239403055046	180.46732026143792	254.76923076923077	0	0.9999182719279572	blue	low
1248	52	103.0	574.0	313.0	193.2421052631579	1.078932216831979	189.81315789473683	246.76666666666668	0	0.9966364452273477	blue	low
1249	52	103.0	582.0	319.0	176.7904761904762	1.0706050678259784	170.73333333333332	238.96875	0	0.998799340317163	blue	low
1250	52	103.0	589.0	371.0	181.06404958677686	1.118991127418567	176.73140495867767	253.84313725490196	0	0.9025236948542358	blue	low
1251	52	103.0	601.0	267.0	214.85318559556788	1.130510449768724	169.0443213296399	255.76190476190476	0	0.9993373726449045	blue	low
1252	52	103.0	611.0	274.0	210.92582417582418	1.1333288893855653	174.9835164835165	260.037037037037	0	0.9991988605465524	blue	low
1253	52	103.0	617.0	286.0	176.0157894736842	1.0887323041848562	169.13947368421051	242.11764705882354	0	0.999918785147935	blue	low
1254	52	103.0	634.0	148.0	217.71428571428572	1.0527334157457053	184.05612244897958	255.05882352941177	0	0.9999998801171853	blue	low
1255	52	103.0	646.0	218.0	212.78676470588235	1.1325182642767946	193.50367647058823	268.53333333333336	0	0.9999859330544707	blue	low
1256	52	103.0	668.0	190.0	211.89803921568628	1.1434127805188605	182.0705882352941	272.8125	0	0.9999984190643252	blue	low
1257	52	103.0	678.0	354.0	196.74505928853756	1.1279136023322072	168.18379446640316	267.6666666666667	0	0.9029201602843895	blue	low
1258	52	103.0	681.0	179.0	200.57083333333333	1.0977306759840273	180.99166666666667	261.8125	0	0.9999997748101284	blue	low
1259	52	103.0	694.0	282.0	224.43764172335602	1.0757915760688128	164.3310657596372	273.0869565217391	0	0.9955878255622576	blue	low
1260	52	103.0	704.0	166.0	205.45408163265307	1.0701529568939663	198.60714285714286	250.0	0	0.9999998629882955	blue	low
1261	52	103.0	729.0	315.0	231.69761904761904	1.1573320701755336	183.51666666666668	276.82608695652175	0	0.9208628990076707	blue	low
1262	52	103.0	767.0	264.0	189.19504643962847	1.056577549276089	185.78947368421052	239.0952380952381	0	0.9999481505739835	blue	low
1263	52	103.0	776.0	215.0	230.6875	1.1392798616768485	189.5625	285.22727272727275	0	0.9999453745581833	blue	low
1264	52	103.0	816.0	148.0	226.44615384615383	1.203394069310468	186.06153846153848	287.8888888888889	0	0.9999997221174275	blue	low
1265	52	103.0	819.0	268.0	217.58373205741626	1.1486040752909186	164.69617224880383	288.02272727272725	0	0.9991013919281804	blue	low
1266	52	103.0	820.0	209.0	222.50588235294117		191.13333333333333		0	0.9999827007699855	blue	low
1267	52	103.0	831.0	281.0	196.28333333333333	1.1193184931336264	183.69722222222222	258.59090909090907	0	0.9996252371465636	blue	low
1268	52	103.0	840.0	234.0	189.36805555555554	1.060686848462426	178.88541666666666	232.08333333333334	0	0.9999948982087569	blue	low
1269	52	103.0	857.0	212.0	209.86687306501548	1.100307300274403	161.40866873065016	266.05555555555554	0	0.9999931651964361	blue	low
1270	52	103.0	869.0	244.0	239.446875	1.1638961044683716	189.34375	282.19444444444446	0	0.9990941930509238	blue	low
1271	52	103.0	871.0	173.0	219.48214285714286		185.12053571428572		0	0.9999990881659571	blue	low
1272	52	103.0	884.0	168.0	183.67083333333332	1.1290709416813935	164.8625	259.1470588235294	0	0.9999999838704242	blue	low
1273	52	103.0	888.0	248.0	213.5166240409207	1.1528710812885223	162.6086956521739	287.4130434782609	0	0.9998575577444312	blue	low
1274	52	103.0	891.0	256.0	185.69806094182826	1.0559729718244018	155.85872576177286	230.075	0	0.9999802256274187	blue	low
1275	52	103.0	898.0	153.0	203.08823529411765	1.069436574709372	146.8125	276.3636363636364	0	0.9999999599854527	blue	low
1276	52	104.0	3.0	274.0	220.3465909090909	1.0865012121666542	169.5568181818182	234.66666666666666	0	0.9982376860874161	blue	low
1277	52	104.0	6.0	344.0	183.60401002506265	1.0724124752335837	174.2531328320802	216.06666666666666	0	0.9841318711043412	blue	low
1278	52	104.0	34.0	282.0	193.20833333333334	1.062622289033171	163.51111111111112	220.14705882352942	0	0.9996943975980576	blue	low
1279	52	104.0	47.0	188.0	219.34453781512605		178.47899159663865		0	0.9999972581976806	blue	low
1280	52	104.0	73.0	246.0	216.4205882352941	1.1266957089958614	164.5705882352941	251.1	0	0.9998419506613015	blue	low
1281	52	104.0	81.0	241.0	183.8986928104575	1.045691121939087	167.67320261437908	221.28125	0	0.999994899224382	blue	low
1282	52	104.0	85.0	294.0	216.57777777777778	1.1008503241307153	182.86388888888888	243.90322580645162	0	0.9942877007056201	blue	low
1283	52	104.0	93.0	334.0	210.41604010025063	1.07567188854614	185.2907268170426	236.33333333333334	0	0.9342721750272893	blue	low
1284	52	104.0	96.0	230.0	211.12091503267973	1.099881227169845	169.8856209150327	245.4	0	0.9999702341807326	blue	low
1285	52	104.0	102.0	233.0	223.86159169550174	1.0809957655534481	183.26989619377161	243.44444444444446	0	0.9998856216409716	blue	low
1286	52	104.0	120.0	213.0	220.38754325259515	1.0436855053645868	172.03114186851212	242.41666666666666	0	0.9999807367740235	blue	low
1287	52	104.0	124.0	246.0	241.696875	1.1154786681091886	187.03125	266.63157894736844	0	0.9987571416234526	blue	low
1288	52	104.0	151.0	181.0	244.39555555555555	1.0396605054067347	187.36	241.66666666666666	0	0.9999851130170749	blue	low
1289	52	104.0	173.0	355.0	199.2511961722488	1.0878197495789794	183.54545454545453	234.05555555555554	0	0.8753831983677227	blue	low
1290	52	104.0	184.0	208.0	207.9766081871345	1.0803708480756615	146.5	256.4736842105263	0	0.9999957713676174	blue	low
1291	52	104.0	192.0	214.0	229.4037037037037	1.0639717538550224	185.07407407407408	247.33333333333334	0	0.9999544684538836	blue	low
1292	52	104.0	208.0	236.0	213.79513888888889	1.1316441538329176	188.03472222222223	255.4	0	0.9999405873038931	blue	low
1293	52	104.0	225.0	168.0	188.89523809523808	1.0368632040965617	179.28095238095239	231.6	0	0.999999971555209	blue	low
1294	52	104.0	226.0	138.0	223.10714285714286	1.057775743062403	190.82738095238096	244.2	0	0.9999999033343745	blue	low
1295	52	104.0	229.0	197.0	224.08479532163742	1.0769370107605718	147.62865497076024	274.4	0	0.9999917838376916	blue	low
1296	52	104.0	236.0	188.0	199.27843137254902	1.0575913732226359	167.8235294117647	238.33333333333334	0	0.9999996062971939	blue	low
1297	52	104.0	253.0	194.0	259.47058823529414	1.1006999692983623	175.03308823529412	264.89473684210526	0	0.999877309337954	blue	low
1298	52	104.0	265.0	188.0	183.953125	1.0342383299704576	166.65625	234.06666666666666	0	0.9999999200123121	blue	low
1299	52	104.0	271.0	339.0	204.2173913043478	1.1328205709898087	183.26773455377574	264.3125	0	0.9410271333324551	blue	low
1300	52	104.0	276.0	351.0	196.76190476190476	1.0918629478881698	180.68934240362813	246.07142857142858	0	0.921254608000007	blue	low
1301	52	104.0	291.0	292.0	218.28157894736842	1.0645865217576955	181.08157894736843	249.71428571428572	0	0.9943516398339567	blue	low
1302	52	104.0	301.0	240.0	193.02167182662538	1.1141335807651822	174.60061919504645	258.2413793103448	0	0.9999883602251951	blue	low
1303	52	104.0	310.0	150.0	194.1137254901961		151.06274509803922		0	0.9999999876694635	blue	low
1304	52	104.0	332.0	217.0	234.27083333333334	1.1077966259670053	186.31944444444446	268.6	0	0.9999146969937664	blue	low
1305	52	104.0	333.0	339.0	196.98636363636365	1.1049980449433034	179.53863636363636	254.1904761904762	0	0.9665583848005396	blue	low
1306	52	104.0	338.0	331.0	210.04260651629073	1.1317215040929995	188.00751879699249	252.86111111111111	0	0.948323540936598	blue	low
1307	52	104.0	339.0	232.0	241.25210084033614	1.0808039238741538	162.93837535014006	267.5405405405405	0	0.9995588646450362	blue	low
1308	52	104.0	346.0	222.0	204.3719298245614	1.1052167482079873	182.89473684210526	255.625	0	0.999991311828227	blue	low
1309	52	104.0	354.0	281.0	205.28571428571428	1.0736802571640875	153.84415584415584	267.9230769230769	0	0.9991649651872175	blue	low
1310	52	104.0	369.0	232.0	189.00346020761245	1.0683948734705733	178.42214532871972	235.79166666666666	0	0.9999957896682611	blue	low
1311	52	104.0	381.0	229.0	236.85	1.095780235662143	187.65666666666667	265.3888888888889	0	0.9997492558400775	blue	low
1312	52	104.0	394.0	288.0	242.5875	1.1025255775056957	183.8925	276.37735849056605	0	0.9739277203081741	blue	low
1313	52	104.0	397.0	277.0	181.05277777777778	1.0513416460670644	169.52777777777777	229.97435897435898	0	0.9999346895863375	blue	low
1314	52	104.0	398.0	267.0	213.65123456790124	1.0598696429197183	196.2962962962963	251.0	0	0.9994018282094096	blue	low
1315	52	104.0	419.0	310.0	224.37608695652173	1.0302528881075064	164.61521739130436	251.14285714285714	0	0.9665046131951772	blue	low
1316	52	104.0	420.0	147.0	220.06153846153848	0.990136043928924	180.86666666666667	237.75	0	0.999999860033804	blue	low
1317	52	104.0	431.0	170.0	230.84615384615384	1.0988045756509999	199.62980769230768	266.06666666666666	0	0.9999979153223522	blue	low
1318	52	104.0	436.0	297.0	236.32275132275132	1.1038052078609462	191.54761904761904	265.2926829268293	0	0.9684383531273012	blue	low
1319	52	104.0	454.0	249.0	187.57843137254903	1.1257627928333738	190.79084967320262	261.70588235294116	0	0.9999862368044427	blue	low
1320	52	104.0	458.0	192.0	210.00735294117646	1.1082611742895254	169.03308823529412	262.1363636363636	0	0.9999984663654243	blue	low
1321	52	104.0	491.0	237.0	234.3560371517028	1.1019170054270444	180.61919504643961	267.0	0	0.9996342716438145	blue	low
1322	52	104.0	497.0	203.0	215.7888888888889	1.0959903021260724	179.4925925925926	257.75	0	0.9999939682720661	blue	low
1323	52	104.0	505.0	216.0	186.1	1.054585152838428	179.18148148148148	235.66666666666666	0	0.9999991004019751	blue	low
1324	52	104.0	524.0	211.0	197.21671826625388	1.08449578263694	159.46130030959753	260.86486486486484	0	0.9999981259653029	blue	low
1325	52	104.0	528.0	318.0	200.47869674185463	1.1071690609004041	186.8972431077694	255.8409090909091	0	0.9908124062942255	blue	low
1326	52	104.0	530.0	278.0	243.0	1.1301405236254978	191.2409972299169	274.8666666666667	0	0.9866806000826029	blue	low
1327	52	104.0	537.0	336.0	198.96969696969697	1.1123967089487712	171.26839826839827	257.5686274509804	0	0.9685949375319111	blue	low
1328	52	104.0	548.0	170.0	203.48872180451127	1.0687317533917224	157.78571428571428	262.5833333333333	0	0.9999998477465804	blue	low
1329	52	104.0	555.0	220.0	190.22910216718267	1.1133171075624646	159.5015479876161	255.83783783783784	0	0.9999981288515931	blue	low
1330	52	104.0	586.0	343.0	188.56493506493507	1.072198515420411	168.92857142857142	242.43333333333334	0	0.9774936046881288	blue	low
1331	52	104.0	599.0	219.0	180.09558823529412		169.48529411764707		0	0.9999993899036812	blue	low
1332	52	104.0	600.0	270.0	220.87121212121212	1.1150069124066049	173.73232323232324	278.6521739130435	0	0.9986315380230049	blue	low
1333	52	104.0	628.0	174.0	214.18333333333334	1.1124818444426445	183.14583333333334	276.56	0	0.9999994073086478	blue	low
1334	52	104.0	634.0	241.0	190.55208333333334	1.0736320325781836	192.71180555555554	245.75	0	0.9999901159489535	blue	low
1335	52	104.0	659.0	292.0	232.38857142857142	1.1261867088607596	190.18	253.21875	0	0.9833005813369731	blue	low
1336	52	104.0	665.0	283.0	183.30789473684212	1.0566892712276232	173.31842105263158	244.1081081081081	0	0.9998697274684338	blue	low
1337	52	104.0	675.0	292.0	188.359649122807	1.0575133027141734	191.39766081871346	235.11904761904762	0	0.999575618904961	blue	low
1338	52	104.0	716.0	258.0	182.89814814814815	1.0476621804980015	179.21296296296296	235.13333333333333	0	0.999982452351	blue	low
1339	52	104.0	717.0	281.0	191.0415512465374	1.0740348520852705	181.5207756232687	248.5	0	0.9997685594194424	blue	low
1340	52	104.0	726.0	216.0	174.66666666666666	1.070908760592258	171.79513888888889	243.94117647058823	0	0.9999997299392982	blue	low
1341	52	104.0	731.0	259.0	183.61988304093566	0.9804770073378081	175.00877192982455	226.88888888888889	0	0.9999796126523889	blue	low
1342	52	104.0	756.0	243.0	225.63227513227514	1.1006561776912005	165.46825396825398	279.02702702702703	0	0.9997228104191109	blue	low
1343	52	104.0	759.0	237.0	212.5328947368421	0.993010840977502	184.09868421052633	234.65217391304347	0	0.9999427875149293	blue	low
1344	52	104.0	773.0	336.0	195.77272727272728	1.0618668456995755	170.83766233766235	247.20408163265307	0	0.9758002150385613	blue	low
1345	52	104.0	781.0	303.0	188.01666666666668	1.0911805838424984	170.53809523809525	254.12	0	0.9990310778823278	blue	low
1346	52	104.0	791.0	234.0	213.32867132867133	1.1039598049320027	182.8181818181818	243.64285714285714	0	0.9999509437170904	blue	low
1347	52	104.0	813.0	153.0	189.96703296703296	1.116590808940221	192.48901098901098	251.45454545454547	0	0.9999999900653194	blue	low
1348	52	104.0	823.0	197.0	209.07986111111111	1.0129121297401367	164.72222222222223	243.77777777777777	0	0.9999979539336479	blue	low
1349	52	104.0	829.0	274.0	211.7111111111111	1.0793411191592037	178.63055555555556	251.06451612903226	0	0.9991432316030021	blue	low
1350	52	104.0	840.0	302.0	205.63055555555556	1.1060095751904973	193.575	253.61111111111111	0	0.9957798374802731	blue	low
1351	52	104.0	845.0	280.0	187.33055555555555	1.0462979450835144	179.3111111111111	239.82857142857142	0	0.9998488651070591	blue	low
1352	52	104.0	853.0	198.0	192.0703125		177.3984375		0	0.9999995911389822	blue	low
1353	52	104.0	855.0	239.0	195.20987654320987	1.1099093143486736	173.91358024691357	257.1842105263158	0	0.999986684684871	blue	low
1354	52	104.0	878.0	249.0	182.58641975308643	1.0017382572581746	172.14197530864197	224.35	0	0.99999161823208	blue	low
1355	52	104.0	893.0	231.0	197.99071207430342	1.1079773455678976	168.93808049535605	257.51428571428573	0	0.9999905985840036	blue	low
1356	52	104.0	901.0	263.0	190.42690058479533	1.1003570923899824	172.75730994152048	244.02941176470588	0	0.999946031880078	blue	low
1357	52	104.0	907.0	252.0	206.06349206349208	1.1914384506328464	166.1957671957672	285.7307692307692	0	0.9999008449792238	blue	low
1358	52	104.0	917.0	195.0	193.34166666666667	1.110095238095238	184.4	250.66666666666666	0	0.9999996307971262	blue	low
1359	52	104.0	919.0	265.0	216.4205882352941	1.0680287458209874	185.03235294117647	252.1904761904762	0	0.9993482351091165	blue	low
1360	52	104.0	926.0	241.0	189.42361111111111	0.9924352719811329	185.47916666666666	220.07142857142858	0	0.9999911536679184	blue	low
1361	53	105.0	9.0	216.0	248.31985294117646	1.04588262874326	175.77941176470588	229.7027027027027	0	0.9997552038756569	blue	low
1362	53	105.0	43.0	180.0	178.40444444444444	1.0286413670522936	165.08444444444444	211.45833333333334	0	0.9999999767196306	blue	low
1363	53	105.0	51.0	252.0	216.640522875817	1.0294772877350293	180.43790849673204	224.95652173913044	0	0.9997480301152855	blue	low
1364	53	105.0	78.0	183.0	184.7016806722689	1.0253153249723086	165.10504201680672	219.88888888888889	0	0.9999999414518611	blue	low
1365	53	105.0	100.0	224.0	235.6996904024768	1.0647556086043202	164.1764705882353	249.25641025641025	0	0.9998407829699061	blue	low
1366	53	105.0	117.0	176.0	213.175		165.90416666666667		0	0.9999993753022183	blue	low
1367	53	105.0	122.0	330.0	219.4904761904762	1.0749232519696872	178.97619047619048	241.88888888888889	0	0.904965781946997	blue	low
1368	53	105.0	126.0	324.0	210.7268170426065	1.0777770890747327	174.29323308270676	229.02380952380952	0	0.9671498490078251	blue	low
1369	53	105.0	178.0	263.0	220.36315789473684	1.0540820173081704	162.52894736842106	245.46341463414635	0	0.9992183224272162	blue	low
1370	53	105.0	182.0	332.0	212.07619047619048	1.0586215418846034	179.89523809523808	238.97826086956522	0	0.9354941612338845	blue	low
1371	53	105.0	192.0	216.0	253.74814814814815	1.0284933215332916	186.6037037037037	239.23809523809524	0	0.999629831235382	blue	low
1372	53	105.0	217.0	205.0	215.30078125	1.026336138901395	181.390625	231.85714285714286	0	0.999993304507119	blue	low
1373	53	105.0	234.0	299.0	212.58333333333334	1.0482398808347646	178.35353535353536	245.86363636363637	0	0.9940060125966421	blue	low
1374	53	105.0	293.0	221.0	238.0865051903114	1.065178451573931	182.55363321799308	251.90625	0	0.9998443291933187	blue	low
1375	53	105.0	308.0	200.0	205.94444444444446	1.001607935501404	173.9962962962963	235.25	0	0.999998100986014	blue	low
1376	53	105.0	338.0	132.0	198.57988165680473	1.0096465337268734	180.98816568047337	233.75	0	0.9999999950148322	blue	low
1377	53	105.0	351.0	247.0	230.06191950464395	1.0427975576972919	185.25077399380805	251.83333333333334	0	0.9994653179404022	blue	low
1378	53	105.0	369.0	279.0	209.20526315789473	1.0637166693930966	176.97368421052633	255.0	0	0.9989927195712174	blue	low
1379	53	105.0	406.0	152.0	232.37980769230768	1.0523082954879603	176.18269230769232	251.625	0	0.9999993536148868	blue	low
1380	53	105.0	464.0	170.0	215.11029411764707	1.0315890326034884	155.87867647058823	256.0	0	0.9999995195266997	blue	low
1381	53	105.0	471.0	353.0	174.21212121212122	1.0571036730120886	175.71645021645023	241.11764705882354	0	0.9860789090076095	blue	low
1382	53	105.0	475.0	184.0	225.20089285714286	1.0238803491444788	197.05357142857142	244.95238095238096	0	0.9999965109971133	blue	low
1383	53	105.0	476.0	168.0	175.71875		173.70982142857142		0	0.9999999933433621	blue	low
1384	53	105.0	532.0	140.0	193.31696428571428	0.9511586709292326	154.22321428571428	235.44444444444446	0	0.9999999947810068	blue	low
1385	53	105.0	574.0	241.0	235.94920634920635	1.0429456405643938	189.86984126984126	257.68	0	0.9994452660787773	blue	low
1386	53	105.0	587.0	173.0	215.49411764705883	1.0368178420134562	160.83137254901962	244.75	0	0.9999993761221734	blue	low
1387	53	105.0	589.0	221.0	229.13398692810458	1.0693126882862931	177.9967320261438	261.6521739130435	0	0.9999257923533218	blue	low
1388	53	105.0	592.0	265.0	221.10555555555555	1.040709219858156	181.4777777777778	255.2	0	0.9990361429877569	blue	low
1389	53	105.0	619.0	186.0	169.5851851851852	1.0019532817809649	162.9962962962963	237.0	0	0.9999999859931245	blue	low
1390	53	105.0	631.0	150.0	213.73863636363637	1.0304898937992464	200.32954545454547	241.77777777777777	0	0.999999906004402	blue	low
1391	53	105.0	637.0	245.0	209.6764705882353	1.050352553110932	183.81372549019608	239.61290322580646	0	0.9999191446842025	blue	low
1392	53	105.0	670.0	221.0	193.8421052631579	1.0933234602178796	140.140350877193	272.9375	0	0.9999970989424297	blue	low
1393	53	105.0	708.0	231.0	210.86377708978327	1.0253576072821848	176.73065015479875	252.77272727272728	0	0.9999686494563692	blue	low
1394	53	105.0	741.0	303.0	234.09903381642513	1.046316453537937	182.82367149758454	259.54347826086956	0	0.9589586735254205	blue	low
1395	53	105.0	760.0	195.0	214.32280701754385	1.0095495735213682	165.96842105263158	244.77777777777777	0	0.9999971064883664	blue	low
1396	53	105.0	772.0	308.0	215.66052631578947	1.0642621475704859	190.54473684210527	249.0	0	0.9850567666020432	blue	low
1397	53	105.0	785.0	282.0	187.1812865497076	0.9883391346271013	189.96198830409358	227.77777777777777	0	0.9998257987132952	blue	low
1398	53	105.0	803.0	237.0	228.47076023391813	1.0349239679595044	174.69883040935673	259.4864864864865	0	0.9997739093903513	blue	low
1399	53	105.0	809.0	213.0	210.44078947368422	1.0550710429389378	168.55263157894737	253.22222222222223	0	0.9999922242981123	blue	low
1400	53	105.0	820.0	287.0	210.6931216931217	1.0535878262850888	180.64021164021165	248.94594594594594	0	0.9979132363788888	blue	low
1401	53	105.0	876.0	315.0	204.44736842105263	1.0675975177304964	187.81315789473683	240.85	0	0.9898059778015824	blue	low
1402	53	105.0	895.0	186.0	184.88655462184875	1.065121215980979	173.86974789915968	236.22222222222223	0	0.9999999244416842	blue	low
1403	53	105.0	915.0	142.0	212.32444444444445	1.0191414621514894	154.93333333333334	249.88888888888889	0	0.9999999552417292	blue	low
1404	53	105.0	951.0	224.0	218.9313725490196	1.033428198985825	168.94771241830065	238.08333333333334	0	0.9999617090744688	blue	low
1405	53	106.0	19.0	239.0	202.78703703703704	1.0672273017851903	161.60802469135803	231.14634146341464	0	0.9999726849650753	blue	low
1406	53	106.0	21.0	225.0	203.6263157894737	1.049021781699226	134.1	235.9375	0	0.9999898275812912	blue	low
1407	53	106.0	25.0	236.0	234.73333333333332	1.025568809366026	178.74035087719298	221.08333333333334	0	0.999649323015234	blue	low
1408	53	106.0	37.0	226.0	214.11764705882354	1.0535322657865687	167.53979238754326	224.17241379310346	0	0.9999710810828406	blue	low
1409	53	106.0	46.0	315.0	220.31884057971016	1.0395226262501542	172.3743961352657	234.67857142857142	0	0.9645285382544027	blue	low
1410	53	106.0	63.0	175.0	180.3875		158.19583333333333		0	0.9999999804887933	blue	low
1411	53	106.0	70.0	248.0	184.8482972136223	1.0061807419643471	166.10216718266253	217.54166666666666	0	0.9999902852077955	blue	low
1412	53	106.0	124.0	252.0	229.27554179566565	1.0408543534080488	175.90712074303406	233.2051282051282	0	0.9992774176516731	blue	low
1413	53	106.0	131.0	278.0	233.74867724867724	1.0517241932482466	170.55555555555554	242.95238095238096	0	0.9932357978265091	blue	low
1414	53	106.0	136.0	234.0	221.04276315789474	1.0783681911233987	175.9703947368421	244.48	0	0.9999033198612858	blue	low
1415	53	106.0	143.0	329.0	223.1602870813397	1.040547642969767	181.16267942583733	238.82608695652175	0	0.8862739130084424	blue	low
1416	53	106.0	171.0	182.0	180.95416666666668	1.0060340161905093	169.23333333333332	224.44444444444446	0	0.9999999639296113	blue	low
1417	53	106.0	173.0	272.0	197.8393351800554	1.0676315917916097	169.70914127423822	238.5151515151515	0	0.9997838437735967	blue	low
1418	53	106.0	183.0	149.0	220.94358974358974		175.54871794871795		0	0.9999998231764643	blue	low
1419	53	106.0	186.0	149.0	211.02403846153845	1.0221766325089194	164.83173076923077	234.88888888888889	0	0.9999999335496264	blue	low
1420	53	106.0	197.0	184.0	203.87916666666666		173.1625		0	0.9999995402283934	blue	low
1421	53	106.0	222.0	323.0	211.912	1.0643542173872849	155.098	253.02	0	0.9665355615794592	blue	low
1422	53	106.0	227.0	339.0	190.60997732426304	0.998649912750303	173.19954648526078	225.0344827586207	0	0.9802684670366637	blue	low
1423	53	106.0	255.0	257.0	223.8578947368421	1.069105299219224	159.80789473684212	249.46808510638297	0	0.9993298597621152	blue	low
1424	53	106.0	265.0	344.0	208.54195804195805	1.007454521574312	147.229020979021	246.52380952380952	0	0.8856741237242663	blue	low
1425	53	106.0	276.0	193.0	192.56209150326796	1.0283517615445468	152.18954248366012	246.93939393939394	0	0.9999997081006047	blue	low
1426	53	106.0	301.0	337.0	209.6140350877193	1.021552565635171	188.9874686716792	228.1851851851852	0	0.9235321755247095	blue	low
1427	53	106.0	319.0	159.0	205.64285714285714	1.0314230812704872	178.94285714285715	243.33333333333334	0	0.9999999179163799	blue	low
1428	53	106.0	324.0	276.0	218.17559523809524	1.0577870380232186	190.91964285714286	244.21875	0	0.9982895190762516	blue	low
1429	53	106.0	344.0	216.0	220.55727554179566	1.0135725318669098	164.85758513931887	249.46153846153845	0	0.9999755742354757	blue	low
1430	53	106.0	453.0	193.0	227.62698412698413	1.074736752844466	185.64285714285714	257.4193548387097	0	0.999991604163658	blue	low
1431	53	106.0	480.0	197.0	211.4313725490196	1.0238479087103933	182.8862745098039	241.76190476190476	0	0.999997440277657	blue	low
1432	53	106.0	502.0	259.0	209.1704260651629	1.07845400135997	158.21303258145363	260.9583333333333	0	0.999777799442025	blue	low
1433	53	106.0	504.0	298.0	196.72142857142856	1.022185566109988	169.11428571428573	243.14814814814815	0	0.998558847970236	blue	low
1434	53	106.0	543.0	265.0	194.6970588235294	1.0638347842121096	181.4205882352941	246.55555555555554	0	0.9999056818208878	blue	low
1435	53	106.0	556.0	322.0	229.010101010101	1.0276788425964272	195.37373737373738	246.5	0	0.8945746770257904	blue	low
1436	53	106.0	557.0	301.0	194.48459383753502	1.0514557328165774	190.22408963585434	235.85294117647058	0	0.9985116432479401	blue	low
1437	53	106.0	565.0	272.0	200.2797783933518		175.75346260387812		0	0.999730212830726	blue	low
1438	53	106.0	581.0	142.0	202.27843137254902	1.0300670168447745	140.69411764705882	258.5	0	0.9999999841082837	blue	low
1439	53	106.0	595.0	178.0	217.48214285714286		188.38839285714286		0	0.9999989051434434	blue	low
1440	53	106.0	603.0	312.0	202.97619047619048	1.0331101598493684	177.24761904761905	246.05882352941177	0	0.992807623576532	blue	low
1441	53	106.0	613.0	255.0	250.28362573099415	1.070791673975326	187.27777777777777	265.4166666666667	0	0.9955623555768378	blue	low
1442	53	106.0	656.0	276.0	175.14958448753464	1.001715485307886	169.8808864265928	222.55555555555554	0	0.9999663473763493	blue	low
1443	53	106.0	674.0	214.0	197.96296296296296	1.001598524896096	184.14444444444445	232.66666666666666	0	0.999997459737204	blue	low
1444	53	106.0	677.0	248.0	208.5047619047619	1.039104679698739	186.77777777777777	245.93333333333334	0	0.999908724329413	blue	low
1445	53	106.0	699.0	191.0	214.90277777777777	1.0533886318413923	164.69791666666666	260.0	0	0.9999977348274762	blue	low
1446	53	106.0	716.0	201.0	241.69803921568626	1.0580886836832475	195.42745098039217	261.2	0	0.9999502948179152	blue	low
1447	53	106.0	729.0	254.0	230.0233918128655	1.0311001397636723	183.33625730994152	253.6	0	0.9991120535544737	blue	low
1448	53	106.0	744.0	107.0	206.42142857142858	1.0458263848199396	179.4142857142857	244.25	0	0.9999999982772483	blue	low
1449	53	106.0	754.0	346.0	207.15454545454546	1.0936881718536262	186.3272727272727	256.7142857142857	0	0.8813146784084064	blue	low
1450	53	106.0	766.0	269.0	224.43859649122808	1.0651476525621166	186.59941520467837	250.93103448275863	0	0.9983009944227816	blue	low
1451	53	106.0	822.0	314.0	206.40350877192984	1.0851343479754456	185.62907268170426	253.14634146341464	0	0.9888931582582399	blue	low
1452	53	106.0	839.0	342.0	199.2952380952381	1.0766698734551912	187.11190476190475	244.93333333333334	0	0.9498856174984285	blue	low
1453	53	106.0	853.0	208.0	234.34926470588235	1.059077100734199	186.47058823529412	256.2142857142857	0	0.9999552668098126	blue	low
1454	53	106.0	858.0	287.0	220.6200980392157	1.055896064369226	172.1299019607843	256.1333333333333	0	0.995292696517136	blue	low
1455	53	106.0	859.0	243.0	191.7	1.042083692469276	173.03235294117647	250.77142857142857	0	0.9999870855239955	blue	low
1456	53	106.0	870.0	184.0	251.73529411764707	1.0268856573709924	190.2689075630252	251.95238095238096	0	0.9999665277516087	blue	low
1457	53	106.0	883.0	154.0	199.05078125	1.0096792183589587	148.8984375	249.38235294117646	0	0.9999999716454178	blue	low
1458	53	106.0	887.0	138.0	175.16483516483515	1.028496963438322	171.96153846153845	232.38888888888889	0	0.9999999994255173	blue	low
1459	53	106.0	898.0	163.0	181.59583333333333	1.0790404597257965	161.51666666666668	253.7826086956522	0	0.9999999913442892	blue	low
1460	53	106.0	910.0	178.0	215.0873015873016	1.0795263004607196	174.57142857142858	264.0869565217391	0	0.9999991280446565	blue	low
1461	53	106.0	911.0	216.0	227.17254901960786	1.0512229668308564	193.98039215686273	240.22222222222223	0	0.9999564630916365	blue	low
1462	53	106.0	932.0	180.0	230.39495798319328	1.020634844640207	184.94957983193277	249.33333333333334	0	0.9999958492778294	blue	low
1463	53	106.0	938.0	298.0	207.85555555555555	1.0473140786329058	183.63055555555556	232.0	0	0.9962379919218595	blue	low
1464	53	106.0	941.0	150.0	183.56410256410257		174.86666666666667		0	0.999999996124119	blue	low
1465	53	106.0	957.0	242.0	286.1764705882353	1.0556484370540895	188.90402476780187	264.21875	0	0.9813060786201327	blue	low
1466	53	106.0	974.0	259.0	216.22979797979798	0.9941392984807864	161.08838383838383	245.03125	0	0.9995900229902123	blue	low
1467	53	106.0	978.0	107.0	205.23611111111111		176.46527777777777		0	0.9999999984840464	blue	low
1468	53	106.0	1008.0	339.0	216.7200956937799	1.0077953418640435	190.9928229665072	237.25	0	0.8573528817933264	blue	low
1469	53	106.0	1011.0	188.0	232.58035714285714	1.0193340494092373	193.34821428571428	234.3684210526316	0	0.9999909914361513	blue	low
1470	53	106.0	1021.0	280.0	221.10526315789474	1.01775	175.75	242.32142857142858	0	0.9970799683151907	blue	low
1471	53	106.0	1038.0	204.0	255.88888888888889	1.0679350406787171	188.84444444444443	264.19354838709677	0	0.9998121559274844	blue	low
1472	53	106.0	1044.0	245.0	212.01754385964912	1.0783699059561127	189.29473684210527	235.2	0	0.9999003608790697	blue	low
1473	53	106.0	1066.0	309.0	197.68192219679634	1.0784340415321827	161.21510297482837	243.71428571428572	0	0.9963549007794698	blue	low
1474	54	107.0	18.0	209.0	225.94901960784313	1.046880009438584	186.64705882352942	237.44444444444446	0	0.9999765733780275	blue	low
1475	54	107.0	61.0	311.0	165.23057644110276	1.0483769933877027	164.0250626566416	219.21951219512195	0	0.9997940342637271	blue	low
1476	54	107.0	87.0	155.0	201.64761904761906	1.0726282164079102	164.56190476190477	236.26923076923077	0	0.999999959853988	blue	low
1477	54	107.0	101.0	357.0	198.62666666666667	1.0500939614761817	155.43238095238095	238.12280701754386	0	0.8637199352891761	blue	low
1478	54	107.0	104.0	309.0	205.0659090909091	1.0629676616915422	154.15681818181818	230.98	0	0.993171710757856	blue	low
1479	54	107.0	121.0	201.0	210.578125	1.104907424660783	175.9765625	245.21052631578948	0	0.9999968096655943	blue	low
1480	54	107.0	132.0	167.0	187.44285714285715		165.5142857142857		0	0.9999999775052493	blue	low
1481	54	107.0	136.0	155.0	190.26666666666668	1.0214884649551312	161.51904761904763	222.94736842105263	0	0.9999999880089768	blue	low
1482	54	107.0	150.0	335.0	193.23376623376623	1.0627343707043493	164.94588744588745	240.57692307692307	0	0.9818387382832306	blue	low
1483	54	107.0	155.0	214.0	197.66759002770084	0.9656813596699867	131.5180055401662	214.55555555555554	0	0.9999975324480788	blue	low
1484	54	107.0	175.0	151.0	205.51282051282053	1.035077478979918	174.75897435897437	233.11111111111111	0	0.9999999558726024	blue	low
1485	54	107.0	176.0	279.0	227.00840336134453	1.0553013690859263	178.9719887955182	239.3469387755102	0	0.9956648361558852	blue	low
1486	54	107.0	187.0	209.0	218.3235294117647	1.0464794081058078	171.3566176470588	232.44444444444446	0	0.9999881088187442	blue	low
1487	54	107.0	190.0	210.0	229.28676470588235	1.0671663387812016	178.46691176470588	244.02941176470588	0	0.9999663435307354	blue	low
1488	54	107.0	191.0	265.0	220.7	1.0661779502536366	145.82380952380953	243.5531914893617	0	0.9990679048030929	blue	low
1489	54	107.0	197.0	264.0	245.55882352941177	1.0362369094601134	182.16176470588235	241.8421052631579	0	0.9940436321488916	blue	low
1490	54	107.0	227.0	293.0	194.0462962962963	1.01472466550669	156.75694444444446	234.11428571428573	0	0.999228127870152	blue	low
1491	54	107.0	242.0	295.0	230.12781954887217	1.0496082135236295	173.9874686716792	244.94	0	0.9824800252362282	blue	low
1492	54	107.0	258.0	300.0	225.6675	1.046737284138772	171.0875	237.04255319148936	0	0.9820022471852755	blue	low
1493	54	107.0	283.0	273.0	180.975	1.011364285306379	162.79166666666666	216.85714285714286	0	0.9999527155616027	blue	low
1494	54	107.0	286.0	212.0	209.21381578947367	1.0384791409963035	162.4046052631579	240.1	0	0.9999935710577819	blue	low
1495	54	107.0	296.0	244.0	213.0	1.0698465151733658	188.46712802768167	237.12	0	0.9998991587088727	blue	low
1496	54	107.0	297.0	270.0	210.31176470588235	1.0668559192639455	179.0	238.82142857142858	0	0.9994375705164713	blue	low
1497	54	107.0	299.0	230.0	196.2941176470588	1.0189697947452618	177.4636678200692	226.73076923076923	0	0.9999926107072544	blue	low
1498	54	107.0	304.0	230.0	210.91331269349845	1.0604704682215353	165.8173374613003	244.56756756756758	0	0.9999707910379577	blue	low
1499	54	107.0	309.0	119.0	212.125	1.052324829639865	167.91071428571428	246.95652173913044	0	0.9999999922094851	blue	low
1500	54	107.0	310.0	188.0	230.50694444444446	1.0474701645082414	157.74652777777777	251.72727272727272	0	0.9999924873643814	blue	low
1501	54	107.0	313.0	314.0	201.61111111111111	1.064440838628975	173.72727272727272	231.26829268292684	0	0.992537852826628	blue	low
1502	54	107.0	317.0	241.0	214.41176470588235	1.0375862674391907	172.8297213622291	239.33333333333334	0	0.9999087559584714	blue	low
1503	54	107.0	321.0	220.0	187.31699346405227	1.058381183824742	163.72549019607843	240.06666666666666	0	0.9999986069294864	blue	low
1504	54	107.0	330.0	178.0	218.05833333333334	1.0828088689306765	174.725	252.16	0	0.9999988439130213	blue	low
1505	54	107.0	348.0	209.0	223.01730103806227	0.9751213895980378	163.52595155709344	221.36363636363637	0	0.9999818982787788	blue	low
1506	54	107.0	349.0	269.0	212.625	1.0380040364840666	174.75277777777777	241.73333333333332	0	0.9993634690896877	blue	low
1507	54	107.0	392.0	308.0	210.5078947368421	1.0369933992957463	187.85	239.78947368421052	0	0.9900924419777074	blue	low
1508	54	107.0	402.0	248.0	214.4313725490196	1.0127556608646195	146.24754901960785	243.44444444444446	0	0.9998456767506269	blue	low
1509	54	107.0	421.0	147.0	216.95384615384614	1.0260181253709537	171.2051282051282	232.27777777777777	0	0.9999998967387196	blue	low
1510	54	107.0	431.0	161.0	195.13809523809525	1.0555852195782551	176.34285714285716	240.72	0	0.9999999678329191	blue	low
1511	54	107.0	434.0	299.0	204.88571428571427	1.0774077615061615	166.40238095238095	248.80851063829786	0	0.9968419418544808	blue	low
1512	54	107.0	452.0	300.0	203.0332409972299	1.0224053918666607	182.49307479224376	224.28571428571428	0	0.9970908385452868	blue	low
1513	54	107.0	460.0	240.0	187.20760233918128	1.0274133542196984	159.55555555555554	233.2	0	0.9999934297169143	blue	low
1514	54	107.0	504.0	293.0	185.59473684210528	1.0201277191959441	177.25263157894736	234.125	0	0.9996454871638416	blue	low
1515	54	107.0	519.0	237.0	199.83737024221455	1.0210029688306292	186.55017301038063	231.88888888888889	0	0.9999822327525999	blue	low
1516	54	107.0	524.0	195.0	207.5	1.0178826895565092	189.52083333333334	237.16666666666666	0	0.9999984889530141	blue	low
1517	54	107.0	528.0	312.0	192.835	1.064943156272079	180.0725	243.825	0	0.9969959455260397	blue	low
1518	54	107.0	532.0	191.0	173.2875	1.0450026113228912	200.4625	262.05263157894734	0	0.9999999683376549	blue	low
1519	54	107.0	563.0	261.0	202.3859649122807	1.0316098792221224	176.0701754385965	237.02941176470588	0	0.9998590975667878	blue	low
1520	54	107.0	575.0	143.0	191.02747252747253	1.0232947433134088	176.17582417582418	229.11111111111111	0	0.9999999948728604	blue	low
1521	54	107.0	585.0	360.0	192.56709956709958	1.0504749329130638	181.94805194805195	243.375	0	0.8920060929637545	blue	low
1522	54	107.0	588.0	216.0	200.10249307479225	1.0400802780848797	148.1606648199446	255.22448979591837	0	0.9999963501625981	blue	low
1523	54	107.0	606.0	177.0	185.52444444444444	0.9776450003722731	176.8	220.22222222222223	0	0.9999999600288828	blue	low
1524	54	107.0	608.0	236.0	173.56172839506172	1.038241829570079	169.37345679012347	240.37037037037038	0	0.9999988185118837	blue	low
1525	54	107.0	624.0	279.0	188.81578947368422	1.0286546307064666	188.61111111111111	237.19230769230768	0	0.9998391530044868	blue	low
1526	54	107.0	628.0	299.0	183.59473684210528	1.0577380394118445	177.7578947368421	238.26666666666668	0	0.9995297436750497	blue	low
1527	54	107.0	644.0	225.0	214.15277777777777	1.0300425531914894	188.06597222222223	247.0	0	0.9999730820686004	blue	low
1528	54	107.0	659.0	278.0	222.0530303030303	1.0471127251856653	172.99747474747474	256.2142857142857	0	0.9972806748738167	blue	low
1529	54	107.0	708.0	203.0	192.55833333333334	1.0451940910211017	187.13333333333333	230.77777777777777	0	0.9999993668100158	blue	low
1530	54	107.0	709.0	347.0	200.20454545454547	1.0882883308697993	186.8068181818182	256.6111111111111	0	0.9230650412589244	blue	low
1531	54	107.0	719.0	247.0	185.1141975308642	0.9951718910165303	171.7037037037037	224.22222222222223	0	0.999990776520974	blue	low
1532	54	107.0	732.0	226.0	211.22916666666666	1.0653493485205348	182.45486111111111	245.0810810810811	0	0.9999777506259199	blue	low
1533	54	107.0	758.0	144.0	175.88235294117646	1.048747578942787	140.3607843137255	257.70588235294116	0	0.9999999989936352	blue	low
1534	54	107.0	770.0	227.0	212.3856209150327	1.0248200749801604	181.25816993464053	249.66666666666666	0	0.9999733502918816	blue	low
1535	54	107.0	793.0	254.0	180.11988304093566	1.0423061807126173	175.67251461988303	245.52	0	0.9999903010711032	blue	low
1536	54	107.0	812.0	131.0	210.70408163265307	1.0441744764549346	166.83673469387756	259.3333333333333	0	0.9999999834122325	blue	low
1537	54	107.0	850.0	227.0	192.62418300653596	1.023419631073976	177.28758169934642	244.10526315789474	0	0.9999959088647546	blue	low
1538	54	107.0	877.0	246.0	218.179012345679	1.0513241675791865	184.20679012345678	252.90243902439025	0	0.9998160021862635	blue	low
1539	54	107.0	885.0	222.0	217.22569444444446	1.0233534839325487	185.76388888888889	245.71428571428572	0	0.9999716459845998	blue	low
1540	54	107.0	913.0	245.0	186.6604938271605	1.039539442608973	179.22530864197532	245.16129032258064	0	0.9999908028903843	blue	low
1541	54	107.0	918.0	262.0	191.91176470588235	1.0485713588835792	180.6764705882353	245.44444444444446	0	0.9999424785822852	blue	low
1542	54	107.0	929.0	215.0	223.74264705882354	1.0573442091382275	188.38970588235293	249.93548387096774	0	0.9999699618674018	blue	low
1543	54	107.0	942.0	243.0	213.1375	1.0343637250769226	181.44375	246.34782608695653	0	0.9999052990014202	blue	low
1544	54	107.0	946.0	328.0	197.62938596491227	1.0614910402598954	176.37938596491227	258.1111111111111	0	0.9845625620582821	blue	low
1545	54	107.0	956.0	133.0	192.33727810650888	1.0493213031893605	185.6153846153846	246.66666666666666	0	0.9999999972745162	blue	low
1546	54	107.0	964.0	297.0	187.69172932330827		176.671679197995		0	0.9994109259610684	blue	low
1547	54	107.0	985.0	250.0	218.04643962848297	1.0610594366313288	187.53250773993807	254.78378378378378	0	0.9997550527808626	blue	low
1548	54	107.0	997.0	161.0	218.63809523809525	1.0142335196864127	187.03333333333333	247.16666666666666	0	0.999999655013494	blue	low
1549	54	107.0	1005.0	247.0	185.77443609022558	1.044707973632451	153.0300751879699	256.62857142857143	0	0.9999901506516604	blue	low
1550	54	107.0	1012.0	223.0	176.86274509803923	1.040099296948612	166.01633986928104	235.25	0	0.9999994044809078	blue	low
1551	54	107.0	1017.0	175.0	210.99166666666667	1.0583249637072547	173.15	249.15384615384616	0	0.9999995312020411	blue	low
1552	54	107.0	1033.0	348.0	203.93478260869566	1.0689539188103812	170.6897233201581	261.61971830985914	0	0.8916838182523236	blue	low
1553	54	107.0	1045.0	108.0	190.67094017094018	1.0652348377727672	122.65384615384616	281.55555555555554	0	0.9999999996752642	blue	low
1554	54	107.0	1055.0	274.0	219.41520467836258	1.0867658566826226	197.2251461988304	265.34615384615387	0	0.998367117207636	blue	low
1555	54	107.0	1082.0	296.0	199.22916666666666	1.05525436747526	154.60625	263.4347826086956	0	0.9984579326172363	blue	low
1556	54	107.0	1085.0	262.0	202.34415584415584	1.0449284531822765	190.9512987012987	233.4814814814815	0	0.9998485062797293	blue	low
1557	54	107.0	1106.0	166.0	205.1375	1.0496250852079072	170.62916666666666	256.6333333333333	0	0.9999998673004863	blue	low
1558	54	107.0	1108.0	287.0	206.6398891966759	1.031092511055074	190.41274238227146	246.1290322580645	0	0.9985210280675435	blue	low
1559	54	107.0	1138.0	222.0	212.63071895424838	1.0603489240377435	175.04901960784315	253.2972972972973	0	0.9999812772364454	blue	low
1560	54	107.0	1166.0	235.0	187.50980392156862	1.0088299172162274	174.84313725490196	229.3939393939394	0	0.9999954174022304	blue	low
1561	54	107.0	1173.0	281.0	196.30747922437672	1.0042620834727733	187.20221606648198	241.45	0	0.9996244140646512	blue	low
1562	54	107.0	1179.0	190.0	234.86222222222221	1.0356969990319458	204.77777777777777	250.26315789473685	0	0.9999873106533712	blue	low
1563	54	107.0	1194.0	173.0	211.8235294117647	1.0632645075678098	190.01809954751133	256.3157894736842	0	0.9999995625856355	blue	low
1564	54	107.0	1200.0	303.0	250.66	1.0772071426345478	191.38	269.0	0	0.8811632553159401	blue	low
1565	54	107.0	1211.0	264.0	201.01944444444445	1.0491599577132633	181.5861111111111	259.06666666666666	0	0.9998435204939489	blue	low
1566	54	107.0	1252.0	272.0	180.37566137566137	1.0550175265973802	172.23809523809524	251.10714285714286	0	0.9999588029550575	blue	low
1567	54	107.0	1253.0	209.0	203.23703703703703	1.0278957053939033	188.42592592592592	249.34615384615384	0	0.9999971025354634	blue	low
1568	54	107.0	1290.0	213.0	209.80968858131487	1.0399402315494235	177.75778546712803	248.90243902439025	0	0.999992669293921	blue	low
1569	54	107.0	1321.0	348.0	186.2607709750567	1.0734670105666029	187.97052154195012	252.98039215686273	0	0.9729037423622853	blue	low
1570	54	107.0	1333.0	298.0	186.72562358276645	1.0256658397901164	165.08843537414967	249.93333333333334	0	0.9994176059487334	blue	low
1571	54	107.0	1338.0	292.0	194.77777777777777	1.0296515085636035	182.22486772486772	242.66666666666666	0	0.9992367083964612	blue	low
1572	54	107.0	1356.0	143.0	193.88721804511277	1.0895454835213874	140.64285714285714	283.44444444444446	0	0.9999999929964467	blue	low
1573	54	107.0	1376.0	294.0	193.41052631578947	1.0406866942988615	182.54473684210527	244.0222222222222	0	0.999212698098698	blue	low
1574	54	107.0	1383.0	185.0	232.3613445378151	1.0402577055627231	193.48739495798318	257.76190476190476	0	0.9999928935907947	blue	low
1575	54	107.0	1405.0	297.0	201.32	1.0697332863353308	182.665	262.0	0	0.9980024557171026	blue	low
1576	54	107.0	1406.0	277.0	250.67222222222222	1.1020028162785556	198.7	279.3333333333333	0	0.978852685337921	blue	low
1577	54	107.0	1409.0	264.0	181.4709141274238	1.0438569809507885	172.8808864265928	245.34285714285716	0	0.9999755723290935	blue	low
1578	54	107.0	1432.0	223.0	202.89705882352942	1.041262312141526	192.41176470588235	243.42857142857142	0	0.9999918491192962	blue	low
1579	54	107.0	1447.0	184.0	179.45	1.059593023255814	177.5875	243.0	0	0.999999964161751	blue	low
1580	54	107.0	1466.0	262.0	220.02777777777777	1.0633247381428808	189.36111111111111	247.03030303030303	0	0.9992941195625862	blue	low
1581	54	107.0	1476.0	216.0	190.55514705882354	1.0255049357729957	188.7610294117647	243.41666666666666	0	0.9999985830221869	blue	low
1582	54	107.0	1481.0	360.0	192.73242630385488	1.0146439376028333	196.6326530612245	244.17391304347825	0	0.8906787488768356	blue	low
1583	54	107.0	1520.0	329.0	210.1804347826087	1.0028040716916324	174.04347826086956	243.9655172413793	0	0.9547577709005058	blue	low
1584	54	107.0	1532.0	272.0	216.775	1.0321150987071157	183.25555555555556	249.71428571428572	0	0.9988688688047387	blue	low
1585	54	107.0	1533.0	203.0	185.43359375	1.048472908176576	186.6875	245.25925925925927	0	0.9999996966099703	blue	low
1586	54	107.0	1534.0	158.0	212.28095238095239	1.0376851825007973	183.45714285714286	252.0625	0	0.9999998517731651	blue	low
1587	54	107.0	1540.0	133.0	217.53977272727272	1.0638760564704774	187.94886363636363	262.3333333333333	0	0.9999999614446783	blue	low
1588	54	107.0	1576.0	301.0	229.075	1.0686088236109916	204.62777777777777	258.9318181818182	0	0.9751049177773081	blue	low
1589	54	107.0	1590.0	243.0	179.96381578947367	1.0289195518623242	186.94078947368422	239.71875	0	0.9999959949797929	blue	low
1590	54	107.0	1591.0	290.0	221.60526315789474	1.0751531283009248	188.94473684210527	263.25581395348837	0	0.9936520240432647	blue	low
1591	54	107.0	1594.0	272.0	226.8390092879257	1.0107759865950194	206.1455108359133	247.08333333333334	0	0.9974352083139869	blue	low
1592	54	107.0	1609.0	278.0	184.7950138504155	1.011242348320072	179.42659279778394	235.44444444444446	0	0.9998985045517615	blue	low
1593	54	107.0	1610.0	273.0	197.7590027700831	1.049666921101936	180.37119113573408	249.0	0	0.9997682918162728	blue	low
1594	54	107.0	1611.0	252.0	216.92592592592592	1.0435302002563012	165.23015873015873	256.94736842105266	0	0.999741773896904	blue	low
1595	54	107.0	1639.0	326.0	209.55023923444975	1.0613947661555836	186.08373205741626	251.44736842105263	0	0.9653020550096594	blue	low
1596	54	107.0	1646.0	280.0	200.94736842105263	1.0520123461164457	187.85872576177286	252.6888888888889	0	0.9994719593588596	blue	low
1597	54	107.0	1672.0	247.0	180.34876543209876	1.0645942079066864	178.92592592592592	249.08333333333334	0	0.9999942879904302	blue	low
1598	54	107.0	1710.0	278.0	227.19590643274853		192.23099415204678		0	0.995910483132022	blue	low
1599	54	107.0	1712.0	206.0	173.8125	1.0174504584442472	171.0110294117647	229.33333333333334	0	0.9999998890202794	blue	low
1600	54	107.0	1716.0	280.0	208.22160664819944	1.0539622267714455	190.17174515235456	257.4736842105263	0	0.9990017853695821	blue	low
1601	54	107.0	1717.0	292.0	182.9624060150376	1.0437794226284456	173.66917293233084	246.44117647058823	0	0.9997443595408799	blue	low
1602	54	107.0	1730.0	214.0	186.82421875	1.0796386676478227	196.23046875	251.9375	0	0.9999991711499632	blue	low
1603	54	107.0	1731.0	270.0	190.625386996904	0.9979970450702939	194.34055727554178	232.07142857142858	0	0.9999052608362785	blue	low
1604	54	107.0	1738.0	227.0	194.23828125	1.064531330688768	204.609375	244.38888888888889	0	0.9999952034017916	blue	low
1605	54	107.0	1747.0	289.0	192.32105263157894	1.087487425565127	181.53157894736842	257.39285714285717	0	0.9995157252048495	blue	low
1606	54	107.0	1758.0	205.0	187.36111111111111	1.04960152254074	172.42361111111111	252.11428571428573	0	0.9999995663129332	blue	low
1607	54	107.0	1775.0	167.0	192.47719298245613	1.0406105181151561	150.9859649122807	266.32142857142856	0	0.9999999614117002	blue	low
1608	54	107.0	1777.0	212.0	200.4264705882353		180.2941176470588		0	0.9999972267184398	blue	low
1609	54	107.0	1785.0	181.0	192.4375	0.9757322881105914	173.18333333333334	224.33333333333334	0	0.9999998862881025	blue	low
1610	54	107.0	1791.0	231.0	207.1235294117647	1.0567904228687037	172.23529411764707	265.35897435897436	0	0.9999777503391689	blue	low
1611	54	107.0	1793.0	241.0	210.26050420168067	1.01612116433925	168.703081232493	253.28947368421052	0	0.999936966783472	blue	low
1612	54	107.0	1797.0	245.0	193.1013071895425	1.021256600371048	186.55228758169935	237.45833333333334	0	0.9999827268541713	blue	low
1613	54	107.0	1799.0	246.0	177.60185185185185	1.0309223937099592	176.21913580246914	239.0	0	0.9999960137264696	blue	low
1614	54	107.0	1818.0	243.0	247.33333333333334	1.0211323110538844	191.6013071895425	245.73333333333332	0	0.9984646135571191	blue	low
1615	54	107.0	1836.0	160.0	226.85096153846155	1.0674418604651164	186.6875	256.36	0	0.9999993036974546	blue	low
1616	54	107.0	1858.0	320.0	194.15071770334927	1.0232105659293127	181.60765550239233	242.15151515151516	0	0.9937601633680225	blue	low
1617	54	107.0	1917.0	186.0	200.39743589743588	1.0692649793806097	191.15384615384616	254.3	0	0.9999996219176261	blue	low
1618	54	107.0	1926.0	231.0	200.61904761904762	1.0349269120334117	148.1578947368421	262.86	0	0.9999879109922643	blue	low
1619	54	107.0	1953.0	222.0	204.70833333333334	1.0367067035400488	181.09722222222223	241.88095238095238	0	0.9999910309108224	blue	low
1620	54	107.0	1956.0	335.0	213.26904761904763	1.0602146281686613	191.97619047619048	254.08333333333334	0	0.9134399511990828	blue	low
1621	54	107.0	1965.0	213.0	194.07638888888889	1.0247716381348244	177.38888888888889	245.27777777777777	0	0.9999984000328342	blue	low
1622	54	107.0	2008.0	195.0	208.35	0.9871957312081667	188.32916666666668	229.0625	0	0.999998359857225	blue	low
1623	54	107.0	2017.0	257.0	206.2530864197531	1.012950099055329	189.84876543209876	242.22222222222223	0	0.9998526459962538	blue	low
1624	54	107.0	2026.0	184.0	212.05982905982907	1.022114533954815	189.03418803418805	244.80645161290323	0	0.9999989770957187	blue	low
1625	54	107.0	2027.0	157.0	228.20673076923077	1.0179742937474896	189.95673076923077	255.57142857142858	0	0.9999993662072485	blue	low
1626	54	107.0	2037.0	157.0	198.9004524886878	1.0263835416140705	169.94117647058823	244.54166666666666	0	0.9999999648661475	blue	low
1627	54	107.0	2058.0	342.0	187.71212121212122	1.0413949198673687	173.72943722943722	243.1951219512195	0	0.9806065160504385	blue	low
1628	54	107.0	2061.0	216.0	183.0735294117647	1.0533966501356788	183.8639705882353	242.1	0	0.9999993423608582	blue	low
1629	54	107.0	2062.0	278.0	205.31286549707602	1.005564687975647	186.19590643274853	230.26666666666668	0	0.9993333650897303	blue	low
1630	54	107.0	2065.0	174.0	202.80833333333334	1.0443383440576213	175.9875	252.0909090909091	0	0.9999998072215143	blue	low
1631	54	107.0	2067.0	224.0	182.3025	1.0480244282318223	133.8525	247.5818181818182	0	0.999998861057261	blue	low
1632	54	107.0	2090.0	128.0	215.53809523809525	0.9839131098633206	157.7	255.23809523809524	0	0.9999999782945912	blue	low
1633	54	107.0	2136.0	284.0	188.31315789473683	1.0695281243984875	171.3421052631579	243.1764705882353	0	0.9997734857180394	blue	low
1634	54	107.0	2137.0	343.0	195.23809523809524	1.024055882529483	178.65986394557822	234.63888888888889	0	0.9609214553439392	blue	low
1635	54	107.0	2148.0	248.0	174.07407407407408	0.9978086207736865	174.57716049382717	227.61904761904762	0	0.9999967551382619	blue	low
1636	54	107.0	2161.0	242.0	209.62091503267973	1.0553642384105961	187.359477124183	249.0	0	0.9999358353022078	blue	low
1637	54	107.0	2163.0	313.0	203.89371980676327	1.056805328275074	178.9975845410628	248.80645161290323	0	0.9916254205236696	blue	low
1638	54	107.0	2168.0	257.0	214.23	1.0530617859957976	153.17	249.19444444444446	0	0.999702619687406	blue	low
1639	54	107.0	2199.0	204.0	223.4148148148148	1.0238272252835359	177.38148148148147	240.11111111111111	0	0.9999870335994088	blue	low
1640	54	107.0	2201.0	291.0	190.7119113573407	1.0135059160490572	185.49030470914127	232.92592592592592	0	0.9995120932209178	blue	low
1641	54	107.0	2210.0	182.0	187.87053571428572	1.013874649255342	181.63392857142858	226.375	0	0.9999999240411157	blue	low
1642	54	107.0	2225.0	218.0	182.41830065359477	1.0581493710262777	168.51960784313727	248.57692307692307	0	0.9999992811082742	blue	low
1643	54	107.0	2231.0	170.0	219.4453781512605	1.0800844658361646	174.75210084033614	261.2916666666667	0	0.9999992727726015	blue	low
1644	54	107.0	2240.0	239.0	202.5030864197531	1.0484689330655796	175.75617283950618	248.65217391304347	0	0.9999733993195614	blue	low
1645	54	107.0	2252.0	238.0	197.5493827160494		169.17592592592592		0	0.9999845683661249	blue	low
1646	54	107.0	2256.0	151.0	185.87777777777777	1.058441062564774	185.26111111111112	232.66666666666666	0	0.9999999945762266	blue	low
1647	54	107.0	2280.0	238.0	204.67105263157896	1.0576955126869714	176.6315789473684	237.25	0	0.9999698428699202	blue	low
1648	54	107.0	2285.0	212.0	169.05882352941177	1.0464241658392754	166.94117647058823	236.74074074074073	0	0.9999998935550568	blue	low
1649	54	107.0	2286.0	335.0	205.44976076555025	1.0632430469827898	185.08133971291866	243.38297872340425	0	0.9514024202656934	blue	low
1650	54	107.0	2305.0	174.0	211.3181818181818		183.47727272727272		0	0.9999995511050908	blue	low
1651	54	108.0	3.0	208.0	240.1076923076923	1.0787272727272728	177.66538461538462	237.32	0	0.9999279241901194	blue	low
1652	54	108.0	5.0	276.0	225.9090909090909	1.0575559666453818	183.73030303030302	230.78125	0	0.9968068458065615	blue	low
1653	54	108.0	7.0	259.0	230.91558441558442	1.0653524065417819	185.80844155844156	234.04347826086956	0	0.9986278452342717	blue	low
1654	54	108.0	14.0	183.0	228.30994152046785	1.0112753519627815	130.73684210526315	246.35416666666666	0	0.999995709773241	blue	low
1655	54	108.0	23.0	282.0	193.140350877193	1.0342536091305334	177.30116959064327	221.3684210526316	0	0.9996963035574724	blue	low
1656	54	108.0	33.0	248.0	193.3179012345679	1.0885191325051338	161.37345679012347	228.26666666666668	0	0.9999777540018997	blue	low
1657	54	108.0	36.0	165.0	190.88888888888889	1.0511380258615646	167.88888888888889	239.53333333333333	0	0.9999999721050519	blue	low
1658	54	108.0	45.0	248.0	172.78362573099415	1.0244216479252977	157.99122807017545	222.86666666666667	0	0.9999971636058609	blue	low
1659	54	108.0	47.0	181.0	186.45333333333335	1.052715322792077	172.89777777777778	225.66666666666666	0	0.9999999396003005	blue	low
1660	54	108.0	59.0	188.0	192.66176470588235	1.0800526606361747	154.90808823529412	240.83333333333334	0	0.9999997997928537	blue	low
1661	54	108.0	62.0	213.0	224.02573529411765	1.0314966438002509	173.83455882352942	228.0	0	0.9999734279932451	blue	low
1662	54	108.0	76.0	250.0	213.8815789473684	1.039204530060419	182.25	229.33333333333334	0	0.9998291618791763	blue	low
1663	54	108.0	77.0	278.0	223.82456140350877	1.0539321885301771	184.30994152046785	237.67857142857142	0	0.9968662668844669	blue	low
1664	54	108.0	82.0	297.0	218.07202216066483	1.041375846105666	178.8781163434903	225.35294117647058	0	0.9919634373564711	blue	low
1665	54	108.0	103.0	210.0	191.72222222222223	1.0472855905284435	157.17013888888889	224.125	0	0.9999989992339734	blue	low
1666	54	108.0	107.0	236.0	199.60555555555555	1.0398876428102184	154.49722222222223	243.0612244897959	0	0.9999839007906579	blue	low
1667	54	108.0	109.0	338.0	200.66904761904763	1.0718041067690764	178.10238095238094	234.95555555555555	0	0.9583207730183414	blue	low
1668	54	108.0	128.0	204.0	205.98039215686273	1.0382445597741965	179.2313725490196	231.39285714285714	0	0.9999974188060345	blue	low
1669	54	108.0	133.0	278.0	200.1994459833795	1.025788979230012	171.13573407202216	227.09756097560975	0	0.9995761209427833	blue	low
1670	54	108.0	147.0	188.0	202.23076923076923	1.0135770111685676	180.38888888888889	227.26315789473685	0	0.9999994707144599	blue	low
1671	54	108.0	150.0	241.0	203.7120743034056		171.9628482972136		0	0.9999653331962663	blue	low
1672	54	108.0	164.0	287.0	212.92929292929293	1.097172019202261	169.739898989899	252.43396226415095	0	0.9974842720126835	blue	low
1673	54	108.0	169.0	179.0	217.45777777777778	1.045352217733782	175.56	229.57894736842104	0	0.9999988231911804	blue	low
1674	54	108.0	171.0	246.0	190.65277777777777	1.065448669030839	152.48333333333332	235.0	0	0.9999852793124135	blue	low
1675	54	108.0	176.0	322.0	193.05502392344496	1.0358204794647836	169.7177033492823	227.5	0	0.9933827704814595	blue	low
1676	54	108.0	187.0	167.0	189.3046875	1.0703570684988548	154.39453125	250.16666666666666	0	0.9999999725029379	blue	low
1677	54	108.0	209.0	283.0	193.06094182825484	1.0522242227710639	172.37673130193906	229.675	0	0.9996742637201875	blue	low
1678	54	108.0	210.0	206.0	197.21851851851852	1.0277551626801367	170.8111111111111	229.32	0	0.9999987240244477	blue	low
1679	54	108.0	274.0	214.0	187.06274509803922	1.052734457165179	187.8156862745098	234.73333333333332	0	0.9999991505771854	blue	low
1680	54	108.0	277.0	181.0	177.94957983193277	1.0705338085165976	168.7436974789916	235.33333333333334	0	0.9999999760350441	blue	low
1681	54	108.0	309.0	213.0	197.71323529411765	1.064578701455878	176.88235294117646	238.2258064516129	0	0.9999977046960157	blue	low
1682	54	108.0	315.0	197.0	221.78039215686275	1.0248122418325196	178.91764705882352	236.625	0	0.9999933233289344	blue	low
1683	54	108.0	319.0	251.0	207.27777777777777	1.0290859141890891	163.8972222222222	240.6818181818182	0	0.9998974437481157	blue	low
1684	54	108.0	327.0	188.0	231.17857142857142	1.046943425681997	192.00892857142858	238.44444444444446	0	0.9999920306661114	blue	low
1685	54	108.0	341.0	135.0	234.01069518716577	1.0353256291903912	174.75401069518716	249.83333333333334	0	0.999999781328884	blue	low
1686	54	108.0	348.0	313.0	217.2	1.0679566157015612	180.54	244.54285714285714	0	0.9757270273521711	blue	low
1687	54	108.0	361.0	299.0	207.97222222222223	1.0750762029174832	177.40404040404042	250.33333333333334	0	0.9959039454754915	blue	low
1688	54	108.0	363.0	188.0	200.90079365079364	1.0737221785707929	168.69444444444446	240.8095238095238	0	0.999999536568052	blue	low
1689	54	108.0	390.0	284.0	189.84444444444443	1.0512461368956185	176.99722222222223	234.5483870967742	0	0.9997386275392086	blue	low
1690	54	108.0	395.0	242.0	213.13312693498452	1.0889427355418093	177.3250773993808	253.90243902439025	0	0.999912174419006	blue	low
1691	54	108.0	401.0	352.0	195.03896103896105	1.0878079924426645	175.7987012987013	247.84313725490196	0	0.9258598781750628	blue	low
1692	54	108.0	410.0	286.0	183.71666666666667	1.0299595291948418	181.45277777777778	234.36111111111111	0	0.9998285415731714	blue	low
1693	54	108.0	427.0	250.0	211.925	1.0631376835733548	166.32777777777778	253.22727272727272	0	0.9998561210984647	blue	low
1694	54	108.0	447.0	199.0	194.0701754385965	1.018921763769786	163.84561403508772	238.88888888888889	0	0.9999994581220151	blue	low
1695	54	108.0	460.0	239.0	201.12418300653596	1.0783226477213654	179.3202614379085	245.24137931034483	0	0.9999766224704167	blue	low
1696	54	108.0	464.0	217.0	192.50347222222223		174.13194444444446		0	0.9999981371117631	blue	low
1697	54	108.0	480.0	201.0	199.39473684210526	1.0800069480632273	168.46616541353384	238.22222222222223	0	0.9999989209618483	blue	low
1698	54	108.0	496.0	152.0	243.6377551020408	1.0074894048062593	186.51530612244898	242.04545454545453	0	0.9999982345495623	blue	low
1699	54	108.0	517.0	141.0	195.7904761904762	1.0557824559667524	157.6	244.71875	0	0.999999992626341	blue	low
1700	54	108.0	543.0	264.0	186.96913580246914	1.0571519020735505	186.66666666666666	241.4	0	0.9999581550109783	blue	low
1701	54	108.0	549.0	184.0	219.2316176470588	1.0173156899810964	167.0625	250.69565217391303	0	0.9999979840939994	blue	low
1702	54	108.0	560.0	194.0	179.40234375	1.0292270411947975	174.60546875	236.5	0	0.9999999213994033	blue	low
1703	54	108.0	582.0	338.0	203.08658008658008	1.060684726466417	168.4047619047619	243.23809523809524	0	0.949671808357464	blue	low
1704	54	108.0	592.0	246.0	201.39938080495355	1.0620560911717842	180.68421052631578	249.69444444444446	0	0.9999590476406464	blue	low
1705	54	108.0	603.0	253.0	198.57843137254903	1.0573237410983554	190.98692810457516	242.91666666666666	0	0.999946183409936	blue	low
1706	54	108.0	615.0	325.0	230.41190476190476	1.0641615696723794	185.4047619047619	253.57142857142858	0	0.8603749210039352	blue	low
1707	54	108.0	621.0	167.0	240.64705882352942	1.009049509374302	179.2310924369748	257.53333333333336	0	0.9999960165734467	blue	low
1708	54	108.0	635.0	172.0	210.5688888888889	1.0491144415922802	181.07555555555555	246.95454545454547	0	0.9999996411419372	blue	low
1709	54	108.0	639.0	344.0	177.87445887445887	1.0795390865503878	170.66883116883116	245.45714285714286	0	0.9904486899095141	blue	low
1710	54	108.0	655.0	234.0	205.42214532871972	1.0286740496857227	188.2733564013841	238.66666666666666	0	0.999976140142723	blue	low
1711	54	108.0	673.0	283.0	214.0611111111111	1.0934135917162704	189.2277777777778	259.4318181818182	0	0.9979504764427434	blue	low
1712	54	108.0	676.0	236.0	203.87306501547988	1.029350104821803	174.78018575851394	245.5	0	0.9999759489754455	blue	low
1713	54	108.0	687.0	180.0	188.5142857142857	1.0341842107346735	195.3095238095238	234.71428571428572	0	0.999999930413005	blue	low
1714	54	108.0	708.0	270.0	222.14473684210526	1.0826752510772428	171.28684210526316	259.3333333333333	0	0.9984814185083384	blue	low
1715	54	108.0	714.0	173.0	193.69934640522877	1.0142969308606444	140.01960784313727	250.70833333333334	0	0.9999999301425706	blue	low
1716	54	108.0	727.0	185.0	199.7875	1.0602455468095484	178.62916666666666	243.8695652173913	0	0.9999996706725325	blue	low
1717	54	108.0	733.0	325.0	201.5952380952381	1.0484757188394485	183.91190476190476	247.86111111111111	0	0.9829064824411519	blue	low
1718	54	108.0	739.0	326.0	185.92857142857142	1.0353300554161171	182.84047619047618	242.8048780487805	0	0.9951842436085316	blue	low
1719	54	108.0	741.0	202.0	207.96875	1.0245338981559995	174.80555555555554	254.53846153846155	0	0.9999973157332624	blue	low
1720	54	108.0	757.0	130.0	172.79761904761904	1.0271205751330166	177.4047619047619	234.64705882352942	0	0.9999999997702513	blue	low
1721	54	108.0	775.0	227.0	179.9248366013072	1.051406310756513	176.5686274509804	248.95652173913044	0	0.999998872703617	blue	low
1722	54	108.0	777.0	241.0	237.13333333333333	1.02798270423273	166.25555555555556	254.2941176470588	0	0.9993907882286005	blue	low
1723	54	108.0	778.0	227.0	199.07386363636363	1.0211176392673327	159.3721590909091	251.22916666666666	0	0.9999923240802397	blue	low
1724	54	108.0	779.0	311.0	165.2625	1.0692739142235237	176.175	240.36111111111111	0	0.9997933755026018	blue	low
1725	54	108.0	794.0	168.0	205.43809523809523	1.0454042410229047	192.7952380952381	250.11111111111111	0	0.9999998407744786	blue	low
1726	54	108.0	798.0	172.0	209.25	1.0837885582280202	169.1875	254.0	0	0.9999996848170304	blue	low
1727	54	108.0	813.0	210.0	221.95112781954887	1.0660717617063615	193.08270676691728	259.75	0	0.9999822694093873	blue	low
1728	54	108.0	814.0	269.0	187.20987654320987	1.019669390345847	194.09567901234567	238.22222222222223	0	0.9999367091978544	blue	low
1729	54	108.0	821.0	256.0	217.30654761904762	1.04715044116831	186.69940476190476	255.0	0	0.9996406317863801	blue	low
1730	54	108.0	827.0	173.0	195.63348416289594	1.054645935305384	183.47058823529412	246.25	0	0.999999914488198	blue	low
1731	54	108.0	837.0	275.0	209.025	1.0309997792901826	182.925	246.38888888888889	0	0.9992664481748353	blue	low
1732	54	108.0	840.0	163.0	219.28095238095239	1.054890389914409	189.27619047619046	255.2608695652174	0	0.9999995742881858	blue	low
1733	54	108.0	843.0	224.0	206.0216049382716	1.0661295984683323	171.0	261.1515151515151	0	0.9999881862306832	blue	low
1734	54	108.0	863.0	276.0	192.78393351800554	1.0412048396649463	179.93074792243766	244.16666666666666	0	0.9998152990718192	blue	low
1735	54	108.0	866.0	273.0	199.64	1.0658226282374925	169.9	262.4130434782609	0	0.9997251145648274	blue	low
1736	54	108.0	892.0	191.0	188.6		182.775		0	0.9999998344668887	blue	low
1737	54	108.0	917.0	287.0	230.10755148741418	1.0393798283779498	169.32951945080092	265.8305084745763	0	0.9901636179400446	blue	low
1738	54	108.0	920.0	276.0	186.70637119113573	1.013770240979217	182.00554016620498	240.93939393939394	0	0.9998957912856216	blue	low
1739	54	108.0	951.0	164.0	209.225	1.0474846965765674	172.35	262.07142857142856	0	0.999999828110291	blue	low
1740	54	108.0	957.0	276.0	186.6345029239766	1.0151821102937577	189.7251461988304	238.46666666666667	0	0.9998965036198929	blue	low
1741	54	108.0	964.0	283.0	197.22105263157894	1.0437636940718749	169.81315789473683	237.08	0	0.9995241815043274	blue	low
1742	54	108.0	995.0	287.0	197.90106951871658	1.0864152050691311	178.05347593582889	249.89655172413794	0	0.9993122932360895	blue	low
1743	54	108.0	1020.0	287.0	210.14404432132963	1.08413430634215	195.14958448753464	264.72222222222223	0	0.9980075100179607	blue	low
1744	54	108.0	1029.0	178.0	234.6196581196581	1.078204873855107	189.42307692307693	266.73333333333335	0	0.9999947887373557	blue	low
1745	54	108.0	1053.0	249.0	209.9703947368421	1.0454609134211263	195.74013157894737	248.75	0	0.9998877796353353	blue	low
1746	54	108.0	1073.0	298.0	203.98891966759004	1.0559157669440375	197.25207756232686	251.88888888888889	0	0.9972878089782157	blue	low
1747	54	108.0	1090.0	297.0	180.71052631578948	1.0661	187.0842105263158	253.83333333333334	0	0.9996941754525489	blue	low
1748	54	108.0	1098.0	227.0	197.2843137254902	1.057514692417435	180.1078431372549	254.6875	0	0.9999935427457566	blue	low
1749	54	108.0	1101.0	198.0	201.8125	1.0101186319544104	171.60416666666666	251.75862068965517	0	0.9999989105165474	blue	low
1750	54	108.0	1107.0	183.0	202.890756302521	1.0578056861646405	185.2689075630252	253.91666666666666	0	0.9999996139325676	blue	low
1751	54	108.0	1114.0	211.0	203.93790849673204		171.72549019607843		0	0.9999963899845867	blue	low
1752	54	108.0	1122.0	346.0	199.61190476190475	1.0587205013018757	198.07857142857142	253.35714285714286	0	0.9314779207236511	blue	low
1753	54	108.0	1125.0	232.0	226.14144736842104	1.0676315842522224	188.0690789473684	260.8965517241379	0	0.9998710352187803	blue	low
1754	54	108.0	1132.0	196.0	237.78039215686275	1.0636665699126149	194.54117647058823	266.96153846153845	0	0.9999749182185708	blue	low
1755	54	108.0	1133.0	320.0	205.86428571428573	1.0857113683112385	190.0452380952381	269.22727272727275	0	0.9833513298303065	blue	low
1756	54	108.0	1151.0	232.0	192.80718954248366	1.0394290239253088	178.1143790849673	243.1153846153846	0	0.999993864461006	blue	low
1757	54	108.0	1157.0	285.0	188.7119113573407	1.0564967848889781	187.5290858725762	249.375	0	0.9997458125022496	blue	low
1758	54	108.0	1164.0	187.0	214.41176470588235	1.005603961447172	194.08403361344537	248.33333333333334	0	0.9999983967799606	blue	low
1759	54	108.0	1167.0	295.0	191.36052631578949	1.033726350425007	181.17368421052632	240.28571428571428	0	0.9992938228999443	blue	low
1760	54	108.0	1170.0	197.0	202.8074074074074	1.0071813051225276	176.4148148148148	243.41666666666666	0	0.9999988866709886	blue	low
1761	54	108.0	1175.0	183.0	217.71666666666667	1.026295161405259	188.04583333333332	252.66666666666666	0	0.9999983757162891	blue	low
1762	54	108.0	1186.0	287.0	222.25207756232686		192.47368421052633		0	0.9946411257695906	blue	low
1763	54	108.0	1199.0	206.0	233.9	1.056620845580599	189.83333333333334	260.6774193548387	0	0.9999627398604707	blue	low
1764	54	108.0	1205.0	237.0	205.5032679738562	1.0365242616033756	184.4640522875817	245.65625	0	0.9999698119152481	blue	low
1765	54	108.0	1226.0	281.0	195.85185185185185	1.066785938520399	174.3862433862434	248.3030303030303	0	0.9996396596967477	blue	low
1766	54	108.0	1227.0	201.0	229.9047619047619	1.0230880593744274	158.85119047619048	270.46153846153845	0	0.9999816001509099	blue	low
1767	54	108.0	1240.0	215.0	199.05882352941177	1.0440551680539816	185.27205882352942	243.37037037037038	0	0.9999969461949155	blue	low
1768	54	108.0	1246.0	259.0	205.14583333333334	1.0562471271572438	185.26190476190476	251.88888888888889	0	0.999844729279603	blue	low
1769	54	108.0	1251.0	125.0	233.51923076923077		196.53846153846155		0	0.9999998988953107	blue	low
1770	54	108.0	1256.0	304.0	193.1077694235589	1.024486673224324	185.15538847117796	248.66666666666666	0	0.9983406878774249	blue	low
1771	54	108.0	1311.0	185.0	229.82720588235293	1.0345645803822099	177.34926470588235	268.3103448275862	0	0.9999943158858842	blue	low
1772	54	108.0	1315.0	187.0	208.02916666666667	1.0374884693124005	190.68333333333334	253.44444444444446	0	0.999999131565677	blue	low
1773	54	108.0	1316.0	270.0	200.25		194.41764705882352		0	0.9997691157502857	blue	low
1774	54	108.0	1320.0	211.0	208.4298245614035	1.054707610860168	159.48538011695908	270.9583333333333	0	0.9999944626104359	blue	low
1775	54	108.0	1321.0	336.0	199.54782608695652	1.0543639148454191	171.43260869565216	245.6304347826087	0	0.967100822832847	blue	low
1776	54	108.0	1326.0	253.0	192.39506172839506	1.0110628558564474	181.69135802469137	234.93548387096774	0	0.9999700143418611	blue	low
1777	54	108.0	1328.0	161.0	179.33777777777777	1.0562665183678241	172.82222222222222	252.55172413793105	0	0.9999999942562052	blue	low
1778	54	108.0	1331.0	233.0	213.75	1.0436647205015823	194.77083333333334	250.22727272727272	0	0.9999527364329669	blue	low
1779	54	108.0	1374.0	141.0	208.7722222222222	1.0601129840460741	185.37222222222223	248.43478260869566	0	0.9999999710856806	blue	low
1780	54	108.0	1376.0	185.0	193.26666666666668		184.725		0	0.9999998310259387	blue	low
1781	54	108.0	1391.0	247.0	246.94117647058823	1.0457437476183695	204.94444444444446	263.5121951219512	0	0.9980205698758847	blue	low
1782	54	108.0	1392.0	272.0	217.10765550239233	1.0238531857338904	165.57655502392345	260.1111111111111	0	0.9988370509437957	blue	low
1783	54	108.0	1404.0	122.0	187.49479166666666	1.0857812362943748	159.63541666666666	269.93333333333334	0	0.9999999993266133	blue	low
1784	54	108.0	1415.0	241.0	189.53560371517028	1.0132653594771242	177.92569659442725	241.38888888888889	0	0.9999910555406634	blue	low
1785	54	108.0	1419.0	256.0	187.3684210526316	1.0418957259394999	179.48245614035088	249.33333333333334	0	0.9999767122309143	blue	low
1786	54	108.0	1421.0	167.0	184.5047619047619	1.0479731225952889	178.5857142857143	233.46428571428572	0	0.9999999836617005	blue	low
1787	54	108.0	1423.0	227.0	193.02941176470588	1.0169372495559137	196.44485294117646	239.0	0	0.9999957417330093	blue	low
1788	54	108.0	1434.0	353.0	201.99134199134198	1.0518890302241055	186.83982683982683	255.64285714285714	0	0.8678643264863071	blue	low
1789	54	108.0	1435.0	201.0	185.32631578947368	0.9648055537514523	169.40350877192984	232.11111111111111	0	0.9999997435085204	blue	low
1790	54	108.0	1437.0	289.0	206.18713450292398	1.0960272548793164	199.73099415204678	256.5	0	0.9983449050558855	blue	low
1791	54	108.0	1452.0	299.0	198.9075	1.0463786616849589	179.3275	249.86666666666667	0	0.99811382388023	blue	low
1792	54	108.0	1457.0	249.0	240.27863777089783	1.0697924554048015	181.59133126934984	250.52380952380952	0	0.9986178514794889	blue	low
1793	54	108.0	1460.0	206.0	234.3686274509804	1.0662153418666238	201.61176470588236	264.6470588235294	0	0.9999612375293682	blue	low
1794	54	108.0	1462.0	208.0	190.66358024691357	1.0232170086698906	157.10802469135803	249.85	0	0.9999992305737895	blue	low
1795	54	108.0	1470.0	318.0	204.30576441102758	1.075924521058789	194.1203007518797	259.64102564102564	0	0.9873756912183871	blue	low
1796	54	108.0	1489.0	190.0	229.97231833910035	1.0063677165440936	172.7750865051903	264.12820512820514	0	0.9999917067861692	blue	low
1797	54	108.0	1509.0	301.0	179.57894736842104	1.0290134781502736	173.89712918660288	247.63888888888889	0	0.9996235471758453	blue	low
1798	54	108.0	1513.0	247.0	212.1143790849673	1.0777992102065612	193.02287581699346	255.72	0	0.9998832124375674	blue	low
1799	54	108.0	1533.0	161.0	213.7921568627451	1.0342988886715079	164.4392156862745	267.61290322580646	0	0.9999997845265353	blue	low
1800	54	108.0	1547.0	183.0	203.27941176470588	1.0544793981290979	163.96691176470588	254.5625	0	0.9999995986512668	blue	low
1801	54	108.0	1596.0	236.0	215.297052154195	1.044923363536286	138.74149659863946	268.25	0	0.9999321114247837	blue	low
1802	54	108.0	1605.0	287.0	223.25277777777777	1.0612600441054751	198.04444444444445	261.9032258064516	0	0.9942011267243193	blue	low
1803	54	108.0	1614.0	289.0	183.27146814404432	1.0388227640288523	185.07479224376732	238.875	0	0.9997920138655346	blue	low
1804	54	108.0	1621.0	167.0	186.91071428571428	1.0136692527415097	174.68303571428572	237.33333333333334	0	0.9999999787654643	blue	low
1805	54	108.0	1629.0	195.0	200.13671875	1.0817950825797773	182.90625	256.96153846153845	0	0.9999992664051041	blue	low
1806	54	108.0	1652.0	262.0	191.7225	1.0404944353220216	156.4225	246.88095238095238	0	0.9999435037075671	blue	low
1807	54	108.0	1695.0	126.0	207.64285714285714	1.0275291335922985	175.52197802197801	260.0	0	0.9999999917265772	blue	low
1808	54	108.0	1711.0	222.0	204.96691176470588	1.0459599883461201	191.97058823529412	244.95238095238096	0	0.9999908091139069	blue	low
1809	54	108.0	1713.0	279.0	219.78947368421052	1.07683793572818	204.26934984520125	253.1904761904762	0	0.9975619368526416	blue	low
1810	54	108.0	1716.0	155.0	184.55714285714285		177.03333333333333		0	0.9999999935897463	blue	low
1811	54	108.0	1739.0	161.0	231.88571428571427	1.0580842292793073	190.38095238095238	259.93333333333334	0	0.999998810923719	blue	low
1812	54	108.0	1777.0	159.0	188.98823529411766	1.0586990701867476	153.06666666666666	257.4230769230769	0	0.9999999857500833	blue	low
1813	54	108.0	1781.0	289.0	188.84736842105264		177.07631578947368		0	0.9996484903551622	blue	low
1814	54	108.0	1789.0	240.0	190.61764705882354	1.0366593833454723	179.97058823529412	237.22222222222223	0	0.9999907958570475	blue	low
1815	54	108.0	1806.0	142.0	210.14027149321268		159.08597285067873		0	0.9999999641381183	blue	low
1816	54	108.0	1810.0	266.0	212.95975232198143	1.0560973340262854	198.37770897832817	252.21951219512195	0	0.9994769028014118	blue	low
1817	54	108.0	1832.0	291.0	187.405	1.0501219568811893	172.2725	247.5185185185185	0	0.9996408229373691	blue	low
1818	54	108.0	1840.0	325.0	214.39761904761906	1.0388794210243388	189.7	253.4390243902439	0	0.9533559049585517	blue	low
1819	54	108.0	1841.0	340.0	209.9217391304348	1.0718257228341788	174.33260869565217	250.78947368421052	0	0.9038783525013603	blue	low
1820	54	108.0	1851.0	285.0	208.75	1.0431231908777348	177.1236842105263	245.08823529411765	0	0.9984770139920692	blue	low
1821	54	108.0	1869.0	312.0	193.36231884057972	1.0749124216784576	155.20703933747413	255.51111111111112	0	0.9968529129281353	blue	low
1822	54	108.0	1873.0	150.0	213.8901098901099	1.012365190596889	196.16483516483515	240.77777777777777	0	0.9999999045779467	blue	low
1823	54	108.0	1884.0	201.0	209.99561403508773	1.0435782245012175	202.76315789473685	239.55555555555554	0	0.9999969809882083	blue	low
1824	54	108.0	1920.0	187.0	181.78222222222223	1.0310901949158822	192.62666666666667	238.5	0	0.9999999414702411	blue	low
1825	54	108.0	1926.0	267.0	214.35380116959064	1.0235878658574675	187.33040935672514	244.78947368421052	0	0.9993649093343503	blue	low
1826	54	108.0	1928.0	231.0	180.43598615916954	1.0646754371494556	186.61245674740485	247.04545454545453	0	0.9999983698349233	blue	low
1827	54	108.0	1952.0	235.0	206.8830409356725	1.0512799685791312	169.546783625731	257.0975609756098	0	0.9999705394014073	blue	low
1828	54	108.0	1953.0	207.0	231.38222222222223		213.24444444444444		0	0.9999676436684367	blue	low
1829	54	108.0	1961.0	312.0	203.02	1.062066668685095	181.09	245.30769230769232	0	0.9927811688650772	blue	low
1830	54	108.0	1995.0	200.0	179.1638888888889	1.0396319886765748	131.61111111111111	244.83333333333334	0	0.9999998768930181	blue	low
1831	54	108.0	2025.0	132.0	205.48095238095237	1.0248792865946494	158.06190476190477	256.46153846153845	0	0.9999999896080585	blue	low
1832	54	108.0	2027.0	188.0	179.12890625	1.055606712303871	167.640625	239.76470588235293	0	0.9999999525246885	blue	low
1833	54	108.0	2031.0	199.0	213.06920415224914	1.0097717611220989	169.3840830449827	248.15	0	0.999996528532405	blue	low
1834	54	108.0	2034.0	245.0	197.85079365079366	1.0870334051377681	187.015873015873	257.89473684210526	0	0.9999728063003679	blue	low
1835	54	108.0	2056.0	212.0	205.18954248366012	1.0319559398172364	168.94771241830065	250.85714285714286	0	0.9999956083506921	blue	low
1836	54	108.0	2057.0	203.0	204.28627450980392		181.12549019607843		0	0.9999979686859416	blue	low
1837	54	108.0	2072.0	207.0	224.03515625	1.0565568908912266	194.49609375	251.9375	0	0.9999829088840723	blue	low
1838	54	108.0	2077.0	227.0	202.33660130718954	0.9687091128103766	174.90196078431373	228.86666666666667	0	0.999989515431284	blue	low
1839	54	108.0	2094.0	252.0	236.89473684210526	1.0193844209766225	186.57275541795664	243.4	0	0.9986790631204832	blue	low
1840	54	108.0	2108.0	218.0	224.8740740740741	1.0637467000179082	195.73333333333332	256.22727272727275	0	0.9999586529383413	blue	low
1841	54	108.0	2124.0	133.0	215.32820512820513	1.032975993476749	170.16410256410256	256.3809523809524	0	0.9999999691218133	blue	low
1842	54	108.0	2134.0	212.0	219.01388888888889	1.1037745758612347	183.23958333333334	270.3939393939394	0	0.9999841836548058	blue	low
1843	54	108.0	2145.0	259.0	205.17592592592592	1.064446341240827	191.07407407407408	252.48387096774192	0	0.9998443087533004	blue	low
1844	54	108.0	2154.0	344.0	177.7392290249433	1.0098457857417305	181.08616780045352	234.33333333333334	0	0.9905643056536995	blue	low
1845	54	108.0	2162.0	259.0	214.5751633986928	1.0542129511857317	202.5653594771242	251.66666666666666	0	0.9996441954687793	blue	low
1846	54	108.0	2177.0	275.0	191.2017543859649	1.0548638496153486	183.3187134502924	239.3913043478261	0	0.9998525338888984	blue	low
1847	54	108.0	2183.0	221.0	212.4925925925926		186.06666666666666		0	0.9999828489806396	blue	low
1848	54	108.0	2191.0	242.0	227.62962962962962	1.0672060863661856	181.91975308641975	256.6521739130435	0	0.9996959517428371	blue	low
1849	54	108.0	2248.0	160.0	166.42857142857142	0.9792129341742916	170.2	219.0	0	0.9999999987982964	blue	low
1850	54	108.0	2256.0	182.0	192.21666666666667	1.0217148013382786	175.74583333333334	236.27777777777777	0	0.9999998799267883	blue	low
1851	54	108.0	2265.0	223.0	188.4558823529412	1.037741547813591	184.24264705882354	232.06896551724137	0	0.9999980237546554	blue	low
1852	54	108.0	2273.0	198.0	224.28571428571428	0.9813268705158866	148.20535714285714	247.08333333333334	0	0.9999909952562913	blue	low
1853	54	108.0	2278.0	273.0	213.86580086580088	1.034911787211404	147.44155844155844	256.7173913043478	0	0.9990454644828494	blue	low
1854	54	108.0	2280.0	300.0	202.13756613756613	1.0129703505163208	186.77513227513228	238.11111111111111	0	0.9973059891232555	blue	low
1855	54	108.0	2285.0	252.0	236.30246913580248	0.9885731855093958	185.19444444444446	235.6	0	0.9987384822682863	blue	low
1856	54	108.0	2290.0	161.0	214.87867647058823	1.0066974588965423	145.34926470588235	247.11111111111111	0	0.9999997603434657	blue	low
1857	54	108.0	2303.0	261.0	187.08333333333334	1.052111604536367	185.63888888888889	241.73333333333332	0	0.9999665290781973	blue	low
1858	54	108.0	2319.0	166.0	182.25	1.0306865798202471	141.84926470588235	238.37037037037038	0	0.9999999882131388	blue	low
1859	54	108.0	2346.0	260.0	224.34285714285716	1.0214189633298176	178.77142857142857	245.44444444444446	0	0.9991303037022233	blue	low
1860	55	109.0	3.0	184.0	179.17948717948718		163.07692307692307		0	0.9999999652080357	blue	low
1861	55	109.0	18.0	260.0	210.03235294117647	1.0729321086581993	168.9264705882353	234.90625	0	0.9997415217203521	blue	low
1862	55	109.0	20.0	149.0	211.44196428571428	1.0131210149852736	153.57589285714286	233.6	0	0.9999999306957992	blue	low
1863	55	109.0	22.0	207.0	208.0	1.0636437869254045	176.1640625	230.66666666666666	0	0.9999960706224034	blue	low
1864	55	109.0	39.0	156.0	215.8552036199095	1.0651605488111486	157.93212669683257	235.36666666666667	0	0.9999998185518089	blue	low
1865	55	109.0	47.0	143.0	228.23469387755102	1.0954663744692508	166.71428571428572	248.0	0	0.9999997719585629	blue	low
1866	55	109.0	53.0	200.0	210.07407407407408	1.0369052079430499	169.8925925925926	236.25	0	0.9999971792489728	blue	low
1867	55	109.0	63.0	169.0	204.82380952380953	1.0283650458069062	176.45238095238096	224.5	0	0.9999998385195111	blue	low
1868	55	109.0	65.0	150.0	194.33333333333334	1.0530124653739612	165.43076923076924	225.26666666666668	0	0.9999999873749364	blue	low
1869	55	109.0	70.0	183.0	184.49264705882354	1.0369141201350864	152.15073529411765	233.17857142857142	0	0.9999999427525789	blue	low
1870	55	109.0	91.0	332.0	214.73182957393485	1.043373140963466	182.51378446115288	227.96666666666667	0	0.9218601128489656	blue	low
1871	55	109.0	94.0	157.0	194.83555555555554	1.0373513795237628	157.10222222222222	232.45	0	0.9999999771242722	blue	low
1872	55	109.0	98.0	271.0	232.06015037593986	1.0323868865959407	159.78446115288222	241.83333333333334	0	0.9964134149926193	blue	low
1873	55	109.0	104.0	176.0	221.95535714285714	1.0253076494960114	177.28125	230.28125	0	0.9999985643551119	blue	low
1874	55	109.0	112.0	183.0	183.52941176470588	1.0398191260744987	158.1764705882353	227.7	0	0.9999999483947639	blue	low
1875	55	109.0	131.0	322.0	217.6775	1.0428562345501802	182.315	234.90243902439025	0	0.951963276672023	blue	low
1876	55	109.0	133.0	156.0	207.12755102040816	1.0475510926855691	176.0765306122449	230.1304347826087	0	0.9999999239724631	blue	low
1877	55	109.0	135.0	197.0	194.36029411764707	1.0456332576875333	159.14705882352942	227.8108108108108	0	0.9999995218133868	blue	low
1878	55	109.0	137.0	286.0	210.6775	1.045447775088438	165.47	239.96153846153845	0	0.9980668009820105	blue	low
1879	55	109.0	141.0	358.0	194.06802721088437		175.42630385487527		0	0.8949090442654256	blue	low
1880	55	109.0	158.0	227.0	208.77450980392157	1.0473508230452675	168.1078431372549	236.75	0	0.9999808494746055	blue	low
1881	55	109.0	162.0	335.0	219.8575	1.0734841415409038	186.655	238.77777777777777	0	0.8647343124786039	blue	low
1882	55	109.0	184.0	156.0	202.8190476190476	1.0409537768562542	166.21904761904761	231.1	0	0.999999951082818	blue	low
1883	55	109.0	187.0	183.0	199.07916666666668	1.0441268900745646	168.22916666666666	228.54545454545453	0	0.9999997370345824	blue	low
1884	55	109.0	188.0	285.0	218.00831024930747	1.0652399588716175	173.03047091412742	231.93103448275863	0	0.9967097917459863	blue	low
1885	55	109.0	191.0	254.0	216.8173374613003	0.9429686516429561	178.10216718266253	214.0	0	0.9997030513805586	blue	low
1886	55	109.0	204.0	220.0	203.46520146520146	1.014336112172213	175.1135531135531	220.2	0	0.9999931541387348	blue	low
1887	55	109.0	209.0	181.0	202.725	1.0530485932021674	168.0625	232.96	0	0.9999996739914286	blue	low
1888	55	109.0	225.0	179.0	181.49166666666667	1.0509348045619202	161.23333333333332	226.41666666666666	0	0.9999999698065509	blue	low
1889	55	109.0	228.0	334.0	210.66045548654245	1.0331105609307836	155.4679089026915	231.35	0	0.9330815291893924	blue	low
1890	55	109.0	232.0	272.0	225.31301939058173	1.0710775543496094	170.89196675900277	239.67307692307693	0	0.9977283666222307	blue	low
1891	55	109.0	241.0	197.0	186.81349206349208	1.0351912059564419	175.13492063492063	231.04761904761904	0	0.9999997807619829	blue	low
1892	55	109.0	244.0	180.0	239.81428571428572	1.069491411119782	195.85238095238094	241.85185185185185	0	0.9999905737687703	blue	low
1893	55	109.0	245.0	178.0	208.30357142857142	1.0258290612349334	174.91964285714286	225.41666666666666	0	0.9999995482553946	blue	low
1894	55	109.0	273.0	158.0	209.52857142857144	1.049589672660212	171.9857142857143	238.8	0	0.9999998873354105	blue	low
1895	55	109.0	274.0	133.0	206.32967032967034		164.42307692307693		0	0.9999999877459819	blue	low
1896	55	109.0	278.0	198.0	217.57647058823528	1.056668039538715	175.6078431372549	237.28	0	0.99999510139152	blue	low
1897	55	109.0	279.0	173.0	227.37244897959184	1.0403493712822829	201.20408163265307	236.10526315789474	0	0.999998104870471	blue	low
1898	55	109.0	283.0	258.0	188.9814241486068	1.0518422818312896	174.74303405572755	228.82142857142858	0	0.9999681657973526	blue	low
1899	55	109.0	292.0	183.0	196.5875	1.0614400556963677	171.80833333333334	236.54545454545453	0	0.9999997960698378	blue	low
1900	55	109.0	314.0	155.0	212.82380952380953	1.0486059708857636	169.1	238.0	0	0.9999998751224097	blue	low
1901	55	109.0	316.0	156.0	176.17857142857142		154.00446428571428		0	0.9999999972977793	blue	low
1902	55	109.0	319.0	192.0	213.73333333333332	1.0387226976625368	182.80416666666667	236.4	0	0.9999978134973636	blue	low
1903	55	109.0	335.0	193.0	210.31764705882352	1.0448919236554142	172.7921568627451	237.1153846153846	0	0.9999982964132135	blue	low
1904	55	109.0	353.0	246.0	219.25816993464053	1.0406193657864036	181.73202614379085	233.61904761904762	0	0.9997981375999099	blue	low
1905	55	109.0	354.0	173.0	217.72444444444446	1.0005107067639267	176.12	229.16666666666666	0	0.9999992279882011	blue	low
1906	55	109.0	365.0	160.0	189.35714285714286	1.0458468584988476	166.91517857142858	242.5185185185185	0	0.9999999839671468	blue	low
1907	55	109.0	366.0	304.0	204.8075	1.0468360833433699	175.245	239.54	0	0.9954197534467856	blue	low
1908	55	109.0	376.0	228.0	201.75	1.031576795715629	182.20833333333334	236.93333333333334	0	0.999989296951083	blue	low
1909	55	109.0	377.0	145.0	207.28205128205127	0.9946339689103301	169.8	227.27777777777777	0	0.9999999664216924	blue	low
1910	55	109.0	379.0	291.0	186.79736842105262	1.0445753284422454	169.37894736842105	230.16	0	0.9996606473721572	blue	low
1911	55	109.0	385.0	297.0	210.73157894736843	1.052250383489053	180.08157894736843	240.5	0	0.9955665416487629	blue	low
1912	55	109.0	390.0	294.0	211.94473684210527	1.0659623947648322	177.09736842105264	241.3469387755102	0	0.9960851774365945	blue	low
1913	55	109.0	415.0	158.0	247.76190476190476	1.047237864217852	183.0142857142857	253.6	0	0.9999961481610246	blue	low
1914	55	109.0	419.0	158.0	191.9904761904762	1.0455954830067997	167.24761904761905	230.62962962962962	0	0.9999999817664433	blue	low
1915	55	109.0	427.0	189.0	208.3	1.0681560168666884	178.1	239.5	0	0.9999989628645642	blue	low
1916	55	109.0	429.0	310.0	229.328	1.0557798264251503	146.712	247.33928571428572	0	0.9521950367920536	blue	low
1917	55	109.0	434.0	327.0	211.53333333333333	1.0608581725603001	183.02857142857144	247.36363636363637	0	0.9565900285050916	blue	low
1918	55	109.0	441.0	281.0	246.08333333333334	1.0745718286011983	186.05555555555554	253.1818181818182	0	0.9796046046910599	blue	low
1919	55	109.0	446.0	163.0	202.12890625	1.0415637569684568	150.43359375	243.78378378378378	0	0.9999999222791564	blue	low
1920	55	109.0	452.0	154.0	179.5047619047619	1.0478260869565217	169.5047619047619	241.0	0	0.9999999966347914	blue	low
1921	55	109.0	459.0	212.0	205.43790849673204	1.0232995417723179	166.1437908496732	244.94117647058823	0	0.9999955029650607	blue	low
1922	55	109.0	472.0	115.0	203.6625	1.020121480576932	125.98333333333333	266.71875	0	0.9999999976493879	blue	low
1923	55	109.0	474.0	219.0	237.30514705882354	1.0562863709716857	184.77205882352942	240.0	0	0.9998735013435083	blue	low
1924	55	109.0	484.0	268.0	193.47338935574228	1.0444949532897538	168.75350140056022	233.63333333333333	0	0.9998939384547227	blue	low
1925	55	109.0	489.0	199.0	176.34583333333333	1.03993982824601	182.28333333333333	227.93333333333334	0	0.9999999161875923	blue	low
1926	55	109.0	495.0	214.0	200.87109375	1.0049135398685685	185.01171875	222.33333333333334	0	0.9999966253908416	blue	low
1927	55	109.0	508.0	161.0	197.7047619047619	1.0668643802997488	174.85238095238094	240.91666666666666	0	0.9999999578549561	blue	low
1928	55	109.0	519.0	340.0	188.56009070294783	1.0354300904897715	178.24263038548753	239.08333333333334	0	0.9821084528885834	blue	low
1929	55	109.0	520.0	235.0	197.00653594771242	1.0353567098882563	180.29738562091504	241.90625	0	0.9999883686547896	blue	low
1930	55	109.0	522.0	161.0	213.8265306122449	1.0728933245457113	140.6768707482993	271.3142857142857	0	0.9999997837986058	blue	low
1931	55	109.0	571.0	229.0	208.79084967320262	1.0320049330934309	173.98366013071896	238.6578947368421	0	0.9999776937271313	blue	low
1932	55	109.0	572.0	217.0	195.77205882352942	1.061462653071181	181.47794117647058	239.0857142857143	0	0.9999974213721583	blue	low
1933	55	109.0	574.0	171.0	211.89523809523808		185.2904761904762		0	0.9999996209924519	blue	low
1934	55	109.0	575.0	183.0	219.54583333333332	1.0533149171270717	184.82083333333333	254.2	0	0.9999980727890091	blue	low
1935	55	109.0	590.0	172.0	209.74107142857142	1.0419023535414031	175.59375	237.22222222222223	0	0.9999996691859533	blue	low
1936	55	109.0	592.0	192.0	187.03676470588235	1.0672647333757477	167.1360294117647	250.85714285714286	0	0.9999998481536219	blue	low
1937	55	109.0	594.0	249.0	190.6529411764706	1.0442426519165253	169.48235294117646	239.49019607843138	0	0.9999814152496226	blue	low
1938	55	109.0	614.0	322.0	218.00198412698413	1.052705273280122	155.46031746031747	253.2112676056338	0	0.9508060649213474	blue	low
1939	55	109.0	642.0	212.0	192.86296296296297	1.0641014163886953	183.5	247.41176470588235	0	0.9999986888150633	blue	low
1940	55	109.0	647.0	193.0	186.11764705882354	1.0312615181852367	176.8078431372549	239.82142857142858	0	0.9999998509806649	blue	low
1941	55	109.0	661.0	192.0	213.575	1.0202117923911622	182.57916666666668	232.25	0	0.9999978459534038	blue	low
1942	55	109.0	687.0	329.0	227.09297520661158	1.0543705567994246	170.30785123966942	262.30232558139534	0	0.8538437942943526	blue	low
1943	55	109.0	707.0	300.0	205.90225563909775	1.0540996119839705	180.25814536340852	251.08333333333334	0	0.9962877308800584	blue	low
1944	55	109.0	754.0	250.0	185.28086419753086	1.0625832478527795	179.5493827160494	245.3548387096774	0	0.9999881378654609	blue	low
1945	55	109.0	794.0	318.0	201.06766917293234	1.0889907141445918	190.74937343358397	257.75	0	0.9903475171241213	blue	low
1946	55	109.0	795.0	160.0	199.75238095238095	1.015646626948306	181.21904761904761	241.1	0	0.999999951668037	blue	low
1947	55	109.0	799.0	344.0	177.77865612648222	1.068423223310473	162.79841897233203	253.78048780487805	0	0.9905307337877791	blue	low
1948	55	109.0	807.0	207.0	201.70955882352942	1.0402997555641322	176.19485294117646	239.59259259259258	0	0.9999978554783118	blue	low
1949	55	109.0	808.0	228.0	240.23875432525952	1.0553530437336907	190.49134948096886	252.73529411764707	0	0.999694184805665	blue	low
1950	55	109.0	813.0	130.0	205.5147928994083		180.44970414201183		0	0.9999999910404824	blue	low
1951	55	109.0	816.0	339.0	216.23593073593074	1.038499308136802	174.66017316017317	246.16216216216216	0	0.8617726177485535	blue	low
1952	55	109.0	817.0	211.0	192.40666666666667	1.056048396301792	162.16333333333333	242.2	0	0.9999988410699584	blue	low
1953	55	109.0	820.0	237.0	201.13622291021673	1.060521007329518	178.56965944272446	255.35714285714286	0	0.9999799136355687	blue	low
1954	55	109.0	838.0	171.0	196.27058823529413	1.033746735813626	165.46274509803922	253.46875	0	0.9999999216761988	blue	low
1955	55	109.0	844.0	208.0	195.73529411764707	1.010316948637573	178.3566176470588	235.46666666666667	0	0.9999987162055087	blue	low
1956	55	109.0	845.0	216.0	181.81045751633988	0.9946450345685094	166.16013071895424	234.21428571428572	0	0.9999994236050016	blue	low
1957	55	109.0	847.0	194.0	192.45833333333334	1.0244185221115396	188.32083333333333	237.8846153846154	0	0.999999687936234	blue	low
1958	55	109.0	861.0	290.0	223.38815789473685	1.0485409652076318	155.67763157894737	254.79545454545453	0	0.9926983670959033	blue	low
1959	55	109.0	872.0	301.0	214.2078947368421	1.07240752626423	189.08947368421053	252.96	0	0.9920654474164875	blue	low
1960	55	109.0	883.0	256.0	201.25	1.0301403104127624	189.53703703703704	246.41666666666666	0	0.999913283776633	blue	low
1961	55	109.0	886.0	200.0	190.29019607843136	1.0079920728290548	183.8862745098039	236.07407407407408	0	0.9999996023505728	blue	low
1962	55	109.0	888.0	230.0	195.73611111111111	1.0754660752860592	188.39236111111111	251.39285714285714	0	0.999993000566237	blue	low
1963	55	109.0	897.0	235.0	195.46875	1.0671376025853638	171.70625	247.25	0	0.9999899718734899	blue	low
1964	55	109.0	908.0	174.0	203.07142857142858	1.0171090703233112	187.27678571428572	245.0	0	0.9999998020291426	blue	low
1965	55	109.0	919.0	138.0	176.00892857142858	1.0322595152499783	151.45089285714286	252.23076923076923	0	0.9999999993661053	blue	low
1966	55	109.0	920.0	228.0	225.5690789473684	1.0677135270631204	180.57565789473685	254.57575757575756	0	0.9999084269631535	blue	low
1967	55	109.0	940.0	268.0	214.207756232687	1.0330190168926388	182.24653739612188	252.22727272727272	0	0.9993240341195382	blue	low
1968	55	109.0	949.0	254.0	185.3125	1.0517259729662611	185.35625	245.0	0	0.9999837220170296	blue	low
1969	55	109.0	964.0	253.0	183.33024691358025	0.9799912666479524	177.30246913580248	222.83333333333334	0	0.9999876348032105	blue	low
1970	55	109.0	978.0	199.0	201.95378151260505	1.047392944127004	198.6386554621849	247.8235294117647	0	0.9999988075912242	blue	low
1971	55	109.0	984.0	181.0	212.17916666666667	1.0687847479342243	178.10416666666666	250.2173913043478	0	0.9999991740772138	blue	low
1972	55	109.0	991.0	328.0	214.1809523809524	1.0703651487832635	187.3452380952381	254.80555555555554	0	0.9432058862845992	blue	low
1973	55	109.0	995.0	255.0	198.01461988304092		179.51754385964912		0	0.9999404683997997	blue	low
1974	55	109.0	1001.0	166.0	222.2904761904762	1.0445421845299019	192.9904761904762	253.32	0	0.9999992927259843	blue	low
1975	55	109.0	1049.0	236.0	198.07894736842104	1.070410631297367	183.9375	251.59259259259258	0	0.999986079579989	blue	low
1976	55	109.0	1052.0	323.0	211.18571428571428	1.0147378077262281	182.65238095238095	240.51111111111112	0	0.9683553275468301	blue	low
1977	55	109.0	1072.0	208.0	201.13235294117646	1.046301606449529	182.11764705882354	247.36363636363637	0	0.9999978120223618	blue	low
1978	55	109.0	1075.0	176.0	214.7625	1.0219111064848547	181.22916666666666	251.73076923076923	0	0.9999992721755595	blue	low
1979	55	109.0	1076.0	198.0	210.00392156862745	1.0482076873868167	182.85882352941175	245.47826086956522	0	0.9999975901017647	blue	low
1980	55	109.0	1078.0	239.0	220.64819944598338	1.0752944660916144	168.83102493074793	271.05405405405406	0	0.9998646711110446	blue	low
1981	55	109.0	1081.0	302.0	195.25238095238095	1.0413977380781634	174.53571428571428	251.33333333333334	0	0.9982789117523466	blue	low
1982	55	109.0	1083.0	251.0	220.0659090909091	1.035632518092973	148.31136363636364	267.2037037037037	0	0.9996866515515025	blue	low
1983	55	109.0	1087.0	233.0	221.35714285714286	0.9839115933622515	145.50714285714287	258.4782608695652	0	0.9999077465717487	blue	low
1984	55	109.0	1091.0	288.0	181.10833333333332	1.0393933556387354	184.78333333333333	239.06451612903226	0	0.9998437248215432	blue	low
1985	55	109.0	1096.0	326.0	202.48917748917748	1.030164538409027	169.30735930735932	246.08333333333334	0	0.9801820499136694	blue	low
1986	55	109.0	1118.0	191.0	207.43529411764706	1.0119152821963002	181.8078431372549	245.375	0	0.9999988906242877	blue	low
1987	55	109.0	1140.0	199.0	198.14241486068113	1.0418983342673132	150.56965944272446	253.03333333333333	0	0.9999991830116455	blue	low
1988	55	109.0	1150.0	131.0	177.70833333333334	1.046329228744173	134.5375	255.9090909090909	0	0.999999999556719	blue	low
1989	55	109.0	1157.0	147.0	211.9591836734694	1.0438024231127678	182.52551020408163	252.0	0	0.9999999371886459	blue	low
1990	55	109.0	1159.0	321.0	204.22619047619048	1.0315562362851798	178.86190476190475	240.7	0	0.9842945152061023	blue	low
1991	55	109.0	1171.0	114.0	229.18589743589743	1.0145356207217104	182.48717948717947	252.73684210526315	0	0.9999999700515336	blue	low
1992	55	109.0	1172.0	289.0	196.811004784689	1.0447491861238491	162.86124401913875	245.03571428571428	0	0.99927266376137	blue	low
1993	55	109.0	1184.0	299.0	195.9	1.09278634653098	183.45263157894738	252.66666666666666	0	0.998552978699911	blue	low
1994	55	109.0	1195.0	258.0	185.48677248677248	1.0650854079258976	160.44444444444446	248.05405405405406	0	0.999977348281954	blue	low
1995	55	109.0	1214.0	180.0	239.19166666666666	1.05501867694903	185.925	260.5833333333333	0	0.9999910611595283	blue	low
1996	55	109.0	1219.0	330.0	218.95714285714286	1.0647430854633617	189.53809523809525	255.94444444444446	0	0.908376333768288	blue	low
1997	55	109.0	1226.0	133.0	205.45054945054946		177.52197802197801		0	0.9999999888238859	blue	low
1998	55	109.0	1239.0	235.0	212.9320987654321	1.0624545160718568	178.9537037037037	260.8888888888889	0	0.9999489685295767	blue	low
[truncated: 155,330 more rows]
