# Supplementary material for: Phenotypic heterogeneity follows a growth-viability tradeoff in response to amino acid identity
Source: Nat Commun. 2024 Aug 2;15:6515. doi: 10.1038/s41467-024-50602-8 (PMC11297284; doi:10.1038/s41467-024-50602-8)
Supplement: Supplementary file 6 — Source Data [file 41467_2024_50602_MOESM6_ESM.zip › source_data/fig5bcdef/May 3rd - GLN 2_30 all cells.csv]

	field-of-view	image-index	cellId	size	meanRedValue	score	meanGreenValue	nuc_score	label	max_prob	color	population
0	1	1.0	3.0	312.0	240.19058823529411	1.040992959294675	170.0	239.39622641509433	1	0.9134210300239043	blue	low
1	1	1.0	19.0	227.0	195.32467532467533	1.0472403867962803	172.9090909090909	243.9142857142857	1	0.9988570795737937	blue	low
2	1	1.0	22.0	311.0	249.01315789473685	1.0604395073653707	192.8684210526316	247.9268292682927	1	0.946353537031611	blue	low
3	1	1.0	27.0	306.0	204.0825	1.0265110033533336	176.1025	235.1206896551724	1	0.9368278130538039	blue	low
4	1	1.0	34.0	315.0	213.75187969924812	1.073846947685957	182.51378446115288	245.95	1	0.8700588399468537	blue	low
5	1	1.0	54.0	305.0	218.49	1.0616646983196796	177.565	244.46428571428572	1	0.9130344103113133	blue	low
6	1	1.0	98.0	266.0	222.55	1.0264231646730206	185.29705882352943	242.0222222222222	1	0.9831633060039305	blue	low
7	1	1.0	108.0	233.0	208.6315789473684	1.05018542194708	135.7200956937799	253.08333333333334	1	0.9966353459924784	blue	low
8	1	1.0	111.0	241.0	188.72530864197532	1.055382985868638	162.09876543209876	227.74418604651163	1	0.9989152029860919	blue	low
9	1	1.0	115.0	320.0	208.57380952380953	1.0701858646894251	178.02619047619046	246.864406779661	1	0.8528775725947603	blue	low
10	1	1.0	122.0	264.0	223.61470588235295	1.0435544771873397	181.8294117647059	242.73170731707316	1	0.9842846187868721	blue	low
11	1	1.0	126.0	189.0	207.27573529411765	1.0526764855256476	160.9264705882353	241.57575757575756	1	0.9991184751872695	blue	low
12	1	1.0	141.0	230.0	190.44791666666666	1.0319052549831738	179.41319444444446	231.08695652173913	1	0.999167986899201	blue	low
13	1	1.0	145.0	266.0	223.98538011695908	1.0347204286528346	184.16666666666666	243.86111111111111	1	0.9829877609361632	blue	low
14	1	1.0	148.0	270.0	235.2277777777778	1.026663810657735	180.25	245.7948717948718	1	0.9819018537813483	blue	low
15	1	1.0	153.0	216.0	228.7962962962963	1.0405936871836203	187.57777777777778	242.44117647058823	1	0.9965217531112396	blue	low
16	1	1.0	160.0	277.0	208.18947368421053	1.0643310415311715	167.05789473684212	241.675	1	0.9812585985331413	blue	low
17	1	1.0	169.0	242.0	231.0625	1.053113334274738	172.34821428571428	250.5185185185185	1	0.9926978753613309	blue	low
18	1	1.0	201.0	243.0	245.50865051903114	1.0509260198389354	201.75432525951558	250.27777777777777	1	0.994626538227685	blue	low
19	1	1.0	204.0	230.0	199.14802631578948	1.0766761255659656	170.74671052631578	239.94736842105263	1	0.9982932592430642	blue	low
20	1	1.0	211.0	275.0	212.7562326869806	1.0734685384918563	178.71745152354572	249.44444444444446	1	0.9798552075318987	blue	low
21	1	1.0	233.0	254.0	214.3656509695291	1.0332268304321668	165.65927977839334	241.75	1	0.9909807800564466	blue	low
22	1	1.0	237.0	305.0	228.0325	1.040133985538069	175.4825	237.875	1	0.9136545120182675	blue	low
23	1	1.0	244.0	247.0	212.0233918128655	1.1037439797764073	173.66374269005848	259.7307692307692	1	0.9935947037881792	blue	low
24	1	1.0	251.0	252.0	240.79012345679013	1.077711713129654	190.8672839506173	262.60869565217394	1	0.9916304515942164	blue	low
25	1	1.0	262.0	301.0	217.715	1.051705932961962	178.565	247.6086956521739	1	0.928262337014652	blue	low
26	1	1.0	269.0	195.0	222.92549019607844	1.0407522067878145	179.28235294117647	242.22857142857143	1	0.9980455020462794	blue	low
27	1	1.0	274.0	271.0	235.08928571428572	1.0447588423841292	193.60416666666666	249.17948717948718	1	0.981155333824924	blue	low
28	1	1.0	292.0	269.0	210.62865497076024	1.0564118443083557	182.85380116959064	244.66666666666666	1	0.9854680796913001	blue	low
29	1	1.0	301.0	290.0	211.76190476190476	1.054825831798549	178.12433862433863	242.93023255813952	1	0.961745275190712	blue	low
30	1	1.0	305.0	232.0	226.85069444444446	1.036176875370196	192.60763888888889	247.05555555555554	1	0.99462970604193	blue	low
31	1	1.0	306.0	216.0	209.4	1.0123371454903438	198.37254901960785	236.91666666666666	1	0.997967466640291	blue	low
32	1	1.0	315.0	279.0	217.7375	1.0613629771028081	167.135	251.6122448979592	1	0.9730993312021377	blue	low
33	1	1.0	316.0	223.0	195.04320987654322	1.0381620008140744	162.8672839506173	244.2	1	0.9990291883486595	blue	low
34	1	1.0	328.0	315.0	205.66746411483254	1.063208543598169	178.0287081339713	249.92	1	0.8946070611866781	blue	low
35	1	1.0	331.0	182.0	189.10416666666666	0.9968296303751604	174.18333333333334	229.0	1	0.9998382341364075	blue	low
36	1	1.0	347.0	303.0	230.16315789473686	1.0451798370974936	188.31842105263158	245.2	1	0.9231409575048264	blue	low
37	1	1.0	354.0	311.0	222.33082706766916	1.0504222206152931	184.47869674185463	247.88888888888889	1	0.8835340610031858	blue	low
38	1	1.0	358.0	278.0	234.25438596491227	1.0633327739553617	196.65204678362574	255.5	1	0.97490428239816	blue	low
39	1	1.0	360.0	292.0	218.3133971291866	1.0375178456096679	169.02631578947367	249.56521739130434	1	0.9519933853595267	blue	low
40	1	1.0	364.0	244.0	220.98366013071896	1.0521740853299462	188.40522875816993	247.7058823529412	1	0.9926281800638558	blue	low
41	1	1.0	371.0	281.0	247.13333333333333	1.0618192541283944	188.68055555555554	254.875	1	0.9823285434461025	blue	low
42	1	1.0	390.0	277.0	242.38095238095238	1.0988251554941257	189.59383753501402	265.0	1	0.9811081097771533	blue	low
43	1	1.0	399.0	249.0	208.87345679012347	1.0448914126672446	181.30864197530863	246.11111111111111	1	0.9939409013486793	blue	low
44	1	1.0	407.0	236.0	210.47058823529412	1.0386253843456892	177.91331269349845	251.21951219512195	1	0.9959383911762281	blue	low
45	1	1.0	414.0	255.0	221.640350877193	1.065098102413279	182.859649122807	257.92	1	0.9890068256493725	blue	low
46	1	1.0	429.0	220.0	198.290625	1.0580848766305162	163.275	248.78947368421052	1	0.9988627565465162	blue	low
47	1	1.0	430.0	300.0	231.5438596491228	1.0445325386209117	184.17794486215539	253.8679245283019	1	0.9341087298783965	blue	low
48	1	1.0	449.0	231.0	223.92387543252596	1.0218634378195337	187.80276816608998	239.3235294117647	1	0.9949321275814125	blue	low
49	1	1.0	475.0	216.0	209.8860294117647	1.0346190184741724	188.53676470588235	244.77272727272728	1	0.9979172866075754	blue	low
50	1	1.0	481.0	283.0	212.29573934837092	1.0742750081459758	170.3684210526316	254.7	1	0.9717486096202176	blue	low
51	1	1.0	494.0	195.0	216.4078431372549	1.0616203397181396	187.95686274509805	258.24242424242425	1	0.9984007047801325	blue	low
52	1	1.0	498.0	280.0	234.2037037037037	1.0072147063860204	184.81216931216932	250.9795918367347	1	0.9728159234851971	blue	low
53	1	1.0	507.0	296.0	221.25925925925927	1.0535497351669179	184.5079365079365	247.07692307692307	1	0.9409866172338712	blue	low
54	1	1.0	540.0	277.0	225.4349030470914	1.0932330218824577	184.45983379501385	258.8888888888889	1	0.9735610768452703	blue	low
55	1	1.0	563.0	259.0	203.26900584795322	1.073911353558949	177.31578947368422	248.53658536585365	1	0.993200713745812	blue	low
56	1	1.0	567.0	275.0	219.54901960784315	1.030750252125054	186.07843137254903	247.77272727272728	1	0.9766219215023371	blue	low
57	1	1.0	595.0	291.0	249.71315789473684	1.0512643489860636	194.21052631578948	264.2352941176471	1	0.9774995454300476	blue	low
58	1	1.0	606.0	281.0	247.82456140350877	1.0741575853168912	200.1140350877193	258.6136363636364	1	0.9829584523498178	blue	low
59	1	1.0	612.0	248.0	208.36309523809524	1.057611334026849	178.36904761904762	254.16666666666666	1	0.9943006673236752	blue	low
60	1	1.0	615.0	308.0	223.0952380952381	1.045132756952656	191.6340852130326	257.79545454545456	1	0.8983103360924887	blue	low
61	1	1.0	618.0	308.0	212.895	1.0538747691267136	188.475	255.6346153846154	1	0.9081848838434207	blue	low
62	1	1.0	623.0	244.0	223.54012345679013	1.0148595689092097	188.94444444444446	254.25	1	0.992354567279576	blue	low
63	1	1.0	624.0	307.0	221.734335839599	1.0371470505796292	187.57142857142858	251.22641509433961	1	0.902884406151496	blue	low
64	1	1.0	626.0	289.0	245.36666666666667	1.0748249558355625	200.26666666666668	265.3170731707317	1	0.9736946907650171	blue	low
65	1	1.0	663.0	252.0	204.89197530864197	1.0255195798949737	189.75925925925927	249.41935483870967	1	0.9944067589316427	blue	low
66	1	1.0	679.0	290.0	233.17777777777778	1.0454726414257256	199.83333333333334	258.57894736842104	1	0.9582848810262453	blue	low
67	1	1.0	682.0	308.0	228.65413533834587	1.079883976071603	191.02255639097746	263.6730769230769	1	0.9021408037392594	blue	low
68	1	1.0	701.0	235.0	236.57565789473685	1.0030938105783715	192.5625	249.83333333333334	1	0.9944626059936654	blue	low
69	1	1.0	752.0	306.0	208.57575757575756	1.0647898864567482	165.05194805194805	263.6666666666667	1	0.9255420590392263	blue	low
70	1	1.0	761.0	280.0	227.65096952908587	1.0518629917605091	189.13296398891967	254.32608695652175	1	0.9703150949850589	blue	low
71	1	1.0	764.0	290.0	235.09141274238226	1.0426359425258862	200.08587257617728	258.02272727272725	1	0.9600502455202131	blue	low
72	1	1.0	770.0	295.0	225.6642857142857	1.0647352798894043	173.83809523809524	260.49056603773585	1	0.9433760500045384	blue	low
73	1	1.0	774.0	227.0	212.30864197530863	1.0296741280694963	175.15123456790124	256.075	1	0.9967396827941953	blue	low
74	1	1.0	783.0	277.0	208.1634349030471	1.0312792576485155	188.17728531855957	251.88888888888889	1	0.9812782066712853	blue	low
75	1	1.0	786.0	298.0	240.16666666666666	1.0361377084896015	177.7671568627451	250.38983050847457	1	0.9524281342164426	blue	low
76	1	1.0	789.0	326.0	247.16425120772948	1.0376795435738861	197.66183574879227	258.98	1	0.8849686008771132	blue	low
77	1	1.0	799.0	230.0	217.76644736842104	1.06590559666309	188.50328947368422	262.8611111111111	1	0.9956682236443509	blue	low
78	1	1.0	805.0	256.0	205.2962962962963	1.0492444630104192	192.0185185185185	253.28571428571428	1	0.99329370928745	blue	low
79	1	1.0	816.0	274.0	236.94117647058823	1.0463847917900384	203.73235294117646	262.8421052631579	1	0.9798104338805075	blue	low
80	1	1.0	817.0	305.0	220.25	1.0684223001834903	183.315	254.2391304347826	1	0.9118472846914226	blue	low
81	1	1.0	821.0	287.0	224.63492063492063	1.0364769498671067	189.57142857142858	258.0	1	0.9598480046436646	blue	low
82	1	1.0	822.0	296.0	206.17676767676767	1.069642772250331	183.97222222222223	260.265306122449	1	0.95803067988321	blue	low
83	1	1.0	840.0	212.0	202.24652777777777	1.0018779342723003	184.56944444444446	251.16666666666666	1	0.9988236766817568	blue	low
84	1	1.0	844.0	257.0	207.6	1.0513751571595298	191.83125	249.58064516129033	1	0.9921827797603889	blue	low
85	1	1.0	845.0	213.0	200.11764705882354	1.0510475870891969	180.99307958477507	257.0	1	0.9989574913715433	blue	low
86	1	1.0	852.0	297.0	232.24598930481284	1.0217570917102727	196.31550802139037	252.0	1	0.9428595577286663	blue	low
87	1	1.0	854.0	292.0	220.48888888888888	1.0150949068109594	194.0	242.1875	1	0.9508778953795779	blue	low
88	1	1.0	898.0	238.0	204.8856209150327	1.0514096185737978	187.58823529411765	251.73529411764707	1	0.9967099945249958	blue	low
89	1	1.0	903.0	259.0	222.44411764705882	0.9964067214213879	190.11176470588236	248.78125	1	0.987127731898595	blue	low
90	1	1.0	909.0	271.0	247.03047091412742	1.0679636236509018	190.02770083102493	267.125	1	0.9876668811120092	blue	low
91	1	1.0	910.0	270.0	224.0342105263158	1.0710919983827691	178.05263157894737	264.92	1	0.9801011024820879	blue	low
92	1	1.0	921.0	303.0	233.02777777777777	1.0509958457653206	189.95454545454547	258.65384615384613	1	0.9271555648438871	blue	low
93	1	1.0	923.0	289.0	227.2925	1.0518651495430777	180.4325	260.6744186046512	1	0.9566810758527946	blue	low
94	1	1.0	949.0	319.0	237.9699248120301	1.095664386329121	196.64160401002508	267.48	1	0.8726681373472207	blue	low
95	1	1.0	951.0	264.0	199.140350877193	1.0332741023436494	188.80409356725147	251.74193548387098	1	0.9934403594233585	blue	low
96	1	1.0	962.0	264.0	240.83918128654972	1.0368029675934671	192.8918128654971	258.0	1	0.9875168658855433	blue	low
97	1	1.0	988.0	222.0	226.5859649122807	1.037900924674433	190.0701754385965	251.96666666666667	1	0.9959801108856806	blue	low
98	1	1.0	998.0	283.0	209.76666666666668	1.02814550515358	194.59722222222223	253.62857142857143	1	0.9739462368454079	blue	low
99	1	1.0	1005.0	216.0	199.81617647058823	1.0341344332673934	194.15441176470588	252.0	1	0.998879898085767	blue	low
100	1	1.0	1006.0	289.0	225.2125	1.0643800947631434	184.9475	269.8181818181818	1	0.956284254496944	blue	low
101	1	1.0	1012.0	272.0	227.43859649122808	1.0634736269602434	198.41520467836258	262.73809523809524	1	0.9784384074501882	blue	low
102	1	1.0	1027.0	294.0	228.32723112128147	1.0533124122553474	175.96567505720824	272.53333333333336	1	0.9467966718000119	blue	low
103	1	1.0	1028.0	280.0	240.1764705882353	1.0542634341924195	199.19411764705882	253.28571428571428	1	0.9770041935684713	blue	low
104	1	1.0	1034.0	266.0	197.96918767507003	1.0333657891991515	186.32773109243698	257.2857142857143	1	0.993367497141692	blue	low
105	1	1.0	1040.0	203.0	206.53725490196078	1.0247106699284907	194.04705882352943	248.92857142857142	1	0.9988009477846563	blue	low
106	1	1.0	1049.0	222.0	211.5051903114187	1.0299271758064177	188.38754325259515	251.66666666666666	1	0.9973064694584182	blue	low
107	1	1.0	1054.0	302.0	210.43859649122808	1.0822765772183962	188.30827067669173	266.0	1	0.9351328630749417	blue	low
108	1	1.0	1059.0	310.0	241.75187969924812	1.05633932860061	196.9874686716792	266.51851851851853	1	0.92550312794381	blue	low
109	1	1.0	1069.0	311.0	239.70022883295195	1.078846011646048	177.35926773455378	265.03508771929825	1	0.9155307194097339	blue	low
110	1	1.0	1111.0	204.0	206.52941176470588	1.065789139697217	186.36764705882354	262.72	1	0.9987685191881452	blue	low
111	1	1.0	1112.0	302.0	215.67224880382776	1.029729280850357	180.25837320574163	255.55555555555554	1	0.9270469293254107	blue	low
112	1	1.0	1136.0	283.0	236.0222222222222	1.0840243438248771	198.02777777777777	269.94871794871796	1	0.9706469783768278	blue	low
113	1	1.0	1148.0	289.0	229.1812865497076	1.0516369000828014	203.69590643274853	252.41666666666666	1	0.957403820612356	blue	low
114	1	1.0	1159.0	203.0	201.35416666666666	1.0655532971311268	171.69444444444446	256.7352941176471	1	0.9991505645493953	blue	low
115	1	1.0	1160.0	234.0	192.37581699346404	1.0651043624607448	184.81699346405227	255.42857142857142	1	0.9988494458009042	blue	low
116	1	1.0	1168.0	250.0	192.05555555555554	1.0733840942391926	172.54970760233917	250.93939393939394	1	0.9978813830412501	blue	low
117	1	1.0	1190.0	204.0	185.69140625	1.0046039986744726	190.9140625	240.6	1	0.9997903626461109	blue	low
118	1	1.0	1201.0	194.0	216.57093425605535	1.075030864115938	173.85813148788927	274.39473684210526	1	0.9984269045136915	blue	low
119	1	1.0	1203.0	283.0	205.3425	1.0765404993462206	174.99	262.08474576271186	1	0.9781918930804928	blue	low
120	1	1.0	1211.0	210.0	203.33984375	1.0638897348628542	194.078125	249.73076923076923	1	0.9988068737624207	blue	low
121	1	1.0	1212.0	259.0	213.41944444444445	1.0443804152607217	180.5388888888889	260.47222222222223	1	0.989376049135279	blue	low
122	1	1.0	1218.0	241.0	219.73669467787116	1.040031598751682	176.3613445378151	271.1666666666667	1	0.9934980690191263	blue	low
123	1	1.0	1226.0	268.0	213.80833333333334	1.0617853758766842	189.05277777777778	267.6060606060606	1	0.9845394467538139	blue	low
124	1	1.0	1236.0	282.0	214.13227513227514	1.0151364568543932	183.53439153439155	249.41666666666666	1	0.9716026836459084	blue	low
125	1	1.0	1240.0	317.0	209.81565656565655	1.0410788475433526	195.17424242424244	252.78125	1	0.8684770998740419	blue	low
126	1	1.0	1244.0	282.0	215.85454545454544	1.033265783320343	164.0659090909091	262.8	1	0.9704550243156284	blue	low
127	1	1.0	1248.0	257.0	244.35087719298247	1.0416464398899663	192.57309941520467	265.3888888888889	1	0.9913448601091671	blue	low
128	1	1.0	1252.0	245.0	216.98039215686273	1.0299737072743207	196.59803921568627	251.82857142857142	1	0.9930086843737544	blue	low
129	1	1.0	1254.0	236.0	222.55555555555554	1.0647879715494732	194.1764705882353	265.9655172413793	1	0.9941928077853041	blue	low
130	1	1.0	1278.0	280.0	208.8657894736842	1.0655409146273946	181.28157894736842	259.47727272727275	1	0.9779873625961969	blue	low
131	1	1.0	1286.0	313.0	212.39348370927317	1.025423416992608	195.593984962406	255.03225806451613	1	0.8847645165823319	blue	low
132	1	1.0	1288.0	299.0	221.68947368421053	1.0600470119956187	197.54736842105262	263.75555555555553	1	0.9323549365166919	blue	low
133	1	1.0	1293.0	281.0	247.9047619047619	1.0002835061077076	194.55026455026456	261.7741935483871	1	0.9830313228409105	blue	low
134	1	1.0	1314.0	212.0	221.3671875	1.0437980476076139	202.05078125	253.25925925925927	1	0.9971715362874884	blue	low
135	1	1.0	1333.0	261.0	242.61300309597524	1.0435143922769088	201.06811145510835	258.53846153846155	1	0.9894252052191778	blue	low
136	1	1.0	1341.0	252.0	207.5108359133127	1.04727504992893	191.04024767801857	255.29166666666666	1	0.9936139837430145	blue	low
137	1	1.0	1346.0	244.0	212.06176470588235	1.0094801443715054	177.41176470588235	249.27586206896552	1	0.9942497278999739	blue	low
138	1	1.0	1351.0	219.0	190.46381578947367	1.0264072723581217	178.27302631578948	252.8421052631579	1	0.9994383422764285	blue	low
139	1	1.0	1361.0	299.0	201.279176201373	1.0319004841898771	169.73226544622426	254.92307692307693	1	0.9610082510311043	blue	low
140	1	1.0	1369.0	268.0	246.2006172839506	1.0329766865638021	210.77777777777777	262.38461538461536	1	0.9884435666990556	blue	low
141	1	1.0	1370.0	197.0	218.87301587301587	1.0414436259931983	191.63492063492063	254.33333333333334	1	0.9981730885293774	blue	low
142	1	1.0	1371.0	292.0	220.96315789473684	1.0985635361939938	190.57368421052632	267.5740740740741	1	0.950701626354312	blue	low
143	1	1.0	1377.0	210.0	217.84876543209876	1.0273435698805735	168.2530864197531	265.23809523809524	1	0.9975641503547299	blue	low
144	1	1.0	1382.0	292.0	221.67919799498748	1.055106084753306	181.86466165413535	260.52941176470586	1	0.9504821347535599	blue	low
145	1	1.0	1393.0	240.0	202.27244582043343	1.0671071892175545	177.60681114551085	252.52777777777777	1	0.9969709556113385	blue	low
146	1	1.0	1398.0	313.0	245.73333333333332	1.0847047714100284	192.02380952380952	276.20454545454544	1	0.929709346753924	blue	low
147	1	1.0	1405.0	308.0	217.90526315789472	1.083638844939034	201.39473684210526	267.2962962962963	1	0.9007131871967401	blue	low
148	1	1.0	1423.0	265.0	237.2111111111111	1.0265250958582333	190.17777777777778	264.15	1	0.9856097303087769	blue	low
149	1	1.0	1443.0	220.0	204.8892733564014	1.0743242980439747	188.6643598615917	264.3809523809524	1	0.9982126738015904	blue	low
150	1	1.0	1456.0	259.0	238.7982456140351	1.0502950892691436	190.49122807017545	262.0	1	0.9888132935969245	blue	low
151	1	1.0	1458.0	306.0	223.17631578947368	1.075609353052962	193.19736842105263	255.6578947368421	1	0.9070801914022129	blue	low
152	1	1.0	1469.0	281.0	228.25438596491227	1.0695755258829043	199.8830409356725	257.8378378378378	1	0.9691989495770069	blue	low
153	1	1.0	1470.0	197.0	205.69583333333333	0.987373350548176	199.40416666666667	240.0	1	0.9990283853578843	blue	low
154	1	1.0	1474.0	286.0	241.82271468144043	1.0536685839830342	199.8836565096953	264.6	1	0.972666478552825	blue	low
155	1	1.0	1480.0	221.0	214.05555555555554	1.0621943714387079	186.52777777777777	256.03333333333336	1	0.9970949555242076	blue	low
156	1	1.0	1481.0	225.0	209.98692810457516	1.0358022959950313	186.15359477124184	261.1111111111111	1	0.9972408130685416	blue	low
157	1	1.0	1510.0	277.0	240.03055555555557	1.0748031395604005	190.26666666666668	264.9166666666667	1	0.979395506315666	blue	low
158	1	1.0	1514.0	244.0	214.4281045751634	1.0296618590111057	197.51960784313727	254.77777777777777	1	0.9937441058020681	blue	low
159	1	1.0	1532.0	311.0	240.1077694235589	1.0458407403696157	197.73182957393485	263.40816326530614	1	0.9168357731482473	blue	low
160	1	1.0	1550.0	306.0	221.57894736842104	1.0372738988355503	198.2842105263158	254.175	1	0.9072245048270243	blue	low
161	1	1.0	1555.0	223.0	209.80208333333334	1.0351246512374797	186.82291666666666	249.125	1	0.9974325800489771	blue	low
162	1	1.0	1562.0	294.0	220.93684210526317	1.0404396002329868	189.19210526315788	253.4814814814815	1	0.9461318871954129	blue	low
163	1	1.0	1583.0	285.0	209.09695290858727	1.0462285560122515	196.0360110803324	258.53333333333336	1	0.972123863494962	blue	low
164	1	1.0	1588.0	291.0	223.75438596491227	1.0366266400853077	184.41353383458647	261.0	1	0.952295327462901	blue	low
165	1	1.0	1620.0	225.0	200.90657439446366	1.0262379321083774	190.80276816608998	251.06666666666666	1	0.9983743124939922	blue	low
166	1	1.0	1638.0	211.0	219.0222222222222	1.1293703191226698	189.1888888888889	267.1842105263158	1	0.9974080743047631	blue	low
167	1	1.0	1645.0	291.0	225.8361111111111	1.0111701830765796	195.94444444444446	244.8125	1	0.9524401971247474	blue	low
168	1	1.0	1652.0	243.0	208.06172839506172	1.0561080836855126	188.48456790123456	263.2857142857143	1	0.995336774990677	blue	low
169	1	1.0	1653.0	305.0	216.4110275689223	1.0560898947964334	190.45363408521303	260.4909090909091	1	0.9151585814318262	blue	low
170	1	1.0	1654.0	306.0	208.74185463659148	1.0614087746229066	189.21804511278197	259.3265306122449	1	0.9251550191272802	blue	low
171	1	1.0	1669.0	238.0	210.86159169550174	1.0925140171010932	199.7266435986159	261.30555555555554	1	0.9955726130131243	blue	low
172	1	1.0	1675.0	228.0	214.715625	1.0086227573635231	182.8125	258.3809523809524	1	0.9963077263515812	blue	low
173	1	1.0	1683.0	315.0	219.28822055137846	1.0590720861520209	194.28822055137846	258.7435897435897	1	0.8616182630927691	blue	low
174	1	1.0	1726.0	250.0	208.2764705882353	1.031866578724206	181.42352941176472	253.5	1	0.9938738498804912	blue	low
175	1	1.0	1727.0	235.0	223.94444444444446	1.0418091637652196	181.82716049382717	259.325	1	0.9942652437990914	blue	low
176	1	1.0	1731.0	230.0	211.3425605536332	1.0650794439235798	194.7508650519031	258.7307692307692	1	0.9965518217136099	blue	low
177	1	1.0	1743.0	264.0	220.48370927318297	1.0721817695700242	173.00250626566415	277.6857142857143	1	0.984793168783773	blue	low
178	1	1.0	1753.0	284.0	223.08771929824562	1.0846225562770837	202.87134502923976	261.16326530612247	1	0.9647671521528681	blue	low
179	1	1.0	1754.0	291.0	221.81453634085213	1.0436605858375958	182.62406015037595	259.54347826086956	1	0.9525811777729398	blue	low
180	1	1.0	1765.0	235.0	207.62058823529412	1.044101795145099	171.95	259.1666666666667	1	0.9965727563934245	blue	low
181	1	1.0	1766.0	266.0	209.11666666666667	1.0789730279541228	180.11944444444444	260.7	1	0.987915953639544	blue	low
182	1	1.0	1781.0	256.0	237.26176470588234	1.074119385545895	195.57647058823528	276.6	1	0.9894870191980049	blue	low
183	1	1.0	1796.0	225.0	210.45424836601308	1.0605408927989575	183.5032679738562	262.48387096774195	1	0.9971796883661976	blue	low
184	1	1.0	1799.0	239.0	227.2941176470588	1.0608479687777186	191.86274509803923	260.0	1	0.9933239294900518	blue	low
185	1	1.0	1804.0	303.0	221.2781954887218	1.058673291405448	188.796992481203	260.97727272727275	1	0.9191030253716123	blue	low
186	1	1.0	1813.0	293.0	215.69722222222222	1.0295556090442737	198.4	249.86363636363637	1	0.9518171900755452	blue	low
187	1	1.0	1825.0	311.0	239.32828282828282	1.0444843367789791	197.24242424242425	260.60869565217394	1	0.9143504829637743	blue	low
188	1	1.0	1833.0	236.0	209.90196078431373	1.0284414106939703	190.94117647058823	254.25	1	0.9960401269597573	blue	low
189	1	1.0	1836.0	317.0	216.6555023923445	1.0617765157343164	186.03827751196172	258.30232558139534	1	0.851593442162096	blue	low
190	1	1.0	1845.0	262.0	203.49166666666667	1.08356432956232	177.85555555555555	262.7916666666667	1	0.9921924034775814	blue	low
191	1	1.0	1846.0	312.0	213.75	1.0426263743013329	179.83809523809524	251.4814814814815	1	0.8871651855344745	blue	low
192	1	1.0	1857.0	234.0	210.31578947368422	1.070598870888716	170.55263157894737	262.9795918367347	1	0.996233032305798	blue	low
193	1	1.0	1864.0	253.0	198.33235294117648	1.0551635445234664	181.34117647058824	254.64444444444445	1	0.9961080376287825	blue	low
194	1	1.0	1875.0	320.0	237.0325	1.0416764443610083	203.28	263.1818181818182	1	0.8628650371977326	blue	low
195	1	1.0	1906.0	330.0	256.01503759398497	1.0242995786906393	208.72932330827066	257.5192307692308	1	0.9234532134840479	blue	low
196	1	1.0	1907.0	229.0	216.06944444444446	1.0521104097041714	193.98958333333334	255.0	1	0.9960107755237922	blue	low
197	1	1.0	1923.0	244.0	204.7843137254902	1.0742326332794832	191.91830065359477	255.75	1	0.995917812331926	blue	low
198	1	1.0	1928.0	277.0	214.9625	1.0413178460550263	172.2525	257.1	1	0.976693341411055	blue	low
199	1	1.0	1933.0	265.0	215.19590643274853	1.0216322960664992	188.64619883040936	248.2608695652174	1	0.9857870334809815	blue	low
200	1	1.0	1936.0	277.0	236.5236842105263	1.093175736457942	186.73684210526315	275.8666666666667	1	0.9771077067687809	blue	low
201	1	1.0	1947.0	262.0	226.69298245614036	1.047638321141913	187.9298245614035	255.09756097560975	1	0.9852729005502379	blue	low
202	1	1.0	1954.0	289.0	245.24310776942355	1.0523902560138805	183.30576441102758	264.22727272727275	1	0.973536176787133	blue	low
203	1	1.0	1967.0	234.0	232.62283737024222	1.0201388199499348	192.33217993079586	241.67741935483872	1	0.9943384931212295	blue	low
204	1	1.0	1976.0	293.0	223.675	1.0377986558843157	181.6475	256.1666666666667	1	0.947941436052624	blue	low
205	1	1.0	1980.0	284.0	210.02028985507246	1.0658116404918332	205.7536231884058	263.95	1	0.9724935487239472	blue	low
206	1	1.0	1982.0	302.0	212.50823529411764	1.058259096019706	177.94117647058823	262.3207547169811	1	0.9315446937718904	blue	low
207	1	1.0	1989.0	255.0	235.05555555555554	1.0436103479922823	194.50925925925927	256.2972972972973	1	0.9893563223893818	blue	low
208	1	1.0	1990.0	307.0	228.8671679197995	1.0402096577765088	187.15538847117796	251.6046511627907	1	0.9066310209765498	blue	low
209	1	1.0	2007.0	249.0	217.17251461988303	1.083776187570496	181.6081871345029	267.6333333333333	1	0.9918946167926963	blue	low
210	1	1.0	2009.0	312.0	236.825	1.0529397985476692	193.025	258.3333333333333	1	0.9025838925634723	blue	low
211	1	1.0	2010.0	244.0	214.26315789473685	1.0539971037120004	183.97213622291022	254.71428571428572	1	0.9937780679421838	blue	low
212	1	1.0	2018.0	216.0	228.84285714285716	1.0077763483804074	194.15357142857144	253.55555555555554	1	0.9965210058860035	blue	low
213	1	1.0	2049.0	323.0	197.0693779904306	1.0580175029150034	182.7488038277512	248.390243902439	1	0.8903493985023937	blue	low
214	1	1.0	2074.0	295.0	211.5650969529086	1.042587462251757	196.16620498614958	248.8048780487805	1	0.951984216100488	blue	low
215	1	1.0	2106.0	286.0	210.04986149584488	1.0613191557688533	185.22714681440442	245.8181818181818	1	0.9698286122934332	blue	low
216	1	1.0	2110.0	326.0	245.65079365079364	1.044059041401519	190.15419501133786	266.6923076923077	1	0.8753414148108698	blue	low
217	1	1.0	2117.0	264.0	241.60386473429952	1.0691684540797335	165.40096618357487	274.15909090909093	1	0.9878422651595685	blue	low
218	1	1.0	2118.0	265.0	213.45767195767195	1.042207196357088	174.2195767195767	257.76666666666665	1	0.9864727111917984	blue	low
219	1	1.0	2119.0	297.0	249.42857142857142	1.0210550353206325	187.531328320802	256.56756756756755	1	0.9709039317599789	blue	low
220	1	1.0	2124.0	300.0	207.3502415458937	1.0357089155003278	175.96376811594203	249.9245283018868	1	0.9466877712993036	blue	low
221	1	1.0	2138.0	237.0	202.359477124183	1.0413461212197088	180.05882352941177	240.54054054054055	1	0.997272963294009	blue	low
222	1	1.0	2139.0	284.0	225.675	1.0723788077970602	192.1611111111111	258.3181818181818	1	0.964686089757458	blue	low
223	1	1.0	2142.0	227.0	214.24126984126985	1.0794833253599594	175.85079365079366	260.22857142857146	1	0.996483129077014	blue	low
224	1	1.0	2150.0	296.0	208.83862433862433	1.06538995892823	185.58465608465607	251.2173913043478	1	0.953702634904415	blue	low
225	1	1.0	2157.0	258.0	249.80409356725147		187.51754385964912		1	0.9930899688840641	blue	low
226	1	1.0	2159.0	256.0	212.35185185185185	1.0320826719800074	192.06172839506172	250.5	1	0.990885182660562	blue	low
227	1	1.0	2162.0	269.0	218.23976608187135	1.070135254677282	187.71637426900585	252.3695652173913	1	0.9821116801299223	blue	low
228	1	1.0	2179.0	280.0	237.53216374269005	1.0572027422579577	204.1140350877193	261.5945945945946	1	0.9749795610366909	blue	low
229	1	1.0	2198.0	304.0	215.92424242424244	1.0557163852313967	188.77777777777777	257.0181818181818	1	0.9196003346812199	blue	low
230	1	1.0	2201.0	315.0	198.28333333333333	1.0794913596348223	174.3904761904762	248.0	1	0.923530633270579	blue	low
231	1	1.0	2204.0	284.0	203.77540106951872	1.0380028267014567	181.83689839572193	247.66666666666666	1	0.9787749762695938	blue	low
232	1	1.0	2214.0	258.0	200.62603878116343	1.0793714711530193	170.2853185595568	253.97560975609755	1	0.9944253308294869	blue	low
233	1	1.0	2239.0	301.0	217.48553719008265	1.0243247446060697	159.7479338842975	261.9122807017544	1	0.9284682797027203	blue	low
234	1	1.0	2241.0	266.0	206.45510835913313	1.0547116389995184	189.13312693498452	241.33333333333334	1	0.9892428908633737	blue	low
235	1	1.0	2246.0	322.0	246.66183574879227	1.0681941684577638	188.0144927536232	257.4	1	0.9008361055255162	blue	low
236	1	2.0	1.0	247.0	196.59316770186336	1.031897238449283	168.64906832298138	225.9375	1	0.9973102977503183	blue	low
237	1	2.0	13.0	198.0	198.91156462585033	1.0536265423659856	153.9421768707483	239.34782608695653	1	0.9993860825628204	blue	low
238	1	2.0	38.0	306.0	211.3783068783069	1.05350931624935	175.8068783068783	227.6	1	0.9194133475780981	blue	low
239	1	2.0	44.0	275.0	209.6814404432133	1.0536626212086753	165.35180055401662	226.5	1	0.981826497144985	blue	low
240	1	2.0	69.0	308.0	215.71428571428572	1.0479877180275374	165.97142857142856	235.78947368421052	1	0.9034052051432654	blue	low
241	1	2.0	71.0	303.0	232.35	1.087592283646454	177.31315789473683	239.42857142857142	1	0.9261028580316599	blue	low
242	1	2.0	100.0	320.0	235.41052631578947	1.0325741686612218	188.68947368421053	230.94444444444446	1	0.8560433726756121	blue	low
243	1	2.0	102.0	274.0	232.0970588235294	1.0560021293585307	178.6235294117647	232.4	1	0.9776846149497819	blue	low
244	1	2.0	110.0	317.0	240.485	1.0620833122978741	182.725	242.8372093023256	1	0.8935881946932339	blue	low
245	1	2.0	116.0	307.0	223.925	1.0409972888799266	170.6125	230.51724137931035	1	0.9029253979805608	blue	low
246	1	2.0	122.0	310.0	217.16290726817041	1.050259618387746	176.21553884711778	236.40425531914894	1	0.8919552550215251	blue	low
247	1	2.0	130.0	238.0	196.1455108359133	1.0357649465282255	164.11455108359132	229.4857142857143	1	0.9981718127037237	blue	low
248	1	2.0	184.0	251.0	222.46296296296296	1.0555296036321764	173.90123456790124	234.76190476190476	1	0.9903836257082471	blue	low
249	1	2.0	193.0	266.0	196.49415204678363	1.0266872350729417	176.37426900584796	231.79545454545453	1	0.9940084075803481	blue	low
250	1	2.0	198.0	308.0	212.93	1.0600796943737518	174.92	238.8139534883721	1	0.9081171930354521	blue	low
251	1	2.0	202.0	267.0	221.26023391812865		180.0		1	0.9827208842191784	blue	low
252	1	2.0	215.0	316.0	221.9671717171717	1.0632322146192645	180.62121212121212	238.8918918918919	1	0.8541479928724502	blue	low
253	1	2.0	236.0	288.0	207.24338624338625	1.0662660909239041	174.6137566137566	242.47058823529412	1	0.9701245699596261	blue	low
254	1	2.0	248.0	267.0	225.66759002770084	1.0290544557646897	175.17451523545705	243.35714285714286	1	0.9822142839323997	blue	low
255	1	2.0	265.0	262.0	224.890625	1.0553089351881675	165.078125	252.71428571428572	1	0.9853298362176485	blue	low
256	1	2.0	272.0	216.0	228.37847222222223	1.006890960680989	178.81944444444446	240.0	1	0.9965292502723491	blue	low
257	1	2.0	290.0	313.0	196.26817042606515	1.0348677230800418	177.5438596491228	232.92	1	0.9384711485298394	blue	low
258	1	2.0	291.0	236.0	226.41503267973857	1.006674948754581	180.95751633986927	235.97058823529412	1	0.9939483013063856	blue	low
259	1	2.0	293.0	258.0	224.225	1.0179211759290652	173.90833333333333	246.3783783783784	1	0.9874040563066462	blue	low
260	1	2.0	332.0	291.0	229.93055555555554	1.093522133706182	187.9111111111111	250.4255319148936	1	0.954061379612747	blue	low
261	1	2.0	338.0	304.0	214.4921052631579	1.0623981725649596	180.45526315789473	237.78947368421052	1	0.9215438510445515	blue	low
262	1	2.0	363.0	232.0	204.88235294117646	1.038379759884882	184.0726643598616	237.0	1	0.9973402035401793	blue	low
263	1	2.0	365.0	263.0	235.69298245614036	1.0290523030360352	183.1081871345029	243.95	1	0.9861198034523304	blue	low
264	1	2.0	392.0	287.0	217.9090909090909	1.045432774268968	183.2941176470588	248.60714285714286	1	0.9617954313004703	blue	low
265	1	2.0	399.0	230.0	232.70915032679738	1.026124615227998	179.0032679738562	243.1860465116279	1	0.9949572940431257	blue	low
266	1	2.0	414.0	306.0	230.53809523809525	1.0559936943836126	177.41904761904763	255.1904761904762	1	0.9128631864602321	blue	low
267	1	2.0	419.0	263.0	223.02923976608187	1.0213902230670444	182.92690058479533	242.66666666666666	1	0.9849419541311344	blue	low
268	1	2.0	426.0	263.0	217.60233918128654	1.0450975571736454	180.3450292397661	244.1304347826087	1	0.9861033947990386	blue	low
269	1	2.0	427.0	286.0	231.0415512465374	1.0620781914830923	187.75346260387812	249.26666666666668	1	0.9633155058602129	blue	low
270	1	2.0	441.0	269.0	230.9795321637427	1.0652101174003887	190.92690058479533	256.27027027027026	1	0.9813051548890808	blue	low
271	1	2.0	445.0	250.0	218.5493827160494	1.0392687154954758	180.0462962962963	240.9512195121951	1	0.9913199886489582	blue	low
272	1	2.0	454.0	296.0	202.63947368421051	1.0426119151800741	181.8421052631579	242.0	1	0.9641009311292459	blue	low
273	1	2.0	470.0	273.0	244.0909090909091	1.0488614840440469	180.048128342246	256.64444444444445	1	0.9848167850873558	blue	low
274	1	2.0	475.0	257.0	213.54970760233917	1.0420344801483323	180.33918128654972	248.32558139534885	1	0.9901347063110404	blue	low
275	1	2.0	485.0	265.0	207.40350877192984	1.0797896008136283	183.5906432748538	253.77777777777777	1	0.9892306182582709	blue	low
276	1	2.0	497.0	272.0	237.01904761904763	1.0401616217910759	197.32698412698412	237.0	1	0.9813131936055843	blue	low
277	1	2.0	519.0	221.0	220.16319444444446	1.033682974520881	184.82986111111111	247.80645161290323	1	0.9964817341373555	blue	low
278	1	2.0	521.0	240.0	210.2283950617284	1.066058381401853	174.82716049382717	249.13888888888889	1	0.9953778096172882	blue	low
279	1	2.0	536.0	252.0	226.04444444444445	1.0168142295628697	173.40555555555557	251.08333333333334	1	0.9897500404616171	blue	low
280	1	2.0	555.0	237.0	194.94771241830065	1.0359112182011956	177.43790849673204	236.57142857142858	1	0.9983993233431072	blue	low
281	1	2.0	566.0	271.0	214.78654970760235	1.0585533349036946	185.87719298245614	246.5	1	0.9820084773748892	blue	low
282	1	2.0	592.0	308.0	257.0946291560102	1.030054564656184	195.9156010230179	255.36363636363637	1	0.9731549170135431	blue	low
283	1	2.0	594.0	313.0	224.5425	1.0702736746672585	189.205	256.0851063829787	1	0.8732590431744341	blue	low
284	1	2.0	599.0	310.0	219.62105263157895	1.0368823970796066	195.1263157894737	246.57142857142858	1	0.889630630592132	blue	low
285	1	2.0	616.0	237.0	238.2941176470588	1.035550491101434	199.32179930795849	250.64285714285714	1	0.9943324569567941	blue	low
286	1	2.0	621.0	302.0	201.76190476190476	1.040447349484289	179.94736842105263	246.27272727272728	1	0.9535214916034488	blue	low
287	1	2.0	630.0	279.0	202.32222222222222	1.0771798218800086	180.6027777777778	249.77777777777777	1	0.9844096574644615	blue	low
288	1	2.0	638.0	275.0	243.7	1.0815788338847587	185.94444444444446	261.10714285714283	1	0.9833881166201296	blue	low
289	1	2.0	672.0	259.0	214.56432748538012	1.055390720279593	188.00292397660817	260.0	1	0.988997654557415	blue	low
290	1	2.0	699.0	302.0	223.63	1.0354394735469836	185.0775	252.90322580645162	1	0.922393221131053	blue	low
291	1	2.0	702.0	280.0	239.60263157894738	1.0577930500109487	185.3921052631579	263.85714285714283	1	0.9765465118667696	blue	low
292	1	2.0	704.0	304.0	235.9078947368421	1.0467922577680775	196.7842105263158	256.7	1	0.9292643554005744	blue	low
293	1	2.0	720.0	274.0	238.83235294117648	1.0493908954904894	194.76470588235293	251.8	1	0.9808719672242928	blue	low
294	1	2.0	745.0	199.0	203.10034602076124	1.0357802621463568	167.97923875432525	250.82926829268294	1	0.9991383583983721	blue	low
295	1	2.0	757.0	273.0	211.96296296296296	1.048669259117398	176.71693121693121	254.73170731707316	1	0.9819642292273781	blue	low
296	1	2.0	764.0	234.0	219.98684210526315	1.0268561529089248	189.37171052631578	252.05	1	0.9948046819587842	blue	low
297	1	2.0	784.0	300.0	239.35588972431077	1.0143819072175135	187.328320802005	252.3548387096774	1	0.9466716503545431	blue	low
298	1	2.0	793.0	252.0	224.80701754385964	1.039916405433647	181.55263157894737	254.45454545454547	1	0.9898145142250422	blue	low
299	1	2.0	795.0	256.0	255.01307189542484	1.042113235483926	204.26470588235293	252.82051282051282	1	0.9952426965077593	blue	low
300	1	2.0	831.0	330.0	256.4716553287982	1.0867258113656477	191.01133786848072	273.375	1	0.926139229080943	blue	low
301	1	2.0	839.0	220.0	210.0233918128655	1.0201432408236348	163.96198830409358	258.97727272727275	1	0.9976351482444302	blue	low
302	1	2.0	847.0	300.0	200.11315789473684	1.0487923609810896	189.09736842105264	250.07142857142858	1	0.9613924612058499	blue	low
303	1	2.0	848.0	289.0	217.9921052631579	1.0348719290784782	183.08947368421053	248.11764705882354	1	0.9582010539687872	blue	low
304	1	2.0	849.0	278.0	225.6611111111111	1.0523276538105084	188.375	254.5	1	0.9724628793446012	blue	low
305	1	2.0	852.0	290.0	206.47894736842105	1.0696441425375867	184.9842105263158	256.1372549019608	1	0.9681586246093866	blue	low
306	1	2.0	867.0	220.0	227.14186851211073	1.0574535669205054	190.90657439446366	263.3333333333333	1	0.9961759138082571	blue	low
307	1	2.0	871.0	274.0	221.6345029239766	1.0716998698238502	194.38888888888889	257.0681818181818	1	0.9770142167739286	blue	low
308	1	2.0	882.0	261.0	221.01754385964912	1.0632186309319556	181.73684210526315	250.52272727272728	1	0.9863545709218778	blue	low
309	1	2.0	887.0	237.0	201.83333333333334	1.0113279706301797	185.1143790849673	241.39285714285714	1	0.9973628034194484	blue	low
310	1	2.0	889.0	274.0	206.05555555555554	1.0729796754605359	183.78333333333333	257.1034482758621	1	0.9850421561068767	blue	low
311	1	2.0	892.0	268.0	231.19473684210527	1.0499643983979512	178.8815789473684	264.4864864864865	1	0.9820432416991063	blue	low
312	1	2.0	899.0	222.0	237.6089965397924	1.0581918816971794	189.73356401384083	259.4642857142857	1	0.9961711135619801	blue	low
313	1	2.0	943.0	282.0	221.41842105263157	1.0506207836213142	185.42894736842106	260.6923076923077	1	0.9679628419554992	blue	low
314	1	2.0	976.0	190.0	209.14506172839506	1.0415909144570632	150.40432098765433	265.75	1	0.9989921341790792	blue	low
315	1	2.0	983.0	225.0	216.87581699346404	0.998810558160958	181.94117647058823	247.1875	1	0.9963841626619518	blue	low
316	1	2.0	994.0	207.0	204.2982456140351	1.0257464100728513	180.0	253.73333333333332	1	0.9988352439247417	blue	low
317	1	2.0	1004.0	282.0	232.1	1.0089627507163323	201.20882352941177	244.53333333333333	1	0.969363430658654	blue	low
318	1	2.0	1010.0	278.0	225.0701754385965	1.037755706345299	198.1549707602339	251.84848484848484	1	0.9724602997134203	blue	low
319	1	2.0	1012.0	304.0	227.71	1.0482768649120258	190.75	261.19565217391306	1	0.9171023473402063	blue	low
320	1	2.0	1032.0	311.0	224.95454545454547	1.0440041263381004	170.94588744588745	263.07272727272726	1	0.8843385326101321	blue	low
321	1	2.0	1035.0	272.0	207.53395061728395		197.37654320987653		1	0.9853743674225136	blue	low
322	1	2.0	1087.0	284.0	243.09418282548475	1.0532175624777693	197.56786703601108	263.0689655172414	1	0.9760212389902606	blue	low
323	1	2.0	1110.0	251.0	207.50584795321637	1.0664168480447942	175.1549707602339	252.76923076923077	1	0.9938590634794092	blue	low
324	1	2.0	1154.0	260.0	210.4829721362229	1.0769335414589267	194.09287925696594	256.5609756097561	1	0.99003273954715	blue	low
325	1	2.0	1156.0	272.0	232.03801169590642	1.0321433609244433	194.8421052631579	251.96666666666667	1	0.9793238233287593	blue	low
326	1	2.0	1165.0	261.0	228.8684210526316	1.0597823475712296	191.89473684210526	265.75	1	0.985880439506928	blue	low
327	1	2.0	1174.0	283.0	253.32222222222222	0.9936771788876232	197.83055555555555	250.16666666666666	1	0.9868058561067152	blue	low
328	1	2.0	1178.0	263.0	225.39628482972137	1.0278068344982845	199.38699690402476	251.44444444444446	1	0.9847394491039265	blue	low
329	1	2.0	1180.0	251.0	223.179012345679	1.0626067316696965	190.50925925925927	259.5	1	0.9903044504481778	blue	low
330	1	2.0	1182.0	279.0	235.4016620498615	1.0546709653632533	190.5180055401662	257.6170212765957	1	0.9745572208303748	blue	low
331	1	2.0	1184.0	220.0	227.91003460207614	1.0836631456536487	188.73010380622839	265.2352941176471	1	0.9961557587494818	blue	low
332	1	2.0	1191.0	254.0	236.04575163398692	1.0554267741376988	203.3921568627451	256.375	1	0.9899031986714617	blue	low
333	1	2.0	1203.0	279.0	216.2277777777778	1.0490718475607534	189.1472222222222	255.0952380952381	1	0.9738625707129913	blue	low
334	1	2.0	1207.0	255.0	225.820987654321	1.0621808456736	192.6604938271605	257.56410256410254	1	0.9886109734624735	blue	low
335	1	2.0	1211.0	242.0	227.84313725490196	1.0469751108748269	196.38235294117646	258.22857142857146	1	0.9926431584608153	blue	low
336	1	2.0	1225.0	230.0	200.04276315789474	1.0597521047708138	183.97697368421052	256.5	1	0.9981810932711614	blue	low
337	1	2.0	1228.0	219.0	221.8513931888545	1.0094745908699398	175.20123839009287	260.44444444444446	1	0.9965472608308525	blue	low
338	1	2.0	1247.0	243.0	216.2314814814815	1.064436597623516	182.27469135802468	256.3142857142857	1	0.9936161263636404	blue	low
339	1	2.0	1253.0	252.0	211.29012345679013	1.044406091755647	190.15123456790124	253.77142857142857	1	0.9924870382604933	blue	low
340	1	2.0	1254.0	321.0	235.8738095238095	1.0346221815965875	186.11904761904762	250.6	1	0.8516555456925002	blue	low
341	1	2.0	1256.0	308.0	237.57142857142858	1.065063485956137	203.17724867724868	263.62857142857143	1	0.9200714531791707	blue	low
342	1	2.0	1262.0	290.0	211.7722222222222	1.0539402131510782	195.98333333333332	254.84848484848484	1	0.9617340028356384	blue	low
343	1	2.0	1265.0	221.0	210.81985294117646	1.052725357638336	190.46323529411765	244.90625	1	0.997467905054432	blue	low
344	1	2.0	1280.0	226.0	215.42214532871972	1.045416787032579	193.0242214532872	257.26666666666665	1	0.9964446710786711	blue	low
345	1	2.0	1281.0	274.0	206.9972299168975	1.041175672042653	176.6897506925208	240.85714285714286	1	0.9843971704398069	blue	low
346	1	2.0	1283.0	255.0	221.21981424148606	1.0415631954526854	193.90402476780187	254.1219512195122	1	0.9890708095566296	blue	low
347	1	2.0	1291.0	301.0	219.91412742382272	1.0230829420970267	203.29639889196676	249.04761904761904	1	0.9266937507656244	blue	low
348	1	2.0	1303.0	277.0	222.36052631578949	1.0324327225967649	177.59473684210528	250.74074074074073	1	0.9738398961964084	blue	low
349	1	2.0	1305.0	243.0	203.94021739130434	1.0312177783613838	167.70108695652175	260.5897435897436	1	0.9962527911356243	blue	low
350	1	2.0	1329.0	231.0	219.7516339869281	1.0520934293278652	177.23202614379085	245.29032258064515	1	0.9952990559728662	blue	low
351	1	2.0	1330.0	219.0	218.3827160493827	1.0562942868937177	170.60185185185185	264.22857142857146	1	0.9968300554181065	blue	low
352	1	2.0	1342.0	240.0	191.71052631578948	1.0005529614155813	171.3421052631579	244.275	1	0.9986312120990963	blue	low
353	1	2.0	1343.0	268.0	211.6345029239766	1.0659333254053196	183.593567251462	246.7	1	0.9855645458566475	blue	low
354	1	2.0	1345.0	217.0	207.33455882352942		195.12132352941177		1	0.9981230933965002	blue	low
355	1	2.0	1353.0	281.0	219.3968253968254	1.073264712798478	180.93386243386243	259.1290322580645	1	0.9699497643758994	blue	low
356	1	2.0	1375.0	309.0	211.86124401913875	1.0990865842055186	179.82296650717703	263.14	1	0.9058764424217488	blue	low
357	1	2.0	1413.0	284.0	218.525	1.0650231295315242	192.14444444444445	257.6896551724138	1	0.9662010375465675	blue	low
358	1	2.0	1441.0	275.0	239.78947368421052	1.0792317438811736	188.77285318559558	263.5686274509804	1	0.9807390470521377	blue	low
359	1	2.0	1443.0	275.0	224.13611111111112	1.0852219036789084	189.80277777777778	267.8181818181818	1	0.9756764598083522	blue	low
360	1	2.0	1445.0	222.0	233.1360294117647	1.0419507685195886	205.28676470588235	261.3333333333333	1	0.9959566846019325	blue	low
361	1	2.0	1447.0	282.0	213.4376731301939	1.0471868698676174	185.6814404432133	247.3421052631579	1	0.9721074273653967	blue	low
362	1	2.0	1455.0	277.0	220.9766081871345	1.0653056124149094	196.5204678362573	256.7857142857143	1	0.9741500568285483	blue	low
363	1	2.0	1460.0	307.0	202.48095238095237	1.0570205081005293	178.6261904761905	256.3095238095238	1	0.9380245783960237	blue	low
364	1	2.0	1469.0	248.0	240.63055555555556	1.031924330370056	179.72222222222223	267.5625	1	0.9925864057379167	blue	low
365	1	2.0	1480.0	253.0	201.28947368421052	1.0394861354056146	181.19298245614036	252.90697674418604	1	0.9952742930932029	blue	low
366	1	2.0	1486.0	238.0	186.85802469135803	1.0351019698889272	176.62345679012347	248.55555555555554	1	0.9991981762637316	blue	low
367	1	2.0	1494.0	291.0	200.93915343915344	1.0601011214510419	184.14021164021165	251.4390243902439	1	0.9742940997485122	blue	low
368	1	2.0	1501.0	214.0	250.86029411764707	1.061658007375452	195.58823529411765	261.8888888888889	1	0.9979244473339165	blue	low
369	1	2.0	1514.0	275.0	244.6931216931217	1.0778695234002496	187.45238095238096	274.6923076923077	1	0.9840927309099571	blue	low
370	1	2.0	1534.0	233.0	208.04024767801857	1.031838531838532	176.1578947368421	250.64102564102564	1	0.9967327152561158	blue	low
371	1	2.0	1539.0	232.0	220.07843137254903	1.038172564226854	181.18627450980392	247.125	1	0.9951137422203815	blue	low
372	1	2.0	1542.0	286.0	223.26315789473685	1.033016462624864	194.39612188365652	252.3684210526316	1	0.9616025427404149	blue	low
373	1	2.0	1547.0	217.0	191.87152777777777	1.0223713272204003	179.20833333333334	242.46428571428572	1	0.9994012840265911	blue	low
374	1	2.0	1563.0	311.0	207.1	1.0621351753667063	177.3175	241.41176470588235	1	0.9092499390088709	blue	low
375	1	2.0	1590.0	243.0	205.9783950617284	1.0475333427493392	179.929012345679	249.6	1	0.9958036310925865	blue	low
376	1	2.0	1598.0	280.0	222.78055555555557	1.038110599901197	188.35	250.23529411764707	1	0.9702833689061252	blue	low
377	1	2.0	1600.0	320.0	239.965	1.078458192687358	199.245	265.40816326530614	1	0.8762418041640602	blue	low
378	1	2.0	1606.0	231.0	236.91176470588235	1.0409112628173796	188.6764705882353	258.42105263157896	1	0.9950820824786365	blue	low
379	1	2.0	1624.0	255.0	202.77708978328172	1.0293684062095398	188.25386996904024	244.44444444444446	1	0.9943938536476503	blue	low
380	1	2.0	1627.0	297.0	229.98997493734336	1.0310407083117898	184.0300751879699	253.87179487179486	1	0.9406514168195611	blue	low
381	1	2.0	1642.0	283.0	214.1809523809524	1.023995252810247	169.71904761904761	257.1388888888889	1	0.9702813775775414	blue	low
382	1	2.0	1647.0	307.0	204.825	1.0796656648778102	172.95	264.73809523809524	1	0.9315358665493373	blue	low
383	1	2.0	1664.0	268.0	223.83333333333334	1.038755304101839	190.38888888888889	251.35714285714286	1	0.9816259559230667	blue	low
384	1	2.0	1667.0	246.0	237.45751633986927	1.042541361402098	200.37908496732027	258.82608695652175	1	0.9924345341157454	blue	low
385	1	2.0	1681.0	316.0	209.6128364389234	1.0176172766239866	166.0062111801242	257.41818181818184	1	0.8752919521512034	blue	low
386	1	2.0	1685.0	272.0	214.36243386243387	1.0341884535426542	175.94179894179894	251.41304347826087	1	0.9814467449809663	blue	low
387	1	2.0	1689.0	255.0	225.01944444444445	1.0480020524661664	176.78055555555557	259.35555555555555	1	0.9886518311853925	blue	low
388	1	2.0	1691.0	235.0	199.280276816609	0.9944998763090624	187.719723183391	229.72	1	0.9979372096104843	blue	low
389	1	2.0	1727.0	292.0	205.57631578947368	1.0569876650634875	180.61052631578949	246.46341463414635	1	0.9662573065885521	blue	low
390	1	2.0	1730.0	263.0	233.23391812865498	1.0338681152097018	192.0701754385965	256.9	1	0.9854770606509702	blue	low
391	1	2.0	1736.0	208.0	212.88888888888889	1.0401872712581397	166.44771241830065	253.0	1	0.9980877377375275	blue	low
392	1	2.0	1741.0	255.0	212.68713450292398	1.0148451859182808	181.75438596491227	246.9090909090909	1	0.9911286420710065	blue	low
393	1	2.0	1742.0	302.0	229.803324099723	1.0662747444407412	203.89750692520775	258.6363636363636	1	0.926032312005037	blue	low
394	1	2.0	1745.0	278.0	216.50277777777777	1.0368548564716247	182.45833333333334	243.5	1	0.974819971413594	blue	low
395	1	2.0	1746.0	260.0	219.97506925207756	1.0262385688298665	179.09972299168976	254.14634146341464	1	0.987068193318172	blue	low
396	1	2.0	1762.0	317.0	204.42630385487527	1.0545698131057712	173.69160997732428	252.1290322580645	1	0.8886122432273563	blue	low
397	1	2.0	1764.0	294.0	219.73280423280423	1.0130595452470716	185.1851851851852	240.70212765957447	1	0.9466483797145568	blue	low
398	1	2.0	1787.0	257.0	243.33838383838383	1.039072499110908	168.52020202020202	267.97777777777776	1	0.9909926432919199	blue	low
399	1	2.0	1792.0	312.0	247.7092731829574	1.0404216787661293	196.55137844611528	259.7358490566038	1	0.9395554040265128	blue	low
400	1	2.0	1796.0	315.0	223.55	1.069122018620195	187.16904761904763	264.0851063829787	1	0.8608720253296934	blue	low
401	1	2.0	1801.0	227.0	212.80555555555554	1.0324250420529828	189.88888888888889	247.80769230769232	1	0.9966727414668392	blue	low
402	1	2.0	1813.0	288.0	254.82271468144043	1.064751008531182	200.58171745152356	265.02222222222224	1	0.9856560079425494	blue	low
403	1	2.0	1817.0	254.0	206.05263157894737	1.0711189677277158	179.0906432748538	256.2068965517241	1	0.9935667456090087	blue	low
404	1	2.0	1818.0	271.0	232.61052631578949	1.0353656834001477	176.82894736842104	255.22222222222223	1	0.9802697076343576	blue	low
405	1	2.0	1822.0	268.0	214.53216374269005	1.0685966875932829	188.74269005847952	254.70731707317074	1	0.984221281968629	blue	low
406	1	2.0	1823.0	245.0	206.93188854489165	1.07003906257184	182.59133126934984	254.2391304347826	1	0.9952499009592757	blue	low
407	1	2.0	1842.0	224.0	214.1358024691358	1.0455426356589146	170.00925925925927	254.92857142857142	1	0.9968085312910386	blue	low
408	1	2.0	1877.0	286.0	210.21315789473684	1.037657341004082	182.30526315789473	249.93023255813952	1	0.9696636860132435	blue	low
409	1	2.0	1881.0	287.0	251.13611111111112	1.022758548187863	197.18333333333334	252.36666666666667	1	0.982335559833121	blue	low
410	1	2.0	1883.0	263.0	230.3205882352941	1.025262422475848	188.3735294117647	248.93548387096774	1	0.9849561256923126	blue	low
411	1	2.0	1890.0	229.0	216.86805555555554	1.0292381415376068	189.22916666666666	244.28571428571428	1	0.9959102025132792	blue	low
412	1	2.0	1924.0	314.0	215.86124401913875	1.071168541195723	182.23923444976077	256.60714285714283	1	0.8719735376928422	blue	low
413	1	2.0	1926.0	245.0	228.1826625386997	1.058027504198248	180.56346749226006	249.9090909090909	1	0.9918862148871855	blue	low
414	1	2.0	1935.0	247.0	249.59941520467837	1.067903216365452	187.86257309941521	274.5348837209302	1	0.9949982672579493	blue	low
415	1	2.0	1945.0	220.0	227.0653594771242	1.0773318272206338	177.55228758169935	263.55555555555554	1	0.9961782083529205	blue	low
416	1	2.0	1961.0	225.0	200.30959752321982	1.0330345836964925	166.3560371517028	245.1904761904762	1	0.9984406532083245	blue	low
417	1	2.0	1964.0	282.0	231.74025974025975	1.0523050274234615	155.96320346320346	266.1636363636364	1	0.9691855126155223	blue	low
418	1	2.0	1970.0	208.0	198.82698961937717	1.0606356968215158	173.71626297577853	253.05	1	0.9991878004431537	blue	low
419	1	2.0	1985.0	259.0	215.94444444444446	1.0693079770287965	182.1345029239766	254.04347826086956	1	0.9885707252079124	blue	low
420	1	2.0	2001.0	245.0	205.9671052631579	1.0282839743971013	182.14144736842104	231.94117647058823	1	0.9954803998239404	blue	low
421	1	2.0	2031.0	220.0	195.1909090909091	1.0562040091347373	159.66363636363636	250.71428571428572	1	0.9991127360478574	blue	low
422	1	2.0	2036.0	205.0	209.54044117647058	1.0308504507392735	182.49264705882354	248.70833333333334	1	0.9985002820820592	blue	low
423	1	2.0	2045.0	236.0	216.69444444444446	1.0018216713301562	163.25	249.43478260869566	1	0.9949012908640629	blue	low
424	1	2.0	2057.0	240.0	199.7450980392157	1.0599635504224278	179.3954248366013	240.34285714285716	1	0.9974338358745948	blue	low
425	1	2.0	2063.0	252.0	218.9142857142857	1.099461459735634	179.55555555555554	243.21621621621622	1	0.9905937132033482	blue	low
426	1	2.0	2077.0	245.0	233.92717086834733	1.0750998518629638	169.27170868347338	263.0	1	0.9921937279387358	blue	low
427	1	2.0	2088.0	310.0	224.58947368421053	1.0585567226761023	195.39473684210526	253.11111111111111	1	0.8891999345313824	blue	low
428	1	2.0	2104.0	255.0	232.8684210526316	1.0599849273256077	180.453216374269	253.9090909090909	1	0.9889862074092222	blue	low
429	1	2.0	2108.0	244.0	244.14532871972318	1.0246548553522206	205.53979238754326	249.22222222222223	1	0.9941654173961186	blue	low
430	1	2.0	2134.0	285.0	229.40555555555557	1.0520615611597683	192.15833333333333	253.64864864864865	1	0.9640580297008717	blue	low
431	1	2.0	2147.0	303.0	239.7277777777778	1.006101048617731	196.26111111111112	234.53333333333333	1	0.9402343899824895	blue	low
432	1	2.0	2161.0	304.0	215.6125	1.038528166801957	178.6	242.76190476190476	1	0.9199965030460232	blue	low
433	1	2.0	2179.0	269.0	231.06371191135733	1.0443874243409303	180.93628808864267	251.97435897435898	1	0.9813232744949146	blue	low
434	1	2.0	2186.0	321.0	236.74025974025975	1.0281450501547005	173.96536796536796	256.5945945945946	1	0.8554715934555158	blue	low
435	1	2.0	2223.0	281.0	205.96626984126985	1.0904592068245758	141.67857142857142	271.85	1	0.9795534958865314	blue	low
436	1	2.0	2252.0	293.0	226.6472222222222	1.0445444967563136	193.42777777777778	246.70731707317074	1	0.948354226408208	blue	low
437	6	11.0	2.0	313.0	254.1472222222222	1.0629254185198411	186.23333333333332	226.58333333333334	1	0.9584202109711271	blue	low
438	6	11.0	3.0	255.0	222.03947368421052	1.0698492224048552	175.44078947368422	221.75757575757575	1	0.9889500135295461	blue	low
439	6	11.0	7.0	252.0	223.30065359477123	1.0744251034159973	178.66993464052288	231.25925925925927	1	0.9899415653504491	blue	low
440	6	11.0	8.0	240.0	214.9375	1.0621849115654125	172.71875	217.94871794871796	1	0.994470711677962	blue	low
441	6	11.0	9.0	206.0	209.45955882352942	1.0620711811464434	164.52573529411765	228.38235294117646	1	0.9984657453057735	blue	low
442	6	11.0	14.0	211.0	204.21453287197232	1.035387622370325	158.5121107266436	223.3684210526316	1	0.9986988901155612	blue	low
443	6	11.0	18.0	245.0	211.42156862745097	1.0795634065776245	170.7483660130719	227.78787878787878	1	0.9941846584640373	blue	low
444	6	11.0	23.0	285.0	237.95263157894738	1.0454552566931106	162.77631578947367	224.96296296296296	1	0.9698909872199625	blue	low
445	6	11.0	24.0	314.0	210.7625	1.0366733834035537	164.555	216.0	1	0.8834457141394547	blue	low
446	6	11.0	25.0	283.0	237.68055555555554	1.054598197813295	167.86666666666667	223.475	1	0.9719665637963988	blue	low
447	6	11.0	34.0	267.0	212.64705882352942	1.0597902252331066	159.35574229691878	223.21153846153845	1	0.9856817856607348	blue	low
448	6	11.0	51.0	253.0	213.97368421052633	1.0649913918686267	162.17543859649123	230.86363636363637	1	0.9914223945457162	blue	low
449	6	11.0	66.0	314.0	208.0825	1.0736366907321535	170.8575	230.81132075471697	1	0.8915336365058043	blue	low
450	6	11.0	70.0	226.0	200.6578947368421	1.0848539474215468	158.93421052631578	228.1590909090909	1	0.9983469556170235	blue	low
451	6	11.0	76.0	253.0	201.99382716049382	1.038059498435445	165.8641975308642	219.04545454545453	1	0.9950658979477935	blue	low
452	6	11.0	81.0	285.0	221.9667590027701	1.0429256756107175	174.73684210526315	229.34883720930233	1	0.9634354426606709	blue	low
453	6	11.0	82.0	312.0	225.9075	1.0598045205176545	172.675	232.92105263157896	1	0.8798072518843658	blue	low
454	6	11.0	127.0	256.0	217.60681114551085	1.0871941601555335	172.52941176470588	235.22222222222223	1	0.9893905966612923	blue	low
455	6	11.0	133.0	320.0	201.7218045112782	1.072369134408705	174.6892230576441	230.70909090909092	1	0.883461170934985	blue	low
456	6	11.0	137.0	316.0	217.17619047619047	1.0129923379581693	164.24285714285713	220.68	1	0.85749003371319	blue	low
457	6	11.0	141.0	291.0	211.55	1.0482874482874482	168.05	228.56410256410257	1	0.960176597669406	blue	low
458	6	11.0	145.0	311.0	247.0	1.0402477364778746	179.04232804232805	225.0909090909091	1	0.9397672383595609	blue	low
459	6	11.0	160.0	218.0	210.5	1.0595342706502635	162.50347222222223	225.25	1	0.997722453629144	blue	low
460	6	11.0	184.0	288.0	225.803324099723	1.010414579416087	174.42382271468145	220.58536585365854	1	0.958180642288345	blue	low
461	6	11.0	185.0	280.0	186.97380952380954	1.039217301185304	148.40952380952382	229.41666666666666	1	0.9945762761772053	blue	low
462	6	11.0	194.0	233.0	202.4640522875817	1.0627347565566951	163.04901960784315	224.7826086956522	1	0.9976224371978952	blue	low
463	6	11.0	199.0	252.0	209.33024691358025	1.0596323589889367	167.8395061728395	227.10344827586206	1	0.9930649507689456	blue	low
464	6	11.0	201.0	295.0	221.29722222222222	1.0718711636185128	181.85555555555555	235.2391304347826	1	0.943552059711901	blue	low
465	6	11.0	214.0	242.0	194.53395061728395	1.0469539797741394	165.48456790123456	230.26315789473685	1	0.9981212285468659	blue	low
466	6	11.0	218.0	314.0	227.38	1.0498782497903671	178.94	237.32075471698113	1	0.8704284257234765	blue	low
467	6	11.0	220.0	248.0	207.79738562091504	1.0587308043246222	175.84640522875816	227.45238095238096	1	0.9944502681255291	blue	low
468	6	11.0	233.0	256.0	202.24338624338625	1.098050168290984	155.1957671957672	248.76666666666668	1	0.9943393511936517	blue	low
469	6	11.0	237.0	238.0	198.14814814814815	1.0658576671453646	160.9969135802469	230.73333333333332	1	0.9978744017416897	blue	low
470	6	11.0	241.0	226.0	208.51736111111111	1.0329878960650527	173.91666666666666	227.875	1	0.9973490834597606	blue	low
471	6	11.0	245.0	273.0	236.67251461988303	1.0435154800970181	185.1169590643275	240.34883720930233	1	0.9804233458239728	blue	low
472	6	11.0	259.0	297.0	227.91718426501035	1.0982632742904994	142.34782608695653	249.94230769230768	1	0.9391654582276258	blue	low
473	6	11.0	266.0	183.0	225.16806722689077	1.077500988533017	174.16806722689077	242.22222222222223	1	0.9983824302010831	blue	low
474	6	11.0	282.0	284.0	210.80263157894737	1.076231969597315	167.56315789473683	238.16326530612244	1	0.9717691686408754	blue	low
475	6	11.0	292.0	243.0	225.8858024691358	1.0503724914460433	171.0493827160494	237.82857142857142	1	0.9924544645300453	blue	low
476	6	11.0	302.0	310.0	216.78	1.0778102503695428	173.0875	237.6153846153846	1	0.8924378319929593	blue	low
477	6	11.0	304.0	215.0	215.99264705882354	1.0281902879728966	178.57720588235293	231.22857142857143	1	0.9973777777046435	blue	low
478	6	11.0	308.0	242.0	218.58823529411765	1.0187803083916986	166.8297213622291	226.18421052631578	1	0.9934423463998323	blue	low
479	6	11.0	321.0	241.0	216.859649122807	1.03116809359515	188.90526315789472	229.46666666666667	1	0.9939366902192264	blue	low
480	6	11.0	325.0	234.0	224.01384083044982	1.0656255681426359	176.8650519031142	230.63636363636363	1	0.9944367061529215	blue	low
481	6	11.0	348.0	283.0	210.86243386243387	1.0321660065603517	171.57671957671957	235.6875	1	0.9729661464128229	blue	low
482	6	11.0	351.0	271.0	214.54970760233917	1.0964174089311391	180.96198830409358	246.1875	1	0.9821201700233494	blue	low
483	6	11.0	359.0	293.0	221.64819944598338	1.066674177721243	185.89473684210526	241.56	1	0.9482531709401182	blue	low
484	6	11.0	362.0	239.0	204.48366013071896	1.0742388261902573	175.86601307189542	239.13513513513513	1	0.996665812771668	blue	low
485	6	11.0	363.0	278.0	227.25277777777777	1.0270101443996467	176.68333333333334	233.95555555555555	1	0.9725803190449477	blue	low
486	6	11.0	397.0	270.0	240.24242424242425	1.059511612021858	168.12373737373738	258.5208333333333	1	0.9842299555017817	blue	low
487	6	11.0	409.0	255.0	206.45429362880887	1.0509828494740374	165.3102493074792	243.7173913043478	1	0.9931692392618567	blue	low
488	6	11.0	413.0	278.0	214.9795321637427	1.0644280837194102	178.8830409356725	232.41176470588235	1	0.9756567239826314	blue	low
489	6	11.0	430.0	311.0	218.1342105263158	1.0712803324860523	182.69736842105263	236.32692307692307	1	0.8857310958574852	blue	low
490	6	11.0	445.0	287.0	218.12781954887217	1.0658091791095332	165.29573934837092	242.03846153846155	1	0.9616711519833364	blue	low
491	6	11.0	453.0	268.0	212.2017543859649	1.0321367810419737	178.87134502923976	234.30434782608697	1	0.9852879774384171	blue	low
492	6	11.0	459.0	287.0	237.98055555555555	1.0731787514827995	189.75833333333333	252.35416666666666	1	0.9673994464730582	blue	low
493	6	11.0	483.0	217.0	193.5183823529412	1.0671395222219737	180.17279411764707	239.66666666666666	1	0.9993052161775855	blue	low
494	6	11.0	505.0	230.0	216.3188854489164	1.0581587916709656	165.60681114551085	243.69230769230768	1	0.995849919941708	blue	low
495	6	11.0	514.0	252.0	206.82716049382717	1.0726476696393035	174.71296296296296	237.9318181818182	1	0.9938214578429447	blue	low
496	6	11.0	523.0	262.0	229.45833333333334	1.0668588951110936	174.17777777777778	252.5581395348837	1	0.9854029770819497	blue	low
497	6	11.0	532.0	266.0	232.87654320987653	1.0472975392185446	182.56172839506172	231.28205128205127	1	0.9837071028408956	blue	low
498	6	11.0	535.0	316.0	233.6	1.0591717681840316	183.705	244.14893617021278	1	0.8731571545268911	blue	low
499	6	11.0	542.0	219.0	196.28472222222223	1.0875588526001423	172.51388888888889	243.13513513513513	1	0.9990608388953115	blue	low
500	6	11.0	548.0	197.0	199.4156862745098	1.057890328619993	179.28627450980392	244.0	1	0.999378263327703	blue	low
501	6	11.0	556.0	292.0	202.68449197860963	1.0598390210146775	180.54545454545453	242.5	1	0.9704561285854185	blue	low
502	6	11.0	565.0	233.0	224.08359133126936	1.0352739746529296	174.79876160990713	249.54285714285714	1	0.9946015921074864	blue	low
503	6	11.0	566.0	224.0	188.6360294117647	1.0071117470069644	186.46323529411765	227.92857142857142	1	0.9994387102072121	blue	low
504	6	11.0	582.0	189.0	205.69444444444446	1.0280838883690209	172.15079365079364	234.93333333333334	1	0.9992025851945802	blue	low
505	6	11.0	583.0	229.0	223.6875	1.0278197778197777	185.23958333333334	238.75	1	0.9952437398220325	blue	low
506	6	11.0	593.0	207.0	220.24609375	1.0447366682085508	188.25	241.2972972972973	1	0.997580729952118	blue	low
507	6	11.0	595.0	225.0	224.36333333333334	1.0425967284606028	175.67666666666668	242.6969696969697	1	0.9957311130435641	blue	low
508	6	11.0	604.0	254.0	220.58496732026143	1.0779741853195144	193.0751633986928	247.54761904761904	1	0.9895659464795009	blue	low
509	6	11.0	608.0	264.0	199.04260651629073	1.0548883831977387	156.3734335839599	246.28813559322035	1	0.9934818388768438	blue	low
510	6	11.0	615.0	211.0	203.3014705882353	1.051849706124799	175.80882352941177	236.8148148148148	1	0.9987741540910794	blue	low
511	6	11.0	617.0	255.0	217.99122807017545	1.0621069948132003	175.35380116959064	247.3170731707317	1	0.9896939464460377	blue	low
512	6	11.0	626.0	271.0	202.84126984126985	1.0341219884014898	169.53703703703704	243.10638297872342	1	0.9888598904692057	blue	low
513	6	11.0	647.0	251.0	224.90092879256966	1.0768271514422325	183.43343653250773	252.33333333333334	1	0.9901602070258342	blue	low
514	6	11.0	648.0	275.0	233.36111111111111	1.0714527981910684	182.51666666666668	252.72	1	0.9772833024771166	blue	low
515	6	11.0	670.0	288.0	228.7562326869806	1.0643696855056834	183.595567867036	242.775	1	0.9589801144319507	blue	low
516	6	11.0	693.0	265.0	226.17543859649123	1.0727138902868647	179.71345029239765	245.5625	1	0.9835166520879756	blue	low
517	6	11.0	703.0	253.0	225.86274509803923	1.0943077154380667	191.1764705882353	250.23333333333332	1	0.9893905623918262	blue	low
518	6	11.0	707.0	257.0	243.45510835913313	1.034102218990599	190.4798761609907	246.35135135135135	1	0.991032855980075	blue	low
519	6	11.0	717.0	289.0	224.85037878787878	1.0092586558143128	143.20075757575756	263.5925925925926	1	0.9562588675491774	blue	low
520	6	11.0	735.0	231.0	194.29239766081872	1.0419888737563767	161.28947368421052	246.66666666666666	1	0.9987878306928984	blue	low
521	6	11.0	736.0	267.0	222.91812865497076	1.0685294424834142	183.01461988304092	247.56521739130434	1	0.9824386349764773	blue	low
522	6	11.0	740.0	298.0	238.31578947368422	1.0770360455821388	187.42105263157896	254.44444444444446	1	0.9491921352286636	blue	low
523	6	11.0	743.0	316.0	214.41774891774892	1.0462404533882894	158.19480519480518	239.734375	1	0.8623540017564123	blue	low
524	6	11.0	759.0	223.0	216.94791666666666	1.0747730576643515	179.09375	245.21951219512195	1	0.9965877321547987	blue	low
525	6	11.0	774.0	183.0	225.62605042016807	1.0580184329396318	180.76050420168067	246.15151515151516	1	0.9983677902919387	blue	low
526	6	11.0	780.0	305.0	211.5525	1.0551326644406211	173.0125	237.05454545454546	1	0.9228458095628495	blue	low
527	6	11.0	783.0	262.0	211.1549707602339	1.040700761655692	179.05555555555554	241.62790697674419	1	0.9889166772917493	blue	low
528	6	11.0	785.0	255.0	217.98830409356725	1.1098619147816937	174.7251461988304	254.8125	1	0.9896946092590846	blue	low
529	6	11.0	797.0	264.0	213.41228070175438	1.0393264155907147	180.88888888888889	241.8913043478261	1	0.9870295435285277	blue	low
530	6	11.0	806.0	257.0	214.3213296398892	1.0659618721927318	168.89473684210526	249.8125	1	0.9898947680619952	blue	low
531	6	11.0	816.0	297.0	232.52631578947367	1.0473750402248652	179.40852130325814	250.3653846153846	1	0.9431738620771792	blue	low
532	6	11.0	831.0	284.0	209.72105263157894	1.0725408600761532	173.71052631578948	246.27083333333334	1	0.9727760185769169	blue	low
533	6	11.0	834.0	313.0	230.95	1.0362505970257996	189.84473684210528	237.48979591836735	1	0.8823135365925715	blue	low
534	6	11.0	835.0	258.0	249.99071207430342	1.0917117679711352	195.13622291021673	262.2291666666667	1	0.9931592452709247	blue	low
535	6	11.0	844.0	267.0	222.83333333333334	1.0741506169746502	176.18713450292398	239.6829268292683	1	0.9824504428353557	blue	low
536	6	11.0	850.0	290.0	207.5169082125604	1.0743968510611317	164.69323671497585	249.0909090909091	1	0.9668187404612126	blue	low
537	6	11.0	852.0	283.0	227.96052631578948	1.0617552615435881	182.21315789473684	257.19565217391306	1	0.9664835748995945	blue	low
538	6	11.0	855.0	302.0	221.7578947368421	1.0643284455338073	184.26315789473685	243.96296296296296	1	0.9225484368836032	blue	low
539	6	11.0	860.0	262.0	213.2514619883041	1.0414119170517218	178.3654970760234	240.79545454545453	1	0.9880944563698656	blue	low
540	6	11.0	861.0	264.0	224.52777777777777	1.0425166752456463	184.66975308641975	234.65116279069767	1	0.984201674667732	blue	low
541	6	11.0	868.0	274.0	209.53801169590642	1.0726064984617658	183.26023391812865	242.20408163265307	1	0.9826972519608724	blue	low
542	6	11.0	895.0	300.0	210.5252525252525	1.0571590526853456	179.91414141414143	248.41071428571428	1	0.940911418121328	blue	low
543	6	11.0	934.0	239.0	228.21637426900585	1.0567471562562363	168.73391812865498	252.16	1	0.9933096328049296	blue	low
544	6	11.0	958.0	249.0	212.58333333333334	1.0586723139082173	174.7716049382716	238.67567567567568	1	0.9929584481252989	blue	low
545	6	11.0	971.0	194.0	190.54074074074074	1.0711173348879421	165.78518518518518	244.80769230769232	1	0.9997412626071169	blue	low
546	6	11.0	987.0	251.0	220.6687306501548	1.0565056562984427	177.1609907120743	238.3404255319149	1	0.9906291174792776	blue	low
547	6	11.0	988.0	246.0	206.31578947368422	1.0211325772074376	186.4440789473684	234.66666666666666	1	0.9952204272344018	blue	low
548	6	11.0	1006.0	236.0	210.18827160493828	1.0893793254970887	171.70987654320987	252.975	1	0.995988838673763	blue	low
549	6	11.0	1015.0	258.0	217.24382716049382	1.0690708545186156	182.7314814814815	242.53488372093022	1	0.988646909998385	blue	low
550	6	11.0	1024.0	231.0	212.32986111111111	1.0575046408896378	183.70138888888889	239.87179487179486	1	0.9962864856399308	blue	low
551	6	11.0	1032.0	221.0	224.75555555555556	1.0429102976669349	189.5814814814815	240.0625	1	0.9961670749530777	blue	low
552	6	11.0	1034.0	241.0	191.02777777777777	1.069882985678387	158.23611111111111	250.5625	1	0.9986593212085871	blue	low
553	6	11.0	1042.0	296.0	218.0831024930748	1.0748766609373843	189.65650969529085	245.70212765957447	1	0.942659802548959	blue	low
554	6	11.0	1044.0	243.0	230.5201238390093	1.0200608701364104	174.1764705882353	235.2888888888889	1	0.9924395420548784	blue	low
555	6	11.0	1065.0	229.0	233.7968253968254	1.0328912532170873	166.36507936507937	234.95238095238096	1	0.9951429240990436	blue	low
556	6	11.0	1066.0	234.0	203.2748538011696	1.049524807303749	160.1315789473684	243.2608695652174	1	0.9974083786228686	blue	low
557	6	11.0	1073.0	299.0	245.55	1.0871200015781894	169.04090909090908	265.7049180327869	1	0.9608862449911973	blue	low
558	6	11.0	1080.0	268.0	205.64166666666668	1.049507494341032	171.25277777777777	239.1764705882353	1	0.9887244923877585	blue	low
559	6	11.0	1093.0	210.0	205.125	1.047746371275783	179.72426470588235	242.02941176470588	1	0.9986616509079176	blue	low
560	6	11.0	1099.0	262.0	206.37770897832817	1.086725574558297	178.78637770897834	236.93939393939394	1	0.9909439166441869	blue	low
561	6	11.0	1102.0	260.0	227.39473684210526	1.057472220614619	179.76900584795322	248.02702702702703	1	0.9863265881293649	blue	low
562	6	11.0	1116.0	249.0	232.74740484429066	1.0275698602794412	192.61245674740485	228.80555555555554	1	0.9909846348834518	blue	low
563	6	11.0	1121.0	321.0	199.08133971291866	1.0804635969292975	174.00478468899522	241.42857142857142	1	0.8909475485792081	blue	low
564	6	11.0	1135.0	274.0	255.8068783068783	1.0373722770223694	174.02645502645504	247.53333333333333	1	0.9919418363081194	blue	low
565	6	11.0	1144.0	227.0	201.19078947368422	1.0244738043974686	167.0921052631579	228.36111111111111	1	0.9982257606728945	blue	low
566	6	11.0	1153.0	221.0	210.16447368421052	1.0532626165220187	167.2434210526316	240.05128205128204	1	0.9975448626799563	blue	low
567	6	11.0	1154.0	247.0	211.91666666666666	1.09789792984052	174.70987654320987	246.81632653061226	1	0.9936206219541298	blue	low
568	6	11.0	1168.0	217.0	225.7681660899654	1.0566091544274918	175.1833910034602	244.28571428571428	1	0.9965170920826141	blue	low
569	6	11.0	1172.0	248.0	199.80555555555554	1.0837742196550135	172.8641975308642	241.41463414634146	1	0.9964869334253075	blue	low
570	6	11.0	1178.0	294.0	198.01111111111112	1.0701091819081623	176.75555555555556	229.20454545454547	1	0.97472773667493	blue	low
571	6	11.0	1189.0	230.0	201.80936454849498		166.58528428093646		1	0.9979490530516255	blue	low
572	6	11.0	1193.0	238.0	208.3235294117647	1.0533118555458025	174.76470588235293	234.41860465116278	1	0.9960564099652397	blue	low
573	6	11.0	1210.0	282.0	214.86149584487535	1.0527076811624079	176.57617728531855	235.62264150943398	1	0.9710979533511939	blue	low
574	6	11.0	1212.0	274.0	235.39335180055403	1.0872117581712173	173.67313019390582	245.10638297872342	1	0.9790293550237014	blue	low
575	6	11.0	1215.0	215.0	206.52430555555554	1.0568564148060804	172.72916666666666	242.35294117647058	1	0.9983124265018166	blue	low
576	6	11.0	1223.0	210.0	191.99444444444444	1.0672206163751639	135.5611111111111	244.41304347826087	1	0.999518545107815	blue	low
577	6	11.0	1232.0	263.0	213.8474025974026	1.10354680648032	181.87012987012986	233.38888888888889	1	0.987376731792177	blue	low
578	6	11.0	1242.0	249.0	205.58823529411765	1.0566209146941523	169.6687306501548	230.30232558139534	1	0.9948388118514767	blue	low
579	6	11.0	1260.0	289.0	203.3842105263158	1.0848760097485484	170.77105263157895	239.8679245283019	1	0.9735709571172615	blue	low
580	6	11.0	1266.0	240.0	213.93771626297578	1.0569096235572208	185.63667820069205	234.31428571428572	1	0.9946536174909412	blue	low
581	6	11.0	1280.0	278.0	236.18713450292398	1.0611148246461202	187.69005847953215	242.2941176470588	1	0.9759975213705545	blue	low
582	6	11.0	1286.0	298.0	212.08465608465607	1.0674553227084205	170.7037037037037	228.39622641509433	1	0.9439317392530515	blue	low
583	6	11.0	1317.0	235.0	213.55921052631578	1.0366127843986999	176.07894736842104	234.69230769230768	1	0.9955528258759908	blue	low
584	52	103.0	1.0	261.0	221.5776397515528	1.1200210911888246	167.49689440993788	227.88235294117646	1	0.9862555368093598	blue	low
585	52	103.0	6.0	234.0	221.1809210526316	1.1682835396485374	167.33881578947367	248.79310344827587	1	0.9946768929558983	blue	low
586	52	103.0	18.0	294.0	211.36363636363637	1.1604860692551475	170.22459893048128	244.62	1	0.9544425815451124	blue	low
587	52	103.0	45.0	279.0	216.99473684210525	1.1133621800952478	156.67894736842106	232.67307692307693	1	0.9734599920430318	blue	low
588	52	103.0	46.0	308.0	245.32105263157894	1.1088392077569964	175.40526315789472	236.04255319148936	1	0.942136457237022	blue	low
589	52	103.0	52.0	261.0	196.04117647058823	1.1589492520992144	163.11176470588236	239.40425531914894	1	0.995352505298144	blue	low
590	52	103.0	75.0	257.0	214.8266253869969	1.155113581425234	173.79566563467492	246.07142857142858	1	0.9897423246210176	blue	low
591	52	103.0	82.0	247.0	220.27554179566565	1.150145090032267	168.5015479876161	246.97674418604652	1	0.9919243174711838	blue	low
592	52	103.0	93.0	267.0	254.23684210526315	1.140308922899836	171.4561403508772	244.27083333333334	1	0.9929116752456517	blue	low
593	52	103.0	94.0	276.0	231.47058823529412	1.0152954605320925	175.21470588235294	219.0	1	0.9756516100334462	blue	low
594	52	103.0	107.0	241.0	223.60681114551085	1.0518790026986748	168.21362229102166	235.27027027027026	1	0.9930750152671665	blue	low
595	52	103.0	121.0	287.0	225.63888888888889	1.168189336063637	175.00833333333333	249.28571428571428	1	0.9599063035291099	blue	low
596	52	103.0	123.0	233.0	206.14532871972318	1.1383679653200927	177.85121107266437	246.58064516129033	1	0.9970427891658974	blue	low
597	52	103.0	130.0	193.0	218.2313725490196	1.1832527326929447	167.08627450980393	255.16	1	0.9983656054693731	blue	low
598	52	103.0	132.0	287.0	198.1216931216931	1.1240918227170105	162.26984126984127	236.45945945945945	1	0.9820589733656173	blue	low
599	52	103.0	136.0	240.0	194.2156862745098	1.1487754496610374	167.87254901960785	240.07692307692307	1	0.9983071316610281	blue	low
600	52	103.0	140.0	249.0	196.2409972299169	1.058672724618641	164.33518005540165	251.16666666666666	1	0.9971594027634689	blue	low
601	52	103.0	144.0	256.0	228.44155844155844	1.079181572404151	180.30194805194805	231.17073170731706	1	0.9881871107013318	blue	low
602	52	103.0	148.0	232.0	215.16666666666666	1.1634330382341946	172.859477124183	258.3421052631579	1	0.9957373919613722	blue	low
603	52	103.0	150.0	288.0	201.6818181818182	1.1391745860505709	160.38131313131314	245.05769230769232	1	0.9769003848763657	blue	low
604	52	103.0	151.0	197.0	218.6484375		173.25		1	0.9981863765410294	blue	low
605	52	103.0	157.0	278.0	201.9763157894737	1.1710036635849423	168.41052631578947	261.21153846153845	1	0.9853927030272761	blue	low
606	52	103.0	159.0	264.0	195.85	1.1765652321022533	171.6764705882353	254.35294117647058	1	0.9947678570488415	blue	low
607	52	103.0	174.0	237.0	208.675	1.1428552483445513	155.34444444444443	261.9387755102041	1	0.9961278157170722	blue	low
608	52	103.0	179.0	268.0	249.3388888888889	1.087661046260268	184.3138888888889	266.5	1	0.9901481816314255	blue	low
609	52	103.0	189.0	238.0	230.4672619047619	1.1316868552664712	166.08630952380952	259.04545454545456	1	0.9935336045605174	blue	low
610	52	103.0	193.0	319.0	210.37986270022884	1.1199771794634206	169.49199084668192	254.21311475409837	1	0.8533360787432487	blue	low
611	52	103.0	204.0	305.0	237.54444444444445	1.1069709002770733	191.74722222222223	246.72727272727272	1	0.9297364684557294	blue	low
612	52	103.0	206.0	310.0	204.35469107551486	1.1597707325810496	163.31807780320366	259.0	1	0.9218777571946927	blue	low
613	52	103.0	207.0	311.0	216.9725	1.1889069433160429	180.32	270.8	1	0.8870772331254128	blue	low
614	52	103.0	219.0	267.0	221.07716049382717	1.1388710972875558	189.95679012345678	258.35483870967744	1	0.9827585761195602	blue	low
615	52	103.0	252.0	288.0	204.7842105263158	1.13837087969906	172.04473684210527	252.1153846153846	1	0.9730937068501518	blue	low
616	52	103.0	262.0	214.0	229.04498269896195	1.1290729646799411	175.560553633218	261.53846153846155	1	0.9966897190328274	blue	low
617	52	103.0	264.0	291.0	249.92105263157896	1.130380578213774	184.19210526315788	265.462962962963	1	0.9777772491388003	blue	low
618	52	103.0	269.0	242.0	194.85493827160494	1.1088004993864478	172.4814814814815	251.97222222222223	1	0.9980721983003827	blue	low
619	52	103.0	272.0	264.0	213.6094182825485	1.0989192686904996	172.1939058171745	254.3695652173913	1	0.9869510766799777	blue	low
620	52	103.0	274.0	302.0	216.53947368421052	1.1035107228192205	183.35263157894738	250.5531914893617	1	0.9260528619676389	blue	low
621	52	103.0	276.0	263.0	226.39506172839506	1.0850151033431379	190.72222222222223	252.24242424242425	1	0.984713551333939	blue	low
622	52	103.0	281.0	292.0	206.13533834586465	1.1375396786791923	168.4360902255639	256.2608695652174	1	0.96545830095394	blue	low
623	52	103.0	299.0	278.0	219.85595567867037	1.1728597123409075	183.85318559556788	271.734693877551	1	0.9733869873757324	blue	low
624	52	103.0	306.0	284.0	219.97229916897507	1.0632376368214598	183.54847645429362	246.3125	1	0.9655744526779336	blue	low
625	52	103.0	309.0	243.0	214.0359477124183	1.1811209077038085	186.12418300653596	268.2325581395349	1	0.9940407290426112	blue	low
626	52	103.0	319.0	208.0	197.0625	1.0814962603739713	175.48046875	230.7741935483871	1	0.9992944161776246	blue	low
627	52	103.0	323.0	235.0	212.87306501547988	1.1642887739299481	173.3250773993808	269.09090909090907	1	0.9956661563400167	blue	low
628	52	103.0	329.0	265.0	223.6783625730994	1.0932786165062123	183.07602339181287	254.54761904761904	1	0.9836621758341205	blue	low
629	52	103.0	335.0	320.0	201.38333333333333	1.0524470191639606	169.18809523809523	231.73076923076923	1	0.8851135574526744	blue	low
630	52	103.0	342.0	270.0	215.9578947368421	1.1495177516533488	169.2	267.22727272727275	1	0.982232894677789	blue	low
631	52	103.0	355.0	217.0	211.15073529411765	1.1364460354671342	179.72426470588235	251.74074074074073	1	0.9977205242474582	blue	low
632	52	103.0	359.0	316.0	247.25661375661375	1.0670336268343816	189.37566137566137	239.18	1	0.9262217256271361	blue	low
633	52	103.0	361.0	239.0	209.08496732026143	1.1487270741916566	181.37908496732027	263.0	1	0.9957632869089019	blue	low
634	52	103.0	366.0	267.0	228.3830409356725	1.1830512215869324	187.31286549707602	277.38235294117646	1	0.9822997057878627	blue	low
635	52	103.0	367.0	271.0	215.88011695906434	1.1858134572151187	186.1315789473684	270.3863636363636	1	0.9815152623708359	blue	low
636	52	103.0	372.0	259.0	216.2157894736842	1.1399691796098788	165.17894736842106	269.0	1	0.9884909501343536	blue	low
637	52	103.0	373.0	307.0	202.0325814536341	1.1396983447811677	174.92731829573935	254.02272727272728	1	0.9392835425656466	blue	low
638	52	103.0	383.0	254.0	219.51633986928104	1.1118331911997525	189.83660130718954	252.27777777777777	1	0.989757588011355	blue	low
639	52	103.0	384.0	287.0	225.60526315789474	1.1884162667629876	180.57894736842104	275.63829787234044	1	0.9599028573906275	blue	low
640	52	103.0	406.0	312.0	231.37105263157895	1.234057514184569	198.0921052631579	286.7647058823529	1	0.8882582576636658	blue	low
641	52	103.0	411.0	261.0	199.9029411764706	1.1327442854536451	180.16470588235293	259.38775510204084	1	0.9939508552020945	blue	low
642	52	103.0	435.0	204.0	186.125	1.1203989342198537	179.26171875	249.1	1	0.9997801899744643	blue	low
643	52	103.0	436.0	261.0	210.04970760233917	1.1728323661678326	179.5233918128655	268.25581395348837	1	0.9897956727661333	blue	low
644	52	103.0	448.0	269.0	196.8864265927978	1.1548780787544437	169.70637119113573	256.3777777777778	1	0.9929483585033261	blue	low
645	52	103.0	451.0	287.0	210.94459833795014	1.099234904365637	180.41828254847644	246.55882352941177	1	0.9674825567418783	blue	low
646	52	103.0	459.0	193.0	204.14444444444445	1.1319145943760271	169.7074074074074	263.3333333333333	1	0.9992073854287692	blue	low
647	52	103.0	479.0	221.0	209.34191176470588		187.75		1	0.9976415653080712	blue	low
648	52	103.0	490.0	227.0	232.58041958041957		176.62237762237763		1	0.9953580315117463	blue	low
649	52	103.0	511.0	229.0	231.22569444444446	1.1241518240494	188.43055555555554	262.2758620689655	1	0.9950565662238383	blue	low
650	52	103.0	518.0	258.0	212.44117647058823	1.157779727702454	181.85882352941175	270.5238095238095	1	0.9901124784869247	blue	low
651	52	103.0	522.0	260.0	202.24074074074073	1.128517354772448	179.51543209876544	247.4390243902439	1	0.9933146348614266	blue	low
652	52	103.0	527.0	227.0	194.6934984520124	1.1179481729457816	159.41176470588235	248.29268292682926	1	0.9989152214679305	blue	low
653	52	103.0	530.0	324.0	249.69924812030075	1.1653684679974166	196.00250626566415	274.5625	1	0.909149854052816	blue	low
654	52	103.0	533.0	303.0	217.70263157894738	1.213775954761806	185.3921052631579	275.7878787878788	1	0.9213538563988835	blue	low
655	52	103.0	550.0	311.0	238.64073226544622	1.0272626622952004	170.75972540045765	245.92307692307693	1	0.9121988569072448	blue	low
656	52	103.0	566.0	303.0	211.75346260387812	1.1766994410954579	194.57617728531855	266.4146341463415	1	0.9295210125549018	blue	low
657	52	103.0	574.0	261.0	208.85380116959064	1.1421335865780309	171.5204678362573	250.55555555555554	1	0.9902825532991416	blue	low
658	52	103.0	575.0	275.0	262.3157894736842	1.038136291280289	177.61111111111111	228.10526315789474	1	0.9950195874541071	blue	low
659	52	103.0	599.0	258.0	221.45820433436532	1.130607709292425	186.92260061919504	259.07142857142856	1	0.9877450567319235	blue	low
660	52	103.0	601.0	307.0	203.635	1.1691417662474453	179.56	265.3392857142857	1	0.9348055139732351	blue	low
661	52	103.0	617.0	208.0	205.12549019607843	1.0837052464544283	182.71372549019608	241.58333333333334	1	0.9987366294674737	blue	low
662	52	103.0	620.0	210.0	189.5751633986928	1.1507149435978807	158.27124183006535	259.24242424242425	1	0.9996186935741708	blue	low
663	52	103.0	632.0	248.0	215.77089783281733	1.1780000652416036	177.1671826625387	264.97222222222223	1	0.9924731011596171	blue	low
664	52	103.0	643.0	292.0	201.58	1.1429502460874206	168.8975	257.6296296296296	1	0.9720653330051601	blue	low
665	52	103.0	649.0	193.0	216.57254901960783	1.1528481365260586	178.7686274509804	265.7741935483871	1	0.9984618344410097	blue	low
666	52	103.0	650.0	291.0	204.46944444444443	1.2122461433313807	185.38055555555556	269.1777777777778	1	0.9693723491604481	blue	low
667	52	103.0	678.0	277.0	236.18421052631578	1.2119073253575814	187.2953216374269	270.1224489795918	1	0.9769085812771752	blue	low
668	52	103.0	712.0	272.0	216.01939058171746	1.2313677397705889	184.1634349030471	289.40425531914894	1	0.9806671918419281	blue	low
669	52	104.0	2.0	234.0	235.32679738562092	1.0409670147674472	171.65032679738562	232.07692307692307	1	0.994509729337115	blue	low
670	52	104.0	4.0	268.0	203.8235294117647	1.158650135609429	163.41176470588235	246.0952380952381	1	0.9897137843498471	blue	low
671	52	104.0	6.0	182.0	206.22083333333333	1.105557220612667	159.22916666666666	227.38888888888889	1	0.9992960941816462	blue	low
672	52	104.0	18.0	191.0	194.67777777777778	1.0682340914899053	152.38888888888889	228.0	1	0.9996457773886318	blue	low
673	52	104.0	36.0	175.0	184.84	0.9481991563853189	157.43555555555557	192.44444444444446	1	0.9999157888196214	blue	low
674	52	104.0	53.0	241.0	205.27244582043343	1.1191575666345155	159.87616099071207	234.8139534883721	1	0.9962490497030642	blue	low
675	52	104.0	64.0	290.0	207.925	1.2074720311836535	172.83333333333334	251.1590909090909	1	0.9663000456839352	blue	low
676	52	104.0	70.0	268.0	207.90740740740742	1.1371023345744102	156.83333333333334	245.13725490196077	1	0.9874958974926862	blue	low
677	52	104.0	75.0	274.0	221.42222222222222	1.0946096981716136	164.28333333333333	233.6060606060606	1	0.9770609468998797	blue	low
678	52	104.0	79.0	292.0	224.1157894736842	1.1462957412790864	169.26842105263157	248.6451612903226	1	0.9501630492581828	blue	low
679	52	104.0	80.0	183.0	199.22321428571428	0.9964007455162089	169.14732142857142	206.4	1	0.9995702402403916	blue	low
680	52	104.0	81.0	315.0	225.84	1.117115230776215	165.3925	230.67391304347825	1	0.8626001013358031	blue	low
681	52	104.0	82.0	259.0	221.9735294117647	1.157496721714996	177.7941176470588	263.5853658536585	1	0.9871953694907396	blue	low
682	52	104.0	83.0	268.0	224.7748538011696	1.1625627080905185	170.89766081871346	246.51063829787233	1	0.98155000581318	blue	low
683	52	104.0	86.0	275.0	209.05833333333334	1.1386172775971366	169.2138888888889	246.14285714285714	1	0.9822501537178876	blue	low
684	52	104.0	90.0	248.0	215.6811145510836	1.1835935017897612	170.88544891640868	257.51612903225805	1	0.9924925825082254	blue	low
685	52	104.0	92.0	271.0	218.55847953216374	1.1223117811387529	179.48538011695908	249.04347826086956	1	0.9804820422561658	blue	low
686	52	104.0	113.0	320.0	235.46616541353384	1.1567319749476968	179.38095238095238	253.87179487179486	1	0.8562692153169023	blue	low
687	52	104.0	128.0	306.0	201.975	1.1669654045842328	172.5375	257.16279069767444	1	0.94245790883674	blue	low
688	52	104.0	131.0	257.0	224.7434210526316	1.1168770123150549	180.45394736842104	233.62222222222223	1	0.9878183348442752	blue	low
689	52	104.0	165.0	297.0	228.15263157894736	1.1585162812127132	176.12105263157895	254.80434782608697	1	0.9393066339017606	blue	low
690	52	104.0	176.0	285.0	235.72368421052633	1.0836662468911664	180.42368421052632	256.6981132075472	1	0.9679487419314391	blue	low
691	52	104.0	179.0	252.0	199.70987654320987	1.1396339607877235	170.7283950617284	245.0	1	0.995899647463453	blue	low
692	52	104.0	180.0	310.0	203.8	1.1591071659413108	173.2547619047619	265.80434782608694	1	0.9236096586247133	blue	low
693	52	104.0	192.0	300.0	225.02727272727273	1.0747751685978975	158.96136363636364	247.4313725490196	1	0.9292437171002472	blue	low
694	52	104.0	215.0	239.0	213.62975778546712	1.1162771057726038	188.6574394463668	251.95454545454547	1	0.9948913049257724	blue	low
695	52	104.0	217.0	284.0	213.8684210526316	1.1194947237016681	175.03947368421052	257.5348837209302	1	0.9691703225604471	blue	low
696	52	104.0	220.0	316.0	229.39097744360902	1.1170396262748876	180.17293233082708	249.41176470588235	1	0.8621759975692505	blue	low
697	52	104.0	222.0	274.0	234.38011695906434	1.1021204075706883	190.96198830409358	259.0263157894737	1	0.9785669913543467	blue	low
698	52	104.0	237.0	296.0	209.8546365914787	1.1656187431943517	168.69172932330827	259.25	1	0.952144233156384	blue	low
699	52	104.0	240.0	296.0	218.07045454545454	1.2050519042977101	163.88863636363635	284.125	1	0.9426689701596522	blue	low
700	52	104.0	242.0	304.0	232.6171875	1.1162783494510788	176.93489583333334	245.725	1	0.9232429607645309	blue	low
701	52	104.0	246.0	272.0	223.5	1.149854146956796	182.16666666666666	257.0	1	0.978508902435454	blue	low
702	52	104.0	251.0	300.0	205.4475	1.177529473800192	177.6725	270.31481481481484	1	0.950434388446207	blue	low
703	52	104.0	260.0	248.0	224.75541795665634	1.1503005136050706	176.80185758513932	258.0	1	0.9911413378958435	blue	low
704	52	104.0	271.0	287.0	231.75555555555556	1.1334017554550604	182.26388888888889	252.77777777777777	1	0.962191649044543	blue	low
705	52	104.0	284.0	289.0	222.98333333333332	1.1810784113959025	189.42777777777778	271.54761904761904	1	0.9563350969909709	blue	low
706	52	104.0	300.0	301.0	224.77619047619046	1.1813749682871912	171.2595238095238	276.96875	1	0.9259639328025445	blue	low
707	52	104.0	305.0	291.0	214.25526315789475	1.133552004343111	177.94473684210527	258.7692307692308	1	0.9573123446225138	blue	low
708	52	104.0	307.0	286.0	209.66315789473686	1.143609147621838	176.85	262.3958333333333	1	0.9702230332583771	blue	low
709	52	104.0	329.0	288.0	213.78947368421052	1.1702912254160363	180.76731301939057	257.8541666666667	1	0.9631653160790425	blue	low
710	52	104.0	342.0	271.0	241.82271468144043	1.141708418383126	188.78947368421052	279.6666666666667	1	0.9845342953510227	blue	low
711	52	104.0	356.0	272.0	196.19138755980862	1.0533999229775866	147.45933014354068	236.89743589743588	1	0.9922887454309564	blue	low
712	52	104.0	359.0	309.0	231.12142857142857	1.1554782993046937	179.05	272.96666666666664	1	0.9015996598946335	blue	low
713	52	104.0	403.0	241.0	217.03703703703704	1.0763839800868782	179.89197530864197	259.3333333333333	1	0.993907067153382	blue	low
714	52	104.0	405.0	301.0	225.84473684210528	1.1856272211995846	178.49473684210525	259.18	1	0.926319150926065	blue	low
715	52	104.0	415.0	278.0	237.5427807486631	1.1422932887522177	177.31283422459893	266.0851063829787	1	0.9768567367793963	blue	low
716	52	104.0	430.0	305.0	211.3233082706767	1.1713962140376841	179.99498746867167	267.7037037037037	1	0.9232905651598904	blue	low
717	52	104.0	433.0	284.0	202.7485380116959	1.096358810478057	182.37134502923976	238.83333333333334	1	0.9798401293366815	blue	low
718	52	104.0	439.0	261.0	228.03801169590642	1.097509572759837	178.0438596491228	252.74285714285713	1	0.9858347668213397	blue	low
719	52	104.0	445.0	219.0	200.34375	1.1490115027478547	176.875	261.3939393939394	1	0.9987186626492568	blue	low
720	52	104.0	453.0	221.0	202.2058823529412	1.1156915433498367	184.6985294117647	249.05714285714285	1	0.9984445836167275	blue	low
721	52	104.0	454.0	316.0	216.31578947368422	1.1653382304553883	183.3984962406015	262.84313725490193	1	0.8587867917740827	blue	low
722	52	104.0	455.0	246.0	207.46778711484595	1.177440551973387	166.66946778711485	277.0	1	0.9949353722515087	blue	low
723	52	104.0	463.0	250.0	210.91812865497076	1.170678330612328	177.46491228070175	276.2857142857143	1	0.9931373896472617	blue	low
724	52	104.0	493.0	292.0	218.6454293628809	1.166052889229248	189.22160664819944	267.45714285714286	1	0.9517912835042628	blue	low
725	52	104.0	498.0	235.0	208.1875	1.1182734449255465	183.98958333333334	247.91176470588235	1	0.9964737019958092	blue	low
726	52	104.0	506.0	314.0	216.2925	1.069367319764124	159.7025	215.88571428571427	1	0.8712789912442428	blue	low
727	52	104.0	511.0	256.0	237.87925696594428	1.1295168403253817	182.54798761609908	255.62857142857143	1	0.9896438698110409	blue	low
728	52	104.0	513.0	318.0	213.06766917293234	1.1290738424961018	177.6265664160401	246.24074074074073	1	0.8522337479549565	blue	low
729	52	104.0	527.0	311.0	202.22160664819944	1.1199098288684621	188.1606648199446	241.89655172413794	1	0.9248665835723985	blue	low
730	52	104.0	528.0	219.0	196.52595155709344	1.1260784288833596	170.57785467128028	247.775	1	0.9990422867088098	blue	low
731	52	104.0	546.0	287.0	227.09941520467837	1.1847521522180184	190.66666666666666	262.425	1	0.9601552084129223	blue	low
732	52	104.0	570.0	313.0	196.3452380952381	1.1602962901010798	168.19285714285715	253.68253968253967	1	0.9381961387915032	blue	low
733	52	104.0	574.0	279.0	200.29639889196676	1.1574961219870494	172.8365650969529	252.30434782608697	1	0.9860833444135803	blue	low
734	54	107.0	1.0	275.0	249.3167701863354	1.043670948616601	188.38198757763976	228.61363636363637	1	0.9873950218555034	blue	low
735	54	107.0	2.0	272.0	244.0625	1.0670600518713103	186.103125	231.62857142857143	1	0.9853392153648195	blue	low
736	54	107.0	3.0	280.0	234.5077399380805	1.0594397458776355	185.41486068111456	224.78947368421052	1	0.9729921337227585	blue	low
737	54	107.0	5.0	292.0	205.8527777777778	1.061900512258445	171.06666666666666	222.21621621621622	1	0.9658613506094392	blue	low
738	54	107.0	13.0	262.0	205.0672514619883	1.0510975609756097	166.3216374269006	226.390243902439	1	0.9915129567811354	blue	low
739	54	107.0	19.0	283.0	253.6094182825485	1.068524644960826	177.78670360110803	239.37254901960785	1	0.987058130221801	blue	low
740	54	107.0	22.0	293.0	220.68421052631578	1.0937350341456324	169.0921052631579	235.70909090909092	1	0.9485685036525063	blue	low
741	54	107.0	39.0	230.0	208.53508771929825	1.0432943367400336	152.08187134502924	233.68627450980392	1	0.9969737322638836	blue	low
742	54	107.0	57.0	262.0	223.79084967320262	1.0727778163637791	182.51307189542484	226.35135135135135	1	0.9854191595545572	blue	low
743	54	107.0	79.0	258.0	233.09876543209876	1.1141531024747076	176.4537037037037	242.27906976744185	1	0.9878178878525	blue	low
744	54	107.0	81.0	320.0	201.79197994987467	1.069785588275207	172.94736842105263	228.5	1	0.8831195323226778	blue	low
745	54	107.0	89.0	223.0	235.4248366013072	1.0754635515363766	168.26470588235293	245.0	1	0.995940968961967	blue	low
746	54	107.0	93.0	275.0	240.0204678362573	1.1119541924806926	170.21637426900585	230.875	1	0.9808874813959545	blue	low
747	54	107.0	100.0	314.0	208.00526315789475	1.063204781316579	179.65263157894736	228.89795918367346	1	0.8917837202380858	blue	low
748	54	107.0	101.0	235.0	214.00694444444446	1.042588855144041	174.99305555555554	222.46428571428572	1	0.9954800078683653	blue	low
749	54	107.0	121.0	231.0	213.89712918660288	1.1189149722326703	126.1842105263158	251.6	1	0.9960541360829409	blue	low
750	54	107.0	129.0	247.0	222.7017543859649	1.1286045188537601	163.5672514619883	249.24489795918367	1	0.9916159304126981	blue	low
751	54	107.0	136.0	255.0	214.63181818181818	1.0395370723072441	132.47272727272727	235.5	1	0.990554706352198	blue	low
752	54	107.0	138.0	226.0	216.53333333333333	1.0458749883210314	168.22666666666666	232.0	1	0.9963119512406335	blue	low
753	54	107.0	139.0	290.0	210.87894736842105	1.070031900933343	166.7921052631579	230.9056603773585	1	0.9627319243499968	blue	low
754	54	107.0	142.0	216.0	190.6066176470588	1.0769836585038814	168.5514705882353	225.85294117647058	1	0.9994859670429551	blue	low
755	54	107.0	159.0	220.0	217.64705882352942	1.0435132884873766	159.88235294117646	230.28205128205127	1	0.9968077175811864	blue	low
756	54	107.0	167.0	317.0	241.4586956521739	1.1211763262208327	161.97826086956522	256.8529411764706	1	0.8977283387846882	blue	low
757	54	107.0	182.0	252.0	195.16161616161617	1.0453696583543886	140.35353535353536	228.75	1	0.9970384587180301	blue	low
758	54	107.0	185.0	311.0	220.18045112781954	1.0764743478781906	173.468671679198	236.49056603773585	1	0.8841288839577084	blue	low
759	54	107.0	191.0	257.0	203.1549707602339	1.068706364140507	165.35380116959064	232.30434782608697	1	0.9937813676662213	blue	low
760	54	107.0	192.0	223.0	215.12222222222223	1.0875688875833556	178.24444444444444	231.61764705882354	1	0.9967900850542842	blue	low
761	54	107.0	201.0	283.0	192.88684210526316	1.0563210795533706	162.18947368421053	227.78	1	0.9897150642976409	blue	low
762	54	107.0	208.0	315.0	198.525	1.081768887303482	168.985	229.3913043478261	1	0.9225649642721802	blue	low
763	54	107.0	231.0	215.0	221.92592592592592	1.0489850853717702	175.6851851851852	230.33333333333334	1	0.9968995877531172	blue	low
764	54	107.0	252.0	231.0	212.74183006535947	1.0256895353617672	166.98039215686273	225.89743589743588	1	0.9962246348438227	blue	low
765	54	107.0	256.0	222.0	200.7010582010582	1.0100546363824336	133.25396825396825	228.73809523809524	1	0.9985502421267111	blue	low
766	54	107.0	303.0	273.0	218.03703703703704	1.036910824070049	162.0	230.83928571428572	1	0.9789981905834544	blue	low
767	54	107.0	306.0	248.0	209.49382716049382	1.0508374552619937	168.2283950617284	228.84444444444443	1	0.9940031528915549	blue	low
768	54	107.0	332.0	269.0	209.96198830409358	1.0749608954160863	175.2748538011696	236.57777777777778	1	0.9858227545633579	blue	low
769	54	107.0	335.0	226.0	213.12418300653596	1.0166598699534404	165.7516339869281	227.52631578947367	1	0.9967347216486169	blue	low
770	54	107.0	336.0	272.0	232.80116959064327	1.0500645114394227	179.48245614035088	235.28205128205127	1	0.9795649945857786	blue	low
771	54	107.0	344.0	227.0	232.95013850415512	1.0022512844808273	156.60664819944597	249.52941176470588	1	0.9953700984732838	blue	low
772	54	107.0	348.0	260.0	237.82777777777778	1.0663187908124918	166.7	243.14583333333334	1	0.9881179916688531	blue	low
773	54	107.0	355.0	246.0	219.4783950617284	1.0808491737671122	173.37654320987653	243.37209302325581	1	0.9923215179213564	blue	low
774	54	107.0	364.0	286.0	212.67222222222222	1.0657290294024364	177.55277777777778	235.53061224489795	1	0.9673155764760621	blue	low
775	54	107.0	387.0	233.0	220.05080213903744	1.072458852495013	145.94385026737967	247.31372549019608	1	0.9949602398847559	blue	low
776	54	107.0	416.0	268.0	212.10625	1.0804921386415156	188.015625	239.2608695652174	1	0.9853341292119834	blue	low
777	54	107.0	421.0	317.0	236.55844155844156	1.0678912402477967	162.7077922077922	251.45454545454547	1	0.8778429894671032	blue	low
778	54	107.0	422.0	267.0	236.54489164086687	1.0844342516724064	186.3188854489164	241.375	1	0.9842760930548781	blue	low
779	54	107.0	430.0	196.0	211.59375	1.1047099902032205	172.984375	245.27272727272728	1	0.9986760788241571	blue	low
780	54	107.0	437.0	223.0	202.65944272445822	1.0720809856307119	157.43962848297213	241.74285714285713	1	0.9982889941703067	blue	low
781	54	107.0	449.0	248.0	191.55526315789473	1.0649068472102179	151.3921052631579	243.71153846153845	1	0.9981327419115136	blue	low
782	54	107.0	456.0	254.0	211.73099415204678	1.056084838678653	172.14619883040936	242.4318181818182	1	0.9917514826540854	blue	low
783	54	107.0	470.0	281.0	217.59722222222223	1.0898660410324257	178.49166666666667	245.53191489361703	1	0.9707552446557116	blue	low
784	54	107.0	490.0	230.0	224.82679738562092	1.0692582386224665	177.34967320261438	249.14285714285714	1	0.9950285075150482	blue	low
785	54	107.0	506.0	263.0	208.6345029239766	1.0792162324756387	178.26315789473685	246.68085106382978	1	0.9895470725653015	blue	low
786	54	107.0	507.0	275.0	242.29639889196676	1.0613282718856878	179.43213296398892	248.0	1	0.982409015526398	blue	low
787	54	107.0	515.0	226.0	209.61458333333334	1.0175767130327233	180.88888888888889	233.8918918918919	1	0.9972013627725277	blue	low
788	54	107.0	522.0	190.0	198.6691176470588	0.996933290758628	166.0625	237.125	1	0.9995125821000698	blue	low
789	54	107.0	533.0	282.0	224.21052631578948	1.0776607698136873	180.45429362880887	245.6326530612245	1	0.9675208634185476	blue	low
790	54	107.0	534.0	287.0	237.52631578947367	1.1052532439796354	183.10249307479225	250.0612244897959	1	0.9669445230260265	blue	low
791	54	107.0	537.0	263.0	232.0701754385965	1.062673305278267	184.82748538011697	252.52083333333334	1	0.9852359246929823	blue	low
792	54	107.0	540.0	276.0	231.84473684210528	1.0341846090325086	173.57368421052632	245.77777777777777	1	0.9757821221014328	blue	low
793	54	107.0	544.0	300.0	216.0125	1.0857830115566647	177.6075	253.57142857142858	1	0.9331442956720457	blue	low
794	54	107.0	549.0	271.0	223.10249307479225	1.0893521013798266	175.44321329639888	251.1951219512195	1	0.9794012762624676	blue	low
795	54	107.0	556.0	261.0	205.12865497076024	1.0876243833537127	172.69005847953215	242.20833333333334	1	0.9918350406636086	blue	low
796	54	107.0	580.0	272.0	206.9388888888889	1.045836558490186	177.25555555555556	243.3469387755102	1	0.9857490920943601	blue	low
797	54	107.0	586.0	253.0	249.20261437908496	1.0536245140635718	192.0686274509804	242.5	1	0.9938961765202228	blue	low
798	54	107.0	587.0	288.0	214.73333333333332	1.074737170812949	163.21428571428572	252.40384615384616	1	0.9623472340033257	blue	low
799	54	107.0	624.0	292.0	228.89473684210526	1.0701850128829087	178.03684210526316	245.125	1	0.9514626331126058	blue	low
800	54	107.0	642.0	257.0	198.47368421052633	1.0739490511952474	171.6169590643275	243.16666666666666	1	0.9953556846801696	blue	low
801	54	107.0	644.0	229.0	200.96539792387543	1.0811908608354488	181.16955017301038	244.0	1	0.9981280264503434	blue	low
802	54	107.0	646.0	248.0	202.54798761609908	1.0517895235837877	179.95046439628484	244.0625	1	0.9958189268310097	blue	low
803	54	107.0	654.0	242.0	222.86601307189542	1.0293418808011776	179.6143790849673	232.5952380952381	1	0.9929080213562321	blue	low
804	54	107.0	655.0	288.0	216.6015037593985	1.0746792995156225	171.61654135338347	252.375	1	0.9609118094407431	blue	low
805	54	107.0	660.0	275.0	207.20634920634922	1.0790695209834675	170.39153439153438	249.71428571428572	1	0.9835414510103472	blue	low
806	54	107.0	679.0	305.0	218.67418546365914	1.1082579811132105	176.18295739348372	250.71698113207546	1	0.9128833858200283	blue	low
807	54	107.0	691.0	245.0	251.05555555555554	1.0657648450786077	184.9093567251462	272.3157894736842	1	0.9956249999745734	blue	low
808	54	107.0	703.0	305.0	221.32368421052632	1.0545600045152552	189.1657894736842	246.775	1	0.9114087632107595	blue	low
809	54	107.0	713.0	288.0	234.44722222222222	1.0403081450166385	189.0888888888889	244.6216216216216	1	0.9626435167860212	blue	low
810	54	107.0	745.0	311.0	228.77045454545456	1.0308923370035754	173.8068181818182	252.41860465116278	1	0.8884323222771643	blue	low
811	54	107.0	756.0	280.0	227.86426592797784	1.0724942592937379	181.7950138504155	248.29166666666666	1	0.9703536371419713	blue	low
812	54	107.0	761.0	317.0	245.82010582010582	1.0714409548080948	198.88359788359787	251.15384615384616	1	0.9167045224918083	blue	low
813	54	107.0	762.0	217.0	208.16959064327486	1.035298899836522	156.1345029239766	253.15384615384616	1	0.9980357530920201	blue	low
814	54	107.0	775.0	253.0	248.84126984126985	1.0603716210693053	171.22222222222223	268.6341463414634	1	0.9937828347529205	blue	low
815	54	107.0	783.0	257.0	205.01176470588234	1.0705612218496665	176.89117647058825	247.3404255319149	1	0.9931184620037206	blue	low
816	54	107.0	794.0	281.0	212.04473684210527	1.0993639373781368	176.56052631578947	257.39285714285717	1	0.974353288384889	blue	low
817	54	107.0	835.0	233.0	208.66481994459835	1.0593627877608833	158.26592797783934	256.8222222222222	1	0.9966298704409154	blue	low
818	54	107.0	868.0	312.0	201.85526315789474	1.0360717655211977	189.7342105263158	238.29268292682926	1	0.9221992797394412	blue	low
819	54	107.0	869.0	290.0	219.27105263157895	1.0895318993858942	174.85526315789474	246.06382978723406	1	0.9555766935342997	blue	low
820	54	107.0	873.0	262.0	227.4318181818182	1.05531216566631	165.739898989899	262.15	1	0.985281942460045	blue	low
821	54	107.0	880.0	311.0	234.89826839826839	1.0888068407560463	169.44588744588745	269.0769230769231	1	0.901379212101444	blue	low
822	54	107.0	908.0	239.0	210.14327485380116	1.0609881833241304	169.54093567251462	254.16	1	0.9955551049384646	blue	low
823	54	107.0	939.0	261.0	203.2409972299169	1.0443936638271127	173.37950138504155	248.46808510638297	1	0.9926181245485409	blue	low
824	54	107.0	943.0	257.0	203.96052631578948	1.0447982037503287	163.54736842105262	250.3846153846154	1	0.9934954329029666	blue	low
825	54	107.0	945.0	257.0	225.76470588235293	1.0696968767181452	178.1484593837535	261.3829787234043	1	0.9877627724371606	blue	low
826	54	107.0	972.0	249.0	222.4470588235294	1.0469504978216326	177.29705882352943	251.7027027027027	1	0.9910407866211056	blue	low
827	54	107.0	978.0	245.0	209.47883597883597	1.0498264874755505	159.64550264550263	255.98	1	0.994640704863652	blue	low
828	54	107.0	992.0	260.0	226.23529411764707	1.098559050769096	189.78947368421052	255.52777777777777	1	0.9863291698994288	blue	low
829	54	107.0	995.0	304.0	237.5725	1.0806214393183777	183.9675	257.75	1	0.9327598003755915	blue	low
830	54	107.0	1002.0	306.0	202.2842105263158	1.1096199874028974	183.0078947368421	247.74	1	0.9416260072795055	blue	low
831	54	107.0	1017.0	310.0	194.13478260869564	1.1127053483219298	158.1	255.37704918032787	1	0.9540581537861539	blue	low
832	54	107.0	1054.0	267.0	215.20882352941177	1.0576861500844152	186.6970588235294	248.875	1	0.9845799689829992	blue	low
833	54	107.0	1063.0	252.0	236.5462962962963	1.09743132154994	188.5216049382716	262.75	1	0.9906485042796701	blue	low
834	54	107.0	1066.0	298.0	240.06190476190477	1.0931032796739597	178.17142857142858	269.52542372881356	1	0.9522404184686694	blue	low
835	54	107.0	1087.0	231.0	199.52058823529413	1.0663200016249923	162.60882352941175	252.3846153846154	1	0.9981837789289482	blue	low
836	54	107.0	1098.0	276.0	224.80409356725147	1.074778230712155	187.11111111111111	245.73076923076923	1	0.974626849142459	blue	low
837	54	107.0	1108.0	277.0	209.7146814404432	1.0500094175368317	179.34903047091413	244.45454545454547	1	0.9801291665853924	blue	low
838	54	107.0	1129.0	234.0	214.8452012383901	1.052178338063082	167.88544891640868	241.94285714285715	1	0.9954981272070359	blue	low
839	54	107.0	1132.0	220.0	194.9248366013072	1.0432642019406522	165.218954248366	237.82926829268294	1	0.9991323676663733	blue	low
840	54	107.0	1177.0	309.0	217.33	1.0470776403237305	182.845	245.7017543859649	1	0.8966510923767653	blue	low
841	54	107.0	1188.0	302.0	212.8295739348371	1.0955054938148394	179.54135338345864	255.89795918367346	1	0.9310300976481394	blue	low
842	54	107.0	1198.0	289.0	236.54736842105262	1.0683013759660036	183.25526315789475	254.46938775510205	1	0.9631079569778837	blue	low
843	54	107.0	1210.0	271.0	225.01754385964912	1.0733801982317333	187.93859649122808	251.65116279069767	1	0.9792300202123865	blue	low
844	54	107.0	1215.0	316.0	231.315	1.0764862050197335	192.1125	258.5882352941176	1	0.8666881380460971	blue	low
845	54	107.0	1219.0	256.0	210.90027700831024	1.072469326679322	170.30193905817174	254.74358974358975	1	0.9913597395446342	blue	low
846	54	107.0	1227.0	295.0	205.3736842105263	1.0907983981878202	179.63947368421051	248.50980392156862	1	0.9613191038853243	blue	low
847	54	107.0	1230.0	252.0	217.24444444444444	1.0708049226675536	169.0388888888889	255.0	1	0.9909395388029909	blue	low
848	54	107.0	1257.0	307.0	221.5975	1.0553095526435559	177.5575	241.74545454545455	1	0.9029150823775592	blue	low
849	54	107.0	1259.0	292.0	200.13032581453635	1.0831203371096987	169.39097744360902	246.76785714285714	1	0.9741599126323038	blue	low
850	54	107.0	1260.0	260.0	214.44321329639888	1.0757410094825357	173.28254847645428	255.25	1	0.9885976473203503	blue	low
851	54	107.0	1264.0	225.0	215.2037037037037	1.0279550305472946	195.82962962962964	240.45945945945945	1	0.9965785541926611	blue	low
852	54	107.0	1267.0	269.0	207.28362573099415	1.049480995863576	179.78362573099415	238.0	1	0.9872980885256744	blue	low
853	54	107.0	1269.0	213.0	206.36140350877193	1.0365893744426042	170.70526315789473	235.15	1	0.998425141149648	blue	low
854	54	107.0	1273.0	254.0	218.996875	1.0684195294748058	187.084375	249.2051282051282	1	0.989859345211643	blue	low
855	54	107.0	1282.0	288.0	206.69	1.0566112575537505	170.365	247.58	1	0.9707836619675134	blue	low
856	54	107.0	1293.0	312.0	210.6578947368421	1.0517356459559548	191.91842105263157	243.69811320754718	1	0.894392926917118	blue	low
857	54	107.0	1302.0	291.0	193.41842105263157	1.055688984696361	177.1578947368421	241.86274509803923	1	0.9839822746471786	blue	low
858	54	107.0	1331.0	261.0	214.52941176470588	1.0768483805543605	175.34453781512605	254.30188679245282	1	0.9881086032163029	blue	low
859	54	107.0	1341.0	237.0	210.9975	1.0997649648152046	151.2375	275.6136363636364	1	0.9956989345152212	blue	low
860	54	107.0	1382.0	206.0	228.47058823529412	1.0950954917652345	170.8477508650519	258.7741935483871	1	0.9972795903101757	blue	low
861	54	107.0	1396.0	294.0	207.55263157894737	1.0806681400573528	174.95263157894738	240.8679245283019	1	0.9598077023593724	blue	low
862	54	107.0	1398.0	300.0	214.57142857142858	1.0965045592705167	179.87468671679198	257.67857142857144	1	0.9348499521516038	blue	low
863	54	107.0	1399.0	261.0	206.36288088642658	1.0544100375961678	168.85041551246536	244.31578947368422	1	0.9913185965956582	blue	low
864	54	107.0	1404.0	255.0	253.3450292397661	1.0384357259694024	188.53216374269005	260.6875	1	0.9948666434494452	blue	low
865	54	107.0	1405.0	238.0	225.04166666666666	1.0820168794633196	193.4375	250.0	1	0.993621779895451	blue	low
866	54	107.0	1419.0	229.0	206.96842105263158	1.042171975756234	184.61052631578949	238.43478260869566	1	0.9973013565554739	blue	low
867	54	107.0	1425.0	235.0	211.0392156862745	1.0437914879226686	179.23202614379085	241.7560975609756	1	0.9959772354970354	blue	low
868	54	107.0	1447.0	306.0	237.6147186147186	1.0776975805923505	160.53246753246754	257.7358490566038	1	0.926804375132184	blue	low
869	54	107.0	1448.0	241.0	218.80718954248366	1.045266315460435	185.28758169934642	243.80434782608697	1	0.9936294937213269	blue	low
870	54	107.0	1497.0	205.0	219.49609375	1.065228279714891	186.21875	245.76	1	0.9977463331373139	blue	low
871	54	107.0	1504.0	256.0	204.50833333333333	1.1056989830812431	169.11111111111111	257.734693877551	1	0.9935671107812708	blue	low
872	54	107.0	1508.0	226.0	218.81944444444446	1.0548074439882573	183.96875	245.26470588235293	1	0.9960596267836697	blue	low
873	54	107.0	1518.0	269.0	232.26608187134502	1.0756038158878094	186.33333333333334	251.7674418604651	1	0.9816134734743652	blue	low
874	54	107.0	1524.0	313.0	225.32581453634086	1.0832891749490563	184.88972431077696	251.7037037037037	1	0.8738200326607655	blue	low
875	54	107.0	1542.0	226.0	202.52469135802468	1.0640544423040004	162.64197530864197	245.11627906976744	1	0.998125897845528	blue	low
876	54	107.0	1546.0	238.0	221.25328947368422	1.0284983755559436	183.80263157894737	240.94444444444446	1	0.9939381872614048	blue	low
877	54	107.0	1554.0	194.0	216.82222222222222	1.0425765164486744	171.98888888888888	247.8709677419355	1	0.9984117918022998	blue	low
878	54	107.0	1626.0	271.0	202.66666666666666	1.08720728090028	170.54497354497354	254.45098039215685	1	0.9889654459944299	blue	low
879	54	107.0	1642.0	307.0	215.09545454545454	1.0456403540335808	166.8409090909091	247.89655172413794	1	0.9087155046741254	blue	low
880	54	107.0	1645.0	307.0	212.5125	1.0773813506620276	178.7	248.84375	1	0.9131724165723115	blue	low
881	54	107.0	1665.0	175.0	184.31372549019608	1.0414343034181521	159.83137254901962	240.66666666666666	1	0.9999208823779057	blue	low
882	54	107.0	1668.0	291.0	205.35978835978835	1.0790995025601378	180.38888888888889	249.53061224489795	1	0.9681383547472749	blue	low
883	54	107.0	1673.0	255.0	244.55108359133126	1.035739848923913	181.46439628482972	236.57777777777778	1	0.9919513082107938	blue	low
884	54	107.0	1681.0	260.0	203.25617283950618	1.051292653123004	185.75925925925927	241.59459459459458	1	0.9929158085767382	blue	low
885	54	107.0	1686.0	204.0	189.41796875	1.0400364675405533	175.48828125	227.78571428571428	1	0.9996895542483132	blue	low
886	54	107.0	1692.0	180.0	212.41964285714286	1.053728510928026	186.49107142857142	242.44827586206895	1	0.9990307122260635	blue	low
887	54	107.0	1696.0	209.0	215.84191176470588	1.052229194864854	178.86764705882354	242.93939393939394	1	0.9977861477286701	blue	low
888	54	107.0	1707.0	323.0	242.88972431077696	1.0493514238854929	188.84711779448622	243.52941176470588	1	0.87512950563909	blue	low
889	54	107.0	1711.0	276.0	255.55072463768116	1.0642031078198895	188.61739130434782	248.71052631578948	1	0.9912042666925776	blue	low
890	54	107.0	1721.0	267.0	196.6315789473684	1.0576860998127704	180.19005847953215	242.7037037037037	1	0.993671973755835	blue	low
891	54	107.0	1724.0	214.0	208.26470588235293	1.0537151655119321	165.81372549019608	247.96666666666667	1	0.9981946507413334	blue	low
892	54	107.0	1728.0	265.0	226.18529411764706	1.0266770550282676	194.6764705882353	255.35714285714286	1	0.9835165520047431	blue	low
893	54	107.0	1743.0	272.0	211.88947368421051	1.0712999536720915	168.02894736842106	248.03773584905662	1	0.9827603458206243	blue	low
894	54	107.0	1745.0	244.0	239.34722222222223	1.1814872821137503	291.0763888888889	400.55555555555554	1	0.9932029958018288	blue	low
895	54	107.0	1748.0	309.0	218.57	1.0806980582229686	177.6475	245.19230769230768	1	0.895382149416715	blue	low
896	54	107.0	1752.0	321.0	199.25	1.1352530307323894	185.4825	256.66037735849056	1	0.8900729606029428	blue	low
897	54	107.0	1769.0	265.0	209.207756232687	1.0425433640394766	171.09972299168976	241.48717948717947	1	0.9883681979642258	blue	low
898	54	107.0	1784.0	294.0	218.0185185185185	1.0912327668731234	183.8783068783069	253.65454545454546	1	0.947671793298281	blue	low
899	54	107.0	1814.0	220.0	235.45488721804512	1.0643039220975399	191.34962406015038	243.74285714285713	1	0.9962421983450676	blue	low
900	54	107.0	1829.0	324.0	240.7095238095238	1.0507126627592478	183.73095238095237	248.03508771929825	1	0.856981600085974	blue	low
901	54	107.0	1847.0	292.0	206.52116402116403	1.0786341080745796	175.7804232804233	242.3125	1	0.9649109304321658	blue	low
902	54	107.0	1863.0	262.0	201.87345679012347	1.0478933652539308	183.8858024691358	236.47619047619048	1	0.9928776966104952	blue	low
903	54	107.0	1924.0	299.0	208.10983981693363	1.1010273676193114	165.73684210526315	261.75	1	0.9478322501668857	blue	low
904	54	107.0	1939.0	278.0	236.5342105263158	1.0275222242546185	176.28684210526316	246.38	1	0.9762107440512179	blue	low
905	54	107.0	1973.0	276.0	231.91520467836258	1.0845648515995852	189.31578947368422	251.26829268292684	1	0.9758075069660397	blue	low
906	54	107.0	1978.0	252.0	230.24148606811144	1.0485964116520512	184.42724458204336	246.59259259259258	1	0.989805960985408	blue	low
907	54	107.0	1998.0	306.0	218.75358851674642	1.0680480229219462	164.36124401913875	237.3695652173913	1	0.9087205696539842	blue	low
908	54	107.0	2001.0	254.0	202.72530864197532	1.0817084402986539	175.62962962962962	238.95454545454547	1	0.9946335292367571	blue	low
909	54	108.0	1.0	237.0	217.21785714285716	1.0841896913879463	175.97142857142856	222.55555555555554	1	0.9946502600220273	blue	low
910	54	108.0	30.0	269.0	242.36764705882354	1.0494585679970811	174.00294117647059	228.95454545454547	1	0.9859023694794816	blue	low
911	54	108.0	32.0	313.0	231.5689223057644	1.0811631221426323	174.52130325814537	236.9655172413793	1	0.8836909003668456	blue	low
912	54	108.0	42.0	260.0	236.64327485380116	1.0561754949841309	171.3654970760234	235.68085106382978	1	0.9877703558499212	blue	low
913	54	108.0	52.0	267.0	211.06944444444446	1.0642228068662123	160.3972222222222	227.42	1	0.9864258082614158	blue	low
914	54	108.0	56.0	316.0	203.93424036281178	1.0476110303872639	159.3356009070295	231.03636363636363	1	0.89601425521143	blue	low
915	54	108.0	70.0	298.0	227.8972222222222	1.0701238248527638	177.06944444444446	226.775	1	0.9364412130758654	blue	low
916	54	108.0	74.0	269.0	204.88055555555556	1.0556344123247359	160.10555555555555	223.73584905660377	1	0.9886563398041844	blue	low
917	54	108.0	78.0	242.0	194.30959752321982	1.038382920735862	157.95975232198143	217.71428571428572	1	0.9981550253487829	blue	low
918	54	108.0	80.0	280.0	214.46052631578948	1.0715764015541986	163.67105263157896	235.02	1	0.973779264338574	blue	low
919	54	108.0	87.0	257.0	203.1172839506173	1.0753150803998262	169.36111111111111	227.0	1	0.9937946677923912	blue	low
920	54	108.0	101.0	220.0	213.74305555555554	1.0567526687894315	162.69791666666666	222.6046511627907	1	0.9972146672146881	blue	low
921	54	108.0	102.0	274.0	230.40058479532163	1.0750066511733452	173.4093567251462	230.09756097560975	1	0.9771858980742667	blue	low
922	54	108.0	143.0	251.0	206.25077399380805	1.0611365806007593	167.5046439628483	226.525	1	0.9942269556975238	blue	low
923	54	108.0	145.0	235.0	220.52941176470588	1.0415609269043558	168.26143790849673	227.6	1	0.9945742858752659	blue	low
924	54	108.0	148.0	251.0	206.76176470588234	1.0515687061740742	159.15	224.62222222222223	1	0.9940772291702891	blue	low
925	54	108.0	165.0	269.0	231.36470588235295	1.0570282825972441	173.9205882352941	230.02083333333334	1	0.9813904428494203	blue	low
926	54	108.0	175.0	274.0	223.31052631578947	1.0588906863238898	162.25	235.68627450980392	1	0.9767277748066421	blue	low
927	54	108.0	224.0	303.0	238.04232804232805	1.0648651349689937	182.43915343915344	239.64150943396226	1	0.9365726497343443	blue	low
928	54	108.0	225.0	231.0	219.26900584795322	1.0438822340710443	152.9795321637427	234.29166666666666	1	0.9953521446109599	blue	low
929	54	108.0	240.0	251.0	234.08169934640523	1.0407534221679424	181.18627450980392	228.33333333333334	1	0.990538943727478	blue	low
930	54	108.0	246.0	250.0	211.62228260869566	1.0464612615444489	151.12228260869566	230.72916666666666	1	0.9929463256689945	blue	low
931	54	108.0	252.0	304.0	232.78333333333333	1.0600394085673444	188.45833333333334	234.30612244897958	1	0.9235142913428966	blue	low
932	54	108.0	254.0	238.0	219.0061919504644	1.0473224836736807	168.0061919504644	236.72727272727272	1	0.9942120858561929	blue	low
933	54	108.0	258.0	296.0	232.255	1.0637168910926134	168.455	239.41509433962264	1	0.9452634018369762	blue	low
934	54	108.0	260.0	316.0	210.88471177944862	1.0601405750885193	174.89473684210526	231.86274509803923	1	0.8713740301562114	blue	low
935	54	108.0	264.0	291.0	235.65	1.0336122898004085	179.08947368421053	240.72222222222223	1	0.9589503647108131	blue	low
936	54	108.0	277.0	257.0	196.61988304093566	1.0542122776703906	166.92690058479533	232.17073170731706	1	0.9959221499466981	blue	low
937	54	108.0	295.0	233.0	241.48026315789474	1.0643095105893552	175.46052631578948	240.85714285714286	1	0.9953298691110838	blue	low
938	54	108.0	305.0	255.0	236.94444444444446	1.0437554918373955	183.93827160493828	242.1904761904762	1	0.9897593556699699	blue	low
939	54	108.0	308.0	301.0	222.63636363636363	1.0771033903914216	160.46818181818182	248.7704918032787	1	0.9258111036356967	blue	low
940	54	108.0	311.0	300.0	200.35	1.1035756188958186	175.53684210526316	242.52941176470588	1	0.9609055600144991	blue	low
941	54	108.0	312.0	290.0	209.3475	1.03174260418916	168.7925	238.9	1	0.9645363371264126	blue	low
942	54	108.0	315.0	241.0	225.92260061919504	1.0543634019876726	169.13622291021673	236.6590909090909	1	0.9929296350417982	blue	low
943	54	108.0	321.0	279.0	214.86507936507937	1.0756878388822562	168.68783068783068	242.42307692307693	1	0.9746487366806641	blue	low
944	54	108.0	322.0	223.0	210.59150326797385	1.0815052236985117	168.359477124183	247.5	1	0.9973347528491197	blue	low
945	54	108.0	326.0	254.0	216.91520467836258	0.9727943058536298	175.50877192982455	230.875	1	0.990319164814682	blue	low
946	54	108.0	333.0	230.0	198.99710144927536	1.079822715791583	154.23478260869564	245.9777777777778	1	0.9983118035153176	blue	low
947	54	108.0	341.0	258.0	218.96783625730995	1.035611291733891	172.06432748538012	234.7173913043478	1	0.9882268836457686	blue	low
948	54	108.0	345.0	237.0	238.67105263157896	1.0602204389060867	174.00328947368422	234.1951219512195	1	0.9943806481589863	blue	low
949	54	108.0	356.0	245.0	207.64705882352942	1.051129539663735	173.79876160990713	239.89473684210526	1	0.9950785299788635	blue	low
950	54	108.0	368.0	226.0	220.99346405228758	1.058612818261633	169.0	240.11764705882354	1	0.9958516998213907	blue	low
951	54	108.0	376.0	248.0	208.16875	1.0525316665013063	172.81875	233.66666666666666	1	0.9943520258575727	blue	low
952	54	108.0	390.0	280.0	217.7229916897507	1.080606447803916	175.07479224376732	241.89655172413794	1	0.9719279321535642	blue	low
953	54	108.0	392.0	240.0	209.62745098039215	1.0518166605028583	178.83986928104576	237.73170731707316	1	0.9954994076378034	blue	low
954	54	108.0	397.0	380.0	275.28125	1.0495906665297818	184.52708333333334	242.65079365079364	1	0.8802932529795237	blue	low
955	54	108.0	401.0	221.0	201.2483660130719	1.0519169719169719	166.04248366013073	239.3111111111111	1	0.998542597974002	blue	low
956	54	108.0	410.0	251.0	213.15277777777777	1.0625507354310184	164.76666666666668	248.5609756097561	1	0.9922585238934859	blue	low
957	54	108.0	433.0	263.0	230.51246537396122	1.092279578000198	174.71745152354572	257.70212765957444	1	0.9849818023949606	blue	low
958	54	108.0	439.0	315.0	220.22619047619048	1.0814378137155076	176.64761904761906	250.94827586206895	1	0.8610108039828297	blue	low
959	54	108.0	441.0	234.0	224.5686274509804	1.0549469915302503	175.04575163398692	239.06976744186048	1	0.9944008920157461	blue	low
960	54	108.0	443.0	218.0	198.34558823529412	1.0502991532508512	180.41176470588235	234.3684210526316	1	0.99893048588073	blue	low
961	54	108.0	454.0	236.0	219.41776315789474	1.0558662220327721	179.3421052631579	241.46511627906978	1	0.9945284075918819	blue	low
962	54	108.0	455.0	251.0	217.6218487394958	1.0361769803630267	166.11204481792717	243.30232558139534	1	0.9911865687438783	blue	low
963	54	108.0	469.0	320.0	264.42105263157896	1.087557052701621	196.18796992481202	262.1666666666667	1	0.9767712981085869	blue	low
964	54	108.0	488.0	289.0	222.48157894736843	1.0701336033711168	174.15	241.8181818181818	1	0.9564145757967002	blue	low
965	54	108.0	493.0	272.0	197.1439393939394	1.069545923486765	154.97727272727272	238.15384615384616	1	0.9917659558710525	blue	low
966	54	108.0	499.0	190.0	214.50653594771242	1.0496944311782022	151.21241830065358	252.7906976744186	1	0.998678836525421	blue	low
967	54	108.0	524.0	238.0	212.98692810457516	1.0719857918370084	177.9640522875817	242.35	1	0.9951792761988133	blue	low
968	54	108.0	531.0	217.0	224.4766081871345	1.1039859161904046	151.51754385964912	260.38461538461536	1	0.9965758601462229	blue	low
969	54	108.0	555.0	294.0	240.84962406015038	1.0663488631910438	179.0952380952381	256.2352941176471	1	0.96075938869993	blue	low
970	54	108.0	573.0	242.0	205.81372549019608	1.0432232585674994	175.87581699346404	230.2325581395349	1	0.9959916688161267	blue	low
971	54	108.0	591.0	260.0	202.04705882352943	1.0513745134658683	176.68235294117648	240.68085106382978	1	0.9933899647527415	blue	low
972	54	108.0	599.0	256.0	205.9752321981424	1.081996999579559	177.22910216718267	238.51111111111112	1	0.9930570794358077	blue	low
973	54	108.0	611.0	239.0	196.71913580246914	1.062480544456716	163.14814814814815	232.3181818181818	1	0.9980152020860575	blue	low
974	54	108.0	626.0	273.0	204.96052631578948	1.089206349206349	170.00526315789475	253.27777777777777	1	0.9864162355854477	blue	low
975	54	108.0	629.0	257.0	218.86944444444444	1.0382359475672074	166.27777777777777	240.57142857142858	1	0.9886853322285879	blue	low
976	54	108.0	631.0	234.0	206.11805555555554	1.0478893792710706	184.84375	236.84375	1	0.9969427397141876	blue	low
977	54	108.0	634.0	287.0	227.92894736842106	1.065776524493026	180.45263157894738	251.47272727272727	1	0.9603820449999478	blue	low
978	54	108.0	638.0	291.0	216.50692520775624	1.0826539237607025	187.28254847645428	248.4318181818182	1	0.9553494187426009	blue	low
979	54	108.0	656.0	238.0	219.85121107266437	1.0519664111144056	190.08304498269896	241.125	1	0.9941022979114947	blue	low
980	54	108.0	680.0	303.0	209.97105263157894	1.0757823388057906	183.7578947368421	244.91836734693877	1	0.9328460731966525	blue	low
981	54	108.0	697.0	278.0	213.23976608187135	1.0628711370262391	185.859649122807	241.11428571428573	1	0.9767333302819498	blue	low
982	54	108.0	698.0	235.0	222.69607843137254	1.0893896524067361	180.69934640522877	252.390243902439	1	0.9943621723767405	blue	low
983	54	108.0	725.0	241.0	197.0	1.0968607340564693	181.23684210526315	246.5952380952381	1	0.9978108868661855	blue	low
984	54	108.0	733.0	259.0	238.53560371517028	1.079475983455222	191.21981424148606	254.61111111111111	1	0.9887321207781079	blue	low
985	54	108.0	734.0	273.0	221.3684210526316	1.0758392033695217	162.01913875598086	263.375	1	0.9779911358249482	blue	low
986	54	108.0	741.0	305.0	215.035	1.1180629915445113	176.725	253.9245283018868	1	0.9169704010546279	blue	low
987	54	108.0	746.0	300.0	221.17460317460316	1.0884507262411556	182.15608465608466	246.76190476190476	1	0.929398135611539	blue	low
988	54	108.0	762.0	239.0	209.44290657439447	1.0502912329316538	191.57093425605535	241.3684210526316	1	0.995692706137456	blue	low
989	54	108.0	763.0	268.0	200.09876543209876	1.073971962398388	188.58333333333334	242.04761904761904	1	0.9916851394083754	blue	low
990	54	108.0	765.0	307.0	205.0625	1.0693150525345325	176.805	244.0731707317073	1	0.9308913391150958	blue	low
991	54	108.0	773.0	291.0	220.13296398891967	1.0651378951181958	185.09695290858727	241.97916666666666	1	0.9531523957960634	blue	low
992	54	108.0	780.0	245.0	202.00928792569658	1.0998237297026126	176.57585139318886	253.34615384615384	1	0.996399223880078	blue	low
993	54	108.0	782.0	276.0	233.9735294117647	1.0669558450310617	187.20294117647057	243.57142857142858	1	0.976656845390228	blue	low
994	54	108.0	804.0	316.0	200.93939393939394	1.0872977466482718	160.52380952380952	252.04444444444445	1	0.908279074563128	blue	low
995	54	108.0	805.0	225.0	184.85855263157896		170.85197368421052		1	0.9996053634605545	blue	low
996	54	108.0	812.0	272.0	238.16666666666666	1.0599000591048304	183.43333333333334	255.075	1	0.9818936731763411	blue	low
997	54	108.0	827.0	207.0	213.11111111111111	0.9828819356180528	159.6437908496732	232.41666666666666	1	0.9981200089658845	blue	low
998	54	108.0	834.0	304.0	219.5325	1.056385681039237	181.9925	250.82608695652175	1	0.9161850016341176	blue	low
999	54	108.0	849.0	296.0	207.12105263157895	1.0741361373602056	177.1078947368421	241.38297872340425	1	0.9564611720468054	blue	low
1000	54	108.0	866.0	231.0	217.55555555555554	1.0880915134923739	167.11988304093566	264.9761904761905	1	0.9955557096259079	blue	low
1001	54	108.0	878.0	239.0	216.81372549019608	1.0533003077419054	185.63725490196077	248.2972972972973	1	0.994343349606548	blue	low
1002	54	108.0	879.0	279.0	226.0611111111111	1.0728552252922727	183.87777777777777	251.72093023255815	1	0.9713282136413531	blue	low
1003	54	108.0	883.0	288.0	231.12105263157895	1.0722984450078903	184.7421052631579	258.2040816326531	1	0.960186005181915	blue	low
1004	54	108.0	884.0	220.0	235.59774436090225	1.0255099688453	194.71428571428572	240.45714285714286	1	0.9962487049805531	blue	low
1005	54	108.0	905.0	284.0	203.82825484764544	1.0395256586214976	181.38227146814404	238.875	1	0.9787201009407428	blue	low
1006	54	108.0	940.0	287.0	237.57894736842104	1.0506575364352628	185.07368421052632	255.3404255319149	1	0.9669967433073238	blue	low
1007	54	108.0	959.0	241.0	222.87925696594428	1.0798568101275507	176.57585139318886	251.7173913043478	1	0.9931380586879518	blue	low
1008	54	108.0	961.0	262.0	191.98538011695908	1.0744972949307314	177.48538011695908	246.83333333333334	1	0.9964539669499404	blue	low
1009	54	108.0	965.0	316.0	232.16290726817041	1.0565323121159076	186.78195488721803	246.92156862745097	1	0.8689555217634823	blue	low
1010	54	108.0	968.0	264.0	224.6140350877193	1.088161760285365	183.00584795321637	253.74	1	0.9841954128601222	blue	low
1011	54	108.0	973.0	299.0	228.24	1.0791425554300567	172.9375	246.01785714285714	1	0.9338340156912533	blue	low
1012	54	108.0	1004.0	278.0	217.62121212121212	1.0798145970121877	170.1590909090909	257.5892857142857	1	0.9742761053437408	blue	low
1013	54	108.0	1007.0	313.0	207.20802005012533	1.066115366587584	183.0576441102757	246.5952380952381	1	0.8994878046724581	blue	low
1014	54	108.0	1017.0	223.0	214.30103806228374	1.0377607674320872	179.32525951557093	239.7941176470588	1	0.996885202283524	blue	low
1015	54	108.0	1018.0	210.0	203.30588235294118	1.0785852997796002	190.00392156862745	246.8181818181818	1	0.9988095656853238	blue	low
1016	54	108.0	1037.0	217.0	234.21527777777777	1.08930991845883	177.79166666666666	253.07894736842104	1	0.996469001905108	blue	low
1017	54	108.0	1039.0	259.0	227.09736842105264	1.0493899153336828	162.6263157894737	248.53846153846155	1	0.9868140898731248	blue	low
1018	54	108.0	1058.0	284.0	245.1135734072022	1.0802789926282674	190.81994459833794	258.5208333333333	1	0.978103160658763	blue	low
1019	54	108.0	1063.0	253.0	240.97530864197532	1.0713249896807657	182.1820987654321	247.23076923076923	1	0.9914075537017661	blue	low
1020	54	108.0	1065.0	242.0	194.29320987654322	1.0524085957377596	172.8395061728395	241.1304347826087	1	0.9981574787237308	blue	low
1021	54	108.0	1070.0	271.0	215.68698060941827	1.0666877269004633	174.77839335180056	245.21153846153845	1	0.9815995856311154	blue	low
1022	54	108.0	1072.0	315.0	231.84047619047618	1.0344890348096063	185.05238095238096	253.77358490566039	1	0.8737219010532563	blue	low
1023	54	108.0	1075.0	311.0	236.9952380952381	1.0961154889971552	182.22857142857143	265.0	1	0.9072352885281144	blue	low
1024	54	108.0	1078.0	304.0	216.3042328042328	1.067467085996395	187.6137566137566	246.61363636363637	1	0.9191382722738196	blue	low
1025	54	108.0	1081.0	299.0	234.77717391304347	1.0969336176036408	188.6983695652174	251.41463414634146	1	0.9411780984419116	blue	low
1026	54	108.0	1083.0	229.0	207.0686274509804	1.086573097344736	175.9967320261438	251.6341463414634	1	0.9972868077053512	blue	low
1027	54	108.0	1090.0	211.0	210.35069444444446	1.061997174212881	174.19097222222223	249.71052631578948	1	0.9981556293684448	blue	low
1028	54	108.0	1117.0	299.0	194.61218836565098	1.098294761023296	184.65373961218836	242.38709677419354	1	0.973644345723352	blue	low
1029	54	108.0	1118.0	205.0	209.40625	1.035100074971034	185.9921875	239.8	1	0.9985108937642911	blue	low
1030	54	108.0	1119.0	278.0	211.60387811634348	1.0675663197729424	180.67313019390582	247.46	1	0.9778460209256947	blue	low
1031	54	108.0	1120.0	265.0	231.5388888888889	1.0326425669849657	178.6861111111111	249.16326530612244	1	0.9840089102932782	blue	low
1032	54	108.0	1122.0	249.0	203.41503267973857	1.0540736442195677	188.3202614379085	241.94736842105263	1	0.995423498888351	blue	low
1033	54	108.0	1151.0	235.0	203.94736842105263	1.0852272727272727	178.68421052631578	246.9090909090909	1	0.9972028710239694	blue	low
1034	54	108.0	1154.0	291.0	230.32368421052632	1.0804761733648867	185.39473684210526	257.94117647058823	1	0.9543059004814367	blue	low
1035	54	108.0	1166.0	257.0	213.90123456790124	1.0640791712156872	181.20987654320987	241.2258064516129	1	0.9900243695876955	blue	low
1036	54	108.0	1175.0	261.0	218.69005847953215	1.0855127800266031	181.69590643274853	254.19607843137254	1	0.9868627468128442	blue	low
1037	54	108.0	1180.0	302.0	230.20594965675056	1.0655483748683237	171.87871853546912	261.94444444444446	1	0.9264790797201278	blue	low
1038	54	108.0	1186.0	276.0	251.49117647058824	1.0795257508055471	195.44411764705882	256.95	1	0.9884971458177214	blue	low
1039	54	108.0	1216.0	298.0	225.671679197995	1.0885056018455097	182.2907268170426	262.3255813953488	1	0.9354083239623384	blue	low
1040	54	108.0	1218.0	251.0	200.7078947368421	1.0591794313429512	158.50526315789475	250.85714285714286	1	0.9957984286183346	blue	low
1041	54	108.0	1232.0	257.0	198.5	1.056111111111111	180.03086419753086	237.625	1	0.9953473764144446	blue	low
1042	54	108.0	1242.0	208.0	213.075	1.0293157656700396	177.02857142857144	244.05555555555554	1	0.9980720397406668	blue	low
1043	54	108.0	1261.0	254.0	220.76875	1.0606157201577049	186.71875	247.42857142857142	1	0.9895354696992462	blue	low
1044	54	108.0	1292.0	237.0	229.03618421052633	1.0508037114479873	182.98355263157896	245.375	1	0.9937105115430634	blue	low
1045	54	108.0	1297.0	290.0	211.9560185185185	1.05865879199801	163.61111111111111	255.1818181818182	1	0.9615342314647308	blue	low
1046	54	108.0	1299.0	267.0	196.32748538011697	1.0716076975780435	178.35087719298247	241.88888888888889	1	0.9938061385203292	blue	low
1047	54	108.0	1300.0	286.0	209.01944444444445	1.0717495359062947	181.00277777777777	241.09803921568627	1	0.970890855841383	blue	low
1048	54	108.0	1321.0	279.0	228.03055555555557	1.0908596162419504	179.11944444444444	247.92307692307693	1	0.9715670902812701	blue	low
1049	54	108.0	1332.0	302.0	213.496	1.0091340240282651	149.7	249.7037037037037	1	0.9300024654166493	blue	low
1050	54	108.0	1336.0	280.0	241.593567251462	1.089723378393311	196.37719298245614	257.26	1	0.9781692229936425	blue	low
1051	54	108.0	1338.0	231.0	226.45	1.0404083606878112	175.075	250.575	1	0.9948014673213746	blue	low
1052	54	108.0	1339.0	313.0	213.77380952380952	1.0704249532397827	176.52619047619046	250.45454545454547	1	0.8816710463798364	blue	low
1053	54	108.0	1341.0	198.0	213.0	0.970433533378131	179.8392156862745	225.16666666666666	1	0.9985133274186836	blue	low
1054	54	108.0	1378.0	263.0	202.24458204334366	1.0441273740905224	182.56965944272446	232.6315789473684	1	0.9924044399270339	blue	low
1055	54	108.0	1382.0	256.0	212.3395061728395	1.0685721769222223	184.71296296296296	246.70212765957447	1	0.990889134769131	blue	low
1056	54	108.0	1404.0	290.0	202.62894736842105	1.0714156637392027	176.57368421052632	245.0	1	0.9732746825876755	blue	low
1057	54	108.0	1405.0	229.0	238.79012345679013	1.0530831640952583	170.7314814814815	251.75555555555556	1	0.9955117998820123	blue	low
1058	54	108.0	1420.0	305.0	224.96	1.0920721076182631	183.8125	259.1923076923077	1	0.9115662394187911	blue	low
1059	54	108.0	1437.0	234.0	213.45510835913313	1.0596766133262752	174.59752321981424	252.36170212765958	1	0.9957155907845416	blue	low
1060	54	108.0	1445.0	246.0	213.72445820433435	1.069435721363871	181.42724458204336	252.05263157894737	1	0.9934348563739369	blue	low
1061	54	108.0	1448.0	249.0	204.58333333333334	1.087104859388793	177.39814814814815	247.475	1	0.995111085768946	blue	low
1062	54	108.0	1451.0	311.0	203.5438596491228	1.0410971849870714	181.0701754385965	240.3913043478261	1	0.9204873064927183	blue	low
1063	54	108.0	1470.0	299.0	207.16290726817041	1.0806256164576582	173.17293233082708	246.4	1	0.9495666005976121	blue	low
1064	54	108.0	1475.0	298.0	227.7842105263158	1.060957558851157	182.49473684210525	244.74418604651163	1	0.9363722074410347	blue	low
1065	54	108.0	1479.0	266.0	191.75438596491227	1.0689341205962808	174.640350877193	237.12765957446808	1	0.9958275819952737	blue	low
1066	54	108.0	1484.0	312.0	226.90249433106575	1.0267026415422777	173.33333333333334	250.36363636363637	1	0.880831930308958	blue	low
1067	54	108.0	1486.0	222.0	201.18382352941177	1.0290707667307302	188.10294117647058	236.05555555555554	1	0.9985006776595551	blue	low
1068	54	108.0	1494.0	307.0	241.35338345864662	1.0309110552975347	179.0250626566416	238.54545454545453	1	0.9334472868531906	blue	low
1069	54	108.0	1510.0	249.0	222.18827160493828	1.0462940624581156	179.5030864197531	242.35555555555555	1	0.9910710227082308	blue	low
1070	54	108.0	1518.0	305.0	229.62857142857143	1.08191006151216	175.86666666666667	258.2	1	0.9154109435309442	blue	low
1071	54	108.0	1542.0	276.0	229.75438596491227	1.029895135105638	167.78446115288222	248.65116279069767	1	0.9751478175438439	blue	low
1072	54	108.0	1546.0	239.0	230.09150326797385	1.0529898638128257	183.0392156862745	245.03125	1	0.9933220168194925	blue	low
1073	54	108.0	1547.0	186.0	224.2627450980392	1.011571115686548	172.42352941176472	238.61764705882354	1	0.9983221190199654	blue	low
1074	54	108.0	1555.0	266.0	211.51754385964912	1.068823239952394	178.2953216374269	242.93939393939394	1	0.986771198850077	blue	low
1075	54	108.0	1567.0	321.0	203.18571428571428	1.079556820644473	175.40952380952382	244.375	1	0.8700496857072194	blue	low
1076	54	108.0	1570.0	276.0	232.79761904761904	1.0945902161870427	189.75595238095238	249.1860465116279	1	0.9761465093436215	blue	low
1077	54	108.0	1576.0	273.0	205.10833333333332	1.0808704756207	174.71666666666667	245.25	1	0.9863182726369002	blue	low
1078	54	108.0	1584.0	279.0	230.40058479532163	1.0598831927319923	193.10526315789474	249.65217391304347	1	0.972184961193499	blue	low
1079	54	108.0	1587.0	287.0	223.45152354570638	1.082995481340557	188.77008310249306	253.41176470588235	1	0.9598979583859858	blue	low
1080	54	108.0	1594.0	273.0	213.33333333333334	1.082636035524717	180.97368421052633	242.6578947368421	1	0.981192135870044	blue	low
1081	54	108.0	1600.0	273.0	213.93823529411765	1.0374652751708087	183.78823529411764	236.2051282051282	1	0.980867802111796	blue	low
1082	54	108.0	1604.0	277.0	220.94459833795014	1.118904625944106	179.49307479224376	256.3469387755102	1	0.9741585464476354	blue	low
1083	54	108.0	1609.0	279.0	202.75277777777777	1.0785290866896722	180.84722222222223	248.8048780487805	1	0.9840489644098367	blue	low
1084	54	108.0	1610.0	273.0	218.0906432748538	1.1077409651739427	182.08187134502924	249.13888888888889	1	0.9789780444296041	blue	low
1085	54	108.0	1614.0	260.0	196.86111111111111	1.0593249549499673	181.30246913580248	237.54545454545453	1	0.9952798821439144	blue	low
1086	54	108.0	1625.0	299.0	205.73205741626793	1.0500039935874397	167.8444976076555	244.41666666666666	1	0.9522684173774016	blue	low
1087	54	108.0	1638.0	219.0	216.26643598615917	0.9974857980638326	175.87543252595157	231.57692307692307	1	0.9970330358148962	blue	low
1088	54	108.0	1642.0	314.0	227.7425	1.072764283062691	188.1175	254.8918918918919	1	0.870956838871762	blue	low
1089	54	108.0	1650.0	292.0	226.03641456582633	1.0430650515812077	189.43697478991598	240.02272727272728	1	0.9503820151786568	blue	low
1090	54	108.0	1652.0	216.0	232.85	1.0083207476696223	155.66764705882352	246.75757575757575	1	0.9965237241737034	blue	low
1091	54	108.0	1680.0	294.0	212.1919191919192	1.0605196564137291	171.75757575757575	242.89795918367346	1	0.9533930465609017	blue	low
1092	54	108.0	1721.0	263.0	202.95263157894738	1.0032415909679169	154.33947368421053	223.6153846153846	1	0.9920930579427232	blue	low
1093	54	108.0	1726.0	287.0	224.59279778393352	1.0589779752250663	176.5540166204986	233.73333333333332	1	0.9598475783979822	blue	low
1094	54	108.0	1750.0	288.0	220.22368421052633	1.123443448360555	180.00526315789475	261.11764705882354	1	0.9589204900172507	blue	low
1095	54	108.0	1756.0	263.0	203.8421052631579	1.079690051303852	170.46491228070175	236.25581395348837	1	0.9916978264820122	blue	low
1096	54	108.0	1757.0	210.0	203.0726643598616	1.0555030756862847	163.68512110726644	235.64705882352942	1	0.9988279752078781	blue	low
1097	54	108.0	1766.0	264.0	198.38888888888889	1.0764465132705703	178.7962962962963	233.7027027027027	1	0.9937562630290683	blue	low
1098	54	108.0	1770.0	262.0	212.58771929824562	1.073220262598172	176.52631578947367	244.29545454545453	1	0.9883480575140933	blue	low
1099	54	108.0	1773.0	213.0	200.4558823529412	1.0507512312387315	179.1433823529412	238.61290322580646	1	0.9989313906485877	blue	low
1100	54	108.0	1782.0	276.0	206.09695290858727	1.1044609776297285	169.01939058171746	240.25581395348837	1	0.9836129949481143	blue	low
1101	54	108.0	1789.0	241.0	217.18300653594773	1.0760960521149565	178.12745098039215	241.17241379310346	1	0.9938829245792291	blue	low
1102	54	108.0	1798.0	222.0	207.3719298245614	1.0286977536112485	178.28070175438597	234.41176470588235	1	0.9978038318393296	blue	low
1103	55	109.0	1.0	212.0	227.1344537815126	1.0644587738845954	182.78571428571428	216.91304347826087	1	0.9968927889502365	blue	low
1104	55	109.0	2.0	259.0	232.34	1.045302835334201	181.87333333333333	219.36363636363637	1	0.9872527091437636	blue	low
1105	55	109.0	10.0	222.0	217.7610294117647	1.066689574962994	168.7610294117647	218.13513513513513	1	0.9966042951265952	blue	low
1106	55	109.0	25.0	307.0	234.53	1.0859804157289052	166.5925	232.01754385964912	1	0.9163648080959116	blue	low
1107	55	109.0	26.0	256.0	209.3656509695291	1.067546081942867	151.91135734072023	226.3	1	0.9918788865129461	blue	low
1108	55	109.0	30.0	192.0	206.7734375	1.058504707631318	156.93359375	219.08333333333334	1	0.9990822458185534	blue	low
1109	55	109.0	41.0	253.0	241.08978328173376	1.0259619785411285	170.1826625386997	221.93023255813952	1	0.991438909593073	blue	low
1110	55	109.0	74.0	217.0	216.66319444444446	1.0688174277451643	162.09027777777777	227.33333333333334	1	0.9971610019002246	blue	low
1111	55	109.0	93.0	284.0	209.64819944598338	1.0667496170145374	169.52631578947367	227.36170212765958	1	0.972845214036432	blue	low
1112	55	109.0	98.0	319.0	204.0	1.0854547840431914	164.50252525252526	218.5	1	0.8788003865965005	blue	low
1113	55	109.0	99.0	293.0	216.94179894179894	1.0865623469574401	165.46031746031747	228.2962962962963	1	0.9507662767391671	blue	low
1114	55	109.0	130.0	281.0	218.7251461988304	1.0551919720767888	180.61988304093566	230.33333333333334	1	0.9702268447910485	blue	low
1115	55	109.0	135.0	241.0	223.1875	1.027216543855479	166.67763157894737	215.0	1	0.9931103663613118	blue	low
1116	55	109.0	139.0	261.0	199.43859649122808	1.0599909792492863	165.14912280701753	227.13953488372093	1	0.9941285025048813	blue	low
1117	55	109.0	143.0	246.0	215.6315789473684	1.0483656066796945	168.6501547987616	230.29268292682926	1	0.9930246258715977	blue	low
1118	55	109.0	144.0	252.0	208.51543209876544	1.0552210639827462	166.37654320987653	223.66666666666666	1	0.9933099291125683	blue	low
1119	55	109.0	149.0	276.0	207.42690058479533	1.0880515642515032	176.32748538011697	234.14583333333334	1	0.9826301985984703	blue	low
1120	55	109.0	152.0	255.0	223.62848297213623	1.0895811215628946	173.89473684210526	236.9189189189189	1	0.988762796294097	blue	low
1121	55	109.0	153.0	275.0	219.23823529411766	1.0774335097184755	174.0264705882353	228.72916666666666	1	0.9767258895820706	blue	low
1122	55	109.0	174.0	254.0	206.9607843137255	1.0641563667720608	177.19934640522877	224.9	1	0.9932712874326168	blue	low
1123	55	109.0	175.0	268.0	204.50415512465375	1.0735434612475232	160.71745152354572	229.3265306122449	1	0.9893442102827369	blue	low
1124	55	109.0	181.0	248.0	187.90058479532163	1.052828763501775	153.8450292397661	221.24444444444444	1	0.9986602145032792	blue	low
1125	55	109.0	191.0	227.0	225.81699346405227	1.0430968774452332	167.8562091503268	234.3783783783784	1	0.9954021275446658	blue	low
1126	55	109.0	194.0	225.0	249.34926470588235	1.0653496173530892	182.4191176470588	232.57142857142858	1	0.9971617024084086	blue	low
1127	55	109.0	208.0	244.0	215.9313725490196	1.0307316079070714	177.2941176470588	228.17142857142858	1	0.9934454393068223	blue	low
1128	55	109.0	211.0	241.0	224.57617728531855	1.0937484037157847	153.25484764542935	247.33333333333334	1	0.9930037402324287	blue	low
1129	55	109.0	219.0	237.0	209.36928104575162	1.0433675683494865	168.69607843137254	225.4	1	0.9959989163701872	blue	low
1130	55	109.0	223.0	226.0	209.45238095238096	1.1275940337224384	167.29591836734693	243.75	1	0.9972232068156124	blue	low
1131	55	109.0	232.0	192.0	206.5808823529412	1.046379559334888	160.56985294117646	236.02857142857144	1	0.9990931939032894	blue	low
1132	55	109.0	251.0	273.0	198.64619883040936	1.0753086133076595	173.36257309941521	230.6086956521739	1	0.9904819172993964	blue	low
1133	55	109.0	252.0	240.0	220.6184210526316	1.0535661734465394	149.2921052631579	246.3469387755102	1	0.9936006653828123	blue	low
1134	55	109.0	283.0	279.0	186.7342105263158	1.061447442424514	157.97368421052633	226.04255319148936	1	0.9949532627317311	blue	low
1135	55	109.0	285.0	205.0	208.7888888888889	1.0779801566961997	169.16296296296295	237.64285714285714	1	0.9985595508054621	blue	low
1136	55	109.0	292.0	243.0	217.7485380116959	1.0532542431239116	161.03216374269005	237.45833333333334	1	0.9933497428799924	blue	low
1137	55	109.0	310.0	266.0	255.39117647058825	1.0709894670895492	180.39705882352942	244.21428571428572	1	0.9936537816515691	blue	low
1138	55	109.0	313.0	295.0	213.33082706766916	1.094226089581587	163.2330827067669	237.26315789473685	1	0.9497556527053296	blue	low
1139	55	109.0	314.0	275.0	239.72894736842105	1.0749511418890116	165.64473684210526	243.26190476190476	1	0.9807003645314416	blue	low
1140	55	109.0	319.0	246.0	203.99168975069253	1.0511244640422825	149.77562326869807	228.88888888888889	1	0.9957883382447587	blue	low
1141	55	109.0	321.0	217.0	235.33436532507739	1.0096815909459116	157.13003095975233	235.8125	1	0.9965072164798556	blue	low
1142	55	109.0	350.0	311.0	226.1	1.0649211331855586	183.83157894736843	237.02272727272728	1	0.8852114670514604	blue	low
1143	55	109.0	364.0	277.0	234.35	1.077373451302802	154.6681818181818	260.8301886792453	1	0.9759148943456994	blue	low
1144	55	109.0	388.0	308.0	208.38888888888889	1.0506310570205093	174.17676767676767	233.66666666666666	1	0.9183778429258429	blue	low
1145	55	109.0	392.0	257.0	202.85882352941175	1.0517571759015878	173.6529411764706	239.3125	1	0.993885676664744	blue	low
1146	55	109.0	396.0	288.0	221.79473684210527	1.0521603008980995	171.08947368421053	235.42857142857142	1	0.9584157041196667	blue	low
1147	55	109.0	402.0	257.0	203.8395061728395	1.0703294969056827	176.1851851851852	234.7826086956522	1	0.9935385758188721	blue	low
1148	55	109.0	413.0	279.0	233.83014354066987	1.0430833375665758	163.4090909090909	253.140350877193	1	0.9736698453109137	blue	low
1149	55	109.0	415.0	272.0	226.02631578947367	1.0603597267739335	180.8859649122807	238.57142857142858	1	0.97837403495048	blue	low
1150	55	109.0	420.0	270.0	203.88011695906434	1.0555400305882647	176.08187134502924	233.17021276595744	1	0.9887373347608014	blue	low
1151	55	109.0	422.0	239.0	219.79861111111111	1.0352580380322196	185.81944444444446	231.0952380952381	1	0.9939108258484021	blue	low
1152	55	109.0	429.0	306.0	232.51378446115288	1.0550985275490694	175.78195488721803	239.97674418604652	1	0.9160628143898668	blue	low
1153	55	109.0	431.0	255.0	198.91975308641975	1.0595483792642952	174.08641975308643	232.73333333333332	1	0.9955985425359452	blue	low
1154	55	109.0	433.0	273.0	214.29916897506925	1.0513559261604701	172.10526315789474	237.2173913043478	1	0.9806795362700154	blue	low
1155	55	109.0	437.0	172.0	213.98095238095237	1.0242407673205294	182.02857142857144	227.05555555555554	1	0.9990981971114351	blue	low
1156	55	109.0	454.0	298.0	222.4657894736842	1.0589640328510894	176.73947368421054	236.23076923076923	1	0.9351611224829898	blue	low
1157	55	109.0	464.0	241.0	233.94809688581316	1.0996879618985056	190.00692041522493	248.0	1	0.9931117756903258	blue	low
1158	55	109.0	473.0	235.0	207.218954248366	1.0456171488592578	172.2450980392157	232.88888888888889	1	0.9966427992244716	blue	low
1159	55	109.0	478.0	316.0	240.3659147869674	1.0462082029098432	186.2907268170426	244.12727272727273	1	0.8976486308380387	blue	low
1160	55	109.0	529.0	277.0	215.5342105263158	1.061356696410685	166.69210526315788	239.73214285714286	1	0.9763771991148369	blue	low
1161	55	109.0	533.0	278.0	216.73961218836564	1.077607572749435	175.86703601108033	243.04444444444445	1	0.9746996195012249	blue	low
1162	55	109.0	534.0	225.0	203.05208333333334	1.0616530173725744	175.1875	235.67567567567568	1	0.9981249155942499	blue	low
1163	55	109.0	535.0	230.0	215.53216374269005	1.0728123936164196	149.74269005847952	235.22448979591837	1	0.9959539044280635	blue	low
1164	55	109.0	547.0	289.0	203.93157894736842	1.0656258395496028	172.13684210526316	238.86046511627907	1	0.9728690111574314	blue	low
1165	55	109.0	548.0	279.0	200.77777777777777	1.1186735371022918	163.76455026455025	243.3404255319149	1	0.9856899581597927	blue	low
1166	55	109.0	557.0	270.0	204.15	1.041472051373357	164.8842105263158	240.17073170731706	1	0.9885789271343325	blue	low
1167	55	109.0	563.0	297.0	221.99168975069253	1.0622596657480379	185.06371191135733	237.95	1	0.9380824809176107	blue	low
1168	55	109.0	566.0	247.0	201.76470588235293	1.0828838483062453	184.75816993464053	245.8	1	0.9961675678128207	blue	low
1169	55	109.0	575.0	260.0	228.87222222222223	1.0893395227624398	173.5888888888889	257.2307692307692	1	0.9863857159359454	blue	low
1170	55	109.0	580.0	240.0	226.68954248366012	1.045707222355673	177.16013071895424	234.15217391304347	1	0.9931249797142261	blue	low
1171	55	109.0	589.0	286.0	212.8972431077694	1.0564280858440918	165.37593984962405	241.54347826086956	1	0.9671150109776401	blue	low
1172	55	109.0	598.0	233.0	227.86274509803923	1.0595921889549282	176.24183006535947	242.70731707317074	1	0.994440212786227	blue	low
1173	55	109.0	600.0	315.0	235.68421052631578	1.0935579607347576	176.31578947368422	251.74545454545455	1	0.8850953259742512	blue	low
1174	55	109.0	606.0	276.0	241.99415204678363	1.0902010117914094	188.67251461988303	250.78	1	0.981525374761737	blue	low
1175	55	109.0	627.0	283.0	229.78947368421052	1.0521427618207042	174.9578947368421	245.2325581395349	1	0.9670457859875815	blue	low
1176	55	109.0	640.0	307.0	212.88491048593352	1.0971244667400097	184.2173913043478	253.63829787234042	1	0.9124639485880061	blue	low
1177	55	109.0	646.0	235.0	195.1437908496732	1.0364068848802477	176.0751633986928	236.62962962962962	1	0.9984921199436534	blue	low
1178	55	109.0	666.0	291.0	236.6454293628809	1.090293572818721	192.38227146814404	256.70454545454544	1	0.9600550142854357	blue	low
1179	55	109.0	670.0	317.0	212.54285714285714	1.0597803493651488	170.78809523809525	237.6122448979592	1	0.8603531438418219	blue	low
1180	55	109.0	672.0	268.0	215.80789473684212	1.0609819646684897	168.91842105263157	251.825	1	0.9836935466407026	blue	low
1181	55	109.0	695.0	277.0	223.3657894736842	1.0943106473777815	173.54473684210527	256.4255319148936	1	0.9736856808030717	blue	low
1182	55	109.0	697.0	219.0	208.59375	1.0714665991859529	172.74652777777777	240.1951219512195	1	0.9978653308734572	blue	low
1183	55	109.0	709.0	290.0	214.94761904761904	1.083618439601437	166.07857142857142	256.7169811320755	1	0.9585897427220373	blue	low
1184	55	109.0	716.0	262.0	222.05555555555554	1.0810219308487492	180.9561403508772	252.45945945945945	1	0.9856421206513368	blue	low
1185	55	109.0	728.0	315.0	232.255	1.0842785768557532	182.66	247.9811320754717	1	0.8748081195827656	blue	low
1186	55	109.0	736.0	302.0	232.4125	1.0444560351514534	177.0175	242.81034482758622	1	0.9293350868086282	blue	low
1187	55	109.0	738.0	272.0	202.17728531855957	1.0800433006853067	173.29085872576178	245.15555555555557	1	0.9887677838128058	blue	low
1188	55	109.0	745.0	320.0	264.5131578947368	1.033613376635063	177.5921052631579	260.07272727272726	1	0.976983644552543	blue	low
1189	55	109.0	753.0	253.0	198.1263157894737	1.073750517116558	159.87894736842105	255.16666666666666	1	0.9961633073588119	blue	low
1190	55	109.0	762.0	258.0	221.9612188365651	1.0817440302624322	171.01662049861497	255.37209302325581	1	0.9876672474588772	blue	low
1191	55	109.0	771.0	280.0	201.42222222222222	1.0351423286867867	174.74166666666667	231.77777777777777	1	0.9844478706760018	blue	low
1192	55	109.0	804.0	233.0	220.1547987616099	1.0565188668682117	168.5232198142415	244.45	1	0.9949488523173962	blue	low
1193	55	109.0	807.0	224.0	194.70833333333334	1.071040022221708	172.95486111111111	236.07142857142858	1	0.9990227478117267	blue	low
1194	55	109.0	816.0	312.0	235.89613526570048	1.0293913240263382	175.05555555555554	237.9245283018868	1	0.8998154447205929	blue	low
1195	55	109.0	828.0	265.0	208.78328173374612	1.0619297329445727	188.0371517027864	240.9090909090909	1	0.9885691662516441	blue	low
1196	55	109.0	841.0	295.0	215.27631578947367	1.0617494749040342	176.82894736842104	239.34	1	0.9476151902815165	blue	low
1197	55	109.0	844.0	199.0	220.8	1.0526936941338307	187.71666666666667	236.62962962962962	1	0.9979744275111534	blue	low
1198	55	109.0	850.0	232.0	206.43506493506493	1.0559701668117543	175.30519480519482	243.52631578947367	1	0.997097438875997	blue	low
1199	55	109.0	852.0	292.0	200.69806094182826	1.0379294140283883	183.9529085872576	235.22222222222223	1	0.9733430137068196	blue	low
1200	55	109.0	856.0	232.0	226.7058823529412	1.0457542789165832	182.84967320261438	250.28205128205127	1	0.9946344458727239	blue	low
1201	55	109.0	862.0	265.0	211.9611111111111	1.0934728110729985	174.025	253.94117647058823	1	0.9871103706836412	blue	low
1202	55	109.0	884.0	238.0	223.98039215686273	1.034233453307454	180.47058823529412	239.66666666666666	1	0.9936904740872287	blue	low
1203	55	109.0	888.0	260.0	236.24183006535947	1.04262991727585	195.43790849673204	238.21951219512195	1	0.9876595131311118	blue	low
1204	55	109.0	890.0	306.0	231.29365079365078	1.0720416838063898	182.8783068783069	239.64444444444445	1	0.91401342994017	blue	low
1205	55	109.0	893.0	254.0	220.73976608187135	1.0594353162145889	171.55555555555554	242.22727272727272	1	0.9895402266837194	blue	low
1206	55	109.0	898.0	275.0	191.89761904761906	1.1057213007136322	156.4595238095238	260.5135135135135	1	0.993556646518891	blue	low
1207	55	109.0	939.0	268.0	224.94135802469137	1.0992457759238192	190.54320987654322	249.88888888888889	1	0.9815405217212927	blue	low
1208	55	109.0	941.0	198.0	216.375	1.057793742203806	172.0735294117647	247.58823529411765	1	0.9982870117321346	blue	low
1209	55	109.0	958.0	257.0	235.640350877193	1.0251465061256497	181.9093567251462	247.31428571428572	1	0.9887325728215846	blue	low
1210	55	109.0	974.0	261.0	220.57309941520467	1.0575960027239977	179.9327485380117	246.84782608695653	1	0.9864397655076637	blue	low
1211	55	109.0	981.0	269.0	230.66481994459835	1.0564813951754222	176.01385041551248	247.475	1	0.9812400114520796	blue	low
1212	55	109.0	986.0	282.0	223.9595238095238	1.126502515042283	157.86428571428573	259.16326530612247	1	0.9675369977870457	blue	low
1213	55	109.0	995.0	271.0	216.15235457063713	1.0350779679343143	178.9639889196676	245.36363636363637	1	0.9813985125736118	blue	low
1214	55	109.0	1003.0	272.0	215.5157894736842	1.0879228367471205	169.41315789473686	253.31372549019608	1	0.9808945066300485	blue	low
1215	55	109.0	1026.0	303.0	221.33333333333334	1.0724802114736327	172.16904761904763	252.86274509803923	1	0.919085583077616	blue	low
1216	55	109.0	1028.0	315.0	250.8304347826087	1.1030989985704085	174.2913043478261	275.1774193548387	1	0.9430446979383267	blue	low
1217	55	109.0	1053.0	310.0	217.26518218623482	1.0909587773954297	155.57692307692307	265.484375	1	0.8918317348037879	blue	low
1218	55	109.0	1058.0	252.0	230.6820987654321	1.085679164105716	179.9969135802469	247.46666666666667	1	0.9898363136020965	blue	low
1219	55	109.0	1075.0	306.0	225.23544973544975	1.0713903611284854	192.76190476190476	252.29166666666666	1	0.9076478631515668	blue	low
1220	55	109.0	1085.0	227.0	223.65359477124184	1.0257506064007373	174.3954248366013	240.24242424242425	1	0.9955198498394721	blue	low
1221	55	109.0	1087.0	252.0	234.24812030075188	1.0208991268809213	153.74436090225564	247.51020408163265	1	0.9902443730205979	blue	low
1222	55	109.0	1092.0	299.0	205.37105263157895	1.094754722438406	180.27894736842106	247.609756097561	1	0.9529625846294593	blue	low
1223	55	109.0	1112.0	304.0	221.70574162679426	1.0746855288047519	173.10287081339712	252.32142857142858	1	0.9152324037153209	blue	low
1224	55	109.0	1129.0	246.0	221.39583333333334	1.0616021284421795	198.73611111111111	245.09677419354838	1	0.9920496692023745	blue	low
1225	55	109.0	1137.0	342.0	256.2057142857143	1.1059571886705093	167.35238095238094	278.34328358208955	1	0.8701750949181614	blue	low
1226	55	109.0	1143.0	295.0	213.03055555555557	1.1032557740625737	189.7861111111111	251.55555555555554	1	0.9501166065983965	blue	low
1227	55	109.0	1146.0	224.0	200.10588235294117	1.0104146451905038	154.65882352941176	236.66666666666666	1	0.9985140594194589	blue	low
1228	55	109.0	1159.0	318.0	234.4436090225564	1.0671736794246507	184.68170426065163	244.5	1	0.8645110471168143	blue	low
1229	55	109.0	1166.0	295.0	221.3527777777778	1.0747995266481043	190.45277777777778	247.04545454545453	1	0.9435346354456275	blue	low
1230	55	109.0	1176.0	285.0	223.83709273182959	1.0890520969181139	172.74937343358397	259.2549019607843	1	0.9631555263904379	blue	low
1231	55	109.0	1199.0	208.0	230.28125	1.0474641756736929	176.31597222222223	253.46153846153845	1	0.997123437198839	blue	low
1232	55	109.0	1220.0	220.0	215.06578947368422	1.0337316273659722	171.62171052631578	244.4	1	0.997071092069644	blue	low
1233	55	109.0	1226.0	235.0	207.4948096885813	1.0867316931035167	187.01038062283737	247.82608695652175	1	0.9965947065550768	blue	low
1234	55	109.0	1227.0	301.0	212.5956937799043	1.1224707709287849	165.11483253588517	251.5438596491228	1	0.93457477928739	blue	low
1235	55	109.0	1236.0	246.0	219.7796052631579	1.023870855283545	178.75986842105263	225.91666666666666	1	0.992274991382425	blue	low
1236	55	109.0	1245.0	287.0	224.83040935672514	1.0879357484620642	188.52631578947367	241.1590909090909	1	0.9598521135327649	blue	low
1237	55	109.0	1255.0	282.0	218.73235294117646	1.0867634072726793	189.71176470588236	245.4047619047619	1	0.9689144526445544	blue	low
1238	55	109.0	1263.0	256.0	240.61513157894737	1.0411597925266651	196.67763157894737	241.72972972972974	1	0.9904156304382238	blue	low
1239	55	109.0	1273.0	248.0	231.40247678018576	1.0475951903807617	181.8204334365325	246.0	1	0.9911602744896213	blue	low
1240	55	109.0	1291.0	296.0	215.47894736842105	1.035804851776217	176.23947368421054	233.11363636363637	1	0.9449380554388715	blue	low
1241	55	109.0	1298.0	284.0	208.89196675900277	1.0699809567048795	178.29916897506925	239.66666666666666	1	0.9735726618732408	blue	low
1242	55	109.0	1300.0	236.0	209.36601307189542	1.0336603822790493	174.12745098039215	232.41379310344828	1	0.9961364039741041	blue	low
1243	55	109.0	1314.0	231.0	192.85758513931887	1.0416279973618505	160.10835913312692	231.525	1	0.9989274514841199	blue	low
1244	55	109.0	1315.0	295.0	200.2	1.0924006209013168	175.48684210526315	242.9056603773585	1	0.9698733075211897	blue	low
1245	55	109.0	1316.0	256.0	215.67801857585138	1.0830786070362042	177.95975232198143	239.6888888888889	1	0.9898892854547339	blue	low
1246	55	109.0	1317.0	289.0	224.61	1.061189020814055	171.9575	249.60714285714286	1	0.9562492207073945	blue	low
1247	55	109.0	1323.0	244.0	210.2879256965944	1.0873901786020195	175.12693498452012	248.0888888888889	1	0.9946486434519166	blue	low
1248	55	109.0	1330.0	268.0	225.85672514619884	1.0750944761097045	180.69590643274853	244.88636363636363	1	0.9815097023844559	blue	low
1249	55	109.0	1335.0	312.0	232.6157894736842	1.0979539807657641	189.57368421052632	249.35849056603774	1	0.8910779525037058	blue	low
1250	55	109.0	1336.0	235.0	212.5	1.088338383945411	185.07986111111111	244.56	1	0.995728564862887	blue	low
1251	55	109.0	1339.0	250.0	201.80392156862746	1.0802232514411652	184.76797385620915	241.43243243243242	1	0.9956759478282057	blue	low
1252	55	109.0	1362.0	267.0	210.34920634920636	1.029518607900419	164.7962962962963	239.4	1	0.9867784050308341	blue	low
1253	55	109.0	1363.0	258.0	192.7875	1.0808310517987252	179.709375	237.63636363636363	1	0.996828479919252	blue	low
1254	55	109.0	1369.0	218.0	195.2076124567474	1.0561304978860353	166.03460207612457	230.15384615384616	1	0.9991690151774002	blue	low
1255	55	109.0	1386.0	226.0	231.78819444444446	1.0780770159343311	177.16319444444446	240.075	1	0.9954640299530769	blue	low
1256	55	109.0	1389.0	275.0	212.52777777777777	1.079240772333013	173.98611111111111	242.45833333333334	1	0.979993441281947	blue	low
1257	55	109.0	1392.0	230.0	208.33333333333334	1.0558419410476543	172.4313725490196	239.6590909090909	1	0.9970041494436912	blue	low
1258	55	109.0	1402.0	250.0	252.94117647058823	1.091018456478041	194.3986928104575	255.875	1	0.9954646654377695	blue	low
1259	55	109.0	1417.0	243.0	210.09803921568627	1.0507297141831846	179.48366013071896	235.90625	1	0.9948816639171857	blue	low
1260	55	109.0	1431.0	287.0	239.24561403508773	1.0960231488634433	189.71052631578948	245.55555555555554	1	0.9687133041584804	blue	low
1261	55	109.0	1434.0	238.0	211.30246913580248	1.0526602901744246	170.91975308641975	242.73170731707316	1	0.995489768983087	blue	low
1262	55	109.0	1437.0	214.0	211.87867647058823	1.0608819783770835	181.46691176470588	242.68965517241378	1	0.9978403453138567	blue	low
1263	55	109.0	1438.0	238.0	210.59803921568627	1.0990126345959164	181.16666666666666	253.56521739130434	1	0.9956223743900929	blue	low
1264	55	109.0	1446.0	253.0	214.32738095238096	1.0511214774106972	172.36011904761904	238.3913043478261	1	0.9913262612102518	blue	low
1265	55	109.0	1450.0	298.0	238.49861495844874	1.0752866972477064	190.9584487534626	246.75	1	0.9495034323568292	blue	low
1266	55	109.0	1454.0	203.0	186.11805555555554	1.065484141326838	155.17361111111111	232.46428571428572	1	0.9997871605724226	blue	low
1267	55	109.0	1470.0	256.0	196.51041666666666	1.0442004041839703	149.13541666666666	232.1081081081081	1	0.996122907931767	blue	low
1268	55	109.0	1475.0	291.0	209.3905817174515	1.0855515401683742	184.196675900277	244.88636363636363	1	0.9627804969142187	blue	low
1269	55	109.0	1494.0	269.0	212.5441176470588	1.055725055752092	178.5235294117647	237.13636363636363	1	0.9844898315781975	blue	low
1270	55	109.0	1498.0	244.0	216.6783625730994	1.0747556125199629	166.26608187134502	249.77777777777777	1	0.9933051218578584	blue	low
1271	55	109.0	1504.0	255.0	207.8450292397661	1.0790478941961994	170.8187134502924	243.58333333333334	1	0.9927008092836723	blue	low
1272	55	109.0	1517.0	236.0	239.09150326797385	1.0356305133928019	182.66339869281046	244.02941176470588	1	0.9945927616081552	blue	low
1273	55	109.0	1518.0	245.0	220.61609907120743	1.0648613947621337	179.3622291021672	249.6875	1	0.9924200013781679	blue	low
1274	55	109.0	1520.0	270.0	225.05588235294118	1.0650063355522639	181.9264705882353	242.58333333333334	1	0.9800318438137385	blue	low
1275	55	109.0	1535.0	237.0	206.82679738562092	1.0578270972972463	175.44444444444446	237.42105263157896	1	0.9964708649326205	blue	low
1276	55	109.0	1536.0	268.0	228.42105263157896	1.077735895040416	179.55847953216374	243.42	1	0.9816157570449636	blue	low
1277	55	109.0	1542.0	260.0	217.78235294117647	1.0431465689724166	175.66176470588235	237.72916666666666	1	0.9875909181118324	blue	low
1278	55	109.0	1551.0	293.0	235.78446115288222	0.9932547976439294	175.33834586466165	237.3684210526316	1	0.9555464728487847	blue	low
1279	55	109.0	1567.0	294.0	221.06578947368422	1.0477989048035246	177.69736842105263	238.79166666666666	1	0.9460867312621968	blue	low
1280	55	109.0	1568.0	253.0	224.9814814814815	1.06377435057405	179.01543209876544	240.89795918367346	1	0.9894362606608849	blue	low
1281	55	109.0	1571.0	273.0	244.3957219251337	1.0478463823467006	177.6283422459893	253.25641025641025	1	0.9850162758675474	blue	low
1282	55	109.0	1574.0	295.0	220.44473684210527	1.046035050142555	174.65526315789472	233.44230769230768	1	0.943867636057604	blue	low
1283	55	109.0	1577.0	273.0	218.475	1.0837511438157694	176.05277777777778	248.25	1	0.9788371927611184	blue	low
1284	55	109.0	1593.0	263.0	226.4967320261438	1.0381665816032533	197.2516339869281	237.05714285714285	1	0.9847129175641471	blue	low
1285	55	109.0	1641.0	241.0	223.38699690402476	1.096311016979274	170.54179566563468	246.34883720930233	1	0.9930932116432478	blue	low
1286	55	109.0	1659.0	181.0	221.984375	1.0711660757499015	168.36328125	252.1	1	0.998555799474167	blue	low
1287	55	110.0	2.0	231.0	226.39236111111111	1.058755675480653	173.12152777777777	226.96296296296296	1	0.9948036102219067	blue	low
1288	55	110.0	3.0	271.0	216.74444444444444	1.0630108285733189	156.24444444444444	218.1	1	0.9811533578368322	blue	low
1289	55	110.0	21.0	195.0	200.3046875	1.0288030148950171	161.0234375	216.33333333333334	1	0.9993683983678231	blue	low
1290	55	110.0	30.0	286.0	202.79473684210527	1.0682471829569993	159.96315789473684	224.31372549019608	1	0.9777747381534357	blue	low
1291	55	110.0	32.0	259.0	211.01234567901236	1.062571557233292	170.51543209876544	224.32558139534885	1	0.9902290912678374	blue	low
1292	55	110.0	35.0	242.0	233.72222222222223	1.0823802135950353	172.6013071895425	232.97560975609755	1	0.9928756514732895	blue	low
1293	55	110.0	38.0	235.0	212.7450980392157	1.0553900922822936	162.44444444444446	221.72413793103448	1	0.9956875047409228	blue	low
1294	55	110.0	39.0	273.0	235.92520775623268	1.0395239804584218	166.54016620498615	227.41304347826087	1	0.9800594533811235	blue	low
1295	55	110.0	47.0	269.0	201.53508771929825	1.0430848887070086	165.3187134502924	217.53061224489795	1	0.990528378479893	blue	low
1296	55	110.0	53.0	239.0	224.55882352941177	1.0408025675419437	165.54901960784315	219.0731707317073	1	0.9934441705283891	blue	low
1297	55	110.0	57.0	291.0	211.63947368421051	1.0845599502782972	165.8657894736842	231.74468085106383	1	0.9600742035503531	blue	low
1298	55	110.0	69.0	239.0	205.0359477124183	1.09192899421716	169.0261437908497	232.54761904761904	1	0.9965593974117464	blue	low
1299	55	110.0	70.0	218.0	220.86666666666667	1.075830163484633	138.35	241.6734693877551	1	0.9967131650681786	blue	low
1300	55	110.0	82.0	266.0	231.77469135802468	1.0458281632609632	176.89197530864197	223.7560975609756	1	0.9834541859832865	blue	low
1301	55	110.0	87.0	314.0	231.22368421052633	1.0730700673004372	180.06842105263158	231.20408163265307	1	0.877658870145534	blue	low
1302	55	110.0	100.0	234.0	235.94809688581316	1.0499763675188427	174.77854671280278	225.06060606060606	1	0.9945616590130235	blue	low
1303	55	110.0	110.0	252.0	209.89117647058825	1.0266550380460882	165.63823529411764	228.32608695652175	1	0.9928976283833444	blue	low
1304	55	110.0	114.0	255.0	217.32142857142858	1.0195877570437002	170.18154761904762	227.79166666666666	1	0.9898500244916419	blue	low
1305	55	110.0	117.0	271.0	232.2046783625731	1.0763422944506258	178.01461988304092	238.97619047619048	1	0.9801480023633633	blue	low
1306	55	110.0	125.0	326.0	244.23636363636365	1.0665407638106599	168.19545454545454	239.33333333333334	1	0.8662994200618651	blue	low
1307	55	110.0	133.0	297.0	211.09722222222223	1.0707291409280077	178.84166666666667	229.97435897435898	1	0.9479251676470472	blue	low
1308	55	110.0	136.0	311.0	213.16666666666666	1.0565930355432145	172.91798941798942	220.10204081632654	1	0.893550272065963	blue	low
1309	55	110.0	150.0	297.0	239.63947368421051	1.0411885208083418	176.3342105263158	233.12727272727273	1	0.9534815926827751	blue	low
1310	55	110.0	161.0	291.0	193.2049861495845	1.1221771725826193	165.88919667590028	226.375	1	0.9842273874864272	blue	low
1311	55	110.0	163.0	307.0	199.78696741854637	1.069649423647098	164.7218045112782	226.6304347826087	1	0.9456078824424868	blue	low
1312	55	110.0	164.0	219.0	207.31372549019608	1.0266317753664864	155.4607843137255	222.4090909090909	1	0.9980067854713791	blue	low
1313	55	110.0	168.0	311.0	218.8175	1.0727912233342383	169.6475	231.53191489361703	1	0.8850855343021791	blue	low
1314	55	110.0	170.0	266.0	237.8187134502924	1.052193134182573	176.9795321637427	237.1875	1	0.9853188348542316	blue	low
1315	55	110.0	183.0	269.0	206.57617728531855	1.0491808133317089	167.50138504155126	233.79166666666666	1	0.9876964837238796	blue	low
1316	55	110.0	200.0	317.0	209.05895691609976	1.0710565033974329	164.22222222222223	241.66071428571428	1	0.8710119558911114	blue	low
1317	55	110.0	201.0	304.0	227.9842105263158	1.0440553038023384	175.64473684210526	227.6122448979592	1	0.9173423669061114	blue	low
1318	55	110.0	202.0	230.0	233.4878892733564	1.0600353394383102	175.97231833910035	232.02564102564102	1	0.9949903813509118	blue	low
1319	55	110.0	207.0	271.0	225.91520467836258	1.0807642411182938	178.63742690058479	240.42222222222222	1	0.9792105373390447	blue	low
1320	55	110.0	214.0	312.0	231.9025	1.0458010416067738	175.995	234.45454545454547	1	0.8894254981285818	blue	low
1321	55	110.0	217.0	232.0	205.10034602076124	1.0662933023051553	173.63667820069205	227.77272727272728	1	0.9973064529577984	blue	low
1322	55	110.0	221.0	232.0	208.34055727554178	1.084653914039021	159.13312693498452	236.85	1	0.9967942918939998	blue	low
1323	55	110.0	225.0	233.0	211.18827160493828	1.0809705030111232	161.6358024691358	239.22222222222223	1	0.9962162586550881	blue	low
1324	55	110.0	232.0	251.0	212.7006172839506	1.0923891636395466	172.89506172839506	240.0	1	0.9923795503994247	blue	low
1325	55	110.0	234.0	244.0	227.34027777777777	1.055961695400823	187.34722222222223	231.43589743589743	1	0.9921560886395046	blue	low
1326	55	110.0	243.0	217.0	234.17013888888889	1.03580787689774	170.30208333333334	232.84848484848484	1	0.9964676719818493	blue	low
1327	55	110.0	244.0	278.0	229.4388888888889	1.083474193256802	177.19166666666666	244.78846153846155	1	0.9730002868665995	blue	low
1328	55	110.0	254.0	242.0	226.1764705882353	1.0348751366469326	178.53267973856208	232.5151515151515	1	0.9926853935721224	blue	low
1329	55	110.0	275.0	252.0	222.57275541795664	1.0748550919997304	176.53560371517028	240.56756756756758	1	0.9900215373492305	blue	low
1330	55	110.0	276.0	301.0	218.85	1.0749818405526401	178.10526315789474	238.85416666666666	1	0.9273598865857172	blue	low
1331	55	110.0	303.0	217.0	241.31944444444446	1.0453980740806215	178.11111111111111	245.42424242424244	1	0.9968668275104907	blue	low
1332	55	110.0	307.0	306.0	222.36315789473684	1.0607960578825	183.0921052631579	238.82	1	0.9070897284054615	blue	low
1333	55	110.0	310.0	246.0	212.8390092879257	1.059236100255328	171.5108359133127	235.9777777777778	1	0.9936357245872033	blue	low
1334	55	110.0	329.0	227.0	239.30103806228374	1.097505313547415	181.01730103806227	249.3939393939394	1	0.9957909704562046	blue	low
1335	55	110.0	334.0	314.0	217.32	1.0919251759102753	180.17	247.35555555555555	1	0.8698134042267449	blue	low
1336	55	110.0	355.0	283.0	201.6	1.0813619160426768	179.22222222222223	242.90384615384616	1	0.9819067569460543	blue	low
1337	55	110.0	362.0	221.0	214.47058823529412	1.0659020519933993	170.7923875432526	235.8125	1	0.9970486264068941	blue	low
1338	55	110.0	365.0	279.0	230.20833333333334	1.069984054780237	179.45277777777778	244.62745098039215	1	0.972121827611854	blue	low
1339	55	110.0	387.0	245.0	203.40740740740742	1.018850525444449	152.3068783068783	238.62790697674419	1	0.996081526694251	blue	low
1340	55	110.0	397.0	270.0	223.45906432748538	1.0918147988379732	180.07309941520467	245.36363636363637	1	0.9801612566142612	blue	low
1341	55	110.0	404.0	278.0	224.84782608695653	1.11236521984969	151.92608695652174	273.44642857142856	1	0.9724650933763288	blue	low
1342	55	110.0	411.0	305.0	239.98677248677248	1.0782766009055627	190.22486772486772	251.625	1	0.9355232874898004	blue	low
1343	55	110.0	416.0	246.0	214.92260061919504	1.070654529692241	173.43653250773994	240.97560975609755	1	0.9931731689894955	blue	low
1344	55	110.0	418.0	270.0	196.18421052631578	1.0607170729703643	175.0233918128655	232.64583333333334	1	0.992971659037821	blue	low
1345	55	110.0	420.0	264.0	221.99415204678363	1.050327398622061	176.98830409356725	238.68085106382978	1	0.9845055080637978	blue	low
1346	55	110.0	440.0	307.0	219.61904761904762	1.0709240374865068	174.46904761904761	252.8125	1	0.9037916816062328	blue	low
1347	55	110.0	442.0	244.0	211.06578947368422	1.045984188120819	177.42434210526315	230.35	1	0.994472149518685	blue	low
1348	55	110.0	455.0	283.0	201.5236842105263	1.0710996428830655	171.21052631578948	243.24489795918367	1	0.9819817926486534	blue	low
1349	55	110.0	462.0	268.0	206.51169590643275	1.0741878006770802	175.52631578947367	237.975	1	0.9882507360387988	blue	low
1350	55	110.0	466.0	254.0	205.8672839506173	1.0576368051451108	176.84567901234567	236.27906976744185	1	0.9936269717616095	blue	low
1351	55	110.0	470.0	313.0	245.675	1.0813824656448203	182.4775	248.94	1	0.9294958392314528	blue	low
1352	55	110.0	471.0	203.0	208.875	1.043674632369157	158.14144736842104	244.95238095238096	1	0.998628279308951	blue	low
1353	55	110.0	473.0	304.0	211.27631578947367	1.029447692636863	185.12105263157895	237.20454545454547	1	0.9269658274987691	blue	low
1354	55	110.0	487.0	283.0	228.11944444444444	1.0521681781256802	184.86666666666667	245.48837209302326	1	0.9665225703762427	blue	low
1355	55	110.0	504.0	242.0	195.05246913580248	1.0780925507258814	171.179012345679	243.69767441860466	1	0.9980416315169597	blue	low
1356	55	110.0	509.0	242.0	208.8190789473684	1.0913923567451052	178.16118421052633	240.625	1	0.9953396963819148	blue	low
1357	55	110.0	518.0	290.0	239.45833333333334	1.090554996415536	187.05833333333334	249.65217391304347	1	0.9649359892755957	blue	low
1358	55	110.0	522.0	255.0	202.04320987654322	1.0830334076072903	173.98765432098764	236.26829268292684	1	0.9946313716206874	blue	low
1359	55	110.0	545.0	258.0	249.47058823529412	1.0308987708153217	179.76470588235293	255.11627906976744	1	0.9929658682143535	blue	low
1360	55	110.0	559.0	231.0	199.05555555555554	1.0511270004582356	166.6141975308642	243.53846153846155	1	0.9982433036176098	blue	low
1361	55	110.0	567.0	226.0	213.55	1.060445700324826	172.42	240.2051282051282	1	0.9966796761673219	blue	low
1362	55	110.0	576.0	266.0	222.1274238227147	1.0808236808236809	172.44321329639888	249.53333333333333	1	0.9832300632014002	blue	low
1363	55	110.0	586.0	292.0	222.90526315789472	1.0481549003029662	181.92368421052632	246.60526315789474	1	0.9502383455368091	blue	low
1364	55	110.0	595.0	231.0	207.2560553633218	1.088688366633057	176.63667820069205	237.21621621621622	1	0.9970687563823442	blue	low
1365	55	110.0	596.0	225.0	248.81785714285715	1.0843338858385994	194.69285714285715	260.375	1	0.9970924379812195	blue	low
1366	55	110.0	604.0	288.0	231.18947368421053	1.0540886863004033	182.6342105263158	251.7872340425532	1	0.9602279533627606	blue	low
1367	55	110.0	638.0	284.0	208.3388888888889	1.0649350410363991	177.30277777777778	237.175	1	0.974114393415339	blue	low
1368	55	110.0	641.0	255.0	217.4537037037037	1.0995431128103001	181.30864197530863	249.21428571428572	1	0.9898185350857487	blue	low
1369	55	110.0	643.0	281.0	201.00263157894736	1.0779138405015158	166.89473684210526	240.08333333333334	1	0.9840766273246601	blue	low
1370	55	110.0	650.0	251.0	211.81045751633988	1.0405106780453481	184.3921568627451	232.3658536585366	1	0.9926227754523558	blue	low
1371	55	110.0	655.0	285.0	219.3	1.052638431257857	184.1472222222222	243.1891891891892	1	0.9643297519381574	blue	low
1372	55	110.0	667.0	233.0	196.34375	1.0226887103822089	162.178125	227.38888888888889	1	0.9984599378402463	blue	low
1373	55	110.0	668.0	275.0	211.99122807017545	1.097418906375522	177.47368421052633	238.08163265306123	1	0.9803238801878421	blue	low
1374	55	110.0	680.0	246.0	227.63398692810458	1.0583964646464645	188.16666666666666	245.34146341463415	1	0.991616219514553	blue	low
1375	55	110.0	691.0	229.0	219.86149584487535	0.992562506360141	155.0	242.78787878787878	1	0.995570227041393	blue	low
1376	55	110.0	710.0	232.0	222.98692810457516	1.0356068923335202	181.36601307189542	246.4848484848485	1	0.9948432491358845	blue	low
1377	55	110.0	716.0	282.0	221.66946778711485	1.0271017722077542	182.03361344537817	236.0344827586207	1	0.9678997570763153	blue	low
1378	55	110.0	722.0	287.0	230.3656509695291	1.0858317065652934	186.1634349030471	251.62857142857143	1	0.9613943859988922	blue	low
1379	55	110.0	733.0	233.0	214.4575	1.0362660681067224	146.915	259.86486486486484	1	0.9957019270641048	blue	low
1380	55	110.0	749.0	227.0	199.30116959064327	1.0396252381106124	156.7982456140351	243.59574468085106	1	0.9984462557447337	blue	low
1381	55	110.0	751.0	302.0	224.35476190476192	1.1266393641254302	172.72857142857143	266.175	1	0.9224933898395119	blue	low
1382	55	110.0	764.0	202.0	216.859375	1.0331437215729269	178.21484375	232.16129032258064	1	0.9980792323023906	blue	low
1383	55	110.0	794.0	295.0	211.59595959595958	1.0479326786839929	175.19444444444446	244.54166666666666	1	0.9519431664207346	blue	low
1384	55	110.0	810.0	314.0	206.7952380952381	1.0700827921321732	175.85238095238094	248.7037037037037	1	0.8958091078644905	blue	low
1385	55	110.0	813.0	303.0	238.13858695652175	1.088428630005923	190.32608695652175	248.19148936170214	1	0.9367765102785564	blue	low
1386	55	110.0	816.0	241.0	202.45065789473685	1.0579751399563526	179.7796052631579	238.88888888888889	1	0.9968206835216215	blue	low
1387	55	110.0	828.0	293.0	201.95909090909092	1.0234065278435787	153.2159090909091	234.6086956521739	1	0.9700769832514663	blue	low
1388	55	110.0	832.0	291.0	216.9621052631579	1.0283829725478173	150.73052631578946	251.52459016393442	1	0.9550053443223862	blue	low
1389	55	110.0	839.0	273.0	244.46764705882353	1.0653767932721376	188.51176470588234	247.22448979591837	1	0.9850634455912637	blue	low
1390	55	110.0	842.0	232.0	194.32198142414862	1.06395564044478	166.64086687306502	244.41666666666666	1	0.9987392808544818	blue	low
1391	55	110.0	845.0	329.0	249.75238095238095	1.0654457220878777	184.56666666666666	248.7608695652174	1	0.8870124345416741	blue	low
1392	55	110.0	846.0	221.0	221.11805555555554	1.0496402059678702	177.60416666666666	240.66666666666666	1	0.9964037172255665	blue	low
1393	55	110.0	852.0	309.0	211.02105263157895	1.0941855148765198	184.05	243.94	1	0.9077563071776695	blue	low
1394	55	110.0	854.0	245.0	233.859477124183	1.0903374313655594	182.91503267973857	245.56410256410257	1	0.9921866270478208	blue	low
1395	55	110.0	860.0	292.0	220.8578947368421	1.0658923309135342	178.70526315789473	245.12	1	0.9507386352577352	blue	low
1396	55	110.0	866.0	259.0	192.46749226006193	1.0883258877722033	180.86687306501548	242.3421052631579	1	0.9967715813669278	blue	low
1397	55	110.0	877.0	311.0	239.4763157894737	1.102162112375948	192.82105263157894	255.3921568627451	1	0.9148189176915661	blue	low
1398	55	110.0	881.0	286.0	236.77272727272728	1.0530471750583035	169.1267942583732	258.2857142857143	1	0.9675518831241915	blue	low
1399	55	110.0	891.0	287.0	206.593567251462	1.0526567618572853	192.23099415204678	239.375	1	0.9722372511800124	blue	low
1400	55	110.0	894.0	303.0	218.41	1.0571645185746779	180.135	249.0	1	0.9207370871567253	blue	low
1401	55	110.0	896.0	293.0	214.94444444444446	1.0824124070913652	193.95906432748538	242.93548387096774	1	0.9525234616889683	blue	low
1402	55	110.0	908.0	302.0	221.55	1.0816268750641351	175.31	247.27586206896552	1	0.9226024190342589	blue	low
1403	55	110.0	912.0	242.0	209.46296296296296	1.004241126296802	174.52777777777777	234.4878048780488	1	0.9952002115190315	blue	low
1404	55	110.0	928.0	271.0	211.89791666666667	1.0494870904918918	140.2875	257.95	1	0.9834740092531254	blue	low
1405	55	110.0	942.0	186.0	213.3453947368421	1.0504723733180648	151.04276315789474	256.8857142857143	1	0.9988515010559716	blue	low
1406	55	110.0	954.0	284.0	253.50969529085873	1.016519280514949	185.22437673130193	238.66666666666666	1	0.9864784883131349	blue	low
1407	55	110.0	963.0	292.0	205.63888888888889	1.0559058116084785	184.77777777777777	238.94285714285715	1	0.966167556893995	blue	low
1408	55	110.0	983.0	218.0	206.37867647058823	1.0344106242064446	183.3308823529412	235.31428571428572	1	0.9981664887754628	blue	low
1409	55	110.0	985.0	269.0	208.58171745152356	1.0616006732054122	174.22160664819944	245.28846153846155	1	0.9865747907083579	blue	low
1410	55	110.0	1002.0	295.0	206.5623268698061	1.1035830696532534	185.73684210526315	246.93333333333334	1	0.9593986489797043	blue	low
1411	55	110.0	1003.0	272.0	227.30116959064327	1.0754236364264842	187.94736842105263	251.21428571428572	1	0.9784277503769111	blue	low
1412	55	110.0	1008.0	289.0	228.2409972299169	1.1186276568780098	188.80886426592798	258.52	1	0.957001806719233	blue	low
1413	55	110.0	1009.0	237.0	201.4346405228758	1.0593695932670597	176.781045751634	239.63888888888889	1	0.9974300350273706	blue	low
1414	55	110.0	1020.0	230.0	252.24221453287197	1.050819764377786	189.28373702422147	248.2258064516129	1	0.9972317525866391	blue	low
1415	55	110.0	1040.0	277.0	213.3032581453634	1.0732318553561406	163.78446115288222	249.43859649122808	1	0.9776839910783691	blue	low
1416	55	110.0	1091.0	224.0	207.41319444444446	1.0257075582563064	171.62152777777777	225.62962962962962	1	0.9976540352037832	blue	low
1417	55	110.0	1094.0	230.0	213.62283737024222	1.0582692808440464	182.9757785467128	241.17142857142858	1	0.9962187555357791	blue	low
1418	55	110.0	1104.0	269.0	207.84444444444443	1.053084976692155	173.3111111111111	242.29268292682926	1	0.986984122135038	blue	low
1419	55	110.0	1122.0	272.0	202.7280701754386	1.0778968335483448	175.04970760233917	234.75675675675674	1	0.9884222526879209	blue	low
1420	55	110.0	1124.0	316.0	216.31363636363636	1.0520252249954842	169.46363636363637	246.29166666666666	1	0.8587902925295113	blue	low
1421	55	110.0	1130.0	276.0	222.75555555555556	1.0507046568627452	171.61944444444444	233.14583333333334	1	0.974830315496008	blue	low
1422	55	110.0	1149.0	274.0	237.05833333333334	1.0436293935358045	185.15277777777777	252.11363636363637	1	0.9798729609803427	blue	low
1423	55	110.0	1150.0	223.0	221.459649122807	1.0540990252373375	185.17894736842106	247.72413793103448	1	0.9961637629839538	blue	low
1424	55	110.0	1154.0	324.0	242.38095238095238	1.0099523008289468	182.66666666666666	238.78	1	0.8666012717660011	blue	low
1425	55	110.0	1156.0	311.0	237.26842105263157	1.0792877675863952	191.00263157894736	248.46296296296296	1	0.9080391688687707	blue	low
1426	55	110.0	1168.0	324.0	240.9025	1.0924596817712735	188.8325	250.88679245283018	1	0.8580797293540681	blue	low
1427	55	110.0	1182.0	234.0	197.12745098039215	1.0683138728857944	167.4967320261438	232.57142857142858	1	0.9983025635259357	blue	low
1428	55	110.0	1184.0	293.0	209.22437673130193	1.071515198393471	179.7617728531856	234.34615384615384	1	0.9593319295974255	blue	low
1429	55	110.0	1195.0	272.0	201.8836565096953	1.0673421211927878	171.4792243767313	239.82692307692307	1	0.9889510286391477	blue	low
1430	55	110.0	1201.0	246.0	211.12745098039215	1.0830675067734399	180.59803921568627	239.9047619047619	1	0.994038285286884	blue	low
1431	55	110.0	1205.0	265.0	221.27146814404432	1.0917500073188142	173.2797783933518	253.93023255813952	1	0.9840236376484995	blue	low
1432	55	110.0	1213.0	267.0	217.275	1.0592853497434545	161.3475	253.62790697674419	1	0.9838131172708623	blue	low
1433	55	110.0	1216.0	262.0	220.7157894736842	1.1023783977110158	163.66052631578947	256.8541666666667	1	0.9858803886804515	blue	low
1434	55	110.0	1231.0	281.0	210.08479532163742	1.0581080078275305	181.33040935672514	232.26923076923077	1	0.9759325333345062	blue	low
1435	55	110.0	1247.0	269.0	235.4327485380117	1.0509875753807165	184.6169590643275	244.92105263157896	1	0.9826399357585287	blue	low
1436	55	110.0	1253.0	268.0	208.23684210526315	1.047025414940328	164.0236842105263	241.89473684210526	1	0.9873193305996325	blue	low
1437	55	110.0	1279.0	253.0	201.57777777777778	1.0395288484633094	162.37777777777777	239.47368421052633	1	0.9951893902832005	blue	low
1438	55	110.0	1288.0	233.0	196.62152777777777	1.0767327114728626	176.80208333333334	233.30769230769232	1	0.9984262393444149	blue	low
1439	55	110.0	1289.0	220.0	222.24598930481284	1.0739467290148077	147.96524064171123	266.20454545454544	1	0.9964215668672768	blue	low
1440	55	110.0	1299.0	277.0	206.9298245614035	1.05732970347448	184.06140350877192	237.82	1	0.9822167840888008	blue	low
1441	55	110.0	1300.0	207.0	211.05514705882354	1.0870306174194246	171.45220588235293	242.14814814814815	1	0.9982906425622531	blue	low
1442	55	110.0	1301.0	240.0	228.19791666666666	1.076529756413175	189.14236111111111	242.17857142857142	1	0.9930953918171982	blue	low
1443	55	110.0	1317.0	292.0	216.26984126984127	1.0471077137743805	177.8783068783069	239.72222222222223	1	0.9534766580918507	blue	low
1444	55	110.0	1323.0	200.0	187.7372549019608	1.0727720374556022	175.521568627451	237.3125	1	0.9997690902003482	blue	low
1445	55	110.0	1333.0	223.0	207.10197368421052	1.0243514479066766	164.66118421052633	229.16129032258064	1	0.9977660330492406	blue	low
1446	55	110.0	1336.0	303.0	231.165	1.0482711850516309	176.8425	243.175	1	0.9244124635318866	blue	low
1447	55	110.0	1354.0	302.0	229.08201058201058	1.0506357726863846	183.7989417989418	239.9318181818182	1	0.9252924016755424	blue	low
1448	55	110.0	1356.0	260.0	228.5388888888889	1.0974420575033792	171.56666666666666	256.3777777777778	1	0.9863662946240944	blue	low
1449	55	110.0	1363.0	222.0	238.13235294117646	1.0411269404206074	184.4889705882353	233.77777777777777	1	0.9962072291911116	blue	low
1450	55	110.0	1371.0	298.0	219.8975	1.0209517514871116	175.1125	239.11764705882354	1	0.9360276467963644	blue	low
1451	55	110.0	1375.0	261.0	209.1327160493827	1.0503073059174255	179.88888888888889	232.75	1	0.9901681353677686	blue	low
1452	55	110.0	1377.0	278.0	202.72853185595568	1.0757454784264346	169.33240997229916	233.5531914893617	1	0.9847893213409671	blue	low
1453	55	110.0	1382.0	263.0	219.90581717451525	1.0517010673857623	163.49861495844874	234.04651162790697	1	0.9854997374227455	blue	low
1454	55	110.0	1394.0	253.0	237.60371517027863	1.0820310547783532	179.42105263157896	245.38709677419354	1	0.9905629009612562	blue	low
1455	55	110.0	1402.0	281.0	204.92894736842106	1.0766446603126656	166.09473684210528	239.28205128205127	1	0.9805000482589579	blue	low
1456	55	110.0	1413.0	270.0	228.02631578947367	1.0293552812071332	180.7514619883041	234.5	1	0.9801062300320811	blue	low
1457	55	110.0	1414.0	226.0	226.26797385620915	1.0358636331419662	170.07843137254903	237.0	1	0.9955144462002999	blue	low
1458	55	110.0	1451.0	264.0	218.9168975069252	1.0341273157821425	159.77008310249306	224.96969696969697	1	0.9851700917514679	blue	low
1459	55	110.0	1453.0	190.0	226.81428571428572	0.9996218754006415	157.65714285714284	232.26470588235293	1	0.9981013201642053	blue	low
1460	55	110.0	1454.0	240.0	195.38390092879257	1.0318725099601593	162.60061919504645	224.46666666666667	1	0.9981403400600164	blue	low
1461	55	110.0	1460.0	264.0	241.35493827160494	1.0611721204431044	185.21604938271605	238.61702127659575	1	0.987735417530455	blue	low
1462	55	110.0	1461.0	308.0	210.645	1.0932365168601073	173.6825	242.84313725490196	1	0.9129310298135178	blue	low
1463	55	110.0	1474.0	283.0	194.593567251462	1.0621126963539416	175.14327485380116	223.33333333333334	1	0.9883451235604173	blue	low
1464	55	110.0	1477.0	289.0	224.5563909774436	1.0416901251600847	165.8045112781955	236.85106382978722	1	0.956247853895856	blue	low
1465	55	110.0	1479.0	256.0	197.89473684210526	1.0361452356307101	175.53250773993807	228.09302325581396	1	0.9957212354363392	blue	low
1466	55	110.0	1484.0	297.0	217.36052631578949	1.0895023843320009	175.9	241.84782608695653	1	0.9405616208334326	blue	low
1467	55	110.0	1497.0	230.0	228.7562326869806	1.0616382240409423	151.28254847645428	248.81632653061226	1	0.9949001752740909	blue	low
1468	55	110.0	1504.0	296.0	232.06315789473683	1.1022351176029301	172.51052631578946	239.88235294117646	1	0.9450634009377237	blue	low
1469	55	110.0	1508.0	271.0	227.98529411764707	1.07715235672433	182.23235294117646	243.08695652173913	1	0.9793142031430476	blue	low
1470	6	12.0	26.0	247.0	233.31632653061226	1.089517024426351	176.1768707482993	225.3684210526316	1	0.9916113810215125	blue	low
1471	6	12.0	37.0	304.0	226.1078947368421	1.0516067422852855	169.1184210526316	220.62222222222223	1	0.915963137743387	blue	low
1472	6	12.0	41.0	250.0	221.23235294117646	1.0599702064268994	158.18235294117648	226.4	1	0.9908762872853066	blue	low
1473	6	12.0	45.0	294.0	224.4361111111111	1.0467664982973381	176.14166666666668	224.1304347826087	1	0.9456201764107628	blue	low
1474	6	12.0	58.0	268.0	220.0	1.0832017781547718	170.37426900584796	232.47619047619048	1	0.9823145376306908	blue	low
1475	6	12.0	65.0	246.0	247.02287581699346	1.0873808289571547	177.45751633986927	236.5	1	0.9945035333124143	blue	low
1476	6	12.0	70.0	260.0	231.19814241486068	1.015929317002003	170.87306501547988	215.27586206896552	1	0.9866180310599956	blue	low
1477	6	12.0	82.0	293.0	208.84461152882204	1.0830459835442041	162.8972431077694	236.56363636363636	1	0.9598556456187852	blue	low
1478	6	12.0	88.0	241.0	231.1078431372549	1.067221726094471	171.65686274509804	229.97560975609755	1	0.9929257744739267	blue	low
1479	6	12.0	92.0	252.0	216.39009287925697	1.0685732108670867	172.94736842105263	234.325	1	0.9911341590761813	blue	low
1480	6	12.0	95.0	273.0	210.28070175438597	1.0697684970457157	170.00584795321637	224.90196078431373	1	0.9829722181307242	blue	low
1481	6	12.0	101.0	277.0	203.62326869806094	1.043717876969194	165.9224376731302	224.41666666666666	1	0.9847806328257989	blue	low
1482	6	12.0	102.0	279.0	212.14912280701753	1.0459412120164688	173.1549707602339	220.15686274509804	1	0.9764525997922492	blue	low
1483	6	12.0	109.0	306.0	236.5625	1.0615816410764405	173.48	238.14814814814815	1	0.9243437971872935	blue	low
1484	6	12.0	112.0	227.0	191.8477508650519	1.0848537892374275	165.25951557093427	225.05263157894737	1	0.999152806863065	blue	low
1485	6	12.0	118.0	260.0	250.6315789473684	1.0504489960649783	172.7046783625731	236.61363636363637	1	0.9929628562053484	blue	low
1486	6	12.0	131.0	243.0	226.51960784313727	1.0703497448047563	175.26797385620915	233.46341463414635	1	0.9924297839299835	blue	low
1487	6	12.0	135.0	297.0	205.6657754010695	1.0654078598519718	175.05080213903744	232.39583333333334	1	0.9568373770885275	blue	low
1488	6	12.0	138.0	230.0	190.23684210526315	1.0236022587823939	164.49013157894737	221.7027027027027	1	0.9991841971034907	blue	low
1489	6	12.0	141.0	287.0	219.11944444444444	1.0648623211709414	172.81666666666666	228.8684210526316	1	0.9611562106285042	blue	low
1490	6	12.0	154.0	279.0	200.41828254847644	1.0025035528646795	169.7229916897507	220.06666666666666	1	0.9859840391095647	blue	low
1491	6	12.0	159.0	249.0	215.39766081871346	1.0549629251398633	164.88888888888889	236.41666666666666	1	0.9922783266734327	blue	low
1492	6	12.0	160.0	309.0	219.57894736842104	1.0487662148935255	178.84736842105264	229.25641025641025	1	0.8945944774663761	blue	low
1493	6	12.0	165.0	238.0	212.1857585139319	1.0990383616945298	165.21671826625388	241.70212765957447	1	0.9953256034480711	blue	low
1494	6	12.0	183.0	256.0	221.7828947368421	1.0229909982550338	184.75328947368422	223.5952380952381	1	0.9885739131775958	blue	low
1495	6	12.0	193.0	292.0	216.29166666666666	1.094196121631118	179.31666666666666	238.06	1	0.9534587186055731	blue	low
1496	6	12.0	194.0	274.0	237.2770083102493	1.051965584275326	175.4709141274238	241.2325581395349	1	0.9799908758993974	blue	low
1497	6	12.0	197.0	238.0	218.84567901234567	1.0536580636560844	166.41975308641975	236.2608695652174	1	0.9942338110028851	blue	low
1498	6	12.0	203.0	213.0	224.24149659863946	1.0460023795359905	161.92857142857142	232.58333333333334	1	0.9969286281004568	blue	low
1499	6	12.0	211.0	306.0	217.73444976076556	1.0492250248434054	164.0622009569378	232.9322033898305	1	0.9096389512840939	blue	low
1500	6	12.0	217.0	285.0	205.5983379501385	1.05127198713911	170.42936288088643	224.88235294117646	1	0.9757803665899619	blue	low
1501	6	12.0	218.0	263.0	243.19722222222222	1.0517725102812623	167.6	238.94	1	0.9889306043672399	blue	low
1502	6	12.0	225.0	231.0	211.11111111111111	1.0657009805990516	167.96732026143792	234.25581395348837	1	0.9964719400758593	blue	low
1503	6	12.0	227.0	249.0	230.9752321981424	1.0418733590733589	173.45820433436532	232.78571428571428	1	0.9908323406446181	blue	low
1504	6	12.0	235.0	231.0	200.27863777089783	1.059794729143186	159.5108359133127	233.83333333333334	1	0.9980845128693187	blue	low
1505	6	12.0	237.0	235.0	237.01730103806227	1.0630484044726771	185.0968858131488	239.66666666666666	1	0.9945070536208128	blue	low
1506	6	12.0	238.0	290.0	223.40153452685422	1.041225918483767	168.70332480818414	235.46341463414635	1	0.9543491397526604	blue	low
1507	6	12.0	239.0	246.0	208.69040247678018	1.0302135631322593	169.91331269349845	228.88235294117646	1	0.994632805959762	blue	low
1508	6	12.0	256.0	222.0	193.35380116959064	1.016824662739153	146.31578947368422	228.4878048780488	1	0.9991884545199562	blue	low
1509	6	12.0	263.0	297.0	216.85318559556788	1.021559042052946	182.57894736842104	225.93617021276594	1	0.9410000091076905	blue	low
1510	6	12.0	276.0	234.0	207.27124183006535	1.0190801541490668	169.63071895424838	225.28571428571428	1	0.9967487265499874	blue	low
1511	6	12.0	278.0	246.0	196.60185185185185	1.033357311453299	164.84876543209876	223.15	1	0.9974142383812461	blue	low
1512	6	12.0	280.0	287.0	211.0	1.0699771571813808	178.0	236.73469387755102	1	0.9674263635873139	blue	low
1513	6	12.0	283.0	196.0	203.5648148148148	1.0610400656413577	142.75	247.06976744186048	1	0.9991778005193754	blue	low
1514	6	12.0	292.0	229.0	223.06574394463667	1.0473702255513158	175.59861591695503	230.38888888888889	1	0.995287271225917	blue	low
1515	6	12.0	297.0	288.0	214.49722222222223	1.052743598881912	178.29166666666666	232.61702127659575	1	0.9625463336925661	blue	low
1516	6	12.0	313.0	241.0	214.35380116959064	1.0202778845405058	159.62573099415204	230.24444444444444	1	0.9943850421902966	blue	low
1517	6	12.0	328.0	256.0	217.10555555555555	1.052674931358682	161.58055555555555	237.82142857142858	1	0.9895136549521772	blue	low
1518	6	12.0	330.0	271.0	235.35380116959064	1.0663819057606603	178.80701754385964	237.89361702127658	1	0.9812633947547555	blue	low
1519	6	12.0	333.0	256.0	205.19298245614036	1.0715527170473058	167.95906432748538	237.05882352941177	1	0.9933296456321011	blue	low
1520	6	12.0	342.0	206.0	204.8203125	1.0286552876648822	176.54296875	224.61764705882354	1	0.9988291258559654	blue	low
1521	6	12.0	356.0	257.0	238.4558823529412	1.051695982406927	173.27058823529413	238.8695652173913	1	0.989448304184013	blue	low
1522	6	12.0	357.0	248.0	217.5718954248366	1.0600029723360438	180.73529411764707	234.4	1	0.9921033673123423	blue	low
1523	6	12.0	374.0	280.0	208.77631578947367	1.0544076272403184	164.40263157894736	232.90384615384616	1	0.9780619836680614	blue	low
1524	6	12.0	375.0	216.0	193.15972222222223	1.0293091576773008	165.44097222222223	226.5	1	0.9993490234254506	blue	low
1525	6	12.0	380.0	297.0	244.46929824561403	1.004445119674776	154.0767543859649	237.4468085106383	1	0.9620287292746913	blue	low
1526	6	12.0	386.0	296.0	225.05526315789473	1.0822705125013337	180.53684210526316	247.4	1	0.940708637558996	blue	low
1527	6	12.0	389.0	247.0	207.30994152046785	1.0676388307834266	167.43567251461988	244.5681818181818	1	0.9947812785008753	blue	low
1528	6	12.0	395.0	201.0	213.60553633217992	1.0339473963987154	161.5674740484429	238.6578947368421	1	0.998354698497536	blue	low
1529	6	12.0	418.0	248.0	192.4829721362229	1.0506009198405302	172.13622291021673	233.34782608695653	1	0.9979788707742479	blue	low
1530	6	12.0	423.0	217.0	228.55902777777777	1.0287264678582477	170.90625	232.38709677419354	1	0.9964351485400864	blue	low
1531	6	12.0	446.0	276.0	214.0705882352941	1.065441014903129	183.6	238.31914893617022	1	0.9781744288913096	blue	low
1532	6	12.0	453.0	241.0	226.58771929824562	1.0848407118880234	168.40058479532163	255.65	1	0.9929039703529656	blue	low
1533	6	12.0	463.0	297.0	214.9	1.0518214899559566	176.78684210526316	235.9375	1	0.942968022764459	blue	low
1534	6	12.0	475.0	300.0	222.15526315789472	1.0959938301330838	176.67894736842106	241.48979591836735	1	0.9291384446216701	blue	low
1535	6	12.0	479.0	257.0	203.7046783625731	1.0822972451073982	174.85087719298247	249.11764705882354	1	0.9935865680107365	blue	low
1536	6	12.0	485.0	274.0	219.7514619883041	1.0361004109521217	181.33625730994152	233.3421052631579	1	0.9775079967102464	blue	low
1537	6	12.0	488.0	256.0	220.30555555555554	1.0526964849643436	179.2469135802469	236.62222222222223	1	0.9888173376944485	blue	low
1538	6	12.0	504.0	276.0	224.04864864864865	1.1186189470264742	123.73153153153153	270.984126984127	1	0.9746733798243534	blue	low
1539	6	12.0	510.0	317.0	216.6075	1.078741603408913	179.44	241.19607843137254	1	0.8516689144101754	blue	low
1540	6	12.0	520.0	303.0	238.38947368421051	1.0856066786028329	187.22368421052633	251.77272727272728	1	0.9373110707042238	blue	low
1541	6	12.0	549.0	214.0	229.87867647058823	1.0215409635570207	180.88970588235293	234.0909090909091	1	0.9966800216531708	blue	low
1542	6	12.0	553.0	313.0	231.57380952380953	1.1067207281754239	177.81190476190477	259.2	1	0.8837020935392772	blue	low
1543	6	12.0	560.0	281.0	232.29722222222222	1.060319750280418	179.63611111111112	241.32692307692307	1	0.970670262648995	blue	low
1544	6	12.0	565.0	273.0	210.6638888888889	1.0945956505288787	179.40277777777777	254.8913043478261	1	0.9827375507079893	blue	low
1545	6	12.0	570.0	247.0	223.05572755417955	1.080944514624429	180.3560371517028	251.5609756097561	1	0.9915797588253803	blue	low
1546	6	12.0	571.0	307.0	201.65664160401002	1.076104609463833	173.265664160401	239.36	1	0.9403413497911502	blue	low
1547	6	12.0	574.0	277.0	232.82748538011697	1.0650010348694863	188.85380116959064	245.61702127659575	1	0.9752060144398005	blue	low
1548	6	12.0	582.0	265.0	202.33518005540165	1.0656029735887247	169.24930747922437	243.6969696969697	1	0.9916783225264783	blue	low
1549	6	12.0	588.0	198.0	198.8392156862745	1.0535103106413566	176.7450980392157	237.43243243243242	1	0.9993896100012437	blue	low
1550	6	12.0	589.0	233.0	196.22600619195046	1.03371561035879	167.1640866873065	238.30555555555554	1	0.998474088019928	blue	low
1551	6	12.0	594.0	290.0	211.75069252077563	1.0646787566304419	182.69806094182826	239.8372093023256	1	0.961757532092919	blue	low
1552	6	12.0	609.0	284.0	230.13019390581718	1.0656967238083321	182.81994459833794	245.1590909090909	1	0.9658013297987356	blue	low
1553	6	12.0	610.0	214.0	188.2389705882353	1.0095530879810224	177.74632352941177	227.7027027027027	1	0.9996194915214036	blue	low
1554	6	12.0	613.0	259.0	229.93188854489165	1.0548271556256572	189.08668730650155	246.54761904761904	1	0.9869488098902769	blue	low
1555	6	12.0	627.0	282.0	234.88333333333333	1.0529395175694223	181.275	241.4	1	0.9710014132252653	blue	low
1556	6	12.0	630.0	237.0	222.33680555555554	1.0294889927438198	185.46875	231.45	1	0.9940240444571914	blue	low
1557	6	12.0	632.0	235.0	232.1609907120743	1.0388513146949256	171.77089783281733	243.53488372093022	1	0.9941485174771537	blue	low
1558	6	12.0	641.0	256.0	228.0233918128655	1.0790902248046295	176.56140350877192	250.73469387755102	1	0.9881755376713399	blue	low
1559	6	12.0	643.0	196.0	203.88655462184875	1.0355340409970866	185.3109243697479	231.92307692307693	1	0.9991594756828636	blue	low
1560	6	12.0	646.0	288.0	213.82368421052632	1.0890667576736826	180.2842105263158	255.0392156862745	1	0.9631346499982731	blue	low
1561	6	12.0	668.0	231.0	220.8202614379085	1.0517809583613018	179.27124183006535	247.82857142857142	1	0.9951888079100459	blue	low
1562	6	12.0	670.0	213.0	224.159169550173	1.046925357914369	177.69896193771626	250.4857142857143	1	0.9969327232496966	blue	low
1563	6	12.0	671.0	225.0	214.61805555555554	1.0598194722856744	183.10069444444446	245.775	1	0.9966494065932744	blue	low
1564	6	12.0	695.0	278.0	206.17543859649123	1.0834795991045991	184.13742690058479	243.39285714285714	1	0.9820027499849125	blue	low
1565	6	12.0	703.0	220.0	213.96296296296296	1.0034038981628275	161.90123456790124	239.1	1	0.9971904848060238	blue	low
1566	6	12.0	706.0	310.0	226.3975	1.0649559517508544	180.94	245.7017543859649	1	0.8904733454928914	blue	low
1567	6	12.0	707.0	244.0	211.28571428571428	1.0443515242485972	151.57142857142858	256.3333333333333	1	0.9944226569747694	blue	low
1568	6	12.0	708.0	242.0	219.54605263157896	1.0635843848580442	185.64802631578948	245.20454545454547	1	0.9933011544744874	blue	low
1569	6	12.0	712.0	271.0	216.58479532163742	1.0340669208378215	179.0906432748538	232.5121951219512	1	0.9812182564368971	blue	low
1570	6	12.0	713.0	230.0	197.81372549019608	1.0385560560848877	169.5392156862745	232.65853658536585	1	0.9984533085521374	blue	low
1571	6	12.0	718.0	312.0	213.735	1.0678280666155253	178.0375	240.80357142857142	1	0.8871957692269513	blue	low
1572	6	12.0	722.0	188.0	221.9033613445378	1.0409372402327515	187.57142857142858	245.84	1	0.9983527077129452	blue	low
1573	6	12.0	728.0	251.0	222.2037037037037	1.060386170034065	180.12654320987653	244.14634146341464	1	0.990414992176052	blue	low
1574	6	12.0	732.0	311.0	202.42857142857142	1.0742703359130579	172.9452380952381	248.0625	1	0.9241768016705773	blue	low
1575	6	12.0	733.0	276.0	242.15833333333333	1.0379935362240775	186.3361111111111	250.6595744680851	1	0.9816426816563807	blue	low
1576	6	12.0	735.0	227.0	232.83660130718954	1.0349354493519045	178.15686274509804	246.95238095238096	1	0.9953662364631443	blue	low
1577	6	12.0	748.0	249.0	205.92592592592592	1.0544008483563097	178.34259259259258	242.5121951219512	1	0.9947467917089318	blue	low
1578	6	12.0	750.0	268.0	200.3240997229917	1.0589399542088955	170.7119113573407	240.80392156862746	1	0.9915694844114005	blue	low
1579	6	12.0	751.0	286.0	227.62326869806094	1.0673391259209448	187.73130193905817	250.26666666666668	1	0.9619275486807157	blue	low
1580	6	12.0	752.0	246.0	209.8827160493827	1.0503748528313352	173.28086419753086	237.62790697674419	1	0.9943397600176328	blue	low
1581	6	12.0	754.0	236.0	227.53979238754326	1.0648669396110542	190.3598615916955	246.0	1	0.993915626740607	blue	low
1582	6	12.0	756.0	219.0	210.86928104575162	1.0509413253882174	165.6437908496732	241.16216216216216	1	0.9976117405774624	blue	low
1583	6	12.0	760.0	249.0	219.26315789473685	1.0411861011316605	173.80409356725147	246.67391304347825	1	0.9914997761056377	blue	low
1584	6	12.0	788.0	270.0	215.63823529411764	1.0394590480651016	182.04705882352943	236.73333333333332	1	0.9823679110178478	blue	low
1585	6	12.0	791.0	210.0	240.32720588235293	1.0690438337497161	185.98529411764707	254.43243243243242	1	0.9972598735816801	blue	low
1586	6	12.0	803.0	246.0	223.2409972299169	1.0396660716941841	159.0443213296399	242.06666666666666	1	0.9918461660984756	blue	low
1587	6	12.0	804.0	279.0	252.4111111111111	1.0758044444444446	186.0388888888889	255.33333333333334	1	0.987903667544118	blue	low
1588	6	12.0	821.0	248.0	216.125	1.0649557782225996	164.55833333333334	251.5581395348837	1	0.9923971888463317	blue	low
1589	6	12.0	836.0	324.0	244.14318181818183	1.0438858221792364	177.99318181818182	250.2258064516129	1	0.8769243281846761	blue	low
1590	6	12.0	845.0	294.0	231.61495844875347	1.0794485616383775	186.32963988919667	243.87234042553192	1	0.9491452814048386	blue	low
1591	6	12.0	848.0	276.0	220.23809523809524	1.0450005716432293	162.51904761904763	256.18518518518516	1	0.9754085248695944	blue	low
1592	6	12.0	859.0	275.0	210.98325358851676	1.047921146953405	158.35885167464116	249.88888888888889	1	0.9809648848632334	blue	low
1593	6	12.0	876.0	300.0	207.71315789473684	1.0515008803364714	180.34736842105264	237.87719298245614	1	0.9459934618498713	blue	low
1594	6	12.0	877.0	220.0	195.23202614379085	1.071128946102661	164.27124183006535	241.53658536585365	1	0.999109676343272	blue	low
1595	6	12.0	878.0	228.0	206.48442906574394	1.0631302898282793	181.17993079584775	241.67567567567568	1	0.9974578811288826	blue	low
1596	6	12.0	884.0	260.0	222.28823529411764	1.0029482266474192	178.10882352941175	233.51612903225808	1	0.9866575135063178	blue	low
1597	6	12.0	892.0	235.0	214.13071895424838	1.0739288798319553	179.94444444444446	248.04347826086956	1	0.9954600495477035	blue	low
1598	6	12.0	894.0	310.0	219.645	1.0524784664814604	179.89	241.88135593220338	1	0.8896147181580069	blue	low
1599	6	12.0	896.0	217.0	192.96539792387543	1.0080632539318979	170.01038062283737	228.04166666666666	1	0.9993386038304002	blue	low
1600	6	12.0	898.0	295.0	215.7326203208556	1.0951480326480327	182.49732620320856	249.52083333333334	1	0.9471661435879675	blue	low
1601	6	12.0	905.0	264.0	234.86149584487535	1.0508169168134145	176.75346260387812	251.70212765957447	1	0.9853670718496769	blue	low
1602	6	12.0	915.0	208.0	193.3014705882353	1.0658725522362977	175.8639705882353	242.74193548387098	1	0.9994900516564661	blue	low
1603	6	12.0	932.0	235.0	196.70486111111111	1.0789787236003947	182.38541666666666	239.72222222222223	1	0.9982946684790552	blue	low
1604	6	12.0	977.0	263.0	216.4351851851852	1.0905149827631928	189.60802469135803	251.61111111111111	1	0.9864642710564806	blue	low
1605	6	12.0	980.0	213.0	231.01384083044982	1.0136511002276334	175.4948096885813	240.9	1	0.9967560690344004	blue	low
1606	6	12.0	1018.0	271.0	230.31578947368422	1.0734505564183274	185.78947368421052	248.3877551020408	1	0.9796748106075045	blue	low
1607	6	12.0	1019.0	240.0	223.83625730994152	1.0751063368385811	167.73391812865498	253.32608695652175	1	0.9932802079757127	blue	low
1608	6	12.0	1025.0	237.0	213.62745098039215	1.0497732700099278	177.52287581699346	238.5609756097561	1	0.9952301000099121	blue	low
1609	6	12.0	1034.0	215.0	233.46875	1.0747387928595982	181.02083333333334	257.2972972972973	1	0.9966197350713796	blue	low
1610	6	12.0	1037.0	215.0	228.2318339100346	1.0420870636161244	177.28719723183391	246.83870967741936	1	0.9966198229486859	blue	low
1611	6	12.0	1039.0	239.0	201.0359477124183	1.0755683535818654	177.95751633986927	241.9268292682927	1	0.9973042974445772	blue	low
1612	6	12.0	1052.0	252.0	203.70278637770897	1.0810984629236609	180.21362229102166	246.0	1	0.9947618237526823	blue	low
1613	6	12.0	1072.0	235.0	200.3395061728395	1.0702702702702702	172.12962962962962	251.21621621621622	1	0.9977794971088757	blue	low
1614	6	12.0	1073.0	282.0	236.1904761904762	1.0388620525815648	170.98496240601503	249.88095238095238	1	0.9719152877061137	blue	low
1615	6	12.0	1079.0	281.0	228.21052631578948	1.0595546018674245	185.28254847645428	249.93023255813952	1	0.9691889740227868	blue	low
1616	6	12.0	1088.0	283.0	205.6759002770083	1.05091518497456	182.5290858725762	242.8139534883721	1	0.9778618916380729	blue	low
1617	6	12.0	1118.0	197.0	199.0	1.0537392112899961	186.475	237.57142857142858	1	0.9993983654719918	blue	low
1618	6	12.0	1121.0	285.0	217.60233918128654	1.0881996465540595	195.23684210526315	251.3695652173913	1	0.9651856349372462	blue	low
1619	6	12.0	1122.0	207.0	207.9375	1.0462563793153783	165.75	239.2972972972973	1	0.9985484483209077	blue	low
1620	6	12.0	1125.0	233.0	219.89197530864197	1.0703874120214827	171.50925925925927	251.9318181818182	1	0.9949778303505455	blue	low
1621	6	12.0	1127.0	244.0	212.83044982698962	1.0409155141268651	189.1764705882353	231.71794871794873	1	0.9940815080225401	blue	low
1622	6	12.0	1129.0	252.0	215.89766081871346	1.0256420529668657	174.2046783625731	241.5	1	0.9912512950918365	blue	low
1623	6	12.0	1151.0	237.0	194.8421052631579	1.0554358526871614	168.0247678018576	239.45	1	0.9984129332318855	blue	low
1624	6	12.0	1158.0	287.0	224.02894736842106	1.0378097104497779	177.93421052631578	243.0909090909091	1	0.9598575463014305	blue	low
1625	6	12.0	1173.0	232.0	207.31372549019608	1.0403892494449296	174.52287581699346	237.87179487179486	1	0.9969581211324895	blue	low
1626	6	12.0	1183.0	218.0	189.96539792387543	1.0553009835239886	169.77162629757785	235.36111111111111	1	0.9994826765651252	blue	low
1627	6	12.0	1189.0	261.0	204.30116959064327	1.0602880905267644	171.1345029239766	235.91176470588235	1	0.9921798806841222	blue	low
1628	6	12.0	1191.0	303.0	225.56578947368422	1.0956405863595426	186.60526315789474	252.7391304347826	1	0.9193525708444573	blue	low
1629	6	12.0	1193.0	251.0	199.66081871345028	1.0601308941152692	168.86257309941521	241.14583333333334	1	0.9960756439232296	blue	low
1630	6	12.0	1194.0	243.0	219.9361111111111	1.0441916601673171	163.54444444444445	250.85106382978722	1	0.9930133180243211	blue	low
1631	6	12.0	1195.0	236.0	227.00346020761245	1.0314871119593816	184.86159169550174	232.38888888888889	1	0.9939289627545209	blue	low
1632	6	12.0	1196.0	232.0	216.071875	1.0160503167044932	171.9875	240.33333333333334	1	0.995609907911059	blue	low
1633	6	12.0	1215.0	259.0	209.49707602339183	1.0573684434604904	172.10233918128654	237.66	1	0.9907956690791095	blue	low
1634	6	12.0	1220.0	247.0	239.73856209150327	1.058957220736796	184.0653594771242	239.02325581395348	1	0.9926257860723171	blue	low
1635	6	12.0	1221.0	282.0	231.41274238227146	1.0826147974138358	185.0831024930748	252.58490566037736	1	0.9690307031702559	blue	low
1636	6	12.0	1222.0	279.0	213.47076023391813	1.0837618083086635	184.0672514619883	241.12765957446808	1	0.9755387235947764	blue	low
1637	6	12.0	1226.0	301.0	195.57894736842104	1.0864602069346252	174.52894736842106	236.46511627906978	1	0.9688188108231064	blue	low
1638	6	12.0	1242.0	269.0	218.45429362880887	1.0728798756859892	175.3240997229917	249.06	1	0.9820420667227023	blue	low
1639	6	12.0	1244.0	249.0	215.53395061728395	1.0272638188564363	173.8827160493827	231.2608695652174	1	0.9922474672568302	blue	low
1640	6	12.0	1264.0	326.0	244.89569160997732	1.0394801070367865	176.6485260770975	247.2	1	0.8705146276750305	blue	low
1641	6	12.0	1268.0	314.0	224.42045454545453	1.0395900449014337	169.59318181818182	245.2	1	0.8673970133507959	blue	low
1642	6	12.0	1278.0	258.0	205.14327485380116	1.067796733751583	168.98830409356725	236.27659574468086	1	0.992782054610946	blue	low
1643	6	12.0	1294.0	312.0	212.99753086419753	1.0752574448597667	171.3604938271605	235.8793103448276	1	0.8887558282568015	blue	low
1644	6	12.0	1297.0	308.0	226.02005012531328	1.053639846743295	175.01754385964912	236.5	1	0.8995161636656945	blue	low
1645	6	12.0	1305.0	233.0	214.40625	1.034138165515686	178.17361111111111	226.35714285714286	1	0.9957096653629041	blue	low
1646	6	12.0	1313.0	262.0	222.77777777777777	1.062885101010101	175.85380116959064	241.37777777777777	1	0.9855373277696224	blue	low
1647	6	12.0	1316.0	296.0	205.56140350877192	1.0730268342250424	170.42606516290726	243.08771929824562	1	0.9590690863072912	blue	low
1648	6	12.0	1321.0	274.0	235.55833333333334	1.0567312007231136	180.42222222222222	248.08510638297872	1	0.9791084438571072	blue	low
1649	6	12.0	1322.0	249.0	204.12865497076024	1.0345737260560999	169.8684210526316	239.84782608695653	1	0.995233284673873	blue	low
1650	6	12.0	1331.0	196.0	210.59259259259258	1.042777019857511	167.5888888888889	238.86111111111111	1	0.9987419335264361	blue	low
1651	6	12.0	1335.0	223.0	221.33660130718954	1.0505921006068146	168.41176470588235	240.71052631578948	1	0.9961735445477513	blue	low
1652	6	12.0	1336.0	252.0	211.75925925925927	1.0219047227530778	173.27469135802468	226.8139534883721	1	0.9923520607937065	blue	low
1653	6	12.0	1347.0	299.0	212.4671717171717	1.0676312204317828	174.5429292929293	243.71428571428572	1	0.9406562565328797	blue	low
1654	6	12.0	1356.0	267.0	209.2735294117647	1.0876348101058495	180.14411764705883	245.55102040816325	1	0.9873170739206427	blue	low
1655	6	12.0	1362.0	257.0	197.62865497076024	1.050335524270024	167.3830409356725	231.9111111111111	1	0.9956185883408711	blue	low
1656	6	12.0	1363.0	180.0	212.48442906574394	1.0194608869491533	149.74048442906573	244.17142857142858	1	0.9990274978261808	blue	low
1657	6	12.0	1371.0	303.0	221.94557823129253	1.0379595288321453	163.27437641723355	244.78688524590163	1	0.9189279170143456	blue	low
1658	6	12.0	1387.0	286.0	203.45833333333334	1.0400541984286353	175.4111111111111	227.98076923076923	1	0.9770257468715263	blue	low
1659	6	12.0	1388.0	221.0	198.97231833910035	1.088792952449642	173.4152249134948	243.4857142857143	1	0.9987624103879756	blue	low
1660	6	12.0	1392.0	306.0	221.89473684210526	1.0894349775784753	176.2330827067669	246.74	1	0.907155424583955	blue	low
1661	6	12.0	1396.0	249.0	226.718954248366	1.0516414050892335	187.45098039215685	240.11627906976744	1	0.9907405118513345	blue	low
1662	6	12.0	1401.0	285.0	199.13573407202216	1.0576910238783543	171.53739612188366	227.69565217391303	1	0.9826960618301929	blue	low
1663	6	12.0	1410.0	223.0	210.04513888888889	1.0297353986572468	172.85069444444446	229.07692307692307	1	0.9974024382196252	blue	low
1664	6	12.0	1419.0	284.0	221.50692520775624	1.035562246393428	179.26315789473685	234.53061224489795	1	0.9650818575782076	blue	low
1665	6	12.0	1425.0	308.0	215.02727272727273	1.0941746163052661	166.18636363636364	254.78125	1	0.9044394161935905	blue	low
1666	6	12.0	1430.0	250.0	228.92690058479533	1.078418369461599	170.07602339181287	247.8	1	0.990420464479362	blue	low
1667	6	12.0	1437.0	298.0	237.775	1.0728762089923616	170.415	241.98275862068965	1	0.948283516850383	blue	low
1668	6	12.0	1438.0	249.0	211.35882352941175	1.0238021976519176	163.90882352941176	228.2439024390244	1	0.9932749119858043	blue	low
1669	6	12.0	1456.0	296.0	208.8342105263158	1.0711349855236083	175.98157894736843	239.12	1	0.9537095351907292	blue	low
1670	6	12.0	1477.0	298.0	212.5328282828283	1.0593917002398017	168.02272727272728	233.92857142857142	1	0.9432945125000014	blue	low
1671	6	12.0	1480.0	279.0	186.77777777777777	1.0778904167251298	178.546783625731	232.79166666666666	1	0.9949331967017434	blue	low
1672	6	12.0	1488.0	256.0	212.6820987654321	1.076463811451924	173.1172839506173	232.79545454545453	1	0.9907800613621965	blue	low
1673	6	12.0	1490.0	291.0	193.3732057416268	1.045355142235327	156.19856459330143	232.40677966101694	1	0.9840343694535487	blue	low
1674	56	111.0	7.0	279.0	215.06878306878306	1.060923214438472	168.2116402116402	239.53488372093022	1	0.9745257215898971	blue	low
1675	56	111.0	36.0	268.0	214.7277777777778	1.0552380724804977	168.92777777777778	237.34883720930233	1	0.9841375406662687	blue	low
1676	56	111.0	44.0	240.0	214.5653594771242	1.0792993546421183	173.30065359477123	235.29268292682926	1	0.9945379989016254	blue	low
1677	56	111.0	49.0	289.0	238.5855614973262	1.051595047044234	178.20855614973263	240.16363636363636	1	0.9653238029512387	blue	low
1678	56	111.0	70.0	216.0	200.82720588235293	1.0726914588129197	175.6875	235.41666666666666	1	0.9987948457092969	blue	low
1679	56	111.0	74.0	219.0	213.06228373702422	1.0393341603699109	173.95501730103805	237.52	1	0.9973697354314439	blue	low
1680	56	111.0	80.0	299.0	216.9	1.040404906922879	177.31842105263158	233.23076923076923	1	0.9352794265694104	blue	low
1681	56	111.0	85.0	236.0	221.5529411764706	1.041706487777982	159.44411764705882	237.4	1	0.9942877537743114	blue	low
1682	56	111.0	92.0	283.0	204.94736842105263	1.0685516397161228	178.73130193905817	241.80645161290323	1	0.9785839544908553	blue	low
1683	56	111.0	94.0	211.0	217.01547987616098	1.0989096602591917	149.24458204334366	246.21428571428572	1	0.9975659333332175	blue	low
1684	56	111.0	121.0	180.0	204.65833333333333	1.0084175571708511	169.48333333333332	227.59259259259258	1	0.9993935563197132	blue	low
1685	56	111.0	131.0	284.0	210.9578947368421	1.0644722972343794	173.44210526315788	244.26	1	0.9716279987324398	blue	low
1686	56	111.0	137.0	225.0	225.9361111111111	1.1046970534045641	147.9388888888889	257.4117647058824	1	0.9956536949408242	blue	low
1687	56	111.0	138.0	216.0	215.61458333333334	1.0240124889214146	178.03125	242.02564102564102	1	0.9973388399149178	blue	low
1688	56	111.0	157.0	264.0	196.07602339181287	1.0558808047349433	177.14327485380116	240.47222222222223	1	0.9946815452603873	blue	low
1689	56	111.0	159.0	283.0	221.2070707070707	1.0646731370154998	167.31060606060606	246.16363636363636	1	0.9666251973369323	blue	low
1690	56	111.0	183.0	282.0	222.10526315789474	1.0858796522950054	168.94210526315788	243.2037037037037	1	0.9678010666600146	blue	low
1691	56	111.0	191.0	265.0	236.25438596491227	1.0644308117597736	186.82456140350877	253.74468085106383	1	0.9852735315121344	blue	low
1692	56	111.0	193.0	287.0	220.792243767313	1.0799498946548396	183.81994459833794	246.95	1	0.960474367739086	blue	low
1693	56	111.0	194.0	209.0	231.74117647058824	1.0472610748897455	187.61176470588236	238.21428571428572	1	0.9970515398152137	blue	low
1694	56	111.0	228.0	263.0	217.61111111111111	1.028108197643941	176.85087719298247	235.38095238095238	1	0.9861008152656181	blue	low
1695	56	111.0	231.0	239.0	210.65325077399382	1.0515380182326617	171.3188854489164	241.0212765957447	1	0.9954554898706102	blue	low
1696	56	111.0	234.0	219.0	233.1547987616099	1.0426443062793633	161.23219814241486	245.92857142857142	1	0.996258393575757	blue	low
1697	56	111.0	242.0	290.0	202.42606516290726	1.063329367621488	163.81453634085213	237.12244897959184	1	0.9735461006524266	blue	low
1698	56	111.0	244.0	242.0	220.57291666666666	1.05772932325715	190.34027777777777	237.83870967741936	1	0.9931629217653526	blue	low
1699	56	111.0	266.0	224.0	229.00277777777777	1.0393414743367195	154.73888888888888	256.44444444444446	1	0.9956947485103573	blue	low
1700	56	111.0	267.0	233.0	229.45679012345678	0.9755972650949862	174.7716049382716	238.1219512195122	1	0.9944274958380757	blue	low
1701	56	111.0	272.0	315.0	211.04140786749483	1.0420047394387246	155.89648033126295	246.9090909090909	1	0.8769296224311817	blue	low
1702	56	111.0	283.0	238.0	214.97213622291022	1.0340424997304114	168.90402476780187	235.58139534883722	1	0.9948307266772629	blue	low
1703	56	111.0	294.0	232.0	205.30994152046785	1.0160893230764392	156.75730994152048	234.02083333333334	1	0.9972738898956702	blue	low
1704	56	111.0	296.0	313.0	209.635	1.078192617734408	173.925	236.4	1	0.8920518408733028	blue	low
1705	56	111.0	300.0	182.0	206.359375	1.0400948723740682	167.03515625	242.3421052631579	1	0.9992896917018789	blue	low
1706	56	111.0	313.0	204.0	214.48046875	1.0726230839023925	182.67578125	244.15	1	0.9981575061816937	blue	low
1707	56	111.0	321.0	199.0	210.33823529411765	1.01401365432986	172.11764705882354	238.0	1	0.9986625604071206	blue	low
1708	56	111.0	330.0	226.0	220.6885813148789	1.0600737280093437	174.62283737024222	234.225	1	0.9958787220518387	blue	low
1709	56	111.0	336.0	283.0	245.601108033241	1.0511896322184924	187.29362880886427	248.9387755102041	1	0.9794154939032351	blue	low
1710	56	111.0	368.0	203.0	215.9320987654321	1.0155315560034175	157.40123456790124	254.71428571428572	1	0.9980973188071093	blue	low
1711	56	111.0	382.0	289.0	194.0250626566416	1.0706094975052558	164.91979949874687	240.42105263157896	1	0.9848934664017887	blue	low
1712	56	111.0	404.0	155.0	214.07692307692307	1.0630380012597103	177.95384615384614	235.5	1	0.9993034332500068	blue	low
1713	56	111.0	416.0	284.0	240.23545706371192	1.0428287098194629	184.1578947368421	242.65	1	0.973177409707347	blue	low
1714	56	111.0	422.0	203.0	202.71764705882353	1.0509522406450058	178.45882352941177	233.54285714285714	1	0.9990641468618976	blue	low
1715	56	111.0	423.0	263.0	233.40350877192984	1.073707975237907	183.47368421052633	252.77083333333334	1	0.9855157182215687	blue	low
1716	56	111.0	430.0	244.0	215.41830065359477	1.0768126967866343	180.36274509803923	240.46341463414635	1	0.9935450575927699	blue	low
1717	56	111.0	441.0	190.0	208.91093117408906	0.9986548963160801	179.1497975708502	232.61111111111111	1	0.9990055296030489	blue	low
1718	56	111.0	449.0	253.0	222.4953560371517	1.0702124004540632	183.21981424148606	247.45238095238096	1	0.9896665425389715	blue	low
1719	56	111.0	464.0	232.0	220.61309523809524	1.0377866195107575	168.26785714285714	251.06666666666666	1	0.9950576753252713	blue	low
1720	56	111.0	465.0	203.0	201.18359375	1.0388682079821383	180.2421875	234.74193548387098	1	0.999161059705911	blue	low
1721	56	111.0	483.0	247.0	199.4310776942356	1.0354130090352418	149.37844611528823	248.0	1	0.9967075380160028	blue	low
1722	56	111.0	485.0	256.0	207.00554016620498	1.0814301939939122	169.6759002770083	255.1818181818182	1	0.9926972701940745	blue	low
1723	56	111.0	493.0	195.0	205.91764705882352	1.0382604811192533	177.5529411764706	239.47058823529412	1	0.9990634385429115	blue	low
1724	56	111.0	500.0	260.0	240.35714285714286	1.0837448223690194	183.6577380952381	254.1891891891892	1	0.9889508258174137	blue	low
1725	56	111.0	504.0	288.0	244.18055555555554	1.0636459307403394	195.0388888888889	256.8181818181818	1	0.9732577228443218	blue	low
1726	56	111.0	509.0	272.0	203.05291005291005	1.0516550938682538	168.44444444444446	244.1860465116279	1	0.9882175062980263	blue	low
1727	56	111.0	513.0	184.0	214.703125	1.0422336211809895	166.953125	240.05405405405406	1	0.9988270677164768	blue	low
1728	56	111.0	522.0	240.0	228.24666666666667	1.0353261621418888	182.27666666666667	234.68571428571428	1	0.9930950530812773	blue	low
1729	56	111.0	540.0	251.0	232.4425	1.0258687691697792	159.2125	259.1136363636364	1	0.9903325255154967	blue	low
1730	56	111.0	547.0	255.0	214.23391812865498	1.0489153113359253	178.58479532163742	248.9375	1	0.9906682864611146	blue	low
1731	56	111.0	557.0	273.0	201.26666666666668	1.0439439377431528	177.66666666666666	242.74468085106383	1	0.9888395956610194	blue	low
1732	56	111.0	561.0	277.0	213.8	1.0424085231728544	178.56944444444446	240.08	1	0.9773766128956367	blue	low
1733	56	111.0	563.0	245.0	234.40557275541795	1.0782634008400216	184.0433436532508	258.0	1	0.992246121784591	blue	low
1734	56	111.0	567.0	235.0	211.29065743944636	1.0059784165791235	193.5847750865052	239.4	1	0.9959340182777884	blue	low
1735	56	111.0	569.0	312.0	238.62554112554113	1.0281023159987475	172.67748917748918	261.49152542372883	1	0.9082451769028145	blue	low
1736	56	111.0	574.0	272.0	248.1163434903047	1.0873924781679896	181.34903047091413	257.33962264150944	1	0.9879118442096013	blue	low
1737	56	111.0	580.0	232.0	197.66052631578947	1.0210804689136712	151.7657894736842	252.85714285714286	1	0.9983571028153484	blue	low
1738	56	111.0	587.0	294.0	211.38947368421051	1.0967711301044634	183.72368421052633	256.64444444444445	1	0.9544091113931811	blue	low
1739	56	111.0	601.0	259.0	212.48830409356725	1.0507903621853898	177.05263157894737	243.375	1	0.9896977709081579	blue	low
1740	56	111.0	603.0	263.0	202.0427807486631	1.0616514647283248	166.77005347593584	248.62962962962962	1	0.9924925658128805	blue	low
1741	56	111.0	604.0	261.0	233.7952380952381	1.0502555390859485	160.66190476190476	268.37704918032784	1	0.9866021561809246	blue	low
1742	56	111.0	607.0	266.0	236.4487534626039	1.0522700111305887	179.0831024930748	253.30612244897958	1	0.9848015517266351	blue	low
1743	56	111.0	624.0	228.0	214.425	1.0170982160058568	161.4361111111111	258.7916666666667	1	0.996346050218088	blue	low
1744	56	111.0	648.0	285.0	234.75277777777777	1.0907966870471713	190.36111111111111	258.74418604651163	1	0.9671829063811284	blue	low
1745	56	111.0	649.0	303.0	212.17894736842106	1.050700558523088	184.00526315789475	240.25454545454545	1	0.9287790787826676	blue	low
1746	56	111.0	652.0	219.0	219.2829131652661	1.0005098906746217	158.76190476190476	258.90909090909093	1	0.9967500590621077	blue	low
1747	56	111.0	661.0	233.0	207.00653594771242	1.0269052725180459	182.97712418300654	245.52272727272728	1	0.9969024097632497	blue	low
1748	56	111.0	722.0	262.0	235.34285714285716	1.0483991353550768	163.70714285714286	272.1166666666667	1	0.9865067572246935	blue	low
1749	56	111.0	737.0	266.0	218.0392156862745	1.061637413122865	177.73389355742296	250.34	1	0.9842074544497579	blue	low
1750	56	111.0	753.0	300.0	237.63684210526316	1.064533589473635	194.94736842105263	259.9056603773585	1	0.943455834088561	blue	low
1751	56	111.0	763.0	280.0	237.67036011080333	1.0427560457795457	188.3601108033241	251.58139534883722	1	0.9750795312153664	blue	low
1752	56	111.0	767.0	278.0	200.3921052631579	1.075617868721317	177.30263157894737	257.73809523809524	1	0.9866455454845797	blue	low
1753	56	111.0	773.0	207.0	219.98263888888889	1.0681513875014264	177.55555555555554	260.1860465116279	1	0.9975979901309036	blue	low
1754	56	111.0	786.0	279.0	208.1625	1.05760474991339	171.965	257.92452830188677	1	0.9795232993322759	blue	low
1755	56	111.0	813.0	312.0	220.34868421052633	1.0689667395124558	171.89912280701753	265.97727272727275	1	0.8786423314675034	blue	low
1756	56	111.0	832.0	245.0	205.80185758513932	1.0552031243542588	180.6749226006192	249.1	1	0.9955197388773712	blue	low
1757	56	111.0	878.0	284.0	228.8764705882353	1.094498823966504	201.5705882352941	260.3953488372093	1	0.9653314346573257	blue	low
1758	56	111.0	891.0	281.0	220.6888888888889	1.0726235435918041	191.21666666666667	260.2105263157895	1	0.9694991573739603	blue	low
1759	56	111.0	900.0	204.0	200.72426470588235	1.0539653202323218	180.09926470588235	251.2962962962963	1	0.9991656078205597	blue	low
1760	56	111.0	902.0	241.0	235.33986928104576	1.0677764433246528	192.27124183006535	258.20588235294116	1	0.9932483184296764	blue	low
1761	56	111.0	906.0	233.0	221.5359477124183	1.0748446779297323	183.83006535947712	256.52777777777777	1	0.9948077943556919	blue	low
1762	56	111.0	915.0	278.0	222.74444444444444	1.0716246367861302	187.1861111111111	256.3269230769231	1	0.9726656447577259	blue	low
1763	56	111.0	921.0	326.0	245.12918660287082	1.0992157462283607	193.5311004784689	268.19642857142856	1	0.8720077557556484	blue	low
1764	56	111.0	944.0	297.0	228.97744360902254	1.06784991936418	185.59147869674186	262.82456140350877	1	0.9398576504128928	blue	low
1765	56	111.0	960.0	196.0	203.67450980392158	1.0132378730347529	185.8392156862745	244.73333333333332	1	0.999171575164679	blue	low
1766	56	111.0	970.0	227.0	198.55	1.0404875922058379	171.60625	250.36666666666667	1	0.9985295786784166	blue	low
1767	56	111.0	975.0	296.0	234.4	1.0509196059762662	197.5236842105263	264.037037037037	1	0.9477496326919441	blue	low
1768	56	111.0	1022.0	184.0	209.72222222222223	1.0483603947787328	163.10416666666666	265.2	1	0.9990894189413755	blue	low
1769	56	111.0	1028.0	224.0	204.62629757785467	1.044275008145976	185.01384083044982	247.8	1	0.9979991922715966	blue	low
1770	56	111.0	1036.0	229.0	215.60526315789474	1.0670986137056335	172.61988304093566	272.7	1	0.9960708278762426	blue	low
1771	56	111.0	1060.0	251.0	230.19135802469137	1.059898835483024	191.4537037037037	259.15555555555557	1	0.9901440164013174	blue	low
1772	56	111.0	1065.0	275.0	215.4819944598338	1.0571555476592343	183.96952908587258	253.2	1	0.9783361057927651	blue	low
1773	56	111.0	1080.0	288.0	224.85885167464116	1.0697343107820563	172.4928229665072	264.1034482758621	1	0.9580980623040479	blue	low
1774	56	111.0	1097.0	228.0	206.50292397660817	1.0052697135192106	164.9327485380117	248.44444444444446	1	0.9974552882422428	blue	low
1775	56	111.0	1123.0	313.0	195.0421052631579	1.0349360075939837	190.93421052631578	238.625	1	0.9427977562995922	blue	low
1776	56	111.0	1124.0	200.0	229.6125	1.0362508947843454	202.17916666666667	250.23076923076923	1	0.9976014470366051	blue	low
1777	56	111.0	1129.0	208.0	212.2450980392157	1.0821583427797759	174.49019607843138	273.6842105263158	1	0.9981422421093972	blue	low
1778	56	111.0	1134.0	313.0	214.04511278195488	1.0700939287753435	188.02756892230576	253.53846153846155	1	0.8811105187869717	blue	low
1779	56	111.0	1135.0	334.0	254.4913043478261	1.0449784512092175	183.77173913043478	262.327868852459	1	0.8971795114977019	blue	low
1780	56	111.0	1144.0	284.0	251.0775623268698	1.0796063727129916	197.73130193905817	267.6734693877551	1	0.9841792178223474	blue	low
1781	56	111.0	1157.0	288.0	230.9	1.045879590809995	183.3921052631579	251.475	1	0.9600531115161569	blue	low
1782	56	111.0	1183.0	272.0	211.8005540166205	1.0291490507205423	186.26038781163436	253.5151515151515	1	0.9828104182862376	blue	low
1783	56	111.0	1196.0	211.0	216.46180555555554	1.0314199720520263	177.95486111111111	249.22857142857143	1	0.997611797817175	blue	low
1784	56	111.0	1208.0	260.0	204.57063711911357	1.051577846560067	177.09418282548475	256.0816326530612	1	0.9923918409146705	blue	low
1785	56	111.0	1213.0	225.0	224.55902777777777	1.0322921697184002	191.29513888888889	251.6451612903226	1	0.9957201887276163	blue	low
1786	56	111.0	1215.0	283.0	225.88888888888889	1.050441714792919	197.0861111111111	261.53846153846155	1	0.9661515477144954	blue	low
1787	56	111.0	1218.0	277.0	241.84473684210528	1.0891866542040882	186.8842105263158	274.3818181818182	1	0.9807082288038123	blue	low
1788	56	111.0	1239.0	236.0	211.25986842105263	1.039306721041487	186.98684210526315	248.6341463414634	1	0.99579819085314	blue	low
1789	56	111.0	1240.0	230.0	208.02076124567475	1.0877801485671168	193.80276816608998	260.7142857142857	1	0.9970512357177086	blue	low
1790	56	111.0	1249.0	236.0	212.09150326797385	1.0644442693146294	191.58169934640523	262.26666666666665	1	0.9956522023482551	blue	low
1791	56	111.0	1253.0	229.0	225.65359477124184	1.0771925869767016	178.54575163398692	253.32558139534885	1	0.995132857689981	blue	low
1792	56	111.0	1256.0	217.0	222.83529411764707	1.1065948354653912	163.00294117647059	277.3076923076923	1	0.9966682007987184	blue	low
1793	56	111.0	1263.0	260.0	213.41176470588235	1.038533646082601	182.68067226890756	258.9268292682927	1	0.9889507711410697	blue	low
1794	56	111.0	1264.0	231.0	192.73737373737373	1.0502919167761955	149.67929292929293	266.4807692307692	1	0.9989386286025264	blue	low
1795	56	111.0	1270.0	270.0	213.89791666666667	1.039858570748623	148.9	272.6060606060606	1	0.9831563018778803	blue	low
1796	56	111.0	1275.0	276.0	223.26388888888889	1.061771905172023	188.025	257.40384615384613	1	0.9747570537958966	blue	low
1797	56	111.0	1296.0	271.0	213.78157894736842	1.0707407090505368	180.22105263157894	268.34375	1	0.9824935601139031	blue	low
1798	56	111.0	1298.0	318.0	233.095	1.0685373492063086	200.4725	266.80434782608694	1	0.8599348770739925	blue	low
1799	56	111.0	1307.0	294.0	207.75324675324674	1.0757497888390841	160.43290043290042	267.280701754386	1	0.9595075450915604	blue	low
1800	56	111.0	1309.0	201.0	210.3308823529412	1.0429601864466558	185.29044117647058	259.57142857142856	1	0.9985931971186736	blue	low
1801	56	111.0	1311.0	194.0	212.71691176470588	1.050759436202714	176.5625	257.8235294117647	1	0.9986668026319472	blue	low
1802	56	111.0	1312.0	259.0	205.0185185185185	1.0583046808141865	193.51234567901236	253.62222222222223	1	0.9925275565659811	blue	low
1803	56	111.0	1320.0	256.0	209.7516339869281	1.045508970948569	202.05882352941177	250.86486486486487	1	0.9917469815590662	blue	low
1804	56	111.0	1323.0	272.0	248.94753086419752	1.058688852867299	214.24074074074073	267.5777777777778	1	0.988436800319294	blue	low
1805	56	111.0	1324.0	224.0	220.23611111111111	1.0506086728428183	194.33680555555554	260.3888888888889	1	0.9961549926318833	blue	low
1806	56	111.0	1333.0	276.0	206.4657894736842	1.0639911490212173	183.03684210526316	265.0	1	0.9833391370098151	blue	low
1807	56	111.0	1339.0	248.0	221.26608187134502	1.0406164707995764	180.13742690058479	257.6190476190476	1	0.9914939014626402	blue	low
1808	56	111.0	1353.0	206.0	233.3235294117647	1.0485581490896954	172.80392156862746	266.8888888888889	1	0.9972560145387005	blue	low
1809	56	111.0	1365.0	305.0	205.09	1.0820382019393218	179.8775	251.80392156862746	1	0.9373917242686292	blue	low
1810	56	111.0	1372.0	216.0	217.29738562091504	1.0631389583607564	180.63398692810458	269.22222222222223	1	0.9971822834100609	blue	low
1811	56	111.0	1399.0	231.0	209.22222222222223	1.0423713038775484	180.33986928104576	247.47058823529412	1	0.9967639117756455	blue	low
1812	56	111.0	1400.0	234.0	192.56597222222223	1.0038088107429235	192.94444444444446	238.3125	1	0.9988301901260729	blue	low
1813	56	111.0	1415.0	289.0	251.24867724867724	1.0556523885675033	192.8783068783069	263.9782608695652	1	0.9810557544416553	blue	low
1814	56	111.0	1419.0	312.0	222.61428571428573	1.0970296910745463	187.9952380952381	272.7068965517241	1	0.8781713016708954	blue	low
1815	56	111.0	1428.0	267.0	244.36772486772486	1.050947597553898	177.73015873015873	261.6909090909091	1	0.9878832778855972	blue	low
1816	56	111.0	1436.0	224.0	210.35119047619048	1.0589837588985038	167.02083333333334	262.8857142857143	1	0.997280521560188	blue	low
1817	56	111.0	1449.0	252.0	210.6934984520124	1.0589174541917834	188.24767801857584	253.54545454545453	1	0.9926608022642411	blue	low
1818	56	111.0	1457.0	300.0	221.12987012987014	1.0690593830031	165.71212121212122	268.859375	1	0.9294135425151305	blue	low
1819	56	111.0	1458.0	304.0	230.38333333333333	1.032616971495579	179.0690476190476	253.83333333333334	1	0.9199793451529152	blue	low
1820	56	111.0	1464.0	251.0	238.75925925925927	1.0572194627721354	193.1820987654321	261.6666666666667	1	0.9914090633828416	blue	low
1821	56	111.0	1465.0	230.0	234.29276315789474	1.0721736400558373	189.87171052631578	265.40909090909093	1	0.9950318580189941	blue	low
1822	56	111.0	1477.0	258.0	232.57309941520467	1.034858753998807	192.5	262.65	1	0.9877306090997544	blue	low
1823	56	111.0	1493.0	305.0	204.5391304347826	0.9999636089521978	165.16739130434783	249.09677419354838	1	0.9387705746646894	blue	low
1824	56	111.0	1512.0	264.0	222.42724458204336	1.0645129544803893	198.43343653250773	256.4375	1	0.984437400579674	blue	low
1825	56	111.0	1513.0	309.0	218.2	1.065182591474264	184.27619047619046	263.8490566037736	1	0.8957264363582406	blue	low
1826	56	111.0	1528.0	223.0	207.07958477508652	1.0432212195943746	184.2491349480969	247.61290322580646	1	0.9977687705877661	blue	low
1827	56	111.0	1532.0	224.0	216.64930555555554	1.0567160278745644	190.64583333333334	256.74285714285713	1	0.9965168091059198	blue	low
1828	56	111.0	1537.0	234.0	241.76143790849673	1.0871806479941566	198.72222222222223	278.57894736842104	1	0.9952401370073453	blue	low
1829	56	111.0	1553.0	269.0	215.86426592797784	1.068717289217092	183.398891966759	260.375	1	0.9829879322276828	blue	low
1830	56	111.0	1561.0	272.0	236.1081871345029	1.108446585521542	199.71052631578948	274.1842105263158	1	0.9808814086115183	blue	low
1831	56	111.0	1563.0	226.0	189.39766081871346	1.0695288488957893	165.90058479532163	265.4864864864865	1	0.9993499618597406	blue	low
1832	56	111.0	1566.0	249.0	192.2993827160494	1.0842406315151731	181.12345679012347	251.95238095238096	1	0.9979256686695883	blue	low
1833	56	111.0	1569.0	246.0	214.3641975308642	1.0842185543840597	183.95987654320987	258.79545454545456	1	0.9932935628644023	blue	low
1834	56	111.0	1573.0	218.0	217.49013157894737	1.032053547760007	182.39144736842104	261.0	1	0.9970003396940653	blue	low
1835	56	111.0	1583.0	285.0	212.0	1.0778934742920223	181.94486215538848	271.8888888888889	1	0.9693515955623356	blue	low
1836	56	111.0	1593.0	241.0	211.42156862745097	1.070224802298374	195.1764705882353	262.3157894736842	1	0.9949639894925189	blue	low
1837	56	111.0	1598.0	231.0	236.48235294117646	1.1039284897904713	177.93529411764706	283.1276595744681	1	0.995045650850159	blue	low
1838	56	111.0	1599.0	305.0	237.76315789473685	1.0809832996552953	199.55789473684212	266.5	1	0.9302361063890707	blue	low
1839	56	111.0	1617.0	308.0	222.58636363636364	1.0748623737770928	178.2590909090909	270.1090909090909	1	0.898289421922888	blue	low
1840	56	111.0	1625.0	206.0	191.5183823529412	1.0676009835500149	180.0625	250.86111111111111	1	0.9995940834571696	blue	low
1841	56	111.0	1632.0	260.0	211.28654970760235	1.0807822644293301	179.51169590643275	251.8372093023256	1	0.9897261257351523	blue	low
1842	56	111.0	1633.0	260.0	211.34567901234567	1.0816647797724945	195.03086419753086	259.22222222222223	1	0.9897038178473703	blue	low
1843	56	111.0	1640.0	214.0	208.86601307189542	1.0606179923961245	178.62745098039215	268.9230769230769	1	0.9981359979983897	blue	low
1844	56	111.0	1658.0	247.0	231.34967320261438	1.0586207895689967	201.97058823529412	263.32	1	0.9914421543110604	blue	low
1845	56	111.0	1661.0	301.0	235.6130536130536	1.023926837644194	172.76456876456876	251.325	1	0.9373184144017463	blue	low
1846	56	111.0	1713.0	241.0	219.43034055727554	1.0593847121951359	188.70897832817337	266.2307692307692	1	0.9935402217060834	blue	low
1847	56	111.0	1733.0	217.0	208.5183823529412	1.030261689197569	195.52573529411765	251.72727272727272	1	0.9979990625757783	blue	low
1848	56	111.0	1735.0	270.0	217.02923976608187	1.0794805231326796	193.67251461988303	261.6585365853659	1	0.9818046573586059	blue	low
1849	56	111.0	1741.0	225.0	225.0183823529412	1.0533122929161598	205.93382352941177	260.25	1	0.9956959717680304	blue	low
1850	56	111.0	1751.0	326.0	244.58095238095237	1.0902635451586395	192.64285714285714	266.0983606557377	1	0.8685019878515459	blue	low
1851	56	111.0	1766.0	252.0	222.71241830065358	1.0501127258216125	199.95098039215685	253.05263157894737	1	0.990005274371571	blue	low
1852	56	111.0	1782.0	186.0	190.0	1.0570011256249836	184.09583333333333	249.25	1	0.9998029812029177	blue	low
1853	56	111.0	1804.0	299.0	244.97105263157894	1.0831528477985002	202.39473684210526	274.5660377358491	1	0.9597404024859401	blue	low
1854	56	111.0	1809.0	302.0	228.83684210526314	1.0516198228566205	191.6078947368421	251.30769230769232	1	0.9250589223136124	blue	low
1855	56	111.0	1817.0	249.0	219.5242966751918	1.0067669847096736	167.73657289002557	265.1111111111111	1	0.9914553314922848	blue	low
1856	56	111.0	1825.0	281.0	237.94736842105263	1.0471747915494398	189.31578947368422	265.86	1	0.9742968505740202	blue	low
1857	56	111.0	1836.0	280.0	239.8921052631579	1.0852223849127132	190.73947368421054	276.62745098039215	1	0.9767762677997472	blue	low
1858	56	111.0	1842.0	199.0	210.35546875	1.068104075489816	194.28125	263.969696969697	1	0.9986613588927057	blue	low
1859	56	111.0	1879.0	316.0	203.76190476190476	1.0633458580784607	195.48872180451127	259.9183673469388	1	0.8967040586225049	blue	low
1860	56	111.0	1895.0	207.0	219.7372549019608	1.061634486250853	202.92156862745097	263.5	1	0.9976143096432536	blue	low
1861	56	111.0	1909.0	267.0	223.5438596491228	1.0800936235371321	194.953216374269	266.4390243902439	1	0.9823604324845162	blue	low
1862	56	111.0	1923.0	306.0	220.21804511278197	1.0828603745130074	193.28070175438597	269.26	1	0.9077493819397447	blue	low
1863	56	111.0	1940.0	225.0	199.76470588235293	1.0518914006588662	178.5653594771242	253.0	1	0.9984999530165586	blue	low
1864	56	111.0	1979.0	303.0	224.41842105263157	1.0455607827017348	192.1315789473684	249.9433962264151	1	0.9189670632973549	blue	low
1865	56	111.0	1980.0	241.0	234.32817337461302	1.0444909448833093	186.13312693498452	258.3695652173913	1	0.9931462189246676	blue	low
1866	56	111.0	1984.0	304.0	204.29736842105262	1.0001692766930768	195.6263157894737	244.57142857142858	1	0.9423412460421378	blue	low
1867	56	111.0	1990.0	254.0	251.40432098765433	1.0656977538840038	200.49382716049382	269.27659574468083	1	0.9944135084947214	blue	low
1868	56	111.0	1995.0	298.0	231.6475	1.108120179890209	186.695	272.45283018867923	1	0.9396769712026418	blue	low
1869	56	111.0	2014.0	290.0	208.58823529411765	1.0575314885502782	191.7192513368984	258.9591836734694	1	0.9654685327537695	blue	low
1870	56	111.0	2023.0	205.0	222.11764705882354		199.63529411764705		1	0.9975876592898905	blue	low
1871	56	111.0	2030.0	234.0	242.58680555555554	1.0921763250052952	203.80208333333334	270.22857142857146	1	0.9953596005237407	blue	low
1872	56	111.0	2045.0	197.0	202.0484429065744	1.0563732900007559	165.48442906574394	254.125	1	0.9992416732184496	blue	low
1873	56	111.0	2055.0	267.0	247.76984126984127	1.0958041926870907	185.43386243386243	285.5238095238095	1	0.9896601705584916	blue	low
1874	56	111.0	2061.0	273.0	218.86388888888888	1.0736253418618968	189.59722222222223	265.3488372093023	1	0.978701203260913	blue	low
1875	56	111.0	2082.0	281.0	236.09722222222223	1.0559247009638175	195.2888888888889	261.6326530612245	1	0.9729407136276085	blue	low
1876	56	111.0	2090.0	217.0	209.781045751634	1.0171196666695166	179.77124183006535	257.05128205128204	1	0.9978655906776681	blue	low
1877	56	111.0	2091.0	251.0	221.809375	1.0664106225014278	187.828125	253.08823529411765	1	0.990465403471817	blue	low
1878	56	111.0	2099.0	258.0	229.86944444444444	1.1088538242021424	180.92777777777778	274.60869565217394	1	0.9874017983048261	blue	low
1879	56	111.0	2116.0	245.0	205.030959752322	1.0641652388619338	179.5232198142415	249.9655172413793	1	0.9957024796303979	blue	low
1880	56	111.0	2147.0	278.0	219.40997229916897	1.0785648140092834	192.3684210526316	266.0444444444444	1	0.9735423339320594	blue	low
1881	56	111.0	2172.0	285.0	241.0025	1.0701554235065531	184.565	273.64150943396226	1	0.972875032272866	blue	low
1882	56	111.0	2181.0	300.0	206.12894736842105	1.0880124425948696	191.71052631578948	261.44444444444446	1	0.9490743071137421	blue	low
1883	56	111.0	2228.0	312.0	228.13333333333333	1.0882278558285152	186.22619047619048	268.7037037037037	1	0.882427787443105	blue	low
1884	56	111.0	2232.0	226.0	217.41666666666666	1.0875748525734703	181.15432098765433	277.92857142857144	1	0.9962108585483614	blue	low
1885	56	111.0	2237.0	275.0	222.62659846547314	1.0768196920222846	178.10485933503836	269.5238095238095	1	0.9758617182921077	blue	low
1886	56	111.0	2242.0	277.0	217.4623015873016	1.04600509112196	149.5734126984127	282.2307692307692	1	0.9754178034821258	blue	low
1887	56	111.0	2252.0	270.0	236.4100529100529	1.0700407683829558	180.8783068783069	267.70212765957444	1	0.9823863584551287	blue	low
1888	56	111.0	2256.0	254.0	196.54166666666666	1.0458130417978027	149.69298245614036	278.54	1	0.99642838473461	blue	low
1889	56	111.0	2262.0	249.0	202.60185185185185	1.070548491542063	189.29012345679013	261.3125	1	0.9956374791839117	blue	low
1890	56	111.0	2269.0	247.0	206.59567901234567	1.032095742443057	187.21913580246914	252.1219512195122	1	0.994964087167057	blue	low
1891	56	111.0	2278.0	233.0	207.7037037037037	1.0303168175254265	175.72530864197532	250.2340425531915	1	0.9967880618559687	blue	low
1892	56	111.0	2280.0	308.0	210.88181818181818	1.0628778291676202	178.9659090909091	268.94117647058823	1	0.9123967818844289	blue	low
1893	56	111.0	2295.0	287.0	209.0921052631579	1.0892985620780293	188.3842105263158	267.54	1	0.9694333806151799	blue	low
1894	56	111.0	2301.0	266.0	221.78395061728395	1.0648382577169684	204.25925925925927	263.0689655172414	1	0.9832892793249495	blue	low
1895	56	111.0	2303.0	271.0	216.27777777777777	1.06946254498484	199.1345029239766	266.1025641025641	1	0.9813455682497471	blue	low
1896	56	111.0	2306.0	288.0	206.55	1.0833307587937488	180.57894736842104	254.51020408163265	1	0.9709514155137914	blue	low
1897	56	111.0	2333.0	286.0	243.61944444444444	1.0679328507579908	200.86388888888888	267.72222222222223	1	0.9746543145390788	blue	low
1898	56	111.0	2358.0	252.0	199.3672839506173	1.0601198662116504	192.58333333333334	260.6896551724138	1	0.9959920211583583	blue	low
1899	56	111.0	2382.0	266.0	222.34130434782608	1.0421996700766798	154.53695652173914	275.8524590163934	1	0.9831954298080714	blue	low
1900	56	111.0	2384.0	239.0	181.7	1.0547766302389816	154.6325	270.25	1	0.9995162942311596	blue	low
1901	56	111.0	2387.0	237.0	217.84928229665073	1.0111791062199202	148.79186602870814	264.6981132075472	1	0.9945584680245348	blue	low
1902	56	111.0	2413.0	289.0	216.475845410628	1.067926246922492	177.2584541062802	268.21276595744683	1	0.9592146184181898	blue	low
1903	56	111.0	2433.0	249.0	222.52142857142857	1.0861498345201082	156.04761904761904	280.1694915254237	1	0.9910323407949726	blue	low
1904	56	111.0	2434.0	232.0	206.57716049382717	1.0351531060033083	172.36111111111111	247.52272727272728	1	0.9970749843939833	blue	low
1905	56	111.0	2458.0	285.0	234.89750692520775	1.0970203997617547	193.26038781163436	264.2291666666667	1	0.9672936750731425	blue	low
1906	56	111.0	2470.0	234.0	206.0	1.0428550930047322	192.73010380622839	246.96428571428572	1	0.996962479272767	blue	low
1907	56	111.0	2539.0	244.0	231.81578947368422	1.0344753225751806	181.38888888888889	261.4186046511628	1	0.9922617459626746	blue	low
1908	56	111.0	2551.0	301.0	231.1	1.065605515655125	200.7157894736842	267.45454545454544	1	0.9306408042771284	blue	low
1909	56	111.0	2557.0	320.0	206.33809523809524	1.0648205915758826	186.16190476190476	257.0	1	0.8620710755660592	blue	low
1910	56	111.0	2561.0	253.0	200.42659279778394	1.0438013058251263	174.37119113573408	257.4313725490196	1	0.9955248646673583	blue	low
1911	56	111.0	2569.0	289.0	242.72	1.0715691187960878	176.9858823529412	276.0975609756098	1	0.9703184489152256	blue	low
1912	56	111.0	2577.0	244.0	226.5108359133127	1.048022154388394	187.65944272445822	258.16279069767444	1	0.9921771087781319	blue	low
1913	56	111.0	2590.0	247.0	196.69529085872577	1.0439349022358706	174.0	263.32608695652175	1	0.9972897506622724	blue	low
1914	56	111.0	2594.0	296.0	235.26666666666668	1.058592789547417	195.10833333333332	248.83333333333334	1	0.9488745288510607	blue	low
1915	56	111.0	2616.0	253.0	205.78947368421052	1.065012975936314	183.9327485380117	261.90697674418607	1	0.9938996725986593	blue	low
1916	56	111.0	2632.0	281.0	210.04473684210527	1.0607817295827544	182.63684210526316	259.4130434782609	1	0.9759660383479546	blue	low
1917	56	111.0	2634.0	312.0	220.09	1.0730563813298777	193.645	263.6222222222222	1	0.8787788388127493	blue	low
1918	56	111.0	2640.0	193.0	203.74303405572755	1.0503397998270112	154.42724458204336	269.0	1	0.9992289215376065	blue	low
1919	56	111.0	2691.0	252.0	225.8235294117647	1.0820613817835985	188.20294117647057	270.36	1	0.9897588712406996	blue	low
1920	56	111.0	2696.0	302.0	215.75155279503105	1.0307610045728226	159.583850931677	261.5344827586207	1	0.9269515038214586	blue	low
1921	56	111.0	2717.0	212.0	205.0703125	1.0736097142610337	202.234375	260.2857142857143	1	0.9985855434042685	blue	low
1922	56	111.0	2734.0	301.0	225.49473684210525	1.0875473215945843	193.5157894736842	261.66037735849056	1	0.9261825089863159	blue	low
1923	56	111.0	2785.0	244.0	229.90432098765433	1.0506872190109184	189.3148148148148	262.1666666666667	1	0.9921716110911728	blue	low
1924	56	111.0	2793.0	264.0	218.406432748538	1.0592007485110748	193.24269005847952	262.8	1	0.9853091754976598	blue	low
1925	56	111.0	2803.0	241.0	208.1702786377709	1.077328983624082	186.24458204334366	265.0888888888889	1	0.9956418041384576	blue	low
1926	56	111.0	2806.0	300.0	210.23947368421054	1.06568491832194	191.5921052631579	256.65714285714284	1	0.9414002915679147	blue	low
1927	56	111.0	2822.0	216.0	220.8566176470588	1.0402259172144401	196.78308823529412	256.1470588235294	1	0.9968898728176234	blue	low
1928	56	111.0	2825.0	293.0	226.8921052631579	1.0725160789344856	190.29473684210527	261.46	1	0.9484339806351277	blue	low
1929	56	111.0	2830.0	290.0	223.03719008264463	1.093697418573906	157.60743801652893	281.859375	1	0.9543876570268106	blue	low
1930	56	111.0	2854.0	301.0	232.6825	1.054892153920686	189.0725	263.1794871794872	1	0.9327084486126318	blue	low
1931	56	111.0	2878.0	216.0	191.3125	1.0638352505005957	168.89802631578948	249.63636363636363	1	0.9994504264602968	blue	low
1932	56	111.0	2881.0	232.0	223.54861111111111	1.0523876562342878	191.94097222222223	249.17857142857142	1	0.994801333623556	blue	low
1933	56	111.0	2904.0	180.0	195.08455882352942	1.0302150655420454	161.5625	250.08823529411765	1	0.999720925445829	blue	low
1934	56	111.0	2922.0	235.0	228.91358024691357	1.0798352264468303	181.55555555555554	266.675	1	0.9940830136873366	blue	low
1935	56	111.0	2933.0	271.0	221.3	1.0783972574492215	167.0452380952381	274.344262295082	1	0.9797202873395288	blue	low
1936	56	111.0	2934.0	230.0	200.93421052631578	1.0507186445224312	179.71381578947367	247.4	1	0.9980656861958883	blue	low
1937	56	111.0	2938.0	250.0	215.2017543859649	1.0689986959047024	183.01461988304092	264.35555555555555	1	0.9920358444665556	blue	low
1938	56	111.0	2942.0	298.0	206.77380952380952	1.1050069813683483	177.9857142857143	273.43589743589746	1	0.9526558871939758	blue	low
1939	56	111.0	2947.0	248.0	196.4506172839506	1.0961036103184407	183.05864197530863	257.3541666666667	1	0.9972292842521906	blue	low
1940	56	111.0	2959.0	279.0	219.9	1.0665911333650084	185.69444444444446	252.66666666666666	1	0.972224615859869	blue	low
1941	56	111.0	2970.0	284.0	235.28708133971293	1.067593254676758	172.98086124401914	267.91803278688525	1	0.9688789820116857	blue	low
1942	56	111.0	2988.0	310.0	217.25714285714287	1.0483472003597931	184.0	259.0	1	0.8918413616265007	blue	low
1943	56	111.0	3014.0	254.0	225.8148148148148	1.041699588559338	189.7006172839506	250.22222222222223	1	0.9890101280704402	blue	low
1944	56	111.0	3020.0	217.0	225.42361111111111	1.041705282669138	184.67361111111111	253.80645161290323	1	0.9965315252871546	blue	low
1945	56	111.0	3021.0	315.0	210.52392344497608	1.0563817796959616	183.9090909090909	255.29090909090908	1	0.8784178597199047	blue	low
1946	56	111.0	3050.0	229.0	230.9561403508772	1.0771881515489754	170.49122807017545	270.625	1	0.995051914265755	blue	low
1947	56	111.0	3053.0	297.0	236.4126984126984	1.0645977291645286	192.8862433862434	258.7608695652174	1	0.9483199261027495	blue	low
1948	56	111.0	3069.0	228.0	221.89965397923876	1.0590793025461442	189.49134948096886	252.02777777777777	1	0.9955165469135853	blue	low
1949	56	111.0	3079.0	206.0	228.08627450980393	1.0541951473525322	198.17254901960786	256.7142857142857	1	0.9972879364691092	blue	low
1950	56	111.0	3083.0	308.0	257.1547619047619	1.0554282201900063	182.85714285714286	260.40677966101697	1	0.973283540847051	blue	low
1951	56	111.0	3108.0	293.0	220.66842105263157	1.0742589722048017	187.41052631578947	258.35714285714283	1	0.9485745517217502	blue	low
1952	56	111.0	3113.0	318.0	251.0125	1.0725265973316565	197.2625	263.18367346938777	1	0.9358340418513502	blue	low
1953	56	111.0	3129.0	272.0	228.51322751322752	1.0128324422380826	181.4021164021164	255.22222222222223	1	0.9785541261782809	blue	low
1954	56	111.0	3150.0	295.0	204.76315789473685	1.0639869017590373	179.41315789473686	243.15384615384616	1	0.9623187664026203	blue	low
1955	56	111.0	3157.0	228.0	227.67592592592592	1.0683445409240278	174.06172839506172	261.125	1	0.9952043309457081	blue	low
1956	56	111.0	3158.0	225.0	203.3625	1.0791228629075078	171.56875	260.56666666666666	1	0.9980875324089914	blue	low
1957	56	111.0	3167.0	240.0	228.26666666666668	1.0574234087448917	197.15	258.7931034482759	1	0.9930949253315242	blue	low
1958	56	111.0	3172.0	252.0	200.4783950617284	1.0588658366553423	181.37654320987653	245.09375	1	0.9956890112037999	blue	low
1959	56	111.0	3177.0	249.0	209.45751633986927	1.0691558703168014	196.40522875816993	255.43243243243242	1	0.9937823776980496	blue	low
1960	56	111.0	3188.0	251.0	209.02167182662538	1.0376167416946727	189.73993808049536	251.8048780487805	1	0.9934163357252482	blue	low
1961	56	111.0	3208.0	292.0	214.09418282548475	1.0905328970433563	196.5180055401662	261.4651162790698	1	0.9554750319740598	blue	low
1962	56	111.0	3221.0	300.0	219.3625	1.0841055088887228	185.3275	263.8181818181818	1	0.9302674829310821	blue	low
1963	56	111.0	3227.0	237.0	222.6996904024768	1.0505535499398315	178.31578947368422	253.36111111111111	1	0.9939911406209224	blue	low
1964	56	111.0	3235.0	318.0	204.36904761904762	1.0681554292120437	176.89761904761906	247.02083333333334	1	0.8831404445205226	blue	low
1965	56	111.0	3255.0	237.0	213.62280701754386	1.0254192006253315	173.69883040935673	255.8181818181818	1	0.995230902273704	blue	low
1966	56	111.0	3318.0	263.0	206.37373737373738	1.0579614292983706	165.22222222222223	259.9298245614035	1	0.99055938695707	blue	low
1967	56	111.0	3325.0	309.0	229.05	1.0614990340170447	184.6625	251.64285714285714	1	0.8982593638176912	blue	low
1968	56	111.0	3333.0	220.0	182.09907120743034	1.0624202209897062	165.0061919504644	254.56410256410257	1	0.9997584600667246	blue	low
1969	56	111.0	3351.0	216.0	198.69097222222223	1.0815533482529323	176.47916666666666	251.36363636363637	1	0.9989704710368401	blue	low
1970	56	111.0	3354.0	220.0	236.94097222222223	1.020910925148017	186.09027777777777	247.71428571428572	1	0.9963180646470748	blue	low
1971	56	111.0	3359.0	203.0	189.40808823529412	1.038599356847532	175.22058823529412	242.22857142857143	1	0.9996992633643459	blue	low
1972	56	111.0	3379.0	182.0	191.37847222222223	1.0580320242969457	151.84027777777777	251.33333333333334	1	0.999795258949015	blue	low
1973	56	112.0	9.0	249.0	199.98626373626374	1.0176932173494748	154.73901098901098	229.75	1	0.9963000177398005	blue	low
1974	56	112.0	44.0	235.0	214.67251461988303	1.0623350720765756	161.49415204678363	246.79545454545453	1	0.9953736259612971	blue	low
1975	56	112.0	48.0	231.0	223.66013071895424	1.0374370356426084	170.5686274509804	233.31034482758622	1	0.994949982313559	blue	low
1976	56	112.0	50.0	208.0	192.73611111111111	1.0152367744975153	160.70138888888889	225.25641025641025	1	0.9995157589884384	blue	low
1977	56	112.0	52.0	313.0	209.59147869674186	1.0601507709937223	171.25814536340852	229.28571428571428	1	0.8921774659944348	blue	low
1978	56	112.0	101.0	293.0	220.92731829573935	1.0935508620873382	169.12280701754386	247.42857142857142	1	0.9484789588264583	blue	low
1979	56	112.0	123.0	278.0	248.51260504201682	1.0516235546967174	178.53781512605042	238.97916666666666	1	0.985308406078746	blue	low
1980	56	112.0	141.0	189.0	212.1078431372549	1.0662488284910965	147.5	252.6818181818182	1	0.9988457818144216	blue	low
1981	56	112.0	152.0	285.0	237.83947368421053	1.0877939842277897	176.07368421052632	252.42105263157896	1	0.9697868429736718	blue	low
1982	56	112.0	154.0	246.0	207.07309941520467	1.0562406444511823	165.49415204678363	240.65116279069767	1	0.9950331331318661	blue	low
1983	56	112.0	155.0	199.0	196.90277777777777	1.0108767213931042	160.59027777777777	234.41463414634146	1	0.9994645195611136	blue	low
1984	56	112.0	164.0	271.0	198.06315789473683	1.020912158548929	162.25526315789475	231.34615384615384	1	0.9916378011537732	blue	low
1985	56	112.0	167.0	283.0	224.28822055137846	1.0285763258397476	167.6390977443609	242.15384615384616	1	0.966122590158837	blue	low
1986	56	112.0	168.0	278.0	237.82105263157894	1.0329054147007524	172.07631578947368	241.55102040816325	1	0.9770414992226966	blue	low
1987	56	112.0	187.0	238.0	207.09567901234567	1.0526245935363991	171.0	242.78571428571428	1	0.9962915761617922	blue	low
1988	56	112.0	189.0	257.0	213.97712418300654	1.0772789743356477	188.5	239.05263157894737	1	0.990000771835726	blue	low
1989	56	112.0	193.0	251.0	232.39197530864197	1.0450264615192828	182.59876543209876	244.47619047619048	1	0.990327066305514	blue	low
1990	56	112.0	220.0	292.0	251.02631578947367	1.0758944964120565	183.1078947368421	253.47727272727272	1	0.9784014454356004	blue	low
1991	56	112.0	231.0	190.0	197.1796875	1.0525420213256307	171.7109375	241.64285714285714	1	0.9995696474912731	blue	low
1992	56	112.0	232.0	289.0	212.6602870813397	1.064435281752769	160.16746411483254	243.2258064516129	1	0.9625449552027064	blue	low
1993	56	112.0	244.0	267.0	216.87426900584796	1.063799888462835	181.92397660818713	245.37209302325581	1	0.9839521832015644	blue	low
1994	56	112.0	247.0	266.0	246.2017543859649	1.0335606263892338	184.94444444444446	244.34782608695653	1	0.989215794311912	blue	low
1995	56	112.0	268.0	226.0	198.83859649122806	1.0413400347287447	174.42456140350876	227.51351351351352	1	0.9985489244231764	blue	low
1996	56	112.0	275.0	298.0	218.5	1.0938807202059198	180.7421052631579	248.74418604651163	1	0.936885826722412	blue	low
1997	56	112.0	302.0	324.0	240.26076555023923	1.0746623323352613	183.38516746411483	251.58695652173913	1	0.8544432081263341	blue	low
1998	56	112.0	312.0	279.0	235.5374331550802	1.1043712492206947	177.48395721925132	259.1621621621622	1	0.9746393252897435	blue	low
[truncated: 115,513 more rows]
