# Supplementary material for: Phenotypic heterogeneity follows a growth-viability tradeoff in response to amino acid identity
Source: Nat Commun. 2024 Aug 2;15:6515. doi: 10.1038/s41467-024-50602-8 (PMC11297284; doi:10.1038/s41467-024-50602-8)
Supplement: Supplementary file 6 — Source Data [file 41467_2024_50602_MOESM6_ESM.zip › source_data/fig5bcdef/May 3rd - PRO 3_30 all cells.csv]

	field-of-view	image-index	cellId	size	meanRedValue	score	meanGreenValue	nuc_score	label	max_prob	color	population
0	1	1.0	2.0	170.0	175.5	1.03448638120143	202.92156862745097	251.44444444444446	0	0.9999660808680086	blue	low
1	1	1.0	10.0	248.0	207.778125	1.0296144014015265	199.578125	264.2	0	0.9946955688363053	blue	low
2	1	1.0	13.0	251.0	188.88888888888889	1.0482058120051674	201.44753086419752	271.4761904761905	0	0.9975390313361847	blue	low
3	1	1.0	30.0	270.0	173.18421052631578	1.0019619001976876	201.98538011695908	256.3333333333333	0	0.9979852725512753	blue	low
4	1	1.0	33.0	288.0	175.72894736842105	1.0086338444196266	194.37894736842105	258.5238095238095	0	0.9939934913805987	blue	low
5	1	1.0	36.0	312.0	181.8925	1.0494610598530276	205.165	274.04347826086956	0	0.967035673416664	blue	low
6	1	1.0	40.0	214.0	199.26666666666668	1.0443234097409662	198.25964912280702	274.32	0	0.9992189107569607	blue	low
7	1	1.0	49.0	199.0	171.9625	1.0071584488957368	215.4375	261.4583333333333	0	0.9999203351159577	blue	low
8	1	1.0	64.0	254.0	208.80495356037153	1.0362675250478919	209.90092879256966	275.34375	0	0.9926243331099616	blue	low
9	1	1.0	71.0	297.0	213.6315789473684	1.0080941174991078	206.94210526315788	266.64864864864865	0	0.9234510635564941	blue	low
10	1	1.0	72.0	272.0	193.08187134502924	1.050434420231917	205.47368421052633	269.2857142857143	0	0.9912774915650935	blue	low
11	1	1.0	84.0	317.0	182.1095238095238	1.0629060377172046	200.0595238095238	279.4634146341463	0	0.9565233630035103	blue	low
12	1	1.0	87.0	350.0	173.1717391304348	1.037640548137737	192.65434782608696	261.1607142857143	0	0.8766374062830009	blue	low
13	1	1.0	93.0	278.0	179.64619883040936	1.0311400978129464	202.69883040935673	256.6111111111111	0	0.9950871374178228	blue	low
14	1	1.0	96.0	220.0	196.11458333333334	1.0237886493140458	199.11111111111111	265.7631578947368	0	0.999120624234413	blue	low
15	1	1.0	119.0	239.0	179.40625	1.053248780830088	208.95833333333334	264.5	0	0.9992413369917994	blue	low
16	1	1.0	125.0	257.0	189.93498452012383	1.0366795234068298	207.66563467492261	270.22222222222223	0	0.9965121726055178	blue	low
17	1	1.0	134.0	289.0	163.63636363636363	1.0255930602055283	182.17942583732057	269.45454545454544	0	0.9977890014896222	blue	low
18	1	1.0	135.0	307.0	189.0956937799043	1.0220256563437462	190.6531100478469	264.9047619047619	0	0.9588941648641219	blue	low
19	1	1.0	138.0	269.0	186.49539170506912	1.044290667272934	165.0115207373272	276.2894736842105	0	0.994947226728612	blue	low
20	1	1.0	139.0	282.0	154.15343915343917	1.03577022944741	189.58201058201058	261.45283018867923	0	0.9993923565153318	blue	low
21	1	1.0	140.0	298.0	189.52894736842106	1.0593095927184262	208.48157894736843	280.6111111111111	0	0.9734988074651264	blue	low
22	1	1.0	163.0	268.0	180.81176470588235	1.0221733391025434	207.3470588235294	268.2413793103448	0	0.9967287950821979	blue	low
23	1	1.0	169.0	197.0	177.90416666666667	1.0365245510139287	214.75416666666666	270.5833333333333	0	0.9998865025226905	blue	low
24	1	1.0	172.0	243.0	172.48765432098764	1.0379182324444245	201.09876543209876	276.61538461538464	0	0.9994603583061218	blue	low
25	1	1.0	174.0	298.0	193.055	1.0605268453392112	199.2125	281.8666666666667	0	0.9673248668896942	blue	low
26	1	1.0	176.0	295.0	179.50877192982455	1.0470687250017765	195.13533834586465	274.72972972972974	0	0.9885341763687158	blue	low
27	1	1.0	182.0	253.0	165.6421052631579	1.0202705900066682	173.6157894736842	265.73333333333335	0	0.9995232058207422	blue	low
28	1	1.0	196.0	217.0	201.25735294117646	1.0506548177717585	215.68014705882354	283.44444444444446	0	0.9990280636197505	blue	low
29	1	1.0	199.0	232.0	186.98366013071896		202.15032679738562		0	0.999088371008669	blue	low
30	1	1.0	201.0	223.0	163.22058823529412	1.0185771965285448	213.08455882352942	264.3157894736842	0	0.999897064604992	blue	low
31	1	1.0	203.0	307.0	199.8921052631579	1.0419993875163078	214.27105263157895	275.19354838709677	0	0.9257751607856514	blue	low
32	1	1.0	205.0	292.0	183.0360110803324	1.0185700643140665	212.9196675900277	267.9166666666667	0	0.9873085878330269	blue	low
33	1	1.0	207.0	291.0	184.83379501385042	1.0631333244688206	207.91412742382272	272.90909090909093	0	0.9863525217095741	blue	low
34	1	1.0	208.0	295.0	184.98891966759004	1.053703908673609	213.92520775623268	274.94444444444446	0	0.983069981602663	blue	low
35	1	1.0	219.0	244.0	201.80622837370242	1.0453508296945824	221.71280276816609	273.6470588235294	0	0.9965522845427369	blue	low
36	1	1.0	234.0	144.0	179.46354166666666	1.0418472097013405	205.75520833333334	284.3333333333333	0	0.9999824547477838	blue	low
37	1	1.0	237.0	287.0	194.67894736842106	1.0486556761455663	204.9578947368421	282.1372549019608	0	0.9796601740883866	blue	low
38	1	1.0	238.0	234.0	194.22222222222223	1.0266952675512988	210.34967320261438	281.93333333333334	0	0.9984965839825998	blue	low
39	1	1.0	240.0	226.0	194.27083333333334	1.0246352979616322	212.04861111111111	276.0357142857143	0	0.9989517405984273	blue	low
40	1	1.0	244.0	237.0	184.58235294117648	1.030740132692438	193.95882352941177	285.9166666666667	0	0.9990166832126579	blue	low
41	1	1.0	247.0	240.0	173.63888888888889	1.03535134104083	220.33333333333334	272.34285714285716	0	0.9994836375260368	blue	low
42	1	1.0	261.0	330.0	184.05	1.0271590161537898	207.13636363636363	282.9375	0	0.9026752285445746	blue	low
43	1	1.0	274.0	186.0	178.54583333333332	1.025326066902258	205.92916666666667	272.1111111111111	0	0.9999232791982535	blue	low
44	1	1.0	277.0	237.0	175.66666666666666	1.0279879358389938	212.3856209150327	281.2631578947368	0	0.9994725250451684	blue	low
45	1	1.0	280.0	252.0	221.06209150326796	1.0519743414480256	223.47058823529412	283.125	0	0.9905856253746486	blue	low
46	1	1.0	292.0	177.0	205.7731092436975	1.0085244992722988	210.65126050420167	285.3333333333333	0	0.9997881373836505	blue	low
47	1	1.0	296.0	251.0	186.33235294117648	1.0338400528750826	203.62941176470588	284.4	0	0.9978980627112681	blue	low
48	1	1.0	297.0	288.0	188.30526315789473	1.0285137972199734	204.93157894736842	277.6111111111111	0	0.9853066416384016	blue	low
49	1	1.0	301.0	271.0	224.5983379501385	1.014050847457627	213.89196675900277	288.75	0	0.9736418712278989	blue	low
50	1	1.0	302.0	276.0	205.36666666666667	1.0199179140511831	208.43333333333334	276.5263157894737	0	0.9805882403327439	blue	low
51	1	1.0	318.0	239.0	208.24305555555554	0.9845880789972536	231.88541666666666	275.3333333333333	0	0.9964975561368468	blue	low
52	1	1.0	319.0	229.0	203.3235294117647	1.0076948328047497	212.5359477124183	285.9259259259259	0	0.9981784427853966	blue	low
53	1	1.0	333.0	288.0	200.64444444444445	1.0339708383283617	223.23055555555555	287.5	0	0.9709505845662247	blue	low
54	1	1.0	354.0	223.0	216.91666666666666		214.10763888888889		0	0.9978716691119383	blue	low
55	1	1.0	359.0	213.0	194.71052631578948	1.0370608419543172	176.95906432748538	292.625	0	0.999396631559568	blue	low
56	1	1.0	362.0	211.0	183.3910034602076	1.0232605212470383	201.24221453287197	281.17857142857144	0	0.9997087374903878	blue	low
57	1	1.0	369.0	268.0	187.69210526315788	1.0437883655100029	195.78157894736842	287.875	0	0.9948089643751531	blue	low
58	1	1.0	379.0	214.0	192.04024767801857	1.0335550181378477	190.61609907120743	295.875	0	0.9994508751835106	blue	low
59	1	1.0	381.0	303.0	178.08684210526314	1.0275708180477288	222.2921052631579	286.0	0	0.984449324464052	blue	low
60	1	1.0	386.0	240.0	192.859649122807	1.0352416959222253	223.65263157894736	273.82142857142856	0	0.9981558851557735	blue	low
61	1	1.0	395.0	225.0	179.87616099071207	1.0381664087866898	195.05882352941177	288.8918918918919	0	0.9995791203248756	blue	low
62	1	1.0	397.0	233.0	171.62091503267973	1.016033886564466	204.05228758169935	272.1111111111111	0	0.9996773781572257	blue	low
63	1	1.0	404.0	267.0	189.41228070175438	1.0357055945757705	216.13742690058479	285.7037037037037	0	0.9945042540955445	blue	low
64	1	1.0	407.0	224.0	172.92708333333334	1.0431344356578003	209.09722222222223	279.03846153846155	0	0.9997580615804299	blue	low
65	1	1.0	420.0	224.0	184.95486111111111	1.052019448300013	214.46527777777777	287.8787878787879	0	0.9994367341015084	blue	low
66	1	1.0	432.0	263.0	176.5264705882353	1.0744360902255639	206.63235294117646	285.8	0	0.9981270251007447	blue	low
67	1	1.0	463.0	308.0	187.42894736842106	1.0161010381224342	221.6236842105263	277.41379310344826	0	0.9610281019462769	blue	low
68	1	1.0	469.0	193.0	176.61328125	1.0246336056579548	205.19140625	278.55555555555554	0	0.9999116057144738	blue	low
69	1	1.0	475.0	196.0	209.09375	1.0374707886364274	219.66796875	295.96666666666664	0	0.9994823863344493	blue	low
70	1	1.0	479.0	307.0	180.61111111111111	1.0371425208897256	213.18686868686868	284.2068965517241	0	0.9768598301367476	blue	low
71	1	1.0	510.0	206.0	181.3740740740741	1.0047330122665767	208.1962962962963	273.96875	0	0.9997927241979373	blue	low
72	1	1.0	518.0	229.0	162.14532871972318	1.0122387332892024	219.57093425605535	280.22222222222223	0	0.9998796045446148	blue	low
73	1	1.0	520.0	244.0	194.3562091503268		225.22222222222223		0	0.9975916440714032	blue	low
74	1	1.0	522.0	347.0	169.09610983981693	1.0355459682938357	216.33867276887872	281.38461538461536	0	0.924236764943588	blue	low
75	1	1.0	525.0	280.0	176.54497354497354	1.0366979476615548	202.9047619047619	283.0833333333333	0	0.9957081808835234	blue	low
76	1	1.0	532.0	205.0	196.34117647058824	1.0539129425869704	225.90196078431373	294.6	0	0.9995373079536081	blue	low
77	1	1.0	547.0	260.0	192.31578947368422	1.02454587844139	218.00292397660817	292.96666666666664	0	0.995372309581287	blue	low
78	1	1.0	550.0	183.0	172.45		213.05		0	0.9999557319111264	blue	low
79	1	1.0	554.0	276.0	188.56944444444446	1.0288134616492826	210.84444444444443	282.2608695652174	0	0.9918496878952415	blue	low
80	1	1.0	560.0	185.0	199.90833333333333	1.0238037233286639	219.8125	291.5	0	0.9997645737428277	blue	low
81	1	1.0	566.0	176.0	183.3022222222222	1.0215745292075387	220.5911111111111	287.6666666666667	0	0.9999292019021082	blue	low
82	1	1.0	568.0	135.0	171.13541666666666	1.009054386280506	195.63020833333334	280.46666666666664	0	0.999992600646907	blue	low
83	1	1.0	570.0	286.0	188.6398891966759	1.0714754591990363	219.14404432132963	295.05555555555554	0	0.9864471861370684	blue	low
84	1	1.0	588.0	266.0	165.87944664031622	1.0403960796200868	149.1818181818182	292.8	0	0.9991086088624619	blue	low
85	1	1.0	596.0	162.0	155.60476190476192	1.0408958855809103	216.72857142857143	291.1111111111111	0	0.99999500556854	blue	low
86	1	1.0	610.0	341.0	173.96190476190475	1.0637472131812058	227.93809523809523	296.425	0	0.9173980313627805	blue	low
87	1	1.0	623.0	263.0	187.20760233918128	1.0346005993442613	213.3830409356725	285.4651162790698	0	0.996055437396949	blue	low
88	1	1.0	633.0	221.0	199.19444444444446	1.077107909576159	224.3125	311.27272727272725	0	0.99893792870787	blue	low
89	1	1.0	640.0	261.0	180.62280701754386	1.0548504852847467	217.9766081871345	299.65384615384613	0	0.9976972932321964	blue	low
90	1	1.0	644.0	208.0	179.81172839506172	1.0440873061023248	189.4104938271605	305.20454545454544	0	0.9997970671691938	blue	low
91	1	1.0	645.0	256.0	189.24148606811144	0.9965030631355808	223.93188854489165	281.6857142857143	0	0.9968103395286195	blue	low
92	1	1.0	646.0	213.0	203.34027777777777	1.0127278429328732	216.3125	295.5128205128205	0	0.9991140838163639	blue	low
93	1	1.0	649.0	325.0	194.54195011337868	1.012946183828461	206.31972789115648	283.2121212121212	0	0.8600630611520589	blue	low
94	1	1.0	686.0	278.0	170.311004784689	1.037550340266851	182.45933014354068	282.7755102040816	0	0.9976592185205828	blue	low
95	1	1.0	687.0	296.0	211.2138888888889		238.0638888888889		0	0.9327331844939648	blue	low
96	1	1.0	692.0	203.0	172.8933823529412	1.0446606082271852	211.6875	295.3333333333333	0	0.9998995307971971	blue	low
97	1	1.0	698.0	149.0	190.63333333333333	1.0324634159226582	209.13333333333333	303.0	0	0.9999608383180402	blue	low
98	1	1.0	700.0	158.0	177.15816326530611	1.007771837172926	220.69387755102042	275.77777777777777	0	0.9999753938783478	blue	low
99	1	1.0	707.0	276.0	180.93947368421053	1.0380508658493315	211.69210526315788	300.7674418604651	0	0.9951121203496457	blue	low
100	1	1.0	712.0	322.0	160.00238095238095	1.0428657475020007	212.98809523809524	288.56666666666666	0	0.991563035622947	blue	low
101	1	1.0	714.0	215.0	181.71	1.0270068514601718	205.8	293.7741935483871	0	0.9996904824701667	blue	low
102	1	1.0	724.0	244.0	182.49346405228758	1.05054158773828	224.52287581699346	294.5238095238095	0	0.9988198461241564	blue	low
103	1	1.0	731.0	238.0	186.15686274509804	1.04730817277663	219.45098039215685	294.5625	0	0.9988628357033253	blue	low
104	1	1.0	749.0	233.0	205.5921052631579	1.017817968891748	222.74013157894737	295.25	0	0.9976035031081965	blue	low
105	1	1.0	773.0	296.0	213.22486772486772	1.0048310901385273	229.58201058201058	294.55555555555554	0	0.9281586607409961	blue	low
106	1	1.0	779.0	295.0	195.855	1.053384110128759	217.9375	310.77777777777777	0	0.9673162444415491	blue	low
107	1	1.0	782.0	205.0	163.24652777777777	1.0195275859128508	198.91666666666666	284.6666666666667	0	0.9999506585935803	blue	low
108	1	1.0	783.0	266.0	195.78395061728395	1.0284440787217994	237.5030864197531	296.56666666666666	0	0.9924973872400298	blue	low
109	1	1.0	801.0	192.0	165.48235294117646	1.0261983618586756	216.1843137254902	294.0	0	0.9999640883119246	blue	low
110	1	1.0	807.0	212.0	169.09342560553634	1.0277086067657528	210.3598615916955	294.1333333333333	0	0.9998923931457546	blue	low
111	1	1.0	817.0	149.0	171.9075630252101	1.0268070349801885	181.5924369747899	296.60869565217394	0	0.999987537218655	blue	low
112	1	1.0	824.0	246.0	165.19005847953215	1.039360523199662	206.37426900584796	296.54285714285714	0	0.9996664982796508	blue	low
113	1	1.0	831.0	228.0	209.48039215686273	1.0256126899681186	219.62745098039215	300.9268292682927	0	0.9978204781218427	blue	low
114	1	1.0	832.0	191.0	191.54509803921567	1.0240416814403341	220.2941176470588	300.5	0	0.9997963973728885	blue	low
115	1	1.0	840.0	276.0	170.18282548476455	1.0306579939936522	212.85872576177286	286.2173913043478	0	0.9979001524006492	blue	low
116	1	1.0	842.0	291.0	200.2263157894737	1.0304521517072822	222.30263157894737	298.4761904761905	0	0.9667865889995605	blue	low
117	1	1.0	843.0	201.0	213.63846153846154	1.0577440512956264	228.46923076923076	309.48571428571427	0	0.9992703699116244	blue	low
118	1	1.0	856.0	239.0	188.37024221453288		231.12110726643598		0	0.9986370482740298	blue	low
119	1	1.0	861.0	263.0	189.8	1.0310611321491738	129.81185185185186	340.7391304347826	0	0.9953741427552613	blue	low
120	1	1.0	881.0	245.0	170.24074074074073		216.18827160493828		0	0.9995079471567815	blue	low
121	1	1.0	903.0	219.0	170.12091503267973	1.032058187497497	200.84967320261438	287.95	0	0.9998434120362027	blue	low
122	1	1.0	905.0	161.0	193.71904761904761	1.0371477720462587	220.89523809523808	297.3181818181818	0	0.9999296069695913	blue	low
123	1	1.0	908.0	250.0	194.8297213622291	1.000585701430709	214.41176470588235	277.1666666666667	0	0.9967197523772168	blue	low
124	1	1.0	913.0	251.0	195.02469135802468	1.0208971138498573	217.80864197530863	286.4583333333333	0	0.996523893502388	blue	low
125	1	1.0	925.0	231.0	166.59477124183007	1.0343613811599062	215.13398692810458	293.85714285714283	0	0.999805249150967	blue	low
126	1	1.0	931.0	187.0	188.29779411764707	1.0343662807302765	203.07720588235293	303.75	0	0.9998544631108875	blue	low
127	1	1.0	944.0	179.0	184.4904761904762		240.9857142857143		0	0.9999146523367278	blue	low
128	1	1.0	950.0	238.0	167.6875		213.3190789473684		0	0.9997095842464435	blue	low
129	1	1.0	954.0	257.0	156.05555555555554	1.0217407412896247	215.98456790123456	278.0	0	0.9997703223370471	blue	low
130	1	1.0	955.0	229.0	205.8562091503268	1.0612240958007202	222.02287581699346	312.8333333333333	0	0.9979897214818083	blue	low
131	1	1.0	966.0	225.0	170.98263888888889	1.042284231598322	222.84375	295.6896551724138	0	0.9997833875836667	blue	low
132	1	1.0	980.0	193.0	177.00840336134453	1.0567202289608408	232.28151260504202	301.8888888888889	0	0.9999091150677659	blue	low
133	1	1.0	1002.0	285.0	167.98888888888888	1.040634172050632	218.09166666666667	285.94444444444446	0	0.9972996401451132	blue	low
134	1	1.0	1004.0	252.0	199.2843137254902	1.0152596171487982	237.63725490196077	292.52	0	0.9954897261954275	blue	low
135	1	1.0	1012.0	224.0	207.0808823529412	1.039983172161297	238.75367647058823	300.3809523809524	0	0.9983297351414063	blue	low
136	1	1.0	1020.0	255.0	186.1764705882353	1.0821834415584415	230.10835913312692	313.70588235294116	0	0.9974846085791927	blue	low
137	1	1.0	1030.0	242.0	194.62848297213623	1.0422521403829814	209.23529411764707	289.95454545454544	0	0.997775619439097	blue	low
138	1	1.0	1039.0	191.0	183.93333333333334	1.0182911392405063	218.425	279.0	0	0.99986771014304	blue	low
139	1	1.0	1047.0	307.0	199.7157894736842	1.0461301445235125	235.18684210526317	303.4	0	0.9263958353618481	blue	low
140	1	1.0	1059.0	184.0	160.375	1.049054351225164	217.27916666666667	295.18518518518516	0	0.9999830021773704	blue	low
141	1	1.0	1071.0	180.0	161.23046875	1.0428379042773777	200.0625	295.6666666666667	0	0.9999841799416321	blue	low
142	1	1.0	1073.0	248.0	168.44444444444446	1.0340864341120768	206.4561403508772	293.2857142857143	0	0.9995152858072133	blue	low
143	1	1.0	1076.0	239.0	185.77631578947367	1.0122759728003996	220.2203947368421	283.3333333333333	0	0.9988377442763244	blue	low
144	1	1.0	1078.0	168.0	187.84444444444443	1.0179360674272793	218.35555555555555	296.95652173913044	0	0.9999320529232776	blue	low
145	1	1.0	1083.0	181.0	196.75347222222223	1.0764871362078667	184.46875	313.1904761904762	0	0.9998249603217993	blue	low
146	1	1.0	1084.0	294.0	175.3068783068783		212.16931216931218		0	0.9921276105718606	blue	low
147	1	1.0	1109.0	261.0	195.80051150895142	0.9921488834284495	196.9539641943734	293.1162790697674	0	0.9941277074161976	blue	low
148	1	1.0	1115.0	279.0	169.42397660818713	1.0034284803061713	227.39473684210526	279.6666666666667	0	0.9977219631836101	blue	low
149	1	1.0	1122.0	243.0	166.8830409356725	1.0078605977533046	207.03801169590642	293.44	0	0.9996616221387152	blue	low
150	1	1.0	1124.0	182.0	204.96323529411765	1.0181802403783575	198.22058823529412	300.84615384615387	0	0.9997476729520869	blue	low
151	1	1.0	1129.0	201.0	197.4392156862745	0.9828176201013289	226.17254901960786	282.22222222222223	0	0.9995892491866988	blue	low
152	1	1.0	1137.0	137.0	198.2277777777778	0.9923535613974466	223.5888888888889	291.6666666666667	0	0.9999640715764075	blue	low
153	1	1.0	1143.0	237.0	167.09868421052633	1.054220468675275	217.95065789473685	293.9166666666667	0	0.999735775309332	blue	low
154	1	1.0	1145.0	328.0	169.5875	0.9902011969267662	232.1925	280.52941176470586	0	0.9712448315413088	blue	low
155	1	1.0	1147.0	249.0	177.9029411764706	1.0723079723683329	212.88235294117646	310.8888888888889	0	0.9989246406199186	blue	low
156	1	1.0	1149.0	189.0	172.07563025210084	1.0533870491924182	225.22268907563026	296.5769230769231	0	0.9999457953013973	blue	low
157	1	1.0	1161.0	251.0	196.14506172839506	1.0367684721671477	218.98456790123456	291.741935483871	0	0.9963162673359386	blue	low
158	1	1.0	1167.0	283.0	163.07777777777778	1.053177149913473	220.31666666666666	294.6666666666667	0	0.9984401608762	blue	low
159	1	1.0	1179.0	216.0	190.25	1.0262406289189687	229.31985294117646	295.3103448275862	0	0.9994566703386824	blue	low
160	1	1.0	1195.0	293.0	181.1218836565097	1.0360306305565832	232.05817174515235	295.8888888888889	0	0.98834571926209	blue	low
161	1	1.0	1210.0	219.0	175.47697368421052	1.0415605870305622	202.46052631578948	292.22222222222223	0	0.9997629135228364	blue	low
162	1	1.0	1213.0	232.0	190.55514705882354	1.0350927276956587	241.49264705882354	292.6666666666667	0	0.9988755581812957	blue	low
163	1	1.0	1218.0	276.0	188.40997229916897	1.0465384563184539	223.5207756232687	304.7826086956522	0	0.9919302810177641	blue	low
164	1	1.0	1221.0	209.0	171.0	1.0536537330579756	217.02692307692308	283.2352941176471	0	0.9998891835829288	blue	low
165	1	1.0	1227.0	257.0	184.48739495798318	1.0343936742566424	206.37254901960785	295.1111111111111	0	0.997520444721912	blue	low
166	1	1.0	1236.0	240.0	171.79584775086505	0.9679648012799534	230.41176470588235	268.8888888888889	0	0.9995538312710373	blue	low
167	1	1.0	1261.0	274.0	177.61229946524065	1.050973304275579	202.64973262032086	288.8285714285714	0	0.9965354072559715	blue	low
168	1	1.0	1264.0	159.0	165.03061224489795	0.9866963292547274	227.6173469387755	277.2	0	0.9999896763502111	blue	low
169	1	1.0	1269.0	300.0	174.71052631578948	1.0034815886498343	216.5921052631579	275.23809523809524	0	0.9897964606013131	blue	low
170	1	1.0	1282.0	286.0	178.65650969529085	1.0592178900545726	227.3905817174515	302.8888888888889	0	0.9931918541902838	blue	low
171	1	1.0	1283.0	213.0	168.62781954887217	1.0421863681985797	220.44736842105263	285.2758620689655	0	0.9998920486469792	blue	low
172	1	1.0	1285.0	265.0	194.34117647058824	1.0044993316399804	227.75	293.3529411764706	0	0.9933884621459468	blue	low
173	1	1.0	1298.0	205.0	205.92279411764707	1.0363122129000417	222.83823529411765	305.0	0	0.9993130508516442	blue	low
174	1	1.0	1300.0	327.0	176.53809523809525	1.0035137457044674	221.13333333333333	284.9	0	0.9514671701559783	blue	low
175	1	1.0	1301.0	227.0	181.20882352941177	1.0273539518900343	195.83529411764707	300.44	0	0.9994966996440723	blue	low
176	1	1.0	1307.0	239.0	179.46732026143792		216.1045751633987		0	0.999238046245923	blue	low
177	1	1.0	1309.0	218.0	158.59259259259258	1.0090492857633069	228.92962962962963	285.8888888888889	0	0.9999454405243946	blue	low
178	1	1.0	1320.0	188.0	166.99583333333334		210.60416666666666		0	0.9999650742390191	blue	low
179	1	1.0	1327.0	251.0	178.59649122807016	1.021701560951437	203.44444444444446	282.4375	0	0.9987585896885045	blue	low
180	1	1.0	1334.0	316.0	187.8875	0.9889699507917896	226.9925	284.39130434782606	0	0.939256131299972	blue	low
181	1	1.0	1336.0	238.0	198.75232198142416	1.0069504611178497	212.72755417956657	290.55555555555554	0	0.9977362550160828	blue	low
182	1	1.0	1340.0	254.0	185.68300653594773	1.0342018215151112	236.01633986928104	293.46666666666664	0	0.997675936879215	blue	low
183	1	1.0	1351.0	210.0	189.30588235294118	1.0307451584841107	234.22745098039215	292.77777777777777	0	0.9996019715903552	blue	low
184	1	1.0	1357.0	261.0	188.8125	0.9943181818181818	244.59868421052633	283.3333333333333	0	0.9960454224889584	blue	low
185	1	1.0	1366.0	318.0	193.1077694235589	1.0200012021759386	228.98245614035088	292.8888888888889	0	0.9084519631385158	blue	low
186	1	1.0	1370.0	186.0	191.21875	1.0442679742045515	211.0390625	301.2413793103448	0	0.9998363816105535	blue	low
187	1	1.0	1372.0	176.0	179.78125	0.9984782263764478	217.43303571428572	276.3333333333333	0	0.9999432984891206	blue	low
188	1	1.0	1375.0	300.0	186.6578947368421	1.0254312325335815	223.73157894736843	289.83870967741933	0	0.9755161968148054	blue	low
189	1	1.0	1377.0	207.0	171.8515625	1.0514592368363609	228.3671875	295.92857142857144	0	0.9998908661190781	blue	low
190	1	1.0	1384.0	208.0	169.08333333333334	0.9867528258098527	204.86458333333334	280.22222222222223	0	0.9999087440949185	blue	low
191	1	1.0	1390.0	240.0	180.7923875432526	0.9691361785522081	235.75432525951558	275.44444444444446	0	0.9991251452383364	blue	low
192	1	1.0	1391.0	227.0	198.0814814814815	1.0172375305576882	239.6259259259259	289.6666666666667	0	0.9986775287299791	blue	low
193	1	1.0	1397.0	270.0	183.24269005847952	1.0147621170970313	226.6081871345029	291.0833333333333	0	0.9957246295518704	blue	low
194	1	1.0	1407.0	234.0	176.50653594771242	1.019312560231288	215.92156862745097	287.030303030303	0	0.9995086243492664	blue	low
195	1	1.0	1414.0	163.0	159.9142857142857		219.92380952380952		0	0.9999923368888485	blue	low
196	1	1.0	1420.0	168.0	164.55833333333334	1.0310420797532496	200.1625	294.3333333333333	0	0.9999863722208815	blue	low
197	1	1.0	1429.0	308.0	196.7931818181818	1.0174237647236863	200.0	290.2	0	0.9330026060415662	blue	low
198	1	1.0	1439.0	225.0	170.35294117647058	0.9951127748217098	193.07739938080496	276.0285714285714	0	0.9997941044925592	blue	low
199	1	1.0	1440.0	230.0	172.28676470588235		232.18382352941177		0	0.9997016744460839	blue	low
200	1	1.0	1442.0	223.0	182.719723183391	1.044197158607867	219.60553633217992	296.35714285714283	0	0.999532895762006	blue	low
201	1	1.0	1444.0	184.0	170.77430555555554	1.028353687399413	180.21180555555554	289.6666666666667	0	0.9999595088856279	blue	low
202	1	1.0	1452.0	178.0	177.81447963800906	1.0214111652636242	219.33484162895928	277.75	0	0.9999463313985503	blue	low
203	1	1.0	1460.0	244.0	172.15686274509804	1.0204715732551732	219.20915032679738	279.8333333333333	0	0.9994501749666359	blue	low
204	1	1.0	1466.0	285.0	185.0530303030303	0.9999005512580266	199.7171717171717	277.4761904761905	0	0.9897920371535263	blue	low
205	1	1.0	1469.0	218.0	211.45	1.0052394371928823	180.84736842105264	316.6923076923077	0	0.9985354866854241	blue	low
206	1	1.0	1478.0	163.0	190.48214285714286		204.40625		0	0.9999352458824591	blue	low
207	1	1.0	1482.0	248.0	210.11513157894737	1.038645703728839	226.23026315789474	286.9583333333333	0	0.9942433883510207	blue	low
208	1	1.0	1486.0	195.0	181.50666666666666	1.032128629250725	192.61333333333334	304.94444444444446	0	0.9998666944231225	blue	low
209	1	1.0	1491.0	298.0	201.64411027568923	1.0249987876436644	220.25062656641603	301.4117647058824	0	0.9491458244530784	blue	low
210	1	1.0	1502.0	325.0	177.97278911564626	1.033709256921752	205.24943310657596	287.3	0	0.9512133875775065	blue	low
211	1	1.0	1509.0	253.0	203.66563467492261	1.0483658565784748	227.54179566563468	303.27272727272725	0	0.9942446636012792	blue	low
212	1	1.0	1511.0	225.0	175.1764705882353	1.0458230525202679	214.18685121107268	286.6666666666667	0	0.9997000749697469	blue	low
213	1	1.0	1513.0	216.0	185.74671052631578	1.0173197599251607	205.92434210526315	294.17857142857144	0	0.999582305936788	blue	low
214	1	1.0	1520.0	218.0	167.71241830065358	0.999565192252096	202.31372549019608	283.8666666666667	0	0.9998768204720441	blue	low
215	1	1.0	1528.0	154.0	181.35833333333332	1.0282437205811572	189.14583333333334	302.26666666666665	0	0.9999720442641126	blue	low
216	1	1.0	1538.0	247.0	182.08668730650155	0.9961875163581723	210.92569659442725	274.8888888888889	0	0.9986812696003996	blue	low
217	1	1.0	1545.0	171.0	183.47863247863248	1.0324832478548498	209.60256410256412	294.90909090909093	0	0.9999407991912566	blue	low
218	1	1.0	1548.0	244.0	191.6045751633987	1.0304259957670947	227.3856209150327	293.0	0	0.9979269185215784	blue	low
219	1	1.0	1554.0	222.0	191.91228070175438	1.0497525748393706	215.3017543859649	288.4074074074074	0	0.9992256312505561	blue	low
220	1	1.0	1556.0	228.0	179.0359477124183	1.016161128866912	209.98692810457516	285.9130434782609	0	0.9995473912197138	blue	low
221	1	1.0	1572.0	181.0	192.56444444444443	1.034917906948604	226.88444444444445	290.5416666666667	0	0.9998563983006992	blue	low
222	1	1.0	1578.0	259.0	180.0679012345679	1.0141425959780623	224.54320987654322	284.48	0	0.9979881365920718	blue	low
223	1	1.0	1596.0	303.0	177.7475	1.0254611399033307	210.7825	284.3658536585366	0	0.984850127867786	blue	low
224	1	1.0	1606.0	191.0	174.625	1.0169667362670556	222.1625	283.6666666666667	0	0.9999291654437991	blue	low
225	1	1.0	1611.0	165.0	177.45238095238096	1.0224292456455901	218.68571428571428	284.22222222222223	0	0.9999677101052395	blue	low
226	1	1.0	1614.0	212.0	176.59558823529412	1.0096533593811239	218.87132352941177	283.3333333333333	0	0.9998085320020003	blue	low
227	1	1.0	1615.0	165.0	179.8078431372549	1.039595353876389	191.6	305.6333333333333	0	0.9999623019937923	blue	low
228	1	1.0	1621.0	205.0	168.3045112781955	1.0097292880139594	216.7593984962406	283.8333333333333	0	0.9999241668436445	blue	low
229	1	1.0	1623.0	223.0	206.51736111111111	1.0520425117590355	218.0	294.6818181818182	0	0.9984361110786499	blue	low
230	1	1.0	1629.0	216.0	164.29861111111111	1.0480688143025807	212.73958333333334	295.9047619047619	0	0.9999153933305673	blue	low
231	1	1.0	1634.0	289.0	190.39473684210526	1.0157205409360834	216.49473684210525	288.8095238095238	0	0.9824057238641765	blue	low
232	1	1.0	1639.0	195.0	187.88888888888889	1.0280006923464249	216.43253968253967	286.5416666666667	0	0.9998035724900575	blue	low
233	1	1.0	1641.0	271.0	200.28254847645428	1.0342120092200637	210.0831024930748	288.0810810810811	0	0.987953358649479	blue	low
234	1	1.0	1652.0	131.0	188.97948717948717		192.6102564102564		0	0.9999806286893239	blue	low
235	1	1.0	1657.0	239.0	182.08823529411765		219.4248366013072		0	0.9990865023569904	blue	low
236	1	1.0	1661.0	206.0	187.37037037037038	1.0058748349724613	204.6259259259259	269.55172413793105	0	0.9996992902886923	blue	low
237	1	1.0	1663.0	144.0	173.77435897435896		208.7025641025641		0	0.9999879797890425	blue	low
238	1	1.0	1667.0	228.0	172.30718954248366	1.0122898756240952	200.359477124183	271.94444444444446	0	0.9997260830086794	blue	low
239	1	1.0	1677.0	295.0	194.1027777777778	1.0481481481481483	229.51666666666668	293.0	0	0.9702999002075183	blue	low
240	1	1.0	1696.0	239.0	185.1		202.95		0	0.9988865532160898	blue	low
241	1	1.0	1697.0	218.0	163.06985294117646	1.026120836954658	219.66544117647058	280.8333333333333	0	0.9999175708064884	blue	low
242	1	1.0	1722.0	316.0	166.162	1.0326123181183973	179.724	292.14	0	0.9888354471312151	blue	low
243	1	1.0	1750.0	201.0	192.2941176470588	0.9662476332371109	220.10588235294117	270.22222222222223	0	0.9996802255449633	blue	low
244	1	1.0	1755.0	212.0	165.88148148148147	0.9967822065960944	208.54074074074074	264.8	0	0.9999176896608677	blue	low
245	1	1.0	1771.0	245.0	167.1078431372549	1.0477763975155279	207.95098039215685	271.5	0	0.9996226219419867	blue	low
246	1	1.0	1772.0	325.0	166.27954545454546	1.0091203505262656	200.2022727272727	273.4	0	0.9818233998423517	blue	low
247	1	1.0	1773.0	221.0	186.68512110726644	1.0380017772874917	212.0	286.5833333333333	0	0.9994505854097263	blue	low
248	1	1.0	1777.0	234.0	179.75816993464053	1.025738680958006	207.31372549019608	277.40909090909093	0	0.9993788390702293	blue	low
249	1	1.0	1783.0	247.0	175.1437908496732	1.0281874743112775	213.84313725490196	272.1111111111111	0	0.9992030226675493	blue	low
250	1	1.0	1784.0	267.0	180.98039215686273	1.0712885513631696	201.0392156862745	284.925	0	0.996846212690837	blue	low
251	1	1.0	1795.0	269.0	196.34349030470915	0.9869903323592866	212.21329639889197	281.25	0	0.9910354153936852	blue	low
252	1	1.0	1797.0	299.0	195.27105263157895	1.0263087865223273	215.65	280.76190476190476	0	0.9610820323555108	blue	low
253	1	1.0	1806.0	221.0	204.1985294117647	1.0187094570237376	225.79779411764707	282.8888888888889	0	0.9986904547957004	blue	low
254	1	1.0	1821.0	169.0	187.65196078431373	0.9937141354118019	214.27450980392157	257.1111111111111	0	0.9999301826677598	blue	low
255	1	1.0	1823.0	212.0	172.42307692307693	1.0526315789473684	220.2576923076923	283.5	0	0.9998598344500255	blue	low
256	1	1.0	1825.0	196.0	173.32905982905982	1.007187514979696	225.3846153846154	270.8666666666667	0	0.999921587253718	blue	low
257	1	1.0	1827.0	294.0	203.21428571428572	1.0344286664140963	198.6847290640394	282.9259259259259	0	0.9555473759137196	blue	low
258	1	2.0	5.0	251.0	201.5359477124183	0.9936914661202093	202.59150326797385	245.5	0	0.9952350224992922	blue	low
259	1	2.0	10.0	264.0	169.60526315789474	1.0262279632157554	187.22222222222223	248.38095238095238	0	0.9988766379802747	blue	low
260	1	2.0	22.0	186.0	174.39607843137256	1.0319793408807327	183.48627450980393	258.3103448275862	0	0.9999426589246948	blue	low
261	1	2.0	26.0	345.0	166.34444444444443	1.0228445971807936	185.97555555555556	247.59375	0	0.9465774169128587	blue	low
262	1	2.0	38.0	288.0	197.14444444444445	1.0243644489160828	199.25833333333333	254.23809523809524	0	0.9755806108078503	blue	low
263	1	2.0	39.0	283.0	198.94166666666666	1.0183032985910374	196.35833333333332	253.7	0	0.9792836597999024	blue	low
264	1	2.0	47.0	261.0	166.48765432098764	1.070336169955942	199.74382716049382	263.9047619047619	0	0.9992559433989338	blue	low
265	1	2.0	68.0	288.0	176.92355371900825	1.0378813289015179	151.90495867768595	263.4651162790698	0	0.9934040217944717	blue	low
266	1	2.0	74.0	244.0	177.44444444444446	1.0676939799832115	200.1045751633987	265.2162162162162	0	0.9991737801839407	blue	low
267	1	2.0	81.0	242.0	166.02287581699346	0.992755465175394	199.2156862745098	250.28571428571428	0	0.9996997715655151	blue	low
268	1	2.0	92.0	212.0	191.13235294117646	1.0649604947855682	198.20220588235293	267.9428571428571	0	0.999520309387778	blue	low
269	1	2.0	97.0	150.0	181.55714285714285	1.0581162324649298	179.87142857142857	264.0	0	0.9999754223535979	blue	low
270	1	2.0	104.0	156.0	200.47179487179488	1.0491652907723354	209.64102564102564	272.95652173913044	0	0.99992223297922	blue	low
271	1	2.0	110.0	232.0	181.06944444444446	1.0181001697339875	204.07291666666666	257.55555555555554	0	0.999377923908324	blue	low
272	1	2.0	120.0	299.0	176.275	1.0384907696425674	192.7825	266.62857142857143	0	0.9890163325821445	blue	low
273	1	2.0	126.0	286.0	162.78684210526316	1.0286193098688805	191.64736842105262	260.8536585365854	0	0.998241652489253	blue	low
274	1	2.0	138.0	211.0	159.01953125	1.035214240934156	212.58203125	266.1578947368421	0	0.999957270295435	blue	low
275	1	2.0	140.0	355.0	163.14285714285714	1.050188989505955	207.96825396825398	269.44897959183675	0	0.9320746542111662	blue	low
276	1	2.0	141.0	280.0	166.66176470588235	1.0682139336311405	213.8470588235294	276.77777777777777	0	0.9981249735195169	blue	low
277	1	2.0	155.0	202.0	193.8156862745098	0.9952623165237611	209.54901960784315	263.4	0	0.9996396326477361	blue	low
278	1	2.0	169.0	220.0	169.88235294117646	1.0473812022185578	197.55017301038063	269.77142857142854	0	0.999839788778649	blue	low
279	1	2.0	174.0	216.0	178.74740484429066	0.9976848389187777	195.80276816608998	261.4347826086956	0	0.9997359267759856	blue	low
280	1	2.0	175.0	269.0	191.7111111111111	1.0511440837893944	200.9388888888889	280.42857142857144	0	0.9930502795892222	blue	low
281	1	2.0	177.0	269.0	165.54117647058823	1.067048480627592	205.99411764705883	275.82758620689657	0	0.9990032250824766	blue	low
282	1	2.0	180.0	217.0	198.8	0.973755909368035	227.16470588235293	260.22222222222223	0	0.9991268012077834	blue	low
283	1	2.0	182.0	129.0	185.6449704142012	1.0430453224007785	202.69230769230768	274.95454545454544	0	0.9999847617383865	blue	low
284	1	2.0	183.0	139.0	181.8	1.012172273127934	202.8	265.46666666666664	0	0.9999829126136437	blue	low
285	1	2.0	193.0	300.0	183.94736842105263	1.0011499717848267	210.69210526315788	267.13953488372096	0	0.9795948893011668	blue	low
286	1	2.0	197.0	230.0	206.92666666666668	1.0769565045628728	201.37333333333333	279.6	0	0.9978099948952118	blue	low
287	1	2.0	200.0	213.0	167.312693498452	1.0328550180352694	181.04024767801857	281.94594594594594	0	0.9999032017033533	blue	low
288	1	2.0	210.0	218.0	196.93382352941177	1.054446962615709	216.34558823529412	282.58620689655174	0	0.9991628613493944	blue	low
289	1	2.0	214.0	191.0	177.66806722689077	1.0511818762592755	213.55882352941177	278.8333333333333	0	0.9999120874114943	blue	low
290	1	2.0	220.0	243.0	175.62745098039215	1.0436066204203585	210.2549019607843	275.47058823529414	0	0.9993109072724752	blue	low
291	1	2.0	226.0	240.0	185.03618421052633	1.0540270735295179	208.61184210526315	277.64285714285717	0	0.9988391833006194	blue	low
292	1	2.0	232.0	272.0	172.85	1.0305174810200122	194.425	263.90697674418607	0	0.9978401203335296	blue	low
293	1	2.0	241.0	321.0	183.0	1.0765754126935303	199.52142857142857	280.44444444444446	0	0.9429878185806503	blue	low
294	1	2.0	246.0	182.0	198.19196428571428	1.0560068931560807	220.07142857142858	284.1904761904762	0	0.9998059578882189	blue	low
295	1	2.0	258.0	146.0	186.77472527472528		215.24725274725276		0	0.9999711597488032	blue	low
296	1	2.0	259.0	192.0	174.73529411764707	1.0096592702627425	182.33823529411765	260.48	0	0.9999257321054299	blue	low
297	1	2.0	260.0	325.0	179.68809523809523	1.0390425172530284	206.52857142857144	276.02564102564105	0	0.944539139082288	blue	low
298	1	2.0	277.0	288.0	192.4138888888889	1.0397065476951293	211.5861111111111	274.1904761904762	0	0.981161112454922	blue	low
299	1	2.0	285.0	215.0	174.03676470588235	0.9845267027531269	211.30514705882354	263.4166666666667	0	0.9998202692320137	blue	low
300	1	2.0	293.0	289.0	191.94736842105263		214.98060941828254		0	0.9807035248895226	blue	low
301	1	2.0	295.0	333.0	174.96428571428572	1.0410413318063516	209.2095238095238	273.95454545454544	0	0.9411859897551819	blue	low
302	1	2.0	297.0	288.0	208.45658263305322	1.0286757116254324	221.04761904761904	280.6904761904762	0	0.9595248519560713	blue	low
303	1	2.0	300.0	269.0	198.16666666666666		224.15432098765433		0	0.9901632823551324	blue	low
304	1	2.0	301.0	157.0	170.52380952380952	1.0050080638315935	198.42857142857142	266.6666666666667	0	0.9999851727406955	blue	low
305	1	2.0	316.0	206.0	183.10546875	1.0313535434562207	214.01953125	273.55555555555554	0	0.9997681578197924	blue	low
306	1	2.0	321.0	222.0	166.95138888888889		207.17361111111111		0	0.9998633275512142	blue	low
307	1	2.0	328.0	250.0	185.8986928104575	1.0235701891413562	215.4738562091503	269.4736842105263	0	0.9980491902959828	blue	low
308	1	2.0	329.0	264.0	176.92894736842106	1.0170636354252682	190.18684210526317	278.04761904761904	0	0.9979741194567429	blue	low
309	1	2.0	332.0	267.0	188.93859649122808	1.0189484354052905	212.8654970760234	277.0	0	0.9946605119621185	blue	low
310	1	2.0	333.0	114.0	173.87820512820514	1.034061417143183	197.22435897435898	277.17391304347825	0	0.9999953511689752	blue	low
311	1	2.0	367.0	131.0	177.46428571428572	1.0267708768882744	199.08333333333334	261.6666666666667	0	0.999989977875013	blue	low
312	1	2.0	370.0	284.0	191.3972222222222	1.0240885416666667	217.93333333333334	282.3333333333333	0	0.9855215585496712	blue	low
313	1	2.0	372.0	204.0	180.56640625	1.0182815601695367	213.2890625	272.1111111111111	0	0.9998191265476214	blue	low
314	1	2.0	374.0	269.0	184.43034055727554	1.0062090669388448	226.00309597523218	273.0	0	0.9955880137648391	blue	low
315	1	2.0	387.0	299.0	168.78809523809525	1.0296261003204972	196.14523809523808	282.5365853658537	0	0.994134200765136	blue	low
316	1	2.0	395.0	305.0	185.26455026455025	1.037638521133667	220.88888888888889	282.90909090909093	0	0.9710737961720978	blue	low
317	1	2.0	396.0	285.0	206.4016620498615	1.0299995018603598	222.69252077562328	289.6551724137931	0	0.9679554404063717	blue	low
318	1	2.0	403.0	194.0	170.59926470588235		197.95955882352942		0	0.9999411944556434	blue	low
319	1	2.0	404.0	228.0	179.7058823529412	1.0419087738622366	208.52287581699346	289.5128205128205	0	0.9995256424227811	blue	low
320	1	2.0	408.0	232.0	192.08496732026143	1.0428641156697518	205.43790849673204	282.1111111111111	0	0.9987757544845768	blue	low
321	1	2.0	409.0	253.0	203.11111111111111	1.0523767004804647	228.49019607843138	289.57142857142856	0	0.9943779232630677	blue	low
322	1	2.0	410.0	214.0	173.8014705882353	1.0222379011885312	217.5514705882353	282.04761904761904	0	0.999830691168976	blue	low
323	1	2.0	419.0	177.0	205.05	1.0688977447694956	202.22916666666666	291.4	0	0.9997932279204942	blue	low
324	1	2.0	440.0	177.0	207.5911111111111	0.9930904264417486	217.97333333333333	275.3529411764706	0	0.9997754206502879	blue	low
325	1	2.0	446.0	251.0	192.54934210526315	1.036737555781355	230.6546052631579	288.48148148148147	0	0.9969589219416851	blue	low
326	1	2.0	452.0	214.0	189.2037037037037	1.0405484651906172	216.72962962962964	282.65714285714284	0	0.9995301748448833	blue	low
327	1	2.0	456.0	245.0	190.1143790849673	0.9664346075579685	224.05228758169935	270.77777777777777	0	0.9980050021202199	blue	low
328	1	2.0	459.0	313.0	190.7825	1.0482455758061753	217.265	289.44444444444446	0	0.937911377865947	blue	low
329	1	2.0	461.0	314.0	168.6275	1.0323770118747158	216.71	283.54	0	0.9874190382366527	blue	low
330	1	2.0	462.0	329.0	183.6095238095238	1.0242551413918524	218.6809523809524	285.3703703703704	0	0.9101713683368357	blue	low
331	1	2.0	463.0	272.0	184.60526315789474	1.085930107613106	210.60233918128654	284.5	0	0.9948268678629573	blue	low
332	1	2.0	475.0	294.0	196.6875	1.0331707412376103	209.57	293.7916666666667	0	0.967555617166739	blue	low
333	1	2.0	480.0	225.0	171.0	1.0539670112631447	209.10726643598616	282.06666666666666	0	0.9997830858483665	blue	low
334	1	2.0	481.0	177.0	162.24166666666667	1.004142063981669	206.7	281.3333333333333	0	0.9999845141557586	blue	low
335	1	2.0	486.0	185.0	179.15	0.9963438021588066	214.4	277.22222222222223	0	0.9999231528266752	blue	low
336	1	2.0	496.0	249.0	185.9346405228758	1.0177286742034943	226.66666666666666	282.92857142857144	0	0.998134396561652	blue	low
337	1	2.0	507.0	266.0	203.6812865497076	1.0465393202679236	217.77777777777777	291.55172413793105	0	0.9890691311997628	blue	low
338	1	2.0	508.0	244.0	184.653125	1.0189537270726428	214.85625	286.51851851851853	0	0.998638620826717	blue	low
339	1	2.0	515.0	324.0	187.88972431077696	1.0237177502364079	229.1002506265664	288.3809523809524	0	0.9084233199500029	blue	low
340	1	2.0	518.0	170.0	218.48771929824562	1.036638784474513	179.86315789473684	311.64285714285717	0	0.9997803324823411	blue	low
341	1	2.0	521.0	204.0	175.28676470588235	1.0127394148290314	213.07720588235293	287.2916666666667	0	0.9998749188597216	blue	low
342	1	2.0	533.0	304.0	188.6421052631579	1.010720569471493	225.93947368421053	285.05	0	0.9657950186324094	blue	low
343	1	2.0	534.0	207.0	203.13671875	1.0542269400546522	217.6796875	282.9166666666667	0	0.9993242998070264	blue	low
344	1	2.0	544.0	258.0	196.928125	1.0162106742378616	228.734375	288.0833333333333	0	0.9946247345951349	blue	low
345	1	2.0	545.0	197.0	197.05416666666667	1.0233333333333334	226.05	281.4166666666667	0	0.9996588746532784	blue	low
346	1	2.0	557.0	314.0	168.7525	1.0300977307833492	206.825	270.54545454545456	0	0.9872777715355112	blue	low
347	1	2.0	561.0	254.0	170.94117647058823	1.07304537596294	213.64705882352942	290.77777777777777	0	0.9992131220911928	blue	low
348	1	2.0	572.0	216.0	206.44485294117646		226.79779411764707		0	0.9988630722359714	blue	low
349	1	2.0	573.0	307.0	179.4375	1.0014354583094782	215.635	281.3333333333333	0	0.978789577669713	blue	low
350	1	2.0	574.0	169.0	175.20535714285714	1.0661657201779091	209.14285714285714	294.1666666666667	0	0.9999679746779699	blue	low
351	1	2.0	577.0	166.0	192.4030612244898	1.0364529273351863	228.7908163265306	279.06666666666666	0	0.9999202436496577	blue	low
352	1	2.0	579.0	223.0	173.31985294117646	1.0288136559231713	227.59926470588235	285.1666666666667	0	0.9997610681967738	blue	low
353	1	2.0	587.0	249.0	178.3395061728395	1.0323735573487007	214.1604938271605	286.9047619047619	0	0.9988896689587473	blue	low
354	1	2.0	588.0	201.0	170.05514705882354	1.0434797119494754	199.6691176470588	279.8285714285714	0	0.9999256431430439	blue	low
355	1	2.0	594.0	263.0	174.91228070175438	1.0340181457920534	215.55263157894737	288.2325581395349	0	0.9983469733965656	blue	low
356	1	2.0	604.0	169.0	172.84453781512605	0.9803384671840092	202.91596638655463	280.8636363636364	0	0.9999729660443311	blue	low
357	1	2.0	613.0	194.0	189.6962962962963	1.064172895508158	201.7111111111111	295.13513513513516	0	0.9997914823487246	blue	low
358	1	2.0	615.0	200.0	184.9765625	1.0459905001397038	220.04296875	294.0	0	0.9997968520254213	blue	low
359	1	2.0	616.0	132.0	173.88757396449705		219.88165680473372		0	0.9999918424557084	blue	low
360	1	2.0	624.0	254.0	181.95356037151703	1.034271399908754	218.8266253869969	287.1111111111111	0	0.9981872544320208	blue	low
361	1	2.0	629.0	174.0	169.82916666666668	0.9773036878466478	198.06666666666666	267.8333333333333	0	0.9999741213335379	blue	low
362	1	2.0	634.0	238.0	183.20433436532508	1.0255108097684809	202.13931888544892	280.51851851851853	0	0.9990594511185831	blue	low
363	1	2.0	645.0	336.0	179.1125541125541	1.0333212205301001	206.05627705627705	292.3333333333333	0	0.9058837344992002	blue	low
364	1	2.0	648.0	203.0	191.78148148148148	1.0341093768616705	213.6	292.56	0	0.9996614167847928	blue	low
365	1	2.0	649.0	288.0	207.601108033241	1.0684392558211298	230.7950138504155	307.77777777777777	0	0.9608226100020398	blue	low
366	1	2.0	651.0	222.0	190.9640522875817	1.0342334936526634	202.9967320261438	288.18518518518516	0	0.9992647236121621	blue	low
367	1	2.0	653.0	251.0	181.70294117647057	0.9975340293824954	202.55882352941177	273.8	0	0.9984524937852257	blue	low
368	1	2.0	657.0	278.0	181.2861111111111	1.0609745754255724	214.88055555555556	292.9166666666667	0	0.9944666186315266	blue	low
369	1	2.0	661.0	163.0	176.30102040816325		231.28061224489795		0	0.9999722248549704	blue	low
370	1	2.0	662.0	252.0	191.11764705882354	1.040873234816063	220.3312693498452	293.2857142857143	0	0.9970583244811978	blue	low
371	1	2.0	664.0	280.0	188.58187134502924	1.0347681412909007	225.5701754385965	284.25	0	0.9900317143585098	blue	low
372	1	2.0	669.0	213.0	196.0313725490196	1.021838394623622	235.65882352941176	287.25714285714287	0	0.9993562656596642	blue	low
373	1	2.0	677.0	241.0	216.5701754385965	1.0483307100315589	200.4795321637427	295.5217391304348	0	0.9950459337664752	blue	low
374	1	2.0	678.0	183.0	165.63839285714286		226.3125		0	0.9999741707836926	blue	low
375	1	2.0	680.0	299.0	181.47894736842105		220.6236842105263		0	0.9837220765188737	blue	low
376	1	2.0	687.0	302.0	174.20263157894738	1.0411725504082097	221.24736842105264	288.59375	0	0.9891459813347097	blue	low
377	1	2.0	690.0	312.0	183.0622009569378	1.0245660273598862	211.11244019138755	289.2608695652174	0	0.9641918151533562	blue	low
378	1	2.0	697.0	274.0	177.27777777777777	0.9838186533435664	217.80409356725147	267.93333333333334	0	0.9966224355233629	blue	low
379	1	2.0	729.0	168.0	158.8095238095238	1.0049778676346703	219.05714285714285	275.1111111111111	0	0.9999917327724043	blue	low
380	1	2.0	735.0	177.0	161.6	1.0289079418550338	200.74166666666667	278.7857142857143	0	0.9999853587232234	blue	low
381	1	2.0	738.0	268.0	199.19005847953215	1.0738035280761882	218.2017543859649	296.7142857142857	0	0.9901590634195662	blue	low
382	1	2.0	745.0	303.0	191.02105263157895	1.0512883092609744	224.21842105263158	294.72222222222223	0	0.9624316893871511	blue	low
383	1	2.0	750.0	327.0	176.1547619047619	1.0407537248028045	216.2	287.5	0	0.952899870408574	blue	low
384	1	2.0	755.0	101.0	160.2348484848485	0.9710631848603121	212.9318181818182	271.1666666666667	0	0.9999988550923716	blue	low
385	1	2.0	757.0	244.0	170.76143790849673	1.0076104773692838	222.97712418300654	281.5	0	0.9995090493719436	blue	low
386	1	2.0	764.0	208.0	165.2843137254902	1.0173373789778148	190.5392156862745	284.34285714285716	0	0.9999335443065623	blue	low
387	1	2.0	774.0	173.0	210.89583333333334	1.0479357570183938	204.37083333333334	294.5806451612903	0	0.9997897707722534	blue	low
388	1	2.0	775.0	228.0	175.1433823529412	1.044290040976305	231.71323529411765	287.3333333333333	0	0.9996591858876475	blue	low
389	1	2.0	776.0	208.0	159.18382352941177	0.9904290611863041	211.18014705882354	273.6666666666667	0	0.999961527474182	blue	low
390	1	2.0	781.0	140.0	151.87142857142857	1.014964846114448	182.33809523809524	277.3333333333333	0	0.9999982999556059	blue	low
391	1	2.0	793.0	257.0	206.61764705882354	1.0533487434518987	235.83006535947712	295.22222222222223	0	0.9921173919988542	blue	low
392	1	2.0	794.0	203.0	171.11458333333334	1.0302059402431538	194.71527777777777	284.0833333333333	0	0.9999124067117232	blue	low
393	1	2.0	798.0	215.0	172.625	0.9990673713194476	205.53125	275.0869565217391	0	0.9998386588595648	blue	low
394	1	2.0	799.0	246.0	173.76160990712074	1.0077455055180504	216.55417956656348	286.36842105263156	0	0.999316110787839	blue	low
395	1	2.0	813.0	256.0	181.5672514619883	1.0306273139481676	213.08187134502924	292.3333333333333	0	0.9980602058563213	blue	low
396	1	2.0	825.0	307.0	187.29736842105262	0.9958019346908237	225.42368421052632	277.8888888888889	0	0.9633116158639938	blue	low
397	1	2.0	828.0	269.0	175.86470588235295	1.054866607238718	216.62058823529412	286.53846153846155	0	0.9976252041810438	blue	low
398	1	2.0	841.0	308.0	203.4578947368421	1.0065682346268547	230.52105263157895	286.22222222222223	0	0.908303844136818	blue	low
399	1	2.0	843.0	177.0	171.08095238095237	0.9927504329194916	227.82857142857142	268.44444444444446	0	0.9999681614623717	blue	low
400	1	2.0	853.0	249.0	203.39009287925697	1.0254456706281836	213.75541795665634	283.2368421052632	0	0.9953127404229805	blue	low
401	1	2.0	860.0	152.0	171.1734693877551	1.0188387423935092	214.12755102040816	281.0	0	0.9999869127492829	blue	low
402	1	2.0	864.0	227.0	180.03529411764706	1.0362674595491632	188.11470588235295	291.0	0	0.999535534433554	blue	low
403	1	2.0	872.0	240.0	187.7006172839506	1.0972302600184785	211.32407407407408	311.8888888888889	0	0.9986293515555245	blue	low
404	1	2.0	882.0	153.0	170.38839285714286	1.0066548000292181	192.45535714285714	283.3809523809524	0	0.9999872232030377	blue	low
405	1	2.0	889.0	225.0	169.29065743944636	1.0207039523279606	209.89273356401384	274.72222222222223	0	0.9998112056356915	blue	low
406	1	2.0	899.0	221.0	176.05190311418684	1.0215205984482307	213.37024221453288	284.77777777777777	0	0.9997305633089054	blue	low
407	1	2.0	914.0	210.0	188.04074074074074	1.0680357591641834	216.1851851851852	296.0	0	0.9996296946377312	blue	low
408	1	2.0	917.0	237.0	177.3667820069204	1.0264751579018476	224.27681660899654	280.1	0	0.9994014766303517	blue	low
409	1	2.0	920.0	212.0	170.29779411764707	1.018699995265824	207.42279411764707	270.8888888888889	0	0.9998814088855738	blue	low
410	1	2.0	928.0	292.0	176.00526315789475	1.002685423148023	216.88947368421051	282.93333333333334	0	0.9924834679019359	blue	low
411	1	2.0	937.0	244.0	182.4104938271605	1.03383135840632	214.23456790123456	292.6388888888889	0	0.9988264406724098	blue	low
412	1	2.0	940.0	283.0	202.6814404432133	0.9788125153978812	224.3684210526316	280.3333333333333	0	0.9752947557944683	blue	low
413	1	2.0	948.0	280.0	163.22222222222223	1.0080342385533994	211.05	273.3888888888889	0	0.9986341505964151	blue	low
414	1	2.0	954.0	193.0	180.34901960784313	0.9861400753499309	212.8862745098039	277.55555555555554	0	0.9998859305879494	blue	low
415	1	2.0	956.0	252.0	177.93567251461988	1.0323586744639377	210.24269005847952	294.22222222222223	0	0.9987609198383135	blue	low
416	1	2.0	960.0	213.0	200.53703703703704	1.0336657508225637	220.24074074074073	286.94444444444446	0	0.9992100620134884	blue	low
417	1	2.0	981.0	298.0	202.69473684210527	1.0174997913915897	219.66052631578947	284.45454545454544	0	0.946668955865918	blue	low
418	1	2.0	983.0	261.0	188.46439628482972	1.0477105780180451	225.3374613003096	290.1025641025641	0	0.9961287098839849	blue	low
419	1	2.0	987.0	141.0	171.9945054945055		216.84615384615384		0	0.9999904163710136	blue	low
420	1	2.0	995.0	251.0	168.6143790849673	1.0025524993558361	220.54248366013073	269.5	0	0.9994361808963205	blue	low
421	1	2.0	997.0	225.0	177.30103806228374	1.0137569162980777	217.49826989619376	283.0	0	0.9996492463416499	blue	low
422	1	2.0	998.0	225.0	194.24305555555554	1.0082334712446634	222.61458333333334	287.1666666666667	0	0.9989991726818639	blue	low
423	1	2.0	1011.0	313.0	183.09736842105264	1.029875119363001	230.07105263157894	286.48837209302326	0	0.9621804326611545	blue	low
424	1	2.0	1013.0	176.0	185.7625	1.027103108133259	205.37916666666666	286.6818181818182	0	0.9999180687965579	blue	low
425	1	2.0	1022.0	337.0	181.97619047619048	1.0988635617158247	224.02857142857144	306.0	0	0.8792230290708556	blue	low
426	1	2.0	1025.0	293.0	185.84473684210528	1.0404203590724708	216.9578947368421	291.30555555555554	0	0.9838207585883625	blue	low
427	1	2.0	1028.0	223.0	188.74632352941177	1.0000902967815646	230.99632352941177	281.77777777777777	0	0.9993222163046909	blue	low
428	1	2.0	1034.0	251.0	169.16666666666666	1.021558328948196	227.76797385620915	283.44444444444446	0	0.9994091091650121	blue	low
429	1	2.0	1035.0	230.0	177.1064425770308	1.0265674439226908	176.61904761904762	279.875	0	0.9995696869142047	blue	low
430	1	2.0	1036.0	253.0	181.72916666666666	1.069163857779711	215.89880952380952	303.7352941176471	0	0.9982972143226182	blue	low
431	1	2.0	1055.0	158.0	160.27179487179487	1.033840942887041	214.12820512820514	272.05	0	0.9999933425717494	blue	low
432	1	2.0	1058.0	268.0	213.98765432098764	1.035638635210553	224.08024691358025	280.22222222222223	0	0.9824088036677658	blue	low
433	1	2.0	1071.0	250.0	189.27777777777777	1.003975610760928	201.3918128654971	276.53333333333336	0	0.997597494923843	blue	low
434	1	2.0	1075.0	293.0	219.44736842105263	1.0181535099587544	223.25526315789475	294.5833333333333	0	0.9266921558890767	blue	low
435	1	2.0	1077.0	319.0	181.2171717171717	1.0425322042356757	224.6969696969697	290.3333333333333	0	0.9547123864205257	blue	low
436	1	2.0	1083.0	235.0	166.36928104575162	1.0200777311994025	205.94444444444446	273.2	0	0.999772733385654	blue	low
437	1	2.0	1102.0	176.0	172.28070175438597	1.0390212857318122	205.16228070175438	275.4166666666667	0	0.9999664271419169	blue	low
438	1	2.0	1105.0	208.0	180.15073529411765	1.0097753898962765	206.0735294117647	272.0	0	0.9997923593176525	blue	low
439	1	2.0	1117.0	257.0	181.86601307189542		223.28758169934642		0	0.9979233879953688	blue	low
440	1	2.0	1119.0	233.0	162.63529411764705	1.0238059899808891	193.77941176470588	288.7916666666667	0	0.9998505258884891	blue	low
441	1	2.0	1131.0	155.0	192.28095238095239	1.0257734678518962	202.57619047619048	281.1111111111111	0	0.9999473047179992	blue	low
442	1	2.0	1132.0	215.0	186.88194444444446	1.0118979596695477	212.4375	287.6666666666667	0	0.9995714998543291	blue	low
443	1	2.0	1138.0	224.0	170.17708333333334	1.0351619288199814	214.75	284.65384615384613	0	0.9998055207774877	blue	low
444	1	2.0	1141.0	251.0	207.85454545454544	1.0367906321588443	214.78484848484848	292.1333333333333	0	0.993846040044184	blue	low
445	1	2.0	1142.0	189.0	194.6156862745098	1.0227979016980335	212.77254901960785	292.94736842105266	0	0.9997811763577577	blue	low
446	1	2.0	1148.0	186.0	205.88392857142858	1.0446643296783922	234.82589285714286	294.5833333333333	0	0.9996932214700363	blue	low
447	1	2.0	1157.0	325.0	191.71818181818182	1.057141746494516	209.11818181818182	298.1904761904762	0	0.8795920267978069	blue	low
448	1	2.0	1169.0	174.0	184.11666666666667	1.0180780209324454	203.38333333333333	285.3333333333333	0	0.9999310967669264	blue	low
449	1	2.0	1173.0	177.0	181.82589285714286		208.45982142857142		0	0.999932862785227	blue	low
450	1	2.0	1180.0	175.0	173.7737556561086	0.9988553837405667	216.23529411764707	272.77777777777777	0	0.9999639020104976	blue	low
451	1	2.0	1184.0	242.0	189.34375	1.0448182477018728	230.23958333333334	285.3333333333333	0	0.9983415610348431	blue	low
452	1	2.0	1193.0	225.0	184.01547987616098	1.0067542674689918	189.1640866873065	273.26666666666665	0	0.9994454694347331	blue	low
453	1	2.0	1196.0	198.0	171.4	1.0475772385908457	199.92592592592592	283.62068965517244	0	0.9999266987737336	blue	low
454	1	2.0	1198.0	239.0	174.9537037037037	1.01673660385036	208.5679012345679	286.79411764705884	0	0.9994534930141279	blue	low
455	1	2.0	1203.0	206.0	188.68627450980392	1.017931544721779	214.10196078431372	269.5	0	0.9996756405169672	blue	low
456	1	2.0	1208.0	302.0	171.9425	1.0181851149353864	206.8925	278.5769230769231	0	0.9910070299207051	blue	low
457	1	2.0	1210.0	242.0	180.58823529411765	1.0179524068331256	218.18954248366012	280.53333333333336	0	0.99905517295283	blue	low
458	1	2.0	1211.0	231.0	204.90196078431373	1.030052298805714	210.86928104575162	286.8695652173913	0	0.9978733472226229	blue	low
459	1	2.0	1231.0	234.0	193.13194444444446	1.0096033965697342	228.77083333333334	284.0	0	0.9985807305028254	blue	low
460	1	2.0	1236.0	258.0	183.76470588235293	1.0234303180731752	223.27863777089783	285.4583333333333	0	0.9975213298615403	blue	low
461	1	2.0	1273.0	301.0	173.10263157894738	1.0374372089235928	216.2	281.79487179487177	0	0.9905854590682063	blue	low
462	1	2.0	1274.0	267.0	171.546783625731		208.48245614035088		0	0.99847485538858	blue	low
463	1	2.0	1275.0	232.0	185.50173010380624	1.00471959031458	224.20415224913495	280.55555555555554	0	0.9991682438757482	blue	low
464	1	2.0	1276.0	247.0	198.8297213622291	1.0006113151604494	214.3312693498452	280.44444444444446	0	0.996526701596447	blue	low
465	1	2.0	1278.0	272.0	165.54375	1.0120964678446025	217.5125	258.8888888888889	0	0.9988494429658198	blue	low
466	1	2.0	1280.0	208.0	177.6	1.0431671713642365	211.97407407407408	285.85	0	0.9998258771119625	blue	low
467	1	2.0	1291.0	165.0	180.05777777777777	1.0580824879427906	202.59555555555556	291.0833333333333	0	0.9999616928749369	blue	low
468	1	2.0	1293.0	221.0	196.59191176470588	1.0063058762515986	219.95955882352942	272.3333333333333	0	0.9990591369973083	blue	low
469	1	2.0	1298.0	284.0	172.61944444444444	1.0107157877029187	213.32222222222222	273.1	0	0.9961782187274552	blue	low
470	1	2.0	1300.0	233.0	162.92013888888889	1.0209179666969646	209.12847222222223	263.3333333333333	0	0.9998466005561605	blue	low
471	1	2.0	1302.0	213.0	170.57986111111111	1.0218907881180255	204.06944444444446	281.44444444444446	0	0.9998735809993113	blue	low
472	1	2.0	1307.0	283.0	196.8357142857143	1.053363085650654	189.9857142857143	294.94594594594594	0	0.9813844643982504	blue	low
473	1	2.0	1311.0	208.0	173.48529411764707	1.0218739710761595	208.91544117647058	278.73333333333335	0	0.9998711291756568	blue	low
474	1	2.0	1314.0	195.0	191.5506072874494	0.9938928251957964	219.78947368421052	276.77777777777777	0	0.9997601619737597	blue	low
475	1	2.0	1330.0	268.0	166.12777777777777	1.038913405903697	196.7111111111111	273.2121212121212	0	0.9989979088368884	blue	low
476	1	2.0	1338.0	261.0	160.6094182825485	1.0268106734434563	190.24930747922437	269.3666666666667	0	0.9995676384622729	blue	low
477	1	2.0	1343.0	230.0	187.37847222222223	1.0560915345725475	221.1875	291.22222222222223	0	0.9991465392770797	blue	low
478	1	2.0	1357.0	141.0	171.74175824175825		212.28021978021977		0	0.9999905894287893	blue	low
479	1	2.0	1366.0	238.0	167.48692810457516	1.0265752670805968	209.0751633986928	275.03333333333336	0	0.9997145201266695	blue	low
480	1	2.0	1367.0	145.0	176.17582417582418	1.0468566460408633	216.71978021978023	283.6666666666667	0	0.9999853414229957	blue	low
481	1	2.0	1385.0	276.0	189.7046783625731	1.057105827352812	215.8187134502924	281.4761904761905	0	0.9912603136467696	blue	low
482	1	2.0	1389.0	290.0	206.1086956521739	0.983128747223573	199.79227053140096	280.55555555555554	0	0.9590800111276708	blue	low
483	1	2.0	1393.0	312.0	206.15526315789472	1.0318630293891637	228.5342105263158	286.39285714285717	0	0.8751796440588571	blue	low
484	1	2.0	1403.0	187.0	177.21008403361344		208.41176470588235		0	0.9999272010667752	blue	low
485	1	2.0	1410.0	159.0	181.86666666666667	1.0367250782586246	225.05641025641026	285.55555555555554	0	0.9999655093392547	blue	low
486	1	2.0	1411.0	200.0	170.25367647058823	1.0072113433461547	199.95220588235293	273.6296296296296	0	0.9999274250502348	blue	low
487	1	2.0	1415.0	185.0	192.09191176470588	1.0393474000820306	187.54779411764707	285.08	0	0.9998355902378614	blue	low
488	1	2.0	1420.0	248.0	168.15740740740742	1.01522110162917	209.18827160493828	277.25	0	0.9995270234205191	blue	low
489	1	2.0	1433.0	292.0	194.28529411764706	0.989823079694192	226.0441176470588	260.7142857142857	0	0.9742860386815442	blue	low
490	1	2.0	1435.0	279.0	228.8781163434903	1.0118622591845878	216.69252077562328	283.4166666666667	0	0.9575319586103563	blue	low
491	1	2.0	1437.0	177.0	166.56	1.0261938441065575	210.79111111111112	273.96	0	0.9999777106528925	blue	low
492	1	2.0	1442.0	273.0	189.14736842105262	1.0011908982645612	199.57105263157894	278.1111111111111	0	0.9927262810719385	blue	low
493	1	2.0	1454.0	311.0	196.875	1.0217641380951752	214.3625	281.0	0	0.9215993830818494	blue	low
494	1	2.0	1459.0	264.0	181.91950464396285	1.0460741376842708	210.0371517027864	267.1388888888889	0	0.9970858750585951	blue	low
495	1	2.0	1460.0	260.0	189.51246537396122	1.0101681041071844	201.3185595567867	282.1666666666667	0	0.9960694236623483	blue	low
496	1	2.0	1461.0	231.0	176.5359477124183	1.0315255810632296	195.2483660130719	266.2857142857143	0	0.9995687614580461	blue	low
497	1	2.0	1468.0	187.0	208.64285714285714	1.0100050517727275	213.05882352941177	273.57142857142856	0	0.9996506043197432	blue	low
498	1	2.0	1473.0	201.0	182.71428571428572		216.37698412698413		0	0.9998161311994971	blue	low
499	1	2.0	1474.0	255.0	168.64802631578948	1.069954274456018	223.44736842105263	283.92857142857144	0	0.999320392898461	blue	low
500	1	2.0	1476.0	307.0	209.6711229946524	1.0334795765013514	227.2941176470588	285.8888888888889	0	0.8890224214684328	blue	low
501	1	2.0	1479.0	150.0	182.71764705882353		226.58823529411765		0	0.9999736452821392	blue	low
502	1	2.0	1484.0	220.0	174.07823129251702		199.4625850340136		0	0.9997772510455761	blue	low
503	6	11.0	1.0	294.0	216.01902173913044	1.0536009476137236	192.97282608695653	252.51162790697674	0	0.9294692466469046	blue	low
504	6	11.0	8.0	249.0	182.90625	1.0623863427204123	185.534375	252.05	0	0.9984700169765129	blue	low
505	6	11.0	12.0	203.0	160.29019607843136	1.040570098475349	183.32156862745097	238.3846153846154	0	0.9999650544313073	blue	low
506	6	11.0	15.0	188.0	178.625	1.0274103275084536	188.4875	246.71428571428572	0	0.9999165939554628	blue	low
507	6	11.0	19.0	207.0	181.76296296296297	1.0278457458662031	184.47037037037038	246.65	0	0.9997783337042787	blue	low
508	6	11.0	24.0	244.0	172.39117647058825	1.046805177511896	172.23823529411766	249.8	0	0.9994397511297513	blue	low
509	6	11.0	25.0	210.0	176.0037037037037	1.0722815308662812	178.82222222222222	244.34615384615384	0	0.9998312519252627	blue	low
510	6	11.0	27.0	327.0	190.125	1.0514087853187586	186.0775	237.48979591836735	0	0.87843342981187	blue	low
511	6	11.0	30.0	322.0	160.83253588516746	1.0165336463223789	174.1578947368421	229.2888888888889	0	0.9908291281951696	blue	low
512	6	11.0	43.0	251.0	207.60990712074303	1.0594483530393783	188.76470588235293	254.8780487804878	0	0.9939010812124368	blue	low
513	6	11.0	46.0	284.0	173.93984962406014	1.0546833541320861	169.66165413533835	249.71428571428572	0	0.9957414013468934	blue	low
514	6	11.0	54.0	230.0	191.8859649122807	1.055949287475794	165.906432748538	258.5483870967742	0	0.9988939499744431	blue	low
515	6	11.0	57.0	154.0	205.85204081632654	1.0386943708574043	190.50510204081633	250.33333333333334	0	0.9999130806561387	blue	low
516	6	11.0	58.0	131.0	188.78021978021977	0.9839195788913592	172.2912087912088	235.77777777777777	0	0.9999808216302075	blue	low
517	6	11.0	71.0	280.0	227.225	1.0496589113281931	195.13888888888889	261.4047619047619	0	0.9562710125655656	blue	low
518	6	11.0	72.0	205.0	197.02734375	1.0364830173775672	192.01953125	247.0	0	0.999522226612293	blue	low
519	6	11.0	73.0	214.0	174.49305555555554	1.018096135492128	187.46527777777777	256.05405405405406	0	0.999821632665874	blue	low
520	6	11.0	78.0	213.0	211.97058823529412	1.0715447872507458	191.3125	259.8636363636364	0	0.9988136265498285	blue	low
521	6	11.0	82.0	269.0	188.0794117647059	1.063539731890495	192.97941176470587	257.2857142857143	0	0.9944135450915781	blue	low
522	6	11.0	86.0	195.0	186.2125		193.375		0	0.9998217211741101	blue	low
523	6	11.0	94.0	238.0	174.55017301038063	1.0019578942196674	200.4636678200692	243.86666666666667	0	0.9994933455418903	blue	low
524	6	11.0	99.0	336.0	182.4021052631579	1.042203489826744	174.0378947368421	254.59649122807016	0	0.8818213257223511	blue	low
525	6	11.0	102.0	220.0	196.5432525951557	1.0201203115792352	194.35294117647058	259.7096774193548	0	0.9991021827275154	blue	low
526	6	11.0	105.0	228.0	191.3684210526316	1.0466965863732947	186.04605263157896	258.375	0	0.9990176248396845	blue	low
527	6	11.0	106.0	167.0	170.0875	1.0437504070467942	176.97916666666666	263.5357142857143	0	0.9999795460172081	blue	low
528	6	11.0	112.0	159.0	188.35238095238094	1.0365984777749482	190.57142857142858	259.8333333333333	0	0.9999500073545133	blue	low
529	6	11.0	114.0	168.0	187.66826923076923	1.0280404571992434	201.15865384615384	255.14285714285714	0	0.9999327046865315	blue	low
530	6	11.0	119.0	210.0	186.38235294117646	1.0411546481621818	190.28676470588235	255.25925925925927	0	0.9996641403296405	blue	low
531	6	11.0	123.0	230.0	216.99307958477507	1.0415854716472248	205.82698961937717	267.7352941176471	0	0.9970410341232169	blue	low
532	6	11.0	136.0	147.0	182.9945054945055	1.0155401059691893	200.1043956043956	251.2	0	0.9999758763420261	blue	low
533	6	11.0	137.0	284.0	191.46198830409358	1.0527896745158603	206.48830409356725	260.3333333333333	0	0.9854661367307167	blue	low
534	6	11.0	139.0	248.0	192.0392156862745	1.0243453249319718	205.9967320261438	259.44444444444446	0	0.9974362862989392	blue	low
535	6	11.0	140.0	320.0	168.96491228070175	1.0642207210780226	193.86215538847117	255.0952380952381	0	0.9822107929204998	blue	low
536	6	11.0	141.0	231.0	187.45833333333334	1.0660476308685958	196.85069444444446	259.6296296296296	0	0.9991030390679965	blue	low
537	6	11.0	146.0	186.0	206.00367647058823	1.1145249251094553	175.59926470588235	280.83870967741933	0	0.9996919800766777	blue	low
538	6	11.0	159.0	148.0	193.64285714285714		210.8186813186813		0	0.9999563834586725	blue	low
539	6	11.0	161.0	197.0	197.09375	1.0429568439317978	189.61328125	255.4814814814815	0	0.9996582583440725	blue	low
540	6	11.0	170.0	321.0	194.41950113378684	1.0512737289566165	190.59637188208617	273.74285714285713	0	0.8858018424896622	blue	low
541	6	11.0	174.0	220.0	186.64102564102564	1.0572797432828809	194.86080586080587	253.41176470588235	0	0.9994754654534509	blue	low
542	6	11.0	179.0	225.0	201.12456747404843	1.0667919710793938	195.0242214532872	264.55882352941177	0	0.9986156105889362	blue	low
543	6	11.0	181.0	178.0	188.97321428571428	1.0478595428619957	205.13839285714286	268.41379310344826	0	0.9998940674629937	blue	low
544	6	11.0	185.0	186.0	186.94196428571428	1.0388777646568887	204.58035714285714	254.5185185185185	0	0.9998704399582455	blue	low
545	6	11.0	187.0	172.0	173.91555555555556	1.0408198065789154	188.0311111111111	254.32142857142858	0	0.9999673730831181	blue	low
546	6	11.0	191.0	332.0	162.77142857142857	1.0519252073940517	200.8095238095238	265.4418604651163	0	0.9810604574867302	blue	low
547	6	11.0	194.0	234.0	169.6315789473684	1.0417316476353509	179.69040247678018	256.2826086956522	0	0.999713265996641	blue	low
548	6	11.0	199.0	152.0	173.43333333333334		184.4952380952381		0	0.9999845836280207	blue	low
549	6	11.0	201.0	155.0	195.0934065934066	1.0402016233886846	214.42307692307693	261.0833333333333	0	0.9999399770987448	blue	low
550	6	11.0	206.0	233.0	199.48692810457516	1.0484763611126848	201.9346405228758	276.21875	0	0.9981430349377616	blue	low
551	6	11.0	211.0	158.0	163.06666666666666	1.0410488207710957	186.25238095238095	257.1111111111111	0	0.9999915307498718	blue	low
552	6	11.0	218.0	211.0	197.72426470588235	1.059593097445898	198.87132352941177	269.05882352941177	0	0.9993609832289455	blue	low
553	6	11.0	220.0	217.0	185.14705882352942	1.051772924361651	201.31617647058823	263.7692307692308	0	0.9995797170038327	blue	low
554	6	11.0	221.0	188.0	195.5966386554622	1.0505922456286632	202.83193277310923	267.75	0	0.9997799075343217	blue	low
555	6	11.0	230.0	228.0	190.60197368421052	1.0255166931637518	192.4046052631579	262.0882352941176	0	0.9990586654767664	blue	low
556	6	11.0	248.0	244.0	187.5108359133127	1.054169078342583	197.13312693498452	274.0	0	0.9983699117809052	blue	low
557	6	11.0	252.0	227.0	192.85813148788927	1.071609034984831	200.3910034602076	270.57575757575756	0	0.998981745088708	blue	low
558	6	11.0	255.0	314.0	168.9025	1.0781252076384367	194.1125	266.0	0	0.9871065079589425	blue	low
559	6	11.0	258.0	202.0	200.6015625	1.0641987788488276	202.34765625	270.15625	0	0.9995081132845873	blue	low
560	6	11.0	262.0	187.0	195.96470588235294	1.0328777382221126	195.85098039215686	274.35483870967744	0	0.9997850199739987	blue	low
561	6	11.0	264.0	303.0	190.52673796791444	1.0534301806090611	205.2433155080214	265.375	0	0.9635286825492441	blue	low
562	6	11.0	272.0	294.0	160.55	1.0460889701401586	198.96842105263158	267.8888888888889	0	0.9978939571658242	blue	low
563	6	11.0	275.0	170.0	176.59728506787332	1.0298844020527707	198.55203619909503	264.9	0	0.9999633989691007	blue	low
564	6	11.0	279.0	214.0	186.96666666666667	1.0774452864976902	201.4185185185185	270.18918918918916	0	0.9995874577256849	blue	low
565	6	11.0	296.0	164.0	190.78571428571428	1.0506062550384152	195.90625	280.0833333333333	0	0.9999317374913186	blue	low
566	6	11.0	324.0	252.0	175.03508771929825	1.0654309449636554	193.2719298245614	277.3	0	0.9990048326564666	blue	low
567	6	11.0	336.0	157.0	174.3190476190476	1.0578408499771426	193.17619047619047	271.1363636363636	0	0.9999804579133875	blue	low
568	6	11.0	362.0	144.0	175.32142857142858	0.9822787075986753	212.58333333333334	243.88888888888889	0	0.999986624920569	blue	low
569	6	11.0	381.0	159.0	197.15837104072398	1.0704528167942802	198.3710407239819	293.2	0	0.9999238562545013	blue	low
570	6	11.0	392.0	166.0	180.77142857142857	1.009456325763113	207.24761904761905	264.3888888888889	0	0.9999584150144547	blue	low
571	6	11.0	403.0	245.0	178.4767801857585		198.94427244582045		0	0.9990672663338421	blue	low
572	6	11.0	405.0	214.0	168.95703125		214.515625		0	0.9998844108378506	blue	low
573	6	11.0	415.0	235.0	179.26143790849673	1.04012395211842	201.4640522875817	271.375	0	0.9993727597822348	blue	low
574	6	11.0	416.0	186.0	161.25694444444446	1.00914758789861	169.52083333333334	264.46875	0	0.9999801793798075	blue	low
575	6	11.0	425.0	223.0	168.47712418300654	1.0578299655628127	188.98039215686273	272.4074074074074	0	0.9998379124481683	blue	low
576	6	11.0	429.0	178.0	162.10980392156864	1.0507130643918754	178.31764705882352	266.2857142857143	0	0.9999841201145943	blue	low
577	6	11.0	446.0	206.0	155.64074074074074	1.0295835431704996	187.74444444444444	252.91666666666666	0	0.9999746617997116	blue	low
578	6	11.0	453.0	348.0	176.86167800453515	1.0599099501546887	208.0952380952381	276.7894736842105	0	0.853307843482122	blue	low
579	6	11.0	457.0	221.0	214.79166666666666	1.0251166842492248	203.63194444444446	271.2916666666667	0	0.9981578107839161	blue	low
580	6	11.0	460.0	284.0	183.731884057971	1.0512617928495693	189.34299516908212	288.8076923076923	0	0.9911282385892877	blue	low
581	6	11.0	472.0	158.0	192.2295918367347	1.067151493074528	213.28571428571428	280.9166666666667	0	0.9999413232692291	blue	low
582	6	11.0	474.0	286.0	162.93905817174516	1.033427729715151	202.02493074792244	262.5151515151515	0	0.9982159952052252	blue	low
583	6	11.0	478.0	288.0	168.14127423822714	1.0263695800292836	204.1578947368421	262.22222222222223	0	0.9968224308673717	blue	low
584	6	11.0	479.0	356.0	170.89569160997732	1.0223625090160735	206.3469387755102	260.8888888888889	0	0.8601840668292318	blue	low
585	6	11.0	494.0	164.0	194.31730769230768	1.0285714285714287	201.6153846153846	262.1	0	0.9999189990328613	blue	low
586	6	11.0	508.0	179.0	210.125	1.0407418571548188	214.96428571428572	278.06666666666666	0	0.9997375671657189	blue	low
587	6	11.0	513.0	168.0	170.6904761904762	1.0417094853600848	199.81428571428572	258.9	0	0.9999777972443298	blue	low
588	6	11.0	518.0	189.0	198.5875	1.0551556614626914	203.77083333333334	270.5806451612903	0	0.9997378093795738	blue	low
589	6	11.0	519.0	316.0	167.8925	1.0528275707418255	205.595	272.175	0	0.9869183252421507	blue	low
590	6	11.0	528.0	207.0	162.14814814814815	1.0457765898773919	168.32407407407408	273.8888888888889	0	0.9999515195527702	blue	low
591	6	11.0	537.0	265.0	170.57602339181287	1.0417211604104095	200.2748538011696	268.15384615384613	0	0.9987213812568478	blue	low
592	6	11.0	549.0	181.0	200.25213675213675	1.0922801254292969	204.60256410256412	285.0	0	0.9997968935457252	blue	low
593	6	11.0	551.0	231.0	186.41228070175438	1.0034211086663356	176.26608187134502	261.8	0	0.9991584291826173	blue	low
594	6	11.0	580.0	291.0	204.4920634920635	1.0163265585063488	200.42328042328043	263.9130434782609	0	0.9597213194641165	blue	low
595	6	11.0	594.0	323.0	192.29761904761904	1.0330475520459723	203.08333333333334	271.6585365853659	0	0.8874472759406603	blue	low
596	6	11.0	604.0	244.0	205.57602339181287	1.03467635558672	196.4327485380117	283.54545454545456	0	0.9959728612654247	blue	low
597	6	11.0	607.0	214.0	180.82962962962964	1.040397676907524	206.42222222222222	269.5357142857143	0	0.9997202625872507	blue	low
598	6	11.0	613.0	177.0	171.72	1.034142710949856	201.68	264.6666666666667	0	0.9999665837947251	blue	low
599	6	11.0	624.0	222.0	200.11805555555554	0.9988882401401297	205.46875	266.2857142857143	0	0.9988426845951672	blue	low
600	6	11.0	630.0	275.0	170.14117647058825	1.0427264380406243	199.14705882352942	255.86363636363637	0	0.9980069969239821	blue	low
601	6	11.0	637.0	257.0	191.24561403508773	1.051560983578203	202.71052631578948	281.6857142857143	0	0.9962345850768625	blue	low
602	6	11.0	649.0	191.0	191.86274509803923		202.41176470588235		0	0.9997930232613947	blue	low
603	6	11.0	670.0	303.0	183.93947368421053	1.0535662260948588	207.71842105263158	273.73333333333335	0	0.976177244694187	blue	low
604	6	11.0	679.0	186.0	184.50833333333333	1.0205837104072397	200.65416666666667	263.8	0	0.9998876924697403	blue	low
605	6	11.0	702.0	140.0	187.46153846153845	1.0167731513781253	205.25274725274724	270.59090909090907	0	0.9999756985890633	blue	low
606	6	11.0	703.0	255.0	169.09287925696594	1.0446604910345172	198.21052631578948	261.27272727272725	0	0.9992941202260291	blue	low
607	6	11.0	718.0	286.0	175.47619047619048	1.009717660574105	180.78809523809525	267.8	0	0.9946758897946691	blue	low
608	6	11.0	728.0	196.0	190.19607843137254	1.0911195194672776	200.23529411764707	281.8888888888889	0	0.9997674532748211	blue	low
609	6	11.0	730.0	290.0	168.52631578947367	1.0681023123747309	192.52894736842106	268.2631578947368	0	0.9963662626881328	blue	low
610	6	11.0	737.0	227.0	172.51557093425606	1.0658030571842656	201.27681660899654	271.30434782608694	0	0.9997333626110201	blue	low
611	6	11.0	741.0	205.0	182.0390625	1.0536442074949692	205.09375	269.22222222222223	0	0.9997923280311825	blue	low
612	6	11.0	783.0	254.0	177.36257309941521	1.038735287383083	189.19005847953215	263.07894736842104	0	0.9986962594570449	blue	low
613	6	11.0	811.0	314.0	180.345	1.0174448023091072	205.3425	265.7916666666667	0	0.9672878267511151	blue	low
614	6	11.0	815.0	299.0	175.59473684210528	1.0257328960302805	197.0421052631579	256.6666666666667	0	0.9895939015910914	blue	low
615	6	11.0	819.0	156.0	178.72767857142858	1.0293986658851038	180.57589285714286	266.05882352941177	0	0.9999745832960076	blue	low
616	6	11.0	823.0	189.0	161.4		203.46666666666667		0	0.9999775204352643	blue	low
617	6	11.0	826.0	270.0	174.30701754385964		198.21345029239765		0	0.9977949838321037	blue	low
618	51	101.0	4.0	165.0	161.03571428571428	1.0905544147843944	180.4375	263.6666666666667	0	0.999990929736505	blue	low
619	51	101.0	9.0	295.0	185.14681440443212	1.0586785821839872	192.26315789473685	248.04761904761904	0	0.9828886515694236	blue	low
620	51	101.0	13.0	221.0	171.32525951557093	1.0689858150179374	185.67820069204151	257.95	0	0.9998123287736911	blue	low
621	51	101.0	16.0	159.0	192.3	1.0937357162446293	186.65714285714284	265.875	0	0.9999389101175016	blue	low
622	51	101.0	20.0	282.0	153.82271468144043	1.0298621360525964	183.91412742382272	241.75	0	0.9994132722592929	blue	low
623	51	101.0	25.0	156.0	188.3653846153846	1.0879647332079825	184.30769230769232	264.5263157894737	0	0.9999551556619477	blue	low
624	51	101.0	26.0	331.0	171.51190476190476	1.0575556661332042	189.72380952380954	253.66666666666666	0	0.9601584638136706	blue	low
625	51	101.0	41.0	192.0	174.0546875	1.0798853205483412	188.34765625	268.4	0	0.9999293428830175	blue	low
626	51	101.0	51.0	140.0	190.96969696969697	1.090999557717824	185.84848484848484	283.2631578947368	0	0.999970981213014	blue	low
627	51	101.0	65.0	216.0	193.97058823529412	1.0880151586925628	180.69607843137254	274.05	0	0.9993374798220994	blue	low
628	51	101.0	73.0	314.0	193.00833333333333	1.0849507510281933	209.36111111111111	258.1875	0	0.9257121670400581	blue	low
629	51	101.0	81.0	171.0	171.41176470588235	1.0935067958904507	177.95378151260505	266.46666666666664	0	0.9999738481429354	blue	low
630	51	101.0	88.0	275.0	206.2280701754386	1.0584249978988065	204.3216374269006	267.5833333333333	0	0.980892232915534	blue	low
631	51	101.0	90.0	182.0	162.75555555555556	1.0146134625577345	190.98222222222222	239.28571428571428	0	0.9999805282390755	blue	low
632	51	101.0	113.0	150.0	181.9142857142857	1.05484419681777	180.08095238095237	263.8181818181818	0	0.9999748841639915	blue	low
633	51	101.0	116.0	160.0	179.96666666666667	1.0189196340818025	181.83809523809524	242.83333333333334	0	0.9999682437028418	blue	low
634	51	101.0	141.0	205.0	156.93382352941177	1.09405627350794	184.99264705882354	264.7741935483871	0	0.9999723948288602	blue	low
635	51	101.0	142.0	154.0	164.88888888888889		176.13333333333333		0	0.9999914074792337	blue	low
636	51	101.0	147.0	299.0	162.28809523809525	1.0467154408933383	181.06428571428572	264.77142857142854	0	0.9967891111429816	blue	low
637	51	101.0	158.0	208.0	162.54814814814816	1.056690020820101	194.3925925925926	265.4117647058824	0	0.9999476960492151	blue	low
638	51	101.0	160.0	271.0	181.31578947368422	1.0803454261557117	190.8836565096953	272.125	0	0.9960746575944515	blue	low
639	51	101.0	161.0	216.0	182.46323529411765	1.074653405666064	197.84926470588235	264.54285714285714	0	0.9996605940937062	blue	low
640	51	101.0	168.0	192.0	186.76078431372548	1.0684703818274157	188.65098039215687	266.0	0	0.9998369877268211	blue	low
641	51	101.0	187.0	233.0	191.25986842105263	1.1349047042903582	204.82565789473685	297.6060606060606	0	0.9987758367801217	blue	low
642	51	101.0	190.0	172.0	194.47058823529412	1.0901671082127573	188.60084033613447	281.55	0	0.9998892691489959	blue	low
643	51	101.0	209.0	256.0	201.7485380116959	1.074193212884821	197.546783625731	279.6808510638298	0	0.993868000357381	blue	low
644	51	101.0	219.0	246.0	201.1640866873065	1.0874572830316358	195.92569659442725	278.26666666666665	0	0.9963133098114384	blue	low
645	51	101.0	224.0	239.0	200.56666666666666	1.0960958547636541	203.67	277.5416666666667	0	0.9974224068578437	blue	low
646	51	101.0	226.0	162.0	195.01960784313727	1.0181405302846387	172.74117647058824	276.1904761904762	0	0.9999224178943229	blue	low
647	51	101.0	235.0	249.0	178.89144736842104	1.0370391459074733	197.1578947368421	249.06666666666666	0	0.9988442136573562	blue	low
648	51	101.0	247.0	246.0	193.66964285714286	1.0937405904103483	194.52083333333334	288.2857142857143	0	0.9974489460294654	blue	low
649	51	101.0	264.0	165.0	172.9	1.1013519874584028	203.60476190476192	280.57142857142856	0	0.9999765227131043	blue	low
650	51	101.0	270.0	298.0	179.655	1.0036666881992315	186.25	250.88888888888889	0	0.9864770015580777	blue	low
651	51	101.0	272.0	311.0	175.17894736842106	1.0892524140987059	210.66842105263157	277.1219512195122	0	0.9812343701160484	blue	low
652	51	101.0	274.0	278.0	180.51461988304092	1.0521508022050927	209.59649122807016	270.1304347826087	0	0.9947655370297285	blue	low
653	51	101.0	275.0	346.0	178.31666666666666	1.0394645161290323	212.46904761904761	266.75	0	0.8527944160012665	blue	low
654	51	101.0	291.0	225.0	181.9889705882353	1.0658641835112423	216.37867647058823	276.05882352941177	0	0.999514218508567	blue	low
655	51	101.0	292.0	124.0	176.55769230769232	1.0579821200510855	205.08333333333334	271.06666666666666	0	0.9999924446077181	blue	low
656	51	101.0	301.0	236.0	184.12456747404843	1.0548325716216456	208.50865051903114	268.4	0	0.9990876468341361	blue	low
657	51	101.0	305.0	223.0	205.77430555555554	1.0866025285959358	207.83680555555554	287.42105263157896	0	0.9984779760943452	blue	low
658	51	101.0	318.0	291.0	165.8657894736842	1.086644668556645	195.1078947368421	274.0	0	0.9969935071629656	blue	low
659	51	101.0	337.0	147.0	180.67111111111112	1.0744534960525902	180.23111111111112	291.96666666666664	0	0.9999790290869363	blue	low
660	51	101.0	354.0	316.0	168.0875	1.0484217288885715	201.72	266.075	0	0.986685942921783	blue	low
661	51	101.0	359.0	168.0	181.9453781512605	1.0480980994589304	189.7436974789916	279.3333333333333	0	0.999951811317336	blue	low
662	51	101.0	369.0	176.0	200.2109375	1.064816429523525	190.16015625	290.88235294117646	0	0.9998339054659696	blue	low
663	51	101.0	407.0	168.0	191.42083333333332	1.107381544214917	190.29166666666666	296.11538461538464	0	0.9999180509903364	blue	low
664	51	101.0	418.0	321.0	173.7719298245614	1.0702181042560537	211.7268170426065	280.9166666666667	0	0.9716803006089569	blue	low
665	51	101.0	426.0	280.0	162.33333333333334	1.0738206459449215	200.9	275.4074074074074	0	0.9987445501832294	blue	low
666	51	101.0	449.0	184.0	180.51260504201682	1.0957624374081363	207.5672268907563	289.375	0	0.9999191429626878	blue	low
667	51	101.0	456.0	234.0	185.17013888888889	1.1058018413142523	213.53819444444446	286.73333333333335	0	0.9991087213259938	blue	low
668	51	101.0	457.0	262.0	168.075	1.0979393099407595	191.85833333333332	285.28205128205127	0	0.9991037034164224	blue	low
669	51	101.0	462.0	221.0	210.86458333333334	1.1080565550762045	213.9375	304.75	0	0.9983502688919711	blue	low
670	51	101.0	471.0	280.0	168.98245614035088	1.0965610690589667	216.19298245614036	288.6666666666667	0	0.9976973621363838	blue	low
671	51	101.0	473.0	297.0	185.85263157894738	1.1204106561989597	198.44736842105263	283.44444444444446	0	0.9801152019756705	blue	low
672	51	101.0	474.0	265.0	184.35913312693498	0.9925630908955557	217.73065015479875	263.5	0	0.9963871553347108	blue	low
673	51	101.0	479.0	221.0	163.97222222222223	1.1252661314302708	189.9104938271605	308.92	0	0.9998987936018635	blue	low
674	51	101.0	480.0	263.0	163.66204986149583	1.102623294858342	189.42105263157896	281.2	0	0.9993674516947783	blue	low
675	51	101.0	487.0	254.0	171.52631578947367	1.111525346453776	186.31578947368422	303.95454545454544	0	0.999174324270985	blue	low
676	51	101.0	499.0	321.0	179.1261904761905	1.029454762547676	205.0452380952381	274.8490566037736	0	0.9568629617896607	blue	low
677	51	101.0	514.0	268.0	187.72222222222223	1.0129261916680572	194.11666666666667	263.93333333333334	0	0.9947991376389	blue	low
678	51	101.0	515.0	261.0	168.31578947368422	1.0553974405760642	206.89783281733747	268.29411764705884	0	0.9991267642629666	blue	low
679	51	101.0	520.0	269.0	187.2058823529412	1.0585416938756753	212.6970588235294	283.8333333333333	0	0.9947124132285137	blue	low
680	51	101.0	537.0	290.0	173.6814404432133	1.0864837021180904	213.38504155124653	285.28205128205127	0	0.9943653355136455	blue	low
681	51	101.0	539.0	257.0	192.929012345679	1.0500148893227015	212.4506172839506	279.6	0	0.9958583978942306	blue	low
682	51	101.0	540.0	295.0	192.01388888888889	1.0927712113589911	214.13333333333333	282.3611111111111	0	0.9736403107453081	blue	low
683	51	101.0	545.0	294.0	175.7078947368421	1.089107427411053	198.31052631578947	277.8125	0	0.9918718302692205	blue	low
684	51	101.0	570.0	192.0	182.94463667820068	1.0581998338918481	185.6955017301038	292.8484848484849	0	0.9998704950257391	blue	low
685	51	101.0	577.0	244.0	184.4375	1.0544276746360357	211.60526315789474	277.0	0	0.9986575511806954	blue	low
686	51	101.0	593.0	293.0	170.74473684210525	1.0547656303149875	209.1578947368421	285.0	0	0.9948730269941357	blue	low
687	51	101.0	600.0	339.0	182.73376623376623	1.0913609333035326	205.23376623376623	300.7142857142857	0	0.8597965203678313	blue	low
688	51	101.0	613.0	305.0	173.47869674185463	1.0548495032641905	201.6140350877193	275.9347826086956	0	0.9880556246880117	blue	low
689	51	101.0	619.0	164.0	166.13392857142858	1.0657077476299446	193.04464285714286	279.42857142857144	0	0.9999865420578937	blue	low
690	51	101.0	624.0	322.0	189.79545454545453	1.0405541761750492	219.92676767676767	280.27272727272725	0	0.9072033694579816	blue	low
691	51	101.0	631.0	168.0	188.26785714285714	1.0806182770440034	201.37946428571428	286.5769230769231	0	0.9999304714790765	blue	low
692	51	101.0	646.0	295.0	168.3736842105263	1.0438374523630747	208.8842105263158	279.2894736842105	0	0.9953873542173104	blue	low
693	51	101.0	657.0	281.0	182.38529411764705	1.0819591071766805	222.1235294117647	288.26666666666665	0	0.9930521149074057	blue	low
694	51	101.0	673.0	206.0	169.65833333333333		222.125		0	0.9999118780632115	blue	low
695	51	101.0	681.0	160.0	202.37083333333334	1.0978749768669387	192.21666666666667	313.6666666666667	0	0.9999030333574889	blue	low
696	51	101.0	687.0	197.0	175.06274509803922	1.0625561978163134	206.75294117647059	283.55555555555554	0	0.9999072542388463	blue	low
697	51	101.0	701.0	307.0	203.1578947368421	1.0428479039372969	222.25526315789475	285.81481481481484	0	0.9139249897097717	blue	low
698	51	101.0	715.0	295.0	184.52631578947367	1.0555627621394907	212.81315789473683	287.2	0	0.9835933065537873	blue	low
699	51	101.0	723.0	152.0	154.29296875	1.02740059612224	169.26171875	291.1515151515151	0	0.9999968466641904	blue	low
700	51	101.0	725.0	139.0	175.37755102040816	1.0802070559001113	197.69897959183675	297.5238095238095	0	0.9999886442826773	blue	low
701	51	101.0	726.0	211.0	171.20833333333334	1.03495449202507	230.15416666666667	270.1764705882353	0	0.9998776820260209	blue	low
702	51	101.0	751.0	146.0	199.7032967032967	1.0869138198757764	222.13736263736263	296.9130434782609	0	0.9999476607518264	blue	low
703	51	101.0	754.0	261.0	213.8297213622291	1.0734837823031587	225.66563467492261	297.61538461538464	0	0.9876948509417319	blue	low
704	51	101.0	766.0	303.0	183.9921052631579	1.032615702589186	215.57631578947368	278.4583333333333	0	0.976090592278648	blue	low
705	51	101.0	793.0	293.0	184.6	1.1065337471881076	182.5021739130435	312.8378378378378	0	0.985119470550756	blue	low
706	51	101.0	796.0	234.0	199.8514492753623		220.33333333333334		0	0.9980227554607558	blue	low
707	51	101.0	800.0	176.0	179.4142857142857	1.1270078048659815	226.87142857142857	303.1111111111111	0	0.9999446443751875	blue	low
708	51	101.0	804.0	279.0	175.06648199445982	1.0435285743424092	206.28254847645428	277.6190476190476	0	0.996363005576492	blue	low
709	51	101.0	807.0	209.0	174.6439628482972	1.0452590974643312	183.4798761609907	294.60714285714283	0	0.9998535097125091	blue	low
710	51	101.0	811.0	279.0	165.84873949579833	1.0207048595422465	201.8935574229692	263.1	0	0.9983409187349276	blue	low
711	51	101.0	813.0	184.0	209.225	1.0540131502722743	205.90416666666667	282.0833333333333	0	0.9996860204105338	blue	low
712	51	101.0	840.0	220.0	195.353125	1.0578077685364393	193.09375	295.93333333333334	0	0.9991529283434245	blue	low
713	51	101.0	852.0	161.0	192.56666666666666	1.0328466295172933	188.05	289.0	0	0.9999333540847224	blue	low
714	51	101.0	854.0	184.0	173.8235294117647	1.0331212985303795	172.0751633986928	294.375	0	0.9999490806668377	blue	low
715	51	101.0	857.0	214.0	173.65555555555557	1.0246734957655728	210.05555555555554	271.0	0	0.9998325554714207	blue	low
716	51	101.0	861.0	215.0	191.65234375	1.0152829409334985	226.20703125	273.1111111111111	0	0.9994382957392122	blue	low
717	51	101.0	873.0	263.0	195.47076023391813	1.1140617694952237	211.15204678362574	301.83870967741933	0	0.9936340671283109	blue	low
718	51	101.0	891.0	269.0	163.965	1.0690537846808466	185.34	291.5609756097561	0	0.9991370907508452	blue	low
719	51	101.0	901.0	273.0	182.58771929824562	0.9943918291550603	217.05847953216374	270.44444444444446	0	0.9952644718302921	blue	low
720	51	101.0	909.0	260.0	186.5232198142415	1.0096195321802997	216.6811145510836	271.48275862068965	0	0.9967328992433152	blue	low
721	51	101.0	913.0	174.0	187.11428571428573	1.0283959947574306	224.8047619047619	278.1578947368421	0	0.999918047879393	blue	low
722	51	101.0	950.0	309.0	190.4675	1.0921866487196745	208.2325	291.27777777777777	0	0.950430294090097	blue	low
723	51	101.0	993.0	191.0	199.0875	1.0525865721055025	211.35416666666666	277.7826086956522	0	0.9997091653471566	blue	low
724	51	101.0	1007.0	298.0	188.140350877193	1.1381844719787593	213.9423558897243	318.9375	0	0.9757053374192622	blue	low
725	51	101.0	1030.0	321.0	166.5725	1.0664327470955328	211.1	279.8333333333333	0	0.9848999137975084	blue	low
726	51	101.0	1031.0	171.0	191.54017857142858	1.0884426517011576	206.59821428571428	292.75	0	0.9999075693972748	blue	low
727	51	101.0	1034.0	299.0	175.51262626262627	1.0952415284787311	210.0	300.2173913043478	0	0.9896619475552181	blue	low
728	51	101.0	1043.0	148.0	182.26923076923077	1.0391897429892865	218.1813186813187	277.35	0	0.9999760740021839	blue	low
729	51	101.0	1049.0	282.0	154.74867724867724	1.0962355212355213	195.85978835978835	283.925	0	0.999353037453986	blue	low
730	51	101.0	1050.0	235.0	166.4470588235294	1.0577285345592244	189.58529411764707	287.93548387096774	0	0.9997711960741855	blue	low
731	51	101.0	1068.0	268.0	191.22222222222223		217.06140350877192		0	0.9935705634092236	blue	low
732	51	101.0	1078.0	149.0	165.70833333333334	1.0861348716928587	188.77314814814815	294.0	0	0.9999922460597748	blue	low
733	51	101.0	1091.0	197.0	158.93014705882354	1.0645514251630224	190.5735294117647	276.7567567567568	0	0.9999756093794454	blue	low
734	51	101.0	1103.0	196.0	184.19298245614036	1.1051921851548427	170.62280701754386	325.8888888888889	0	0.9998355667855886	blue	low
735	51	101.0	1106.0	296.0	177.99147727272728	1.0031071339796174	214.8125	256.22222222222223	0	0.9892397911674302	blue	low
736	51	101.0	1109.0	169.0	189.02564102564102		237.56923076923076		0	0.9999247992263168	blue	low
737	51	101.0	1134.0	277.0	189.7058823529412	1.0681649728184173	205.62032085561498	294.0882352941176	0	0.9908109311891283	blue	low
738	51	101.0	1135.0	298.0	169.2651515151515	1.0308818086484486	200.76767676767676	274.2068965517241	0	0.9941866088009752	blue	low
739	51	101.0	1150.0	219.0	159.2171052631579	1.0691741106409656	187.80263157894737	276.3703703703704	0	0.9999396892492323	blue	low
740	51	101.0	1156.0	221.0	170.26797385620915	1.0126450824679292	190.0392156862745	265.94117647058823	0	0.9998275659926903	blue	low
741	51	101.0	1161.0	148.0	151.13333333333333	1.0791913664690682	175.23111111111112	284.0	0	0.9999979597825714	blue	low
742	51	101.0	1168.0	208.0	176.23921568627452	1.0067480669130748	211.90588235294118	261.3888888888889	0	0.9998420070330913	blue	low
743	51	101.0	1176.0	152.0	163.53846153846155	1.0809449213609874	194.2403846153846	282.8	0	0.9999928180617321	blue	low
744	51	101.0	1187.0	182.0	160.15555555555557	1.032325258004459	212.60444444444445	270.5625	0	0.9999845262477938	blue	low
745	51	101.0	1192.0	269.0	168.14619883040936	1.0258941213621406	202.9561403508772	264.3333333333333	0	0.9987434739067983	blue	low
746	51	101.0	1202.0	244.0	173.39628482972137	1.0454143785899135	200.35913312693498	276.0416666666667	0	0.9993932165684338	blue	low
747	51	101.0	1206.0	186.0	159.05	1.063493561017029	204.49166666666667	278.3333333333333	0	0.9999837619583712	blue	low
748	51	101.0	1230.0	252.0	210.86944444444444	1.0553984575835476	202.1027777777778	304.1111111111111	0	0.9928239212153812	blue	low
749	51	101.0	1238.0	326.0	175.41904761904763	1.008499019713973	207.57857142857142	269.6	0	0.9578448418732307	blue	low
750	51	101.0	1249.0	235.0	170.93827160493828	1.0561170165092226	193.83024691358025	280.56	0	0.9996665632039264	blue	low
751	51	101.0	1265.0	315.0	189.905	1.0495109373735825	214.9525	285.25925925925924	0	0.9346892012723197	blue	low
752	51	101.0	1266.0	220.0	178.61937716262975	1.0500227031935827	202.0968858131488	277.5	0	0.9996895033681341	blue	low
753	51	101.0	1273.0	167.0	155.45238095238096		206.78571428571428		0	0.9999941488046047	blue	low
754	51	101.0	1283.0	215.0	203.69078947368422	1.120320346142684	195.22697368421052	303.3142857142857	0	0.9990186629363488	blue	low
755	51	101.0	1296.0	251.0	186.24458204334366	1.0856530988242892	204.8111455108359	282.4736842105263	0	0.9979097131411556	blue	low
756	51	101.0	1305.0	275.0	162.50584795321637	1.0375283892339904	205.6578947368421	263.8139534883721	0	0.998997624494978	blue	low
757	51	101.0	1317.0	307.0	182.01842105263157	1.0795435539282163	211.81842105263158	281.2916666666667	0	0.9743751699120062	blue	low
758	51	101.0	1326.0	261.0	166.6812865497076	1.0476827357360123	196.76608187134502	268.2631578947368	0	0.9992430707679052	blue	low
759	51	101.0	1344.0	137.0	182.24725274725276		201.24175824175825		0	0.999983595188858	blue	low
760	51	101.0	1356.0	176.0	173.1911111111111	1.0707827987558367	205.04	279.6666666666667	0	0.999964089155298	blue	low
761	51	101.0	1385.0	220.0	196.08680555555554	1.0837713924491181	208.51041666666666	292.81481481481484	0	0.9991218129791669	blue	low
762	51	101.0	1389.0	336.0	182.68333333333334	1.0918503598167875	213.30238095238096	288.5151515151515	0	0.8795999617789568	blue	low
763	51	101.0	1395.0	267.0	163.9938080495356	1.0405044454793142	207.29721362229103	260.22222222222223	0	0.9992129450536623	blue	low
764	51	101.0	1399.0	244.0	168.06209150326796	1.0438911001319633	204.83986928104576	266.6774193548387	0	0.9996083334245505	blue	low
765	51	101.0	1410.0	257.0	206.31578947368422		217.4767801857585		0	0.9922089649450077	blue	low
766	51	101.0	1420.0	320.0	175.98809523809524	1.088727571129049	201.71904761904761	286.7368421052632	0	0.9678654289472058	blue	low
767	51	101.0	1422.0	210.0	175.68235294117648	1.0215346471385118	213.92156862745097	265.1111111111111	0	0.9998351609956777	blue	low
768	51	101.0	1433.0	242.0	168.45098039215685	0.9990899090163469	200.8921568627451	253.8095238095238	0	0.9996298474454728	blue	low
769	51	101.0	1439.0	311.0	176.7268170426065	1.074835181431119	201.7644110275689	274.78846153846155	0	0.9787730549197788	blue	low
770	51	101.0	1455.0	217.0	186.046875		223.30859375		0	0.9995558244233317	blue	low
771	51	101.0	1459.0	224.0	160.80555555555554	1.1345868882367265	195.81597222222223	284.1111111111111	0	0.9999138633535599	blue	low
772	51	101.0	1463.0	204.0	163.57983193277312	0.9864853503720207	215.55882352941177	248.33333333333334	0	0.9999511789650672	blue	low
773	51	101.0	1512.0	162.0	178.8054298642534	1.0706508193188016	192.33484162895928	278.1304347826087	0	0.9999683272234914	blue	low
774	51	101.0	1515.0	322.0	174.305	0.9970293631898419	201.76	249.91666666666666	0	0.9688092028396957	blue	low
775	51	101.0	1519.0	274.0	166.6625	1.0552016660810943	211.903125	260.6666666666667	0	0.998598928748154	blue	low
776	51	102.0	3.0	267.0	203.94345238095238	0.9870886826495705	193.5952380952381	240.64285714285714	0	0.9883801316995492	blue	low
777	51	102.0	5.0	225.0	182.38947368421051	1.0350737553958507	190.94035087719297	249.52380952380952	0	0.999501142195803	blue	low
778	51	102.0	15.0	253.0	190.90656565656565	1.032926059448071	167.61111111111111	270.037037037037	0	0.9969519578062291	blue	low
779	51	102.0	39.0	247.0	205.86426592797784	1.0791937866868984	178.67036011080333	277.1923076923077	0	0.9952966174597985	blue	low
780	51	102.0	41.0	255.0	200.91228070175438	1.0768387191109812	187.3830409356725	267.8	0	0.9943752878574652	blue	low
781	51	102.0	52.0	205.0	160.1671826625387	1.028246716347637	152.19195046439629	245.85714285714286	0	0.9999626017796969	blue	low
782	51	102.0	68.0	172.0	207.15714285714284	1.0870510957691017	203.40952380952382	266.46153846153845	0	0.9998186146277714	blue	low
783	51	102.0	77.0	176.0	202.34166666666667	1.0401857940608528	185.9	262.25	0	0.99981964337291	blue	low
784	51	102.0	99.0	303.0	167.76666666666668	1.0541927609080797	173.31428571428572	250.92307692307693	0	0.9934267168497652	blue	low
785	51	102.0	100.0	305.0	161.7195652173913	1.0745498775424889	163.7	262.3478260869565	0	0.9958742830594819	blue	low
786	51	102.0	113.0	346.0	167.400826446281	1.09296739903268	172.6590909090909	261.3783783783784	0	0.9380335085737551	blue	low
787	51	102.0	128.0	281.0	171.5152354570637	0.9930857459179104	180.3240997229917	230.11111111111111	0	0.9969961369302534	blue	low
788	51	102.0	129.0	268.0	191.225	1.0797895530460722	202.871875	260.4	0	0.9935695203367744	blue	low
789	51	102.0	148.0	177.0	178.6809523809524		201.88571428571427		0	0.9999452296807069	blue	low
790	51	102.0	163.0	298.0	170.08636363636364	1.0383626334177702	167.25	255.43333333333334	0	0.9937540791458792	blue	low
791	51	102.0	165.0	280.0	166.02631578947367	1.101932351651642	198.57309941520467	265.23809523809524	0	0.9982296133754485	blue	low
792	51	102.0	196.0	255.0	163.93125	1.0071956892800964	193.625	244.66666666666666	0	0.9995522443676835	blue	low
793	51	102.0	200.0	188.0	191.20392156862746	1.0799167010251645	188.23529411764707	271.90909090909093	0	0.9998228387595751	blue	low
794	51	102.0	203.0	243.0	187.59477124183007	1.0793625088117058	195.63725490196077	263.5	0	0.9984358055267585	blue	low
795	51	102.0	208.0	203.0	179.64313725490197	1.0695760474268918	199.34901960784313	266.46666666666664	0	0.9998368500692272	blue	low
796	51	102.0	209.0	298.0	173.42659279778394	1.056203943291727	202.2409972299169	257.11764705882354	0	0.9917108554577523	blue	low
797	51	102.0	219.0	320.0	170.2406015037594		195.08270676691728		0	0.9800934469429405	blue	low
798	51	102.0	224.0	292.0	215.32804232804233	1.109873323015582	196.17195767195767	278.3939393939394	0	0.9375545853977281	blue	low
799	51	102.0	229.0	355.0	162.92207792207793	1.1086513994910943	183.96103896103895	261.42	0	0.9334713779752523	blue	low
800	51	102.0	235.0	190.0	194.61904761904762	1.0912531786733777	191.5595238095238	273.7037037037037	0	0.9997720445688312	blue	low
801	51	102.0	251.0	203.0	165.08984375	1.0394270819802736	193.7109375	252.59259259259258	0	0.9999465297983012	blue	low
802	51	102.0	261.0	210.0	200.2781954887218	1.0086965439442108	197.51127819548873	252.2	0	0.9993148603069745	blue	low
803	51	102.0	268.0	255.0	169.03405572755418		200.25077399380805		0	0.999297641846362	blue	low
804	51	102.0	273.0	179.0	210.4078431372549	1.0528093003583199	190.50196078431372	283.7083333333333	0	0.9997354955692449	blue	low
805	51	102.0	295.0	183.0	217.27083333333334	1.056054648508363	201.39583333333334	275.8888888888889	0	0.9996332105026289	blue	low
806	51	102.0	302.0	242.0	168.43598615916954	1.0245977245062825	208.87543252595157	255.11111111111111	0	0.9996303174357588	blue	low
807	51	102.0	309.0	202.0	165.16015625	1.1001866466793058	189.5078125	262.6666666666667	0	0.9999483055781071	blue	low
808	51	102.0	330.0	278.0	170.3939393939394	1.1073708056066829	177.26262626262627	275.8857142857143	0	0.9976426177109456	blue	low
809	51	102.0	368.0	169.0	190.37394957983193	1.114830496548008	187.6218487394958	289.25925925925924	0	0.9999192950233761	blue	low
810	51	102.0	371.0	203.0	190.76666666666668	1.0619157853590742	195.98888888888888	274.72	0	0.9996792343966395	blue	low
811	51	102.0	381.0	266.0	167.8111455108359	1.0125069539270724	198.76780185758514	244.15	0	0.9989420950028276	blue	low
812	51	102.0	406.0	309.0	178.3275	1.0514389272081968	197.38	267.9375	0	0.9783548335491744	blue	low
813	51	102.0	432.0	249.0	177.69281045751634	1.043690975418499	201.83660130718954	258.3333333333333	0	0.9989411678526012	blue	low
814	51	102.0	436.0	210.0	215.39446366782008	1.0967695101885115	202.78546712802768	300.94594594594594	0	0.998865394756691	blue	low
815	51	102.0	438.0	279.0	181.73823529411766	1.0957160993180006	209.0529411764706	278.0	0	0.9939937992653523	blue	low
816	51	102.0	452.0	195.0	180.43859649122808	1.0743389246996777	183.54736842105262	283.875	0	0.9998756810044863	blue	low
817	51	102.0	460.0	333.0	175.23809523809524	1.1176497923758402	182.38095238095238	291.2325581395349	0	0.9398977553630481	blue	low
818	51	102.0	476.0	289.0	185.75	1.044666476013441	203.05555555555554	263.75	0	0.9868963422652166	blue	low
819	51	102.0	483.0	156.0	193.9375	1.0695131575366699	182.71428571428572	278.73333333333335	0	0.9999409086096768	blue	low
820	51	102.0	496.0	140.0	157.23668639053255		207.69230769230768		0	0.999997193703622	blue	low
821	51	102.0	505.0	141.0	185.36263736263737	1.0425969447708576	204.32967032967034	273.0	0	0.9999775490621073	blue	low
822	51	102.0	518.0	242.0	203.00680272108843	1.0697345586265536	208.44897959183675	269.73333333333335	0	0.9966996878708161	blue	low
823	51	102.0	522.0	161.0	164.30416666666667	1.090583190853396	182.62916666666666	293.27272727272725	0	0.9999895772769416	blue	low
824	51	102.0	528.0	160.0	169.7952380952381	1.0700746091587356	196.2952380952381	274.25	0	0.9999844120098391	blue	low
825	51	102.0	534.0	324.0	186.2547619047619	1.0742419747451697	202.1261904761905	279.22857142857146	0	0.9173343339477322	blue	low
826	51	102.0	543.0	349.0	175.83863636363637	1.0774529893730087	209.74772727272727	281.97872340425533	0	0.8567747999959578	blue	low
827	51	102.0	556.0	288.0	168.41666666666666	1.0477810650887573	200.89444444444445	262.3333333333333	0	0.996744013111167	blue	low
828	51	102.0	558.0	246.0	194.0953947368421	1.0253091779781525	217.62171052631578	275.14285714285717	0	0.9973901550828151	blue	low
829	51	102.0	560.0	199.0	175.95416666666668	1.0744633476925314	214.1375	276.55555555555554	0	0.9998928087516201	blue	low
830	51	102.0	563.0	133.0	190.7810650887574	1.0194605246951596	206.3846153846154	267.0	0	0.9999773670446731	blue	low
831	51	102.0	569.0	222.0	166.0484429065744	1.0140700726011915	191.10034602076124	252.08333333333334	0	0.9998734804314496	blue	low
832	51	102.0	576.0	247.0	217.36052631578949	1.0909088173835337	187.03947368421052	308.5744680851064	0	0.9932332222413127	blue	low
833	51	102.0	585.0	201.0	192.77407407407406	1.0826331814961787	196.40740740740742	282.95652173913044	0	0.9996722156460804	blue	low
834	51	102.0	587.0	206.0	187.60763888888889	1.0522913396839209	193.97569444444446	282.85714285714283	0	0.9996951090235029	blue	low
835	51	102.0	590.0	287.0	191.84920634920636	1.050575693269479	205.45767195767195	282.89285714285717	0	0.982677956826494	blue	low
836	51	102.0	593.0	138.0	174.03571428571428	0.9908235477097752	187.5765306122449	264.2142857142857	0	0.9999899770758114	blue	low
837	51	102.0	596.0	293.0	197.8808864265928	1.094862492180928	210.7119113573407	281.0571428571429	0	0.967221237197471	blue	low
838	51	102.0	599.0	257.0	168.1375	1.093035018505147	206.978125	280.77777777777777	0	0.9992864507635425	blue	low
839	51	102.0	606.0	133.0	191.95833333333334	1.0595845259779684	207.64880952380952	276.06666666666666	0	0.9999760703225647	blue	low
840	51	102.0	615.0	331.0	170.0250626566416		209.04761904761904		0	0.9649397507739026	blue	low
841	51	102.0	618.0	295.0	190.67777777777778	1.1058140072739635	219.86666666666667	293.96153846153845	0	0.9756494637514325	blue	low
842	51	102.0	619.0	240.0	185.5375	1.012716705578461	198.7875	268.25	0	0.9988015140416914	blue	low
843	51	102.0	622.0	229.0	188.2058823529412	1.0590787561147177	205.33986928104576	288.95454545454544	0	0.9991425801957563	blue	low
844	51	102.0	623.0	184.0	170.78222222222223	1.082697778008574	208.98222222222222	274.0952380952381	0	0.9999594841846101	blue	low
845	51	102.0	644.0	182.0	162.97083333333333	1.022122699386503	201.34583333333333	270.4642857142857	0	0.9999801615983166	blue	low
846	51	102.0	649.0	312.0	190.59736842105264	1.0579885915342786	219.67631578947368	281.5	0	0.9416737351564999	blue	low
847	51	102.0	652.0	306.0	170.30075187969925	1.073963464298181	203.94486215538848	282.45652173913044	0	0.9903942334792613	blue	low
848	51	102.0	667.0	209.0	179.30514705882354	1.0832561967652408	206.43014705882354	287.9259259259259	0	0.9997956137483006	blue	low
849	51	102.0	681.0	344.0	174.95652173913044	1.064985741050086	193.42028985507247	286.19642857142856	0	0.8957899887695873	blue	low
850	51	102.0	684.0	214.0	169.6985294117647		209.19117647058823		0	0.9998772260898123	blue	low
851	51	102.0	697.0	281.0	185.7748538011696	1.0705284233668342	215.48830409356725	278.25	0	0.9912464682451579	blue	low
852	51	102.0	708.0	311.0	177.20334928229664	1.0829888712241655	193.17703349282297	277.4117647058824	0	0.9779664495484337	blue	low
853	51	102.0	712.0	232.0	202.40225563909775	1.1280096828854997	225.51503759398497	290.22222222222223	0	0.9979859102104413	blue	low
854	51	102.0	727.0	176.0	159.2952380952381		218.65714285714284		0	0.9999885045287639	blue	low
855	51	102.0	731.0	289.0	181.8138888888889	1.0732203753277025	205.73333333333332	272.55555555555554	0	0.990010071773553	blue	low
856	51	102.0	735.0	286.0	190.15263157894736	1.0714713735792254	201.81315789473683	284.60526315789474	0	0.9851224102459194	blue	low
857	51	102.0	742.0	242.0	165.9607843137255	1.0993528499837761	203.22875816993465	279.75	0	0.9997014032922318	blue	low
858	51	102.0	757.0	295.0	190.515873015873	1.0730355863386674	207.01322751322752	282.88	0	0.9758860727688918	blue	low
859	51	102.0	759.0	277.0	194.20221606648198	1.0313018639359273	210.45983379501385	282.03846153846155	0	0.988072474341208	blue	low
860	51	102.0	763.0	295.0	194.52105263157895	1.0529486833748163	211.99473684210525	286.6111111111111	0	0.969602431294459	blue	low
861	51	102.0	785.0	178.0	177.0875	1.012339502312402	196.64583333333334	268.1333333333333	0	0.9999489305126424	blue	low
862	51	102.0	800.0	230.0	177.2283950617284	1.0490048335761586	188.2314814814815	275.92105263157896	0	0.9995658416746263	blue	low
863	51	102.0	830.0	239.0	179.61245674740485	1.0673687772640152	214.24221453287197	275.5833333333333	0	0.9992301825149674	blue	low
864	51	102.0	834.0	216.0	204.4561403508772	1.0960277761431176	210.49473684210525	300.4	0	0.9989433244691754	blue	low
865	51	102.0	837.0	201.0	214.4264705882353	1.091346957606987	203.9485294117647	296.61764705882354	0	0.9992558712405065	blue	low
866	51	102.0	851.0	146.0	184.01442307692307	1.0210047457919764	188.33173076923077	272.9230769230769	0	0.9999752763047215	blue	low
867	51	102.0	853.0	310.0	172.0078947368421	1.0081776940627156	215.17368421052632	265.75	0	0.9863017113112735	blue	low
868	51	102.0	857.0	201.0	174.72222222222223	1.0306814591685551	203.15925925925927	279.90625	0	0.9998937585500358	blue	low
869	51	102.0	890.0	292.0	169.09473684210528	0.9999768576374425	201.97105263157894	262.8333333333333	0	0.9957756351117344	blue	low
870	51	102.0	903.0	264.0	171.83379501385042	1.0223347298922325	196.49861495844874	273.79487179487177	0	0.998646326062056	blue	low
871	51	102.0	928.0	272.0	172.92777777777778	1.0776335138934583	203.38611111111112	287.05405405405406	0	0.9978263689764266	blue	low
872	51	102.0	929.0	302.0	179.315	1.0666343805846965	200.1325	281.25	0	0.983791683693176	blue	low
873	51	102.0	930.0	298.0	188.85	1.0711369824976262	214.23947368421054	290.9583333333333	0	0.9745936518261151	blue	low
874	51	102.0	946.0	278.0	179.6549707602339	1.035771533410583	211.30409356725147	268.8333333333333	0	0.9950839665240262	blue	low
875	51	102.0	949.0	217.0	195.69921875	1.0825179485017993	226.375	288.1111111111111	0	0.999245294239673	blue	low
876	51	102.0	969.0	245.0	187.11470588235295	1.0837166046132214	196.89705882352942	292.8181818181818	0	0.9983334670295867	blue	low
877	51	102.0	971.0	294.0	160.525	1.0208522528815929	213.00833333333333	265.7	0	0.9978991459780756	blue	low
878	51	102.0	984.0	264.0	186.1820987654321	1.0579671784012705	220.46296296296296	285.5	0	0.9961212353624621	blue	low
879	51	102.0	1024.0	173.0	188.78125		209.13392857142858		0	0.9999135636674911	blue	low
880	51	102.0	1057.0	205.0	167.81960784313725	1.0137916005105696	205.06666666666666	258.44444444444446	0	0.9999271279747276	blue	low
881	51	102.0	1065.0	312.0	174.575	1.0924720607094989	186.06363636363636	282.8888888888889	0	0.9811700240373081	blue	low
882	51	102.0	1084.0	297.0	194.03947368421052	1.0779746175713019	206.5078947368421	282.0810810810811	0	0.9671931330329661	blue	low
883	51	102.0	1088.0	297.0	184.11315789473684	1.0418383675318976	205.98684210526315	273.5	0	0.9823218105969033	blue	low
884	51	102.0	1096.0	168.0	181.5095238095238	1.043334799824021	214.75714285714287	279.0	0	0.9999530994164391	blue	low
885	51	102.0	1110.0	133.0	191.37948717948717	1.022142857142857	191.45128205128205	286.2	0	0.9999767119458246	blue	low
886	51	102.0	1115.0	263.0	164.34795321637426	1.0766369127927267	202.84795321637426	281.77777777777777	0	0.9993262747015131	blue	low
887	51	102.0	1116.0	292.0	199.83157894736843	1.0572920979223883	213.70263157894738	292.94736842105266	0	0.9656952157335555	blue	low
888	51	102.0	1131.0	172.0	176.76315789473685	1.0382504360584013	161.13815789473685	293.0243902439024	0	0.9999601312818287	blue	low
889	51	102.0	1139.0	294.0	175.92520775623268	1.0418466603965484	208.5180055401662	265.6551724137931	0	0.9917304764770478	blue	low
890	51	102.0	1141.0	276.0	176.62	1.0833562957256209	190.2525	296.38461538461536	0	0.9964572855851722	blue	low
891	51	102.0	1149.0	222.0	178.16666666666666	1.0589749219359874	195.30392156862746	283.72222222222223	0	0.9996722398417693	blue	low
892	51	102.0	1157.0	257.0	162.26764705882354	1.0927955877283695	200.4264705882353	288.2	0	0.9995792182824065	blue	low
893	51	102.0	1162.0	275.0	162.14681440443212	1.068569617421135	201.2853185595568	280.95	0	0.9990312334294152	blue	low
894	51	102.0	1178.0	320.0	189.99248120300751	1.0916139294341805	213.81704260651628	289.0416666666667	0	0.9151873304919697	blue	low
895	51	102.0	1179.0	178.0	200.58333333333334		225.33333333333334		0	0.9998174772627544	blue	low
896	51	102.0	1188.0	218.0	179.47916666666666	1.0845173283760456	203.09722222222223	288.75	0	0.9996974160422804	blue	low
897	51	102.0	1198.0	226.0	178.74264705882354	1.0228557771100792	220.09191176470588	270.17857142857144	0	0.9995938433992873	blue	low
898	51	102.0	1203.0	315.0	171.04761904761904	1.0728174577809595	208.79448621553885	282.55555555555554	0	0.9836005362837986	blue	low
899	51	102.0	1206.0	287.0	184.74185463659148	1.0984325330022338	193.43859649122808	292.2903225806452	0	0.988937322363712	blue	low
900	51	102.0	1222.0	190.0	170.88235294117646	1.0119220839585514	200.79607843137254	272.4117647058824	0	0.9999485747407708	blue	low
901	51	102.0	1242.0	207.0	164.60553633217992	1.0639049241287375	193.97231833910035	285.2121212121212	0	0.9999398007205456	blue	low
902	51	102.0	1285.0	141.0	172.4792899408284		213.34319526627218		0	0.9999900776724788	blue	low
903	51	102.0	1289.0	293.0	203.3181818181818	1.0270761228794394	213.79679144385025	279.69565217391306	0	0.95757734573426	blue	low
904	51	102.0	1291.0	220.0	170.07894736842104	1.0840321523626102	176.66081871345028	293.6666666666667	0	0.99983721663215	blue	low
905	51	102.0	1298.0	285.0	162.23809523809524	0.9985439869214264	200.3249299719888	250.58333333333334	0	0.9984116286866495	blue	low
906	51	102.0	1314.0	253.0	184.69281045751634	1.0940297745472707	222.49346405228758	291.48148148148147	0	0.9979213341295211	blue	low
907	51	102.0	1323.0	203.0	184.18214285714285	1.0635653734003239	192.33214285714286	279.1764705882353	0	0.9997810130941058	blue	low
908	51	102.0	1344.0	215.0	177.725	1.0391454886247256	206.71785714285716	278.6363636363636	0	0.999764475014287	blue	low
909	51	102.0	1366.0	226.0	176.32894736842104	1.082648694418381	197.74671052631578	284.13513513513516	0	0.999658769677979	blue	low
910	51	102.0	1368.0	184.0	196.3875	1.0868755636018201	206.67916666666667	289.17857142857144	0	0.9998058294373828	blue	low
911	51	102.0	1376.0	340.0	174.57359307359306	1.117026708814956	198.06277056277057	297.96153846153845	0	0.917719963255848	blue	low
912	51	102.0	1380.0	318.0	187.2659090909091	1.066519441921902	196.49545454545455	287.0833333333333	0	0.9352405220775947	blue	low
913	51	102.0	1382.0	322.0	178.2904761904762	1.0804433529885964	208.41190476190476	290.2291666666667	0	0.9573109139866219	blue	low
914	51	102.0	1435.0	250.0	171.86377708978327	1.0509842681821926	203.26625386996903	275.0	0	0.9992942392822476	blue	low
915	51	102.0	1436.0	219.0	180.6925925925926	1.0977812177502582	211.83703703703705	283.6666666666667	0	0.9996568221501023	blue	low
916	51	102.0	1446.0	320.0	169.345	1.0257610830856727	203.9375	261.04761904761904	0	0.9816003825119141	blue	low
917	51	102.0	1472.0	285.0	208.76942355889724	1.1151464776483535	202.3659147869674	312.2758620689655	0	0.9648862049959355	blue	low
918	51	102.0	1500.0	275.0	165.8187134502924	1.105532879818594	208.08771929824562	285.1111111111111	0	0.998637270022546	blue	low
919	51	102.0	1511.0	236.0	174.60371517027863	1.0751389660922734	195.26934984520125	284.4375	0	0.9995346787606326	blue	low
920	51	102.0	1524.0	276.0	206.47222222222223	1.1067415201743795	210.36388888888888	299.05	0	0.979700227831831	blue	low
921	51	102.0	1528.0	195.0	172.57894736842104	1.1320083971824682	162.5108359133127	298.06060606060606	0	0.9999287725396776	blue	low
922	51	102.0	1529.0	205.0	170.47450980392156	1.0120295076342427	205.70980392156864	258.73333333333335	0	0.9999096924571552	blue	low
923	51	102.0	1534.0	201.0	192.8860294117647	1.1154237118365318	200.77573529411765	297.0857142857143	0	0.9996703320770696	blue	low
924	51	102.0	1540.0	251.0	185.60802469135803	1.0498778703081628	205.2530864197531	277.6666666666667	0	0.9979928722219765	blue	low
925	51	102.0	1545.0	213.0	166.93233082706766	0.9995549621717846	199.91729323308272	249.55555555555554	0	0.9999062444701087	blue	low
926	51	102.0	1547.0	284.0	203.11764705882354	1.0915298584399242	216.12605042016807	293.61290322580646	0	0.973490224356087	blue	low
927	51	102.0	1548.0	304.0	195.61640211640213	0.984286569438398	207.93386243386243	254.75	0	0.9487044202734245	blue	low
928	51	102.0	1561.0	230.0	203.75401069518716	1.0622147587383706	177.75401069518716	303.6585365853659	0	0.9980591943134361	blue	low
929	51	102.0	1582.0	231.0	156.4152249134948	1.0699683718567548	201.72318339100346	268.6470588235294	0	0.9999239794561081	blue	low
930	51	102.0	1584.0	325.0	188.42857142857142	1.0877892024558746	205.08333333333334	285.36842105263156	0	0.9004523727472131	blue	low
931	51	102.0	1587.0	318.0	193.05263157894737	1.1219920447796115	204.80382775119617	298.27272727272725	0	0.9087297365754065	blue	low
932	51	102.0	1603.0	302.0	181.11027568922304	1.083263311658932	200.328320802005	286.0	0	0.9814913644601754	blue	low
933	51	102.0	1609.0	231.0	165.52941176470588	1.0676335222991225	207.59515570934255	276.55555555555554	0	0.9998224460266352	blue	low
934	51	102.0	1615.0	279.0	166.13742690058479	1.1012965077180525	204.58771929824562	274.0	0	0.9982968882514047	blue	low
935	51	102.0	1663.0	190.0	176.53125		208.97321428571428		0	0.9999219260760299	blue	low
936	51	102.0	1675.0	268.0	170.0360110803324	1.0284698253320783	194.42659279778394	268.6666666666667	0	0.9985905536782111	blue	low
937	51	102.0	1677.0	184.0	187.7375	1.06684860047818	206.96666666666667	285.0	0	0.9998747863829265	blue	low
938	51	102.0	1678.0	289.0	174.81842105263158	1.0085376115327216	195.84736842105264	259.54545454545456	0	0.9941252201908163	blue	low
939	51	102.0	1679.0	174.0	167.36888888888888	1.0050191021368469	188.50222222222223	244.8421052631579	0	0.9999786869740132	blue	low
940	51	102.0	1691.0	216.0	182.87908496732027	1.0593766738746604	186.54248366013073	278.125	0	0.9996512969193608	blue	low
941	51	102.0	1697.0	264.0	176.8482972136223	1.0483905739539976	211.78328173374612	270.1666666666667	0	0.9979865004866884	blue	low
942	51	102.0	1698.0	243.0	162.65740740740742	1.083394300725729	190.27777777777777	271.96774193548384	0	0.9997680456185343	blue	low
943	51	102.0	1702.0	283.0	168.38227146814404		201.5983379501385		0	0.9974675192311249	blue	low
944	51	102.0	1714.0	284.0	180.17105263157896	1.0672646343715377	194.18684210526317	275.21875	0	0.9931104563511542	blue	low
945	51	102.0	1723.0	331.0	176.03571428571428	1.0847219341235377	205.02142857142857	279.1162790697674	0	0.9424003451199306	blue	low
946	51	102.0	1733.0	207.0	181.17254901960786		207.59607843137255		0	0.9997867712339826	blue	low
947	51	102.0	1740.0	229.0	187.88392857142858	1.1198561361005945	179.3154761904762	289.78125	0	0.999158821682524	blue	low
948	51	102.0	1756.0	223.0	193.78571428571428	1.0645321225405773	207.85714285714286	276.3888888888889	0	0.9991060812746577	blue	low
949	53	105.0	3.0	340.0	168.8287037037037	1.0580003013821158	174.86574074074073	233.59459459459458	0	0.94895282915023	blue	low
950	53	105.0	16.0	145.0	187.7991452991453	0.9680445656306434	142.9188034188034	224.45833333333334	0	0.9999705842838983	blue	low
951	53	105.0	19.0	239.0	171.665625		170.6875		0	0.9995777670214167	blue	low
952	53	105.0	20.0	289.0	206.3068783068783	1.0662128727247384	178.510582010582	246.34782608695653	0	0.9608133451642403	blue	low
953	53	105.0	21.0	326.0	188.39909297052154	1.0274864475090457	171.05895691609976	237.22222222222223	0	0.895489387837887	blue	low
954	53	105.0	31.0	278.0	198.45	1.063277265124321	182.26666666666668	248.14	0	0.9843184794958166	blue	low
955	53	105.0	48.0	229.0	169.81944444444446	1.056502892187609	178.375	236.13333333333333	0	0.9997657973823757	blue	low
956	53	105.0	57.0	225.0	195.64705882352942	1.0706995279277471	182.4248366013072	263.32142857142856	0	0.9989255839712043	blue	low
957	53	105.0	59.0	250.0	166.4093567251462	1.054260356885251	170.41812865497076	244.66666666666666	0	0.9995549357649014	blue	low
958	53	105.0	69.0	257.0	185.31578947368422	1.0617613416043312	176.3450292397661	246.73170731707316	0	0.9973821734875383	blue	low
959	53	105.0	77.0	162.0	161.2488888888889	1.059973482162129	163.23555555555555	238.72222222222223	0	0.9999916777540783	blue	low
960	53	105.0	90.0	210.0	192.73356401384083	1.0339786645594626	175.7508650519031	249.23809523809524	0	0.9995207720793684	blue	low
961	53	105.0	105.0	282.0	208.64145658263305	1.0607508532423209	190.42016806722688	254.06666666666666	0	0.9700296662705192	blue	low
962	53	105.0	110.0	320.0	193.32581453634086	1.047124788703686	185.63659147869674	240.77777777777777	0	0.8975303933717604	blue	low
963	53	105.0	112.0	148.0	185.7032967032967	1.0383334689670138	192.14835164835165	244.77777777777777	0	0.9999708306203832	blue	low
964	53	105.0	118.0	296.0	185.43121693121694	1.0292955782764572	182.82275132275132	239.43243243243242	0	0.9816376478988992	blue	low
965	53	105.0	124.0	291.0	222.4848484848485	1.0534818043681795	188.99747474747474	269.1666666666667	0	0.9291628820545924	blue	low
966	53	105.0	127.0	228.0	201.5438596491228	1.037794558263827	151.13533834586465	272.675	0	0.9983841384165548	blue	low
967	53	105.0	131.0	282.0	197.64425770308122	1.0340013109042037	190.9075630252101	248.96774193548387	0	0.9815547394511737	blue	low
968	53	105.0	149.0	227.0	184.95394736842104	1.020614200786414	184.41118421052633	251.25714285714287	0	0.9993570614740019	blue	low
969	53	105.0	157.0	218.0	169.73958333333334	1.039403374791314	183.05208333333334	250.36363636363637	0	0.9998544260309001	blue	low
970	53	105.0	257.0	261.0	174.34626038781164	1.0342945557180263	175.4016620498615	250.33333333333334	0	0.9985622138805259	blue	low
971	53	105.0	259.0	266.0	165.33518005540165	0.9996890557549494	181.09418282548475	245.7	0	0.9991513116287697	blue	low
972	53	105.0	269.0	309.0	206.44736842105263	1.0435656923603658	184.56698564593302	258.54545454545456	0	0.8911425905374417	blue	low
973	53	105.0	288.0	138.0	172.40828402366864		198.9171597633136		0	0.9999910587894028	blue	low
974	53	105.0	292.0	174.0	166.92		187.53333333333333		0	0.9999794451544095	blue	low
975	53	105.0	306.0	266.0	203.14411764705883	1.050122544063286	199.6794117647059	265.8181818181818	0	0.9893191378220543	blue	low
976	53	105.0	308.0	293.0	195.91534391534393	1.073778542495609	195.2010582010582	266.98039215686276	0	0.9704160146068359	blue	low
977	53	105.0	322.0	252.0	193.6315789473684	1.0902315820298203	187.63742690058479	273.4186046511628	0	0.9966149740100659	blue	low
978	53	105.0	331.0	177.0	163.36666666666667		182.16666666666666		0	0.9999829351168478	blue	low
979	53	105.0	345.0	218.0	168.75694444444446	1.042802863949109	184.50347222222223	253.58333333333334	0	0.9998656634570984	blue	low
980	53	105.0	348.0	189.0	189.08627450980393		182.54901960784315		0	0.9998353078454381	blue	low
981	53	105.0	354.0	217.0	202.09824561403508	1.0320726451220097	192.12280701754386	259.4230769230769	0	0.9989935005616153	blue	low
982	53	105.0	366.0	257.0	200.42105263157896		189.18713450292398		0	0.9939373526598096	blue	low
983	53	105.0	378.0	139.0	159.4047619047619	1.032331082047322	196.04761904761904	243.64705882352942	0	0.9999967050946165	blue	low
984	53	105.0	396.0	306.0	205.27365728900256	1.0396985327062145	196.72122762148337	259.92857142857144	0	0.9105685087160724	blue	low
985	53	105.0	398.0	222.0	198.90808823529412	1.017864888853297	200.12867647058823	249.22222222222223	0	0.9989035353995596	blue	low
986	53	105.0	426.0	150.0	193.2888888888889		198.64444444444445		0	0.9999538958468233	blue	low
987	53	105.0	433.0	224.0	206.55438596491229	1.028335586323409	199.52631578947367	259.969696969697	0	0.998360894679455	blue	low
988	53	105.0	437.0	246.0	199.6045751633987	1.021265108921786	202.67320261437908	257.1333333333333	0	0.9965655982505961	blue	low
989	53	105.0	443.0	169.0	175.76923076923077	0.9973302641882269	187.20814479638008	244.23809523809524	0	0.9999666860556203	blue	low
990	53	105.0	450.0	200.0	183.05882352941177	1.0614587178072716	166.08496732026143	267.3448275862069	0	0.9998196238859061	blue	low
991	53	105.0	458.0	252.0	220.1375	1.0707459931190735	198.821875	269.2	0	0.9907660708169017	blue	low
992	53	105.0	469.0	268.0	179.0222222222222	0.9996674123068175	189.58055555555555	254.58333333333334	0	0.9971269861135472	blue	low
993	53	105.0	477.0	285.0	186.98	1.0569539798350598	187.3975	276.11764705882354	0	0.988409668029501	blue	low
994	53	105.0	490.0	319.0	186.7775	1.0651868823826074	189.3775	251.55555555555554	0	0.9339004732993077	blue	low
995	53	105.0	514.0	222.0	175.6089965397924	1.0385996005830718	187.49826989619376	253.11111111111111	0	0.9997278090179718	blue	low
996	53	105.0	519.0	326.0	188.51298701298703	1.0382131134648735	176.67316017316017	258.1896551724138	0	0.8947726237945532	blue	low
997	53	105.0	540.0	263.0	199.02380952380952	1.065221094449652	189.6577380952381	255.75675675675674	0	0.9923813544835034	blue	low
998	53	105.0	557.0	173.0	177.87053571428572		187.70982142857142		0	0.999955380248628	blue	low
999	53	105.0	559.0	182.0	175.39583333333334	0.9735478592855195	163.29166666666666	252.0	0	0.9999471641641858	blue	low
1000	53	105.0	586.0	198.0	190.02745098039216		185.37254901960785		0	0.9997497653056348	blue	low
1001	53	105.0	605.0	277.0	201.0675	1.0516998316681216	181.4125	273.6216216216216	0	0.9830872996741418	blue	low
1002	53	105.0	606.0	260.0	203.11904761904762	1.0042295381801554	191.8095238095238	248.88888888888889	0	0.9920768218493748	blue	low
1003	53	105.0	616.0	234.0	194.58496732026143		189.21241830065358		0	0.9984679959403725	blue	low
1004	53	105.0	671.0	290.0	199.2657894736842	1.0276452351784808	184.7578947368421	247.6326530612245	0	0.9698853513678494	blue	low
1005	53	105.0	677.0	219.0	163.11029411764707	1.0129820288193876	190.16544117647058	239.08333333333334	0	0.9999137671820384	blue	low
1006	53	105.0	701.0	305.0	199.2172839506173	1.011814807308722	182.2567901234568	244.60714285714286	0	0.9351111174373324	blue	low
1007	53	106.0	2.0	239.0	188.38	1.0474517012687428	181.33	236.90625	0	0.9986362527992156	blue	low
1008	53	106.0	9.0	263.0	195.98529411764707	1.0682992648693028	178.5441176470588	244.61290322580646	0	0.993459924563979	blue	low
1009	53	106.0	19.0	310.0	198.4436090225564	1.0485579887295038	175.37844611528823	235.28947368421052	0	0.919395509057883	blue	low
1010	53	106.0	33.0	277.0	168.26052631578946	1.0367012157514557	165.8815789473684	235.07407407407408	0	0.9981331095584819	blue	low
1011	53	106.0	43.0	261.0	208.3560371517028	1.0127963257375021	186.08668730650155	233.06666666666666	0	0.9897426040038417	blue	low
1012	53	106.0	44.0	255.0	186.3148148148148	1.007763455616738	185.8148148148148	237.78947368421052	0	0.9974623492612397	blue	low
1013	53	106.0	45.0	203.0	196.08203125		179.66796875		0	0.999580221849177	blue	low
1014	53	106.0	55.0	305.0	174.32296650717703	1.0555741007825883	174.2511961722488	250.52941176470588	0	0.9871967159217643	blue	low
1015	53	106.0	73.0	282.0	197.93386243386243	1.078238956525501	180.42857142857142	258.05263157894734	0	0.9812810024250774	blue	low
1016	53	106.0	80.0	279.0	194.60833333333332	1.0513969335061566	189.57222222222222	255.11363636363637	0	0.9865085865037374	blue	low
1017	53	106.0	94.0	221.0	189.77777777777777	0.9789182744417949	181.07986111111111	231.57692307692307	0	0.9993415921666942	blue	low
1018	53	106.0	104.0	218.0	178.65051903114187	1.0708881063286604	182.97923875432525	257.09375	0	0.9997143763425509	blue	low
1019	53	106.0	114.0	236.0	155.69607843137254	0.9964025964871809	181.49346405228758	234.53333333333333	0	0.9999123913873962	blue	low
1020	53	106.0	124.0	239.0	176.44753086419752	1.0299259100349465	184.47222222222223	256.7916666666667	0	0.9993882448192145	blue	low
1021	53	106.0	151.0	166.0	180.7689075630252	0.9836824451517953	176.2268907563025	248.83333333333334	0	0.9999584216374502	blue	low
1022	53	106.0	181.0	140.0	151.93846153846152	1.0053745604140403	169.14358974358976	236.75	0	0.9999982889008214	blue	low
1023	53	106.0	223.0	304.0	198.98128342245988	1.0608794120709153	201.03475935828877	260.09090909090907	0	0.9390530818544366	blue	low
1024	53	106.0	236.0	212.0	178.43055555555554	1.0190845265723751	179.22222222222223	247.58333333333334	0	0.9997818751395208	blue	low
1025	53	106.0	238.0	226.0	193.93425605536333	1.0842251272891517	198.681660899654	272.21875	0	0.9989698090488212	blue	low
1026	53	106.0	300.0	216.0	182.04166666666666	1.0486435575434372	183.63541666666666	255.32	0	0.9996698382461472	blue	low
1027	53	106.0	311.0	194.0	190.35546875	1.0172961420258655	181.16015625	242.86666666666667	0	0.9997839167900475	blue	low
1028	53	106.0	329.0	298.0	181.45693779904306	1.0319068563649147	174.60526315789474	251.27777777777777	0	0.9845649610238529	blue	low
1029	54	107.0	1.0	196.0	176.6290322580645	1.0255292652552928	145.45483870967743	235.28571428571428	0	0.9999002811277027	blue	low
1030	54	107.0	6.0	185.0	161.40416666666667	1.091810420556434	173.76666666666668	243.94444444444446	0	0.9999806572207555	blue	low
1031	54	107.0	24.0	241.0	209.6013071895425	1.0611358923330991	183.35294117647058	244.37209302325581	0	0.9959627683144961	blue	low
1032	54	107.0	33.0	221.0	162.125	1.055009313331808	161.9934210526316	233.29032258064515	0	0.9999142431000464	blue	low
1033	54	107.0	54.0	169.0	195.57619047619048	1.0246651711024404	192.32380952380953	244.55555555555554	0	0.9998962188022248	blue	low
1034	54	107.0	55.0	252.0	192.5705882352941	1.0544144144144145	178.78235294117647	252.0	0	0.9968066470990281	blue	low
1035	54	107.0	57.0	292.0	203.8842105263158	1.0107585499206337	187.4578947368421	246.25	0	0.9586919539071144	blue	low
1036	54	107.0	59.0	218.0	157.79166666666666	1.078304810030033	166.02083333333334	234.4	0	0.9999494552049996	blue	low
1037	54	107.0	65.0	210.0	197.5751879699248	1.072115611732882	187.27067669172934	252.4090909090909	0	0.9993923171719923	blue	low
1038	54	107.0	67.0	169.0	190.05357142857142	1.0223091214191538	176.67410714285714	238.57692307692307	0	0.9999206221790139	blue	low
1039	54	107.0	71.0	221.0	200.98529411764707	1.0137452231848103	191.66176470588235	239.0	0	0.9988511745031313	blue	low
1040	54	107.0	75.0	156.0	179.24615384615385	1.0322667167341684	186.13846153846154	239.04347826086956	0	0.9999737182643154	blue	low
1041	54	107.0	78.0	235.0	194.66013071895424	1.038415699422129	182.94117647058823	245.91666666666666	0	0.9983897373065772	blue	low
1042	54	107.0	80.0	305.0	194.69924812030075	1.0366801262257814	183.26817042606515	247.3846153846154	0	0.9486062944708705	blue	low
1043	54	107.0	81.0	245.0	164.20433436532508	1.0564737929058206	177.19504643962847	244.6578947368421	0	0.9997080789938324	blue	low
1044	54	107.0	86.0	263.0	204.42105263157896	1.065677767574355	182.38888888888889	250.5	0	0.9902874026536007	blue	low
1045	54	107.0	91.0	187.0	159.23931623931625	1.0421395357719152	178.9017094017094	231.73333333333332	0	0.9999828479056868	blue	low
1046	54	107.0	100.0	192.0	184.2125	1.0846298386621516	183.44583333333333	246.2173913043478	0	0.9998599266209	blue	low
1047	54	107.0	103.0	215.0	180.16176470588235	1.036248604340278	187.66176470588235	244.61764705882354	0	0.9997210014302953	blue	low
1048	54	107.0	108.0	193.0	180.16666666666666	1.0610467906994605	187.20833333333334	245.61111111111111	0	0.9998872965071303	blue	low
1049	54	107.0	113.0	206.0	155.9375	1.0615307425652252	182.78125	239.61904761904762	0	0.9999739187296651	blue	low
1050	54	107.0	119.0	336.0	183.2056277056277	1.0661315194713772	172.23376623376623	250.2173913043478	0	0.8754071104458707	blue	low
1051	54	107.0	149.0	239.0	204.30103806228374	1.0487786978485023	194.85467128027682	246.1578947368421	0	0.9969804183349045	blue	low
1052	54	107.0	150.0	299.0	206.09	1.090243990719226	183.0575	263.1020408163265	0	0.9351823527439941	blue	low
1053	54	107.0	154.0	238.0	184.0653594771242	1.0513970783676614	181.8986928104575	244.72727272727272	0	0.99900480573202	blue	low
1054	54	107.0	155.0	309.0	190.97727272727272	1.0582197054765952	189.57828282828282	254.7	0	0.948899606798784	blue	low
1055	54	107.0	157.0	281.0	175.75	1.0849236979423058	186.10833333333332	255.97142857142856	0	0.9957613309289612	blue	low
1056	54	107.0	167.0	182.0	161.05333333333334	1.0222073076013913	188.14666666666668	237.41666666666666	0	0.9999832324329744	blue	low
1057	54	107.0	170.0	154.0	206.5047619047619	1.0547078243492756	177.55238095238096	252.75862068965517	0	0.9999113173144125	blue	low
1058	54	107.0	173.0	254.0	168.59411764705882	1.034027534027534	179.39411764705883	247.21212121212122	0	0.999354029415153	blue	low
1059	54	107.0	178.0	202.0	207.52962962962962	1.067245513332849	179.1851851851852	253.25	0	0.9993627526839572	blue	low
1060	54	107.0	183.0	275.0	177.17857142857142	1.0793928391383403	159.5952380952381	259.1320754716981	0	0.996479321771527	blue	low
1061	54	107.0	185.0	216.0	192.37132352941177	1.0582337067032506	188.4889705882353	249.09677419354838	0	0.9993903427682638	blue	low
1062	54	107.0	189.0	252.0	183.83333333333334	1.0435068854933032	192.18627450980392	242.2258064516129	0	0.9981263675419627	blue	low
1063	54	107.0	194.0	186.0	187.3625	1.0296026662254472	192.2	254.73333333333332	0	0.9998672992782182	blue	low
1064	54	107.0	200.0	177.0	205.41517857142858	1.0385554579216287	194.60714285714286	254.17241379310346	0	0.9997906557036619	blue	low
1065	54	107.0	202.0	219.0	202.25259515570934	1.0236608574558714	185.681660899654	250.31578947368422	0	0.9988924805127987	blue	low
1066	54	107.0	214.0	184.0	178.15	1.0415923312475037	185.73333333333332	250.75	0	0.999930892303295	blue	low
1067	54	107.0	222.0	243.0	160.33333333333334	1.083431984992806	186.91176470588235	254.22222222222223	0	0.9998133138183116	blue	low
1068	54	107.0	223.0	203.0	177.0515873015873	1.024487390949297	186.07142857142858	235.95833333333334	0	0.999863655050101	blue	low
1069	54	107.0	224.0	131.0	188.05		173.07777777777778		0	0.9999815201409372	blue	low
1070	54	107.0	227.0	161.0	208.77551020408163	1.0684762090737487	204.62755102040816	263.14814814814815	0	0.9998762896896064	blue	low
1071	54	107.0	237.0	246.0	204.80864197530863	1.0641736530345753	189.9783950617284	264.0	0	0.9956998812293316	blue	low
1072	54	107.0	248.0	273.0	173.4298245614035	1.0247965760120532	192.15204678362574	245.63829787234042	0	0.9976231819085213	blue	low
1073	54	107.0	250.0	208.0	171.3860294117647	1.0352466171977301	180.43014705882354	243.06896551724137	0	0.9998903598854346	blue	low
1074	54	107.0	256.0	166.0	171.14732142857142	1.0330938711713609	177.01785714285714	245.5	0	0.9999786200762901	blue	low
1075	54	107.0	260.0	248.0	206.281045751634	1.0782625342713954	200.34640522875816	264.2962962962963	0	0.9949842209596818	blue	low
1076	54	107.0	265.0	253.0	188.94444444444446	1.0780487988960687	192.83333333333334	263.86206896551727	0	0.997284939952638	blue	low
1077	54	107.0	266.0	178.0	186.00653594771242	1.0417616854300555	152.77124183006535	271.30555555555554	0	0.9999102483212194	blue	low
1078	54	107.0	280.0	296.0	172.84848484848484	1.0630583318289488	163.17532467532467	267.6666666666667	0	0.9928670232249229	blue	low
1079	54	107.0	306.0	240.0	206.86928104575162	1.0834774825208622	193.66993464052288	263.780487804878	0	0.9965047701371017	blue	low
1080	54	107.0	307.0	172.0	202.58928571428572	1.0483820908617334	191.85714285714286	260.12	0	0.999844623579576	blue	low
1081	54	107.0	310.0	247.0	202.2006172839506	1.046800103734742	180.40740740740742	245.72093023255815	0	0.9959527667594457	blue	low
1082	54	107.0	329.0	247.0	192.46381578947367	1.035286292334128	198.79276315789474	252.4	0	0.9974960378888919	blue	low
1083	54	107.0	333.0	285.0	183.6386554621849	1.0510992684871925	189.9187675070028	249.42857142857142	0	0.9907284738785772	blue	low
1084	54	107.0	340.0	187.0	178.76666666666668		181.5875		0	0.9999190263499742	blue	low
1085	54	107.0	345.0	241.0	179.1517027863777	1.0544845998311771	185.02786377708978	259.5	0	0.9991842426197817	blue	low
1086	54	107.0	347.0	257.0	168.5139318885449	1.0696682517545186	193.90402476780187	259.8333333333333	0	0.9992629448484504	blue	low
1087	54	107.0	351.0	252.0	185.66993464052288	1.0148240923980016	202.26797385620915	248.82758620689654	0	0.997887588848726	blue	low
1088	54	107.0	353.0	326.0	193.49521531100478	1.079738659198929	196.1578947368421	269.13513513513516	0	0.8608207213338134	blue	low
1089	54	107.0	357.0	149.0	192.08673469387756	1.031866028708134	194.83673469387756	263.0	0	0.9999579677780516	blue	low
1090	54	107.0	380.0	182.0	192.12916666666666	1.0403604192441467	193.97083333333333	265.2857142857143	0	0.999853824353634	blue	low
1091	54	107.0	398.0	185.0	198.05078125	1.046704731106732	178.7421875	257.3333333333333	0	0.9997823439583259	blue	low
1092	54	107.0	399.0	175.0	220.66666666666666	1.035113202564164	213.45238095238096	264.5	0	0.9997211987127695	blue	low
1093	54	107.0	408.0	161.0	191.05238095238096	1.039776302992162	193.86190476190475	261.5	0	0.9999381310383207	blue	low
1094	54	107.0	434.0	124.0	175.25274725274724	0.9737751804434236	175.04945054945054	250.66666666666666	0	0.9999930652757213	blue	low
1095	54	107.0	436.0	136.0	180.71428571428572	1.022779552378844	169.65714285714284	267.26666666666665	0	0.9999855250365863	blue	low
1096	54	107.0	439.0	213.0	201.25	1.0196868117828852	199.30882352941177	258.85714285714283	0	0.9991859352405664	blue	low
1097	54	107.0	441.0	195.0	190.2890625	1.0454956785653633	188.53515625	257.0344827586207	0	0.9997756864416896	blue	low
1098	54	107.0	449.0	247.0	189.1820987654321	1.044002324219465	194.97222222222223	265.0238095238095	0	0.9979258666159583	blue	low
1099	54	107.0	457.0	209.0	210.83044982698962	1.0302157483811853	191.41868512110727	271.3529411764706	0	0.9990398225571328	blue	low
1100	54	107.0	459.0	243.0	194.98677248677248	1.0515802628396356	170.68253968253967	276.037037037037	0	0.9976250010793748	blue	low
1101	54	107.0	464.0	202.0	192.6433823529412	1.0591166750787602	189.58823529411765	268.1034482758621	0	0.9996604548036112	blue	low
1102	54	107.0	481.0	140.0	198.125	1.0348214579021715	150.0	264.7142857142857	0	0.9999602491885735	blue	low
1103	54	107.0	499.0	194.0	180.9140625	1.0340690077872017	190.65234375	258.9259259259259	0	0.9998767856077287	blue	low
1104	54	107.0	500.0	220.0	199.7058823529412	1.061906915820918	186.15359477124184	272.19444444444446	0	0.9989609502057841	blue	low
1105	54	107.0	501.0	207.0	169.9816176470588	1.0815884607919255	186.03308823529412	260.69444444444446	0	0.9999058146675701	blue	low
1106	54	107.0	506.0	180.0	181.52255639097746	1.047155841503268	178.08646616541353	273.43333333333334	0	0.9999261029275119	blue	low
1107	54	107.0	507.0	164.0	182.00446428571428	1.035038454389728	187.49107142857142	263.8181818181818	0	0.9999582754207609	blue	low
1108	54	107.0	511.0	293.0	184.14736842105262	1.0577308221430206	194.98684210526315	266.3809523809524	0	0.9855725670297228	blue	low
1109	54	107.0	522.0	203.0	196.52941176470588	0.9951811303208352	193.92279411764707	258.7142857142857	0	0.9995712925907603	blue	low
1110	54	107.0	526.0	233.0	191.33333333333334	1.0681146953405016	205.63888888888889	269.1333333333333	0	0.9987708175785531	blue	low
1111	54	107.0	530.0	290.0	211.03055555555557	1.0308151093439364	203.11388888888888	259.25	0	0.9508067793818371	blue	low
1112	54	107.0	531.0	245.0	189.95046439628484	1.0629182623496192	195.26934984520125	270.7142857142857	0	0.9980239479801972	blue	low
1113	54	107.0	540.0	152.0	154.3047619047619	1.0362798564237414	182.61428571428573	260.8888888888889	0	0.9999968431392292	blue	low
1114	54	107.0	553.0	184.0	174.1386554621849	1.0271084337349397	193.2983193277311	255.75	0	0.9999478945186017	blue	low
1115	54	107.0	556.0	203.0	212.6984126984127	1.0516725352112675	202.1984126984127	262.57142857142856	0	0.9992230238930031	blue	low
1116	54	107.0	558.0	309.0	209.27	1.1093488988918787	204.84	292.9166666666667	0	0.8792065614105118	blue	low
1117	54	107.0	561.0	140.0	189.5989010989011	1.0300847457627118	199.21428571428572	265.57142857142856	0	0.9999728756282749	blue	low
1118	54	107.0	574.0	195.0	188.99264705882354	1.042011828142209	185.6764705882353	267.6842105263158	0	0.9997910226219148	blue	low
1119	54	107.0	577.0	206.0	187.35686274509803	1.0614281622851605	199.45098039215685	260.42857142857144	0	0.9996995272236392	blue	low
1120	54	107.0	578.0	199.0	180.03819444444446	1.0428194883704733	176.4375	264.51612903225805	0	0.9998577087727749	blue	low
1121	54	107.0	597.0	292.0	203.03157894736842	1.0751779827070527	198.82631578947368	275.2926829268293	0	0.960206396305231	blue	low
1122	54	107.0	600.0	202.0	195.6953125	1.0291088672192334	198.90234375	258.1470588235294	0	0.9996049532464018	blue	low
1123	54	107.0	601.0	178.0	186.7375	1.063311238622873	191.14166666666668	272.1	0	0.9999064124155547	blue	low
1124	54	107.0	605.0	193.0	191.76171875	1.0189935535274517	191.91015625	259.0833333333333	0	0.9997766036351542	blue	low
1125	54	107.0	609.0	221.0	197.19298245614036	1.054917193896539	199.98245614035088	271.25	0	0.9990317128978198	blue	low
1126	54	107.0	613.0	212.0	186.4485294117647		198.81617647058823		0	0.9996328522196506	blue	low
1127	54	107.0	617.0	281.0	205.7010582010582	1.045187650204175	196.12962962962962	273.9047619047619	0	0.9746144310616967	blue	low
1128	54	107.0	620.0	162.0	188.84912280701755	1.0560247750123413	153.37894736842105	281.54285714285714	0	0.9999426766980941	blue	low
1129	54	107.0	624.0	218.0	191.140625	1.032177091437547	215.953125	260.90909090909093	0	0.9993773216472616	blue	low
1130	54	107.0	631.0	158.0	187.97619047619048	1.037741301583632	193.9142857142857	266.0	0	0.9999527607538483	blue	low
1131	54	107.0	658.0	178.0	175.48739495798318	1.0503109111062392	189.5420168067227	263.8709677419355	0	0.9999543216605645	blue	low
1132	54	107.0	660.0	225.0	175.01388888888889	1.0246649680280275	192.54513888888889	251.57142857142858	0	0.9997037148260202	blue	low
1133	54	107.0	669.0	273.0	179.54736842105262	1.073578283691027	184.6184210526316	274.3333333333333	0	0.9961890473594771	blue	low
1134	54	107.0	676.0	219.0	189.09558823529412	1.0236508375548927	208.45955882352942	264.09090909090907	0	0.9994198515545514	blue	low
1135	54	107.0	680.0	312.0	185.8574879227053	1.0166371335726174	181.04589371980677	243.6590909090909	0	0.9566932044516806	blue	low
1136	54	107.0	685.0	206.0	205.75	1.0253481749165347	193.61764705882354	261.1666666666667	0	0.9992868835554185	blue	low
1137	54	107.0	689.0	293.0	168.85526315789474	1.0514576574391317	190.67631578947368	258.06976744186045	0	0.9956496544779359	blue	low
1138	54	107.0	691.0	253.0	191.62418300653596	1.0675748609112194	210.13725490196077	269.46153846153845	0	0.9968240240141503	blue	low
1139	54	107.0	694.0	214.0	169.7683823529412	1.0446378140594994	195.86764705882354	259.4166666666667	0	0.999876530979521	blue	low
1140	54	107.0	698.0	167.0	178.75	1.0400060120714982	192.82589285714286	267.25925925925924	0	0.999962127985302	blue	low
1141	54	107.0	727.0	210.0	179.07407407407408	1.0530697190426639	196.26666666666668	264.0	0	0.9997902526583611	blue	low
1142	54	107.0	742.0	314.0	200.41353383458647	1.0612102693719272	202.75689223057645	271.71875	0	0.8917888483661456	blue	low
1143	54	107.0	744.0	160.0	186.68205128205128	1.0462315187776285	205.2923076923077	259.74074074074076	0	0.9999526388257253	blue	low
1144	54	107.0	747.0	212.0	164.16666666666666	1.015092042024536	175.7450980392157	257.3333333333333	0	0.9999290342218908	blue	low
1145	54	107.0	749.0	313.0	163.19298245614036	1.0764408916803463	195.61152882205513	266.46666666666664	0	0.9927961059783015	blue	low
1146	54	107.0	765.0	165.0	190.69642857142858	1.0158931281998507	187.34821428571428	258.0833333333333	0	0.9999294510863306	blue	low
1147	54	107.0	792.0	217.0	208.30882352941177	1.035715497857537	202.1139705882353	261.1	0	0.9987319434053651	blue	low
1148	54	107.0	794.0	266.0	198.91071428571428	1.0517940854501115	208.75595238095238	275.04651162790697	0	0.991210603634662	blue	low
1149	54	107.0	797.0	275.0	183.56140350877192	1.0711805091843234	203.73099415204678	269.51851851851853	0	0.9944092881143133	blue	low
1150	54	107.0	799.0	220.0	165.07565789473685	1.071748611028138	182.89144736842104	269.1	0	0.9998930670179875	blue	low
1151	54	107.0	819.0	168.0	175.20444444444445	1.059938052850406	190.18666666666667	267.5	0	0.9999691290756589	blue	low
1152	54	107.0	821.0	257.0	166.3216374269006	1.0512233493002725	180.68421052631578	251.35714285714286	0	0.9993912338527965	blue	low
1153	54	107.0	822.0	159.0	192.91964285714286	1.060192046123551	187.21875	276.38709677419354	0	0.9999370674157153	blue	low
1154	54	107.0	825.0	268.0	198.1812865497076	1.048566968406077	204.21052631578948	272.3157894736842	0	0.9906344048991951	blue	low
1155	54	107.0	828.0	305.0	198.07268170426065	1.0485509683919154	196.59649122807016	267.75555555555553	0	0.9386761447149824	blue	low
1156	54	107.0	832.0	285.0	179.16267942583733	1.012664725593633	178.9043062200957	265.2564102564103	0	0.9932757085284039	blue	low
1157	54	107.0	844.0	182.0	193.19642857142858	1.0337735694878551	216.29017857142858	274.27777777777777	0	0.9998458433481187	blue	low
1158	54	107.0	855.0	211.0	196.1764705882353	1.062015449355886	201.40073529411765	273.55555555555554	0	0.9994057360067596	blue	low
1159	54	107.0	861.0	237.0	180.33660130718954	1.033038413195465	197.16339869281046	261.7352941176471	0	0.9992600270940167	blue	low
1160	54	107.0	862.0	212.0	185.61937716262975	1.0193801989529943	182.8477508650519	253.21052631578948	0	0.9996508139323119	blue	low
1161	54	107.0	879.0	158.0	177.11555555555555	1.0252035498463967	182.8488888888889	265.84615384615387	0	0.9999754640259273	blue	low
1162	54	107.0	884.0	256.0	182.02058823529413	1.0240443214261756	193.06470588235294	261.54761904761904	0	0.9979983020160292	blue	low
1163	54	107.0	887.0	210.0	189.03333333333333	1.041162575710262	192.7925925925926	256.62068965517244	0	0.9996080486749923	blue	low
1164	54	107.0	888.0	197.0	184.2888888888889	1.0529158236385097	182.32962962962964	261.22222222222223	0	0.9998277279555949	blue	low
1165	54	107.0	899.0	257.0	216.5625	1.0478609537610328	217.42763157894737	268.5	0	0.9891228343729096	blue	low
1166	54	107.0	914.0	195.0	186.55882352941177	1.0332208511851348	187.6066176470588	268.8235294117647	0	0.9998180628560353	blue	low
1167	54	107.0	918.0	153.0	179.64285714285714	1.03113401429404	193.6173469387755	254.66666666666666	0	0.9999757570948086	blue	low
1168	54	107.0	928.0	167.0	184.17142857142858	0.9898962050779355	202.95238095238096	252.95238095238096	0	0.9999468795942492	blue	low
1169	54	107.0	931.0	219.0	157.72222222222223	1.0155672406532217	163.95424836601308	232.125	0	0.9999476870495039	blue	low
1170	54	107.0	939.0	297.0	182.6095238095238	1.0582691615407491	183.1547619047619	271.5416666666667	0	0.984081418399227	blue	low
1171	54	107.0	947.0	256.0	192.63467492260062	1.062965157943777	204.3684210526316	271.4871794871795	0	0.9961175756425639	blue	low
1172	54	107.0	951.0	142.0	190.8956043956044	1.0519892664765527	202.92857142857142	272.4166666666667	0	0.9999690050865255	blue	low
1173	54	107.0	959.0	159.0	194.1904761904762	1.0562014882288795	196.94761904761904	272.7142857142857	0	0.9999332117143732	blue	low
1174	54	107.0	961.0	230.0	206.859477124183	1.0534505208333333	198.2549019607843	275.8125	0	0.997815308574917	blue	low
1175	54	107.0	967.0	247.0	203.37373737373738	1.0439067483009445	164.50252525252526	272.84313725490193	0	0.995745604595368	blue	low
1176	54	107.0	969.0	329.0	163.49521531100478	1.037705029341869	181.54545454545453	238.53333333333333	0	0.982703848028376	blue	low
1177	54	107.0	971.0	330.0	189.406015037594	1.0530293010496625	205.05263157894737	259.3658536585366	0	0.8647136572477478	blue	low
1178	54	107.0	973.0	158.0	163.54326923076923	1.0649793047873704	182.03846153846155	252.82608695652175	0	0.9999911843750606	blue	low
1179	54	107.0	977.0	283.0	163.42315789473685	1.049572194700258	154.77263157894737	269.7258064516129	0	0.9983884333848528	blue	low
1180	54	107.0	979.0	141.0	174.6098901098901	1.0350432527790177	198.44505494505495	263.94444444444446	0	0.9999884811483986	blue	low
1181	54	107.0	992.0	278.0	165.64411764705883	1.0376245668304718	204.68823529411765	258.84615384615387	0	0.998448894947295	blue	low
1182	54	107.0	995.0	158.0	171.0625	1.0602973707053454	190.79326923076923	264.8	0	0.9999840133407134	blue	low
1183	54	107.0	1005.0	273.0	177.4125	1.0945001013650493	175.785	278.05	0	0.9967507013834019	blue	low
1184	54	107.0	1006.0	133.0	178.7722222222222	1.0453569253453858	186.46666666666667	263.0	0	0.9999883741138632	blue	low
1185	54	107.0	1008.0	223.0	183.26296296296297	0.9980950919853232	204.0962962962963	246.66666666666666	0	0.9995160639589474	blue	low
1186	54	107.0	1024.0	255.0	186.55246913580248	1.0568923642795973	191.97530864197532	255.6315789473684	0	0.997423793446846	blue	low
1187	54	107.0	1030.0	229.0	181.74740484429066	1.094385829514828	200.37024221453288	272.9117647058824	0	0.99942992875259	blue	low
1188	54	107.0	1041.0	299.0	181.22160664819944	1.0289743468999388	205.0332409972299	253.9090909090909	0	0.9840224850356425	blue	low
1189	54	107.0	1062.0	269.0	204.30701754385964	1.0818137529939127	199.51169590643275	270.4583333333333	0	0.9869563538265549	blue	low
1190	54	107.0	1087.0	194.0	174.7389705882353	1.058809731687929	176.80882352941177	260.4230769230769	0	0.999919608804238	blue	low
1191	54	107.0	1097.0	172.0	165.66222222222223	0.9903079775018581	187.6977777777778	243.58064516129033	0	0.9999827550576676	blue	low
1192	54	107.0	1105.0	267.0	205.1549707602339	1.0624001333471278	197.64912280701753	266.72222222222223	0	0.9877777376809572	blue	low
1193	54	107.0	1122.0	153.0	182.4656862745098	1.0476504350729117	190.88235294117646	264.9047619047619	0	0.9999711411376929	blue	low
1194	54	107.0	1125.0	219.0	158.0061919504644	1.0664010018698493	166.07430340557275	258.075	0	0.9999462425823883	blue	low
1195	54	107.0	1128.0	255.0	190.8148148148148	1.0048280668622624	197.01234567901236	251.44444444444446	0	0.9966637704686405	blue	low
1196	54	107.0	1137.0	149.0	170.67142857142858	1.0366890606320822	179.5	261.1111111111111	0	0.9999886193593277	blue	low
1197	54	107.0	1150.0	311.0	186.4812030075188	1.0281628779497165	178.74937343358397	235.46666666666667	0	0.9571673660873423	blue	low
1198	54	107.0	1152.0	280.0	163.6875	1.071342338330612	174.4175	266.3333333333333	0	0.998573105388166	blue	low
1199	54	107.0	1156.0	188.0	183.24166666666667	1.0674458763982817	196.3625	264.73333333333335	0	0.9998875022284159	blue	low
1200	54	107.0	1167.0	172.0	178.9142857142857		186.67142857142858		0	0.9999539203258284	blue	low
1201	54	107.0	1168.0	159.0	173.52380952380952	1.047099197449131	187.2952380952381	258.3333333333333	0	0.9999801789182623	blue	low
1202	54	107.0	1219.0	145.0	154.58095238095237	1.018797317759031	164.0142857142857	241.53333333333333	0	0.9999974204470038	blue	low
1203	54	107.0	1220.0	168.0	161.05882352941177	1.053051081963584	167.8078431372549	266.12	0	0.9999898981110767	blue	low
1204	54	107.0	1224.0	302.0	176.81666666666666	0.9764309764309764	202.56666666666666	236.0	0	0.9866191923785959	blue	low
1205	54	107.0	1239.0	276.0	187.73065015479875	1.0147178535378203	207.70278637770897	246.34782608695653	0	0.9922675319142965	blue	low
1206	54	107.0	1244.0	246.0	167.13622291021673	1.0123495065364543	186.65944272445822	248.0	0	0.9996042867795384	blue	low
1207	54	107.0	1248.0	307.0	180.1825	1.0698937348628503	189.585	262.60714285714283	0	0.9775793656510481	blue	low
1208	54	107.0	1258.0	243.0	173.40849673202615		193.44771241830065		0	0.9994195116125892	blue	low
1209	54	107.0	1259.0	305.0	200.78030303030303	0.9929564114155718	191.92171717171718	247.6	0	0.9301011772728346	blue	low
1210	54	108.0	4.0	205.0	198.04365079365078	1.066154890139919	188.52380952380952	244.16216216216216	0	0.9994995168439516	blue	low
1211	54	108.0	10.0	279.0	190.44321329639888	1.0429822043628014	180.17174515235456	242.25	0	0.9893770074838717	blue	low
1212	54	108.0	30.0	314.0	193.26817042606515	1.0446164963352946	183.74937343358397	242.66666666666666	0	0.9246283440078895	blue	low
1213	54	108.0	31.0	187.0	196.62666666666667		193.02666666666667		0	0.9997784120846754	blue	low
1214	54	108.0	45.0	252.0	187.14241486068113	1.0642399953308301	174.53250773993807	236.8095238095238	0	0.9976813773302948	blue	low
1215	54	108.0	50.0	187.0	188.57916666666668	1.06437575030012	178.79583333333332	243.07142857142858	0	0.9998521746767435	blue	low
1216	54	108.0	51.0	291.0	185.8972222222222	1.0803224177317952	178.52777777777777	235.47916666666666	0	0.9853450048136371	blue	low
1217	54	108.0	52.0	259.0	203.0906432748538	1.0807951650987762	180.17543859649123	253.57777777777778	0	0.9924668944774586	blue	low
1218	54	108.0	53.0	219.0	183.4046052631579	1.0524584069151408	168.60855263157896	245.0952380952381	0	0.9995895520877516	blue	low
1219	54	108.0	55.0	140.0	170.15	1.0311824488418742	178.27777777777777	235.88888888888889	0	0.9999918963779016	blue	low
1220	54	108.0	58.0	241.0	181.796875	1.0419323859160705	174.421875	240.55555555555554	0	0.9990189607283303	blue	low
1221	54	108.0	77.0	291.0	178.48055555555555	1.0514436748132798	185.7888888888889	239.9268292682927	0	0.9913474989931569	blue	low
1222	54	108.0	78.0	215.0	182.52941176470588	1.0757633240857103	182.09558823529412	245.23333333333332	0	0.9996733936349935	blue	low
1223	54	108.0	81.0	225.0	208.56401384083046	1.0199536629367927	188.35640138408306	246.0625	0	0.9981593757986488	blue	low
1224	54	108.0	83.0	244.0	192.9313725490196	1.0327867858031095	186.18300653594773	240.30769230769232	0	0.9977689066174803	blue	low
1225	54	108.0	194.0	303.0	184.11904761904762	1.0526484899593684	169.74285714285713	245.79545454545453	0	0.9758806595388233	blue	low
1226	54	108.0	195.0	237.0	212.92041522491348	1.050661414982164	199.4636678200692	254.73333333333332	0	0.9962973792982391	blue	low
1227	54	108.0	201.0	223.0	172.84375	1.0607711772403232	181.11458333333334	245.9090909090909	0	0.9997697156857275	blue	low
1228	54	108.0	205.0	180.0	190.0940170940171		179.48290598290598		0	0.9998783887142308	blue	low
1229	54	108.0	220.0	250.0	207.19281045751634	1.0496339924034546	196.72222222222223	251.78947368421052	0	0.9942799496876624	blue	low
1230	54	108.0	235.0	194.0	199.24705882352941	1.0317159594307244	182.74901960784314	246.74074074074073	0	0.9996684065125937	blue	low
1231	54	108.0	254.0	305.0	184.05263157894737	1.0708846760051927	184.80789473684212	244.35897435897436	0	0.9733632933074076	blue	low
1232	54	108.0	256.0	181.0	190.55803571428572	0.9730616019348414	194.20535714285714	234.63636363636363	0	0.9998703888711274	blue	low
1233	54	108.0	271.0	147.0	193.1	1.0956861465386742	170.9	263.72727272727275	0	0.9999589524883395	blue	low
1234	54	108.0	275.0	216.0	179.65263157894736	1.0496924311313185	146.2421052631579	267.6	0	0.9997188354806287	blue	low
1235	54	108.0	292.0	181.0	209.47321428571428	1.0546635307417245	194.17857142857142	251.77272727272728	0	0.9997204462162522	blue	low
1236	54	108.0	300.0	207.0	164.7111111111111	1.057275710617372	179.2111111111111	245.71428571428572	0	0.9999392483403536	blue	low
1237	54	108.0	315.0	202.0	186.23921568627452	1.061316891796489	191.6235294117647	254.8	0	0.9997619522020411	blue	low
1238	54	108.0	328.0	209.0	199.88970588235293	1.0374741587420142	190.3860294117647	255.45714285714286	0	0.999354872237286	blue	low
1239	54	108.0	334.0	162.0	163.03308823529412	1.0413309823560633	147.42279411764707	255.86206896551724	0	0.9999902997486965	blue	low
1240	54	108.0	336.0	283.0	174.3233082706767	1.0377831309718204	167.91478696741854	245.0	0	0.9958208136440593	blue	low
1241	54	108.0	339.0	281.0	218.0735294117647	1.0235600687728348	200.13823529411764	247.4090909090909	0	0.9616995584419897	blue	low
1242	54	108.0	354.0	336.0	181.46428571428572	1.0287123829787868	193.5095238095238	248.25925925925927	0	0.8890436375554138	blue	low
1243	54	108.0	363.0	178.0	177.1640625	1.034502880948696	172.91796875	255.63636363636363	0	0.999948661243053	blue	low
1244	54	108.0	364.0	222.0	203.8566176470588	1.0430092592592592	201.9558823529412	256.74074074074076	0	0.9986480494213688	blue	low
1245	54	108.0	366.0	210.0	224.2610294117647	1.0631659412489665	191.6691176470588	261.1111111111111	0	0.9986625212867942	blue	low
1246	54	108.0	371.0	132.0	173.69444444444446	1.0208693747947004	172.13888888888889	239.06666666666666	0	0.9999919503950628	blue	low
1247	54	108.0	378.0	213.0	175.90972222222223	1.045412225754176	180.14236111111111	252.69444444444446	0	0.9998100446851234	blue	low
1248	54	108.0	380.0	235.0	187.06209150326796	1.0381606298083814	189.17320261437908	254.3235294117647	0	0.9989509367534901	blue	low
1249	54	108.0	391.0	203.0	184.37109375	1.0708174904942966	193.7109375	258.9655172413793	0	0.9997784357773801	blue	low
1250	54	108.0	392.0	159.0	151.42857142857142	1.0250515767757147	165.58482142857142	238.44444444444446	0	0.9999969838277701	blue	low
1251	54	108.0	394.0	212.0	174.9375	1.026219655041143	189.32720588235293	248.54166666666666	0	0.9998304146400974	blue	low
1252	54	108.0	402.0	345.0	166.72488038277513		197.43301435406698		0	0.9447056009590818	blue	low
1253	54	108.0	404.0	256.0	221.74561403508773	1.0399955103262497	192.859649122807	266.0	0	0.9883423368237032	blue	low
1254	54	108.0	406.0	191.0	173.37890625	1.055362195457846	183.109375	257.0	0	0.9999353753822774	blue	low
1255	54	108.0	407.0	151.0	176.35897435897436	1.0287430655591994	186.3025641025641	246.8	0	0.99998176492531	blue	low
1256	54	108.0	411.0	259.0	185.54320987654322	1.0429460375223798	195.2006172839506	253.66666666666666	0	0.9970763514196175	blue	low
1257	54	108.0	422.0	337.0	172.3608695652174	1.0725817964283528	180.67608695652174	262.09302325581393	0	0.9411832081087489	blue	low
1258	54	108.0	431.0	159.0	178.5857142857143	1.0862956325188569	183.54285714285714	260.22727272727275	0	0.9999719746918647	blue	low
1259	54	108.0	434.0	140.0	173.97222222222223		188.88333333333333		0	0.9999893383158048	blue	low
1260	54	108.0	436.0	264.0	188.5204678362573	1.0307550490237158	192.44152046783626	256.25	0	0.9955059504374216	blue	low
1261	54	108.0	439.0	191.0	172.8513931888545	1.0394354962221768	154.68421052631578	269.675	0	0.9999378733196874	blue	low
1262	54	108.0	440.0	157.0	188.21904761904761	1.0509407663792172	180.09047619047618	251.03846153846155	0	0.9999538562225778	blue	low
1263	54	108.0	442.0	251.0	217.25438596491227	1.0413304527902707	196.45029239766083	276.59574468085106	0	0.9917820651908151	blue	low
1264	54	108.0	445.0	219.0	197.68300653594773	1.0493655791180574	181.7156862745098	264.4117647058824	0	0.9990935103749332	blue	low
1265	54	108.0	456.0	202.0	189.93382352941177	1.070557338181277	188.2316176470588	267.7894736842105	0	0.9997060112253127	blue	low
1266	54	108.0	458.0	223.0	189.83737024221455	1.0365402399668222	185.35294117647058	247.44736842105263	0	0.9992784374371597	blue	low
1267	54	108.0	462.0	155.0	194.98958333333334	1.0383463870465497	198.83854166666666	254.36363636363637	0	0.9999402545173451	blue	low
1268	54	108.0	470.0	277.0	225.39473684210526	1.070055924080185	191.36315789473684	277.5416666666667	0	0.9636054931843578	blue	low
1269	54	108.0	473.0	313.0	209.531328320802	1.05059373533672	194.9699248120301	259.1041666666667	0	0.8519120645968661	blue	low
1270	54	108.0	481.0	272.0	180.67251461988303	1.0203940891886059	191.6081871345029	245.66666666666666	0	0.9960626194286814	blue	low
1271	54	108.0	485.0	298.0	169.5342105263158	1.0060717536267372	190.19736842105263	243.86206896551724	0	0.9940477372002714	blue	low
1272	54	108.0	493.0	228.0	193.16764705882352	1.038675384319047	172.06470588235294	265.2962962962963	0	0.9989172120877061	blue	low
1273	54	108.0	516.0	214.0	202.7683823529412	1.0351465442882877	203.11029411764707	265.9655172413793	0	0.9990947563858831	blue	low
1274	54	108.0	524.0	172.0	167.44	1.0470117373812782	189.70666666666668	257.9259259259259	0	0.999980074932419	blue	low
1275	54	108.0	526.0	265.0	194.0462962962963	1.04818676918857	202.7993827160494	257.9756097560976	0	0.993493858368852	blue	low
1276	54	108.0	529.0	197.0	175.23508771929824	1.027723364123608	170.859649122807	252.68421052631578	0	0.9999060846824225	blue	low
1277	54	108.0	536.0	140.0	198.0934065934066	1.0835855200153226	196.6813186813187	273.30434782608694	0	0.9999602988602183	blue	low
1278	54	108.0	537.0	263.0	216.49382716049382	1.045988327791632	211.6604938271605	270.85	0	0.9853281358285152	blue	low
1279	54	108.0	539.0	179.0	171.61344537815125	1.069068750989201	180.36974789915968	254.22727272727272	0	0.9999642719862983	blue	low
1280	54	108.0	542.0	229.0	210.8719723183391	1.0659939439585608	204.14532871972318	271.97058823529414	0	0.9976128460409368	blue	low
1281	54	108.0	544.0	233.0	165.5718954248366	1.0056102003642986	186.13725490196077	245.66666666666666	0	0.9998056717564304	blue	low
1282	54	108.0	546.0	196.0	213.1	1.0466488170778263	209.49583333333334	266.77777777777777	0	0.9994205140577436	blue	low
1283	54	108.0	549.0	196.0	200.6640625	1.0671776375112714	190.8828125	263.0	0	0.9996174502183269	blue	low
1284	54	108.0	557.0	218.0	189.27941176470588	1.071257804445943	195.4264705882353	259.2608695652174	0	0.9994387689133928	blue	low
1285	54	108.0	568.0	169.0	192.72857142857143	1.034071060769888	198.33809523809524	253.72727272727272	0	0.9999091898631881	blue	low
1286	54	108.0	573.0	205.0	181.60701754385966	1.0060856220564112	184.98245614035088	258.6666666666667	0	0.9997980897584464	blue	low
1287	54	108.0	577.0	310.0	192.9128205128205	1.1073721871763489	194.2974358974359	267.0769230769231	0	0.9398109461275488	blue	low
1288	54	108.0	582.0	295.0	183.93947368421053	1.0310755238038063	191.34736842105264	253.5	0	0.9842402430545596	blue	low
1289	54	108.0	593.0	271.0	193.09273182957392	1.0757491630992235	178.6892230576441	280.3529411764706	0	0.9916960659617291	blue	low
1290	54	108.0	594.0	194.0	200.04705882352943	1.0280774590922823	197.64313725490197	266.3888888888889	0	0.9996570285517433	blue	low
1291	54	108.0	603.0	250.0	175.771875		191.50625		0	0.999039991534911	blue	low
1292	54	108.0	617.0	305.0	211.25526315789475	1.0300847968406803	207.9763157894737	266.2307692307692	0	0.8939513832566889	blue	low
1293	54	108.0	618.0	237.0	198.7843137254902	1.0929399738468382	196.23202614379085	273.05555555555554	0	0.9978360913086347	blue	low
1294	54	108.0	630.0	194.0	208.03308823529412	1.051298264273655	191.04044117647058	278.7894736842105	0	0.9995400757313319	blue	low
1295	54	108.0	642.0	236.0	206.59803921568627	1.0534589174579922	201.69934640522877	273.27777777777777	0	0.9971358988301224	blue	low
1296	54	108.0	646.0	296.0	197.1654135338346	1.0591005871346537	189.6340852130326	268.0	0	0.9631326147387288	blue	low
1297	54	108.0	652.0	205.0	198.953125	1.0465972294794534	205.72265625	267.77777777777777	0	0.9994788452352658	blue	low
1298	54	108.0	653.0	195.0	162.58529411764707	1.037853811871529	147.16176470588235	264.7096774193548	0	0.999968582119971	blue	low
1299	54	108.0	655.0	233.0	195.64705882352942	1.0548218049829912	199.50653594771242	274.05555555555554	0	0.9984552069927084	blue	low
1300	54	108.0	661.0	194.0	198.87394957983193		202.2941176470588		0	0.9996736715022047	blue	low
1301	54	108.0	670.0	197.0	174.8014705882353	1.0259673693810034	184.625	260.57142857142856	0	0.9999090059632539	blue	low
1302	54	108.0	678.0	219.0	174.88235294117646	1.0730094604819156	204.1360294117647	270.7857142857143	0	0.9997731871996306	blue	low
1303	54	108.0	679.0	218.0	201.84429065743944	1.0610510337805348	200.73010380622839	279.1463414634146	0	0.9989585756173567	blue	low
1304	54	108.0	682.0	293.0	192.09774436090225	1.0285503757167018	195.2330827067669	272.3658536585366	0	0.9761006972535932	blue	low
1305	54	108.0	683.0	210.0	191.52941176470588	1.1149184748553376	198.96691176470588	284.36842105263156	0	0.9995502859814096	blue	low
1306	54	108.0	694.0	250.0	185.80804953560371	1.070791207363871	191.34674922600618	261.6829268292683	0	0.998060437318817	blue	low
1307	54	108.0	697.0	245.0	194.2549019607843	1.0574461743726338	212.0	278.1034482758621	0	0.9974891417759412	blue	low
1308	54	108.0	704.0	186.0	181.54509803921567	0.9759983762114983	189.27450980392157	253.55555555555554	0	0.999906556918034	blue	low
1309	54	108.0	713.0	205.0	179.01171875	1.0270250785038344	207.765625	265.625	0	0.9998303142060766	blue	low
1310	54	108.0	715.0	196.0	209.04761904761904	0.9711760240576917	199.01984126984127	249.16666666666666	0	0.9994831185902239	blue	low
1311	54	108.0	724.0	197.0	172.92361111111111	1.023953752959626	174.83333333333334	261.1764705882353	0	0.9999208564919566	blue	low
1312	54	108.0	733.0	248.0	215.58169934640523	1.0810771880382026	205.86928104575162	271.4166666666667	0	0.993210593199314	blue	low
1313	54	108.0	735.0	282.0	187.08373205741626	1.0346019673779816	179.80861244019138	274.3333333333333	0	0.9899741164758279	blue	low
1314	54	108.0	736.0	281.0	181.25277777777777	1.0407904697817218	192.44166666666666	255.4516129032258	0	0.9935889937125084	blue	low
1315	54	108.0	738.0	171.0	173.2711111111111	1.0548294962286862	196.0	270.04347826086956	0	0.9999699896219594	blue	low
1316	54	108.0	743.0	220.0	183.1433823529412	1.0530430737068521	211.9375	275.3333333333333	0	0.9995785605429262	blue	low
1317	54	108.0	751.0	272.0	184.79551820728292	1.0522442560077134	200.64705882352942	275.7307692307692	0	0.9947606776106336	blue	low
1318	54	108.0	753.0	173.0	177.40625		197.25892857142858		0	0.999956759630511	blue	low
1319	54	108.0	762.0	173.0	166.11555555555555	1.0316781458726925	190.23111111111112	254.03846153846155	0	0.9999814385717652	blue	low
1320	54	108.0	767.0	197.0	198.14901960784314	1.0232970843560085	202.13333333333333	267.04545454545456	0	0.999641666968611	blue	low
1321	54	108.0	769.0	293.0	219.9612188365651	1.0798078941843376	218.21329639889197	287.72727272727275	0	0.9257914058165572	blue	low
1322	54	108.0	780.0	222.0	181.9273356401384	1.0730838554630504	195.86851211072664	270.3243243243243	0	0.9995755730325431	blue	low
1323	54	108.0	782.0	239.0	189.3815789473684	1.049433362513061	206.28947368421052	273.0487804878049	0	0.9985529914285953	blue	low
1324	54	108.0	788.0	154.0	162.6809523809524	1.0030955585464334	187.91904761904763	257.0	0	0.9999928490505987	blue	low
1325	54	108.0	795.0	232.0	177.6797385620915	1.0536880155319166	185.63071895424838	256.030303030303	0	0.9995099552515472	blue	low
1326	54	108.0	798.0	163.0	180.14761904761906	1.0089675535615485	204.56190476190477	265.77777777777777	0	0.9999641869368494	blue	low
1327	54	108.0	803.0	308.0	191.4975	1.0705192120217537	193.4	265.8979591836735	0	0.9499592645502781	blue	low
1328	54	108.0	806.0	311.0	212.47607655502392	1.0905889874606558	200.26555023923444	288.8392857142857	0	0.8520403807329057	blue	low
1329	54	108.0	808.0	245.0	188.41319444444446	1.0261282045152087	209.40972222222223	252.11111111111111	0	0.9981960315471713	blue	low
1330	54	108.0	821.0	275.0	181.28055555555557		199.2		0	0.9952329830910166	blue	low
1331	54	108.0	822.0	217.0	187.85121107266437	1.0644921318207685	197.5051903114187	278.1818181818182	0	0.9995052394578073	blue	low
1332	54	108.0	837.0	148.0	177.21153846153845	1.0609799601301018	184.10576923076923	271.8333333333333	0	0.9999825981203876	blue	low
1333	54	108.0	848.0	247.0	199.57894736842104	1.0660581341207067	175.94736842105263	284.83673469387753	0	0.9964022368890745	blue	low
1334	54	108.0	874.0	262.0	201.96198830409358	1.0516919850971407	204.3918128654971	278.2325581395349	0	0.9916871495938151	blue	low
1335	54	108.0	876.0	297.0	171.92717086834733	1.067341290815128	199.3641456582633	255.08333333333334	0	0.9930514269777933	blue	low
1336	54	108.0	881.0	181.0	168.90833333333333	1.0601399544106473	192.38333333333333	268.65	0	0.9999687540822674	blue	low
1337	54	108.0	898.0	310.0	171.08	1.0602166521893572	192.015	262.22222222222223	0	0.9873461269525382	blue	low
1338	54	108.0	901.0	170.0	181.25446428571428	1.0450188339798732	190.87946428571428	261.3809523809524	0	0.9999502759817527	blue	low
1339	54	108.0	905.0	226.0	187.59861591695503	1.0668077190521754	203.98615916955018	276.15384615384613	0	0.9992765349758351	blue	low
1340	54	108.0	907.0	225.0	183.87543252595157	1.0421822494564144	202.04498269896195	269.0	0	0.9994504289166086	blue	low
1341	54	108.0	911.0	155.0	165.25	1.0554074074074073	173.96296296296296	254.22222222222223	0	0.9999908428868373	blue	low
1342	54	108.0	916.0	218.0	175.69444444444446	1.070286839620769	198.80208333333334	277.7837837837838	0	0.9997691019051562	blue	low
1343	54	108.0	922.0	195.0	188.69583333333333	1.0519287251692748	213.27916666666667	274.375	0	0.9997944437564911	blue	low
1344	54	108.0	924.0	298.0	192.16985645933013	1.0505254851294903	181.82057416267943	266.0731707317073	0	0.9689509009251047	blue	low
1345	54	108.0	940.0	255.0	187.82456140350877	1.0209979756913923	198.31286549707602	270.84375	0	0.9972105659418308	blue	low
1346	54	108.0	948.0	193.0	181.9875	1.0500897164029548	198.11666666666667	257.5	0	0.999873124650683	blue	low
1347	54	108.0	949.0	170.0	171.8549019607843	1.0603882099209203	164.63529411764705	260.29411764705884	0	0.9999739373077559	blue	low
1348	54	108.0	952.0	219.0	191.90073529411765	1.0251395340125862	207.95955882352942	264.4166666666667	0	0.9993220294415746	blue	low
1349	54	108.0	958.0	270.0	185.54722222222222	1.0116923941934164	179.125	241.375	0	0.99500995524461	blue	low
1350	54	108.0	973.0	324.0	178.61004784688996	1.0555453300546287	192.29665071770336	259.7291666666667	0	0.9514238050379092	blue	low
1351	54	108.0	977.0	217.0	200.67279411764707	1.0287332514188756	213.75367647058823	274.72	0	0.9990518774618817	blue	low
1352	54	108.0	993.0	218.0	195.96491228070175	1.0056050313658598	158.67919799498748	291.85185185185185	0	0.999200983320883	blue	low
1353	54	108.0	1003.0	206.0	175.87843137254902		208.78823529411764		0	0.9998582636988697	blue	low
1354	54	108.0	1007.0	177.0	199.98958333333334	1.049323521611341	173.60069444444446	294.2692307692308	0	0.9998287153210533	blue	low
1355	54	108.0	1021.0	240.0	174.796875	1.051424108115963	197.878125	275.6333333333333	0	0.9994352071173872	blue	low
1356	54	108.0	1023.0	168.0	180.3125	1.0270692279142903	200.06730769230768	253.34615384615384	0	0.9999565152125811	blue	low
1357	54	108.0	1026.0	148.0	167.80769230769232	1.0276501079769427	195.07692307692307	246.11111111111111	0	0.9999911489293224	blue	low
1358	54	108.0	1035.0	172.0	191.07589285714286	1.0401151367248607	194.4375	262.0952380952381	0	0.9999061871254211	blue	low
1359	54	108.0	1038.0	256.0	181.80495356037153	1.0180762932909628	205.5201238390093	263.2894736842105	0	0.9980279269964201	blue	low
1360	54	108.0	1044.0	170.0	192.16071428571428	1.0470743266307325	199.19642857142858	273.0869565217391	0	0.999908244617357	blue	low
1361	54	108.0	1050.0	330.0	165.96941176470588	1.0338445877163216	187.40941176470588	248.91666666666666	0	0.9769331582586933	blue	low
1362	54	108.0	1059.0	181.0	187.13725490196077	1.0189193923771867	183.58039215686276	262.6774193548387	0	0.9998924130915627	blue	low
1363	54	108.0	1060.0	321.0	171.1866028708134	1.001468153562615	195.13636363636363	254.44444444444446	0	0.977218746317439	blue	low
1364	54	108.0	1073.0	179.0	194.19555555555556	1.0588665852344001	205.16	271.1904761904762	0	0.9998563250754562	blue	low
1365	54	108.0	1079.0	178.0	176.05		194.475		0	0.999952477126431	blue	low
1366	54	108.0	1084.0	322.0	159.68636363636364	1.0595618976305146	183.48863636363637	265.22222222222223	0	0.9918286603631207	blue	low
1367	54	108.0	1104.0	211.0	180.803125	1.049913638031962	178.790625	281.9512195121951	0	0.999754012007778	blue	low
1368	54	108.0	1108.0	246.0	166.7941176470588	1.0609103707179728	191.76470588235293	251.2	0	0.9996158768821544	blue	low
1369	54	108.0	1118.0	270.0	187.56965944272446	1.048690551734783	201.55108359133126	251.62962962962962	0	0.9943161906022103	blue	low
1370	54	108.0	1122.0	198.0	174.50390625	1.0598561768809702	197.78125	269.8	0	0.9999073377565297	blue	low
1371	54	108.0	1128.0	299.0	169.65526315789472	1.0363557358053301	195.55	256.5	0	0.9936689266739906	blue	low
1372	54	108.0	1132.0	284.0	170.01754385964912	1.0821562603917594	210.02631578947367	271.1875	0	0.9969319471665282	blue	low
1373	54	108.0	1141.0	201.0	188.01953125	1.014778202418316	201.21875	259.72222222222223	0	0.9997466656516205	blue	low
1374	54	108.0	1163.0	219.0	169.36805555555554	1.036670056032711	181.9375	247.0	0	0.9998527006209512	blue	low
1375	54	108.0	1187.0	192.0	182.00833333333333	1.006295152036052	191.40416666666667	240.66666666666666	0	0.9998779402075086	blue	low
1376	54	108.0	1189.0	247.0	201.3954248366013	1.0435772540823207	210.2941176470588	269.9268292682927	0	0.9960929446338059	blue	low
1377	54	108.0	1197.0	202.0	184.46020761245674	1.0581258910241196	185.44636678200692	278.65384615384613	0	0.9997862478890034	blue	low
1378	54	108.0	1201.0	172.0	166.76339285714286	1.0450441503844021	193.91071428571428	263.0833333333333	0	0.9999811321576663	blue	low
1379	54	108.0	1207.0	336.0	181.02272727272728	1.072935205179637	197.2022727272727	273.92452830188677	0	0.8923446485048356	blue	low
1380	54	108.0	1220.0	261.0	176.53801169590642		175.7280701754386		0	0.9982957267955859	blue	low
1381	54	108.0	1240.0	262.0	181.24653739612188	1.0714462251127188	180.00831024930747	262.73809523809524	0	0.9974752361083601	blue	low
1382	54	108.0	1257.0	276.0	186.75346260387812	1.0249358380714975	182.92520775623268	244.58620689655172	0	0.9927354900466011	blue	low
1383	54	108.0	1264.0	156.0	192.27083333333334	1.0362602545968884	204.41145833333334	259.8	0	0.999945369731851	blue	low
1384	54	108.0	1274.0	242.0	173.65131578947367	1.051164709117335	186.86184210526315	245.5	0	0.9994344678153473	blue	low
1385	54	108.0	1283.0	215.0	169.67407407407407	1.0722626443415517	199.2962962962963	267.55555555555554	0	0.9998722671616885	blue	low
1386	54	108.0	1286.0	212.0	186.34509803921569	1.0458156028368795	196.6392156862745	245.76666666666668	0	0.9996351253791443	blue	low
1387	54	108.0	1289.0	244.0	185.58204334365325	1.1039623550308784	184.3250773993808	265.6363636363636	0	0.9985549214045585	blue	low
1388	54	108.0	1302.0	244.0	171.99705882352941	1.0807652863939747	184.59411764705882	274.72222222222223	0	0.9994571938288094	blue	low
1389	54	108.0	1334.0	279.0	169.89411764705883	1.04746618477032	200.85588235294117	255.47619047619048	0	0.9976278006020461	blue	low
1390	54	108.0	1337.0	189.0	173.51680672268907	1.0461256730593043	196.8655462184874	257.95454545454544	0	0.9999396119237888	blue	low
1391	54	108.0	1339.0	203.0	181.76538461538462	1.0404594155901314	187.66153846153847	248.74074074074073	0	0.9998121839301591	blue	low
1392	54	108.0	1342.0	264.0	189.246875	1.063968584709088	204.846875	263.4166666666667	0	0.9953021531359689	blue	low
1393	54	108.0	1343.0	233.0	209.52142857142857	1.063556902473197	195.62142857142857	249.07142857142858	0	0.9972439822634418	blue	low
1394	55	109.0	5.0	147.0	178.13725490196077	1.0376966458889878	139.47058823529412	249.71428571428572	0	0.9999821360332741	blue	low
1395	55	109.0	8.0	186.0	172.28333333333333	1.0377958183349927	180.3	240.36363636363637	0	0.9999509616204023	blue	low
1396	55	109.0	9.0	231.0	201.71280276816609	1.0137221049939253	191.73010380622839	242.65714285714284	0	0.9981320383874847	blue	low
1397	55	109.0	10.0	165.0	184.16836734693877	1.0492418834413637	193.3826530612245	240.16666666666666	0	0.9999506876229901	blue	low
1398	55	109.0	17.0	332.0	162.85573122529644	1.053267856744605	151.08695652173913	240.5686274509804	0	0.9809043794536849	blue	low
1399	55	109.0	28.0	253.0	188.77089783281733	1.0315706534776918	185.374613003096	243.34615384615384	0	0.9973131981271166	blue	low
1400	55	109.0	29.0	233.0	181.81372549019608	1.0328937573510801	182.2843137254902	246.08823529411765	0	0.9993158255941753	blue	low
1401	55	109.0	38.0	235.0	190.5392156862745	1.008208182739439	180.93790849673204	237.38888888888889	0	0.9987122863065092	blue	low
1402	55	109.0	51.0	199.0	183.44444444444446	1.0167680263790018	169.5814814814815	233.39285714285714	0	0.9998226096750302	blue	low
1403	55	109.0	56.0	312.0	188.50714285714287	1.0618022108824794	171.23333333333332	242.78048780487805	0	0.9486542463382868	blue	low
1404	55	109.0	66.0	237.0	209.84586466165413	1.0593975063889105	202.30075187969925	240.0	0	0.996635625574247	blue	low
1405	55	109.0	69.0	153.0	182.44230769230768	1.0193191550199947	176.02403846153845	243.2173913043478	0	0.9999711815993573	blue	low
1406	55	109.0	82.0	177.0	178.91555555555556	1.0663043954599238	180.66666666666666	243.1578947368421	0	0.9999443680485619	blue	low
1407	55	109.0	90.0	153.0	175.02857142857144	1.050378579767873	165.77619047619046	237.125	0	0.9999821499270621	blue	low
1408	55	109.0	92.0	234.0	163.24148606811144	1.033042861975098	168.31578947368422	238.5952380952381	0	0.9998350848101089	blue	low
1409	55	109.0	97.0	312.0	170.96190476190475	0.9950877025411939	176.6238095238095	236.79245283018867	0	0.9860930781246823	blue	low
1410	55	109.0	105.0	235.0	167.62745098039215		174.69607843137254		0	0.9997467797252741	blue	low
1411	55	109.0	109.0	251.0	219.66339869281046	1.057195857767911	201.06209150326796	257.1470588235294	0	0.9913035980431865	blue	low
1412	55	109.0	113.0	179.0	178.71875	1.024713682941531	190.12053571428572	242.85714285714286	0	0.9999407494038931	blue	low
1413	55	109.0	119.0	201.0	194.23828125	1.0276436719951365	190.8203125	249.44444444444446	0	0.9996471403295092	blue	low
1414	55	109.0	121.0	168.0	178.04464285714286	1.052003309301501	177.58035714285714	247.25	0	0.9999625019906963	blue	low
1415	55	109.0	129.0	175.0	185.75416666666666	1.04420298321455	174.54166666666666	248.25925925925927	0	0.9999211891720389	blue	low
1416	55	109.0	141.0	302.0	174.71842105263158		178.73947368421054		0	0.9886804244486223	blue	low
1417	55	109.0	146.0	146.0	177.12244897959184	1.0165321527451288	178.06632653061226	242.25925925925927	0	0.9999838469366342	blue	low
1418	55	109.0	152.0	163.0	192.75897435897437	1.0904740047125063	198.07179487179488	257.1111111111111	0	0.9999275181003562	blue	low
1419	55	109.0	162.0	157.0	163.25510204081633	0.9872213822367457	180.2704081632653	222.42857142857142	0	0.9999916858248546	blue	low
1420	55	109.0	172.0	285.0	182.91866028708134	1.0498866402160505	166.6866028708134	254.97368421052633	0	0.9911802690632507	blue	low
1421	55	109.0	174.0	221.0	185.92592592592592	1.0135792287795413	194.73333333333332	240.74074074074073	0	0.9994754091703469	blue	low
1422	55	109.0	176.0	327.0	167.47142857142856	1.0575146540077642	175.03095238095239	236.28571428571428	0	0.9774396683279349	blue	low
1423	55	109.0	184.0	162.0	195.34761904761905	1.050380498198975	191.6095238095238	259.04347826086956	0	0.9999212635280791	blue	low
1424	55	109.0	189.0	165.0	188.3904761904762	1.0388285291943828	189.55238095238096	249.20833333333334	0	0.9999374592015107	blue	low
1425	55	109.0	192.0	196.0	183.3308823529412	1.0417032433254914	172.3235294117647	247.22222222222223	0	0.9998441222270779	blue	low
1426	55	109.0	209.0	191.0	167.96691176470588	1.0335172830307473	166.39705882352942	243.58064516129033	0	0.9999575712114751	blue	low
1427	55	109.0	231.0	291.0	216.15625	1.0529881287944494	155.76041666666666	267.421875	0	0.9392452235103429	blue	low
1428	55	109.0	239.0	238.0	219.8684210526316	1.0757409604397214	157.5236842105263	267.0731707317073	0	0.995378118590175	blue	low
1429	55	109.0	241.0	308.0	184.26904761904763	1.0567649716585887	176.02380952380952	251.25	0	0.968398556613681	blue	low
1430	55	109.0	244.0	305.0	188.28656126482213	1.0563723522598254	154.45454545454547	267.96363636363634	0	0.9647728673902816	blue	low
1431	55	109.0	248.0	321.0	194.55238095238096	1.0466928767509025	187.41666666666666	255.14634146341464	0	0.8850040786564788	blue	low
1432	55	109.0	257.0	273.0	195.79722222222222	1.0250800426894344	181.42222222222222	244.83333333333334	0	0.9893639622597006	blue	low
1433	55	109.0	258.0	159.0	189.6952380952381	1.0447203809168144	181.43333333333334	248.66666666666666	0	0.9999463633982659	blue	low
1434	55	109.0	270.0	177.0	208.73333333333332	1.043362792023647	206.82380952380953	254.71428571428572	0	0.9997675296402455	blue	low
1435	55	109.0	280.0	308.0	184.8775	1.0623112769620435	188.8875	257.77777777777777	0	0.9670622543504591	blue	low
1436	55	109.0	281.0	183.0	176.74609375	1.0212068334693647	173.50390625	246.83333333333334	0	0.9999396258412939	blue	low
1437	55	109.0	284.0	146.0	174.54871794871795	1.013424801417974	182.83589743589744	247.0	0	0.9999864268106915	blue	low
1438	55	109.0	285.0	333.0	187.47857142857143	1.0478751524551766	193.98809523809524	254.48076923076923	0	0.8599116543222961	blue	low
1439	55	109.0	292.0	293.0	179.57631578947368	1.02887031291475	187.75263157894736	249.6216216216216	0	0.9895970234983908	blue	low
1440	55	109.0	297.0	252.0	206.91021671826624	1.0473849665986787	198.1486068111455	264.025	0	0.9937615339747421	blue	low
1441	55	109.0	299.0	254.0	165.03055555555557	1.0797632831596553	169.61111111111111	256.6666666666667	0	0.9995274688869809	blue	low
1442	55	109.0	301.0	189.0	209.51555555555555	1.0503666674526633	201.90666666666667	251.66666666666666	0	0.9996100983049395	blue	low
1443	55	109.0	307.0	184.0	183.30833333333334	1.0464479294843738	187.2625	254.44444444444446	0	0.9999034974894065	blue	low
1444	55	109.0	317.0	282.0	198.82748538011697	1.0298004227983177	206.51461988304092	256.8048780487805	0	0.980423532660811	blue	low
1445	55	109.0	319.0	181.0	196.12	1.0428092839326761	197.64	255.35714285714286	0	0.9998298861869469	blue	low
1446	55	109.0	324.0	229.0	185.41666666666666	1.0724135862619417	176.04012345679013	264.2647058823529	0	0.999276580872337	blue	low
1447	55	109.0	330.0	187.0	199.34166666666667	1.0593381882786115	189.57083333333333	255.2258064516129	0	0.9997505345355312	blue	low
1448	55	109.0	331.0	185.0	203.65833333333333	1.040741015822715	187.17916666666667	251.72222222222223	0	0.9997277181918507	blue	low
1449	55	109.0	346.0	252.0	210.12280701754386	1.0550259703436435	183.99707602339183	261.7931034482759	0	0.9930005571827734	blue	low
1450	55	109.0	348.0	166.0	181.34666666666666	1.0329780356069203	185.95555555555555	259.22727272727275	0	0.9999568847321966	blue	low
1451	55	109.0	359.0	284.0	194.9168975069252	1.0410903589790255	194.8781163434903	256.741935483871	0	0.98231756297465	blue	low
1452	55	109.0	360.0	231.0	195.10197368421052	1.0402213610732902	188.8059210526316	257.4347826086956	0	0.9986284980872614	blue	low
1453	55	109.0	364.0	157.0	168.27884615384616	1.038665130887416	180.46153846153845	247.77777777777777	0	0.9999875120389599	blue	low
1454	55	109.0	379.0	177.0	196.61428571428573	0.9654686398872446	198.9857142857143	228.33333333333334	0	0.9998515663062859	blue	low
1455	55	109.0	381.0	194.0	215.38039215686274	1.0214214261356749	194.0392156862745	259.74074074074076	0	0.9994380662277762	blue	low
1456	55	109.0	389.0	275.0	215.72916666666666		202.00892857142858		0	0.973567686787337	blue	low
1457	55	109.0	394.0	284.0	191.53703703703704	1.0125257039649023	184.7910052910053	248.7826086956522	0	0.9854017476371119	blue	low
1458	55	109.0	401.0	234.0	175.01644736842104	1.0551120753918397	184.02302631578948	250.3030303030303	0	0.9995605925169191	blue	low
1459	55	109.0	403.0	265.0	209.97979797979798	1.0658658830018926	172.22979797979798	271.8888888888889	0	0.9867242439186179	blue	low
1460	55	109.0	404.0	225.0	191.40196078431373	1.0406992799031374	184.34313725490196	259.22222222222223	0	0.9991394716443623	blue	low
1461	55	109.0	427.0	235.0	199.57565789473685	1.0451525013244534	195.48684210526315	263.04	0	0.9979547423054507	blue	low
1462	55	109.0	432.0	194.0	192.43014705882354	1.0655840323359504	177.95955882352942	262.8529411764706	0	0.9997591125423433	blue	low
1463	55	109.0	433.0	215.0	196.54044117647058	1.032764202172097	193.69485294117646	251.69444444444446	0	0.9992800825003897	blue	low
1464	55	109.0	437.0	289.0	183.19799498746866	1.0211972494051278	179.26817042606515	252.15625	0	0.988985217478968	blue	low
1465	55	109.0	442.0	280.0	184.33053221288515	1.0447475751647897	190.2577030812325	252.54545454545453	0	0.9924417196214093	blue	low
1466	55	109.0	460.0	197.0	200.41960784313724	1.0495239205627453	192.6627450980392	260.1666666666667	0	0.9996050338330981	blue	low
1467	55	109.0	465.0	274.0	180.43055555555554	1.0538708598193376	191.68333333333334	263.6	0	0.9957310895962606	blue	low
1468	55	109.0	471.0	212.0	203.25951557093427	1.0301779490001834	182.6885813148789	255.25	0	0.9991549942906578	blue	low
1469	55	109.0	473.0	255.0	207.67592592592592	1.04144873302266	201.03703703703704	264.43243243243245	0	0.9925644304070261	blue	low
1470	55	109.0	477.0	312.0	174.38548752834467	1.0385979333764144	176.40362811791383	257.7837837837838	0	0.9814589564625655	blue	low
1471	55	109.0	493.0	223.0	172.08668730650155	1.0511065865488072	175.92260061919504	265.46153846153845	0	0.9997829517524061	blue	low
1472	55	109.0	496.0	184.0	196.90234375		181.65234375		0	0.9998012729398053	blue	low
1473	55	109.0	505.0	187.0	197.7734375	0.9975121098859061	185.75390625	253.72222222222223	0	0.9997667795895853	blue	low
1474	55	109.0	516.0	312.0	179.35526315789474	1.053263946928183	204.46842105263158	260.34090909090907	0	0.9726287126629667	blue	low
1475	55	109.0	522.0	283.0	190.6106442577031	1.0333608677640023	193.2689075630252	251.58333333333334	0	0.9868672150095517	blue	low
1476	55	109.0	523.0	257.0	178.59442724458205	1.0225972617890355	193.38080495356039	247.7941176470588	0	0.9983555242376632	blue	low
1477	55	109.0	535.0	232.0	203.92361111111111	1.0449429382327164	203.14930555555554	262.14814814814815	0	0.997856515397096	blue	low
1478	55	109.0	536.0	180.0	189.97321428571428	1.0366680897490632	202.16071428571428	260.1666666666667	0	0.9998791633036674	blue	low
1479	55	109.0	537.0	301.0	182.86315789473684	1.0794574704254478	197.65	266.8857142857143	0	0.9800757882081439	blue	low
1480	55	109.0	546.0	179.0	202.90234375	1.0241596638655464	184.87890625	269.55882352941177	0	0.9997923803999498	blue	low
1481	55	109.0	560.0	217.0	201.5	1.040030094785138	193.8892857142857	259.3333333333333	0	0.999018125679919	blue	low
1482	55	109.0	582.0	246.0	186.52631578947367	1.0579081085851898	182.640350877193	266.3611111111111	0	0.9983168068026863	blue	low
1483	55	109.0	594.0	178.0	198.29910714285714		194.36607142857142		0	0.9998338320210359	blue	low
1484	55	109.0	608.0	190.0	180.2450980392157	1.045269102308684	157.5653594771242	263.0571428571429	0	0.999899449378191	blue	low
1485	55	109.0	632.0	134.0	178.56043956043956	1.0325744956505647	190.12087912087912	265.6666666666667	0	0.9999881454430606	blue	low
1486	55	109.0	633.0	297.0	192.3842105263158	1.0625653501128642	200.87894736842105	270.87179487179486	0	0.9701420789873767	blue	low
1487	55	109.0	649.0	153.0	182.05612244897958	1.0264365434145475	200.48469387755102	262.6666666666667	0	0.999971844579527	blue	low
1488	55	109.0	651.0	258.0	212.4298245614035	1.0248057217522866	193.00292397660817	261.43333333333334	0	0.9898510674709738	blue	low
1489	55	109.0	657.0	318.0	180.665	1.0503334090491852	202.005	265.5806451612903	0	0.9587068977967251	blue	low
1490	55	109.0	659.0	237.0	201.58823529411765	1.0628105322372838	197.72875816993465	269.9	0	0.9975450435368312	blue	low
1491	55	109.0	677.0	289.0	168.4819944598338	1.0338847503963247	193.2853185595568	248.6875	0	0.9965573189993582	blue	low
1492	55	109.0	680.0	203.0	186.7436974789916	1.0745545586836707	213.87394957983193	268.55555555555554	0	0.9997443332064183	blue	low
1493	55	109.0	690.0	230.0	206.83737024221455	1.0287741426882144	202.6643598615917	261.0	0	0.9978170567393324	blue	low
1494	55	109.0	696.0	201.0	196.40484429065745	1.0288980628771038	182.74740484429066	270.0	0	0.999608384290912	blue	low
1495	55	109.0	705.0	298.0	187.3	1.0464898442877664	196.94473684210527	262.44444444444446	0	0.9769786319460699	blue	low
1496	55	109.0	706.0	249.0	170.546783625731	1.078	180.94736842105263	264.6	0	0.9993947738681248	blue	low
1497	55	109.0	715.0	185.0	203.1796875	1.0691613164639662	190.21484375	278.09375	0	0.9997324673446492	blue	low
1498	55	109.0	718.0	179.0	196.19327731092437	1.0477555888248877	189.89495798319328	263.0	0	0.9998423608274151	blue	low
1499	55	109.0	720.0	283.0	182.21944444444443	1.0576053160322825	196.0222222222222	262.54545454545456	0	0.9924078848786928	blue	low
1500	55	109.0	725.0	172.0	206.83333333333334	1.0656335705752698	207.88571428571427	268.93333333333334	0	0.9998204414043219	blue	low
1501	55	109.0	726.0	202.0	197.9296875	0.9954362118091103	202.296875	255.31578947368422	0	0.9995618585038427	blue	low
1502	55	109.0	729.0	112.0	184.55844155844156	1.0563832195018041	189.13636363636363	272.6666666666667	0	0.9999916381317516	blue	low
1503	55	109.0	739.0	246.0	207.42724458204336	1.042426168123095	199.969040247678	271.87179487179486	0	0.9952455621262718	blue	low
1504	55	109.0	748.0	303.0	187.40656565656565	1.068411860879905	191.33333333333334	265.25	0	0.969976610838476	blue	low
1505	55	109.0	755.0	328.0	189.69214876033058	1.0455082827525555	179.6301652892562	274.6875	0	0.8753876301716954	blue	low
1506	55	109.0	757.0	330.0	183.87857142857143	1.0616464824254406	198.82857142857142	267.2068965517241	0	0.9037680387841306	blue	low
1507	55	109.0	760.0	321.0	186.156462585034	1.0637002991531017	185.9002267573696	269.525	0	0.9295869726283503	blue	low
1508	55	109.0	761.0	333.0	179.6611570247934	1.099785440312728	177.3305785123967	281.2692307692308	0	0.9160948477778154	blue	low
1509	55	109.0	764.0	194.0	216.46666666666667	1.0494912866587904	209.82916666666668	270.90909090909093	0	0.9994244418904317	blue	low
1510	55	109.0	767.0	194.0	181.74609375	1.0408356009295487	194.95703125	266.4782608695652	0	0.9998699579088756	blue	low
1511	55	109.0	781.0	184.0	198.2125	1.049735314608493	200.1625	272.15384615384613	0	0.99978950096337	blue	low
1512	55	109.0	787.0	269.0	215.34335839598998	1.0605737574426082	177.47368421052633	275.64912280701753	0	0.980743949119907	blue	low
1513	55	109.0	798.0	184.0	173.9625		190.8125		0	0.9999485601621732	blue	low
1514	55	109.0	803.0	178.0	206.71323529411765	1.0463085414021722	175.87132352941177	278.5833333333333	0	0.9997725529064116	blue	low
1515	55	109.0	808.0	254.0	165.00925925925927	1.0332645793259017	191.56172839506172	251.88888888888889	0	0.9995283732748171	blue	low
1516	55	109.0	816.0	160.0	163.4921875	1.0537181249045655	161.60546875	269.5625	0	0.9999905939089269	blue	low
1517	55	109.0	818.0	179.0	204.53333333333333	1.0251725490288173	198.67083333333332	271.8181818181818	0	0.9997798630173902	blue	low
1518	55	109.0	823.0	272.0	182.18559556786704	1.0428731371368358	194.15512465373962	267.25714285714287	0	0.9956165873688091	blue	low
1519	55	109.0	845.0	216.0	169.75432525951558	1.0583834365535012	185.49134948096886	260.1388888888889	0	0.9998659606242828	blue	low
1520	55	109.0	854.0	129.0	186.03550295857988	1.02948080640707	200.02366863905326	268.6666666666667	0	0.9999844380342784	blue	low
1521	55	109.0	860.0	286.0	186.13333333333333	1.0387566837064457	203.75555555555556	265.44444444444446	0	0.9884619561694838	blue	low
1522	55	109.0	869.0	222.0	167.63235294117646		205.89705882352942		0	0.9998552318192253	blue	low
1523	55	109.0	871.0	303.0	179.03508771929825	1.049604346849133	192.47619047619048	264.55882352941177	0	0.9832856017514157	blue	low
1524	55	109.0	885.0	196.0	177.10833333333332	1.074198503969792	207.02916666666667	271.0833333333333	0	0.9998968538297577	blue	low
1525	55	109.0	896.0	169.0	184.63392857142858	1.043977696262577	191.12053571428572	262.95454545454544	0	0.9999411792396014	blue	low
1526	55	109.0	902.0	264.0	170.80409356725147	1.0375046433234707	189.97368421052633	253.85365853658536	0	0.9987571360241991	blue	low
1527	55	109.0	910.0	291.0	169.5157894736842	1.008148861175473	195.4157894736842	257.03125	0	0.9958324275663194	blue	low
1528	55	109.0	916.0	293.0	191.61818181818182	1.0356130001156225	179.9431818181818	278.72727272727275	0	0.9767636972501923	blue	low
1529	55	109.0	919.0	236.0	187.7516339869281	1.046369694481667	195.8856209150327	263.7435897435897	0	0.9988551939866144	blue	low
1530	55	109.0	933.0	310.0	200.4125	1.065790024007294	196.0875	267.1111111111111	0	0.9114523976684806	blue	low
1531	55	109.0	938.0	267.0	174.8830409356725	1.0445199966830725	198.25730994152048	263.7142857142857	0	0.9980028854595239	blue	low
1532	55	109.0	945.0	263.0	175.6	1.0392055470260435	177.11052631578949	265.22222222222223	0	0.9982559218984672	blue	low
1533	55	109.0	957.0	293.0	193.67368421052632	1.0449775883984582	200.26052631578946	269.6666666666667	0	0.9738404974913951	blue	low
1534	55	109.0	961.0	154.0	188.62857142857143	1.0470680032312552	192.45238095238096	273.53333333333336	0	0.9999577028326583	blue	low
1535	55	109.0	963.0	172.0	167.828125	1.0682758862083146	174.578125	274.9583333333333	0	0.999979447193707	blue	low
1536	55	109.0	976.0	159.0	194.31428571428572	1.0151695137593284	192.83333333333334	257.9583333333333	0	0.9999328308441364	blue	low
1537	55	109.0	977.0	156.0	167.7596153846154		190.89423076923077		0	0.9999884169243425	blue	low
1538	55	109.0	984.0	288.0	185.01108033240996	1.0480079234390258	199.60664819944597	260.7352941176471	0	0.9881472604290121	blue	low
1539	55	109.0	986.0	326.0	188.16267942583733	1.063459432255547	199.51435406698565	269.3269230769231	0	0.8969681723668022	blue	low
1540	55	109.0	991.0	204.0	160.55882352941177	1.0462296291093005	187.57720588235293	259.78125	0	0.9999627416246026	blue	low
1541	55	109.0	992.0	230.0	174.75	1.0415535035306898	179.20679012345678	261.2857142857143	0	0.999638955948003	blue	low
1542	55	109.0	1015.0	228.0	191.05208333333334	1.0572927372162109	199.96527777777777	265.59090909090907	0	0.9990346910835042	blue	low
1543	55	109.0	1017.0	203.0	200.71848739495798	1.0539237861410127	217.65126050420167	267.30434782608694	0	0.9994841305345058	blue	low
1544	55	109.0	1025.0	159.0	189.65	1.030790810573586	153.85357142857143	277.61290322580646	0	0.9999464884325259	blue	low
1545	55	109.0	1036.0	252.0	168.41358024691357	1.0544414209564992	193.76234567901236	260.7142857142857	0	0.9994197991683507	blue	low
1546	55	109.0	1042.0	300.0	176.47105263157894	1.0544686507977992	201.64473684210526	267.6764705882353	0	0.9882555506114032	blue	low
1547	55	109.0	1044.0	286.0	178.83918128654972	1.060065175646733	214.046783625731	269.6896551724138	0	0.9930977072838777	blue	low
1548	55	109.0	1062.0	315.0	188.84565217391304	1.043627092399422	177.64565217391305	268.54237288135596	0	0.9387680910821328	blue	low
1549	55	109.0	1066.0	306.0	170.665	1.064039188493972	196.33	270.92105263157896	0	0.990085917167292	blue	low
1550	55	109.0	1067.0	203.0	192.85294117647058	1.0807757792718065	197.5514705882353	282.92857142857144	0	0.9996420245392237	blue	low
1551	55	109.0	1070.0	179.0	171.69019607843137	1.0295200459038238	180.2235294117647	263.10714285714283	0	0.9999640642517088	blue	low
1552	55	109.0	1074.0	213.0	203.49652777777777	1.0487645782601354	190.00347222222223	267.3529411764706	0	0.9991086582222269	blue	low
1553	55	109.0	1075.0	243.0	218.19281045751634	1.0246829436631872	210.66339869281046	271.1666666666667	0	0.994322907113279	blue	low
1554	55	109.0	1086.0	181.0	174.40625		198.54910714285714		0	0.9999526265003715	blue	low
1555	55	109.0	1098.0	321.0	175.0421052631579	1.0441412110511221	216.59473684210528	266.7692307692308	0	0.9685921772786111	blue	low
1556	55	109.0	1100.0	193.0	173.23529411764707	1.0110781172435581	166.62091503267973	266.72	0	0.9999308435548805	blue	low
1557	55	109.0	1105.0	191.0	201.20634920634922	1.0493012443202054	198.76984126984127	273.34615384615387	0	0.9996825646842021	blue	low
1558	55	109.0	1108.0	183.0	203.80995475113122	1.0378344639383763	210.75113122171945	262.7307692307692	0	0.9997476884093435	blue	low
1559	55	109.0	1111.0	247.0	158.88854489164086		194.21362229102166		0	0.9998059579535229	blue	low
1560	55	109.0	1113.0	318.0	184.188995215311	1.0332612537202381	194.10287081339712	262.6388888888889	0	0.9470862557810912	blue	low
1561	55	109.0	1117.0	254.0	192.0185758513932	1.0314644174319798	205.47368421052633	268.38235294117646	0	0.9965931223411132	blue	low
1562	55	109.0	1119.0	296.0	178.225	1.0410991978397266	203.32222222222222	256.025	0	0.9890458684933441	blue	low
1563	55	109.0	1128.0	177.0	186.17482517482517	1.0555618184254578	165.479020979021	280.2173913043478	0	0.99991280701232	blue	low
1564	55	109.0	1130.0	213.0	214.20394736842104	1.0382471032423648	184.2565789473684	271.1842105263158	0	0.9987395336630095	blue	low
1565	55	109.0	1131.0	235.0	190.42156862745097	1.0518079617477913	200.16013071895424	271.9189189189189	0	0.998720872748764	blue	low
1566	55	109.0	1138.0	167.0	211.5042735042735	1.0301367543731388	191.5811965811966	275.14285714285717	0	0.9998318230497752	blue	low
1567	55	109.0	1151.0	215.0	202.89236111111111	1.07548289068354	195.91319444444446	279.3	0	0.9990490505521126	blue	low
1568	55	109.0	1164.0	309.0	206.7092731829574	1.048968014294855	204.44611528822054	275.04651162790697	0	0.8900396319796251	blue	low
1569	55	109.0	1165.0	272.0	160.2770083102493	1.0367343000496223	192.74792243767314	264.2142857142857	0	0.9992987978178441	blue	low
1570	55	109.0	1168.0	284.0	189.5342105263158	1.0960157555514418	192.9763157894737	280.06451612903226	0	0.9870579563432846	blue	low
1571	55	109.0	1174.0	176.0	177.83333333333334	1.038773972253734	193.05833333333334	272.3888888888889	0	0.999950181780918	blue	low
1572	55	109.0	1192.0	275.0	161.60526315789474	1.0198265707270688	203.46783625730995	257.55555555555554	0	0.9990800871615437	blue	low
1573	55	109.0	1203.0	174.0	168.24166666666667	1.0493183743677954	181.94583333333333	262.0	0	0.9999771481616039	blue	low
1574	55	109.0	1228.0	193.0	206.0375	1.0958030284964826	207.22083333333333	278.5	0	0.9995871871482411	blue	low
1575	55	109.0	1236.0	184.0	172.08	1.039413316851689	209.34222222222223	265.0	0	0.9999552712063159	blue	low
1576	55	109.0	1256.0	335.0	174.80714285714285	1.0615291142395715	201.0095238095238	265.61538461538464	0	0.9354743744141119	blue	low
1577	55	109.0	1278.0	133.0	191.89940828402368		208.71597633136093		0	0.9999761359864029	blue	low
1578	55	109.0	1279.0	271.0	180.6638888888889	1.0500967171507556	188.14166666666668	260.42857142857144	0	0.9962531865543843	blue	low
1579	55	109.0	1292.0	176.0	183.0811965811966	1.0659061122978648	194.6239316239316	274.8888888888889	0	0.9999301503412696	blue	low
1580	55	109.0	1298.0	274.0	163.47619047619048	1.0277666515924802	195.3501400560224	260.8	0	0.9989532411814974	blue	low
1581	55	109.0	1340.0	207.0	202.1433823529412	1.0222472054477707	201.43014705882354	269.7	0	0.9993503280948538	blue	low
1582	55	109.0	1362.0	230.0	180.69281045751634	1.0552571395018866	185.70261437908496	259.037037037037	0	0.9994452920497666	blue	low
1583	55	109.0	1368.0	155.0	178.0047619047619	1.068104010128327	191.15238095238095	273.13793103448273	0	0.9999765978163133	blue	low
1584	55	109.0	1393.0	185.0	189.49473684210525	1.0433121181913452	176.7824561403509	281.5	0	0.9998564984931082	blue	low
1585	55	109.0	1403.0	266.0	189.01960784313727	1.070021524643249	196.2941176470588	278.5217391304348	0	0.9948907609620823	blue	low
1586	55	109.0	1405.0	154.0	206.48717948717947	0.9819288405975467	206.3025641025641	256.77777777777777	0	0.9999113646675906	blue	low
1587	55	109.0	1416.0	320.0	177.73934837092733	1.0648714828786965	201.7218045112782	265.2040816326531	0	0.9631564986957534	blue	low
1588	55	109.0	1418.0	302.0	170.1274238227147	1.0296170188817289	211.25761772853187	259.5	0	0.9923046480361561	blue	low
1589	55	109.0	1427.0	205.0	194.65073529411765	1.0425692778015185	198.84191176470588	273.41379310344826	0	0.9995735231255032	blue	low
1590	55	109.0	1442.0	315.0	170.90952380952382	1.0808967115369592	188.7047619047619	271.3333333333333	0	0.9837948127548523	blue	low
1591	55	109.0	1444.0	290.0	188.67777777777778	1.0778502641103604	203.63888888888889	271.2352941176471	0	0.9833406344984423	blue	low
1592	55	109.0	1456.0	312.0	183.165	1.0883882573208188	200.5325	276.2173913043478	0	0.9639336878439456	blue	low
1593	55	109.0	1476.0	214.0	181.11029411764707	1.0360379521935414	202.18014705882354	265.0769230769231	0	0.9997149585307837	blue	low
1594	55	109.0	1480.0	318.0	174.65664160401002	1.0357004299117694	197.60651629072683	255.5581395348837	0	0.97401387360149	blue	low
1595	55	109.0	1484.0	234.0	170.53618421052633	1.050137410221473	198.5065789473684	268.63157894736844	0	0.9996911752894797	blue	low
1596	55	109.0	1487.0	356.0	164.9935064935065	1.0269428817332107	194.82034632034632	259.1111111111111	0	0.9150522146168688	blue	low
1597	55	109.0	1491.0	233.0	208.115625	1.0449740264817984	195.209375	278.7037037037037	0	0.9973726637093169	blue	low
1598	55	109.0	1492.0	242.0	177.06172839506172	1.0310214106465907	191.2962962962963	263.3181818181818	0	0.9992667094385667	blue	low
1599	55	109.0	1527.0	234.0	176.42906574394465	1.009794570545372	200.280276816609	249.57894736842104	0	0.9995114386312904	blue	low
1600	55	109.0	1533.0	292.0	178.8657894736842	1.0058121637739472	197.6578947368421	258.56666666666666	0	0.9906268080785836	blue	low
1601	55	109.0	1534.0	199.0	187.53287197231833	1.0578491509806502	181.6955017301038	277.12	0	0.9997732067476464	blue	low
1602	55	109.0	1552.0	197.0	207.71666666666667	1.065721452970599	206.06666666666666	264.71875	0	0.9994827839787379	blue	low
1603	55	109.0	1553.0	347.0	173.31136363636364	1.0450116019894353	202.0090909090909	266.95238095238096	0	0.892972704011286	blue	low
1604	55	109.0	1592.0	216.0	183.4037037037037	1.0290454045827344	198.8148148148148	254.88	0	0.9996393139221877	blue	low
1605	55	109.0	1603.0	266.0	187.5139318885449		209.93188854489165		0	0.995345864332114	blue	low
1606	55	109.0	1607.0	314.0	192.4090909090909	1.0763601959304903	194.82775119617224	276.53846153846155	0	0.928178463511746	blue	low
1607	55	109.0	1612.0	142.0	180.21848739495798	1.0143091846150385	158.27731092436974	268.26666666666665	0	0.9999828189654352	blue	low
1608	55	109.0	1622.0	302.0	170.09027777777777	1.017474550846496	139.82986111111111	270.6041666666667	0	0.9923294892922715	blue	low
1609	55	109.0	1623.0	185.0	183.14901960784314	1.0522174262782207	191.18823529411765	275.8888888888889	0	0.9999006217724845	blue	low
1610	55	109.0	1624.0	228.0	178.66013071895424	1.0524753064381769	190.99019607843138	269.22222222222223	0	0.999559259413455	blue	low
1611	55	109.0	1635.0	236.0	172.18685121107268	1.033119931711481	196.65051903114187	248.26666666666668	0	0.99961472958243	blue	low
1612	55	109.0	1642.0	293.0	190.54444444444445	1.0423065019165296	207.725	265.3333333333333	0	0.9782056820747007	blue	low
1613	55	109.0	1651.0	174.0	204.65416666666667	1.0228555170942197	192.7	271.3333333333333	0	0.9998190416221182	blue	low
1614	55	109.0	1708.0	176.0	159.6171875	1.0318782386933991	176.99609375	264.125	0	0.9999881651856173	blue	low
1615	55	109.0	1717.0	304.0	180.21315789473684	1.034935257963873	202.7342105263158	262.0	0	0.9807755037961584	blue	low
1616	55	109.0	1720.0	272.0	200.2953216374269	0.9910059836084981	198.6140350877193	247.55555555555554	0	0.9873256636343091	blue	low
1617	55	109.0	1762.0	248.0	180.78637770897834	1.061202790064648	189.53250773993807	259.90625	0	0.9987373392389417	blue	low
1618	55	109.0	1766.0	133.0	178.23076923076923	1.0157121135326912	177.46153846153845	263.6842105263158	0	0.9999887654061971	blue	low
1619	55	109.0	1773.0	251.0	182.64705882352942	1.0606101029624608	206.01960784313727	264.34375	0	0.9983492096645717	blue	low
1620	55	109.0	1781.0	302.0	176.57894736842104	1.0448645190426014	193.05012531328322	264.925	0	0.9868666298756734	blue	low
1621	55	109.0	1783.0	189.0	204.8235294117647	1.0217222918847848	194.60392156862744	267.28125	0	0.9996651773328643	blue	low
1622	55	109.0	1793.0	282.0	179.40058479532163	1.0061632435811867	208.16081871345028	253.92857142857142	0	0.9941117372795398	blue	low
1623	55	109.0	1795.0	299.0	165.73157894736843	1.0343271863173156	194.92894736842106	255.27272727272728	0	0.9955519906836257	blue	low
1624	55	109.0	1802.0	283.0	187.10233918128654	1.0194751093522183	206.21345029239765	253.5	0	0.98944236687623	blue	low
1625	55	109.0	1813.0	281.0	180.3421052631579	1.0169652945924132	182.8421052631579	251.0	0	0.9939975066039834	blue	low
1626	55	109.0	1838.0	186.0	186.08823529411765	1.0545275935150864	178.24264705882354	272.55172413793105	0	0.9998766720531872	blue	low
1627	55	109.0	1851.0	285.0	162.02631578947367	1.041794121213171	185.60526315789474	255.94	0	0.9984435977006724	blue	low
1628	55	109.0	1857.0	221.0	176.42560553633217	1.0083381628807069	192.719723183391	253.88	0	0.9997230749606235	blue	low
1629	55	109.0	1868.0	322.0	174.37142857142857	1.0323231851442332	189.82380952380953	254.80645161290323	0	0.9686398242617748	blue	low
1630	55	109.0	1874.0	288.0	171.85	0.9948615813582952	191.225	237.86666666666667	0	0.9956227778422225	blue	low
1631	55	109.0	1877.0	317.0	195.5719696969697	1.0932035906598068	162.83712121212122	290.69117647058823	0	0.9007029176361079	blue	low
1632	55	109.0	1879.0	331.0	187.66666666666666	1.0638440411706682	191.3764172335601	269.0232558139535	0	0.8716180840161183	blue	low
1633	55	109.0	1895.0	148.0	205.98979591836735	1.0233249900243044	196.26020408163265	265.22222222222223	0	0.9999301555152261	blue	low
1634	55	109.0	1903.0	349.0	165.85227272727272	1.028486743744987	196.325	253.9655172413793	0	0.9367208116997353	blue	low
1635	55	109.0	1907.0	308.0	182.82	1.061101428141139	196.4975	269.1290322580645	0	0.9714243052929298	blue	low
1636	55	109.0	1908.0	304.0	180.1404761904762	1.0477375197060816	181.52857142857144	261.9047619047619	0	0.9808786134315172	blue	low
1637	55	109.0	1918.0	247.0	170.1640866873065	1.0273661984760856	191.8111455108359	257.26666666666665	0	0.9994647046978063	blue	low
1638	55	109.0	1919.0	286.0	176.51111111111112		200.48333333333332		0	0.994224293475632	blue	low
1639	55	109.0	1922.0	223.0	168.65441176470588		199.7941176470588		0	0.9998355092916552	blue	low
1640	55	109.0	1947.0	205.0	176.9578947368421	1.0234645227633916	181.76842105263157	257.6	0	0.9998529980407246	blue	low
1641	55	109.0	1951.0	345.0	166.39826839826839	1.0633030397994359	184.84632034632034	261.0	0	0.9463157183378426	blue	low
1642	55	109.0	1983.0	193.0	178.7310924369748		199.9579831932773		0	0.9998976409696586	blue	low
1643	55	109.0	1985.0	186.0	195.99166666666667	1.025859632595384	189.43333333333334	250.33333333333334	0	0.9997932929687522	blue	low
1644	55	109.0	1991.0	169.0	193.70982142857142	1.0519068257258404	183.69642857142858	254.6315789473684	0	0.9999048066626358	blue	low
1645	55	109.0	1998.0	134.0	164.6508875739645	1.0086877298018417	195.05917159763314	248.0	0	0.9999956356432226	blue	low
1646	55	109.0	2006.0	350.0	173.3095238095238	1.0361627507342372	175.31349206349208	260.71875	0	0.8753223527230674	blue	low
1647	55	109.0	2011.0	210.0	179.03529411764706	1.0550096989120352	201.08627450980393	256.6	0	0.9997908128492728	blue	low
1648	55	109.0	2015.0	215.0	200.16666666666666	1.032858550201133	187.98692810457516	275.0	0	0.9991509314517507	blue	low
1649	55	109.0	2018.0	251.0	163.684375	1.046157546928141	191.553125	253.75675675675674	0	0.9996351991406514	blue	low
1650	55	109.0	2035.0	133.0	151.4660633484163	0.9940077290801054	148.35294117647058	245.16666666666666	0	0.9999986835624007	blue	low
1651	55	109.0	2037.0	237.0	161.60990712074303		181.64705882352942		0	0.9998382278423333	blue	low
1652	55	109.0	2038.0	182.0	173.02666666666667	1.0694983877345303	200.32888888888888	262.5652173913044	0	0.999955515774126	blue	low
1653	55	109.0	2044.0	260.0	186.6345029239766		193.16081871345028		0	0.996709678738264	blue	low
1654	55	109.0	2049.0	309.0	191.7687074829932	1.0808649850629841	184.2312925170068	280.0892857142857	0	0.9464665560360489	blue	low
1655	55	109.0	2055.0	314.0	169.65952380952382	1.0360036249508566	179.77619047619046	247.7872340425532	0	0.9862126183757453	blue	low
1656	55	109.0	2081.0	256.0	193.73809523809524	1.06006006006006	218.08163265306123	264.75	0	0.9958740812998245	blue	low
1657	55	110.0	4.0	210.0	208.7420634920635	1.0485622859203172	199.9206349206349	250.16666666666666	0	0.9990590864922652	blue	low
1658	55	110.0	5.0	177.0	187.3125	1.0326523080523609	179.73660714285714	233.76923076923077	0	0.9999069959115677	blue	low
1659	55	110.0	7.0	212.0	202.66666666666666	1.0420133087319918	181.71851851851852	239.30769230769232	0	0.999174580160934	blue	low
1660	55	110.0	9.0	215.0	181.50653594771242	1.0650657031495512	166.9640522875817	250.74193548387098	0	0.9996946245960373	blue	low
1661	55	110.0	11.0	186.0	195.8361344537815	1.0510291123218314	181.1386554621849	241.75	0	0.9997947705052909	blue	low
1662	55	110.0	16.0	311.0	178.13032581453635	1.0600649796680954	181.76190476190476	244.64814814814815	0	0.9763292846824708	blue	low
1663	55	110.0	17.0	215.0	199.3641975308642	1.0349012135192057	154.94753086419752	239.97674418604652	0	0.9991802277155677	blue	low
1664	55	110.0	19.0	148.0	172.8051282051282		170.6769230769231		0	0.9999871491042707	blue	low
1665	55	110.0	24.0	273.0	186.6888888888889	1.0600081503334284	177.53055555555557	245.61702127659575	0	0.9937677251712334	blue	low
1666	55	110.0	29.0	345.0	166.25	1.064295894441635	166.25434782608696	233.83333333333334	0	0.947034144329712	blue	low
1667	55	110.0	32.0	187.0	207.15416666666667	1.047524012202595	190.20833333333334	253.65625	0	0.9996665564038368	blue	low
1668	55	110.0	33.0	154.0	185.7846153846154	1.0447309035828	180.53846153846155	238.0	0	0.9999637472577227	blue	low
1669	55	110.0	34.0	170.0	176.68444444444444	1.0526852877718818	180.10222222222222	249.0	0	0.9999631794124338	blue	low
1670	55	110.0	35.0	214.0	191.55882352941177	1.0375903763000536	190.00735294117646	249.2258064516129	0	0.9994648450552119	blue	low
1671	55	110.0	43.0	177.0	175.84583333333333	1.0452243757639252	174.95	246.0	0	0.9999548886194616	blue	low
1672	55	110.0	45.0	204.0	202.53333333333333		187.8392156862745		0	0.9994204167121601	blue	low
1673	55	110.0	48.0	171.0	173.1904761904762	1.0475646936347411	165.5873015873016	253.375	0	0.9999701655559828	blue	low
1674	55	110.0	49.0	219.0	189.218954248366	1.0463027891748518	166.98366013071896	241.82222222222222	0	0.9994157427386653	blue	low
1675	55	110.0	52.0	179.0	184.1875	1.0541638242428426	178.88333333333333	251.08695652173913	0	0.9999161860425636	blue	low
1676	55	110.0	54.0	229.0	203.4537037037037	1.080200388216488	166.05246913580248	250.275	0	0.9981688356573755	blue	low
1677	55	110.0	56.0	227.0	171.47058823529412	1.0516303607812263	175.74183006535947	247.11111111111111	0	0.9997545174105326	blue	low
1678	55	110.0	57.0	205.0	194.93725490196078	1.0461429618546731	196.98431372549018	254.95833333333334	0	0.9995674831764396	blue	low
1679	55	110.0	58.0	177.0	183.3375	1.0680085175420806	180.62083333333334	260.06666666666666	0	0.9999262823397214	blue	low
1680	55	110.0	59.0	237.0	189.47530864197532	1.0550726349605448	174.25925925925927	248.97560975609755	0	0.9986727180024088	blue	low
1681	55	110.0	61.0	142.0	177.13333333333333	1.0242674240375078	184.1888888888889	238.53333333333333	0	0.9999858872677544	blue	low
1682	55	110.0	67.0	336.0	184.5909090909091	1.057819166172049	150.70833333333334	248.51063829787233	0	0.863869170200995	blue	low
1683	55	110.0	70.0	169.0	185.63809523809525	1.0053959965187118	192.6952380952381	240.66666666666666	0	0.9999376496488568	blue	low
1684	55	110.0	75.0	282.0	200.82548476454295	1.0403963994545338	195.8421052631579	259.6060606060606	0	0.9784402377558076	blue	low
1685	55	110.0	84.0	214.0	179.22426470588235	1.048624498324986	190.8125	252.31428571428572	0	0.9997492289411768	blue	low
1686	55	110.0	86.0	174.0	179.14583333333334	1.0402477952713303	174.83333333333334	249.7	0	0.9999495681560108	blue	low
1687	55	110.0	90.0	172.0	174.9686274509804	1.024372677249287	158.73333333333332	240.25	0	0.999964821475591	blue	low
1688	55	110.0	93.0	188.0	178.09583333333333	1.0641353978211665	190.20416666666668	257.3333333333333	0	0.99991954151286	blue	low
1689	55	110.0	97.0	175.0	207.88392857142858	1.006022919374432	199.20535714285714	256.3333333333333	0	0.9997909153053662	blue	low
1690	55	110.0	103.0	211.0	175.75367647058823	1.067720553635464	177.78308823529412	242.36666666666667	0	0.9998272589755841	blue	low
1691	55	110.0	104.0	239.0	222.62745098039215	1.0663099164125858	198.83986928104576	269.44444444444446	0	0.9948860089967013	blue	low
1692	55	110.0	109.0	178.0	195.26222222222222	1.0382875480890057	184.5688888888889	241.04347826086956	0	0.9998547868186083	blue	low
1693	55	110.0	112.0	194.0	194.0793650793651	1.0020749040356882	190.29365079365078	247.66666666666666	0	0.9997383743354273	blue	low
1694	55	110.0	118.0	270.0	214.83529411764707	1.0403433213683504	189.4294117647059	246.76315789473685	0	0.9800349508555747	blue	low
1695	55	110.0	125.0	245.0	197.05572755417955	1.0453738709315599	193.20123839009287	264.06666666666666	0	0.9971016575590129	blue	low
1696	55	110.0	126.0	307.0	203.64736842105262	1.0767883141572263	206.07368421052632	272.5483870967742	0	0.9120987652117734	blue	low
1697	55	110.0	136.0	153.0	182.27692307692308	1.0392568064753496	189.64102564102564	250.41666666666666	0	0.9999714667680466	blue	low
1698	55	110.0	139.0	186.0	188.74583333333334	1.0279063112414757	191.73333333333332	253.57894736842104	0	0.9998566423341293	blue	low
1699	55	110.0	141.0	205.0	205.91544117647058	1.039877610883528	195.48529411764707	268.77777777777777	0	0.9993132292690181	blue	low
1700	55	110.0	144.0	190.0	181.50196078431372	1.0686816696782202	171.94117647058823	243.96666666666667	0	0.9998908828043408	blue	low
1701	55	110.0	147.0	214.0	193.60416666666666	1.0205124760132835	181.96180555555554	249.57142857142858	0	0.9994041076319471	blue	low
1702	55	110.0	150.0	239.0	191.3858024691358	1.044054019336453	188.98765432098764	265.96774193548384	0	0.9983768758338232	blue	low
1703	55	110.0	151.0	208.0	202.0625	1.0852823826540208	182.78308823529412	256.4642857142857	0	0.9993236911675454	blue	low
1704	55	110.0	159.0	234.0	169.24671052631578	1.0415094825293227	187.56578947368422	252.53571428571428	0	0.9997222639839872	blue	low
1705	55	110.0	160.0	192.0	198.76171875	1.037767201235685	196.90625	270.6470588235294	0	0.9997011008286675	blue	low
1706	55	110.0	164.0	237.0	202.70760233918128	1.009801121224394	169.63742690058479	246.73333333333332	0	0.9974252071006847	blue	low
1707	55	110.0	167.0	202.0	202.0705882352941		202.2235294117647		0	0.999477771839103	blue	low
1708	55	110.0	169.0	140.0	169.98224852071007	0.9803263107872644	203.94082840236686	241.75	0	0.9999919966769121	blue	low
1709	55	110.0	171.0	187.0	181.37254901960785	1.0541724025816805	183.5686274509804	262.2857142857143	0	0.9999038816140756	blue	low
1710	55	110.0	172.0	137.0	188.88717948717948	1.0411792459574225	188.7076923076923	277.7391304347826	0	0.9999763906579026	blue	low
1711	55	110.0	174.0	214.0	201.34558823529412		194.04779411764707		0	0.9991458594788872	blue	low
1712	55	110.0	187.0	325.0	180.44611528822054	1.0783449452580691	199.84711779448622	264.0	0	0.9413873185680317	blue	low
1713	55	110.0	188.0	260.0	188.62058823529412	1.0407450313144844	193.23529411764707	261.35	0	0.9962760353234675	blue	low
1714	55	110.0	192.0	179.0	183.6		207.30666666666667		0	0.9999191081149021	blue	low
1715	55	110.0	196.0	238.0	208.59803921568627	1.0231033032766474	209.55882352941177	275.04347826086956	0	0.9966182328169987	blue	low
1716	55	110.0	198.0	294.0	203.73809523809524	1.0622007373525677	189.26190476190476	257.1666666666667	0	0.9545170753236891	blue	low
1717	55	110.0	202.0	196.0	205.14705882352942	1.0176221754564971	220.51680672268907	272.0	0	0.9995457725139149	blue	low
1718	55	110.0	208.0	227.0	206.3933823529412	1.0318475602279402	213.05882352941177	262.5416666666667	0	0.9981300951084874	blue	low
1719	55	110.0	209.0	246.0	201.2941176470588	1.044875740487076	196.16666666666666	254.26666666666668	0	0.9962919599931763	blue	low
1720	55	110.0	216.0	224.0	193.58455882352942	1.030330844938184	216.38970588235293	269.6333333333333	0	0.9990750318504412	blue	low
1721	55	110.0	217.0	300.0	186.21052631578948	1.0325477483461203	197.87894736842105	257.6585365853659	0	0.9762258249996233	blue	low
1722	55	110.0	218.0	231.0	204.92260061919504	1.0458962899907782	195.25077399380805	283.4594594594595	0	0.9978716485390436	blue	low
1723	55	110.0	219.0	138.0	180.91071428571428		205.17857142857142		0	0.9999843386800774	blue	low
1724	55	110.0	222.0	269.0	204.56432748538012	1.0225022452460644	191.53801169590642	248.0212765957447	0	0.9868147239621133	blue	low
1725	55	110.0	233.0	242.0	204.83333333333334	1.0601576939714499	193.05228758169935	256.75	0	0.9964445278833662	blue	low
1726	55	110.0	261.0	202.0	189.13235294117646	1.0474555791613154	197.66544117647058	277.037037037037	0	0.9997187657475772	blue	low
1727	55	110.0	269.0	253.0	179.9264705882353	1.0276266272297034	195.2	268.4864864864865	0	0.998499793497848	blue	low
1728	55	110.0	279.0	208.0	198.51481481481483	1.068226202150986	197.4925925925926	270.74285714285713	0	0.9994184200349789	blue	low
1729	55	110.0	287.0	221.0	194.8860294117647	1.0455462841826477	211.4816176470588	271.35714285714283	0	0.9991349198044902	blue	low
1730	55	110.0	290.0	279.0	194.58725761772854	1.010532452069598	202.70637119113573	264.70588235294116	0	0.9865241526620078	blue	low
1731	55	110.0	292.0	237.0	187.62091503267973	1.0552684110175181	185.0686274509804	250.11428571428573	0	0.9988112022795702	blue	low
1732	55	110.0	295.0	218.0	192.2610294117647	1.0558830849177592	202.91176470588235	264.81081081081084	0	0.9993385018534692	blue	low
1733	55	110.0	305.0	298.0	202.4608695652174	1.08190692143904	164.14347826086956	269.82758620689657	0	0.9472240666127294	blue	low
1734	55	110.0	309.0	151.0	194.73979591836735	1.0415198043282152	193.90816326530611	260.14285714285717	0	0.9999489376126002	blue	low
1735	55	110.0	316.0	247.0	208.5077399380805	1.0336629594580127	205.07430340557275	275.81081081081084	0	0.9948118566865932	blue	low
1736	55	110.0	321.0	181.0	196.72	1.036003265099102	208.32444444444445	267.3333333333333	0	0.9998252219647961	blue	low
1737	55	110.0	329.0	263.0	195.5235294117647	1.0440741595902066	185.8029411764706	248.9111111111111	0	0.9936163261416074	blue	low
1738	55	110.0	330.0	250.0	176.8	1.0167616493462956	207.5	269.6	0	0.9989623291221087	blue	low
1739	55	110.0	339.0	238.0	178.88888888888889	1.0325299065269682	213.5261437908497	283.0	0	0.9993010523709005	blue	low
1740	55	110.0	341.0	163.0	194.6952380952381	1.03945513558105	208.03809523809525	277.1904761904762	0	0.9999206260211624	blue	low
1741	55	110.0	344.0	277.0	185.8527777777778	0.9931926348360599	211.575	273.2	0	0.9927988339385962	blue	low
1742	55	110.0	354.0	263.0	189.23456790123456	1.0367730793958316	222.25925925925927	283.04761904761904	0	0.9955289378180118	blue	low
1743	55	110.0	355.0	210.0	201.1764705882353	1.0473348800733615	194.16544117647058	261.2162162162162	0	0.9992884174247587	blue	low
1744	55	110.0	359.0	219.0	172.6691176470588	0.9917288406040999	204.97058823529412	252.55555555555554	0	0.999808403347698	blue	low
1745	55	110.0	360.0	309.0	209.69924812030075	1.0360596734443617	201.94736842105263	268.50943396226415	0	0.877388360047194	blue	low
1746	55	110.0	377.0	187.0	185.71848739495798	1.0210045498939946	218.23529411764707	283.14285714285717	0	0.9998744318129954	blue	low
1747	55	110.0	378.0	153.0	184.25520833333334	1.0349233689538806	197.21354166666666	254.9047619047619	0	0.9999679336285884	blue	low
1748	55	110.0	383.0	179.0	171.18487394957984	1.0401087016012547	183.91176470588235	253.0909090909091	0	0.9999654147139957	blue	low
1749	55	110.0	387.0	147.0	178.26923076923077	1.0568892496279878	201.96153846153845	262.44444444444446	0	0.9999819826812583	blue	low
1750	55	110.0	393.0	176.0	203.61607142857142	1.0499836423600981	196.20089285714286	260.4166666666667	0	0.9998110418661168	blue	low
1751	55	110.0	399.0	278.0	191.06371191135733	1.0291005350843265	207.96952908587258	277.36842105263156	0	0.9895176075381643	blue	low
1752	55	110.0	404.0	268.0	201.4078947368421	1.0442415439859456	178.32368421052632	262.04347826086956	0	0.9890762984729145	blue	low
1753	55	110.0	429.0	232.0	180.77430555555554	1.048070202686961	205.625	265.9310344827586	0	0.9993903676034117	blue	low
1754	55	110.0	434.0	185.0	194.35416666666666	1.056941971122441	190.2625	259.44444444444446	0	0.9998161643163482	blue	low
1755	55	110.0	441.0	247.0	185.12865497076024	1.045917369913004	201.56432748538012	290.5	0	0.9983863847165466	blue	low
1756	55	110.0	454.0	141.0	174.4065934065934	1.0298277377310556	192.9010989010989	255.28571428571428	0	0.9999886412192355	blue	low
1757	55	110.0	455.0	281.0	216.93157894736842	1.0708588684255507	193.13684210526316	276.1372549019608	0	0.9628346786703066	blue	low
1758	55	110.0	462.0	305.0	173.39348370927317	1.0359088339585796	213.90977443609023	289.0	0	0.988139660430192	blue	low
1759	55	110.0	465.0	297.0	171.688995215311	1.021620624641364	199.7799043062201	286.5	0	0.993190058243627	blue	low
1760	55	110.0	467.0	138.0	172.86263736263737	1.0428969705334346	195.9835164835165	267.48	0	0.9999907660732874	blue	low
1761	55	110.0	469.0	203.0	192.8014705882353	1.033244770193923	210.2610294117647	290.6666666666667	0	0.9996429694130351	blue	low
1762	55	110.0	472.0	223.0	167.9738562091503	1.0322857315285188	194.7156862745098	274.74074074074076	0	0.99984457765559	blue	low
1763	55	110.0	485.0	237.0	182.2375	1.0441296518607441	184.33125	258.85714285714283	0	0.9991572512945158	blue	low
1764	55	110.0	488.0	257.0	179.88888888888889	1.0222573112151683	202.42690058479533	274.94444444444446	0	0.9981936137949229	blue	low
1765	55	110.0	489.0	282.0	197.85	1.0678710294816744	206.80555555555554	279.1707317073171	0	0.9813604822237937	blue	low
1766	55	110.0	499.0	208.0	194.4191176470588	1.028217786363311	197.55882352941177	264.6666666666667	0	0.9995207694781569	blue	low
1767	55	110.0	509.0	304.0	195.39141414141415	1.0490558468142264	192.51262626262627	261.5135135135135	0	0.9493194327489225	blue	low
1768	55	110.0	514.0	293.0	185.91842105263157	1.0817022715518956	210.33684210526314	291.1020408163265	0	0.9837414366241187	blue	low
1769	55	110.0	516.0	218.0	173.47569444444446	1.0672616918270492	209.43402777777777	293.93333333333334	0	0.9998045648559732	blue	low
1770	55	110.0	522.0	190.0	202.9765625	1.0443859709863934	211.83203125	295.7352941176471	0	0.9996737694744673	blue	low
1771	55	110.0	523.0	181.0	205.61777777777777	1.0469168873414412	210.2711111111111	271.9583333333333	0	0.9997522528306353	blue	low
1772	55	110.0	531.0	240.0	168.37151702786377	0.9849477073893591	203.6749226006192	270.44444444444446	0	0.9996636824415078	blue	low
1773	55	110.0	533.0	308.0	202.00263157894736	1.0411756730967114	204.5078947368421	261.06382978723406	0	0.9139459793674266	blue	low
1774	55	110.0	534.0	256.0	170.68529411764706	1.060969403082665	184.60882352941175	258.2258064516129	0	0.9991547430124665	blue	low
1775	55	110.0	535.0	276.0	173.99117647058824	1.0365275073905833	201.6705882352941	256.5925925925926	0	0.997120661992679	blue	low
1776	55	110.0	536.0	273.0	187.65588235294118	1.0391707521866815	199.61470588235295	257.0882352941176	0	0.993371185761173	blue	low
1777	55	110.0	537.0	247.0	216.30065359477123	1.0528705404621483	226.84967320261438	294.32	0	0.9934115683879011	blue	low
1778	55	110.0	540.0	202.0	176.67578125	0.9944695636819967	219.44921875	276.6666666666667	0	0.9998725506094357	blue	low
1779	55	110.0	563.0	216.0	191.97231833910035	1.0434524416352329	190.85813148788927	264.6470588235294	0	0.9994031550622385	blue	low
1780	55	110.0	565.0	232.0	179.36458333333334	1.036282234751174	225.46527777777777	288.9583333333333	0	0.9994472789180527	blue	low
1781	55	110.0	568.0	272.0	187.5686274509804	1.036651446105463	190.23529411764707	257.82758620689657	0	0.9937263627535001	blue	low
1782	55	110.0	572.0	167.0	192.3190476190476	1.044068415824562	210.0142857142857	274.1363636363636	0	0.9999175070459735	blue	low
1783	55	110.0	581.0	273.0	199.93859649122808	1.0412162424639189	218.7514619883041	284.3478260869565	0	0.9868964276672468	blue	low
1784	55	110.0	584.0	290.0	211.14761904761906	1.0166374737137953	201.89285714285714	296.8695652173913	0	0.950608970138848	blue	low
1785	55	110.0	588.0	240.0	198.5232198142415	1.0203077331036332	200.5201238390093	274.3488372093023	0	0.9975410042920942	blue	low
1786	55	110.0	592.0	154.0	194.5	1.0254544310220717	199.6377551020408	259.5652173913044	0	0.9999436573515691	blue	low
1787	55	110.0	593.0	209.0	193.84558823529412	1.0485891105699412	193.47426470588235	262.2	0	0.9995139583359355	blue	low
1788	55	110.0	594.0	213.0	192.92962962962963	1.0340622819987568	224.94814814814814	294.05882352941177	0	0.9994489649288829	blue	low
1789	55	110.0	596.0	248.0	188.746875	1.0448121811332305	215.228125	288.12820512820514	0	0.9978819280287927	blue	low
1790	55	110.0	598.0	201.0	176.2890625	1.0148625678869034	219.3984375	283.0	0	0.9998809583082199	blue	low
1791	55	110.0	604.0	222.0	193.09342560553634	1.0376008270865669	201.13148788927336	269.8048780487805	0	0.9991753014031203	blue	low
1792	55	110.0	606.0	207.0	189.39298245614034	1.0217145476772618	209.25263157894736	293.25	0	0.9996479051062456	blue	low
1793	55	110.0	609.0	177.0	200.42380952380952	1.0554528519889645	229.1	285.1	0	0.9998257091496658	blue	low
1794	55	110.0	617.0	200.0	220.12109375	1.0486400126235231	227.7109375	303.8	0	0.9991976966180188	blue	low
1795	55	110.0	621.0	312.0	194.54978354978354	0.9584396827570749	184.04761904761904	261.8333333333333	0	0.9269914884750718	blue	low
1796	55	110.0	626.0	298.0	204.46842105263158	1.03764266487214	226.98157894736843	298.825	0	0.9423958249540985	blue	low
1797	55	110.0	628.0	160.0	178.95238095238096	1.0342797783933517	213.13333333333333	288.4	0	0.9999702486985841	blue	low
1798	55	110.0	634.0	204.0	175.08984375	1.0575470542604009	200.69140625	265.6666666666667	0	0.9998767100454408	blue	low
1799	55	110.0	639.0	196.0	190.16862745098038	1.0270995314133144	214.55686274509804	285.48387096774195	0	0.999767797991326	blue	low
1800	55	110.0	643.0	195.0	189.48235294117646	1.0447408925376074	215.9921568627451	293.13793103448273	0	0.9997853043895593	blue	low
1801	55	110.0	646.0	171.0	205.58403361344537	1.0165787267616746	200.07563025210084	282.4	0	0.9998342131298381	blue	low
1802	55	110.0	650.0	181.0	165.0625	1.0197423859395691	210.65416666666667	284.55555555555554	0	0.999977158959484	blue	low
1803	55	110.0	656.0	235.0	191.08496732026143	1.0553056941150816	202.90522875816993	276.54285714285714	0	0.9986719925503545	blue	low
1804	55	110.0	663.0	319.0	179.15288220551378	1.0675507396613662	217.04260651629073	287.3170731707317	0	0.9610844485721011	blue	low
1805	55	110.0	665.0	184.0	165.65126050420167	1.014173291576327	212.05042016806723	277.57142857142856	0	0.9999731521198858	blue	low
1806	55	110.0	677.0	204.0	164.41176470588235	1.073608246777429	201.0705882352941	267.8095238095238	0	0.9999475105997929	blue	low
1807	55	110.0	684.0	151.0	197.4	1.0370885059601014	196.64102564102564	262.77777777777777	0	0.9999427471678436	blue	low
1808	55	110.0	692.0	199.0	205.90980392156862	1.0833445839521174	225.23529411764707	310.3333333333333	0	0.9994698719316049	blue	low
1809	55	110.0	700.0	133.0	161.25824175824175	1.0565830772788847	198.95054945054946	286.55555555555554	0	0.9999968034088468	blue	low
1810	55	110.0	702.0	199.0	188.12698412698413	1.0447168653108534	198.31746031746033	260.9583333333333	0	0.9997653674282898	blue	low
1811	55	110.0	705.0	193.0	188.671875	1.0462563990054117	212.33203125	292.56666666666666	0	0.9998107870493879	blue	low
1812	55	110.0	708.0	248.0	179.54248366013073	1.042241259631181	226.281045751634	289.90909090909093	0	0.9988436283581235	blue	low
1813	55	110.0	709.0	189.0	181.625	0.9967545922788359	199.78676470588235	286.6842105263158	0	0.9998942921813724	blue	low
1814	55	110.0	711.0	214.0	213.40441176470588	1.0565715898784964	220.29044117647058	294.6666666666667	0	0.9987088167533841	blue	low
1815	55	110.0	718.0	191.0	190.88333333333333	1.0409368216183847	201.97083333333333	262.375	0	0.9998033299678093	blue	low
1816	55	110.0	719.0	206.0	182.02941176470588	1.044678432999981	192.3933823529412	263.44117647058823	0	0.9997836535259098	blue	low
1817	55	110.0	741.0	234.0	195.13398692810458	1.0250622406639003	192.34313725490196	257.3333333333333	0	0.998424178666561	blue	low
1818	55	110.0	745.0	288.0	177.99445983379502	1.0215158204562178	222.83379501385042	284.9	0	0.9928376038734901	blue	low
1819	55	110.0	750.0	263.0	213.44582043343652	1.0422787233157174	231.79566563467492	295.7142857142857	0	0.9865529162476865	blue	low
1820	55	110.0	765.0	240.0	206.72222222222223	1.0301579430311785	201.81045751633988	264.30434782608694	0	0.9965237676019021	blue	low
1821	55	110.0	767.0	280.0	227.35588235294117	1.0564543928809205	235.59411764705882	300.5925925925926	0	0.9561877686989798	blue	low
1822	55	110.0	769.0	147.0	203.3112244897959	1.0615179328052078	210.46428571428572	294.3103448275862	0	0.9999382186429515	blue	low
1823	55	110.0	772.0	198.0	181.7686274509804	1.0387824075124188	204.9607843137255	272.6	0	0.9998469189881928	blue	low
1824	55	110.0	782.0	296.0	198.82368421052632	1.0306791791515775	218.11315789473684	287.52777777777777	0	0.9598978687506736	blue	low
1825	55	110.0	788.0	150.0	191.56666666666666		203.54285714285714		0	0.9999575124462116	blue	low
1826	55	110.0	789.0	237.0	186.17301038062283	1.042595486387941	225.93425605536333	286.77777777777777	0	0.9989124323116788	blue	low
1827	55	110.0	813.0	240.0	206.6377708978328	1.0319667027822277	207.89473684210526	287.5483870967742	0	0.996534672439292	blue	low
1828	55	110.0	814.0	255.0	172.7685185185185	1.068679564399496	195.10185185185185	263.5	0	0.9990433369734116	blue	low
1829	55	110.0	817.0	259.0	177.196875	1.0502126537206158	222.75	286.97297297297297	0	0.9983706767606899	blue	low
1830	55	110.0	818.0	173.0	197.6153846153846	1.0689961914400619	213.11057692307693	271.2	0	0.9998674486803353	blue	low
1831	55	110.0	820.0	140.0	190.75897435897437	1.0345796142562884	184.71794871794873	265.2	0	0.9999712764716564	blue	low
1832	55	110.0	822.0	161.0	194.1238095238095	1.0565762301502528	206.5857142857143	282.6190476190476	0	0.9999282693830076	blue	low
1833	55	110.0	829.0	182.0	205.32916666666668	1.043968653109055	200.36666666666667	274.11538461538464	0	0.9997444786671813	blue	low
1834	55	110.0	833.0	252.0	185.39318885448915	1.0451277375234063	212.0247678018576	282.76	0	0.9979248706551112	blue	low
1835	55	110.0	835.0	247.0	199.93790849673204	1.0353435612861108	224.61764705882354	287.03846153846155	0	0.9963419360136048	blue	low
1836	55	110.0	844.0	189.0	194.90833333333333	1.058193055907489	219.89166666666668	292.59375	0	0.9997780940507593	blue	low
1837	55	110.0	859.0	238.0	181.7529761904762	1.027003799529582	186.45535714285714	268.875	0	0.9991466324866409	blue	low
1838	55	110.0	874.0	236.0	201.859477124183	1.0573342995847985	215.91830065359477	293.5882352941176	0	0.997629577829079	blue	low
1839	55	110.0	882.0	172.0	173.9440789473684	1.0137126064588307	162.05263157894737	289.7916666666667	0	0.9999673058814368	blue	low
1840	55	110.0	885.0	180.0	177.5377777777778	1.035760385339279	209.52444444444444	270.09090909090907	0	0.9999431647773027	blue	low
1841	55	110.0	897.0	234.0	180.6877192982456	0.9840502049917284	202.81052631578947	243.22222222222223	0	0.9993373900069191	blue	low
1842	55	110.0	898.0	161.0	154.72265625		171.73828125		0	0.9999955591513583	blue	low
1843	55	110.0	900.0	216.0	183.6875	1.0624809818440004	219.74264705882354	290.97222222222223	0	0.9996327130211781	blue	low
1844	55	110.0	909.0	263.0	200.34391534391534	1.0310911844700759	185.31746031746033	272.8888888888889	0	0.9918880607162796	blue	low
1845	55	110.0	911.0	155.0	187.60555555555555		226.13333333333333		0	0.9999584688586448	blue	low
1846	55	110.0	915.0	138.0	181.06508875739644		206.6094674556213		0	0.9999841915420358	blue	low
1847	55	110.0	916.0	181.0	174.01680672268907	1.0321106590585367	190.11344537815125	256.9166666666667	0	0.9999539460648792	blue	low
1848	55	110.0	920.0	129.0	185.97448979591837	1.0209644784172662	167.9387755102041	259.5	0	0.9999844888636038	blue	low
1849	55	110.0	934.0	252.0	184.9936507936508	1.0597171293871135	213.9206349206349	280.97222222222223	0	0.9979778761753303	blue	low
1850	55	110.0	945.0	262.0	206.02777777777777	1.0402462405638655	227.07716049382717	291.0416666666667	0	0.9901350395723045	blue	low
1851	55	110.0	946.0	306.0	196.38359788359787	1.0193378669577142	201.10846560846562	252.94444444444446	0	0.9407987097699795	blue	low
1852	55	110.0	947.0	131.0	188.04615384615386	1.0468010726269532	176.9025641025641	273.11538461538464	0	0.9999815237841351	blue	low
1853	55	110.0	952.0	204.0	164.21691176470588	1.0037245763538152	200.36029411764707	268.0833333333333	0	0.999948389818811	blue	low
1854	55	110.0	954.0	270.0	209.7719298245614	1.0580833010509478	202.49707602339183	268.90697674418607	0	0.983045501414799	blue	low
1855	55	110.0	962.0	202.0	170.2074074074074	1.0355708475205474	186.84814814814814	257.4074074074074	0	0.9999216614642072	blue	low
1856	55	110.0	968.0	211.0	194.17407407407407	1.037288536303457	214.42592592592592	283.06451612903226	0	0.9994613881511168	blue	low
1857	55	110.0	973.0	223.0	191.4567474048443	1.0394179259614618	217.0968858131488	291.6666666666667	0	0.9992103394681402	blue	low
1858	55	110.0	974.0	171.0	191.79166666666666	1.0713822427212454	187.475	280.5	0	0.9999063968183438	blue	low
1859	55	110.0	980.0	210.0	205.78039215686275	1.0217501119570085	222.8156862745098	275.8181818181818	0	0.9991494191100215	blue	low
1860	55	110.0	987.0	161.0	179.1904761904762	1.0288847937754277	197.14761904761906	263.8666666666667	0	0.9999686774094044	blue	low
1861	55	110.0	994.0	309.0	204.94987468671678	1.0415883241737374	199.74937343358397	266.78846153846155	0	0.8974140335830133	blue	low
1862	55	110.0	1002.0	247.0	188.89473684210526	1.052154791937615	198.77399380804954	271.48571428571427	0	0.9979610887018234	blue	low
1863	55	110.0	1004.0	239.0	182.16176470588235	1.0437757055014862	181.36176470588236	267.0	0	0.9990819544056216	blue	low
1864	55	110.0	1013.0	258.0	205.72222222222223	1.0462385512616446	205.80864197530863	268.57894736842104	0	0.9920042506158069	blue	low
1865	55	110.0	1014.0	201.0	185.1360294117647	1.017965513919661	195.19117647058823	268.3809523809524	0	0.9997862436426208	blue	low
1866	55	110.0	1016.0	227.0	188.09722222222223	1.0309414563261408	195.69097222222223	255.125	0	0.9992208841093978	blue	low
1867	55	110.0	1021.0	253.0	181.31176470588235	1.0629458388375166	190.72941176470587	269.5	0	0.9983458343453634	blue	low
1868	55	110.0	1026.0	187.0	173.40392156862745	1.0334852998706028	186.0705882352941	261.6666666666667	0	0.9999445845577923	blue	low
1869	55	110.0	1041.0	259.0	200.171875	1.0713959308018712	197.175	258.2307692307692	0	0.9933910510498094	blue	low
1870	55	110.0	1044.0	334.0	176.16450216450215	1.0423090693349106	191.6969696969697	274.74468085106383	0	0.9319094787623383	blue	low
1871	55	110.0	1046.0	170.0	198.01339285714286	1.0557441294405754	202.14285714285714	278.55172413793105	0	0.9998800277125779	blue	low
1872	55	110.0	1047.0	120.0	177.4551282051282	1.0241640910368082	192.4102564102564	255.15	0	0.9999929399831318	blue	low
1873	55	110.0	1049.0	247.0	208.878125	1.055768539008735	206.81875	279.9782608695652	0	0.9947436865464427	blue	low
1874	55	110.0	1057.0	192.0	204.35833333333332	1.037872376638788	204.6625	263.9032258064516	0	0.9996268569089594	blue	low
1875	55	110.0	1060.0	261.0	160.59876543209876	1.013135094487674	208.17283950617283	261.5	0	0.9995680804068128	blue	low
1876	55	110.0	1067.0	201.0	199.0	1.0312464268974453	208.81640625	273.0344827586207	0	0.9995596954183699	blue	low
1877	55	110.0	1072.0	171.0	180.07083333333333	1.032387212429041	183.9625	265.8	0	0.9999521322262355	blue	low
1878	55	110.0	1076.0	224.0	190.29861111111111	1.0470314172385569	194.31944444444446	259.84375	0	0.9992258547982986	blue	low
1879	55	110.0	1081.0	206.0	193.79375	1.0487346995311198	175.496875	283.0232558139535	0	0.9995735862951302	blue	low
1880	55	110.0	1083.0	214.0	194.37037037037038	1.0486530514020205	179.6358024691358	282.8888888888889	0	0.9993804461925809	blue	low
1881	55	110.0	1084.0	320.0	200.92391304347825	1.0354854047104045	183.33260869565217	271.1186440677966	0	0.8514374819965682	blue	low
1882	55	110.0	1100.0	203.0	210.2109375	1.029834797891037	203.53125	263.36	0	0.9992758755515524	blue	low
1883	55	110.0	1112.0	201.0	207.81640625	1.0317715983381968	206.81640625	270.4516129032258	0	0.9993839162575766	blue	low
1884	55	110.0	1123.0	181.0	204.175	1.0775125703212367	197.525	278.6333333333333	0	0.9997643178896445	blue	low
1885	55	110.0	1136.0	182.0	204.97254901960784	1.0610061811357399	188.49803921568628	277.05882352941177	0	0.9997475916300114	blue	low
1886	55	110.0	1138.0	302.0	191.85167464114832	1.0692548943531048	188.2200956937799	276.27777777777777	0	0.9625297705884023	blue	low
1887	55	110.0	1141.0	301.0	197.24561403508773	1.055141294013124	194.59147869674186	269.7	0	0.9521163711270372	blue	low
1888	55	110.0	1144.0	249.0	174.47058823529412	1.0616516184030649	199.72136222910217	272.6857142857143	0	0.9991707199215326	blue	low
1889	55	110.0	1158.0	179.0	201.4	1.0104919160646715	205.68	261.1111111111111	0	0.9998038512710781	blue	low
1890	55	110.0	1175.0	162.0	180.49519230769232	1.01819525786092	194.75	254.0	0	0.9999646961523216	blue	low
1891	55	110.0	1178.0	274.0	167.5290858725762	1.0483563266863467	190.4709141274238	262.6666666666667	0	0.9984866275024741	blue	low
1892	55	110.0	1181.0	184.0	193.89166666666668	1.0556887756286177	196.40833333333333	268.25925925925924	0	0.999827284321299	blue	low
1893	55	110.0	1186.0	313.0	181.6315789473684	1.0334439764581183	207.84736842105264	260.0	0	0.9659107793370975	blue	low
1894	55	110.0	1187.0	227.0	177.05882352941177	1.020156353527497	202.06574394463667	261.95238095238096	0	0.9996240051673303	blue	low
1895	55	110.0	1191.0	297.0	179.63756613756613	1.0251024518997014	196.53703703703704	256.22222222222223	0	0.9871719108192799	blue	low
1896	55	110.0	1195.0	135.0	193.63888888888889	1.0535790545645674	191.38888888888889	267.26666666666665	0	0.9999723405573543	blue	low
1897	55	110.0	1197.0	291.0	178.31746031746033	1.0446887937137408	190.5978835978836	257.4193548387097	0	0.9914539370476809	blue	low
1898	55	110.0	1198.0	286.0	186.26455026455025	1.0666044355747255	192.88359788359787	269.4	0	0.9883620251260857	blue	low
1899	55	110.0	1200.0	162.0	175.81428571428572	1.0292257248341208	195.6095238095238	260.55555555555554	0	0.9999740886733987	blue	low
1900	55	110.0	1202.0	202.0	188.59926470588235	1.074334984138131	185.13235294117646	266.05555555555554	0	0.9997270614189635	blue	low
1901	55	110.0	1223.0	146.0	168.0974358974359		188.02564102564102		0	0.9999915350846698	blue	low
1902	55	110.0	1227.0	294.0	174.56140350877192	1.0704279719205636	178.67418546365914	256.4313725490196	0	0.9925859476457058	blue	low
1903	55	110.0	1235.0	238.0	200.55921052631578	1.0328840990138626	204.69736842105263	268.4651162790698	0	0.9975412100525473	blue	low
1904	55	110.0	1243.0	277.0	168.55820105820106	1.03037588670699	182.95767195767195	256.1842105263158	0	0.9980838079647755	blue	low
1905	55	110.0	1250.0	186.0	177.29583333333332	1.00841349689642	198.53333333333333	258.22222222222223	0	0.999929563544494	blue	low
1906	55	110.0	1260.0	283.0	174.295	1.0319695846295194	181.45	263.475	0	0.9958303382656506	blue	low
1907	55	110.0	1273.0	131.0	172.97252747252747	1.0159165526930687	181.94505494505495	256.2105263157895	0	0.9999925865291225	blue	low
1908	55	110.0	1299.0	240.0	211.58823529411765	1.0664967801921554	212.24221453287197	271.6666666666667	0	0.9958954592006966	blue	low
1909	55	110.0	1300.0	225.0	172.73856209150327	1.0569067755419461	180.77777777777777	258.8666666666667	0	0.9997511102595641	blue	low
1910	55	110.0	1309.0	295.0	168.54570637119113	1.0772591859560146	196.2409972299169	257.0833333333333	0	0.9953163874428794	blue	low
1911	55	110.0	1329.0	333.0	175.6904761904762	1.060037932793554	197.68809523809523	263.12	0	0.9377232213148836	blue	low
1912	55	110.0	1355.0	182.0	198.54166666666666	1.0464862202300322	197.37083333333334	270.64	0	0.9998030346439175	blue	low
1913	55	110.0	1359.0	272.0	199.65277777777777	1.0342742174462312	196.74722222222223	268.48	0	0.9877081666412839	blue	low
1914	55	110.0	1367.0	177.0	183.64705882352942		186.5420168067227		0	0.9999248833404721	blue	low
1915	55	110.0	1375.0	195.0	189.515873015873	1.045179438260411	196.0873015873016	263.57142857142856	0	0.9997849096386675	blue	low
1916	55	110.0	1378.0	169.0	164.94761904761904	1.0616918491109055	187.43809523809523	245.93333333333334	0	0.9999854109585491	blue	low
1917	55	110.0	1379.0	235.0	214.7047619047619	0.9857712825222984	189.1809523809524	250.11111111111111	0	0.9964607266964206	blue	low
1918	55	110.0	1382.0	274.0	196.94152046783626	1.0193437187805334	192.58479532163742	244.66666666666666	0	0.9881274648988212	blue	low
1919	55	110.0	1393.0	190.0	214.12083333333334		204.45		0	0.999539987741179	blue	low
1920	55	110.0	1401.0	286.0	201.1027568922306	1.0279310945851732	182.28320802005013	260.1875	0	0.9732067156838234	blue	low
1921	55	110.0	1420.0	207.0	172.83529411764707	0.9765658017073789	196.7372549019608	237.0	0	0.9998822767859713	blue	low
1922	55	110.0	1428.0	171.0	186.70526315789473	1.0556492261425463	159.1859649122807	276.56410256410254	0	0.999928557081413	blue	low
1923	55	110.0	1431.0	152.0	188.75510204081633	1.0440942093146803	200.21428571428572	268.0	0	0.9999603764252555	blue	low
1924	55	110.0	1452.0	190.0	187.26953125	1.0377039225705167	188.1328125	262.4166666666667	0	0.9998451330120022	blue	low
1925	55	110.0	1478.0	294.0	185.25555555555556	1.0594626168224297	201.1472222222222	259.1142857142857	0	0.9836262420755162	blue	low
1926	55	110.0	1479.0	280.0	161.83862433862433	1.0660480893943929	178.52380952380952	254.4047619047619	0	0.9988025908352455	blue	low
1927	55	110.0	1482.0	258.0	168.1820987654321	1.0288343949857666	188.44444444444446	242.9047619047619	0	0.9992496332818204	blue	low
1928	55	110.0	1492.0	234.0	192.93055555555554		201.54166666666666		0	0.9985959763001735	blue	low
1929	55	110.0	1493.0	163.0	185.37142857142857	1.0275267585093362	196.71428571428572	259.57894736842104	0	0.9999508833569788	blue	low
1930	55	110.0	1501.0	199.0	200.88888888888889	1.0416082680190566	190.3740740740741	267.3666666666667	0	0.999561837087523	blue	low
1931	55	110.0	1524.0	244.0	165.83552631578948	1.0244531851232517	192.70065789473685	245.3913043478261	0	0.9996771274780749	blue	low
1932	55	110.0	1529.0	195.0	164.85098039215686	1.0732390617667864	180.69803921568626	251.61904761904762	0	0.9999617644510701	blue	low
1933	55	110.0	1531.0	301.0	183.47619047619048	1.074715899893159	187.9674185463659	264.5	0	0.9792017612127812	blue	low
1934	55	110.0	1535.0	194.0	174.0811965811966	1.033837315824628	198.8760683760684	247.22222222222223	0	0.9999233967520431	blue	low
1935	6	12.0	18.0	238.0	189.46381578947367	1.0502356065481606	181.58552631578948	241.45238095238096	0	0.9986113540263345	blue	low
1936	6	12.0	29.0	185.0	176.47368421052633	1.0829703359142573	145.41795665634675	270.2307692307692	0	0.9999360115549638	blue	low
1937	6	12.0	33.0	236.0	192.9248366013072	1.0397026718800912	180.23856209150327	241.96	0	0.9984615926218562	blue	low
1938	6	12.0	37.0	184.0	175.10416666666666	1.0485709545928525	179.0625	243.10714285714286	0	0.9999441282200254	blue	low
1939	6	12.0	38.0	255.0	168.728125	1.0379792359440863	179.971875	233.10526315789474	0	0.9993157231964637	blue	low
1940	6	12.0	47.0	231.0	185.22145328719722	1.0175890728690162	188.44290657439447	239.3030303030303	0	0.9992186237338603	blue	low
1941	6	12.0	49.0	222.0	199.30208333333334	1.0628880373109943	187.55208333333334	255.57142857142858	0	0.9988838586838527	blue	low
1942	6	12.0	54.0	186.0	185.14117647058825	1.0446606786427146	176.9607843137255	251.75	0	0.9998833583801762	blue	low
1943	6	12.0	64.0	221.0	194.98529411764707	1.0396189351166933	197.47426470588235	251.6818181818182	0	0.9991305964812051	blue	low
1944	6	12.0	65.0	192.0	182.60833333333332	1.01595475815129	186.18333333333334	236.05	0	0.9998732042535096	blue	low
1945	6	12.0	71.0	231.0	200.92156862745097	1.0352308348127695	185.33333333333334	252.72972972972974	0	0.9981947111462823	blue	low
1946	6	12.0	74.0	293.0	164.6861111111111	1.0208947905432553	191.09722222222223	239.29166666666666	0	0.9970202047362656	blue	low
1947	6	12.0	75.0	162.0	187.62857142857143	1.0217659550045914	189.82380952380953	250.75	0	0.9999463077012699	blue	low
1948	6	12.0	81.0	224.0	196.82006920415225	1.0759353553243305	187.439446366782	257.14285714285717	0	0.9989121362818332	blue	low
1949	6	12.0	89.0	149.0	166.10476190476192	1.041255915116245	173.85238095238094	253.5909090909091	0	0.9999919957773011	blue	low
1950	6	12.0	91.0	239.0	183.37908496732027	1.0156543302662202	184.86274509803923	240.04545454545453	0	0.9990042535729997	blue	low
1951	6	12.0	94.0	185.0	182.15131578947367	1.0529301078714999	151.73684210526315	259.64102564102564	0	0.9999066237089366	blue	low
1952	6	12.0	96.0	147.0	178.6734693877551		179.39795918367346		0	0.9999815072059713	blue	low
1953	6	12.0	99.0	229.0	200.280276816609	1.0546098113151434	194.4636678200692	256.7352941176471	0	0.9983988175933902	blue	low
1954	6	12.0	115.0	195.0	181.22932330827066	1.039026117961267	180.76315789473685	254.72413793103448	0	0.9998690708164255	blue	low
1955	6	12.0	117.0	251.0	217.50882352941176	1.0399540251454304	187.63529411764705	262.65	0	0.9917300102453369	blue	low
1956	6	12.0	132.0	177.0	182.6	1.050755111216906	179.82083333333333	254.66666666666666	0	0.9999295449041395	blue	low
1957	6	12.0	137.0	312.0	206.41341991341992	1.0280360519760892	175.61904761904762	265.93220338983053	0	0.8739382131034964	blue	low
1958	6	12.0	139.0	209.0	193.0065789473684	1.045205699469977	175.54605263157896	264.5365853658537	0	0.9995343578034265	blue	low
1959	6	12.0	144.0	262.0	215.49705882352941	1.052806318413583	197.93235294117648	268.04545454545456	0	0.9864232175313612	blue	low
1960	6	12.0	152.0	299.0	206.010582010582	1.0303076125068502	197.3148148148148	256.1515151515151	0	0.9353892312040146	blue	low
1961	6	12.0	157.0	246.0	203.125	1.0303257233868353	204.31597222222223	245.45454545454547	0	0.9959868167537569	blue	low
1962	6	12.0	160.0	192.0	176.58823529411765	1.0231246668076375	177.20220588235293	255.7941176470588	0	0.9999151856359526	blue	low
1963	6	12.0	174.0	273.0	196.8781163434903	1.051641575297175	191.14958448753464	265.06666666666666	0	0.9887454441260064	blue	low
1964	6	12.0	177.0	177.0	182.98333333333332	1.0572649901798437	179.75	255.7826086956522	0	0.9999278614906548	blue	low
1965	6	12.0	178.0	202.0	180.24609375	1.0348605859778808	195.91796875	256.4166666666667	0	0.999836928553277	blue	low
1966	6	12.0	193.0	172.0	179.52444444444444	1.0254529767040552	187.04888888888888	250.21052631578948	0	0.9999520385896948	blue	low
1967	6	12.0	203.0	230.0	199.29513888888889	1.0714136918852382	204.12847222222223	272.0	0	0.9983963467644537	blue	low
1968	6	12.0	207.0	185.0	174.89583333333334	1.0713671564793197	189.25	260.4230769230769	0	0.9999427976563394	blue	low
1969	6	12.0	214.0	134.0	165.76785714285714	1.0589579506857434	197.4702380952381	260.1111111111111	0	0.9999952290570596	blue	low
1970	6	12.0	227.0	234.0	168.49019607843138	1.0438026338099813	188.54901960784315	256.5	0	0.9997392754897856	blue	low
1971	6	12.0	242.0	274.0	178.54970760233917	1.0512217826390506	202.9795321637427	264.6	0	0.9962821774611886	blue	low
1972	6	12.0	251.0	202.0	199.40073529411765	1.0370382770879083	194.77941176470588	270.25714285714287	0	0.9995325285698531	blue	low
1973	6	12.0	257.0	235.0	197.75	1.0350612043254717	201.3453947368421	268.35483870967744	0	0.9981220082332151	blue	low
1974	6	12.0	258.0	264.0	165.86257309941521	1.0557447493500849	192.18713450292398	260.81081081081084	0	0.9991900398320944	blue	low
1975	6	12.0	267.0	319.0	180.52142857142857	1.0656555492884292	188.78333333333333	263.8421052631579	0	0.9569396761234079	blue	low
1976	6	12.0	298.0	246.0	172.86068111455108	1.0499041518424146	190.87616099071207	261.64285714285717	0	0.9993631111684369	blue	low
1977	6	12.0	307.0	210.0	184.21176470588236		206.83137254901962		0	0.9997059458606519	blue	low
1978	6	12.0	310.0	291.0	184.0332409972299	1.0813563383656841	208.50969529085873	277.6923076923077	0	0.9870773956097468	blue	low
1979	6	12.0	313.0	304.0	179.98947368421054	1.0531240101467445	204.95263157894738	267.97435897435895	0	0.9810914892944488	blue	low
1980	6	12.0	314.0	189.0	208.67916666666667	1.0217770627025313	208.62083333333334	270.0	0	0.9996197837445895	blue	low
1981	6	12.0	322.0	264.0	181.77777777777777	1.0073293931574128	194.1345029239766	253.16	0	0.9971145729019097	blue	low
1982	6	12.0	330.0	319.0	190.1244019138756	1.0699494328294172	191.14114832535884	265.30434782608694	0	0.9187708445126234	blue	low
1983	6	12.0	339.0	280.0	206.84444444444443	1.0126000390246301	207.64166666666668	270.22222222222223	0	0.9747438415963454	blue	low
1984	6	12.0	353.0	161.0	161.24553571428572	1.0490749448192247	180.97321428571428	261.59375	0	0.9999919636276638	blue	low
1985	6	12.0	354.0	256.0	210.22222222222223	1.0989895988112925	204.53086419753086	281.76	0	0.9914491481547871	blue	low
1986	6	12.0	360.0	195.0	186.58039215686276	1.0227865097543638	196.34901960784313	261.6060606060606	0	0.9998178334464924	blue	low
1987	6	12.0	362.0	332.0	181.96145124716554	1.039972156101447	195.26303854875283	268.3809523809524	0	0.9063255891573118	blue	low
1988	6	12.0	363.0	225.0	175.75588235294117	1.0354465818819933	168.22941176470587	262.5625	0	0.9996868190218743	blue	low
1989	6	12.0	364.0	234.0	223.3494318181818	1.136201220551431	176.57670454545453	293.42857142857144	0	0.9959359796662447	blue	low
1990	6	12.0	365.0	137.0	197.875	1.0144610998712524	213.08928571428572	264.75	0	0.9999645674776491	blue	low
1991	6	12.0	370.0	158.0	192.3761904761905	1.0703340737485838	196.43333333333334	276.85714285714283	0	0.999940906706279	blue	low
1992	6	12.0	388.0	273.0	190.00833333333333	1.0512662570740778	194.075	266.7391304347826	0	0.9923355687746714	blue	low
1993	6	12.0	393.0	238.0	182.7529761904762	1.045123566781493	181.54464285714286	265.94736842105266	0	0.9990872224513667	blue	low
1994	6	12.0	395.0	233.0	162.32679738562092	1.0187505836212531	195.45424836601308	261.0	0	0.9998546803932251	blue	low
1995	6	12.0	403.0	303.0	190.8836565096953	1.0320105859438884	211.42382271468145	259.0	0	0.9627386572102105	blue	low
1996	6	12.0	410.0	313.0	166.93483709273184	1.053080415055563	194.99749373433585	259.61224489795916	0	0.9897574299584044	blue	low
1997	6	12.0	416.0	163.0	178.5	1.0543199818963565	194.0952380952381	262.3333333333333	0	0.9999678091351235	blue	low
1998	6	12.0	417.0	150.0	175.65158371040724	0.9574005384122974	182.5158371040724	258.1111111111111	0	0.9999832097781328	blue	low
[truncated: 89,649 more rows]
