# Supplementary material for: Phenotypic heterogeneity follows a growth-viability tradeoff in response to amino acid identity
Source: Nat Commun. 2024 Aug 2;15:6515. doi: 10.1038/s41467-024-50602-8 (PMC11297284; doi:10.1038/s41467-024-50602-8)
Supplement: Supplementary file 6 — Source Data [file 41467_2024_50602_MOESM6_ESM.zip › source_data/fig5bcdef/May 3rd - GLN 30 mins all cells.csv]

	field-of-view	image-index	cellId	size	meanRedValue	score	meanGreenValue	nuc_score	label	max_prob	color	population
0	1	1.0	11	207	223.79779411764707	1.0394090922709862	188.01470588235293	255.3793103448276	1	0.9999996099525049	blue	low
1	1	1.0	52	204	260.38039215686274		211.6705882352941		1	0.9999813118615506	blue	low
2	1	1.0	197	194	284.1353383458647	1.0127101780917322	215.93984962406014	299.375	1	0.999867285355878	blue	low
3	1	1.0	209	242	315.5359477124183	1.0473547360816868	234.15359477124184	307.57142857142856	1	0.966496059050594	blue	low
4	1	1.0	279	311	278.11779448621553	1.0218602104333399	220.3659147869674	287.76785714285717	1	0.917210516751466	blue	low
5	1	1.0	325	291	310.2394736842105	1.040891814374378	224.67631578947368	304.06451612903226	1	0.8675310242321818	blue	low
6	1	1.0	329	197	281.81176470588235	1.037233923932072	216.68235294117648	289.2258064516129	1	0.999875672571334	blue	low
7	1	2.0	14.0	216.0	259.9264705882353	1.0316076086749557	204.8014705882353	265.5833333333333	1	0.999953909721831	blue	low
8	1	2.0	59.0	255.0	267.4753086419753	1.0623513782365361	212.40432098765433	284.13513513513516	1	0.9984001749780519	blue	low
9	1	2.0	64.0	269.0	266.53739612188366	1.0612671588947238	209.67313019390582	295.3265306122449	1	0.9961632670892187	blue	low
10	1	2.0	66.0	253.0	271.2823529411765	1.030573489344518	209.68235294117648	289.6666666666667	1	0.9981180810699284	blue	low
11	1	2.0	82.0	318.0	284.9949874686717	1.062466329297265	222.32080200501252	293.77777777777777	1	0.8575702879411278	blue	low
12	1	2.0	93.0	235.0	279.9907120743034	1.032394325307734	202.35294117647058	285.25	1	0.9987781410361075	blue	low
13	1	2.0	115.0	177.0	271.85833333333335	1.0516174817022275	206.67916666666667	292.32142857142856	1	0.9999910638688018	blue	low
14	1	2.0	162.0	304.0	294.87857142857143	1.0710871326096836	204.63571428571427	299.38775510204084	1	0.8868614455200581	blue	low
15	1	2.0	175.0	307.0	274.7844611528822	1.0726143763707636	219.43859649122808	304.03846153846155	1	0.9405878797561721	blue	low
16	1	2.0	180.0	163.0	223.23333333333332	0.9340655528604326	209.10476190476192	252.55555555555554	1	0.9999999966682722	blue	low
17	1	2.0	186.0	163.0	217.64761904761906	1.0544602416369364	211.45714285714286	285.92857142857144	1	0.9999999985085655	blue	low
18	1	2.0	250.0	173.0	255.83928571428572	1.0986890718091014	203.56696428571428	288.1111111111111	1	0.9999991973489669	blue	low
19	6	11.0	64.0	135.0	232.06593406593407	1.0447297341273716	195.97802197802199	274.3888888888889	1	0.9999999993968771	blue	low
20	51	101.0	24.0	280.0	301.1163434903047	1.1265058851908873	212.34072022160666	303.7352941176471	1	0.9420575547048033	blue	low
21	51	101.0	39.0	232.0	235.68055555555554	1.106361195356115	207.04166666666666	280.75	1	0.9999842039437966	blue	low
22	51	101.0	59.0	305.0	295.90526315789475	1.136696119393087	224.48947368421054	311.2291666666667	1	0.8779575129749807	blue	low
23	51	101.0	127.0	196.0	281.29583333333335	1.083402748854644	226.09583333333333	297.2857142857143	1	0.9998903813874451	blue	low
24	51	101.0	164.0	278.0	297.30808080808083	1.1531819349587007	215.55555555555554	344.0377358490566	1	0.9567460704432229	blue	low
25	51	101.0	208.0	309.0	293.8095238095238	1.098909442868392	223.6547619047619	329.2173913043478	1	0.8681360001432451	blue	low
26	51	101.0	298.0	317.0	258.26654064272213	1.1290177973199331	181.35727788279772	333.015625	1	0.9441471631930205	blue	low
27	51	101.0	305.0	327.0	260.8272727272727	1.161257738064882	219.05	332.7586206896552	1	0.8907008765168517	blue	low
28	51	101.0	372.0	156.0	240.9234693877551	0.9994306831801838	226.05102040816325	283.8666666666667	1	0.9999999793478127	blue	low
29	51	101.0	416.0	235.0	293.99375	0.9973700754042687	220.071875	298.94444444444446	1	0.9958318731602057	blue	low
30	51	101.0	436.0	290.0	288.1575	1.1412831401354298	223.98	342.8965517241379	1	0.9538661037634014	blue	low
31	51	101.0	532.0	252.0	255.2516339869281	1.1414786769732346	235.53267973856208	321.5925925925926	1	0.9995119495016983	blue	low
32	51	101.0	569.0	297.0	276.81052631578945	1.119523828206005	231.32368421052632	326.74285714285713	1	0.9619824878601781	blue	low
33	51	101.0	590.0	225.0	263.1125	1.019853990919955	218.203125	315.57575757575756	1	0.9998729926303748	blue	low
34	51	101.0	656.0	191.0	260.34166666666664	1.1089814972865035	231.04166666666666	317.7826086956522	1	0.9999935033442695	blue	low
35	51	101.0	768.0	260.0	246.4860681114551	1.0848856331290178	230.99071207430342	308.8	1	0.9995423427511231	blue	low
36	51	101.0	770.0	234.0	285.40849673202615	1.1225311142204877	224.94444444444446	322.6	1	0.9981421231564404	blue	low
37	51	101.0	784.0	159.0	288.2295918367347	1.1300370623922948	247.30612244897958	339.5	1	0.9999788063083443	blue	low
38	51	101.0	802.0	264.0	248.93984962406014	1.0365888737868578	191.5889724310777	298.21276595744683	1	0.999240876921004	blue	low
39	51	101.0	870.0	153.0	264.1857142857143	1.1385114450217666	216.62857142857143	329.56666666666666	1	0.9999995441621428	blue	low
40	51	102.0	22.0	212.0	247.2941176470588	1.0869902266380933	177.2764705882353	306.77777777777777	1	0.9999913487655455	blue	low
41	51	102.0	55.0	210.0	275.97231833910035	1.1049650862503433	202.03114186851212	302.82758620689657	1	0.9998409990152312	blue	low
42	51	102.0	84.0	174.0	252.33333333333334	1.1337123732333314	207.15555555555557	297.51851851851853	1	0.9999994487001419	blue	low
43	51	102.0	155.0	132.0	252.63690476190476		217.35119047619048		1	0.9999999880624114	blue	low
44	51	102.0	219.0	228.0	289.0980392156863	1.1355508077361793	221.61111111111111	330.85714285714283	1	0.9981772501630577	blue	low
45	51	102.0	304.0	194.0	284.6666666666667	1.0780260084977649	203.39	333.5609756097561	1	0.9998589398041788	blue	low
46	51	102.0	337.0	206.0	280.53979238754323	1.1155646722964205	219.91695501730104	336.625	1	0.9998027884201103	blue	low
47	51	102.0	427.0	320.0	264.04285714285714	1.1480230782046492	224.45714285714286	331.31111111111113	1	0.9184764116855674	blue	low
48	51	102.0	455.0	294.0	286.10526315789474	1.1560708755864788	242.803324099723	338.02702702702703	1	0.9494195115055536	blue	low
49	51	102.0	653.0	216.0	290.71875	1.1674508247831756	255.0	343.25	1	0.9989417418609894	blue	low
50	51	102.0	680.0	141.0	261.5769230769231	1.125613161946364	235.95054945054946	336.22727272727275	1	0.9999998902352967	blue	low
51	51	102.0	715.0	154.0	236.76923076923077	1.067627428335963	224.11282051282052	301.77777777777777	1	0.9999999908155477	blue	low
52	51	102.0	783.0	178.0	270.54464285714283	1.088986901516341	234.05357142857142	317.8888888888889	1	0.9999918377363594	blue	low
53	51	102.0	935.0	231.0	237.4264705882353	1.1515140884187876	239.03308823529412	317.64516129032256	1	0.9999829203768051	blue	low
54	52	103.0	25.0	262.0	322.4642857142857	1.1073839120024205	222.41964285714286	311.27777777777777	1	0.8962637681690342	blue	low
55	52	103.0	97.0	165.0	214.41904761904763	1.0895337733015722	210.98095238095237	290.35714285714283	1	0.999999998821723	blue	low
56	52	104.0	6.0	173.0	218.9911111111111	1.1983555218514774	194.85777777777778	294.25	1	0.999999994456557	blue	low
57	52	104.0	9.0	292.0	273.46315789473687	1.1551106811279168	197.16842105263157	290.6756756756757	1	0.9756331696343206	blue	low
58	52	104.0	67.0	196.0	280.325	1.2371019252083246	239.725	352.48	1	0.9999018653120948	blue	low
59	52	104.0	68.0	317.0	284.81904761904764	1.1174101305038486	216.92380952380952	315.5416666666667	1	0.8640642442553174	blue	low
60	52	104.0	92.0	149.0	265.6479591836735	1.141789010875993	223.79591836734693	331.4	1	0.9999995979104499	blue	low
61	52	104.0	149.0	184.0	238.78333333333333	1.1521426437811633	222.0375	325.6	1	0.9999997595887504	blue	low
62	52	104.0	166.0	303.0	287.5925	1.216698945556273	226.36	352.0	1	0.9181190949095442	blue	low
63	53	105.0	28.0	276.0	266.1652661064426	1.0307820299500832	205.21008403361344	272.875	1	0.9940512006452568	blue	low
64	53	105.0	102.0	268.0	270.3264705882353	1.0705277698966043	214.91470588235293	289.29411764705884	1	0.9953423722985988	blue	low
65	53	105.0	170.0	228.0	259.5536332179931	1.0866688216024019	213.6643598615917	292.4117647058824	1	0.999886949043163	blue	low
66	53	105.0	182.0	217.0	272.2245989304813	1.0592169491576104	178.9625668449198	321.962962962963	1	0.9998242550550605	blue	low
67	53	105.0	188.0	208.0	265.44074074074075	1.0294995788126953	210.5185185185185	280.73333333333335	1	0.9999554323121387	blue	low
68	53	106.0	6.0	305.0	259.29	1.0746508807931134	195.8725	275.25	1	0.972768352419788	blue	low
69	53	106.0	94.0	214.0	260.43333333333334	1.009089147126608	213.0851851851852	271.04761904761904	1	0.9999584688520725	blue	low
70	53	106.0	116.0	304.0	238.1657894736842	1.046493117738154	211.50526315789475	276.1666666666667	1	0.9906810004388804	blue	low
71	53	106.0	252.0	238.0	272.41830065359477	1.0311524079406345	216.23856209150327	285.2631578947368	1	0.999238877259191	blue	low
72	53	106.0	270.0	207.0	255.375	1.0454282741879553	203.78125	294.9130434782609	1	0.9999863162517895	blue	low
73	54	107.0	6.0	222.0	230.60207612456747	1.0646221248630887	195.4948096885813	268.3636363636364	1	0.9999963139685153	blue	low
74	54	107.0	38.0	320.0	283.5430622009569	1.0603185249480522	204.97368421052633	281.45652173913044	1	0.851652013067429	blue	low
75	54	107.0	44.0	197.0	232.33984375	1.0802519125555021	192.26171875	266.20588235294116	1	0.9999996132412401	blue	low
76	54	107.0	207.0	306.0	293.3383458646617	1.0520753961300657	222.1328320802005	302.71794871794873	1	0.884432372431171	blue	low
77	54	107.0	279.0	309.0	265.57894736842104	1.0903732444124903	221.64473684210526	296.1666666666667	1	0.9542872239275404	blue	low
78	54	107.0	311.0	300.0	205.55291005291005	1.056703191656123	206.91798941798942	273.27906976744185	1	0.9988622378385128	blue	low
79	54	107.0	327.0	227.0	302.6830065359477	1.0780119671378594	218.86928104575162	316.75	1	0.9940408714899056	blue	low
80	54	108.0	56.0	160.0	253.61777777777777	1.098755115961801	188.1911111111111	286.36	1	0.9999998136445458	blue	low
81	54	108.0	63.0	194.0	244.34765625	1.0868798324299311	204.19140625	289.1034482758621	1	0.9999987686609191	blue	low
82	54	108.0	97.0	150.0	255.20238095238096	1.054326641980121	171.15079365079364	300.5416666666667	1	0.9999999055040147	blue	low
83	54	108.0	126.0	271.0	254.18421052631578	1.0784680741112276	197.51052631578946	295.0952380952381	1	0.9981091588615909	blue	low
84	54	108.0	157.0	272.0	257.60277777777776	1.0055503585905832	209.05555555555554	278.0	1	0.9974295660991316	blue	low
85	54	108.0	161.0	235.0	294.0359477124183	1.0076186975342905	227.27450980392157	297.8378378378378	1	0.9958166328368316	blue	low
86	54	108.0	214.0	321.0	239.44372294372295	1.0988198479623255	198.7943722943723	309.52941176470586	1	0.9634355230373026	blue	low
87	54	108.0	237.0	198.0	263.07421875	1.0773190494564107	211.91796875	291.2	1	0.9999842605872176	blue	low
88	54	108.0	256.0	225.0	277.66782006920414	1.0456192508191966	227.67820069204151	303.8709677419355	1	0.9994815762542383	blue	low
89	54	108.0	299.0	291.0	282.3666666666667	1.0821984678948993	231.3361111111111	305.4	1	0.9636994004109729	blue	low
90	54	108.0	334.0	250.0	316.5634674922601	1.0355094686205528	222.90402476780187	296.2826086956522	1	0.9516336423023186	blue	low
91	55	109.0	29.0	230.0	279.5032679738562	1.103297485039963	193.5718954248366	279.0	1	0.9991483010958192	blue	low
92	55	109.0	38.0	192.0	290.031746031746	0.9949236366805376	197.49603174603175	258.0	1	0.9997699934472494	blue	low
93	55	109.0	107.0	292.0	263.42857142857144	1.0846828864462126	208.01322751322752	287.8235294117647	1	0.9856076356585661	blue	low
94	55	109.0	168.0	164.0	259.5267857142857	1.057441031732564	198.3125	283.25	1	0.9999993949648546	blue	low
95	55	109.0	262.0	261.0	275.57602339181284	1.0575105007000467	214.07602339181287	293.73333333333335	1	0.99566569100173	blue	low
96	55	109.0	386.0	238.0	246.72875816993465	1.0554421040919555	213.95751633986927	288.258064516129	1	0.999924071733659	blue	low
97	55	109.0	422.0	231.0	265.2091503267974	1.0580117205319859	210.16993464052288	292.72	1	0.999757840746761	blue	low
98	55	109.0	435.0	254.0	273.6432748538012	1.0772881392872486	209.28947368421052	299.5681818181818	1	0.9975870620398117	blue	low
99	55	109.0	485.0	297.0	253.50877192982455	1.0615896449462978	196.54636591478697	277.03508771929825	1	0.988019811856425	blue	low
100	55	109.0	525.0	172.0	227.64888888888888	1.0553224484510442	208.59555555555556	284.8529411764706	1	0.9999999836684365	blue	low
101	55	109.0	541.0	197.0	281.81666666666666	1.0270134816819525	222.90833333333333	278.55555555555554	1	0.9998756035632154	blue	low
102	55	109.0	583.0	246.0	236.5735294117647	1.0639823868170326	192.25	280.74074074074076	1	0.9999388397458459	blue	low
103	55	110.0	9.0	267.0	292.76984126984127	1.0474506618244375	185.65873015873015	274.0	1	0.9802819198586586	blue	low
104	55	110.0	28.0	161.0	231.0952380952381	1.0188887719667474	187.38095238095238	248.26923076923077	1	0.9999999916895188	blue	low
105	55	110.0	75.0	178.0	272.1777777777778	1.049032061378995	212.14222222222222	279.0	1	0.9999899563965092	blue	low
106	55	110.0	143.0	303.0	288.0375939849624	1.0683412732784754	211.1453634085213	293.6666666666667	1	0.9166474094457907	blue	low
107	55	110.0	198.0	153.0	233.75892857142858	1.0172822818680864	183.78571428571428	273.1666666666667	1	0.9999999946948783	blue	low
108	55	110.0	308.0	261.0	275.9256965944272	1.1002083687701991	222.5201238390093	300.2083333333333	1	0.995554805975163	blue	low
109	55	110.0	318.0	182.0	208.6875	1.0358076688802724	200.64583333333334	273.4166666666667	1	0.9999999961710966	blue	low
110	55	110.0	429.0	214.0	269.61052631578946	1.0126452487892956	208.62456140350878	281.05555555555554	1	0.9998915972289022	blue	low
111	55	110.0	446.0	284.0	217.42857142857142	1.139181394412958	184.1002506265664	287.875	1	0.9995176532358628	blue	low
112	55	110.0	450.0	225.0	247.13541666666666	1.0553250840426291	212.0	285.1111111111111	1	0.9999738022596296	blue	low
113	55	110.0	456.0	324.0	274.43095238095236	1.1067313483261603	210.9309523809524	297.03508771929825	1	0.8628182403438005	blue	low
114	55	110.0	457.0	481.0	362.9782608695652	1.1677413127032816	222.2391304347826	336.8888888888889	1	0.8629629856407314	blue	low
115	55	110.0	462.0	282.0	306.37426900584796	1.083416742845633	232.78070175438597	301.4	1	0.9178821283724823	blue	low
116	55	110.0	475.0	159.0	287.84134615384613	1.0708524061686888	218.31730769230768	302.8636363636364	1	0.9999799039729074	blue	low
117	55	110.0	506.0	253.0	283.3277777777778	1.0576325095093373	198.41944444444445	295.5777777777778	1	0.995225545692514	blue	low
118	55	110.0	507.0	309.0	290.1340909090909	1.0663074096381877	197.8840909090909	296.89285714285717	1	0.8837545216434576	blue	low
119	6	12.0	6.0	197.0	214.05514705882354	1.0587913095494539	177.38235294117646	256.93548387096774	1	0.9999999580282841	blue	low
120	6	12.0	19.0	150.0	237.51530612244898	1.0602272479852193	199.21428571428572	273.89473684210526	1	0.9999999931868899	blue	low
121	6	12.0	101.0	225.0	256.7986111111111	1.0601465115335436	213.48958333333334	286.7894736842105	1	0.9999316441025294	blue	low
122	6	12.0	114.0	222.0	253.90441176470588	1.0622569284948706	223.97058823529412	289.06666666666666	1	0.9999597745251676	blue	low
123	6	12.0	120.0	250.0	282.702614379085	1.0623480768027418	229.09477124183007	295.02564102564105	1	0.9961819013799419	blue	low
124	6	12.0	165.0	203.0	269.39453125	1.0975656344843687	217.71875	297.2068965517241	1	0.9999527860815254	blue	low
125	6	12.0	188.0	238.0	268.7253086419753	1.122335635483003	205.34567901234567	308.2	1	0.9994503593475853	blue	low
126	56	111.0	38.0	309.0	291.5187969924812	1.0759672843080488	209.0952380952381	286.98	1	0.8780442932078115	blue	low
127	56	111.0	99.0	265.0	262.640350877193	1.054393113342898	207.55263157894737	280.0731707317073	1	0.9977769201243557	blue	low
128	56	111.0	100.0	265.0	318.1609907120743	1.0939406093006327	222.53560371517028	293.0857142857143	1	0.9118478995908492	blue	low
129	56	111.0	198.0	257.0	277.92879256965944	1.0652671619788538	221.75541795665634	293.6136363636364	1	0.9959701201641927	blue	low
130	56	111.0	210.0	193.0	279.67058823529413	1.0470308236105286	208.73333333333332	286.45454545454544	1	0.9999259169047218	blue	low
131	56	111.0	252.0	314.0	270.712962962963	1.0587565324104078	209.86342592592592	302.3	1	0.9261873107796033	blue	low
132	56	111.0	304.0	180.0	275.175	1.0381485927704415	209.44166666666666	288.25925925925924	1	0.9999829785103138	blue	low
133	56	111.0	371.0	302.0	297.10025062656644	1.0812536676882787	218.83959899749374	309.04651162790697	1	0.8860130749789195	blue	low
134	56	111.0	409.0	280.0	278.9555555555556	1.0325145681197905	222.6	294.07142857142856	1	0.983358058789447	blue	low
135	56	111.0	467.0	211.0	280.77941176470586	1.0491331956534327	217.34191176470588	292.24	1	0.999718348017652	blue	low
136	56	111.0	502.0	250.0	313.62654320987656	1.0583195764786246	229.64197530864197	311.77272727272725	1	0.9607280961550395	blue	low
137	56	111.0	571.0	269.0	267.1136363636364	1.069317409097091	217.11079545454547	300.31111111111113	1	0.996009115629201	blue	low
138	56	111.0	577.0	214.0	291.4673202614379	1.0667460339823607	208.49019607843138	313.5217391304348	1	0.9989852686409141	blue	low
139	56	111.0	592.0	311.0	272.2604166666667	1.0593049591568864	197.32291666666666	318.9016393442623	1	0.9334285112411841	blue	low
140	56	111.0	600.0	254.0	296.8888888888889	1.0560813845314856	243.9640522875817	307.675	1	0.9861202593708819	blue	low
141	56	111.0	681.0	195.0	272.41796875	1.0404850194540232	214.66796875	291.35483870967744	1	0.9999631577041722	blue	low
142	56	111.0	713.0	182.0	222.11458333333334	1.0467437152016197	180.11805555555554	297.2	1	0.9999999773823733	blue	low
143	56	111.0	944.0	190.0	277.75	1.0627750004478456	214.8359375	303.9189189189189	1	0.9999520357827434	blue	low
144	56	111.0	957.0	168.0	223.2488888888889	1.097662836242899	205.77333333333334	298.0	1	0.9999999942266378	blue	low
145	56	111.0	967.0	180.0	250.36888888888888	1.0705568789009376	220.92888888888888	292.0967741935484	1	0.9999992693341171	blue	low
146	56	112.0	9.0	216.0	279.6777777777778	1.097685712443862	205.26296296296297	277.625	1	0.9996505347719298	blue	low
147	56	112.0	52.0	197.0	289.6507936507937	1.0519861735523246	205.34126984126985	274.3703703703704	1	0.9996993625539162	blue	low
148	56	112.0	82.0	172.0	272.2577777777778	1.0539455584875408	202.04444444444445	276.5652173913044	1	0.9999935841230975	blue	low
149	56	112.0	110.0	242.0	315.02287581699346	1.0629260659765214	215.18954248366012	286.0232558139535	1	0.9677892107791164	blue	low
150	56	112.0	132.0	279.0	268.3777777777778	1.0391846023771998	205.73611111111111	274.0208333333333	1	0.9917030394040744	blue	low
151	56	112.0	139.0	173.0	239.27555555555554	1.0690968639777336	199.9911111111111	276.75	1	0.9999999121980675	blue	low
152	56	112.0	157.0	132.0	252.78021978021977	1.0329746001141127	190.76923076923077	270.2857142857143	1	0.9999999877864615	blue	low
153	56	112.0	192.0	175.0	251.20833333333334	1.0702844035831265	200.44166666666666	290.3636363636364	1	0.9999994801775253	blue	low
154	56	112.0	203.0	208.0	261.7138888888889	1.1125310714883243	167.34722222222223	314.90697674418607	1	0.9999702710171512	blue	low
155	56	112.0	344.0	542.0	352.94109195402297	1.0907061730657557	231.8706896551724	319.5204081632653	1	0.920044560009324	blue	low
156	56	112.0	368.0	309.0	266.219298245614	1.1041831027463649	191.38815789473685	307.609756097561	1	0.9530761276864196	blue	low
157	56	112.0	376.0	226.0	285.9930795847751	1.093868191429167	221.25951557093427	304.1904761904762	1	0.9987858481217902	blue	low
158	56	112.0	502.0	195.0	272.32916666666665	1.0312973986495915	229.00833333333333	289.60869565217394	1	0.9999635347316232	blue	low
159	56	112.0	547.0	265.0	318.2894736842105	1.1212043320992722	232.6169590643275	329.51063829787233	1	0.9111847566949347	blue	low
160	56	112.0	598.0	255.0	290.8011204481793	1.0276055803147583	210.24649859943978	301.3939393939394	1	0.9906599696473706	blue	low
161	56	112.0	609.0	280.0	268.44973544973544	1.04103630563482	213.8015873015873	299.030303030303	1	0.9911191571141116	blue	low
162	56	112.0	633.0	179.0	261.35714285714283	1.075665281470201	226.45089285714286	302.6470588235294	1	0.9999972581311704	blue	low
163	56	112.0	727.0	238.0	298.2467105263158	1.0619806213077154	223.625	301.0689655172414	1	0.9930038179993387	blue	low
164	56	112.0	735.0	317.0	269.6217391304348	1.0651595468349393	204.31521739130434	312.46153846153845	1	0.9166091663918863	blue	low
165	56	112.0	757.0	235.0	250.98452012383902	1.1007567382828982	198.19195046439629	297.8125	1	0.999912329112986	blue	low
166	56	112.0	788.0	174.0	280.2734375	0.9803281122411105	201.65234375	291.4736842105263	1	0.9999789817961551	blue	low
167	56	112.0	795.0	196.0	255.50367647058823	1.0484838101764604	201.6764705882353	291.42857142857144	1	0.9999944615586412	blue	low
168	56	112.0	877.0	213.0	262.44117647058823	1.0736994075522133	209.43382352941177	284.7916666666667	1	0.9999525327698127	blue	low
169	57	113.0	252.0	264.0	273.11728395061726	1.0878010878010878	233.73456790123456	311.1111111111111	1	0.9956152216216803	blue	low
170	57	114.0	79.0	229.0	227.63333333333333	1.002910334892372	220.65555555555557	260.8888888888889	1	0.9999946232862701	blue	low
171	58	115.0	21.0	238.0	280.65634674922603	1.070048304505099	190.86996904024767	273.8780487804878	1	0.9984380026145455	blue	low
172	58	115.0	104.0	263.0	263.929012345679	1.065042775045536	219.08024691358025	285.1212121212121	1	0.9978768363978163	blue	low
173	58	115.0	117.0	227.0	273.12091503267976	1.078113911108438	204.58169934640523	293.38461538461536	1	0.9996155146952537	blue	low
174	58	116.0	18.0	318.0	273.41315789473686	1.0814241857934692	211.47894736842105	269.7647058823529	1	0.9004196805821976	blue	low
175	58	116.0	31.0	292.0	237.75526315789475	1.0964081984864569	199.79473684210527	280.3529411764706	1	0.9965439079328733	blue	low
176	58	116.0	89.0	234.0	228.84640522875816	1.0831039534499836	193.7483660130719	270.575	1	0.9999901616476273	blue	low
177	59	117.0	399.0	308.0	282.74675324675326	1.010296711540021	205.37662337662337	310.8421052631579	1	0.9148410644572449	blue	low
178	59	117.0	460.0	253.0	271.0409356725146	1.235133678282837	221.85672514619884	357.46153846153845	1	0.9981532978728163	blue	low
179	59	117.0	476.0	179.0	261.45	1.013819549084513	191.34285714285716	302.95238095238096	1	0.9999972254103715	blue	low
180	59	118.0	15.0	234.0	253.343653250774	1.036178075519711	209.31578947368422	297.63157894736844	1	0.9998993057499309	blue	low
181	59	118.0	389.0	173.0	254.99555555555557		211.93333333333334		1	0.9999992822406156	blue	low
182	59	118.0	406.0	225.0	277.48692810457516	1.0533728165491225	223.18300653594773	317.7692307692308	1	0.9994904645651309	blue	low
183	59	118.0	438.0	248.0	252.74303405572755	1.0449960551677302	217.6501547987616	295.5833333333333	1	0.9997092828231082	blue	low
184	59	118.0	496.0	242.0	228.23823529411766	1.0501272277790996	191.33235294117648	280.25714285714287	1	0.9999799955143107	blue	low
185	59	118.0	504.0	303.0	275.2630208333333	1.2143263122701435	239.23697916666666	356.0833333333333	1	0.9510158837368892	blue	low
186	59	118.0	577.0	282.0	283.3378684807256	1.158248838066257	208.54195011337868	373.3333333333333	1	0.9761034938206543	blue	low
187	60	119.0	50.0	216.0	228.27083333333334	1.0685885936000665	191.86111111111111	271.037037037037	1	0.9999984016827846	blue	low
188	60	119.0	87.0	272.0	260.23333333333335	1.0945156413665018	194.63055555555556	276.9423076923077	1	0.9969292823181733	blue	low
189	60	119.0	117.0	219.0	235.8650519031142	1.070532362216549	199.87543252595157	278.775	1	0.9999951920114892	blue	low
190	60	119.0	233.0	200.0	260.0992647058824	0.9881172751156149	204.8014705882353	275.4166666666667	1	0.9999868737347488	blue	low
191	60	119.0	274.0	229.0	245.17993079584775	1.0614391770585667	208.94117647058823	277.13513513513516	1	0.999969538007099	blue	low
192	60	119.0	315.0	184.0	274.74583333333334	1.0315110323089047	221.35	296.44444444444446	1	0.9999783309315636	blue	low
193	60	119.0	462.0	198.0	262.5607843137255	1.038702860218159	220.04313725490195	292.2432432432432	1	0.9999851648031575	blue	low
194	60	119.0	466.0	259.0	251.3941798941799	1.0976922253159134	188.67460317460316	297.10869565217394	1	0.9993824430736739	blue	low
195	60	119.0	481.0	287.0	284.81481481481484	1.0668170049277543	223.83862433862433	311.5365853658537	1	0.9664435304017713	blue	low
196	60	119.0	533.0	180.0	250.25416666666666	1.047539088906819	209.26666666666668	291.1333333333333	1	0.9999992800403488	blue	low
197	60	119.0	711.0	285.0	298.04473684210524	1.0887813141384883	220.65263157894736	315.6041666666667	1	0.9393874897165526	blue	low
198	60	119.0	728.0	196.0	280.8671875	1.0498144030584053	225.11328125	306.41379310344826	1	0.9998956070749504	blue	low
199	60	119.0	780.0	237.0	254.88888888888889	1.0596429152957656	209.53086419753086	300.35714285714283	1	0.999852575466746	blue	low
200	60	119.0	793.0	167.0	236.95089285714286	1.0526033574018219	215.66964285714286	303.06666666666666	1	0.9999999647836251	blue	low
201	60	119.0	804.0	302.0	297.12356979405035	1.0476381372352508	212.9862700228833	320.0	1	0.8859118422785237	blue	low
202	60	119.0	879.0	238.0	297.76234567901236	1.06234871497476	223.9537037037037	320.27906976744185	1	0.9932820041231899	blue	low
203	60	119.0	908.0	179.0	265.2133333333333	1.0634723336006415	230.40444444444444	304.86206896551727	1	0.9999955170890308	blue	low
204	60	119.0	1063.0	179.0	247.51339285714286	1.0425853615246379	227.60714285714286	295.55	1	0.9999995386325081	blue	low
205	60	119.0	1170.0	202.0	258.67836257309943	0.9872647815935984	182.2485380116959	305.4	1	0.9999868674280064	blue	low
206	60	119.0	1187.0	225.0	275.5424836601307	1.0752059742684361	213.68954248366012	308.04651162790697	1	0.9995770271843465	blue	low
207	60	119.0	1215.0	301.0	271.24242424242425	1.0640454048488586	223.0151515151515	308.58181818181816	1	0.9633144830372248	blue	low
208	60	119.0	1228.0	315.0	278.6452380952381	1.0811631005398756	222.9309523809524	316.39344262295083	1	0.8977816799605869	blue	low
209	60	119.0	1263.0	159.0	287.73333333333335	1.0380031270809316	218.66190476190476	297.85185185185185	1	0.9999801991891245	blue	low
210	60	119.0	1277.0	211.0	237.48442906574394	1.0757339100484602	204.35640138408306	296.7317073170732	1	0.9999972970110074	blue	low
211	60	119.0	1423.0	154.0	237.18571428571428	1.0153594771241827	201.86666666666667	278.8333333333333	1	0.9999999902340306	blue	low
212	60	119.0	1519.0	173.0	232.45089285714286	1.0296574677370336	212.09821428571428	282.3333333333333	1	0.9999999651129384	blue	low
213	60	119.0	1551.0	273.0	295.7916666666667	1.0834577645051193	218.225	307.8333333333333	1	0.9683296008246313	blue	low
214	60	119.0	1580.0	189.0	275.125	1.0384661738711232	215.7265625	302.3333333333333	1	0.9999673155309667	blue	low
215	60	119.0	1588.0	203.0	243.58455882352942	1.0466498659409469	210.0441176470588	292.48387096774195	1	0.9999974369285118	blue	low
216	60	119.0	1598.0	173.0	239.20416666666668	1.0760033195555663	196.45416666666668	289.06060606060606	1	0.9999999130387354	blue	low
217	60	119.0	1625.0	266.0	274.38655462184875	1.0382148647359888	216.51540616246498	299.625	1	0.99457107356465	blue	low
218	60	119.0	1698.0	188.0	259.16386554621846	1.0472019626780342	221.34453781512605	292.77777777777777	1	0.9999956017663081	blue	low
219	60	120.0	15.0	173.0	223.63392857142858	1.067955280172414	197.53125	271.4375	1	0.9999999895143095	blue	low
220	60	120.0	82.0	193.0	302.00416666666666	1.0985437647912384	217.275	292.9230769230769	1	0.9990443870735047	blue	low
221	60	120.0	316.0	205.0	289.70703125	1.0448029642146075	226.35546875	293.7916666666667	1	0.9995056296379338	blue	low
222	60	120.0	319.0	227.0	272.72569444444446	1.0928406039615521	220.16666666666666	300.35	1	0.9996296788773333	blue	low
223	60	120.0	388.0	293.0	265.7875	1.0345118362686108	207.1175	290.8	1	0.9826231061124154	blue	low
224	60	120.0	404.0	224.0	246.218954248366	1.0464861767655065	201.37581699346404	287.1666666666667	1	0.9999780727036071	blue	low
225	60	120.0	414.0	172.0	234.69583333333333	1.0591438608480241	201.67916666666667	295.2142857142857	1	0.999999957250922	blue	low
226	60	120.0	428.0	225.0	256.6111111111111	1.071585296259126	217.32986111111111	294.35	1	0.999932895964992	blue	low
227	60	120.0	494.0	161.0	225.6809523809524	1.044047269725801	208.40952380952382	281.8076923076923	1	0.9999999961906347	blue	low
228	60	120.0	547.0	174.0	252.43809523809523	1.0492876510575626	234.2904761904762	294.8636363636364	1	0.9999994410078193	blue	low
229	60	120.0	571.0	229.0	257.10130718954247	1.0731405126337572	215.41830065359477	305.2972972972973	1	0.9999034460597584	blue	low
230	60	120.0	588.0	195.0	226.37916666666666	1.0193197422625964	228.15833333333333	285.5	1	0.9999998466630722	blue	low
231	60	120.0	673.0	282.0	306.239898989899	1.072387308452332	212.87373737373738	319.5833333333333	1	0.9184338813428712	blue	low
232	60	120.0	690.0	147.0	247.30769230769232	1.0566832407136588	216.02564102564102	301.06666666666666	1	0.9999999779938753	blue	low
233	60	120.0	693.0	282.0	301.69736842105266	1.049588500777487	221.20526315789473	310.078431372549	1	0.9352921460773438	blue	low
234	60	120.0	722.0	162.0	266.69747899159665	1.0520836244724558	195.52100840336135	298.75	1	0.9999986252050554	blue	low
235	60	120.0	779.0	170.0	274.41333333333336		223.45333333333335		1	0.999992690113337	blue	low
236	60	120.0	959.0	257.0	285.820987654321	1.075212469210316	226.70679012345678	303.75	1	0.9927798882992546	blue	low
237	60	120.0	983.0	202.0	274.875	1.087631882460556	231.140625	313.56756756756755	1	0.9999193244052441	blue	low
238	60	120.0	1005.0	298.0	261.2488038277512	1.0445133436743295	210.1196172248804	305.84090909090907	1	0.9810207953483079	blue	low
239	60	120.0	1009.0	192.0	230.109375	1.0563607255352796	212.19140625	296.3448275862069	1	0.9999998215078224	blue	low
240	60	120.0	1062.0	280.0	312.8421052631579	1.0673915448199494	243.1315789473684	313.1372549019608	1	0.894141631268222	blue	low
241	60	120.0	1081.0	223.0	243.75432525951558	1.0408053823047465	222.96539792387543	298.45238095238096	1	0.9999843407998987	blue	low
242	60	120.0	1159.0	245.0	316.77777777777777	1.056945798577258	222.73391812865498	325.22222222222223	1	0.9589109141350639	blue	low
243	60	120.0	1165.0	200.0	296.7578125	1.0614480551781487	226.06640625	303.97058823529414	1	0.999211443086178	blue	low
244	60	120.0	1192.0	204.0	278.125	1.0469343415335137	220.09191176470588	305.6818181818182	1	0.9998673792102362	blue	low
245	60	120.0	1221.0	318.0	286.1666666666667	1.0808056053974113	218.0547619047619	306.82456140350877	1	0.8526033606025053	blue	low
246	60	120.0	1235.0	213.0	246.13235294117646	1.0646904981259133	216.37867647058823	291.88461538461536	1	0.9999916706172333	blue	low
247	60	120.0	1250.0	265.0	262.70588235294116	1.0390327128256063	219.20448179271708	304.5	1	0.9977664580171962	blue	low
248	60	120.0	1309.0	174.0	200.95192307692307	1.036113428715635	228.48076923076923	281.76190476190476	1	0.9999999994882156	blue	low
249	60	120.0	1352.0	268.0	278.81470588235294	1.0456782578804067	224.7941176470588	296.54545454545456	1	0.9917215640063037	blue	low
250	60	120.0	1380.0	307.0	274.98571428571427	1.0481007860727292	215.91904761904763	307.9142857142857	1	0.9401041168445861	blue	low
251	60	120.0	1390.0	306.0	287.7218045112782	1.0485209994972622	225.8972431077694	306.22222222222223	1	0.9061112022716629	blue	low
252	60	120.0	1501.0	305.0	295.0157894736842	1.0819924332685351	231.87894736842105	310.3333333333333	1	0.8818350930899542	blue	low
253	60	120.0	1502.0	310.0	295.78636363636366	1.0821995247360405	213.82272727272726	324.2244897959184	1	0.8539319808460283	blue	low
254	60	120.0	1516.0	214.0	291.3954248366013	1.0386422671686661	211.1013071895425	312.1666666666667	1	0.9989925910921926	blue	low
255	60	120.0	1549.0	234.0	285.5467128027682	1.0784695353462306	233.94117647058823	307.475	1	0.9981192481503057	blue	low
256	60	120.0	1610.0	215.0	247.81944444444446	1.0784660766961653	213.43402777777777	304.6666666666667	1	0.9999881179035184	blue	low
257	60	120.0	1707.0	290.0	301.04533333333336	1.045816149019761	220.84	296.59090909090907	1	0.914539488009135	blue	low
258	7	13.0	15.0	314.0	279.9298245614035	1.0225965838792093	207.10526315789474	268.05454545454546	1	0.8981647123523343	blue	low
259	7	13.0	120.0	197.0	282.6041666666667	1.0522296566368847	226.02916666666667	288.6	1	0.9998640110779053	blue	low
260	7	13.0	146.0	239.0	299.65634674922603	1.109831637100082	212.47058823529412	312.0869565217391	1	0.9917313656071041	blue	low
261	7	13.0	157.0	168.0	261.9904761904762	1.0777569953760795	222.9952380952381	296.84615384615387	1	0.9999988102777423	blue	low
262	7	13.0	249.0	260.0	260.53216374269005	1.087784465357212	211.37719298245614	298.02272727272725	1	0.9986639283467015	blue	low
263	7	13.0	317.0	296.0	284.2354497354497	1.087065406209566	221.87037037037038	303.45098039215685	1	0.9489246045350607	blue	low
264	61	121.0	26.0	248.0	264.14144736842104	1.1162906070851093	207.57565789473685	279.96774193548384	1	0.9992479410956344	blue	low
265	61	121.0	75.0	188.0	231.4296875	1.1171726755218216	190.640625	284.51612903225805	1	0.9999998595604956	blue	low
266	61	121.0	83.0	247.0	249.25882352941176	1.053113865435093	164.91294117647058	295.08474576271186	1	0.9998002574491757	blue	low
267	61	121.0	104.0	277.0	290.3051948051948	1.110699377179479	183.78354978354977	331.96875	1	0.972343502986241	blue	low
268	61	121.0	133.0	268.0	238.71517027863777	1.1585262545266426	219.47058823529412	301.1	1	0.9995043855447066	blue	low
269	61	121.0	171.0	217.0	261.68014705882354	1.1629920746031368	221.66544117647058	315.0882352941176	1	0.9999402539399571	blue	low
270	61	121.0	187.0	234.0	240.81045751633988	1.1010144477616213	210.95751633986927	301.2631578947368	1	0.9999690386855461	blue	low
271	61	121.0	200.0	334.0	217.96969696969697	1.0464605618024703	193.9112554112554	279.2105263157895	1	0.9509479714388769	blue	low
272	61	121.0	277.0	178.0	231.36742424242425	1.071718467125828	194.72348484848484	305.45454545454544	1	0.9999999496423081	blue	low
273	61	121.0	293.0	210.0	271.96862745098036	1.0285461058384724	225.6235294117647	281.3333333333333	1	0.9998959333159232	blue	low
274	61	121.0	328.0	181.0	248.16470588235293	1.0428252630087493	197.7843137254902	289.14285714285717	1	0.9999993973963072	blue	low
275	61	121.0	416.0	293.0	266.38421052631577	1.0695403061675959	212.16052631578947	291.25	1	0.9820730106745015	blue	low
276	61	121.0	438.0	306.0	257.16	1.0757639811571447	201.205	279.4117647058824	1	0.9735834305397701	blue	low
277	61	121.0	490.0	184.0	274.890756302521	1.0885117672620819	212.27731092436974	295.60869565217394	1	0.9999779424044564	blue	low
278	61	121.0	583.0	304.0	293.62406015037595	1.080869368860788	215.3684210526316	301.52	1	0.8920502774475351	blue	low
279	61	121.0	607.0	241.0	229.8625	1.180597166683905	204.784375	310.77272727272725	1	0.9999788850736391	blue	low
280	61	121.0	612.0	234.0	285.4970760233918	1.0810462030284635	186.72222222222223	290.59090909090907	1	0.9981274947191043	blue	low
281	61	122.0	12.0	310.0	257.04978354978357	1.0694480620733053	177.76623376623377	279.5081967213115	1	0.9658412391257472	blue	low
282	61	122.0	51.0	334.0	243.6	1.1618350188229125	201.3090909090909	301.25531914893617	1	0.8962373418101381	blue	low
283	61	122.0	53.0	175.0	221.9688888888889	1.0525441962508366	192.1511111111111	258.8666666666667	1	0.9999999896182246	blue	low
284	61	122.0	59.0	284.0	248.4376731301939	1.0820274836674926	196.81163434903047	266.84	1	0.9965368192604668	blue	low
285	61	122.0	70.0	301.0	304.64814814814815	1.127491977111353	213.91798941798942	296.97872340425533	1	0.8541952876042095	blue	low
286	61	122.0	103.0	327.0	258.3568181818182	1.0932288379269235	201.8409090909091	291.9166666666667	1	0.8981699286500118	blue	low
287	61	122.0	127.0	246.0	228.42414860681114	1.1093021895798323	196.13931888544892	280.3255813953488	1	0.999970234405499	blue	low
288	61	122.0	133.0	265.0	281.5236842105263	1.0803032634152179	196.5	299.5	1	0.9916381630257053	blue	low
289	61	122.0	148.0	325.0	239.00907029478458	1.0844527691069124	196.2721088435374	284.3114754098361	1	0.9516557411310074	blue	low
290	61	122.0	156.0	235.0	235.98039215686273	1.0767020978180288	199.12418300653596	275.575	1	0.9999785900141206	blue	low
291	61	122.0	187.0	250.0	251.1904761904762	1.0701742807719186	199.75350140056022	303.4761904761905	1	0.9997009349852782	blue	low
292	61	122.0	304.0	315.0	267.9675	1.086486473100972	216.7425	294.3448275862069	1	0.9293892725590015	blue	low
293	61	122.0	313.0	253.0	283.57516339869284	1.124619144926827	232.92156862745097	311.90625	1	0.9951345734027551	blue	low
294	61	122.0	338.0	226.0	286.39766081871346	1.0712562888821593	194.4795321637427	314.0833333333333	1	0.9987389501726855	blue	low
295	61	122.0	381.0	260.0	252.14285714285714	1.1717667689609819	206.52661064425772	321.25	1	0.9992929970195379	blue	low
296	61	122.0	383.0	163.0	228.18367346938774	0.95398618957941	209.75	241.22222222222223	1	0.999999993232386	blue	low
297	61	122.0	398.0	332.0	262.29285714285714	1.0855377808679476	206.55714285714285	280.1224489795918	1	0.8514370019105172	blue	low
298	61	122.0	433.0	239.0	229.8470588235294	1.0866425174076153	184.5794117647059	280.6521739130435	1	0.9999825543607574	blue	low
299	62	123.0	13.0	311.0	275.90225563909775	1.082470248494093	202.4436090225564	277.9767441860465	1	0.9236895090542122	blue	low
300	62	123.0	34.0	309.0	284.1714285714286	1.0696553750116873	193.0095238095238	277.36538461538464	1	0.9060185404408713	blue	low
301	62	123.0	38.0	172.0	234.72767857142858	1.0775080552673257	192.05803571428572	266.625	1	0.9999999570653069	blue	low
302	62	123.0	54.0	170.0	274.92788461538464	1.0664557241916084	212.95673076923077	275.2916666666667	1	0.9999921774710769	blue	low
303	62	123.0	130.0	249.0	285.6820987654321	1.070737249621276	202.91666666666666	279.61538461538464	1	0.995447222953048	blue	low
304	62	123.0	152.0	317.0	269.76555023923447	1.0773979636932998	199.9377990430622	280.2142857142857	1	0.9162004782973768	blue	low
305	62	123.0	228.0	246.0	241.6013071895425	1.0687032871344604	212.07843137254903	279.2	1	0.9999050719844841	blue	low
306	62	123.0	245.0	200.0	241.72426470588235	1.0857758714065986	202.0735294117647	295.4782608695652	1	0.9999984313368941	blue	low
307	62	123.0	256.0	221.0	216.2610294117647	1.0811273486430062	224.43382352941177	295.92	1	0.9999992668757708	blue	low
308	62	123.0	261.0	204.0	278.57421875	1.0791622960815417	219.48828125	292.92105263157896	1	0.9998607147088523	blue	low
309	62	123.0	346.0	133.0	211.6978021978022	1.0406122174241719	200.25824175824175	283.8666666666667	1	0.9999999999824922	blue	low
310	62	123.0	366.0	228.0	280.1932773109244	1.0847400872494375	187.0560224089636	312.25531914893617	1	0.9992008438475446	blue	low
311	62	123.0	391.0	235.0	277.47404844290656	1.049531663679053	229.4809688581315	294.5769230769231	1	0.9990231012985546	blue	low
312	62	123.0	410.0	228.0	280.1372549019608	1.058607105693474	213.1045751633987	299.8421052631579	1	0.9992050085735523	blue	low
313	62	123.0	421.0	196.0	290.4901960784314	1.0564419889502763	221.24705882352941	301.92	1	0.9996894274834612	blue	low
314	62	123.0	445.0	257.0	277.89473684210526	1.0209368086692243	211.44152046783626	286.1224489795918	1	0.9959803384716127	blue	low
315	62	123.0	464.0	325.0	266.05238095238093	1.0820917789014741	213.08333333333334	293.67241379310343	1	0.8861164951935896	blue	low
316	62	123.0	490.0	278.0	286.2719298245614	1.1090829456618911	224.406432748538	300.63829787234044	1	0.9770379083865202	blue	low
317	62	123.0	592.0	227.0	270.3717105263158	1.1091141190247606	214.1940789473684	312.8857142857143	1	0.9997040051843521	blue	low
318	62	123.0	600.0	227.0	273.05882352941177	1.1164148523822641	220.26643598615917	307.2432432432432	1	0.999617774755371	blue	low
319	62	123.0	640.0	191.0	227.64583333333334	1.0420618357537041	212.475	277.1764705882353	1	0.9999998813335774	blue	low
320	62	123.0	741.0	195.0	254.25	1.0937852804371386	197.78676470588235	297.1875	1	0.9999956112624071	blue	low
321	62	123.0	779.0	214.0	251.88541666666666	1.0727598544560204	207.45833333333334	296.58620689655174	1	0.9999831874087777	blue	low
322	62	123.0	793.0	298.0	277.7368421052632	1.0597182554744764	212.5639097744361	298.4339622641509	1	0.9581124376432175	blue	low
323	62	123.0	799.0	233.0	259.4967320261438	1.0676114011873257	207.43790849673204	287.1818181818182	1	0.9998349014806459	blue	low
324	62	123.0	899.0	232.0	248.88235294117646	1.0635269854334524	211.01307189542484	294.22727272727275	1	0.9999438467343789	blue	low
325	62	123.0	901.0	168.0	247.1626984126984	1.0569993624748668	183.78174603174602	288.74074074074076	1	0.9999998412847263	blue	low
326	62	123.0	920.0	322.0	232.26	1.0880340966255908	181.082	304.1904761904762	1	0.9698740395313595	blue	low
327	62	123.0	921.0	247.0	266.61609907120743	1.0917904370751084	206.97832817337462	290.86046511627904	1	0.9991400214863556	blue	low
328	62	124.0	23.0	250.0	273.75308641975306	1.0549699887997401	196.14506172839506	265.8974358974359	1	0.9981194157111215	blue	low
329	62	124.0	57.0	294.0	285.9657894736842	1.042203636491154	205.8684210526316	275.18518518518516	1	0.9497514500967238	blue	low
330	62	124.0	116.0	192.0	266.25416666666666	1.0431818611317496	207.99583333333334	269.82608695652175	1	0.9999857463733417	blue	low
331	62	124.0	181.0	211.0	283.4485294117647	1.0724396848842934	212.66544117647058	290.4166666666667	1	0.9996281779526416	blue	low
332	62	124.0	219.0	188.0	259.14574898785423	1.0541046149249336	198.76518218623482	273.6190476190476	1	0.9999956114954055	blue	low
333	62	124.0	244.0	213.0	262.4948096885813	1.080148434448305	205.28373702422147	296.8333333333333	1	0.9999522632892446	blue	low
334	62	124.0	289.0	285.0	271.36052631578946	1.0684730042509059	210.77894736842106	296.5769230769231	1	0.9856287291385377	blue	low
335	62	124.0	368.0	217.0	275.2318339100346	1.058152013680052	211.86851211072664	295.8	1	0.9997616250025333	blue	low
336	62	124.0	413.0	179.0	253.40234375	0.9894815519310048	198.5703125	281.3157894736842	1	0.9999990120676379	blue	low
337	62	124.0	436.0	299.0	292.405	1.0511969745082406	217.64	303.10526315789474	1	0.916130431933435	blue	low
338	62	124.0	482.0	197.0	231.90441176470588	1.0689576799893241	199.56617647058823	291.28125	1	0.9999996329634583	blue	low
339	62	124.0	589.0	243.0	257.0	1.1003362831858405	219.9738562091503	300.3333333333333	1	0.999716313221873	blue	low
340	62	124.0	604.0	320.0	273.39473684210526	1.0635102837528352	213.71052631578948	293.74074074074076	1	0.890105090581291	blue	low
341	62	124.0	615.0	168.0	288.3777777777778	1.0321839654440588	214.7511111111111	295.2857142857143	1	0.9999602766925152	blue	low
342	62	124.0	621.0	248.0	280.50588235294117	1.0430723947823788	209.97058823529412	297.93333333333334	1	0.9971530911251613	blue	low
343	62	124.0	628.0	225.0	226.75347222222223	1.097127444626587	212.90625	295.1666666666667	1	0.9999966809682621	blue	low
344	62	124.0	644.0	174.0	250.52	1.0724741136318472	210.5911111111111	288.9230769230769	1	0.9999995663712172	blue	low
345	62	124.0	736.0	185.0	235.66666666666666	1.063943519464905	193.07777777777778	295.92105263157896	1	0.9999998218793972	blue	low
346	62	124.0	751.0	190.0	233.47265625	1.07565660495497	200.60546875	287.19354838709677	1	0.9999997783035802	blue	low
347	62	124.0	757.0	216.0	279.40441176470586	1.0476568382428317	224.81985294117646	294.45454545454544	1	0.9996600678908311	blue	low
348	62	124.0	760.0	329.0	253.89814814814815	1.081601898494718	208.92592592592592	292.9423076923077	1	0.8992165945618779	blue	low
349	62	124.0	770.0	257.0	263.01461988304095	1.0784601567890424	206.7251461988304	292.83720930232556	1	0.9986971946908316	blue	low
350	62	124.0	787.0	161.0	243.2	1.0834813102654657	204.4857142857143	285.72727272727275	1	0.9999999531673709	blue	low
351	62	124.0	866.0	238.0	276.3250773993808	1.0761894228704891	208.20123839009287	299.67391304347825	1	0.9989283075296779	blue	low
352	62	124.0	897.0	238.0	272.99380804953563	1.093442393390499	213.12074303405572	310.531914893617	1	0.9991994130004781	blue	low
353	62	124.0	934.0	235.0	263.7843137254902	1.0730860678580751	207.8921568627451	286.8292682926829	1	0.9997154113338897	blue	low
354	62	124.0	960.0	187.0	204.92083333333332	1.0543728554741683	208.49166666666667	279.53125	1	0.9999999958072809	blue	low
355	62	124.0	1012.0	196.0	252.63725490196077	1.053950078759239	185.18954248366012	301.23809523809524	1	0.9999960482652784	blue	low
356	62	124.0	1086.0	279.0	268.5138888888889	1.0740463469282233	218.86111111111111	299.34	1	0.9916334099046981	blue	low
357	62	124.0	1092.0	228.0	247.90849673202615	1.0715261083348155	202.1143790849673	286.8809523809524	1	0.9999634876454399	blue	low
358	62	124.0	1163.0	191.0	256.26666666666665	1.0516226026430109	217.95833333333334	285.9259259259259	1	0.9999960226473106	blue	low
359	62	124.0	1183.0	316.0	287.47402597402595	1.0956498112601365	199.98701298701297	313.9850746268657	1	0.8586000880950754	blue	low
360	62	124.0	1224.0	188.0	246.375	1.0914897231187362	195.6328125	286.85714285714283	1	0.9999990893038174	blue	low
361	63	125.0	28.0	162.0	226.59047619047618	1.0717351318209687	181.4142857142857	249.71428571428572	1	0.9999999951610814	blue	low
362	63	125.0	63.0	316.0	267.9238095238095	1.1283256276108207	192.9595238095238	283.1666666666667	1	0.9255059533069575	blue	low
363	63	125.0	175.0	164.0	259.11607142857144	1.0656674003287547	195.39285714285714	281.25	1	0.9999994282513835	blue	low
364	63	125.0	208.0	248.0	257.1875	0.9671300169023005	167.2625	261.22222222222223	1	0.9995779273817197	blue	low
365	63	125.0	215.0	221.0	242.45925925925926	1.0735078043482889	207.87777777777777	269.5882352941176	1	0.9999885149524996	blue	low
366	63	125.0	255.0	315.0	275.035	1.077550089281471	211.5475	285.7358490566038	1	0.9095207114641162	blue	low
367	63	125.0	263.0	171.0	269.87619047619046	1.0708287505019294	218.34761904761905	283.962962962963	1	0.9999956572157586	blue	low
368	63	125.0	351.0	236.0	256.68954248366015	1.092050121532143	210.48039215686273	293.3414634146341	1	0.9998393513451723	blue	low
369	63	125.0	396.0	291.0	309.6921052631579	1.0590957636169454	212.01315789473685	290.0943396226415	1	0.8705394981572072	blue	low
370	63	125.0	410.0	197.0	214.3308823529412	1.0978598273274138	186.1360294117647	277.8709677419355	1	0.9999999565836903	blue	low
371	63	125.0	486.0	179.0	225.59375	1.0952483331065452	200.21428571428572	270.1	1	0.9999999740232649	blue	low
372	63	126.0	1.0	199.0	239.43382352941177	1.107006509483677	179.26470588235293	266.5151515151515	1	0.9999989081575641	blue	low
373	63	126.0	13.0	314.0	291.03588516746413	1.0854445669688162	187.8732057416268	267.537037037037	1	0.8542158595455728	blue	low
374	63	126.0	61.0	189.0	229.125	1.0833821357311288	187.86328125	271.48571428571427	1	0.999999883701928	blue	low
375	63	126.0	64.0	298.0	298.8857142857143	1.0626444656893985	189.4595238095238	280.21666666666664	1	0.8947508401025591	blue	low
376	63	126.0	81.0	307.0	283.72474747474746	1.1090340969504477	208.32575757575756	292.61538461538464	1	0.9156297513202658	blue	low
377	63	126.0	102.0	235.0	264.20588235294116	1.0852569729859143	200.26143790849673	278.95	1	0.9997042754561425	blue	low
378	63	126.0	156.0	321.0	280.76441102756894	1.1236362935454438	215.39598997493735	294.1525423728813	1	0.8569320395733264	blue	low
379	63	126.0	181.0	278.0	290.5406162464986	1.0886402511815017	212.18487394957984	291.98	1	0.9705622763679234	blue	low
380	63	126.0	259.0	298.0	299.34090909090907	1.0882126795187357	213.26262626262627	303.1896551724138	1	0.8927939700414335	blue	low
381	63	126.0	287.0	268.0	278.7171717171717	1.0645497407315738	194.15404040404042	301.48148148148147	1	0.9917755173623941	blue	low
382	63	126.0	360.0	254.0	274.91036414565826	1.0825742467525468	195.23529411764707	292.5	1	0.9973393964577176	blue	low
383	63	126.0	410.0	302.0	300.13157894736844	1.0941313765361154	217.3657894736842	294.66	1	0.8722542723528308	blue	low
384	63	126.0	428.0	164.0	263.60833333333335	1.0550357054912582	190.41666666666666	290.96774193548384	1	0.9999989396630927	blue	low
385	63	126.0	448.0	214.0	278.75390625	1.0694851658695357	218.22265625	276.58620689655174	1	0.9997213809117845	blue	low
386	64	127.0	30.0	193.0	256.5126050420168	1.0353330111879508	206.57563025210084	262.44444444444446	1	0.999995151345536	blue	low
387	64	127.0	39.0	231.0	295.9659442724458	1.0265618173875055	194.62848297213623	277.93333333333334	1	0.9959960485613509	blue	low
388	64	127.0	67.0	219.0	241.49826989619376	1.1205005512627653	192.61245674740485	278.9736842105263	1	0.9999913129712299	blue	low
389	64	127.0	71.0	203.0	240.4816176470588	1.0140991784037559	186.6066176470588	253.1904761904762	1	0.9999982056791255	blue	low
390	64	127.0	98.0	264.0	289.5477272727273	0.9848503903194639	174.25	286.675	1	0.9863176754753316	blue	low
391	64	127.0	137.0	193.0	247.475	1.091503347534997	213.56666666666666	285.6774193548387	1	0.9999983608443999	blue	low
392	64	127.0	144.0	180.0	279.91517857142856	1.1164112120730585	221.11607142857142	301.16129032258067	1	0.9999692398929831	blue	low
393	64	127.0	165.0	184.0	262.9330357142857	1.0967701414731421	220.72767857142858	291.0416666666667	1	0.9999949600664588	blue	low
394	64	127.0	287.0	207.0	328.2857142857143	1.0742560751141599	236.015873015873	305.15625	1	0.9712620473927346	blue	low
395	64	127.0	290.0	217.0	275.16319444444446	1.1218063583372389	217.26041666666666	316.53846153846155	1	0.9997632742714211	blue	low
396	64	127.0	305.0	139.0	270.747619047619	1.0392126826820827	198.6904761904762	309.5925925925926	1	0.9999996256348468	blue	low
397	64	127.0	393.0	241.0	281.67973856209153	1.0664724522902687	227.04901960784315	303.92857142857144	1	0.9979500823249183	blue	low
398	64	127.0	472.0	250.0	250.91640866873064	1.1151964772654428	211.95356037151703	300.54285714285714	1	0.9997076727155281	blue	low
399	64	127.0	580.0	306.0	287.5283446712018	1.0699851392337187	196.16553287981858	298.5344827586207	1	0.9067954033816386	blue	low
400	64	127.0	584.0	255.0	255.1733746130031	1.1411486215812665	214.44582043343652	305.4074074074074	1	0.99939017612232	blue	low
401	64	127.0	686.0	222.0	266.40277777777777	1.1059472976479747	218.86458333333334	308.42105263157896	1	0.9998595542951415	blue	low
402	64	127.0	716.0	196.0	262.2352941176471	1.0826877663005399	213.7450980392157	296.8235294117647	1	0.9999878186948048	blue	low
403	64	127.0	720.0	257.0	278.17058823529413	1.0837031875627996	221.9764705882353	315.1666666666667	1	0.9958968416342201	blue	low
404	64	127.0	746.0	168.0	262.04464285714283	1.0529331804683533	204.00446428571428	284.0769230769231	1	0.9999988015587324	blue	low
405	64	127.0	748.0	481.0	363.6140350877193	1.1105568251313065	214.843567251462	332.0421052631579	1	0.8690430125958333	blue	low
406	64	127.0	773.0	191.0	247.27058823529413	1.0985516082425633	207.21176470588236	299.88461538461536	1	0.9999986647399142	blue	low
407	64	127.0	801.0	179.0	261.30980392156863	1.041191512413692	196.46666666666667	289.28125	1	0.9999972746648418	blue	low
408	64	128.0	131.0	172.0	259.66806722689074	1.039378719379486	191.1890756302521	273.03225806451616	1	0.999998777034266	blue	low
409	64	128.0	153.0	197.0	251.76666666666668	1.102702034949014	219.4	290.5	1	0.9999961113991582	blue	low
410	64	128.0	179.0	276.0	311.22222222222223	1.0793910684159733	225.31286549707602	297.59090909090907	1	0.9144741513188532	blue	low
411	64	128.0	211.0	257.0	254.3409090909091	1.0299163880147404	194.4005681818182	272.86046511627904	1	0.9993347175778099	blue	low
412	64	128.0	291.0	167.0	235.27179487179487	1.0757710437710437	224.63589743589745	280.26666666666665	1	0.9999999721187334	blue	low
413	64	128.0	307.0	285.0	275.4	1.0460302164604105	212.65	278.63461538461536	1	0.9819512356606543	blue	low
414	64	128.0	343.0	162.0	255.8711111111111	1.0464259277783334	205.07555555555555	295.84615384615387	1	0.9999996940633007	blue	low
415	64	128.0	377.0	287.0	282.32105263157894	1.0842225888613946	213.36315789473684	302.1276595744681	1	0.970589553982333	blue	low
416	64	128.0	408.0	253.0	285.20743034055727	1.1108185460789926	224.1888544891641	313.0	1	0.9944907349855563	blue	low
417	64	128.0	638.0	280.0	301.63684210526316	1.1224816069331214	219.6578947368421	327.0377358490566	1	0.9404273328606332	blue	low
418	64	128.0	669.0	216.0	259.88927335640136	1.0959796788255296	210.6159169550173	303.3170731707317	1	0.9999540876228276	blue	low
419	64	128.0	733.0	175.0	241.5686274509804	1.0547464918616642	190.6235294117647	290.51851851851853	1	0.9999998550214143	blue	low
420	64	128.0	821.0	211.0	255.86764705882354	1.0780542045137325	204.2058823529412	280.46875	1	0.9999799243813827	blue	low
421	64	128.0	830.0	190.0	277.85661764705884	1.1403349713525461	199.5735294117647	320.125	1	0.9999514269275054	blue	low
422	64	128.0	842.0	310.0	287.34285714285716	1.0732866209712932	204.73095238095237	293.6101694915254	1	0.8900606770925975	blue	low
423	64	128.0	846.0	279.0	269.07894736842104	1.0975996590302002	205.67631578947368	302.3958333333333	1	0.9913383371016141	blue	low
424	64	128.0	861.0	173.0	222.675	1.120615003074505	196.7	299.3225806451613	1	0.9999999908054384	blue	low
425	65	129.0	9.0	193.0	256.73809523809524	1.066723820410237	204.8968253968254	282.55172413793105	1	0.9999950190864806	blue	low
426	65	129.0	31.0	220.0	235.63235294117646	1.0696281808660586	209.22426470588235	273.65714285714284	1	0.9999948467995927	blue	low
427	65	129.0	35.0	269.0	290.3333333333333	1.118479317662837	216.91520467836258	302.59090909090907	1	0.9813863084090116	blue	low
428	65	129.0	69.0	279.0	277.98337950138506	1.0902081021979966	211.30747922437672	293.5208333333333	1	0.9851558897489819	blue	low
429	65	129.0	71.0	317.0	281.9894736842105	1.0590734377989577	196.9284210526316	308.6029411764706	1	0.8753348931727972	blue	low
430	65	129.0	83.0	319.0	284.415	1.106699836259865	227.1975	309.3859649122807	1	0.8540685057817842	blue	low
431	65	129.0	115.0	212.0	220.02941176470588	1.0630179266024014	209.22426470588235	282.5	1	0.9999995719147928	blue	low
432	65	129.0	179.0	182.0	254.57333333333332	1.0754851382563082	224.35111111111112	296.57142857142856	1	0.9999985082924857	blue	low
433	65	129.0	189.0	141.0	236.65384615384616		215.97252747252747		1	0.9999999976439646	blue	low
434	65	129.0	195.0	211.0	254.5808823529412	1.0868079022384474	226.37867647058823	312.90909090909093	1	0.9999825262334959	blue	low
435	65	129.0	248.0	224.0	280.11764705882354	1.0897238497999298	234.9031141868512	325.1794871794872	1	0.9993858413738362	blue	low
436	65	129.0	278.0	276.0	316.2763157894737	1.0981453821259648	228.58157894736843	339.3269230769231	1	0.8888426949865427	blue	low
437	65	129.0	364.0	171.0	254.4625	1.0854917514256104	208.0375	311.6470588235294	1	0.9999994395381692	blue	low
438	65	129.0	379.0	200.0	273.4779411764706	1.0374723013611902	223.9191176470588	314.0	1	0.9999401731783222	blue	low
439	65	129.0	385.0	284.0	244.49473684210525	1.1304338173260513	218.67631578947368	323.625	1	0.9972833358066625	blue	low
440	65	129.0	434.0	222.0	267.71691176470586	1.0850036080880079	242.9485294117647	318.93939393939394	1	0.9998400278339437	blue	low
441	65	129.0	441.0	145.0	213.99487179487178	1.0565562297095845	207.1076923076923	291.77272727272725	1	0.9999999998931717	blue	low
442	65	129.0	475.0	197.0	244.88970588235293	1.0044025788057338	212.44117647058823	294.3414634146341	1	0.9999982717625903	blue	low
443	65	129.0	491.0	312.0	285.91052631578947	1.1317950275194535	234.8763157894737	316.41818181818184	1	0.8860308067783669	blue	low
444	65	129.0	554.0	196.0	290.43333333333334	1.0524993306283854	239.27916666666667	306.0	1	0.9996914098337742	blue	low
445	65	129.0	607.0	208.0	232.64705882352942	1.0627758664093312	190.87925696594428	310.8	1	0.9999988180410857	blue	low
446	65	130.0	21.0	168.0	246.73333333333332	1.1113425504031382	207.28095238095239	284.55555555555554	1	0.9999998503466442	blue	low
447	65	130.0	69.0	227.0	260.83006535947715	1.0670692028646793	207.19934640522877	294.30232558139534	1	0.9998815893784084	blue	low
448	65	130.0	80.0	320.0	277.1507177033493	1.0858827375992743	215.4688995215311	300.864406779661	1	0.8768287605266366	blue	low
449	65	130.0	86.0	239.0	299.8782894736842	1.0532423459675868	230.0559210526316	305.27906976744185	1	0.9915780946636581	blue	low
450	65	130.0	228.0	281.0	299.39722222222224	1.0933021837692294	232.4	319.8867924528302	1	0.9449203411366324	blue	low
451	65	130.0	231.0	542.0	353.3121212121212	1.1111430724406475	254.1030303030303	337.5164835164835	1	0.9232737047016172	blue	low
452	65	130.0	252.0	302.0	288.5889724310777	1.097413230427464	222.8345864661654	317.45454545454544	1	0.918449782557014	blue	low
453	65	130.0	257.0	216.0	279.625	1.1015022610158796	231.99632352941177	316.2972972972973	1	0.9996523956013327	blue	low
454	65	130.0	271.0	268.0	270.1198830409357	1.077861053939653	232.23976608187135	315.40909090909093	1	0.9954078011685284	blue	low
455	65	130.0	311.0	154.0	222.65128205128204	1.0727358530316435	226.32820512820513	305.26666666666665	1	0.9999999988702175	blue	low
456	65	130.0	382.0	281.0	304.6684210526316	1.0667612780802678	229.2578947368421	326.537037037037	1	0.9274180731171027	blue	low
457	65	130.0	398.0	315.0	278.55889724310777	1.1098425298650256	234.44862155388472	323.94	1	0.8980755869888644	blue	low
458	65	130.0	408.0	314.0	273.8425	1.0726561330458462	234.5675	316.7843137254902	1	0.9174731801010616	blue	low
459	65	130.0	412.0	191.0	260.5375	1.0688747030265469	234.15416666666667	311.68	1	0.9999933487220953	blue	low
460	65	130.0	473.0	244.0	279.2875816993464	1.136823228460666	231.80065359477123	324.1142857142857	1	0.9979826468778985	blue	low
461	65	130.0	477.0	189.0	274.82421875	1.0846564055743813	220.82421875	320.6923076923077	1	0.9999684681244324	blue	low
462	65	130.0	537.0	189.0	229.7125	1.0594964361822194	223.82916666666668	298.41379310344826	1	0.9999998747832234	blue	low
463	65	130.0	635.0	303.0	282.7842105263158	1.1049807145351707	231.1315789473684	314.3090909090909	1	0.9326802398638089	blue	low
464	65	130.0	639.0	217.0	275.1830065359477	1.070432595380273	205.23529411764707	306.3142857142857	1	0.9997627993851149	blue	low
465	65	130.0	664.0	299.0	269.29545454545456	1.0769870185047992	216.25	304.7659574468085	1	0.970161960543209	blue	low
466	7	14.0	3.0	228.0	288.9117647058824	1.0553861369817852	199.67320261437908	280.57575757575756	1	0.9982081981112221	blue	low
467	7	14.0	36.0	238.0	298.19940476190476	1.049358281772001	194.95238095238096	286.8484848484849	1	0.9930314736925394	blue	low
468	7	14.0	40.0	183.0	270.38839285714283	1.0712588350830603	212.55357142857142	275.81481481481484	1	0.9999882509553972	blue	low
469	7	14.0	62.0	316.0	287.64	1.0594209808998791	213.98	284.0181818181818	1	0.857888653077603	blue	low
470	7	14.0	67.0	212.0	249.9191176470588	1.0633875807210966	199.57720588235293	269.15384615384613	1	0.9999885084931524	blue	low
471	7	14.0	245.0	264.0	273.29411764705884	1.0673413964063536	223.89117647058825	304.5	1	0.9955600894569154	blue	low
472	7	14.0	277.0	297.0	258.0935828877005	1.0529500078829315	224.41978609625667	295.0416666666667	1	0.9848418747049688	blue	low
473	66	131.0	7.0	301.0	271.26823529411763	1.0708060576176468	175.27529411764706	261.31666666666666	1	0.9632713566784756	blue	low
474	66	131.0	48.0	312.0	238.8475	1.1228145389787478	193.77	272.7068965517241	1	0.9819733394764004	blue	low
475	66	131.0	104.0	304.0	298.6166666666667	1.1036392281572946	198.85476190476192	297.32758620689657	1	0.8702435788154721	blue	low
476	66	131.0	147.0	239.0	246.33024691358025	1.1061327499996858	193.33333333333334	283.734693877551	1	0.9999203576831449	blue	low
477	66	131.0	199.0	216.0	238.73529411764707	1.1030362177401865	205.68014705882354	281.0	1	0.9999950676110225	blue	low
478	66	132.0	55.0	275.0	277.96031746031747	1.058194020725752	194.32275132275132	279.280701754386	1	0.9882245504939381	blue	low
479	66	132.0	104.0	217.0	232.73529411764707	1.0793321308426687	203.84191176470588	272.19444444444446	1	0.9999971487247225	blue	low
480	66	132.0	161.0	252.0	256.4138888888889	1.0710940708390557	188.23611111111111	283.94117647058823	1	0.9994636727087092	blue	low
481	66	132.0	225.0	227.0	260.00735294117646	1.0867758546064639	215.84926470588235	277.1621621621622	1	0.9998906497353468	blue	low
482	66	132.0	226.0	276.0	311.2076023391813	1.0945147290651738	218.35087719298247	291.4468085106383	1	0.9145402712398497	blue	low
483	66	132.0	227.0	212.0	272.7647058823529	1.054616162176637	201.48529411764707	270.05405405405406	1	0.9998694894673527	blue	low
484	66	132.0	241.0	204.0	291.19117647058823	1.052862108527551	208.59926470588235	290.05405405405406	1	0.9994544453665369	blue	low
485	66	132.0	271.0	214.0	251.40484429065745	1.0809339878828037	200.0484429065744	288.42424242424244	1	0.9999840257044923	blue	low
486	66	132.0	281.0	309.0	272.1425	1.0768883070172748	202.7225	278.64912280701753	1	0.9404913913367366	blue	low
487	66	132.0	307.0	308.0	280.395	1.1390462772962544	203.68	294.0	1	0.9221030669293646	blue	low
488	67	133.0	57.0	216.0	249.80555555555554	1.0561437847931767	194.95138888888889	271.6341463414634	1	0.9999840228423724	blue	low
489	67	133.0	85.0	265.0	275.0138888888889	1.0683509401626992	196.91944444444445	282.59090909090907	1	0.9946688691406957	blue	low
490	67	133.0	92.0	216.0	271.40625	1.049972824118723	200.25694444444446	277.97297297297297	1	0.9998493769924861	blue	low
491	67	133.0	168.0	280.0	301.9909297052154	1.0127332663657842	191.3560090702948	304.6	1	0.9392951064668847	blue	low
492	67	133.0	172.0	197.0	249.40625	1.1102046828748193	201.71875	285.5882352941176	1	0.9999970539849751	blue	low
493	67	133.0	263.0	223.0	255.7120743034056	1.0638651236947958	191.89473684210526	291.6875	1	0.9999476932500896	blue	low
494	67	133.0	267.0	293.0	275.63684210526316	1.084485902634923	219.28947368421052	303.96078431372547	1	0.9711906293709577	blue	low
495	67	133.0	306.0	147.0	254.05429864253395	0.9922926607589184	188.92760180995475	282.1111111111111	1	0.9999999394524651	blue	low
496	67	133.0	348.0	256.0	291.66013071895424	1.0762689311413869	237.8856209150327	302.3414634146341	1	0.9895204109668138	blue	low
497	67	133.0	369.0	189.0	274.88492063492066	1.0488900619209143	211.5793650793651	293.46875	1	0.9999682388030592	blue	low
498	67	133.0	391.0	207.0	262.8382352941176	1.108132416409197	213.1139705882353	304.74285714285713	1	0.999968920057718	blue	low
499	67	133.0	403.0	250.0	312.1733746130031	1.090937083286804	223.2879256965944	310.0975609756098	1	0.9646135890522238	blue	low
500	67	133.0	437.0	273.0	291.36842105263156	1.0648105514492183	230.04093567251462	303.9024390243902	1	0.9757699267310156	blue	low
501	67	133.0	453.0	173.0	238.67450980392158	1.055381552188054	196.1607843137255	302.3448275862069	1	0.9999999190314239	blue	low
502	67	133.0	455.0	177.0	282.7109375	1.0634487975260851	206.29296875	314.48	1	0.9999646107416894	blue	low
503	67	133.0	457.0	213.0	260.15972222222223	1.0474046748158103	214.18055555555554	301.37931034482756	1	0.9999627053552047	blue	low
504	67	133.0	496.0	220.0	266.1764705882353	1.055118948529839	220.67128027681662	302.825	1	0.999881526128782	blue	low
505	67	133.0	619.0	206.0	280.0	1.0559173958228567	215.67279411764707	298.26666666666665	1	0.99981391380103	blue	low
506	67	133.0	625.0	196.0	250.5843137254902	1.0346475996843394	223.26666666666668	299.1111111111111	1	0.9999968991271588	blue	low
507	67	133.0	643.0	302.0	270.92894736842106	1.1038788465120128	230.43421052631578	314.1272727272727	1	0.9617048067818811	blue	low
508	67	133.0	722.0	219.0	278.97037037037035	1.1042246737805337	234.5851851851852	313.53846153846155	1	0.9996034182753345	blue	low
509	67	133.0	746.0	203.0	224.55078125	1.1016156818143805	218.1796875	298.02941176470586	1	0.999999718442235	blue	low
510	67	133.0	753.0	245.0	303.1111111111111	1.121837111228255	235.47058823529412	324.2857142857143	1	0.9854829737625251	blue	low
511	67	133.0	760.0	223.0	286.0	1.0951444270648139	209.38125	323.1162790697674	1	0.9989865249358746	blue	low
512	67	133.0	766.0	248.0	263.015479876161	1.0726469360721478	214.53869969040247	295.5625	1	0.9993147664101149	blue	low
513	67	133.0	782.0	197.0	251.44921875	1.1066727811031731	221.15234375	312.625	1	0.999996253726249	blue	low
514	67	133.0	829.0	259.0	250.96470588235294	1.0799440391725792	216.6970588235294	303.0	1	0.9994025998853887	blue	low
515	67	133.0	850.0	212.0	285.18518518518516	1.0468561273587709	221.85925925925926	293.71875	1	0.9995259042545439	blue	low
516	67	133.0	909.0	274.0	276.73	0.9982856618088571	201.1925	293.3090909090909	1	0.9897197276081434	blue	low
517	67	133.0	930.0	158.0	211.27555555555554	1.0469870597539839	195.4177777777778	290.06666666666666	1	0.9999999996712301	blue	low
518	67	133.0	967.0	156.0	215.91346153846155		202.6153846153846		1	0.9999999994813091	blue	low
519	67	133.0	971.0	238.0	239.72445820433435	1.0923554537395381	204.80495356037153	298.52272727272725	1	0.999960152044195	blue	low
520	67	133.0	983.0	192.0	239.98333333333332		222.83333333333334		1	0.9999993985346546	blue	low
521	67	133.0	998.0	182.0	242.84375	1.072932016608255	224.93303571428572	293.85185185185185	1	0.9999996660403887	blue	low
522	67	133.0	1001.0	255.0	292.8395061728395	1.09540036959802	224.77777777777777	307.6666666666667	1	0.9891515946062428	blue	low
523	67	133.0	1021.0	229.0	273.18367346938777	1.054006475111291	217.2074829931973	291.51428571428573	1	0.9995566090755879	blue	low
524	67	133.0	1067.0	197.0	253.578125	1.0915512127126124	216.78125	303.1290322580645	1	0.9999951906894917	blue	low
525	67	133.0	1089.0	277.0	283.46	1.0679466679208014	202.6275	308.25	1	0.9815632424860551	blue	low
526	67	133.0	1187.0	229.0	266.00347222222223	1.0941685068267348	219.21527777777777	297.13513513513516	1	0.9997744725337738	blue	low
527	67	134.0	24.0	319.0	284.40238095238095	1.078366458754368	204.66904761904763	286.3666666666667	1	0.8541215474477863	blue	low
528	67	134.0	25.0	177.0	227.0311111111111	1.0497810201018625	194.42666666666668	258.5833333333333	1	0.9999999745340776	blue	low
529	67	134.0	59.0	185.0	265.6666666666667	1.0816294007248253	197.37083333333334	273.09375	1	0.9999923402784827	blue	low
530	67	134.0	87.0	259.0	254.1086956521739	1.0645483230339627	192.29347826086956	287.3469387755102	1	0.9992387991511581	blue	low
531	67	134.0	123.0	223.0	256.06228373702425	1.0338795453211929	206.96193771626298	275.7105263157895	1	0.9999458290984833	blue	low
532	67	134.0	129.0	209.0	233.8235294117647	1.0386104792591866	195.11029411764707	262.2258064516129	1	0.9999985132332195	blue	low
533	67	134.0	162.0	254.0	296.99117647058824	1.0578634516573195	213.98235294117646	300.0	1	0.9860161055808414	blue	low
534	67	134.0	179.0	223.0	269.6159169550173	1.06808985242311	211.60553633217992	289.02272727272725	1	0.9997927183034274	blue	low
535	67	134.0	185.0	181.0	269.46638655462186	1.0847878247873572	213.89915966386553	301.2962962962963	1	0.9999910194752354	blue	low
536	67	134.0	255.0	260.0	283.9752321981424	1.094398882614801	226.42105263157896	302.8888888888889	1	0.9925265335915437	blue	low
537	67	134.0	301.0	287.0	282.55	1.086364435072922	224.04722222222222	301.5853658536585	1	0.9702295574992651	blue	low
538	67	134.0	377.0	292.0	280.4550264550264	1.0813609508927096	220.74338624338625	304.50943396226415	1	0.9652523429645676	blue	low
539	67	134.0	448.0	156.0	220.0	0.9936252094754482	214.23979591836735	267.55555555555554	1	0.9999999990472848	blue	low
540	67	134.0	476.0	307.0	223.51082251082252	1.0579322793476909	186.82900432900433	294.2241379310345	1	0.9942038611767378	blue	low
541	67	134.0	477.0	310.0	256.0325	1.1052517813736011	216.6875	303.1578947368421	1	0.9672710175854735	blue	low
542	67	134.0	525.0	175.0	231.66190476190476	1.0668373407918679	227.6952380952381	290.1666666666667	1	0.999999961498477	blue	low
543	67	134.0	530.0	230.0	286.9438596491228	1.0761663286004055	236.6701754385965	312.0882352941176	1	0.9983174529924017	blue	low
544	67	134.0	553.0	199.0	227.21323529411765	1.0958905626938416	201.8860294117647	297.1081081081081	1	0.9999997441477583	blue	low
545	67	134.0	554.0	202.0	281.86764705882354	1.0627156512278522	211.33455882352942	300.55	1	0.9998253622773818	blue	low
546	67	134.0	557.0	258.0	254.66975308641975	1.0847599290599519	222.86111111111111	300.14285714285717	1	0.9992634242332936	blue	low
547	67	134.0	569.0	147.0	253.5408163265306	1.057438821304581	212.6173469387755	297.3333333333333	1	0.9999999439287846	blue	low
548	67	134.0	618.0	337.0	247.62962962962962	1.0683544947706833	186.78703703703704	315.9166666666667	1	0.861537855558651	blue	low
549	67	134.0	633.0	320.0	277.2738095238095	1.0836656273436938	219.78571428571428	308.4901960784314	1	0.8763748076045604	blue	low
550	67	134.0	658.0	323.0	259.1704260651629	1.126508798569976	221.90225563909775	302.7450980392157	1	0.9172763348232909	blue	low
551	67	134.0	661.0	197.0	289.6617647058824	1.1272247930288348	212.0110294117647	324.10714285714283	1	0.9996989926634371	blue	low
552	67	134.0	671.0	320.0	277.03258145363407	1.0706344533619796	229.73684210526315	303.0740740740741	1	0.8772633053368061	blue	low
553	67	134.0	683.0	179.0	251.60084033613447	1.0581992836284169	217.22268907563026	302.5806451612903	1	0.9999992169438319	blue	low
554	67	134.0	686.0	194.0	244.19583333333333	1.0618450455234174	215.41666666666666	280.030303030303	1	0.9999987909717615	blue	low
555	67	134.0	693.0	196.0	261.875	1.0385491797425292	202.86764705882354	290.44117647058823	1	0.9999883199998149	blue	low
556	67	134.0	749.0	255.0	265.8425	1.1077033909663583	189.535	322.52	1	0.9985905983826875	blue	low
557	67	134.0	877.0	320.0	280.29446640316206	1.0952075385183697	181.88537549407116	308.6521739130435	1	0.8648560660437916	blue	low
558	67	134.0	898.0	313.0	272.9013157894737	1.089198717049588	194.26315789473685	303.3333333333333	1	0.9242276414801571	blue	low
559	67	134.0	983.0	272.0	257.79473684210524	1.075520113824222	202.34736842105264	299.9591836734694	1	0.9973958984307444	blue	low
560	68	135.0	36.0	204.0	289.0357142857143	1.0475459375152312	196.9484126984127	252.85294117647058	1	0.9995672371518014	blue	low
561	68	135.0	45.0	315.0	286.23571428571427	1.1184903727105837	190.22380952380954	277.52542372881356	1	0.8693244938458125	blue	low
562	68	135.0	134.0	228.0	277.24126984126985	1.0421093711888385	190.75555555555556	272.3777777777778	1	0.9993935610254041	blue	low
563	68	135.0	160.0	265.0	281.640350877193	1.0924422599228372	208.140350877193	288.42	1	0.9915710048773727	blue	low
564	68	135.0	177.0	299.0	293.0052631578947	1.070249935093331	213.22105263157894	286.45283018867923	1	0.9140063434344056	blue	low
565	68	135.0	183.0	215.0	248.08455882352942	1.0745926635055612	201.24264705882354	270.0263157894737	1	0.9999877782797923	blue	low
566	68	135.0	215.0	152.0	233.01904761904763	1.0690715825876096	189.08095238095237	275.8888888888889	1	0.9999999957208399	blue	low
567	68	135.0	275.0	191.0	255.94583333333333	1.065215590783349	205.0	271.3333333333333	1	0.9999961737483074	blue	low
568	68	135.0	295.0	254.0	281.66358024691357	1.102273756680859	211.8827160493827	292.5	1	0.9955405875171056	blue	low
569	68	135.0	299.0	202.0	259.03125	1.0674615724598537	208.58203125	278.9142857142857	1	0.999986332213038	blue	low
570	68	135.0	359.0	223.0	282.9632352941176	1.0724117612397617	218.38235294117646	282.9	1	0.999242564839364	blue	low
571	68	135.0	367.0	189.0	269.48046875	1.05607329577513	201.578125	285.2162162162162	1	0.9999833727024069	blue	low
572	68	135.0	408.0	542.0	353.2827380952381	1.0934884442447292	230.6279761904762	307.4795918367347	1	0.9230223495618449	blue	low
573	68	135.0	536.0	208.0	258.5051903114187	1.1082566833660226	198.57439446366783	299.8421052631579	1	0.9999790537588681	blue	low
574	68	135.0	544.0	131.0	217.7948717948718	1.0702476295682593	211.39102564102564	267.26666666666665	1	0.9999999999623626	blue	low
575	68	135.0	596.0	247.0	239.43790849673204	1.0767641835685577	209.04575163398692	275.60526315789474	1	0.9999142027685708	blue	low
576	68	135.0	649.0	213.0	260.2638888888889	1.054949388926653	203.15972222222223	286.7560975609756	1	0.9999622917843158	blue	low
577	68	135.0	667.0	197.0	256.71875	1.0688727581524506	207.15234375	284.3529411764706	1	0.9999930559168584	blue	low
578	68	135.0	748.0	309.0	292.9	1.1100907740961423	211.96	298.5263157894737	1	0.8721394833447408	blue	low
579	68	135.0	804.0	167.0	235.2	1.0798461359132767	206.17142857142858	276.9130434782609	1	0.9999999723960243	blue	low
580	68	135.0	816.0	264.0	270.19195046439626	1.0686102795566537	208.45820433436532	269.25531914893617	1	0.9964366388960016	blue	low
581	68	136.0	17.0	242.0	279.1907894736842	1.094171582082579	205.58881578947367	278.25	1	0.9982328552776177	blue	low
582	68	136.0	49.0	277.0	238.13756613756613	1.0520319025108433	180.97089947089947	257.24528301886795	1	0.9989815778778891	blue	low
583	68	136.0	58.0	220.0	252.95751633986927	1.0947188076942198	182.78758169934642	273.8421052631579	1	0.9999689986467318	blue	low
584	68	136.0	62.0	291.0	309.5263157894737	1.0708190032586815	201.4763157894737	278.0740740740741	1	0.8714401037995024	blue	low
585	68	136.0	92.0	291.0	300.66137566137564	1.0674185174151736	197.5952380952381	270.5272727272727	1	0.9127709914937759	blue	low
586	68	136.0	108.0	302.0	296.02525252525254	1.0956383030756924	206.06060606060606	290.6101694915254	1	0.8906035998244675	blue	low
587	68	136.0	144.0	183.0	242.1764705882353	1.055906242169858	183.93725490196078	267.8529411764706	1	0.9999996629829973	blue	low
588	68	136.0	159.0	261.0	268.13157894736844	1.0173752144190575	195.45906432748538	260.03225806451616	1	0.9974803365849023	blue	low
589	68	136.0	221.0	216.0	258.7370242214533	1.0701612072276292	191.07612456747404	270.51428571428573	1	0.9999592750274298	blue	low
590	68	136.0	348.0	210.0	256.8897058823529	1.0507377726274414	204.19117647058823	275.6969696969697	1	0.9999793391750146	blue	low
591	68	136.0	367.0	251.0	269.89181286549706	1.0837526959022286	196.22222222222223	285.0	1	0.9985238759012772	blue	low
592	68	136.0	382.0	291.0	300.5401662049861	1.0756451039490136	215.66759002770084	284.01960784313724	1	0.9132485850608797	blue	low
593	68	136.0	417.0	181.0	264.8828125	1.0058716508702916	196.51171875	279.2903225806452	1	0.999994951232933	blue	low
594	68	136.0	426.0	265.0	295.02222222222224	1.0667228927563321	197.9361111111111	283.6222222222222	1	0.9792653986908312	blue	low
595	68	136.0	441.0	292.0	289.7142857142857	1.0349267842159395	191.67619047619047	283.36206896551727	1	0.9453557025965232	blue	low
596	68	136.0	444.0	218.0	242.2491349480969	1.0517122716675003	199.49134948096886	275.5897435897436	1	0.9999914097962883	blue	low
597	68	136.0	447.0	244.0	234.4599542334096	1.0185469048899114	150.9908466819222	274.2909090909091	1	0.9999576677037022	blue	low
598	68	136.0	450.0	294.0	278.85	1.087846467156812	210.88947368421051	291.81481481481484	1	0.9643120634311773	blue	low
599	68	136.0	512.0	303.0	282.61	1.0586288988632855	209.37	289.4642857142857	1	0.9331636992909389	blue	low
600	68	136.0	610.0	187.0	287.8	1.075347091932458	210.525	287.53846153846155	1	0.9998710770632906	blue	low
601	68	136.0	627.0	203.0	240.7625	1.0296548565055466	215.34166666666667	261.1111111111111	1	0.9999981467137231	blue	low
602	68	136.0	670.0	267.0	293.2098765432099	1.0573881116851453	218.27777777777777	277.57142857142856	1	0.9797105041702039	blue	low
603	68	136.0	694.0	217.0	275.2610294117647	1.0907938155665458	219.98529411764707	296.55882352941177	1	0.9997609200634457	blue	low
604	68	136.0	734.0	185.0	248.1015625	0.9836263736263736	187.30859375	255.74285714285713	1	0.9999991400656507	blue	low
605	68	136.0	827.0	314.0	280.1595238095238	1.0858616504854368	208.4904761904762	298.25	1	0.897372330409948	blue	low
606	68	136.0	1049.0	328.0	245.06349206349208	1.0853104576275416	195.03174603174602	279.8615384615385	1	0.9272404898968265	blue	low
607	68	136.0	1121.0	255.0	268.46491228070175	1.0646891450493499	195.78654970760235	276.27659574468083	1	0.9982727906906422	blue	low
608	69	137.0	20.0	202.0	218.78676470588235	1.106805067637381	178.9889705882353	262.1818181818182	1	0.999999871714768	blue	low
609	69	137.0	92.0	317.0	258.3061224489796	1.1319354940115054	193.5578231292517	296.7692307692308	1	0.944066328981242	blue	low
610	69	137.0	95.0	309.0	293.64593301435406	1.1244637491765437	206.42344497607655	306.94736842105266	1	0.8688628637426971	blue	low
611	69	137.0	141.0	273.0	264.29639889196676	1.1245353159851301	207.13850415512465	302.5	1	0.9956853114352419	blue	low
612	69	137.0	161.0	201.0	254.22448979591837	1.1287798038064512	187.64285714285714	301.8780487804878	1	0.9999927204422825	blue	low
613	69	137.0	267.0	211.0	254.91	1.0364207980652962	199.49	292.2	1	0.9999818943264404	blue	low
614	69	137.0	419.0	264.0	299.5401662049861	1.0810830456114846	210.0360110803324	305.8	1	0.9733683453044127	blue	low
615	69	137.0	479.0	310.0	261.12105263157895	1.1689732831179298	218.27631578947367	303.35087719298247	1	0.9595498909165926	blue	low
616	69	137.0	504.0	188.0	249.35416666666666	1.0888900669089803	202.44583333333333	277.09090909090907	1	0.9999986830118995	blue	low
617	69	138.0	49.0	324.0	265.2562358276644	1.1398363007341152	195.8095238095238	295.74603174603175	1	0.894485789531305	blue	low
618	69	138.0	65.0	292.0	265.1775	1.0879214392439078	196.075	287.280701754386	1	0.9842028211845154	blue	low
619	69	138.0	86.0	277.0	289.90726817042605	1.0926984304631866	195.15037593984962	301.3103448275862	1	0.9729801035032845	blue	low
620	69	138.0	94.0	252.0	256.41520467836256	1.0806734821818695	194.06432748538012	280.2244897959184	1	0.9994636154924228	blue	low
621	69	138.0	170.0	287.0	284.63055555555553	1.1485602605863192	222.48333333333332	314.8285714285714	1	0.9667673132444459	blue	low
622	69	138.0	209.0	228.0	232.1078431372549	1.1570501407156395	200.62091503267973	305.23333333333335	1	0.9999923585318591	blue	low
623	69	138.0	225.0	317.0	272.2471655328798	1.1383800592233513	207.68707482993196	320.241935483871	1	0.9088941870350771	blue	low
624	69	138.0	233.0	219.0	236.1280276816609	1.1402338792237612	205.560553633218	301.7692307692308	1	0.9999950568952775	blue	low
625	69	138.0	269.0	297.0	290.06052631578945	1.1243929730334565	221.07368421052632	312.8	1	0.930420995209001	blue	low
626	69	138.0	390.0	317.0	247.59049773755657	1.1084255103975729	191.19230769230768	289.0615384615385	1	0.9626291440166119	blue	low
627	70	139.0	6.0	300.0	275.77525252525254	1.0669860972738563	183.9570707070707	256.11538461538464	1	0.957371881389071	blue	low
628	70	139.0	22.0	307.0	283.945	1.0630575750090683	198.5575	271.89285714285717	1	0.9149193548955566	blue	low
629	70	139.0	41.0	229.0	227.81045751633988	1.1311038768866528	193.71241830065358	287.6774193548387	1	0.9999945271374987	blue	low
630	70	139.0	49.0	302.0	288.545	1.1014216674950257	205.96	295.20754716981133	1	0.9185951384531149	blue	low
631	70	140.0	3.0	315.0	254.73205741626793	1.111492807359237	188.18421052631578	272.0701754385965	1	0.9569352592531644	blue	low
632	70	140.0	9.0	203.0	259.5176470588235	1.1028498709910919	194.83529411764707	265.741935483871	1	0.9999843441192893	blue	low
633	70	140.0	23.0	239.0	238.0	1.1008437123342707	197.6013071895425	274.0	1	0.9999628509667022	blue	low
634	70	140.0	32.0	165.0	243.36923076923077		200.14871794871794		1	0.9999999293422668	blue	low
635	70	140.0	67.0	161.0	244.2952380952381	1.1266375237338278	200.54285714285714	291.26666666666665	1	0.999999945292053	blue	low
636	70	140.0	74.0	193.0	238.31203007518798	1.0611814696498363	191.37218045112783	276.64864864864865	1	0.9999994604998611	blue	low
637	70	140.0	89.0	199.0	269.3529411764706	1.1245958261535514	219.38655462184875	289.6333333333333	1	0.9999651292774635	blue	low
638	8	15.0	234.0	183.0	293.99609375	1.052827612784729	208.53515625	304.1470588235294	1	0.999789526715215	blue	low
639	8	15.0	313.0	190.0	268.46484375	1.0762062013059748	211.96875	304.1923076923077	1	0.9999841088119005	blue	low
640	8	15.0	370.0	223.0	263.24221453287197	1.0838241777621023	217.16262975778545	302.75	1	0.9998893617319551	blue	low
641	8	15.0	438.0	231.0	300.7438271604938	1.040519439448145	198.7685185185185	287.6666666666667	1	0.9938918625589276	blue	low
642	8	15.0	470.0	281.0	304.7134502923977	1.085794617136732	220.89473684210526	287.8695652173913	1	0.9272496047757613	blue	low
643	8	15.0	485.0	156.0	216.9625	1.0458663129664765	177.40416666666667	283.0344827586207	1	0.9999999993935571	blue	low
644	71	141.0	2.0	316.0	269.997619047619	1.0837457729603834	187.33333333333334	265.89285714285717	1	0.9199105151595075	blue	low
645	71	141.0	32.0	272.0	266.9676470588235	1.0997630569629244	196.74705882352941	265.6938775510204	1	0.9951824046627198	blue	low
646	71	141.0	134.0	329.0	252.00680272108843	1.099334407570229	198.2607709750567	286.8688524590164	1	0.9045164717669906	blue	low
647	71	141.0	211.0	312.0	283.43859649122805	1.14094609535366	211.63659147869674	301.17857142857144	1	0.8952316173425864	blue	low
648	71	141.0	219.0	315.0	255.47045454545454	1.1192408336110493	195.0	298.3103448275862	1	0.9556875843270891	blue	low
649	71	142.0	20.0	329.0	263.7081339712919	1.1140161569663067	196.82775119617224	273.65384615384613	1	0.8682933270618216	blue	low
650	71	142.0	32.0	327.0	262.48033126293996	1.0782386117322567	178.2567287784679	281.4054054054054	1	0.8854869446742553	blue	low
651	71	142.0	46.0	214.0	259.0814814814815	1.149209409949865	199.14444444444445	283.8	1	0.999963978643978	blue	low
652	71	142.0	56.0	214.0	258.8382352941176	1.1351798357405833	200.04779411764707	284.6818181818182	1	0.9999648904178704	blue	low
653	71	142.0	59.0	261.0	253.43567251461988	1.1191332221118337	192.35380116959064	276.4	1	0.999157584250547	blue	low
654	71	142.0	92.0	316.0	270.2625	1.101682505957679	210.2075	288.5	1	0.9191720263265637	blue	low
655	71	142.0	107.0	225.0	246.84375	1.0365963794293136	204.87152777777777	270.25	1	0.9999745549538414	blue	low
656	71	142.0	124.0	311.0	268.30454545454546	1.0505288402799648	190.01363636363635	279.5967741935484	1	0.9428054607546	blue	low
657	71	142.0	143.0	327.0	262.7809523809524	1.114282012844003	209.27619047619046	293.16129032258067	1	0.8845200090151147	blue	low
658	71	142.0	152.0	153.0	259.8826530612245	1.0337104829933872	211.27551020408163	278.55	1	0.999999755254757	blue	low
659	71	142.0	183.0	227.0	231.71527777777777	1.1228688984193858	206.94097222222223	288.86842105263156	1	0.9999933207974687	blue	low
660	71	142.0	230.0	263.0	263.8205882352941	1.1139086478916085	210.82647058823528	298.04651162790697	1	0.9978935246137102	blue	low
661	71	142.0	299.0	205.0	289.5019607843137	1.1050373155521225	213.32156862745097	289.95454545454544	1	0.9995163470471014	blue	low
662	72	143.0	30.0	197.0	290.13247863247864	1.0658393722967412	220.008547008547	275.86206896551727	1	0.9996826915771011	blue	low
663	72	143.0	88.0	236.0	247.00347222222223	1.101260867657828	196.79861111111111	260.2368421052632	1	0.9999341828855497	blue	low
664	72	143.0	93.0	226.0	234.4878892733564	1.1040972772931537	191.20415224913495	264.8333333333333	1	0.9999919608921158	blue	low
665	72	144.0	21.0	321.0	266.0475	1.1095644601601773	197.785	268.2456140350877	1	0.908055733716858	blue	low
666	72	144.0	37.0	257.0	263.125	1.1204666455476302	192.25	262.3125	1	0.9986860981003308	blue	low
667	72	144.0	102.0	207.0	255.96875	1.1324010836454643	204.7734375	280.8484848484849	1	0.999985389203471	blue	low
668	72	144.0	120.0	173.0	241.34666666666666	1.1205382921899811	193.8311111111111	277.8333333333333	1	0.9999998839657952	blue	low
669	72	144.0	126.0	569.0	343.50397877984085	1.1513200896144384	210.87002652519894	313.38	1	0.8747370857051284	blue	low
670	72	144.0	179.0	296.0	280.5473684210526	1.0985993467308863	201.67368421052632	279.4074074074074	1	0.956995000314075	blue	low
671	72	144.0	180.0	319.0	283.7785714285714	1.1062163240121083	201.76666666666668	288.20338983050846	1	0.8567271537981347	blue	low
672	72	144.0	192.0	271.0	322.0497076023392	1.0797407919162225	208.40058479532163	279.6923076923077	1	0.8701840576600719	blue	low
673	72	144.0	202.0	174.0	243.54666666666665	1.0785539105508664	194.49777777777777	268.11538461538464	1	0.9999998284984142	blue	low
674	73	145.0	98.0	181.0	246.34583333333333	1.0635346417115	207.02083333333334	288.4	1	0.9999995229476825	blue	low
675	73	146.0	32.0	264.0	234.15	1.1367376689547801	193.06666666666666	291.4230769230769	1	0.9997510804876275	blue	low
676	73	146.0	80.0	315.0	286.386189258312	1.1069322215038726	226.84910485933503	307.3095238095238	1	0.8687069152787712	blue	low
677	73	146.0	89.0	238.0	234.12745098039215	1.1018750962317327	213.47712418300654	298.7241379310345	1	0.9999763132329947	blue	low
678	73	146.0	157.0	302.0	270.80526315789473	1.1413378153446563	223.46315789473684	314.8780487804878	1	0.961916779156001	blue	low
679	73	146.0	174.0	224.0	264.7022058823529	1.1327386959081835	224.15073529411765	303.1034482758621	1	0.999862306289277	blue	low
680	74	147.0	18.0	280.0	260.94191919191917	1.0378366708047715	176.77272727272728	257.51785714285717	1	0.994397243283454	blue	low
681	74	147.0	57.0	330.0	259.44772727272726	1.0597962103118104	190.85227272727272	266.73770491803276	1	0.8757481413908897	blue	low
682	74	147.0	136.0	204.0	233.9148148148148	1.0578857806977762	186.9037037037037	258.97297297297297	1	0.9999990743287966	blue	low
683	74	147.0	160.0	276.0	228.85672514619884	1.0962374610565235	208.26315789473685	278.4347826086956	1	0.9995052694886558	blue	low
684	74	147.0	161.0	262.0	248.94427244582045	1.084445312947205	213.46749226006193	281.31111111111113	1	0.9993516848720179	blue	low
685	74	147.0	186.0	247.0	237.39009287925697	1.078852243671968	203.09907120743034	282.29787234042556	1	0.9999281871713832	blue	low
686	74	147.0	204.0	316.0	254.21325051759834	1.0613731438846834	181.8592132505176	291.57377049180326	1	0.9549444357321785	blue	low
687	74	147.0	260.0	215.0	227.00653594771242	1.0508841858846603	188.61111111111111	279.390243902439	1	0.9999987392169868	blue	low
688	74	147.0	263.0	219.0	221.96193771626298	1.0757156573179076	202.3910034602076	283.6756756756757	1	0.9999989045259309	blue	low
689	74	147.0	286.0	216.0	239.13703703703703	1.0562291085842737	209.75185185185185	274.92857142857144	1	0.9999948511245801	blue	low
690	74	147.0	287.0	280.0	274.86	1.0678447706068548	201.4675	304.02222222222224	1	0.9869405115724676	blue	low
691	74	147.0	329.0	235.0	286.19444444444446	1.0591107211592892	224.0	287.85	1	0.9978875913191694	blue	low
692	74	147.0	334.0	187.0	247.05333333333334	1.0320195598103206	222.44	275.3157894736842	1	0.9999990955361384	blue	low
693	74	147.0	357.0	268.0	250.44152046783626	1.0791171254023517	211.75438596491227	288.2	1	0.9988423002117652	blue	low
694	74	147.0	394.0	244.0	244.32894736842104	1.066317764592525	213.43421052631578	280.80555555555554	1	0.9998984185002051	blue	low
695	74	147.0	418.0	263.0	266.7728531855956	1.0435041928290993	201.37119113573408	286.77142857142854	1	0.997390279932322	blue	low
696	74	147.0	460.0	330.0	256.57323232323233	1.0775542207473994	219.2247474747475	279.8545454545455	1	0.884922130163832	blue	low
697	74	147.0	463.0	250.0	231.26023391812865	1.0821250197240688	190.80409356725147	278.4318181818182	1	0.9999445327393803	blue	low
698	74	147.0	491.0	331.0	254.99792960662526	1.0948769754049446	192.1614906832298	301.2238805970149	1	0.8831337335519501	blue	low
699	74	147.0	559.0	278.0	297.1736842105263	1.130605365534508	211.15263157894736	318.6862745098039	1	0.9570703440767745	blue	low
700	74	147.0	589.0	214.0	260.1	1.0329861111111112	180.53823529411764	294.84375	1	0.9999599001676189	blue	low
701	74	147.0	595.0	258.0	267.4598765432099	1.0824000584311244	211.34259259259258	283.29545454545456	1	0.9980410665689227	blue	low
702	74	147.0	601.0	231.0	233.17777777777778	1.0614407294668637	217.96296296296296	268.3448275862069	1	0.9999887229204723	blue	low
703	74	147.0	623.0	257.0	281.11764705882354	1.0661099956267865	223.0392156862745	280.0232558139535	1	0.9948929514994892	blue	low
704	74	148.0	61.0	281.0	269.9312169312169	1.108304102400573	193.61640211640213	283.4166666666667	1	0.9896594598344237	blue	low
705	74	148.0	123.0	236.0	270.1333333333333	1.0347557502854283	202.05079365079365	277.62857142857143	1	0.9994578041593853	blue	low
706	74	148.0	127.0	258.0	248.95356037151703	1.0924456266058697	205.39938080495355	276.95	1	0.999527925564908	blue	low
707	74	148.0	170.0	216.0	220.22875816993465	1.0416527720939714	185.84640522875816	272.0975609756098	1	0.9999993347099166	blue	low
708	74	148.0	171.0	288.0	272.35	1.077372751256829	216.70833333333334	288.51162790697674	1	0.9818226266340878	blue	low
709	74	148.0	174.0	272.0	283.3830409356725	1.0705265195142317	217.84795321637426	289.55102040816325	1	0.9860097236092663	blue	low
710	74	148.0	180.0	325.0	238.32142857142858	1.0867225937601273	198.2	274.25	1	0.9527904202257088	blue	low
711	74	148.0	206.0	205.0	263.34948096885813	1.0710082059183628	188.73010380622839	281.54285714285714	1	0.9999718687691476	blue	low
712	74	148.0	214.0	191.0	260.94117647058823	1.0044981839176221	211.67226890756302	264.8333333333333	1	0.9999930184050976	blue	low
713	74	148.0	217.0	191.0	248.0	1.0561344486479647	192.76171875	271.1904761904762	1	0.9999985405649339	blue	low
714	74	148.0	258.0	242.0	238.1141975308642	1.0667174992042796	199.96913580246914	281.93617021276594	1	0.9999509243863098	blue	low
715	74	148.0	313.0	248.0	263.39628482972137	1.0752128666035952	205.8452012383901	284.125	1	0.9992928436393285	blue	low
716	74	148.0	327.0	182.0	251.99583333333334	1.0455046832374726	198.37916666666666	271.46666666666664	1	0.9999989245923304	blue	low
717	74	148.0	348.0	196.0	250.21323529411765	1.0279909706546275	194.3235294117647	276.0	1	0.9999970322840303	blue	low
718	74	148.0	442.0	239.0	229.35625	1.0799832621107692	200.746875	286.0681818181818	1	0.9999833353656916	blue	low
719	74	148.0	486.0	281.0	242.42382271468145	1.0514633488316687	207.2437673130194	277.60869565217394	1	0.9981230015990334	blue	low
720	74	148.0	495.0	185.0	216.51260504201682		199.4033613445378		1	0.9999999848984659	blue	low
721	74	148.0	499.0	263.0	264.04334365325076	1.028811422852815	216.3312693498452	272.6521739130435	1	0.9978590998712789	blue	low
722	74	148.0	516.0	196.0	249.8566176470588	1.0634683255381328	187.90073529411765	274.02702702702703	1	0.9999971549126386	blue	low
723	74	148.0	518.0	205.0	218.63508771929824	1.0556719208122447	194.4701754385965	283.94736842105266	1	0.9999998262403915	blue	low
724	74	148.0	528.0	210.0	240.80882352941177	1.0585375023683212	200.34558823529412	272.48275862068965	1	0.9999964437491219	blue	low
725	74	148.0	543.0	267.0	240.63888888888889	1.0841057767226367	196.2277777777778	282.29411764705884	1	0.9994754620886263	blue	low
726	74	148.0	546.0	249.0	250.2843137254902	1.029187565171031	211.95751633986927	267.17241379310343	1	0.9997440058836219	blue	low
727	74	148.0	554.0	253.0	239.58204334365325	1.0664338227078725	199.95046439628484	269.26190476190476	1	0.9998535738649683	blue	low
728	74	148.0	556.0	254.0	259.32456140350877	1.0427503548803216	201.39473684210526	280.44897959183675	1	0.999213506721078	blue	low
729	75	149.0	11.0	169.0	247.35714285714286	1.0661554156548727	183.11607142857142	255.86206896551724	1	0.9999998210374166	blue	low
730	75	149.0	88.0	266.0	283.5263157894737	1.0647991821688014	200.69883040935673	271.7173913043478	1	0.9898605986403293	blue	low
731	75	149.0	155.0	203.0	243.3933823529412	1.0652941994714147	193.77573529411765	273.51428571428573	1	0.9999974925253645	blue	low
732	75	149.0	187.0	200.0	222.8984375	1.0786312569993786	196.04296875	266.8888888888889	1	0.9999998306093404	blue	low
733	75	149.0	204.0	224.0	242.67708333333334	1.0809013414455013	196.54513888888889	269.6388888888889	1	0.9999846647101841	blue	low
734	75	149.0	254.0	182.0	222.05333333333334	1.1063628839556274	201.50666666666666	271.95652173913044	1	0.9999999775635937	blue	low
735	75	149.0	277.0	289.0	314.4376731301939	1.1114087236776204	210.0	285.921568627451	1	0.851147986905078	blue	low
736	75	150.0	7.0	297.0	263.33947368421053	1.073774587521996	183.8763157894737	249.52	1	0.9802504443130751	blue	low
737	75	150.0	63.0	235.0	247.7058823529412	1.0972013461358077	201.4083044982699	267.77777777777777	1	0.9999353974974183	blue	low
738	75	150.0	110.0	326.0	253.768115942029	1.0701876337410507	185.703933747412	291.4375	1	0.9163196046799678	blue	low
739	75	150.0	153.0	193.0	279.1686274509804	1.0581272855812358	206.3686274509804	286.18518518518516	1	0.9999301121482038	blue	low
740	75	150.0	206.0	264.0	325.53823529411767	1.0852215520122432	218.77058823529413	301.1914893617021	1	0.8695861347794946	blue	low
741	75	150.0	260.0	202.0	241.7610294117647	1.0694579002458557	190.91544117647058	271.2	1	0.9999981044184371	blue	low
742	75	150.0	285.0	321.0	243.76	1.1441925797640118	197.8575	275.7843137254902	1	0.9571171453109728	blue	low
743	75	150.0	286.0	323.0	242.64912280701753	1.1144166584520045	208.46365914786966	282.0816326530612	1	0.952490206516642	blue	low
744	8	16.0	11.0	279.0	271.2894736842105	1.0676815490214469	200.8918128654971	259.9574468085106	1	0.9900858057631945	blue	low
745	8	16.0	13.0	197.0	248.275	1.0571595089093775	201.24583333333334	257.32	1	0.9999974216870132	blue	low
746	8	16.0	24.0	343.0	223.28924162257496	1.0757903055848261	161.17283950617283	283.36538461538464	1	0.883201488675327	blue	low
747	8	16.0	68.0	286.0	261.55526315789473	1.0975137522210903	194.13684210526316	279.8529411764706	1	0.9912677914618551	blue	low
748	8	16.0	73.0	227.0	260.03333333333336	1.0393560206697725	217.5962962962963	267.6551724137931	1	0.9998903743489819	blue	low
749	8	16.0	81.0	281.0	304.9047619047619	1.0290791301127917	209.6005291005291	288.9268292682927	1	0.92653004056991	blue	low
750	8	16.0	198.0	179.0	261.22767857142856	1.0457160039333286	221.66517857142858	287.8666666666667	1	0.9999973031139242	blue	low
751	8	16.0	235.0	309.0	292.3107769423559	1.0918729442767323	221.02005012531328	307.59090909090907	1	0.8746841767550134	blue	low
752	8	16.0	296.0	338.0	245.29024943310657	1.0945462129989776	208.79818594104307	293.1803278688525	1	0.8607117079055349	blue	low
753	8	16.0	300.0	265.0	248.8235294117647	1.0626859315455808	207.65588235294118	280.60526315789474	1	0.9991856130882985	blue	low
754	8	16.0	331.0	317.0	269.7822966507177	1.054195397431292	209.48803827751198	288.3448275862069	1	0.9161527840914151	blue	low
755	8	16.0	354.0	280.0	276.775	1.0809030915413893	213.7722222222222	292.9387755102041	1	0.9853672785788679	blue	low
756	8	16.0	380.0	212.0	220.1107266435986	1.0916767798174896	191.35294117647058	281.48148148148147	1	0.9999995679923553	blue	low
757	76	151.0	24.0	246.0	230.63071895424838	1.0722043879140215	197.23856209150327	259.85714285714283	1	0.9999637924543765	blue	low
758	76	151.0	47.0	215.0	246.5625	1.0322545700744754	209.5735294117647	272.25714285714287	1	0.9999896054298705	blue	low
759	76	151.0	114.0	342.0	232.5608695652174	1.125458404751465	206.0021739130435	304.6875	1	0.8652467783004385	blue	low
760	76	151.0	180.0	208.0	233.0546875	1.0486073011422006	222.30859375	285.1111111111111	1	0.9999987623416192	blue	low
761	76	151.0	227.0	316.0	287.2552631578947	1.1209857008907644	233.6578947368421	309.2916666666667	1	0.8595339653086362	blue	low
762	76	151.0	266.0	199.0	259.3046875	1.0562405090091407	220.10546875	297.22727272727275	1	0.9999889503429812	blue	low
763	76	151.0	292.0	283.0	311.16791979949875	1.1306782866326468	217.16040100250626	338.82978723404256	1	0.8926031018199766	blue	low
764	76	152.0	100.0	318.0	256.19	1.0846011351095697	216.6375	292.75	1	0.9448773315687132	blue	low
765	77	153.0	7.0	264.0	304.0941828254848	1.0402541004930899	185.21606648199446	261.51020408163265	1	0.964214543090909	blue	low
766	77	153.0	45.0	217.0	280.75555555555553	1.1079201570400206	206.0037037037037	279.53125	1	0.9995841396318866	blue	low
767	77	153.0	84.0	326.0	263.81179138321994	1.0669414133162163	192.84580498866214	274.95	1	0.8873541425493313	blue	low
768	77	153.0	113.0	194.0	225.01953125	1.0647766952947046	190.171875	263.7692307692308	1	0.9999998830272767	blue	low
769	77	153.0	142.0	242.0	279.1045751633987	1.090724080952448	206.98366013071896	281.1463414634146	1	0.9982456455171123	blue	low
770	77	153.0	181.0	317.0	284.6774891774892	1.1273378242442447	196.08225108225108	314.82758620689657	1	0.8646447962684747	blue	low
771	77	153.0	189.0	245.0	257.10835913312695	1.0870828468017737	202.66563467492261	285.7826086956522	1	0.9996663068197486	blue	low
772	77	153.0	259.0	326.0	263.5903890160183	1.056852716696726	202.93592677345538	284.62068965517244	1	0.8880626406405593	blue	low
773	77	153.0	281.0	185.0	235.55416666666667	1.086912387851977	205.76666666666668	285.84375	1	0.9999998244159473	blue	low
774	77	153.0	293.0	174.0	250.48660714285714	1.0459190141737873	212.89732142857142	284.48275862068965	1	0.9999995682860597	blue	low
775	77	153.0	305.0	292.0	273.83959899749374	1.1129351364225792	208.32581453634086	309.86206896551727	1	0.975156592291298	blue	low
776	77	153.0	330.0	169.0	215.32142857142858	1.0775134178055663	198.89285714285714	280.2	1	0.9999999978804972	blue	low
777	77	153.0	416.0	278.0	290.6329411764706	1.0193000369698784	184.39764705882354	286.48837209302326	1	0.9704050519400275	blue	low
778	77	153.0	508.0	226.0	243.40277777777777	1.0808764096691286	211.78125	287.6923076923077	1	0.9999803185384063	blue	low
779	77	153.0	512.0	299.0	291.56349206349205	1.0357303484521356	212.3095238095238	276.24528301886795	1	0.9190342996431623	blue	low
780	77	153.0	526.0	250.0	317.22105263157897	1.0798769803096646	198.05789473684212	319.88235294117646	1	0.9493469280921086	blue	low
781	77	153.0	566.0	255.0	227.2921052631579	1.0684352477031105	183.5078947368421	287.92727272727274	1	0.9999367700749051	blue	low
782	77	153.0	567.0	271.0	252.07894736842104	1.0682386146473406	210.69005847953215	280.57142857142856	1	0.9983652765753616	blue	low
783	77	153.0	593.0	173.0	203.69140625	1.0392883153214714	168.65625	257.2162162162162	1	0.9999999993358735	blue	low
784	77	153.0	604.0	303.0	260.487922705314	1.1266752874915293	195.08454106280195	293.2068965517241	1	0.9747181421194322	blue	low
785	77	153.0	605.0	194.0	274.78823529411767	1.0759320012323983	193.25882352941176	269.20512820512823	1	0.9999549038788953	blue	low
786	77	154.0	11.0	297.0	264.4111111111111	1.1036822619125986	200.5611111111111	263.97872340425533	1	0.9791666524239755	blue	low
787	77	154.0	28.0	241.0	268.18518518518516	1.0884702710897949	191.99074074074073	276.5813953488372	1	0.9993537417494649	blue	low
788	77	154.0	45.0	173.0	202.96875	1.0636472408158524	185.36160714285714	252.67857142857142	1	0.999999999399698	blue	low
789	77	154.0	46.0	321.0	250.91756272401435	1.0961016784469717	155.47132616487454	290.91803278688525	1	0.9445903486686271	blue	low
790	77	154.0	92.0	272.0	257.30470914127426	1.0761412140462534	197.8421052631579	279.2093023255814	1	0.9974810116511934	blue	low
791	77	154.0	111.0	188.0	247.0392156862745	1.0609820184157013	190.90196078431373	271.55555555555554	1	0.9999990111293386	blue	low
792	77	154.0	114.0	310.0	261.69924812030075	1.0852548741161505	203.4561403508772	279.8070175438597	1	0.9585783511080421	blue	low
793	77	154.0	130.0	298.0	237.9638888888889	1.086037759918357	207.85	269.2	1	0.9943008827710121	blue	low
794	77	154.0	141.0	302.0	295.5184210526316	1.115538023230331	210.05	288.8703703703704	1	0.8927165272337954	blue	low
795	77	154.0	163.0	279.0	241.86111111111111	1.107862355609083	205.36666666666667	288.8809523809524	1	0.9984609062833232	blue	low
796	77	154.0	184.0	270.0	252.01767676767676	1.0994105960055718	186.239898989899	294.3454545454546	1	0.9984912480321185	blue	low
797	77	154.0	209.0	199.0	259.33984375	1.0537135609283368	209.13671875	281.6666666666667	1	0.9999889055486533	blue	low
798	77	154.0	430.0	264.0	289.5409356725146	1.0697401537310387	208.7280701754386	285.9318181818182	1	0.9863239684132444	blue	low
799	77	154.0	458.0	262.0	244.0906432748538	1.0766392074761817	199.40058479532163	276.3541666666667	1	0.999551645435077	blue	low
800	77	154.0	531.0	245.0	236.20433436532508	1.07987545543844	193.1609907120743	270.9347826086956	1	0.9999458780160285	blue	low
801	79	157.0	45.0	277.0	258.2368421052632	1.0890769972285816	205.88888888888889	273.06976744186045	1	0.996168623942401	blue	low
802	79	157.0	58.0	141.0	225.74725274725276	1.0913408961836861	199.17582417582418	276.8095238095238	1	0.9999999995732338	blue	low
803	79	157.0	128.0	325.0	252.77142857142857	1.074351439959733	209.2095238095238	287.18	1	0.9237658947214095	blue	low
804	79	157.0	154.0	329.0	252.34467120181407	1.0807049240850986	203.26757369614512	290.18333333333334	1	0.9035851383680837	blue	low
805	79	157.0	169.0	229.0	273.33088235294116	1.0727043660527138	230.25	290.2352941176471	1	0.9995504559345694	blue	low
806	79	157.0	201.0	247.0	238.2993827160494	1.0647624037381678	199.72530864197532	275.6304347826087	1	0.9999222779112378	blue	low
807	79	157.0	238.0	232.0	229.0	1.0831133422772319	200.44636678200692	266.25	1	0.9999917633636244	blue	low
808	79	158.0	35.0	191.0	255.625	1.0920672874849386	199.21666666666667	269.09090909090907	1	0.9999963191622349	blue	low
809	79	158.0	37.0	245.0	204.69172932330827	1.0492178977885889	159.53383458646616	271.2916666666667	1	0.9999968962230322	blue	low
810	79	158.0	83.0	304.0	256.08	1.0816472164659323	198.7875	278.8	1	0.9779875739094793	blue	low
811	79	158.0	86.0	154.0	222.08673469387756	1.0724206349206349	199.1173469387755	270.25	1	0.9999999989616342	blue	low
812	79	158.0	87.0	179.0	253.84375	1.035399274653831	206.625	266.4583333333333	1	0.9999989542496938	blue	low
813	79	158.0	119.0	290.0	227.48157894736843	1.0894430484430169	198.57894736842104	279.6	1	0.9984118333504886	blue	low
814	79	158.0	177.0	243.0	256.7894736842105	1.060145765907464	212.17434210526315	279.4642857142857	1	0.9997214537756661	blue	low
815	79	158.0	197.0	134.0	231.84242424242424	1.0792510559047523	201.5818181818182	266.0	1	0.9999999994778452	blue	low
816	79	158.0	214.0	211.0	254.9777777777778	1.0946969696969697	209.18148148148148	289.0	1	0.9999817614165469	blue	low
817	79	158.0	220.0	196.0	249.725	1.0676708941898263	214.39583333333334	277.60714285714283	1	0.9999971988926157	blue	low
818	79	158.0	252.0	200.0	252.28968253968253	1.0361079838235143	203.3015873015873	263.74285714285713	1	0.9999946476807199	blue	low
819	79	158.0	263.0	271.0	287.3159340659341	1.1085429556838076	198.26923076923077	289.42	1	0.9829821052408674	blue	low
820	79	158.0	308.0	212.0	227.87867647058823	1.0306098566451234	198.77205882352942	262.26666666666665	1	0.9999989718873747	blue	low
821	79	158.0	317.0	188.0	231.26666666666668		192.97083333333333		1	0.9999998624190903	blue	low
822	80	159.0	28.0	228.0	231.79084967320262	1.0998831157646074	186.359477124183	271.05882352941177	1	0.9999925972476922	blue	low
823	80	159.0	86.0	245.0	302.08359133126936	1.0526934241683528	207.60990712074303	285.48837209302326	1	0.9866018486047008	blue	low
824	80	159.0	134.0	264.0	289.62345679012344	1.165652288965335	230.12345679012347	320.3636363636364	1	0.9862473185132405	blue	low
825	80	159.0	141.0	241.0	281.8482972136223	1.0505895954126687	203.02786377708978	284.6190476190476	1	0.9979206721941241	blue	low
826	80	159.0	181.0	282.0	287.365	1.1654819863680623	202.575	323.5	1	0.9700525202846588	blue	low
827	80	159.0	356.0	298.0	299.575	1.1535636867838581	231.71666666666667	318.48148148148147	1	0.8917762994712972	blue	low
828	80	159.0	421.0	224.0	291.9135338345865	1.030665740460372	233.56766917293234	285.04761904761904	1	0.998116441512242	blue	low
829	80	159.0	435.0	227.0	268.3148788927336	1.1574571540534706	224.55363321799308	323.0571428571429	1	0.9997567856417106	blue	low
830	80	159.0	453.0	270.0	277.91021671826627	1.1511627906976745	239.34674922600618	324.7037037037037	1	0.9912335063730375	blue	low
831	80	160.0	1.0	303.0	274.7605263157895	1.1992920481664613	206.8	301.5208333333333	1	0.9520683963282874	blue	low
832	80	160.0	36.0	194.0	239.49579831932772	1.0219411823747866	205.49579831932772	257.1111111111111	1	0.9999993146682303	blue	low
833	80	160.0	49.0	247.0	245.03405572755418	1.1021910246362492	198.40557275541795	283.7368421052632	1	0.9998609014751086	blue	low
834	80	160.0	75.0	240.0	215.01363636363635	1.058245171999332	154.6590909090909	296.8863636363636	1	0.9999952205270721	blue	low
835	80	160.0	248.0	292.0	280.29362880886424	1.1583503360898229	225.13019390581718	313.72549019607845	1	0.9655317026521015	blue	low
836	80	160.0	284.0	300.0	293.65	1.1781551332955191	238.09166666666667	328.609756097561	1	0.9079854636396055	blue	low
837	80	160.0	362.0	175.0	231.48444444444445	1.0858489936347473	201.05333333333334	277.15384615384613	1	0.9999999624068756	blue	low
838	9	17.0	29.0	193.0	278.2196078431373	1.067559984226651	210.1843137254902	292.6756756756757	1	0.9999374116358035	blue	low
839	9	17.0	38.0	231.0	265.43034055727554	1.096894943544428	197.1733746130031	297.9166666666667	1	0.999752782585235	blue	low
840	9	17.0	122.0	138.0	234.04395604395606	1.0291430728576823	208.0	281.77777777777777	1	0.99999999885984	blue	low
841	9	17.0	207.0	183.0	293.375	1.0942956799965173	238.83928571428572	315.2068965517241	1	0.9998047158070071	blue	low
842	9	17.0	292.0	197.0	281.8125	1.050266569744486	240.89166666666668	306.7368421052632	1	0.9998756622225303	blue	low
843	9	17.0	301.0	258.0	250.98452012383902	1.0525972304481486	244.343653250774	320.36	1	0.99944678881763	blue	low
844	9	17.0	309.0	216.0	290.3272727272727	1.0399933372199548	199.12424242424242	315.3333333333333	1	0.9989821957940418	blue	low
845	9	17.0	324.0	171.0	254.71428571428572	1.0658715640111986	218.44196428571428	301.28125	1	0.9999994203200632	blue	low
846	9	17.0	341.0	218.0	278.20588235294116	1.0963685907139933	239.78308823529412	324.0	1	0.9996560343212483	blue	low
847	9	17.0	391.0	207.0	241.15441176470588	1.0546993334756698	223.28676470588235	306.93548387096774	1	0.999997195051015	blue	low
848	9	17.0	416.0	275.0	291.11578947368423	1.0880993959093672	224.5921052631579	332.7826086956522	1	0.9736867100817836	blue	low
849	9	17.0	498.0	197.0	244.93014705882354	1.0699100259584986	205.09558823529412	300.5217391304348	1	0.9999982634673149	blue	low
850	9	17.0	501.0	232.0	274.0726643598616	1.0868119366412883	238.64359861591694	318.43589743589746	1	0.9994102451219891	blue	low
851	9	17.0	558.0	162.0	266.2755102040816	1.0235214529180652	239.26530612244898	295.30434782608694	1	0.9999987030118147	blue	low
852	9	17.0	609.0	287.0	304.96190476190475	1.1257104849121597	201.85476190476192	324.2931034482759	1	0.9082480867079733	blue	low
853	9	17.0	620.0	224.0	274.4640522875817	1.0887906691582054	210.55882352941177	308.4102564102564	1	0.9996436737930448	blue	low
854	81	161.0	66.0	309.0	242.2025	1.0773908396237064	194.5775	268.2826086956522	1	0.983357336041159	blue	low
855	81	161.0	87.0	180.0	250.1360294117647	1.099890636750322	175.67279411764707	286.72727272727275	1	0.9999992909027293	blue	low
856	81	161.0	116.0	262.0	265.8201058201058	1.0555525767870801	181.46825396825398	273.86046511627904	1	0.9977245568967108	blue	low
857	81	161.0	230.0	234.0	285.35873015873017	1.0924632937435705	207.96190476190475	301.075	1	0.9981502926527243	blue	low
858	81	161.0	234.0	270.0	254.5438596491228	1.112714593382246	211.69883040935673	293.8378378378378	1	0.9982004561194286	blue	low
859	81	161.0	244.0	283.0	272.8042328042328	1.0788222094552449	202.64285714285714	287.75471698113205	1	0.9861617362804651	blue	low
860	81	161.0	294.0	324.0	265.2690476190476	1.1064818548148785	208.03571428571428	293.2830188679245	1	0.8944456619098694	blue	low
861	81	161.0	314.0	253.0	283.2433862433862	1.0572280127243299	190.24074074074073	297.6046511627907	1	0.9952561998381115	blue	low
862	81	161.0	387.0	131.0	217.75595238095238	1.0831430179061994	199.48214285714286	275.0	1	0.9999999999626041	blue	low
863	81	161.0	416.0	316.0	241.66	1.0823352171266165	210.8925	286.02564102564105	1	0.9725081795734977	blue	low
864	81	161.0	510.0	164.0	263.3955555555556	1.0399445495821749	205.84444444444443	292.8333333333333	1	0.9999989701678293	blue	low
865	81	161.0	716.0	319.0	284.37857142857143	1.074157207235723	223.89761904761906	312.86538461538464	1	0.8542215901203926	blue	low
866	81	161.0	745.0	227.0	274.5261437908497	1.1293615052300516	219.23202614379085	327.78125	1	0.9995607006276888	blue	low
867	81	161.0	839.0	150.0	254.96923076923076	1.0781849834836175	207.7128205128205	287.5416666666667	1	0.9999999086974405	blue	low
868	81	161.0	1048.0	185.0	279.95087719298243	1.079772378159475	196.91228070175438	323.64285714285717	1	0.9999560807303649	blue	low
869	81	161.0	1055.0	199.0	269.6296296296296	1.0447529109520635	210.56296296296296	296.14285714285717	1	0.9999640153700591	blue	low
870	81	161.0	1070.0	192.0	290.4583333333333	1.0020304754239302	199.17013888888889	299.3333333333333	1	0.9997584035128194	blue	low
871	81	161.0	1106.0	227.0	270.16776315789474	1.0443806950418488	209.20394736842104	290.83870967741933	1	0.9997097058122545	blue	low
872	81	161.0	1177.0	170.0	246.69583333333333	1.0610826133909288	200.125	298.5	1	0.9999998203875472	blue	low
873	81	161.0	1182.0	138.0	252.21428571428572		212.0879120879121		1	0.999999980265182	blue	low
874	81	161.0	1208.0	193.0	247.4453125	1.073243764814465	209.328125	295.75	1	0.9999983667044672	blue	low
875	81	161.0	1332.0	285.0	304.8989898989899	1.0915709303905436	211.92676767676767	315.75	1	0.9148893063745599	blue	low
876	81	161.0	1378.0	310.0	286.7004132231405	1.0975571847069765	191.83264462809916	321.8382352941176	1	0.8925008155953457	blue	low
877	81	161.0	1384.0	321.0	256.04285714285714	1.0868130754212224	211.98809523809524	297.8222222222222	1	0.9338552414551504	blue	low
878	81	162.0	31.0	228.0	259.92260061919507	1.0251373988521366	185.9566563467492	268.875	1	0.9998828641417871	blue	low
879	81	162.0	36.0	205.0	258.4829721362229	1.0554263821077643	171.53869969040247	282.28205128205127	1	0.9999836065155158	blue	low
880	81	162.0	75.0	187.0	241.81578947368422	1.0343094590915383	181.42857142857142	265.9047619047619	1	0.9999995299291186	blue	low
881	81	162.0	192.0	182.0	252.22222222222223	1.0916371125668103	206.98666666666668	275.5925925925926	1	0.9999988931944049	blue	low
882	81	162.0	314.0	314.0	272.40732265446223	1.0450936732680796	202.09610983981693	291.47457627118644	1	0.9215676368420416	blue	low
883	81	162.0	379.0	223.0	262.9433333333333	1.067710065627475	210.61	299.5151515151515	1	0.9998925866424254	blue	low
884	81	162.0	380.0	174.0	252.8311111111111	1.0871762072965907	208.1288888888889	289.2608695652174	1	0.9999994111891272	blue	low
885	81	162.0	564.0	169.0	233.37777777777777	1.0699262461851473	208.7511111111111	294.1923076923077	1	0.9999999737097077	blue	low
886	81	162.0	615.0	168.0	269.79047619047617	0.9998157759835962	221.94761904761904	277.3888888888889	1	0.9999966096199921	blue	low
887	81	162.0	638.0	276.0	275.83458646616543	1.0159724342478302	202.06766917293234	296.1	1	0.9890627282268054	blue	low
888	81	162.0	651.0	217.0	280.2560553633218	1.0489900564913985	217.77854671280278	301.6578947368421	1	0.9996044779177942	blue	low
889	81	162.0	681.0	314.0	270.421768707483	1.105568066149978	206.4920634920635	314.5964912280702	1	0.9269583522129085	blue	low
890	81	162.0	757.0	274.0	276.49307479224376	1.1276110610071859	217.90304709141273	318.2432432432432	1	0.9898728894413189	blue	low
891	81	162.0	804.0	138.0	233.95833333333334	1.0166827668321612	223.79166666666666	276.2857142857143	1	0.9999999988751807	blue	low
892	81	162.0	805.0	318.0	257.9975845410628	1.083697357672338	214.41304347826087	300.3703703703704	1	0.9411664811562372	blue	low
893	81	162.0	855.0	206.0	267.66015625	1.088155949377951	224.48046875	300.72727272727275	1	0.9999512121632969	blue	low
894	81	162.0	877.0	167.0	237.21777777777777	1.063859477013633	205.12	290.89285714285717	1	0.9999999634530663	blue	low
895	81	162.0	905.0	202.0	274.43386243386243	1.0767380521871839	164.43650793650792	325.6304347826087	1	0.9999231785734032	blue	low
896	81	162.0	912.0	156.0	216.85238095238094	1.043714404623244	205.43333333333334	287.10526315789474	1	0.9999999994034212	blue	low
897	81	162.0	944.0	182.0	282.19607843137254	1.0774897128557577	207.9764705882353	310.4074074074074	1	0.9999531002867083	blue	low
898	81	162.0	945.0	190.0	268.5703125	1.0394499736630534	213.70703125	297.57142857142856	1	0.9999839070544283	blue	low
899	81	162.0	960.0	206.0	219.63235294117646	1.085012919896641	208.71691176470588	296.0833333333333	1	0.999999782888088	blue	low
900	81	162.0	983.0	309.0	284.65	1.1383086217247738	197.30217391304348	325.03125	1	0.9043669437206178	blue	low
901	81	162.0	1040.0	200.0	256.5372549019608	1.0311257116119474	219.18039215686275	287.4375	1	0.9999912722063714	blue	low
902	81	162.0	1055.0	257.0	281.4475308641975	1.1020006559527713	229.7037037037037	315.0	1	0.9947667597371881	blue	low
903	81	162.0	1063.0	203.0	239.54779411764707	1.0826553532711185	203.56617647058823	292.6818181818182	1	0.9999983886866876	blue	low
904	81	162.0	1076.0	302.0	296.585	1.0772841051314141	220.8775	313.0	1	0.8882319067087722	blue	low
905	81	162.0	1087.0	248.0	251.98245614035088	1.1234910013799118	208.5	315.9555555555556	1	0.9997273288278804	blue	low
906	81	162.0	1148.0	287.0	266.82620320855614	1.0665162260906942	215.03475935828877	295.63829787234044	1	0.9874099705485746	blue	low
907	81	162.0	1160.0	236.0	268.3125	1.0432023730835578	230.62847222222223	292.8	1	0.9995394623168427	blue	low
908	81	162.0	1220.0	314.0	271.3468899521531	1.1119381285815848	211.54306220095694	307.7551020408163	1	0.9244856788622916	blue	low
909	81	162.0	1284.0	249.0	250.28947368421052	1.0901035224111326	206.69590643274853	304.9512195121951	1	0.9997438950304371	blue	low
910	81	162.0	1355.0	268.0	270.1608187134503	1.0911886788394949	218.03508771929825	299.3333333333333	1	0.9953949072331062	blue	low
911	81	162.0	1374.0	257.0	265.73809523809524	1.0225174433563895	206.48809523809524	275.75	1	0.9983947858365042	blue	low
912	81	162.0	1404.0	290.0	310.5925	1.0563450265847434	210.7175	303.48333333333335	1	0.8696125899963859	blue	low
913	82	163.0	156.0	181.0	227.87890625	1.1048901878301702	186.6953125	287.75	1	0.9999999566541335	blue	low
914	82	163.0	182.0	233.0	236.05228758169935	1.0834271355275542	193.40522875816993	272.55555555555554	1	0.9999820502433706	blue	low
915	82	163.0	184.0	311.0	258.97727272727275	1.1386477379713593	194.5	305.1666666666667	1	0.9605564716457164	blue	low
916	82	163.0	307.0	168.0	246.59555555555556	1.0558434081750143	195.45777777777778	274.4761904761905	1	0.9999998531442033	blue	low
917	82	163.0	331.0	133.0	211.66666666666666	1.0405728595143635	202.25	265.1111111111111	1	0.999999999982581	blue	low
918	82	163.0	347.0	247.0	248.94444444444446	1.079946783191159	195.01461988304092	287.6046511627907	1	0.999805547039086	blue	low
919	82	163.0	393.0	310.0	253.825	1.070378639730225	195.7775	267.36	1	0.9701918829083035	blue	low
920	82	164.0	41.0	293.0	275.5578947368421	1.0748466204330274	196.4578947368421	270.8181818181818	1	0.971304896979643	blue	low
921	82	164.0	71.0	268.0	255.79012345679013	1.0797334208539358	201.35185185185185	260.58620689655174	1	0.9983065872903725	blue	low
922	82	164.0	83.0	261.0	251.56172839506172	1.076536812798303	200.8641975308642	265.9375	1	0.9992690964459395	blue	low
923	82	164.0	88.0	268.0	268.48538011695905	1.0479521327928971	197.48245614035088	262.54545454545456	1	0.9958950868283505	blue	low
924	82	164.0	120.0	216.0	271.3888888888889	1.0223732786404922	204.07777777777778	260.4	1	0.9998496443749374	blue	low
925	82	164.0	183.0	264.0	230.94459833795014	1.1038979676036378	189.45152354570638	281.0	1	0.9998053202702903	blue	low
926	82	164.0	219.0	304.0	238.0404761904762	1.1014182985270662	190.9595238095238	284.78688524590166	1	0.9907386340046457	blue	low
927	82	164.0	229.0	238.0	234.68421052631578	1.0417396374849281	201.44078947368422	266.175	1	0.99997505043626	blue	low
928	82	164.0	307.0	249.0	286.0497076023392	1.074764020484271	205.92690058479533	299.6666666666667	1	0.9953138313478976	blue	low
929	82	164.0	325.0	297.0	238.50263157894736	1.1065257351135536	206.57894736842104	287.6170212765957	1	0.9945882062256692	blue	low
930	82	164.0	409.0	249.0	249.99444444444444	1.1105673617044485	190.23611111111111	299.46666666666664	1	0.9997501583181411	blue	low
931	82	164.0	435.0	271.0	251.5134575569358	1.1323410737858572	164.175983436853	324.8292682926829	1	0.9984281298047253	blue	low
932	82	164.0	453.0	187.0	205.4	1.0802875508741394	199.08333333333334	272.28125	1	0.9999999955367809	blue	low
933	82	164.0	474.0	188.0	219.22666666666666	1.022249055253684	212.61333333333334	259.75	1	0.999999970183366	blue	low
934	82	164.0	491.0	280.0	271.4773333333333	1.063270394669234	201.27466666666666	284.2432432432432	1	0.9893352909328962	blue	low
935	83	165.0	40.0	264.0	231.00882352941176	1.1560125514722812	207.16764705882352	301.6578947368421	1	0.9998043564139497	blue	low
936	83	165.0	59.0	250.0	233.05833333333334	1.1701080901256293	201.48055555555555	332.030303030303	1	0.9999352776517451	blue	low
937	84	167.0	30.0	274.0	319.5378151260504	1.0814074455212614	201.1624649859944	279.531914893617	1	0.8761716326760612	blue	low
938	84	167.0	108.0	141.0	262.0180995475113	1.065056206649127	176.45248868778282	292.0	1	0.9999998826043297	blue	low
939	84	167.0	408.0	209.0	290.93014705882354	1.062744185935842	219.3125	300.2647058823529	1	0.9992846225407852	blue	low
940	84	167.0	429.0	287.0	305.2578947368421	1.064110274229216	218.95	304.9423076923077	1	0.906968096284592	blue	low
941	84	167.0	492.0	257.0	281.16315789473686	1.0500492748078907	196.37105263157895	302.0625	1	0.9948757190983255	blue	low
942	84	167.0	516.0	164.0	238.57589285714286	1.064397612683996	200.41071428571428	290.3333333333333	1	0.9999999672643339	blue	low
943	84	167.0	530.0	288.0	273.203007518797	1.0448677623709743	206.97744360902254	297.3	1	0.9809586434678546	blue	low
944	84	167.0	559.0	243.0	226.1704260651629	1.0540250447227193	171.9248120300752	294.6	1	0.9999817696520952	blue	low
945	84	167.0	562.0	197.0	254.04166666666666	1.0558735681007572	216.40833333333333	277.6666666666667	1	0.9999949223012395	blue	low
946	84	167.0	584.0	292.0	285.37631578947367	1.1011833740831294	217.99736842105264	307.08	1	0.9556838871645789	blue	low
947	84	167.0	639.0	280.0	301.74154589371983	1.0813786921775261	194.96376811594203	308.6764705882353	1	0.9400945054139702	blue	low
948	84	167.0	760.0	187.0	271.4642857142857	1.0614932960288455	230.51339285714286	290.42857142857144	1	0.9999818448282024	blue	low
949	84	167.0	851.0	234.0	271.15359477124184	1.0387888383138728	215.95098039215685	291.6111111111111	1	0.9994821680294298	blue	low
950	84	167.0	875.0	316.0	270.08937198067633	1.0799068820923996	211.32850241545893	294.962962962963	1	0.9196553251273376	blue	low
951	84	167.0	894.0	202.0	252.2797619047619	1.0652486970693944	171.04464285714286	299.6857142857143	1	0.9999936545040717	blue	low
952	84	167.0	903.0	321.0	280.8452380952381	1.020872560787147	218.07619047619048	290.23214285714283	1	0.8566053182691733	blue	low
953	84	167.0	924.0	207.0	261.2264705882353	1.017812076448912	179.10588235294117	298.57575757575756	1	0.9999739488202963	blue	low
954	84	167.0	964.0	228.0	314.20588235294116	1.0920658163714616	210.8986928104575	304.0731707317073	1	0.9826704672759583	blue	low
955	84	167.0	1005.0	300.0	305.1828254847645	1.0874188104748146	228.30747922437672	295.219512195122	1	0.8560076878928565	blue	low
956	84	167.0	1010.0	228.0	247.50277777777777	1.0883235597196677	180.13611111111112	304.7073170731707	1	0.9999649095279179	blue	low
957	84	167.0	1014.0	303.0	268.95	1.083698446889599	199.60227272727272	308.8225806451613	1	0.9628666580121192	blue	low
958	84	167.0	1034.0	290.0	235.3601108033241	1.1009974161451364	211.3573407202216	285.10869565217394	1	0.9974547067003778	blue	low
959	84	167.0	1038.0	156.0	241.07619047619048	1.0681749981394923	204.34761904761905	290.9130434782609	1	0.9999999788836276	blue	low
960	84	168.0	14.0	303.0	282.82151029748286	1.053205772243951	188.2517162471396	282.8709677419355	1	0.9325763415910157	blue	low
961	84	168.0	69.0	296.0	258.7972222222222	1.0654178666747585	208.20555555555555	266.8979591836735	1	0.9853073886752982	blue	low
962	84	168.0	92.0	237.0	249.7469135802469	1.0664610075907746	190.2993827160494	274.2926829268293	1	0.9999078620615449	blue	low
963	84	168.0	97.0	293.0	236.07631578947368	1.0843930764000433	195.91842105263157	272.55263157894734	1	0.996591583665444	blue	low
964	84	168.0	99.0	317.0	275.1830663615561	1.0417036700468825	193.66132723112128	276.07142857142856	1	0.8996151911106539	blue	low
965	84	168.0	135.0	296.0	270.89444444444445	1.0426389122041295	213.6611111111111	270.04347826086956	1	0.972981642075648	blue	low
966	84	168.0	168.0	316.0	259.1578947368421	1.0622222958870786	199.89234449760767	278.45454545454544	1	0.9457346155797571	blue	low
967	84	168.0	174.0	181.0	272.96444444444444	1.0514502700643913	215.61777777777777	280.3888888888889	1	0.9999860902452238	blue	low
968	84	168.0	192.0	171.0	270.5095238095238	1.0673343444380523	213.83809523809524	277.6666666666667	1	0.9999952794234896	blue	low
969	84	168.0	224.0	543.0	350.12745098039215	1.0776653071536249	219.15826330532212	306.43617021276594	1	0.8938089470915295	blue	low
970	84	168.0	315.0	315.0	278.77	1.0749255347077944	219.1775	295.5882352941176	1	0.8973558304497345	blue	low
971	84	168.0	335.0	289.0	277.17045454545456	1.0431391433696688	190.47727272727272	299.91379310344826	1	0.9750586653304841	blue	low
972	84	168.0	338.0	275.0	290.93074792243766	1.0966986922434818	210.49030470914127	297.8	1	0.9739759327530667	blue	low
973	84	168.0	341.0	225.0	263.14930555555554	1.0828285737939356	214.81597222222223	294.05882352941177	1	0.999872535242659	blue	low
974	84	168.0	368.0	204.0	247.85098039215686	1.032183783332638	215.0392156862745	276.36	1	0.9999954392902092	blue	low
975	84	168.0	392.0	227.0	273.25	1.0832629382544907	212.40277777777777	288.53125	1	0.9996107739804165	blue	low
976	84	168.0	395.0	297.0	250.4952380952381	1.0601384025650429	197.89761904761906	293.2413793103448	1	0.9897565863993248	blue	low
977	84	168.0	407.0	311.0	275.4736842105263	1.0463460739231276	215.81704260651628	288.0	1	0.9248934183451596	blue	low
978	84	168.0	506.0	198.0	203.9111111111111	1.0869737434684232	196.8	287.4117647058824	1	0.9999999865067012	blue	low
979	84	168.0	523.0	161.0	233.93333333333334	1.0547158136656942	219.15897435897435	279.1111111111111	1	0.9999999875120428	blue	low
980	84	168.0	569.0	224.0	253.33680555555554	1.0600796936051684	211.22222222222223	285.4375	1	0.9999552549009066	blue	low
981	84	168.0	571.0	183.0	304.64285714285717	1.1134272540983607	234.87946428571428	317.75	1	0.9992465812571251	blue	low
982	84	168.0	626.0	177.0	263.2481481481482	1.0090216272998527	187.57037037037037	288.1621621621622	1	0.9999970364820091	blue	low
983	84	168.0	643.0	280.0	271.71191135734074	1.0781249486948967	218.53185595567868	299.82978723404256	1	0.9891836941293259	blue	low
984	84	168.0	665.0	250.0	273.4281045751634	1.0486539399263277	223.76470588235293	285.10526315789474	1	0.9981675888179373	blue	low
985	84	168.0	690.0	292.0	294.7916666666667	1.066872464813749	225.13333333333333	292.83673469387753	1	0.9306136880852461	blue	low
986	84	168.0	734.0	202.0	248.86507936507937		219.76984126984127		1	0.999995705956014	blue	low
987	84	168.0	758.0	157.0	192.49659863945578	0.9896296396689436	153.18027210884352	284.30434782608694	1	0.9999999999826663	blue	low
988	84	168.0	787.0	327.0	262.03246753246754	1.0757009570553686	201.73160173160173	302.04615384615386	1	0.8869167667298736	blue	low
989	84	168.0	842.0	277.0	288.3382352941176	1.0423805235720296	194.01470588235293	295.7083333333333	1	0.9753593784257162	blue	low
990	84	168.0	869.0	289.0	278.90225563909775	1.0627577403753055	207.48621553884712	301.03846153846155	1	0.9726767269509382	blue	low
991	84	168.0	924.0	227.0	273.25259515570934	1.0729283911242122	218.60207612456747	296.037037037037	1	0.9996106780845208	blue	low
992	84	168.0	927.0	297.0	262.975	1.037189408592014	210.02	291.94871794871796	1	0.9806070101642781	blue	low
993	84	168.0	968.0	199.0	239.13671875	1.1087636932707357	207.125	290.6666666666667	1	0.9999989457403975	blue	low
994	84	168.0	1035.0	317.0	237.34	1.0421842693652845	210.1575	274.4339622641509	1	0.9751149250222312	blue	low
995	84	168.0	1042.0	237.0	259.10185185185185	1.0545253243078798	205.48456790123456	293.1304347826087	1	0.9997839240683454	blue	low
996	84	168.0	1066.0	276.0	266.6582633053221	1.0623744861260291	217.28571428571428	295.4468085106383	1	0.9938612412692688	blue	low
997	84	168.0	1068.0	238.0	271.8496732026144	1.0386439929328621	214.81045751633988	285.375	1	0.9992759932315504	blue	low
998	84	168.0	1106.0	277.0	278.5394736842105	1.040935359364642	203.73157894736843	288.83673469387753	1	0.9863079133429372	blue	low
999	84	168.0	1153.0	319.0	262.025	1.0571283503169258	205.325	296.51851851851853	1	0.9280635973887452	blue	low
1000	84	168.0	1168.0	219.0	232.93771626297578	1.0730607913659853	198.4152249134948	278.82608695652175	1	0.9999964706552549	blue	low
1001	84	168.0	1197.0	241.0	272.14285714285717	1.044016267260395	167.29285714285714	301.135593220339	1	0.9990908128360909	blue	low
1002	84	168.0	1209.0	225.0	255.95751633986927	1.1060587971871767	203.8856209150327	300.8780487804878	1	0.9999370856508923	blue	low
1003	84	168.0	1218.0	192.0	253.9375	1.0520188235294117	199.50735294117646	294.15	1	0.999996729133495	blue	low
1004	84	168.0	1230.0	244.0	289.3888888888889	1.065035039854491	221.5359477124183	292.775	1	0.9953758266801761	blue	low
1005	84	168.0	1251.0	298.0	264.77777777777777	1.037109712026268	200.79468599033817	287.7674418604651	1	0.9774130918842947	blue	low
1006	84	168.0	1257.0	305.0	273.2342105263158	1.0595902675373923	218.16052631578947	285.3829787234043	1	0.9499430503055055	blue	low
1007	84	168.0	1264.0	228.0	304.6020761245675	1.0605203204233116	220.94117647058823	294.5	1	0.992570210624928	blue	low
1008	85	169.0	46.0	149.0	232.83076923076922	1.036401432752671	198.36410256410255	267.94117647058823	1	0.999999996967345	blue	low
1009	85	169.0	76.0	174.0	243.86160714285714		202.90178571428572		1	0.9999998211346082	blue	low
1010	85	169.0	153.0	268.0	255.7989417989418	1.0064751759852963	193.20634920634922	274.02702702702703	1	0.9983055310678638	blue	low
1011	85	169.0	157.0	175.0	241.7436974789916	1.0239844126319018	189.1386554621849	262.2121212121212	1	0.9999998516027467	blue	low
1012	85	170.0	8.0	239.0	229.80392156862746	1.069183851924538	186.3986928104575	251.95454545454547	1	0.9999826244225597	blue	low
1013	85	170.0	42.0	298.0	243.60183066361557	1.064671719108409	176.7025171624714	273.27272727272725	1	0.992310558851701	blue	low
1014	85	170.0	52.0	301.0	304.8781163434903	1.6739533637094612	293.5540166204986	531.0816326530612	1	0.8529726381331081	blue	low
1015	85	170.0	76.0	280.0	271.5472222222222	1.8949269656285679	312.475	667.4318181818181	1	0.9892903375890232	blue	low
1016	85	170.0	91.0	315.0	255.5725	1.6513977491926317	292.59	565.609756097561	1	0.9555127252603323	blue	low
1017	85	170.0	94.0	234.0	253.73611111111111	1.088785339328054	211.49652777777777	279.0731707317073	1	0.9998955550686425	blue	low
1018	85	170.0	124.0	152.0	255.69230769230768		216.75384615384615		1	0.9999998782719398	blue	low
1019	85	170.0	127.0	320.0	274.91190476190474	1.923992043847847	293.7309523809524	666.6666666666666	1	0.884875908736785	blue	low
1020	85	170.0	140.0	179.0	251.83555555555554	1.0581576779570674	214.95111111111112	283.6	1	0.9999991928491159	blue	low
1021	85	170.0	185.0	262.0	248.76160990712074	1.1048127186259482	210.2941176470588	282.6969696969697	1	0.9993605815832592	blue	low
1022	9	18.0	166.0	238.0	309.20588235294116	1.0614665952329385	231.55882352941177	313.02702702702703	1	0.9827036800183859	blue	low
1023	9	18.0	298.0	238.0	319.3047619047619	1.0576425311532989	226.73333333333332	315.17241379310343	1	0.9612492356474406	blue	low
1024	9	18.0	334.0	190.0	278.7	1.0754822559042003	235.24166666666667	316.18518518518516	1	0.9999463332185966	blue	low
1025	9	18.0	372.0	169.0	261.9422222222222	1.0780035155735113	215.18666666666667	305.037037037037	1	0.9999987144258714	blue	low
1026	9	18.0	438.0	170.0	246.9125	1.0719684897812425	209.00416666666666	312.3333333333333	1	0.9999998150303739	blue	low
1027	9	18.0	619.0	217.0	260.94117647058823	1.097626164937577	221.03460207612457	317.4	1	0.9999446376292046	blue	low
1028	9	18.0	714.0	202.0	223.63194444444446	1.0602199697083312	195.35416666666666	291.7317073170732	1	0.9999997722197496	blue	low
1029	86	171.0	5.0	243.0	249.5232198142415	1.091346533602156	192.54798761609908	274.468085106383	1	0.9998523925208312	blue	low
1030	86	171.0	45.0	247.0	238.3954248366013	1.0786531513926754	198.9346405228758	263.15625	1	0.9999216265687081	blue	low
1031	86	171.0	62.0	248.0	252.2251461988304	1.0668822350552436	185.7046783625731	269.7291666666667	1	0.999721693237564	blue	low
1032	86	171.0	85.0	186.0	275.5735294117647	1.0390327470905043	183.21691176470588	276.2432432432432	1	0.9999722567318553	blue	low
1033	86	171.0	130.0	295.0	240.4842105263158	1.0881726088672543	195.55789473684212	270.08	1	0.9948624437061676	blue	low
1034	86	171.0	221.0	181.0	273.1830357142857	1.0652165590414913	214.27232142857142	279.1515151515151	1	0.9999857055085215	blue	low
1035	86	171.0	258.0	320.0	280.82151029748286	1.0830125664322872	198.32494279176203	288.6774193548387	1	0.8627714412589459	blue	low
1036	86	171.0	439.0	268.0	268.55263157894734	1.0720772892993409	216.81578947368422	293.390243902439	1	0.9958760623809516	blue	low
1037	86	171.0	449.0	313.0	272.7092731829574	1.0753524372680716	217.6967418546366	294.5925925925926	1	0.9247538641519313	blue	low
1038	86	171.0	492.0	293.0	258.7724867724868	1.0801643683829367	211.56349206349208	290.9183673469388	1	0.988012298590711	blue	low
1039	86	171.0	502.0	209.0	228.625	0.9765214399497186	207.45955882352942	264.07142857142856	1	0.9999991717741247	blue	low
1040	86	171.0	635.0	320.0	246.16666666666666	1.0654380232330276	210.24747474747474	274.7906976744186	1	0.9563476992549315	blue	low
1041	86	171.0	708.0	220.0	250.3566176470588	1.0676587497125587	221.6691176470588	289.6666666666667	1	0.9999762556334785	blue	low
1042	86	171.0	736.0	233.0	249.78947368421052	1.0949037709298386	200.26315789473685	298.25531914893617	1	0.9999335010366847	blue	low
1043	86	171.0	766.0	192.0	249.12828947368422	1.0830334819790004	181.3815789473684	306.13513513513516	1	0.9999981696359281	blue	low
1044	86	171.0	818.0	291.0	300.43333333333334	1.1910194160473895	202.83095238095237	336.9433962264151	1	0.9136677032219969	blue	low
1045	86	171.0	824.0	213.0	275.1362229102167	1.0539965418199235	183.8204334365325	290.780487804878	1	0.9998207674266189	blue	low
1046	86	171.0	825.0	293.0	235.15526315789472	1.0733571465249427	206.75263157894736	284.3958333333333	1	0.9967666917537071	blue	low
1047	86	171.0	940.0	169.0	215.1904761904762	1.0150977629781421	200.32857142857142	252.41666666666666	1	0.9999999979192005	blue	low
1048	86	171.0	950.0	141.0	261.57948717948716	1.0693392880598975	192.15384615384616	280.72	1	0.999999890192403	blue	low
1049	86	171.0	957.0	171.0	235.515873015873	1.0719333104384372	180.71031746031747	281.44117647058823	1	0.9999999567860742	blue	low
1050	86	171.0	958.0	185.0	229.54583333333332	1.0740880320819444	201.42083333333332	277.88	1	0.9999999185891324	blue	low
1051	86	172.0	18.0	251.0	248.2283950617284	1.0946967312759563	191.49382716049382	267.56666666666666	1	0.9997465583907006	blue	low
1052	86	172.0	43.0	280.0	278.9093567251462	1.0685958019185162	212.50877192982455	274.94444444444446	1	0.9834032038074147	blue	low
1053	86	172.0	45.0	204.0	260.537037037037	1.0906663284029945	186.35555555555555	265.1212121212121	1	0.9999809820680536	blue	low
1054	86	172.0	48.0	267.0	275.22437673130196	1.0568879302904883	189.69252077562328	268.265306122449	1	0.9938845605652944	blue	low
1055	86	172.0	72.0	147.0	271.74107142857144	1.0732750356815712	174.80803571428572	282.6521739130435	1	0.9999991658927648	blue	low
1056	86	172.0	172.0	273.0	296.07754010695186	1.0582331087945835	203.98930481283423	292.54901960784315	1	0.9677820437263185	blue	low
1057	86	172.0	262.0	199.0	268.94921875	1.0621353899750665	210.94921875	285.20588235294116	1	0.9999666936829537	blue	low
1058	86	172.0	326.0	200.0	260.04411764705884	1.0487538663793252	203.40441176470588	287.38461538461536	1	0.9999869562307097	blue	low
1059	86	172.0	330.0	197.0	244.97916666666666	1.036846975033628	186.95486111111111	281.3333333333333	1	0.9999982533595743	blue	low
1060	86	172.0	386.0	241.0	264.85526315789474	1.0727006336022378	213.50986842105263	285.97058823529414	1	0.9995159318686815	blue	low
1061	86	172.0	413.0	309.0	265.6691729323308	1.0575903118662002	205.34837092731829	277.84	1	0.9541182461854193	blue	low
1062	86	172.0	503.0	182.0	253.17777777777778	1.027350707615719	221.12	279.62068965517244	1	0.9999987503452125	blue	low
1063	86	172.0	507.0	229.0	273.56985294117646	1.0768362182078564	223.52205882352942	283.13793103448273	1	0.999540287994789	blue	low
1064	86	172.0	682.0	191.0	254.1890756302521	1.0542524005486968	216.76470588235293	283.15	1	0.9999969057230658	blue	low
1065	86	172.0	718.0	238.0	269.02941176470586	1.084820316106393	212.140522875817	292.1388888888889	1	0.9994353840836965	blue	low
1066	86	172.0	757.0	170.0	274.6355555555556	1.0302309018667066	207.97333333333333	282.375	1	0.9999924729369392	blue	low
1067	86	172.0	763.0	271.0	254.4777777777778	1.0618174790873658	211.4638888888889	294.9795918367347	1	0.9980704917600427	blue	low
1068	86	172.0	804.0	181.0	264.6088888888889	1.0086283776882037	217.61777777777777	272.5416666666667	1	0.9999951225007356	blue	low
1069	86	172.0	874.0	304.0	256.0108225108225	1.0538581800837352	187.96320346320346	299.0263157894737	1	0.9780581226828763	blue	low
1070	86	172.0	890.0	272.0	295.565	1.0740899880206176	203.25	317.3255813953488	1	0.9701648770039575	blue	low
1071	86	172.0	943.0	309.0	284.6404958677686	1.062889744131036	188.37603305785123	309.5230769230769	1	0.9043999674642792	blue	low
1072	86	172.0	959.0	197.0	253.1921568627451	1.068496854575112	209.22745098039215	285.7027027027027	1	0.999995403413067	blue	low
1073	86	172.0	961.0	151.0	259.1511111111111	1.0640395815328534	185.09777777777776	290.14814814814815	1	0.9999998154388311	blue	low
1074	86	172.0	1037.0	224.0	282.67836257309943	0.9880440824825955	187.00877192982455	282.77272727272725	1	0.9992152999686672	blue	low
1075	86	172.0	1111.0	268.0	256.42105263157896	1.098594391014863	215.5906432748538	297.0	1	0.998229382209017	blue	low
1076	86	172.0	1132.0	258.0	273.19117647058823	1.0956796681030483	212.28529411764706	302.2631578947368	1	0.9969875990263344	blue	low
1077	86	172.0	1143.0	312.0	216.25062656641603	1.029279159261198	202.8421052631579	265.9756097560976	1	0.9935882068357675	blue	low
1078	86	172.0	1205.0	292.0	305.6842105263158	1.048825453464169	201.05502392344496	298.91525423728814	1	0.8871819547567834	blue	low
1079	87	173.0	38.0	271.0	247.90833333333333	1.0770072151607013	194.87222222222223	274.9	1	0.99877713034525	blue	low
1080	87	173.0	43.0	287.0	260.7527777777778	1.065015530658158	206.0638888888889	273.05555555555554	1	0.9910816514794484	blue	low
1081	87	173.0	60.0	212.0	258.7867647058824	1.042703677225522	209.1066176470588	277.56410256410254	1	0.9999702297042744	blue	low
1082	87	173.0	108.0	297.0	290.25132275132273	1.1049273883725752	207.62962962962962	286.41818181818184	1	0.9298358680200082	blue	low
1083	87	174.0	26.0	195.0	264.9583333333333		204.90416666666667		1	0.9999845332472561	blue	low
1084	87	174.0	96.0	202.0	248.3875	1.10290534412867	222.75	290.55555555555554	1	0.9999959347292592	blue	low
1085	88	175.0	8.0	317.0	237.7536231884058	1.0356065925895326	168.02898550724638	263.86046511627904	1	0.9746937797830824	blue	low
1086	88	175.0	65.0	250.0	232.9641148325359	1.0180171821943482	161.744019138756	274.32	1	0.9999357981510109	blue	low
1087	88	175.0	176.0	193.0	268.36328125	1.0168559167299722	202.4140625	272.3703703703704	1	0.9999802456391751	blue	low
1088	88	175.0	189.0	296.0	279.8285714285714	1.0793215287614004	198.84761904761905	300.18518518518516	1	0.958428287207806	blue	low
1089	88	175.0	257.0	228.0	276.79584775086505	1.0268853658799093	223.37716262975778	290.44444444444446	1	0.9994183577569985	blue	low
1090	88	175.0	296.0	217.0	241.13333333333333	1.0579253960143076	209.6037037037037	273.85714285714283	1	0.9999930230336207	blue	low
1091	88	175.0	327.0	292.0	294.28306878306876	1.0294809752388039	222.27777777777777	295.24242424242425	1	0.9322319313190709	blue	low
1092	88	175.0	422.0	325.0	264.472	1.0612963953673313	193.358	311.6521739130435	1	0.8912026268901534	blue	low
1093	88	175.0	459.0	272.0	283.11229946524065	1.0569961105016454	211.29679144385025	304.72972972972974	1	0.9862481164309721	blue	low
1094	88	175.0	579.0	232.0	274.025	1.0670266498941279	187.9138888888889	307.4047619047619	1	0.9994128131093214	blue	low
1095	88	175.0	641.0	209.0	265.6259259259259	1.0219210531425353	213.6851851851852	281.45454545454544	1	0.9999509400787092	blue	low
1096	88	175.0	661.0	222.0	264.1354166666667	1.076679484626109	214.34375	295.4102564102564	1	0.9998878722925313	blue	low
1097	88	175.0	663.0	182.0	221.9703947368421	1.044571551083852	172.72368421052633	299.1666666666667	1	0.9999999778066917	blue	low
1098	88	175.0	696.0	213.0	246.17283950617283	1.0585386539401431	193.23765432098764	307.5952380952381	1	0.9999916341671375	blue	low
1099	88	175.0	745.0	263.0	285.2268907563025	1.0368996702321502	218.9747899159664	306.1458333333333	1	0.9903531896716038	blue	low
1100	88	175.0	773.0	231.0	273.5457516339869	1.0491634566371797	225.1437908496732	310.39473684210526	1	0.9994747417740972	blue	low
1101	88	175.0	872.0	255.0	265.74691358024694	1.0639061074226739	212.03086419753086	285.3333333333333	1	0.9986010330948875	blue	low
1102	88	175.0	888.0	320.0	268.68640350877195	1.0500613972726685	203.43640350877192	302.0	1	0.9052033090860674	blue	low
1103	88	175.0	901.0	321.0	281.2360248447205	1.0404569595479727	197.48447204968943	306.54411764705884	1	0.8550185061440996	blue	low
1104	88	175.0	936.0	216.0	244.43174603174603	1.0196911630293604	195.46666666666667	289.92857142857144	1	0.9999909499207701	blue	low
1105	88	175.0	1023.0	236.0	267.73856209150324	1.0671768988002945	209.45098039215685	288.8333333333333	1	0.9995626020105073	blue	low
1106	88	176.0	3.0	203.0	224.69097222222223	1.0138068773879818	174.27083333333334	250.17857142857142	1	0.9999997137712687	blue	low
1107	88	176.0	22.0	179.0	261.1085972850679		204.73755656108597		1	0.9999973438427412	blue	low
1108	88	176.0	70.0	290.0	310.2710526315789	1.0812215369045828	209.50263157894736	295.0	1	0.8713837195327995	blue	low
1109	88	176.0	107.0	238.0	272.49652777777777	1.0550005643977876	210.52430555555554	267.0357142857143	1	0.9992336272401657	blue	low
1110	88	176.0	118.0	238.0	240.1578947368421	1.0424934781862492	188.2485380116959	279.75555555555553	1	0.9999585217956739	blue	low
1111	88	176.0	162.0	211.0	255.35294117647058	1.0389276621569616	210.3125	279.9117647058824	1	0.9999810081125506	blue	low
1112	88	176.0	254.0	272.0	259.6565096952909	1.0560534887285338	204.29362880886427	283.8809523809524	1	0.9970464541604102	blue	low
1113	88	176.0	270.0	254.0	281.63398692810455	1.0563860921025634	226.6437908496732	286.0263157894737	1	0.9955505968593492	blue	low
1114	88	176.0	280.0	266.0	283.30882352941177	1.0697285928005182	218.5970588235294	296.40625	1	0.9900084813695486	blue	low
1115	88	176.0	301.0	322.0	271.72727272727275	1.017080099151423	212.42583732057417	279.6666666666667	1	0.8846695450888347	blue	low
1116	88	176.0	352.0	201.0	255.12941176470588	1.0470603056194274	218.09803921568627	287.1578947368421	1	0.9999919261962952	blue	low
1117	88	176.0	360.0	176.0	230.38056680161944	1.0648174731123428	197.60728744939271	294.0	1	0.999999964066421	blue	low
1118	88	176.0	361.0	285.0	266.6814404432133	1.0983929207928464	220.5180055401662	301.6	1	0.9890040418055931	blue	low
1119	88	176.0	379.0	315.0	286.23809523809524	1.038500299940012	222.04511278195488	291.44444444444446	1	0.86931473838477	blue	low
1120	88	176.0	406.0	255.0	265.46604938271605	1.0668033807149389	216.51543209876544	290.2857142857143	1	0.9986312596022222	blue	low
1121	88	176.0	425.0	321.0	262.0825	1.0702525162743057	219.34	289.2307692307692	1	0.9190912735902708	blue	low
1122	88	176.0	585.0	235.0	236.2516339869281	1.022141358963721	217.3235294117647	288.43333333333334	1	0.9999780311844012	blue	low
1123	88	176.0	586.0	176.0	263.0833333333333	1.0904438346617884	210.7625	311.0	1	0.9999973274744897	blue	low
1124	88	176.0	599.0	284.0	272.4238227146814	1.0403263334816415	222.7562326869806	292.6170212765957	1	0.9856241621534556	blue	low
1125	88	176.0	665.0	278.0	254.60387811634348	1.0641797465384253	222.16620498614958	304.3421052631579	1	0.9967410427245568	blue	low
1126	88	176.0	722.0	197.0	251.25	1.0602032217800381	216.90234375	296.2068965517241	1	0.9999963403994	blue	low
1127	88	176.0	747.0	243.0	272.4640522875817	1.039959181049722	220.27124183006535	287.6111111111111	1	0.9989318802119326	blue	low
1128	88	176.0	761.0	208.0	258.78823529411767		227.3294117647059		1	0.9999783954038981	blue	low
1129	88	176.0	820.0	273.0	250.58055555555555	1.0654097688733586	215.95277777777778	300.02127659574467	1	0.9982826083606704	blue	low
1130	88	176.0	834.0	204.0	233.48366013071896	1.0421694962977954	193.68627450980392	300.42105263157896	1	0.9999991192741208	blue	low
1131	88	176.0	850.0	187.0	244.61328125	1.0734341509097984	211.0546875	305.9428571428571	1	0.9999993329100083	blue	low
1132	88	176.0	876.0	304.0	299.3690476190476	1.0475585139230474	218.33095238095237	312.9516129032258	1	0.8666849907231191	blue	low
1133	88	176.0	887.0	149.0	265.01020408163265	1.0582416902732592	221.84183673469389	306.1818181818182	1	0.9999996338139403	blue	low
1134	88	176.0	898.0	200.0	256.76838235294116	1.0186230892083048	210.15441176470588	290.8888888888889	1	0.9999910375173807	blue	low
1135	88	176.0	900.0	265.0	318.4269005847953	1.0751229994778846	229.30994152046785	314.6923076923077	1	0.910470680350337	blue	low
1136	88	176.0	931.0	287.0	284.4502923976608	1.0425881592947255	244.97368421052633	302.3333333333333	1	0.9670813007098582	blue	low
1137	88	176.0	953.0	280.0	271.96031746031747	1.0505648279373119	209.02380952380952	294.1136363636364	1	0.9890209287116145	blue	low
1138	88	176.0	978.0	321.0	280.635	1.0696820925170167	233.1925	307.1636363636364	1	0.8574540905426076	blue	low
1139	88	176.0	979.0	162.0	236.55238095238096	1.0573492259907038	213.97619047619048	291.52941176470586	1	0.9999999798940211	blue	low
1140	88	176.0	982.0	322.0	272.225	1.0907389098308269	230.0975	307.44	1	0.882955691097416	blue	low
1141	88	176.0	984.0	253.0	219.84795321637426	1.092713028284016	207.6169590643275	302.0238095238095	1	0.9999722132257322	blue	low
1142	88	176.0	1101.0	279.0	241.6	1.0718665613615368	209.51052631578946	302.51162790697674	1	0.9984870338361284	blue	low
1143	88	176.0	1177.0	297.0	276.745	1.08465146180033	213.2875	306.76363636363635	1	0.962099907424634	blue	low
1144	88	176.0	1189.0	308.0	283.35839598997495	1.052595139558764	220.76190476190476	298.53061224489795	1	0.9128642955488635	blue	low
1145	88	176.0	1197.0	225.0	256.246875	1.0859174632781534	205.3625	315.0	1	0.9999352635930733	blue	low
1146	88	176.0	1206.0	241.0	268.3235294117647	1.054750086424002	222.47058823529412	296.5238095238095	1	0.9993459590014777	blue	low
1147	88	176.0	1228.0	317.0	275.4069264069264	1.058696625415142	196.97402597402598	300.5833333333333	1	0.8988787777771791	blue	low
1148	88	176.0	1277.0	219.0	233.0065789473684	1.032612040493288	199.89802631578948	284.92105263157896	1	0.999996444844107	blue	low
1149	88	176.0	1314.0	222.0	267.4201388888889	1.0444293354604879	209.14236111111111	281.5151515151515	1	0.9998446589845777	blue	low
1150	88	176.0	1344.0	263.0	284.62603878116346	1.0611052373743104	213.21329639889197	307.2608695652174	1	0.9907466952172529	blue	low
1151	88	176.0	1361.0	239.0	238.22222222222223	1.0754693445685466	204.12037037037038	294.1621621621622	1	0.999962082658763	blue	low
1152	88	176.0	1376.0	266.0	283.2916666666667	1.0651212832133272	218.66666666666666	290.8510638297872	1	0.990020058618782	blue	low
1153	89	177.0	48.0	244.0	234.48456790123456	1.0165707389528407	184.66975308641975	248.875	1	0.9999575744635587	blue	low
1154	89	177.0	56.0	283.0	220.02770083102493	1.0204182408696227	187.39612188365652	243.4	1	0.9994797456025457	blue	low
1155	89	177.0	103.0	238.0	207.0686274509804	1.0414126065129163	189.74183006535947	253.0	1	0.9999981995666162	blue	low
1156	89	177.0	122.0	257.0	235.2017543859649	1.06997177533164	191.69005847953215	271.1666666666667	1	0.9998546803782934	blue	low
1157	89	177.0	263.0	256.0	279.4673202614379	1.0900324749561183	219.6013071895425	285.22222222222223	1	0.9957442702445505	blue	low
1158	89	177.0	309.0	217.0	240.5962962962963	1.056951522554016	211.62222222222223	275.77142857142854	1	0.9999934091155613	blue	low
1159	89	177.0	317.0	224.0	279.60130718954247	1.0694908534858696	203.9640522875817	295.0625	1	0.9994155182627558	blue	low
1160	89	177.0	399.0	211.0	213.94117647058823	1.0671152620562707	196.8014705882353	267.74285714285713	1	0.9999998066110729	blue	low
1161	89	177.0	475.0	286.0	279.62105263157895	1.093556643150212	203.26842105263157	290.8723404255319	1	0.9758934837176471	blue	low
1162	89	177.0	524.0	218.0	255.4809688581315	1.0625981717522854	199.0726643598616	278.03333333333336	1	0.9999658852467868	blue	low
1163	89	178.0	104.0	318.0	267.7	1.0654438076397175	198.5595238095238	276.39622641509436	1	0.9175439897820169	blue	low
1164	89	178.0	158.0	157.0	192.29464285714286	1.03342467630335	173.04464285714286	253.95454545454547	1	0.9999999999831886	blue	low
1165	89	178.0	160.0	157.0	244.11428571428573	1.0565737413554357	197.51904761904763	277.04761904761904	1	0.9999999638100838	blue	low
1166	89	178.0	165.0	171.0	270.35267857142856	1.0629645319058807	211.41964285714286	291.9130434782609	1	0.9999953759156571	blue	low
1167	89	178.0	188.0	320.0	275.82142857142856	1.0409234473829612	208.72619047619048	284.2916666666667	1	0.8816544997639201	blue	low
1168	89	178.0	212.0	144.0	273.0358974358974	1.0263269382073472	200.83076923076922	278.0	1	0.9999992064234164	blue	low
1169	89	178.0	247.0	276.0	266.69806094182826	1.068708449575592	212.83379501385042	295.15625	1	0.9938456553223235	blue	low
1170	89	178.0	270.0	225.0	277.80514705882354	1.0350005775672866	224.93382352941177	280.0	1	0.9994747268319337	blue	low
1171	89	178.0	272.0	220.0	283.76234567901236	1.0233868160384825	195.09259259259258	292.9166666666667	1	0.9993216202918465	blue	low
1172	89	178.0	300.0	231.0	273.5882352941176	1.0913549058215997	207.9281045751634	296.72727272727275	1	0.9994726786245689	blue	low
1173	89	178.0	323.0	220.0	214.55363321799308	1.0136988274313978	194.94117647058823	259.44444444444446	1	0.9999994514693812	blue	low
1174	89	178.0	330.0	275.0	246.1315789473684	1.0964195269750825	191.58947368421053	284.67857142857144	1	0.9985163926480468	blue	low
1175	89	178.0	368.0	289.0	287.45	1.0782018327932685	219.23055555555555	290.82608695652175	1	0.9575567775728868	blue	low
1176	89	178.0	376.0	179.0	215.15	1.0149810726437802	191.11666666666667	259.8888888888889	1	0.9999999935590775	blue	low
1177	89	178.0	395.0	321.0	250.8133971291866	1.0639281093147919	206.60765550239233	285.04761904761904	1	0.9447925430764073	blue	low
1178	89	178.0	410.0	147.0	253.71493212669682	1.0299121039236279	182.32579185520362	281.27777777777777	1	0.9999999424490403	blue	low
1179	89	178.0	426.0	324.0	274.04761904761904	1.0745334456054214	209.85476190476192	288.5263157894737	1	0.8642599982267337	blue	low
1180	89	178.0	433.0	181.0	246.8392156862745	1.0749034313176584	189.6078431372549	283.962962962963	1	0.9999994917126389	blue	low
1181	90	179.0	12.0	202.0	219.1706349206349	1.02140534811441	193.50396825396825	246.33333333333334	1	0.9999998657286239	blue	low
1182	90	179.0	160.0	219.0	241.1349480968858	1.026998577524893	198.03460207612457	267.4	1	0.9999916370373598	blue	low
1183	90	179.0	182.0	244.0	284.0138888888889	1.0542502914762644	222.86458333333334	275.9130434782609	1	0.9970199146664966	blue	low
1184	90	179.0	186.0	235.0	251.32686980609418	1.0699105794358965	180.41828254847644	293.12820512820514	1	0.9999094968170604	blue	low
1185	90	179.0	328.0	175.0	250.70535714285714	1.0662461914267702	210.51785714285714	283.875	1	0.9999995135252704	blue	low
1186	90	179.0	337.0	203.0	224.60207612456747	1.038858241323329	189.8892733564014	279.60869565217394	1	0.9999997167419795	blue	low
1187	90	179.0	397.0	275.0	290.8305555555556	1.0741252875295721	210.11388888888888	292.6857142857143	1	0.9741312919557236	blue	low
1188	90	179.0	587.0	274.0	293.4638888888889	1.056364599698275	218.99722222222223	300.9183673469388	1	0.9711406662539497	blue	low
1189	90	179.0	609.0	141.0	262.14835164835165	1.0005484425458246	209.75824175824175	270.88235294117646	1	0.9999998802521778	blue	low
1190	90	179.0	619.0	264.0	324.93947368421055	1.0264931038846008	204.33157894736843	300.4583333333333	1	0.8738480035547673	blue	low
1191	90	179.0	620.0	194.0	253.6764705882353	1.0819858969661658	178.63398692810458	301.17241379310343	1	0.9999962361941862	blue	low
1192	90	179.0	661.0	284.0	265.45	1.043089697498458	213.93684210526317	296.34	1	0.9904006878390532	blue	low
1193	90	179.0	696.0	289.0	287.12018140589566	1.0670146373692204	193.42176870748298	311.037037037037	1	0.9582586632577891	blue	low
1194	90	179.0	704.0	318.0	285.98325358851673	1.0643311754578668	217.8062200956938	303.6111111111111	1	0.8533886325073456	blue	low
1195	90	179.0	718.0	306.0	257.1152882205514	1.0702235486906966	211.29323308270676	291.1818181818182	1	0.9736362711546204	blue	low
1196	90	179.0	727.0	187.0	246.12847222222223	1.0427774650001878	184.90625	294.93333333333334	1	0.9999991940219102	blue	low
1197	90	179.0	748.0	243.0	226.61937716262975	1.0258557577272647	215.5674740484429	262.3333333333333	1	0.9999810079513032	blue	low
1198	90	179.0	789.0	252.0	230.04012345679013	1.0680983138998406	208.52777777777777	284.2142857142857	1	0.9999398441814099	blue	low
1199	90	179.0	849.0	256.0	275.41614906832297	1.092464637612772	205.1055900621118	279.4166666666667	1	0.9968630258567013	blue	low
1200	90	180.0	15.0	156.0	241.15384615384616	1.0654062038404726	197.7128205128205	261.3333333333333	1	0.99999997864364	blue	low
1201	90	180.0	19.0	314.0	273.8325	1.0735050263788428	196.2125	265.8974358974359	1	0.917502295203448	blue	low
1202	90	180.0	123.0	228.0	304.9907120743034	1.0646383534410508	194.8266253869969	290.55	1	0.9923081378913063	blue	low
1203	90	180.0	279.0	317.0	245.9952380952381	1.0784774520029419	203.70714285714286	288.6470588235294	1	0.964875271925981	blue	low
1204	90	180.0	335.0	289.0	268.88684210526316	1.0656503426285049	208.09473684210528	288.4375	1	0.984011920731353	blue	low
1205	90	180.0	408.0	309.0	293.44473684210527	1.0624449516521608	227.75526315789475	295.6060606060606	1	0.8697527317986384	blue	low
1206	90	180.0	420.0	204.0	234.35294117647058	1.0222164985900053	217.51372549019607	277.3888888888889	1	0.9999990263325687	blue	low
1207	90	180.0	441.0	187.0	255.87843137254902	1.026912421552553	207.0	288.9130434782609	1	0.9999972990549899	blue	low
1208	90	180.0	453.0	248.0	280.679012345679	1.0588648676487447	219.25925925925927	300.390243902439	1	0.9971133456558937	blue	low
1209	90	180.0	478.0	229.0	273.51960784313724	1.0772199253653074	213.4738562091503	302.5869565217391	1	0.999542444477692	blue	low
1210	90	180.0	480.0	223.0	315.16339869281046	1.0318655830383496	212.31372549019608	299.37931034482756	1	0.9846381123859901	blue	low
1211	90	180.0	540.0	180.0	279.89285714285717	1.0214783177498172	202.86904761904762	289.18518518518516	1	0.9999693252590418	blue	low
1212	90	180.0	601.0	244.0	281.37254901960785	1.1144986449864498	232.47058823529412	323.55555555555554	1	0.9976027156492956	blue	low
1213	90	180.0	607.0	163.0	263.447963800905		207.68778280542986		1	0.999999046038534	blue	low
1214	90	180.0	758.0	185.0	255.5625	1.0483879263052025	210.77083333333334	284.875	1	0.9999978113202814	blue	low
1215	90	180.0	762.0	281.0	253.2382271468144	1.078416673147212	214.7257617728532	293.8	1	0.9962762658847503	blue	low
1216	90	180.0	817.0	191.0	254.36974789915968	1.081072496663169	218.2941176470588	291.8333333333333	1	0.99999683734669	blue	low
1217	90	180.0	823.0	341.0	216.34318181818182	1.036505565585588	202.55227272727274	269.6	1	0.9161111902526539	blue	low
1218	90	180.0	873.0	196.0	294.2470588235294	1.0167532605238043	211.15686274509804	278.75	1	0.9995263633984159	blue	low
1219	10	19.0	11.0	302.0	271.0238095238095	1.0770836462090607	191.86428571428573	283.135593220339	1	0.9615415169344123	blue	low
1220	10	19.0	75.0	217.0	253.1392857142857	1.179024568081061	219.97142857142856	328.6818181818182	1	0.9999753528101774	blue	low
1221	10	19.0	94.0	168.0	269.2190476190476	1.1336225756775031	226.64285714285714	314.4074074074074	1	0.9999968590886519	blue	low
1222	10	19.0	178.0	218.0	284.0845588235294	1.1434220747122377	226.28308823529412	315.7647058823529	1	0.9993821138039657	blue	low
1223	10	19.0	202.0	298.0	299.55	1.1371703419184471	219.64473684210526	311.0576923076923	1	0.8918853508170799	blue	low
1224	91	181.0	79.0	138.0	252.22051282051282	1.0589592560461472	183.9128205128205	272.6363636363636	1	0.9999999802460453	blue	low
1225	91	181.0	101.0	293.0	218.76388888888889	1.056864946817331	206.575	267.46666666666664	1	0.9987616130565097	blue	low
1226	91	181.0	225.0	343.0	223.54090909090908	1.1033344112396712	202.42727272727274	283.1794871794872	1	0.8825053972027026	blue	low
1227	91	181.0	257.0	242.0	229.52631578947367	1.018021161273571	200.91331269349845	272.75	1	0.9999774940306921	blue	low
1228	91	181.0	315.0	201.0	259.0079365079365	1.0120360706262632	219.22619047619048	277.8095238095238	1	0.9999874319565992	blue	low
1229	91	181.0	348.0	323.0	266.0980861244019	1.0760913268713803	217.5023923444976	299.5744680851064	1	0.897430014373405	blue	low
1230	91	181.0	364.0	220.0	235.73702422145328	1.0606915790839495	207.560553633218	286.8333333333333	1	0.9999947899685528	blue	low
1231	91	181.0	406.0	165.0	270.37394957983196	1.0602410583047526	197.6218487394958	299.38461538461536	1	0.9999971063394761	blue	low
1232	91	181.0	416.0	321.0	243.19799498746866	1.0249602385685885	195.140350877193	248.03333333333333	1	0.9579894595541553	blue	low
1233	91	181.0	430.0	257.0	251.29722222222222	1.0488414169480853	200.75555555555556	292.5581395348837	1	0.9994758449201033	blue	low
1234	91	181.0	447.0	262.0	216.37777777777777	1.0450926129477973	196.2	279.6744186046512	1	0.999948803449251	blue	low
1235	91	181.0	492.0	274.0	228.51470588235293	1.0789162690944105	217.79705882352943	290.0	1	0.9995969721448189	blue	low
1236	91	181.0	529.0	251.0	235.23055555555555	1.032586092733352	187.675	277.0833333333333	1	0.9999147422678856	blue	low
1237	91	181.0	540.0	297.0	244.52105263157895	1.0634239168271795	213.6315789473684	288.1463414634146	1	0.9925241389831106	blue	low
1238	91	181.0	550.0	204.0	289.5111111111111	1.0721284422594286	218.74074074074073	307.2413793103448	1	0.9995445292418477	blue	low
1239	91	181.0	554.0	227.0	259.6139705882353		225.7389705882353		1	0.9998947371844691	blue	low
1240	91	182.0	81.0	325.0	239.03809523809525	1.0414209106417869	194.9904761904762	261.625	1	0.9516073493069859	blue	low
1241	91	182.0	85.0	169.0	261.23333333333335	1.043127642447405	205.28571428571428	265.14285714285717	1	0.9999988311022757	blue	low
1242	91	182.0	135.0	196.0	294.2916666666667	1.0826802238961946	216.42083333333332	283.44827586206895	1	0.9995239899469454	blue	low
1243	91	182.0	200.0	171.0	235.375	1.0160341121330656	201.08928571428572	266.962962962963	1	0.9999999576096767	blue	low
1244	91	182.0	222.0	263.0	266.8654970760234	1.0773842451596154	206.09941520467837	285.13953488372096	1	0.9973727335522987	blue	low
1245	91	182.0	224.0	168.0	269.68095238095236	1.0482991014120668	213.8	278.0	1	0.9999966589114192	blue	low
1246	91	182.0	239.0	262.0	322.65294117647056	1.0474788407734512	223.4735294117647	301.64102564102564	1	0.8951122620454857	blue	low
1247	91	182.0	242.0	259.0	254.72853185595568	1.036834926274053	201.59002770083103	289.969696969697	1	0.9992016878299135	blue	low
1248	91	182.0	272.0	217.0	241.12110726643598	1.064693798492242	204.37370242214533	286.969696969697	1	0.9999930320666253	blue	low
1249	91	182.0	434.0	203.0	268.7549019607843	1.0511715661365775	191.37254901960785	300.43243243243245	1	0.9999560250417961	blue	low
1250	91	182.0	508.0	243.0	331.61764705882354	1.0250934040182011	227.3856209150327	292.4054054054054	1	0.8886215452391313	blue	low
1251	92	183.0	2.0	328.0	259.3157894736842	1.0618726484188759	198.4043062200957	265.98	1	0.8892328696512496	blue	low
1252	92	183.0	19.0	189.0	255.52916666666667	1.0477034614494096	197.39583333333334	261.5625	1	0.9999969310967192	blue	low
1253	92	183.0	186.0	268.0	272.2309941520468	1.068181024014816	213.28362573099415	287.3695652173913	1	0.9946952509610578	blue	low
1254	92	183.0	239.0	243.0	252.10294117647058	1.0522355054401276	194.89705882352942	284.6756756756757	1	0.9998149052079465	blue	low
1255	92	183.0	270.0	274.0	319.8720238095238	1.053071107060113	233.26190476190476	299.0810810810811	1	0.8740550596446404	blue	low
1256	92	183.0	288.0	183.0	270.6875	1.0289699904484775	219.44196428571428	275.73333333333335	1	0.9999878074593	blue	low
1257	92	183.0	329.0	263.0	284.50692520775624	1.0867306469559688	208.23545706371192	306.575	1	0.9908228492697958	blue	low
1258	92	183.0	354.0	215.0	300.56656346749224	1.040811591757535	188.374613003096	292.0	1	0.9973432432372225	blue	low
1259	92	183.0	397.0	270.0	254.1952380952381	1.074539428441425	187.22857142857143	308.10526315789474	1	0.9982435995784488	blue	low
1260	92	183.0	399.0	273.0	264.18611111111113	1.0438444640543736	215.79444444444445	294.62745098039215	1	0.9957166570490197	blue	low
1261	92	183.0	404.0	299.0	262.64722222222224	1.0617957964030151	228.95	291.42857142857144	1	0.9783188211103668	blue	low
1262	92	183.0	447.0	166.0	249.63839285714286	1.0258812514366105	202.89285714285714	279.95238095238096	1	0.9999998148391882	blue	low
1263	92	183.0	538.0	293.0	271.90977443609023	1.0312138477385027	202.33333333333334	282.83720930232556	1	0.9761528279438036	blue	low
1264	92	183.0	571.0	267.0	292.5124653739612	1.0683109521155794	210.2880886426593	300.7435897435897	1	0.9806090397246545	blue	low
1265	92	183.0	585.0	184.0	272.2063492063492	1.0393704600484261	214.8095238095238	304.8	1	0.9999841368137906	blue	low
1266	92	183.0	631.0	220.0	223.23611111111111	1.0532402906573988	205.65972222222223	282.2631578947368	1	0.999998609333187	blue	low
1267	92	183.0	670.0	236.0	268.6470588235294	1.0088883930231693	204.74303405572755	282.5833333333333	1	0.9995254234786028	blue	low
1268	92	183.0	737.0	198.0	235.9	1.0810460596065499	196.25925925925927	285.0	1	0.9999993470281208	blue	low
1269	92	183.0	781.0	319.0	249.92207792207793	1.0483697634431013	194.03679653679654	292.65909090909093	1	0.9532003214404713	blue	low
1270	92	184.0	18.0	227.0	259.6736842105263	1.0705388142922947	197.84912280701755	263.46666666666664	1	0.9998941265591749	blue	low
1271	92	184.0	46.0	162.0	229.2714932126697		181.94117647058823		1	0.9999999928908085	blue	low
1272	92	184.0	89.0	185.0	265.7307692307692	1.0326628696715927	205.18803418803418	266.74074074074076	1	0.999992279516712	blue	low
1273	92	184.0	91.0	315.0	259.3090909090909	1.0599822185393306	192.975	284.25925925925924	1	0.9486875116366151	blue	low
1274	92	184.0	142.0	202.0	260.1875	1.0886725733943787	189.49652777777777	289.1794871794872	1	0.9999844228638534	blue	low
1275	92	184.0	184.0	182.0	242.68487394957984	1.0403314682368556	203.3235294117647	274.962962962963	1	0.9999996727857463	blue	low
1276	92	184.0	189.0	216.0	290.0138888888889		215.01041666666666		1	0.9990134788967198	blue	low
1277	92	184.0	224.0	272.0	252.5108695652174	1.0629970917385918	201.625	287.2439024390244	1	0.9981835940779494	blue	low
1278	92	184.0	248.0	306.0	287.44110275689223	1.0542972052560466	207.2330827067669	282.03508771929825	1	0.9071026272660906	blue	low
1279	92	184.0	345.0	217.0	261.375	1.01302194659655	218.44117647058823	277.22222222222223	1	0.9999421041538571	blue	low
1280	92	184.0	359.0	213.0	249.47794117647058	1.0730795696234205	214.79779411764707	290.75	1	0.9999880606691053	blue	low
1281	92	184.0	556.0	329.0	254.37727272727273	1.0803392838343888	205.36136363636365	293.2040816326531	1	0.8978404718298938	blue	low
1282	92	184.0	612.0	189.0	229.30196078431374	1.0440576644517507	198.87058823529412	278.1290322580645	1	0.9999998810839266	blue	low
1283	92	184.0	651.0	179.0	231.28148148148148	1.0350732669312763	188.38148148148147	292.0	1	0.9999999448410593	blue	low
1284	92	184.0	674.0	216.0	271.5763888888889	1.045679247579881	208.54513888888889	289.4761904761905	1	0.9998467316971951	blue	low
1285	92	184.0	704.0	261.0	314.671826625387	1.0823702174948406	233.21981424148606	308.5	1	0.9374111220647734	blue	low
1286	92	184.0	707.0	334.0	253.95909090909092	1.0572111346401827	211.4227272727273	293.0	1	0.8647774261071296	blue	low
1287	92	184.0	785.0	217.0	240.75735294117646	1.071948079947243	212.00367647058823	283.1666666666667	1	0.9999932955999623	blue	low
1288	92	184.0	794.0	330.0	224.03246753246754	1.0532113903234182	190.91774891774892	279.4347826086956	1	0.9571889500334727	blue	low
1289	93	185.0	71.0	270.0	252.67036011080333	0.9469929954846075	216.0415512465374	275.38235294117646	1	0.9984208118818257	blue	low
1290	94	187.0	126.0	190.0	211.41176470588235	1.077380314434817	197.3764705882353	282.8636363636364	1	0.999999986272961	blue	low
1291	94	187.0	215.0	255.0	269.1269349845201	1.1210313928651725	222.39938080495355	309.34090909090907	1	0.9981821093971448	blue	low
1292	94	187.0	283.0	222.0	264.8486842105263	1.0545581673845439	207.67763157894737	298.2173913043478	1	0.9998796318330077	blue	low
1293	94	187.0	287.0	239.0	229.04705882352943	1.0123288913063184	199.00882352941176	286.3333333333333	1	0.9999838096000097	blue	low
1294	94	187.0	306.0	268.0	269.8830409356725	1.0705317055670909	219.3918128654971	297.05882352941177	1	0.9954817202751175	blue	low
1295	94	187.0	371.0	229.0	257.02430555555554	1.095422200035974	224.94444444444446	305.18918918918916	1	0.9999041566727546	blue	low
1296	94	187.0	383.0	301.0	295.45714285714286	1.1214060368730991	208.49761904761905	320.30434782608694	1	0.8970593629690333	blue	low
1297	94	187.0	400.0	311.0	284.9375	1.111184988179669	227.6825	320.02127659574467	1	0.8944348560575915	blue	low
1298	94	187.0	401.0	300.0	299.7368421052632	1.1479077731631717	214.53546910755148	349.4259259259259	1	0.882828226658253	blue	low
1299	94	187.0	461.0	327.0	261.1337868480726	1.0748776197474859	217.6326530612245	311.7692307692308	1	0.8897472406055786	blue	low
1300	94	187.0	481.0	149.0	264.85128205128206	0.9873600333609461	215.06153846153848	278.1111111111111	1	0.9999996422533215	blue	low
1301	94	187.0	517.0	301.0	288.33947368421053	1.0606797424118897	224.9842105263158	299.51724137931035	1	0.9227731403552094	blue	low
1302	94	187.0	520.0	202.0	248.3684210526316	1.1007811366342242	213.43233082706766	305.8695652173913	1	0.9999959436136718	blue	low
1303	94	187.0	561.0	220.0	254.10069444444446	1.0716489234950508	213.69791666666666	296.6060606060606	1	0.9999651537319502	blue	low
1304	94	187.0	596.0	224.0	291.3333333333333	1.0626520446383751	208.36274509803923	299.125	1	0.9982165736713918	blue	low
1305	94	187.0	678.0	142.0	188.5204081632653	1.0364899543093196	194.01020408163265	276.0	1	0.999999999998737	blue	low
1306	94	187.0	682.0	320.0	283.92	1.064771219353224	224.295	296.42857142857144	1	0.8500650993229077	blue	low
1307	94	187.0	706.0	304.0	253.35588972431077	1.0677745843589708	205.14786967418547	285.46875	1	0.9806143860916909	blue	low
1308	94	188.0	1.0	333.0	242.91666666666666	1.079866417614762	202.5429292929293	257.81081081081084	1	0.9046117597837419	blue	low
1309	94	188.0	6.0	284.0	217.8918128654971	1.088648104226908	198.08187134502924	257.75	1	0.9995027282144149	blue	low
1310	94	188.0	32.0	225.0	230.30208333333334	1.1046290078006058	196.44791666666666	273.3142857142857	1	0.9999952241191344	blue	low
1311	94	188.0	42.0	267.0	268.08235294117645	1.0811454607075044	202.9264705882353	276.27027027027026	1	0.9962616428112525	blue	low
1312	94	188.0	116.0	281.0	269.8285714285714	1.1194860986050816	191.0952380952381	313.2244897959184	1	0.9897227312038813	blue	low
1313	94	188.0	126.0	247.0	272.7808641975309	1.0557101902528017	205.25617283950618	283.6666666666667	1	0.9985707880409219	blue	low
1314	94	188.0	150.0	239.0	269.2456140350877	1.0657990470763161	196.1081871345029	295.3478260869565	1	0.9993831629203398	blue	low
1315	94	188.0	231.0	232.0	274.4542483660131	1.0989871829344806	212.05882352941177	303.5	1	0.9993892849949947	blue	low
1316	94	188.0	244.0	186.0	272.85333333333335	1.091977599041276	228.60888888888888	298.0	1	0.9999800600288247	blue	low
1317	94	188.0	308.0	176.0	229.81666666666666	1.0393296220500001	207.05833333333334	291.95652173913044	1	0.9999999666835843	blue	low
1318	94	188.0	324.0	259.0	254.69806094182826	1.1083315875734758	205.90581717451525	315.57894736842104	1	0.99920355275315	blue	low
1319	94	188.0	373.0	149.0	235.87244897959184	1.1162689965490613	213.2091836734694	310.8888888888889	1	0.9999999951991967	blue	low
1320	94	188.0	401.0	188.0	259.76666666666665	1.110623059646404	216.4	302.1923076923077	1	0.9999952655728745	blue	low
1321	94	188.0	413.0	284.0	300.2280701754386	1.0804276649634197	239.93859649122808	310.3333333333333	1	0.935008085861235	blue	low
1322	94	188.0	455.0	265.0	318.5888888888889	1.10243689798325	224.55833333333334	331.56756756756755	1	0.9096226182286463	blue	low
1323	94	188.0	464.0	309.0	292.65714285714284	1.1090440375262445	216.6261904761905	321.0	1	0.8731929625624466	blue	low
1324	94	188.0	599.0	218.0	242.33823529411765	1.0383968950901457	213.6691176470588	275.28125	1	0.9999913289360132	blue	low
1325	94	188.0	630.0	165.0	215.08333333333334	1.10488661425794	192.25833333333333	307.22222222222223	1	0.9999999987039647	blue	low
1326	94	188.0	650.0	307.0	283.78696741854634	1.0946854268525728	222.7644110275689	313.2631578947368	1	0.9154295628464125	blue	low
1327	94	188.0	702.0	279.0	308.2775119617225	1.0630273144910214	201.08851674641147	316.47169811320754	1	0.9186912327448775	blue	low
1328	94	188.0	705.0	321.0	239.74666666666667	1.0854061577218095	202.72222222222223	304.0925925925926	1	0.9630198848113103	blue	low
1329	94	188.0	760.0	172.0	247.95	1.0424050580327842	195.42916666666667	282.5833333333333	1	0.9999997437228592	blue	low
1330	95	189.0	35.0	216.0	279.2629757785467	1.0829753154798436	200.94117647058823	287.5151515151515	1	0.9996648990835334	blue	low
1331	95	189.0	55.0	322.0	240.98809523809524	1.0797755400337858	191.53095238095239	267.2368421052632	1	0.9583417737758086	blue	low
1332	95	189.0	112.0	318.0	286.1267942583732	1.0428817788921756	211.51435406698565	288.27906976744185	1	0.852774316757185	blue	low
1333	95	189.0	183.0	310.0	260.59473684210525	1.0511396811347349	217.6157894736842	279.42857142857144	1	0.9604168041333493	blue	low
1334	95	189.0	197.0	236.0	204.2982456140351	1.012635087907952	175.97368421052633	258.0	1	0.9999989004211193	blue	low
1335	95	189.0	272.0	187.0	287.86328125	1.0209247650669353	213.48828125	297.77777777777777	1	0.999870103891587	blue	low
1336	95	189.0	329.0	264.0	325.05864197530866	1.0336941441072893	240.45987654320987	303.7352941176471	1	0.8730089506577776	blue	low
1337	95	189.0	339.0	172.0	227.84722222222223		217.84722222222223		1	0.9999999832184977	blue	low
1338	95	189.0	369.0	248.0	263.40058479532166	1.0255712990792425	210.80701754385964	297.19354838709677	1	0.9992925922143026	blue	low
1339	95	189.0	370.0	296.0	261.70426065162906	1.0512839391039013	213.31829573934837	301.6666666666667	1	0.9829484796323162	blue	low
1340	95	189.0	373.0	276.0	268.7055555555556	1.0637853552837395	214.79166666666666	296.18518518518516	1	0.9930082855475775	blue	low
1341	95	189.0	466.0	313.0	226.95989974937342	1.0369817393783207	213.78446115288222	281.7037037037037	1	0.9884830739547974	blue	low
1342	95	189.0	502.0	278.0	286.43490304709144	1.0496469975707818	226.06925207756234	306.55172413793105	1	0.9768173381687895	blue	low
1343	95	189.0	521.0	327.0	263.0869565217391	1.061015505925834	192.79841897233203	312.5735294117647	1	0.8835298196337645	blue	low
1344	95	189.0	587.0	288.0	283.7264705882353	1.0357095969541814	239.76470588235293	292.18518518518516	1	0.9666443288068667	blue	low
1345	95	189.0	608.0	336.0	216.68027210884352	1.0591677048138572	206.03854875283446	284.8709677419355	1	0.944164729084456	blue	low
1346	95	189.0	685.0	323.0	266.0652173913044	1.0571843180239768	211.87173913043478	316.5813953488372	1	0.897531970688589	blue	low
1347	95	189.0	734.0	164.0	204.47899159663865	1.0587976754407384	194.53781512605042	297.0	1	0.9999999997510631	blue	low
1348	95	189.0	743.0	173.0	206.6875	1.057502369431835	180.1066176470588	296.5	1	0.999999998991127	blue	low
1349	95	189.0	780.0	257.0	278.60833333333335	1.0434886988987608	213.20555555555555	309.7027027027027	1	0.995760875104952	blue	low
1350	95	189.0	800.0	314.0	290.25563909774434	1.0512295848981272	231.7017543859649	307.5	1	0.8576881793020968	blue	low
1351	95	189.0	856.0	224.0	291.832298136646	1.0216815002313493	210.27018633540374	308.1904761904762	1	0.9981307868522218	blue	low
1352	95	189.0	898.0	245.0	316.6764705882353	1.0422929354219663	239.67320261437908	310.02702702702703	1	0.959217859280482	blue	low
1353	95	189.0	918.0	181.0	246.63888888888889	1.0302983017346752	206.21031746031747	294.76190476190476	1	0.9999995046322071	blue	low
1354	95	189.0	996.0	247.0	272.65546218487395	1.0605633976757685	208.33333333333334	316.55555555555554	1	0.9985854004326868	blue	low
1355	95	189.0	1011.0	248.0	264.6749226006192	1.0367298353875536	211.52941176470588	284.48148148148147	1	0.9992140926361242	blue	low
1356	95	189.0	1020.0	177.0	271.2857142857143	1.035479925323491	227.98660714285714	297.8666666666667	1	0.9999916936231386	blue	low
1357	95	189.0	1136.0	258.0	267.1421052631579	1.0420009725261368	201.0236842105263	306.125	1	0.9980875349957111	blue	low
1358	95	190.0	19.0	302.0	249.95518207282913	1.0126951244419806	209.5546218487395	250.6	1	0.985695175817817	blue	low
1359	95	190.0	47.0	203.0	242.94901960784313	1.0550213349071644	205.46666666666667	271.4166666666667	1	0.9999976171849795	blue	low
1360	95	190.0	97.0	212.0	250.18713450292398	1.0546025134329207	175.71052631578948	297.55555555555554	1	0.999988171156065	blue	low
1361	95	190.0	124.0	253.0	219.8142414860681	1.0541291728028201	204.56965944272446	274.77777777777777	1	0.9999722933058349	blue	low
1362	95	190.0	227.0	240.0	254.0686274509804	1.0453525241369483	217.30065359477123	287.6666666666667	1	0.999826483827301	blue	low
1363	95	190.0	287.0	275.0	256.9868421052632	1.0470332120863879	206.0078947368421	295.77777777777777	1	0.9969383868558424	blue	low
1364	95	190.0	293.0	250.0	231.53703703703704	1.0449676440123477	211.20679012345678	285.4166666666667	1	0.9999431976326639	blue	low
1365	95	190.0	407.0	250.0	250.96467391304347	1.0092312365841545	193.47826086956522	287.0263157894737	1	0.9997064970358754	blue	low
1366	95	190.0	442.0	285.0	267.4861111111111	1.0679415376154837	224.4388888888889	299.97435897435895	1	0.988482759106824	blue	low
1367	95	190.0	479.0	254.0	210.66081871345028		203.4561403508772		1	0.9999860232825601	blue	low
1368	95	190.0	536.0	280.0	239.5361111111111	1.0583076228718886	223.09166666666667	301.4848484848485	1	0.998565002428489	blue	low
1369	95	190.0	599.0	234.0	253.11764705882354	1.007107726793249	222.16013071895424	292.36	1	0.9999014052141567	blue	low
1370	95	190.0	628.0	342.0	232.7595238095238	1.0285787915473037	225.70238095238096	284.15	1	0.8646412887724729	blue	low
1371	95	190.0	641.0	134.0	231.45128205128205		196.37435897435898		1	0.999999999509738	blue	low
1372	95	190.0	662.0	265.0	249.10802469135803		227.7685185185185		1	0.9991683635880642	blue	low
1373	95	190.0	682.0	248.0	237.0054347826087	0.9707616871470339	200.88858695652175	290.0952380952381	1	0.9999240854580396	blue	low
1374	95	190.0	687.0	278.0	286.5	1.0623662801870477	222.2433155080214	316.5	1	0.9767286818201375	blue	low
1375	95	190.0	759.0	149.0	235.38839285714286	0.976296331771536	198.13392857142858	291.22222222222223	1	0.9999999955372303	blue	low
1376	95	190.0	778.0	326.0	263.44565217391306	1.0326269738559102	212.97173913043477	309.2647058823529	1	0.8885240668109904	blue	low
1377	95	190.0	790.0	188.0	272.44166666666666	1.0260916956195927	226.025	295.3333333333333	1	0.9999779832323565	blue	low
1378	95	190.0	824.0	331.0	245.6325	1.0429284123022293	232.3775	291.85185185185185	1	0.9097317783859388	blue	low
1379	95	190.0	843.0	166.0	274.7142857142857	1.0218189891813338	228.93333333333334	295.3125	1	0.9999943831882326	blue	low
1380	95	190.0	861.0	203.0	242.31851851851852	1.053303409558085	205.44444444444446	286.23809523809524	1	0.999997783607783	blue	low
1381	95	190.0	887.0	240.0	226.36274509803923	1.0357835555944634	211.15686274509804	277.74074074074076	1	0.9999861224215696	blue	low
1382	95	190.0	893.0	254.0	296.5470588235294	1.0573734307717926	223.17352941176472	312.83720930232556	1	0.9864629500510391	blue	low
1383	95	190.0	907.0	239.0	238.0392156862745	0.9964665900344846	192.08963585434174	286.05882352941177	1	0.9999627165044195	blue	low
1384	95	190.0	909.0	243.0	237.12383900928793	1.0646393643031784	206.44272445820434	290.2916666666667	1	0.9999509101477696	blue	low
1385	95	190.0	911.0	208.0	258.6381578947368		196.58881578947367		1	0.9999787469865946	blue	low
1386	95	190.0	938.0	321.0	243.2905138339921	1.0623085548278586	192.9802371541502	319.43333333333334	1	0.9578469091246488	blue	low
1387	95	190.0	950.0	184.0	271.94921875	1.0786687202839351	204.67578125	303.92	1	0.9999846307131547	blue	low
1388	95	190.0	966.0	251.0	211.58479532163742	0.9962752401489904	201.08187134502924	273.0	1	0.9999889484207605	blue	low
1389	95	190.0	990.0	263.0	246.40350877192984	1.0447546179210552	194.0325814536341	305.0	1	0.9994202881470953	blue	low
1390	95	190.0	1025.0	238.0	280.4984520123839	1.0528471057621693	216.89783281733747	307.8666666666667	1	0.9984592309554678	blue	low
1391	95	190.0	1077.0	327.0	252.10416666666666	1.069914865630091	179.13636363636363	306.6511627906977	1	0.9153804209491352	blue	low
1392	95	190.0	1078.0	150.0	237.83333333333334	1.021780961034796	206.1904761904762	294.1	1	0.9999999928542245	blue	low
1393	95	190.0	1099.0	293.0	250.75	1.0722380386412007	213.70526315789473	295.0	1	0.9922411463691961	blue	low
1394	95	190.0	1120.0	193.0	302.30902777777777	1.07088277650708	212.62152777777777	336.06666666666666	1	0.9990109425861037	blue	low
1395	95	190.0	1151.0	159.0	227.76666666666668	1.0457175551530051	190.94166666666666	299.15384615384613	1	0.9999999958473573	blue	low
1396	95	190.0	1156.0	192.0	249.45220588235293	1.0169052630287112	200.90441176470588	288.7142857142857	1	0.9999980964541278	blue	low
1397	95	190.0	1169.0	317.0	281.92619047619047	1.0682464787016277	218.84761904761905	307.625	1	0.8755789533306808	blue	low
1398	95	190.0	1177.0	255.0	292.83529411764704	1.0392370700477027	217.4029411764706	299.6764705882353	1	0.9891549409979042	blue	low
1399	95	190.0	1187.0	280.0	272.2908587257618	1.0583355302039559	222.42382271468145	301.42424242424244	1	0.9888007329183441	blue	low
1400	95	190.0	1238.0	262.0	216.1191135734072	1.0303517451753028	198.1634349030471	280.3225806451613	1	0.9999498555739453	blue	low
1401	95	190.0	1241.0	204.0	233.54166666666666	1.0358087473864035	220.6375	268.44444444444446	1	0.9999991133553778	blue	low
1402	95	190.0	1277.0	210.0	257.0968858131488		200.1107266435986		1	0.9999788704826538	blue	low
1403	95	190.0	1278.0	298.0	243.4047619047619	1.06957397657677	208.14021164021165	281.4	1	0.9923899974839855	blue	low
1404	10	20.0	81.0	192.0	244.02916666666667	1.145429441656223	221.76666666666668	312.3181818181818	1	0.9999990144695114	blue	low
1405	10	20.0	197.0	316.0	259.0575	1.143538257485924	225.775	320.26666666666665	1	0.9459364058828393	blue	low
1406	10	20.0	198.0	324.0	248.21315192743765	1.1769739263098178	210.5827664399093	327.3392857142857	1	0.9383895645102229	blue	low
1407	10	20.0	221.0	288.0	259.80526315789473	1.1896601484357094	216.58684210526314	328.09090909090907	1	0.9909590077013425	blue	low
1408	10	20.0	249.0	194.0	232.1939393939394	1.0973091539353028	175.64545454545456	320.77272727272725	1	0.9999997180236526	blue	low
1409	10	20.0	261.0	273.0	295.8761609907121	1.1575555599257537	240.5108359133127	321.780487804878	1	0.9681686688349034	blue	low
1410	96	191.0	77.0	152.0	243.9591836734694	1.0426825850568915	198.32142857142858	265.75	1	0.9999999782796076	blue	low
1411	96	191.0	88.0	220.0	283.8544891640867	1.0304480250978305	189.3560371517028	285.4074074074074	1	0.9993154698850473	blue	low
1412	96	191.0	113.0	318.0	257.78809523809525	1.0112345057978305	195.79285714285714	261.3333333333333	1	0.9416069702222837	blue	low
1413	96	191.0	176.0	208.0	212.61052631578949	0.9812391085063518	191.23859649122807	257.6521739130435	1	0.9999998805758104	blue	low
1414	96	191.0	181.0	216.0	249.62229102167183	1.07390376984127	185.1795665634675	294.15625	1	0.9999843285095067	blue	low
1415	96	191.0	182.0	172.0	272.17194570135746	1.0994385879882065	211.2579185520362	296.8888888888889	1	0.9999936557367525	blue	low
1416	96	191.0	397.0	133.0	268.65384615384613		208.4065934065934		1	0.9999998358829344	blue	low
1417	96	191.0	422.0	212.0	259.659649122807	1.0563052147042609	214.2	301.76666666666665	1	0.9999673249295892	blue	low
1418	96	191.0	430.0	189.0	269.5110294117647	1.0448454405423964	201.47794117647058	300.3243243243243	1	0.9999833115463285	blue	low
1419	96	191.0	506.0	169.0	233.30747922437672	1.0594119334238787	146.81717451523545	328.3235294117647	1	0.9999999739638671	blue	low
1420	96	191.0	545.0	228.0	236.45751633986927	1.099233449477352	207.88235294117646	302.73333333333335	1	0.9999882052134699	blue	low
1421	96	191.0	762.0	262.0	322.672	1.0388026470406333	206.04533333333333	304.2826086956522	1	0.8949953323933441	blue	low
1422	96	191.0	795.0	172.0	246.26296296296297	1.0684408535569856	181.82962962962964	300.5405405405405	1	0.9999997956818905	blue	low
1423	96	191.0	811.0	224.0	243.49264705882354	1.0443584951052056	220.12867647058823	278.0	1	0.9999833460093219	blue	low
1424	96	191.0	883.0	260.0	247.4798761609907	1.0632467157254295	213.60681114551085	280.17241379310343	1	0.9995058390524733	blue	low
1425	96	192.0	22.0	228.0	250.3188854489164	1.1060297066324047	180.6996904024768	279.88	1	0.9999537918573913	blue	low
1426	96	192.0	38.0	239.0	217.5	1.0658810646169405	189.8986928104575	257.3076923076923	1	0.9999945446662241	blue	low
1427	96	192.0	41.0	298.0	255.68333333333334	1.0853207422417206	187.84285714285716	282.719298245614	1	0.9856432329081846	blue	low
1428	96	192.0	84.0	281.0	253.17293233082708	1.0402692052558284	187.12781954887217	275.0285714285714	1	0.996291438100114	blue	low
1429	96	192.0	197.0	292.0	265.38157894736844	1.0804925259781322	203.1342105263158	282.4390243902439	1	0.984030789310237	blue	low
1430	96	192.0	212.0	291.0	280.75396825396825		206.6137566137566		1	0.9665367394406477	blue	low
1431	96	192.0	256.0	237.0	246.69791666666666	1.0121349238996298	210.67708333333334	259.0	1	0.9999303967998125	blue	low
1432	96	192.0	382.0	230.0	254.21883656509695	1.0414089768950396	191.52631578947367	311.2121212121212	1	0.9999206862994734	blue	low
1433	96	192.0	415.0	152.0	251.59047619047618	1.0898365397423455	200.91904761904763	298.2916666666667	1	0.9999999332167726	blue	low
1434	96	192.0	523.0	224.0	279.78819444444446	1.0475910960797383	216.28125	289.95454545454544	1	0.9994049434769441	blue	low
1435	96	192.0	525.0	269.0	314.4315789473684	1.076534180093917	217.05263157894737	325.9111111111111	1	0.9192169936001059	blue	low
1436	96	192.0	573.0	183.0	304.9375	1.0369299976658815	237.15625	299.8	1	0.9992197029048209	blue	low
1437	96	192.0	576.0	164.0	253.95408163265307	1.0524371043031857	231.04591836734693	288.94444444444446	1	0.9999997198091288	blue	low
1438	96	192.0	588.0	257.0	271.1975308641975	1.0872136328037285	221.1172839506173	299.4166666666667	1	0.9975689414611677	blue	low
1439	96	192.0	740.0	183.0	293.68888888888887	1.1419799993392237	233.79111111111112	321.7692307692308	1	0.9997971803262594	blue	low
1440	96	192.0	792.0	293.0	214.81315789473683	1.11049231983882	201.42894736842106	286.9655172413793	1	0.9990231015668934	blue	low
1441	96	192.0	820.0	227.0	268.57	1.0365074346981402	208.33333333333334	284.14814814814815	1	0.9997507798701877	blue	low
1442	96	192.0	846.0	257.0	245.38484848484848	1.0765529864405512	202.6909090909091	277.05263157894734	1	0.9996713985246447	blue	low
1443	97	193.0	173.0	227.0	272.5777777777778	1.0935332685415917	237.4925925925926	304.75757575757575	1	0.9996348468891404	blue	low
1444	97	193.0	262.0	293.0	214.8961038961039	1.1472993119315726	188.22727272727272	332.3265306122449	1	0.9990182020766109	blue	low
1445	97	193.0	394.0	184.0	238.8846153846154	1.1039975987727062	212.4188034188034	295.5625	1	0.9999997564594268	blue	low
1446	97	194.0	4.0	237.0	246.58157894736843	1.1174354491662184	175.85263157894738	307.75	1	0.9999311395037603	blue	low
1447	97	194.0	27.0	179.0	265.47511312217193	1.1467437896584314	220.02262443438914	304.03333333333336	1	0.9999953652996099	blue	low
1448	97	194.0	56.0	199.0	270.2078431372549	1.1050854355164081	217.12156862745098	301.72222222222223	1	0.9999615726968468	blue	low
1449	97	194.0	152.0	269.0	246.35185185185185	1.0540042357145911	204.61904761904762	300.5853658536585	1	0.9990650300338849	blue	low
1450	97	194.0	172.0	244.0	250.75925925925927		212.55555555555554		1	0.9998216448128439	blue	low
1451	97	194.0	231.0	202.0	219.22569444444446	1.0585827548984776	200.82291666666666	301.0869565217391	1	0.999999864847638	blue	low
1452	97	194.0	279.0	319.0	259.7851851851852	1.1968985422440603	212.1530864197531	317.8695652173913	1	0.9334087659302192	blue	low
1453	97	194.0	285.0	319.0	259.345	1.1552078281992406	220.355	310.57894736842104	1	0.934420026029024	blue	low
1454	98	195.0	47.0	163.0	244.22916666666666	1.053215831368191	181.675	279.5416666666667	1	0.9999999342786537	blue	low
1455	98	195.0	79.0	200.0	296.75824175824175	1.0568720744436442	207.03663003663004	295.56756756756755	1	0.9992114061623832	blue	low
1456	98	195.0	140.0	231.0	247.86274509803923	1.0592513226119613	208.19934640522877	289.0975609756098	1	0.9999531590317969	blue	low
1457	98	195.0	194.0	196.0	280.1791666666667	1.0588155030916993	223.80833333333334	287.9230769230769	1	0.9999034843034573	blue	low
1458	98	195.0	224.0	182.0	262.16	1.0431190784540931	220.80444444444444	283.4	1	0.9999961129573831	blue	low
1459	98	196.0	131.0	218.0	277.98879551820727	1.0726776333660217	181.94117647058823	315.1904761904762	1	0.9996634269682162	blue	low
1460	98	196.0	181.0	227.0	273.8125	1.0984483617126295	212.42105263157896	307.94117647058823	1	0.9995894355615063	blue	low
1461	98	196.0	185.0	309.0	265.6684210526316	1.055815290297829	218.40263157894736	281.34090909090907	1	0.9541196565799693	blue	low
1462	98	196.0	217.0	161.0	239.54326923076923	1.0613282899418592	205.07692307692307	279.27777777777777	1	0.9999999721615115	blue	low
1463	99	197.0	35.0	291.0	282.2055137844612	1.0368408579215547	202.05263157894737	285.94444444444446	1	0.9639924629862324	blue	low
1464	99	197.0	37.0	147.0	271.6820512820513	1.0434214592757003	205.78974358974358	283.5	1	0.9999991731010461	blue	low
1465	99	197.0	64.0	276.0	228.67965367965368	1.0366281995799262	165.495670995671	285.88235294117646	1	0.9995113125176859	blue	low
1466	99	197.0	77.0	254.0	296.179012345679	1.044897277648978	215.070987654321	284.29787234042556	1	0.9868228351026059	blue	low
1467	99	197.0	114.0	197.0	232.4185185185185	1.0154889010711707	198.36666666666667	275.8888888888889	1	0.9999996095674798	blue	low
1468	99	197.0	117.0	273.0	264.2280701754386	1.0098528526354296	217.55263157894737	274.90625	1	0.9957047575376544	blue	low
1469	99	197.0	290.0	297.0	238.07894736842104	1.0171492498025798	214.6315789473684	279.0	1	0.9947110462208308	blue	low
1470	99	197.0	298.0	166.0	249.85238095238094	1.0493139886658998	219.2952380952381	289.0416666666667	1	0.9999998092968405	blue	low
1471	99	197.0	341.0	294.0	255.39736842105262	1.0238535582918815	216.25526315789475	285.1860465116279	1	0.9892803708980543	blue	low
1472	99	197.0	348.0	311.0	259.12356979405035	1.047431949226829	206.55835240274598	302.5806451612903	1	0.960320311445397	blue	low
1473	99	197.0	464.0	165.0	224.42380952380952	1.0061190721488558	215.17619047619047	275.44444444444446	1	0.9999999950857585	blue	low
1474	99	197.0	555.0	163.0	217.22916666666666		198.88333333333333		1	0.9999999985959658	blue	low
1475	99	197.0	577.0	164.0	259.4	1.0407532664219523	216.82666666666665	307.15625	1	0.9999994054404509	blue	low
1476	99	197.0	651.0	228.0	231.2450980392157	1.0281119813364439	217.6437908496732	299.5	1	0.9999929911248581	blue	low
1477	99	197.0	656.0	131.0	245.40384615384616	0.9987581095446733	230.91666666666666	274.6666666666667	1	0.9999999966038864	blue	low
1478	99	197.0	670.0	253.0	234.62848297213623	1.0604764539227016	219.63467492260062	294.6842105263158	1	0.9999030193390107	blue	low
1479	99	197.0	696.0	312.0	283.3047619047619	1.0099599972483213	224.71428571428572	304.94827586206895	1	0.8957128502827971	blue	low
1480	99	197.0	703.0	184.0	263.6	1.0109036729934573	198.78518518518518	294.44	1	0.9999945246053337	blue	low
1481	99	197.0	773.0	287.0	240.34565217391304	1.0398466087848877	188.9	313.0487804878049	1	0.9973211646987017	blue	low
1482	99	197.0	782.0	198.0	262.03214285714284	1.0318101709453256	206.59642857142856	300.14814814814815	1	0.999986042096	blue	low
1483	99	197.0	801.0	206.0	279.8235294117647	1.0258077207258212	225.6691176470588	304.7826086956522	1	0.999817414696143	blue	low
1484	99	197.0	806.0	292.0	305.4526315789474	1.0499767883986206	235.46842105263158	319.3953488372093	1	0.8882958169308673	blue	low
1485	99	197.0	875.0	203.0	252.34558823529412	1.058014628216115	217.00367647058823	305.1034482758621	1	0.9999930364912543	blue	low
1486	99	197.0	901.0	203.0	239.6171875	0.9996733174306726	221.04296875	278.6666666666667	1	0.9999983757471141	blue	low
1487	99	197.0	909.0	266.0	274.35087719298247	1.0324675448918483	230.50292397660817	304.8666666666667	1	0.9945844480393099	blue	low
1488	99	197.0	960.0	219.0	232.33217993079586		206.560553633218		1	0.9999966897992043	blue	low
1489	99	197.0	973.0	297.0	277.719806763285	1.0599597015919537	218.3647342995169	319.5416666666667	1	0.9603189984379478	blue	low
1490	99	197.0	1056.0	320.0	280.9537037037037	1.063755198357484	221.3912037037037	314.6730769230769	1	0.8622450785596673	blue	low
1491	99	197.0	1063.0	131.0	245.16666666666666	1.0488531771264877	221.875	297.44444444444446	1	0.9999999967312441	blue	low
1492	99	197.0	1066.0	173.0	219.05333333333334	1.0183195778649712	214.07111111111112	282.94736842105266	1	0.9999999944088902	blue	low
1493	99	197.0	1167.0	323.0	276.48979591836735	1.075953726734279	215.14285714285714	312.59574468085106	1	0.8613165960355682	blue	low
1494	99	197.0	1209.0	253.0	306.1141975308642	1.0314588829014069	226.08333333333334	297.27027027027026	1	0.9741399576898772	blue	low
1495	99	197.0	1226.0	258.0	243.43567251461988	1.0454324825912473	209.69298245614036	289.06666666666666	1	0.9996941036012141	blue	low
1496	99	197.0	1277.0	238.0	234.1904761904762	1.0184002826870375	192.84313725490196	294.0416666666667	1	0.9999761735021256	blue	low
1497	99	198.0	28.0	244.0	283.82748538011697	1.06806097721114	202.73099415204678	299.73333333333335	1	0.9970652247896925	blue	low
1498	99	198.0	32.0	152.0	284.8076923076923	1.0219448190349723	193.82692307692307	270.23809523809524	1	0.9999919368890777	blue	low
1499	99	198.0	43.0	309.0	292.47	1.0334209753436918	214.42	285.3	1	0.8740003152102347	blue	low
1500	99	198.0	66.0	314.0	213.56	1.0497435246629796	202.5075	269.3529411764706	1	0.9931892126709394	blue	low
1501	99	198.0	118.0	329.0	239.19762845849803	1.0484485064502576	178.90711462450594	285.75384615384615	1	0.9350716440906208	blue	low
1502	99	198.0	125.0	203.0	259.67973856209153	1.036569571847867	180.58496732026143	280.04761904761904	1	0.9999840561536687	blue	low
1503	99	198.0	169.0	154.0	237.3095238095238	1.0464748819235723	200.0952380952381	283.4	1	0.99999999005421	blue	low
1504	99	198.0	172.0	319.0	262.36591478696744	1.0261821069921584	222.16791979949875	283.92452830188677	1	0.9272202775068327	blue	low
1505	99	198.0	177.0	275.0	257.31	1.0845571461161172	190.255	298.3	1	0.9968724935504599	blue	low
1506	99	198.0	181.0	198.0	258.41796875	1.02008208094174	207.0234375	272.2962962962963	1	0.9999908087798963	blue	low
1507	99	198.0	197.0	214.0	279.59444444444443	1.0506445495201118	175.225	307.0833333333333	1	0.9996963043995064	blue	low
1508	99	198.0	246.0	258.0	251.14619883040936	1.0352097511630585	209.73976608187135	287.1111111111111	1	0.9994397740100371	blue	low
1509	99	198.0	299.0	299.0	262.9916897506925	1.0660230843130145	237.48753462603878	303.85185185185185	1	0.9779524266730109	blue	low
1510	99	198.0	301.0	223.0	269.23859649122807	1.0576620070796352	223.7122807017544	300.60869565217394	1	0.9998002486403299	blue	low
1511	99	198.0	334.0	171.0	269.95982142857144	1.0305012913574743	206.20982142857142	277.0769230769231	1	0.9999956091018409	blue	low
1512	99	198.0	390.0	266.0	269.60504201680675	1.0582251456021097	209.9047619047619	295.6578947368421	1	0.9961064901239612	blue	low
1513	99	198.0	407.0	235.0	225.19504643962847	1.0030253731769272	200.54489164086687	276.44444444444446	1	0.9999923789598619	blue	low
1514	99	198.0	416.0	236.0	285.2013888888889	1.0568298594765677	234.55208333333334	299.9714285714286	1	0.9979456747942906	blue	low
1515	99	198.0	494.0	282.0	283.5527777777778	1.0758334658398263	231.875	315.2368421052632	1	0.9758117249075686	blue	low
1516	99	198.0	552.0	318.0	256.30075187969925	1.0723737215262426	223.58145363408522	298.45714285714286	1	0.9446557564341796	blue	low
1517	99	198.0	563.0	199.0	227.02205882352942	1.0298987354121891	207.7683823529412	291.2068965517241	1	0.9999997499317861	blue	low
1518	99	198.0	578.0	252.0	196.55742296918768	1.058117895881088	199.9047619047619	297.3939393939394	1	0.999996752332098	blue	low
1519	99	198.0	649.0	274.0	294.4920634920635	1.013052731574092	222.67195767195767	310.6666666666667	1	0.9693126350742901	blue	low
1520	99	198.0	692.0	173.0	255.79807692307693	1.0473071104387293	239.3653846153846	299.36	1	0.9999992017174388	blue	low
1521	99	198.0	756.0	260.0	255.78637770897834	1.0642983762320073	226.6439628482972	299.0	1	0.9990667125523359	blue	low
1522	99	198.0	794.0	177.0	271.51339285714283	1.0507985650961933	227.58928571428572	300.5833333333333	1	0.9999914486769494	blue	low
1523	99	198.0	799.0	314.0	290.97744360902254	1.0350892530925415	233.5012531328321	305.44897959183675	1	0.8544779879493842	blue	low
1524	99	198.0	804.0	190.0	287.61960784313726	1.0560142195593054	223.3607843137255	313.5151515151515	1	0.9998468657394102	blue	low
1525	99	198.0	838.0	314.0	280.63659147869674	1.043609921848454	232.5764411027569	306.8888888888889	1	0.8957113665665821	blue	low
1526	99	198.0	860.0	221.0	263.15555555555557	1.0653108908855984	205.26666666666668	309.0344827586207	1	0.9999057109873855	blue	low
1527	99	198.0	863.0	203.0	259.9256965944272	1.0711732540643693	194.80495356037153	328.4516129032258	1	0.999983609161347	blue	low
1528	99	198.0	904.0	343.0	220.20181405895693	1.0405637829651444	218.38095238095238	291.2692307692308	1	0.8915234150366859	blue	low
1529	99	198.0	921.0	254.0	296.5735294117647	1.036711401194625	225.77058823529413	311.3720930232558	1	0.9864367057190744	blue	low
1530	99	198.0	924.0	193.0	279.37109375	1.0286895374499976	228.0859375	309.92857142857144	1	0.9999284490570685	blue	low
1531	99	198.0	1008.0	193.0	269.35661764705884	1.0596807754770605	208.3566176470588	308.875	1	0.9999777972291725	blue	low
1532	99	198.0	1011.0	293.0	291.8170426065163	1.0611286569148937	223.1002506265664	319.1875	1	0.9368905410964329	blue	low
1533	99	198.0	1033.0	212.0	249.74013157894737	1.019053584216164	198.14473684210526	288.7931034482759	1	0.999988728461318	blue	low
1534	99	198.0	1034.0	331.0	246.15538847117796	1.0536033349634417	240.55388471177946	303.55	1	0.9083759234360487	blue	low
1535	99	198.0	1045.0	255.0	265.92512077294685	1.032760033709415	190.17632850241546	317.28205128205127	1	0.998581517933581	blue	low
1536	99	198.0	1047.0	307.0	273.525	1.0401112263740804	222.005	299.7241379310345	1	0.943539974712926	blue	low
1537	99	198.0	1095.0	306.0	279.92857142857144	1.0729767349373631	205.30238095238096	299.77777777777777	1	0.9306203014670653	blue	low
1538	99	198.0	1111.0	263.0	286.12573099415204	1.0783177290474442	230.1549707602339	319.30555555555554	1	0.9897343575334219	blue	low
1539	99	198.0	1112.0	205.0	230.47916666666666	1.0775273240322787	208.125	311.05882352941177	1	0.9999993128818419	blue	low
1540	99	198.0	1186.0	202.0	218.8515625	0.999003105709137	213.25	270.0	1	0.9999998707231667	blue	low
1541	99	198.0	1202.0	163.0	263.60096153846155	1.0203225374580491	223.27403846153845	289.90909090909093	1	0.9999990257073929	blue	low
1542	99	198.0	1314.0	189.0	255.46666666666667	1.047529286164086	221.9125	292.75757575757575	1	0.9999969544275406	blue	low
1543	99	198.0	1392.0	268.0	277.8	1.0346895309358262	185.85476190476192	299.46938775510205	1	0.9922666167390785	blue	low
1544	100	199.0	17.0	193.0	278.8412698412698	1.0538682693847057	200.36507936507937	273.57142857142856	1	0.9999327205568371	blue	low
1545	100	199.0	96.0	160.0	267.90416666666664		191.66666666666666		1	0.9999986195509443	blue	low
1546	100	199.0	125.0	307.0	284.18809523809523	1.0739379486596197	206.46666666666667	300.3095238095238	1	0.9141296091475564	blue	low
1547	100	199.0	143.0	325.0	226.33333333333334	1.1078634900727362	192.25396825396825	284.38775510204084	1	0.9692406222417542	blue	low
1548	100	199.0	187.0	188.0	219.01470588235293	1.0575830916564086	187.57720588235293	283.9714285714286	1	0.9999999709806269	blue	low
1549	100	199.0	226.0	252.0	237.640522875817	1.0387673725440658	222.51633986928104	279.94117647058823	1	0.9998858472123435	blue	low
1550	100	199.0	265.0	249.0	235.285	1.0382910399709422	177.995	295.25	1	0.9999284281545214	blue	low
1551	100	199.0	270.0	324.0	263.5357142857143	1.1068019373648077	185.75992063492063	317.0	1	0.8997725572520192	blue	low
1552	100	199.0	272.0	272.0	242.0906432748538	1.0671682964614233	216.9561403508772	289.18518518518516	1	0.9991180924537643	blue	low
1553	100	199.0	394.0	197.0	304.84313725490193	1.1020022006280443	229.478431372549	321.6764705882353	1	0.9983777313761862	blue	low
1554	100	199.0	407.0	286.0	278.4736842105263	1.1004449411824326	217.6421052631579	313.5952380952381	1	0.9773567878907156	blue	low
1555	100	199.0	425.0	180.0	182.01470588235293	0.9922478870696562	175.56617647058823	263.53846153846155	1	0.9999999999202664	blue	low
1556	100	199.0	500.0	325.0	264.0131578947368	1.0848839224577582	208.60087719298247	313.1111111111111	1	0.8926478176201514	blue	low
1557	100	199.0	516.0	349.0	212.6883116883117	1.1356917854326252	200.15151515151516	295.05882352941177	1	0.854342052945732	blue	low
1558	100	199.0	554.0	334.0	254.002	1.1120642555382745	195.88	318.50704225352115	1	0.8646354552893228	blue	low
1559	100	199.0	600.0	224.0	243.0735294117647	1.1090378714215359	213.96691176470588	284.95652173913044	1	0.9999840370824287	blue	low
1560	100	199.0	673.0	194.0	224.70486111111111	1.0986693201291984	176.01388888888889	282.76666666666665	1	0.9999998874741102	blue	low
1561	100	199.0	680.0	304.0	237.81060606060606	1.1086805756227245	206.50252525252526	292.78846153846155	1	0.9908434905547517	blue	low
1562	100	200.0	19.0	247.0	253.55263157894737	1.0623024285023617	187.6169590643275	273.3421052631579	1	0.9997122215875979	blue	low
1563	100	200.0	33.0	238.0	319.34722222222223	1.0937611998461425	218.63541666666666	285.10526315789474	1	0.9611203688337915	blue	low
1564	100	200.0	51.0	316.0	275.82151029748286	1.1076098768011853	200.41647597254004	302.7560975609756	1	0.902379148204317	blue	low
1565	100	200.0	65.0	232.0	235.40522875816993	1.035012113677298	198.1143790849673	269.72222222222223	1	0.999984620311381	blue	low
1566	100	200.0	189.0	156.0	215.8095238095238	1.0806398846655023	199.05238095238096	286.6	1	0.999999999489285	blue	low
1567	100	200.0	207.0	160.0	267.3894230769231		210.44230769230768		1	0.99999871500308	blue	low
1568	100	200.0	248.0	248.0	236.98456790123456	1.0831024836360785	209.5	295.55555555555554	1	0.9999242222577428	blue	low
1569	100	200.0	260.0	234.0	228.94809688581316	1.0719041278295607	214.58823529411765	280.71794871794873	1	0.9999900644649936	blue	low
1570	100	200.0	271.0	211.0	255.3125	1.090603167776438	221.05882352941177	308.92857142857144	1	0.9999810907716625	blue	low
1571	100	200.0	301.0	245.0	245.86111111111111	1.112558288029426	207.74074074074073	302.59090909090907	1	0.9998736282872517	blue	low
1572	100	200.0	347.0	243.0	226.81699346405227		213.30718954248366		1	0.9999806628347855	blue	low
1573	100	200.0	363.0	262.0	284.7433862433862	1.0661518720498602	191.8015873015873	293.25	1	0.9911743712845869	blue	low
1574	100	200.0	402.0	282.0	287.43582887700535	1.033349716422994	214.72192513368984	293.0571428571429	1	0.969934384978484	blue	low
1575	100	200.0	412.0	245.0	225.0686274509804	1.0765531965995283	217.82679738562092	290.7083333333333	1	0.9999799735611752	blue	low
1576	100	200.0	447.0	243.0	258.40432098765433	1.1037659400691	210.98456790123456	304.5217391304348	1	0.9996795613688829	blue	low
1577	100	200.0	495.0	223.0	263.1041666666667	1.129067411229707	215.96527777777777	311.6666666666667	1	0.9998908629482381	blue	low
1578	100	200.0	509.0	277.0	215.6094182825485	1.028757955666819	199.18559556786704	266.55555555555554	1	0.9997849136868759	blue	low
1579	100	200.0	598.0	236.0	256.0	1.1089579828442064	220.09722222222223	294.8636363636364	1	0.9998491728981218	blue	low
1580	2	3.0	56.0	250.0	293.42397660818716	1.059771638720413	201.3918128654971	288.9318181818182	1	0.9912360500086028	blue	low
1581	2	3.0	57.0	312.0	278.6928571428571	1.0597054924422626	203.83095238095237	287.7962962962963	1	0.9112649228316838	blue	low
1582	2	3.0	97.0	294.0	285.87368421052633	1.107148365460794	216.84473684210528	305.40909090909093	1	0.9499695939344722	blue	low
1583	2	3.0	99.0	286.0	279.59444444444443	1.0366222377771943	221.6611111111111	287.79487179487177	1	0.9759283917758667	blue	low
1584	2	3.0	108.0	297.0	244.0775	1.0809899673772176	202.8	291.4375	1	0.9926986172479224	blue	low
1585	2	3.0	147.0	250.0	254.06172839506172	1.059650199387717	216.79012345679013	295.3235294117647	1	0.9996205425196432	blue	low
1586	11	21.0	6.0	174.0	245.16666666666666	1.0514994460507472	207.31428571428572	261.16	1	0.9999997871270305	blue	low
1587	11	21.0	22.0	216.0	238.59191176470588	1.0603367387205682	196.37867647058823	260.03333333333336	1	0.9999951426776743	blue	low
1588	11	21.0	71.0	192.0	218.1125		205.90416666666667		1	0.9999999599519346	blue	low
1589	11	21.0	129.0	213.0	233.16262975778545	1.0550721173106503	200.50173010380624	284.741935483871	1	0.9999979678111747	blue	low
1590	11	21.0	143.0	316.0	259.58684210526314	0.9895500133810805	227.93157894736842	271.5	1	0.9448652545866941	blue	low
1591	11	21.0	167.0	195.0	217.74615384615385	1.0678659232725451	210.8653846153846	296.3157894736842	1	0.9999999469347497	blue	low
1592	11	21.0	269.0	179.0	252.62946428571428	1.0537088600317046	215.08482142857142	281.3333333333333	1	0.9999991057710053	blue	low
1593	11	21.0	294.0	207.0	241.16544117647058	1.0700591026069701	211.40073529411765	293.56756756756755	1	0.9999971915701417	blue	low
1594	11	21.0	332.0	235.0	279.38486842105266	1.0410674604838372	212.60197368421052	285.17391304347825	1	0.998842112872298	blue	low
1595	101	201.0	34.0	255.0	267.93518518518516	1.066670711693595	233.53395061728395	313.39473684210526	1	0.998342160726174	blue	low
1596	101	201.0	80.0	318.0	285.002380952381	1.044756281643585	240.20714285714286	329.18367346938777	1	0.8575393141489537	blue	low
1597	101	201.0	85.0	247.0	249.29012345679013	1.0445195778667717	234.47222222222223	319.7037037037037	1	0.9997997231531395	blue	low
1598	101	201.0	213.0	267.0	275.4117647058824	1.1024128917978961	248.97058823529412	344.35897435897436	1	0.9938057792818971	blue	low
1599	101	201.0	277.0	197.0	281.50865051903116	1.0450619295958279	223.3425605536332	340.38461538461536	1	0.9998798669650865	blue	low
1600	101	201.0	285.0	481.0	363.79833333333335	1.100731243514164	264.71166666666664	358.65625	1	0.8707633353796934	blue	low
1601	101	202.0	35.0	321.0	250.6238095238095	1.0670209359293983	221.50714285714287	307.5769230769231	1	0.945158970185173	blue	low
1602	101	202.0	85.0	295.0	271.99282296650716	1.0635084134172834	210.23684210526315	313.84090909090907	1	0.9730906752215313	blue	low
1603	101	202.0	102.0	265.0	295.1333333333333	1.1269256011434499	234.18055555555554	350.7826086956522	1	0.9791131353927794	blue	low
1604	101	202.0	109.0	193.0	239.12916666666666	1.062845216860839	249.99583333333334	327.95652173913044	1	0.9999994040089035	blue	low
1605	101	202.0	153.0	286.0	246.96031746031747	1.0666864080544862	235.25925925925927	327.4727272727273	1	0.9963101964870618	blue	low
1606	101	202.0	166.0	268.0	238.59383753501402	1.0917903930131005	231.1764705882353	333.36	1	0.9995087680440281	blue	low
1607	101	202.0	179.0	287.0	305.1637426900585	1.0511242565912922	265.51461988304095	331.3333333333333	1	0.9073768671414116	blue	low
1608	101	202.0	199.0	161.0	234.06985294117646	1.041318024192668	192.6691176470588	336.44827586206895	1	0.9999999872653601	blue	low
1609	101	202.0	216.0	287.0	261.1657894736842	1.1268343235687128	220.12894736842105	322.30232558139534	1	0.9908682321736062	blue	low
1610	102	203.0	39.0	261.0	293.8471177944862	1.180032381832832	185.49122807017545	327.61290322580646	1	0.98423548141587	blue	low
1611	102	203.0	42.0	220.0	260.733918128655	1.0629499296445803	174.98830409356725	287.2608695652174	1	0.9999315775512287	blue	low
1612	102	203.0	141.0	295.0	271.5334928229665	1.0861881018139707	201.8421052631579	306.265306122449	1	0.9736981887237062	blue	low
1613	102	203.0	234.0	229.0	258.00925925925924	1.1305776119144124	195.04012345679013	305.36842105263156	1	0.9998946655269575	blue	low
1614	102	203.0	272.0	187.0	214.28333333333333	1.0674147668808451	195.55833333333334	266.75	1	0.9999999858585583	blue	low
1615	102	203.0	277.0	183.0	242.57439446366783	1.0001336266266472	180.1280276816609	284.5	1	0.9999996453953297	blue	low
1616	102	204.0	13.0	220.0	219.70486111111111	0.9818298965280863	186.06944444444446	239.57142857142858	1	0.9999990461967238	blue	low
1617	102	204.0	180.0	321.0	255.97173913043477	1.0410273976320235	194.66304347826087	288.8139534883721	1	0.9340150840105883	blue	low
1618	102	204.0	182.0	302.0	297.5820105820106	1.1273222900008184	228.53439153439155	317.5135135135135	1	0.8839073070454764	blue	low
1619	102	204.0	189.0	317.0	237.07359307359306	1.133454751085903	192.4090909090909	310.77777777777777	1	0.9753828583649138	blue	low
1620	102	204.0	278.0	292.0	273.5623268698061	1.1240053420792577	223.34349030470915	305.0487804878049	1	0.9755084465194075	blue	low
1621	102	204.0	288.0	253.0	259.9919786096257	1.0777824750488239	190.65508021390374	300.61764705882354	1	0.9992293130126103	blue	low
1622	103	205.0	7.0	343.0	220.51666666666668	1.0820988569480066	196.3357142857143	257.86486486486484	1	0.8906932269363327	blue	low
1623	103	205.0	18.0	309.0	216.88809523809525	1.0433973485485004	180.96904761904761	254.89795918367346	1	0.9949952346368741	blue	low
1624	103	205.0	179.0	238.0	276.23055555555555	1.0603842245646753	186.0	295.4102564102564	1	0.9989371154475881	blue	low
1625	103	205.0	233.0	294.0	304.725	1.0212389380530973	208.4475	288.5	1	0.884032991124405	blue	low
1626	103	205.0	353.0	255.0	223.55847953216374	1.041474086197936	201.74269005847952	279.83720930232556	1	0.999953710060562	blue	low
1627	103	205.0	385.0	256.0	206.2719298245614	0.9886755165151601	201.77777777777777	266.72222222222223	1	0.9999881384325046	blue	low
1628	103	205.0	405.0	317.0	245.28778467908901	1.0543351405652155	189.77225672877847	302.7317073170732	1	0.9658329954830329	blue	low
1629	103	205.0	467.0	236.0	247.99707602339183	0.9949034145102618	195.1345029239766	281.4782608695652	1	0.999927829782426	blue	low
1630	103	205.0	586.0	303.0	283.1303258145363	1.0697031215855313	215.02255639097746	299.37254901960785	1	0.9317108860385529	blue	low
1631	103	205.0	686.0	193.0	268.22549019607845	1.029944874908446	184.26470588235293	300.2	1	0.9999805634485772	blue	low
1632	103	205.0	699.0	238.0	268.92105263157896	1.0238434226253252	184.48157894736843	300.25	1	0.9994407654874429	blue	low
1633	103	205.0	860.0	153.0	260.16964285714283	1.0354096967765918	194.3125	293.2	1	0.9999997448689358	blue	low
1634	103	205.0	906.0	295.0	271.12142857142857	1.0244815495981954	203.83095238095237	296.17391304347825	1	0.974232451049121	blue	low
1635	103	205.0	940.0	288.0	224.5275	1.0625257840290805	198.8675	292.14285714285717	1	0.9988936938851711	blue	low
1636	103	205.0	944.0	294.0	255.63492063492063	1.0512165108793388	213.84656084656083	287.0769230769231	1	0.9891434625957792	blue	low
1637	103	205.0	1074.0	245.0	236.63071895424838	1.0299109752187694	214.1143790849673	274.51851851851853	1	0.9999437975531854	blue	low
1638	103	205.0	1114.0	262.0	244.34055727554178	1.0484646887350895	219.4798761609907	283.22222222222223	1	0.9995430124694437	blue	low
1639	103	205.0	1156.0	268.0	268.12	1.0330477540697272	192.5825	295.2608695652174	1	0.9959969746299626	blue	low
1640	103	205.0	1190.0	184.0	248.78333333333333	1.011743892253905	205.22083333333333	270.52941176470586	1	0.9999991439956628	blue	low
1641	103	205.0	1286.0	181.0	246.96444444444444	0.998178111656875	204.93333333333334	254.33333333333334	1	0.9999994834672068	blue	low
1642	103	206.0	23.0	168.0	250.16071428571428	1.018544537815126	187.75446428571428	254.28	1	0.9999997608984456	blue	low
1643	103	206.0	24.0	250.0	230.46749226006193	1.0343502567479907	187.53560371517028	249.86363636363637	1	0.9999481883674908	blue	low
1644	103	206.0	45.0	244.0	250.66374269005848	1.0246905955880536	179.640350877193	257.64285714285717	1	0.999823122346302	blue	low
1645	103	206.0	87.0	216.0	228.52941176470588	1.0679211155304953	180.45751633986927	271.1363636363636	1	0.9999983562468513	blue	low
1646	103	206.0	94.0	246.0	223.859477124183	1.0573345479755007	197.76143790849673	259.55555555555554	1	0.9999801958074308	blue	low
1647	103	206.0	106.0	268.0	268.5608465608466	1.0392501235280593	190.42857142857142	277.14285714285717	1	0.9958737326530515	blue	low
1648	103	206.0	141.0	300.0	284.05263157894734	1.0545195622845152	202.40263157894736	268.5	1	0.9385007720307734	blue	low
1649	103	206.0	190.0	285.0	305.2403628117914	1.0750092133732212	185.24036281179139	303.4237288135593	1	0.9134732774932711	blue	low
1650	103	206.0	198.0	261.0	241.45983379501385	1.0278104399511636	189.38781163434902	267.83673469387753	1	0.999662984850709	blue	low
1651	103	206.0	227.0	152.0	255.6769230769231	1.059937052932761	200.03076923076924	270.4	1	0.9999998785451842	blue	low
1652	103	206.0	234.0	267.0	292.90304709141276	1.0402057516163792	203.9529085872576	284.7	1	0.9801105716720085	blue	low
1653	103	206.0	277.0	296.0	284.43859649122805	1.0653664312338977	200.99248120300751	285.36538461538464	1	0.9484434165227819	blue	low
1654	103	206.0	317.0	185.0	255.61666666666667	1.0302579147874065	203.90833333333333	272.0	1	0.9999977964886172	blue	low
1655	103	206.0	439.0	253.0	259.97058823529414	1.029993032212333	222.5653594771242	276.70588235294116	1	0.9992306291527524	blue	low
1656	103	206.0	496.0	299.0	253.5921052631579	1.0385826356791954	217.01842105263157	284.6875	1	0.986153032046917	blue	low
1657	103	206.0	543.0	294.0	255.26773455377574	1.061251945020747	193.12356979405035	303.125	1	0.9893543962468301	blue	low
1658	103	206.0	581.0	296.0	227.97894736842105	1.044890064342952	211.15263157894736	282.6	1	0.9972201609129794	blue	low
1659	103	206.0	605.0	262.0	215.10493827160494	1.0528333705329465	215.19135802469137	279.6666666666667	1	0.9999537805184704	blue	low
1660	103	206.0	663.0	246.0	242.07120743034056		206.55727554179566		1	0.9999011084521282	blue	low
1661	103	206.0	750.0	199.0	226.8235294117647	1.0295832569174925	197.65073529411765	277.0769230769231	1	0.9999997558012478	blue	low
1662	103	206.0	869.0	145.0	238.5147928994083	1.0681897816103716	227.01775147928993	281.44444444444446	1	0.9999999952510628	blue	low
1663	103	206.0	883.0	222.0	231.18546365914787	1.0300538603195977	162.53383458646616	298.9583333333333	1	0.9999960830358631	blue	low
1664	103	206.0	898.0	289.0	307.7173913043478	1.0964085500904353	193.3978260869565	332.29787234042556	1	0.8885333716674209	blue	low
1665	103	206.0	918.0	217.0	253.7058823529412	1.0211042817269433	205.83044982698962	279.5833333333333	1	0.9999738533486013	blue	low
1666	103	206.0	919.0	293.0	235.64718614718615	1.0252394076511722	175.5909090909091	283.02941176470586	1	0.9966742653152046	blue	low
1667	103	206.0	934.0	215.0	246.73993808049536	1.0562966122387163	190.31578947368422	299.5806451612903	1	0.9999894071640796	blue	low
1668	103	206.0	1000.0	213.0	249.53333333333333	1.013003129172175	214.26296296296297	274.61290322580646	1	0.9999879894425004	blue	low
1669	103	206.0	1017.0	218.0	284.29757785467126	1.023333621576665	214.9031141868512	290.2682926829268	1	0.9993689182657637	blue	low
1670	103	206.0	1046.0	152.0	244.43555555555557	1.0345828467011728	192.5288888888889	293.11538461538464	1	0.9999999766964598	blue	low
1671	103	206.0	1079.0	260.0	215.1970588235294	1.0409901115918754	206.4029411764706	279.1707317073171	1	0.9999619744520858	blue	low
1672	103	206.0	1106.0	244.0	259.89181286549706	1.048763505402161	196.35087719298247	286.62857142857143	1	0.9996072593727484	blue	low
1673	103	206.0	1287.0	221.0	247.48026315789474	1.0242286257985593	190.54276315789474	267.75	1	0.9999807530691351	blue	low
1674	103	206.0	1349.0	231.0	233.42397660818713	1.0254444130057698	188.04970760233917	284.58620689655174	1	0.999988447564916	blue	low
1675	104	207.0	2.0	225.0	247.33552631578948	1.0246101847084141	189.3059210526316	261.2962962962963	1	0.9999732731897425	blue	low
1676	104	207.0	10.0	212.0	256.56617647058823	1.0431064856221373	192.1875	256.5833333333333	1	0.999976519262527	blue	low
1677	104	207.0	34.0	322.0	240.74801587301587	1.0851907526435827	169.8670634920635	284.83673469387753	1	0.9587035956839632	blue	low
1678	104	207.0	53.0	327.0	261.04761904761904	1.1367530188609665	188.88819875776397	310.40384615384613	1	0.8900159319086554	blue	low
1679	104	207.0	59.0	268.0	243.78070175438597	1.0654627539503385	206.72222222222223	280.25	1	0.9992832528745523	blue	low
1680	104	207.0	93.0	254.0	210.39318885448915	1.0575275397796817	206.05263157894737	274.7368421052632	1	0.9999863422959937	blue	low
1681	104	207.0	118.0	334.0	254.45652173913044	1.103824470467	187.44268774703556	307.1515151515151	1	0.8631257539439287	blue	low
1682	104	207.0	124.0	247.0	248.81286549707602	1.0372983284430664	195.84795321637426	279.4318181818182	1	0.9998077199251193	blue	low
1683	104	207.0	158.0	267.0	200.07894736842104	1.074758950594215	202.9327485380117	278.6666666666667	1	0.9999763872439195	blue	low
1684	104	207.0	205.0	299.0	269.61152882205516	1.0367608781449227	212.60401002506265	293.3809523809524	1	0.9697121743231076	blue	low
1685	104	207.0	215.0	285.0	255.25263157894736	1.0185859330401266	210.41315789473686	285.1515151515151	1	0.9943719035400065	blue	low
1686	104	207.0	228.0	235.0	278.74652777777777	1.0245361462893117	231.94444444444446	290.07894736842104	1	0.9989059609258242	blue	low
1687	104	207.0	250.0	260.0	302.5462962962963	1.018066074386456	225.82716049382717	285.962962962963	1	0.9727492793386943	blue	low
1688	104	207.0	274.0	256.0	245.54970760233917	1.0637125290314553	207.7017543859649	293.18518518518516	1	0.9996933430572166	blue	low
1689	104	207.0	356.0	220.0	257.593567251462	1.0038324670856045	189.046783625731	294.84375	1	0.9999502491522367	blue	low
1690	104	207.0	370.0	289.0	287.52777777777777	1.0948088024205622	209.96212121212122	309.6923076923077	1	0.9573897136227418	blue	low
1691	104	207.0	390.0	253.0	271.233918128655	1.0379179124762163	212.7719298245614	297.54545454545456	1	0.9981251986261268	blue	low
1692	104	208.0	67.0	217.0	261.3252595155709	1.0404574182235622	192.53979238754326	265.11764705882354	1	0.9999424003410184	blue	low
1693	104	208.0	72.0	237.0	282.1078431372549	1.0567776601640122	205.59150326797385	278.05405405405406	1	0.9983338979122096	blue	low
1694	104	208.0	85.0	281.0	270.0877192982456	1.0895964842475794	187.65413533834587	286.22222222222223	1	0.9895622775884625	blue	low
1695	104	208.0	100.0	303.0	287.88516746411483	1.0585244547372066	194.36363636363637	281.16326530612247	1	0.9171538509609594	blue	low
1696	104	208.0	137.0	319.0	267.165	1.056763303735907	213.7675	281.55882352941177	1	0.9144814024914213	blue	low
1697	104	208.0	189.0	191.0	247.96666666666667	1.0472517446499485	171.41666666666666	279.4054054054054	1	0.9999985464812345	blue	low
1698	104	208.0	267.0	302.0	288.135	1.0422208521715304	211.51	290.35	1	0.9199400779901057	blue	low
1699	104	208.0	279.0	254.0	210.51234567901236	1.041350396494801	208.40740740740742	275.22222222222223	1	0.999986201153763	blue	low
1700	104	208.0	303.0	310.0	253.3736842105263	1.007363286746084	224.84736842105264	277.4642857142857	1	0.9707595466250548	blue	low
1701	104	208.0	366.0	164.0	263.14285714285717	1.0690519181088365	212.45238095238096	287.2	1	0.9999990052660435	blue	low
1702	104	208.0	386.0	233.0	235.48511904761904	1.0185324705563639	192.93154761904762	282.94736842105266	1	0.9999830047309856	blue	low
1703	104	208.0	416.0	321.0	266.0659090909091	1.0713861293969011	204.67954545454546	297.28	1	0.9080019038081983	blue	low
1704	104	208.0	462.0	194.0	239.61851851851853	1.0429735522264652	198.72592592592594	287.8888888888889	1	0.9999993044070287	blue	low
1705	104	208.0	467.0	222.0	264.33666666666664	1.0619606623649227	207.93333333333334	295.35135135135135	1	0.9998856052649487	blue	low
1706	104	208.0	500.0	262.0	244.35	1.050375300655221	215.921875	275.3125	1	0.9995426831235334	blue	low
1707	104	208.0	536.0	227.0	259.5467128027682	1.0582845150855036	208.94809688581316	279.8695652173913	1	0.9998954208025587	blue	low
1708	104	208.0	562.0	149.0	264.9366515837104	1.051285064642171	184.57013574660633	285.14814814814815	1	0.9999996377441746	blue	low
1709	105	209.0	32.0	324.0	273.9809523809524	1.0517196577749164	216.08095238095237	292.7692307692308	1	0.8645096780501583	blue	low
1710	105	209.0	39.0	277.0	277.6204986149584	1.1022399512493295	217.77285318559558	309.2903225806452	1	0.9870547419954431	blue	low
1711	105	209.0	159.0	300.0	273.4575	1.083527026358736	217.86	313.0	1	0.9616393003295726	blue	low
1712	105	209.0	222.0	218.0	218.24912280701756	0.9995828242207115	205.67368421052632	268.77777777777777	1	0.9999993387931295	blue	low
1713	105	209.0	299.0	229.0	296.4375	1.077245265394061	227.95394736842104	325.0	1	0.9962429144425456	blue	low
1714	105	209.0	341.0	542.0	353.18518518518516	1.0986034515026375	267.1296296296296	346.07894736842104	1	0.9221824835024582	blue	low
1715	105	209.0	366.0	245.0	302.3375	1.021100678520276	237.7625	316.5	1	0.98633335482801	blue	low
1716	105	209.0	371.0	285.0	292.16315789473686	1.0970890843371832	231.48684210526315	333.9512195121951	1	0.9552101469143395	blue	low
1717	105	209.0	390.0	214.0	280.11513157894734	1.0428170680472426	223.21381578947367	328.8888888888889	1	0.9996796670417003	blue	low
1718	105	209.0	421.0	205.0	258.703125	1.0472776239605153	236.7890625	308.04347826086956	1	0.9999831999044423	blue	low
1719	105	209.0	560.0	193.0	279.6333333333333	1.1084356839760579	221.04444444444445	339.3333333333333	1	0.9999262366514127	blue	low
1720	105	209.0	634.0	314.0	273.46190476190475	1.0758441750443526	225.88571428571427	322.5625	1	0.9185754559919117	blue	low
1721	105	209.0	647.0	294.0	278.06315789473683	1.0281645063210114	230.68947368421053	305.95238095238096	1	0.9656618877798134	blue	low
1722	105	209.0	667.0	252.0	229.06191950464395	1.0877140818268316	225.67182662538698	312.6666666666667	1	0.9999446377474537	blue	low
1723	105	209.0	744.0	311.0	252.43915343915344	1.0624605495028945	232.23544973544975	297.1521739130435	1	0.9699238107009711	blue	low
1724	105	210.0	21.0	304.0	294.3042328042328	1.0632477833986247	213.015873015873	278.8936170212766	1	0.8892607704929194	blue	low
1725	105	210.0	75.0	221.0	232.28086419753086	1.0469510115425351	185.98456790123456	284.5	1	0.9999960110704217	blue	low
1726	105	210.0	79.0	185.0	242.515873015873	1.0656909126749459	201.77777777777777	291.6666666666667	1	0.9999995748948842	blue	low
1727	105	210.0	107.0	202.0	218.94666666666666	0.9979344939510181	180.13	267.0	1	0.9999998692540292	blue	low
1728	105	210.0	128.0	326.0	269.57416267942585	1.058687031148326	223.70574162679426	301.5	1	0.8677756279309204	blue	low
1729	105	210.0	151.0	229.0	257.5438596491228	1.049813975974524	193.61111111111111	301.3235294117647	1	0.9998992602194534	blue	low
1730	105	210.0	212.0	300.0	294.2070707070707	1.052236403077227	224.04040404040404	308.9756097560976	1	0.9058831878723906	blue	low
1731	105	210.0	308.0	182.0	221.2843137254902	1.0168850887520668	181.47058823529412	309.9166666666667	1	0.9999999797199843	blue	low
1732	105	210.0	408.0	189.0	274.578431372549	1.0355438734585254	195.74183006535947	326.95	1	0.9999693800285393	blue	low
1733	105	210.0	428.0	253.0	275.72514619883043	1.0474173922186736	226.03801169590642	317.8378378378378	1	0.997339962979731	blue	low
1734	105	210.0	453.0	228.0	250.70261437908496	1.0367926693331584	223.6764705882353	310.0416666666667	1	0.9999520301647088	blue	low
1735	105	210.0	510.0	180.0	268.24436090225566	1.0214937083337008	207.2669172932331	312.0952380952381	1	0.9999928751436733	blue	low
1736	11	22.0	6.0	253.0	239.365625	1.044581828285635	201.796875	264.75	1	0.9998561755918797	blue	low
1737	11	22.0	108.0	334.0	218.172	1.0495620064761688	185.22	288.5344827586207	1	0.9506324724130683	blue	low
1738	11	22.0	140.0	293.0	291.75	1.0682500377864688	224.5842105263158	307.7083333333333	1	0.9370866883068706	blue	low
1739	11	22.0	175.0	316.0	267.71177944862154	1.0354403044728397	226.5764411027569	294.44444444444446	1	0.9260596763190644	blue	low
1740	11	22.0	176.0	298.0	277.7092731829574	1.1028306478358811	214.49122807017545	310.9259259259259	1	0.9581658329957128	blue	low
1741	11	22.0	206.0	174.0	252.0875	1.068901915205417	200.1625	291.7586206896552	1	0.9999994663410344	blue	low
1742	11	22.0	214.0	179.0	234.7	1.0686999046919676	199.725	283.0344827586207	1	0.9999999134589663	blue	low
1743	11	22.0	259.0	191.0	229.00392156862745	1.0835015446275498	209.87058823529412	299.27272727272725	1	0.9999998594489404	blue	low
1744	11	22.0	263.0	256.0	281.6996904024768	1.1095050612367927	229.3312693498452	315.7692307692308	1	0.9949711354890717	blue	low
1745	11	22.0	285.0	200.0	273.6745098039216	1.0946746392678681	226.54901960784315	311.3333333333333	1	0.9999388364016003	blue	low
1746	106	211.0	42.0	201.0	180.54117647058823	1.0192450037009624	188.48235294117646	243.0	1	0.9999999989228101	blue	low
1747	106	211.0	122.0	278.0	230.44321329639888	1.0374157142507954	204.88919667590028	275.23809523809524	1	0.9993400927666277	blue	low
1748	106	211.0	133.0	343.0	220.6861471861472	1.0832025410837665	198.42424242424244	285.6909090909091	1	0.8902446090254399	blue	low
1749	106	211.0	159.0	293.0	265.72576177285316	1.0508964873691928	219.93074792243766	282.55555555555554	1	0.982679114602842	blue	low
1750	106	211.0	181.0	246.0	241.69097222222223	1.0739782041218673	229.87847222222223	285.6	1	0.9999043279076499	blue	low
1751	106	211.0	299.0	243.0	222.9346405228758	1.019136322114954	208.6437908496732	267.1333333333333	1	0.9999864385872287	blue	low
1752	106	211.0	307.0	179.0	253.08203125	0.9915652002121177	194.48828125	276.09090909090907	1	0.9999990520284711	blue	low
1753	106	211.0	341.0	322.0	232.65664160401002	0.9965758682619764	221.6315789473684	273.8181818181818	1	0.9694176936489823	blue	low
1754	106	211.0	483.0	171.0	227.4841628959276	1.043052356138036	214.0452488687783	287.8888888888889	1	0.999999985637679	blue	low
1755	106	211.0	522.0	260.0	246.92105263157896	1.073818175042391	213.5438596491228	297.8222222222222	1	0.9995267011629897	blue	low
1756	106	211.0	526.0	194.0	254.4088888888889		225.93777777777777		1	0.9999958932362447	blue	low
1757	106	211.0	588.0	220.0	253.8125	1.0119470215332202	211.21527777777777	279.6666666666667	1	0.9999661652231968	blue	low
1758	106	211.0	611.0	253.0	275.9281045751634	1.0211915524119877	228.68300653594773	282.1666666666667	1	0.997297775183785	blue	low
1759	106	211.0	635.0	276.0	268.7121212121212	1.073610920804821	224.14242424242425	286.04545454545456	1	0.9930053755831825	blue	low
1760	106	212.0	26.0	255.0	255.07739938080496	1.0704244436164085	195.02167182662538	263.3333333333333	1	0.9993948000539142	blue	low
1761	106	212.0	66.0	276.0	316.2176470588235	1.0420928144694888	218.74117647058824	278.9767441860465	1	0.8891734673081548	blue	low
1762	106	212.0	101.0	311.0	269.51428571428573	1.04398542428727	201.4309523809524	281.64406779661016	1	0.9400647485499535	blue	low
1763	106	212.0	168.0	319.0	260.3628117913832	1.1235738554579842	199.9795918367347	303.33870967741933	1	0.932062399827544	blue	low
1764	106	212.0	178.0	248.0	263.10130718954247	1.0243972462335094	220.76470588235293	277.97435897435895	1	0.9993098841926297	blue	low
1765	106	212.0	244.0	254.0	296.191135734072	1.0508394926796238	205.1246537396122	303.6222222222222	1	0.9868111283462578	blue	low
1766	106	212.0	339.0	312.0	286.0190476190476	1.073159604117825	215.16190476190476	306.94444444444446	1	0.8856131642571601	blue	low
1767	106	212.0	370.0	257.0	269.3487654320988	1.0852706131628562	219.71913580246914	296.5853658536585	1	0.9978866453335149	blue	low
1768	106	212.0	451.0	238.0	240.318339100346	1.0277823204901768	223.13148788927336	278.0833333333333	1	0.9999579018414825	blue	low
1769	106	212.0	560.0	250.0	233.5015479876161	1.0399387542290757	210.30340557275542	281.6190476190476	1	0.9999327731087382	blue	low
1770	106	212.0	593.0	256.0	206.1315789473684	1.0361385046787863	205.50292397660817	283.5	1	0.9999882800591082	blue	low
1771	106	212.0	616.0	301.0	305.0342105263158	0.9552718817472181	233.43684210526317	282.27777777777777	1	0.8521384556546334	blue	low
1772	106	212.0	619.0	240.0	246.5718954248366	1.0066763815252326	219.0718954248366	281.1111111111111	1	0.9999114581393277	blue	low
1773	106	212.0	758.0	294.0	256.07105263157894	1.1113964068781241	214.12894736842105	301.7647058823529	1	0.9888878170691535	blue	low
1774	106	212.0	792.0	311.0	271.859126984127	1.0495184378573112	177.68055555555554	300.2439024390244	1	0.9344351377131853	blue	low
1775	107	213.0	15.0	197.0	282.2867647058824	1.0354741321863201	191.54044117647058	272.51851851851853	1	0.9998688066325334	blue	low
1776	107	213.0	73.0	141.0	225.58666666666667	1.0250030678610873	158.68444444444444	259.0	1	0.9999999995838866	blue	low
1777	107	213.0	80.0	312.0	286.3784461152882	1.046548552425078	203.5438596491228	270.24074074074076	1	0.8842217087611638	blue	low
1778	107	213.0	101.0	227.0	268.91319444444446	1.0597223788912558	202.89236111111111	270.5806451612903	1	0.9997424699566404	blue	low
1779	107	213.0	196.0	225.0	230.33333333333334	1.0430605510353739	195.72916666666666	259.92857142857144	1	0.9999952088272817	blue	low
1780	107	213.0	223.0	164.0	259.12857142857143		200.47619047619048		1	0.9999994272656588	blue	low
1781	107	213.0	248.0	210.0	256.74632352941177	1.0173127060395166	201.83455882352942	265.25	1	0.9999796575122446	blue	low
1782	107	213.0	271.0	242.0	229.7514619883041	1.0624140547418353	187.66374269005848	281.1111111111111	1	0.999977026272247	blue	low
1783	107	213.0	318.0	202.0	266.23161764705884	1.0690500404709866	199.8125	284.42424242424244	1	0.9999692380307896	blue	low
1784	107	213.0	356.0	169.0	247.45833333333334	1.0712342618944501	186.67916666666667	280.67857142857144	1	0.9999998185536616	blue	low
1785	107	213.0	394.0	321.0	280.8621553884712	1.0224338639166741	219.08020050125313	277.39622641509436	1	0.8565368704602035	blue	low
1786	107	213.0	424.0	141.0	225.7810650887574	1.0120092863300296	218.15384615384616	264.14285714285717	1	0.9999999995709565	blue	low
1787	107	213.0	446.0	274.0	294.2797783933518	1.0503887406968617	213.22437673130193	292.7674418604651	1	0.9696986702980632	blue	low
1788	107	213.0	530.0	191.0	254.25735294117646	1.061175740654568	193.03676470588235	288.6666666666667	1	0.9999968800569883	blue	low
1789	107	213.0	536.0	149.0	236.3186813186813	1.0661356802749065	219.1153846153846	283.8333333333333	1	0.9999999948650888	blue	low
1790	107	213.0	582.0	190.0	266.6691729323308	1.0559091218207373	201.30827067669173	294.8125	1	0.9999871836127995	blue	low
1791	107	213.0	588.0	295.0	271.0236842105263	1.0563981918310055	219.31842105263158	295.78723404255317	1	0.9743577105626099	blue	low
1792	107	213.0	595.0	220.0	229.61458333333334	1.0662568443683025	201.27777777777777	278.43333333333334	1	0.9999972641093018	blue	low
1793	107	213.0	635.0	312.0	238.84928229665073	1.0536423372596104	200.9043062200957	281.0377358490566	1	0.9819719298754429	blue	low
1794	107	213.0	703.0	305.0	273.2452380952381	1.0730085562358245	201.20238095238096	293.9166666666667	1	0.949919773527121	blue	low
1795	107	213.0	715.0	273.0	250.1	1.0683601241066218	207.7277777777778	289.5348837209302	1	0.998338011401661	blue	low
1796	107	213.0	748.0	184.0	248.51666666666668	1.0517794895158983	200.35416666666666	272.7142857142857	1	0.9999991723475482	blue	low
1797	107	213.0	758.0	219.0	246.90588235294118	1.0706603987741667	220.16862745098038	273.4166666666667	1	0.9999847360983117	blue	low
1798	107	213.0	767.0	330.0	256.7177033492823	1.08688356912808	214.45933014354068	291.48979591836735	1	0.8844726338440299	blue	low
1799	107	213.0	797.0	276.0	263.10818713450294	1.0543432799635917	214.33333333333334	278.2121212121212	1	0.995109045099145	blue	low
1800	107	213.0	892.0	147.0	253.88717948717948	1.0238237341484822	204.9897435897436	277.28	1	0.9999999409470011	blue	low
1801	107	213.0	911.0	309.0	242.225	1.0526618187364762	207.005	280.1219512195122	1	0.9833403340537852	blue	low
1802	107	213.0	1034.0	245.0	236.65032679738562	0.9581376600607371	202.36601307189542	243.7948717948718	1	0.9999437000148327	blue	low
1803	107	213.0	1115.0	318.0	272.4921052631579	1.0331785931815562	226.36052631578949	278.94444444444446	1	0.9033526898986777	blue	low
1804	107	213.0	1141.0	277.0	256.7170868347339	1.0375296455136	207.54341736694678	275.7291666666667	1	0.9965264699579626	blue	low
1805	107	213.0	1154.0	206.0	271.015873015873	1.0601915780466622	220.4206349206349	283.05882352941177	1	0.9999296366227834	blue	low
1806	107	213.0	1210.0	203.0	243.278125	1.0811046777433333	177.671875	298.3783783783784	1	0.9999975254656138	blue	low
1807	107	213.0	1239.0	276.0	310.766081871345	1.1094110322732582	222.0438596491228	299.42857142857144	1	0.9165164579753766	blue	low
1808	107	213.0	1245.0	177.0	243.78125	1.0234068293758982	210.52232142857142	271.9047619047619	1	0.9999997648423299	blue	low
1809	107	213.0	1287.0	171.0	227.70833333333334	1.0855122853387034	186.20416666666668	279.21875	1	0.9999999851874258	blue	low
1810	107	213.0	1301.0	209.0	291.20701754385965	1.0780017025289903	203.2877192982456	295.96153846153845	1	0.9992637131580516	blue	low
1811	107	214.0	47.0	297.0	278.3975	1.0886135183305248	193.9525	280.265306122449	1	0.9590370008182264	blue	low
1812	107	214.0	98.0	317.0	261.205	1.0570228592105961	202.2125	267.97222222222223	1	0.9378733693770195	blue	low
1813	107	214.0	128.0	253.0	283.1857585139319	1.0390655441287855	207.13622291021673	273.0487804878049	1	0.9952770224540985	blue	low
1814	107	214.0	159.0	315.0	257.8833333333333	1.0782396747733487	197.52380952380952	280.625	1	0.9513907152304301	blue	low
1815	107	214.0	175.0	161.0	225.63541666666666	1.0488166634423164	200.15625	249.66666666666666	1	0.9999999962156103	blue	low
1816	107	214.0	187.0	320.0	283.08863636363634	1.0606941081517354	189.43636363636364	273.7916666666667	1	0.8535500045724802	blue	low
1817	107	214.0	243.0	285.0	266.78468899521533	1.0776264623711205	184.2511961722488	288.7741935483871	1	0.988938426952514	blue	low
1818	107	214.0	272.0	310.0	287.125	1.0665278474972266	199.6590909090909	298.77777777777777	1	0.8908929051069827	blue	low
1819	107	214.0	287.0	172.0	234.51785714285714	1.0948752052545154	200.20982142857142	283.1333333333333	1	0.9999999582737162	blue	low
1820	107	214.0	304.0	321.0	245.9568181818182	1.0435503540730875	194.57954545454547	276.1186440677966	1	0.9535575188168192	blue	low
1821	107	214.0	324.0	316.0	240.9227272727273	1.0560719580111384	193.20909090909092	281.90909090909093	1	0.9733190812301787	blue	low
1822	107	214.0	442.0	145.0	238.4835164835165	1.0410137593236184	214.5879120879121	279.2857142857143	1	0.999999995273738	blue	low
1823	107	214.0	471.0	131.0	217.71428571428572	1.0771312678240164	206.2797619047619	283.44444444444446	1	0.9999999999628599	blue	low
1824	107	214.0	473.0	188.0	249.41960784313724	0.9925580623607018	204.02745098039216	274.77777777777777	1	0.9999986723153181	blue	low
1825	107	214.0	520.0	312.0	293.14	1.054987241748292	218.925	293.52	1	0.855617583000337	blue	low
1826	107	214.0	642.0	169.0	260.92410714285717	1.025106341183315	208.31696428571428	282.6666666666667	1	0.9999988786470481	blue	low
1827	107	214.0	668.0	188.0	249.375	1.060945607443192	201.7734375	289.25	1	0.9999986796159184	blue	low
1828	107	214.0	681.0	214.0	252.07236842105263	0.9839652624020705	199.25328947368422	278.8888888888889	1	0.999982849685374	blue	low
1829	107	214.0	697.0	187.0	275.01851851851853	0.9834523886366735	197.06296296296296	280.4166666666667	1	0.999972098887393	blue	low
1830	107	214.0	731.0	147.0	271.34065934065933	1.0488597809342897	222.15934065934067	286.77777777777777	1	0.9999992135981125	blue	low
1831	107	214.0	780.0	162.0	266.4732142857143		196.00892857142858		1	0.9999986671170299	blue	low
1832	107	214.0	798.0	216.0	290.3235294117647	1.0297437405786978	225.73529411764707	291.75	1	0.9989825751687774	blue	low
1833	107	214.0	829.0	236.0	267.78018575851394	1.058311278222936	206.25386996904024	295.825	1	0.9995609629737727	blue	low
1834	107	214.0	834.0	272.0	259.41828254847644	1.0638538625255345	209.08587257617728	292.1333333333333	1	0.9970935748682013	blue	low
1835	107	214.0	856.0	266.0	269.6608187134503	1.0514340051960402	215.14327485380116	288.0	1	0.996091279365113	blue	low
1836	107	214.0	914.0	286.0	261.11670480549196	1.1036733898470232	194.0686498855835	321.3333333333333	1	0.9914866296044442	blue	low
1837	107	214.0	932.0	310.0	254.3661616161616	1.0326078577485418	215.91414141414143	284.0	1	0.9694982370828747	blue	low
1838	107	214.0	980.0	187.0	288.57085020242914	1.0333194796798653	217.1497975708502	295.64285714285717	1	0.9998587147079556	blue	low
1839	107	214.0	990.0	193.0	302.40833333333336	1.0839372813150312	226.775	304.0833333333333	1	0.9989998006627392	blue	low
1840	107	214.0	997.0	246.0	236.07120743034056	1.0611694707405221	202.0371517027864	279.2121212121212	1	0.9999414793794205	blue	low
1841	107	214.0	1034.0	311.0	268.0833333333333	1.0674422051590327	209.05	297.8703703703704	1	0.9432949168357346	blue	low
1842	107	214.0	1035.0	194.0	254.07450980392156	1.0768226003639825	201.91764705882352	282.55172413793105	1	0.9999960534880046	blue	low
1843	107	214.0	1046.0	266.0	270.1574074074074	1.0517581560392164	226.76234567901236	288.92857142857144	1	0.9959532972590831	blue	low
1844	107	214.0	1047.0	165.0	224.42857142857142	1.0876350235843308	194.47321428571428	282.7931034482759	1	0.9999999950824332	blue	low
1845	107	214.0	1048.0	186.0	274.3688888888889	1.040392832301017	217.07111111111112	271.95238095238096	1	0.9999760285624744	blue	low
1846	107	214.0	1059.0	215.0	239.9148148148148	1.0476021733994803	209.7037037037037	273.8235294117647	1	0.9999948950146651	blue	low
1847	107	214.0	1075.0	286.0	274.325	1.0573986853152582	209.175	275.8085106382979	1	0.9819852404370212	blue	low
1848	108	215.0	4.0	191.0	227.99583333333334	1.075133935819038	184.84166666666667	246.8	1	0.9999998760397878	blue	low
1849	108	215.0	20.0	182.0	220.80672268907563	1.0842395628879105	187.03781512605042	262.03846153846155	1	0.9999999809543498	blue	low
1850	108	215.0	30.0	287.0	313.81111111111113	1.038011919131202	210.74722222222223	273.0263157894737	1	0.8631131599387722	blue	low
1851	108	215.0	33.0	212.0	241.34027777777777	1.0697991297085843	184.77777777777777	266.0	1	0.9999954724909227	blue	low
1852	108	215.0	39.0	261.0	293.7138888888889	1.0541591021620729	191.34722222222223	276.5	1	0.9843795845686192	blue	low
1853	108	215.0	58.0	248.0	280.54276315789474	1.0689749586685309	206.61513157894737	268.05555555555554	1	0.9971446693855626	blue	low
1854	108	215.0	96.0	316.0	259.23280423280426	1.091564074116232	215.70634920634922	277.23636363636365	1	0.9455836350557836	blue	low
1855	108	215.0	109.0	324.0	270.55263157894734	1.030316366216863	204.54545454545453	271.17857142857144	1	0.8769260018208923	blue	low
1856	108	215.0	128.0	298.0	261.19312169312167	1.075285765248613	210.33068783068782	283.72727272727275	1	0.9810731936839696	blue	low
1857	108	215.0	144.0	197.0	248.19607843137254	1.0674069386894192	205.42352941176472	282.6666666666667	1	0.9999974455737004	blue	low
1858	108	215.0	156.0	202.0	251.5793650793651	1.036422122105419	209.54365079365078	270.05555555555554	1	0.9999941421718195	blue	low
1859	108	215.0	167.0	192.0	240.3125	1.1139515562088578	196.98046875	290.5	1	0.9999993738242086	blue	low
1860	108	215.0	186.0	256.0	309.2932098765432	1.1600969200340703	212.4783950617284	306.41379310344826	1	0.9634717103950555	blue	low
1861	108	215.0	206.0	193.0	278.14453125	1.1153186470342047	206.23828125	299.73333333333335	1	0.999937955791728	blue	low
1862	108	215.0	237.0	173.0	218.77142857142857		212.43333333333334		1	0.9999999946216533	blue	low
1863	108	215.0	255.0	287.0	311.04473684210524	1.060870692679653	216.88684210526316	301.07142857142856	1	0.8788098884438861	blue	low
1864	108	215.0	259.0	252.0	256.10130718954247	1.0597691858637568	218.7450980392157	279.7037037037037	1	0.9994770973240429	blue	low
1865	108	215.0	275.0	234.0	240.43823529411765	1.0496391655876398	193.3764705882353	292.25581395348837	1	0.9999701144734947	blue	low
1866	108	215.0	340.0	249.0	253.41551246537395	1.0567818693492734	187.02770083102493	283.2549019607843	1	0.9996673223603173	blue	low
1867	108	215.0	350.0	261.0	267.72514619883043	1.0687321943747305	201.6578947368421	279.60526315789474	1	0.9975544714612578	blue	low
1868	108	216.0	11.0	296.0	258.54	1.0810582761786176	184.5925	265.811320754717	1	0.9855007480746907	blue	low
1869	108	216.0	12.0	219.0	252.69485294117646		192.8860294117647		1	0.9999722194081899	blue	low
1870	108	216.0	54.0	260.0	247.196675900277	1.0649934142367024	184.13296398891967	271.6666666666667	1	0.9995165212817517	blue	low
1871	108	216.0	55.0	215.0	246.45486111111111	1.0538662000944956	190.00694444444446	265.8333333333333	1	0.9999897239127662	blue	low
1872	108	216.0	60.0	320.0	273.7925	1.0844846133096742	208.58	278.77777777777777	1	0.8887515213907273	blue	low
1873	108	216.0	66.0	281.0	270.5052631578947	1.0809055118110238	198.56578947368422	289.0	1	0.989298732777162	blue	low
1874	108	216.0	114.0	248.0	280.84640522875816	1.0858331461040607	219.95098039215685	291.85714285714283	1	0.9970744029699932	blue	low
1875	108	216.0	150.0	235.0	247.41503267973857	1.0817708845257796	201.45751633986927	281.0357142857143	1	0.9999371284819953	blue	low
1876	108	216.0	155.0	209.0	233.01176470588234		208.46274509803922		1	0.9999986427053865	blue	low
1877	108	216.0	183.0	195.0	229.6315789473684	1.06917592652065	185.03157894736842	287.0	1	0.999999771922558	blue	low
1878	108	216.0	218.0	300.0	294.3051282051282	1.0969195064291068	207.8948717948718	292.675	1	0.9055090985353736	blue	low
1879	108	216.0	266.0	175.0	222.33035714285714	0.9821726535026932	203.08035714285714	255.77777777777777	1	0.9999999890956134	blue	low
1880	108	216.0	274.0	246.0	223.74074074074073	1.0554935916077368	194.6141975308642	267.8863636363636	1	0.9999804053678887	blue	low
1881	108	216.0	299.0	315.0	255.4625	1.0700206209329222	215.1475	289.8205128205128	1	0.9557011898012558	blue	low
1882	108	216.0	343.0	336.0	216.5595238095238	1.0942793353168503	204.85238095238094	277.6363636363636	1	0.9443695943104239	blue	low
1883	108	216.0	350.0	328.0	245.13032581453635	1.0057795901928206	211.062656641604	258.1111111111111	1	0.9270896466589137	blue	low
1884	108	216.0	364.0	325.0	265.8782608695652	1.034121590498395	197.17391304347825	287.54285714285714	1	0.886685133329436	blue	low
1885	108	216.0	393.0	277.0	303.85449735449737	1.0277917797595968	207.3148148148148	289.375	1	0.9403596223028816	blue	low
1886	108	216.0	411.0	296.0	261.01944444444445	1.0993162562207592	216.1027777777778	284.72727272727275	1	0.9835339318472843	blue	low
1887	109	217.0	21.0	182.0	262.1166666666667	1.0553339490100957	197.02916666666667	271.962962962963	1	0.9999961340738159	blue	low
1888	109	217.0	31.0	243.0	331.54489164086687	1.0363080981637682	207.43343653250773	284.3333333333333	1	0.8891703758686526	blue	low
1889	109	217.0	38.0	173.0	202.92	1.0837144644131071	178.05777777777777	248.08333333333334	1	0.9999999994037765	blue	low
1890	109	217.0	46.0	276.0	263.0	1.0681006866613068	186.18684210526317	270.53061224489795	1	0.9951429528475295	blue	low
1891	109	217.0	72.0	249.0	254.218954248366	1.054737962467188	202.62745098039215	261.0357142857143	1	0.9996442669805331	blue	low
1892	109	217.0	74.0	161.0	231.98214285714286	1.02639813550981	184.9375	263.1904761904762	1	0.9999999905604913	blue	low
1893	109	217.0	153.0	191.0	250.83137254901962	1.04488559871357	190.3764705882353	263.59375	1	0.9999979403916814	blue	low
1894	109	217.0	179.0	290.0	226.61111111111111	1.097519855256356	194.53703703703704	274.5121951219512	1	0.9984933209267636	blue	low
1895	109	217.0	180.0	268.0	238.9	1.0722188296909125	198.44117647058823	267.27027027027026	1	0.9994976363301193	blue	low
1896	109	217.0	187.0	180.0	274.9511111111111	1.0038525748041607	207.78666666666666	260.56666666666666	1	0.9999834489580324	blue	low
1897	109	217.0	188.0	252.0	260.13312693498455	1.0646296800197688	205.93808049535605	278.3783783783784	1	0.9992756473122066	blue	low
1898	109	217.0	216.0	241.0	281.43125	1.038802858327149	202.196875	277.2432432432432	1	0.9979926978243832	blue	low
1899	109	217.0	235.0	190.0	278.9075630252101	1.0786296218926257	210.60504201680672	281.64	1	0.9999450006219166	blue	low
1900	109	217.0	273.0	253.0	275.45510835913313	1.0979082003878988	208.47058823529412	288.9655172413793	1	0.9973951008069083	blue	low
1901	109	217.0	274.0	289.0	277.2763157894737	1.0624288521723642	202.25263157894736	280.1794871794872	1	0.9749187592216119	blue	low
1902	109	217.0	346.0	245.0	246.06209150326796	1.0579174427002167	209.59150326797385	274.2142857142857	1	0.9998713962156601	blue	low
1903	109	217.0	364.0	149.0	232.96666666666667		182.41904761904763		1	0.9999999969043785	blue	low
1904	109	217.0	436.0	168.0	250.4622222222222	1.0393879258816496	204.8311111111111	284.1333333333333	1	0.9999997508564347	blue	low
1905	109	217.0	463.0	191.0	227.60546875	1.041875391517476	198.92578125	276.45454545454544	1	0.9999998819295007	blue	low
1906	109	217.0	578.0	208.0	242.7375	1.0527864992150706	222.39583333333334	268.25	1	0.9999963300626541	blue	low
1907	109	217.0	621.0	186.0	247.42666666666668		223.64888888888888		1	0.9999991347872926	blue	low
1908	109	217.0	669.0	173.0	222.28571428571428	1.0580204494628445	209.80357142857142	286.07142857142856	1	0.9999999912833726	blue	low
1909	109	217.0	675.0	235.0	263.9052287581699	1.064319948885616	212.48692810457516	290.97727272727275	1	0.9997122601711536	blue	low
1910	109	217.0	694.0	186.0	247.37916666666666	1.0318161138224833	215.82083333333333	286.75	1	0.9999991399168828	blue	low
1911	109	217.0	712.0	321.0	282.1929824561403	1.0557685632238316	225.07268170426065	294.44444444444446	1	0.8510826223994129	blue	low
1912	109	217.0	713.0	271.0	251.03925619834712	1.067725337370225	160.81198347107437	302.35087719298247	1	0.9984790251379093	blue	low
1913	109	217.0	762.0	293.0	275.75	1.0695701684174046	228.16944444444445	296.60869565217394	1	0.9710261185145774	blue	low
1914	109	217.0	767.0	203.0	235.06666666666666	1.0552486187845305	217.21960784313725	287.0	1	0.9999990400610599	blue	low
1915	109	217.0	768.0	219.0	252.9273356401384	1.0463896350616884	213.80968858131487	292.8205128205128	1	0.9999715460076463	blue	low
1916	109	217.0	803.0	168.0	250.48039215686273		219.7892156862745		1	0.9999997502380708	blue	low
1917	109	217.0	832.0	310.0	261.6866028708134	1.0925471552355883	204.7775119617225	298.2894736842105	1	0.9585998158010366	blue	low
1918	109	217.0	860.0	288.0	224.035	1.0737129092363904	193.9275	285.97727272727275	1	0.998927081821867	blue	low
1919	109	217.0	885.0	212.0	247.69485294117646	1.052306748852129	208.16176470588235	278.84375	1	0.9999909649977324	blue	low
1920	109	217.0	1001.0	205.0	289.63492063492066	1.0564378708586746	231.96031746031747	298.76666666666665	1	0.9995094247506874	blue	low
1921	109	217.0	1083.0	197.0	251.3308823529412	1.0760225578531146	203.04044117647058	298.2	1	0.9999963054522693	blue	low
1922	109	217.0	1094.0	295.0	261.50717703349284	1.0844253551591525	197.57894736842104	298.63793103448273	1	0.9841861130050862	blue	low
1923	109	217.0	1099.0	198.0	259.2111111111111	1.0393612077722783	205.6925925925926	289.6875	1	0.9999899246366556	blue	low
1924	109	217.0	1155.0	239.0	269.797385620915	1.044326755370502	219.6045751633987	291.4146341463415	1	0.9993525981379007	blue	low
1925	109	217.0	1199.0	481.0	363.50961538461536	1.0979295114421939	227.40384615384616	317.8817204301075	1	0.8680599488371381	blue	low
1926	109	217.0	1231.0	273.0	264.02923976608184	1.0628449502914705	221.37134502923976	291.59574468085106	1	0.9957608646804624	blue	low
1927	109	217.0	1262.0	280.0	314.35	1.0590132405000567	219.26842105263157	311.9183673469388	1	0.8860439064098183	blue	low
1928	109	217.0	1312.0	236.0	267.4281045751634	1.054137848795612	214.58823529411765	291.42857142857144	1	0.9995746389266972	blue	low
1929	109	217.0	1325.0	162.0	266.7692307692308	1.015966020187074	214.10096153846155	278.625	1	0.9999986115213926	blue	low
1930	109	217.0	1343.0	199.0	230.24382716049382	1.023601034108915	166.67592592592592	276.85714285714283	1	0.9999996326193319	blue	low
1931	109	217.0	1378.0	290.0	288.2472222222222	1.0903947288883515	225.56666666666666	300.64	1	0.95366034563998	blue	low
1932	109	217.0	1442.0	192.0	249.2683823529412	1.0628063172509545	196.43382352941177	293.36	1	0.9999981383334112	blue	low
1933	109	217.0	1479.0	233.0	250.57333333333332	1.0390890963914017	210.84	280.6666666666667	1	0.9999283988274792	blue	low
1934	109	217.0	1482.0	178.0	238.97333333333333	1.0498703975596935	213.23111111111112	281.55555555555554	1	0.9999998624684748	blue	low
1935	109	217.0	1603.0	313.0	227.12781954887217	1.0812737784602138	208.30576441102758	283.6595744680851	1	0.9883954050794985	blue	low
1936	109	217.0	1617.0	268.0	256.10818713450294	0.9842614293766873	203.5233918128655	256.18918918918916	1	0.9982680840917938	blue	low
1937	109	217.0	1639.0	267.0	325.75	1.0418711779851946	212.02777777777777	295.625	1	0.8577809677680654	blue	low
1938	109	218.0	6.0	169.0	247.42857142857142	1.0473040407760494	189.32589285714286	261.42105263157896	1	0.9999998192877072	blue	low
1939	109	218.0	34.0	204.0	233.97794117647058	1.065552769561061	183.125	258.42857142857144	1	0.9999990675605299	blue	low
1940	109	218.0	35.0	155.0	222.66326530612244	1.0959531947213519	195.60714285714286	269.0833333333333	1	0.9999999987347739	blue	low
1941	109	218.0	105.0	168.0	247.14285714285714		201.97619047619048		1	0.9999998417152388	blue	low
1942	109	218.0	162.0	308.0	280.4856459330144	1.0320346974360912	191.98086124401914	267.8888888888889	1	0.9218329429191087	blue	low
1943	109	218.0	176.0	293.0	265.92676767676767	1.0777535036615895	198.83585858585857	285.537037037037	1	0.9824961432031817	blue	low
1944	109	218.0	179.0	285.0	271.2763157894737	1.0886471542760985	200.67105263157896	287.5238095238095	1	0.9856972980337395	blue	low
1945	109	218.0	236.0	139.0	270.7607843137255	1.0216080196638233	159.81960784313725	299.1111111111111	1	0.9999996248830592	blue	low
1946	109	218.0	248.0	204.0	278.20703125	1.1442058841797964	208.29296875	295.52941176470586	1	0.9998661861872709	blue	low
1947	109	218.0	254.0	235.0	279.7361111111111	1.0608150470219437	218.98958333333334	282.0	1	0.9988054363405076	blue	low
1948	109	218.0	278.0	255.0	269.749226006192	1.0504434333184522	214.97213622291022	284.2903225806452	1	0.9980926492762241	blue	low
1949	109	218.0	279.0	252.0	267.38080495356036	1.083081037864728	206.73684210526315	283.5405405405405	1	0.9987064624178525	blue	low
1950	109	218.0	287.0	292.0	289.54761904761904	1.0556274415524636	212.54761904761904	288.09302325581393	1	0.9457889114339199	blue	low
1951	109	218.0	307.0	296.0	280.24	1.0577445226040592	203.38	287.9	1	0.9576132214409794	blue	low
1952	109	218.0	372.0	206.0	271.16911764705884	1.0357909963617236	209.00735294117646	284.4642857142857	1	0.9999284527769482	blue	low
1953	109	218.0	404.0	309.0	284.70676691729324	1.061933651298357	210.37092731829574	285.54901960784315	1	0.9041695077114716	blue	low
1954	109	218.0	426.0	262.0	266.48148148148147	1.0486318072105532	217.12654320987653	279.4390243902439	1	0.9976118569845778	blue	low
1955	109	218.0	430.0	285.0	275.7268170426065	1.0113164738750806	193.78947368421052	273.97297297297297	1	0.9816179630003055	blue	low
1956	109	218.0	440.0	165.0	242.84134615384616	0.9742010930526718	212.76923076923077	261.6666666666667	1	0.9999999343553977	blue	low
1957	109	218.0	447.0	314.0	290.58851674641147	1.0497800265076878	214.54545454545453	296.95081967213116	1	0.8562140014721844	blue	low
1958	109	218.0	457.0	281.0	252.82850241545893	1.0795209424814585	187.46135265700482	294.7317073170732	1	0.9963704938783814	blue	low
1959	109	218.0	574.0	229.0	254.23856209150327	1.0885271379797865	204.67320261437908	292.83720930232556	1	0.9999266745895309	blue	low
1960	109	218.0	622.0	317.0	287.229797979798	1.0824385184764234	218.1338383838384	290.8	1	0.8539060814772589	blue	low
1961	109	218.0	650.0	197.0	232.16862745098038	1.0213178533427	203.9764705882353	269.04761904761904	1	0.9999996211183813	blue	low
1962	109	218.0	664.0	282.0	259.21666666666664	1.0324519230769231	217.76944444444445	286.3333333333333	1	0.9942155149589813	blue	low
1963	109	218.0	686.0	190.0	268.8833333333333	1.0499329280474927	216.0375	285.1666666666667	1	0.9999832932034837	blue	low
1964	109	218.0	701.0	202.0	265.88235294117646	1.0432386135578544	206.5441176470588	288.53846153846155	1	0.999970420028785	blue	low
1965	109	218.0	711.0	222.0	265.8581314878893	1.0244323968438487	216.28373702422147	287.3939393939394	1	0.9998669405393946	blue	low
1966	109	218.0	732.0	177.0	243.75714285714287	1.060174958027746	227.8047619047619	285.6666666666667	1	0.9999997655868132	blue	low
1967	109	218.0	740.0	180.0	268.878431372549	1.030500331652764	200.8862745098039	292.1304347826087	1	0.9999922820686901	blue	low
1968	109	218.0	760.0	243.0	249.37908496732027	1.028521092437843	214.48366013071896	276.4634146341463	1	0.9998542512563438	blue	low
1969	109	218.0	981.0	314.0	270.3325	1.0806859779423017	219.9125	298.6792452830189	1	0.9271933945675062	blue	low
1970	109	218.0	989.0	236.0	256.98692810457516	1.054941160782948	212.4281045751634	288.62068965517244	1	0.9998349239305425	blue	low
1971	109	218.0	1060.0	317.0	236.98325358851676	1.0607213751121174	205.04545454545453	284.2340425531915	1	0.9754731296532579	blue	low
1972	109	218.0	1083.0	164.0	204.37948717948717	1.0255939771027596	217.15897435897435	264.44444444444446	1	0.9999999997546407	blue	low
1973	109	218.0	1089.0	168.0	250.5735294117647	1.0162670610196611	182.47426470588235	299.42857142857144	1	0.9999997470443969	blue	low
1974	109	218.0	1156.0	269.0	314.4647058823529	1.0457861130831865	228.85588235294117	300.35714285714283	1	0.9190645186388222	blue	low
1975	109	218.0	1196.0	188.0	231.18359375	1.0223132502702394	202.94140625	281.8095238095238	1	0.9999998638535267	blue	low
1976	109	218.0	1242.0	176.0	263.00444444444446	1.0265926748057714	215.26222222222222	282.0	1	0.9999973546323573	blue	low
1977	109	218.0	1262.0	282.0	257.37105263157895	1.0623122712791606	206.69473684210527	292.5192307692308	1	0.9948320143401558	blue	low
1978	109	218.0	1328.0	316.0	268.1	1.0540339079503944	209.93333333333334	292.15384615384613	1	0.9250432620151937	blue	low
1979	109	218.0	1394.0	281.0	252.81315789473683	1.0395474290185964	207.05	290.1304347826087	1	0.9963739779175608	blue	low
1980	109	218.0	1474.0	179.0	252.23555555555555	1.0334587017046843	219.8488888888889	284.0	1	0.999999150081584	blue	low
1981	109	218.0	1479.0	305.0	289.90225563909775	1.0599949807800602	219.3734335839599	301.59090909090907	1	0.9022994830213072	blue	low
1982	109	218.0	1499.0	179.0	247.42916666666667	1.062317539166985	204.55416666666667	288.84	1	0.999999543645749	blue	low
1983	109	218.0	1533.0	160.0	267.2238095238095	1.0377924446880107	212.21428571428572	288.44444444444446	1	0.9999987442978245	blue	low
1984	109	218.0	1566.0	310.0	261.86842105263156	1.06012139675506	208.4066985645933	294.76363636363635	1	0.9582902487907501	blue	low
1985	109	218.0	1612.0	264.0	270.19082125603865	1.0731265697313401	183.3840579710145	304.9767441860465	1	0.9964369251485378	blue	low
1986	109	218.0	1633.0	155.0	222.7288888888889	1.0506674966045588	189.96	287.18518518518516	1	0.9999999987223607	blue	low
1987	109	218.0	1648.0	193.0	268.65966386554624	1.0727462174152993	225.1764705882353	295.2083333333333	1	0.9999795445098136	blue	low
1988	109	218.0	1698.0	153.0	233.83163265306123	1.029101763907734	209.0408163265306	274.8	1	0.9999999946372906	blue	low
1989	110	219.0	12.0	248.0	241.47368421052633	1.0319691565470177	183.41812865497076	260.15384615384613	1	0.9998884571719193	blue	low
1990	110	219.0	31.0	277.0	206.09803921568627	1.061131004661847	191.61904761904762	259.7073170731707	1	0.9998908341390563	blue	low
1991	110	219.0	36.0	332.0	251.90681818181818	1.0667744875529424	196.14318181818183	274.27272727272725	1	0.885802520384553	blue	low
1992	110	219.0	43.0	296.0	227.85238095238094	1.0540458586523782	179.40714285714284	265.6545454545454	1	0.997239945613809	blue	low
1993	110	219.0	61.0	280.0	278.53216374269005	1.1012455871577964	216.6081871345029	286.2857142857143	1	0.9837674951929326	blue	low
1994	110	219.0	102.0	215.0	218.03308823529412	1.0769616788321168	197.51470588235293	266.0625	1	0.9999995296419795	blue	low
1995	110	219.0	180.0	226.0	286.0138888888889	1.0597336059817872	215.90277777777777	288.97058823529414	1	0.9987834783413375	blue	low
1996	110	219.0	186.0	264.0	230.41666666666666	1.0441457707503672	197.80277777777778	279.6279069767442	1	0.9998130694954824	blue	low
1997	110	219.0	203.0	240.0	226.4351851851852	1.0446389429292144	203.8672839506173	285.43589743589746	1	0.9999860284927409	blue	low
1998	110	219.0	219.0	181.0	265.3833333333333	1.057725227915124	207.8	289.77777777777777	1	0.9999946227503266	blue	low
[truncated: 58,860 more rows]
