# Supplementary material for: Phenotypic heterogeneity follows a growth-viability tradeoff in response to amino acid identity
Source: Nat Commun. 2024 Aug 2;15:6515. doi: 10.1038/s41467-024-50602-8 (PMC11297284; doi:10.1038/s41467-024-50602-8)
Supplement: Supplementary file 6 — Source Data [file 41467_2024_50602_MOESM6_ESM.zip › source_data/fig5bcdef/FOV_TF_pair.csv]

field-of-view	TF
1	Put3
2	Gat1
3	Stb4
4	Stb3
5	Fhl1
6	Uga3
7	Msn5
8	Hog1
9	Tbs1
10	Mal13
11	War1
12	Opi1
13	Gcr1
14	Gal80
15	Swi4
16	Mig3
17	Dal81
18	Cad1
19	Pip2
20	Msn1
21	Pdr3
22	Mac1
23	Ifh1
24	Yox1
25	Yap3
26	Hal9
27	Spt3
28	Pdr1
30	Gal11
31	Ure2
32	Snf2
33	Phd1
34	Pdc2
35	Cbf1
36	Aro80
37	Hms2
38	Cyc8
39	Kar4
40	Cat8
41	Dig1
42	Sum1
43	Mig2
44	Adr1
45	Bcy1
46	Rgt1
47	Wtm1
48	Spt7
49	Sfl1
50	Yhp1
51	Ume6
52	Rox1
53	Rap1
54	Mal33
55	Leu3
56	Pog1
58	Hap2
59	Reb1
60	Yap5
61	Fkh2
62	Tye7
63	Yrm1
64	Yap7
65	Msn2
66	Hap5
67	Stb5
68	Ino2
69	Azf1
70	Sut1
71	Ecm22
72	Cup9
73	Rgm1
74	Hsf1
75	Met32
76	Haa1
77	Srd1
78	Tea1
79	Met28
80	Sok2
81	Met31
82	Swi6
83	Sub1
84	Yrr1
85	Hmo1
86	Mbp1
87	Gcn4
88	Upc2
89	Fzf1
90	Znf1
91	Rme1
92	Tup1
94	Hot1
95	Mcm1
96	Arg81
97	Gis1
98	Hac1
99	Abf1
100	Cup2
101	Ace2
102	Arg80
103	Bas1
104	Lsm1
105	Rph1
106	Nrg2
107	Gln3
108	Nrg1
109	Pdr8
110	Rtg1
111	Lys14
112	Hms1
113	Stp1
114	Hap3
115	Cst6
116	Spt23
117	Pho2
118	Pex2
119	Yap1
120	Hpc2
121	Oaf3
122	Ixr1
123	Urc2
124	Spt8
125	YKL222C
126	Skn7
127	Zms1
128	Rlm1
129	Sdd4
130	Std1
131	Tda9
132	Tbf1
133	Gin1
134	Sfp1
135	Rfx1
136	Sko1
137	Mss11
138	Ndd1
139	Dig2
140	Rtg2
141	Pho23
142	Met4
143	Ras2
144	Xbp1
145	Crz1
146	Rcs1
147	Dot6
148	Tos9
149	Mot2
150	Mfg1
151	Spt10
152	Ert1
153	Snf1
154	Tod6
155	Hcm1
156	Rds2
157	Ste12
158	Imp2
159	Cha4
160	Msa2
161	Rim101
162	OAF1
163	Com2
164	Gal4
165	Gal3
166	Rds1
167	Rpn4
168	Sip4
169	Hap1
170	Gzf3
171	Dal82
172	Hfi1
173	Dal80
174	Mot3
175	Aca1
176	Mth1
177	Gsm1
178	Mig1
179	Pul4
180	Tec1
181	Hap4
182	Tos4
183	Gcr2
184	Stp2
185	Rdr1
186	Rtg3
187	Msn4
188	Stp4
189	Msa1
190	Lap3
191	Tog1
192	Ume1
