# Supplementary material for: Phenotypic heterogeneity follows a growth-viability tradeoff in response to amino acid identity
Source: Nat Commun. 2024 Aug 2;15:6515. doi: 10.1038/s41467-024-50602-8 (PMC11297284; doi:10.1038/s41467-024-50602-8)
Supplement: Supplementary file 6 — Source Data [file 41467_2024_50602_MOESM6_ESM.zip › source_data/fig5bcdef/May 3rd - PRO 30 mins all cells.csv]

	field-of-view	image-index	cellId	size	meanRedValue	score	meanGreenValue	nuc_score	label	max_prob	color	population
0	1	1.0	3	192	296.6166666666667	1.026952380952381	183.64583333333334	234.82142857142858	1	0.996796282893686	blue	low
1	1	1.0	284	181	287.03333333333336	1.039316718296777	188.14583333333334	258.77777777777777	1	0.9992699836480146	blue	low
2	1	1.0	344	277	284.5590909090909	1.042693828077336	163.225	268.2352941176471	1	0.9456994895688354	blue	low
3	1	1.0	509	209	308.7389705882353	1.0397866951865302	197.17279411764707	265.1515151515151	1	0.9792094104770079	blue	low
4	1	1.0	843	214	313.6029411764706	1.0471809497110325	201.875	266.8125	1	0.960564950116121	blue	low
5	1	1.0	925	255	290.4404761904762	1.074372482663313	161.99761904761905	282.78723404255317	1	0.9721379065050092	blue	low
6	1	1.0	997	213	258.6354166666667	1.0032997900133627	185.48611111111111	251.55555555555554	1	0.9998001535419057	blue	low
7	1	1.0	1052	224	246.39506172839506	1.022293990996281	174.36111111111111	257.2857142857143	1	0.9998703159199429	blue	low
8	1	1.0	1057	213	279.7708333333333	0.9752855979114952	188.20486111111111	248.44444444444446	1	0.99853447030791	blue	low
9	1	1.0	1077	160	274.75714285714287		194.6		1	0.9999272050708593	blue	low
10	1	2.0	51.0	221.0	264.2857142857143	1.0432803060149165	179.4142857142857	236.08695652173913	1	0.9994712667711779	blue	low
11	1	2.0	132.0	153.0	272.15833333333336	1.0613586886925344	163.84166666666667	269.53333333333336	1	0.9999609647055646	blue	low
12	1	2.0	138.0	186.0	309.5450980392157	1.02786502649876	181.28627450980392	254.7	1	0.9895613530778999	blue	low
13	1	2.0	371.0	267.0	276.4605263157895	1.0319114423319	174.0342105263158	254.55882352941177	1	0.9815757910459202	blue	low
14	1	2.0	403.0	244.0	298.421568627451	1.005297943945424	201.86274509803923	254.38095238095238	1	0.9680826964565125	blue	low
15	1	2.0	505.0	227.0	269.7202216066482	1.0613200737384507	163.82271468144043	274.42857142857144	1	0.9988036134411069	blue	low
16	1	2.0	610.0	209.0	295.55514705882354	1.032100377450036	201.46323529411765	269.3666666666667	1	0.9943363565516851	blue	low
17	1	2.0	640.0	220.0	278.3003095975232	1.0387304364650412	179.42105263157896	272.5217391304348	1	0.9981987661898308	blue	low
18	1	2.0	665.0	206.0	303.28472222222223	1.011760189329329	189.65972222222223	267.95238095238096	1	0.9891460897597131	blue	low
19	1	2.0	778.0	268.0	286.52941176470586	1.0407182294177968	196.0970588235294	257.38461538461536	1	0.9606048463549334	blue	low
20	1	2.0	925.0	224.0	245.44210526315788	1.0351998618665283	154.17368421052632	269.8181818181818	1	0.9998806262232811	blue	low
21	1	2.0	928.0	212.0	272.78018575851394	1.0324665613275334	171.1857585139319	268.6666666666667	1	0.9992836367771643	blue	low
22	1	2.0	940.0	179.0	231.05882352941177	1.0370776748769617	148.83006535947712	261.7435897435897	1	0.9999983909815007	blue	low
23	1	2.0	963.0	218.0	284.46527777777777		191.46875		1	0.9971006689631089	blue	low
24	1	2.0	1130.0	222.0	306.02076124567475	1.0381555756680798	193.36332179930795	259.45238095238096	1	0.974356372038438	blue	low
25	1	2.0	1148.0	205.0	287.55514705882354	1.0390039470901957	186.55514705882354	255.625	1	0.9978384158399544	blue	low
26	6	11.0	9.0	169.0	254.4699248120301	1.0416826179501708	146.2593984962406	238.68421052631578	1	0.9999889040777058	blue	low
27	6	11.0	10.0	282.0	260.1578947368421	1.073394495412844	174.6315789473684	237.0	1	0.9848205050044123	blue	low
28	6	11.0	29.0	240.0	272.0326797385621	1.0672395772848682	170.73529411764707	229.75	1	0.9970351366395547	blue	low
29	6	11.0	31.0	224.0	268.71875	1.075051739323292	174.36111111111111	237.97368421052633	1	0.9990704128689322	blue	low
30	6	11.0	32.0	178.0	233.11418685121106	1.04350794250833	146.51557093425606	245.94736842105263	1	0.9999981294480358	blue	low
31	6	11.0	90.0	239.0	259.7352941176471	1.106639799881711	166.00294117647059	256.4186046511628	1	0.9989836428372834	blue	low
32	6	11.0	133.0	244.0	264.78472222222223	1.0364318604038039	193.08333333333334	234.69767441860466	1	0.99794111824661	blue	low
33	6	11.0	168.0	191.0	226.55859375	1.0019793571988502	175.22265625	235.25	1	0.9999977183383304	blue	low
34	6	11.0	185.0	312.0	255.66190476190476	1.095166919742083	182.11428571428573	264.05454545454546	1	0.9169809280296235	blue	low
35	6	11.0	204.0	247.0	277.45098039215685	1.0522711249874106	194.2483660130719	251.15384615384616	1	0.9932760872059108	blue	low
36	6	11.0	214.0	209.0	270.96875	1.0828232610235706	196.05078125	256.27027027027026	1	0.999484015651851	blue	low
37	6	11.0	215.0	237.0	244.84640522875816	1.0427844047056891	183.22875816993465	245.36666666666667	1	0.9997341892794613	blue	low
38	6	11.0	219.0	292.0	266.95238095238096	1.0691894149551255	172.97857142857143	262.84313725490193	1	0.9574186083998546	blue	low
39	6	11.0	239.0	219.0	300.6875	1.0807642592117728	200.08455882352942	264.7692307692308	1	0.9860985710102775	blue	low
40	6	11.0	252.0	230.0	289.52249134948096	1.0272783510230117	192.85467128027682	247.73170731707316	1	0.9919732718726817	blue	low
41	6	11.0	260.0	234.0	249.0718954248366	1.0377230476965873	182.28758169934642	246.2962962962963	1	0.9996907980204541	blue	low
42	6	11.0	263.0	231.0	254.27863777089783	1.0544426223595975	174.77399380804954	255.21951219512195	1	0.999603620419646	blue	low
43	6	11.0	327.0	164.0	221.16666666666666		179.63333333333333		1	0.9999997959225015	blue	low
44	6	11.0	334.0	232.0	213.22530864197532	1.0945578015086024	163.58641975308643	245.55555555555554	1	0.9999855109531067	blue	low
45	6	11.0	338.0	276.0	255.9639889196676	1.0550098045828882	181.7617728531856	248.48936170212767	1	0.9921246753993413	blue	low
46	6	11.0	367.0	195.0	230.59166666666667	1.0589539914998207	186.92916666666667	241.875	1	0.9999955424340603	blue	low
47	6	11.0	389.0	237.0	239.41503267973857	1.0786022817198628	181.22549019607843	249.075	1	0.9998287007561062	blue	low
48	6	11.0	390.0	207.0	273.6875	1.0779786498473785	193.34765625	255.07142857142858	1	0.9993939670688807	blue	low
49	6	11.0	427.0	228.0	249.95424836601308	1.0140073899159996	177.08496732026143	240.390243902439	1	0.9997725827302096	blue	low
50	51	101.0	28.0	185.0	275.2126696832579	1.07615972923906	201.04072398190044	256.8666666666667	1	0.9997582606586652	blue	low
51	51	101.0	35.0	239.0	269.0672514619883	1.0662253739040743	172.1169590643275	259.725	1	0.9978059808244655	blue	low
52	51	101.0	47.0	255.0	269.0061728395062	1.1048421931693833	193.8148148148148	267.675	1	0.9945793025027011	blue	low
53	51	101.0	102.0	244.0	282.0432098765432	1.0390332506203472	187.15432098765433	256.575	1	0.9916547170796925	blue	low
54	51	101.0	162.0	253.0	251.15343915343917	1.084443261782272	170.06349206349208	271.02	1	0.9987530008436265	blue	low
55	51	101.0	164.0	193.0	285.70588235294116	1.047162694202796	175.05882352941177	272.5	1	0.9989435103303281	blue	low
56	51	101.0	196.0	178.0	287.7761904761905		206.8190476190476		1	0.9992999353199439	blue	low
57	51	101.0	250.0	236.0	269.1437908496732	1.106811094044033	196.45751633986927	277.4166666666667	1	0.9981323030345203	blue	low
58	51	101.0	273.0	244.0	246.96598639455783	1.1069235606354844	143.0907029478458	282.3125	1	0.9994995252494157	blue	low
59	51	101.0	314.0	281.0	289.06018518518516	1.1411893680704617	179.7314814814815	306.3965517241379	1	0.912101291992136	blue	low
60	51	101.0	318.0	176.0	238.09191176470588	1.0667424061469413	166.94485294117646	272.53846153846155	1	0.9999972072337566	blue	low
61	51	101.0	382.0	235.0	286.27777777777777	1.081922635763161	205.52083333333334	269.5	1	0.9923575061755279	blue	low
62	51	101.0	462.0	274.0	270.4428571428571	1.0597396425383248	173.02619047619046	277.7962962962963	1	0.9818772391148904	blue	low
63	51	101.0	490.0	217.0	296.3653250773994	1.0487943040246426	184.73993808049536	286.46666666666664	1	0.9914788090957071	blue	low
64	51	101.0	519.0	191.0	235.6783625730994	1.0315391601011217	144.7982456140351	266.0	1	0.9999943478590603	blue	low
65	51	101.0	664.0	224.0	300.62745098039215	1.115279385457224	197.18954248366012	296.46153846153845	1	0.9831247324450411	blue	low
66	51	101.0	719.0	195.0	275.5078125	1.072930207539558	199.82421875	277.8285714285714	1	0.999597896815745	blue	low
67	51	101.0	739.0	147.0	217.8088888888889	1.0233612019871563	163.78222222222223	255.93333333333334	1	0.9999999560567395	blue	low
68	51	101.0	775.0	191.0	236.81176470588235	1.0555376178761788	188.71372549019608	264.55555555555554	1	0.9999936691573702	blue	low
69	51	101.0	841.0	216.0	238.93421052631578	1.0635330005979247	148.53684210526316	275.8076923076923	1	0.999960196413333	blue	low
70	51	101.0	888.0	176.0	294.25333333333333	1.0949460058902667	210.79555555555555	290.67857142857144	1	0.9986620968978834	blue	low
71	51	101.0	969.0	223.0	293.363321799308	1.132303125488048	212.88581314878894	305.8611111111111	1	0.9916949423382868	blue	low
72	51	101.0	970.0	262.0	289.88235294117646	1.0656762508385187	208.03235294117647	285.2647058823529	1	0.9626910561269394	blue	low
73	51	101.0	1013.0	196.0	283.30263157894734	1.1010076507683848	182.41776315789474	306.3030303030303	1	0.9990599482318978	blue	low
74	51	101.0	1051.0	245.0	311.4798761609907	1.071314676724647	204.54798761609908	286.7307692307692	1	0.905775704606549	blue	low
75	51	101.0	1111.0	233.0	298.6358024691358	1.120555314003232	196.7006172839506	300.43589743589746	1	0.9795802658812471	blue	low
76	51	101.0	1141.0	207.0	285.0795847750865	1.0789582740221693	197.13148788927336	292.7105263157895	1	0.998150017418829	blue	low
77	51	101.0	1150.0	181.0	247.8125		200.31666666666666		1	0.9999893923749217	blue	low
78	51	101.0	1197.0	218.0	284.6143790849673	1.0235512896034744	196.9346405228758	282.6666666666667	1	0.9970599018001653	blue	low
79	51	101.0	1200.0	185.0	257.775	1.0539099640086993	202.80416666666667	276.55555555555554	1	0.9999619731012853	blue	low
80	51	101.0	1201.0	232.0	226.84415584415584	1.0941251051307401	142.14718614718615	304.5238095238095	1	0.9999566035626201	blue	low
81	51	101.0	1219.0	204.0	294.37890625	1.1271921918055163	217.26171875	301.86206896551727	1	0.995897009631346	blue	low
82	51	101.0	1310.0	248.0	301.0154320987654	1.0870556349876257	218.87962962962962	306.3333333333333	1	0.953491927586666	blue	low
83	51	101.0	1331.0	268.0	236.33695652173913	1.1084807589569785	166.3891304347826	312.02777777777777	1	0.9987648507666204	blue	low
84	51	101.0	1396.0	283.0	252.82608695652175	1.1133715746383306	173.6717391304348	307.280701754386	1	0.9897236307169833	blue	low
85	51	101.0	1492.0	251.0	306.54489164086687	1.097820060198701	215.93188854489165	300.8333333333333	1	0.9196046468913223	blue	low
86	51	101.0	1515.0	187.0	267.4104938271605	1.0760361593655592	162.03395061728395	297.97058823529414	1	0.9998835337599105	blue	low
87	51	101.0	1606.0	234.0	252.8827160493827	1.1010085725376157	196.5648148148148	295.3235294117647	1	0.9995754696986047	blue	low
88	51	101.0	1648.0	192.0	291.66015625	1.1010763754878	210.8359375	305.6666666666667	1	0.9981050564369036	blue	low
89	51	101.0	1739.0	253.0	279.0730994152047	1.1194631055764923	198.4561403508772	294.20454545454544	1	0.989502418274225	blue	low
90	51	101.0	1790.0	186.0	298.09375	1.0934864402638649	178.13888888888889	296.4	1	0.9970121512528342	blue	low
91	51	101.0	1803.0	260.0	264.03324099722994	1.1339771222906565	195.33240997229916	300.5777777777778	1	0.9949723831007805	blue	low
92	51	101.0	1818.0	190.0	288.37867647058823	1.1004848793779953	192.375	296.94871794871796	1	0.9987684914599536	blue	low
93	51	101.0	1950.0	173.0	304.4375	1.0677249059878509	211.04464285714286	289.5	1	0.9961582279325847	blue	low
94	51	101.0	1968.0	295.0	279.9695290858726	1.113405005209863	213.47645429362882	286.7837837837838	1	0.8955332649174987	blue	low
95	51	101.0	1984.0	230.0	259.7345679012346	1.1034234839208845	193.89814814814815	295.54545454545456	1	0.999405450422422	blue	low
96	51	101.0	2010.0	234.0	267.42344497607655	1.0733663585774786	157.01913875598086	296.51020408163265	1	0.9985560988663219	blue	low
97	51	101.0	2015.0	242.0	254.3858024691358	1.1056931785455573	195.23765432098764	284.1794871794872	1	0.9992078961130698	blue	low
98	51	101.0	2074.0	284.0	273.95290858725764	1.0939481166124068	207.89750692520775	286.72	1	0.9595523538480394	blue	low
99	51	101.0	2107.0	184.0	295.9916666666667	1.0819915944002132	204.11666666666667	284.7692307692308	1	0.9977982431897374	blue	low
100	51	101.0	2109.0	193.0	247.1125		205.41666666666666		1	0.9999798515106174	blue	low
101	51	101.0	2157.0	268.0	294.7475	1.1161497239676235	190.1825	311.2926829268293	1	0.9304299840299436	blue	low
102	51	101.0	2164.0	170.0	273.93333333333334	1.0866079900533325	214.26666666666668	283.84615384615387	1	0.9998958064036565	blue	low
103	51	101.0	2272.0	181.0	274.8666666666667	1.1042194318828158	203.64583333333334	295.1111111111111	1	0.9998071329361327	blue	low
104	51	101.0	2293.0	172.0	247.8711111111111	1.0744834369281127	198.57333333333332	277.6666666666667	1	0.9999936727122392	blue	low
105	51	101.0	2432.0	219.0	300.75735294117646	1.1146152566935121	216.19485294117646	297.8888888888889	1	0.9860069883778942	blue	low
106	51	101.0	2440.0	238.0	262.88235294117646	1.1377977878615997	209.16993464052288	298.5581395348837	1	0.9987587999606717	blue	low
107	51	101.0	2490.0	195.0	264.31640625	1.0818789666129198	202.7265625	283.88235294117646	1	0.9998717923853844	blue	low
108	51	101.0	2522.0	219.0	280.2318339100346	1.0989571314581534	198.5190311418685	285.1904761904762	1	0.9979502115522422	blue	low
109	51	101.0	2552.0	236.0	287.906432748538	1.035491888983944	190.58187134502924	284.44444444444446	1	0.9907811753723108	blue	low
110	51	101.0	2565.0	282.0	281.0921052631579	1.1538221713054435	201.81052631578947	304.7962962962963	1	0.9435590095462558	blue	low
111	51	101.0	2570.0	212.0	278.8492647058824	1.1209912425143984	206.33823529411765	291.11764705882354	1	0.9987216859018938	blue	low
112	51	101.0	2591.0	146.0	275.765306122449	1.0598326492677321	198.32142857142858	279.76190476190476	1	0.9999553510819676	blue	low
113	51	101.0	2601.0	291.0	272.35	1.096624962302937	194.66315789473686	274.83720930232556	1	0.9452006289690468	blue	low
114	51	101.0	2712.0	223.0	270.3529411764706	1.1071679684918654	204.57785467128028	289.3666666666667	1	0.9989802256273806	blue	low
115	51	101.0	2745.0	279.0	267.1656314699793	1.1463203340076533	167.296066252588	323.0188679245283	1	0.9803365842848218	blue	low
116	51	101.0	2774.0	163.0	309.09150326797385	1.1147562239823243	169.0032679738562	343.7560975609756	1	0.9951626991635567	blue	low
117	51	102.0	1.0	246.0	281.0171568627451	1.0965755400872796	152.02941176470588	273.9166666666667	1	0.9914979394808382	blue	low
118	51	102.0	13.0	206.0	241.87925696594428	1.0424791262593842	156.63467492260062	255.55555555555554	1	0.9999728300810291	blue	low
119	51	102.0	18.0	249.0	258.3448275862069	1.1641048930559623	154.18965517241378	285.15	1	0.9983270783102342	blue	low
120	51	102.0	85.0	286.0	287.0952380952381	1.013982981131827	148.8531746031746	265.3469387755102	1	0.9006486251330142	blue	low
121	51	102.0	100.0	285.0	272.8	1.0843043721782557	170.83333333333334	287.9622641509434	1	0.9601056520521284	blue	low
122	51	102.0	101.0	256.0	274.31807780320366	1.0910184678582708	153.9633867276888	280.94827586206895	1	0.9914215215966921	blue	low
123	51	102.0	301.0	173.0	255.7511111111111	1.0982269708902788	188.85777777777778	265.23333333333335	1	0.9999841056933194	blue	low
124	51	102.0	328.0	217.0	243.59375	1.0293525224103202	188.27430555555554	255.89473684210526	1	0.9999354695227958	blue	low
125	51	102.0	511.0	292.0	287.83068783068785	1.0155325659332655	201.11640211640213	264.0	1	0.8622644167094196	blue	low
126	51	102.0	674.0	236.0	269.30555555555554	1.1190877562139907	192.90740740740742	290.94594594594594	1	0.9981066689734256	blue	low
127	51	102.0	680.0	217.0	297.1102941176471	1.0883315676527314	211.96323529411765	285.6666666666667	1	0.9908546085682288	blue	low
128	51	102.0	823.0	236.0	274.75541795665634	1.026207918298989	196.7058823529412	275.5416666666667	1	0.9969985884638464	blue	low
129	51	102.0	874.0	263.0	296.72222222222223	1.1011811183144247	207.9298245614035	294.125	1	0.9360750321025145	blue	low
130	51	102.0	927.0	262.0	293.0079365079365	1.108176107312654	195.23015873015873	305.5769230769231	1	0.9531895651691771	blue	low
131	51	102.0	961.0	211.0	255.1764705882353	1.0276114414437605	200.8933823529412	265.18518518518516	1	0.9998712124127904	blue	low
132	51	102.0	1023.0	257.0	271.18333333333334	1.0341565135895032	166.36190476190475	279.675	1	0.9928367422808245	blue	low
133	51	102.0	1048.0	184.0	304.85833333333335	1.019745342218619	205.52916666666667	273.1111111111111	1	0.9941629117939258	blue	low
134	51	102.0	1058.0	268.0	272.4973544973545	1.1316829198416063	191.8068783068783	299.39130434782606	1	0.9852501992094453	blue	low
135	51	102.0	1260.0	283.0	255.94949494949495	1.1270619458809799	190.90404040404042	294.59183673469386	1	0.9875360381511706	blue	low
136	51	102.0	1269.0	145.0	266.1326530612245	1.1162598949192364	199.41836734693877	295.6818181818182	1	0.9999870165005831	blue	low
137	51	102.0	1272.0	245.0	277.6759259259259	1.071486153975731	208.91975308641975	292.45238095238096	1	0.9938406405410742	blue	low
138	51	102.0	1291.0	198.0	296.796875	1.0407345769796423	211.86328125	284.55555555555554	1	0.9958734635259704	blue	low
139	51	102.0	1340.0	233.0	269.23355263157896	1.0995945683802133	208.2171052631579	293.7	1	0.9984064177498405	blue	low
140	51	102.0	1367.0	300.0	270.82766439909295	1.1374140934442443	187.34467120181407	308.57575757575756	1	0.9156261218607759	blue	low
141	51	102.0	1531.0	209.0	308.38080495356036	1.1152750940709852	189.93808049535605	320.6578947368421	1	0.9799299390956734	blue	low
142	51	102.0	1534.0	224.0	298.6736111111111	1.0977739619636129	209.9375	292.35483870967744	1	0.9858906319474355	blue	low
143	51	102.0	1578.0	182.0	287.7111111111111	1.0441102828269881	219.37777777777777	282.55555555555554	1	0.9991801124127383	blue	low
144	51	102.0	1738.0	240.0	300.0947712418301	1.1345676961227715	212.4738562091503	301.27777777777777	1	0.9690311675668053	blue	low
145	51	102.0	1889.0	181.0	274.8125	1.083299809170148	210.375	278.2	1	0.9998082655013206	blue	low
146	51	102.0	1892.0	213.0	290.6282894736842	1.0694924707194646	195.3684210526316	295.8	1	0.9958485125737498	blue	low
147	51	102.0	1947.0	185.0	263.3333333333333	1.123374918254604	207.6875	296.9310344827586	1	0.999931685075219	blue	low
148	51	102.0	1966.0	301.0	256.4265010351967	1.100023566314797	173.1469979296066	300.1454545454545	1	0.9579337003767776	blue	low
149	51	102.0	2008.0	182.0	288.2711111111111	1.062649121572491	221.54222222222222	288.56	1	0.9991281537640752	blue	low
150	51	102.0	2057.0	188.0	257.25	1.1056115740372336	192.95703125	285.2121212121212	1	0.9999575322938842	blue	low
151	51	102.0	2084.0	163.0	308.7916666666667	1.0226563130992627	190.3375	285.72727272727275	1	0.995333390450943	blue	low
152	51	102.0	2108.0	235.0	271.202614379085	1.1245434492144286	208.1013071895425	299.4848484848485	1	0.9978962507339688	blue	low
153	51	102.0	2142.0	227.0	290.24913494809687	1.1346570999499417	210.50865051903114	300.0	1	0.992529926320397	blue	low
154	51	102.0	2159.0	230.0	303.27777777777777	1.0785982255569582	220.97569444444446	295.92	1	0.9728146749423324	blue	low
155	51	102.0	2165.0	203.0	251.45955882352942	1.1304815278377565	196.46691176470588	292.51851851851853	1	0.9999436919875107	blue	low
156	51	102.0	2186.0	262.0	307.9298245614035	1.0959235509287826	199.7953216374269	281.79487179487177	1	0.8662164762539141	blue	low
157	51	102.0	2244.0	180.0	251.00446428571428	1.1435020662580746	208.09821428571428	290.11538461538464	1	0.9999859551750941	blue	low
158	51	102.0	2334.0	227.0	311.2861842105263	1.0356171340492724	204.07565789473685	281.57575757575756	1	0.9505556923027206	blue	low
159	51	102.0	2337.0	219.0	272.37132352941177	1.104187867480778	212.62132352941177	287.21875	1	0.9990086820023096	blue	low
160	51	102.0	2482.0	221.0	243.42105263157896	1.068988253779293	160.54570637119113	279.55555555555554	1	0.9999176388790728	blue	low
161	51	102.0	2506.0	200.0	267.609375	1.1415490659923322	205.50390625	297.75	1	0.9997675969942713	blue	low
162	51	102.0	2507.0	249.0	281.55	1.1136519252289967	193.19411764705882	287.7391304347826	1	0.9896500410542758	blue	low
163	51	102.0	2544.0	199.0	272.5	1.1028485992104091	199.06666666666666	292.13157894736844	1	0.9996395306134972	blue	low
164	52	103.0	1.0	235.0	227.14236111111111	1.1065530262136472	180.13541666666666	240.36111111111111	1	0.9999445638111494	blue	low
165	52	103.0	14.0	227.0	311.7352941176471	1.1846794868011248	180.66176470588235	309.9761904761905	1	0.948552766993773	blue	low
166	52	103.0	36.0	310.0	265.87105263157895	1.1618498669277406	195.06578947368422	270.6078431372549	1	0.8824118453588645	blue	low
167	52	103.0	80.0	275.0	271.63157894736844	1.1455753877022112	193.17543859649123	268.531914893617	1	0.9792061400372115	blue	low
168	52	103.0	99.0	225.0	243.71875	1.1499030730606667	182.80902777777777	266.05882352941177	1	0.9998902648448375	blue	low
169	52	103.0	114.0	264.0	300.82125603864733	1.0751068689553596	170.8599033816425	284.4222222222222	1	0.9110529109183847	blue	low
170	52	103.0	153.0	258.0	235.98538011695908	1.0873287524635158	180.0	256.57575757575756	1	0.999418792314501	blue	low
171	52	103.0	155.0	236.0	248.40522875816993	1.1907269270147727	194.40849673202615	290.75	1	0.9996671242208518	blue	low
172	52	103.0	178.0	172.0	228.02857142857144	1.1548183787738104	200.03809523809525	279.77777777777777	1	0.99999926407179	blue	low
173	52	103.0	186.0	309.0	261.925	1.1557359324075933	194.57	284.5	1	0.9078547738247529	blue	low
174	52	103.0	211.0	262.0	250.76023391812865	1.136958332026745	194.5438596491228	282.5238095238095	1	0.9978070346970628	blue	low
175	52	103.0	223.0	292.0	257.06944444444446	1.0920706558153113	199.3138888888889	264.6818181818182	1	0.9758908380800172	blue	low
176	52	103.0	245.0	294.0	258.46190476190475	1.1629469926712155	188.41190476190476	304.25	1	0.9702551871939656	blue	low
177	52	103.0	258.0	268.0	238.73407202216066	1.1117705459524487	188.9584487534626	277.6521739130435	1	0.9985498332130401	blue	low
178	52	103.0	307.0	219.0	253.60416666666666	1.1313622266971815	193.17013888888889	281.1621621621622	1	0.9998202940796801	blue	low
179	52	103.0	308.0	221.0	242.8877551020408	1.0692453620067357	180.60544217687075	254.58620689655172	1	0.9999214111356639	blue	low
180	52	103.0	332.0	217.0	243.3667820069204	1.1037663743580817	189.37716262975778	274.1875	1	0.9999367696359791	blue	low
181	52	103.0	340.0	221.0	291.74303405572755	1.128722128934439	185.60371517027863	301.44444444444446	1	0.9934487514364586	blue	low
182	52	103.0	346.0	255.0	290.40557275541795	1.113332042844238	208.9814241486068	289.3095238095238	1	0.9722121719099759	blue	low
183	52	103.0	354.0	228.0	263.85277777777776	1.1222854231632693	177.6861111111111	307.92857142857144	1	0.9992439851746914	blue	low
184	52	103.0	361.0	271.0	263.31388888888887	1.1346996765382025	197.00277777777777	291.44736842105266	1	0.990648767294566	blue	low
185	52	103.0	389.0	144.0	222.9471153846154	1.1071967316153362	177.1778846153846	279.6111111111111	1	0.9999999340303547	blue	low
186	52	103.0	397.0	227.0	243.59477124183007	1.1351072537097666	191.04248366013073	285.525	1	0.9998762142553035	blue	low
187	52	103.0	406.0	187.0	219.8177777777778	1.0511491208153585	198.35111111111112	249.5	1	0.9999991183382605	blue	low
188	52	103.0	408.0	314.0	258.1025	1.1187763077993056	199.7125	279.7608695652174	1	0.8947967711199029	blue	low
189	52	103.0	426.0	215.0	268.0763888888889	1.4160384342382308	209.32291666666666	374.5806451612903	1	0.9994614655261478	blue	low
190	52	103.0	460.0	216.0	255.99652777777777	1.1740730322496526	193.19444444444446	293.6756756756757	1	0.9998133881325837	blue	low
191	52	103.0	483.0	245.0	228.22222222222223	1.1589179664810114	195.08823529411765	274.72093023255815	1	0.9998735519219057	blue	low
192	52	103.0	484.0	235.0	271.38062283737025	1.1491176537204917	201.73356401384083	280.10714285714283	1	0.9978642107305372	blue	low
193	52	103.0	495.0	243.0	227.18421052631578	1.1128596197039418	194.91776315789474	266.7837837837838	1	0.9998993434944649	blue	low
194	52	103.0	499.0	325.0	248.73636363636365	1.1621213063060516	180.8659090909091	276.96363636363634	1	0.8563551663882616	blue	low
195	52	103.0	507.0	269.0	223.80701754385964	1.1045900690613062	189.7982456140351	261.46	1	0.9994164039734903	blue	low
196	52	103.0	532.0	203.0	255.421875	1.049853273632042	199.4296875	262.2962962962963	1	0.9999173571531443	blue	low
197	52	103.0	550.0	208.0	250.05882352941177	1.1046172839506174	169.34313725490196	269.5	1	0.9999334499398312	blue	low
198	52	104.0	19.0	281.0	244.88919667590028	1.0787260662905005	172.89196675900277	236.0943396226415	1	0.9945218313178119	blue	low
199	52	104.0	24.0	208.0	228.7372549019608	1.0086180659009722	173.28627450980392	214.16666666666666	1	0.9999908552502796	blue	low
200	52	104.0	41.0	277.0	250.19590643274853	1.1156437558161407	183.15204678362574	247.4255319148936	1	0.9942030986212633	blue	low
201	52	104.0	56.0	226.0	221.98269896193773	1.1090899903996765	174.9515570934256	243.88888888888889	1	0.9999813673609352	blue	low
202	52	104.0	66.0	305.0	265.70526315789476	1.1837272203793967	188.98684210526315	270.4117647058824	1	0.9130159068373791	blue	low
203	52	104.0	98.0	280.0	245.88611111111112	1.0887276771931327	175.1027777777778	241.51063829787233	1	0.994568973908223	blue	low
204	52	104.0	100.0	268.0	244.3187134502924	1.1039875077576025	183.03801169590642	252.96	1	0.9978873467482982	blue	low
205	52	104.0	129.0	305.0	268.8568181818182	1.093769257005609	171.82954545454547	266.37931034482756	1	0.898374760794181	blue	low
206	52	104.0	178.0	156.0	278.1614583333333	1.0834169552973165	195.765625	257.46153846153845	1	0.9999083941386896	blue	low
207	52	104.0	190.0	224.0	268.78125	1.12901909685018	190.63541666666666	270.3414634146341	1	0.9990652009207971	blue	low
208	52	104.0	195.0	255.0	246.45987654320987	1.138671766403877	196.26234567901236	277.7560975609756	1	0.9989948814270266	blue	low
209	52	104.0	223.0	280.0	254.82748538011697	1.1541724934399697	199.09941520467837	275.96774193548384	1	0.9904716781562954	blue	low
210	52	104.0	232.0	240.0	280.1695501730104	1.112386181584852	210.73356401384083	277.3421052631579	1	0.9941684967375864	blue	low
211	52	104.0	244.0	239.0	269.1666666666667	1.2270549369788482	211.72875816993465	326.7368421052632	1	0.9977878153305093	blue	low
212	52	104.0	268.0	228.0	262.25666666666666	1.1263452176486786	194.85	284.2068965517241	1	0.9993421175060682	blue	low
213	52	104.0	282.0	238.0	225.10835913312692	1.1493148680635892	179.32198142414862	274.030303030303	1	0.9999410392560549	blue	low
214	52	104.0	293.0	286.0	259.9194444444444	1.1668312587080674	200.81666666666666	290.875	1	0.9806763994094947	blue	low
215	52	104.0	315.0	284.0	242.45767195767195	1.1529171410344823	188.2724867724868	281.03846153846155	1	0.9941472444031618	blue	low
216	52	104.0	321.0	231.0	268.8627450980392	1.1352605995199043	193.54575163398692	284.8918918918919	1	0.9986178770004508	blue	low
217	52	104.0	322.0	261.0	245.00617283950618	1.1413124050257588	196.96296296296296	273.72222222222223	1	0.9986370531759002	blue	low
218	52	104.0	335.0	302.0	263.16040100250626	1.1773108527054008	191.3684210526316	288.84615384615387	1	0.9362515023385761	blue	low
219	52	104.0	336.0	258.0	245.92397660818713	1.1314704416438497	186.5701754385965	273.55555555555554	1	0.9988150538982492	blue	low
220	52	104.0	349.0	293.0	278.03684210526313	1.1637770858160663	201.72894736842105	295.55555555555554	1	0.9154308714792407	blue	low
221	52	104.0	356.0	252.0	274.57703081232495	1.1686007275551096	196.1764705882353	314.8723404255319	1	0.9929796701803353	blue	low
222	52	104.0	372.0	231.0	280.7681660899654	1.117998661183896	205.4636678200692	283.76	1	0.996105944149115	blue	low
223	52	104.0	402.0	170.0	249.33809523809524		201.16190476190476		1	0.9999933671582352	blue	low
224	52	104.0	412.0	219.0	288.0034602076125	1.079583026218806	189.25259515570934	267.0	1	0.9957718909327403	blue	low
225	52	104.0	415.0	253.0	229.99415204678363	1.1310296008081662	185.23976608187135	276.2040816326531	1	0.9997383600618918	blue	low
226	52	104.0	433.0	268.0	256.82105263157894	1.1200117307107798	181.78947368421052	282.74468085106383	1	0.9950381125692279	blue	low
227	52	104.0	445.0	216.0	254.75735294117646	1.1170043211082883	199.81617647058823	276.56666666666666	1	0.9998333807529337	blue	low
228	52	104.0	460.0	236.0	257.77777777777777	1.19150390625	195.5261437908497	292.575	1	0.9992784028893744	blue	low
229	52	104.0	475.0	264.0	291.28173374613004	1.1181465784577218	207.3498452012384	278.42857142857144	1	0.9546117356145258	blue	low
230	52	104.0	503.0	209.0	244.15570934256056	1.027932264059396	184.25951557093427	261.27777777777777	1	0.9999592835267043	blue	low
231	52	104.0	531.0	268.0	245.56346749226006	1.0623605138151053	202.75851393188856	258.1666666666667	1	0.9977015027556578	blue	low
232	52	104.0	544.0	213.0	266.65625	1.1281229088743023	207.4765625	277.6363636363636	1	0.9995767598923121	blue	low
233	52	104.0	580.0	265.0	239.12280701754386	1.1082431307243963	189.54093567251462	266.2	1	0.9988008503251181	blue	low
234	52	104.0	611.0	172.0	246.37916666666666	0.9833159805069918	178.99583333333334	245.92857142857142	1	0.9999946261472853	blue	low
235	52	104.0	641.0	232.0	230.60416666666666	1.0594155109814891	197.40277777777777	257.96	1	0.9999410344509484	blue	low
236	52	104.0	643.0	288.0	274.3833333333333	1.1525716321070505	201.52777777777777	282.70588235294116	1	0.9479461117171902	blue	low
237	52	104.0	645.0	228.0	249.71176470588236	1.039317295806789	161.8235294117647	249.12820512820514	1	0.9997772569622546	blue	low
238	52	104.0	654.0	224.0	272.4513888888889	1.1137762532577036	196.42013888888889	276.6363636363636	1	0.9987009698102877	blue	low
239	53	105.0	111.0	244.0	282.0921052631579	1.0955184343981186	165.30263157894737	277.89473684210526	1	0.9916212908796637	blue	low
240	53	105.0	113.0	288.0	254.75350140056022	1.016361980352612	183.8935574229692	231.44444444444446	1	0.9838463471601476	blue	low
241	53	105.0	508.0	222.0	240.5363321799308	1.058454729854324	200.09342560553634	273.3333333333333	1	0.9999316741222654	blue	low
242	53	105.0	570.0	144.0	218.62244897959184		172.10714285714286		1	0.9999999604890125	blue	low
243	53	105.0	646.0	153.0	271.12698412698415	1.0189186163662822	159.8531746031746	267.70588235294116	1	0.9999655244849385	blue	low
244	53	105.0	745.0	286.0	262.98060941828254	1.0152905292310845	188.1606648199446	240.54347826086956	1	0.9767310753677179	blue	low
245	53	105.0	873.0	201.0	289.42560553633217	1.0442412363336777	182.12110726643598	271.88461538461536	1	0.9978078694599838	blue	low
246	53	105.0	926.0	249.0	296.8365650969529	1.056860391963075	183.19113573407202	278.52941176470586	1	0.9651290766790879	blue	low
247	53	105.0	1102.0	259.0	277.3809523809524	1.034681286707258	165.91228070175438	263.05	1	0.9872756992344116	blue	low
248	53	105.0	1172.0	157.0	227.27941176470588	1.0472526740512351	140.75367647058823	252.63888888888889	1	0.9999997461294756	blue	low
249	53	106.0	29.0	219.0	216.5026455026455	0.9979967873398631	135.52116402116403	233.5151515151515	1	0.9999930980779183	blue	low
250	53	106.0	65.0	276.0	292.8263157894737	1.0783332256517852	172.6315789473684	253.2093023255814	1	0.9119136221813489	blue	low
251	53	106.0	81.0	268.0	302.21329639889194	1.0645520359205671	178.61218836565098	254.2258064516129	1	0.8850373788164464	blue	low
252	53	106.0	95.0	240.0	300.33240997229916	1.0355916086087444	159.92797783933517	248.2	1	0.9684102643199625	blue	low
253	53	106.0	114.0	299.0	279.89866666666666	1.006035583150795	180.77066666666667	228.0	1	0.8721984801038077	blue	low
254	53	106.0	177.0	235.0	256.312693498452	1.0838589880123426	173.1702786377709	254.43589743589743	1	0.9993989232843594	blue	low
255	53	106.0	191.0	287.0	271.2289473684211	1.0497495485058097	181.48157894736843	250.46341463414635	1	0.9592892469883664	blue	low
256	53	106.0	232.0	176.0	267.8193277310924	1.0419095860944383	179.44117647058823	251.68421052631578	1	0.9999299064045668	blue	low
257	53	106.0	264.0	235.0	235.4125	1.1017958522221751	180.859375	266.725	1	0.9998920954826116	blue	low
258	53	106.0	265.0	189.0	245.2941176470588	1.0357369327914288	144.90092879256966	254.7027027027027	1	0.9999868391732533	blue	low
259	53	106.0	326.0	270.0	289.3952380952381	1.0972237203085795	168.04285714285714	282.34090909090907	1	0.947038937500901	blue	low
260	53	106.0	350.0	249.0	240.7993827160494	1.0581147158120037	180.90740740740742	248.55555555555554	1	0.9995630909267432	blue	low
261	53	106.0	458.0	285.0	275.4578947368421	1.0685442367647717	190.3815789473684	268.4651162790698	1	0.9530691706999098	blue	low
262	53	106.0	531.0	178.0	234.79464285714286	0.9622858239438551	190.20982142857142	230.77777777777777	1	0.9999977670209956	blue	low
263	53	106.0	675.0	252.0	295.6512345679012	1.0550971688612034	198.4320987654321	266.85	1	0.9637280665333093	blue	low
264	53	106.0	738.0	295.0	269.13227513227514	1.0683602467640119	193.76984126984127	262.825	1	0.9423900780990789	blue	low
265	53	106.0	739.0	219.0	281.06985294117646	1.059269075994428	201.6985294117647	264.5	1	0.9977843481153256	blue	low
266	53	106.0	821.0	271.0	294.67590027700834	1.08430682863765	189.49584487534625	269.8478260869565	1	0.9207719720348442	blue	low
267	53	106.0	825.0	301.0	256.43990929705217		170.34920634920636		1	0.9579039845048283	blue	low
268	53	106.0	950.0	203.0	278.57894736842104	1.0127425814413824	149.54570637119113	268.6046511627907	1	0.9991939753902711	blue	low
269	53	106.0	951.0	277.0	250.56493506493507	1.078747958601299	154.16883116883116	273.57142857142856	1	0.9940640182204096	blue	low
270	53	106.0	1035.0	144.0	243.5948717948718	0.9983618575726168	179.8153846153846	243.17857142857142	1	0.9999992147688782	blue	low
271	53	106.0	1047.0	217.0	256.74740484429066	0.9963362136125469	180.17301038062283	239.11111111111111	1	0.9997879940062583	blue	low
272	54	107.0	51.0	293.0	286.53061224489795	0.9962992932088142	157.40136054421768	236.21311475409837	1	0.865365894876454	blue	low
273	54	107.0	65.0	237.0	240.97229916897507	1.0573808444772572	151.26869806094183	240.89361702127658	1	0.9998057689605894	blue	low
274	54	107.0	66.0	281.0	252.7138888888889	1.04703073089701	176.1027777777778	234.53488372093022	1	0.9910817569380432	blue	low
275	54	107.0	79.0	308.0	272.648033126294	1.0743374983406346	159.9296066252588	265.34375	1	0.8562363744056493	blue	low
276	54	107.0	80.0	225.0	274.41503267973854	1.0198018581304213	173.2483660130719	239.46153846153845	1	0.9983671816847953	blue	low
277	54	107.0	105.0	147.0	218.01339285714286		143.62946428571428		1	0.999999954993423	blue	low
278	54	107.0	112.0	235.0	275.0701754385965	1.0053142540023743	169.09941520467837	247.16666666666666	1	0.9970764077114479	blue	low
279	54	107.0	115.0	253.0	260.94117647058823	1.0554587581093604	180.12074303405572	240.6	1	0.997389899241262	blue	low
280	54	107.0	116.0	244.0	267.74613003095976	1.0214950609983136	176.8297213622291	238.31578947368422	1	0.9973871786932762	blue	low
281	54	107.0	123.0	231.0	260.1393188854489	1.029414649135998	163.26315789473685	233.72093023255815	1	0.9993470374528706	blue	low
282	54	107.0	129.0	264.0	267.94135802469134	1.067147176006567	183.53395061728395	237.95	1	0.9915303653344771	blue	low
283	54	107.0	139.0	256.0	239.78333333333333	1.0701507186347674	149.10714285714286	259.1621621621622	1	0.9993384444192839	blue	low
284	54	107.0	142.0	253.0	297.23823529411766	1.0403951760010433	178.18529411764706	247.5897435897436	1	0.9571509269908353	blue	low
285	54	107.0	197.0	205.0	216.30116959064327	1.0673680319362937	140.44444444444446	247.3235294117647	1	0.9999976509000974	blue	low
286	54	107.0	234.0	215.0	240.61937716262975	1.031849407376649	173.2560553633218	239.66666666666666	1	0.9999566452605589	blue	low
287	54	107.0	287.0	237.0	311.71527777777777	1.0570779633469123	198.51736111111111	252.5121951219512	1	0.9273580880597597	blue	low
288	54	107.0	299.0	241.0	267.29411764705884	1.0580051040629284	183.53267973856208	244.31578947368422	1	0.997877522349287	blue	low
289	54	107.0	325.0	231.0	259.63194444444446	1.0573400523149266	191.80208333333334	250.54054054054055	1	0.9993747458481546	blue	low
290	54	107.0	410.0	241.0	294.6946778711485	1.0687504183400267	176.57422969187675	275.7708333333333	1	0.9794069772900189	blue	low
291	54	107.0	428.0	239.0	305.2836257309942	1.037564148466404	181.41520467836258	267.5	1	0.9541297407332536	blue	low
292	54	107.0	489.0	276.0	288.95238095238096	1.0655791113705853	178.23809523809524	271.40816326530614	1	0.9313179398857515	blue	low
293	54	107.0	490.0	181.0	269.26797385620915	1.043434004683971	155.26797385620915	271.35897435897436	1	0.9998948918534604	blue	low
294	54	107.0	562.0	141.0	238.7032967032967	1.0206258938908943	188.57142857142858	247.7	1	0.9999996348407595	blue	low
295	54	107.0	573.0	241.0	289.66776315789474	1.0757791815163265	189.80921052631578	254.29268292682926	1	0.9864631743520054	blue	low
296	54	107.0	589.0	263.0	284.5527777777778	1.0591423586086561	182.875	262.18	1	0.9733919774700046	blue	low
297	54	107.0	591.0	193.0	256.1397058823529	1.0476464295266115	170.48529411764707	249.5	1	0.999949884980771	blue	low
298	54	107.0	624.0	239.0	306.7229916897507	1.0423647145588177	178.86149584487535	279.18367346938777	1	0.9483040594682152	blue	low
299	54	107.0	655.0	219.0	281.9965397923875	1.078800634286891	189.41176470588235	266.1081081081081	1	0.9975850787462859	blue	low
300	54	107.0	702.0	237.0	244.94771241830065	1.0288152305255969	188.97712418300654	249.6304347826087	1	0.9997319935046778	blue	low
301	54	107.0	707.0	188.0	232.8190789473684	1.0574389980565753	156.31578947368422	265.5	1	0.9999965152104856	blue	low
302	54	107.0	712.0	206.0	264.12867647058823	1.0571681073567596	186.17279411764707	257.5151515151515	1	0.999772594897888	blue	low
303	54	107.0	721.0	247.0	231.66666666666666	1.0649861301877137	183.3148148148148	253.48717948717947	1	0.9998098419355884	blue	low
304	54	107.0	745.0	221.0	264.9065743944637	1.0505891496740798	189.4636678200692	258.1666666666667	1	0.9994407736441975	blue	low
305	54	107.0	754.0	252.0	296.437908496732	1.057100503014757	206.77777777777777	263.45454545454544	1	0.9614455918556895	blue	low
306	54	107.0	766.0	307.0	266.73	1.075162468822466	187.135	258.79245283018867	1	0.897133674959689	blue	low
307	54	107.0	770.0	229.0	269.48765432098764	1.0578014977087293	182.3827160493827	269.82608695652175	1	0.9986926604779884	blue	low
308	54	107.0	772.0	195.0	279.9513888888889	1.0087687346407515	176.96527777777777	263.1707317073171	1	0.9993645130206309	blue	low
309	54	107.0	819.0	199.0	248.80555555555554	1.0773131383736634	193.86507936507937	260.72972972972974	1	0.9999657784104249	blue	low
310	54	107.0	863.0	204.0	238.43014705882354	1.0118901691591076	188.36029411764707	254.0	1	0.9999827651679427	blue	low
311	54	107.0	902.0	241.0	294.8921568627451	1.0317442557154097	199.0	259.39473684210526	1	0.9790649446560775	blue	low
312	54	107.0	923.0	232.0	292.39869281045753	1.0895406441424806	197.1078431372549	279.5882352941176	1	0.9886737920897641	blue	low
313	54	107.0	929.0	271.0	246.27863777089783	1.034139773270208	205.9566563467492	252.6153846153846	1	0.9970303838759462	blue	low
314	54	107.0	933.0	217.0	272.3771626297578	1.0226929054479776	189.71626297577853	257.64285714285717	1	0.9991065429480499	blue	low
315	54	107.0	950.0	263.0	250.37134502923976	1.0929686137469075	193.9298245614035	271.2173913043478	1	0.9977195792261659	blue	low
316	54	107.0	970.0	263.0	282.9093567251462	1.05696811514386	198.33918128654972	269.97777777777776	1	0.9763839150426351	blue	low
317	54	107.0	974.0	254.0	270.4970760233918	1.087736161064947	189.48538011695908	273.3636363636364	1	0.9942660331318854	blue	low
318	54	107.0	975.0	182.0	287.87916666666666	1.0539834706827187	193.19166666666666	266.06451612903226	1	0.9991648564081735	blue	low
319	54	107.0	986.0	199.0	248.875	1.0318548313262572	186.76171875	247.1578947368421	1	0.9999655446297081	blue	low
320	54	107.0	996.0	226.0	258.0795847750865	1.0546499598710823	196.53287197231833	262.7027027027027	1	0.9995934969995124	blue	low
321	54	107.0	1011.0	183.0	224.9921875	1.0197451037708272	173.015625	246.22727272727272	1	0.9999988760669903	blue	low
322	54	107.0	1020.0	258.0	259.6111111111111	1.0892040244359205	185.66081871345028	263.9555555555556	1	0.9967847163994219	blue	low
323	54	107.0	1022.0	207.0	271.6421052631579	1.0694952296110758	188.1859649122807	273.7027027027027	1	0.9995032871163754	blue	low
324	54	107.0	1025.0	226.0	242.66666666666666	1.0510814335176941	183.98366013071896	259.72222222222223	1	0.99989294751995	blue	low
325	54	107.0	1026.0	247.0	260.2136222910217	1.0731926033091836	192.43034055727554	266.73809523809524	1	0.9982877138109212	blue	low
326	54	107.0	1029.0	308.0	259.62857142857143	1.0641626680602403	181.35714285714286	260.46	1	0.9223928190577869	blue	low
327	54	107.0	1045.0	239.0	295.640522875817	1.0625400532260065	204.66339869281046	275.6842105263158	1	0.9795867344230519	blue	low
328	54	107.0	1047.0	241.0	254.8190789473684	1.036517565726637	195.06578947368422	253.6216216216216	1	0.999229590492878	blue	low
329	54	107.0	1068.0	229.0	304.9569377990431	0.9512184973022455	153.77272727272728	268.94117647058823	1	0.9696551145224587	blue	low
330	54	107.0	1069.0	216.0	269.140350877193	1.047567188288005	189.5719298245614	259.6829268292683	1	0.9993726329010519	blue	low
331	54	107.0	1087.0	300.0	275.82456140350877	1.0640293424155096	188.54636591478697	263.72727272727275	1	0.8906955001534119	blue	low
332	54	107.0	1088.0	281.0	253.97368421052633	1.0494543649513148	197.67543859649123	250.3265306122449	1	0.9903493057633517	blue	low
333	54	107.0	1100.0	235.0	274.58496732026146	1.0531251270206747	189.7450980392157	257.5777777777778	1	0.9971948727982144	blue	low
334	54	107.0	1102.0	248.0	308.590625	1.029604105875292	203.09375	268.56410256410254	1	0.9160174875804247	blue	low
335	54	107.0	1116.0	206.0	249.43014705882354	1.0301840120094037	193.93014705882354	262.7142857142857	1	0.9999444725588305	blue	low
336	54	107.0	1121.0	252.0	268.49074074074076	1.0321438389678563	197.71296296296296	260.90909090909093	1	0.9956160448585814	blue	low
337	54	107.0	1126.0	252.0	283.287037037037	1.0478941927842436	196.83641975308643	263.04651162790697	1	0.9861692269942577	blue	low
338	54	107.0	1129.0	248.0	293.10233918128654	1.0569402033164548	186.73976608187135	269.4	1	0.9752232029026544	blue	low
339	54	107.0	1140.0	263.0	284.9657894736842	1.0595894185726096	177.7736842105263	269.8421052631579	1	0.9725825897059336	blue	low
340	54	107.0	1155.0	245.0	311.2124183006536	1.009909493255901	200.91176470588235	253.09375	1	0.907705872261871	blue	low
341	54	107.0	1160.0	204.0	260.28173374613004	1.0322980241614574	166.90712074303406	271.2162162162162	1	0.9998597555390236	blue	low
342	54	107.0	1169.0	210.0	229.4046052631579	1.0591268702007117	172.89473684210526	262.20512820512823	1	0.9999888208987336	blue	low
343	54	107.0	1171.0	280.0	277.6812865497076	1.0548224493818816	205.26900584795322	262.3095238095238	1	0.9591131925587546	blue	low
344	54	107.0	1180.0	266.0	283.92261904761904	1.057859268890838	194.20535714285714	256.9347826086956	1	0.970363097382084	blue	low
345	54	107.0	1185.0	232.0	275.3715170278638	1.0585351619492267	180.43962848297213	262.8695652173913	1	0.9974383512471964	blue	low
346	54	107.0	1205.0	240.0	302.9100346020761	1.0538873433057654	207.31487889273356	260.86842105263156	1	0.9608394926583992	blue	low
347	54	107.0	1206.0	244.0	298.425	1.0534205936079333	192.7375	264.3636363636364	1	0.9680737568437975	blue	low
348	54	107.0	1233.0	220.0	285.48830409356725	1.0588022289726207	172.50584795321637	281.45454545454544	1	0.9964973536046196	blue	low
349	54	107.0	1256.0	224.0	281.4	1.0384596975799774	199.43157894736842	261.97058823529414	1	0.9970858134549019	blue	low
350	54	107.0	1259.0	197.0	251.34313725490196	1.02367662783644	166.5718954248366	263.6578947368421	1	0.9999609878113458	blue	low
351	54	107.0	1294.0	280.0	247.83157894736843	1.076471828017423	180.65526315789472	260.0181818181818	1	0.9938659486899897	blue	low
352	54	107.0	1295.0	231.0	255.89166666666668	0.9544809800128948	165.38055555555556	246.73333333333332	1	0.9995454196707408	blue	low
353	54	107.0	1314.0	237.0	266.63157894736844	1.075647051342086	192.87171052631578	263.1714285714286	1	0.9983997953254986	blue	low
354	54	107.0	1320.0	244.0	298.4575163398693	1.0701605084321135	205.80065359477123	273.6060606060606	1	0.9679889210393049	blue	low
355	54	107.0	1377.0	237.0	240.89814814814815	1.0344848147451489	183.33641975308643	257.8918918918919	1	0.9998069286393194	blue	low
356	54	107.0	1379.0	231.0	269.6666666666667	1.0375747389943926	195.12152777777777	251.34615384615384	1	0.998518391321205	blue	low
357	54	107.0	1383.0	218.0	255.3933823529412	1.0462980479472044	197.8860294117647	256.64516129032256	1	0.9998010998108982	blue	low
358	54	107.0	1388.0	289.0	274.61052631578946	1.0434065475886536	183.30526315789473	249.72340425531914	1	0.944191961874331	blue	low
359	54	107.0	1495.0	193.0	301.59215686274507	1.0287817938420347	192.98823529411766	261.0	1	0.9943597975227426	blue	low
360	54	107.0	1498.0	257.0	259.1981424148607	1.054753564976062	195.04024767801857	256.4736842105263	1	0.9970693151864629	blue	low
361	54	107.0	1503.0	248.0	265.58641975308643	1.0833247012438345	183.03086419753086	255.86486486486487	1	0.9972278103466407	blue	low
362	54	107.0	1511.0	255.0	263.219298245614	1.0462830727600723	180.64912280701753	251.94117647058823	1	0.9964992272428771	blue	low
363	54	107.0	1547.0	241.0	279.3692810457516	1.0578963829818266	194.87908496732027	259.4594594594595	1	0.9942565373178509	blue	low
364	54	107.0	1554.0	211.0	243.86029411764707	1.0671923895032798	188.7941176470588	256.7027027027027	1	0.9999550114930834	blue	low
365	54	107.0	1568.0	186.0	246.925	1.0521446129201535	182.60833333333332	245.7741935483871	1	0.9999870076194454	blue	low
366	54	107.0	1569.0	210.0	274.4901960784314	0.9917733580266795	203.45882352941177	245.11111111111111	1	0.9992380424707732	blue	low
367	54	107.0	1615.0	205.0	220.03460207612457	1.0516873939444267	169.21799307958477	248.56756756756758	1	0.9999966885699624	blue	low
368	54	107.0	1663.0	249.0	240.8922305764411	1.0215025813853436	152.17543859649123	248.0625	1	0.9995600147483932	blue	low
369	54	108.0	6.0	211.0	276.20588235294116	1.055337523525443	178.94485294117646	241.22857142857143	1	0.9990554156212976	blue	low
370	54	108.0	31.0	196.0	246.9191176470588	1.0339339572801947	160.31985294117646	228.80645161290323	1	0.9999763016794456	blue	low
371	54	108.0	59.0	306.0	248.63095238095238	1.0694044002577558	163.05238095238096	236.11666666666667	1	0.9604285907526757	blue	low
372	54	108.0	84.0	289.0	276.73333333333335	1.0265365787744223	181.575	231.16666666666666	1	0.9367951053896302	blue	low
373	54	108.0	85.0	286.0	287.6277777777778	1.0590335193638585	183.62222222222223	242.3265306122449	1	0.8975100091660136	blue	low
374	54	108.0	96.0	217.0	250.47058823529412	1.0462263281573976	163.26797385620915	238.63636363636363	1	0.9998801104040731	blue	low
375	54	108.0	104.0	179.0	244.5377777777778	1.0458486913632628	176.88444444444445	232.0	1	0.9999933390677703	blue	low
376	54	108.0	123.0	243.0	246.9934210526316	1.0122585747585748	174.12828947368422	220.07692307692307	1	0.9995305272671483	blue	low
377	54	108.0	159.0	182.0	237.35555555555555	1.0356596309877864	180.49333333333334	229.92307692307693	1	0.9999962341991923	blue	low
378	54	108.0	226.0	188.0	266.218487394958	1.008438845965897	186.1344537815126	237.26470588235293	1	0.9998918411227556	blue	low
379	54	108.0	258.0	186.0	239.66666666666666	1.0209458650815815	176.20416666666668	231.39285714285714	1	0.9999938484578896	blue	low
380	54	108.0	287.0	231.0	259.95588235294116	1.0295504988695057	163.5794117647059	246.93333333333334	1	0.9993571961902068	blue	low
381	54	108.0	294.0	211.0	276.7647058823529	1.0200974225875763	185.25367647058823	242.8235294117647	1	0.9990033986352344	blue	low
382	54	108.0	342.0	219.0	271.87847222222223	1.075143356139852	178.375	248.87179487179486	1	0.9990526215993661	blue	low
383	54	108.0	352.0	229.0	305.3374613003096	1.0351320321469577	175.72136222910217	254.8	1	0.9686133596082993	blue	low
384	54	108.0	383.0	255.0	312.3027777777778	1.0264917822602266	180.16944444444445	259.6923076923077	1	0.8587997030931929	blue	low
385	54	108.0	430.0	192.0	251.8235294117647	1.0342154320165067	176.91372549019607	241.3684210526316	1	0.9999694527159554	blue	low
386	54	108.0	460.0	198.0	244.54901960784315	1.0295031100929404	160.87908496732027	254.6764705882353	1	0.9999787881443706	blue	low
387	54	108.0	513.0	253.0	278.92283950617286	1.033111976256116	194.0895061728395	255.58333333333334	1	0.9896238023308302	blue	low
388	54	108.0	542.0	174.0	251.16806722689077	1.0146116084319954	176.26050420168067	244.0	1	0.9999898319083423	blue	low
389	54	108.0	544.0	205.0	262.76296296296294	1.0470062788982242	189.1074074074074	258.93548387096774	1	0.999811381987189	blue	low
390	54	108.0	551.0	222.0	257.7467105263158	1.0407120481866114	179.5921052631579	254.58620689655172	1	0.9996884720916114	blue	low
391	54	108.0	611.0	219.0	242.98615916955018	1.049769700806304	181.55363321799308	249.63636363636363	1	0.9999304153195891	blue	low
392	54	108.0	675.0	252.0	268.9938271604938	1.0595132051883107	194.39197530864197	262.02222222222224	1	0.9954425780250511	blue	low
393	54	108.0	676.0	208.0	237.01470588235293	1.096081313096628	184.64705882352942	261.64	1	0.9999803598527763	blue	low
394	54	108.0	678.0	206.0	297.1727941176471	1.0234330395929006	194.48529411764707	261.77142857142854	1	0.994111551860171	blue	low
395	54	108.0	712.0	275.0	271.94459833795014	1.0688083166460738	192.85318559556788	267.3061224489796	1	0.9787687866153244	blue	low
396	54	108.0	729.0	204.0	267.04814814814813	1.0182242000423818	189.33333333333334	254.38235294117646	1	0.9997286288766989	blue	low
397	54	108.0	839.0	252.0	242.9814241486068	1.057568384487812	191.24767801857584	256.72093023255815	1	0.9993668419721293	blue	low
398	54	108.0	847.0	242.0	280.36601307189545	1.0822849241869734	201.80065359477123	271.9130434782609	1	0.9934335292036733	blue	low
399	54	108.0	848.0	232.0	258.7708333333333	1.0461733122376895	198.09375	255.88888888888889	1	0.9993833622218136	blue	low
400	54	108.0	850.0	236.0	257.9738562091503	1.0791068420964864	191.17320261437908	263.5111111111111	1	0.9992665524037201	blue	low
401	54	108.0	863.0	208.0	313.57421875	1.0548107852699045	210.84375	271.3636363636364	1	0.9676477017862555	blue	low
402	54	108.0	886.0	266.0	273.45061728395063	1.07432219211081	208.2037037037037	269.06666666666666	1	0.9859191115722244	blue	low
403	54	108.0	887.0	218.0	270.9548611111111	1.064458128631357	191.80555555555554	266.575	1	0.9991745779760206	blue	low
404	54	108.0	986.0	218.0	284.2755417956656	1.0570074858086258	174.8328173374613	271.8888888888889	1	0.9971517220522942	blue	low
405	54	108.0	989.0	195.0	262.34191176470586	1.0163230240549828	179.32720588235293	253.5	1	0.9998950550357848	blue	low
406	54	108.0	1020.0	254.0	254.9659090909091	0.992725692021112	152.725	263.0377358490566	1	0.9982299539563569	blue	low
407	54	108.0	1052.0	210.0	238.32179930795849	1.0509277815764035	178.66782006920414	256.1666666666667	1	0.999974699123953	blue	low
408	54	108.0	1129.0	207.0	272.99649122807017	1.071340642799283	180.5157894736842	263.27272727272725	1	0.999433384802087	blue	low
409	54	108.0	1179.0	221.0	251.14236111111111	1.0202881802412502	192.60069444444446	255.21621621621622	1	0.9998370385872261	blue	low
410	54	108.0	1200.0	248.0	309.1019736842105	1.0169391954240388	214.5953947368421	266.8157894736842	1	0.9126629478053109	blue	low
411	54	108.0	1258.0	313.0	266.2452380952381	1.0917944062594562	185.17619047619047	266.9818181818182	1	0.858041832217355	blue	low
412	54	108.0	1276.0	258.0	250.46783625730995	1.0577258027402823	190.08479532163742	263.74468085106383	1	0.9983530340702003	blue	low
413	54	108.0	1293.0	221.0	285.33910034602076	1.0612837345833523	187.7266435986159	257.675	1	0.9963799379272552	blue	low
414	54	108.0	1316.0	199.0	251.9327731092437	1.0272435128783155	197.57142857142858	242.0	1	0.999953475298735	blue	low
415	54	108.0	1362.0	262.0	258.11944444444447	1.070553801749797	183.6888888888889	267.325	1	0.9962928272998944	blue	low
416	54	108.0	1385.0	241.0	278.85	1.0466340420801585	183.4	268.3125	1	0.9944986235602699	blue	low
417	54	108.0	1427.0	183.0	295.1418685121107	1.0249767511280008	168.60207612456747	271.35714285714283	1	0.9980697269572842	blue	low
418	54	108.0	1442.0	207.0	271.71031746031747	1.0583349989418487	201.41666666666666	257.1875	1	0.9994999846908402	blue	low
419	54	108.0	1460.0	235.0	274.44736842105266	1.0553132516776522	187.39802631578948	253.6216216216216	1	0.9972275747000664	blue	low
420	54	108.0	1465.0	217.0	285.40441176470586	1.0665905546337404	198.74632352941177	262.80555555555554	1	0.9969778008445047	blue	low
421	54	108.0	1469.0	206.0	296.86764705882354	1.0327806053808484	188.33455882352942	255.4848484848485	1	0.9942883947855276	blue	low
422	54	108.0	1510.0	261.0	285.3374613003096	1.0551350605805203	199.2879256965944	257.8837209302326	1	0.9745313043955348	blue	low
423	54	108.0	1512.0	263.0	285.06371191135736	1.0555080148752372	185.13019390581718	265.3076923076923	1	0.9723871311006091	blue	low
424	54	108.0	1545.0	278.0	277.8891966759003	1.0474646718655578	196.25484764542935	265.1794871794872	1	0.962857544661313	blue	low
425	54	108.0	1547.0	214.0	292.4375	1.0655126079694435	195.94117647058823	263.10714285714283	1	0.9948404617232973	blue	low
426	54	108.0	1556.0	167.0	213.21634615384616		186.4375		1	0.9999998940303424	blue	low
427	54	108.0	1558.0	219.0	252.84027777777777	1.0809883401325115	182.79513888888889	255.97560975609755	1	0.9998322223288467	blue	low
428	54	108.0	1581.0	205.0	275.55882352941177	1.0495713215686466	181.45220588235293	250.93103448275863	1	0.9993412787700521	blue	low
429	54	108.0	1587.0	286.0	270.82633053221286	1.0557005139554803	194.80392156862746	254.03703703703704	1	0.9625186515642891	blue	low
430	54	108.0	1601.0	235.0	259.86601307189545	1.0434896827876725	186.49346405228758	251.72222222222223	1	0.9991912112987226	blue	low
431	54	108.0	1623.0	166.0	262.91555555555556	1.056044708029197	182.98666666666668	259.125	1	0.9999754335303666	blue	low
432	54	108.0	1627.0	204.0	259.8529411764706	1.043328651410641	180.21691176470588	248.64102564102564	1	0.9998654778325344	blue	low
433	54	108.0	1696.0	272.0	296.3048128342246	1.0509007925962484	179.8850267379679	257.9047619047619	1	0.9077902894742561	blue	low
434	55	109.0	28.0	222.0	264.6512345679012	1.0255473207716332	160.7469135802469	239.85185185185185	1	0.9994220593865916	blue	low
435	55	109.0	60.0	159.0	240.69583333333333	1.0546466308573692	146.90416666666667	231.55172413793105	1	0.9999986734762208	blue	low
436	55	109.0	86.0	288.0	281.25324675324674	1.0799828913601368	153.47402597402598	261.3174603174603	1	0.9219494633410317	blue	low
437	55	109.0	107.0	268.0	271.8783068783069	1.0278428590601454	166.6005291005291	240.4	1	0.9858753482001807	blue	low
438	55	109.0	120.0	228.0	262.23202614379085	1.0535466761993697	167.7941176470588	235.10256410256412	1	0.9993435266457146	blue	low
439	55	109.0	177.0	212.0	247.8235294117647	1.0189522156494633	178.14705882352942	232.17142857142858	1	0.9999309227003943	blue	low
440	55	109.0	179.0	144.0	218.45248868778282	1.0434805941755694	149.10407239819006	237.42105263157896	1	0.9999999612753488	blue	low
441	55	109.0	289.0	208.0	252.10526315789474	1.000695627783037	158.61300309597524	246.46666666666667	1	0.9999192655525206	blue	low
442	55	109.0	312.0	176.0	238.4075630252101	1.029026655145255	177.18067226890756	245.1764705882353	1	0.9999971115351166	blue	low
443	55	109.0	325.0	233.0	271.4583333333333	1.0296299685095804	186.16319444444446	235.66666666666666	1	0.9980716998782109	blue	low
444	55	109.0	341.0	172.0	242.6875	1.0706056323855608	162.4375	255.17142857142858	1	0.9999964087572607	blue	low
445	55	109.0	358.0	212.0	242.83391003460207	1.0654045217806887	172.439446366782	247.69444444444446	1	0.9999563591639938	blue	low
446	55	109.0	361.0	217.0	256.69204152249137	1.0358786404575635	182.13148788927336	250.10714285714286	1	0.9997890613662679	blue	low
447	55	109.0	382.0	138.0	238.6031746031746	1.021209595257942	142.63492063492063	264.8888888888889	1	0.9999996967562053	blue	low
448	55	109.0	416.0	244.0	287.96135265700485	1.0350946958285636	160.86231884057972	280.1	1	0.9864508447561613	blue	low
449	55	109.0	445.0	239.0	257.6862745098039	1.0707165045784013	188.5653594771242	256.0	1	0.9991405920356629	blue	low
450	55	109.0	454.0	227.0	279.4852941176471	1.0597006071307329	171.18823529411765	268.6744186046512	1	0.9971540044845649	blue	low
451	55	109.0	524.0	160.0	240.91372549019607	1.0374119390291483	155.91372549019607	256.10714285714283	1	0.9999985571323062	blue	low
452	55	109.0	543.0	230.0	266.0415224913495	1.079026810468335	192.78892733564012	257.7560975609756	1	0.998975869670054	blue	low
453	55	109.0	549.0	239.0	306.03921568627453	1.043019579974024	197.51307189542484	261.9230769230769	1	0.9511553841226228	blue	low
454	55	109.0	566.0	245.0	259.30864197530866	1.0698450463760656	179.41666666666666	250.7674418604651	1	0.9985883447784237	blue	low
455	55	109.0	617.0	143.0	239.25824175824175	0.9566535717036756	185.56593406593407	226.55555555555554	1	0.9999995613436198	blue	low
456	55	109.0	690.0	192.0	226.73333333333332	1.0483769978579667	199.32444444444445	243.77777777777777	1	0.9999975129134138	blue	low
457	55	109.0	713.0	180.0	250.90416666666667	1.074195927165466	185.0	261.2	1	0.9999861043464287	blue	low
458	55	109.0	721.0	217.0	258.3333333333333	1.048175956187616	188.93055555555554	260.8	1	0.9997549789600632	blue	low
459	55	109.0	738.0	225.0	306.9270833333333	1.0606873307410345	199.16666666666666	267.5897435897436	1	0.9688576683300909	blue	low
460	55	109.0	747.0	266.0	270.03508771929825	1.035196149913206	189.81286549707602	250.94117647058823	1	0.9889473555723023	blue	low
461	55	109.0	761.0	262.0	274.6637426900585	1.0545085233846707	193.75438596491227	264.17391304347825	1	0.9877216451538336	blue	low
462	55	109.0	812.0	253.0	267.43823529411765	1.045920119691456	182.11764705882354	253.77083333333334	1	0.9957157380044674	blue	low
463	55	109.0	833.0	210.0	309.63508771929827	1.0794193548387097	190.25263157894736	275.7857142857143	1	0.9764965183979202	blue	low
464	55	109.0	887.0	233.0	247.33157894736843	1.0380106736220946	157.87105263157895	265.31111111111113	1	0.9997491271935414	blue	low
465	55	109.0	917.0	268.0	266.6361556064073	1.0058204548362282	157.71853546910756	258.3636363636364	1	0.9902042911144904	blue	low
466	55	109.0	936.0	216.0	269.340350877193	1.0308173387966357	187.68070175438598	254.25	1	0.9993608568857049	blue	low
467	55	109.0	950.0	198.0	245.02941176470588	1.04457593337894	177.68014705882354	253.02941176470588	1	0.9999777655556645	blue	low
468	55	109.0	977.0	208.0	242.52573529411765	1.05673981832565	186.95955882352942	255.9142857142857	1	0.999967187168749	blue	low
469	55	109.0	992.0	237.0	254.9248366013072	1.0789666978521806	185.9607843137255	255.3181818181818	1	0.9993940408552814	blue	low
470	55	109.0	1035.0	195.0	252.59583333333333	1.0631407512107167	189.83333333333334	246.63636363636363	1	0.9999606840892894	blue	low
471	55	109.0	1060.0	293.0	278.1578947368421	1.0138601636054947	184.02756892230576	253.4181818181818	1	0.9148584859656481	blue	low
472	55	109.0	1071.0	166.0	238.91555555555556	1.019957300659055	178.62666666666667	246.0	1	0.999998348491537	blue	low
473	55	109.0	1114.0	206.0	267.70588235294116	1.0682758741846674	188.99632352941177	264.22222222222223	1	0.9996783320401684	blue	low
474	55	109.0	1160.0	238.0	289.0034602076125	1.060109509622353	205.4325259515571	262.0	1	0.988877863851871	blue	low
475	55	109.0	1187.0	184.0	239.69117647058823	1.0375910811297921	163.9558823529412	250.30434782608697	1	0.9999945586275097	blue	low
476	55	109.0	1214.0	190.0	281.4922600619195	1.036220850730825	160.91950464396285	281.80645161290323	1	0.9994062231307151	blue	low
477	55	109.0	1229.0	259.0	269.9611111111111	1.061771338968333	181.30555555555554	264.73333333333335	1	0.9926678939471606	blue	low
478	55	109.0	1256.0	213.0	272.3345588235294	1.0676674320704171	194.87867647058823	262.69444444444446	1	0.9992769636070328	blue	low
479	55	109.0	1281.0	251.0	309.24342105263156	1.0373661619354277	211.11184210526315	263.5952380952381	1	0.9015630631737814	blue	low
480	55	109.0	1284.0	290.0	274.6842105263158	1.0897724000176614	187.41315789473686	263.3018867924528	1	0.9407196788764858	blue	low
481	55	109.0	1296.0	187.0	267.4159663865546	1.0558317420501069	190.03361344537817	253.17241379310346	1	0.9998834666192652	blue	low
482	55	109.0	1297.0	269.0	269.5497076023392	1.0732291018271027	198.84795321637426	267.68	1	0.987273219670526	blue	low
483	55	109.0	1364.0	244.0	284.10263157894735	1.0760235095205506	165.19473684210527	272.75	1	0.9901233574064555	blue	low
484	55	109.0	1367.0	210.0	256.37867647058823	1.0651380460825366	193.33455882352942	264.26666666666665	1	0.9998640292880372	blue	low
485	55	109.0	1375.0	262.0	231.81216931216932	1.0398079901677166	171.34920634920636	255.46341463414635	1	0.9994175163656316	blue	low
486	55	109.0	1376.0	204.0	237.75	1.0581912593172687	181.51470588235293	253.57142857142858	1	0.9999838398544477	blue	low
487	55	109.0	1447.0	165.0	221.01904761904763	1.0304970346658726	189.2047619047619	247.1904761904762	1	0.9999997850164792	blue	low
488	55	109.0	1482.0	223.0	239.33823529411765	1.0702459709726468	198.61029411764707	256.3611111111111	1	0.9999341790602962	blue	low
489	55	109.0	1493.0	275.0	262.9625	1.077727790969683	172.4675	266.2962962962963	1	0.9883010565246954	blue	low
490	55	109.0	1525.0	218.0	254.3425605536332	1.0257569701545364	184.33910034602076	249.6969696969697	1	0.9998191487315718	blue	low
491	55	109.0	1534.0	273.0	277.0643274853801	1.081196168863331	199.63742690058479	266.90909090909093	1	0.9732684972403108	blue	low
492	55	109.0	1542.0	252.0	267.5263157894737	1.0666596433428468	194.1609907120743	262.675	1	0.9959300860339897	blue	low
493	55	109.0	1550.0	282.0	270.86426592797784	1.0875410764872522	193.1246537396122	264.76	1	0.9702643271166783	blue	low
494	55	109.0	1559.0	245.0	268.43464052287584	1.040745271381579	199.28758169934642	257.42105263157896	1	0.9970764522351074	blue	low
495	55	109.0	1572.0	164.0	227.23555555555555	0.990118349392543	177.98222222222222	242.0909090909091	1	0.9999996014022243	blue	low
496	55	109.0	1574.0	294.0	283.27894736842103	1.0832368029124608	193.47894736842105	267.18367346938777	1	0.8813096020069646	blue	low
497	55	109.0	1575.0	212.0	247.48529411764707	1.050298380221654	188.60294117647058	252.0	1	0.9999330459441665	blue	low
498	55	109.0	1615.0	287.0	275.03258145363407	1.0618561496876988	175.2781954887218	255.83018867924528	1	0.9488466166269646	blue	low
499	55	109.0	1625.0	234.0	252.88854489164086	1.0784243922444237	173.70278637770897	254.47916666666666	1	0.9995752632901701	blue	low
500	55	109.0	1644.0	164.0	223.78151260504202	1.0340793987910473	165.99159663865547	247.25	1	0.9999997278299959	blue	low
501	55	109.0	1653.0	230.0	253.3954248366013	1.0598727321356929	179.33660130718954	250.275	1	0.9996542857548475	blue	low
502	55	109.0	1666.0	174.0	220.4078431372549	1.0479187269621504	162.95294117647057	248.0	1	0.9999996254251373	blue	low
503	55	109.0	1707.0	236.0	231.69078947368422	1.0507776199337673	179.54605263157896	241.05263157894737	1	0.999914169872601	blue	low
504	55	109.0	1710.0	182.0	233.39583333333334	1.047081490325907	180.34166666666667	247.34615384615384	1	0.9999975036571894	blue	low
505	55	109.0	1794.0	190.0	254.3625	1.0753863910511747	192.31666666666666	258.1666666666667	1	0.9999647256823095	blue	low
506	55	109.0	1804.0	202.0	247.40625	1.0583218549632765	190.1953125	252.61764705882354	1	0.999964165652869	blue	low
507	55	109.0	1818.0	189.0	241.62083333333334	1.0582874092719763	187.18333333333334	250.3125	1	0.9999909429010622	blue	low
508	55	109.0	1823.0	144.0	191.25641025641025	1.047494475497205	169.46153846153845	238.17857142857142	1	0.9999999983804475	blue	low
509	55	109.0	1840.0	192.0	251.63333333333333	1.0623945033312499	190.39583333333334	250.32258064516128	1	0.9999700360938745	blue	low
510	55	109.0	1841.0	263.0	250.48245614035088	1.0640337584825532	184.406432748538	253.05882352941177	1	0.9977016461846596	blue	low
511	55	109.0	1858.0	222.0	234.45424836601308	1.0514924730042359	175.41503267973857	251.78571428571428	1	0.9999597093506585	blue	low
512	55	110.0	20.0	204.0	255.78708133971293	1.0661978485244947	121.45933014354067	260.77777777777777	1	0.9999092823332726	blue	low
513	55	110.0	57.0	235.0	274.709375	1.0369141316514598	169.01875	237.1219512195122	1	0.9971649697239287	blue	low
514	55	110.0	79.0	245.0	262.7	0.9811944869831546	158.2888888888889	228.82857142857142	1	0.9981515813328297	blue	low
515	55	110.0	101.0	266.0	261.3277777777778	1.0430835329380506	173.9777777777778	243.70833333333334	1	0.9940185903267913	blue	low
516	55	110.0	127.0	179.0	264.20168067226894	1.0096875628007045	175.78571428571428	235.6206896551724	1	0.9999450835634863	blue	low
517	55	110.0	134.0	302.0	236.6030701754386	1.0164199414815684	152.27631578947367	232.9047619047619	1	0.9839490238031234	blue	low
518	55	110.0	144.0	222.0	218.80116959064327	1.0041421703211912	147.16081871345028	227.4468085106383	1	0.9999894500422087	blue	low
519	55	110.0	150.0	224.0	251.63970588235293	1.065787396602892	186.95220588235293	239.41666666666666	1	0.9997950314683125	blue	low
520	55	110.0	188.0	299.0	249.83959899749374	1.0329283664962765	171.95739348370927	235.57142857142858	1	0.9741162750352499	blue	low
521	55	110.0	198.0	214.0	244.56985294117646	1.0153644324254718	180.45220588235293	232.33333333333334	1	0.9999418620200591	blue	low
522	55	110.0	223.0	215.0	261.89930555555554	1.0436124889373701	173.94791666666666	241.45714285714286	1	0.9996967096750513	blue	low
523	55	110.0	226.0	255.0	273.0065359477124	1.0660968377405404	193.36928104575162	244.5909090909091	1	0.9926543733711325	blue	low
524	55	110.0	234.0	288.0	282.1984126984127	1.0645693931405666	182.88888888888889	252.59615384615384	1	0.9175229198683547	blue	low
525	55	110.0	239.0	205.0	270.47017543859647	1.0338221676621455	170.6140350877193	243.72972972972974	1	0.9996002607909866	blue	low
526	55	110.0	311.0	200.0	274.5735294117647	1.0300564661193028	179.31617647058823	249.8108108108108	1	0.9995333184764862	blue	low
527	55	110.0	327.0	251.0	293.2842105263158	1.071354859055533	163.37105263157895	261.48936170212767	1	0.9711733766671203	blue	low
528	55	110.0	348.0	204.0	261.25390625	1.063881614147729	185.36328125	245.32142857142858	1	0.9998458521639872	blue	low
529	55	110.0	355.0	225.0	268.01838235294116	1.0552938259360278	194.80514705882354	246.4	1	0.9990776058228441	blue	low
530	55	110.0	368.0	197.0	229.05925925925925	1.0494923958755675	171.68148148148148	245.83333333333334	1	0.9999955987095862	blue	low
531	55	110.0	376.0	288.0	242.28333333333333	1.0268558785381856	167.27619047619046	249.24074074074073	1	0.9922593941584826	blue	low
532	55	110.0	384.0	282.0	265.8721804511278	1.050151712687917	173.38847117794487	255.08928571428572	1	0.9782746375102891	blue	low
533	55	110.0	388.0	268.0	269.58809523809526	1.0297517145395014	161.3738095238095	258.728813559322	1	0.9879646256765711	blue	low
534	55	110.0	420.0	252.0	287.74375	1.032561401476949	194.059375	253.72727272727272	1	0.9804130417664161	blue	low
535	55	110.0	466.0	207.0	244.93014705882354	1.0383391194063334	180.1066176470588	244.24242424242425	1	0.9999614128554873	blue	low
536	55	110.0	534.0	218.0	283.91911764705884	0.9776688302140442	197.19117647058823	241.16	1	0.9972451848954271	blue	low
537	55	110.0	583.0	200.0	245.4765625	1.0169842070732065	185.5	240.83870967741936	1	0.999973717863697	blue	low
538	55	110.0	596.0	211.0	245.15	1.0095701231501202	156.828125	239.8695652173913	1	0.9999493193616039	blue	low
539	55	110.0	622.0	268.0	285.56140350877195	1.0961835955305625	188.77777777777777	259.51020408163265	1	0.9631786049559511	blue	low
540	55	110.0	640.0	185.0	240.3372549019608	1.0357413012228587	176.43529411764706	250.38709677419354	1	0.999993808637926	blue	low
541	55	110.0	650.0	291.0	281.82	1.0630582394314778	185.1875	267.6470588235294	1	0.9058533285367395	blue	low
542	55	110.0	675.0	219.0	280.77430555555554	1.0521669627105208	189.12847222222223	259.4054054054054	1	0.997844338869191	blue	low
543	55	110.0	703.0	261.0	293.6282608695652	1.0708171083952434	159.0	295.031746031746	1	0.953233073418493	blue	low
544	55	110.0	739.0	235.0	279.2828947368421	1.061836625422456	191.60197368421052	260.3095238095238	1	0.9958094350815571	blue	low
545	55	110.0	747.0	230.0	259.3333333333333	1.0807622504537207	182.9738562091503	258.9130434782609	1	0.9994255833363096	blue	low
546	55	110.0	760.0	247.0	229.00292397660817	1.0489606668220213	171.47368421052633	247.38235294117646	1	0.9998443815868829	blue	low
547	55	110.0	814.0	229.0	304.90808823529414	1.0617667082217095	211.03676470588235	264.22222222222223	1	0.9697863644611592	blue	low
548	55	110.0	860.0	242.0	293.98692810457516	1.0565551478523636	201.99019607843138	267.2926829268293	1	0.9796991537582336	blue	low
549	55	110.0	879.0	273.0	297.3490304709141	1.0550741321296861	192.77285318559558	266.4782608695652	1	0.8969641576992543	blue	low
550	55	110.0	902.0	251.0	293.1732026143791	1.0624922555863037	200.3921568627451	257.45454545454544	1	0.971423113204474	blue	low
551	55	110.0	937.0	275.0	273.225	1.0885679704232054	193.26666666666668	270.7037037037037	1	0.9768816166209396	blue	low
552	55	110.0	944.0	182.0	249.00833333333333	1.0710982460948204	186.78333333333333	260.5625	1	0.9999872414232596	blue	low
553	55	110.0	973.0	249.0	270.328173374613	1.0519342789391029	186.4953560371517	252.06521739130434	1	0.995737150561565	blue	low
554	55	110.0	978.0	264.0	296.2894736842105	1.072327627817176	195.03508771929825	267.4166666666667	1	0.9352116915538582	blue	low
555	55	110.0	980.0	158.0	237.47142857142856	1.0758001832601345	181.18571428571428	256.0	1	0.9999991358818153	blue	low
556	55	110.0	1028.0	212.0	266.2132352941176	1.0439758316726004	195.0110294117647	259.2162162162162	1	0.9996154722461641	blue	low
557	55	110.0	1067.0	202.0	258.10370370370373	1.0344373718258553	184.5074074074074	253.55555555555554	1	0.9998986506233859	blue	low
558	55	110.0	1099.0	268.0	270.46198830409355	1.0561646641750488	188.55263157894737	251.75555555555556	1	0.9872069761998262	blue	low
559	55	110.0	1156.0	196.0	273.4382716049383	0.9985694453253279	163.48456790123456	269.9047619047619	1	0.9996584387115084	blue	low
560	55	110.0	1160.0	214.0	299.03308823529414	1.0255411819844455	197.19117647058823	255.84615384615384	1	0.990267474143078	blue	low
561	55	110.0	1201.0	199.0	262.4222222222222	1.065396803231995	180.1888888888889	257.83870967741933	1	0.9998686000947349	blue	low
562	55	110.0	1216.0	230.0	257.01944444444445	1.0835213354032438	165.0611111111111	275.0408163265306	1	0.9995289168721102	blue	low
563	55	110.0	1222.0	192.0	258.825	1.0339053257191793	193.1375	248.11764705882354	1	0.9999377009408998	blue	low
564	55	110.0	1232.0	212.0	272.26838235294116	1.0510642836293418	194.33455882352942	260.0625	1	0.9993176590548026	blue	low
565	55	110.0	1234.0	202.0	261.05	1.0355038648383468	202.8	249.11111111111111	1	0.999864741088481	blue	low
566	55	110.0	1235.0	258.0	251.6027777777778	1.0543715815310875	180.15277777777777	262.28	1	0.9982112620827415	blue	low
567	55	110.0	1295.0	233.0	295.29065743944636	1.0485903253044906	200.26643598615917	258.42105263157896	1	0.9847517553076851	blue	low
568	55	110.0	1319.0	226.0	256.62745098039215	1.0321966771063018	185.0261437908497	256.97727272727275	1	0.9996419226828276	blue	low
569	55	110.0	1337.0	233.0	268.44642857142856	1.0311783448700722	173.88690476190476	256.9574468085106	1	0.9985101857550033	blue	low
570	55	110.0	1365.0	225.0	272.51903114186854	1.0517096219656252	195.2491349480969	261.2926829268293	1	0.9986220564952643	blue	low
571	55	110.0	1399.0	221.0	280.9320987654321	1.0741762424109562	178.14814814814815	276.5581395348837	1	0.9975886453182653	blue	low
572	55	110.0	1415.0	245.0	249.22697368421052	1.0615676262801854	190.2565789473684	248.36111111111111	1	0.9993619835432026	blue	low
573	55	110.0	1433.0	236.0	274.8267973856209	1.0651497790145685	193.69281045751634	264.5121951219512	1	0.9969803649426286	blue	low
574	55	110.0	1436.0	194.0	265.0	1.0371752918838122	184.32142857142858	247.33333333333334	1	0.9998696402826284	blue	low
575	55	110.0	1442.0	220.0	218.71241830065358	1.0293545742063956	171.40196078431373	244.1	1	0.9999910008848405	blue	low
576	55	110.0	1447.0	228.0	248.85855263157896	1.0673407276662816	181.16776315789474	255.11111111111111	1	0.9997929423626332	blue	low
577	55	110.0	1486.0	261.0	293.35	1.048873181272509	194.12941176470588	262.83673469387753	1	0.9541719951203853	blue	low
578	55	110.0	1493.0	182.0	256.31111111111113	1.0460713625439082	193.35555555555555	248.16666666666666	1	0.9999723729197273	blue	low
579	55	110.0	1519.0	224.0	242.63541666666666	1.058996835558142	189.45138888888889	255.39473684210526	1	0.9999064153625213	blue	low
580	55	110.0	1520.0	226.0	258.363321799308	1.0670228332042673	189.57785467128028	255.3409090909091	1	0.9995832849220938	blue	low
581	55	110.0	1558.0	200.0	197.15808823529412	1.0914023266964443	169.89705882352942	250.23529411764707	1	0.9999997264035444	blue	low
582	55	110.0	1573.0	239.0	305.51903114186854	1.0562574799633824	201.1764705882353	255.20689655172413	1	0.9532223651766106	blue	low
583	55	110.0	1581.0	191.0	214.7058823529412	1.0902240077915752	164.7941176470588	251.45945945945945	1	0.9999992881765316	blue	low
584	55	110.0	1606.0	228.0	264.1592592592593	1.0497041829567866	200.24074074074073	247.02857142857144	1	0.9992235054414823	blue	low
585	55	110.0	1615.0	191.0	257.05833333333334	1.0208615468616977	194.7625	249.07142857142858	1	0.9999508074737607	blue	low
586	55	110.0	1661.0	222.0	285.38754325259515	1.054122835289124	185.08304498269896	251.5897435897436	1	0.9961890643686293	blue	low
587	55	110.0	1668.0	199.0	235.234375	1.0468767325062824	179.0546875	239.95238095238096	1	0.9999908579256902	blue	low
588	55	110.0	1680.0	252.0	274.40247678018574	1.0854940922491236	194.5170278637771	266.4782608695652	1	0.9930741113859132	blue	low
589	55	110.0	1700.0	275.0	293.7105263157895	1.0554010602242112	185.19736842105263	267.5	1	0.910930878158698	blue	low
590	55	110.0	1710.0	162.0	274.3095238095238	1.0717967256452678	187.71428571428572	257.60714285714283	1	0.9999244480734139	blue	low
591	55	110.0	1752.0	246.0	211.10727272727271	1.0904035396426655	118.07818181818182	281.04545454545456	1	0.9999619218353023	blue	low
592	55	110.0	1778.0	228.0	248.18627450980392	1.0364656381486677	178.27450980392157	246.33333333333334	1	0.9998045082329413	blue	low
593	55	110.0	1781.0	204.0	231.87109375	1.0250587883603042	186.60546875	239.1290322580645	1	0.9999907165966866	blue	low
594	55	110.0	1793.0	210.0	273.6727941176471	1.0449647851674555	187.31985294117646	251.54054054054055	1	0.9992956090029232	blue	low
595	55	110.0	1820.0	179.0	327.4761904761905	1.0384098755564437	212.78095238095239	258.22222222222223	1	0.9383545711250525	blue	low
596	55	110.0	1821.0	289.0	291.8888888888889	1.0603768747596463	180.63131313131314	259.3103448275862	1	0.8502335706042674	blue	low
597	55	110.0	1827.0	218.0	269.7986111111111	1.067883079676004	180.94791666666666	253.07142857142858	1	0.9992580771179206	blue	low
598	55	110.0	1853.0	182.0	248.8	1.054411155261939	149.68666666666667	259.0	1	0.9999875184426943	blue	low
599	6	12.0	41.0	214.0	221.32291666666666	1.01684623825433	160.43055555555554	218.87179487179486	1	0.9999927865916602	blue	low
600	6	12.0	42.0	194.0	237.9453125	1.0568291123404965	167.67578125	231.8	1	0.9999914014203422	blue	low
601	6	12.0	45.0	245.0	248.3179012345679	1.0587324353537875	168.00617283950618	233.10526315789474	1	0.9994057518025999	blue	low
602	6	12.0	54.0	205.0	223.29779411764707	1.0502845678686448	166.95955882352942	230.46153846153845	1	0.9999955237710477	blue	low
603	6	12.0	55.0	205.0	245.8933823529412	1.0195170623117362	171.81617647058823	231.84615384615384	1	0.99996269898378	blue	low
604	6	12.0	76.0	210.0	300.5477941176471	1.0011101893421823	186.1691176470588	241.35	1	0.9903669765245261	blue	low
605	6	12.0	90.0	214.0	229.88888888888889	1.062124826284458	176.92222222222222	234.56756756756758	1	0.9999845476189758	blue	low
606	6	12.0	145.0	277.0	291.2309941520468	1.0711126517763454	192.86257309941521	251.82	1	0.9166537997025823	blue	low
607	6	12.0	154.0	202.0	263.81176470588235	1.0420080512459264	190.62745098039215	248.83783783783784	1	0.9998225625772427	blue	low
608	6	12.0	166.0	226.0	266.8062283737024	1.1032586484206086	184.46712802768167	255.2325581395349	1	0.9991245559555068	blue	low
609	6	12.0	176.0	255.0	252.80272108843536	1.0204594516222574	145.702947845805	256.2926829268293	1	0.9983936447624159	blue	low
610	6	12.0	199.0	210.0	240.27573529411765	1.0710332741485462	181.1066176470588	248.38235294117646	1	0.999969703820807	blue	low
611	6	12.0	222.0	218.0	242.1433823529412	1.0893074010572938	183.3235294117647	245.9375	1	0.9999395132583665	blue	low
612	6	12.0	228.0	187.0	258.65	1.072592324402607	184.15833333333333	251.36363636363637	1	0.9999535040155596	blue	low
613	6	12.0	237.0	197.0	257.7708333333333	1.0566619427662167	195.7125	250.0	1	0.9999260245278704	blue	low
614	6	12.0	238.0	289.0	286.8304347826087	1.1240002890019996	164.09347826086957	288.25581395348837	1	0.8869182334354628	blue	low
615	6	12.0	265.0	279.0	258.68611111111113	1.0769774611566914	184.9111111111111	253.32692307692307	1	0.9885916611795816	blue	low
616	6	12.0	305.0	258.0	272.6470588235294	1.0577720006208289	201.13725490196077	250.1	1	0.9915418512084752	blue	low
617	6	12.0	333.0	187.0	257.83193277310926	1.0540586800553424	185.61764705882354	247.15384615384616	1	0.9999573058028848	blue	low
618	6	12.0	334.0	160.0	241.83076923076922	1.0567801167289659	181.22051282051282	231.26923076923077	1	0.9999983981447742	blue	low
619	6	12.0	346.0	304.0	273.7105263157895	1.1176840548711222	190.41842105263157	261.8780487804878	1	0.8780605099980107	blue	low
620	6	12.0	353.0	205.0	265.00390625	1.0534818643614652	190.49609375	248.34285714285716	1	0.9997655064146517	blue	low
621	6	12.0	381.0	249.0	307.4315789473684	1.071190225473624	164.18157894736842	264.31481481481484	1	0.9202489620244481	blue	low
622	56	111.0	7.0	266.0	306.6063492063492	1.0517811162317747	212.65079365079364	262.6136363636364	1	0.8580712571769494	blue	low
623	56	111.0	9.0	206.0	297.29411764705884	1.034879084039634	220.48319327731093	263.0833333333333	1	0.9940397205206881	blue	low
624	56	111.0	85.0	231.0	261.53684210526313	1.0571553881174462	168.7842105263158	290.1489361702128	1	0.9992640952697964	blue	low
625	56	111.0	130.0	214.0	300.5678670360111	1.066515153113986	169.29916897506925	300.0204081632653	1	0.9887162446730918	blue	low
626	56	111.0	157.0	266.0	232.64669421487602	1.0283813982751364	148.2520661157025	275.55555555555554	1	0.9991684843784296	blue	low
627	56	111.0	187.0	258.0	296.3305555555556	1.0245712655522796	196.11666666666667	279.1521739130435	1	0.9501613698015385	blue	low
628	56	111.0	212.0	212.0	265.89181286549706	1.0408223244915082	167.5906432748538	278.97777777777776	1	0.9996269603406225	blue	low
629	56	111.0	230.0	188.0	248.77089783281733	1.011410643798043	162.14241486068113	281.1388888888889	1	0.9999823050275851	blue	low
630	56	111.0	260.0	229.0	295.44152046783626	0.9680613618649473	178.69590643274853	259.0	1	0.9870022919851051	blue	low
631	56	111.0	361.0	231.0	268.8070175438597	1.0358470063501946	165.97994987468672	294.54716981132077	1	0.9986245170009627	blue	low
632	56	111.0	397.0	216.0	243.08055555555555	1.0508828399871308	165.36111111111111	286.72093023255815	1	0.9999422341130806	blue	low
633	56	111.0	507.0	178.0	265.6494565217391	1.0219839471991499	145.29347826086956	305.2888888888889	1	0.9999389193411169	blue	low
634	56	111.0	527.0	265.0	263.7605263157895	1.035319591084297	191.93157894736842	283.01960784313724	1	0.9933231607699592	blue	low
635	56	111.0	538.0	262.0	251.5983379501385	1.0488597245372402	196.93628808864267	281.98	1	0.9976725502451095	blue	low
636	56	111.0	546.0	228.0	248.83080808080808	0.9986089964097069	161.17171717171718	279.60526315789474	1	0.9997934331543564	blue	low
637	56	111.0	655.0	231.0	257.90384615384613	1.1485355301762006	136.97307692307692	340.7704918032787	1	0.9994604790902514	blue	low
638	56	111.0	656.0	200.0	230.14901960784314	1.0079838696225123	218.89803921568628	281.22222222222223	1	0.9999939984156176	blue	low
639	56	111.0	685.0	242.0	290.28468899521533	1.0507624768946395	170.37081339712918	305.625	1	0.9850685226728138	blue	low
640	56	111.0	812.0	235.0	246.41391304347826	1.0388141983930306	124.91130434782609	313.8169014084507	1	0.9997351417686652	blue	low
641	56	111.0	900.0	225.0	243.23809523809524	1.0460668163328815	168.67724867724868	293.9047619047619	1	0.9998947197807524	blue	low
642	56	111.0	996.0	172.0	247.56666666666666	1.0000694573069087	193.46666666666667	269.96875	1	0.9999938802399922	blue	low
643	56	111.0	1014.0	268.0	294.468671679198	1.0588830622887209	191.94736842105263	299.7674418604651	1	0.9317455353412736	blue	low
644	56	111.0	1016.0	223.0	323.0173611111111	1.016049238531253	227.08333333333334	297.125	1	0.878833152781263	blue	low
645	56	111.0	1092.0	271.0	248.63718820861678	1.0208211519776724	171.59410430839003	284.2857142857143	1	0.9965247773087793	blue	low
646	56	111.0	1116.0	252.0	284.94444444444446	1.0222529982716784	200.775	292.1463414634146	1	0.9842588881993453	blue	low
647	56	111.0	1254.0	251.0	262.60625	1.0399129031519674	220.496875	291.0357142857143	1	0.9973736557220327	blue	low
648	56	111.0	1292.0	162.0	277.1962962962963		178.61851851851853		1	0.9998940835448441	blue	low
649	56	111.0	1372.0	262.0	307.9298245614035	1.0136611452081534	223.46198830409358	295.0487804878049	1	0.8662164762539141	blue	low
650	56	111.0	1543.0	222.0	286.17174515235456	1.047712198336909	180.8753462603878	305.27272727272725	1	0.9959040368482636	blue	low
651	56	111.0	1616.0	248.0	262.1078947368421	1.0559972649053162	190.34736842105264	305.6470588235294	1	0.9978899221148746	blue	low
652	56	111.0	1810.0	217.0	259.2311688311688	0.9886038635379126	172.6051948051948	303.4782608695652	1	0.999734024582617	blue	low
653	56	111.0	1831.0	149.0	305.2705882352941	1.050159983812999	183.9921568627451	327.15625	1	0.9980153386504079	blue	low
654	56	111.0	2006.0	190.0	224.994708994709	1.0298940299158343	155.7116402116402	317.0	1	0.9999981765200107	blue	low
655	56	111.0	2016.0	220.0	203.95138888888889	1.0374677643780523	219.18055555555554	297.22222222222223	1	0.9999974234398608	blue	low
656	56	111.0	2020.0	249.0	253.26406926406926	1.054271348375708	160.9090909090909	310.89473684210526	1	0.9988698320277323	blue	low
657	56	111.0	2097.0	252.0	291.2746913580247	1.0455357142857142	219.50925925925927	292.75	1	0.9741984591654844	blue	low
658	56	111.0	2139.0	176.0	208.5688888888889	1.0813826919359923	225.54666666666665	307.82142857142856	1	0.9999998743340751	blue	low
659	56	111.0	2161.0	205.0	279.7109375	1.02063386475127	227.26171875	288.6969696969697	1	0.9990078027649923	blue	low
660	56	111.0	2310.0	206.0	258.719723183391	1.01008928249991	204.23875432525952	289.25	1	0.9998650254730886	blue	low
661	56	111.0	2311.0	304.0	262.1328320802005	1.0376047123906373	213.9624060150376	289.3103448275862	1	0.9315601416206031	blue	low
662	56	111.0	2359.0	233.0	306.94117647058823	1.023602691070238	238.8650519031142	302.13513513513516	1	0.9579915578467532	blue	low
663	56	111.0	2515.0	198.0	288.71484375	1.0648209686799035	225.25390625	307.0	1	0.9982076362062324	blue	low
664	56	111.0	2597.0	306.0	273.013468013468	1.0342254411498837	162.006734006734	322.8636363636364	1	0.8686481993733407	blue	low
665	56	111.0	2680.0	294.0	257.48571428571427	1.037382305859813	172.30285714285714	317.77142857142854	1	0.971850942590452	blue	low
666	56	111.0	2723.0	214.0	216.82797731569	1.0611880164902439	128.531190926276	332.1320754716981	1	0.9999951473766305	blue	low
667	56	111.0	2856.0	257.0	240.47619047619048	1.0118984257476469	155.31349206349208	307.4107142857143	1	0.9992536722978768	blue	low
668	56	111.0	2986.0	236.0	289.11842105263156	1.0131308095821308	220.6875	287.2888888888889	1	0.9897711448999219	blue	low
669	56	111.0	2988.0	275.0	289.70899470899474	1.0599871129989804	216.15343915343917	311.47058823529414	1	0.9312419796301803	blue	low
670	56	111.0	3021.0	256.0	258.2886363636364	1.0363805033006133	176.31363636363636	311.80392156862746	1	0.9974262435144261	blue	low
671	56	111.0	3091.0	146.0	248.72794117647058	1.029631342893345	162.47058823529412	309.89285714285717	1	0.9999983680882665	blue	low
672	56	111.0	3145.0	212.0	266.3068181818182	1.015159087778674	178.4630681818182	299.95	1	0.9996120606089042	blue	low
673	56	111.0	3268.0	227.0	307.8297213622291	1.053526763381691	209.9938080495356	312.0	1	0.9636411637946076	blue	low
674	56	111.0	3311.0	155.0	303.6683673469388	1.0396720777899833	227.23979591836735	297.8333333333333	1	0.9980430484090859	blue	low
675	56	111.0	3341.0	229.0	292.5421052631579	1.0737316780200092	185.0236842105263	324.9555555555556	1	0.989965107207273	blue	low
676	56	111.0	3398.0	287.0	263.6666666666667	1.0286626676076218	218.69166666666666	281.39285714285717	1	0.9741824162322662	blue	low
677	56	111.0	3408.0	244.0	317.57894736842104	0.987259007585335	225.10835913312692	294.6875	1	0.8552301130020055	blue	low
678	56	111.0	3453.0	231.0	270.94427244582045	1.0431406671992087	202.73374613003097	293.29545454545456	1	0.9983451217955239	blue	low
679	56	111.0	3481.0	223.0	275.5925	1.0256439194442353	167.3725	306.3333333333333	1	0.9983629572178011	blue	low
680	56	111.0	3577.0	239.0	255.43719806763286		169.67632850241546		1	0.9992847355829093	blue	low
681	56	111.0	3580.0	292.0	263.2874493927126	1.032333964261697	174.27935222672065	302.13432835820896	1	0.9655153197161181	blue	low
682	56	111.0	3736.0	273.0	265.6075	1.0323901681655616	200.0075	300.58181818181816	1	0.9876574684236615	blue	low
683	56	111.0	3741.0	245.0	287.4019607843137	1.0471455178072018	221.30718954248366	287.1190476190476	1	0.9864191707228995	blue	low
684	56	111.0	3862.0	154.0	244.77948717948718		218.71794871794873		1	0.9999984084661655	blue	low
685	56	111.0	3926.0	234.0	248.74922600619195	0.9992417078523382	200.9876160990712	277.25	1	0.9996989642629165	blue	low
686	56	111.0	3992.0	213.0	222.30103806228374	1.0077095263201203	199.1522491349481	272.03846153846155	1	0.9999926905162437	blue	low
687	56	111.0	4075.0	199.0	275.66782006920414	1.0046909157581483	196.01384083044982	285.85714285714283	1	0.999503815385843	blue	low
688	56	111.0	4156.0	220.0	274.42397660818716	1.0430885386469144	186.2485380116959	299.71794871794873	1	0.9987390215737719	blue	low
689	56	111.0	4183.0	226.0	281.05190311418687	1.0278909329829173	213.83044982698962	280.2	1	0.9968843867290311	blue	low
690	56	111.0	4186.0	298.0	251.34666666666666	1.0346688135313498	162.81142857142856	295.43589743589746	1	0.9737962505856159	blue	low
691	56	111.0	4196.0	265.0	283.1020833333333	1.0224105880296797	162.3	299.3	1	0.9734483241240659	blue	low
692	56	111.0	4233.0	199.0	233.7450980392157	1.025093572762716	182.86601307189542	286.94444444444446	1	0.9999920806346377	blue	low
693	56	112.0	85.0	212.0	193.7762962962963	1.0182324557142395	95.92592592592592	309.55555555555554	1	0.9999994448284464	blue	low
694	56	112.0	204.0	240.0	273.14	1.0238965556110209	165.85	282.6	1	0.9967503438405921	blue	low
695	56	112.0	335.0	226.0	294.9495798319328	1.0975663310786008	184.61624649859945	313.5833333333333	1	0.9890707355451454	blue	low
696	56	112.0	351.0	233.0	256.065	1.025325757543865	165.29	289.71794871794873	1	0.999478935250975	blue	low
697	56	112.0	409.0	137.0	260.14166666666665	1.045841516771998	158.575	288.12	1	0.9999957912289119	blue	low
698	56	112.0	429.0	237.0	238.21303258145363	1.0430807659205477	160.66165413533835	279.84444444444443	1	0.9998445033084776	blue	low
699	56	112.0	588.0	208.0	265.5078947368421	1.007953665108191	160.45526315789473	294.9183673469388	1	0.9997104819760354	blue	low
700	56	112.0	663.0	238.0	288.5342105263158	1.0357354494628088	180.77631578947367	297.2972972972973	1	0.9893120241685088	blue	low
701	56	112.0	844.0	223.0	292.5217391304348	1.0116071197243308	168.79710144927537	316.15384615384613	1	0.9923135979428565	blue	low
702	56	112.0	963.0	243.0	227.37222222222223	1.0375891819535494	184.48888888888888	281.5869565217391	1	0.999897882792447	blue	low
703	56	112.0	1071.0	170.0	273.76780185758514	1.0223557566073265	164.11764705882354	317.6666666666667	1	0.9998977434012168	blue	low
704	56	112.0	1140.0	263.0	235.91106719367588	1.0363532744581285	155.97233201581028	308.265625	1	0.9991680349146369	blue	low
705	56	112.0	1522.0	179.0	327.43382352941177	1.0010125533077612	204.24632352941177	310.61764705882354	1	0.938637270132345	blue	low
706	56	112.0	1583.0	223.0	268.3715170278638	1.0446451612903227	205.1455108359133	308.0	1	0.9991467147292316	blue	low
707	56	112.0	1686.0	254.0	312.1752380952381	1.0301338861437992	160.88761904761904	340.2631578947368	1	0.8647155898878118	blue	low
708	56	112.0	1697.0	202.0	247.4889705882353	1.0243266161531799	214.59191176470588	295.23809523809524	1	0.9999638781995959	blue	low
709	56	112.0	1961.0	131.0	268.9555555555556	1.0095727095392237	177.07555555555555	306.35483870967744	1	0.9999901509359403	blue	low
710	56	112.0	2611.0	249.0	306.99375	1.0567051601912933	224.6875	302.23809523809524	1	0.9228803084985565	blue	low
711	56	112.0	2623.0	258.0	296.4823529411765	1.0586684650010143	218.80882352941177	302.1777777777778	1	0.9495973449316795	blue	low
712	56	112.0	2805.0	133.0	282.8736263736264	1.0027515864964562	215.96153846153845	296.2352941176471	1	0.9999347512249209	blue	low
713	56	112.0	2914.0	217.0	260.3979238754325	1.0435672032483458	215.06574394463667	297.17241379310343	1	0.9997040541283294	blue	low
714	56	112.0	2924.0	135.0	280.43195266272187		230.68047337278105		1	0.9999486446804524	blue	low
715	56	112.0	2955.0	293.0	286.87894736842105	1.0163418608656483	226.91315789473686	298.5	1	0.8628351577468716	blue	low
716	56	112.0	3019.0	270.0	289.0952380952381	1.052694002033209	207.12781954887217	318.9807692307692	1	0.9481128490875349	blue	low
717	56	112.0	3043.0	166.0	257.09375	0.9943190111293558	178.80902777777777	308.55555555555554	1	0.9999873141440635	blue	low
718	56	112.0	3089.0	156.0	218.90952380952382	1.0133707149229005	214.67619047619047	292.35	1	0.9999999080646382	blue	low
719	56	112.0	3182.0	248.0	265.2142857142857	1.0740595113271691	197.515873015873	318.40384615384613	1	0.9973077304426571	blue	low
720	56	112.0	3251.0	147.0	209.22121212121212	1.011221078560746	132.83333333333334	300.5111111111111	1	0.9999999838297083	blue	low
721	56	112.0	3290.0	263.0	297.55454545454546	1.046341168219883	181.5909090909091	314.6101694915254	1	0.9321850432091376	blue	low
722	56	112.0	3423.0	263.0	239.29644268774703	1.0445315996718907	153.97430830039525	306.4736842105263	1	0.9989486383465586	blue	low
723	56	112.0	3446.0	292.0	250.5509090909091	1.0072356117277992	152.49272727272728	289.10714285714283	1	0.9834138512495323	blue	low
724	56	112.0	3470.0	164.0	220.55043859649123	0.9891535009617792	113.87719298245614	314.09302325581393	1	0.9999998092890849	blue	low
725	56	112.0	3536.0	242.0	301.08125	1.0276602548979517	221.3125	299.6774193548387	1	0.9634944991641063	blue	low
726	56	112.0	3646.0	261.0	286.60233918128654	1.0152246776117708	213.34795321637426	283.6666666666667	1	0.9720482026318946	blue	low
727	56	112.0	3683.0	214.0	292.6985294117647	1.0060624610060156	218.625	279.29411764705884	1	0.9947094624490069	blue	low
728	56	112.0	3830.0	211.0	241.5326086956522	1.0522429647934	165.3070652173913	301.1333333333333	1	0.9999636983164921	blue	low
729	56	112.0	3857.0	247.0	276.6842105263158	1.0316737203087547	209.0204678362573	296.8666666666667	1	0.9936764234663569	blue	low
730	56	112.0	3955.0	296.0	268.33680555555554	1.0254757160645	159.85763888888889	317.1159420289855	1	0.9415166572063757	blue	low
731	56	112.0	4006.0	287.0	274.96785714285716	0.9637230476686193	158.50357142857143	299.03846153846155	1	0.949044549973895	blue	low
732	56	112.0	4075.0	133.0	212.68796992481202	1.0279669333016146	141.71428571428572	290.5	1	0.9999999908056623	blue	low
733	56	112.0	4227.0	258.0	258.7595238095238	1.0099141446344104	176.9309523809524	290.3137254901961	1	0.9969800036839502	blue	low
734	56	112.0	4236.0	159.0	289.86687306501545	1.0074549164966058	151.8111455108359	310.12820512820514	1	0.9995792981386553	blue	low
735	56	112.0	4306.0	185.0	288.996875	1.007358184210976	168.809375	293.75757575757575	1	0.9989317917103069	blue	low
736	56	112.0	4308.0	214.0	223.56140350877192	1.062849505448886	155.88220551378447	305.14285714285717	1	0.9999912046979761	blue	low
737	57	113.0	214.0	311.0	221.675	1.0246642985780658	186.6575	245.31428571428572	1	0.9841042361207337	blue	low
738	57	113.0	940.0	207.0	236.32565789473685	1.0492259770488717	170.12828947368422	260.53846153846155	1	0.9999827633851649	blue	low
739	57	114.0	123.0	309.0	262.41714285714284	1.1046309475703093	149.29714285714286	274.07575757575756	1	0.9056836029652644	blue	low
740	57	114.0	124.0	309.0	252.28925619834712	1.1192331513221092	159.25619834710744	275.1578947368421	1	0.9418613852394179	blue	low
741	57	114.0	152.0	249.0	292.00892857142856	1.0479308343229612	190.08035714285714	266.5813953488372	1	0.9762238613405058	blue	low
742	57	114.0	327.0	251.0	211.93055555555554	1.000110163886449	174.92777777777778	250.91489361702128	1	0.9999391034068129	blue	low
743	58	115.0	36.0	247.0	227.9607843137255	1.0440780288701696	173.7450980392157	223.02325581395348	1	0.9998560878432639	blue	low
744	58	115.0	51.0	283.0	254.13055555555556	1.0455137122416533	172.675	227.75	1	0.9888619427249066	blue	low
745	58	115.0	73.0	250.0	258.29411764705884	1.0361579556708653	178.57275541795664	237.47826086956522	1	0.9982273313086281	blue	low
746	58	115.0	75.0	266.0	249.79705882352943	1.0616227576371686	174.73823529411766	234.66666666666666	1	0.9973212031986225	blue	low
747	58	115.0	99.0	244.0	302.0	1.0104876963761347	174.1140350877193	246.17073170731706	1	0.9572936079484639	blue	low
748	58	115.0	101.0	237.0	219.1013071895425	1.0332165813728733	173.83006535947712	230.7941176470588	1	0.9999658872359934	blue	low
749	58	115.0	110.0	224.0	281.83680555555554	1.009325789167988	181.99652777777777	235.7948717948718	1	0.9969679948830759	blue	low
750	58	115.0	118.0	218.0	217.97058823529412	1.0057240193478925	177.0	221.93333333333334	1	0.9999927426029439	blue	low
751	58	115.0	145.0	239.0	269.13148788927333	1.0369753566916202	192.71280276816609	240.27027027027026	1	0.9977942606951319	blue	low
752	58	115.0	159.0	287.0	264.1475	1.0094049260489892	168.82	237.22222222222223	1	0.9734236821272098	blue	low
753	58	115.0	188.0	214.0	266.9154411764706	1.0273363569219407	188.05882352941177	244.5625	1	0.9995422113411195	blue	low
754	58	115.0	212.0	289.0	274.4232804232804	0.9929284035153799	171.31216931216932	222.77358490566039	1	0.944802552535885	blue	low
755	58	115.0	242.0	247.0	259.9972222222222	1.06636333402619	169.80833333333334	260.42	1	0.9983165621778785	blue	low
756	58	115.0	251.0	268.0	238.8187134502924	1.0521622224545697	179.85380116959064	239.29787234042553	1	0.9985415757067064	blue	low
757	58	115.0	255.0	233.0	227.37654320987653	1.0329107783500184	171.02777777777777	244.06521739130434	1	0.9999512352931662	blue	low
758	58	115.0	268.0	286.0	285.0236842105263	1.0618945654804244	184.94473684210527	257.9811320754717	1	0.912032768263231	blue	low
759	58	115.0	274.0	233.0	233.24567474048442	1.030828299319728	185.69896193771626	236.11904761904762	1	0.9999214230015482	blue	low
760	58	115.0	289.0	280.0	233.30789473684212	1.0616642894386439	175.05263157894737	249.3653846153846	1	0.9975060058082388	blue	low
761	58	115.0	311.0	265.0	265.47105263157897	1.075898732828875	173.82894736842104	264.69565217391306	1	0.9924621822348297	blue	low
762	58	115.0	318.0	238.0	277.19097222222223	1.0331872571872571	197.42361111111111	245.6969696969697	1	0.9959030315896189	blue	low
763	58	115.0	326.0	173.0	239.41333333333333	1.0483677527508783	179.12444444444444	243.41666666666666	1	0.9999973258924083	blue	low
764	58	115.0	409.0	234.0	245.84640522875816	1.0245564585770832	179.26143790849673	239.14634146341464	1	0.9997632603773353	blue	low
765	58	115.0	410.0	274.0	224.2485380116959	1.0420753787518688	184.44444444444446	238.29545454545453	1	0.9991081958785922	blue	low
766	58	115.0	433.0	287.0	264.18888888888887	1.0540419651623696	186.74444444444444	244.6	1	0.9733573355463979	blue	low
767	58	115.0	441.0	292.0	270.54901960784315	1.0486075330750164	195.2577030812325	248.26	1	0.9476533397349437	blue	low
768	58	115.0	444.0	265.0	262.33947368421053	1.068676710561269	173.1578947368421	261.96	1	0.9939620882263177	blue	low
769	58	115.0	449.0	252.0	269.84411764705885	1.0615472044378638	176.25882352941176	249.52083333333334	1	0.9951334075643239	blue	low
770	58	115.0	457.0	209.0	244.0735294117647	1.039637109533927	184.59191176470588	248.625	1	0.9999595941656652	blue	low
771	58	115.0	462.0	236.0	237.53287197231833	1.0507785164450665	188.15570934256056	240.25	1	0.9998626498171003	blue	low
772	58	115.0	466.0	249.0	241.40263157894736	1.0694455862706813	160.73947368421054	258.875	1	0.9995427057361527	blue	low
773	58	115.0	477.0	253.0	216.87719298245614	1.0509584544672264	149.44862155388472	245.03703703703704	1	0.9998980900602441	blue	low
774	58	115.0	482.0	216.0	250.16666666666666	1.061878319274774	182.58680555555554	255.5121951219512	1	0.9998903372626946	blue	low
775	58	115.0	521.0	235.0	254.19607843137254	1.0295810476247722	185.72549019607843	247.83783783783784	1	0.9994960010462224	blue	low
776	58	115.0	542.0	214.0	217.27124183006535	1.0560371968009623	166.63071895424838	248.88095238095238	1	0.9999949544325903	blue	low
777	58	115.0	565.0	259.0	238.19722222222222	1.0665400815268578	168.6	247.46153846153845	1	0.9992690942736194	blue	low
778	58	115.0	605.0	225.0	250.46491228070175	1.0146816019212443	156.28947368421052	240.43589743589743	1	0.9998031377517616	blue	low
779	58	115.0	613.0	249.0	251.63071895424838	1.0515875001197532	180.80065359477123	231.6829268292683	1	0.9990031312983858	blue	low
780	58	115.0	616.0	246.0	237.84491978609626	1.058140858887108	153.38235294117646	244.55263157894737	1	0.9997169970414584	blue	low
781	58	115.0	617.0	220.0	248.7037037037037	1.026343473305865	182.98888888888888	229.55882352941177	1	0.9998767145771481	blue	low
782	58	115.0	621.0	266.0	251.6140350877193	1.0127302233399584	180.68421052631578	234.8048780487805	1	0.9969622840445702	blue	low
783	58	115.0	627.0	291.0	246.67105263157896	1.0654423178295647	179.10263157894738	246.46938775510205	1	0.9876186915017188	blue	low
784	58	115.0	647.0	219.0	274.19140625	1.036120426620649	192.05078125	231.1578947368421	1	0.9988277463625693	blue	low
785	58	116.0	24.0	294.0	266.93905817174516	1.0381697781164392	185.16620498614958	234.52	1	0.9519940969981426	blue	low
786	58	116.0	31.0	282.0	260.2689075630252	1.0368756151958036	179.38375350140055	234.0888888888889	1	0.9847146099052632	blue	low
787	58	116.0	47.0	268.0	242.5701754385965	1.0547446300300098	172.43859649122808	229.7058823529412	1	0.9981227967465669	blue	low
788	58	116.0	55.0	235.0	242.03806228373702	1.0228208668153445	180.98615916955018	226.7948717948718	1	0.999814991769481	blue	low
789	58	116.0	60.0	258.0	220.83625730994152	1.023687294842978	172.0204678362573	232.4255319148936	1	0.9997995852156636	blue	low
790	58	116.0	66.0	242.0	266.4590643274854	0.9924535138940656	168.96198830409358	237.275	1	0.9979006107776187	blue	low
791	58	116.0	77.0	204.0	223.15686274509804	1.0412630351770709	173.34117647058824	224.12121212121212	1	0.9999958884572747	blue	low
792	58	116.0	81.0	273.0	276.93823529411765	1.045528110455058	185.01470588235293	238.9591836734694	1	0.9734951549841782	blue	low
793	58	116.0	87.0	262.0	260.0672514619883	1.0725913662513968	177.03508771929825	244.48	1	0.9957364448532711	blue	low
794	58	116.0	95.0	231.0	260.39869281045753	1.049977008156054	168.38888888888889	232.0	1	0.9993323945248114	blue	low
795	58	116.0	114.0	291.0	278.4916666666667	1.046839789290469	190.73611111111111	245.08163265306123	1	0.9220356800760858	blue	low
796	58	116.0	119.0	235.0	255.46712802768167	1.057687445587325	187.7508650519031	241.89743589743588	1	0.9994397998764304	blue	low
797	58	116.0	126.0	235.0	245.46052631578948	1.0564848854322537	181.14473684210526	244.97727272727272	1	0.999755102585754	blue	low
798	58	116.0	165.0	229.0	251.01644736842104	1.0348810405773265	176.8453947368421	241.37209302325581	1	0.9997347943685488	blue	low
799	58	116.0	167.0	258.0	235.9320987654321	1.008471864170485	181.27469135802468	229.2972972972973	1	0.9994209907262372	blue	low
800	58	116.0	185.0	252.0	246.06172839506172	1.065023972139031	180.30555555555554	244.1860465116279	1	0.9992030974329302	blue	low
801	58	116.0	187.0	201.0	269.4823529411765		171.80392156862746		1	0.9997050024912477	blue	low
802	58	116.0	200.0	307.0	273.03684210526313	1.0600112379598043	187.74473684210525	243.90196078431373	1	0.8612450788913605	blue	low
803	58	116.0	203.0	253.0	269.9074074074074	1.0460514950628954	189.75617283950618	252.04255319148936	1	0.9948226981444741	blue	low
804	58	116.0	212.0	285.0	272.3315789473684	1.0509520353778021	183.74473684210525	255.51162790697674	1	0.9612330862572005	blue	low
805	58	116.0	214.0	245.0	215.7843137254902	1.0428832116788322	185.90196078431373	241.3	1	0.9999503565496489	blue	low
806	58	116.0	236.0	234.0	266.3707482993197	1.0309042599529576	188.37755102040816	242.74358974358975	1	0.998679555538977	blue	low
807	58	116.0	238.0	165.0	237.97142857142856	1.0707598467239035	184.90952380952382	248.89655172413794	1	0.9999986010533826	blue	low
808	58	116.0	250.0	225.0	247.140522875817	1.031665114783529	175.6078431372549	244.97560975609755	1	0.9998524946604246	blue	low
809	58	116.0	252.0	289.0	264.1303258145363	1.0365517241379312	176.32581453634086	250.5	1	0.9699445873083629	blue	low
810	58	116.0	257.0	226.0	252.99307958477507	1.0292690200866281	188.8477508650519	247.3421052631579	1	0.9997390527526621	blue	low
811	58	116.0	260.0	275.0	266.45588235294116	1.062655395893892	197.02941176470588	256.0625	1	0.9852553428886036	blue	low
812	58	116.0	275.0	200.0	215.37847222222223	1.0290903308874857	155.82291666666666	229.74285714285713	1	0.999998516936808	blue	low
813	58	116.0	316.0	266.0	232.29117647058823	1.0260324422311586	185.3029411764706	241.97727272727272	1	0.9991881344674146	blue	low
814	58	116.0	325.0	280.0	255.28684210526316	1.0586909617991673	182.71842105263158	260.0217391304348	1	0.9901907838970584	blue	low
815	58	116.0	330.0	284.0	224.7487922705314	0.9982188714574397	165.16183574879227	240.4181818181818	1	0.9979589082318047	blue	low
816	58	116.0	349.0	186.0	258.97058823529414	0.9964315550781716	188.12605042016807	239.91666666666666	1	0.9999544707059689	blue	low
817	58	116.0	355.0	245.0	279.3856209150327	1.0660615229450328	190.08169934640523	251.66666666666666	1	0.9929249128777281	blue	low
818	58	116.0	358.0	248.0	269.45098039215685	1.0387886314735029	195.73529411764707	249.35897435897436	1	0.996240826352056	blue	low
819	58	116.0	381.0	225.0	260.5882352941176	1.0109414203119886	189.13840830449826	245.16666666666666	1	0.9995222549016741	blue	low
820	58	116.0	395.0	253.0	246.7006172839506	1.0362007147193826	182.7716049382716	241.1219512195122	1	0.9991059196350588	blue	low
821	58	116.0	399.0	236.0	257.9673202614379	1.0683492571933506	187.64705882352942	257.10526315789474	1	0.9992669505871448	blue	low
822	58	116.0	414.0	214.0	217.7508650519031	1.068804789146614	168.52595155709344	240.61764705882354	1	0.9999947368792057	blue	low
823	58	116.0	447.0	280.0	247.5861111111111	1.0758600510073137	186.81944444444446	255.4418604651163	1	0.9939595543447042	blue	low
824	58	116.0	459.0	236.0	230.8235294117647	1.0313891094802157	177.7483660130719	236.54054054054055	1	0.9999199298372695	blue	low
825	58	116.0	476.0	194.0	271.734375	1.0424174140991713	187.88671875	256.7096774193548	1	0.9997402086979009	blue	low
826	58	116.0	477.0	282.0	284.7105263157895	1.0574630318344396	199.96198830409358	253.95833333333334	1	0.9293677660193691	blue	low
827	58	116.0	481.0	213.0	252.3148148148148	1.0160173335493277	180.6888888888889	232.29166666666666	1	0.9998888038873812	blue	low
828	58	116.0	486.0	242.0	252.84567901234567	1.05689774728029	176.070987654321	246.47826086956522	1	0.9992997258072885	blue	low
829	58	116.0	501.0	225.0	253.9375	0.9788185160427808	168.48355263157896	223.13333333333333	1	0.9997335100601922	blue	low
830	58	116.0	513.0	258.0	245.91520467836258	1.054627964723007	174.61988304093566	241.50980392156862	1	0.9988158042799817	blue	low
831	58	116.0	537.0	244.0	243.5375	1.0393177526416377	177.575	240.2608695652174	1	0.9996172491831672	blue	low
832	58	116.0	539.0	227.0	290.1719298245614	1.0373290677795044	191.6561403508772	248.13888888888889	1	0.992581661144286	blue	low
833	58	116.0	542.0	187.0	239.5125	1.021114350815285	169.925	222.03846153846155	1	0.9999935522657741	blue	low
834	59	117.0	44.0	284.0	266.3213296398892	1.0436035849267227	196.7229916897507	259.6875	1	0.9747612184451719	blue	low
835	59	117.0	355.0	229.0	258.546365914787	1.073124267291911	165.2731829573935	305.125	1	0.999494112628561	blue	low
836	59	117.0	357.0	213.0	271.659375	1.008073847066936	186.040625	281.3170731707317	1	0.9993216929930117	blue	low
837	59	117.0	404.0	208.0	270.81481481481484	1.0442109828629877	179.79012345679013	289.7906976744186	1	0.9995172880289592	blue	low
838	59	117.0	504.0	312.0	268.3159090909091	1.0713500625404764	187.8090909090909	280.61224489795916	1	0.8529902299221053	blue	low
839	59	117.0	530.0	203.0	236.9572192513369	1.0046337232199332	150.7860962566845	278.8292682926829	1	0.9999859631628075	blue	low
840	59	117.0	554.0	286.0	288.9652406417112	1.041926961926962	205.9385026737968	279.3666666666667	1	0.8892237521327169	blue	low
841	59	117.0	640.0	238.0	251.19607843137254		201.82679738562092		1	0.9995245622409596	blue	low
842	59	117.0	650.0	303.0	272.03684210526313	0.9650073239383249	208.56578947368422	253.08695652173913	1	0.8937257792074845	blue	low
843	59	117.0	810.0	192.0	299.99691358024694	0.9960575945422939	172.9969135802469	290.8888888888889	1	0.995411542805116	blue	low
844	59	117.0	1102.0	257.0	273.13157894736844	1.0207902813391467	171.92344497607655	284.6111111111111	1	0.9917075726579643	blue	low
845	59	117.0	1125.0	289.0	245.26065162907267	1.0617993085930695	192.80200501253134	281.73333333333335	1	0.990101456796235	blue	low
846	59	117.0	1212.0	230.0	265.0138888888889	1.057473700322013	208.05208333333334	274.6666666666667	1	0.9990629811507291	blue	low
847	59	117.0	1327.0	252.0	267.2913165266107	0.9855438818232087	186.03361344537817	259.9166666666667	1	0.9960030856243071	blue	low
848	59	117.0	1351.0	229.0	276.5113636363636	1.0390463000937136	159.84545454545454	316.68888888888887	1	0.9975792925770175	blue	low
849	59	117.0	1392.0	227.0	268.03769841269843	1.0797576133851134	148.015873015873	347.7586206896552	1	0.9989685498934515	blue	low
850	59	117.0	1478.0	157.0	226.75227272727273	1.0719963896062827	117.84772727272727	347.675	1	0.9999997608912957	blue	low
851	59	117.0	1481.0	226.0	281.2130681818182	1.1865450075642965	193.32102272727272	344.75	1	0.9968389647297976	blue	low
852	59	117.0	1719.0	245.0	281.7785714285714	1.029304281872716	173.66666666666666	304.6530612244898	1	0.9914074248362994	blue	low
853	59	117.0	1734.0	226.0	311.4520202020202	1.0385470270584205	165.93939393939394	300.48275862068965	1	0.9515329682288495	blue	low
854	59	117.0	1768.0	231.0	286.8266253869969	1.0195249930677794	196.79876160990713	279.6756756756757	1	0.9933720615554027	blue	low
855	59	117.0	1831.0	223.0	284.94097222222223	1.0012546795151132	204.70486111111111	264.65625	1	0.9961655124164367	blue	low
856	59	117.0	2037.0	258.0	249.48753462603878	1.002409557913055	184.94182825484765	259.3333333333333	1	0.9984662447002536	blue	low
857	59	117.0	2068.0	222.0	233.64114832535884	1.0039282186699996	151.55023923444975	286.2291666666667	1	0.9999624442045911	blue	low
858	59	118.0	34.0	219.0	253.08157894736843	1.0577441386170525	153.38684210526316	279.09090909090907	1	0.9998285437276506	blue	low
859	59	118.0	44.0	248.0	287.9022727272727	1.036327520708731	162.61818181818182	297.3421052631579	1	0.9836574408166302	blue	low
860	59	118.0	56.0	166.0	238.73529411764707	1.0237716331808235	168.58823529411765	246.75	1	0.999998381240876	blue	low
861	59	118.0	70.0	193.0	267.2229102167183	1.0165421392177478	159.8328173374613	271.42857142857144	1	0.9998446537356921	blue	low
862	59	118.0	207.0	262.0	260.41764705882355	1.0832022418240295	187.68823529411765	261.258064516129	1	0.9956276725506561	blue	low
863	59	118.0	407.0	220.0	267.4792243767313	1.007486266262317	173.1274238227147	285.88235294117646	1	0.9993317276870927	blue	low
864	59	118.0	511.0	228.0	237.17708333333334	1.0572228662939351	109.16071428571429	334.5223880597015	1	0.9999231777785641	blue	low
865	59	118.0	528.0	180.0	239.66666666666666		181.57647058823528		1	0.9999957689443127	blue	low
866	59	118.0	592.0	267.0	295.1842105263158		205.61988304093566		1	0.9314577182886128	blue	low
867	59	118.0	609.0	287.0	253.0625	1.005703205201323	190.7825	267.1818181818182	1	0.9863438692694492	blue	low
868	59	118.0	730.0	197.0	275.0	1.0126092317907494	168.0233918128655	294.69444444444446	1	0.9995793542564905	blue	low
869	59	118.0	856.0	230.0	255.36	1.03184481364178	160.8225	287.1666666666667	1	0.9995912232714316	blue	low
870	59	118.0	1271.0	313.0	267.24768518518516	1.0678666255881695	198.85416666666666	289.94	1	0.8517016606936884	blue	low
871	59	118.0	1306.0	282.0	257.60941828254846	1.049536994628376	207.94182825484765	277.9655172413793	1	0.9870572264914974	blue	low
872	59	118.0	1391.0	258.0	217.3925	1.0528193824953576	176.0875	284.8	1	0.9998421014573303	blue	low
873	59	118.0	1576.0	267.0	263.3861111111111	1.020077841355981	203.17777777777778	278.7142857142857	1	0.992651067500766	blue	low
874	59	118.0	1590.0	185.0	250.72794117647058	0.9948460524550311	185.16544117647058	271.06666666666666	1	0.9999818151686323	blue	low
875	59	118.0	1752.0	247.0	252.13571428571427	0.9745481186763353	168.4047619047619	279.93333333333334	1	0.9990888960682001	blue	low
876	59	118.0	1762.0	288.0	274.075	1.0527568131831326	219.36666666666667	286.4186046511628	1	0.9488903919416725	blue	low
877	59	118.0	1873.0	220.0	285.421875	1.0511147239697463	197.05	298.35714285714283	1	0.9965188887295556	blue	low
878	59	118.0	2009.0	143.0	258.92083333333335		166.12916666666666		1	0.9999951526445457	blue	low
879	60	119.0	1.0	205.0	275.17063492063494	1.014230763710476	192.71031746031747	239.94736842105263	1	0.9993659689201011	blue	low
880	60	119.0	73.0	242.0	290.55417956656345	1.0036255753630468	185.9628482972136	248.97222222222223	1	0.9847308458259576	blue	low
881	60	119.0	104.0	246.0	268.2047619047619	1.024507631477517	149.7	260.3448275862069	1	0.9969613503936915	blue	low
882	60	119.0	107.0	153.0	220.73611111111111	1.0324235460656783	114.74166666666666	276.15909090909093	1	0.9999999075988775	blue	low
883	60	119.0	165.0	239.0	265.20588235294116	1.0175438596491226	189.83660130718954	246.66666666666666	1	0.9984060123648609	blue	low
884	60	119.0	170.0	171.0	283.58513931888547	0.9971565115182398	143.22291021671828	269.85714285714283	1	0.9996737259686816	blue	low
885	60	119.0	172.0	282.0	243.97173913043477	1.0391298397198445	152.80652173913043	257.3695652173913	1	0.9944412595275789	blue	low
886	60	119.0	191.0	253.0	291.046783625731	1.0256579061767177	183.91812865497076	253.73469387755102	1	0.9734349405141529	blue	low
887	60	119.0	200.0	206.0	296.85714285714283	1.0278391877507573	154.15406162464987	272.89130434782606	1	0.9942943863138723	blue	low
888	60	119.0	315.0	242.0	289.2568181818182	1.021060070671378	153.07045454545454	282.94	1	0.9862892217324905	blue	low
889	60	119.0	336.0	260.0	270.3917748917749	1.0263563437919365	149.62337662337663	271.2542372881356	1	0.9919827594916565	blue	low
890	60	119.0	342.0	185.0	235.31487889273356	1.0225825299444933	151.85467128027682	241.4	1	0.9999963057560323	blue	low
891	60	119.0	456.0	172.0	242.65914786967417		121.28070175438596		1	0.9999964198349766	blue	low
892	60	119.0	457.0	225.0	292.4605263157895	1.003608228097569	193.77631578947367	262.5853658536585	1	0.9916541770925483	blue	low
893	60	119.0	497.0	229.0	241.828125	0.9993722958909235	153.96354166666666	258.0444444444444	1	0.9998783614280691	blue	low
894	60	119.0	552.0	249.0	253.25925925925927	1.0230318025130656	169.75132275132276	262.3921568627451	1	0.9988702501223505	blue	low
895	60	119.0	591.0	236.0	243.5693779904306	1.0225600005020306	147.14832535885168	265.56756756756755	1	0.9997758330104708	blue	low
896	60	119.0	638.0	160.0	225.25816993464053	1.0012904595832959	138.6013071895425	265.35714285714283	1	0.9999997541697656	blue	low
897	60	119.0	655.0	259.0	237.58171745152356	1.0320134534260632	181.77008310249306	259.86	1	0.9993003067259125	blue	low
898	60	119.0	856.0	241.0	285.1623376623377	1.0250183841732154	150.54545454545453	294.0169491525424	1	0.990702954420756	blue	low
899	60	119.0	886.0	286.0	252.40695652173912	1.023925204774615	139.82086956521738	286.20588235294116	1	0.9877299043128205	blue	low
900	60	119.0	944.0	218.0	229.59848484848484	1.042364350437204	120.45454545454545	300.1940298507463	1	0.999980040292027	blue	low
901	60	119.0	1056.0	261.0	230.81159420289856	1.0075390721434132	129.93840579710144	276.3333333333333	1	0.9994956503851623	blue	low
902	60	119.0	1078.0	237.0	269.9621212121212	1.0218437615697888	162.3510101010101	276.0	1	0.9978850788777306	blue	low
903	60	119.0	1268.0	246.0	278.0394736842105	0.9812304306531578	211.17434210526315	256.4761904761905	1	0.993313619965512	blue	low
904	60	119.0	1314.0	210.0	226.02469135802468	0.9776672377138848	165.77777777777777	250.61904761904762	1	0.9999917779700956	blue	low
905	60	119.0	1389.0	253.0	296.43490304709144	1.0266275702551588	190.55678670360112	277.68	1	0.9597183331625545	blue	low
906	60	119.0	1397.0	255.0	292.7590027700831	1.0208974019088017	189.16620498614958	272.3695652173913	1	0.9667392495930579	blue	low
907	60	119.0	1442.0	312.0	263.23571428571427	1.0457106978288846	195.03333333333333	272.5098039215686	1	0.8827663308558729	blue	low
908	60	119.0	1448.0	209.0	230.91368421052633	1.026173788202038	127.33473684210526	295.6388888888889	1	0.9999880292303738	blue	low
909	60	119.0	1507.0	245.0	224.19856459330143	1.0237492833506179	155.5980861244019	270.280701754386	1	0.9999067342781698	blue	low
910	60	119.0	1688.0	219.0	266.68947368421055	1.0488926871093662	163.66052631578947	295.61764705882354	1	0.9994112846813922	blue	low
911	60	119.0	1794.0	256.0	303.1024930747922	1.0364912280701755	190.77008310249306	276.9375	1	0.9244065738143228	blue	low
912	60	119.0	1817.0	275.0	289.37391304347824	1.0266907241419962	169.47826086956522	289.4561403508772	1	0.9327275775004065	blue	low
913	60	119.0	2067.0	278.0	255.72272727272727	1.028253986529273	173.04090909090908	279.9655172413793	1	0.9911597958705967	blue	low
914	60	119.0	2073.0	252.0	283.49122807017545	1.0298543323910079	176.27067669172934	285.8695652173913	1	0.9859470520302371	blue	low
915	60	119.0	2076.0	228.0	230.39506172839506	0.9823801293019203	179.4351851851852	250.8235294117647	1	0.9999564926029667	blue	low
916	60	119.0	2105.0	151.0	241.37062937062936	0.9845889049469849	144.45804195804195	270.3030303030303	1	0.9999991021983587	blue	low
917	60	119.0	2256.0	233.0	297.65588235294115	1.0097433491702268	185.93529411764706	273.4166666666667	1	0.9812539010812334	blue	low
918	60	119.0	2351.0	187.0	258.8588235294118	1.0163901458019104	189.9764705882353	262.54545454545456	1	0.9999524798935419	blue	low
919	60	119.0	2369.0	191.0	269.27430555555554	1.0280728962338173	180.17708333333334	277.675	1	0.9998266548693949	blue	low
920	60	119.0	2495.0	226.0	267.31045751633985	1.053252198218133	196.3235294117647	278.2692307692308	1	0.9990846477687924	blue	low
921	60	119.0	2511.0	224.0	255.2277777777778	1.0241156934367075	171.4111111111111	280.79545454545456	1	0.9997191546215333	blue	low
922	60	119.0	2555.0	230.0	253.94099378881987	0.9903287104001813	189.86024844720498	263.3333333333333	1	0.9996378347624995	blue	low
923	60	119.0	2591.0	158.0	237.5030864197531	0.992782617422072	136.96913580246914	279.30555555555554	1	0.9999991327464665	blue	low
924	60	119.0	2703.0	229.0	258.11052631578946	1.0666156616084692	164.19736842105263	287.9375	1	0.9995127571082526	blue	low
925	60	119.0	2843.0	190.0	224.30747922437672	1.0461491425077292	142.6897506925208	280.55555555555554	1	0.9999982966468414	blue	low
926	60	119.0	2854.0	196.0	262.92436974789916		223.390756302521		1	0.9998825240944572	blue	low
927	60	119.0	3152.0	260.0	272.69614512471657	1.0285731637398954	166.51473922902494	289.04347826086956	1	0.9904985954613512	blue	low
928	60	119.0	3170.0	188.0	249.125	1.0166319969742814	175.24305555555554	272.2	1	0.9999816491096395	blue	low
929	60	119.0	3255.0	205.0	270.3333333333333	1.0634296248706263	159.20555555555555	293.7692307692308	1	0.9996055788108553	blue	low
930	60	119.0	3372.0	191.0	215.13272311212813	1.0596875884992025	122.29519450800915	294.39130434782606	1	0.9999992578878647	blue	low
931	60	119.0	3613.0	233.0	233.3954248366013	1.0274228341032041	195.37581699346404	262.54285714285714	1	0.9999204566199549	blue	low
932	60	119.0	3633.0	198.0	265.4095238095238	1.0251886978857931	139.02142857142857	300.25925925925924	1	0.9998321363570082	blue	low
933	60	119.0	3676.0	229.0	251.85507246376812	1.0641816482489417	132.78674948240166	294.17021276595744	1	0.9997151056144548	blue	low
934	60	119.0	3737.0	257.0	283.4922600619195	1.018154180078142	207.23529411764707	264.4736842105263	1	0.9818780983085827	blue	low
935	60	119.0	3797.0	169.0	253.7952380952381	1.0059029610788501	209.67619047619047	262.0	1	0.99998970859766	blue	low
936	60	119.0	3804.0	143.0	259.16964285714283	1.033681629287241	170.69642857142858	274.38709677419354	1	0.9999950016098633	blue	low
937	60	119.0	3806.0	242.0	293.8909090909091	1.0268865303024142	153.8090909090909	286.02777777777777	1	0.9798601919581642	blue	low
938	60	119.0	3993.0	225.0	307.6297577854671	0.9992956343360021	208.57439446366783	267.74285714285713	1	0.9668131998574592	blue	low
939	60	119.0	4030.0	251.0	244.3107769423559	1.0289607743250127	170.47117794486215	277.1730769230769	1	0.9993469167631561	blue	low
940	60	119.0	4086.0	282.0	257.0238095238095	1.0215866453585325	179.32380952380953	272.1142857142857	1	0.9875220687793216	blue	low
941	60	119.0	4140.0	263.0	243.81666666666666	1.03415190018372	162.77619047619046	266.6774193548387	1	0.9985601576309281	blue	low
942	60	119.0	4202.0	226.0	254.14550264550263	1.039059739655974	162.95502645502646	282.46666666666664	1	0.9997115574801956	blue	low
943	60	119.0	4229.0	242.0	301.0968858131488	1.0519082379393052	222.65051903114187	277.9655172413793	1	0.9634474654586846	blue	low
944	60	119.0	4245.0	276.0	279.7091412742382	1.0412065810950395	196.4016620498615	265.53061224489795	1	0.9624627506266344	blue	low
945	60	119.0	4266.0	312.0	268.16179337231966	1.0595850102572937	166.21637426900585	285.49333333333334	1	0.8539843731226903	blue	low
946	60	119.0	4316.0	217.0	258.4938271604938	1.003467218596065	174.70987654320987	261.6111111111111	1	0.9997513599692968	blue	low
947	60	119.0	4317.0	216.0	243.29365079365078	1.039262050149409	151.03174603174602	272.7	1	0.9999411146608247	blue	low
948	60	119.0	4346.0	224.0	242.37888198757764	0.9875125051491792	128.2049689440994	273.6	1	0.9999084702351663	blue	low
949	60	119.0	4352.0	294.0	266.6877470355731	1.0822929252248625	157.60276679841897	287.92857142857144	1	0.9526691895678486	blue	low
950	60	119.0	4413.0	134.0	242.29239766081872	0.9860814195842974	117.84210526315789	297.65714285714284	1	0.9999996177352755	blue	low
951	60	119.0	4470.0	213.0	313.44444444444446	1.0347124008278716	157.4206349206349	286.63461538461536	1	0.9624075891428571	blue	low
952	60	119.0	4472.0	227.0	282.54761904761904	1.0542653904492911	153.03333333333333	295.3333333333333	1	0.9962583157469382	blue	low
953	60	119.0	4520.0	214.0	280.52941176470586	1.0587296333075875	154.28644501278774	294.3333333333333	1	0.9983466695299711	blue	low
954	60	119.0	4554.0	230.0	254.4738562091503	1.0591037551644045	192.91503267973857	269.27027027027026	1	0.9996209994012277	blue	low
955	60	119.0	4564.0	250.0	296.0199275362319	1.0391538545967258	135.19021739130434	307.0615384615385	1	0.9658355770694256	blue	low
956	60	119.0	4577.0	187.0	256.2352941176471	1.0290830581661163	175.46691176470588	261.38709677419354	1	0.9999638457675065	blue	low
957	60	119.0	4588.0	178.0	276.67083333333335	1.0617376887574494	188.33333333333334	266.8333333333333	1	0.9997955618634359	blue	low
958	60	119.0	4616.0	262.0	233.16553287981858	1.0594710838942807	154.5668934240363	273.52941176470586	1	0.9993604960583004	blue	low
959	60	119.0	4622.0	240.0	223.63478260869564	1.0449678083374185	135.6304347826087	268.6779661016949	1	0.9999388944550378	blue	low
960	60	120.0	16.0	231.0	266.7623188405797	1.0050388124744654	163.9623188405797	246.0	1	0.998847040122054	blue	low
961	60	120.0	58.0	218.0	228.89473684210526	0.9811541091913235	138.40526315789472	237.42857142857142	1	0.9999812339680975	blue	low
962	60	120.0	105.0	146.0	283.53777777777776	1.0290328420722994	161.44444444444446	254.60714285714286	1	0.9998826182127907	blue	low
963	60	120.0	129.0	235.0	260.06739130434784	1.0120048427442754	132.0413043478261	260.75409836065575	1	0.9991774574419329	blue	low
964	60	120.0	158.0	251.0	272.96031746031747	1.0150639687868614	165.86772486772486	253.1	1	0.9941413030685861	blue	low
965	60	120.0	194.0	168.0	264.4736842105263	1.0587582609726462	116.9401913875598	302.76	1	0.9999675843224171	blue	low
966	60	120.0	210.0	257.0	269.9033613445378	1.0091358324536903	140.05252100840337	261.57142857142856	1	0.9934925714981807	blue	low
967	60	120.0	243.0	250.0	284.5462962962963	1.0402424872144334	192.6604938271605	258.3636363636364	1	0.9861949189588565	blue	low
968	60	120.0	255.0	212.0	279.59567901234567	1.0229145888113156	165.41975308641975	257.4634146341463	1	0.9986269581702497	blue	low
969	60	120.0	268.0	229.0	254.925	1.0417619325838143	148.74	268.11538461538464	1	0.9996294681866879	blue	low
970	60	120.0	296.0	253.0	279.70454545454544	1.0371282122559096	141.3987603305785	278.94871794871796	1	0.9889764706365199	blue	low
971	60	120.0	372.0	233.0	244.55533596837944	1.0018525626079051	125.38932806324111	272.6617647058824	1	0.9998007864385695	blue	low
972	60	120.0	429.0	276.0	281.8836565096953	1.0559038559369653	191.10249307479225	261.6511627906977	1	0.9566929722022846	blue	low
973	60	120.0	446.0	251.0	245.50277777777777	1.0125349004773485	170.71666666666667	247.625	1	0.9992857154655174	blue	low
974	60	120.0	461.0	144.0	234.93859649122808	1.013195599334783	115.80409356725146	277.9	1	0.9999997236369262	blue	low
975	60	120.0	477.0	210.0	300.0912280701754	1.0140643460874308	186.8280701754386	256.5	1	0.9907894522690057	blue	low
976	60	120.0	558.0	290.0	267.2708333333333	1.0635977983855989	159.42083333333332	277.78723404255317	1	0.9615556150698821	blue	low
977	60	120.0	574.0	255.0	290.537037037037	1.0255673335323978	198.82716049382717	258.0	1	0.9719314246812705	blue	low
978	60	120.0	704.0	227.0	279.6470588235294	1.033717257431496	191.98692810457516	266.0263157894737	1	0.9971126298719876	blue	low
979	60	120.0	735.0	189.0	260.33779264214047	1.019138860397617	161.06354515050168	259.44444444444446	1	0.9999382137345325	blue	low
980	60	120.0	776.0	146.0	236.65	1.0466607788712257	118.23333333333333	301.6666666666667	1	0.9999996177151866	blue	low
981	60	120.0	807.0	215.0	228.41315789473686	1.0072359625668448	148.71315789473684	264.44117647058823	1	0.9999854623571174	blue	low
982	60	120.0	830.0	151.0	255.875	1.0212584669467546	175.10714285714286	264.6875	1	0.9999949788033765	blue	low
983	60	120.0	894.0	244.0	281.5021645021645	1.030360047961913	151.1060606060606	293.15555555555557	1	0.9920157334738938	blue	low
984	60	120.0	922.0	275.0	262.89565217391305	1.052290076673404	160.92608695652174	280.1186440677966	1	0.9883526626041026	blue	low
985	60	120.0	1131.0	244.0	297.95739348370927	1.0545479192083502	164.59649122807016	280.7	1	0.9692695628349485	blue	low
986	60	120.0	1174.0	174.0	270.11764705882354	1.0114182598007166	181.54509803921567	268.56666666666666	1	0.9999180195059761	blue	low
987	60	120.0	1188.0	252.0	285.1	1.0201729137964592	189.16666666666666	274.5686274509804	1	0.9840665387808654	blue	low
988	60	120.0	1257.0	230.0	274.5026315789474	1.0455349885949503	162.1421052631579	277.72093023255815	1	0.9978618417700651	blue	low
989	60	120.0	1265.0	304.0	251.13833333333332	1.0237290295497818	141.51666666666668	284.515625	1	0.9608878641778911	blue	low
990	60	120.0	1386.0	206.0	249.26842105263157	1.0141705672114967	151.78947368421052	283.2857142857143	1	0.9999453198588184	blue	low
991	60	120.0	1647.0	208.0	242.19389978213508	1.0254684951786195	134.10021786492374	301.72340425531917	1	0.9999681888104386	blue	low
992	60	120.0	1654.0	236.0	249.16358024691357	1.0250791615673018	194.13888888888889	272.0	1	0.9996457477867415	blue	low
993	60	120.0	1657.0	219.0	294.9578947368421	1.025160932718302	201.22456140350877	267.2894736842105	1	0.9918866083959188	blue	low
994	60	120.0	1670.0	254.0	257.8730650154799	1.0556056771641702	222.67801857585138	296.38461538461536	1	0.9977982697980635	blue	low
995	60	120.0	1690.0	241.0	241.5877616747182	0.9675599649605359	120.17230273752013	301.0285714285714	1	0.9997321330342237	blue	low
996	60	120.0	1703.0	199.0	271.70175438596493	0.997121096650643	164.21637426900585	281.6041666666667	1	0.9996673599338016	blue	low
997	60	120.0	1757.0	182.0	238.23529411764707	1.0373977520947857	162.68300653594773	281.55263157894734	1	0.9999958730235098	blue	low
998	60	120.0	1768.0	209.0	287.3095975232198	1.0420884927412468	180.78328173374612	288.825	1	0.9974797399070201	blue	low
999	60	120.0	1786.0	150.0	205.5514705882353	1.0596391914686794	149.55514705882354	285.1	1	0.9999999868304547	blue	low
1000	60	120.0	1816.0	235.0	278.3369565217391	1.0055099061864463	173.70652173913044	273.2083333333333	1	0.996135389853481	blue	low
1001	60	120.0	1824.0	295.0	255.7784090909091	1.0303805550207679	158.90530303030303	291.07575757575756	1	0.9726835192821092	blue	low
1002	60	120.0	1847.0	214.0	280.43611111111113	1.0506863959875596	168.13611111111112	294.1860465116279	1	0.9983612631131736	blue	low
1003	60	120.0	1891.0	268.0	294.3939393939394	1.0296633410511893	164.97619047619048	291.962962962963	1	0.9320941005205057	blue	low
1004	60	120.0	1892.0	255.0	289.5865800865801	1.010261885308201	161.14502164502164	294.2542372881356	1	0.9738995603476321	blue	low
1005	60	120.0	1915.0	217.0	260.0570175438597	1.026372619387063	140.10526315789474	300.24528301886795	1	0.9997131487771171	blue	low
1006	60	120.0	1957.0	231.0	258.53977272727275	1.0763192569246192	131.58333333333334	316.6029411764706	1	0.9994304117366148	blue	low
1007	60	120.0	1962.0	245.0	267.546365914787	1.0133374794934509	171.55388471177946	282.4222222222222	1	0.9972774399958477	blue	low
1008	60	120.0	1978.0	233.0	299.2447368421053	1.0527473293023635	179.88947368421051	305.67391304347825	1	0.9784662700551033	blue	low
1009	60	120.0	2002.0	175.0	261.4	1.0289938550619364	193.79166666666666	272.25925925925924	1	0.9999671073256741	blue	low
1010	60	120.0	2111.0	195.0	267.5263157894737	1.013479946799543	163.19195046439629	273.5217391304348	1	0.9998223042275375	blue	low
1011	60	120.0	2191.0	185.0	250.11145510835914	0.991406518279138	160.02786377708978	277.42424242424244	1	0.9999829470952518	blue	low
1012	60	120.0	2321.0	243.0	285.5966386554622	1.0145001497678598	188.94957983193277	280.78	1	0.9893713718990115	blue	low
1013	60	120.0	2377.0	217.0	299.4	1.057089838620988	202.16333333333333	292.13953488372096	1	0.9886340773668316	blue	low
1014	60	120.0	2398.0	289.0	251.81423611111111	1.0320580055308455	147.765625	301.5416666666667	1	0.9854732503494732	blue	low
1015	60	120.0	2401.0	208.0	313.91796875	1.0051742455373698	219.4296875	271.2352941176471	1	0.9665368465900257	blue	low
1016	60	120.0	2421.0	174.0	274.3801169590643	1.0283330785826508	145.19005847953215	291.4186046511628	1	0.9998681620618098	blue	low
1017	60	120.0	2439.0	190.0	241.34868421052633	1.0196286465225413	173.41447368421052	281.8611111111111	1	0.9999906224715298	blue	low
1018	60	120.0	2457.0	285.0	273.0416666666667	1.0389214632620023	159.6931818181818	304.45714285714286	1	0.9595113849675734	blue	low
1019	60	120.0	2583.0	234.0	265.7293233082707	1.0200973603065935	166.04511278195488	287.8048780487805	1	0.9987494741629224	blue	low
1020	60	120.0	2664.0	216.0	259.78393351800554	1.05180081518581	161.55678670360112	282.0344827586207	1	0.999735868468943	blue	low
1021	60	120.0	2730.0	218.0	316.81481481481484	1.0192013868484457	216.68148148148148	272.72727272727275	1	0.93950392074415	blue	low
1022	60	120.0	2795.0	192.0	256.7020202020202	1.0067720090293453	143.40404040404042	297.3333333333333	1	0.9999498376815221	blue	low
1023	60	120.0	2890.0	247.0	227.42513368983958	1.0172425367949554	169.87433155080214	260.72549019607845	1	0.9998617512305009	blue	low
1024	60	120.0	2904.0	221.0	280.9684210526316	1.0619308778329448	168.1157894736842	302.8958333333333	1	0.9975805740765513	blue	low
1025	60	120.0	2937.0	218.0	297.66468253968253	1.0020774115792888	137.015873015873	317.27450980392155	1	0.9899577378598124	blue	low
1026	60	120.0	3221.0	202.0	299.42261904761904	1.0517730107349903	172.15178571428572	297.8181818181818	1	0.9936854395536621	blue	low
1027	60	120.0	3344.0	227.0	260.47750865051904	0.9884703643588739	207.14532871972318	261.0	1	0.9994683903835752	blue	low
1028	60	120.0	3403.0	228.0	250.54365079365078	1.0021819271864667	130.4265873015873	288.7857142857143	1	0.9997608014734418	blue	low
1029	60	120.0	3409.0	197.0	298.8891966759003	1.0051227429498883	162.67313019390582	299.25	1	0.9950677060486434	blue	low
1030	60	120.0	3456.0	212.0	217.63425925925927	1.0016037142718963	132.93055555555554	271.2173913043478	1	0.999995518851494	blue	low
1031	60	120.0	3551.0	268.0	246.82467532467533	1.037106584105815	160.42207792207793	284.8775510204082	1	0.9974961147999104	blue	low
1032	60	120.0	3552.0	224.0	249.1193181818182	1.0236470698196092	123.17992424242425	296.0	1	0.9998355692654706	blue	low
1033	60	120.0	3581.0	225.0	259.93859649122805	1.0535556769017513	175.8918128654971	278.68888888888887	1	0.9995488309724921	blue	low
1034	60	120.0	3600.0	162.0	288.35555555555555	0.9825729120636324	193.96444444444444	265.5	1	0.9996056123835625	blue	low
1035	60	120.0	3602.0	218.0	254.8409090909091	1.0547186965036115	140.1931818181818	295.1818181818182	1	0.9998108058534586	blue	low
1036	60	120.0	3611.0	253.0	256.87257617728534	1.0190480090442513	178.0470914127424	257.9583333333333	1	0.9980822611482637	blue	low
1037	60	120.0	3621.0	136.0	214.8078431372549	1.0336222924086644	142.56470588235294	274.6666666666667	1	0.9999999854027736	blue	low
1038	60	120.0	3656.0	259.0	266.2177033492823	1.0368202191659421	168.54545454545453	280.35714285714283	1	0.9944401933922955	blue	low
1039	60	120.0	3674.0	206.0	213.31578947368422	1.027328596120607	163.14912280701753	276.7560975609756	1	0.9999980711696871	blue	low
1040	60	120.0	3707.0	304.0	267.102766798419	1.0436566062339014	166.37944664031622	286.18840579710144	1	0.9120922234821165	blue	low
1041	60	120.0	3847.0	271.0	242.77777777777777	1.047589887008374	124.61574074074075	308.9	1	0.9976460616295337	blue	low
1042	60	120.0	3912.0	220.0	224.60795454545453	1.030630107622918	122.86363636363636	301.55357142857144	1	0.9999850670611083	blue	low
1043	60	120.0	4002.0	202.0	218.8029411764706	1.0081539696025679	160.00882352941176	271.22222222222223	1	0.9999976301429033	blue	low
1044	60	120.0	4024.0	217.0	258.5823863636364	1.039649354460094	161.30113636363637	269.95238095238096	1	0.9997493398957484	blue	low
1045	60	120.0	4218.0	277.0	253.968	1.0783182399915883	153.804	296.1025641025641	1	0.9926092843608609	blue	low
1046	60	120.0	4226.0	285.0	280.00828157349895	1.0298381774526029	162.7991718426501	282.3898305084746	1	0.9381066471851116	blue	low
1047	60	120.0	4328.0	192.0	256.29411764705884	0.9913104593955656	147.89915966386553	273.1914893617021	1	0.9999518803822013	blue	low
1048	60	120.0	4459.0	243.0	261.3801169590643	1.0445907625770123	180.1812865497076	262.5833333333333	1	0.9985237857192304	blue	low
1049	60	120.0	4540.0	248.0	230.61678004535148	1.0603660195849223	150.01360544217687	279.46	1	0.9998108800634109	blue	low
1050	7	13.0	16.0	255.0	260.19504643962847	1.0242947467633623	190.27554179566565	246.21428571428572	1	0.9972109477327558	blue	low
1051	7	13.0	412.0	147.0	323.1904761904762	1.0422716837115	185.92380952380952	275.25	1	0.9818192020846057	blue	low
1052	7	13.0	1140.0	210.0	274.39285714285717	1.0463422361625954	141.5452380952381	293.0408163265306	1	0.999245140063218	blue	low
1053	61	121.0	14.0	212.0	244.17559523809524	0.9860515099367563	144.71130952380952	226.33333333333334	1	0.9999506369845909	blue	low
1054	61	121.0	20.0	196.0	240.06875	1.006419529268093	143.40625	235.2888888888889	1	0.9999879493492358	blue	low
1055	61	121.0	49.0	286.0	264.77839335180056	1.043014725286325	184.1578947368421	241.0	1	0.9740455492753207	blue	low
1056	61	121.0	51.0	245.0	266.1353383458647	1.0720286605147498	152.37844611528823	261.64912280701753	1	0.9975683084956997	blue	low
1057	61	121.0	71.0	228.0	285.5719298245614	1.019314156373615	184.9438596491228	234.82926829268294	1	0.9948552485234977	blue	low
1058	61	121.0	97.0	144.0	234.63095238095238	1.0330674743222397	134.0595238095238	240.75862068965517	1	0.9999997336638308	blue	low
1059	61	121.0	139.0	179.0	244.45833333333334	0.9906454274290791	174.5625	232.28571428571428	1	0.9999933950079883	blue	low
1060	61	121.0	146.0	230.0	253.23099415204678	0.968514516987775	154.97076023391813	224.06896551724137	1	0.9996590936239188	blue	low
1061	61	121.0	159.0	218.0	229.55789473684212	1.0430416393368467	139.56052631578947	252.0	1	0.9999801111887089	blue	low
1062	61	121.0	172.0	136.0	215.25333333333333	1.036530950476919	140.64888888888888	240.41666666666666	1	0.9999999845921083	blue	low
1063	61	121.0	193.0	227.0	281.7549019607843	1.0662430021391835	176.35294117647058	250.55	1	0.9965144441210879	blue	low
1064	61	121.0	273.0	247.0	287.28333333333336	1.0420615477463009	175.47222222222223	264.4347826086956	1	0.9851835815217629	blue	low
1065	61	121.0	309.0	271.0	296.05555555555554	1.0129784657505396	189.2017543859649	241.5	1	0.9131797063277161	blue	low
1066	61	121.0	318.0	208.0	265.52941176470586	1.0171030821790041	181.97058823529412	241.2972972972973	1	0.9997098830988009	blue	low
1067	61	121.0	350.0	262.0	233.02380952380952	1.0114869983619985	134.58134920634922	261.4848484848485	1	0.9993667258947402	blue	low
1068	61	121.0	354.0	261.0	304.61309523809524	1.0077928137019003	192.76190476190476	249.72916666666666	1	0.8973530518619988	blue	low
1069	61	121.0	368.0	300.0	279.8833333333333	1.0610888862180863	160.525	268.7	1	0.8656547791128375	blue	low
1070	61	121.0	418.0	234.0	263.2091503267974	1.0653119475152832	187.12091503267973	257.8	1	0.9989897200614213	blue	low
1071	61	121.0	425.0	216.0	253.6425120772947	1.0453940677642093	137.13768115942028	271.5263157894737	1	0.9998495081166566	blue	low
1072	61	121.0	454.0	268.0	277.4855072463768	1.0497624161947536	167.22946859903382	268.7916666666667	1	0.979081831058688	blue	low
1073	61	121.0	535.0	284.0	249.95535714285714	0.9988402015048602	120.06696428571429	283.8363636363636	1	0.9907751947604005	blue	low
1074	61	121.0	540.0	244.0	248.35697940503434	1.0250692413846345	145.31578947368422	265.71794871794873	1	0.9994417924613058	blue	low
1075	61	121.0	586.0	304.0	272.1925	1.032890460433914	181.0225	244.59259259259258	1	0.8868080365854718	blue	low
1076	61	121.0	593.0	213.0	303.35925925925926	1.0146733614746353	195.07777777777778	250.46153846153845	1	0.9857824369558277	blue	low
1077	61	121.0	627.0	242.0	267.86842105263156	1.0698511678142548	161.98684210526315	268.7906976744186	1	0.9976453168693781	blue	low
1078	61	121.0	708.0	241.0	289.534375	1.0236488155053998	196.24375	265.71794871794873	1	0.9866130277965611	blue	low
1079	61	121.0	750.0	225.0	268.2027777777778	1.0285393830752203	162.4	265.9736842105263	1	0.9990623512145203	blue	low
1080	61	121.0	811.0	217.0	274.6388888888889	0.9961034787498996	184.11111111111111	243.55555555555554	1	0.9988973759336071	blue	low
1081	61	121.0	826.0	243.0	282.09150326797385	1.0166955264015645	192.55555555555554	245.85	1	0.9920350873246454	blue	low
1082	61	121.0	839.0	223.0	220.51633986928104	1.0248381014837282	170.77124183006535	239.27272727272728	1	0.9999868460132136	blue	low
1083	61	121.0	870.0	238.0	311.4567901234568	1.05048190511907	194.4104938271605	275.9714285714286	1	0.9263598078604048	blue	low
1084	61	121.0	907.0	312.0	236.385	1.0309811990484554	201.3975	265.1219512195122	1	0.966029221867695	blue	low
1085	61	121.0	908.0	263.0	262.4276859504132	1.0342292109437459	150.7293388429752	284.62295081967216	1	0.9946271716066434	blue	low
1086	61	121.0	923.0	197.0	257.86944444444447	1.0112297889152513	149.54722222222222	275.6304347826087	1	0.9999252920529894	blue	low
1087	61	121.0	939.0	260.0	286.94152046783626	1.0310008096858303	196.38888888888889	264.72549019607845	1	0.9727249914728956	blue	low
1088	61	121.0	946.0	217.0	264.5242966751918	1.0612312172308935	155.3299232736573	292.80392156862746	1	0.9995677501011756	blue	low
1089	61	121.0	992.0	227.0	273.53472222222223	1.044745686279887	214.17361111111111	282.16129032258067	1	0.9983235153541502	blue	low
1090	61	121.0	1042.0	223.0	285.87894736842105	1.010423900989939	158.29473684210527	272.0810810810811	1	0.995821885090976	blue	low
1091	61	121.0	1088.0	240.0	291.1722222222222	1.0265757646153661	178.40555555555557	273.29787234042556	1	0.9853429420284753	blue	low
1092	61	121.0	1134.0	239.0	251.11988304093566	1.0550602466272856	176.71052631578948	264.4736842105263	1	0.9994964015333062	blue	low
1093	61	121.0	1170.0	254.0	277.0777777777778	1.0523780349885932	181.29166666666666	267.53846153846155	1	0.9905064324788884	blue	low
1094	61	121.0	1171.0	271.0	293.9815789473684	1.011269520826255	181.9842105263158	257.5531914893617	1	0.9243532882326918	blue	low
1095	61	121.0	1182.0	270.0	299.55124653739614	1.0126420527149746	195.51246537396122	264.15555555555557	1	0.8952813329753351	blue	low
1096	61	121.0	1193.0	245.0	279.75851393188856	1.0396513665142346	198.25696594427245	269.9047619047619	1	0.9927075689990568	blue	low
1097	61	121.0	1198.0	266.0	269.17293233082705	1.0042508834820634	172.76190476190476	260.0408163265306	1	0.9896016911504367	blue	low
1098	61	121.0	1403.0	256.0	228.17894736842106	1.0186028921288355	168.86315789473684	254.33962264150944	1	0.9997123516138149	blue	low
1099	61	121.0	1422.0	193.0	285.18529411764706	0.998771871904919	158.1970588235294	278.4	1	0.9989995448685155	blue	low
1100	61	121.0	1445.0	182.0	246.94140625	1.0292211805003795	177.453125	255.66666666666666	1	0.999989736079746	blue	low
1101	61	121.0	1449.0	198.0	268.85661764705884	1.0084755252959268	183.6139705882353	253.97297297297297	1	0.9997626111916698	blue	low
1102	61	121.0	1544.0	227.0	258.57275541795667	1.0218728639781272	179.55417956656348	260.0	1	0.9995497069877427	blue	low
1103	61	121.0	1565.0	209.0	248.72333333333333	1.042864536420051	177.31666666666666	263.43243243243245	1	0.9999376036833393	blue	low
1104	61	121.0	1569.0	214.0	272.2013888888889	1.0337108971694446	188.71875	260.8536585365854	1	0.9992480494866837	blue	low
1105	61	121.0	1612.0	228.0	264.1388888888889	1.0620039173569924	198.49305555555554	263.6216216216216	1	0.9992248839236921	blue	low
1106	61	121.0	1637.0	277.0	291.5089514066496	0.9901042496055704	183.62659846547314	257.1296296296296	1	0.9151704900832991	blue	low
1107	61	121.0	1644.0	231.0	280.35858585858585	1.0597077051522887	158.22979797979798	283.63461538461536	1	0.9962430824520969	blue	low
1108	61	121.0	1774.0	288.0	251.140350877193	1.0515985688976954	178.8045112781955	258.09615384615387	1	0.9869620374882837	blue	low
1109	61	121.0	1857.0	205.0	246.05416666666667	1.0363460264056685	206.325	249.66666666666666	1	0.9999621240814919	blue	low
1110	61	121.0	1864.0	257.0	274.75625	1.0564573623418012	202.66875	264.275	1	0.9906291790688234	blue	low
1111	61	121.0	1878.0	229.0	304.65625	1.0362572344989476	200.46527777777777	259.9375	1	0.9704542039367282	blue	low
1112	61	121.0	1881.0	258.0	283.7923976608187	1.0641201305351662	193.49415204678363	269.78723404255317	1	0.9804942224821807	blue	low
1113	61	121.0	1902.0	293.0	288.510582010582	1.0937400771223484	209.8068783068783	291.6595744680851	1	0.8504210846103903	blue	low
1114	61	121.0	2022.0	243.0	261.953125	1.0522396019725924	185.578125	254.90243902439025	1	0.9984541587481014	blue	low
1115	61	121.0	2030.0	255.0	264.5246913580247	1.0679709053336162	197.22530864197532	264.52272727272725	1	0.9961373454629523	blue	low
1116	61	121.0	2045.0	288.0	242.18045112781954	1.1007171159926288	185.82706766917292	278.4117647058824	1	0.9923058469854986	blue	low
1117	61	121.0	2109.0	214.0	256.36764705882354	1.0467986649902101	190.76470588235293	251.94117647058823	1	0.9998283688865941	blue	low
1118	61	121.0	2160.0	230.0	277.2287581699346	0.9992724097788126	189.54248366013073	252.0	1	0.9972854394874524	blue	low
1119	61	121.0	2162.0	237.0	239.61764705882354	1.0773407786840197	194.05555555555554	266.53846153846155	1	0.999825880306017	blue	low
1120	61	121.0	2184.0	235.0	255.08465608465607	1.078419990587373	161.54232804232805	276.7105263157895	1	0.9994573507422844	blue	low
1121	61	121.0	2312.0	219.0	270.8897058823529	1.010650559142981	192.9816176470588	241.89655172413794	1	0.999134921103813	blue	low
1122	61	121.0	2334.0	284.0	289.7342105263158	1.0543669438761436	188.97105263157894	264.4186046511628	1	0.8945080248861482	blue	low
1123	61	121.0	2346.0	263.0	261.8705882352941	1.0260970378043548	189.23823529411766	249.9111111111111	1	0.9948373095669952	blue	low
1124	61	121.0	2359.0	223.0	275.09150326797385	1.0435674528752508	183.16666666666666	260.3076923076923	1	0.9984355834137901	blue	low
1125	61	121.0	2402.0	146.0	262.12132352941177	1.0033155832412337	144.5110294117647	269.8918918918919	1	0.9999916807561567	blue	low
1126	61	121.0	2403.0	167.0	225.1045751633987	1.0211944901704793	140.8921568627451	262.6333333333333	1	0.9999996153428008	blue	low
1127	61	121.0	2404.0	157.0	230.4470588235294	1.0103407511821572	154.59607843137255	253.29166666666666	1	0.9999996358834574	blue	low
1128	61	121.0	2440.0	269.0	233.82456140350877	1.078275116171952	189.79239766081872	257.93333333333334	1	0.9988744974016762	blue	low
1129	61	121.0	2477.0	223.0	286.22569444444446	1.0606377350212277	194.35763888888889	263.43589743589746	1	0.9956871241017855	blue	low
1130	61	121.0	2553.0	205.0	275.63703703703703	1.0421916755855258	187.73333333333332	256.2142857142857	1	0.999336187627017	blue	low
1131	61	122.0	9.0	249.0	284.953560371517	1.0239765211329557	181.39628482972137	239.95348837209303	1	0.9864354378293936	blue	low
1132	61	122.0	30.0	228.0	230.8166089965398	1.0182541656304402	176.66089965397924	227.46666666666667	1	0.9999549344168088	blue	low
1133	61	122.0	59.0	209.0	279.35	1.043667012316953	112.312	276.95	1	0.9988400311658348	blue	low
1134	61	122.0	140.0	210.0	225.53676470588235	1.0403661805460906	174.79779411764707	234.86666666666667	1	0.9999921338191056	blue	low
1135	61	122.0	160.0	275.0	268.4	1.0091226837686116	192.38529411764705	239.71794871794873	1	0.9832247514339802	blue	low
1136	61	122.0	216.0	266.0	237.0638888888889	1.0563542969644564	171.38611111111112	242.30188679245282	1	0.9988794828840086	blue	low
1137	61	122.0	221.0	198.0	245.01470588235293	1.019867549668874	168.0	234.66666666666666	1	0.9999777975876635	blue	low
1138	61	122.0	281.0	217.0	256.375	1.0442504246252868	182.26470588235293	236.78378378378378	1	0.9997950696338788	blue	low
1139	61	122.0	304.0	284.0	283.5026315789474	1.0682656604510081	184.83157894736843	260.74545454545455	1	0.9273903321772918	blue	low
1140	61	122.0	340.0	211.0	268.0477941176471	1.0599051585422046	184.27573529411765	249.72413793103448	1	0.9995664667722959	blue	low
1141	61	122.0	356.0	296.0	234.83619047619047	1.0009236672523143	142.13714285714286	252.29090909090908	1	0.9907537385985075	blue	low
1142	61	122.0	361.0	181.0	232.91503267973857	1.0145821454045294	146.82679738562092	250.97674418604652	1	0.9999977746468537	blue	low
1143	61	122.0	378.0	248.0	269.0113636363636	1.0065255972696245	172.2528409090909	245.76	1	0.9963690879478034	blue	low
1144	61	122.0	416.0	136.0	213.890756302521	1.0105841935855815	140.06302521008402	247.1851851851852	1	0.9999999869388959	blue	low
1145	61	122.0	534.0	219.0	248.63541666666666	1.0475333934687603	178.71875	244.34285714285716	1	0.9998849056341761	blue	low
1146	61	122.0	566.0	233.0	298.63486842105266	1.0485016495601176	198.92434210526315	269.65909090909093	1	0.9795819298877271	blue	low
1147	61	122.0	592.0	277.0	250.7753623188406	1.0545776258760895	163.46135265700482	256.4782608695652	1	0.9939831906383536	blue	low
1148	61	122.0	658.0	228.0	248.64583333333334	1.028116046707596	188.42708333333334	243.92307692307693	1	0.9997966752458131	blue	low
1149	61	122.0	670.0	265.0	282.82748538011697	1.0652145668905741	191.36257309941521	260.06382978723406	1	0.9739650463095584	blue	low
1150	61	122.0	671.0	257.0	311.38770053475935	1.0640065648531685	181.13101604278074	277.0816326530612	1	0.8581381173624824	blue	low
1151	61	122.0	674.0	216.0	268.2986111111111	1.0752423015433548	190.98611111111111	270.3243243243243	1	0.9994198352296434	blue	low
1152	61	122.0	697.0	241.0	294.8388157894737	1.0408215333588469	199.1875	259.6666666666667	1	0.9791578843163687	blue	low
1153	61	122.0	736.0	246.0	316.7163742690058	1.0370048911913352	191.5672514619883	274.2826086956522	1	0.8554782783878019	blue	low
1154	61	122.0	784.0	238.0	247.55555555555554	1.003414983768287	184.58169934640523	238.0	1	0.9996463318268181	blue	low
1155	61	122.0	823.0	298.0	282.6065162907268	1.0694817798163414	190.08020050125313	268.67857142857144	1	0.8604168950789312	blue	low
1156	61	122.0	826.0	131.0	275.46190476190475	0.9952776366987225	161.24761904761905	257.51851851851853	1	0.9999770553360267	blue	low
1157	61	122.0	844.0	296.0	274.23	1.0198477582819219	187.5075	257.57142857142856	1	0.9192422983059387	blue	low
1158	61	122.0	855.0	251.0	294.0032679738562	1.0415314412853525	205.78758169934642	259.32608695652175	1	0.9695026741199171	blue	low
1159	61	122.0	860.0	224.0	252.05555555555554	0.9906813825920296	183.63888888888889	234.21875	1	0.9997874272368039	blue	low
1160	61	122.0	877.0	275.0	290.6814404432133	1.0652604997595345	195.25207756232686	269.71153846153845	1	0.9267520954896715	blue	low
1161	61	122.0	899.0	215.0	262.3607843137255	1.0155425152069215	200.6392156862745	241.0909090909091	1	0.9996834632712429	blue	low
1162	61	122.0	928.0	268.0	286.86805555555554	1.0293081504668282	169.15740740740742	278.8032786885246	1	0.9596633816775376	blue	low
1163	61	122.0	981.0	230.0	295.35069444444446	1.0517904900103079	196.37847222222223	256.55555555555554	1	0.9865389879014994	blue	low
1164	61	122.0	1009.0	262.0	293.2352941176471	1.0478877982007306	202.8	273.6279069767442	1	0.9524130310543896	blue	low
1165	61	122.0	1038.0	225.0	265.0069204152249	1.009028667372092	194.79584775086505	252.0487804878049	1	0.9992940075030649	blue	low
1166	61	122.0	1061.0	253.0	291.08730158730157	1.044000553709856	181.62698412698413	281.8333333333333	1	0.9733514190956625	blue	low
1167	61	122.0	1101.0	249.0	243.60454545454544	1.0141754062463986	149.23181818181817	266.6666666666667	1	0.9994597016880393	blue	low
1168	61	122.0	1120.0	271.0	292.62698412698415	1.0206817436905933	192.22486772486772	273.1666666666667	1	0.9309053265355973	blue	low
1169	61	122.0	1121.0	266.0	249.64318181818183	1.024626170379595	165.4318181818182	279.22222222222223	1	0.997349536989337	blue	low
1170	61	122.0	1122.0	202.0	239.0	1.039682236153728	174.51388888888889	257.5217391304348	1	0.9999840249989773	blue	low
1171	61	122.0	1141.0	242.0	239.0030864197531	1.0449579168639962	180.0216049382716	249.86046511627907	1	0.9997659052105939	blue	low
1172	61	122.0	1182.0	198.0	255.37370242214533	1.0537270491861364	174.98961937716263	266.6764705882353	1	0.9999383284491088	blue	low
1173	61	122.0	1196.0	229.0	251.54575163398692	1.0523378727244486	192.8202614379085	269.53846153846155	1	0.9997225348249857	blue	low
1174	61	122.0	1207.0	220.0	247.61111111111111	1.015417186635733	172.55246913580248	257.51724137931035	1	0.999888127396405	blue	low
1175	61	122.0	1242.0	228.0	285.26625386996903	1.0737968133194247	185.94736842105263	279.25	1	0.9949937233774322	blue	low
1176	61	122.0	1259.0	244.0	264.39318885448915	1.0269746187451423	189.78637770897834	256.73333333333335	1	0.9980048358493016	blue	low
1177	61	122.0	1296.0	241.0	284.46712802768167	1.053542345276873	206.44636678200692	258.75	1	0.9912259945598672	blue	low
1178	61	122.0	1320.0	173.0	255.98333333333332	1.0514952147382406	180.975	261.42424242424244	1	0.999983694317674	blue	low
1179	61	122.0	1325.0	291.0	281.9621212121212	1.0604934427344654	192.66161616161617	274.8392857142857	1	0.9050969267252643	blue	low
1180	61	122.0	1326.0	250.0	215.35406698564594	1.027529182465413	152.41387559808612	260.1896551724138	1	0.9999282005816781	blue	low
1181	61	122.0	1329.0	182.0	280.57916666666665	1.026534989276273	198.25833333333333	267.2857142857143	1	0.9996240258171262	blue	low
1182	61	122.0	1349.0	236.0	231.50140056022408	1.0497909341265008	169.08683473389357	266.04545454545456	1	0.9999154626948547	blue	low
1183	61	122.0	1363.0	179.0	224.48214285714286	1.0359834699263786	139.0654761904762	268.275	1	0.9999991894406718	blue	low
1184	61	122.0	1375.0	209.0	249.35925925925926	1.034585033698139	194.12222222222223	257.9166666666667	1	0.999933770561345	blue	low
1185	61	122.0	1417.0	288.0	257.35353535353534	1.0685014996230893	191.09343434343435	277.5833333333333	1	0.9811448085398715	blue	low
1186	61	122.0	1473.0	280.0	282.3157894736842	1.0755974290570582	200.57063711911357	274.5833333333333	1	0.945114539058548	blue	low
1187	61	122.0	1510.0	175.0	257.5125	1.0414615132118825	187.825	266.25	1	0.999978517215397	blue	low
1188	61	122.0	1524.0	227.0	229.47619047619048	1.0311393041075243	144.53333333333333	274.3157894736842	1	0.9999624956787395	blue	low
1189	61	122.0	1526.0	295.0	284.4605263157895	1.0401003964678952	194.55526315789473	259.04347826086956	1	0.8672496431580619	blue	low
1190	61	122.0	1530.0	218.0	277.8345588235294	1.0128339439929988	202.875	256.04545454545456	1	0.9984385555465106	blue	low
1191	61	122.0	1614.0	221.0	274.1503267973856	1.0212701543145803	188.70261437908496	265.9166666666667	1	0.9987049936191571	blue	low
1192	61	122.0	1676.0	222.0	273.77941176470586	1.0312445143661506	200.84558823529412	252.88	1	0.9986812782877601	blue	low
1193	61	122.0	1739.0	173.0	305.23161764705884	1.1072484792289028	179.92279411764707	306.57142857142856	1	0.995790379016237	blue	low
1194	61	122.0	1750.0	287.0	289.1216931216931	1.0694798774713017	199.6216931216931	278.0869565217391	1	0.8828545825273597	blue	low
1195	61	122.0	1817.0	152.0	248.47450980392156	1.0143109345691272	157.95294117647057	268.4	1	0.999997802493978	blue	low
1196	61	122.0	1853.0	220.0	268.24567474048445	1.0245662734212353	187.89965397923876	251.6590909090909	1	0.9992833993540409	blue	low
1197	61	122.0	1869.0	254.0	271.4155844155844	1.0031934119893609	150.75757575757575	274.95	1	0.9938491135830426	blue	low
1198	61	122.0	1870.0	200.0	239.60546875	1.038810432622418	193.95703125	256.1111111111111	1	0.9999851197937736	blue	low
1199	61	122.0	1897.0	132.0	287.5	1.0000802070800976	169.03333333333333	268.93333333333334	1	0.9998848365281066	blue	low
1200	61	122.0	1922.0	256.0	258.1820987654321	1.0714484510934519	193.8179012345679	259.8536585365854	1	0.9974465559425056	blue	low
1201	61	122.0	1925.0	244.0	277.280701754386	1.0026898781998972	178.76315789473685	251.1219512195122	1	0.9943420100660234	blue	low
1202	61	122.0	1970.0	221.0	259.30902777777777	1.0711872768676287	191.83680555555554	264.72222222222223	1	0.9996621616080978	blue	low
1203	61	122.0	1985.0	181.0	247.86713286713288	1.048955459261663	160.25874125874125	262.92105263157896	1	0.999989330955126	blue	low
1204	61	122.0	1993.0	251.0	264.315	1.0436142147363343	164.08	270.39622641509436	1	0.9970038512061221	blue	low
1205	61	122.0	1997.0	200.0	275.30859375	1.0433985980699243	190.73046875	253.68421052631578	1	0.999497525668774	blue	low
1206	61	122.0	2017.0	243.0	263.7932098765432	1.0571054052641664	185.41666666666666	258.7857142857143	1	0.9982071678726707	blue	low
1207	61	122.0	2036.0	239.0	295.5359477124183	1.0124884299569203	193.33986928104576	250.2258064516129	1	0.9797660802988847	blue	low
1208	61	122.0	2076.0	207.0	256.47750865051904	1.077336021082939	177.46712802768167	262.9024390243902	1	0.9998846903101828	blue	low
1209	61	122.0	2098.0	248.0	265.18954248366015	1.0556390119606762	200.15032679738562	258.2093023255814	1	0.9973129606286857	blue	low
1210	61	122.0	2105.0	220.0	274.69485294117646	1.0616798195321926	194.15441176470588	252.5151515151515	1	0.9987072699392211	blue	low
1211	61	122.0	2116.0	250.0	279.91358024691357	1.0383498810030143	187.09567901234567	250.31578947368422	1	0.9904239704782313	blue	low
1212	61	122.0	2136.0	236.0	276.8229166666667	1.0541035292884655	201.65972222222223	257.34285714285716	1	0.9964227216682491	blue	low
1213	61	122.0	2145.0	277.0	291.5	1.032672429352025	195.06944444444446	260.7878787878788	1	0.915218640645164	blue	low
1214	61	122.0	2159.0	216.0	268.7854671280277	1.030290736984449	185.01038062283737	253.96666666666667	1	0.9993929904828543	blue	low
1215	61	122.0	2176.0	278.0	277.45	1.0613972242576337	192.76666666666668	261.8867924528302	1	0.9639002972860722	blue	low
1216	61	122.0	2188.0	244.0	261.4845679012346	1.0468488609996685	185.52777777777777	255.6888888888889	1	0.9984196012154272	blue	low
1217	61	122.0	2217.0	211.0	235.13888888888889	0.9961596500631806	164.55246913580248	251.9090909090909	1	0.9999797992455232	blue	low
1218	61	122.0	2221.0	263.0	284.9572192513369	1.039224065758429	174.8048128342246	256.42	1	0.9725996308331433	blue	low
1219	62	123.0	23.0	233.0	263.29757785467126	1.024765088772383	182.76124567474048	231.29268292682926	1	0.9990394102537737	blue	low
1220	62	123.0	30.0	284.0	228.2757894736842	1.029727005215162	143.78105263157894	246.46666666666667	1	0.9974888623760698	blue	low
1221	62	123.0	38.0	264.0	263.37673130193906	1.01656632879785	175.03047091412742	242.65116279069767	1	0.9938872509172915	blue	low
1222	62	123.0	64.0	308.0	273.16040100250626	0.9969496781152044	181.6641604010025	234.75	1	0.8528072250819501	blue	low
1223	62	123.0	73.0	308.0	252.1958041958042	0.9899049904956256	131.65734265734267	242.49122807017545	1	0.9458902990859644	blue	low
1224	62	123.0	162.0	239.0	306.134375	1.0388708297690334	181.3375	250.4	1	0.950767846490019	blue	low
1225	62	123.0	188.0	137.0	225.1328125	0.9987191742735219	130.29296875	243.2258064516129	1	0.9999999452586611	blue	low
1226	62	123.0	190.0	229.0	292.20899470899474	0.9859343638629555	154.32010582010582	251.92	1	0.9902588460079085	blue	low
1227	62	123.0	219.0	225.0	294.04814814814813	0.973521027789563	202.77407407407406	237.78125	1	0.9903558472298046	blue	low
1228	62	123.0	250.0	238.0	255.42156862745097	1.038479660750746	178.06209150326796	236.14285714285714	1	0.999328515002705	blue	low
1229	62	123.0	254.0	164.0	223.81666666666666	1.023134527547602	163.54166666666666	244.55555555555554	1	0.9999997267729626	blue	low
1230	62	123.0	266.0	205.0	246.34191176470588	1.0294939618660748	176.9191176470588	240.83333333333334	1	0.9999610727238922	blue	low
1231	62	123.0	268.0	293.0	286.6521739130435	1.007306104365078	149.72134387351778	260.03076923076924	1	0.8644874140704882	blue	low
1232	62	123.0	280.0	209.0	254.6433823529412	1.0036904312933914	182.5	238.25806451612902	1	0.9998911155500598	blue	low
1233	62	123.0	340.0	208.0	250.79144385026737	1.0049970605526162	140.24064171122996	253.25925925925927	1	0.9999286876865072	blue	low
1234	62	123.0	341.0	286.0	258.35	1.0506875981161696	186.8111111111111	244.9387755102041	1	0.9824297723715415	blue	low
1235	62	123.0	416.0	233.0	260.1062801932367	1.0706981271823088	147.53381642512076	276.48	1	0.9992671411455933	blue	low
1236	62	123.0	456.0	307.0	270.96909090909094	1.055474009441228	147.53272727272727	275.3888888888889	1	0.8740964806699207	blue	low
1237	62	123.0	527.0	144.0	244.2578125	1.0094474187198677	145.96484375	261.4642857142857	1	0.9999991490916053	blue	low
1238	62	123.0	604.0	261.0	304.59411764705885	1.0143018566887432	195.19117647058823	257.30232558139534	1	0.8974887728630533	blue	low
1239	62	123.0	605.0	239.0	287.9625	1.0492287198100279	156.8025	273.1	1	0.9893236187409464	blue	low
1240	62	123.0	613.0	175.0	261.53125	0.9916356877323419	152.6875	249.42857142857142	1	0.9999666298274612	blue	low
1241	62	123.0	618.0	268.0	259.719298245614	1.0255185159233438	190.12865497076024	248.0625	1	0.9939393409634742	blue	low
1242	62	123.0	629.0	277.0	276.7323529411765	0.9866085499576981	200.14411764705883	242.75	1	0.9673956234753509	blue	low
1243	62	123.0	656.0	191.0	243.71241830065358	1.0202973849261188	156.20261437908496	254.25	1	0.9999873328886608	blue	low
1244	62	123.0	712.0	236.0	264.75396825396825	1.038372660009752	157.1851851851852	259.14814814814815	1	0.9987085045880025	blue	low
1245	62	123.0	734.0	225.0	307.50657894736844	1.0670083293511332	193.42434210526315	275.4047619047619	1	0.9671808643409935	blue	low
1246	62	123.0	746.0	230.0	281.29065743944636	1.0221230947575066	193.75778546712803	248.17857142857142	1	0.9961211823879833	blue	low
1247	62	123.0	861.0	227.0	247.9281045751634	1.016538076868124	181.69934640522877	248.33333333333334	1	0.9998206085807391	blue	low
1248	62	123.0	913.0	291.0	281.695	1.062432304465313	186.7625	269.6792452830189	1	0.9065139764758886	blue	low
1249	62	123.0	953.0	172.0	243.3815789473684	1.0199276699387407	147.6940789473684	265.75	1	0.9999961265029005	blue	low
1250	62	123.0	1109.0	256.0	264.935	1.0438866366224804	166.175	268.74	1	0.9957715491808595	blue	low
1251	62	123.0	1155.0	279.0	266.39912280701753	1.0369673600856766	164.26754385964912	276.6458333333333	1	0.9812832652140797	blue	low
1252	62	123.0	1167.0	209.0	248.85555555555555	1.0030851110055603	187.33333333333334	242.6451612903226	1	0.9999368256436347	blue	low
1253	62	123.0	1185.0	301.0	247.59761904761905	1.0181156673722753	177.71190476190475	251.79545454545453	1	0.9735706512174762	blue	low
1254	62	123.0	1196.0	247.0	251.97076023391813	1.034488364134155	184.53216374269005	262.85	1	0.9991004939441295	blue	low
1255	62	123.0	1287.0	135.0	279.81333333333333	1.04797571577397	160.76444444444445	277.8333333333333	1	0.9999525882445138	blue	low
1256	62	123.0	1312.0	255.0	273.11764705882354	1.0077324312927416	200.5232198142415	255.65	1	0.9925919856388606	blue	low
1257	62	123.0	1318.0	174.0	251.320987654321	1.017709431918593	141.17592592592592	266.45	1	0.999989660877404	blue	low
1258	62	123.0	1328.0	235.0	279.759375	1.0528321933612987	192.096875	272.4583333333333	1	0.9956348542752028	blue	low
1259	62	123.0	1337.0	220.0	259.0756578947368	1.0150672648484553	187.86513157894737	263.03846153846155	1	0.9996878919373504	blue	low
1260	62	123.0	1367.0	139.0	225.28308823529412	1.0070309232290202	138.56985294117646	272.67857142857144	1	0.9999999367040877	blue	low
1261	62	123.0	1431.0	283.0	265.453216374269	1.0198536876924085	200.28362573099415	246.11904761904762	1	0.9775020829418651	blue	low
1262	62	123.0	1442.0	198.0	232.22083333333333	1.0465355826676128	201.07916666666668	254.0	1	0.9999936065685635	blue	low
1263	62	123.0	1479.0	205.0	270.98823529411766	1.0415400688509429	198.61960784313726	255.5142857142857	1	0.9995794621224051	blue	low
1264	62	123.0	1484.0	237.0	307.32456140350877	1.0256639995358943	187.71637426900585	276.3673469387755	1	0.949585087392209	blue	low
1265	62	123.0	1615.0	227.0	267.5888157894737	1.0355962072960587	189.41118421052633	261.4193548387097	1	0.9990085232432495	blue	low
1266	62	123.0	1770.0	211.0	268.69034090909093	1.0331496367556554	166.17045454545453	284.3478260869565	1	0.9995391629322409	blue	low
1267	62	123.0	1793.0	299.0	259.1948051948052	1.0276251528869693	174.46969696969697	275.6792452830189	1	0.9572033343862275	blue	low
1268	62	123.0	1939.0	194.0	236.19722222222222	0.9940250196833172	144.56666666666666	267.04347826086956	1	0.9999927660026076	blue	low
1269	62	123.0	1990.0	295.0	277.8020050125313	1.047700624877069	187.40100250626566	263.3018867924528	1	0.9071109650442953	blue	low
1270	62	123.0	1994.0	190.0	257.8137254901961	0.9949736513870625	161.86601307189542	259.57142857142856	1	0.9999497141334301	blue	low
1271	62	123.0	2007.0	230.0	302.6749226006192	1.0486589033078366	193.61919504643961	282.39130434782606	1	0.9742262494372923	blue	low
1272	62	123.0	2012.0	238.0	238.53801169590642	1.042220607169935	180.03216374269005	267.4888888888889	1	0.9998289679193832	blue	low
1273	62	123.0	2023.0	211.0	317.25	0.9963074831336912	156.565	295.9583333333333	1	0.9492243574245272	blue	low
1274	62	123.0	2036.0	205.0	294.83024691358025	1.051545267900943	173.38888888888889	284.8695652173913	1	0.9955270479896104	blue	low
1275	62	123.0	2087.0	218.0	298.31985294117646	1.0440005870472224	202.7389705882353	262.07894736842104	1	0.9893165875291352	blue	low
1276	62	123.0	2099.0	244.0	231.3003095975232	1.0204631020424086	186.73993808049536	251.5	1	0.9998514493908198	blue	low
1277	62	123.0	2115.0	232.0	296.2389705882353	1.029614213439316	214.65073529411765	258.22222222222223	1	0.9841317409975657	blue	low
1278	62	123.0	2116.0	287.0	272.29665071770336	1.0338192449478227	177.54784688995215	265.42622950819674	1	0.956590568322481	blue	low
1279	62	123.0	2139.0	224.0	269.15204678362574	1.0101212440695835	170.99415204678363	263.2142857142857	1	0.9990336649781941	blue	low
1280	62	123.0	2257.0	198.0	237.3860294117647	1.04583872866392	181.94485294117646	259.77777777777777	1	0.9999894551314441	blue	low
1281	62	123.0	2260.0	179.0	256.88235294117646	1.0226369315479271	159.12745098039215	276.8205128205128	1	0.9999750852022634	blue	low
1282	62	123.0	2297.0	178.0	270.9621848739496	1.0360089672899946	192.44957983193277	264.8181818181818	1	0.9998908386808915	blue	low
1283	62	123.0	2330.0	253.0	290.86728395061726	1.0581951579191118	204.39197530864197	274.3333333333333	1	0.9738018406981768	blue	low
1284	62	123.0	2372.0	234.0	265.81315789473683	1.0134744253965713	163.3	268.06666666666666	1	0.9987405534778138	blue	low
1285	62	123.0	2374.0	259.0	265.76190476190476	0.9968151471077857	152.9637188208617	259.75	1	0.9946239773236464	blue	low
1286	62	123.0	2443.0	242.0	232.9928229665072	1.0136735458601112	148.01913875598086	258.3333333333333	1	0.9998535559257201	blue	low
1287	62	123.0	2471.0	225.0	293.37370242214536	1.0730331293192945	204.6885813148789	279.57142857142856	1	0.9909305102880989	blue	low
1288	62	123.0	2473.0	180.0	251.8235294117647	1.0122260568517087	171.4375	261.6774193548387	1	0.99998467483608	blue	low
1289	62	123.0	2539.0	258.0	249.64171122994654	1.0245451856234284	171.80748663101605	254.2	1	0.9984489798522462	blue	low
1290	62	123.0	2599.0	261.0	266.02493074792244	1.075413981564565	188.73407202216066	276.5769230769231	1	0.9938263762453104	blue	low
1291	62	123.0	2630.0	247.0	263.6306818181818	1.046008621692298	180.63920454545453	266.93617021276594	1	0.9977593518207779	blue	low
1292	62	123.0	2637.0	286.0	288.3840579710145	1.0267513516442317	185.91545893719805	274.75409836065575	1	0.8928966355691434	blue	low
1293	62	123.0	2651.0	231.0	251.32456140350877	1.0272449089808944	176.4327485380117	267.13157894736844	1	0.999691347155517	blue	low
1294	62	123.0	2665.0	268.0	278.3016304347826	1.0179000829437552	191.27173913043478	266.5952380952381	1	0.9778503671159093	blue	low
1295	62	123.0	2703.0	224.0	246.03333333333333	1.055710924668176	161.18333333333334	270.25	1	0.9998743319715186	blue	low
1296	62	123.0	2710.0	248.0	262.63398692810455	1.0586545634972027	197.59150326797385	255.74358974358975	1	0.9978011747822929	blue	low
1297	62	123.0	2723.0	283.0	287.89444444444445	1.0527596127520724	200.39444444444445	265.9387755102041	1	0.9098760268538914	blue	low
1298	62	123.0	2793.0	211.0	215.67013888888889	1.0632238252192863	182.73611111111111	262.3611111111111	1	0.9999965112510781	blue	low
1299	62	123.0	2803.0	182.0	209.40123456790124	1.0499296221913246	138.98765432098764	258.0833333333333	1	0.9999997852632116	blue	low
1300	62	123.0	2824.0	205.0	256.47712418300654	1.0046840521564695	173.08496732026143	259.5	1	0.999897273398943	blue	low
1301	62	123.0	2840.0	165.0	237.75238095238095		189.18571428571428		1	0.9999986347870753	blue	low
1302	62	123.0	2863.0	251.0	289.7269736842105	1.0487712270266552	207.32236842105263	261.1136363636364	1	0.9781951021190416	blue	low
1303	62	123.0	2869.0	256.0	254.11111111111111	1.0598858219057148	178.01666666666668	262.26	1	0.9981119754349392	blue	low
1304	62	123.0	2890.0	295.0	242.34761904761905	1.023490540721857	171.61428571428573	249.08	1	0.9870601836345017	blue	low
1305	62	123.0	2950.0	195.0	215.44345238095238	1.0223873698166217	144.98809523809524	254.45454545454547	1	0.9999989717177027	blue	low
1306	62	123.0	2969.0	266.0	265.8305555555556	1.0274613891172408	187.69444444444446	259.925	1	0.9917887875437165	blue	low
1307	62	123.0	2970.0	199.0	247.40441176470588	1.0780355276907	185.12132352941177	268.6666666666667	1	0.9999701671793665	blue	low
1308	62	123.0	2979.0	277.0	298.29100529100526	1.0449022992068022	194.85185185185185	275.47169811320754	1	0.8705473113807431	blue	low
1309	62	123.0	2995.0	253.0	217.28787878787878	1.0130994933029576	155.1338383838384	245.64285714285714	1	0.9998950676740758	blue	low
1310	62	123.0	3005.0	243.0	285.5138888888889	1.05235961257124	208.11805555555554	257.4102564102564	1	0.989443587982884	blue	low
1311	62	123.0	3036.0	199.0	270.94805194805195	1.0393511759935117	161.01298701298703	257.3333333333333	1	0.9996916415221079	blue	low
1312	62	123.0	3039.0	266.0	254.64912280701753	1.0406917832454667	170.7268170426065	264.68888888888887	1	0.9962495950036276	blue	low
1313	62	123.0	3042.0	259.0	286.406162464986	1.0304740256027247	186.93837535014006	264.06382978723406	1	0.9750555728403234	blue	low
1314	62	123.0	3079.0	147.0	323.21794871794873	0.9977542932628798	170.63247863247864	271.1333333333333	1	0.9817558837288485	blue	low
1315	62	123.0	3083.0	275.0	265.3137254901961	1.0437047301963978	193.07843137254903	259.625	1	0.9863306040691127	blue	low
1316	62	123.0	3108.0	175.0	209.187675070028	1.0441097271664979	128.84593837535013	272.44827586206895	1	0.9999998756670105	blue	low
1317	62	123.0	3121.0	213.0	258.87152777777777	1.0383340668364711	182.10416666666666	253.97297297297297	1	0.9997957108666939	blue	low
1318	62	123.0	3128.0	284.0	255.91847826086956	1.0287424175369622	142.5144927536232	282.9855072463768	1	0.986711258841824	blue	low
1319	62	123.0	3204.0	131.0	239.8984962406015	1.0451680911248795	133.04135338345864	279.55172413793105	1	0.9999997608740794	blue	low
1320	62	123.0	3219.0	262.0	294.5205882352941	1.03856106848319	191.35882352941175	256.02	1	0.9477826833391318	blue	low
1321	62	123.0	3222.0	234.0	241.7	1.0543437182472601	178.85	255.67567567567568	1	0.9998317584750578	blue	low
1322	62	123.0	3299.0	261.0	279.11470588235295	1.0484461189913317	187.5794117647059	253.9787234042553	1	0.9838902285937846	blue	low
1323	62	124.0	49.0	176.0	208.675	0.9917119314192809	164.24166666666667	222.26666666666668	1	0.9999998729481191	blue	low
1324	62	124.0	69.0	221.0	297.6640826873385	1.017786404771699	143.10852713178295	254.1590909090909	1	0.988639785213475	blue	low
1325	62	124.0	73.0	315.0	220.28364389233954	1.026971656967342	153.1014492753623	240.2439024390244	1	0.979128687889126	blue	low
1326	62	124.0	74.0	296.0	240.984126984127	1.0364161606107727	140.87301587301587	246.5072463768116	1	0.9870798156038373	blue	low
1327	62	124.0	77.0	213.0	260.6925207756233	1.0523065815473476	145.9639889196676	257.6046511627907	1	0.9997579077190486	blue	low
1328	62	124.0	79.0	191.0	234.9	1.0722755146546967	120.1175	266.1111111111111	1	0.9999947708829132	blue	low
1329	62	124.0	89.0	179.0	273.7	1.0382621951219513	137.1970588235294	268.275	1	0.999845455299765	blue	low
1330	62	124.0	98.0	213.0	247.3318181818182	1.0398393847887177	124.45	265.23809523809524	1	0.9999297342466362	blue	low
1331	62	124.0	100.0	218.0	270.1829573934837	1.0294465799056973	137.9674185463659	258.2448979591837	1	0.9992313155707832	blue	low
1332	62	124.0	102.0	178.0	247.625	0.992665333090865	169.80833333333334	227.44444444444446	1	0.9999912756576854	blue	low
1333	62	124.0	139.0	297.0	270.36507936507934	1.0275111558194092	159.10657596371883	241.47368421052633	1	0.9307178557057274	blue	low
1334	62	124.0	159.0	156.0	255.03308823529412	1.0125384140370928	144.5	254.35135135135135	1	0.9999940995242365	blue	low
1335	62	124.0	194.0	235.0	245.37689393939394	1.0086107341908805	117.9715909090909	266.6969696969697	1	0.9997567789178196	blue	low
1336	62	124.0	220.0	259.0	261.32456140350877	1.027841938554814	172.68713450292398	233.47222222222223	1	0.9961207521370856	blue	low
1337	62	124.0	223.0	209.0	295.89629629629627	1.0241717218852078	188.13333333333333	248.0	1	0.9941428065423448	blue	low
1338	62	124.0	224.0	268.0	224.89043209876544	1.0652916262894079	109.09567901234568	277.2909090909091	1	0.9994210310160305	blue	low
1339	62	124.0	242.0	263.0	232.6812865497076	1.0445915425119923	176.12573099415204	237.51162790697674	1	0.9993337473972675	blue	low
1340	62	124.0	275.0	310.0	264.52551984877124	1.048553664976675	148.84120982986767	264.9117647058824	1	0.8894931585189928	blue	low
1341	62	124.0	282.0	227.0	269.1840909090909	1.0539705288821895	134.15227272727273	270.5272727272727	1	0.9988588854669004	blue	low
1342	62	124.0	314.0	222.0	276.5083333333333	1.033317673588274	149.32222222222222	248.53333333333333	1	0.9983095812000762	blue	low
1343	62	124.0	322.0	231.0	229.92105263157896	1.0127753995994189	171.41520467836258	256.6	1	0.9999481150939876	blue	low
1344	62	124.0	333.0	245.0	222.77105263157895	1.0113888150314632	155.58947368421053	243.5952380952381	1	0.9999162441790098	blue	low
1345	62	124.0	382.0	284.0	287.81917211328977	1.0102501580287029	157.61220043572985	256.79661016949154	1	0.9058509720461295	blue	low
1346	62	124.0	426.0	227.0	258.72549019607845	1.0319417349460267	179.01960784313727	247.87878787878788	1	0.999543679439584	blue	low
1347	62	124.0	450.0	197.0	281.35	1.033488164540273	197.7875	248.14285714285714	1	0.9991951667225542	blue	low
1348	62	124.0	457.0	281.0	244.4025974025974	1.0621559738872066	152.35281385281385	263.2040816326531	1	0.9946844143235597	blue	low
1349	62	124.0	515.0	276.0	278.5157894736842	1.05184443922617	179.58947368421053	257.66	1	0.9653000016914677	blue	low
1350	62	124.0	628.0	241.0	267.8975069252078	1.0268477655711796	171.46537396121883	262.3061224489796	1	0.9977699866165223	blue	low
1351	62	124.0	651.0	240.0	291.32716049382714	1.028964143941451	188.02469135802468	260.05555555555554	1	0.9851510421450386	blue	low
1352	62	124.0	678.0	216.0	275.9637188208617	1.0183701657458564	131.94104308390024	273.0740740740741	1	0.9988139287157526	blue	low
1353	62	124.0	708.0	195.0	279.56944444444446	1.0703690415171707	148.39444444444445	288.04	1	0.9993890787724589	blue	low
1354	62	124.0	748.0	211.0	216.20555555555555	1.033363260725399	143.85555555555555	251.64	1	0.9999963407294513	blue	low
1355	62	124.0	783.0	272.0	230.39791666666667	1.0512872167668614	148.46666666666667	272.40677966101697	1	0.9988711741419235	blue	low
1356	62	124.0	892.0	270.0	263.2291666666667	1.020836782574635	150.25	271.6078431372549	1	0.9912584906740677	blue	low
1357	62	124.0	1000.0	170.0	221.38655462184875	0.9997870902644711	127.95798319327731	268.6666666666667	1	0.9999996848010236	blue	low
1358	62	124.0	1016.0	252.0	267.23333333333335	1.0255812371875213	151.82666666666665	276.8181818181818	1	0.996020892053573	blue	low
1359	62	124.0	1028.0	217.0	267.5462962962963	1.0362558086780358	167.0	257.6111111111111	1	0.9994288608201247	blue	low
1360	62	124.0	1064.0	186.0	212.74074074074073	1.0328954510910868	128.66666666666666	268.0	1	0.9999995952561351	blue	low
1361	62	124.0	1084.0	230.0	278.0522875816994	1.0321990826825338	192.54901960784315	262.95	1	0.9970820803369218	blue	low
1362	62	124.0	1108.0	280.0	288.84473684210525	1.0174359979163778	191.28684210526316	263.3265306122449	1	0.917313828749868	blue	low
1363	62	124.0	1115.0	197.0	282.8018575851393	1.0421256067961167	161.42105263157896	273.475	1	0.9990658945696347	blue	low
1364	62	124.0	1119.0	289.0	276.1	1.0213091465413617	156.152	274.88235294117646	1	0.9390958607396345	blue	low
1365	62	124.0	1126.0	278.0	237.50931677018633	1.0111147089166173	147.88612836438924	259.2142857142857	1	0.9972157180323843	blue	low
1366	62	124.0	1200.0	190.0	288.86328125	1.0376133856337337	192.8203125	267.875	1	0.9987033837268204	blue	low
1367	62	124.0	1262.0	203.0	236.3859649122807	1.0231543842878248	156.6169590643275	269.10714285714283	1	0.9999867041119912	blue	low
1368	62	124.0	1274.0	205.0	231.8421052631579	1.0234469240048252	136.7644110275689	271.5	1	0.9999900884109095	blue	low
1369	62	124.0	1363.0	247.0	305.42483660130716	1.0625455982183096	212.24183006535947	276.8611111111111	1	0.9367536185333672	blue	low
1370	62	124.0	1376.0	249.0	251.02272727272728	1.0576494993417642	164.75252525252526	274.45238095238096	1	0.9990485607066109	blue	low
1371	62	124.0	1449.0	233.0	306.91695501730106	1.0352171137831925	210.35294117647058	268.83870967741933	1	0.9580792087358246	blue	low
1372	62	124.0	1453.0	263.0	257.5204678362573	1.0187467199605387	193.6549707602339	255.6530612244898	1	0.9962156537538543	blue	low
1373	62	124.0	1466.0	214.0	240.33518005540165	1.0210578500097038	153.25484764542935	262.7826086956522	1	0.9999604288521206	blue	low
1374	62	124.0	1515.0	226.0	280.90849673202615	1.0436803889650448	186.8202614379085	261.975	1	0.996924248718184	blue	low
1375	62	124.0	1569.0	203.0	203.02287581699346	1.0127848772836316	164.63071895424838	250.89285714285714	1	0.9999994027216389	blue	low
1376	62	124.0	1635.0	189.0	260.4166666666667	1.0389082923611945	175.43055555555554	275.90625	1	0.9999377065245777	blue	low
1377	62	124.0	1652.0	216.0	220.72108843537416	1.0451384602723943	133.2562358276644	282.22222222222223	1	0.9999920663879709	blue	low
1378	62	124.0	1671.0	263.0	239.32	1.0149602108915354	126.425	291.49333333333334	1	0.9989469200350245	blue	low
1379	62	124.0	1674.0	193.0	285.675	1.0504501898511114	167.55625	290.9166666666667	1	0.9989469211114633	blue	low
1380	62	124.0	1681.0	241.0	236.95046439628484	1.0468627411535134	187.90092879256966	261.5	1	0.999814165841724	blue	low
1381	62	124.0	1734.0	290.0	265.38947368421054	1.0274571204705478	196.76315789473685	263.7083333333333	1	0.9655705540476766	blue	low
1382	62	124.0	1738.0	211.0	257.0779220779221	1.0328478341594878	132.53896103896105	296.8709677419355	1	0.9998460989476715	blue	low
1383	62	124.0	1770.0	223.0	275.61805555555554	1.01646701090818	200.43055555555554	262.35897435897436	1	0.9983591624095497	blue	low
1384	62	124.0	1790.0	242.0	267.2450980392157	1.0411575018911563	196.859477124183	257.6764705882353	1	0.9977619014496865	blue	low
1385	62	124.0	1822.0	239.0	259.35457063711914	1.0396701269197182	174.54293628808864	272.06666666666666	1	0.9990148643710501	blue	low
1386	62	124.0	1853.0	248.0	308.6190476190476	1.0514214369947832	183.2724867724868	290.8723404255319	1	0.91583420293961	blue	low
1387	62	124.0	1865.0	205.0	275.6941176470588	1.0352801171177806	164.7058823529412	280.5869565217391	1	0.9993324469887417	blue	low
1388	62	124.0	1872.0	290.0	275.0473684210526	1.0089019321302786	194.84736842105264	257.28205128205127	1	0.9394553653890366	blue	low
1389	62	124.0	1913.0	265.0	283.2397660818713	1.0723101367223322	195.44736842105263	266.7647058823529	1	0.973185414993025	blue	low
1390	62	124.0	1923.0	202.0	269.5	1.012703275619304	157.4611111111111	283.3333333333333	1	0.9996888272906465	blue	low
1391	62	124.0	1969.0	236.0	249.94771241830065	1.063083339523062	191.69281045751634	261.3658536585366	1	0.9996221746285519	blue	low
1392	62	124.0	2004.0	229.0	235.82272727272726	0.9881083643126409	142.35227272727272	270.98039215686276	1	0.9999265386781844	blue	low
1393	62	124.0	2082.0	233.0	298.17894736842106	1.0505273684570413	207.03508771929825	264.77272727272725	1	0.9803782705377143	blue	low
1394	62	124.0	2111.0	279.0	260.24444444444447	1.01999487070549	195.36111111111111	256.3658536585366	1	0.987394780987172	blue	low
1395	62	124.0	2123.0	215.0	260.74740484429066	1.0382280271509006	192.39792387543253	267.22222222222223	1	0.9997273774203859	blue	low
1396	62	124.0	2133.0	220.0	235.34313725490196	1.0429467499715166	181.5261437908497	261.54285714285714	1	0.9999620640429634	blue	low
1397	62	124.0	2180.0	240.0	285.89869281045753	1.0039086278153333	194.4248366013072	248.6904761904762	1	0.9905832333235954	blue	low
1398	62	124.0	2182.0	239.0	307.94444444444446	1.0378766744485393	205.859477124183	271.87179487179486	1	0.9428082139252544	blue	low
1399	62	124.0	2197.0	234.0	259.4463667820069	1.083531481059249	204.75778546712803	270.8181818181818	1	0.999264376655484	blue	low
1400	62	124.0	2255.0	221.0	217.5425	1.0069645245525765	143.9625	262.05	1	0.9999912129193629	blue	low
1401	62	124.0	2330.0	290.0	275.41604010025065	1.0578178958525661	185.37092731829574	266.7068965517241	1	0.9381451936959101	blue	low
1402	62	124.0	2346.0	181.0	233.828125	1.0253100185333073	175.9375	254.14285714285714	1	0.9999975528941444	blue	low
1403	62	124.0	2383.0	193.0	243.47916666666666	1.0254659678169928	199.725	253.75	1	0.9999860008255974	blue	low
1404	62	124.0	2455.0	244.0	206.20138888888889	1.0019462478691379	213.36458333333334	252.28	1	0.9999775188444748	blue	low
1405	62	124.0	2524.0	233.0	254.11145510835914	1.0541711514835232	187.09597523219813	270.5217391304348	1	0.9995578537960317	blue	low
1406	62	124.0	2736.0	226.0	285.31907894736844	1.0036251030229488	187.6184210526316	253.12820512820514	1	0.9954260220749679	blue	low
1407	62	124.0	2740.0	278.0	241.16770186335404	1.0041697729497265	152.61076604554864	266.1333333333333	1	0.9964973395057058	blue	low
1408	62	124.0	2741.0	236.0	247.8202614379085	1.0544568980693623	194.70261437908496	264.25	1	0.9996827140180324	blue	low
1409	62	124.0	2794.0	225.0	291.875	1.029909430107975	203.67013888888889	267.075	1	0.992087363286035	blue	low
1410	62	124.0	2816.0	217.0	283.26592797783934	1.0123459614651324	160.93074792243766	270.26	1	0.997528522759332	blue	low
1411	62	124.0	2819.0	204.0	223.65650969529085	1.007935300943528	144.3905817174515	257.2121212121212	1	0.9999956929133085	blue	low
1412	62	124.0	2840.0	288.0	292.17316017316017	1.0562813113570824	169.39826839826839	283.655737704918	1	0.8544573965281017	blue	low
1413	62	124.0	2927.0	225.0	259.8619791666667	1.0426150788469628	158.33333333333334	279.30434782608694	1	0.9995518648387739	blue	low
1414	62	124.0	2938.0	255.0	281.35087719298247	1.0654724625672056	189.22222222222223	267.1041666666667	1	0.9861088010843554	blue	low
1415	62	124.0	3011.0	244.0	308.74303405572755	1.0115794154618636	196.53869969040247	262.6363636363636	1	0.9266244529579633	blue	low
1416	62	124.0	3015.0	221.0	274.1694444444444	1.0293152055613246	163.37222222222223	272.80645161290323	1	0.9987027305492078	blue	low
1417	62	124.0	3069.0	244.0	277.7345679012346	1.032117352749211	186.53086419753086	254.23809523809524	1	0.9941289285163918	blue	low
1418	62	124.0	3118.0	214.0	255.61184210526315	1.0206982786860046	181.36513157894737	261.8837209302326	1	0.9998399435450885	blue	low
1419	62	124.0	3126.0	242.0	259.24767801857587	1.0285838123295856	184.28482972136223	251.6304347826087	1	0.9988292980459741	blue	low
1420	62	124.0	3128.0	202.0	231.62745098039215	1.0466963833277505	195.29019607843136	256.02941176470586	1	0.9999920823253572	blue	low
1421	62	124.0	3145.0	265.0	230.76315789473685	1.0516372691658915	173.26052631578946	259.3076923076923	1	0.9993206572174906	blue	low
1422	62	124.0	3195.0	222.0	264.0882352941176	1.013250364113566	182.2549019607843	254.02941176470588	1	0.9994505685154877	blue	low
1423	62	124.0	3221.0	224.0	248.54736842105262	1.0446147112371427	157.83684210526314	277.8235294117647	1	0.9998435743005831	blue	low
1424	62	124.0	3248.0	217.0	250.61609907120743	1.0275101598120018	167.73993808049536	255.21951219512195	1	0.9998785216622375	blue	low
1425	62	124.0	3266.0	236.0	275.9100346020761	1.0290868257304158	203.2076124567474	254.825	1	0.9966896423964211	blue	low
1426	62	124.0	3368.0	265.0	256.9472222222222	1.0705618861531554	184.20833333333334	264.3137254901961	1	0.9958713610729573	blue	low
1427	62	124.0	3383.0	136.0	257.9140625	1.0167651252800978	141.40234375	269.8	1	0.9999969731884994	blue	low
1428	62	124.0	3393.0	205.0	275.46691176470586	1.0282814308328787	191.36029411764707	259.8285714285714	1	0.9993472111430934	blue	low
1429	62	124.0	3394.0	183.0	270.3686274509804	1.0134155873763746	183.1529411764706	258.10714285714283	1	0.99986940350662	blue	low
1430	62	124.0	3479.0	192.0	286.12573099415204	1.0276851441855317	155.49415204678363	282.92857142857144	1	0.9989429134003499	blue	low
1431	62	124.0	3586.0	178.0	257.1958333333333	1.0494359086518308	184.82916666666668	259.3666666666667	1	0.9999755928529817	blue	low
1432	63	125.0	3.0	202.0	299.0125	1.0292236755838824	192.87916666666666	234.7058823529412	1	0.9939437663691055	blue	low
1433	63	125.0	26.0	280.0	255.66204986149583	1.0540457222312751	178.4847645429363	240.5581395348837	1	0.9899550979907321	blue	low
1434	63	125.0	50.0	225.0	261.5424836601307	1.0284385813148789	170.859477124183	237.775	1	0.9994803092823572	blue	low
1435	63	125.0	133.0	248.0	234.56	1.034032223415682	150.6675	249.4	1	0.9997457263633638	blue	low
1436	63	125.0	160.0	316.0	259.87626262626264	1.0692200875595634	176.75252525252526	234.2156862745098	1	0.8715909564383143	blue	low
1437	63	125.0	174.0	266.0	270.2433862433862	1.004636751076487	168.1957671957672	239.91836734693877	1	0.9887831147842847	blue	low
1438	63	125.0	193.0	244.0	245.14241486068113	1.0459204914422002	178.05572755417955	244.5952380952381	1	0.9995661249714649	blue	low
1439	63	125.0	213.0	276.0	275.3961218836565	1.0064599884680057	173.8808864265928	228.62745098039215	1	0.9717523285604754	blue	low
1440	63	125.0	215.0	234.0	228.8148148148148	1.0381212220993954	166.93827160493828	239.2941176470588	1	0.9999410689720977	blue	low
1441	63	125.0	264.0	225.0	256.0032679738562	1.0073332699350286	169.69281045751634	232.17948717948718	1	0.9996807020820304	blue	low
1442	63	125.0	272.0	240.0	300.47719298245613	1.02606523646797	196.68421052631578	238.74285714285713	1	0.968025991306591	blue	low
1443	63	125.0	285.0	269.0	258.94736842105266	0.9983975392721705	187.16374269005848	237.63636363636363	1	0.9938777531629701	blue	low
1444	63	125.0	292.0	209.0	279.45588235294116	1.031688058995528	184.63235294117646	246.55555555555554	1	0.9988280438781301	blue	low
1445	63	125.0	293.0	238.0	293.8235294117647	1.0347158343724234	185.04024767801857	258.26190476190476	1	0.9832533499817131	blue	low
1446	63	125.0	303.0	233.0	234.86377708978327	1.0199550683622465	170.06811145510835	239.68421052631578	1	0.9999103159483467	blue	low
1447	63	125.0	339.0	233.0	247.2842105263158	1.0539187846585258	151.93421052631578	258.3404255319149	1	0.999750113994125	blue	low
1448	63	125.0	343.0	211.0	276.6470588235294	1.0092755352947413	188.84926470588235	245.42307692307693	1	0.999014585171043	blue	low
1449	63	125.0	389.0	261.0	262.0176470588235	1.0585862266097938	181.46764705882353	247.41176470588235	1	0.9953862207883399	blue	low
1450	63	125.0	393.0	243.0	236.01176470588234	1.0228868997421872	169.3235294117647	241.38095238095238	1	0.9998011629623424	blue	low
1451	63	125.0	397.0	229.0	247.1764705882353	1.0130279190142457	180.46732026143792	243.76315789473685	1	0.9998087458821316	blue	low
1452	63	125.0	435.0	197.0	274.84705882352944	1.0171301719775687	188.87843137254902	248.07142857142858	1	0.999585854525538	blue	low
1453	63	125.0	446.0	305.0	264.23558897243106	1.0431542786624772	184.81704260651628	250.19298245614036	1	0.9191405178445251	blue	low
1454	63	125.0	461.0	254.0	269.35449735449737	1.0510208700456858	165.65343915343917	256.4230769230769	1	0.9947449459327472	blue	low
1455	63	125.0	495.0	230.0	277.7987616099071	1.0072610349771496	175.9752321981424	248.5952380952381	1	0.9971462762102603	blue	low
1456	63	125.0	519.0	270.0	280.67251461988303	1.0415109615969456	189.84795321637426	248.6595744680851	1	0.9709200220733554	blue	low
1457	63	125.0	559.0	290.0	285.5736842105263	1.0355994202498449	185.42105263157896	250.08	1	0.889409128767111	blue	low
1458	63	125.0	572.0	264.0	256.5603715170279	0.992863078139802	199.31578947368422	242.3684210526316	1	0.9962317129791316	blue	low
1459	63	125.0	573.0	298.0	272.0183066361556	1.0501090253998828	172.20823798627003	262.4516129032258	1	0.9198071713989011	blue	low
1460	63	125.0	576.0	137.0	223.98901098901098	1.0668088666460653	179.83516483516485	252.52631578947367	1	0.9999999523872145	blue	low
1461	63	125.0	583.0	244.0	233.38888888888889	1.0490103700469382	170.14327485380116	247.68	1	0.9998256141798655	blue	low
1462	63	125.0	594.0	229.0	241.69896193771626	1.0242764138363794	188.07958477508652	242.27272727272728	1	0.9998796787895678	blue	low
1463	63	125.0	600.0	222.0	252.0968858131488	1.0512860888631217	184.60207612456747	251.07407407407408	1	0.9998113773450055	blue	low
1464	63	125.0	650.0	226.0	292.1139705882353	0.9921666439561351	209.53676470588235	250.5142857142857	1	0.9915472914348973	blue	low
1465	63	125.0	685.0	225.0	293.84191176470586	1.0330628367212586	205.6875	255.70967741935485	1	0.9905353489302553	blue	low
1466	63	125.0	695.0	181.0	236.15131578947367	0.9677657844152002	156.12828947368422	255.0	1	0.9999968825387767	blue	low
1467	63	125.0	709.0	266.0	283.92397660818716	1.0163135387011217	196.07602339181287	255.45833333333334	1	0.9703602401702783	blue	low
1468	63	125.0	727.0	284.0	265.82163742690057	1.0465441135385818	204.12280701754386	255.4090909090909	1	0.9755289698683537	blue	low
1469	63	125.0	733.0	233.0	255.14473684210526	1.0125929498774067	188.17105263157896	248.2	1	0.9995177533511224	blue	low
1470	63	125.0	770.0	238.0	278.18954248366015	1.039044630549379	195.3562091503268	259.06666666666666	1	0.995543806839848	blue	low
1471	63	125.0	775.0	235.0	279.64126984126983	1.0230726868548479	186.72698412698412	255.16666666666666	1	0.9956788015733966	blue	low
1472	63	125.0	777.0	206.0	303.35625	1.0229025562913139	174.18125	275.60526315789474	1	0.9890680787522977	blue	low
1473	63	125.0	791.0	269.0	251.74166666666667	1.051393196162846	181.31666666666666	252.6153846153846	1	0.9962575143116827	blue	low
1474	63	125.0	822.0	243.0	304.4498269896194	1.0348889740483236	214.52249134948096	262.4878048780488	1	0.9499447797983862	blue	low
1475	63	125.0	846.0	241.0	273.60185185185185	1.0326724704289685	185.3858024691358	255.88372093023256	1	0.9964356653842557	blue	low
1476	63	125.0	886.0	253.0	279.62418300653593	1.0376847416351322	206.01307189542484	256.95238095238096	1	0.9890448545484274	blue	low
1477	63	125.0	907.0	244.0	241.2716049382716	1.0431849941296076	183.45679012345678	252.3846153846154	1	0.9996791844451701	blue	low
1478	63	125.0	912.0	259.0	278.80864197530866	1.0399278869121953	203.00925925925927	262.3181818181818	1	0.985847353148048	blue	low
1479	63	125.0	921.0	235.0	266.6198830409357	1.0057819994863142	176.6549707602339	258.2708333333333	1	0.9985728453626774	blue	low
1480	63	125.0	952.0	229.0	293.23202614379085	1.0407134564599365	193.23529411764707	266.87179487179486	1	0.9893281398641571	blue	low
1481	63	125.0	960.0	202.0	238.81792717086836	1.0171677509647676	150.1344537815126	268.8863636363636	1	0.9999843007050466	blue	low
1482	63	125.0	1001.0	304.0	271.0430622009569	1.0272232811119892	188.6315789473684	265.265306122449	1	0.8930460883287131	blue	low
1483	63	125.0	1008.0	245.0	265.19934640522877	1.0436039149739373	200.31372549019608	259.0681818181818	1	0.9977436543103455	blue	low
1484	63	125.0	1030.0	313.0	266.9498746867168	1.06375428054979	193.1578947368421	259.2352941176471	1	0.8536107576362201	blue	low
1485	63	125.0	1052.0	225.0	292.52941176470586	0.9970040526093334	199.13148788927336	255.14634146341464	1	0.9916016709833486	blue	low
1486	63	125.0	1129.0	265.0	223.1577540106952	1.0331894405554272	173.69786096256684	251.73469387755102	1	0.9995921656983777	blue	low
1487	63	125.0	1166.0	201.0	278.08088235294116	1.0522067548332508	192.62867647058823	272.3703703703704	1	0.999303147598109	blue	low
1488	63	125.0	1246.0	209.0	266.38754325259515	1.0189255361725171	182.42560553633217	256.1	1	0.9996675464315037	blue	low
1489	63	125.0	1263.0	238.0	269.1217105263158	1.062172634694394	192.3453947368421	258.39473684210526	1	0.9979158894766602	blue	low
1490	63	125.0	1303.0	230.0	289.718954248366	1.036597431625056	192.54248366013073	264.02777777777777	1	0.9918323164364199	blue	low
1491	63	125.0	1312.0	270.0	237.70833333333334	1.054775304014119	181.07222222222222	252.75675675675674	1	0.9984335699655363	blue	low
1492	63	125.0	1320.0	272.0	289.96	1.0194760897742001	164.7422222222222	276.75	1	0.9394326985238379	blue	low
1493	63	125.0	1338.0	295.0	256.8	1.0321592553969712	193.54736842105262	256.02127659574467	1	0.9710772979745056	blue	low
1494	63	125.0	1353.0	295.0	259.7775	1.0140285814393255	181.685	249.19230769230768	1	0.965833835262314	blue	low
1495	63	125.0	1361.0	298.0	272.1574074074074	1.0195602974458455	180.0	265.0	1	0.9192095050819508	blue	low
1496	63	125.0	1363.0	194.0	236.30246913580248	1.03469942890451	149.25925925925927	256.64285714285717	1	0.9999926904187224	blue	low
1497	63	125.0	1366.0	235.0	279.52287581699346	1.0335265231827822	198.01633986928104	264.975	1	0.9957224074082099	blue	low
1498	63	125.0	1369.0	266.0	227.34736842105264	1.0290335805598003	171.6	251.0	1	0.9994169834294254	blue	low
1499	63	125.0	1396.0	244.0	253.48684210526315	1.0539519614361703	191.0328947368421	248.65	1	0.9991635287793372	blue	low
1500	63	125.0	1399.0	302.0	266.55889724310777	1.0647203570939179	193.35087719298247	268.8181818181818	1	0.9240222528164079	blue	low
1501	63	125.0	1415.0	282.0	280.9074074074074	1.0598588877930353	188.97354497354496	266.0952380952381	1	0.9442042838091929	blue	low
1502	63	125.0	1438.0	248.0	275.72222222222223	1.0525032117040245	204.9313725490196	263.9	1	0.9938206046847313	blue	low
1503	63	125.0	1444.0	206.0	285.57037037037037	1.0278709913704307	195.84444444444443	262.6	1	0.9981441495821226	blue	low
1504	63	125.0	1468.0	221.0	294.04411764705884	1.001247530466825	202.2683823529412	249.2	1	0.9918873936607228	blue	low
1505	63	125.0	1470.0	218.0	228.28070175438597	1.0566817688072714	162.19005847953215	266.2368421052632	1	0.9999822161907436	blue	low
1506	63	125.0	1496.0	233.0	234.3312693498452	1.0225429920698565	174.13312693498452	245.8139534883721	1	0.9999141373081216	blue	low
1507	63	125.0	1505.0	209.0	265.9490196078431	1.059890501312689	200.7372549019608	256.71794871794873	1	0.9996812062586908	blue	low
1508	63	125.0	1520.0	283.0	264.975	1.0722907862632787	198.7	267.9555555555556	1	0.9781626587522805	blue	low
1509	63	125.0	1524.0	309.0	266.1127819548872	1.059933342423181	188.03508771929825	254.58928571428572	1	0.887782617716289	blue	low
1510	63	125.0	1534.0	209.0	235.58984375	1.045320891053143	198.09375	252.10714285714286	1	0.999981597587079	blue	low
1511	63	125.0	1551.0	244.0	250.69444444444446	1.0279915220749363	188.2469135802469	255.64444444444445	1	0.9993290667441851	blue	low
1512	63	125.0	1558.0	234.0	216.77058823529413	1.0219489120151373	162.34117647058824	240.04444444444445	1	0.9999775156100362	blue	low
1513	63	125.0	1584.0	257.0	271.9611111111111	1.0122048328533868	182.24166666666667	257.7959183673469	1	0.992405910618348	blue	low
1514	63	125.0	1588.0	300.0	252.9318181818182	1.0022727272727274	168.60454545454544	247.74545454545455	1	0.9672974307609781	blue	low
1515	63	125.0	1591.0	218.0	240.7171052631579	1.042362247954238	176.00328947368422	253.76190476190476	1	0.999946724792448	blue	low
1516	63	125.0	1601.0	280.0	282.5409356725146	1.069070229283264	199.59941520467837	257.46	1	0.9443269900120721	blue	low
1517	63	125.0	1609.0	203.0	236.53125	1.0298227089246714	185.26171875	239.2972972972973	1	0.9999865195094808	blue	low
1518	63	125.0	1618.0	234.0	291.8269896193772	1.0455139009327	202.67474048442907	259.6341463414634	1	0.9882111120088132	blue	low
1519	63	125.0	1620.0	244.0	231.52058823529413	1.0434012971655855	175.11764705882354	252.67441860465115	1	0.999848919362271	blue	low
1520	63	125.0	1632.0	224.0	250.69	1.0225464789123293	183.40333333333334	250.21052631578948	1	0.9998113796497508	blue	low
1521	63	125.0	1644.0	233.0	208.5032679738562	1.0689618667928014	177.23202614379085	245.9	1	0.9999892014823669	blue	low
1522	63	125.0	1646.0	205.0	260.37109375	1.0502031894707724	197.5	257.5652173913044	1	0.9998503980780691	blue	low
1523	63	125.0	1649.0	134.0	242.3901098901099	0.9766351532205484	181.3186813186813	241.1875	1	0.9999996130265798	blue	low
1524	63	125.0	1655.0	241.0	218.76176470588234	1.0300416684159703	168.83235294117648	244.125	1	0.9999546604540075	blue	low
1525	63	125.0	1666.0	190.0	255.9453781512605	1.0123403943055624	192.2310924369748	243.45	1	0.9999585035518604	blue	low
1526	63	125.0	1688.0	214.0	240.2610294117647	1.0682372148638706	189.91176470588235	255.25	1	0.9999606938176013	blue	low
1527	63	125.0	1709.0	307.0	256.2184210526316	1.0814446239632012	200.14736842105262	264.6170212765957	1	0.938345079579816	blue	low
1528	63	125.0	1710.0	255.0	263.2543859649123	1.0360645238762358	183.94152046783626	253.76470588235293	1	0.9964899658011531	blue	low
1529	63	125.0	1717.0	266.0	258.5705882352941	1.0541811948497186	186.03823529411764	248.25	1	0.9950693873055109	blue	low
1530	63	125.0	1762.0	302.0	253.34595959595958	1.061121743583963	182.7752525252525	251.46428571428572	1	0.9617399035736642	blue	low
1531	63	125.0	1789.0	226.0	267.70588235294116	1.0326448159765187	191.24221453287197	251.1578947368421	1	0.9990520644891486	blue	low
1532	63	125.0	1806.0	248.0	246.91950464396285	1.0135142904230978	178.97213622291022	235.6818181818182	1	0.9993496237092891	blue	low
1533	63	125.0	1812.0	265.0	241.0204081632653	1.0383099075213595	146.0453514739229	250.97368421052633	1	0.9986343097362798	blue	low
1534	63	125.0	1907.0	279.0	242.03684210526316	1.052174063620149	176.69473684210527	250.8235294117647	1	0.9960241586584577	blue	low
1535	63	126.0	1.0	178.0	287.5324074074074	1.0866065765612856	189.10185185185185	246.23076923076923	1	0.9993186955609533	blue	low
1536	63	126.0	36.0	246.0	237.1264705882353	1.046952581323839	160.10882352941175	230.05405405405406	1	0.9997321290869464	blue	low
1537	63	126.0	42.0	242.0	252.91358024691357	1.0195591739475773	171.58333333333334	233.38636363636363	1	0.9992959150032815	blue	low
1538	63	126.0	57.0	221.0	287.30103806228374	1.047516954388786	189.71626297577853	257.71794871794873	1	0.995659891124504	blue	low
1539	63	126.0	71.0	245.0	215.70261437908496	1.0239333304798581	176.63071895424838	225.05263157894737	1	0.9999506576332742	blue	low
1540	63	126.0	78.0	288.0	281.18005540166206	1.0322562314514607	185.73684210526315	238.9607843137255	1	0.9222827137449877	blue	low
1541	63	126.0	102.0	187.0	277.18014705882354	1.0393402914381369	168.75735294117646	253.25714285714287	1	0.9996724039563215	blue	low
1542	63	126.0	107.0	187.0	220.77089783281733	1.071050611765768	137.67801857585138	251.83333333333334	1	0.9999990302077495	blue	low
1543	63	126.0	110.0	245.0	227.75617283950618	1.0475559535336327	174.62654320987653	239.82222222222222	1	0.9998779436822743	blue	low
1544	63	126.0	141.0	214.0	223.5808823529412	1.0268789429171483	175.25735294117646	227.6578947368421	1	0.9999911894877987	blue	low
1545	63	126.0	151.0	251.0	306.48571428571427	1.066584650901414	156.39285714285714	275.3921568627451	1	0.9199635966018717	blue	low
1546	63	126.0	164.0	221.0	264.69117647058823	1.0246249096977187	185.47794117647058	233.09677419354838	1	0.9994515496196608	blue	low
1547	63	126.0	223.0	259.0	254.11111111111111	1.051565401141387	187.75	245.22222222222223	1	0.9977087009132597	blue	low
1548	63	126.0	271.0	252.0	286.1795665634675	1.0336334276436498	187.91021671826624	247.43478260869566	1	0.9826651453348897	blue	low
1549	63	126.0	295.0	241.0	273.2908496732026	0.9985372733951601	191.359477124183	242.65384615384616	1	0.996525914737368	blue	low
1550	63	126.0	322.0	196.0	254.80622837370242	1.032787399106653	167.54671280276816	253.45	1	0.9999480314203563	blue	low
1551	63	126.0	323.0	307.0	249.55889724310777	1.0361911368121728	180.51378446115288	241.64705882352942	1	0.955587578600381	blue	low
1552	63	126.0	359.0	204.0	238.7316176470588	1.0220759794423055	175.7058823529412	238.54285714285714	1	0.99998226593757	blue	low
1553	63	126.0	360.0	288.0	277.5966386554622	1.0355021527264867	189.31932773109244	241.52	1	0.937039109482102	blue	low
1554	63	126.0	380.0	174.0	229.93333333333334	1.0217079772835838	189.43809523809523	233.33333333333334	1	0.999998970767438	blue	low
1555	63	126.0	389.0	259.0	238.1733746130031	1.0314250155569382	185.02167182662538	236.78571428571428	1	0.9992703296970984	blue	low
1556	63	126.0	423.0	225.0	255.77083333333334	1.0273092521699578	186.76041666666666	244.54285714285714	1	0.9996871389891221	blue	low
1557	63	126.0	428.0	255.0	297.97222222222223	1.0422614311221519	177.71944444444443	259.4375	1	0.9505726125341908	blue	low
1558	63	126.0	432.0	222.0	259.5772058823529	1.0236787172546682	187.90441176470588	234.875	1	0.9996332016200006	blue	low
1559	63	126.0	440.0	284.0	260.42894736842106	0.995174848560853	182.71842105263158	243.48888888888888	1	0.9824597875369617	blue	low
1560	63	126.0	450.0	172.0	246.19607843137254	1.0163839942128812	165.99607843137255	249.2051282051282	1	0.9999947326917845	blue	low
1561	63	126.0	466.0	180.0	216.61470588235295	1.0549612375659314	132.85294117647058	261.4634146341463	1	0.9999996139873487	blue	low
1562	63	126.0	479.0	182.0	249.4875	1.005450803346169	181.775	240.76470588235293	1	0.9999865804699183	blue	low
1563	63	126.0	496.0	218.0	259.33680555555554	1.0516117099423885	187.55208333333334	258.1794871794872	1	0.9997154543209767	blue	low
1564	63	126.0	506.0	205.0	250.27037037037036	1.0507120789691808	183.85555555555555	252.0	1	0.9999433757582452	blue	low
1565	63	126.0	549.0	261.0	270.733918128655	1.0591999563630594	188.68421052631578	259.17391304347825	1	0.991292813747595	blue	low
1566	63	126.0	561.0	284.0	250.41315789473686	1.019753809429083	187.14736842105262	254.38181818181818	1	0.9905138974616974	blue	low
1567	63	126.0	586.0	279.0	252.49736842105264	1.0604260016753009	180.71842105263158	258.6046511627907	1	0.9923108809506368	blue	low
1568	63	126.0	622.0	285.0	229.5079365079365	1.0452205408558464	177.2804232804233	243.63636363636363	1	0.997080040465785	blue	low
1569	63	126.0	632.0	309.0	238.56842105263158	1.0456811064350366	199.21315789473684	254.52272727272728	1	0.9699661456056962	blue	low
1570	63	126.0	686.0	219.0	254.49671052631578	1.0113033595742322	181.86184210526315	254.775	1	0.9998052621497205	blue	low
1571	63	126.0	696.0	222.0	233.51666666666668	1.0061364309538834	182.63	248.02380952380952	1	0.9999628459415327	blue	low
1572	63	126.0	702.0	265.0	250.73976608187135	1.0744577658790206	188.38011695906434	257.6	1	0.9973256146465956	blue	low
1573	63	126.0	749.0	225.0	273.63194444444446	1.0660255304467827	192.64930555555554	260.2	1	0.9984777837841108	blue	low
1574	63	126.0	800.0	175.0	209.74117647058824		161.77254901960785		1	0.9999998683075562	blue	low
1575	63	126.0	808.0	288.0	266.56052631578945	1.0535482173705129	192.46315789473684	264.9807692307692	1	0.9673401934180325	blue	low
1576	63	126.0	827.0	211.0	269.0546875	1.0194118900490092	201.5234375	248.65384615384616	1	0.9995229139115771	blue	low
1577	63	126.0	852.0	225.0	293.46875	1.0306460933245913	198.67708333333334	261.0689655172414	1	0.9908516549183651	blue	low
1578	63	126.0	909.0	303.0	275.82894736842104	1.059912250908431	202.03947368421052	265.88235294117646	1	0.8717590511999288	blue	low
1579	63	126.0	929.0	246.0	291.74013157894734	1.0648599666574152	200.4309210526316	260.72727272727275	1	0.9797440504705914	blue	low
1580	63	126.0	981.0	196.0	291.9117647058824	1.0577100646352724	187.6875	272.44736842105266	1	0.9977067326120271	blue	low
1581	63	126.0	995.0	231.0	260.8611111111111	1.011603991356981	181.94753086419752	257.69444444444446	1	0.9993054567964222	blue	low
1582	63	126.0	1004.0	203.0	257.3602941176471	1.068463931067809	180.7610294117647	255.59459459459458	1	0.9999002285561455	blue	low
1583	63	126.0	1020.0	213.0	221.89197530864197	1.0197004701503942	160.7037037037037	248.27906976744185	1	0.9999929517495565	blue	low
1584	63	126.0	1081.0	291.0	255.875	1.088162676175921	180.4625	265.9	1	0.9789349706776795	blue	low
1585	63	126.0	1108.0	213.0	220.36274509803923	1.0436972262998239	173.45098039215685	257.9024390243902	1	0.9999938472664482	blue	low
1586	63	126.0	1122.0	268.0	273.03508771929825	1.0483350975351582	196.60233918128654	261.4117647058824	1	0.9846845675594545	blue	low
1587	63	126.0	1127.0	229.0	235.25259515570934	1.0360642293751525	191.00692041522493	248.45454545454547	1	0.9999299579939022	blue	low
1588	63	126.0	1155.0	202.0	238.8	0.97790735131225	154.05882352941177	254.46875	1	0.9999843275896312	blue	low
1589	63	126.0	1157.0	256.0	235.05555555555554	1.013167688308854	171.7724867724868	256.3265306122449	1	0.9995296548406103	blue	low
1590	63	126.0	1175.0	307.0	273.6010101010101	1.0481789134177824	194.5530303030303	260.67241379310343	1	0.8575423501992246	blue	low
1591	63	126.0	1224.0	305.0	269.8649237472767	1.0793999541765649	169.8082788671024	272.15384615384613	1	0.8932258565292069	blue	low
1592	63	126.0	1246.0	237.0	268.92260061919507	0.9995641288151399	186.42105263157896	253.9787234042553	1	0.998061619674358	blue	low
1593	63	126.0	1268.0	256.0	258.0904761904762	1.0561380139215786	162.96904761904761	278.89473684210526	1	0.9974638941265432	blue	low
1594	63	126.0	1290.0	228.0	248.10069444444446	1.0667786616955324	196.54166666666666	261.775	1	0.9998059327163532	blue	low
1595	63	126.0	1332.0	230.0	261.5261437908497	1.0222977302431526	184.2843137254902	249.6046511627907	1	0.9993064390433217	blue	low
1596	63	126.0	1373.0	274.0	292.73961218836564	1.0469375037974755	196.5207756232687	268.81632653061223	1	0.9200731760781853	blue	low
1597	63	126.0	1385.0	261.0	285.8513931888545	1.0467168866356042	199.46749226006193	256.3636363636364	1	0.9735499833739502	blue	low
1598	63	126.0	1405.0	198.0	255.7125	1.0332208633506597	197.84166666666667	246.9047619047619	1	0.999936219917127	blue	low
1599	63	126.0	1412.0	207.0	260.93859649122805	1.0330681573855085	157.51754385964912	266.93333333333334	1	0.9998232794662231	blue	low
1600	63	126.0	1419.0	221.0	220.45693779904306	1.0378506252112198	138.3732057416268	269.09090909090907	1	0.999988737215843	blue	low
1601	63	126.0	1420.0	266.0	255.0	1.0509806514898519	187.57309941520467	251.10204081632654	1	0.996156873923515	blue	low
1602	63	126.0	1422.0	218.0	263.7438596491228	1.065654090218698	194.27017543859648	267.8285714285714	1	0.9995745555359308	blue	low
1603	63	126.0	1430.0	253.0	236.57971014492753	1.015448331115045	150.8502415458937	250.07894736842104	1	0.999576879063804	blue	low
1604	63	126.0	1474.0	297.0	284.9325	1.0436982773322592	185.6525	259.01960784313724	1	0.8502538779713249	blue	low
1605	63	126.0	1476.0	260.0	274.44736842105266	1.0493595092921406	188.67543859649123	258.1276595744681	1	0.9891871846973362	blue	low
1606	63	126.0	1524.0	299.0	251.14786967418547	1.0592589866684508	181.7017543859649	254.32	1	0.9722329666895276	blue	low
1607	63	126.0	1531.0	224.0	282.7335640138408	1.0375154150710715	196.00692041522493	260.625	1	0.996710801441801	blue	low
1608	63	126.0	1542.0	290.0	288.78306878306876	1.0909114784408271	194.79365079365078	272.62745098039215	1	0.8678219364911189	blue	low
1609	63	126.0	1543.0	261.0	255.43567251461988	1.046425053865336	180.53216374269005	245.48936170212767	1	0.997131385899949	blue	low
1610	63	126.0	1545.0	225.0	229.67474048442907	1.0595185193414356	187.16262975778545	252.30555555555554	1	0.9999669534266623	blue	low
1611	63	126.0	1567.0	238.0	219.89197530864197	1.0629552780230087	175.30864197530863	251.4848484848485	1	0.999960798273092	blue	low
1612	63	126.0	1614.0	184.0	243.74609375	1.0245826314582394	179.6171875	255.53333333333333	1	0.9999917147041057	blue	low
1613	63	126.0	1619.0	305.0	269.31519274376416	1.0358520307207297	170.24263038548753	253.1639344262295	1	0.8960628114909274	blue	low
1614	63	126.0	1629.0	234.0	249.95138888888889	1.0638123652518565	194.41319444444446	251.8	1	0.9996673773923229	blue	low
1615	63	126.0	1630.0	230.0	266.3529411764706	1.0541879898944095	195.80968858131487	256.95	1	0.9989478820005283	blue	low
1616	63	126.0	1645.0	231.0	270.4513888888889	1.053855671440367	193.54166666666666	252.2941176470588	1	0.9984142775803962	blue	low
1617	63	126.0	1662.0	302.0	264.8070175438597	1.070195291087233	188.7218045112782	263.8958333333333	1	0.9305845005338081	blue	low
1618	63	126.0	1666.0	225.0	250.03806228373702	1.0377334595183325	191.5363321799308	253.68421052631578	1	0.9998103133550587	blue	low
1619	63	126.0	1681.0	213.0	258.5735294117647	1.0278840847469828	189.63970588235293	247.625	1	0.9998013017424284	blue	low
1620	63	126.0	1693.0	198.0	288.81	1.0263820948278106	176.06333333333333	272.42105263157896	1	0.9981900120741004	blue	low
1621	63	126.0	1700.0	177.0	234.66222222222223	1.0844437354552963	184.9111111111111	253.21428571428572	1	0.9999979343049344	blue	low
1622	63	126.0	1718.0	242.0	300.6111111111111	1.0310304893826008	199.81699346405227	259.20512820512823	1	0.9648813716876549	blue	low
1623	63	126.0	1723.0	248.0	270.1826625386997	1.03401839584496	189.4922600619195	253.69767441860466	1	0.9960170751481475	blue	low
1624	63	126.0	1738.0	245.0	259.0718954248366	1.0043599712252127	196.52941176470588	246.38235294117646	1	0.9986145993427699	blue	low
1625	63	126.0	1745.0	228.0	223.93771626297578	1.0382774033989064	182.19031141868513	238.33333333333334	1	0.9999745570628898	blue	low
1626	63	126.0	1753.0	195.0	241.47941176470587	1.0444324541370744	148.78529411764706	268.5	1	0.999987000317067	blue	low
1627	63	126.0	1757.0	213.0	242.39612188365652	1.0445928429769478	154.77839335180056	272.48148148148147	1	0.9999552808590708	blue	low
1628	63	126.0	1786.0	257.0	255.8060941828255	1.0459393150410574	175.00554016620498	254.75	1	0.9977187843340404	blue	low
1629	63	126.0	1787.0	219.0	256.2559523809524	1.0276021649648648	168.6220238095238	264.25	1	0.9997717926118181	blue	low
1630	63	126.0	1790.0	165.0	201.80357142857142	1.0536625905259407	166.25892857142858	236.66666666666666	1	0.9999999732330739	blue	low
1631	63	126.0	1794.0	231.0	267.4502923976608	1.028207271207689	170.99122807017545	259.0	1	0.9987765669265996	blue	low
1632	63	126.0	1814.0	258.0	244.28055555555557	0.9978851286018179	178.09444444444443	248.08	1	0.9989475058442349	blue	low
1633	63	126.0	1818.0	257.0	282.575	1.0672511377003817	194.175	255.1627906976744	1	0.9830922982808034	blue	low
1634	63	126.0	1826.0	221.0	249.07309941520467	1.0133134845720686	162.73391812865498	254.70967741935485	1	0.9998643640093419	blue	low
1635	63	126.0	1840.0	195.0	279.62152777777777	1.0473506593547677	174.10416666666666	266.5952380952381	1	0.9993857862167442	blue	low
1636	63	126.0	1848.0	271.0	245.68115942028984	1.0220264150199607	148.73084886128365	269.95454545454544	1	0.9971460854016687	blue	low
1637	63	126.0	1890.0	134.0	195.28444444444443	0.9974425676913495	142.5288888888889	238.8	1	0.9999999987999519	blue	low
1638	63	126.0	1895.0	214.0	231.9556786703601	1.0545356984727108	148.5512465373961	261.3953488372093	1	0.9999814062761693	blue	low
1639	63	126.0	1896.0	262.0	257.65833333333336	1.0012539912075646	173.89444444444445	239.1904761904762	1	0.99641335188127	blue	low
1640	63	126.0	1902.0	277.0	230.48830409356725	1.0449901725565731	187.98538011695908	240.70212765957447	1	0.9983341022749399	blue	low
1641	64	127.0	12.0	233.0	242.21052631578948	1.0192061367528749	162.8482972136223	229.3684210526316	1	0.9998359265148264	blue	low
1642	64	127.0	53.0	142.0	233.953125	1.0118182765447536	139.89453125	254.86666666666667	1	0.9999997823610821	blue	low
1643	64	127.0	85.0	157.0	258.46222222222224	1.0002340076052472	171.72	246.14285714285714	1	0.9999907088268905	blue	low
1644	64	127.0	101.0	150.0	224.9889705882353	1.0199547337672	134.1691176470588	247.1290322580645	1	0.9999998761005872	blue	low
1645	64	127.0	105.0	170.0	243.11328125	0.9955138228212357	159.93359375	239.96969696969697	1	0.9999966603569834	blue	low
1646	64	127.0	194.0	268.0	244.00681818181818	1.0310838103566606	150.07954545454547	252.68085106382978	1	0.997931457638862	blue	low
1647	64	127.0	261.0	233.0	260.17973856209153	1.070420090619722	186.02941176470588	258.16279069767444	1	0.9992625713075528	blue	low
1648	64	127.0	263.0	203.0	251.64619883040936	1.0827312094283992	146.7046783625731	265.22727272727275	1	0.9999426673500939	blue	low
1649	64	127.0	290.0	197.0	257.89473684210526	1.0358164053022785	130.73934837092733	273.04	1	0.9999251030041514	blue	low
1650	64	127.0	388.0	258.0	257.7134502923977	1.019248729412664	190.42690058479533	256.8636363636364	1	0.9972034632863848	blue	low
1651	64	127.0	406.0	243.0	282.57275541795667	1.071077512188382	188.969040247678	266.0	1	0.9917135662932726	blue	low
1652	64	127.0	417.0	214.0	291.9640522875817	0.9936233369161455	172.38235294117646	245.1891891891892	1	0.9950697866826149	blue	low
1653	64	127.0	421.0	297.0	237.45	1.0240941186355739	170.7952380952381	246.18965517241378	1	0.9885092514956755	blue	low
1654	64	127.0	510.0	232.0	274.68192219679634	1.064087944365254	145.2837528604119	286.45	1	0.9975868419125651	blue	low
1655	64	127.0	570.0	200.0	234.58145363408522	1.0391505840897328	135.78195488721803	278.65384615384613	1	0.9999908261261564	blue	low
1656	64	127.0	577.0	243.0	256.71826625386996	1.0546528127858998	185.89473684210526	258.04545454545456	1	0.9989840665823752	blue	low
1657	64	127.0	600.0	282.0	270.8695652173913	1.064468477259175	178.6014492753623	275.8269230769231	1	0.9702544174397666	blue	low
1658	64	127.0	602.0	229.0	291.9575163398693	1.038920423087848	189.16993464052288	260.6222222222222	1	0.9904748675456884	blue	low
1659	64	127.0	617.0	256.0	262.84502923976606	1.0534528055676382	186.1812865497076	259.6363636363636	1	0.9963843539812605	blue	low
1660	64	127.0	628.0	243.0	267.4736842105263	1.0531695135351113	181.3918128654971	266.24444444444447	1	0.9975859489694956	blue	low
1661	64	127.0	631.0	216.0	273.08169934640523	1.0442149647291659	177.1078431372549	260.02702702702703	1	0.9990942151345404	blue	low
1662	64	127.0	659.0	264.0	256.86426592797784	1.0561923715336015	186.42105263157896	266.6304347826087	1	0.996149903678096	blue	low
1663	64	127.0	689.0	234.0	246.11111111111111	1.0344784869513486	148.04761904761904	286.39622641509436	1	0.9997580256712278	blue	low
1664	64	127.0	720.0	271.0	251.65096952908587	1.0457692707458845	186.0470914127424	257.22222222222223	1	0.9957481534389311	blue	low
1665	64	127.0	818.0	263.0	258.5497076023392	1.0229070663729802	196.37134502923976	260.57142857142856	1	0.9959277258855579	blue	low
1666	64	127.0	822.0	252.0	273.11470588235295	1.0217311906501096	188.48529411764707	259.02777777777777	1	0.9937322660224105	blue	low
1667	64	127.0	898.0	149.0	305.39166666666665	1.012671870225827	168.55	274.1142857142857	1	0.9979848896766668	blue	low
1668	64	127.0	902.0	198.0	255.875	0.9806012932471168	205.9	245.16666666666666	1	0.9999351828564405	blue	low
1669	64	127.0	909.0	196.0	259.4235294117647	1.0500874966110467	195.4313725490196	264.62857142857143	1	0.9999174333351314	blue	low
1670	64	127.0	916.0	269.0	251.7104761904762	1.0475781614618453	139.9504761904762	283.4259259259259	1	0.9962654399391573	blue	low
1671	64	127.0	999.0	217.0	283.0833333333333	1.0439118664168423	191.71527777777777	263.69444444444446	1	0.9975705659089888	blue	low
1672	64	127.0	1090.0	251.0	311.679012345679	1.1070586605746544	207.85185185185185	292.2894736842105	1	0.8821954262464237	blue	low
1673	64	127.0	1124.0	222.0	248.65588235294118	1.0706171125862525	170.2	276.0882352941176	1	0.9998607988342145	blue	low
1674	64	127.0	1137.0	224.0	272.6770833333333	1.0318737540301741	203.35069444444446	268.219512195122	1	0.9986743563200442	blue	low
1675	64	127.0	1138.0	178.0	253.73863636363637	1.0143121104882402	145.9005681818182	291.7837837837838	1	0.9999831884751974	blue	low
1676	64	127.0	1167.0	271.0	246.38227146814404	1.038858819738327	191.22160664819944	262.89130434782606	1	0.9970098321967091	blue	low
1677	64	127.0	1172.0	242.0	291.9691358024691	1.0531551370643177	200.62962962962962	280.1818181818182	1	0.9828284451180553	blue	low
1678	64	127.0	1176.0	241.0	298.83660130718954	1.0376466961476316	206.54901960784315	270.27272727272725	1	0.9709213265997304	blue	low
1679	64	127.0	1215.0	242.0	256.36875	1.023603426059274	188.8	254.8	1	0.9990713597954688	blue	low
1680	64	127.0	1240.0	157.0	230.19583333333333	0.9859075579826164	167.77916666666667	253.36363636363637	1	0.999999646165517	blue	low
1681	64	127.0	1339.0	187.0	257.725	1.0625093343841825	202.27916666666667	273.3703703703704	1	0.9999577789743388	blue	low
1682	64	127.0	1360.0	140.0	245.85128205128206	0.9944620427764528	181.16923076923078	251.17391304347825	1	0.999999171624083	blue	low
1683	64	127.0	1393.0	205.0	236.18055555555554	1.0548811181816502	154.73333333333332	283.45238095238096	1	0.9999851126379403	blue	low
1684	64	127.0	1580.0	227.0	250.3903743315508	1.023534203831936	162.22192513368984	272.46153846153845	1	0.9997782989300005	blue	low
1685	64	127.0	1726.0	159.0	207.60224089635855	1.0008258057038544	127.30812324929973	286.04761904761904	1	0.9999999679038828	blue	low
1686	64	127.0	1870.0	131.0	246.25	1.0169637355099006	155.5375	288.6666666666667	1	0.9999994653973222	blue	low
1687	64	127.0	1875.0	228.0	281.1578947368421	1.004407966707643	185.43962848297213	263.6857142857143	1	0.9965281662657687	blue	low
1688	64	127.0	1876.0	217.0	285.2	1.0010852798314671	213.9962962962963	266.5263157894737	1	0.9970354119057835	blue	low
1689	64	127.0	1895.0	255.0	247.73478260869564	0.995691423881822	153.54782608695652	276.0	1	0.9988959329432597	blue	low
1690	64	127.0	1902.0	212.0	244.52116402116403	1.0458399453245766	155.489417989418	287.77142857142854	1	0.9999490436992072	blue	low
1691	64	127.0	1959.0	248.0	292.953216374269	1.0652814952592657	197.58771929824562	286.57142857142856	1	0.9755168452468821	blue	low
1692	64	127.0	1988.0	154.0	245.9296875	1.0151580537274787	164.28125	276.38709677419354	1	0.9999981791601074	blue	low
1693	64	127.0	2000.0	196.0	262.94074074074075	1.032228587661569	191.55925925925925	270.8285714285714	1	0.9998823298359013	blue	low
1694	64	127.0	2021.0	192.0	266.0859375	1.0245385169312913	196.14453125	266.8181818181818	1	0.9998687787541005	blue	low
1695	64	127.0	2061.0	271.0	231.98830409356725	1.046302843307407	198.29239766081872	259.74468085106383	1	0.9988403840896808	blue	low
1696	64	127.0	2161.0	148.0	271.35833333333335	1.0586355537674579	168.975	287.8	1	0.9999716952141835	blue	low
1697	64	127.0	2178.0	206.0	251.55417956656348	1.0132136943865835	173.55727554179566	274.93333333333334	1	0.9999320275077704	blue	low
1698	64	127.0	2193.0	207.0	248.76666666666668	1.0582645688144	199.5888888888889	273.5	1	0.9999445794442268	blue	low
1699	64	127.0	2228.0	131.0	275.35897435897436	1.0049089538390166	180.6051282051282	269.9166666666667	1	0.9999773611177049	blue	low
1700	64	127.0	2229.0	286.0	286.1353383458647	1.0795484831857018	198.21303258145363	294.2692307692308	1	0.9060834701407479	blue	low
1701	64	127.0	2238.0	290.0	285.0576441102757	1.086955649754428	193.19298245614036	284.5686274509804	1	0.8925668085708172	blue	low
1702	64	127.0	2324.0	276.0	275.1666666666667	1.0424302575229698	200.25555555555556	270.8285714285714	1	0.9721768084672248	blue	low
1703	64	127.0	2328.0	244.0	232.68863636363636	1.0745765094538553	153.3909090909091	294.0	1	0.9998347506514978	blue	low
1704	64	127.0	2379.0	286.0	271.44372294372295	1.1146207767183813	173.02597402597402	303.6307692307692	1	0.9610873154373282	blue	low
1705	64	127.0	2428.0	232.0	256.5	1.0705565620965871	177.13333333333333	290.19565217391306	1	0.9994913532332609	blue	low
1706	64	127.0	2467.0	235.0	294.53801169590645	1.0074863952382314	184.96491228070175	270.7755102040816	1	0.9844113520487829	blue	low
1707	64	127.0	2508.0	260.0	270.12865497076024	1.0770463853676773	199.97368421052633	279.74418604651163	1	0.9921365664328025	blue	low
1708	64	127.0	2511.0	241.0	280.3071895424837	1.059944631515376	207.49346405228758	276.7027027027027	1	0.9937916644526805	blue	low
1709	64	127.0	2528.0	163.0	259.89338235294116	1.020354919022606	165.66544117647058	280.88235294117646	1	0.999985073035321	blue	low
1710	64	127.0	2547.0	230.0	249.8452012383901	1.0645971374556638	177.44272445820434	262.2682926829268	1	0.9997443247926088	blue	low
1711	64	127.0	2579.0	184.0	267.5708333333333	1.0571172643355489	205.32916666666668	280.4193548387097	1	0.9998982445980612	blue	low
1712	64	127.0	2635.0	237.0	272.44290657439444	1.0476797088262058	210.53287197231833	267.0857142857143	1	0.9973949248624412	blue	low
1713	64	127.0	2671.0	267.0	263.65588235294115	1.0231409975381918	197.0735294117647	255.89743589743588	1	0.9925111628271704	blue	low
1714	64	127.0	2699.0	131.0	253.87142857142857	0.9705844263483973	168.2047619047619	262.4166666666667	1	0.9999985876982728	blue	low
1715	64	127.0	2711.0	223.0	261.3157894736842	1.0634928044392815	154.0125313283208	289.1914893617021	1	0.9995461269953256	blue	low
1716	64	127.0	2737.0	232.0	252.89473684210526	1.104609418071136	152.51435406698565	298.42105263157896	1	0.9996248760549763	blue	low
1717	64	127.0	2757.0	251.0	242.66826923076923	1.0622592043770662	156.42307692307693	273.2903225806452	1	0.9994226034693506	blue	low
1718	64	127.0	2826.0	222.0	286.2904411764706	1.0555683991509217	211.86029411764707	271.4864864864865	1	0.9958590582659543	blue	low
1719	64	127.0	2843.0	286.0	289.7229916897507	1.0662305826833587	207.2409972299169	275.72	1	0.8842638801791526	blue	low
1720	64	127.0	2849.0	188.0	254.00190476190477	1.0588927990877963	112.39619047619047	328.44736842105266	1	0.9999696615660725	blue	low
1721	64	127.0	2930.0	229.0	284.58125	1.0608241084177774	192.40625	282.07142857142856	1	0.9950589817978448	blue	low
1722	64	127.0	2960.0	208.0	251.90641711229947	0.9924320387208946	152.70855614973263	272.8611111111111	1	0.9999207687436786	blue	low
1723	64	127.0	3015.0	244.0	284.64069264069263	1.0044091199164586	149.4025974025974	283.8196721311475	1	0.989678552223472	blue	low
1724	64	127.0	3043.0	168.0	274.961937716263	0.9994866859159448	159.14878892733563	273.65	1	0.999893111840599	blue	low
1725	64	127.0	3046.0	244.0	231.88235294117646	1.06356783919598	184.656346749226	257.3	1	0.9998446686031233	blue	low
1726	64	127.0	3068.0	262.0	251.14318181818183	1.0809413745235597	160.67045454545453	290.05555555555554	1	0.9977465980863142	blue	low
1727	64	127.0	3090.0	255.0	259.4598765432099	1.0859899385372345	198.67283950617283	270.3095238095238	1	0.9973605112421781	blue	low
1728	64	127.0	3092.0	255.0	297.5855263157895	1.0608931934355663	211.21052631578948	264.4761904761905	1	0.9519970794842157	blue	low
1729	64	127.0	3231.0	199.0	271.2904411764706	1.0169323183061734	189.25	262.25	1	0.9996808413014148	blue	low
1730	64	127.0	3260.0	234.0	262.9640522875817	1.0338917855366316	193.08496732026143	259.5121951219512	1	0.9990104298020338	blue	low
1731	64	127.0	3285.0	158.0	196.65808823529412	1.064674503681254	146.02573529411765	263.97058823529414	1	0.9999999910886679	blue	low
1732	64	128.0	58.0	221.0	250.8842105263158	0.9921558302307002	140.7421052631579	240.47727272727272	1	0.9998407317694802	blue	low
1733	64	128.0	60.0	182.0	211.1012396694215	1.066490644838612	102.07851239669421	284.2156862745098	1	0.9999997450513552	blue	low
1734	64	128.0	88.0	315.0	261.88963210702343	1.050635789784009	137.87792642140468	271.77027027027026	1	0.8681077156099206	blue	low
1735	64	128.0	118.0	205.0	264.7279411764706	1.0341331870743635	179.45220588235293	244.64102564102564	1	0.9997717164874395	blue	low
1736	64	128.0	157.0	309.0	267.09761904761905	1.073158006831889	176.91666666666666	255.10204081632654	1	0.8825078397157515	blue	low
1737	64	128.0	168.0	292.0	262.0126315789474	1.001584387764869	150.75578947368422	245.58620689655172	1	0.9679560528325184	blue	low
1738	64	128.0	193.0	269.0	279.4708994708995	1.0654800796898782	177.6851851851852	264.2962962962963	1	0.9746338442798996	blue	low
1739	64	128.0	196.0	221.0	242.2825	1.0270564314760648	141.7725	261.75	1	0.9999254805939712	blue	low
1740	64	128.0	199.0	222.0	257.88581314878894	1.0238950527464532	183.3598615916955	243.43243243243242	1	0.9996845856754967	blue	low
1741	64	128.0	231.0	223.0	278.3771626297578	1.0110660020808857	189.82698961937717	248.26315789473685	1	0.9978923584511854	blue	low
1742	64	128.0	246.0	204.0	240.4173669467787	1.0107187580043828	144.52100840336135	255.0731707317073	1	0.9999791917656385	blue	low
1743	64	128.0	265.0	235.0	254.482683982684	0.9792302444978996	135.26406926406926	261.0	1	0.9994838501387059	blue	low
1744	64	128.0	308.0	255.0	248.1002506265664	1.0256691102735227	159.96491228070175	255.5909090909091	1	0.9988657753979042	blue	low
1745	64	128.0	359.0	240.0	226.78095238095239	1.0052745507727538	144.23809523809524	253.45283018867926	1	0.9999219752156996	blue	low
1746	64	128.0	410.0	247.0	308.23	1.055742096929254	166.395	281.4375	1	0.9212776247709169	blue	low
1747	64	128.0	429.0	196.0	302.1432748538012	1.0099845010742816	161.48830409356725	284.3333333333333	1	0.9933273647031737	blue	low
1748	64	128.0	447.0	304.0	250.21842105263158	1.0236195813416844	191.82894736842104	244.5	1	0.9626806623014126	blue	low
1749	64	128.0	455.0	192.0	266.0934256055363	1.0274379078829992	170.17993079584775	261.7631578947368	1	0.9998686775025466	blue	low
1750	64	128.0	623.0	158.0	236.55087719298245	1.012329413440396	145.459649122807	265.0769230769231	1	0.9999992222199112	blue	low
1751	64	128.0	751.0	143.0	239.2	0.9920407655978126	152.8375	254.85185185185185	1	0.9999995644256685	blue	low
1752	64	128.0	754.0	215.0	256.54473684210524	0.9953032010253193	153.6	270.38709677419354	1	0.9998149898851665	blue	low
1753	64	128.0	772.0	188.0	265.98269896193773	1.030440078799057	166.99653979238755	263.1212121212121	1	0.9998944793306973	blue	low
1754	64	128.0	824.0	241.0	243.8738095238095	1.0336318583550244	150.0	268.0701754385965	1	0.9996789407127931	blue	low
1755	64	128.0	835.0	241.0	247.0176282051282	1.0129119315584487	115.32852564102564	301.36764705882354	1	0.9995877293341242	blue	low
1756	64	128.0	888.0	215.0	281.7301136363636	1.0519283201394798	165.72727272727272	282.8918918918919	1	0.9980560273994786	blue	low
1757	64	128.0	893.0	292.0	282.5175	1.0426025614952428	181.8175	257.57142857142856	1	0.8969988520696953	blue	low
1758	64	128.0	897.0	235.0	253.05882352941177	1.0301486752599014	191.88235294117646	256.3030303030303	1	0.9995414204862116	blue	low
1759	64	128.0	937.0	137.0	241.92735042735043	0.9959205988729077	149.4017094017094	254.27777777777777	1	0.9999995680474631	blue	low
1760	64	128.0	987.0	210.0	276.2549019607843	1.0518996696776441	177.3954248366013	269.83870967741933	1	0.9990969913552107	blue	low
1761	64	128.0	1151.0	151.0	241.7058823529412	1.0105600232133976	158.90196078431373	270.875	1	0.9999990660070114	blue	low
1762	64	128.0	1201.0	178.0	234.67942583732057	1.0208580920927361	120.877990430622	288.05882352941177	1	0.9999977939940795	blue	low
1763	64	128.0	1232.0	263.0	239.17857142857142	1.0460242063779015	162.46190476190475	269.125	1	0.9989571931174449	blue	low
1764	64	128.0	1277.0	236.0	268.825	1.0500365423520563	164.185	289.86842105263156	1	0.9981817948099937	blue	low
1765	64	128.0	1294.0	273.0	261.08522727272725	1.075426641039082	143.3598484848485	293.07936507936506	1	0.9908879536651202	blue	low
1766	64	128.0	1299.0	228.0	298.01307189542484	1.035529562164382	197.6078431372549	272.97435897435895	1	0.9843180002618614	blue	low
1767	64	128.0	1379.0	146.0	248.7578125	0.9884013876868111	151.328125	262.8076923076923	1	0.9999983621863288	blue	low
1768	64	128.0	1394.0	188.0	266.52941176470586	1.0318584385812533	182.37132352941177	270.65714285714284	1	0.9998882600549688	blue	low
1769	64	128.0	1411.0	209.0	295.31617647058823	1.0216410512377903	207.0441176470588	274.43333333333334	1	0.9944680917136732	blue	low
1770	64	128.0	1446.0	235.0	283.8510101010101	1.0724117471378796	165.98232323232324	295.48979591836735	1	0.9937980119355893	blue	low
1771	64	128.0	1448.0	216.0	274.252380952381	1.034671158640532	154.2904761904762	307.79245283018867	1	0.9989894915277311	blue	low
1772	64	128.0	1462.0	218.0	297.1490196078431	1.0158259510542114	222.6235294117647	263.93548387096774	1	0.9904351256220014	blue	low
1773	64	128.0	1502.0	224.0	301.0148148148148	1.0536128879412463	212.9962962962963	269.53333333333336	1	0.9825152737371959	blue	low
1774	64	128.0	1515.0	210.0	309.125	0.9985386990848532	210.79779411764707	272.6969696969697	1	0.9776413648478377	blue	low
1775	64	128.0	1532.0	256.0	254.46172248803828	1.048793403965056	168.6555023923445	286.03921568627453	1	0.9980623680706945	blue	low
1776	64	128.0	1607.0	254.0	273.23454545454547	1.1408403133919456	141.4181818181818	337.0151515151515	1	0.9929305481384247	blue	low
1777	64	128.0	1621.0	241.0	271.2843137254902	1.0432143058399235	204.81372549019608	269.6	1	0.9970550926607795	blue	low
1778	64	128.0	1790.0	259.0	272.2852941176471	1.0094097661162151	194.46470588235294	257.27272727272725	1	0.9912890728410235	blue	low
1779	64	128.0	1951.0	202.0	237.28070175438597	1.0163430264386695	158.859649122807	272.3863636363636	1	0.999986444652547	blue	low
1780	64	128.0	1952.0	301.0	248.62525879917183	1.0456907090464547	171.57349896480332	285.125	1	0.9721037330337037	blue	low
1781	64	128.0	2009.0	246.0	211.16600790513834	1.0249121917659414	132.1916996047431	277.5	1	0.9999617570803735	blue	low
1782	64	128.0	2049.0	219.0	271.5543859649123	1.0237393287715868	203.00350877192983	269.5483870967742	1	0.9990804354104086	blue	low
1783	64	128.0	2050.0	167.0	227.0814814814815	1.0515136057881123	163.17037037037036	274.1842105263158	1	0.9999995226286436	blue	low
1784	64	128.0	2076.0	208.0	242.95277777777778	1.0347729449264589	160.66944444444445	285.69767441860466	1	0.9999658509687054	blue	low
1785	64	128.0	2080.0	229.0	261.25	1.0386947096448393	166.8657894736842	285.39130434782606	1	0.999361117268384	blue	low
1786	64	128.0	2099.0	313.0	259.7139588100687	1.0235219979544623	191.6086956521739	272.7647058823529	1	0.89372046981241	blue	low
1787	64	128.0	2111.0	257.0	270.1666666666667	1.046147605221314	199.6169590643275	275.7674418604651	1	0.9933628217094821	blue	low
1788	64	128.0	2128.0	216.0	267.24183006535947	1.0262610054261765	190.88235294117646	276.175	1	0.9994740434609708	blue	low
1789	64	128.0	2157.0	180.0	240.04276315789474	1.0492611444022482	156.0625	273.7837837837838	1	0.9999955981855473	blue	low
1790	64	128.0	2199.0	218.0	277.3438596491228	1.0113701939427715	204.27017543859648	269.55263157894734	1	0.9985082021598203	blue	low
1791	64	128.0	2208.0	219.0	273.2664359861592	1.0261998526631062	201.83044982698962	272.05128205128204	1	0.9989235315722326	blue	low
1792	64	128.0	2214.0	195.0	289.9609375	1.0790114942528735	203.2578125	284.46666666666664	1	0.9982046414558039	blue	low
1793	64	128.0	2266.0	182.0	288.42483660130716	0.9869947800149141	162.36601307189542	270.1142857142857	1	0.9991133181591382	blue	low
1794	64	128.0	2279.0	256.0	264.90402476780184	1.0091892709249937	203.23219814241486	258.6111111111111	1	0.9957813618570386	blue	low
1795	64	128.0	2288.0	225.0	295.9947368421053	1.0068933380874567	170.45526315789473	289.45652173913044	1	0.9884839603321037	blue	low
1796	64	128.0	2313.0	236.0	257.97430830039525	1.0618264264379016	140.87944664031622	315.76666666666665	1	0.9992665248532675	blue	low
1797	64	128.0	2320.0	204.0	314.28472222222223	1.0044527128358554	195.30555555555554	276.72972972972974	1	0.9694537196467949	blue	low
1798	64	128.0	2404.0	218.0	263.5805555555556	1.0711506007152327	171.54166666666666	299.525	1	0.9995808658722789	blue	low
1799	64	128.0	2408.0	196.0	262.7148148148148	1.0506946684484586	193.7037037037037	278.0625	1	0.9998849822288273	blue	low
1800	64	128.0	2446.0	229.0	258.937908496732	1.0819899421043304	195.11764705882354	278.90625	1	0.9994767462030149	blue	low
1801	64	128.0	2459.0	185.0	230.2156862745098	1.0333066340654553	182.4156862745098	258.55555555555554	1	0.9999978066396091	blue	low
1802	64	128.0	2460.0	243.0	261.1882716049383	1.0341273894644682	199.64197530864197	273.8888888888889	1	0.998546378123241	blue	low
1803	64	128.0	2491.0	242.0	259.3392857142857	1.0291839964150178	189.2797619047619	269.20512820512823	1	0.9988206201405896	blue	low
1804	64	128.0	2572.0	251.0	273.0111111111111	1.0426309842752497	191.28055555555557	283.7291666666667	1	0.9941180647924742	blue	low
1805	64	128.0	2573.0	217.0	234.28571428571428	1.016110660357431	144.0952380952381	282.1929824561403	1	0.9999718584439341	blue	low
1806	64	128.0	2642.0	205.0	275.34558823529414	1.0567682331578174	197.88235294117646	274.72222222222223	1	0.9993549592515775	blue	low
1807	64	128.0	2674.0	241.0	271.43464052287584	1.089299134677152	201.45098039215685	274.25581395348837	1	0.9970184447151775	blue	low
1808	64	128.0	2750.0	218.0	316.6701388888889	1.0636947984133909	201.30208333333334	279.6923076923077	1	0.9403013992058731	blue	low
1809	64	128.0	2816.0	193.0	272.05555555555554	1.016430962628954	178.76736111111111	270.5	1	0.9997444854656681	blue	low
1810	64	128.0	2831.0	244.0	233.37950138504155	1.0144593364899672	173.68698060941827	259.9782608695652	1	0.9998257400059348	blue	low
1811	64	128.0	2873.0	203.0	239.0793650793651	1.003390945838873	124.27777777777777	309.3809523809524	1	0.9999828247496013	blue	low
1812	64	128.0	2875.0	225.0	296.01	1.0147351472219706	200.30333333333334	270.35135135135135	1	0.9884679278121248	blue	low
1813	64	128.0	2884.0	300.0	271.1904761904762	1.0436956346780877	188.74761904761905	273.48275862068965	1	0.9140127105511334	blue	low
1814	64	128.0	2915.0	205.0	255.17361111111111	1.0897741946445563	184.16666666666666	278.0625	1	0.999909385195774	blue	low
1815	64	128.0	2929.0	213.0	272.25951557093424	1.043915038189507	192.92387543252596	271.13157894736844	1	0.9992820790448468	blue	low
1816	64	128.0	2932.0	218.0	229.5185185185185	1.0796198232299097	151.53703703703704	278.4901960784314	1	0.9999801797209483	blue	low
1817	64	128.0	2982.0	178.0	233.74632352941177	1.030133461971378	171.77205882352942	268.8	1	0.9999980006609611	blue	low
1818	64	128.0	2993.0	246.0	281.0987654320988	1.063329050321584	196.5030864197531	272.1860465116279	1	0.9914417111617031	blue	low
1819	64	128.0	3044.0	211.0	260.2195652173913	1.0309376176619736	133.70652173913044	298.3673469387755	1	0.9997932442585893	blue	low
1820	64	128.0	3048.0	227.0	237.62847222222223	1.0260551681264045	196.89236111111111	255.5185185185185	1	0.9999254708605987	blue	low
1821	64	128.0	3100.0	257.0	283.5233918128655	0.9987331857449835	194.60233918128654	258.6904761904762	1	0.9818353903675552	blue	low
1822	64	128.0	3120.0	252.0	296.07563025210084	1.0283141638788191	189.19327731092437	273.9811320754717	1	0.9625136714080381	blue	low
1823	64	128.0	3179.0	283.0	258.8970251716247	1.0624469227685274	162.1395881006865	262.70175438596493	1	0.9850375809155864	blue	low
1824	64	128.0	3183.0	264.0	291.640350877193	1.028827735275484	201.32748538011697	266.84313725490193	1	0.9534336111560183	blue	low
1825	64	128.0	3218.0	209.0	216.13840830449826	1.00097157264964	173.3667820069204	239.9189189189189	1	0.9999968729354415	blue	low
1826	64	128.0	3301.0	266.0	279.06709956709955	1.0633964787111885	161.4004329004329	293.758064516129	1	0.9790129185306958	blue	low
1827	64	128.0	3336.0	235.0	252.95	1.0397297495777338	166.5421052631579	277.6078431372549	1	0.9995455425852574	blue	low
1828	64	128.0	3366.0	273.0	268.45670995671	1.05469596628537	157.22943722943722	278.1818181818182	1	0.9850479855706568	blue	low
1829	64	128.0	3416.0	210.0	274.0975056689342	1.0866586218886138	143.72562358276645	322.0	1	0.9992662693497358	blue	low
1830	64	128.0	3499.0	227.0	307.9930795847751	1.066361610819522	207.44290657439447	278.69444444444446	1	0.9631068147332371	blue	low
1831	64	128.0	3534.0	216.0	257.74264705882354	1.0593353830775252	194.33455882352942	256.90909090909093	1	0.9997810153075746	blue	low
1832	64	128.0	3582.0	248.0	308.4852941176471	0.9984492221248455	195.52941176470588	267.7291666666667	1	0.9166935001953589	blue	low
1833	64	128.0	3598.0	232.0	296.60695187165777	1.041011299098849	168.57486631016042	280.6666666666667	1	0.9836106504809927	blue	low
1834	64	128.0	3620.0	210.0	215.46218487394958	1.0108601309696417	154.3781512605042	264.7317073170732	1	0.99999682572952	blue	low
1835	65	129.0	41.0	315.0	220.46745562130178	1.0155441502330005	127.28254437869822	276.47058823529414	1	0.9789595628825168	blue	low
1836	65	129.0	48.0	297.0	271.0131578947368	1.0513416693659932	196.15263157894736	261.54901960784315	1	0.928240469561792	blue	low
1837	65	129.0	73.0	309.0	238.1681818181818	1.096257342695844	134.49545454545455	309.90384615384613	1	0.9705377083036133	blue	low
1838	65	129.0	88.0	136.0	204.40138408304497	1.0421162394754682	124.62975778546713	273.7037037037037	1	0.9999999958433392	blue	low
1839	65	129.0	93.0	189.0	260.36772486772486	1.0640582283804938	147.64021164021165	309.7857142857143	1	0.9999380217445649	blue	low
1840	65	129.0	95.0	149.0	227.77489177489178	0.9712536214861794	106.91125541125541	324.030303030303	1	0.9999998391295227	blue	low
1841	65	129.0	117.0	248.0	240.61363636363637	1.06928195784231	137.53305785123968	282.50877192982455	1	0.9995980723161995	blue	low
1842	65	129.0	191.0	239.0	277.00231481481484	1.0198089280670368	155.36111111111111	285.15384615384613	1	0.995750523316192	blue	low
1843	65	129.0	219.0	213.0	222.32368421052632	1.0362023955773956	148.30789473684212	272.6363636363636	1	0.9999926757704138	blue	low
1844	65	129.0	274.0	268.0	265.76942355889724	1.0513927705076203	183.49624060150376	284.17857142857144	1	0.9907780155664997	blue	low
1845	65	129.0	312.0	226.0	292.22105263157897	1.0193823274314473	169.11052631578949	288.7173913043478	1	0.991464915855698	blue	low
1846	65	129.0	341.0	246.0	254.5021645021645	1.0137726147400494	150.82683982683983	286.2	1	0.9989717652716101	blue	low
1847	65	129.0	382.0	278.0	228.9896480331263	1.0153396498526812	152.00414078674947	267.3921568627451	1	0.9983597884147536	blue	low
1848	65	129.0	394.0	249.0	244.79901960784315	1.0155777825069163	161.16176470588235	267.6	1	0.9994084021673091	blue	low
1849	65	129.0	423.0	266.0	285.7681818181818	1.0599614701948485	173.51818181818183	300.5740740740741	1	0.9662158988482348	blue	low
1850	65	129.0	448.0	263.0	284.0578947368421	1.0051234051623277	187.30263157894737	271.8285714285714	1	0.9743305933850943	blue	low
1851	65	129.0	451.0	172.0	234.26875	1.0111443381180223	148.61875	278.89473684210526	1	0.99999855925476	blue	low
1852	65	129.0	498.0	244.0	298.0769230769231	1.003837509996556	161.9551282051282	311.53333333333336	1	0.968968152809169	blue	low
1853	65	129.0	499.0	255.0	244.255980861244	1.017749432148574	163.71291866028707	272.38461538461536	1	0.9991451190676492	blue	low
1854	65	129.0	525.0	233.0	272.16931216931215	1.0368804538826162	173.83597883597884	290.30434782608694	1	0.9979503458072213	blue	low
1855	65	129.0	550.0	268.0	287.0137299771167	0.9968527169904107	175.78947368421052	285.85714285714283	1	0.9592516373520082	blue	low
1856	65	129.0	651.0	228.0	264.50694444444446	1.0877907687293762	156.80092592592592	316.0	1	0.99919959009972	blue	low
1857	65	129.0	680.0	239.0	264.5062656641604	1.0225471649121245	169.23057644110276	287.5098039215686	1	0.9984954203569602	blue	low
1858	65	129.0	786.0	242.0	273.945	1.0676825144221205	165.14	287.0181818181818	1	0.9961295331983016	blue	low
1859	65	129.0	920.0	289.0	274.10973084886126	1.0703399861584226	171.416149068323	301.7878787878788	1	0.9458104832020153	blue	low
1860	65	129.0	941.0	275.0	226.07096774193548	1.0537106595778671	135.7290322580645	318.5238095238095	1	0.9989179243088366	blue	low
1861	65	129.0	1041.0	185.0	288.4922600619195	1.0744392550308484	176.57894736842104	325.35555555555555	1	0.9989887038815731	blue	low
1862	65	129.0	1049.0	146.0	221.65625	1.0209648507520848	155.375	277.11538461538464	1	0.9999999354432528	blue	low
1863	65	129.0	1062.0	169.0	227.57421875	1.0308696975444507	179.02734375	278.39130434782606	1	0.9999994252549929	blue	low
1864	65	129.0	1103.0	243.0	271.8390092879257	1.019114932190954	203.99690402476782	275.3863636363636	1	0.996558586516671	blue	low
1865	65	129.0	1230.0	262.0	269.484126984127	1.0467129841352625	195.55026455026456	292.59615384615387	1	0.9915788096975214	blue	low
1866	65	129.0	1314.0	179.0	257.2481203007519	1.0420655119860056	186.71052631578948	287.17241379310343	1	0.9999740852131682	blue	low
1867	65	129.0	1337.0	264.0	252.62857142857143	1.0581285541253516	179.7904761904762	299.2307692307692	1	0.9971436573558227	blue	low
1868	65	129.0	1365.0	216.0	284.2631578947368	1.005639429007813	188.8421052631579	300.3333333333333	1	0.9974098818169183	blue	low
1869	65	129.0	1449.0	235.0	261.9561403508772	1.0318845115605806	188.04093567251462	280.59574468085106	1	0.9990363113856989	blue	low
1870	65	129.0	1524.0	291.0	281.8514492753623	1.0427665446054237	165.58695652173913	325.4318181818182	1	0.90568643200811	blue	low
1871	65	129.0	1545.0	240.0	240.55555555555554	1.1034526160456586	146.53411306042884	337.1896551724138	1	0.999769476752261	blue	low
1872	65	129.0	1557.0	155.0	239.1328125	1.0147845393077002	168.6328125	281.6666666666667	1	0.9999991258972792	blue	low
1873	65	129.0	1569.0	177.0	219.64561403508773	1.0801507305891787	168.22456140350877	288.27272727272725	1	0.9999995734293158	blue	low
1874	65	129.0	1587.0	244.0	268.0659090909091	1.0538695245031733	166.65681818181818	313.26	1	0.9973189446999369	blue	low
1875	65	129.0	1654.0	229.0	293.05263157894734	1.05783258821811	183.404432132964	302.25531914893617	1	0.989497568904763	blue	low
1876	65	129.0	1714.0	275.0	260.70526315789476	1.011637374627889	201.23684210526315	280.6792452830189	1	0.989921800629669	blue	low
1877	65	129.0	1830.0	192.0	286.20588235294116	1.0337792277715108	201.65073529411765	293.51428571428573	1	0.9989339631612805	blue	low
1878	65	129.0	1835.0	210.0	237.35930735930737	1.0166543162397172	140.06926406926408	312.51612903225805	1	0.999976844274689	blue	low
1879	65	129.0	2009.0	253.0	270.2731829573935	1.1630381077529566	189.25814536340852	335.25454545454545	1	0.9946751991673941	blue	low
1880	65	129.0	2058.0	253.0	270.10275689223056	1.016324481256938	186.30576441102758	297.6734693877551	1	0.9947444463325272	blue	low
1881	65	129.0	2155.0	246.0	244.27272727272728	1.0642779130316526	161.47402597402598	319.16279069767444	1	0.9995360992299618	blue	low
1882	65	129.0	2165.0	203.0	257.2861111111111	1.0398591092767464	172.23055555555555	314.52	1	0.9999009459231609	blue	low
1883	65	129.0	2247.0	199.0	272.05572755417955	1.0801546688132475	181.030959752322	314.85	1	0.9996552977846946	blue	low
1884	65	129.0	2302.0	139.0	233.79464285714286	1.0235742826500493	172.20982142857142	282.95652173913044	1	0.9999998216890836	blue	low
1885	65	129.0	2326.0	190.0	258.6929824561403	1.0655081646683031	165.38888888888889	312.35555555555555	1	0.9999449483353429	blue	low
1886	65	129.0	2373.0	248.0	284.61555555555555	1.0147891013885249	169.18	310.70454545454544	1	0.9874372863073577	blue	low
1887	65	129.0	2453.0	253.0	249.94557823129253	1.145483266098416	168.17233560090702	330.4642857142857	1	0.9988608505818536	blue	low
1888	65	129.0	2562.0	223.0	268.812030075188	1.079609981046173	163.27067669172934	310.4	1	0.9991122545568389	blue	low
1889	65	129.0	2752.0	163.0	309.01339285714283	1.0847390464060005	214.89732142857142	315.58620689655174	1	0.9952077601092983	blue	low
1890	65	129.0	2757.0	240.0	291.3772727272727	1.016116494550722	167.6909090909091	311.6764705882353	1	0.9850884386659086	blue	low
1891	65	129.0	2818.0	226.0	254.35833333333332	1.0614549861501406	182.65555555555557	304.7755102040816	1	0.9997061665983974	blue	low
1892	65	129.0	2819.0	270.0	259.1380952380952	1.0422707597854672	181.89761904761906	292.2586206896552	1	0.9933906871350764	blue	low
1893	65	129.0	2853.0	214.0	241.20277777777778	1.04708650868669	173.13888888888889	302.44736842105266	1	0.9999571906896975	blue	low
1894	65	129.0	2878.0	305.0	262.73454545454547	1.0619450082733863	166.22545454545454	314.234375	1	0.9249698856314269	blue	low
1895	65	129.0	2885.0	266.0	258.55627705627705	1.0732140731545565	174.25108225108224	319.35483870967744	1	0.9950743205601182	blue	low
1896	65	129.0	2887.0	215.0	263.8636363636364	1.0707580056407568	184.43333333333334	300.44444444444446	1	0.9996361219688411	blue	low
1897	65	129.0	2894.0	264.0	307.5769230769231	1.0690320128614297	159.46886446886447	346.5074626865672	1	0.8594546002682313	blue	low
1898	65	129.0	2936.0	223.0	254.82236842105263	1.0446783295268143	196.89473684210526	278.2307692307692	1	0.9997448916895005	blue	low
1899	65	129.0	2960.0	291.0	282.5225	1.1011264526288398	205.6525	305.537037037037	1	0.9020592407212282	blue	low
1900	65	129.0	2961.0	148.0	270.7647058823529	1.0283883526644495	163.04779411764707	306.75	1	0.9999736809197967	blue	low
1901	65	129.0	3020.0	301.0	276.0144927536232	1.0735181572393717	200.15942028985506	291.41379310344826	1	0.8835799613757371	blue	low
1902	65	129.0	3123.0	170.0	260.54605263157896	1.0130003963535472	163.29276315789474	294.9	1	0.9999769282398269	blue	low
1903	65	129.0	3133.0	239.0	215.74736842105264	1.04175790800831	167.66315789473686	276.35714285714283	1	0.9999692575162512	blue	low
1904	65	129.0	3188.0	262.0	242.74937343358397	0.9928772437298891	179.71177944862154	272.06666666666666	1	0.9987538580694051	blue	low
1905	65	129.0	3217.0	226.0	257.05263157894734	1.1078825157619563	163.6315789473684	327.48	1	0.999628382979869	blue	low
1906	65	129.0	3298.0	263.0	283.4766081871345	1.033424176707759	203.94444444444446	272.5111111111111	1	0.975391099436558	blue	low
1907	65	129.0	3331.0	172.0	230.29166666666666		186.57083333333333		1	0.9999990615282124	blue	low
1908	65	129.0	3355.0	198.0	232.5	1.0305410702075406	152.65555555555557	284.7586206896552	1	0.9999934318167231	blue	low
1909	65	129.0	3484.0	159.0	311.2647058823529	1.1009986724234848	180.01470588235293	332.09090909090907	1	0.9944076233517107	blue	low
1910	65	129.0	3486.0	213.0	321.05555555555554	1.056356209525053	182.51666666666668	322.1136363636364	1	0.9229460373663997	blue	low
1911	65	129.0	3492.0	208.0	264.14814814814815	1.079935363371178	166.9021164021164	321.625	1	0.9997458973645402	blue	low
1912	65	129.0	3503.0	246.0	247.2941176470588	1.030066391442971	191.19117647058823	270.63829787234044	1	0.9994138574505969	blue	low
1913	65	129.0	3504.0	179.0	237.12745098039215	1.0253988174167186	164.2549019607843	286.7857142857143	1	0.9999969575034583	blue	low
1914	65	129.0	3535.0	234.0	268.8529411764706	1.0616021102318478	207.18300653594773	284.4761904761905	1	0.9983694715855	blue	low
1915	65	129.0	3546.0	197.0	257.3754385964912	0.9789169890018529	188.54736842105262	267.7083333333333	1	0.9999288892794165	blue	low
1916	65	129.0	3562.0	204.0	313.8939393939394	1.0303554114318765	159.64646464646464	317.27906976744185	1	0.9706269051906508	blue	low
1917	65	129.0	3615.0	197.0	253.07792207792207	1.0980823719167034	136.5	342.1454545454545	1	0.9999536553434775	blue	low
1918	65	129.0	3617.0	174.0	220.16666666666666	1.0715305360167455	163.76797385620915	304.3529411764706	1	0.9999996348406653	blue	low
1919	65	129.0	3655.0	276.0	289.17293233082705	1.06985752779182	196.44862155388472	299.5892857142857	1	0.9303315454574606	blue	low
1920	65	129.0	3700.0	238.0	277.56	1.1160080247110147	146.77	334.01612903225805	1	0.9957738224350685	blue	low
1921	65	129.0	3721.0	289.0	291.1190476190476	1.0938682492581604	197.2	308.48	1	0.8564128843801081	blue	low
1922	65	129.0	3726.0	274.0	297.7736842105263	1.0367703264855086	203.07105263157894	290.19565217391306	1	0.8895148564314356	blue	low
1923	65	129.0	3782.0	253.0	246.1727272727273	1.0652870493991988	158.8318181818182	290.1454545454545	1	0.9991403754237878	blue	low
1924	65	129.0	3786.0	199.0	272.0451127819549	1.0474081034521332	157.76942355889724	327.6595744680851	1	0.9996556658514524	blue	low
1925	65	129.0	3789.0	273.0	243.5142857142857	1.0685624647895804	150.57714285714286	305.89130434782606	1	0.9971530260063123	blue	low
1926	65	129.0	3893.0	228.0	245.2047619047619	1.0542568996317767	156.88333333333333	301.7317073170732	1	0.9998484045840608	blue	low
1927	65	130.0	75.0	219.0	271.01857585139317	0.9891405766271664	171.43962848297213	250.54285714285714	1	0.999124618914689	blue	low
1928	65	130.0	79.0	252.0	295.7098765432099	1.055156916801994	204.03086419753086	273.9166666666667	1	0.9635625892057457	blue	low
1929	65	130.0	135.0	212.0	257.0438596491228	1.06527457378446	159.81286549707602	270.80434782608694	1	0.9998374065250882	blue	low
1930	65	130.0	137.0	223.0	215.1859410430839	1.0442814180260638	137.78684807256235	281.2	1	0.9999916017334801	blue	low
1931	65	130.0	154.0	237.0	311.3157894736842	1.0237305668270584	217.20350877192982	266.4054054054054	1	0.9297121526146803	blue	low
1932	65	130.0	163.0	199.0	276.203125	1.0313565563495048	196.61328125	259.6333333333333	1	0.999476229856195	blue	low
1933	65	130.0	303.0	216.0	313.4470588235294	1.0663149160691872	223.63529411764705	278.44444444444446	1	0.9585039482672136	blue	low
1934	65	130.0	307.0	248.0	257.6675191815857	0.994277504798928	170.46547314578004	267.39285714285717	1	0.9985079936104829	blue	low
1935	65	130.0	329.0	205.0	235.32296650717703	0.9926174945146331	138.0071770334928	279.81632653061223	1	0.9999862652582113	blue	low
1936	65	130.0	341.0	229.0	293.363321799308	1.0384583410308517	205.61937716262975	267.675	1	0.9892024020946206	blue	low
1937	65	130.0	409.0	292.0	270.7929292929293	1.0169068619730142	192.40151515151516	264.6041666666667	1	0.9469167649560478	blue	low
1938	65	130.0	439.0	228.0	310.61764705882354	1.031052134487195	221.75	271.2439024390244	1	0.9517315547110621	blue	low
1939	65	130.0	452.0	260.0	270.3285714285714	1.0722245752776338	171.12142857142857	292.6521739130435	1	0.9920199809588283	blue	low
1940	65	130.0	461.0	193.0	234.62828947368422	0.9891788669637175	165.88486842105263	259.0	1	0.9999941977327063	blue	low
1941	65	130.0	494.0	270.0	241.37662337662337	1.0587717712861586	157.73376623376623	282.3818181818182	1	0.998002359009626	blue	low
1942	65	130.0	562.0	189.0	265.12865497076024	1.0596229219803548	158.57309941520467	300.8235294117647	1	0.9998983487492419	blue	low
1943	65	130.0	578.0	214.0	202.91315789473686	1.0058470821155843	145.8921052631579	260.22	1	0.9999985567409896	blue	low
1944	65	130.0	632.0	270.0	278.9348370927318	1.040417646962044	186.6015037593985	284.8541666666667	1	0.9742077480805915	blue	low
1945	65	130.0	634.0	236.0	250.3475	1.0876737469091555	163.735	296.2352941176471	1	0.9996095482853806	blue	low
1946	65	130.0	656.0	201.0	278.37890625	1.0652897960018963	204.08203125	274.5769230769231	1	0.999281970176369	blue	low
1947	65	130.0	729.0	186.0	277.3	1.0182596013612057	204.98333333333332	268.53333333333336	1	0.9996832918593068	blue	low
1948	65	130.0	764.0	218.0	272.7485380116959	1.0336025817653387	178.53216374269005	288.25	1	0.9990257960117034	blue	low
1949	65	130.0	842.0	261.0	306.7	1.0854514836145632	196.46315789473684	305.48	1	0.8814023462143631	blue	low
1950	65	130.0	887.0	179.0	268.0247678018576	0.9912867702035847	167.1702786377709	299.375	1	0.9999168167280582	blue	low
1951	65	130.0	916.0	149.0	240.5234375	1.0260862336744012	164.0625	287.82142857142856	1	0.9999992768159242	blue	low
1952	65	130.0	921.0	234.0	280.8562091503268	1.0734846849675255	203.40849673202615	282.0	1	0.9954396731723443	blue	low
1953	65	130.0	970.0	252.0	291.14506172839504	1.103093889526008	211.3148148148148	294.7560975609756	1	0.9744579745027292	blue	low
1954	65	130.0	1114.0	209.0	268.3345588235294	1.0522645391961827	210.875	286.6333333333333	1	0.9995993699903096	blue	low
1955	65	130.0	1122.0	270.0	292.59166666666664	1.0322452576598766	210.60833333333332	288.0769230769231	1	0.9341834028698355	blue	low
1956	65	130.0	1136.0	196.0	273.6625386996904	1.0694091525841865	179.28482972136223	311.1136363636364	1	0.9996505267627954	blue	low
1957	65	130.0	1148.0	143.0	239.4126984126984	1.0148044949668307	161.97222222222223	288.85185185185185	1	0.9999995530631964	blue	low
1958	65	130.0	1149.0	169.0	253.88854489164086	1.0243701076884424	158.1857585139319	307.7906976744186	1	0.9999896009427083	blue	low
1959	65	130.0	1198.0	196.0	259.8157894736842	1.0753501740460776	169.58479532163742	313.8611111111111	1	0.9999141116505647	blue	low
1960	65	130.0	1204.0	247.0	263.6928571428571	1.1096864074396153	173.8595238095238	320.65384615384613	1	0.9977483359293212	blue	low
1961	65	130.0	1218.0	250.0	277.85353535353534	1.023784806754187	183.70454545454547	296.47058823529414	1	0.9918587584260774	blue	low
1962	65	130.0	1259.0	146.0	221.65178571428572	1.0043834629357193	172.39732142857142	265.5	1	0.9999999354771848	blue	low
1963	65	130.0	1436.0	231.0	290.1111111111111	1.1199580042679702	211.44117647058823	308.5625	1	0.9911482265104564	blue	low
1964	65	130.0	1445.0	307.0	267.88	1.0023155841877371	150.9046153846154	320.06849315068496	1	0.8913007265725007	blue	low
1965	65	130.0	1628.0	158.0	247.4191176470588	1.0364156736223136	175.625	311.2	1	0.9999972881494745	blue	low
1966	65	130.0	1666.0	237.0	311.4671052631579	1.0339040749293857	224.83881578947367	297.2857142857143	1	0.9288290485472728	blue	low
1967	65	130.0	1784.0	193.0	273.64642857142854	1.0738350693765455	192.22857142857143	298.44444444444446	1	0.9996988338673543	blue	low
1968	65	130.0	1881.0	154.0	245.34967320261438	1.0199856191091043	153.55228758169935	309.64102564102564	1	0.999998298680429	blue	low
1969	65	130.0	2010.0	160.0	275.3235294117647	1.0471252108614026	172.69485294117646	305.3478260869565	1	0.9999221820860653	blue	low
1970	65	130.0	2039.0	172.0	231.4104938271605	1.0143692786758731	154.5895061728395	294.57575757575756	1	0.9999989414432864	blue	low
1971	65	130.0	2050.0	256.0	283.76521739130436	1.0859444823006008	175.43695652173912	336.5686274509804	1	0.9824173123580991	blue	low
1972	65	130.0	2134.0	271.0	283.7164502164502	1.0373852708078812	178.96103896103895	313.9	1	0.9622351517420321	blue	low
1973	65	130.0	2174.0	196.0	254.66959064327486	1.0486820266126535	168.3918128654971	305.0243902439024	1	0.9999487366693361	blue	low
1974	65	130.0	2175.0	244.0	288.58496732026146	1.0638850316588155	218.61764705882354	288.5853658536585	1	0.9857400231953282	blue	low
1975	65	130.0	2245.0	282.0	265.58730158730157	1.0976175107936372	202.17460317460316	292.29411764705884	1	0.9786600806695582	blue	low
1976	65	130.0	2265.0	231.0	251.95679012345678	1.0867665293388264	193.79012345679013	290.59090909090907	1	0.999674398764621	blue	low
1977	65	130.0	2281.0	208.0	236.23544973544975	1.0221027721683014	160.79365079365078	297.2173913043478	1	0.999981729606911	blue	low
1978	65	130.0	2302.0	260.0	267.5906432748538	1.0651700498872259	214.55847953216374	297.26666666666665	1	0.9934750599092188	blue	low
1979	65	130.0	2378.0	258.0	258.3666666666667	1.0579767648552565	193.72222222222223	283.1818181818182	1	0.997065982064595	blue	low
1980	65	130.0	2400.0	241.0	268.035	1.0355229236126295	176.195	300.74468085106383	1	0.9977447188516589	blue	low
1981	65	130.0	2431.0	280.0	288.3578947368421	1.0929140690838253	205.25263157894736	299.37254901960785	1	0.9197790440034974	blue	low
1982	65	130.0	2503.0	216.0	222.01307189542484	1.059027718897213	182.83333333333334	271.4102564102564	1	0.9999911157839327	blue	low
1983	65	130.0	2518.0	275.0	271.5	1.118107159482041	181.02173913043478	330.8888888888889	1	0.9793872726516123	blue	low
1984	65	130.0	2533.0	242.0	289.7908496732026	1.00220040803683	212.95424836601308	269.8235294117647	1	0.985668028520314	blue	low
1985	65	130.0	2549.0	250.0	295.4502923976608	1.065921275607741	202.55263157894737	291.6666666666667	1	0.9673332630855164	blue	low
1986	65	130.0	2620.0	221.0	254.3148148148148	1.0725475323624596	211.6037037037037	274.75	1	0.999783879156351	blue	low
1987	65	130.0	2785.0	233.0	306.6284829721362	1.098575263402614	210.1826625386997	315.0263157894737	1	0.9591095521954426	blue	low
1988	65	130.0	2797.0	233.0	297.53864734299515	1.0924748760054241	173.92512077294685	330.4	1	0.9814447581319125	blue	low
1989	65	130.0	2803.0	236.0	293.5522875816994	1.0331796896520065	215.48039215686273	287.05	1	0.9850320866360405	blue	low
1990	65	130.0	2811.0	310.0	268.8333333333333	1.0954707874583514	208.82142857142858	305.1372549019608	1	0.865344286783355	blue	low
1991	65	130.0	2837.0	227.0	279.96904024767804	1.0801466935615422	191.8452012383901	291.05405405405406	1	0.997028456955074	blue	low
1992	65	130.0	2950.0	235.0	257.34722222222223	1.0503723456147767	216.6875	276.85714285714283	1	0.9993447632361737	blue	low
1993	65	130.0	2960.0	227.0	268.4341736694678	1.0848051545795228	179.7563025210084	301.3829787234043	1	0.9989318862667769	blue	low
1994	65	130.0	2992.0	202.0	271.1058823529412	1.035490495657599	169.55	294.5263157894737	1	0.9996351142315382	blue	low
1995	65	130.0	3097.0	174.0	274.0859375	1.0636003030708205	195.4765625	304.0	1	0.999872423170541	blue	low
1996	65	130.0	3098.0	209.0	268.9270833333333	1.0341843605327146	198.79166666666666	281.6388888888889	1	0.999575933878502	blue	low
1997	65	130.0	3152.0	241.0	264.82456140350877	1.0780337901863903	158.3969298245614	317.64150943396226	1	0.9982655629703183	blue	low
1998	65	130.0	3153.0	205.0	265.5510835913313	1.0268185523344475	184.8297213622291	297.3181818181818	1	0.9997526830026071	blue	low
[truncated: 110,007 more rows]
