# Supplementary material for: Phenotypic heterogeneity follows a growth-viability tradeoff in response to amino acid identity
Source: Nat Commun. 2024 Aug 2;15:6515. doi: 10.1038/s41467-024-50602-8 (PMC11297284; doi:10.1038/s41467-024-50602-8)
Supplement: Supplementary file 6 — Source Data [file 41467_2024_50602_MOESM6_ESM.zip › source_data/fig5bcdef/May 3rd - GLN 1_30 all cells.csv]

	field-of-view	image-index	cellId	size	meanRedValue	score	meanGreenValue	nuc_score	label	max_prob	color	population
0	1	1.0	16	268	258.0056818181818	0.9877337858496018	185.63920454545453	241.14285714285714	1	0.9922224865360286	blue	low
1	1	1.0	27	257	301.23765432098764	1.0598495447791298	195.07716049382717	258.9642857142857	1	0.8595356604051068	blue	low
2	1	1.0	46	306	268.19473684210527	0.999522251498393	189.18947368421053	234.83333333333334	1	0.8722273662463472	blue	low
3	1	1.0	52	165	216.9904761904762		175.4904761904762		1	0.999999805543893	blue	low
4	1	1.0	82	274	245.29239766081872	1.0399691858579305	188.88011695906434	244.75	1	0.9955609187449289	blue	low
5	1	1.0	88	264	265.19135802469134	1.0070264048514834	200.2685185185185	247.33333333333334	1	0.989231663503923	blue	low
6	1	1.0	94	268	257.7836257309942	1.0479321117172564	194.42105263157896	258.3333333333333	1	0.9923522514578368	blue	low
7	1	1.0	99	269	267.11470588235295	1.030763604631954	195.08529411764707	252.97560975609755	1	0.9835214667244477	blue	low
8	1	1.0	116	148	265.52403846153845	1.0201699013028982	181.28365384615384	258.962962962963	1	0.9999755951177547	blue	low
9	1	1.0	131	303	244.12142857142857	1.06586621415432	180.90238095238095	266.0	1	0.9724240859660774	blue	low
10	1	1.0	139	282	249.81717451523545	1.0946423694060714	194.85595567867037	269.97058823529414	1	0.9898397020255879	blue	low
11	1	1.0	163	225	240.34313725490196	1.0095984965143336	184.28758169934642	252.72413793103448	1	0.9998766241346184	blue	low
12	1	1.0	167	242	227.29721362229103	1.045555616810923	182.62848297213623	254.0	1	0.9998731022935787	blue	low
13	1	1.0	171	267	254.0264705882353	1.0509848087117042	193.35882352941175	257.5	1	0.9945805735819457	blue	low
14	1	1.0	177	230	221.6089965397924	1.0452600253850641	186.95501730103805	245.11111111111111	1	0.9999667537239822	blue	low
15	1	1.0	193	221	210.44636678200692	1.0752932674087587	182.4567474048443	255.77777777777777	1	0.999993542309925	blue	low
16	1	1.0	196	233	224.61111111111111	1.0295635599761075	192.84375	244.66666666666666	1	0.9999466653539898	blue	low
17	1	1.0	223	294	242.12433862433863	1.106691876870197	188.5978835978836	264.1363636363636	1	0.9865139413996602	blue	low
18	1	1.0	255	162	246.02380952380952	1.012929314427093	193.5	253.83333333333334	1	0.999995382897487	blue	low
19	1	1.0	298	234	226.05882352941177	1.0249720824094903	190.5686274509804	254.85714285714286	1	0.9999352370797351	blue	low
20	1	1.0	321	261	247.0032679738562		211.79738562091504		1	0.9978187186597028	blue	low
21	1	1.0	330	211	236.57720588235293	0.993070471181925	196.61764705882354	251.77777777777777	1	0.9999651563152372	blue	low
22	1	1.0	333	305	267.9472222222222	1.056728611371705	219.51666666666668	272.5833333333333	1	0.8801276308643751	blue	low
23	1	1.0	352	237	253.05626598465474	1.0424680269452309	163.64961636828644	281.0	1	0.9991830046076485	blue	low
24	1	1.0	363	170	204.54666666666665	0.9947931558592045	183.8311111111111	242.14285714285714	1	0.999999928388326	blue	low
25	1	1.0	370	328	223.3575	1.06160396996338	200.02	257.7916666666667	1	0.9433407653509167	blue	low
26	1	1.0	375	274	215.93421052631578	1.0362147947741835	182.55789473684212	261.2121212121212	1	0.9994023183876328	blue	low
27	1	1.0	388	219	223.10034602076124	1.0066349629933742	192.42560553633217	255.40740740740742	1	0.9999828894655804	blue	low
28	1	1.0	431	217	257.0925925925926	1.0418626133691635	203.64444444444445	262.57142857142856	1	0.9996301325184249	blue	low
29	1	1.0	444	227	241.54861111111111	1.0426267830733267	202.4375	267.3333333333333	1	0.9998433881947124	blue	low
30	1	1.0	448	256	248.99248120300751	1.042968571252636	173.36340852130326	280.44827586206895	1	0.998141389554109	blue	low
31	1	1.0	458	289	267.9498746867168	1.0571921032117455	191.95989974937342	278.3636363636364	1	0.9480979689626662	blue	low
32	1	1.0	476	256	245.06172839506172	1.0363554317432495	196.78086419753086	256.8285714285714	1	0.9986387093797586	blue	low
33	1	1.0	498	267	230.73976608187135	0.9868333573543975	194.82748538011697	246.52380952380952	1	0.9990223574286551	blue	low
34	1	1.0	547	316	243.245	1.0563369593354306	196.62	261.3235294117647	1	0.9386057897004974	blue	low
35	1	1.0	558	241	214.8235294117647	0.9834210659769764	193.21241830065358	241.55555555555554	1	0.9999567781021964	blue	low
36	1	1.0	575	265	238.17283950617283		197.9969135802469		1	0.9985412953681007	blue	low
37	1	1.0	601	266	223.26608187134502	1.0364291897099356	185.92105263157896	247.44444444444446	1	0.9994647130192016	blue	low
38	1	1.0	608	326	239.72142857142856	1.032297893453516	192.63571428571427	255.53846153846155	1	0.9010099436641944	blue	low
39	1	2.0	85.0	217.0	258.52430555555554	1.080675617441995	182.50347222222223	258.9655172413793	1	0.9995743677884409	blue	low
40	1	2.0	90.0	262.0	266.93498452012386	1.0573231655352788	194.30959752321982	251.95833333333334	1	0.9889294341419914	blue	low
41	1	2.0	96.0	309.0	234.295	1.0351971790443293	184.8225	247.16666666666666	1	0.9758493267112224	blue	low
42	1	2.0	99.0	292.0	273.2717391304348	1.041297736548711	167.4695652173913	272.71153846153845	1	0.9145222089216881	blue	low
43	1	2.0	145.0	250.0	248.1486068111455	1.0504624450598155	193.00309597523218	260.3666666666667	1	0.9988078594977772	blue	low
44	1	2.0	169.0	199.0	267.8828125	1.0626436004865523	200.7421875	273.2142857142857	1	0.9995770838365114	blue	low
45	1	2.0	202.0	336.0	224.72943722943722	1.0325984090850961	182.69480519480518	258.7916666666667	1	0.8940156276731167	blue	low
46	1	2.0	219.0	309.0	241.01435406698565	1.018448386407352	186.29425837320574	256.2	1	0.9654545650634955	blue	low
47	1	2.0	238.0	219.0	252.62152777777777	1.0451384647599768	195.34375	266.61764705882354	1	0.9997308831951005	blue	low
48	1	2.0	241.0	215.0	296.33088235294116	1.0351128061169839	204.47794117647058	266.0769230769231	1	0.9817701169183128	blue	low
49	1	2.0	326.0	276.0	267.4764542936288	1.02539493901648	201.71745152354572	269.3265306122449	1	0.9751681359453109	blue	low
50	1	2.0	338.0	219.0	202.13840830449826	1.046483303389742	188.22837370242215	258.89473684210526	1	0.9999973166460161	blue	low
51	1	2.0	345.0	267.0	241.17728531855957	1.0425450919967372	191.21329639889197	268.1212121212121	1	0.997919290881939	blue	low
52	1	2.0	359.0	303.0	244.72488038277513	1.0404453636875513	185.08373205741626	264.35135135135135	1	0.971457122285138	blue	low
53	1	2.0	372.0	220.0	251.25816993464053	1.018788217671441	186.87908496732027	264.09375	1	0.9997494134137275	blue	low
54	1	2.0	390.0	283.0	260.4066985645933	1.0180679813325877	181.0956937799043	271.95238095238096	1	0.9776906252865564	blue	low
55	1	2.0	417.0	217.0	270.58088235294116	1.0478160055148211	204.6985294117647	267.25925925925924	1	0.9985895909221256	blue	low
56	1	2.0	470.0	227.0	241.09287925696594	1.0310419531080397	179.0371517027864	261.7307692307692	1	0.9998497226738305	blue	low
57	1	2.0	475.0	226.0	278.98039215686276	1.0570965750616181	193.45098039215685	274.3888888888889	1	0.9949264193185944	blue	low
58	1	2.0	497.0	288.0	268.046783625731	1.0604228874573702	208.17543859649123	261.05	1	0.9504911093630884	blue	low
59	1	2.0	508.0	169.0	245.51555555555555		185.72		1	0.9999934299897538	blue	low
60	1	2.0	528.0	247.0	282.71826625386996	1.056351133354255	200.24148606811144	275.6666666666667	1	0.9805019474019602	blue	low
61	1	2.0	543.0	267.0	245.803125	1.0652953962949747	204.859375	260.6	1	0.9970730629258564	blue	low
62	1	2.0	568.0	311.0	254.81315789473683	1.0543651866169548	201.3342105263158	258.0689655172414	1	0.9182433109101992	blue	low
63	6	11.0	20.0	236.0	285.70588235294116	1.05152118007716	181.7843137254902	245.5952380952381	1	0.9845689803812488	blue	low
64	6	11.0	23.0	245.0	267.0980392156863	1.0445411769405708	185.45098039215685	239.93478260869566	1	0.9955559825175994	blue	low
65	6	11.0	32.0	301.0	274.4047619047619	1.0289619869959437	189.67989417989418	244.0681818181818	1	0.8586311429920711	blue	low
66	6	11.0	43.0	185.0	245.45416666666668	1.0951438412652208	173.4875	242.73333333333332	1	0.9999830356654198	blue	low
67	6	11.0	88.0	227.0	290.0138888888889	0.991253673295684	199.36111111111111	250.86666666666667	1	0.984279088110801	blue	low
68	6	11.0	153.0	197.0	271.3208333333333	1.0401461175312074	204.75833333333333	258.8333333333333	1	0.9994449636496289	blue	low
69	6	11.0	157.0	216.0	236.22569444444446	1.076714101989435	179.96180555555554	255.36363636363637	1	0.9999532065725788	blue	low
70	6	11.0	165.0	157.0	222.66326530612244	1.011565622639802	193.64285714285714	244.23529411764707	1	0.9999997868458405	blue	low
71	6	11.0	169.0	281.0	261.859649122807	1.0643946208636716	177.63659147869674	265.73333333333335	1	0.9780128546747763	blue	low
72	6	11.0	171.0	201.0	257.7529411764706	1.0511775812381994	198.64313725490197	262.9655172413793	1	0.9998396796095538	blue	low
73	6	11.0	172.0	272.0	239.085	1.0506206322212868	170.955	262.3243243243243	1	0.9974966982482742	blue	low
74	6	11.0	177.0	238.0	259.60130718954247	1.079080086365707	190.65359477124184	261.9	1	0.998449298033376	blue	low
75	6	11.0	178.0	181.0	253.3655462184874	1.0278995351857547	189.67226890756302	255.41666666666666	1	0.9999676806477324	blue	low
76	6	11.0	182.0	241.0	256.1217105263158	1.0723045316309459	191.56578947368422	256.27027027027026	1	0.9986435415731183	blue	low
77	6	11.0	192.0	313.0	233.61688311688312	1.0085835347563994	173.17748917748918	257.5	1	0.9691101637911788	blue	low
78	6	11.0	195.0	301.0	259.6984126984127	1.0483384386893158	197.21693121693121	257.4074074074074	1	0.9396959357710415	blue	low
79	6	11.0	203.0	274.0	260.0323529411765	1.031682700953066	204.45882352941177	260.78125	1	0.9871345741092497	blue	low
80	6	11.0	213.0	201.0	245.6037037037037	1.0408838365377586	181.94444444444446	252.75	1	0.9999545426257173	blue	low
81	6	11.0	215.0	178.0	248.3875	1.056312393138823	188.775	266.0	1	0.9999844883749144	blue	low
82	6	11.0	218.0	316.0	251.28947368421052	1.0959653063348211	191.36602870813397	273.11538461538464	1	0.9084239031943904	blue	low
83	6	11.0	222.0	202.0	271.9490196078431	1.0713931827189853	196.39607843137256	262.9310344827586	1	0.9992379181934985	blue	low
84	6	11.0	251.0	280.0	271.79824561403507	1.1067391639937567	201.91520467836258	268.85	1	0.9580435538286021	blue	low
85	6	11.0	271.0	292.0	256.4947368421053	1.0406639288900448	192.6078947368421	259.22222222222223	1	0.9707539342383835	blue	low
86	6	11.0	299.0	221.0	244.5363321799308	1.0767591288423135	183.92387543252596	255.34146341463415	1	0.9998590137666103	blue	low
87	6	11.0	311.0	315.0	259.1136363636364	1.064069171221311	177.34318181818182	260.88235294117646	1	0.872521781538654	blue	low
88	6	11.0	319.0	181.0	269.3125	1.0813406637080216	191.51785714285714	252.7741935483871	1	0.99980035119298	blue	low
89	6	11.0	350.0	217.0	264.8970588235294	1.0613583722405036	196.02205882352942	258.0810810810811	1	0.9992009532919317	blue	low
90	6	11.0	364.0	298.0	244.55555555555554	1.0725379066176124	198.1027777777778	253.6530612244898	1	0.9796315092832488	blue	low
91	6	11.0	368.0	235.0	214.15588235294118	1.0922738230430538	165.1705882352941	256.4888888888889	1	0.9999741093350891	blue	low
92	51	101.0	3.0	309.0	228.05012531328322	1.120243078568466	185.52631578947367	266.09090909090907	1	0.9825989718315041	blue	low
93	51	101.0	5.0	213.0	219.51470588235293	1.0446886366624304	183.96691176470588	244.5	1	0.9999920080252209	blue	low
94	51	101.0	25.0	226.0	247.44097222222223	1.0799250434094934	196.30555555555554	268.44444444444446	1	0.9997479689726498	blue	low
95	51	101.0	34.0	256.0	227.1957671957672	1.054733444867642	170.015873015873	262.5897435897436	1	0.999656942788506	blue	low
96	51	101.0	40.0	283.0	286.1375661375661	1.0352207241066116	191.23280423280423	263.375	1	0.870161836854875	blue	low
97	51	101.0	50.0	241.0	274.0941828254848	1.0915108483494103	166.17728531855957	269.3478260869565	1	0.993283116726333	blue	low
98	51	101.0	68.0	205.0	266.4296875	1.0424870377950608	203.23046875	263.9166666666667	1	0.9995053324511584	blue	low
99	51	101.0	102.0	254.0	219.41687979539643	0.9767065654395911	156.8925831202046	236.6060606060606	1	0.9998349040831171	blue	low
100	51	101.0	113.0	257.0	258.8862433862434	1.0888011842241412	177.54497354497354	280.16279069767444	1	0.9956318381776903	blue	low
101	51	101.0	127.0	255.0	266.7712418300654	1.0777901363857438	208.25816993464053	267.2307692307692	1	0.9925533719996353	blue	low
102	51	101.0	144.0	296.0	260.20574162679424	1.0956552121278786	181.744019138756	278.0571428571429	1	0.953301151904545	blue	low
103	51	101.0	151.0	236.0	224.7120743034056	1.022670242609205	176.55417956656348	246.83333333333334	1	0.9999332631280564	blue	low
104	51	101.0	161.0	287.0	284.57105263157894	1.0897875130010168	198.70526315789473	282.38775510204084	1	0.8610052441370677	blue	low
105	51	101.0	170.0	269.0	292.71517027863774	1.1129761084493728	214.27554179566565	283.5	1	0.8843488649231647	blue	low
106	51	101.0	197.0	275.0	239.56786703601108	1.1061386664168735	191.85041551246536	273.8222222222222	1	0.9968275841683734	blue	low
107	51	101.0	199.0	196.0	229.56037151702787	0.990270964568274	162.23529411764707	265.04545454545456	1	0.999993588980665	blue	low
108	51	101.0	255.0	207.0	254.93014705882354	1.115206469721444	198.65441176470588	286.48275862068965	1	0.9998318135132065	blue	low
109	51	101.0	257.0	285.0	278.64473684210526	1.1195408553392017	195.5157894736842	286.32608695652175	1	0.9136715772650145	blue	low
110	51	101.0	299.0	194.0	259.3970588235294	1.0924768051633724	192.04044117647058	289.05405405405406	1	0.9998702807581844	blue	low
111	51	101.0	303.0	318.0	215.83253588516746	1.0600165078412247	187.26794258373207	258.73333333333335	1	0.9810096404433062	blue	low
112	51	101.0	356.0	239.0	251.35087719298247	1.078327481358141	184.25438596491227	280.8157894736842	1	0.9992067333020045	blue	low
113	51	101.0	371.0	252.0	254.1826625386997	1.102292097062222	198.30340557275542	277.36	1	0.9977869996651119	blue	low
114	51	101.0	375.0	261.0	243.15204678362574	1.072176670734405	202.62573099415204	281.4047619047619	1	0.9983764923133231	blue	low
115	51	101.0	378.0	289.0	273.5497076023392	1.1260134010950782	224.28947368421052	294.25	1	0.9250871197087226	blue	low
116	51	101.0	402.0	243.0	242.27731092436974	1.0611487890758038	175.86274509803923	271.77142857142854	1	0.9995312825314482	blue	low
117	51	101.0	429.0	132.0	236.79111111111112	1.0525894009408434	166.00444444444443	295.72222222222223	1	0.999999757053039	blue	low
118	51	101.0	430.0	254.0	271.50555555555553	1.1043266055448986	197.13611111111112	301.9811320754717	1	0.9895151345988774	blue	low
119	51	101.0	462.0	152.0	211.56632653061226	1.063029024983159	190.07142857142858	259.25	1	0.999999959024275	blue	low
120	51	101.0	475.0	197.0	284.0	1.0850186063174339	217.58333333333334	284.17857142857144	1	0.9977486255988549	blue	low
121	51	101.0	481.0	212.0	271.5173611111111	1.077664459022993	201.91319444444446	293.1304347826087	1	0.9987971389365741	blue	low
122	51	101.0	517.0	186.0	256.6235294117647	1.102419067982795	197.7450980392157	295.1304347826087	1	0.9999384229990531	blue	low
123	51	101.0	528.0	267.0	280.4515235457064	1.0771418780378188	203.94459833795014	293.3720930232558	1	0.9582999712552283	blue	low
124	51	101.0	564.0	160.0	219.09558823529412	1.0646604979902345	164.03676470588235	294.63157894736844	1	0.9999998264897227	blue	low
125	51	101.0	575.0	332.0	239.13809523809525	1.1046902675882417	209.79761904761904	289.81081081081084	1	0.8593397925988223	blue	low
126	51	101.0	608.0	282.0	277.0550724637681	1.0948325248514	215.98840579710145	286.02941176470586	1	0.9329146737706547	blue	low
127	51	101.0	622.0	280.0	230.24166666666667	1.0653409090909092	203.39444444444445	276.7857142857143	1	0.9976058462167604	blue	low
128	51	101.0	628.0	209.0	221.99305555555554	1.0593983613943458	194.00694444444446	281.77777777777777	1	0.9999924540244911	blue	low
129	51	101.0	649.0	159.0	247.3452380952381	1.0040911557243624	173.6706349206349	276.2	1	0.9999954568117296	blue	low
130	51	101.0	691.0	180.0	223.1137566137566	1.050009322972478	143.42328042328043	312.4318181818182	1	0.9999989068243085	blue	low
131	51	101.0	692.0	186.0	244.83203125	1.0355922416680539	196.82421875	279.3636363636364	1	0.9999831626706591	blue	low
132	51	101.0	739.0	245.0	250.92222222222222	1.0814434778835933	191.10555555555555	300.5806451612903	1	0.9988978321099293	blue	low
133	51	101.0	745.0	200.0	223.62132352941177	1.026780686936937	195.09191176470588	271.6666666666667	1	0.9999953378069154	blue	low
134	51	101.0	772.0	238.0	222.94771241830065	1.0219919838550935	202.91830065359477	265.8709677419355	1	0.9999333613924427	blue	low
135	51	101.0	800.0	231.0	266.1975308641975	1.0492743039707895	198.62345679012347	290.27272727272725	1	0.9980769103502701	blue	low
136	51	101.0	812.0	292.0	250.56578947368422	1.0702942434277194	210.08684210526314	290.4516129032258	1	0.9799485197246484	blue	low
137	51	101.0	832.0	323.0	242.5340909090909	1.097481861807868	172.78030303030303	306.275	1	0.907281015841893	blue	low
138	51	101.0	852.0	306.0	254.13809523809525	1.1096185985244238	197.95238095238096	295.55357142857144	1	0.9413137761546383	blue	low
139	51	101.0	884.0	225.0	282.58513931888547	1.125134105174015	194.79256965944273	307.27906976744185	1	0.9930986679780928	blue	low
140	51	101.0	918.0	324.0	224.86904761904762	1.02812766598083	205.3904761904762	273.1666666666667	1	0.9549488210025521	blue	low
141	51	101.0	944.0	243.0	285.10714285714283	1.1739302271879497	172.77380952380952	338.9166666666667	1	0.9799329293426918	blue	low
142	51	101.0	947.0	311.0	231.7	1.0179619406285216	206.9025	270.6111111111111	1	0.9756980566605478	blue	low
143	51	101.0	952.0	234.0	286.30065359477123	1.0504144102496367	209.17320261437908	286.5833333333333	1	0.9850824817085306	blue	low
144	51	101.0	960.0	238.0	248.3179012345679	1.0185389684965633	194.6358024691358	269.375	1	0.9994275048224469	blue	low
145	51	101.0	973.0	200.0	250.44444444444446	1.0758423303604028	202.36666666666667	292.5833333333333	1	0.999929432821651	blue	low
146	51	101.0	977.0	294.0	247.01002506265664	1.053850385038504	194.78195488721803	277.6666666666667	1	0.981774024036905	blue	low
147	51	101.0	984.0	246.0	248.41812865497076	1.0982323892388233	193.12280701754386	289.54347826086956	1	0.9990506222837316	blue	low
148	51	101.0	1016.0	234.0	250.38011695906434	1.1258514518201006	190.62573099415204	306.9024390243902	1	0.9994627447400533	blue	low
149	51	101.0	1029.0	258.0	256.1489898989899	0.9637379599901211	173.32828282828282	256.93333333333334	1	0.9962823776996806	blue	low
150	51	101.0	1037.0	277.0	281.6190476190476	1.0592155633925642	223.76785714285714	284.8837209302326	1	0.9270734653515392	blue	low
151	51	101.0	1049.0	272.0	268.02645502645504	1.05804495491423	194.75925925925927	283.70454545454544	1	0.979200768698642	blue	low
152	51	101.0	1069.0	249.0	244.66414141414143	1.047585103287751	174.28030303030303	288.42857142857144	1	0.9991589418798583	blue	low
153	51	101.0	1085.0	260.0	234.2879256965944	0.9521618134046423	205.93498452012383	244.0	1	0.9992241222660643	blue	low
154	51	101.0	1114.0	260.0	243.7277777777778	1.0239953420906092	196.24166666666667	277.77777777777777	1	0.9984104803846469	blue	low
155	51	101.0	1125.0	201.0	239.5843137254902	1.0980142295847937	207.09411764705882	287.22222222222223	1	0.999975393124985	blue	low
156	51	101.0	1141.0	295.0	278.18055555555554	1.0865413015654228	215.51111111111112	283.42857142857144	1	0.8665953462688004	blue	low
157	51	101.0	1154.0	250.0	231.3675	1.0940618990746214	176.34	303.8809523809524	1	0.9996908429579108	blue	low
158	51	101.0	1169.0	313.0	236.2657894736842	1.0493343603266645	212.6421052631579	269.875	1	0.964652907088962	blue	low
159	51	101.0	1214.0	232.0	279.625	1.086786787203101	219.09027777777777	292.7307692307692	1	0.9928001777517576	blue	low
160	51	101.0	1216.0	287.0	224.6861111111111	1.0674253163227805	203.03333333333333	271.0833333333333	1	0.9971907725146393	blue	low
161	51	101.0	1250.0	268.0	246.80769230769232	1.0402633538536747	176.24278846153845	283.1818181818182	1	0.9966374847923705	blue	low
162	51	101.0	1255.0	266.0	272.7309941520468	1.0582825100741269	210.94444444444446	285.3333333333333	1	0.9783122984277118	blue	low
163	51	101.0	1266.0	300.0	268.60263157894735	1.058498850094083	211.0078947368421	281.26666666666665	1	0.9035817021012478	blue	low
164	51	101.0	1288.0	236.0	264.15588235294115	1.0494587639035637	185.72941176470587	278.8235294117647	1	0.9979092211684327	blue	low
165	51	101.0	1303.0	236.0	247.97231833910035	1.040252392047888	203.72318339100346	258.72222222222223	1	0.9995093333315536	blue	low
166	51	101.0	1309.0	299.0	263.5875	1.0786814057097223	192.4125	275.05555555555554	1	0.9320842470334191	blue	low
167	51	101.0	1317.0	290.0	271.71944444444443	1.072835368259272	206.3138888888889	272.64516129032256	1	0.9300380099966801	blue	low
168	51	101.0	1321.0	253.0	212.54320987654322	1.0577605052222492	198.52777777777777	267.4	1	0.9999082428108204	blue	low
169	51	101.0	1323.0	286.0	261.0608465608466	1.115312181026179	204.54232804232805	298.38461538461536	1	0.9722518346959003	blue	low
170	51	101.0	1343.0	303.0	236.045	1.1191836510465307	197.98	290.0	1	0.9825452653756384	blue	low
171	51	101.0	1344.0	290.0	272.0026455026455	1.063979178385958	206.51322751322752	284.64285714285717	1	0.9287424782419658	blue	low
172	51	101.0	1356.0	226.0	293.99342105263156	1.0912228002051432	203.9671052631579	296.4	1	0.977653432281109	blue	low
173	51	101.0	1365.0	276.0	229.4777777777778	1.0746402735969487	194.29166666666666	270.5833333333333	1	0.9982938771704662	blue	low
174	51	101.0	1372.0	173.0	245.5610859728507	1.0692045372094712	206.0814479638009	279.8	1	0.9999916255334814	blue	low
175	51	102.0	5.0	313.0	260.01666666666665	1.0863662611336993	180.11190476190475	259.125	1	0.8802698531535221	blue	low
176	51	102.0	28.0	217.0	254.17261904761904	1.068040660635472	166.08035714285714	272.85714285714283	1	0.9997219045406988	blue	low
177	51	102.0	37.0	229.0	255.42560553633217	1.0198369658781807	194.2006920415225	249.55555555555554	1	0.9993691722511341	blue	low
178	51	102.0	40.0	312.0	252.32265446224255	1.0719401996499032	182.1395881006865	269.73333333333335	1	0.9238997397418917	blue	low
179	51	102.0	42.0	171.0	236.4711111111111	1.1020182409246886	188.06222222222223	268.2142857142857	1	0.9999973729117919	blue	low
180	51	102.0	62.0	257.0	301.2631578947368	1.0071208187530571	214.05263157894737	254.91666666666666	1	0.8592595827727885	blue	low
181	51	102.0	67.0	305.0	271.3934837092732	1.1145429640925333	198.1704260651629	284.3488372093023	1	0.8553211228984935	blue	low
182	51	102.0	81.0	208.0	243.25079365079364	0.9995389846136115	163.68253968253967	247.78571428571428	1	0.9999447584647095	blue	low
183	51	102.0	94.0	315.0	253.765	1.0522783421311075	199.9875	264.76785714285717	1	0.9022929172331432	blue	low
184	51	102.0	101.0	216.0	268.428125	1.0588156867226635	171.625	268.55555555555554	1	0.9989212068090456	blue	low
185	51	102.0	111.0	308.0	255.9976076555024	1.1044381546242152	184.89952153110048	274.5357142857143	1	0.9268302459455388	blue	low
186	51	102.0	115.0	275.0	237.38611111111112	1.0388971520530577	187.85833333333332	254.625	1	0.9972730103919433	blue	low
187	51	102.0	129.0	236.0	277.52923976608184	1.1097817113561717	178.5672514619883	281.8048780487805	1	0.9928260585925871	blue	low
188	51	102.0	153.0	181.0	261.8333333333333	1.0589692049444448	190.90416666666667	266.23809523809524	1	0.9999155328226013	blue	low
189	51	102.0	159.0	250.0	256.49691358024694	1.1048171297925526	194.34876543209876	273.3488372093023	1	0.9976200845740635	blue	low
190	51	102.0	169.0	243.0	276.3250773993808	1.090628628141268	196.69040247678018	281.3611111111111	1	0.990916734255992	blue	low
191	51	102.0	179.0	261.0	255.79166666666666	1.0694693265764963	199.07738095238096	271.2	1	0.9956772729751916	blue	low
192	51	102.0	230.0	196.0	283.2037037037037	1.0666114946740337	191.6851851851852	278.8965517241379	1	0.9980298305580575	blue	low
193	51	102.0	282.0	221.0	267.30555555555554	1.0293753161355588	199.76388888888889	267.3333333333333	1	0.9987455887155745	blue	low
194	51	102.0	292.0	274.0	243.21052631578948	1.0785043898136724	204.33918128654972	273.42857142857144	1	0.9961694453445673	blue	low
195	51	102.0	299.0	244.0	243.52631578947367	1.0660922697002575	174.2770083102493	271.72093023255815	1	0.9994448193655874	blue	low
196	51	102.0	304.0	300.0	258.962962962963	1.0742628995470758	204.1904761904762	273.7435897435897	1	0.9454824445673445	blue	low
197	51	102.0	318.0	298.0	222.17105263157896	1.0846683213633075	197.93947368421053	271.7692307692308	1	0.9944457957634081	blue	low
198	51	102.0	373.0	222.0	257.3333333333333	1.0491951562868262	208.09375	281.55555555555554	1	0.9994962711497077	blue	low
199	51	102.0	379.0	277.0	281.7	1.1005988179768995	205.7941176470588	276.10526315789474	1	0.9266498668669881	blue	low
200	51	102.0	410.0	220.0	253.27777777777777	1.0855187628030525	205.15625	288.06451612903226	1	0.9996959671114568	blue	low
201	51	102.0	430.0	265.0	243.07202216066483	1.0738048196377787	189.10526315789474	274.02941176470586	1	0.9979027208725674	blue	low
202	51	102.0	432.0	281.0	268.0210526315789	1.115527223288988	203.0421052631579	300.9767441860465	1	0.9661130663519343	blue	low
203	51	102.0	437.0	275.0	233.85041551246536	1.026196921753764	194.86426592797784	262.05555555555554	1	0.9978620054406783	blue	low
204	51	102.0	460.0	167.0	254.67142857142858	1.0307641613995147	208.42380952380952	269.2105263157895	1	0.9999828128304179	blue	low
205	51	102.0	461.0	284.0	250.3342105263158	1.0757004769406875	201.26842105263157	285.80392156862746	1	0.9880624763141866	blue	low
206	51	102.0	464.0	287.0	284.3157894736842	1.0957171878023009	198.28571428571428	298.075	1	0.8632344223108719	blue	low
207	51	102.0	468.0	294.0	246.8133971291866	1.0921548528465108	188.76794258373207	289.7567567567568	1	0.9819946958884075	blue	low
208	51	102.0	486.0	245.0	245.62848297213623	1.0892572487182801	205.24148606811144	293.1333333333333	1	0.9992942805877415	blue	low
209	51	102.0	539.0	173.0	250.36666666666667	1.0727582828319482	196.1375	289.8235294117647	1	0.9999854479821623	blue	low
210	51	102.0	545.0	255.0	257.26234567901236	1.0405780989438576	211.6172839506173	278.85714285714283	1	0.9965950817290721	blue	low
211	51	102.0	551.0	305.0	267.9387755102041	1.0922065877664064	192.90249433106575	302.7142857142857	1	0.8801833469175243	blue	low
212	51	102.0	563.0	182.0	291.05833333333334	1.0923633028512854	211.09166666666667	299.962962962963	1	0.9973068677166389	blue	low
213	51	102.0	576.0	289.0	256.46666666666664	1.0430890204431658	209.90277777777777	272.25	1	0.9756056272640325	blue	low
214	51	102.0	577.0	276.0	264.4520202020202	1.095834344928048	190.83838383838383	295.2340425531915	1	0.9800797008447415	blue	low
215	51	102.0	652.0	186.0	256.75390625	1.0169832177670584	201.1640625	281.1111111111111	1	0.9999375242659538	blue	low
216	51	102.0	658.0	238.0	277.01108033240996	1.1559185837820198	182.79778393351802	310.7291666666667	1	0.9924554820844855	blue	low
217	51	102.0	661.0	270.0	250.01461988304092	1.0985244359285495	211.80116959064327	292.2608695652174	1	0.9951635381846156	blue	low
218	51	102.0	674.0	242.0	225.80804953560371	1.0925329450523589	196.5170278637771	283.9583333333333	1	0.9998875702654142	blue	low
219	51	102.0	718.0	253.0	217.47076023391813	1.0722459907223325	196.26900584795322	283.26666666666665	1	0.9998676608662669	blue	low
220	51	102.0	755.0	231.0	250.30065359477123		205.58823529411765		1	0.9995554931834887	blue	low
221	51	102.0	767.0	232.0	236.11145510835914	1.0450936800746706	191.95975232198143	277.0975609756098	1	0.9998660589132635	blue	low
222	51	102.0	770.0	301.0	237.325	1.066107298987328	188.24545454545455	290.11764705882354	1	0.9836646463038617	blue	low
223	51	102.0	778.0	254.0	278.79224376731304	1.1092313546280486	196.81163434903047	304.1276595744681	1	0.9805938788959511	blue	low
224	51	102.0	832.0	230.0	219.0751633986928	1.0259076874295514	195.65359477124184	266.77777777777777	1	0.9999732091399244	blue	low
225	51	102.0	848.0	255.0	241.43823529411765		203.14411764705883		1	0.9990410496633737	blue	low
226	51	102.0	858.0	172.0	252.78125	1.1055762081784386	208.45535714285714	297.4	1	0.9999818127024632	blue	low
227	51	102.0	885.0	225.0	224.84333333333333	1.0528184833753467	196.18666666666667	274.04761904761904	1	0.9999693002419996	blue	low
228	51	102.0	909.0	308.0	260.5925	1.0326184513676775	208.98	279.1025641025641	1	0.9060439023992835	blue	low
229	51	102.0	947.0	240.0	240.59477124183007	1.0629099966089408	208.69281045751634	281.42105263157896	1	0.9996654910140051	blue	low
230	51	102.0	951.0	211.0	249.88235294117646	1.0738455093293802	186.05882352941177	286.64516129032256	1	0.9998719677100175	blue	low
231	51	102.0	953.0	196.0	260.60546875	1.1043570408849925	204.203125	290.0689655172414	1	0.9998351749051844	blue	low
232	51	102.0	959.0	284.0	263.94444444444446	1.0179788637759415	228.44152046783626	279.72222222222223	1	0.9698750441560957	blue	low
233	51	102.0	991.0	255.0	240.5672514619883	1.0642738408405017	202.13742690058479	286.72	1	0.9991044367481793	blue	low
234	51	102.0	1038.0	282.0	250.07602339181287		216.73976608187135		1	0.9896589815879657	blue	low
235	51	102.0	1079.0	256.0	218.83040935672514	1.0503394900197904	197.96491228070175	276.2068965517241	1	0.9998162075935504	blue	low
236	51	102.0	1088.0	240.0	230.93859649122808	1.089885947097686	188.906432748538	288.9512195121951	1	0.9998512803447926	blue	low
237	51	102.0	1140.0	241.0	291.70723684210526	1.069675408841455	220.61513157894737	295.3703703703704	1	0.9664863376463554	blue	low
238	51	102.0	1156.0	254.0	243.98319327731093	1.062236258063601	194.1344537815126	287.5151515151515	1	0.9989014194943626	blue	low
239	51	102.0	1157.0	280.0	233.42894736842106	1.0614458095115589	190.65	273.3181818181818	1	0.9970459586552104	blue	low
240	51	102.0	1227.0	230.0	218.97916666666666	0.955041928535947	204.13888888888889	244.55555555555554	1	0.9999734267068896	blue	low
241	51	102.0	1269.0	210.0	278.85661764705884	1.0904193443810903	214.9191176470588	300.95	1	0.9976611153870647	blue	low
242	51	102.0	1282.0	257.0	236.2450980392157		219.1013071895425		1	0.9992674706023669	blue	low
243	51	102.0	1291.0	247.0	222.6783625730994	1.0671747791442925	183.81286549707602	270.2105263157895	1	0.9998740517468362	blue	low
244	51	102.0	1345.0	249.0	220.54093567251462	1.040721649484536	188.78947368421052	269.2	1	0.9998763319416084	blue	low
245	51	102.0	1352.0	231.0	215.15032679738562	1.0143958450207207	196.0653594771242	263.1666666666667	1	0.9999792636987128	blue	low
246	51	102.0	1382.0	297.0	254.60846560846562	1.0907492098620328	205.1058201058201	280.70212765957444	1	0.9648890056958852	blue	low
247	51	102.0	1417.0	225.0	218.34603174603174	1.0698768986481755	187.32380952380953	277.6470588235294	1	0.9999826219643589	blue	low
248	51	102.0	1429.0	213.0	219.13296398891967	0.9917045378600549	159.6315789473684	268.5769230769231	1	0.9999922846053738	blue	low
249	51	102.0	1455.0	291.0	217.03157894736842	1.0690920809983349	192.53157894736842	266.57142857142856	1	0.9975896732912047	blue	low
250	51	102.0	1465.0	195.0	261.98366013071893	1.019641343002139	180.6437908496732	288.77777777777777	1	0.9998187858913511	blue	low
251	51	102.0	1473.0	317.0	229.1	1.1204308856633842	188.9404761904762	277.84	1	0.9671398026282017	blue	low
252	51	102.0	1508.0	287.0	225.13019390581718	1.0759286923613185	201.18005540166206	270.76190476190476	1	0.9971128895155452	blue	low
253	52	103.0	5.0	315.0	222.3875	1.159721501241861	177.055	253.29310344827587	1	0.9795027835708874	blue	low
254	52	103.0	6.0	257.0	267.6470588235294	1.0636363052163789	185.75541795665634	246.3030303030303	1	0.9910724358240249	blue	low
255	52	103.0	14.0	296.0	259.7684210526316	1.0728800807413525	178.52105263157895	242.6	1	0.9545468790908903	blue	low
256	52	103.0	21.0	183.0	238.80357142857142	1.0965054929170281	179.97767857142858	238.54166666666666	1	0.9999927412688581	blue	low
257	52	103.0	22.0	222.0	256.81597222222223	1.062907005051427	183.4375	250.38888888888889	1	0.9995206284306332	blue	low
258	52	103.0	24.0	183.0	238.8311111111111	1.1419029407124965	189.44444444444446	261.7142857142857	1	0.9999927194648173	blue	low
259	52	103.0	27.0	196.0	219.63529411764705	1.1211742471748785	177.06274509803922	253.41935483870967	1	0.999997636961385	blue	low
260	52	103.0	34.0	261.0	222.19887955182074	1.165439433447908	169.99439775910363	263.6363636363636	1	0.9996579511707845	blue	low
261	52	103.0	53.0	216.0	233.07291666666666	1.0899790708193786	179.16666666666666	257.2758620689655	1	0.9999652073637366	blue	low
262	52	103.0	70.0	201.0	258.0	1.0675690411147587	188.82142857142858	251.375	1	0.9998354681362528	blue	low
263	52	103.0	74.0	176.0	258.2310924369748	1.1224402810207066	185.69327731092437	276.84615384615387	1	0.9999573016266492	blue	low
264	52	103.0	81.0	290.0	264.2645502645503	1.1616390493652056	190.85978835978835	281.0	1	0.956945841738629	blue	low
265	52	103.0	103.0	258.0	258.7719298245614	1.0995045758367834	188.85380116959064	270.55555555555554	1	0.9954118549832872	blue	low
266	52	103.0	115.0	249.0	278.20952380952383	1.077713111947963	194.3968253968254	262.3333333333333	1	0.9855556003060907	blue	low
267	52	103.0	139.0	285.0	265.6390977443609	1.14182957495133	183.28571428571428	287.275	1	0.9642376190397446	blue	low
268	52	103.0	143.0	171.0	284.3697478991597	1.1020016642011834	192.28991596638656	289.40625	1	0.9992418965482384	blue	low
269	52	103.0	150.0	273.0	261.86944444444447	1.1454268345187457	194.88888888888889	287.92857142857144	1	0.9860993035064632	blue	low
270	52	103.0	183.0	234.0	222.2006920415225	1.1773640526018692	200.93425605536333	284.4166666666667	1	0.9999532064207429	blue	low
271	52	103.0	187.0	234.0	248.05228758169935	1.0537111813597466	194.9313725490196	266.0975609756098	1	0.9995634109692592	blue	low
272	52	103.0	204.0	278.0	228.67313019390582	1.131062747871403	189.54293628808864	272.86046511627904	1	0.9981314759027694	blue	low
273	52	103.0	223.0	257.0	250.05246913580248	1.1495660496580435	201.26543209876544	285.05	1	0.9978478424583268	blue	low
274	52	103.0	227.0	250.0	236.17543859649123	1.0667141246253926	185.00292397660817	268.037037037037	1	0.9995474104440614	blue	low
275	52	103.0	236.0	274.0	238.8450292397661	1.1501823297114684	196.01461988304092	275.81081081081084	1	0.9971810968542463	blue	low
276	52	103.0	300.0	225.0	247.83881578947367	1.1697698744769873	182.23026315789474	279.575	1	0.9997541338108485	blue	low
277	52	103.0	332.0	230.0	204.5406162464986	1.133017818632584	150.24929971988794	259.5806451612903	1	0.9999920425901546	blue	low
278	52	103.0	336.0	288.0	236.23055555555555	1.1630666930296603	193.16944444444445	274.92105263157896	1	0.993797054209415	blue	low
279	52	104.0	35.0	233.0	224.0751633986928	1.0536070652012033	169.0653594771242	232.33333333333334	1	0.9999490324375384	blue	low
280	52	104.0	36.0	249.0	246.0216049382716	1.1128525806420206	178.50617283950618	253.4318181818182	1	0.9990599987219546	blue	low
281	52	104.0	81.0	230.0	249.9757785467128	1.0994311774876588	188.95501730103805	257.14285714285717	1	0.9995938586477461	blue	low
282	52	104.0	86.0	310.0	261.42105263157896	1.1548453256451263	183.99248120300751	267.21276595744683	1	0.8904883784473583	blue	low
283	52	104.0	92.0	272.0	245.48888888888888	1.1342572304082887	178.42777777777778	261.9130434782609	1	0.996046689604463	blue	low
284	52	104.0	104.0	216.0	244.00735294117646	1.1401381985695236	186.21323529411765	261.25	1	0.9999019471513915	blue	low
285	52	104.0	116.0	253.0	282.1666666666667	1.1385096419821386	193.65123456790124	275.70454545454544	1	0.9753531868734406	blue	low
286	52	104.0	123.0	315.0	254.28333333333333	1.1046578891622807	184.0952380952381	265.85	1	0.8997260879492074	blue	low
287	52	104.0	139.0	190.0	269.2291666666667	1.0897825156687113	173.65625	282.3235294117647	1	0.9996897474672811	blue	low
288	52	104.0	151.0	225.0	236.29117647058823	1.0856585106600438	167.91764705882352	272.3666666666667	1	0.9999146247331988	blue	low
289	52	104.0	158.0	220.0	256.24913494809687	1.1359718039369735	189.21107266435988	276.875	1	0.9995953541720913	blue	low
290	52	104.0	163.0	192.0	241.675	1.1031233302569583	195.52916666666667	267.1764705882353	1	0.9999826558959158	blue	low
291	52	104.0	173.0	273.0	282.87426900584796	1.2137971220374777	206.86257309941521	302.47058823529414	1	0.9335738768003521	blue	low
292	52	104.0	177.0	234.0	286.3235294117647	1.0313279305047938	207.92156862745097	279.48	1	0.9850500171841534	blue	low
293	52	104.0	184.0	249.0	242.64705882352942	0.9990891410846606	186.38235294117646	254.28571428571428	1	0.9992865972576632	blue	low
294	52	104.0	230.0	201.0	252.7923875432526	1.0957851844450193	177.70934256055364	275.78125	1	0.9999045061666402	blue	low
295	52	104.0	235.0	232.0	244.08680555555554	1.1421380895065105	198.24652777777777	274.6842105263158	1	0.9997293123471446	blue	low
296	52	104.0	239.0	141.0	215.54945054945054		182.04945054945054		1	0.9999999699964985	blue	low
297	52	104.0	263.0	303.0	245.0047619047619	1.0875520801421483	178.23095238095237	265.9166666666667	1	0.9709968612430069	blue	low
298	52	104.0	266.0	196.0	257.7529411764706	1.0863011325623626	198.91372549019607	277.21875	1	0.9998786509835836	blue	low
299	52	104.0	280.0	279.0	240.375	1.1284888175416834	186.19722222222222	265.5	1	0.995606660288991	blue	low
300	52	104.0	288.0	246.0	211.98366013071896	1.1017570941245975	191.90522875816993	260.4166666666667	1	0.9999490562759384	blue	low
301	52	104.0	293.0	204.0	219.578125	1.0777568964360025	199.6875	267.625	1	0.9999958169452836	blue	low
302	52	104.0	297.0	228.0	227.2249134948097	1.1579479677201285	194.75778546712803	279.65625	1	0.9999531971704371	blue	low
303	52	104.0	302.0	271.0	228.06140350877192	1.1197799902527328	195.8859649122807	272.6	1	0.998920719380875	blue	low
304	52	104.0	303.0	199.0	218.70934256055364	1.048579755965025	166.16608996539793	251.2	1	0.9999973227172908	blue	low
305	52	104.0	315.0	254.0	262.3777089783282	1.1003132465726724	202.312693498452	279.1111111111111	1	0.995107300409846	blue	low
306	52	104.0	337.0	267.0	252.12105263157895	1.1239593196391164	179.24473684210525	282.14285714285717	1	0.995306327628078	blue	low
307	52	104.0	338.0	196.0	230.59006211180125	1.047436485916422	149.14285714285714	255.03846153846155	1	0.9999928816668034	blue	low
308	52	104.0	357.0	274.0	248.7157894736842	1.0735827543513408	182.71315789473684	268.51020408163265	1	0.9943338111862307	blue	low
309	52	104.0	376.0	192.0	219.4765625	1.0682163038263113	179.22265625	252.48387096774192	1	0.9999982546645229	blue	low
310	52	104.0	382.0	153.0	250.80769230769232	1.074209980067657	185.1875	267.7142857142857	1	0.9999950681520751	blue	low
311	52	104.0	387.0	186.0	237.325	1.1117330095833442	189.15	267.32	1	0.9999925195415422	blue	low
312	52	104.0	391.0	254.0	271.89164086687305	1.1384219743647928	204.41486068111456	291.1666666666667	1	0.9891689044404651	blue	low
313	52	104.0	408.0	183.0	238.62083333333334	1.1328392055085021	192.32083333333333	281.8421052631579	1	0.9999928842766101	blue	low
314	52	104.0	423.0	228.0	236.140522875817	1.1441645191231755	178.65359477124184	269.06451612903226	1	0.9998971755055206	blue	low
315	52	104.0	458.0	334.0	208.76190476190476	1.1332942867944413	187.93333333333334	263.5121951219512	1	0.9491924707042453	blue	low
316	52	104.0	477.0	210.0	260.15808823529414	1.1671704570898505	190.25735294117646	279.6111111111111	1	0.9996610994793167	blue	low
317	52	104.0	497.0	225.0	222.03267973856208	1.141477560874565	176.2450980392157	269.037037037037	1	0.999976023517582	blue	low
318	53	105.0	47.0	201.0	257.90588235294115		178.43529411764706		1	0.9998370856252347	blue	low
319	53	105.0	54.0	171.0	242.36032388663966		159.04048582995952		1	0.9999948543786856	blue	low
320	53	105.0	83.0	173.0	244.17094017094018	0.9574468085106383	173.35470085470087	225.0	1	0.9999928565490145	blue	low
321	53	105.0	94.0	217.0	227.91412742382272	1.0698410994202276	144.57340720221606	255.5	1	0.9999769374820675	blue	low
322	53	105.0	146.0	246.0	219.03801169590642	1.006776660184159	164.11111111111111	229.51724137931035	1	0.9999120453974717	blue	low
323	53	105.0	150.0	310.0	261.6119047619048	1.0197373734376982	182.01190476190476	250.88888888888889	1	0.8893829329319725	blue	low
324	53	105.0	198.0	266.0	254.73888888888888	1.1134975752385041	182.96944444444443	272.5925925925926	1	0.994616383471452	blue	low
325	53	105.0	218.0	205.0	264.5882352941176	0.9709489669228726	193.14117647058825	233.66666666666666	1	0.999592087274638	blue	low
326	53	105.0	248.0	281.0	247.58684210526314	1.0373323485762633	180.6263157894737	252.77777777777777	1	0.9918113393083642	blue	low
327	53	105.0	291.0	321.0	226.96666666666667	1.0633843945239492	187.33809523809524	258.7105263157895	1	0.9602604747628903	blue	low
328	53	105.0	329.0	287.0	222.10227272727272	1.0460057938479568	194.5994318181818	248.89473684210526	1	0.9976022656310087	blue	low
329	53	105.0	357.0	273.0	266.49122807017545	1.049705756564879	172.9047619047619	263.35	1	0.9804119776187703	blue	low
330	53	105.0	422.0	235.0	227.24025974025975	0.989638612054064	185.9025974025974	241.22222222222223	1	0.999923167679643	blue	low
331	53	105.0	436.0	235.0	199.58187134502924	1.0829739081948933	160.7514619883041	250.61290322580646	1	0.9999919802221958	blue	low
332	53	105.0	514.0	247.0	244.37654320987653	1.0833907213824927	184.45987654320987	261.0833333333333	1	0.9992774790271872	blue	low
333	53	105.0	544.0	280.0	238.84461152882204	1.0875363910689084	173.3032581453634	264.6041666666667	1	0.9957603239145398	blue	low
334	53	105.0	621.0	298.0	259.8835978835979	1.1515825799097452	192.89153439153438	277.25	1	0.9486439361816233	blue	low
335	53	106.0	9.0	215.0	242.73529411764707	1.0622739255314964	161.05228758169935	240.8421052631579	1	0.9999184938114349	blue	low
336	53	106.0	33.0	237.0	248.4783950617284		166.1604938271605		1	0.9994542577255758	blue	low
337	53	106.0	38.0	297.0	238.33157894736843	1.08068736515126	177.7842105263158	245.22222222222223	1	0.9868515340626293	blue	low
338	53	106.0	62.0	238.0	259.20061728395063	1.0244494603668366	176.35802469135803	245.5	1	0.998503823329136	blue	low
339	53	106.0	63.0	286.0	214.0452380952381	1.0117492399967136	158.32142857142858	235.0	1	0.9986373598888122	blue	low
340	53	106.0	78.0	277.0	288.2134502923977	1.0682424281298337	189.6578947368421	248.42857142857142	1	0.8838420920552769	blue	low
341	53	106.0	89.0	263.0	223.35380116959064	1.027958162328779	177.14912280701753	236.5	1	0.9995687969820327	blue	low
342	53	106.0	156.0	218.0	241.125	1.060931899641577	200.9921875	248.25806451612902	1	0.9999154084966235	blue	low
343	53	106.0	166.0	293.0	236.885	1.0483320477724507	174.6475	249.33333333333334	1	0.9908563142759206	blue	low
344	53	106.0	174.0	279.0	239.4459833795014	1.022437156323645	185.5512465373961	245.0	1	0.9958749798821386	blue	low
345	53	106.0	189.0	281.0	252.6	1.0336346666431306	179.61315789473684	250.64285714285714	1	0.9884506165830914	blue	low
346	53	106.0	194.0	161.0	215.11904761904762	0.9947698606398528	180.02380952380952	233.72222222222223	1	0.9999998817479144	blue	low
347	53	106.0	219.0	261.0	217.0775623268698	1.0459943162126568	171.3601108033241	246.0952380952381	1	0.999763197534215	blue	low
348	53	106.0	235.0	162.0	202.66968325791856	1.0681887535717256	173.35746606334843	251.66666666666666	1	0.9999999684875793	blue	low
349	53	106.0	277.0	239.0	276.77430555555554	0.9972596232895482	205.49652777777777	247.0	1	0.9922439180113886	blue	low
350	53	106.0	279.0	247.0	246.00263157894736	1.0039208397418324	165.73157894736843	255.8048780487805	1	0.9991733920942597	blue	low
351	53	106.0	305.0	234.0	222.21606648199446	1.008339560961655	163.64819944598338	254.29032258064515	1	0.9999531460529208	blue	low
352	53	106.0	318.0	280.0	238.8599033816425	1.0090105764870878	171.20048309178745	255.16666666666666	1	0.9957559647765233	blue	low
353	53	106.0	348.0	236.0	236.07236842105263	1.06524665904545	186.95065789473685	254.62962962962962	1	0.9998255006534248	blue	low
354	53	106.0	368.0	310.0	257.07142857142856	1.0551606228009427	181.67142857142858	257.24074074074076	1	0.9130143282664027	blue	low
355	53	106.0	389.0	187.0	274.4227941176471	1.0124728155544491	175.68382352941177	258.19354838709677	1	0.999518455887205	blue	low
356	53	106.0	393.0	250.0	260.8333333333333	1.0105600259302159	178.49707602339183	246.4814814814815	1	0.9965748698396183	blue	low
357	53	106.0	395.0	308.0	248.46666666666667	1.1002242522956354	181.6404761904762	270.6666666666667	1	0.9515242980362137	blue	low
358	53	106.0	400.0	193.0	238.80416666666667		195.3375		1	0.9999863425683233	blue	low
359	53	106.0	428.0	283.0	230.3783068783069		180.44179894179894		1	0.997002338959045	blue	low
360	53	106.0	431.0	251.0	290.4117647058824	1.0263219937810368	206.52287581699346	257.62068965517244	1	0.9543187528613688	blue	low
361	53	106.0	433.0	274.0	245.71052631578948		195.140350877193		1	0.9954270873451937	blue	low
362	53	106.0	442.0	146.0	240.38020833333334	1.0193884555382215	186.41145833333334	249.4	1	0.9999991039572524	blue	low
363	53	106.0	454.0	300.0	273.9070247933884	1.0129359026721616	158.15702479338842	258.13793103448273	1	0.8688903783272374	blue	low
364	53	106.0	474.0	203.0	257.7279411764706		186.83823529411765		1	0.9998211817252561	blue	low
365	53	106.0	476.0	178.0	235.07589285714286	1.0244790057335118	193.35714285714286	248.66666666666666	1	0.9999964894527922	blue	low
366	53	106.0	504.0	258.0	255.94753086419752	1.0423000738014756	194.16975308641975	252.78787878787878	1	0.9963417923811497	blue	low
367	53	106.0	510.0	221.0	211.57638888888889	1.0037425315457762	181.63888888888889	237.55555555555554	1	0.9999928734944195	blue	low
368	53	106.0	531.0	309.0	265.5684210526316	1.0603990634109917	196.60263157894738	254.34146341463415	1	0.8707472194529078	blue	low
369	53	106.0	570.0	254.0	264.83006535947715	1.0176357165176702	197.69934640522877	242.22222222222223	1	0.9940026794510185	blue	low
370	53	106.0	587.0	205.0	224.31617647058823	1.0418978659278915	178.09558823529412	244.85185185185185	1	0.9999929065377844	blue	low
371	53	106.0	647.0	216.0	267.37132352941177	0.9322527264389815	191.875	225.88888888888889	1	0.9990298416585643	blue	low
372	53	106.0	704.0	198.0	204.71372549019608		181.88235294117646		1	0.9999993608122946	blue	low
373	54	107.0	2.0	221.0	251.90972222222223	1.0437222995521336	182.36458333333334	247.35714285714286	1	0.9997169756393868	blue	low
374	54	107.0	19.0	309.0	247.5525	1.0161981744475836	182.9675	240.1086956521739	1	0.9508774994352661	blue	low
375	54	107.0	43.0	229.0	237.63071895424838	1.0445460365084807	175.7156862745098	243.64705882352942	1	0.9998745249403813	blue	low
376	54	107.0	50.0	217.0	264.9375	1.0492069381318987	186.2683823529412	243.25806451612902	1	0.9991977333625784	blue	low
377	54	107.0	55.0	311.0	252.21325051759834	1.0707368191415592	157.19461697722568	259.1025641025641	1	0.9287241641022856	blue	low
378	54	107.0	72.0	224.0	230.94444444444446	0.9881381073001528	172.8562091503268	233.55555555555554	1	0.9999507201751388	blue	low
379	54	107.0	83.0	247.0	263.94444444444446	1.055679667788057	184.72222222222223	254.13793103448276	1	0.9962292692802474	blue	low
380	54	107.0	86.0	274.0	244.91812865497076	1.0737936154417225	183.55847953216374	244.83333333333334	1	0.9956772753462462	blue	low
381	54	107.0	90.0	232.0	258.1388888888889	1.0644880261668581	188.65625	248.05555555555554	1	0.99903647533685	blue	low
382	54	107.0	92.0	190.0	246.59375	1.0431127611338498	181.2578125	252.74285714285713	1	0.9999740780114501	blue	low
383	54	107.0	98.0	251.0	256.687306501548	1.0569499421188244	184.343653250774	249.375	1	0.9974349835101116	blue	low
384	54	107.0	99.0	194.0	244.42560553633217	1.0455503542015447	163.59515570934255	253.14285714285714	1	0.9999737752497074	blue	low
385	54	107.0	110.0	233.0	216.81372549019608	1.0275437963689857	182.94444444444446	245.83333333333334	1	0.999972293162629	blue	low
386	54	107.0	111.0	287.0	263.76719576719574	1.012549159510401	178.7010582010582	238.22222222222223	1	0.9647711294213237	blue	low
387	54	107.0	114.0	227.0	262.73993808049534	1.0561111945905335	176.1517027863777	261.8636363636364	1	0.9988833534003246	blue	low
388	54	107.0	119.0	258.0	214.8859649122807	1.030267428871805	180.61988304093566	245.37777777777777	1	0.9998393911190806	blue	low
389	54	107.0	139.0	301.0	274.40909090909093	1.033324949698189	175.78181818181818	264.0	1	0.8585967139166769	blue	low
390	54	107.0	140.0	228.0	230.7993079584775	0.9822655902112253	185.93771626297578	231.66666666666666	1	0.999935952654385	blue	low
391	54	107.0	148.0	247.0	246.66118421052633	1.0803525469699669	192.87171052631578	253.8125	1	0.9991269615420472	blue	low
392	54	107.0	152.0	233.0	261.65743944636677	1.0436239414318123	196.77854671280278	253.3448275862069	1	0.998591477408948	blue	low
393	54	107.0	153.0	279.0	239.97894736842105	1.0477991449553978	176.34473684210528	250.2058823529412	1	0.9957231989368529	blue	low
394	54	107.0	162.0	139.0	240.4205128205128	0.9391208539919131	175.14871794871794	231.66666666666666	1	0.9999994079278908	blue	low
395	54	107.0	168.0	305.0	228.94	1.046375381579353	180.665	246.8	1	0.986390505012796	blue	low
396	54	107.0	170.0	199.0	219.28676470588235	0.9998800743539006	176.82720588235293	241.66666666666666	1	0.9999971665576851	blue	low
397	54	107.0	175.0	238.0	266.0934256055363	1.04384272268181	197.66782006920414	249.4	1	0.9972192513719839	blue	low
398	54	107.0	188.0	310.0	262.33863636363634	1.048676882414021	182.3318181818182	268.7741935483871	1	0.8850770964610712	blue	low
399	54	107.0	204.0	237.0	210.90740740740742	1.0065049156753119	155.02116402116403	248.54347826086956	1	0.9999767861354069	blue	low
400	54	107.0	213.0	222.0	243.28823529411764	1.036505563859824	164.61470588235295	260.03333333333336	1	0.9998663875118643	blue	low
401	54	107.0	214.0	211.0	253.02573529411765	1.032490966543046	188.10294117647058	249.6315789473684	1	0.9998249966071567	blue	low
402	54	107.0	232.0	255.0	249.9783950617284	1.029521833373474	199.40740740740742	260.1818181818182	1	0.9981106713602556	blue	low
403	54	107.0	248.0	281.0	241.3575	1.0594502418981766	182.1275	272.0217391304348	1	0.9946293365306417	blue	low
404	54	107.0	254.0	219.0	238.13840830449826	1.0548195061189165	192.5121107266436	265.44736842105266	1	0.9999318321108773	blue	low
405	54	107.0	255.0	255.0	234.65	1.043479257742044	160.9857142857143	274.7142857142857	1	0.9994350694612019	blue	low
406	54	107.0	266.0	238.0	260.8137254901961	1.034660193830223	191.08169934640523	252.6829268292683	1	0.998271600188868	blue	low
407	54	107.0	277.0	292.0	246.49122807017545	1.0496048831920461	185.45363408521303	264.2307692307692	1	0.9844963809695942	blue	low
408	54	107.0	280.0	236.0	224.70138888888889	1.0457957957957957	200.96527777777777	254.64864864864865	1	0.9999333226411139	blue	low
409	54	107.0	287.0	189.0	252.42083333333332	1.0855607587277367	198.83333333333334	269.69444444444446	1	0.9999540726101984	blue	low
410	54	107.0	294.0	275.0	288.6345029239766	1.0457948360561118	212.29239766081872	275.14285714285717	1	0.889942412372891	blue	low
411	54	107.0	316.0	174.0	229.17619047619047		205.63809523809525		1	0.9999985923997977	blue	low
412	54	107.0	322.0	271.0	249.6472222222222	1.0316361385858956	191.68333333333334	261.4390243902439	1	0.994986528572728	blue	low
413	54	107.0	323.0	174.0	244.84126984126985	1.036477649750969	180.45238095238096	269.1290322580645	1	0.9999918124910676	blue	low
414	54	107.0	324.0	151.0	228.88888888888889	1.0375787460569041	170.34666666666666	262.77777777777777	1	0.9999997010618407	blue	low
415	54	107.0	326.0	235.0	294.3157894736842	1.018101572411672	206.43421052631578	271.1081081081081	1	0.9667057614660535	blue	low
416	54	107.0	332.0	247.0	272.89506172839504	1.0571617079694193	199.27469135802468	274.43333333333334	1	0.9917922162397135	blue	low
417	54	107.0	334.0	327.0	236.87727272727273	1.036650865613493	191.01136363636363	265.219512195122	1	0.906559026594738	blue	low
418	54	107.0	347.0	242.0	230.98366013071896	1.072896168575027	196.25816993464053	263.8666666666667	1	0.9998284427326565	blue	low
419	54	107.0	349.0	203.0	263.4	1.032133618265662	198.83703703703705	271.5	1	0.9996763103948222	blue	low
420	54	107.0	351.0	200.0	234.98828125		196.51171875		1	0.9999855071896775	blue	low
421	54	107.0	366.0	212.0	255.97794117647058	1.0220823653643083	197.86764705882354	258.8	1	0.999751045566756	blue	low
422	54	107.0	377.0	190.0	251.42083333333332	1.036150307451025	197.21666666666667	257.04545454545456	1	0.9999563572291194	blue	low
423	54	107.0	381.0	308.0	259.39	1.0970340472808586	198.8125	280.6	1	0.9119785007267283	blue	low
424	54	107.0	401.0	183.0	261.2577777777778	1.0244786810519617	210.81333333333333	265.22222222222223	1	0.9999120164545302	blue	low
425	54	107.0	406.0	294.0	242.63055555555556	1.071789132772379	204.09444444444443	265.6470588235294	1	0.9860885363153544	blue	low
426	54	107.0	431.0	262.0	251.19298245614036	1.0681865347611899	197.92690058479533	273.55882352941177	1	0.9967902605228735	blue	low
427	54	107.0	441.0	221.0	250.82698961937717	1.022982410760476	196.8166089965398	262.2	1	0.9997446745201134	blue	low
428	54	107.0	442.0	263.0	280.50584795321635	1.0774321631386619	205.13742690058479	283.48936170212767	1	0.9654235789213239	blue	low
429	54	107.0	451.0	261.0	245.62654320987653	1.0357520466778662	207.42283950617283	265.35135135135135	1	0.9980378795063237	blue	low
430	54	107.0	457.0	182.0	242.61777777777777	1.0033432202957935	203.9111111111111	252.88888888888889	1	0.9999896418906355	blue	low
431	54	107.0	460.0	273.0	269.93055555555554	1.0260171666368259	197.25555555555556	265.97222222222223	1	0.9746868741314544	blue	low
432	54	107.0	469.0	219.0	222.53287197231833	1.0149747322639826	196.03114186851212	261.8292682926829	1	0.9999837449634208	blue	low
433	54	107.0	486.0	194.0	298.22767857142856	1.0203052491663362	219.01785714285714	257.375	1	0.9900272382772249	blue	low
434	54	107.0	490.0	216.0	229.05228758169935	1.0451054197623264	179.34313725490196	263.9310344827586	1	0.9999760892109394	blue	low
435	54	107.0	499.0	262.0	266.2368421052632	1.0368427264046691	198.10526315789474	267.3333333333333	1	0.9895290649535049	blue	low
436	54	107.0	529.0	201.0	227.63235294117646	1.0560554857781261	189.3308823529412	268.02941176470586	1	0.9999925703240704	blue	low
437	54	107.0	544.0	223.0	254.57894736842104	1.0295000155952714	183.13931888544892	272.3333333333333	1	0.9995895814063526	blue	low
438	54	107.0	549.0	284.0	270.28306878306876	1.0239981058234129	191.15079365079364	259.5813953488372	1	0.9534525417518279	blue	low
439	54	107.0	556.0	227.0	280.3388157894737	1.058166069544072	199.9078947368421	280.4871794871795	1	0.9939223967435038	blue	low
440	54	107.0	567.0	205.0	276.0083333333333	1.051823558257561	216.65833333333333	265.3181818181818	1	0.9986372203405687	blue	low
441	54	107.0	568.0	236.0	237.1141975308642	1.048773275033533	188.76543209876544	269.72972972972974	1	0.9998091797766523	blue	low
442	54	107.0	571.0	239.0	236.68954248366012	1.0606352916829	197.82679738562092	266.81481481481484	1	0.9997751093646241	blue	low
443	54	107.0	576.0	165.0	289.11344537815125	1.0156171726279932	188.609243697479	275.8333333333333	1	0.9989328549181867	blue	low
444	54	107.0	584.0	242.0	263.250773993808	1.0407279125745321	196.79876160990713	271.6756756756757	1	0.9973129193168642	blue	low
445	54	107.0	594.0	235.0	279.4513888888889	1.0477544606851836	208.28819444444446	265.2439024390244	1	0.9918197676282065	blue	low
446	54	107.0	603.0	282.0	271.60555555555555	1.038188403372591	201.40555555555557	265.2083333333333	1	0.9540651091447685	blue	low
447	54	107.0	606.0	294.0	246.67105263157896	1.0131407373645978	200.13947368421051	261.6969696969697	1	0.9821527245417748	blue	low
448	54	107.0	612.0	244.0	259.87654320987656	1.0239756904784763	196.64506172839506	266.5151515151515	1	0.9977610026162568	blue	low
449	54	107.0	636.0	179.0	228.65416666666667	1.017747177086202	193.91666666666666	263.96	1	0.9999981439601584	blue	low
450	54	107.0	638.0	302.0	234.65238095238095	1.0466975812964066	183.4309523809524	264.76363636363635	1	0.9849526777468843	blue	low
451	54	107.0	648.0	181.0	269.65777777777777	1.0346189310477696	209.29333333333332	267.84615384615387	1	0.9997922087478316	blue	low
452	54	107.0	663.0	240.0	270.6712802768166	1.0487646293888166	214.42906574394465	268.8333333333333	1	0.9953191309035477	blue	low
453	54	107.0	682.0	172.0	249.27232142857142	1.0569842468094803	194.57589285714286	265.03125	1	0.9999878945233618	blue	low
454	54	107.0	709.0	219.0	250.87581699346404	1.0531236719082022	181.61764705882354	264.7435897435897	1	0.9997724291496466	blue	low
455	54	107.0	713.0	201.0	282.9375	1.021721535379697	219.27916666666667	267.1666666666667	1	0.9976068154858867	blue	low
456	54	107.0	733.0	216.0	254.60701754385966	1.0295531552822004	194.94035087719297	263.5882352941176	1	0.9997262480972475	blue	low
457	54	107.0	739.0	189.0	242.82916666666668	1.043448036148766	199.5625	263.3333333333333	1	0.9999837121303223	blue	low
458	54	107.0	742.0	203.0	246.79296875	1.0654298079504312	205.1015625	273.4583333333333	1	0.999942022888144	blue	low
459	54	107.0	754.0	263.0	250.82222222222222	1.0599591877338472	188.14444444444445	270.93939393939394	1	0.9966810664268182	blue	low
460	54	107.0	773.0	198.0	240.99632352941177	1.029932696533062	188.19485294117646	265.06666666666666	1	0.9999764859885961	blue	low
461	54	107.0	785.0	315.0	239.48157894736843	1.059702098299444	209.2421052631579	266.42857142857144	1	0.9523592663020476	blue	low
462	54	107.0	792.0	203.0	227.7450980392157	1.0760755079277675	201.06666666666666	270.26666666666665	1	0.9999913799080005	blue	low
463	54	107.0	825.0	254.0	277.54489164086687	1.0349432986661966	202.77708978328172	265.6666666666667	1	0.9825403775131332	blue	low
464	54	107.0	839.0	171.0	241.73529411764707		181.3109243697479		1	0.9999952102716554	blue	low
465	54	107.0	852.0	234.0	271.5098039215686	1.017605859274271	200.34313725490196	265.93939393939394	1	0.9962993194189272	blue	low
466	54	107.0	858.0	243.0	245.75833333333333	1.0687125852707784	173.26944444444445	272.94444444444446	1	0.999371512315205	blue	low
467	54	107.0	884.0	135.0	214.953125	1.0153337904381974	179.234375	258.55555555555554	1	0.9999999817305609	blue	low
468	54	107.0	885.0	235.0	257.0833333333333	1.040198883867877	187.64197530864197	268.14285714285717	1	0.9989592200795728	blue	low
469	54	107.0	922.0	271.0	242.925	1.0258479286837965	176.22	265.56	1	0.9969206239854138	blue	low
470	54	107.0	929.0	217.0	272.8666666666667	1.0497220281755735	205.0814814814815	265.6666666666667	1	0.9982245330535745	blue	low
471	54	107.0	944.0	230.0	201.72222222222223	1.0365249512367736	183.09803921568627	251.77777777777777	1	0.9999936812996303	blue	low
472	54	107.0	954.0	278.0	223.79736842105262	1.0365324222740775	177.83157894736843	251.03571428571428	1	0.9986439985294219	blue	low
473	54	107.0	957.0	203.0	223.01736111111111	1.0255314698611904	173.09375	251.08333333333334	1	0.999994569236722	blue	low
474	54	107.0	961.0	299.0	270.15263157894736	1.0532817509099235	198.68684210526317	264.8333333333333	1	0.899634876553998	blue	low
475	54	107.0	988.0	237.0	299.5121212121212	1.0206149975407666	189.46969696969697	268.4166666666667	1	0.9415065615986355	blue	low
476	54	107.0	997.0	218.0	212.95975232198143		165.93188854489165		1	0.9999935974748542	blue	low
477	54	108.0	4.0	242.0	238.0371517027864	1.068642423784272	174.030959752322	246.89473684210526	1	0.999692257500267	blue	low
478	54	108.0	9.0	293.0	270.07142857142856	1.025036555160992	184.96296296296296	243.61702127659575	1	0.9265304313169055	blue	low
479	54	108.0	19.0	237.0	259.5424836601307	1.0253270742360416	180.82679738562092	238.34146341463415	1	0.9985430196094287	blue	low
480	54	108.0	33.0	254.0	253.24767801857584	1.0576041235358082	182.8359133126935	244.8421052631579	1	0.9976865941645385	blue	low
481	54	108.0	40.0	255.0	253.3827160493827	1.0580291439410037	184.05864197530863	245.14634146341464	1	0.99751488743587	blue	low
482	54	108.0	41.0	284.0	252.33795013850417	1.0161672983377599	181.85318559556788	234.42857142857142	1	0.986337341541175	blue	low
483	54	108.0	77.0	256.0	248.59133126934984	1.064665173385952	186.06191950464395	248.30769230769232	1	0.9981997631343106	blue	low
484	54	108.0	81.0	270.0	292.3941176470588	1.0557688756990147	196.98529411764707	259.265306122449	1	0.8824537192024373	blue	low
485	54	108.0	85.0	146.0	240.02197802197801	1.0335727500272063	188.21428571428572	241.66666666666666	1	0.9999991431912882	blue	low
486	54	108.0	118.0	228.0	261.94603174603174	1.015421950837639	181.5873015873016	254.33333333333334	1	0.998905053342091	blue	low
487	54	108.0	119.0	243.0	258.6118421052632	1.0575528107193042	191.91447368421052	251.7027027027027	1	0.9981061880383519	blue	low
488	54	108.0	124.0	238.0	239.5718954248366	1.0115575971447512	180.45751633986927	234.2093023255814	1	0.9997310829332321	blue	low
489	54	108.0	127.0	196.0	219.60392156862744	1.0581042246279238	178.73333333333332	243.80645161290323	1	0.9999976443322803	blue	low
490	54	108.0	156.0	171.0	227.0	1.0057514638906961	180.32	238.55555555555554	1	0.9999990960405913	blue	low
491	54	108.0	170.0	167.0	267.453781512605	1.0422845047321407	178.50840336134453	264.55555555555554	1	0.9999202006254556	blue	low
492	54	108.0	177.0	258.0	285.74074074074076	1.069149164552788	199.28703703703704	264.45454545454544	1	0.9580721407743267	blue	low
493	54	108.0	193.0	202.0	276.14453125	1.0290233041588415	192.546875	250.77777777777777	1	0.9988029889986808	blue	low
494	54	108.0	198.0	318.0	256.1674641148325	1.0458219901808354	189.01435406698565	258.4594594594595	1	0.869864044410628	blue	low
495	54	108.0	220.0	284.0	270.1084656084656	1.0843311733275458	192.4100529100529	274.5128205128205	1	0.9540068887542444	blue	low
496	54	108.0	224.0	185.0	209.1843137254902	1.0392531656533923	173.64705882352942	247.5909090909091	1	0.9999996343257191	blue	low
497	54	108.0	274.0	245.0	235.45987654320987	1.0499249777500552	181.4537037037037	249.70454545454547	1	0.9996957150660818	blue	low
498	54	108.0	286.0	222.0	296.6862745098039	1.066958444549118	200.8954248366013	292.27777777777777	1	0.9750802650861033	blue	low
499	54	108.0	287.0	275.0	253.38888888888889	1.0551744393395852	197.14912280701753	257.93333333333334	1	0.991566493932652	blue	low
500	54	108.0	292.0	201.0	243.0235294117647	1.1149065429672689	200.58039215686276	278.45454545454544	1	0.9999650882285291	blue	low
501	54	108.0	299.0	272.0	270.9327485380117	1.0593847773842333	201.7982456140351	266.4146341463415	1	0.9741243970336237	blue	low
502	54	108.0	324.0	236.0	247.10526315789474	1.0562222222222222	186.28482972136223	266.75	1	0.9995453585572524	blue	low
503	54	108.0	329.0	217.0	270.719723183391	1.015758887349954	191.80968858131487	258.7631578947368	1	0.9985697712197692	blue	low
504	54	108.0	358.0	262.0	259.2852941176471	1.0266504267928152	196.19117647058823	260.45714285714286	1	0.9939637233605301	blue	low
505	54	108.0	362.0	144.0	266.2717948717949		191.63076923076923		1	0.9999779106968759	blue	low
506	54	108.0	374.0	246.0	253.25816993464053	1.0609341852449246	197.03267973856208	258.2962962962963	1	0.9985725115924486	blue	low
507	54	108.0	379.0	254.0	263.47076023391816	1.0567841893708643	191.37134502923976	269.2352941176471	1	0.9946432354389391	blue	low
508	54	108.0	393.0	224.0	254.55882352941177	1.041400168049853	202.47426470588235	254.95652173913044	1	0.9995656966051777	blue	low
509	54	108.0	429.0	219.0	213.63071895424838	1.0235785597960774	174.81372549019608	249.24137931034483	1	0.9999926693591804	blue	low
510	54	108.0	434.0	213.0	233.22222222222223	1.0446539369105903	192.3074074074074	252.85294117647058	1	0.9999711501454682	blue	low
511	54	108.0	445.0	237.0	299.48765432098764	1.0156353998584995	194.35802469135803	269.1842105263158	1	0.9416381809377667	blue	low
512	54	108.0	447.0	292.0	277.11842105263156	1.0819508782275606	196.1421052631579	272.27450980392155	1	0.8911703530971723	blue	low
513	54	108.0	449.0	269.0	233.48888888888888	0.9981705232013396	192.27777777777777	256.88235294117646	1	0.9986307952868667	blue	low
514	54	108.0	451.0	219.0	249.875	1.056751594348892	197.4191176470588	257.8421052631579	1	0.9997932323495066	blue	low
515	54	108.0	464.0	217.0	228.11764705882354	1.020303023921833	192.67279411764707	245.95	1	0.9999765003429183	blue	low
516	54	108.0	470.0	194.0	268.43333333333334	1.0646660595896873	208.89583333333334	273.1363636363636	1	0.9996522588354548	blue	low
517	54	108.0	474.0	195.0	266.40833333333336	1.020889674551139	202.72083333333333	254.14285714285714	1	0.9997067949012434	blue	low
518	54	108.0	497.0	226.0	274.1578947368421	1.0391832712302245	198.9934210526316	277.5833333333333	1	0.99683076045846	blue	low
519	54	108.0	507.0	195.0	266.84313725490193	1.009269321741354	199.51372549019607	263.1333333333333	1	0.9996925345185708	blue	low
520	54	108.0	513.0	202.0	271.8544891640867	1.0540066800840313	170.14241486068113	283.86842105263156	1	0.9992456034708032	blue	low
521	54	108.0	528.0	277.0	262.25207756232686	1.0804501717471888	200.0332409972299	278.9117647058824	1	0.9820223896946005	blue	low
522	54	108.0	547.0	236.0	249.44117647058823	1.0442394245128495	179.59411764705882	268.0232558139535	1	0.9994414863262274	blue	low
523	54	108.0	548.0	208.0	254.37847222222223	1.0465578433268254	184.52083333333334	265.18918918918916	1	0.9998315582902687	blue	low
524	54	108.0	570.0	229.0	241.5674740484429	1.0338432179383965	201.58823529411765	262.6666666666667	1	0.9998215926876657	blue	low
525	54	108.0	572.0	178.0	231.64166666666668	1.0451810200256486	185.2	260.0	1	0.9999975936664727	blue	low
526	54	108.0	577.0	136.0	272.58673469387753	1.0541222778419546	185.1173469387755	280.22222222222223	1	0.999964914391851	blue	low
527	54	108.0	590.0	255.0	237.59567901234567	1.0640392402449317	198.12345679012347	265.71875	1	0.9992900260134989	blue	low
528	54	108.0	626.0	172.0	289.0		204.79464285714286		1	0.99860225675749	blue	low
529	54	108.0	640.0	159.0	261.40865384615387	1.0670183826560053	194.41346153846155	269.6666666666667	1	0.999974658072313	blue	low
530	54	108.0	641.0	202.0	221.64930555555554	1.0524177306082418	180.09375	268.76190476190476	1	0.9999955724307126	blue	low
531	54	108.0	652.0	275.0	254.23684210526315	1.0249721547185096	203.49122807017545	258.45	1	0.9910360494286655	blue	low
532	54	108.0	658.0	197.0	274.671875	1.0300880419121443	204.25390625	272.2068965517241	1	0.9991986930452964	blue	low
533	54	108.0	669.0	207.0	235.73828125	1.0238581541688516	202.203125	255.5625	1	0.9999752915683814	blue	low
534	54	108.0	687.0	259.0	231.570987654321	1.015286794076822	194.6358024691358	246.8695652173913	1	0.9994098347022895	blue	low
535	54	108.0	690.0	324.0	225.1818181818182	1.0406791804601818	174.66735537190084	270.1463414634146	1	0.9543261053319435	blue	low
536	54	108.0	696.0	161.0	198.97142857142856	1.3160760185944764	263.5857142857143	439.53333333333336	1	0.9999999806367852	blue	low
537	54	108.0	699.0	266.0	251.68333333333334	1.0250104279636274	194.92777777777778	269.44736842105266	1	0.9957310667006877	blue	low
538	54	108.0	700.0	230.0	252.8961937716263	1.0604151026993964	203.28719723183391	269.3809523809524	1	0.9994697935051101	blue	low
539	54	108.0	722.0	190.0	267.7310924369748	1.0098644451584278	209.81512605042016	265.0833333333333	1	0.9997375617220635	blue	low
540	54	108.0	733.0	246.0	257.9823529411765	1.0285668069120215	191.60294117647058	270.9347826086956	1	0.9978655233425366	blue	low
541	54	108.0	734.0	268.0	285.584487534626	1.0712885175262	194.62326869806094	279.73333333333335	1	0.9350745012899893	blue	low
542	54	108.0	757.0	183.0	239.22916666666666	1.0374837856307655	190.84166666666667	258.7647058823529	1	0.9999923967706417	blue	low
543	54	108.0	768.0	289.0	229.13333333333333	1.0681515980906584	206.425	272.73333333333335	1	0.9957201850528187	blue	low
544	54	108.0	794.0	218.0	229.6143790849673	1.0402840497606143	177.13398692810458	256.94444444444446	1	0.9999710914748813	blue	low
545	54	108.0	800.0	270.0	286.12654320987656	1.0215424053369573	217.08333333333334	265.6666666666667	1	0.9260667133201634	blue	low
546	54	108.0	802.0	246.0	218.08169934640523	1.0480925513142008	198.4281045751634	256.8378378378378	1	0.9999183683207626	blue	low
547	54	108.0	807.0	166.0	261.25961538461536	1.0274139985296726	209.00480769230768	268.4	1	0.9999641580446572	blue	low
548	54	108.0	813.0	228.0	229.62654320987653	1.0267605181114003	182.12037037037038	264.8888888888889	1	0.99994223242679	blue	low
549	54	108.0	843.0	164.0	242.47179487179488	0.9995848745639633	206.5948717948718	245.55555555555554	1	0.999996586693382	blue	low
550	54	108.0	856.0	160.0	223.53333333333333	1.02229697753422	186.22380952380954	249.55555555555554	1	0.9999997105836133	blue	low
551	54	108.0	860.0	206.0	275.5546875	1.0064585748554513	209.21875	261.43333333333334	1	0.998637135757575	blue	low
552	54	108.0	871.0	222.0	264.8229166666667	1.0455638314569868	195.05902777777777	262.6388888888889	1	0.9989618029604207	blue	low
553	54	108.0	873.0	241.0	251.61609907120743	1.0374579770985852	193.91331269349845	269.0	1	0.9990834319783561	blue	low
554	54	108.0	882.0	253.0	259.8637770897833	1.0428688757003042	197.374613003096	261.10526315789474	1	0.9962477625942397	blue	low
555	54	108.0	902.0	258.0	224.00584795321637	1.0438013753957966	188.2017543859649	259.39130434782606	1	0.999687318567808	blue	low
556	54	108.0	907.0	272.0	210.51111111111112	1.0699021152492374	189.36944444444444	265.96875	1	0.9996420232116592	blue	low
557	54	108.0	908.0	204.0	307.0514705882353	1.037860547756158	199.96323529411765	275.1290322580645	1	0.9616069282855475	blue	low
558	54	108.0	926.0	328.0	243.78695652173914	1.0508066559675648	183.60652173913044	268.5	1	0.8668805062813548	blue	low
559	54	108.0	938.0	201.0	232.265625	1.0379737300503742	196.1640625	257.8666666666667	1	0.9999882201962184	blue	low
560	54	108.0	947.0	228.0	259.30526315789473	0.9967010233784304	205.11228070175437	255.6	1	0.9991454973255205	blue	low
561	54	108.0	994.0	305.0	238.165	1.0461486539042117	186.4125	254.9090909090909	1	0.977441330494589	blue	low
562	54	108.0	1027.0	306.0	238.45112781954887	1.0373298872729397	186.79197994987467	251.91666666666666	1	0.9754582931368	blue	low
563	54	108.0	1031.0	233.0	237.11764705882354		195.0261437908497		1	0.9998436758476513	blue	low
564	54	108.0	1032.0	328.0	238.86215538847117	1.0428877523790057	206.57894736842104	260.7435897435897	1	0.891625693152373	blue	low
565	54	108.0	1049.0	223.0	297.06617647058823	1.058657187894992	214.40808823529412	275.55555555555554	1	0.973069224685669	blue	low
566	54	108.0	1050.0	139.0	239.6193181818182	1.053236178906979	201.0681818181818	267.22222222222223	1	0.9999994656108704	blue	low
567	54	108.0	1083.0	276.0	233.32963988919667	1.0662705720377135	189.40997229916897	262.77272727272725	1	0.9977864257068321	blue	low
568	54	108.0	1091.0	197.0	240.10294117647058	1.0546766488771806	182.86764705882354	264.38461538461536	1	0.9999798635701019	blue	low
569	54	108.0	1093.0	210.0	248.4878892733564	1.0546068874966104	178.23529411764707	255.9512195121951	1	0.9998950047169686	blue	low
570	54	108.0	1102.0	263.0	248.48529411764707	1.0704	192.8235294117647	264.0	1	0.9972253072462527	blue	low
571	54	108.0	1105.0	201.0	244.5921568627451	1.0318155413557353	197.78039215686275	258.0	1	0.9999590177758527	blue	low
572	54	108.0	1119.0	260.0	234.18713450292398	1.0291677687738958	181.37134502923976	244.57142857142858	1	0.999229970303209	blue	low
573	54	108.0	1121.0	270.0	211.3684210526316	1.0698178878908984	183.0443213296399	259.741935483871	1	0.9996771242820964	blue	low
574	54	108.0	1129.0	215.0	260.3611111111111	1.025582138543286	187.77430555555554	257.2608695652174	1	0.9995436844709192	blue	low
575	55	109.0	2.0	189.0	259.04464285714283	1.0222830336200155	185.30357142857142	224.14285714285714	1	0.9999050376239851	blue	low
576	55	109.0	62.0	222.0	238.02786377708978	1.027338685454938	143.07739938080496	212.97058823529412	1	0.9999179110956411	blue	low
577	55	109.0	68.0	261.0	240.7280701754386	0.998553172786444	172.593567251462	225.88372093023256	1	0.9986499665460142	blue	low
578	55	109.0	79.0	239.0	277.1169590643275	1.0897752139448476	162.56140350877192	249.2888888888889	1	0.9919961654856003	blue	low
579	55	109.0	83.0	184.0	271.125	1.0313700553745067	187.33928571428572	234.5	1	0.9997146061784586	blue	low
580	55	109.0	99.0	246.0	225.10197368421052	1.0628205204302097	179.95723684210526	234.67857142857142	1	0.9998582516603408	blue	low
581	55	109.0	104.0	259.0	266.641975308642	1.0536040565231963	185.570987654321	242.77777777777777	1	0.9908274517064818	blue	low
582	55	109.0	106.0	259.0	290.1547619047619	1.0668347883652614	180.58035714285714	246.74	1	0.9371254718927918	blue	low
583	55	109.0	111.0	254.0	261.76851851851853	1.0281407840936423	175.19135802469137	229.0	1	0.9953478710170837	blue	low
584	55	109.0	150.0	220.0	251.73856209150327	1.0639543149613762	170.52287581699346	249.45	1	0.9997376395523783	blue	low
585	55	109.0	157.0	271.0	234.81717451523545	1.0400372627180776	176.49030470914127	243.2941176470588	1	0.998270731470251	blue	low
586	55	109.0	161.0	210.0	239.9264705882353	1.0349183912361686	178.76470588235293	239.07142857142858	1	0.9999547954280216	blue	low
587	55	109.0	170.0	316.0	247.68	1.044063316613102	185.26	243.07692307692307	1	0.9234513271744789	blue	low
588	55	109.0	185.0	165.0	288.8	1.0044950897586393	183.07555555555555	250.6	1	0.9989742852553545	blue	low
589	55	109.0	190.0	289.0	278.97229916897504	1.0278040103789412	191.6786703601108	245.42857142857142	1	0.8936461333199592	blue	low
590	55	109.0	208.0	253.0	256.67251461988303	1.0775070916068747	173.89473684210526	251.5909090909091	1	0.9971169147750967	blue	low
591	55	109.0	211.0	232.0	235.309375	1.0629059566861545	168.890625	246.47058823529412	1	0.9998751228670035	blue	low
592	55	109.0	213.0	221.0	263.5390625	0.9974845145525775	148.90625	258.2173913043478	1	0.9991321530831432	blue	low
593	55	109.0	214.0	234.0	238.3114186851211	1.0196051762328529	185.34602076124568	233.22222222222223	1	0.9998146631549784	blue	low
594	55	109.0	256.0	267.0	252.79829545454547	1.067165740773644	179.0880681818182	250.25925925925927	1	0.99506058125535	blue	low
595	55	109.0	264.0	222.0	245.88888888888889	1.0175995989284865	161.7953216374269	252.7173913043478	1	0.9998296629905739	blue	low
596	55	109.0	276.0	184.0	208.59583333333333	1.0144772117962466	179.06666666666666	236.5	1	0.9999996808329991	blue	low
597	55	109.0	278.0	254.0	259.03324099722994	1.0230218820953985	176.5180055401662	256.44444444444446	1	0.9962875221921575	blue	low
598	55	109.0	288.0	170.0	253.71428571428572	1.0409879894702205	188.7952380952381	241.03333333333333	1	0.999981868587887	blue	low
599	55	109.0	297.0	200.0	234.79044117647058	1.0067515214254343	170.31985294117646	232.93939393939394	1	0.9999857935587706	blue	low
600	55	109.0	320.0	249.0	219.41812865497076	0.9874328986536138	162.30409356725147	220.22222222222223	1	0.9998865755437436	blue	low
601	55	109.0	340.0	285.0	249.8657894736842	1.0444782458872803	164.43421052631578	227.15384615384616	1	0.9876774081186225	blue	low
602	55	109.0	376.0	209.0	252.13970588235293	1.0559846927484278	186.79044117647058	254.05128205128204	1	0.9998575470319783	blue	low
603	55	109.0	408.0	271.0	254.4016620498615	0.9919363001450792	181.49030470914127	240.0	1	0.9928901202799886	blue	low
604	55	109.0	420.0	247.0	252.69747899159663	1.0305653127365173	172.2296918767507	255.30769230769232	1	0.9985537624090199	blue	low
605	55	109.0	421.0	284.0	276.44444444444446	1.0280301123492668	196.74166666666667	255.27272727272728	1	0.9290700108937313	blue	low
606	55	109.0	434.0	325.0	245.42954545454546	1.0550700221122458	181.4522727272727	256.9230769230769	1	0.8807392883819656	blue	low
607	55	109.0	441.0	220.0	244.20955882352942	1.0537873351697105	191.5735294117647	247.41666666666666	1	0.999871582926152	blue	low
608	55	109.0	447.0	280.0	252.42105263157896	1.0573178798423972	189.86980609418282	257.09090909090907	1	0.9892777587739097	blue	low
609	55	109.0	451.0	217.0	229.48366013071896	1.056795705001413	172.95098039215685	255.0	1	0.9999733383131503	blue	low
610	55	109.0	455.0	214.0	261.7022058823529	1.0473362496870076	194.81985294117646	257.6333333333333	1	0.9995063619190517	blue	low
611	55	109.0	464.0	298.0	229.9659090909091	1.0368329799620697	166.29090909090908	253.63333333333333	1	0.9913464417673745	blue	low
612	55	109.0	471.0	246.0	247.28395061728395	1.0389734891781277	188.85802469135803	257.3333333333333	1	0.9991366060122908	blue	low
613	55	109.0	475.0	144.0	228.4820512820513		176.07179487179488		1	0.9999998197960667	blue	low
614	55	109.0	506.0	278.0	269.5111111111111	0.9984138708418544	190.43055555555554	246.22222222222223	1	0.9679377911109023	blue	low
615	55	109.0	535.0	203.0	277.4967320261438		156.15032679738562		1	0.9985472179106484	blue	low
616	55	109.0	542.0	236.0	222.57666666666665	0.9667463329749428	176.27666666666667	217.21052631578948	1	0.9999441364674825	blue	low
617	55	109.0	551.0	243.0	265.0882352941176	1.0420912715994683	191.74183006535947	250.44444444444446	1	0.9966603407498311	blue	low
618	55	109.0	555.0	245.0	261.015479876161	1.0152511517313123	188.4953560371517	251.85714285714286	1	0.9973835823050479	blue	low
619	55	109.0	563.0	200.0	258.12890625	1.0273937409224192	190.15234375	249.10714285714286	1	0.99984225414217	blue	low
620	55	109.0	567.0	244.0	246.7719298245614	1.0389208281666853	178.2982456140351	258.4	1	0.9992707002430375	blue	low
621	55	109.0	573.0	270.0	256.6398891966759	1.040650313799898	185.9972299168975	256.9375	1	0.992095847059448	blue	low
622	55	109.0	602.0	194.0	256.3671875	1.0511931128032226	187.2421875	257.96153846153845	1	0.9999064687293966	blue	low
623	55	109.0	624.0	253.0	245.03823529411764	1.029651150933814	180.06470588235294	248.02564102564102	1	0.9988794589677678	blue	low
624	55	109.0	627.0	297.0	272.9423558897243	1.063838335688384	182.8095238095238	258.2181818181818	1	0.892774309517417	blue	low
625	55	109.0	638.0	310.0	245.015	1.05184077702846	189.735	255.33333333333334	1	0.9543102694547476	blue	low
626	55	109.0	642.0	281.0	258.27	1.0961751849522787	181.1	278.48837209302326	1	0.9828889459036061	blue	low
627	55	109.0	656.0	251.0	248.60371517027863	1.0456318767137551	188.40247678018576	251.36170212765958	1	0.9986826681120456	blue	low
628	55	109.0	657.0	223.0	223.318339100346	1.063845751829177	182.12110726643598	248.45945945945945	1	0.9999767522449542	blue	low
629	55	109.0	670.0	306.0	237.7752525252525	1.027076653625051	186.28030303030303	247.33333333333334	1	0.976351980149673	blue	low
630	55	109.0	671.0	305.0	228.58	1.0985242612490047	180.305	256.94117647058823	1	0.986652936361436	blue	low
631	55	109.0	681.0	186.0	234.95416666666668	1.0784263326394226	183.4625	251.78787878787878	1	0.9999941970051698	blue	low
632	55	109.0	683.0	137.0	243.88165680473372		192.44970414201183		1	0.9999991781669417	blue	low
633	55	109.0	721.0	268.0	217.93529411764706	1.069782122871376	184.70294117647057	248.73333333333332	1	0.9995700556511963	blue	low
634	55	109.0	723.0	246.0	232.74613003095976	1.0154520639585236	179.43962848297213	239.11111111111111	1	0.999738639295168	blue	low
635	55	109.0	724.0	182.0	251.01953125	1.046235440403989	173.81640625	254.5	1	0.9999736990742295	blue	low
636	55	109.0	760.0	281.0	258.61556064073227	1.0410948547177716	159.7437070938215	256.7959183673469	1	0.9824718906641503	blue	low
637	55	109.0	774.0	294.0	242.5421052631579	1.0455355482086393	188.83157894736843	253.45454545454547	1	0.9861638584452683	blue	low
638	55	109.0	787.0	281.0	277.64166666666665	1.0785652061534927	191.25555555555556	261.7142857142857	1	0.9334398989211194	blue	low
639	55	109.0	821.0	260.0	257.38655462184875	1.0542076248320231	176.07843137254903	253.02857142857144	1	0.9953803099264594	blue	low
640	55	109.0	835.0	249.0	232.859649122807	1.0662106647779013	169.68421052631578	246.2	1	0.9996754544032131	blue	low
641	55	110.0	5.0	274.0	252.57602339181287	1.0634426450310708	171.35672514619884	225.26190476190476	1	0.9925212760467744	blue	low
642	55	110.0	55.0	321.0	235.73863636363637	1.0126707766659437	163.74772727272727	227.0	1	0.9404418860107115	blue	low
643	55	110.0	84.0	264.0	283.41795665634675	1.0483896270016533	184.1609907120743	235.44444444444446	1	0.95428619029455	blue	low
644	55	110.0	128.0	199.0	266.9	1.0309910297744107	169.35185185185185	235.64705882352942	1	0.9996195442996032	blue	low
645	55	110.0	135.0	168.0	246.6627450980392	1.0396546821506158	157.85098039215686	247.57692307692307	1	0.9999929203549804	blue	low
646	55	110.0	152.0	250.0	247.9766081871345	0.944361425119499	172.18421052631578	222.88888888888889	1	0.9988245585805107	blue	low
647	55	110.0	169.0	248.0	246.33040935672514	0.9827565205774415	171.48830409356725	232.55555555555554	1	0.999095077640146	blue	low
648	55	110.0	211.0	200.0	255.20416666666668	1.0116217040085351	190.9375	231.66666666666666	1	0.9998840152411501	blue	low
649	55	110.0	224.0	281.0	279.0361111111111	1.0241147995977442	183.74166666666667	240.53846153846155	1	0.9266562941972147	blue	low
650	55	110.0	239.0	251.0	252.93235294117648	1.0579085648631152	178.20882352941177	252.69565217391303	1	0.9981206241247397	blue	low
651	55	110.0	241.0	241.0	234.0718954248366	1.0551527544534636	186.28758169934642	247.93103448275863	1	0.9997932925607843	blue	low
652	55	110.0	251.0	315.0	254.79448621553885	1.0635002052612492	187.66917293233084	251.08823529411765	1	0.8971315383612484	blue	low
653	55	110.0	261.0	197.0	258.043137254902	1.0395486984522357	184.36470588235295	246.5483870967742	1	0.9998676812790231	blue	low
654	55	110.0	263.0	275.0	240.1638888888889	1.0743571440389719	177.5611111111111	248.78571428571428	1	0.9966932198620928	blue	low
655	55	110.0	266.0	227.0	261.1868512110727	0.9789713791677946	190.61937716262975	237.77777777777777	1	0.9990358899620092	blue	low
656	55	110.0	272.0	238.0	237.8513931888545	1.0631035330764818	174.23529411764707	249.4	1	0.9997678205899856	blue	low
657	55	110.0	278.0	242.0	227.9934210526316	1.0435737599558734	183.9703947368421	239.7058823529412	1	0.9998656935132443	blue	low
658	55	110.0	289.0	177.0	235.05333333333334	1.043856416753206	181.85333333333332	239.58620689655172	1	0.999996715944508	blue	low
659	55	110.0	293.0	205.0	240.0037037037037	1.0415736777021736	180.45555555555555	246.45454545454547	1	0.9999668933597092	blue	low
660	55	110.0	314.0	194.0	268.25925925925924	1.0373403906556506	177.26296296296297	254.3030303030303	1	0.9996588530916001	blue	low
661	55	110.0	333.0	213.0	219.6421052631579	1.0472787096135767	176.17543859649123	244.7	1	0.9999919134808057	blue	low
662	55	110.0	352.0	319.0	255.39909297052154	1.0352952442569174	178.82086167800455	254.8918918918919	1	0.8673970791003048	blue	low
663	55	110.0	387.0	305.0	243.13809523809525	1.0575289095065215	176.7047619047619	255.02083333333334	1	0.9702444122523758	blue	low
664	55	110.0	389.0	235.0	255.4281045751634		185.92156862745097		1	0.9991033358162829	blue	low
665	55	110.0	426.0	310.0	255.10227272727272	1.0341904260222559	172.3318181818182	251.3	1	0.9216766910962232	blue	low
666	55	110.0	434.0	205.0	235.79012345679013	1.0456286268534938	156.8641975308642	256.8333333333333	1	0.9999782155322975	blue	low
667	55	110.0	443.0	242.0	296.1937716262976	1.0809570984168249	208.03806228373702	265.1842105263158	1	0.9475400185585114	blue	low
668	55	110.0	448.0	204.0	255.13025210084032		207.28991596638656		1	0.999855425805654	blue	low
669	55	110.0	450.0	262.0	245.26031746031745	1.0608883744758362	190.26349206349207	241.0	1	0.9979651324305842	blue	low
670	55	110.0	460.0	201.0	259.40784313725493	1.0417818927309868	188.94901960784313	248.3846153846154	1	0.9998092257100469	blue	low
671	55	110.0	463.0	188.0	227.12280701754386	0.9931825307950728	160.41052631578947	241.68421052631578	1	0.9999971027926577	blue	low
672	55	110.0	468.0	266.0	254.90555555555557	1.0564907428103114	183.825	260.1875	1	0.9945475805071683	blue	low
673	55	110.0	487.0	204.0	269.4392156862745	1.0415337805638036	195.9607843137255	253.67857142857142	1	0.9993549006716395	blue	low
674	55	110.0	497.0	257.0	244.86703601108033	1.0699909829554353	176.4709141274238	262.16279069767444	1	0.9985702229001698	blue	low
675	55	110.0	516.0	216.0	310.7750865051903	1.0517917193222952	192.18685121107268	268.3333333333333	1	0.9162619401494421	blue	low
676	55	110.0	518.0	305.0	252.81954887218046	1.0314525891240294	188.78696741854637	253.71794871794873	1	0.9486869840857487	blue	low
677	55	110.0	523.0	272.0	270.68518518518516	1.0620131191390707	175.34656084656083	256.27906976744185	1	0.9746017421984041	blue	low
678	55	110.0	530.0	245.0	255.90522875816993	1.027001248253068	197.3921568627451	252.44444444444446	1	0.9983150198587756	blue	low
679	55	110.0	544.0	307.0	265.5338164251208	1.0650553277881574	185.55555555555554	263.43636363636364	1	0.8835970548128085	blue	low
680	55	110.0	549.0	171.0	240.36888888888888	1.0360853432282002	188.1288888888889	255.5	1	0.9999959038193303	blue	low
681	55	110.0	550.0	209.0	252.0222222222222	1.0614165201922594	189.51111111111112	257.1388888888889	1	0.9998592174570133	blue	low
682	55	110.0	564.0	239.0	262.3921568627451	1.0591073740514798	193.37254901960785	259.8378378378378	1	0.9978941210143081	blue	low
683	55	110.0	588.0	206.0	244.03529411764706	0.9931205832246035	189.56470588235294	233.11111111111111	1	0.9999472575289866	blue	low
684	55	110.0	597.0	201.0	222.0235294117647		179.61960784313726		1	0.9999957233022134	blue	low
685	55	110.0	615.0	160.0	268.0	1.0060441825500752	198.23469387755102	244.22222222222223	1	0.9999396279749445	blue	low
686	55	110.0	623.0	206.0	244.5514705882353	1.0541112747719432	188.04044117647058	260.2857142857143	1	0.9999444590445608	blue	low
687	55	110.0	626.0	174.0	226.2375	1.0421221645258267	177.87916666666666	254.20833333333334	1	0.9999989828955499	blue	low
688	55	110.0	653.0	209.0	257.25951557093424	1.0318053802078275	175.19723183391002	248.52631578947367	1	0.9997611923745647	blue	low
689	55	110.0	694.0	231.0	243.2549019607843	1.0280544443315018	181.9248366013072	246.46511627906978	1	0.9997641422947328	blue	low
690	55	110.0	703.0	301.0	253.98684210526315	1.0810473251393042	192.1184210526316	258.6470588235294	1	0.9569178566585627	blue	low
691	55	110.0	716.0	247.0	238.7247474747475	1.0795234222710084	162.32828282828282	277.02272727272725	1	0.9995456241226744	blue	low
692	55	110.0	722.0	269.0	289.92105263157896	1.027925829554812	195.77777777777777	254.72093023255815	1	0.9059203421887262	blue	low
693	55	110.0	728.0	177.0	236.64732142857142	1.0317526487263025	187.08035714285714	243.75	1	0.9999960810075273	blue	low
694	55	110.0	736.0	230.0	244.11805555555554	1.0246185489117887	190.86805555555554	244.1	1	0.9997608706842379	blue	low
695	55	110.0	763.0	318.0	236.81954887218046	1.0309677621675866	182.87468671679198	235.66666666666666	1	0.9488551136579372	blue	low
696	55	110.0	764.0	238.0	267.562091503268	1.0190265821652456	176.3954248366013	230.66666666666666	1	0.9968232177496601	blue	low
697	55	110.0	765.0	192.0	232.24375	1.0114100715101255	153.184375	257.94444444444446	1	0.9999935388796599	blue	low
698	55	110.0	770.0	317.0	253.53809523809525	1.0542495899335065	174.72380952380954	241.6551724137931	1	0.8915927195330672	blue	low
699	55	110.0	789.0	264.0	268.2456140350877	1.0790827197481339	188.93567251461988	260.4468085106383	1	0.9863001618018941	blue	low
700	55	110.0	793.0	324.0	238.3738095238095	1.0030529816830693	177.06428571428572	230.16129032258064	1	0.917996806278053	blue	low
701	55	110.0	801.0	300.0	274.3611111111111	1.0407491517953893	193.63611111111112	240.29787234042553	1	0.8654442915797116	blue	low
702	55	110.0	805.0	212.0	238.83455882352942	1.0074876228138747	180.47058823529412	233.08333333333334	1	0.9999537643326448	blue	low
703	55	110.0	806.0	256.0	234.66190476190476	1.0334500673667215	152.3357142857143	256.50943396226415	1	0.9993942863240622	blue	low
704	55	110.0	822.0	234.0	240.05555555555554	1.0427191729832581	182.09477124183007	246.76470588235293	1	0.9997842255103284	blue	low
705	55	110.0	823.0	274.0	242.48095238095237	1.0293641194998076	155.3190476190476	244.05128205128204	1	0.9963616806429364	blue	low
706	55	110.0	826.0	244.0	252.9440789473684	1.0951414022388688	189.89802631578948	255.125	1	0.9987679994109947	blue	low
707	55	110.0	840.0	311.0	234.15	1.0463956458723565	191.51315789473685	244.0952380952381	1	0.9724159095659141	blue	low
708	55	110.0	877.0	147.0	212.23076923076923	0.9980824036699191	184.12637362637363	227.55555555555554	1	0.9999999691586763	blue	low
709	55	110.0	878.0	249.0	235.55727554179566	1.063413390504477	184.44272445820434	252.05405405405406	1	0.9995975142703977	blue	low
710	55	110.0	882.0	312.0	251.7488888888889	1.0600769593453894	168.23555555555555	255.30769230769232	1	0.9261445706283659	blue	low
711	55	110.0	902.0	246.0	252.06766917293234	1.0429905947200586	151.8095238095238	254.6326530612245	1	0.998709298065033	blue	low
712	55	110.0	903.0	239.0	293.2261904761905	1.0363615109642796	179.16071428571428	259.6111111111111	1	0.9645567174088594	blue	low
713	55	110.0	906.0	272.0	215.8421052631579	1.0409748182815117	183.7280701754386	239.53846153846155	1	0.9994915391907735	blue	low
714	55	110.0	918.0	314.0	252.22529644268775	1.0746627283967578	153.89328063241106	261.84	1	0.9147323869316842	blue	low
715	55	110.0	921.0	243.0	279.9446366782007	1.092029120776554	201.55709342560553	260.0	1	0.9874170355858092	blue	low
716	55	110.0	933.0	242.0	226.72829131652662	1.029951424714192	163.56022408963585	247.47058823529412	1	0.9998788435338244	blue	low
717	55	110.0	944.0	288.0	236.21487603305786	1.0732794332794333	144.9090909090909	260.05	1	0.9938031941165887	blue	low
718	55	110.0	953.0	235.0	265.69407894736844	1.0171831783435328	184.47697368421052	242.0	1	0.9977214806952173	blue	low
719	55	110.0	973.0	269.0	264.33795013850414	1.0691419584293962	175.7950138504155	250.3	1	0.9866685128757189	blue	low
720	55	110.0	983.0	218.0	269.84285714285716	1.0327397943002128	180.88214285714287	239.42857142857142	1	0.9986210511404859	blue	low
721	6	12.0	4.0	194.0	234.47265625	1.0649790177504062	169.0234375	236.58333333333334	1	0.9999907162604449	blue	low
722	6	12.0	14.0	220.0	254.83333333333334	1.0464871816775345	175.42708333333334	238.86206896551724	1	0.9996469590728377	blue	low
723	6	12.0	15.0	274.0	235.06944444444446	1.065399592984166	174.8388888888889	242.3095238095238	1	0.9978317439676775	blue	low
724	6	12.0	19.0	206.0	257.55514705882354	1.0449718925671454	174.125	239.0	1	0.9997921608236386	blue	low
725	6	12.0	36.0	200.0	247.28515625	1.076727542073291	179.08203125	243.72727272727272	1	0.9999491337341652	blue	low
726	6	12.0	58.0	274.0	274.2705882352941	1.0444185748033707	188.70294117647057	243.13888888888889	1	0.9631585108007739	blue	low
727	6	12.0	86.0	254.0	279.1145510835913	1.070077453073296	191.09287925696594	257.4054054054054	1	0.9800562887160004	blue	low
728	6	12.0	96.0	191.0	219.17857142857142	1.0150109851700204	177.81349206349208	237.75	1	0.9999984238318498	blue	low
729	6	12.0	99.0	283.0	228.0157894736842	1.047348284288563	179.82894736842104	251.09302325581396	1	0.9974237724872188	blue	low
730	6	12.0	111.0	308.0	254.4611528822055	1.0579983004732167	190.15037593984962	258.71794871794873	1	0.9327209648176763	blue	low
731	6	12.0	140.0	267.0	270.62573099415204	1.0686873712177622	191.7982456140351	259.4782608695652	1	0.980606916145474	blue	low
732	6	12.0	146.0	265.0	282.5882352941176	1.0448907469407391	205.63467492260062	260.30555555555554	1	0.9551509503276381	blue	low
733	6	12.0	150.0	223.0	238.77678571428572	0.9944411551871588	167.65178571428572	251.37037037037038	1	0.9999061212658273	blue	low
734	6	12.0	151.0	192.0	240.51666666666668	1.0496757732825488	192.025	250.14285714285714	1	0.9999846512585677	blue	low
735	6	12.0	160.0	261.0	263.84461152882204	1.0257189407261817	169.22556390977442	264.4166666666667	1	0.9918171039544676	blue	low
736	6	12.0	175.0	176.0	245.14285714285714	1.0387541205308088	195.02678571428572	256.03125	1	0.9999904505346775	blue	low
737	6	12.0	176.0	216.0	237.47426470588235	1.0543906686832576	189.85294117647058	250.0625	1	0.9999473514750907	blue	low
738	6	12.0	208.0	198.0	238.10294117647058	1.0539491589567682	177.52205882352942	255.14814814814815	1	0.999982527942554	blue	low
739	6	12.0	229.0	237.0	274.1830065359477	1.054383935649825	194.62745098039215	262.4878048780488	1	0.9944716057171098	blue	low
740	6	12.0	268.0	267.0	269.9719887955182	1.0751981744191772	192.68627450980392	274.61290322580646	1	0.981567750612638	blue	low
741	6	12.0	269.0	207.0	225.21241830065358	1.058311648159122	168.70915032679738	261.2162162162162	1	0.9999911008821349	blue	low
742	6	12.0	273.0	186.0	244.8235294117647		191.8655462184874		1	0.9999831782393548	blue	low
743	6	12.0	283.0	266.0	275.70588235294116	1.0354614174416925	193.36470588235295	255.03846153846155	1	0.9726106003356053	blue	low
744	6	12.0	300.0	244.0	265.87581699346407	1.074312254376563	193.5686274509804	258.6666666666667	1	0.9962191129129653	blue	low
745	6	12.0	320.0	332.0	236.0095238095238	1.0499907866726796	192.71428571428572	254.14583333333334	1	0.8755219465436027	blue	low
746	6	12.0	322.0	230.0	280.61728395061726	1.0388858246001103	185.16358024691357	269.07142857142856	1	0.9928018288319739	blue	low
747	6	12.0	334.0	288.0	266.7638888888889	1.0691069358565692	199.25	263.86842105263156	1	0.9545327588354611	blue	low
748	6	12.0	337.0	288.0	251.83102493074793	1.0723495578564488	196.22160664819944	261.3243243243243	1	0.9830612103856627	blue	low
749	6	12.0	365.0	309.0	241.01435406698565	1.1073655118849963	182.99521531100478	268.89285714285717	1	0.9654545650634955	blue	low
750	6	12.0	371.0	264.0	271.41764705882355	1.0719133996489174	191.63529411764705	261.7	1	0.9823895119103062	blue	low
751	6	12.0	416.0	309.0	239.2449494949495	1.0568968297481214	184.81313131313132	248.26666666666668	1	0.9685763773199496	blue	low
752	56	111.0	36.0	244.0	286.4611528822055	1.0652789202693234	154.8095238095238	265.69642857142856	1	0.9762725642225463	blue	low
753	56	111.0	43.0	268.0	285.4093567251462	1.0371301621054674	178.1578947368421	234.36363636363637	1	0.9359387064002136	blue	low
754	56	111.0	57.0	190.0	278.95	1.0226166250225392	186.81666666666666	240.6	1	0.999071236672013	blue	low
755	56	111.0	60.0	224.0	230.6089965397924	0.9987907118667807	179.12110726643598	230.86486486486487	1	0.9999521827184309	blue	low
756	56	111.0	67.0	231.0	240.4375	1.0667662369039514	178.29605263157896	247.8	1	0.9998164445298688	blue	low
757	56	111.0	74.0	225.0	229.28654970760235	1.0233737244897958	154.35087719298247	239.5	1	0.9999544788596066	blue	low
758	56	111.0	84.0	262.0	258.9852941176471	1.0577887287625705	184.27058823529413	251.72727272727272	1	0.9941045602954515	blue	low
759	56	111.0	92.0	194.0	220.92916666666667	1.012060270602706	184.78333333333333	231.125	1	0.9999976685491667	blue	low
760	56	111.0	108.0	200.0	237.9876160990712	1.0263108110074655	149.63467492260062	246.5909090909091	1	0.999980368125383	blue	low
761	56	111.0	124.0	258.0	266.50877192982455	1.0570943487751638	180.23684210526315	250.83870967741936	1	0.991410859330592	blue	low
762	56	111.0	128.0	193.0	264.421875	1.0454079737376354	179.72265625	247.46666666666667	1	0.9997874477192277	blue	low
763	56	111.0	141.0	232.0	282.8529411764706	1.0618955856103864	187.47058823529412	260.14285714285717	1	0.9902000856479243	blue	low
764	56	111.0	155.0	160.0	255.60714285714286		191.59183673469389		1	0.9999868937789178	blue	low
765	56	111.0	171.0	164.0	211.9875	0.9737973687581196	163.47916666666666	233.41666666666666	1	0.9999998967143426	blue	low
766	56	111.0	203.0	235.0	294.0888157894737	1.032612335756358	192.2171052631579	255.7	1	0.9674114095049998	blue	low
767	56	111.0	210.0	240.0	274.33126934984523	1.0474597476555043	182.71826625386996	255.9090909090909	1	0.9934766220196829	blue	low
768	56	111.0	219.0	288.0	253.7512077294686	1.0237322228888026	169.2342995169082	247.94444444444446	1	0.9807870397354413	blue	low
769	56	111.0	220.0	236.0	247.9351851851852	0.9960209974643611	174.87037037037038	239.27027027027026	1	0.9995109345879823	blue	low
770	56	111.0	231.0	242.0	278.12418300653593	1.0323666105301634	196.99019607843138	255.91666666666666	1	0.9898319649770763	blue	low
771	56	111.0	255.0	224.0	233.01384083044982		186.57439446366783		1	0.9999406256504774	blue	low
772	56	111.0	267.0	226.0	240.41830065359477	1.0763858426869652	177.01960784313727	255.4	1	0.9998674790509262	blue	low
773	56	111.0	272.0	225.0	281.2733564013841	1.0301681289709124	191.5363321799308	252.22222222222223	1	0.9939376464519497	blue	low
774	56	111.0	298.0	289.0	268.2566137566138	1.0635338697854066	191.6957671957672	264.16279069767444	1	0.947040407849808	blue	low
775	56	111.0	341.0	166.0	260.95714285714286	1.0335389737563652	192.32857142857142	250.30434782608697	1	0.9999654414307312	blue	low
776	56	111.0	342.0	282.0	254.175	1.013235959356949	173.555	248.875	1	0.9863113659478285	blue	low
777	56	111.0	361.0	214.0	241.62171052631578	0.9971130566598838	173.2171052631579	245.44444444444446	1	0.9999312564680481	blue	low
778	56	111.0	376.0	287.0	266.43095238095236	1.063557154894234	174.01904761904763	268.8235294117647	1	0.957890573353063	blue	low
779	56	111.0	384.0	235.0	267.6143790849673	1.0342745695281905	191.1764705882353	255.975	1	0.9972814665165457	blue	low
780	56	111.0	390.0	292.0	257.406015037594	1.053393860481913	184.92230576441102	263.95652173913044	1	0.9689992711410612	blue	low
781	56	111.0	407.0	324.0	243.4875	1.035910669170596	200.3775	255.58333333333334	1	0.8970000091063912	blue	low
782	56	111.0	421.0	258.0	267.35277777777776	1.0479393128118342	179.1861111111111	260.12820512820514	1	0.9907978851115232	blue	low
783	56	111.0	429.0	327.0	223.1395881006865	1.0523036147881664	177.23569794050343	247.85714285714286	1	0.9478365099768601	blue	low
784	56	111.0	453.0	230.0	280.2763157894737	1.0396216345904772	195.48355263157896	266.7317073170732	1	0.9930344365169325	blue	low
785	56	111.0	488.0	264.0	270.99444444444447	1.05246696712682	190.40555555555557	270.84444444444443	1	0.9829706358976508	blue	low
786	56	111.0	494.0	207.0	273.4	1.0429513650119904	198.73333333333332	253.96153846153845	1	0.9988603994287613	blue	low
787	56	111.0	524.0	317.0	251.8421052631579	1.0687056673984685	193.9377990430622	270.8333333333333	1	0.9001947085321386	blue	low
788	56	111.0	561.0	209.0	294.1875		209.5703125		1	0.9885669031395254	blue	low
789	56	111.0	603.0	283.0	281.71315789473687	1.0372205324800134	191.2342105263158	265.0833333333333	1	0.9033093601794852	blue	low
790	56	111.0	608.0	208.0	271.48161764705884	1.0451819156835245	189.40073529411765	256.97058823529414	1	0.9990205453769903	blue	low
791	56	111.0	680.0	230.0	280.59298245614036	1.0631507719669515	201.23157894736843	262.6470588235294	1	0.9928186648810948	blue	low
792	56	111.0	795.0	192.0	259.1058823529412		195.34509803921569		1	0.9998873549637755	blue	low
793	56	111.0	907.0	244.0	270.58187134502924	1.0496821352784855	188.0233918128655	274.7878787878788	1	0.9942731679158473	blue	low
794	56	111.0	920.0	230.0	299.7124183006536	1.0016594011804172	201.24183006535947	268.11764705882354	1	0.9542387753677	blue	low
795	56	111.0	937.0	281.0	258.9224376731302	1.045732962240208	194.82548476454295	260.46666666666664	1	0.9820928170685288	blue	low
796	56	111.0	974.0	171.0	260.67555555555555	1.024982966159437	197.32888888888888	265.47058823529414	1	0.9999565133676838	blue	low
797	56	111.0	1042.0	232.0	247.86466165413535	1.0303593335000774	159.3233082706767	281.3333333333333	1	0.9996206110296106	blue	low
798	56	111.0	1114.0	145.0	279.6938775510204	1.0341334090801495	192.21428571428572	267.55555555555554	1	0.9998638420317916	blue	low
799	56	111.0	1139.0	279.0	229.0	1.0574676047282259	181.4921052631579	259.6875	1	0.9979471781972498	blue	low
800	56	111.0	1144.0	213.0	250.90588235294118	0.9906265951728096	170.09411764705882	269.4054054054054	1	0.9998404078103174	blue	low
801	56	111.0	1160.0	215.0	260.8645833333333	1.0343886652733292	196.27430555555554	270.14285714285717	1	0.9995202466945248	blue	low
802	56	111.0	1196.0	193.0	244.01568627450982	1.0501372472921002	195.72156862745098	269.1142857142857	1	0.999976376033582	blue	low
803	56	111.0	1217.0	205.0	276.0912698412698	0.9773666583920181	211.57142857142858	254.44444444444446	1	0.9986251080348868	blue	low
804	56	111.0	1267.0	253.0	282.1021671826625	1.026021733187534	200.4798761609907	261.7741935483871	1	0.9754885479295716	blue	low
805	56	111.0	1277.0	251.0	279.2105263157895	1.0776526378186129	191.11111111111111	276.42857142857144	1	0.9826263192507809	blue	low
806	56	111.0	1278.0	170.0	254.01777777777778	1.0386636805256977	189.8	259.38461538461536	1	0.9999812108010682	blue	low
807	56	111.0	1283.0	288.0	228.1157894736842	1.0349768937110708	192.50526315789475	261.77142857142854	1	0.9962631747361556	blue	low
808	56	111.0	1286.0	267.0	255.51666666666668	1.0584142384834887	192.91666666666666	272.1509433962264	1	0.9939330818265326	blue	low
809	56	111.0	1290.0	251.0	239.38888888888889	1.0395603996036689	185.42397660818713	261.69565217391306	1	0.9993744059402012	blue	low
810	56	111.0	1303.0	274.0	245.8815789473684	1.0621335889189991	184.2578947368421	268.85714285714283	1	0.9953711417389596	blue	low
811	56	111.0	1346.0	267.0	254.00735294117646	1.0358138432364095	175.43382352941177	276.56666666666666	1	0.9945884018693548	blue	low
812	56	111.0	1347.0	272.0	278.8187134502924	1.0458583313997811	202.78654970760235	265.1470588235294	1	0.9531667884733218	blue	low
813	56	111.0	1383.0	211.0	251.61481481481482		195.57777777777778		1	0.9998479378095009	blue	low
814	56	111.0	1388.0	189.0	242.33823529411765	1.043617930811711	179.3639705882353	267.29411764705884	1	0.9999845463024102	blue	low
815	56	111.0	1389.0	273.0	242.625	1.0236373568792714	192.73888888888888	259.51724137931035	1	0.9965600215225818	blue	low
816	56	111.0	1409.0	238.0	293.78328173374615	1.0307792169536603	193.52631578947367	269.47222222222223	1	0.9641877673641303	blue	low
817	56	111.0	1432.0	239.0	244.94771241830065	1.003992561802669	195.88235294117646	251.67857142857142	1	0.9995448986214496	blue	low
818	56	111.0	1456.0	238.0	244.97058823529412	1.0139993626663777	180.27058823529413	260.56756756756755	1	0.9995720236662387	blue	low
819	56	111.0	1467.0	169.0	241.38666666666666	1.0642026286880713	150.12666666666667	279.6756756756757	1	0.9999959269689916	blue	low
820	56	111.0	1481.0	199.0	267.24342105263156	1.004595672176812	171.8059210526316	263.46875	1	0.9996052236124863	blue	low
821	56	111.0	1503.0	309.0	232.475845410628	1.0966629666896073	188.2342995169082	273.0731707317073	1	0.9780604409311864	blue	low
822	56	111.0	1506.0	254.0	299.00619195046437	1.0598685925636262	203.55108359133126	273.3125	1	0.8942476498826019	blue	low
823	56	111.0	1512.0	273.0	278.7527777777778	1.0314782907414264	199.53055555555557	270.27777777777777	1	0.951080675731465	blue	low
824	56	111.0	1531.0	203.0	247.34926470588235	1.0396942295143097	191.9191176470588	265.54285714285714	1	0.9999386384958885	blue	low
825	56	111.0	1536.0	312.0	240.61904761904762	1.084772816931327	203.2962962962963	264.7352941176471	1	0.9586715729689889	blue	low
826	56	111.0	1559.0	243.0	281.0238095238095	1.0808018360820766	190.52678571428572	280.8095238095238	1	0.9861295190249728	blue	low
827	56	111.0	1587.0	305.0	255.9925	1.0319005249024253	198.29	267.5925925925926	1	0.9386108040023083	blue	low
828	56	111.0	1592.0	247.0	298.4973544973545	1.0445144957125356	180.24338624338625	286.51612903225805	1	0.9219971172147071	blue	low
829	56	111.0	1635.0	212.0	244.8860294117647		195.40441176470588		1	0.9999167829750899	blue	low
830	56	111.0	1653.0	247.0	272.00925925925924	1.029553564649609	193.04320987654322	259.5263157894737	1	0.992404327077675	blue	low
831	56	111.0	1676.0	289.0	264.7447368421053	1.041445037249885	193.09736842105264	263.59090909090907	1	0.9579697236601381	blue	low
832	56	111.0	1703.0	222.0	284.73161764705884	1.0640021470302854	207.69117647058823	268.43333333333334	1	0.9925476910527565	blue	low
833	56	111.0	1722.0	165.0	208.52249134948096	1.0285177461527946	142.52595155709344	255.38709677419354	1	0.9999999243386253	blue	low
834	56	111.0	1765.0	210.0	243.25	1.0226078682827948	191.72426470588235	253.53333333333333	1	0.9999374082607823	blue	low
835	56	111.0	1766.0	175.0	256.171875	1.0410012243232214	172.04296875	260.2857142857143	1	0.9999681439470349	blue	low
836	56	111.0	1769.0	224.0	247.47750865051904	1.047161870711608	193.159169550173	259.37931034482756	1	0.9997764285474725	blue	low
837	56	112.0	23.0	270.0	252.34920634920636	1.0158112879291818	166.35714285714286	236.33333333333334	1	0.9942542479373085	blue	low
838	56	112.0	51.0	241.0	292.7993079584775	1.0512863812031874	197.4083044982699	247.39285714285714	1	0.9629719673562661	blue	low
839	56	112.0	55.0	231.0	249.32179930795849	1.0319923978460563	187.30795847750866	241.33333333333334	1	0.9995931900876175	blue	low
840	56	112.0	101.0	175.0	256.17063492063494	1.0264024505294935	167.1547619047619	246.38888888888889	1	0.9999681485187931	blue	low
841	56	112.0	114.0	297.0	242.4611528822055	1.0453930699470548	177.50877192982455	247.21818181818182	1	0.9831803415822299	blue	low
842	56	112.0	121.0	188.0	250.1843137254902	1.0263360775130166	176.89019607843136	245.73333333333332	1	0.9999660339436397	blue	low
843	56	112.0	132.0	277.0	289.56349206349205	1.045325646956773	180.0978835978836	254.82	1	0.87249453325484	blue	low
844	56	112.0	168.0	280.0	271.5429292929293	1.0398729583881237	173.5252525252525	254.22222222222223	1	0.9587958981544714	blue	low
845	56	112.0	198.0	227.0	262.4117647058824	1.0914311545068258	178.50653594771242	257.9555555555556	1	0.9989175184059429	blue	low
846	56	112.0	200.0	264.0	243.25484764542935	1.042595628942343	174.3684210526316	246.8	1	0.99800878772752	blue	low
847	56	112.0	208.0	236.0	249.05882352941177	1.0224573410262705	175.58823529411765	244.96875	1	0.9994600234071811	blue	low
848	56	112.0	210.0	215.0	233.8921568627451	1.0367619716948158	165.55555555555554	243.29166666666666	1	0.9999648595490152	blue	low
849	56	112.0	225.0	210.0	266.6235294117647	1.0476512261580382	194.4	246.46666666666667	1	0.9993439484232998	blue	low
850	56	112.0	270.0	278.0	270.409972299169	1.0632181658607658	190.83102493074793	260.45098039215685	1	0.9657942953125472	blue	low
851	56	112.0	305.0	293.0	265.5529100529101	1.0468443261149132	189.40740740740742	254.2972972972973	1	0.9448087371126564	blue	low
852	56	112.0	323.0	223.0	296.53287197231833	1.0387767260954608	196.57439446366783	262.89473684210526	1	0.9744749842614631	blue	low
853	56	112.0	346.0	194.0	297.6125	1.0091157010014307	202.1625	252.2	1	0.9907068068718534	blue	low
854	56	112.0	403.0	282.0	254.4016620498615	1.0597028555093226	191.61495844875347	258.625	1	0.9860965116553684	blue	low
855	56	112.0	410.0	277.0	266.55357142857144	1.0483380873260257	202.33928571428572	255.69444444444446	1	0.9754707328173212	blue	low
856	56	112.0	423.0	238.0	281.2142857142857	1.0535720642548838	201.75850340136054	260.47222222222223	1	0.9888709567442514	blue	low
857	56	112.0	429.0	199.0	279.66796875	0.9795406488124073	198.78515625	251.26666666666668	1	0.9984744575504626	blue	low
858	56	112.0	480.0	198.0	270.79607843137256	1.0090990425511983	195.12941176470588	253.3684210526316	1	0.9994489769704429	blue	low
859	56	112.0	531.0	165.0	237.5625	1.0575415714648386	181.46875	258.1923076923077	1	0.9999979570317606	blue	low
860	56	112.0	541.0	260.0	247.3250773993808	1.03092391672243	194.42414860681114	248.03030303030303	1	0.9979016528095257	blue	low
861	56	112.0	547.0	236.0	285.66013071895424	1.028584795582203	197.66993464052288	262.51428571428573	1	0.9846352175112766	blue	low
862	56	112.0	571.0	204.0	262.63486842105266	1.0133397910238102	174.53618421052633	263.11538461538464	1	0.9996847818542053	blue	low
863	56	112.0	602.0	279.0	259.32409972299166	1.0275570997547319	195.99445983379502	260.04761904761904	1	0.9836223837019528	blue	low
864	56	112.0	605.0	204.0	307.21666666666664	1.0374282721489803	218.11666666666667	265.1904761904762	1	0.9609094250744343	blue	low
865	56	112.0	664.0	205.0	253.0	1.0377768266197427	188.97426470588235	259.77777777777777	1	0.9998769481779572	blue	low
866	56	112.0	665.0	165.0	291.7857142857143	1.0290755152221855	217.51530612244898	265.3333333333333	1	0.998503273614373	blue	low
867	56	112.0	686.0	179.0	247.15546218487395	1.0200570202977273	185.0924369747899	250.3913043478261	1	0.9999856793720056	blue	low
868	56	112.0	715.0	205.0	264.54761904761904	1.0450769714874026	198.8095238095238	253.67741935483872	1	0.9995938155625935	blue	low
869	56	112.0	732.0	199.0	279.7132352941176	1.0099757686643005	192.63235294117646	265.5769230769231	1	0.9984668459964272	blue	low
870	56	112.0	772.0	236.0	264.3356401384083	1.0101799905736808	209.2006920415225	258.3888888888889	1	0.9978747069810191	blue	low
871	56	112.0	820.0	195.0	281.9625	1.0335136957110054	209.34166666666667	264.9655172413793	1	0.9983606838691911	blue	low
872	56	112.0	828.0	336.0	222.41991341991343	1.044067917525131	180.92640692640694	257.7758620689655	1	0.902570633029501	blue	low
873	56	112.0	853.0	286.0	245.30193236714976	1.060728095937347	180.475845410628	275.7083333333333	1	0.9902821974778977	blue	low
874	56	112.0	890.0	211.0	267.1962962962963	1.0306576001712766	203.5814814814815	267.44444444444446	1	0.9992667673609105	blue	low
875	56	112.0	905.0	287.0	242.34473684210528	1.0437082344414148	187.86052631578949	258.38709677419354	1	0.9914361798916589	blue	low
876	56	112.0	909.0	260.0	276.69590643274853	1.0387657179038179	199.89473684210526	271.31111111111113	1	0.9780677346270346	blue	low
877	56	112.0	910.0	179.0	232.42410714285714	1.0386557420730083	195.69196428571428	253.53333333333333	1	0.9999972008076723	blue	low
878	56	112.0	956.0	187.0	274.73828125		187.265625		1	0.999500793157876	blue	low
879	56	112.0	1009.0	262.0	261.3861111111111	0.9872305408130312	189.93055555555554	257.9047619047619	1	0.9928757639218282	blue	low
880	56	112.0	1011.0	215.0	256.8266253869969	1.077435406107059	178.56965944272446	285.75	1	0.9996785206614967	blue	low
881	56	112.0	1029.0	282.0	263.14772727272725	1.03587349402817	174.0477272727273	279.280701754386	1	0.9745323472048293	blue	low
882	56	112.0	1060.0	235.0	257.5686274509804	1.0342223233875198	198.359477124183	265.96666666666664	1	0.9989126253240241	blue	low
883	56	112.0	1073.0	246.0	267.41795665634675	1.0426268225877877	198.85758513931887	271.6666666666667	1	0.9951760092427985	blue	low
884	56	112.0	1103.0	272.0	257.2323529411765	1.0603472978629118	200.0705882352941	262.6744186046512	1	0.9906932890925295	blue	low
885	56	112.0	1106.0	229.0	231.4313725490196	1.0508317035481913	182.5261437908497	254.71428571428572	1	0.9999274692986009	blue	low
886	56	112.0	1130.0	224.0	256.6279761904762	1.0317382221529188	172.0595238095238	264.8918918918919	1	0.9994717355969295	blue	low
887	56	112.0	1151.0	257.0	243.19814241486068	1.0598051117768432	193.19195046439629	255.95652173913044	1	0.9987452106446192	blue	low
888	56	112.0	1164.0	204.0	306.22265625	1.0589756234089909	210.38671875	277.8181818181818	1	0.9649269356648709	blue	low
889	56	112.0	1285.0	259.0	230.7468671679198	1.030948877442881	169.265664160401	267.83870967741933	1	0.999445162728091	blue	low
890	56	112.0	1298.0	316.0	229.05026455026456	1.0311168197835867	205.66402116402116	253.22222222222223	1	0.9695060896708348	blue	low
891	56	112.0	1313.0	222.0	222.81699346405227	1.043120244963807	181.0	259.0869565217391	1	0.9999793083973342	blue	low
892	56	112.0	1320.0	298.0	229.45	1.0328474123114137	208.17222222222222	259.0869565217391	1	0.9915994099176391	blue	low
893	56	112.0	1323.0	265.0	237.78823529411764	1.0276666460594608	190.7235294117647	250.8695652173913	1	0.9985820173993675	blue	low
894	56	112.0	1328.0	242.0	279.01307189542484	1.0326466595495105	201.14705882352942	261.1666666666667	1	0.9889795943533499	blue	low
895	56	112.0	1347.0	192.0	260.4313725490196	1.0553087373639818	195.57254901960783	273.1666666666667	1	0.9998698156445807	blue	low
896	56	112.0	1435.0	251.0	256.0123839009288	1.0425162689804772	200.5046439628483	267.0	1	0.9975748995869973	blue	low
897	56	112.0	1441.0	173.0	264.0	1.0020673060629681	193.88888888888889	252.6315789473684	1	0.9999284807220693	blue	low
898	56	112.0	1487.0	172.0	249.09375		194.08928571428572		1	0.999988141951074	blue	low
899	56	112.0	1505.0	191.0	262.2761904761905	1.0233834438664902	163.63174603174602	275.02941176470586	1	0.9998489575695045	blue	low
900	56	112.0	1535.0	157.0	268.8051282051282	0.9606494424770644	203.85128205128206	243.77777777777777	1	0.9999423323464843	blue	low
901	56	112.0	1551.0	201.0	256.02745098039213	1.0447476762893695	198.4078431372549	261.46153846153845	1	0.9998661917611696	blue	low
902	56	112.0	1576.0	162.0	245.4177777777778	1.0666301777286669	182.7288888888889	268.27272727272725	1	0.9999957047661016	blue	low
903	56	112.0	1587.0	216.0	271.94814814814816	1.024706154460775	201.92962962962963	257.85185185185185	1	0.9984614197893221	blue	low
904	56	112.0	1637.0	248.0	226.55727554179566	1.0717057546312694	183.37770897832817	254.92857142857142	1	0.9998163128095371	blue	low
905	56	112.0	1668.0	191.0	253.1953125	1.062713375026436	191.50390625	269.8484848484849	1	0.9999439700282118	blue	low
906	56	112.0	1673.0	285.0	260.1449275362319	1.0442689907441334	175.67149758454107	264.1034482758621	1	0.9753852034484829	blue	low
907	56	112.0	1713.0	248.0	246.7962962962963	1.0057712020874467	176.30555555555554	231.5185185185185	1	0.9990595770223203	blue	low
908	56	112.0	1740.0	260.0	227.82070707070707	1.045290047897818	165.92424242424244	261.88	1	0.9995206142542408	blue	low
909	56	112.0	1741.0	177.0	227.4033613445378	1.0359068577211126	176.51260504201682	244.57692307692307	1	0.9999985841404215	blue	low
910	56	112.0	1785.0	186.0	228.8	1.0223528618888786	176.58823529411765	246.82608695652175	1	0.9999969825502429	blue	low
911	56	112.0	1789.0	287.0	240.77562326869807	1.0205038617138653	196.6814404432133	252.25	1	0.9922605130085984	blue	low
912	57	113.0	279	212	265.8827838827839	1.0100754051018772	200.64468864468864	260.69565217391306	1	0.999324138208185	blue	low
913	57	113.0	291	305	242.7342105263158	1.060404186462852	203.66315789473686	267.1666666666667	1	0.9709089101944716	blue	low
914	57	113.0	297	283	274.67105263157896	1.0622074599630578	197.54473684210527	278.9347826086956	1	0.9402111474663396	blue	low
915	57	113.0	377	231	213.50653594771242	0.9545404838637052	183.0032679738562	232.22222222222223	1	0.9999819258926417	blue	low
916	57	113.0	384	251	262.67973856209153	1.0101700925820385	209.18300653594773	257.2903225806452	1	0.9957645587826559	blue	low
917	57	113.0	604	284	242.075	1.0744063585495458	194.6611111111111	261.95652173913044	1	0.9931136085331655	blue	low
918	57	113.0	673	208	239.04444444444445		193.2962962962963		1	0.9999635258444292	blue	low
919	57	114.0	107.0	297.0	228.43	0.9999089653440483	177.175	238.6	1	0.9926370858175292	blue	low
920	57	114.0	282.0	328.0	223.4825	1.0695322812616979	204.8525	264.1666666666667	1	0.9430463994395948	blue	low
921	57	114.0	310.0	284.0	256.3264705882353	1.122235359108578	201.16176470588235	269.22222222222223	1	0.9820987325155287	blue	low
922	57	114.0	408.0	237.0	223.48701298701297	1.0393421264317797	183.6883116883117	246.83870967741936	1	0.9999352115012815	blue	low
923	57	114.0	519.0	246.0	239.54444444444445	1.0315001594307485	174.275	262.6666666666667	1	0.9995453091768501	blue	low
924	57	114.0	527.0	316.0	239.9904761904762	1.0120927514059772	195.00238095238095	261.76363636363635	1	0.9477699569031093	blue	low
925	57	114.0	535.0	190.0	233.61111111111111	0.984300563816467	201.67948717948718	244.66666666666666	1	0.9999934680884149	blue	low
926	57	114.0	553.0	208.0	257.60661764705884	1.0774981618337656	186.55882352941177	259.3888888888889	1	0.9997661824473356	blue	low
927	57	114.0	600.0	163.0	217.78365384615384	1.0360129564193168	191.4375	252.41666666666666	1	0.9999998154858353	blue	low
928	57	114.0	627.0	277.0	237.81746031746033	1.056572367758764	183.84920634920636	263.3030303030303	1	0.9967782559304311	blue	low
929	57	114.0	644.0	259.0	249.1	1.027307105924226	204.115625	258.6666666666667	1	0.9977378494321265	blue	low
930	58	115.0	10.0	263.0	248.62058823529412	1.07547211050883	166.63823529411764	228.86046511627907	1	0.9971964613583527	blue	low
931	58	115.0	18.0	238.0	221.66666666666666	1.0207061000782973	155.07716049382717	214.64444444444445	1	0.9999400191975153	blue	low
932	58	115.0	19.0	240.0	207.62345679012347	1.0491516583315434	158.1851851851852	222.04545454545453	1	0.9999773506654405	blue	low
933	58	115.0	35.0	266.0	290.76176470588234	1.0725599432798671	179.1764705882353	243.58064516129033	1	0.9115133626053055	blue	low
934	58	115.0	47.0	308.0	250.72932330827066	1.0229007963988919	174.31829573934837	230.3421052631579	1	0.9451413424570274	blue	low
935	58	115.0	67.0	298.0	229.46825396825398	1.097630376314155	176.8042328042328	242.74418604651163	1	0.9915905932208664	blue	low
936	58	115.0	75.0	254.0	235.76608187134502	1.061266497408674	166.99707602339183	236.35	1	0.9994247319447056	blue	low
937	58	115.0	77.0	183.0	261.38839285714283	1.047145818935729	180.72321428571428	230.16	1	0.9999107044103331	blue	low
938	58	115.0	96.0	251.0	248.96604938271605	1.036532169521902	179.3641975308642	238.7027027027027	1	0.9986430792347656	blue	low
939	58	115.0	121.0	249.0	227.0247678018576	1.0468372785897049	177.26934984520125	238.7906976744186	1	0.9997952621053438	blue	low
940	58	115.0	133.0	311.0	264.35263157894735	1.0764307972210214	193.7657894736842	252.1860465116279	1	0.8655658482960019	blue	low
941	58	115.0	142.0	207.0	225.49264705882354	1.059728653977978	171.625	236.39473684210526	1	0.9999908582026341	blue	low
942	58	115.0	148.0	239.0	289.9477124183006	1.0501129268907305	182.8921568627451	244.05555555555554	1	0.9738246924694904	blue	low
943	58	115.0	150.0	163.0	243.28095238095239	0.9715667245547723	180.6238095238095	226.44444444444446	1	0.9999964635338691	blue	low
944	58	115.0	175.0	297.0	219.2875	1.036120566756859	171.93	238.81578947368422	1	0.9956254963336894	blue	low
945	58	115.0	190.0	332.0	236.83564814814815	1.0370435466400034	174.13657407407408	233.72916666666666	1	0.8714319129380818	blue	low
946	58	115.0	202.0	267.0	237.69005847953215	1.0900261187127187	177.8684210526316	244.46808510638297	1	0.9983870444903288	blue	low
947	58	115.0	217.0	332.0	240.05263157894737	1.0539564555378822	174.34553775743706	240.11111111111111	1	0.8542428730068483	blue	low
948	58	116.0	13.0	285.0	266.14444444444445	1.068948694048351	171.91944444444445	229.36	1	0.9629854496940303	blue	low
949	58	116.0	16.0	220.0	226.82698961937717	1.0436834132688815	161.94117647058823	220.40540540540542	1	0.9999742556233556	blue	low
950	58	116.0	17.0	282.0	247.09259259259258	1.0864448666005413	160.67724867724868	230.3921568627451	1	0.9915554451143843	blue	low
951	58	116.0	19.0	300.0	248.7512077294686	1.0677174085220973	157.13768115942028	228.4915254237288	1	0.9702655596503685	blue	low
952	58	116.0	25.0	240.0	230.38888888888889	1.0688610093036368	168.83333333333334	227.475	1	0.9998579093918925	blue	low
953	58	116.0	37.0	288.0	268.2894736842105	1.0685481703518906	171.18421052631578	238.68085106382978	1	0.9496874013639359	blue	low
954	58	116.0	47.0	220.0	248.65397923875432	1.0889911775987724	172.06920415224914	242.9090909090909	1	0.999804475991628	blue	low
955	58	116.0	53.0	218.0	221.33680555555554	1.0356013709184622	167.64583333333334	227.94736842105263	1	0.9999864267578261	blue	low
956	58	116.0	54.0	216.0	271.6712802768166	1.0654760998533361	176.19377162629758	248.31578947368422	1	0.9985039113076623	blue	low
957	58	116.0	91.0	208.0	242.6433823529412		175.17279411764707		1	0.999947983699581	blue	low
958	58	116.0	94.0	210.0	251.25	1.0612104184452336	182.3984375	234.3913043478261	1	0.9998617784556103	blue	low
959	58	116.0	97.0	232.0	243.97783933518005	1.0187242844448428	156.5152354570637	247.14583333333334	1	0.9997319243305317	blue	low
960	58	116.0	137.0	192.0	226.5546875	1.0349043426401117	174.375	240.22222222222223	1	0.9999964083337983	blue	low
961	58	116.0	138.0	326.0	248.38345864661653	1.0314213037756297	187.40852130325814	235.46938775510205	1	0.8563409601566216	blue	low
962	58	116.0	139.0	213.0	227.8986928104575	1.0450415589237299	164.81045751633988	245.51351351351352	1	0.999982552680982	blue	low
963	58	116.0	149.0	222.0	240.3639705882353	1.065407745970652	181.2610294117647	234.33333333333334	1	0.9998981530618521	blue	low
964	58	116.0	154.0	199.0	266.3984375	1.0519349641130804	184.19140625	247.64	1	0.9996395166388357	blue	low
965	58	116.0	179.0	253.0	253.679012345679	1.047285248653403	179.19444444444446	238.77142857142857	1	0.9977445932621019	blue	low
966	58	116.0	181.0	226.0	211.92708333333334	1.0296440767891437	179.29513888888889	234.33333333333334	1	0.9999892167717902	blue	low
967	58	116.0	187.0	248.0	252.68827160493828	1.0785435942930042	179.4506172839506	249.14893617021278	1	0.9984646338666078	blue	low
968	58	116.0	201.0	306.0	218.82105263157894	1.058107837000658	178.91315789473686	233.1860465116279	1	0.9914217252491286	blue	low
969	58	116.0	204.0	242.0	243.51041666666666	1.0154589691813698	187.05208333333334	225.55882352941177	1	0.9995124634071604	blue	low
970	59	117.0	32.0	246.0	242.49579831932772	1.2519717123392236	180.1484593837535	316.29411764705884	1	0.9994201371600545	blue	low
971	59	117.0	65.0	274.0	278.84705882352944	1.0642234363164595	167.2729411764706	274.0	1	0.9482924839099744	blue	low
972	59	117.0	173.0	223.0	251.34640522875816	1.2589106869329563	194.5032679738562	320.7317073170732	1	0.9996976884499751	blue	low
973	59	117.0	188.0	192.0	228.04313725490195	1.0151620135649744	180.39607843137256	242.7037037037037	1	0.9999958144877238	blue	low
974	59	117.0	310.0	230.0	270.7086834733893	0.972505406240346	173.41456582633054	262.3333333333333	1	0.9972095849490309	blue	low
975	59	117.0	339.0	218.0	231.5185185185185	1.071841455399996	201.76296296296297	266.4375	1	0.9999655345656985	blue	low
976	59	117.0	454.0	213.0	220.67474048442907		182.94809688581316		1	0.999991103652598	blue	low
977	59	117.0	552.0	285.0	285.51428571428573	1.0149199736161965	193.38333333333333	288.875	1	0.8643559033968806	blue	low
978	59	117.0	606.0	262.0	280.6904761904762	1.0513883570009106	178.41666666666666	297.6730769230769	1	0.9665487808385618	blue	low
979	59	117.0	631.0	292.0	267.0236842105263	1.2160131559550778	213.06578947368422	327.71794871794873	1	0.9425817679440508	blue	low
980	59	117.0	661.0	283.0	288.2914438502674	1.1015080438810623	214.79144385026737	308.25	1	0.8505976970075639	blue	low
981	59	117.0	760.0	310.0	255.7468671679198		195.5012531328321		1	0.9189379867951829	blue	low
982	59	117.0	804.0	272.0	268.05555555555554	1.0865247082717022	186.70634920634922	279.8695652173913	1	0.9791552927879338	blue	low
983	59	117.0	816.0	190.0	279.1625	1.1010295577903704	199.8375	276.1666666666667	1	0.9990485173796353	blue	low
984	59	117.0	834.0	241.0	261.9012345679012	1.0650476512286133	196.570987654321	280.77777777777777	1	0.9977448479664537	blue	low
985	59	117.0	845.0	162.0	256.1082251082251	1.0569948186528495	176.60173160173161	265.3333333333333	1	0.9999844695942486	blue	low
986	59	117.0	879.0	280.0	240.80833333333334	1.2898093359631821	207.46666666666667	329.7142857142857	1	0.9951606050413796	blue	low
987	59	117.0	889.0	232.0	252.14814814814815	1.0124358901925334	183.03086419753086	258.4583333333333	1	0.9994418190031074	blue	low
988	59	118.0	20.0	222.0	240.93788819875778	1.096023024594453	165.59006211180125	262.22222222222223	1	0.9998925937436705	blue	low
989	59	118.0	39.0	290.0	239.98684210526315	1.0371175443082965	172.5342105263158	233.7826086956522	1	0.990981876961798	blue	low
990	59	118.0	42.0	243.0	280.04761904761904	1.142950423011366	186.33630952380952	287.3809523809524	1	0.9872995688651767	blue	low
991	59	118.0	68.0	294.0	262.91711229946526	1.1536650975117686	187.70053475935828	273.75	1	0.9506244823070629	blue	low
992	59	118.0	96.0	228.0	246.91830065359477	1.0431794521917623	175.55228758169935	244.8095238095238	1	0.9997281438204222	blue	low
993	59	118.0	205.0	194.0	250.1450980392157	1.0245318697537127	184.65490196078431	248.2	1	0.9999519495994168	blue	low
994	59	118.0	303.0	272.0	267.58187134502924	1.0904979404557067	198.82748538011697	271.26666666666665	1	0.979883161115804	blue	low
995	59	118.0	325.0	274.0	279.52777777777777	1.0357701693411223	199.0861111111111	270.4	1	0.9456266343981908	blue	low
996	59	118.0	414.0	276.0	264.5029239766082	1.03860907025464	205.1315789473684	263.6666666666667	1	0.9800057877486086	blue	low
997	59	118.0	458.0	172.0	231.8531746031746		170.53968253968253		1	0.9999983368289105	blue	low
998	59	118.0	485.0	237.0	265.2098765432099	0.9770231188996575	188.6358024691358	252.25	1	0.997569287818692	blue	low
999	59	118.0	541.0	248.0	207.28644501278774	0.9946028547439126	162.0537084398977	254.2	1	0.9999582135406219	blue	low
1000	59	118.0	545.0	300.0	271.31388888888887	1.2254724819645753	227.09444444444443	329.5	1	0.8870804937101064	blue	low
1001	59	118.0	570.0	300.0	274.54037267080747	1.0742626196472465	176.49482401656314	300.57142857142856	1	0.8640616318137462	blue	low
1002	59	118.0	680.0	278.0	252.8825	1.0043326760617837	180.2425	260.4166666666667	1	0.9902145827677815	blue	low
1003	59	118.0	779.0	191.0	243.04861111111111	1.0400714853479445	175.81944444444446	274.5238095238095	1	0.9999811419430816	blue	low
1004	59	118.0	782.0	288.0	223.71052631578948	1.0627220863640245	190.0342105263158	265.36842105263156	1	0.9971478206301949	blue	low
1005	59	118.0	805.0	246.0	268.3856209150327		204.97712418300654		1	0.9947508710492095	blue	low
1006	59	118.0	813.0	195.0	225.14705882352942	1.0360282937793348	181.24632352941177	261.2	1	0.9999961719375885	blue	low
1007	59	118.0	822.0	237.0	264.8801169590643	1.1160226474787844	177.3830409356725	282.76190476190476	1	0.9976409808624295	blue	low
1008	59	118.0	843.0	195.0	282.26838235294116	1.040701928001263	196.56985294117646	284.04545454545456	1	0.998303489899835	blue	low
1009	59	118.0	873.0	241.0	274.90625	1.0370027252701324	211.09027777777777	260.27272727272725	1	0.9927707539827465	blue	low
1010	59	118.0	886.0	207.0	265.73046875	1.0498306848085515	203.859375	263.9166666666667	1	0.9994891905713489	blue	low
1011	59	118.0	913.0	306.0	238.3738095238095	1.0029114305251654	185.8738095238095	255.79310344827587	1	0.9755622820347143	blue	low
1012	60	119.0	27.0	240.0	254.69040247678018	1.0525089424774563	180.1764705882353	252.9512195121951	1	0.9988718348945557	blue	low
1013	60	119.0	94.0	310.0	263.4909090909091	1.0424099706825118	176.32272727272726	258.859649122807	1	0.8779284381531045	blue	low
1014	60	119.0	116.0	195.0	239.6985294117647	1.037833768049692	172.1985294117647	247.4102564102564	1	0.9999829820695785	blue	low
1015	60	119.0	151.0	212.0	265.8777777777778	1.0185306900099644	194.18148148148148	251.2962962962963	1	0.9993244824844367	blue	low
1016	60	119.0	156.0	222.0	255.375	1.0299129804205946	185.8125	247.0	1	0.9995823242981533	blue	low
1017	60	119.0	190.0	246.0	268.3333333333333	1.0509778070753681	183.21929824561403	265.72222222222223	1	0.994774792111751	blue	low
1018	60	119.0	258.0	235.0	296.8581314878893	1.0699617151607963	206.6574394463668	268.725	1	0.9576978312007218	blue	low
1019	60	119.0	275.0	215.0	296.49264705882354	1.0196597845459852	204.45220588235293	263.11538461538464	1	0.9814589912520157	blue	low
1020	60	119.0	321.0	234.0	257.8856209150327	1.037392750654145	191.5032679738562	258.30555555555554	1	0.9989437200635607	blue	low
1021	60	119.0	368.0	208.0	252.08304498269896	0.9964206523097978	183.19723183391002	253.66666666666666	1	0.9998664294414836	blue	low
1022	60	119.0	419.0	290.0	272.03968253968253	1.0141683628479934	194.81216931216932	257.0857142857143	1	0.9285713423364255	blue	low
1023	60	119.0	427.0	221.0	272.90277777777777	1.0532080451092023	198.3125	270.23333333333335	1	0.9978208327811964	blue	low
1024	60	119.0	472.0	224.0	238.8235294117647	1.053319569004452	197.73010380622839	266.175	1	0.9998993640347954	blue	low
1025	60	119.0	482.0	235.0	280.2724867724868	1.0226519825085765	165.86243386243387	271.6304347826087	1	0.991163608168763	blue	low
1026	60	119.0	484.0	211.0	266.2481481481482	1.0681282481580823	197.38888888888889	266.43589743589746	1	0.9993345911112169	blue	low
1027	60	119.0	543.0	234.0	259.5718954248366	1.0480584470379788	197.22222222222223	268.37142857142857	1	0.9987686572802098	blue	low
1028	60	119.0	559.0	273.0	245.59166666666667	1.0454143746615894	192.23333333333332	263.3421052631579	1	0.9957504813299153	blue	low
1029	60	119.0	600.0	192.0	260.05185185185184	0.9997042295178941	179.98888888888888	253.04347826086956	1	0.9998751038652808	blue	low
1030	60	119.0	608.0	233.0	287.00986842105266	1.0578745461866765	205.55921052631578	280.72093023255815	1	0.9847368551769417	blue	low
1031	60	119.0	663.0	245.0	268.5326797385621	1.0448150909189409	206.36928104575162	268.17391304347825	1	0.9949600230045781	blue	low
1032	60	119.0	678.0	174.0	259.3644444444444	1.0412332784891623	202.88	271.8095238095238	1	0.9999562680358758	blue	low
1033	60	119.0	697.0	247.0	283.80864197530866	1.0590703332082643	206.80864197530863	285.39285714285717	1	0.9785273357871951	blue	low
1034	60	119.0	701.0	181.0	253.08403361344537	1.058536261078499	199.7983193277311	276.04347826086956	1	0.9999686890071467	blue	low
1035	60	119.0	703.0	169.0	271.45	1.0430299679011679	192.10416666666666	282.25	1	0.9998570767854336	blue	low
1036	60	119.0	725.0	288.0	265.0342105263158	1.0558314617511373	199.35263157894738	275.21276595744683	1	0.9594668054171404	blue	low
1037	60	119.0	727.0	217.0	258.6332179930796	1.0430009832425362	197.35294117647058	272.19444444444446	1	0.999569789527111	blue	low
1038	60	119.0	987.0	264.0	276.2861111111111	1.025344424452615	198.28055555555557	276.51851851851853	1	0.9740714170558049	blue	low
1039	60	119.0	1027.0	208.0	275.0851851851852	1.05449416825213	204.8962962962963	278.64	1	0.9985706620561096	blue	low
1040	60	119.0	1089.0	277.0	289.32163742690057	1.0752970226714014	220.8830409356725	290.48571428571427	1	0.8745976309301875	blue	low
1041	60	119.0	1097.0	208.0	271.4259259259259	1.0559904471275043	208.03703703703704	284.25	1	0.9990262317920953	blue	low
1042	60	119.0	1122.0	212.0	260.7708333333333	1.0273464658169178	196.22222222222223	272.8	1	0.9995973020833532	blue	low
1043	60	119.0	1132.0	249.0	251.37941176470588	1.0449090650859265	197.44411764705882	279.9428571428571	1	0.9985369681763318	blue	low
1044	60	119.0	1156.0	186.0	237.98469387755102	0.9798489938104568	135.07397959183675	280.02777777777777	1	0.9999919703183523	blue	low
1045	60	119.0	1172.0	295.0	277.739898989899	1.0374342916051962	205.8939393939394	284.74545454545455	1	0.8700602346498851	blue	low
1046	60	119.0	1194.0	256.0	260.1219008264463	1.0390269903571256	149.86776859504133	291.73333333333335	1	0.9954428584391466	blue	low
1047	60	119.0	1232.0	297.0	273.4789473684211	1.0554870700294756	211.01315789473685	282.85	1	0.8892845006367531	blue	low
1048	60	119.0	1269.0	181.0	267.71008403361344	1.0395883403579254	207.84453781512605	282.69565217391306	1	0.9998341066673743	blue	low
1049	60	119.0	1304.0	256.0	254.26052631578946	1.0175930275623564	186.8684210526316	281.89473684210526	1	0.9971661890971488	blue	low
1050	60	119.0	1356.0	253.0	245.76136363636363	1.012979511047802	163.3159090909091	287.125	1	0.9988125384701715	blue	low
1051	60	119.0	1374.0	213.0	231.69117647058823	1.0525763458914892	203.88970588235293	272.3076923076923	1	0.9999750494693953	blue	low
1052	60	119.0	1376.0	277.0	254.34903047091413	1.0528652824384788	201.53185595567868	274.0208333333333	1	0.9897909049713147	blue	low
1053	60	119.0	1481.0	197.0	257.7098039215686	1.0505468045943416	206.86274509803923	278.93939393939394	1	0.9998723032744018	blue	low
1054	60	119.0	1483.0	217.0	254.165625	1.0331171548117157	188.85625	285.975	1	0.9997220938851753	blue	low
1055	60	119.0	1524.0	183.0	245.04779411764707	1.0403885480572597	185.50367647058823	285.72222222222223	1	0.9999856165774543	blue	low
1056	60	119.0	1526.0	238.0	252.72222222222223	1.0563178333784093	204.3986928104575	275.18918918918916	1	0.9991577386341577	blue	low
1057	60	119.0	1541.0	164.0	252.49777777777777	1.0578537115371702	195.5377777777778	281.1111111111111	1	0.9999887759267424	blue	low
1058	60	119.0	1623.0	271.0	254.76666666666668	1.0702720730028559	200.6027777777778	281.8478260869565	1	0.9926957538156269	blue	low
1059	60	119.0	1671.0	299.0	263.63	1.1039927601809953	199.3925	289.3529411764706	1	0.9319112023306757	blue	low
1060	60	119.0	1687.0	241.0	243.315625	1.0239645858343336	193.415625	262.45	1	0.9995502952161844	blue	low
1061	60	119.0	1691.0	244.0	244.09907120743034	0.9963258554739998	200.12074303405572	264.04	1	0.9994175251366924	blue	low
1062	60	119.0	1697.0	228.0	226.15277777777777	1.0409440579766311	144.3310185185185	282.7368421052632	1	0.9999573790884634	blue	low
1063	60	119.0	1757.0	253.0	279.978125	1.0837985052976828	216.74375	294.48148148148147	1	0.9795531574156786	blue	low
1064	60	119.0	1802.0	315.0	250.69761904761904	1.034148936334879	196.2642857142857	268.9310344827586	1	0.9162305022779724	blue	low
1065	60	119.0	1956.0	218.0	260.6164021164021	1.0350746468463834	158.35185185185185	282.3414634146341	1	0.9994471811652135	blue	low
1066	60	119.0	1974.0	227.0	251.60833333333332	1.0599066881394468	168.20277777777778	280.58620689655174	1	0.9996063533298418	blue	low
1067	60	119.0	1989.0	209.0	252.71372549019608	1.0340498749876874	217.5843137254902	274.1111111111111	1	0.9998490901516149	blue	low
1068	60	119.0	1993.0	216.0	254.35640138408306	1.020683245379055	199.21799307958477	271.1764705882353	1	0.9997328810233056	blue	low
1069	60	119.0	2010.0	217.0	278.3044982698962	1.0381763645339228	199.03806228373702	273.275	1	0.9969186824253963	blue	low
1070	60	119.0	2083.0	271.0	242.77272727272728	1.042552555284603	168.97272727272727	283.66037735849056	1	0.996954153380339	blue	low
1071	60	119.0	2097.0	163.0	260.96666666666664	1.035690161728768	187.19583333333333	283.6	1	0.9999704340376427	blue	low
1072	60	119.0	2104.0	218.0	269.875	1.0140958688914365	187.88486842105263	265.3888888888889	1	0.9986166147830509	blue	low
1073	60	119.0	2129.0	197.0	275.4742647058824	1.0247701857467777	195.69117647058823	275.5	1	0.9991247727449891	blue	low
1074	60	119.0	2174.0	273.0	293.36842105263156	1.0279813120103778	214.046783625731	274.8888888888889	1	0.8583447141456144	blue	low
1075	60	119.0	2219.0	276.0	265.252380952381	1.01416485800752	176.4952380952381	271.9375	1	0.9788847518376176	blue	low
1076	60	119.0	2240.0	202.0	232.4921875	1.040273116537438	192.44140625	252.5	1	0.9999871196837408	blue	low
1077	60	119.0	2264.0	208.0	275.06501547987614	0.9923526702964588	170.08978328173376	262.3703703703704	1	0.9985736921154481	blue	low
1078	60	119.0	2265.0	287.0	281.8861111111111	1.0643465310884554	207.49444444444444	273.8269230769231	1	0.8829098291320407	blue	low
1079	60	119.0	2314.0	217.0	229.93121693121694	1.07072630283135	155.4920634920635	286.74285714285713	1	0.999972210205926	blue	low
1080	60	119.0	2316.0	177.0	255.09868421052633	1.022252408854916	160.3125	280.3030303030303	1	0.9999685548706253	blue	low
1081	60	120.0	13.0	176.0	251.14285714285714	1.0694011149184268	188.24107142857142	255.0	1	0.9999811052746918	blue	low
1082	60	120.0	17.0	211.0	233.98366013071896	1.0218487394957985	163.23529411764707	241.02857142857144	1	0.9999728538350195	blue	low
1083	60	120.0	119.0	273.0	285.28808864265926	1.0668480108806526	187.38227146814404	261.46666666666664	1	0.9206587459580429	blue	low
1084	60	120.0	121.0	210.0	266.1102941176471	1.0531869448713183	187.65073529411765	253.7941176470588	1	0.9993776432419647	blue	low
1085	60	120.0	139.0	276.0	266.87373737373736	1.005452574873991	174.56565656565655	251.56603773584905	1	0.9762363253396631	blue	low
1086	60	120.0	173.0	200.0	270.5019607843137	1.0428236723359945	197.1607843137255	261.25	1	0.9994098767233507	blue	low
1087	60	120.0	176.0	318.0	247.98958333333334	1.050363167010969	171.77083333333334	269.8135593220339	1	0.912154038952429	blue	low
1088	60	120.0	181.0	237.0	257.00986842105266	1.0478347851764358	193.50986842105263	258.7307692307692	1	0.9988386883329851	blue	low
1089	60	120.0	193.0	221.0	267.40625	1.0122823925458868	193.34722222222223	254.78947368421052	1	0.9987331270631105	blue	low
1090	60	120.0	198.0	255.0	259.18611111111113	1.0491004612236172	177.70833333333334	261.3888888888889	1	0.99601577098436	blue	low
1091	60	120.0	210.0	270.0	286.40274599542334	1.0585375692350658	163.95652173913044	278.60526315789474	1	0.924518594018081	blue	low
1092	60	120.0	234.0	238.0	244.58823529411765	1.0383440268866484	181.687306501548	254.3095238095238	1	0.9995859557543487	blue	low
1093	60	120.0	311.0	251.0	275.8730650154799	1.071081372857721	192.0371517027864	261.4318181818182	1	0.9869682805972818	blue	low
1094	60	120.0	328.0	251.0	229.46604938271605	1.0201379727352682	196.7469135802469	258.8333333333333	1	0.9997142558253206	blue	low
1095	60	120.0	347.0	218.0	246.56842105263158	0.9825524372490292	192.96140350877192	248.22222222222223	1	0.9998581690031489	blue	low
1096	60	120.0	350.0	139.0	239.41346153846155	1.0342859195918515	164.16346153846155	252.52	1	0.9999994794908074	blue	low
1097	60	120.0	358.0	215.0	261.45588235294116	1.052665068345283	196.61764705882354	259.8709677419355	1	0.9994911470881087	blue	low
1098	60	120.0	392.0	192.0	282.3411764705882	1.059586256520957	196.84313725490196	274.11764705882354	1	0.9985049070937972	blue	low
1099	60	120.0	450.0	284.0	246.1246537396122	1.053151203091992	203.4709141274238	270.9642857142857	1	0.990993220815789	blue	low
1100	60	120.0	494.0	277.0	289.1578947368421	1.0193193969764955	196.2578947368421	273.72972972972974	1	0.8760038551950435	blue	low
1101	60	120.0	503.0	183.0	235.58412698412698	1.0204810366296972	157.57777777777778	275.83870967741933	1	0.9999948828142025	blue	low
1102	60	120.0	535.0	202.0	281.38671875	1.0508421945530007	207.19921875	273.6666666666667	1	0.9978861863951765	blue	low
1103	60	120.0	556.0	288.0	280.9868421052632	1.0333172400115742	201.66842105263157	273.7837837837838	1	0.8844178030375316	blue	low
1104	60	120.0	578.0	242.0	275.34313725490193	1.0940936731789366	206.2843137254902	281.875	1	0.992091168865769	blue	low
1105	60	120.0	667.0	189.0	241.0074074074074	1.0469740087269968	181.1037037037037	269.2	1	0.9999865957440018	blue	low
1106	60	120.0	690.0	197.0	258.10504201680675	1.042210213306574	213.54621848739495	267.7894736842105	1	0.9998668043490663	blue	low
1107	60	120.0	759.0	181.0	269.6166666666667		200.1875		1	0.9997931956498182	blue	low
1108	60	120.0	779.0	290.0	272.32275132275134	1.0336992309077344	206.56084656084656	276.7708333333333	1	0.9272501951454727	blue	low
1109	60	120.0	823.0	221.0	277.08521303258146	1.043513057251829	156.94486215538848	292.8	1	0.9966957493235725	blue	low
1110	60	120.0	833.0	263.0	285.87894736842105	1.0351631461981017	190.7263157894737	283.1818181818182	1	0.9468937755663429	blue	low
1111	60	120.0	863.0	245.0	296.09597523219816	1.0490820637274731	204.6315789473684	281.6666666666667	1	0.9414425162763314	blue	low
1112	60	120.0	940.0	231.0	254.5236842105263	1.0946902654867257	162.25263157894736	288.6333333333333	1	0.9993471109872452	blue	low
1113	60	120.0	988.0	196.0	248.87058823529412	1.0548672660644283	201.32156862745097	275.0625	1	0.9999527545633329	blue	low
1114	60	120.0	999.0	241.0	292.80555555555554	1.0679530051535284	201.99382716049382	286.0612244897959	1	0.9629508522115912	blue	low
1115	60	120.0	1001.0	136.0	272.8901098901099	1.0712477278628927	204.26923076923077	289.5	1	0.999963440376313	blue	low
1116	60	120.0	1084.0	190.0	269.275	1.0682010755429308	212.00416666666666	284.22222222222223	1	0.9996881525601717	blue	low
1117	60	120.0	1120.0	185.0	293.55	1.0172896681001213	214.87916666666666	283.0	1	0.9959177428054469	blue	low
1118	60	120.0	1235.0	200.0	271.34736842105264	1.0118291979226774	194.8701754385965	280.56	1	0.9993535149373484	blue	low
1119	60	120.0	1279.0	165.0	237.95833333333334	0.987598271778691	161.67708333333334	278.8888888888889	1	0.9999978607083179	blue	low
1120	60	120.0	1332.0	234.0	271.31888544891643	1.0223121859408015	200.57585139318886	282.23333333333335	1	0.9963645838005071	blue	low
1121	60	120.0	1368.0	273.0	282.9590643274854	1.0359015927137114	218.2982456140351	281.69767441860466	1	0.9331564738989261	blue	low
1122	60	120.0	1375.0	253.0	263.6970588235294	1.028176144451733	201.6264705882353	277.42105263157896	1	0.9948389822323469	blue	low
1123	60	120.0	1378.0	192.0	280.7	1.0535128250899404	217.54583333333332	284.4230769230769	1	0.9987586205463194	blue	low
1124	60	120.0	1404.0	231.0	278.05	1.0337344788581253	204.15	272.83870967741933	1	0.9940969672605269	blue	low
1125	60	120.0	1435.0	280.0	264.66315789473686	1.048492274398103	203.07105263157894	286.48	1	0.9746928150289935	blue	low
1126	60	120.0	1448.0	269.0	273.8	1.0327603812117085	202.3	278.25	1	0.9724797504458443	blue	low
1127	60	120.0	1470.0	193.0	238.3125	1.0736845789485967	200.4921875	282.3	1	0.9999870271089142	blue	low
1128	60	120.0	1523.0	266.0	275.358024691358	1.0354162216022633	218.46296296296296	273.95348837209303	1	0.9733484317381433	blue	low
1129	60	120.0	1530.0	239.0	293.3692810457516	1.0690616206472037	216.5261437908497	293.65625	1	0.964085528292775	blue	low
1130	60	120.0	1710.0	246.0	298.4259259259259	1.0586931123240657	203.82716049382717	281.525	1	0.9253622337884148	blue	low
1131	60	120.0	1717.0	216.0	220.28719723183391		197.6955017301038		1	0.9999893275527515	blue	low
1132	60	120.0	1744.0	234.0	241.87727272727273	1.028768532174183	151.5431818181818	291.28846153846155	1	0.9997469240075902	blue	low
1133	60	120.0	1771.0	218.0	282.0173611111111	1.0677582699342167	203.42013888888889	285.2631578947368	1	0.9952847739666978	blue	low
1134	60	120.0	1854.0	227.0	244.33333333333334	1.0280832095096584	198.54248366013073	273.8	1	0.9997982685085619	blue	low
1135	60	120.0	1902.0	270.0	261.5138888888889	1.0194917966367396	199.5222222222222	270.4146341463415	1	0.988606840684412	blue	low
1136	60	120.0	1903.0	247.0	298.0	1.0257257001161122	199.7235294117647	280.9714285714286	1	0.9252685614255882	blue	low
1137	60	120.0	1973.0	154.0	212.47549019607843	1.0284004258625155	187.87745098039215	255.28571428571428	1	0.999999947325065	blue	low
1138	60	120.0	2002.0	204.0	265.47058823529414	1.0514321637656674	212.73333333333332	278.75	1	0.9995756161793732	blue	low
1139	60	120.0	2043.0	236.0	222.12418300653596	1.053175055979878	190.25816993464053	258.93333333333334	1	0.9999461963144084	blue	low
1140	60	120.0	2087.0	154.0	263.8169642857143	1.0445270626869172	183.08035714285714	276.16	1	0.9999735010746176	blue	low
1141	60	120.0	2156.0	219.0	288.7375	1.0146159866319775	187.578125	277.5925925925926	1	0.9902009992294399	blue	low
1142	60	120.0	2161.0	219.0	280.5845588235294	1.0667134623127292	214.85294117647058	281.225	1	0.9957294638316024	blue	low
1143	60	120.0	2171.0	234.0	278.80592105263156	1.0508404185365068	197.6940789473684	267.9117647058824	1	0.9926645511441042	blue	low
1144	60	120.0	2181.0	279.0	278.15555555555557	1.0399688737973967	204.47222222222223	272.89473684210526	1	0.9373595956293793	blue	low
1145	60	120.0	2196.0	268.0	263.69883040935673	1.0460651596158297	208.90058479532163	277.05263157894734	1	0.9879987505483692	blue	low
1146	60	120.0	2236.0	232.0	264.570987654321	1.0603247139160064	195.14814814814815	285.9268292682927	1	0.9982554619629475	blue	low
1147	60	120.0	2248.0	242.0	245.865625	1.0173156465352649	194.8125	261.48387096774195	1	0.9994046583122812	blue	low
1148	60	120.0	2271.0	244.0	261.69135802469134	1.0659430068784803	201.83024691358025	282.3953488372093	1	0.9973782098885754	blue	low
1149	60	120.0	2290.0	192.0	259.1309523809524	1.0327953666185932	194.1626984126984	262.3	1	0.999887046590191	blue	low
1150	60	120.0	2346.0	265.0	264.6578947368421	1.062452363939502	181.93684210526317	274.0833333333333	1	0.9890799596394558	blue	low
1151	7	13.0	9.0	237.0	243.47697368421052	1.0532310041725286	172.9375	231.6578947368421	1	0.9996471870771697	blue	low
1152	7	13.0	57.0	219.0	211.4967320261438	1.0134046946316018	159.19281045751634	225.25	1	0.9999939292434866	blue	low
1153	7	13.0	90.0	209.0	250.80882352941177	1.0311986563057687	183.58823529411765	245.72222222222223	1	0.999875345232569	blue	low
1154	7	13.0	111.0	233.0	276.0032679738562	1.0196328006902589	186.50980392156862	249.06060606060606	1	0.9946380479851734	blue	low
1155	7	13.0	117.0	217.0	262.6470588235294	1.0920338615150857	177.95751633986927	270.48387096774195	1	0.9993608373812187	blue	low
1156	7	13.0	159.0	195.0	266.23828125		190.66015625		1	0.9997121876395423	blue	low
1157	7	13.0	175.0	234.0	256.15204678362574	1.0025381498981794	177.07309941520467	259.39130434782606	1	0.9990972806450376	blue	low
1158	7	13.0	189.0	215.0	298.5233918128655	1.0214579659024103	171.77777777777777	278.0	1	0.9770718509932972	blue	low
1159	7	13.0	200.0	215.0	298.7421875	1.0335330604468431	209.21875	256.1515151515151	1	0.9765414352733827	blue	low
1160	7	13.0	259.0	247.0	256.8452380952381	1.0547578462295595	182.5625	259.35555555555555	1	0.997946117567061	blue	low
1161	7	13.0	319.0	222.0	296.50865051903116	1.0560591927553975	199.5916955017301	272.05882352941177	1	0.9755236032263772	blue	low
1162	7	13.0	352.0	265.0	262.6470588235294	1.0413487458308583	194.2941176470588	257.86046511627904	1	0.9906647313303462	blue	low
1163	7	13.0	368.0	189.0	252.75686274509803	1.0258892728475848	185.03529411764706	255.24	1	0.9999523584036878	blue	low
1164	7	13.0	382.0	239.0	250.4967320261438	1.0405488226804531	194.80718954248366	258.0	1	0.9992637379237742	blue	low
1165	7	13.0	408.0	191.0	261.825	1.0714366239525008	199.38333333333333	265.84615384615387	1	0.9998562740553915	blue	low
1166	7	13.0	441.0	165.0	250.9047619047619	1.0195879083638335	197.57142857142858	255.83333333333334	1	0.9999901812471342	blue	low
1167	7	13.0	475.0	264.0	267.61495844875344	1.0659227187913263	185.50969529085873	267.45454545454544	1	0.9869657634855807	blue	low
1168	7	13.0	493.0	224.0	275.8546712802768	1.0201222699068448	195.35640138408306	256.44827586206895	1	0.9966127890832127	blue	low
1169	7	13.0	513.0	277.0	267.67195767195767	1.043088579978478	186.16402116402116	263.6363636363636	1	0.9734010474917826	blue	low
1170	7	13.0	574.0	154.0	263.8076923076923	1.0383398830633568	185.1971153846154	257.92857142857144	1	0.9999735320658999	blue	low
1171	7	13.0	576.0	307.0	244.58893280632412	1.0341571408130497	155.53359683794466	263.35	1	0.9632346517246222	blue	low
1172	61	121.0	2.0	155.0	271.75	1.047456459989097	171.71634615384616	239.46153846153845	1	0.9999239247201297	blue	low
1173	61	121.0	9.0	308.0	264.9375	1.0458840353748382	141.34848484848484	250.92537313432837	1	0.8812733056061666	blue	low
1174	61	121.0	19.0	253.0	256.49375	1.0225886152492039	176.06875	227.13793103448276	1	0.9971590070193277	blue	low
1175	61	121.0	30.0	270.0	222.71929824561403	1.071310219129282	171.42397660818713	229.88888888888889	1	0.9993058176506898	blue	low
1176	61	121.0	34.0	248.0	283.86176470588236	1.0123991062981823	171.24117647058824	237.25	1	0.9774036037591027	blue	low
1177	61	121.0	53.0	300.0	242.4436090225564	1.0692289196737381	167.3107769423559	235.0	1	0.9794764536674461	blue	low
1178	61	121.0	56.0	198.0	227.3933823529412	1.0337899207109016	159.75735294117646	226.41666666666666	1	0.9999940960021804	blue	low
1179	61	121.0	63.0	252.0	213.2764705882353	1.157756734728895	164.54117647058823	252.1290322580645	1	0.9999103815421476	blue	low
1180	61	121.0	74.0	217.0	236.0625	1.053151364528309	168.07291666666666	232.8108108108108	1	0.9999507774073473	blue	low
1181	61	121.0	91.0	230.0	235.10855263157896	1.0663365544666086	171.8059210526316	240.13793103448276	1	0.9998927297750633	blue	low
1182	61	121.0	109.0	207.0	240.2111111111111	1.0786065818254127	176.24814814814815	245.16666666666666	1	0.9999616145426825	blue	low
1183	61	121.0	122.0	203.0	242.79779411764707	1.0678027613412229	170.89705882352942	241.68571428571428	1	0.9999613564344854	blue	low
1184	61	121.0	132.0	258.0	257.77777777777777	1.075390015600624	175.12280701754386	246.1875	1	0.9957640992347782	blue	low
1185	61	121.0	136.0	222.0	223.85763888888889	1.0859531368624473	178.53125	248.4375	1	0.9999772955678755	blue	low
1186	61	121.0	140.0	206.0	224.44444444444446		175.2		1	0.9999922947090004	blue	low
1187	61	121.0	143.0	273.0	241.49722222222223	1.0634031646547266	174.025	241.73170731707316	1	0.9968242794758755	blue	low
1188	61	121.0	168.0	198.0	277.9264705882353	1.1032604052963788	174.13970588235293	261.2	1	0.9987978415943197	blue	low
1189	61	121.0	181.0	250.0	237.83529411764707	1.0662697511437007	172.48529411764707	246.91836734693877	1	0.9994832250624878	blue	low
1190	61	121.0	196.0	216.0	212.6705882352941	1.0960241012144127	195.1137254901961	249.35714285714286	1	0.9999946400011689	blue	low
1191	61	121.0	202.0	247.0	245.709375	1.0545464079706346	177.55	240.55263157894737	1	0.9991932437518285	blue	low
1192	61	121.0	216.0	224.0	260.31985294117646	1.1318181512627639	197.1139705882353	268.53333333333336	1	0.9992492408571827	blue	low
1193	61	121.0	239.0	231.0	250.965625	1.0709712242444256	179.203125	263.51724137931035	1	0.9995278610903928	blue	low
1194	61	121.0	248.0	214.0	305.1333333333333	1.018063451159544	196.5	251.84615384615384	1	0.9559380446787341	blue	low
1195	61	121.0	253.0	203.0	257.4140625	1.0729657621477908	186.96875	250.91304347826087	1	0.9998269268434768	blue	low
1196	61	121.0	260.0	324.0	236.7659090909091	1.0681224380154837	174.77045454545456	250.76923076923077	1	0.9236728293740766	blue	low
1197	61	121.0	262.0	222.0	221.03676470588235	1.038778031365816	188.8014705882353	239.66666666666666	1	0.9999823380303173	blue	low
1198	61	121.0	279.0	208.0	252.83116883116884	0.9857491826628586	160.3409090909091	234.33333333333334	1	0.9998559562480752	blue	low
1199	61	121.0	305.0	209.0	220.76470588235293		182.4816176470588		1	0.9999932799923049	blue	low
1200	61	121.0	307.0	284.0	252.33409090909092	1.070511061056056	162.32954545454547	265.21311475409834	1	0.9863409000618432	blue	low
1201	61	121.0	311.0	264.0	269.72431077694233	1.057439545511866	164.2280701754386	259.8085106382979	1	0.9846006606338698	blue	low
1202	61	121.0	319.0	283.0	254.2355889724311	1.0857877778680314	167.1203007518797	252.84615384615384	1	0.9853878179517673	blue	low
1203	61	121.0	331.0	202.0	258.3721804511278	1.0629750934653257	187.07142857142858	259.0285714285714	1	0.9998191271492304	blue	low
1204	61	121.0	332.0	222.0	269.94097222222223	1.0571965624307276	184.02430555555554	250.51724137931035	1	0.9982878869577877	blue	low
1205	61	121.0	344.0	149.0	197.24747474747474	1.0391112846883206	173.23232323232324	238.26666666666668	1	0.9999999938007846	blue	low
1206	61	121.0	368.0	287.0	261.005291005291	1.091455480513043	190.14021164021165	271.0	1	0.9707148248024673	blue	low
1207	61	121.0	421.0	231.0	291.5493421052632	1.0362934693999284	193.00986842105263	261.90625	1	0.9783484466253467	blue	low
1208	61	121.0	432.0	302.0	262.81666666666666	1.108761202131313	182.6809523809524	275.73333333333335	1	0.9234737288020657	blue	low
1209	61	121.0	437.0	169.0	249.4278846153846	1.0454246748246383	195.375	250.77777777777777	1	0.9999896326806157	blue	low
1210	61	121.0	440.0	315.0	228.92344497607655	1.1275029806165138	186.66267942583733	272.9824561403509	1	0.9718135752012489	blue	low
1211	61	121.0	454.0	199.0	235.48627450980393	1.0504388049298228	186.51372549019607	249.28571428571428	1	0.9999857230349464	blue	low
1212	61	121.0	462.0	203.0	210.62867647058823	1.0725225126209894	181.56617647058823	259.53333333333336	1	0.9999983475597808	blue	low
1213	61	121.0	468.0	260.0	267.2869565217391	1.0279987673810773	186.84927536231885	253.7560975609756	1	0.9897920261293555	blue	low
1214	61	121.0	475.0	189.0	266.6302521008403	1.0746556125672977	199.93697478991598	267.4	1	0.9997794971155541	blue	low
1215	61	121.0	482.0	199.0	228.41796875	1.0507019623398384	185.06640625	248.06060606060606	1	0.9999929945334676	blue	low
1216	61	121.0	494.0	306.0	252.55263157894737	1.0364668113582927	180.66267942583733	254.69444444444446	1	0.9462918711166642	blue	low
1217	61	121.0	506.0	198.0	260.7105263157895	1.0738958862641224	180.3233082706767	257.65384615384613	1	0.9998141586946656	blue	low
1218	61	121.0	507.0	221.0	265.67973856209153	1.0312792602996257	181.8235294117647	258.20512820512823	1	0.9989303639946292	blue	low
1219	61	121.0	521.0	333.0	235.96145124716554	1.0639319574070587	184.4467120181406	257.60869565217394	1	0.867631212008151	blue	low
1220	61	121.0	525.0	261.0	226.6783625730994	1.0402191262537686	184.05847953216374	249.0	1	0.9995262000178676	blue	low
1221	61	121.0	530.0	238.0	239.8204334365325	1.1258225913373472	181.4860681114551	271.97297297297297	1	0.9997253025496193	blue	low
1222	61	121.0	559.0	257.0	231.25730994152048	1.072307423173363	183.7514619883041	259.0	1	0.9994992409826203	blue	low
1223	61	121.0	581.0	268.0	285.58947368421053	1.0145815463791201	175.5342105263158	252.0	1	0.9350497329900627	blue	low
1224	61	121.0	588.0	239.0	287.078431372549	1.1594635992311388	192.47058823529412	279.75	1	0.9799315372127175	blue	low
1225	61	121.0	593.0	288.0	240.68627450980392	1.021835452107515	193.03641456582633	244.1578947368421	1	0.9917672443731527	blue	low
1226	61	121.0	623.0	220.0	253.94814814814814	1.0966975466366167	197.25185185185185	264.44444444444446	1	0.9996757601732751	blue	low
1227	61	121.0	647.0	225.0	294.5263157894737	1.0597334082537304	182.8513931888545	275.25	1	0.9773782860690765	blue	low
1228	61	121.0	657.0	230.0	256.33660130718954	1.0559678843394769	184.63398692810458	256.8292682926829	1	0.9992726583348885	blue	low
1229	61	121.0	682.0	220.0	226.44290657439447	1.0513585341446356	186.3910034602076	255.10256410256412	1	0.9999751371066051	blue	low
1230	61	121.0	684.0	267.0	250.425	1.1028782190607918	177.45555555555555	262.6666666666667	1	0.9958680306808434	blue	low
1231	61	121.0	710.0	269.0	234.33157894736843	1.0735422896686382	167.41315789473686	250.53061224489795	1	0.9985462343485338	blue	low
1232	61	121.0	714.0	258.0	249.3312693498452	1.0543316731758068	196.27244582043343	256.8536585365854	1	0.9978362611513449	blue	low
1233	61	121.0	722.0	197.0	250.27083333333334	1.0211353310698879	200.425	248.53333333333333	1	0.9999419198609605	blue	low
1234	61	121.0	729.0	295.0	261.6015037593985	1.025251190573495	186.83959899749374	258.13953488372096	1	0.9518963933246173	blue	low
1235	61	121.0	734.0	265.0	275.60371517027863	1.0681102288274857	206.71826625386996	266.3170731707317	1	0.9741683291445774	blue	low
1236	61	121.0	739.0	241.0	269.96638655462186	1.0062102305960758	170.0420168067227	253.15217391304347	1	0.9953705072461624	blue	low
1237	61	121.0	744.0	218.0	270.44290657439444	1.0451419814861147	189.6574394463668	260.8857142857143	1	0.9985357904104025	blue	low
1238	61	121.0	759.0	147.0	218.96703296703296		184.35714285714286		1	0.9999999309168969	blue	low
1239	61	121.0	762.0	217.0	232.54513888888889	1.1114553824362605	185.95138888888889	270.0	1	0.9999645724629884	blue	low
1240	61	121.0	790.0	237.0	299.5	1.033538841494857	191.6172839506173	269.0681818181818	1	0.9415718030790601	blue	low
1241	61	121.0	807.0	193.0	290.76171875	1.0831005796317985	192.875	273.2121212121212	1	0.995925874070352	blue	low
1242	61	121.0	814.0	192.0	241.34509803921569	1.042665043907469	181.05098039215687	249.22222222222223	1	0.9999832496886365	blue	low
1243	61	121.0	818.0	200.0	260.67083333333335	1.056953997179481	201.69583333333333	254.08333333333334	1	0.99979364154868	blue	low
1244	61	121.0	851.0	197.0	264.375	1.0189960569448009	165.92434210526315	259.85714285714283	1	0.9997389478446103	blue	low
1245	61	121.0	855.0	229.0	217.76470588235293	1.041716910751691	191.05190311418684	249.89285714285714	1	0.9999777498291457	blue	low
1246	61	121.0	872.0	224.0	231.8562091503268	1.1323484373022323	180.54575163398692	273.93939393939394	1	0.9999465089210698	blue	low
1247	61	121.0	884.0	181.0	237.09777777777776	1.0661584831895505	195.4	257.27777777777777	1	0.9999946902610275	blue	low
1248	61	121.0	906.0	192.0	239.25390625	1.0578540641179321	183.1640625	256.03333333333336	1	0.9999865618675997	blue	low
1249	61	121.0	924.0	176.0	279.6875	1.0266962540416271	197.42410714285714	256.96153846153845	1	0.9994652148262163	blue	low
1250	61	121.0	927.0	183.0	245.86222222222221	1.0695095495547728	190.54222222222222	247.82758620689654	1	0.9999842657787147	blue	low
1251	61	121.0	934.0	222.0	242.82720588235293	1.0501154043426226	193.9264705882353	248.16666666666666	1	0.9998719996239233	blue	low
1252	61	121.0	949.0	188.0	251.3625	1.053275757805692	187.73333333333332	250.86363636363637	1	0.9999613738808151	blue	low
1253	61	121.0	965.0	276.0	237.03508771929825	1.0985753936784866	190.67543859649123	255.1875	1	0.997148912800814	blue	low
1254	61	121.0	974.0	176.0	254.47083333333333	1.0405244859276397	181.82916666666668	256.46153846153845	1	0.999972327667526	blue	low
1255	61	121.0	1011.0	269.0	235.12865497076024	1.056065862981476	187.34795321637426	250.24	1	0.9984612597478377	blue	low
1256	61	121.0	1021.0	160.0	219.45238095238096		183.65714285714284		1	0.9999998192294747	blue	low
1257	61	121.0	1023.0	171.0	239.5	1.053338492151227	193.65714285714284	249.11111111111111	1	0.9999962909333734	blue	low
1258	61	121.0	1058.0	249.0	254.25833333333333	1.00344851309747	169.70833333333334	246.16666666666666	1	0.9981402633958047	blue	low
1259	61	121.0	1074.0	199.0	231.45634920634922	1.0595615811100574	183.96031746031747	244.63333333333333	1	0.9999904977502153	blue	low
1260	61	121.0	1097.0	214.0	244.19117647058823	1.0649665246500304	183.53676470588235	245.75	1	0.9999119194536883	blue	low
1261	61	121.0	1099.0	209.0	264.13671875	1.080346039250149	191.87890625	250.35135135135135	1	0.9995181431971997	blue	low
1262	61	122.0	7.0	236.0	285.64619883040933	1.018662968249697	166.81578947368422	245.41860465116278	1	0.9846553305818376	blue	low
1263	61	122.0	8.0	239.0	245.7483660130719	1.1221173945292306	178.18954248366012	250.875	1	0.9995123655436641	blue	low
1264	61	122.0	10.0	212.0	229.328125	1.113798048977735	185.171875	244.84375	1	0.9999813651721384	blue	low
1265	61	122.0	13.0	245.0	267.5147058823529	1.075810228846833	169.08529411764707	250.42307692307693	1	0.9953907100343075	blue	low
1266	61	122.0	16.0	264.0	239.2049861495845	0.9757946607461959	168.4404432132964	225.25	1	0.9985283633527844	blue	low
1267	61	122.0	19.0	213.0	233.13970588235293	0.9892099368251492	169.75735294117646	214.76666666666668	1	0.9999713753835081	blue	low
1268	61	122.0	41.0	219.0	214.0968858131488	1.0618786577990282	164.05536332179932	227.44736842105263	1	0.9999923601563996	blue	low
1269	61	122.0	51.0	190.0	232.03529411764706	1.0559985775881229	176.1529411764706	247.46666666666667	1	0.9999944619236006	blue	low
1270	61	122.0	56.0	177.0	227.9102564102564		161.7863247863248		1	0.9999985035001611	blue	low
1271	61	122.0	95.0	244.0	286.46078431372547	1.0435805952243937	186.15032679738562	241.85365853658536	1	0.9762733516372817	blue	low
1272	61	122.0	98.0	281.0	266.8808864265928	1.027297475350464	179.81163434903047	236.45945945945945	1	0.9687239511777078	blue	low
1273	61	122.0	124.0	197.0	255.87394957983193	1.0445448211239519	186.7268907563025	235.0	1	0.9998949723991735	blue	low
1274	61	122.0	181.0	322.0	248.0095238095238	1.095146308056282	183.76666666666668	258.68	1	0.8881459585403262	blue	low
1275	61	122.0	187.0	265.0	259.3861111111111	1.0496488598218143	176.49722222222223	250.40740740740742	1	0.992752053998105	blue	low
1276	61	122.0	214.0	174.0	244.84761904761905	1.097467549362551	193.64285714285714	253.08333333333334	1	0.9999918065659038	blue	low
1277	61	122.0	219.0	254.0	224.7485380116959	1.0992796863835623	182.5233918128655	266.0	1	0.9997533700929752	blue	low
1278	61	122.0	223.0	269.0	254.92520775623268	1.1218656882366023	187.77285318559558	276.44	1	0.9934528486763947	blue	low
1279	61	122.0	230.0	305.0	263.755	1.0458070415141307	184.4525	252.1904761904762	1	0.9050010245296491	blue	low
1280	61	122.0	231.0	262.0	217.78070175438597	1.0437583325985953	170.56140350877192	231.57142857142858	1	0.9997312536198091	blue	low
1281	61	122.0	241.0	205.0	252.51953125	1.0478405470149081	186.453125	242.2258064516129	1	0.9998828470609109	blue	low
1282	61	122.0	263.0	276.0	228.69444444444446	1.0235534276064282	162.6439393939394	238.28571428571428	1	0.998381319050473	blue	low
1283	61	122.0	272.0	303.0	254.5772727272727	1.0266007186132868	171.4431818181818	254.8	1	0.9497084526949993	blue	low
1284	61	122.0	276.0	283.0	229.895	1.0250665527457703	167.035	240.92156862745097	1	0.9970940670561151	blue	low
1285	61	122.0	290.0	171.0	241.54285714285714	1.055841911764706	189.81428571428572	244.20833333333334	1	0.9999953147356633	blue	low
1286	61	122.0	295.0	227.0	280.09558823529414	1.0881685233410494	204.15808823529412	262.52777777777777	1	0.9940650777837614	blue	low
1287	61	122.0	327.0	283.0	239.17086834733894	1.0384441371303694	188.89915966386553	246.25	1	0.9946847266713759	blue	low
1288	61	122.0	342.0	284.0	261.88684210526316		185.9842105263158		1	0.97383713312734	blue	low
1289	61	122.0	350.0	293.0	263.8721804511278	1.0268849807964424	178.90977443609023	249.01960784313727	1	0.9503968971555528	blue	low
1290	61	122.0	375.0	187.0	300.275	1.013651724137931	197.675	256.62068965517244	1	0.9902415400547395	blue	low
1291	61	122.0	381.0	267.0	292.2368421052632	1.0463166829680248	174.1184210526316	256.92452830188677	1	0.8969461737293416	blue	low
1292	61	122.0	382.0	283.0	263.02777777777777	1.0286214465586663	191.63888888888889	249.62222222222223	1	0.9732696651438032	blue	low
1293	61	122.0	386.0	169.0	263.4201680672269	1.0573590849941783	180.4453781512605	267.3333333333333	1	0.9999456933603955	blue	low
1294	61	122.0	402.0	179.0	246.35714285714286	1.034821950220496	194.20982142857142	250.23076923076923	1	0.9999869061006155	blue	low
1295	61	122.0	446.0	312.0	244.36281179138322	1.0377745908953109	174.98639455782313	255.38095238095238	1	0.9497802936270717	blue	low
1296	61	122.0	457.0	295.0	277.5966183574879	1.0459833110762888	176.32850241545893	256.6363636363636	1	0.8711693227780017	blue	low
1297	61	122.0	462.0	264.0	237.1764705882353	1.0729600364720717	189.14411764705883	258.4390243902439	1	0.9987337231694308	blue	low
1298	61	122.0	473.0	281.0	268.12368421052633	1.0651820579557612	188.28157894736842	268.5952380952381	1	0.9658675708901008	blue	low
1299	61	122.0	488.0	214.0	257.0444444444444	1.0468001187497349	196.88888888888889	258.11764705882354	1	0.9996896992229473	blue	low
1300	61	122.0	489.0	295.0	261.7433862433862	1.035424012506691	193.2989417989418	255.32432432432432	1	0.951468597579409	blue	low
1301	61	122.0	496.0	205.0	291.73202614379085	1.028620999992061	182.6045751633987	279.2413793103448	1	0.9925553072868962	blue	low
1302	61	122.0	501.0	172.0	252.478431372549	1.0301743170995157	170.30196078431374	258.55882352941177	1	0.9999824421964549	blue	low
1303	61	122.0	505.0	256.0	244.13003095975233	1.0590036426346632	188.3560371517028	250.75	1	0.9987350308355719	blue	low
1304	61	122.0	514.0	182.0	251.07916666666668	1.0587254084285924	187.19166666666666	260.0	1	0.9999735232273997	blue	low
1305	61	122.0	521.0	271.0	265.2953216374269	1.0160447276990847	191.4327485380117	244.89743589743588	1	0.9839689677612009	blue	low
1306	61	122.0	529.0	270.0	245.6578947368421	1.110335750922997	197.67543859649123	274.20588235294116	1	0.9964845298856743	blue	low
1307	61	122.0	533.0	301.0	255.9078947368421	1.0717422364163551	196.23157894736843	264.75	1	0.9517592185334498	blue	low
1308	61	122.0	544.0	303.0	224.9825	1.1159528613660281	188.535	273.35714285714283	1	0.9905318908865631	blue	low
1309	61	122.0	586.0	316.0	248.93939393939394	1.0916762653618788	202.43939393939394	273.5348837209302	1	0.9185058725083347	blue	low
1310	61	122.0	587.0	231.0	264.2436974789916	1.0496512403451022	167.9439775910364	269.54	1	0.998397814289774	blue	low
1311	61	122.0	625.0	302.0	240.99473684210525	1.046044339268987	188.49736842105264	246.8235294117647	1	0.9784213015760982	blue	low
1312	61	122.0	654.0	276.0	239.83219954648527	1.076238105775614	164.93197278911563	279.76	1	0.996542955360311	blue	low
1313	61	122.0	655.0	204.0	212.28676470588235	1.0434843140894747	180.48529411764707	249.83333333333334	1	0.9999979141827844	blue	low
1314	61	122.0	678.0	255.0	239.85758513931887	1.0521250072476371	191.54489164086687	253.2	1	0.9991528823413045	blue	low
1315	61	122.0	693.0	292.0	237.9925	1.0329469370459812	181.635	255.82926829268294	1	0.9908674324943908	blue	low
1316	61	122.0	704.0	216.0	266.75396825396825	1.004331059032928	209.41666666666666	245.33333333333334	1	0.9990880801024643	blue	low
1317	61	122.0	707.0	218.0	276.15686274509807	1.027082268778743	178.16993464052288	255.6578947368421	1	0.9973991711430094	blue	low
1318	61	122.0	708.0	239.0	256.81045751633985	1.0364603642893793	184.7450980392157	243.96875	1	0.9987181134226271	blue	low
1319	61	122.0	710.0	311.0	263.875	1.036937460663085	189.045	250.6078431372549	1	0.8688231672202006	blue	low
1320	61	122.0	711.0	228.0	262.18954248366015	1.0839808598259506	191.41503267973857	275.02941176470586	1	0.9988796572342157	blue	low
1321	61	122.0	713.0	190.0	240.2734375	1.0046600877192984	180.56640625	244.33333333333334	1	0.9999868040051554	blue	low
1322	61	122.0	734.0	253.0	282.8067226890756		182.43417366946778		1	0.9739687279495599	blue	low
1323	61	122.0	737.0	278.0	258.1972222222222	0.9830239696117825	190.175	242.22222222222223	1	0.9857459603262982	blue	low
1324	61	122.0	740.0	209.0	221.35640138408306	1.0573571098407668	176.8961937716263	255.6904761904762	1	0.9999928943281409	blue	low
1325	61	122.0	762.0	186.0	244.86928104575162	1.075282526803825	156.36274509803923	272.8529411764706	1	0.9999830942853964	blue	low
1326	61	122.0	766.0	223.0	234.50980392156862	1.0513994109829428	174.1013071895425	248.82926829268294	1	0.9999364366190582	blue	low
1327	61	122.0	767.0	157.0	237.1734693877551	1.098033614448585	192.37755102040816	260.1363636363636	1	0.9999988143412674	blue	low
1328	61	122.0	774.0	268.0	263.7590027700831	1.041395116440737	182.76454293628808	255.66666666666666	1	0.9879433246956699	blue	low
1329	61	122.0	802.0	270.0	245.85555555555555	1.0087412017726798	181.32222222222222	243.75	1	0.9964335360176485	blue	low
1330	61	122.0	828.0	223.0	218.375	1.088553677453128	191.8860294117647	253.26666666666668	1	0.9999849742834053	blue	low
1331	61	122.0	838.0	238.0	221.46020761245674	1.0315268541634446	184.47404844290656	230.0	1	0.9999410263582444	blue	low
1332	61	122.0	874.0	185.0	268.43333333333334	1.0256496263985735	182.63333333333333	242.3684210526316	1	0.9997795021869026	blue	low
1333	61	122.0	885.0	324.0	248.78333333333333	1.0393462687422323	183.32380952380953	246.30434782608697	1	0.8697615226798575	blue	low
1334	61	122.0	908.0	238.0	243.35380116959064	1.0617993047722094	171.9298245614035	259.3636363636364	1	0.9996278421859411	blue	low
1335	61	122.0	912.0	285.0	255.69529085872577	1.03804232890306	191.07479224376732	250.23333333333332	1	0.9817822477433418	blue	low
1336	61	122.0	918.0	301.0	247.13842975206612	1.0438104008005675	151.150826446281	251.89795918367346	1	0.97117186049292	blue	low
1337	61	122.0	936.0	266.0	268.375	1.0347550182874776	183.1638888888889	255.30555555555554	1	0.9845758155498802	blue	low
1338	61	122.0	946.0	272.0	233.3421052631579	1.0759874337514088	184.59649122807016	246.3673469387755	1	0.9983276634675788	blue	low
1339	61	122.0	951.0	248.0	247.05228758169935	1.0846038860543827	196.29084967320262	259.6764705882353	1	0.9990394641684042	blue	low
1340	61	122.0	953.0	307.0	247.45893719806764	1.0399655158527146	182.16425120772948	254.8421052631579	1	0.9569379085353962	blue	low
1341	61	122.0	954.0	222.0	235.99019607843138	1.0129861861067644	169.0751633986928	235.7037037037037	1	0.9999319284217805	blue	low
1342	61	122.0	975.0	301.0	222.57142857142858	1.1083753843873883	189.59259259259258	259.68888888888887	1	0.9928643050599689	blue	low
1343	61	122.0	984.0	269.0	273.04761904761904	1.000700863143536	170.64912280701753	253.26666666666668	1	0.9740263526434667	blue	low
1344	61	122.0	995.0	269.0	234.16959064327486	1.0055468563390748	180.86257309941521	231.02439024390245	1	0.9985629001214064	blue	low
1345	61	122.0	998.0	229.0	302.96507936507936	1.0894874022589054	190.84126984126985	285.0	1	0.9397258471604043	blue	low
1346	61	122.0	1037.0	151.0	247.07142857142858	0.9862689322677584	171.14761904761906	235.1578947368421	1	0.9999972316424962	blue	low
1347	61	122.0	1042.0	249.0	245.83024691358025	1.0597222332091372	183.53395061728395	251.8095238095238	1	0.9990746412233694	blue	low
1348	62	123.0	24.0	213.0	263.321568627451	1.0359056630287133	195.87843137254902	241.7	1	0.9994499371079244	blue	low
1349	62	123.0	96.0	219.0	216.90877192982455	1.0380664716605197	182.80701754385964	246.1	1	0.9999901891609111	blue	low
1350	62	123.0	97.0	267.0	280.1815789473684	1.0679367490184102	174.02105263157895	261.8974358974359	1	0.9591671285573343	blue	low
1351	62	123.0	107.0	178.0	249.16	1.0519092883470431	185.23111111111112	244.37037037037038	1	0.9999830734357358	blue	low
1352	62	123.0	130.0	285.0	266.331550802139	1.0508658570020672	182.7326203208556	250.11904761904762	1	0.9625107581633192	blue	low
1353	62	123.0	157.0	266.0	244.71929824561403	1.0711885468260496	181.92397660818713	248.2941176470588	1	0.9974688694356916	blue	low
1354	62	123.0	185.0	215.0	235.79584775086505	1.0795513415956004	173.63667820069205	248.47368421052633	1	0.9999579368696179	blue	low
1355	62	123.0	206.0	291.0	258.4	1.0373413815050085	191.74722222222223	244.59574468085106	1	0.9688495642975665	blue	low
1356	62	123.0	223.0	287.0	276.625641025641	1.0662288116049408	183.26410256410256	262.7391304347826	1	0.916932799481384	blue	low
1357	62	123.0	233.0	231.0	248.27777777777777	1.0276087638569338	169.88011695906434	257.225	1	0.9996298046029631	blue	low
1358	62	123.0	273.0	240.0	287.7287581699346	1.048460498505246	191.61764705882354	254.91666666666666	1	0.9777213931674545	blue	low
1359	62	123.0	278.0	227.0	247.69078947368422	1.0296151206200927	182.48355263157896	250.44444444444446	1	0.9997257105052725	blue	low
1360	62	123.0	283.0	261.0	266.3654970760234	1.0191640306745142	192.05847953216374	255.90322580645162	1	0.9899877772365241	blue	low
1361	62	123.0	344.0	271.0	244.53739612188366	1.069031039684913	185.84764542936287	261.7906976744186	1	0.9965412398028295	blue	low
1362	62	123.0	376.0	184.0	246.45555555555555	1.0385126006906729	166.1037037037037	251.7037037037037	1	0.99998216807835	blue	low
1363	62	123.0	382.0	220.0	266.2145328719723	1.034274193548387	189.8477508650519	256.5	1	0.9989313586383486	blue	low
1364	62	123.0	404.0	239.0	251.8827160493827	1.0638332151497456	179.6327160493827	256.325	1	0.9991689721793646	blue	low
1365	62	123.0	466.0	236.0	255.75347222222223	1.0415880782087434	196.30902777777777	249.0	1	0.9990209750977624	blue	low
1366	62	123.0	576.0	169.0	245.41904761904763		199.22380952380954		1	0.9999935032539103	blue	low
1367	62	123.0	578.0	198.0	238.4636678200692	1.0699965844028783	171.83391003460207	265.1764705882353	1	0.9999818705043974	blue	low
1368	62	123.0	582.0	268.0	234.56666666666666	1.042136644364976	188.08333333333334	262.42857142857144	1	0.9986209552068723	blue	low
1369	62	123.0	588.0	267.0	254.04722222222222	1.049452583699159	190.79444444444445	268.13513513513516	1	0.9945720630228579	blue	low
1370	62	123.0	600.0	213.0	248.54545454545453	1.0436551295102365	166.27878787878788	266.675	1	0.9998734346550632	blue	low
1371	62	123.0	607.0	184.0	270.8582995951417	1.0972212828740546	189.7165991902834	278.1111111111111	1	0.9997232102659884	blue	low
1372	62	123.0	628.0	191.0	258.44814814814816	1.0308278772322885	182.03703703703704	264.75	1	0.999900758651158	blue	low
1373	62	123.0	682.0	277.0	284.9556786703601	1.0736991917517775	201.86703601108033	280.16129032258067	1	0.9075393976355843	blue	low
1374	62	123.0	702.0	174.0	218.671875	1.020757599704968	172.5078125	258.3333333333333	1	0.9999995559167969	blue	low
1375	62	123.0	710.0	259.0	249.9205882352941	1.0443980082175537	192.26176470588234	261.5777777777778	1	0.9975875903709444	blue	low
1376	62	123.0	749.0	183.0	238.40484429065745	1.0228296990630579	169.35294117647058	272.2631578947368	1	0.9999930496184009	blue	low
1377	62	123.0	753.0	256.0	254.07857142857142	0.9815252537655534	162.61190476190475	262.0833333333333	1	0.9972074071704868	blue	low
1378	62	123.0	764.0	236.0	267.83006535947715	1.0456186987294012	198.31699346405227	266.7560975609756	1	0.9970748991938313	blue	low
1379	62	123.0	785.0	305.0	240.40238095238095	1.0351895746175555	186.2452380952381	264.2439024390244	1	0.9744570882933261	blue	low
1380	62	123.0	837.0	254.0	272.34375	1.0471508828250402	185.6590909090909	268.625	1	0.988748656646915	blue	low
1381	62	123.0	840.0	243.0	252.37151702786377	1.0459474639359598	189.88544891640868	262.1621621621622	1	0.9988957222554263	blue	low
1382	62	123.0	844.0	203.0	246.16176470588235	1.051904751005211	193.4191176470588	270.3333333333333	1	0.9999456335153043	blue	low
1383	62	123.0	862.0	222.0	257.3613445378151	1.0170000895674798	166.88795518207283	271.9574468085106	1	0.9994949168800569	blue	low
1384	62	123.0	869.0	216.0	264.4485294117647		207.02205882352942		1	0.9992758486625943	blue	low
1385	62	123.0	906.0	263.0	284.55833333333334	1.085958301635603	194.09722222222223	284.4318181818182	1	0.9521956175665031	blue	low
1386	62	123.0	954.0	261.0	247.85555555555555	1.0502886142284882	191.4361111111111	274.734693877551	1	0.9976705365917875	blue	low
1387	62	123.0	992.0	260.0	235.87134502923976	1.0649225748587112	189.68713450292398	264.9166666666667	1	0.9991259741408017	blue	low
1388	62	123.0	994.0	303.0	253.27619047619046	1.0622441898887542	191.59047619047618	278.89285714285717	1	0.9533453086144488	blue	low
1389	62	123.0	998.0	194.0	297.5833333333333	1.0167325307810038	182.53125	274.75	1	0.9907378448663935	blue	low
1390	62	123.0	1009.0	182.0	285.3781512605042	1.0488866308458937	202.88655462184875	276.94444444444446	1	0.9986286810417001	blue	low
1391	62	123.0	1012.0	232.0	274.7908496732026	1.0528628068001613	197.00653594771242	271.0487804878049	1	0.9954510595026863	blue	low
1392	62	123.0	1026.0	241.0	274.5987654320988	1.0349336976388526	199.570987654321	276.075	1	0.9929692756353898	blue	low
1393	62	123.0	1032.0	201.0	281.9791666666667	1.0520896426408237	214.15833333333333	267.2307692307692	1	0.9978453424102374	blue	low
1394	62	123.0	1062.0	248.0	222.6904761904762	1.012207196403643	155.68809523809523	266.3333333333333	1	0.999864320959929	blue	low
1395	62	123.0	1088.0	233.0	278.08169934640523	1.0411330541566932	200.63398692810458	272.83870967741933	1	0.9934741969498213	blue	low
1396	62	123.0	1089.0	231.0	267.140522875817	1.0260487051963643	197.91176470588235	267.97058823529414	1	0.9978992568118943	blue	low
1397	62	123.0	1098.0	189.0	240.55	1.0731560834611125	150.66470588235293	288.40909090909093	1	0.999987234423867	blue	low
1398	62	123.0	1197.0	272.0	260.6703601108033	1.0549103504482478	196.3601108033241	272.5	1	0.9879943845058129	blue	low
1399	62	123.0	1202.0	318.0	251.47845804988663	1.0455549915041848	183.10657596371883	263.16129032258067	1	0.8960344900858351	blue	low
1400	62	123.0	1225.0	199.0	279.3	1.0451490596024604	211.48333333333332	265.6666666666667	1	0.9985349258229473	blue	low
1401	62	123.0	1240.0	287.0	245.8909090909091	1.041707262487622	168.07272727272726	266.2909090909091	1	0.9892198544325157	blue	low
1402	62	123.0	1248.0	269.0	288.26176470588234	1.0452469551902275	208.72941176470587	273.59574468085106	1	0.9169025117046138	blue	low
1403	62	123.0	1307.0	169.0	263.65714285714284	0.9974599539438722	207.8047619047619	257.625	1	0.9999441302367066	blue	low
1404	62	123.0	1335.0	259.0	277.21671826625385	1.0357923544794077	210.66563467492261	270.6666666666667	1	0.9782254120739636	blue	low
1405	62	123.0	1347.0	219.0	280.6045751633987	1.0640859026489282	188.26470588235293	277.88	1	0.9957207943223223	blue	low
1406	62	123.0	1362.0	297.0	261.12280701754383	1.0348490103710581	196.593984962406	271.8478260869565	1	0.9476874180412365	blue	low
1407	62	123.0	1390.0	220.0	258.8304498269896	1.0594476714768564	201.79584775086505	278.4375	1	0.9994805634648224	blue	low
1408	62	123.0	1400.0	272.0	265.00584795321635	1.043124991502264	198.54093567251462	258.8421052631579	1	0.9834134281141113	blue	low
1409	62	123.0	1409.0	219.0	262.72222222222223	1.0501924729977203	204.35069444444446	281.0	1	0.9992816722954587	blue	low
1410	62	123.0	1428.0	240.0	273.1732026143791	1.0430147746399852	202.77777777777777	268.125	1	0.9941282266427914	blue	low
1411	62	123.0	1457.0	219.0	233.52287581699346	1.03895021918916	183.87908496732027	265.18918918918916	1	0.9999556107932882	blue	low
1412	62	123.0	1462.0	162.0	251.24761904761905	1.0368707919204874	197.0857142857143	264.0	1	0.9999913666530094	blue	low
1413	62	123.0	1465.0	291.0	266.3661616161616	1.0765691651813432	191.5429292929293	276.8269230769231	1	0.9478566479895228	blue	low
1414	62	123.0	1516.0	196.0	272.8208333333333	1.0585070531888796	205.08333333333334	264.3157894736842	1	0.9993773305451716	blue	low
1415	62	123.0	1590.0	202.0	263.62109375	1.0390726398813344	204.59765625	268.3333333333333	1	0.9996859259134242	blue	low
1416	62	123.0	1591.0	253.0	248.72136222910217	0.9875981707923253	199.312693498452	251.5	1	0.9984927565065446	blue	low
1417	62	123.0	1592.0	183.0	242.88235294117646	1.0362620123629942	175.7450980392157	252.52	1	0.9999886632727183	blue	low
1418	62	123.0	1613.0	306.0	239.86666666666667	1.0412976190411443	187.71666666666667	266.2068965517241	1	0.9734711182041563	blue	low
1419	62	123.0	1638.0	218.0	226.1547987616099	1.0648424578961073	171.55108359133126	268.26666666666665	1	0.9999789580914042	blue	low
1420	62	123.0	1690.0	236.0	234.1578947368421	1.0757401234114767	186.02786377708978	270.6756756756757	1	0.9998518578738199	blue	low
1421	62	123.0	1699.0	215.0	298.30078125	1.0689711001376185	220.1640625	278.0	1	0.9775992786298452	blue	low
1422	62	123.0	1710.0	208.0	275.7686274509804	1.0830271875110125	207.52549019607844	274.55555555555554	1	0.9984640285905629	blue	low
1423	62	123.0	1763.0	212.0	258.03460207612454	1.0369010012314612	187.72318339100346	263.60526315789474	1	0.9996941514773912	blue	low
1424	62	123.0	1802.0	223.0	274.6401384083045	1.0735905668087093	194.42214532871972	267.2432432432432	1	0.9971397730299453	blue	low
1425	62	123.0	1804.0	208.0	275.58088235294116	1.020371970693218	200.68014705882354	267.12	1	0.9984941023580903	blue	low
1426	62	123.0	1805.0	244.0	232.6315789473684	1.0519668533341318	158.4812030075188	269.9782608695652	1	0.9997744601122743	blue	low
1427	62	123.0	1810.0	234.0	256.97231833910035	1.0430269638580119	198.71280276816609	254.6206896551724	1	0.9990276904094426	blue	low
1428	62	123.0	1823.0	189.0	242.32156862745097	1.0403846153846152	189.3294117647059	263.56410256410254	1	0.9999845738464743	blue	low
1429	62	123.0	1857.0	269.0	264.2323529411765	1.0690064508265718	202.09411764705882	270.219512195122	1	0.9867753053173457	blue	low
1430	62	123.0	1884.0	277.0	287.9122807017544	1.0633766227355133	205.3859649122807	267.1463414634146	1	0.8862458430377084	blue	low
1431	62	123.0	1914.0	167.0	248.45238095238096	1.0549900738066087	164.44444444444446	258.72222222222223	1	0.9999917619495832	blue	low
1432	62	123.0	1932.0	220.0	265.80592105263156	1.039468999890459	186.4440789473684	266.3666666666667	1	0.9989734542374082	blue	low
1433	62	123.0	2003.0	244.0	257.08496732026146	1.0387455949880753	198.4248366013072	257.4230769230769	1	0.9982415916804717	blue	low
1434	62	123.0	2006.0	244.0	250.02333333333334	1.0183595743685783	196.91666666666666	246.22222222222223	1	0.9990395674793189	blue	low
1435	62	123.0	2009.0	231.0	257.4703947368421	1.0524945924999656	196.05921052631578	269.2368421052632	1	0.9991445048521418	blue	low
1436	62	123.0	2076.0	287.0	284.6957671957672	1.0507276471068945	187.2195767195767	256.7307692307692	1	0.8599045307791559	blue	low
1437	62	123.0	2105.0	172.0	228.4962962962963	1.0516588205125725	160.12962962962962	262.0689655172414	1	0.9999988576766695	blue	low
1438	62	123.0	2125.0	313.0	228.67764705882354	1.061884351652301	187.20235294117646	267.59090909090907	1	0.9759245422845753	blue	low
1439	62	123.0	2128.0	288.0	250.55897435897435	1.060918814798826	190.08461538461538	270.2857142857143	1	0.9844137379475065	blue	low
1440	62	124.0	7.0	287.0	282.7268170426065	1.0187901780367847	169.34837092731829	239.1860465116279	1	0.8764103460669236	blue	low
1441	62	124.0	11.0	225.0	252.7171052631579	1.0681546531728985	173.46381578947367	247.56756756756758	1	0.9996126097187836	blue	low
1442	62	124.0	14.0	281.0	247.66086956521738	1.0637566566945658	151.05	259.85185185185185	1	0.991769879266552	blue	low
1443	62	124.0	33.0	288.0	280.9437340153453	1.0481770337293947	180.69820971867009	255.390243902439	1	0.8847362684511721	blue	low
1444	62	124.0	55.0	238.0	240.8421052631579	1.0480424433521902	168.89164086687308	237.91666666666666	1	0.9997001685262736	blue	low
1445	62	124.0	57.0	204.0	264.94117647058823	1.0447404829033768	178.7683823529412	247.44827586206895	1	0.9995985821254091	blue	low
1446	62	124.0	64.0	246.0	268.1830065359477	1.0563688301816219	188.4281045751634	245.23809523809524	1	0.9948429474334397	blue	low
1447	62	124.0	78.0	172.0	288.9166666666667	1.0927058217071022	174.43253968253967	274.0857142857143	1	0.9986165450704136	blue	low
1448	62	124.0	87.0	171.0	239.96190476190475		188.66666666666666		1	0.9999960900029614	blue	low
1449	62	124.0	100.0	199.0	239.34901960784313	1.037333813510999	180.30980392156863	238.3793103448276	1	0.9999788450608568	blue	low
1450	62	124.0	124.0	248.0	244.83157894736843	1.0090078451953226	156.84473684210528	242.08695652173913	1	0.9992002240194423	blue	low
1451	62	124.0	125.0	199.0	242.68235294117648		180.34901960784313		1	0.9999702281853782	blue	low
1452	62	124.0	139.0	240.0	235.91520467836258	1.0219683984976935	164.2953216374269	238.2608695652174	1	0.9997746714160946	blue	low
1453	62	124.0	150.0	301.0	250.50877192982455	1.0489506613987616	179.66165413533835	247.67924528301887	1	0.9648825890216716	blue	low
1454	62	124.0	165.0	194.0	232.046875	1.0191278439331084	183.16796875	246.11111111111111	1	0.9999927708430791	blue	low
1455	62	124.0	180.0	264.0	258.33040935672517	1.0697335517047055	181.6812865497076	249.2051282051282	1	0.9937017074352853	blue	low
1456	62	124.0	191.0	275.0	240.30994152046785	1.0323656180618743	185.89473684210526	237.60526315789474	1	0.9966594028078781	blue	low
1457	62	124.0	203.0	258.0	265.73055555555555	1.035466293009497	178.26111111111112	255.8	1	0.9919391095349546	blue	low
1458	62	124.0	231.0	292.0	247.01652892561984	1.078858986943105	152.87396694214877	270.0217391304348	1	0.9839754753215577	blue	low
1459	62	124.0	234.0	214.0	284.83660130718954	1.0430142808037248	178.16339869281046	263.3333333333333	1	0.994744189526855	blue	low
1460	62	124.0	237.0	214.0	260.8263888888889	1.0585701074256648	178.64583333333334	253.04761904761904	1	0.999547771739255	blue	low
1461	62	124.0	269.0	242.0	271.97058823529414	1.0340202511477745	152.47058823529412	263.76363636363635	1	0.9941605962580957	blue	low
1462	62	124.0	280.0	307.0	268.264	1.0398476773060383	159.464	268.7368421052632	1	0.8651928625136852	blue	low
1463	62	124.0	285.0	194.0	289.79583333333335	1.0231619026801493	199.8	251.96774193548387	1	0.9961968932508128	blue	low
1464	62	124.0	292.0	326.0	235.66017316017317	1.030251327806678	164.521645021645	239.12244897959184	1	0.9169696464011952	blue	low
1465	62	124.0	322.0	309.0	254.33333333333334	1.0895484949832774	155.79365079365078	272.1333333333333	1	0.9291231419395631	blue	low
1466	62	124.0	350.0	269.0	271.1385041551247	1.081102172555082	186.42936288088643	266.22641509433964	1	0.9775696027138487	blue	low
1467	62	124.0	374.0	276.0	268.8891966759003	1.0720477316221997	190.42382271468145	264.52777777777777	1	0.9724702798170155	blue	low
1468	62	124.0	401.0	251.0	272.281045751634	1.0568310961701994	202.359477124183	258.7878787878788	1	0.9904257012813351	blue	low
1469	62	124.0	405.0	222.0	232.67226890756302	1.0317059565944497	155.34733893557424	256.16279069767444	1	0.9999497296588342	blue	low
1470	62	124.0	454.0	274.0	253.28947368421052	1.0581092066933135	200.96491228070175	263.7931034482759	1	0.9921255945078046	blue	low
1471	62	124.0	456.0	228.0	267.3466666666667	1.0383983422302183	199.53333333333333	270.84615384615387	1	0.9981745937504442	blue	low
1472	62	124.0	460.0	228.0	260.15570934256056	1.026858218867163	194.78546712802768	252.9047619047619	1	0.9990746013051395	blue	low
1473	62	124.0	463.0	311.0	254.46190476190475	1.0398039605271874	187.55714285714285	261.6666666666667	1	0.9197430139593108	blue	low
1474	62	124.0	468.0	264.0	254.97076023391813	1.0254893410296724	189.71052631578948	251.37037037037038	1	0.995143737227433	blue	low
1475	62	124.0	504.0	210.0	226.86111111111111	1.0820015403870222	175.48263888888889	256.8857142857143	1	0.9999871559230663	blue	low
1476	62	124.0	525.0	260.0	264.7134502923977	1.039990348808947	188.41520467836258	256.0952380952381	1	0.9917046866563624	blue	low
1477	62	124.0	546.0	221.0	272.61937716262975	1.0408119766317667	192.0726643598616	259.64864864864865	1	0.9978812099113088	blue	low
1478	62	124.0	550.0	229.0	245.98452012383902	1.0669067610293348	181.24767801857584	269.6	1	0.9997342455454206	blue	low
1479	62	124.0	594.0	286.0	230.52105263157895	1.0634601316752013	188.88947368421051	264.3181818181818	1	0.9962452039124745	blue	low
1480	62	124.0	597.0	239.0	278.6503267973856	1.0622124234949173	199.16013071895424	270.22222222222223	1	0.9907852223496514	blue	low
1481	62	124.0	660.0	224.0	288.9142857142857	1.0602872450318368	202.39642857142857	265.46153846153845	1	0.9876147926534945	blue	low
1482	62	124.0	692.0	241.0	274.4738562091503	1.076104289072943	198.2941176470588	268.7307692307692	1	0.9930483295559632	blue	low
1483	62	124.0	693.0	265.0	253.0204678362573	1.0378713907100015	194.1812865497076	258.8	1	0.9955565921307915	blue	low
1484	62	124.0	704.0	173.0	247.47916666666666	1.0761223841300105	179.49583333333334	265.1666666666667	1	0.9999895648220105	blue	low
1485	62	124.0	706.0	212.0	225.52205882352942	1.025957756981413	193.30514705882354	253.55172413793105	1	0.9999869838751407	blue	low
1486	62	124.0	726.0	189.0	266.781746031746	1.0488008067698513	190.5	265.77777777777777	1	0.9997757303402257	blue	low
1487	62	124.0	752.0	230.0	250.3003095975232	1.0558809202850121	185.77089783281733	273.14285714285717	1	0.9995816819341402	blue	low
1488	62	124.0	757.0	178.0	283.76339285714283	1.0294003825698521	200.22767857142858	258.6111111111111	1	0.9990478832931047	blue	low
1489	62	124.0	776.0	216.0	271.28373702422147	1.059942133093884	190.11764705882354	268.27777777777777	1	0.9985613912420382	blue	low
1490	62	124.0	779.0	210.0	264.1282894736842	1.0438507102112327	183.07894736842104	274.8709677419355	1	0.9994920576118101	blue	low
1491	62	124.0	794.0	232.0	252.40131578947367	1.057629181573415	205.32565789473685	282.51724137931035	1	0.99942887114183	blue	low
1492	62	124.0	798.0	317.0	260.0334928229665	1.0428606139439034	190.92344497607655	260.81632653061223	1	0.8517607637375482	blue	low
1493	62	124.0	800.0	274.0	269.7142857142857	1.0666193409668776	181.83709273182959	279.04	1	0.9737239928913096	blue	low
1494	62	124.0	801.0	197.0	264.375	1.0307335949195018	189.0441176470588	267.61764705882354	1	0.9997389478446103	blue	low
1495	62	124.0	877.0	209.0	253.37345679012347	1.0069092199469805	173.79012345679013	271.0	1	0.9998387357885725	blue	low
1496	62	124.0	896.0	269.0	289.593567251462	1.0428699051591883	205.98830409356725	271.0851063829787	1	0.9081897207998594	blue	low
1497	62	124.0	903.0	259.0	244.72727272727272	1.0413081286645363	181.64973262032086	271.3658536585366	1	0.9983908483319	blue	low
1498	62	124.0	905.0	195.0	213.34602076124568	1.0567322315844236	171.439446366782	266.0967741935484	1	0.999998822937517	blue	low
1499	62	124.0	906.0	176.0	276.00444444444446		201.87555555555556		1	0.9996556547811445	blue	low
1500	62	124.0	911.0	300.0	256.6875	1.0259374673914077	197.0675	268.36538461538464	1	0.952383855564164	blue	low
1501	62	124.0	922.0	262.0	275.9753086419753	1.0499203780757178	214.34876543209876	276.2	1	0.977128651945047	blue	low
1502	62	124.0	927.0	274.0	259.2	1.0744783028619476	196.42777777777778	274.5405405405405	1	0.9878951459309957	blue	low
1503	62	124.0	932.0	218.0	249.96052631578948	1.0421087403877396	187.42105263157896	270.275	1	0.9998037058628386	blue	low
1504	62	124.0	935.0	274.0	231.8972431077694	1.060365949922642	170.51629072681703	260.7111111111111	1	0.9982572171817624	blue	low
1505	62	124.0	945.0	231.0	291.2105263157895	1.050573890709027	188.65325077399382	274.8421052631579	1	0.9790459493189346	blue	low
1506	62	124.0	1004.0	262.0	262.0640732265446	1.0010763450185038	161.98169336384439	270.4186046511628	1	0.9924833210725517	blue	low
1507	62	124.0	1033.0	212.0	260.7022058823529	1.0405551071557526	203.4889705882353	270.4782608695652	1	0.9996000780791535	blue	low
1508	62	124.0	1081.0	272.0	266.65714285714284	1.0063749486192595	172.15952380952382	267.17857142857144	1	0.9812307267003644	blue	low
1509	62	124.0	1083.0	179.0	247.55555555555554	1.0451143254168773	204.37777777777777	266.875	1	0.9999850212853649	blue	low
1510	62	124.0	1113.0	273.0	266.43055555555554	1.0439576150716492	196.9611111111111	269.5833333333333	1	0.9805002299754059	blue	low
1511	62	124.0	1119.0	234.0	263.70061728395063	0.9992394280498935	182.59567901234567	252.65384615384616	1	0.9982035704499835	blue	low
1512	62	124.0	1130.0	181.0	262.1333333333333	1.0494615277028512	208.5822222222222	271.44444444444446	1	0.999912585901759	blue	low
1513	62	124.0	1132.0	306.0	220.10430839002268	1.0862457219178585	177.58049886621316	273.9056603773585	1	0.9908285546527041	blue	low
1514	62	124.0	1133.0	278.0	279.6047619047619	1.0472169365275192	182.67619047619047	286.2456140350877	1	0.9338112588256223	blue	low
1515	62	124.0	1138.0	224.0	254.41176470588235	1.018957305915812	210.5441176470588	260.1111111111111	1	0.9995716866649731	blue	low
1516	62	124.0	1164.0	177.0	235.93333333333334	1.053160622077163	188.97083333333333	268.5625	1	0.99999637954578	blue	low
1517	62	124.0	1193.0	232.0	273.01633986928107	1.045943637916311	195.7483660130719	267.925	1	0.9961532604592357	blue	low
1518	62	124.0	1219.0	284.0	257.86944444444447	1.0492077335788077	204.2	269.4347826086956	1	0.9801165739868687	blue	low
1519	62	124.0	1239.0	280.0	282.612188365651	1.0538078747490032	199.65650969529085	268.734693877551	1	0.9102633742114603	blue	low
1520	62	124.0	1240.0	235.0	243.1236842105263	1.015472873177501	161.52894736842106	264.48837209302326	1	0.9996989866944834	blue	low
1521	62	124.0	1263.0	303.0	236.99	1.0658002479819835	195.2725	272.0888888888889	1	0.9815935414294233	blue	low
1522	62	124.0	1279.0	191.0	256.6375	1.0652908647420478	199.27083333333334	264.03333333333336	1	0.9999185579977281	blue	low
1523	62	124.0	1332.0	178.0	227.62666666666667	1.0302971061714092	199.54666666666665	258.95238095238096	1	0.9999984480546863	blue	low
1524	62	124.0	1340.0	216.0	269.0404411764706	1.0434131736526946	207.78676470588235	271.05555555555554	1	0.9988526724224533	blue	low
1525	62	124.0	1342.0	273.0	245.85087719298247	1.0231730607437322	204.2953216374269	260.975	1	0.9956709641469317	blue	low
1526	62	124.0	1353.0	223.0	255.04498269896195	1.0374204777337654	203.0242214532872	271.5	1	0.999571015963253	blue	low
1527	62	124.0	1354.0	309.0	247.50877192982455	1.017131194164687	198.2531328320802	259.8205128205128	1	0.9509934048405861	blue	low
1528	62	124.0	1386.0	172.0	228.2491349480969	1.0393720654880987	153.22145328719722	265.45714285714286	1	0.9999988887422858	blue	low
1529	62	124.0	1394.0	223.0	275.61764705882354	1.0914337089928283	161.22192513368984	290.0	1	0.9968501525655156	blue	low
1530	62	124.0	1411.0	200.0	225.92279411764707	1.0158652362540617	188.64705882352942	260.44444444444446	1	0.9999941463253313	blue	low
1531	62	124.0	1450.0	290.0	248.52020202020202	1.024750982526614	184.17929292929293	257.06666666666666	1	0.9844945071007353	blue	low
1532	62	124.0	1452.0	249.0	295.64506172839504	1.0536174089760655	199.41975308641975	270.7173913043478	1	0.9340393055601824	blue	low
1533	62	124.0	1573.0	264.0	264.39628482972137	1.0646499941776548	209.73374613003097	270.3488372093023	1	0.9898839807043638	blue	low
1534	62	124.0	1578.0	293.0	262.7566137566138	1.0118288325041516	198.3968253968254	258.48936170212767	1	0.953791824593717	blue	low
1535	62	124.0	1593.0	257.0	251.31470588235294	1.067799184635668	197.93529411764706	276.3333333333333	1	0.9976207936034983	blue	low
1536	62	124.0	1612.0	244.0	235.86274509803923	1.0496543789725874	199.12418300653596	260.1621621621622	1	0.9997060970766536	blue	low
1537	62	124.0	1624.0	273.0	266.4728260869565	1.0488091707354503	191.56521739130434	269.24242424242425	1	0.9804387873166156	blue	low
1538	62	124.0	1703.0	269.0	256.1929824561403	1.0781483764677042	194.17543859649123	264.77777777777777	1	0.9928001805971554	blue	low
1539	62	124.0	1704.0	231.0	258.5065359477124	1.0695461246120257	196.781045751634	275.56410256410254	1	0.9990588456972697	blue	low
1540	62	124.0	1742.0	237.0	251.51633986928104	1.0406122279251022	199.83660130718954	267.03125	1	0.9992870157437325	blue	low
1541	62	124.0	1747.0	231.0	253.83391003460207	1.0396546356282932	200.78892733564012	260.3157894736842	1	0.9993869907701587	blue	low
1542	62	124.0	1760.0	204.0	306.93333333333334	1.0743376762996901	202.15555555555557	283.8285714285714	1	0.9620982720585048	blue	low
1543	62	124.0	1763.0	212.0	279.7022058823529	1.0600230282095566	199.00735294117646	267.625	1	0.9971922818997547	blue	low
1544	62	124.0	1780.0	235.0	219.02469135802468	1.0640353385751657	174.75617283950618	253.53658536585365	1	0.9999613435830261	blue	low
1545	62	124.0	1790.0	192.0	266.96862745098036	1.0491892844554105	193.83529411764707	269.06666666666666	1	0.9997328902802789	blue	low
1546	62	124.0	1808.0	332.0	239.62719298245614	1.0368210237721087	187.41666666666666	264.95454545454544	1	0.8566352521082182	blue	low
1547	62	124.0	1836.0	243.0	252.28947368421052	1.0412748688508364	180.7719298245614	263.0	1	0.998903472652159	blue	low
1548	62	124.0	1849.0	220.0	258.3263157894737	1.0570281352689943	198.72982456140352	269.6111111111111	1	0.9995053398617413	blue	low
1549	62	124.0	1850.0	231.0	230.2989417989418	1.0883149204666454	159.0185185185185	279.55882352941177	1	0.9999245735399322	blue	low
1550	62	124.0	1861.0	263.0	252.8	1.0102595315624452	186.625	257.7352941176471	1	0.9961349493140823	blue	low
1551	62	124.0	1862.0	257.0	250.63235294117646	1.0535837242595518	190.46470588235294	262.95652173913044	1	0.9977464384764617	blue	low
1552	62	124.0	1867.0	224.0	258.7993079584775	1.005560366203046	195.86159169550174	253.95652173913044	1	0.999350628317525	blue	low
1553	62	124.0	1881.0	257.0	260.98039215686276	1.0549619764310387	204.49019607843138	255.06060606060606	1	0.9948235617214455	blue	low
1554	62	124.0	1905.0	294.0	246.78947368421052	1.0819484818443028	190.50263157894736	262.81632653061223	1	0.9820213559484083	blue	low
1555	62	124.0	1907.0	255.0	254.14619883040936	1.076256087787436	186.0701754385965	265.72222222222223	1	0.9973565698391058	blue	low
1556	62	124.0	1963.0	150.0	231.86190476190475	1.0473444983374516	181.25238095238095	264.1	1	0.9999995983030513	blue	low
1557	62	124.0	1973.0	167.0	248.19444444444446	1.030705732946299	173.5079365079365	268.28125	1	0.9999920081118674	blue	low
1558	62	124.0	1984.0	197.0	264.5875	1.05527868196816	206.67916666666667	263.27272727272725	1	0.9997328902040296	blue	low
1559	62	124.0	1985.0	329.0	245.23695652173913	1.0404762723712901	179.72826086956522	259.48387096774195	1	0.850105848427885	blue	low
1560	62	124.0	2013.0	245.0	259.34365325077397	1.0603289837717693	188.5170278637771	260.7674418604651	1	0.9977355671073955	blue	low
1561	62	124.0	2019.0	248.0	274.45952380952383	1.0446126906026325	158.9452380952381	278.23728813559325	1	0.9900944900567218	blue	low
1562	62	124.0	2030.0	269.0	283.83529411764704	1.0375036872805474	204.03235294117647	266.25714285714287	1	0.9405660273110416	blue	low
1563	62	124.0	2039.0	235.0	271.2048611111111	1.0565431250295996	199.74305555555554	256.2894736842105	1	0.9962116672569589	blue	low
1564	62	124.0	2047.0	272.0	244.45263157894738	1.0562141367514393	174.31578947368422	254.95348837209303	1	0.9963302833807276	blue	low
1565	62	124.0	2049.0	299.0	260.54887218045116	1.0168300460611788	189.73182957393485	257.0	1	0.9433981829599266	blue	low
1566	62	124.0	2065.0	271.0	274.4327485380117	1.042188230603007	201.38888888888889	263.3157894736842	1	0.9680010121226107	blue	low
1567	62	124.0	2066.0	274.0	234.0705882352941	1.0714443758082812	196.70882352941177	258.8974358974359	1	0.9979762781581516	blue	low
1568	62	124.0	2068.0	310.0	267.1875	1.055413001771276	185.71296296296296	270.3859649122807	1	0.852152362999046	blue	low
1569	62	124.0	2078.0	285.0	279.0473684210526	1.0549495673680576	192.18157894736842	267.537037037037	1	0.9113177082198578	blue	low
1570	62	124.0	2083.0	314.0	250.63131313131314	1.0347314068606528	196.65656565656565	255.35555555555555	1	0.9213773075481446	blue	low
1571	62	124.0	2091.0	261.0	242.8918128654971	1.0696476093222287	190.07602339181287	264.15625	1	0.9984084108859967	blue	low
1572	63	125.0	1.0	249.0	233.85333333333332	1.0495877916458416	177.16333333333333	222.30769230769232	1	0.9996487339659905	blue	low
1573	63	125.0	19.0	258.0	288.10625	1.0686319344285362	183.93125	241.0952380952381	1	0.9490555524491086	blue	low
1574	63	125.0	34.0	257.0	267.6006191950464	1.036508019926038	178.9876160990712	231.65217391304347	1	0.9911064637883344	blue	low
1575	63	125.0	56.0	246.0	252.46732026143792	1.0665973759186118	179.73856209150327	236.22857142857143	1	0.9986649458379216	blue	low
1576	63	125.0	62.0	202.0	237.58455882352942		160.5625		1	0.9999785613793698	blue	low
1577	63	125.0	76.0	192.0	233.0311111111111	1.0360801657056486	185.70222222222222	224.33333333333334	1	0.999992988369874	blue	low
1578	63	125.0	87.0	267.0	226.19590643274853	1.0652056785395856	171.3216374269006	231.32558139534885	1	0.9992917422075511	blue	low
1579	63	125.0	114.0	256.0	230.76900584795322	1.0508943019575834	169.1345029239766	235.20833333333334	1	0.9995502765278418	blue	low
1580	63	125.0	148.0	307.0	234.55835240274598	1.0683341723854693	164.59267734553777	247.27272727272728	1	0.9787193336375141	blue	low
1581	63	125.0	151.0	235.0	236.34967320261438	1.0154688436431962	174.11764705882354	229.64102564102564	1	0.999832873945003	blue	low
1582	63	125.0	171.0	272.0	224.58684210526314	1.0540751671217092	161.63947368421051	235.73469387755102	1	0.9990849586005628	blue	low
1583	63	125.0	174.0	241.0	291.2647058823529	1.0251133352002695	186.55555555555554	241.76190476190476	1	0.9678147648870195	blue	low
1584	63	125.0	182.0	220.0	278.2888888888889	1.0583783530122017	191.6259259259259	246.48648648648648	1	0.9964479369512228	blue	low
1585	63	125.0	201.0	211.0	234.80208333333334	1.0631134815187335	169.27430555555554	243.51724137931035	1	0.9999706330865429	blue	low
1586	63	125.0	213.0	256.0	240.07368421052632	1.0558223401037667	160.72105263157894	251.06666666666666	1	0.9990792227410102	blue	low
1587	63	125.0	224.0	264.0	282.90555555555557	1.043233123126524	176.00555555555556	248.7948717948718	1	0.9561068868860509	blue	low
1588	63	125.0	231.0	271.0	226.84795321637426	1.0491176864690048	178.71929824561403	234.7906976744186	1	0.9990074285682982	blue	low
1589	63	125.0	248.0	279.0	242.7229916897507	1.0155336350624735	174.97506925207756	229.28	1	0.9948446487501089	blue	low
1590	63	125.0	249.0	216.0	218.13840830449826	1.048465221064489	172.38062283737025	240.2	1	0.9999912222996862	blue	low
1591	63	125.0	256.0	256.0	235.7719298245614	1.053130447912806	176.51754385964912	245.89583333333334	1	0.9993402560734018	blue	low
1592	63	125.0	260.0	258.0	243.23765432098764	1.0589536609088908	177.33024691358025	233.42222222222222	1	0.998656546156971	blue	low
1593	63	125.0	272.0	256.0	220.45820433436532	1.0511282517341287	182.25696594427245	239.84615384615384	1	0.9997926981606334	blue	low
1594	63	125.0	279.0	180.0	213.72916666666666	1.048438890159572	171.30833333333334	237.6206896551724	1	0.9999995964127277	blue	low
1595	63	125.0	280.0	301.0	256.03508771929825	1.085441623897083	178.6015037593985	254.23684210526315	1	0.9513965160234891	blue	low
1596	63	125.0	355.0	173.0	242.58666666666667	1.057476940169819	179.90666666666667	246.28571428571428	1	0.9999940376456109	blue	low
1597	63	125.0	430.0	232.0	248.33436532507739	1.0873321836320375	173.95046439628484	259.425	1	0.9996042712481973	blue	low
1598	63	125.0	431.0	306.0	237.22142857142856	1.0650126404654134	171.3047619047619	247.36206896551724	1	0.9770590403182654	blue	low
1599	63	125.0	454.0	262.0	276.6225	1.0394762865392984	167.49	265.44444444444446	1	0.9759038590764425	blue	low
1600	63	125.0	466.0	246.0	212.3059210526316	1.031617495981339	181.53947368421052	230.51612903225808	1	0.9999477805088828	blue	low
1601	63	125.0	497.0	192.0	245.2107142857143		168.15714285714284		1	0.9999747721926183	blue	low
1602	63	125.0	498.0	232.0	275.82716049382714	1.0415280194260328	181.75925925925927	262.4047619047619	1	0.994981960081513	blue	low
1603	63	125.0	502.0	196.0	223.18039215686275	1.060332100512914	183.65098039215687	252.41666666666666	1	0.9999966323314244	blue	low
1604	63	125.0	517.0	255.0	259.9047619047619	1.0266614711704143	177.48511904761904	239.02325581395348	1	0.9957742327617082	blue	low
1605	63	125.0	526.0	244.0	262.44375	1.0190413925550608	183.51875	244.5	1	0.9972004421526176	blue	low
1606	63	125.0	560.0	228.0	267.8242424242424	0.988680046938858	167.1969696969697	239.54166666666666	1	0.9980897112527423	blue	low
1607	63	125.0	575.0	245.0	244.2058823529412	1.0699409883999447	190.5392156862745	252.1764705882353	1	0.999373389864252	blue	low
1608	63	125.0	581.0	232.0	275.1708683473389	1.001495008678652	167.16526610644257	257.54761904761904	1	0.9952844507324642	blue	low
1609	63	125.0	589.0	243.0	262.02777777777777	0.99600776318111	170.11666666666667	251.17948717948718	1	0.9974480051092716	blue	low
1610	63	125.0	591.0	222.0	257.7993079584775	1.0734855692990803	184.94463667820068	256.4166666666667	1	0.999473252393293	blue	low
1611	63	125.0	651.0	197.0	258.3092105263158	1.0583163529382338	176.0953947368421	285.72727272727275	1	0.9998638700165864	blue	low
1612	63	125.0	662.0	306.0	267.83181818181816	1.0299191986362461	175.22272727272727	258.1296296296296	1	0.8747188883829878	blue	low
1613	63	125.0	709.0	224.0	229.92763157894737	1.0288840524430283	175.4934210526316	243.91666666666666	1	0.9999550181286092	blue	low
1614	63	125.0	711.0	252.0	239.56432748538012	1.0527199707922599	178.04093567251462	252.04545454545453	1	0.9993219735028669	blue	low
1615	63	125.0	728.0	188.0	249.21875	1.0736171449754244	196.03571428571428	249.88888888888889	1	0.9999694244766474	blue	low
1616	63	125.0	751.0	241.0	249.83044982698962	1.0406829839782155	197.86851211072664	245.275	1	0.9992144821264352	blue	low
1617	63	125.0	757.0	235.0	271.53508771929825	1.060804580871616	167.17543859649123	255.1818181818182	1	0.9960938452913966	blue	low
1618	63	125.0	766.0	290.0	222.3862433862434	1.050982937919489	178.46825396825398	242.26923076923077	1	0.9969379005057987	blue	low
1619	63	125.0	773.0	223.0	292.140522875817	1.0822627656628956	178.67320261437908	261.390243902439	1	0.9835936579960344	blue	low
1620	63	125.0	789.0	276.0	261.1	0.9911328253813978	160.22857142857143	241.975	1	0.9843824597064186	blue	low
1621	63	125.0	815.0	263.0	285.4598765432099	1.0542436727143283	196.75617283950618	253.55263157894737	1	0.9486355098165494	blue	low
1622	63	125.0	872.0	172.0	232.60714285714286	1.0495726044744618	179.53125	243.7826086956522	1	0.9999981898566214	blue	low
1623	63	125.0	894.0	197.0	257.5735294117647	1.0617740721440565	174.60294117647058	253.11111111111111	1	0.9998741452497465	blue	low
1624	63	125.0	950.0	245.0	219.79256965944273		178.4767801857585		1	0.9999134074419543	blue	low
1625	63	125.0	972.0	240.0	255.7058823529412	1.0775368525447415	174.24148606811144	249.85714285714286	1	0.9987667729195948	blue	low
1626	63	125.0	989.0	253.0	256.0882352941176	1.051105497766694	190.86928104575162	240.65853658536585	1	0.997252168540221	blue	low
1627	63	125.0	993.0	280.0	216.75	1.0211853741036676	153.65714285714284	234.76470588235293	1	0.9989953454314193	blue	low
1628	63	125.0	996.0	226.0	238.9248366013072	1.0623146629367284	169.9313725490196	242.48275862068965	1	0.999884267589524	blue	low
1629	63	125.0	1006.0	260.0	251.45277777777778	1.0731024507135911	169.40277777777777	248.69767441860466	1	0.9971057114245744	blue	low
1630	63	125.0	1007.0	208.0	225.57720588235293	1.0893424159930873	179.8933823529412	253.86363636363637	1	0.9999901157519574	blue	low
1631	63	125.0	1013.0	172.0	221.84821428571428	1.0444008388119572	178.29017857142858	240.8846153846154	1	0.9999994535804967	blue	low
1632	63	125.0	1051.0	263.0	210.56470588235294	1.0586636888144425	174.8294117647059	238.0	1	0.9998247982953539	blue	low
1633	63	125.0	1052.0	263.0	240.50892857142858	1.0228399760999918	181.70238095238096	236.6578947368421	1	0.9984830295582134	blue	low
1634	63	126.0	14.0	267.0	263.51461988304095	1.0579603079926256	167.67251461988303	224.78	1	0.9888171796127234	blue	low
1635	63	126.0	25.0	165.0	221.76666666666668	1.0044038849621744	168.92380952380952	215.88888888888889	1	0.9999996667685882	blue	low
1636	63	126.0	38.0	313.0	256.69423558897245	1.0637777126896888	177.72932330827066	238.38888888888889	1	0.8989065922207322	blue	low
1637	63	126.0	52.0	327.0	238.98333333333332	1.0935147638951428	170.39761904761906	235.55357142857142	1	0.8977847285476114	blue	low
1638	63	126.0	109.0	179.0	247.97899159663865	1.033802602830816	165.35294117647058	225.87878787878788	1	0.9999842912969602	blue	low
1639	63	126.0	141.0	260.0	224.16081871345028	1.0066898834341536	167.60526315789474	221.88888888888889	1	0.9996336405873716	blue	low
1640	63	126.0	163.0	273.0	230.1064425770308	1.0803693032878308	172.88795518207283	241.34146341463415	1	0.9985647902142579	blue	low
1641	63	126.0	168.0	231.0	231.05902777777777	1.0058398616339403	177.60069444444446	222.66666666666666	1	0.9999194293017688	blue	low
1642	63	126.0	170.0	216.0	279.41911764705884	1.0158603633985326	187.8235294117647	240.11111111111111	1	0.9967074872109722	blue	low
1643	63	126.0	177.0	259.0	243.1264705882353	1.0690798337800849	171.8764705882353	238.16666666666666	1	0.9985782292729943	blue	low
1644	63	126.0	199.0	180.0	218.24886877828055	1.0798017022023338	176.05882352941177	230.44827586206895	1	0.999999349247695	blue	low
1645	63	126.0	206.0	199.0	218.2316176470588	1.0558762428555104	167.00367647058823	238.4102564102564	1	0.9999974452611442	blue	low
1646	63	126.0	215.0	168.0	246.94166666666666		166.2625		1	0.9999926857390796	blue	low
1647	63	126.0	224.0	294.0	248.2657894736842	1.0573035930184056	177.8421052631579	240.82978723404256	1	0.9802973316329411	blue	low
1648	63	126.0	241.0	293.0	268.67894736842106	1.1056401397883233	184.26315789473685	263.0833333333333	1	0.9327162219023674	blue	low
1649	63	126.0	252.0	290.0	267.1421052631579	1.0578019747853533	180.37105263157895	247.39622641509433	1	0.9480524969517407	blue	low
1650	63	126.0	267.0	229.0	254.00694444444446	1.04117190949899	186.46527777777777	242.46153846153845	1	0.9994466236833184	blue	low
1651	63	126.0	275.0	321.0	252.60238095238094	1.0548052640239236	179.46904761904761	245.42592592592592	1	0.8697720351240475	blue	low
1652	63	126.0	339.0	231.0	232.64705882352942	1.057518583018307	183.83737024221455	241.72	1	0.9999074874142218	blue	low
1653	63	126.0	343.0	215.0	214.08668730650155	1.0129762922103214	158.1578947368421	240.2962962962963	1	0.9999943547347605	blue	low
1654	63	126.0	358.0	269.0	238.51666666666668	1.0443026480882256	160.1	259.42105263157896	1	0.9980384062075632	blue	low
1655	63	126.0	363.0	187.0	247.23333333333332	1.0514454961045652	185.01666666666668	247.42424242424244	1	0.9999767811021492	blue	low
1656	63	126.0	366.0	206.0	258.0899653979239	0.9559012416155273	177.13148788927336	238.0	1	0.9997804135696668	blue	low
1657	63	126.0	367.0	160.0	229.26190476190476	0.9661306603291424	175.17619047619047	222.55555555555554	1	0.9999994365694398	blue	low
1658	63	126.0	394.0	228.0	258.13690476190476	1.0472272666450022	167.17559523809524	257.2	1	0.9992339538229276	blue	low
1659	63	126.0	411.0	258.0	258.35	1.0236395663245725	177.08055555555555	252.05263157894737	1	0.9955648843429679	blue	low
1660	63	126.0	429.0	276.0	248.05817174515235	1.049055868898238	185.77285318559558	252.66	1	0.9938578774119138	blue	low
1661	63	126.0	435.0	324.0	238.95194508009152	1.075912960638732	177.5903890160183	255.0222222222222	1	0.9158540458404888	blue	low
1662	63	126.0	451.0	207.0	258.21691176470586	1.0266276162954426	184.32720588235293	247.6060606060606	1	0.999764724100336	blue	low
1663	63	126.0	453.0	171.0	239.4296875	1.0527270297783458	164.8359375	257.0882352941176	1	0.9999963205870526	blue	low
1664	63	126.0	471.0	247.0	244.61111111111111	1.044121366792131	193.8954248366013	249.16216216216216	1	0.9992633378697864	blue	low
1665	63	126.0	490.0	238.0	245.46944444444443	1.0152463925946094	161.29166666666666	247.5	1	0.9995531202422808	blue	low
1666	63	126.0	524.0	198.0	212.40441176470588	1.0284358260473143	174.9816176470588	246.25925925925927	1	0.9999986568874273	blue	low
1667	63	126.0	525.0	245.0	233.8856209150327	1.0344827586206897	188.33333333333334	242.85714285714286	1	0.9997323932666418	blue	low
1668	63	126.0	552.0	201.0	250.41176470588235	1.0205637050483245	188.49019607843138	243.3	1	0.9999254013324745	blue	low
1669	63	126.0	559.0	250.0	227.3125	1.0885982008955595	171.4971590909091	259.4594594594595	1	0.9997750454482459	blue	low
1670	63	126.0	578.0	197.0	230.10980392156864	1.0271356170770927	182.66666666666666	241.89655172413794	1	0.9999927483029882	blue	low
1671	63	126.0	584.0	197.0	229.92279411764707	1.064048778462804	171.29044117647058	250.10526315789474	1	0.9999928842522228	blue	low
1672	63	126.0	591.0	275.0	223.38443935926773	1.047681700738175	155.5629290617849	256.4561403508772	1	0.998945211434915	blue	low
1673	63	126.0	604.0	179.0	246.64444444444445	1.0366813591006458	191.14666666666668	247.91304347826087	1	0.9999864774160089	blue	low
1674	63	126.0	611.0	220.0	238.8059210526316	1.0780166295830282	175.45394736842104	257.79487179487177	1	0.9999225715500923	blue	low
1675	63	126.0	615.0	237.0	223.08333333333334	1.0776122066565539	173.30246913580248	251.6	1	0.9999373408980233	blue	low
1676	63	126.0	616.0	208.0	258.78846153846155	1.0130167567427177	189.28846153846155	239.55555555555554	1	0.9997362207073607	blue	low
1677	63	126.0	617.0	193.0	264.1953125	1.073046743066301	179.83203125	252.7058823529412	1	0.9997926621187392	blue	low
1678	63	126.0	627.0	132.0	236.8095238095238	1.0415429230285456	188.10714285714286	248.41666666666666	1	0.9999997564694864	blue	low
1679	63	126.0	632.0	221.0	263.50735294117646	1.086575289409132	195.6139705882353	258.96153846153845	1	0.999134830842889	blue	low
1680	63	126.0	658.0	215.0	210.5054347826087	1.1193510170924892	144.6548913043478	273.6521739130435	1	0.9999959105400352	blue	low
1681	63	126.0	677.0	240.0	273.3558823529412	1.0618265829772442	179.10588235294117	266.3333333333333	1	0.9940300160273098	blue	low
1682	63	126.0	679.0	207.0	263.51644736842104	1.0449329571339823	172.75328947368422	264.1875	1	0.9995939701563158	blue	low
1683	63	126.0	689.0	233.0	227.16666666666666	1.072746758118101	178.50653594771242	249.0	1	0.9999337240886302	blue	low
1684	63	126.0	693.0	214.0	262.6982456140351	1.0097823366102312	181.56491228070175	243.8125	1	0.9994545431169336	blue	low
1685	63	126.0	695.0	246.0	237.3859649122807	1.0795095222926046	168.88011695906434	249.7391304347826	1	0.9996189849690369	blue	low
1686	63	126.0	716.0	261.0	240.68287037037038	1.0698953416786374	153.9537037037037	270.24242424242425	1	0.9986545880374429	blue	low
1687	63	126.0	741.0	175.0	255.7056277056277	1.082147219306806	176.1818181818182	249.55555555555554	1	0.9999698167685934	blue	low
1688	63	126.0	744.0	244.0	230.5046439628483	1.0375396875681993	180.98452012383902	246.86666666666667	1	0.9998103208698748	blue	low
1689	63	126.0	761.0	263.0	236.74269005847952	1.0501132583602928	178.69005847953215	242.4848484848485	1	0.9988546259361442	blue	low
1690	63	126.0	764.0	173.0	250.45416666666668	1.0404757295384064	172.525	247.69565217391303	1	0.9999853002214086	blue	low
1691	63	126.0	765.0	249.0	232.51543209876544	1.0721574534874228	184.83024691358025	254.97435897435898	1	0.9996842142296565	blue	low
1692	63	126.0	778.0	198.0	246.08984375	1.0519881365304378	184.609375	249.13333333333333	1	0.9999601779534074	blue	low
1693	63	126.0	787.0	219.0	213.89285714285714	1.0336174133122353	183.08214285714286	240.72727272727272	1	0.99999249709887	blue	low
1694	63	126.0	790.0	252.0	250.3361111111111	1.0105411939743352	173.70555555555555	250.4	1	0.998385209717565	blue	low
1695	63	126.0	796.0	199.0	278.9632352941176	1.0888807099333415	182.2683823529412	267.3333333333333	1	0.9985881334837212	blue	low
1696	63	126.0	825.0	300.0	240.6766917293233	1.034217767057369	176.87218045112783	241.88235294117646	1	0.9814859994513108	blue	low
1697	63	126.0	848.0	202.0	281.2890625	1.059821042096876	189.57421875	251.86486486486487	1	0.997908553413869	blue	low
1698	63	126.0	873.0	224.0	232.47712418300654	1.0438232174425457	170.1045751633987	240.675	1	0.9999434315920894	blue	low
1699	63	126.0	874.0	324.0	244.03809523809525	1.0423778739336773	183.82142857142858	246.38709677419354	1	0.8944461201986461	blue	low
1700	63	126.0	877.0	211.0	254.22426470588235	1.0846639292892757	180.83455882352942	249.05263157894737	1	0.999802749669478	blue	low
1701	63	126.0	879.0	287.0	278.2991689750693	1.043336553318079	187.61495844875347	244.40816326530611	1	0.907268695259854	blue	low
1702	63	126.0	892.0	248.0	257.05263157894734	1.0526970585621611	192.22697368421052	246.79166666666666	1	0.9977832732131593	blue	low
1703	63	126.0	906.0	262.0	237.39285714285714	1.0778219948202892	184.01785714285714	251.66666666666666	1	0.9988769288924687	blue	low
1704	63	126.0	910.0	220.0	264.0	1.0700699638522424	186.56296296296296	242.38235294117646	1	0.9991401916380485	blue	low
1705	63	126.0	918.0	187.0	239.73809523809524	1.0246341687885387	170.80555555555554	234.7027027027027	1	0.9999896747517071	blue	low
1706	63	126.0	926.0	229.0	282.51557093425606	1.0598010907924287	187.62975778546712	249.0	1	0.9917479317556773	blue	low
1707	64	127.0	16.0	195.0	261.68148148148146	1.0390604394237228	171.59259259259258	245.64	1	0.999824619951559	blue	low
1708	64	127.0	59.0	197.0	276.65098039215684	1.110307501195727	183.93333333333334	259.83870967741933	1	0.9990036443000092	blue	low
1709	64	127.0	81.0	245.0	268.8169934640523	1.070910531386011	189.8562091503268	251.82758620689654	1	0.9948325499541862	blue	low
1710	64	127.0	91.0	188.0	258.0042016806723	1.0502678278613855	186.5672268907563	246.34615384615384	1	0.9999198593463374	blue	low
1711	64	127.0	121.0	291.0	277.4977272727273	1.0677842227685526	153.73863636363637	245.01785714285714	1	0.8936722064908125	blue	low
1712	64	127.0	145.0	218.0	260.4035087719298	1.0754184193201617	183.9719298245614	256.25925925925924	1	0.9994586156640698	blue	low
1713	64	127.0	180.0	194.0	247.16666666666666	1.047922260265537	161.81597222222223	250.25	1	0.9999649733216187	blue	low
1714	64	127.0	193.0	226.0	258.30392156862746	1.0427989173902195	180.66339869281046	253.07142857142858	1	0.9993058199545217	blue	low
1715	64	127.0	207.0	228.0	224.7719298245614	1.0062116216461479	143.97744360902254	253.34615384615384	1	0.9999622068434122	blue	low
1716	64	127.0	242.0	308.0	244.48684210526315	1.109149577804584	162.84649122807016	264.6	1	0.9609834412064331	blue	low
1717	64	127.0	274.0	258.0	269.8054919908467	1.0180720882931547	155.64530892448514	267.8333333333333	1	0.9887509389238444	blue	low
1718	64	127.0	319.0	227.0	264.3217993079585	1.0810621342833027	190.8892733564014	259.6666666666667	1	0.9987025593828025	blue	low
1719	64	127.0	322.0	247.0	236.1121281464531	1.0635243350898302	143.9061784897025	267.0	1	0.9996325440026862	blue	low
1720	64	127.0	416.0	258.0	288.753125	1.100214431214649	201.365625	271.7241379310345	1	0.9462766837299922	blue	low
1721	64	127.0	439.0	279.0	262.2175	1.0584777363456899	176.7	265.531914893617	1	0.9798923709625189	blue	low
1722	64	127.0	657.0	271.0	234.66017316017317	1.022488768892005	147.83549783549785	256.7173913043478	1	0.9982897402034132	blue	low
1723	64	127.0	843.0	232.0	283.0280112044818	1.0314751735236911	175.81512605042016	277.5897435897436	1	0.9900345005280342	blue	low
1724	64	127.0	861.0	300.0	268.8568181818182	1.0076439776179935	180.45454545454547	266.52	1	0.902136582411348	blue	low
1725	64	127.0	899.0	216.0	279.1163434903047	1.0676963759841338	165.62880886426592	291.7142857142857	1	0.9968080410979647	blue	low
1726	64	127.0	1015.0	253.0	245.33333333333334	1.0447620276114618	141.6861471861472	268.3658536585366	1	0.9988526313613642	blue	low
1727	64	127.0	1120.0	223.0	250.81764705882352	1.0620911939611741	166.27941176470588	267.17857142857144	1	0.9997123791472525	blue	low
1728	64	127.0	1138.0	310.0	243.6273291925466	1.0347616012222995	165.26915113871635	264.5230769230769	1	0.957567436372033	blue	low
1729	64	127.0	1154.0	197.0	242.14241486068113	1.0280428419624474	158.93808049535605	266.3095238095238	1	0.9999751371247892	blue	low
1730	64	127.0	1159.0	294.0	239.3595238095238	1.0166781976870414	180.0404761904762	261.12	1	0.988610522532353	blue	low
1731	64	127.0	1198.0	216.0	267.38754325259515		187.58131487889273		1	0.9990282614969193	blue	low
1732	64	127.0	1331.0	245.0	296.1372549019608	1.0257045580038997	207.70915032679738	265.1470588235294	1	0.9412289155268235	blue	low
1733	64	127.0	1336.0	277.0	256.06636155606407	1.078387158919752	169.6178489702517	283.75	1	0.9884629619952494	blue	low
1734	64	127.0	1361.0	267.0	288.56111111111113	1.0667716901463011	192.87222222222223	274.4651162790698	1	0.9219754854400855	blue	low
1735	64	127.0	1489.0	244.0	230.84411764705882	1.048938055627019	183.5529411764706	266.20512820512823	1	0.9998050169475226	blue	low
1736	64	127.0	1543.0	249.0	278.7470588235294	1.08365599773944	193.7235294117647	284.0740740740741	1	0.9848623090138191	blue	low
1737	64	127.0	1610.0	209.0	232.46	1.0443107177974433	145.38	287.8222222222222	1	0.9999794910132426	blue	low
1738	64	127.0	1649.0	160.0	219.25714285714287	1.0243962140992167	195.0142857142857	261.5625	1	0.9999998232396973	blue	low
1739	64	127.0	1695.0	238.0	265.9375	0.9973293366243037	194.2875	260.55555555555554	1	0.9972582240785913	blue	low
1740	64	127.0	1718.0	263.0	291.63421052631577	1.0330299604382929	188.32368421052632	279.54545454545456	1	0.916383276723283	blue	low
1741	64	127.0	1770.0	282.0	276.0444444444444	1.0980530954027152	203.91944444444445	281.44444444444446	1	0.9374493213448567	blue	low
1742	64	127.0	1780.0	152.0	245.01127819548873	0.9881446576162162	154.22932330827066	266.8888888888889	1	0.999997726623302	blue	low
1743	64	127.0	1800.0	217.0	264.71626297577853	1.019747250673724	187.9515570934256	254.65384615384616	1	0.9992151880093846	blue	low
1744	64	127.0	1841.0	221.0	272.62152777777777	1.03232336283567	191.50347222222223	256.3529411764706	1	0.9978807582040023	blue	low
1745	64	127.0	1842.0	233.0	269.7808641975309	1.071504866705385	187.72530864197532	277.2413793103448	1	0.9970102317264922	blue	low
1746	64	127.0	1891.0	167.0	249.33333333333334	1.0263905702722942	174.54583333333332	256.3703703703704	1	0.9999908617057448	blue	low
1747	64	127.0	2001.0	184.0	249.25	1.0631287238464735	197.45	272.4	1	0.9999757333975753	blue	low
1748	64	127.0	2017.0	192.0	219.76470588235293	1.056281314215788	185.05098039215687	258.46666666666664	1	0.9999982029744724	blue	low
1749	64	127.0	2031.0	191.0	283.66796875	1.040205858227714	190.3984375	264.2857142857143	1	0.9983368494153416	blue	low
1750	64	127.0	2032.0	289.0	255.5530303030303	1.018635533890995	188.53030303030303	262.6551724137931	1	0.9770212343400001	blue	low
1751	64	127.0	2079.0	215.0	254.89273356401384	1.0628242730180433	187.74048442906573	266.0357142857143	1	0.9997343138618824	blue	low
1752	64	127.0	2081.0	244.0	259.7894736842105	1.0865567582142444	194.99690402476782	276.55	1	0.9977778598600678	blue	low
1753	64	127.0	2090.0	262.0	266.3095238095238	1.0620547197105183	177.3862433862434	269.6969696969697	1	0.9894682148700112	blue	low
1754	64	127.0	2093.0	151.0	215.44921875	1.0692943073531003	151.25390625	269.6216216216216	1	0.999999939849415	blue	low
1755	64	127.0	2094.0	211.0	270.6333333333333	0.997989849662885	195.95925925925926	250.30434782608697	1	0.99895609077159	blue	low
1756	64	128.0	4.0	132.0	216.54358974358973	0.9921863549758171	159.11282051282052	233.4375	1	0.9999999819157513	blue	low
1757	64	128.0	34.0	318.0	225.31190476190477	1.113618336921508	174.08809523809524	252.0	1	0.9704832519968398	blue	low
1758	64	128.0	65.0	237.0	258.9769736842105	1.087121928275315	185.2565789473684	254.86486486486487	1	0.998615115417571	blue	low
1759	64	128.0	110.0	245.0	267.093567251462	1.0272923416610507	174.84795321637426	249.45652173913044	1	0.9955577231361309	blue	low
1760	64	128.0	125.0	197.0	261.45882352941175	1.0940253920836445	183.73333333333332	257.0	1	0.9998092810699649	blue	low
1761	64	128.0	144.0	281.0	277.4194444444444	1.0448734931329113	183.75833333333333	244.46153846153845	1	0.9344634583789639	blue	low
1762	64	128.0	146.0	172.0	266.96666666666664	1.0552208463434138	199.7	255.15384615384616	1	0.999903360630081	blue	low
1763	64	128.0	164.0	208.0	289.2	1.081562350549976	199.61176470588236	262.2083333333333	1	0.9935824267914912	blue	low
1764	64	128.0	183.0	277.0	269.48830409356725	1.080306731031937	193.14912280701753	254.74358974358975	1	0.9696574642323926	blue	low
1765	64	128.0	185.0	275.0	283.8365650969529	1.0608336145798178	182.56786703601108	251.46	1	0.9219346007181063	blue	low
1766	64	128.0	201.0	256.0	235.7724867724868	1.0658120388256767	165.83333333333334	258.1904761904762	1	0.999340227749468	blue	low
1767	64	128.0	204.0	269.0	264.08683473389357	1.0333455096633875	179.0280112044818	244.15555555555557	1	0.9869210425056207	blue	low
1768	64	128.0	246.0	236.0	253.92105263157896	1.0516544325239978	146.73444976076556	270.36	1	0.9991688252851475	blue	low
1769	64	128.0	277.0	281.0	242.8921052631579	1.061885770391739	181.85263157894738	258.5217391304348	1	0.9940448014965146	blue	low
1770	64	128.0	321.0	236.0	268.8496732026144	1.048224991183731	186.59803921568627	252.375	1	0.9967878892752662	blue	low
1771	64	128.0	324.0	205.0	255.4816176470588	1.0840005439397156	185.50735294117646	263.7857142857143	1	0.9998412936897365	blue	low
1772	64	128.0	334.0	262.0	280.80555555555554	1.057554345398357	185.34166666666667	266.68888888888887	1	0.9662370073199286	blue	low
1773	64	128.0	351.0	221.0	258.1928104575163	1.0837140090032047	181.45751633986927	267.8181818181818	1	0.9994831853168982	blue	low
1774	64	128.0	357.0	264.0	269.24074074074076	1.0620306327189342	182.09259259259258	274.1904761904762	1	0.9851788105092998	blue	low
1775	64	128.0	380.0	131.0	251.698224852071		188.40828402366864		1	0.9999983598658865	blue	low
1776	64	128.0	395.0	312.0	237.01913875598086	1.0612848963219357	179.30382775119617	252.3653846153846	1	0.9657006348108351	blue	low
1777	64	128.0	407.0	172.0	231.80357142857142	1.070356550580431	188.45535714285714	260.77777777777777	1	0.9999983460622772	blue	low
1778	64	128.0	432.0	241.0	245.10526315789474	1.071513706793802	183.0371517027864	261.0	1	0.9994762609294764	blue	low
1779	64	128.0	437.0	136.0	272.21875	1.0272468912765575	162.92410714285714	274.6666666666667	1	0.9999666219864344	blue	low
1780	64	128.0	445.0	238.0	293.96741854636593	1.0576289121321882	163.24310776942355	285.57142857142856	1	0.9635707263590263	blue	low
1781	64	128.0	465.0	233.0	261.20588235294116	1.027464495521862	190.54575163398692	256.1212121212121	1	0.9986487182370606	blue	low
1782	64	128.0	482.0	225.0	272.598615916955	1.092972580475507	193.2076124567474	267.80645161290323	1	0.997410725189994	blue	low
1783	64	128.0	521.0	152.0	232.03061224489795		202.3112244897959		1	0.9999995339993311	blue	low
1784	64	128.0	528.0	233.0	254.14444444444445	1.042595588525431	169.4	271.0	1	0.9992901962987768	blue	low
1785	64	128.0	564.0	244.0	297.9907120743034	1.0940020212918513	197.77708978328172	281.4347826086956	1	0.9334334519120354	blue	low
1786	64	128.0	643.0	249.0	296.48333333333335	1.061930008191499	183.61111111111111	279.125	1	0.9291267791801383	blue	low
1787	64	128.0	692.0	172.0	249.65	1.0638468168944712	185.15	272.4166666666667	1	0.9999873538139187	blue	low
1788	64	128.0	704.0	218.0	273.01680672268907	1.0541049566104033	164.96638655462183	282.45454545454544	1	0.9981046627318728	blue	low
1789	64	128.0	738.0	170.0	262.1302521008403		185.7563025210084		1	0.9999509638489992	blue	low
1790	64	128.0	756.0	215.0	245.06811145510835	0.9833026499693167	172.76160990712074	255.94594594594594	1	0.9998979792109792	blue	low
1791	64	128.0	820.0	197.0	276.6029411764706	1.0528938495764761	189.4889705882353	274.5833333333333	1	0.9990089078038098	blue	low
1792	64	128.0	822.0	203.0	258.1736111111111	1.0210242361264181	180.16666666666666	260.09090909090907	1	0.9998126890306095	blue	low
1793	64	128.0	839.0	265.0	232.56617647058823	1.0189964427272349	169.43872549019608	265.2758620689655	1	0.9990319038682963	blue	low
1794	64	128.0	843.0	215.0	279.43252595155707	1.018013227602617	197.4083044982699	269.6363636363636	1	0.9968551759026381	blue	low
1795	64	128.0	911.0	243.0	262.0495356037152	1.0879214048505583	194.57275541795664	277.55263157894734	1	0.9974431348457032	blue	low
1796	64	128.0	930.0	215.0	298.4852941176471	1.0354840501577296	207.49632352941177	270.57142857142856	1	0.9771629830744567	blue	low
1797	64	128.0	932.0	250.0	240.3450292397661	1.0900657630618058	184.70760233918128	271.525	1	0.9993678382973922	blue	low
1798	64	128.0	964.0	251.0	283.23219814241486	1.0643540460424727	206.1857585139319	280.39285714285717	1	0.9754101400977319	blue	low
1799	64	128.0	984.0	243.0	283.4520123839009	1.0448827440454462	192.90402476780187	266.05263157894734	1	0.9827247235563117	blue	low
1800	64	128.0	989.0	318.0	251.19772727272726	1.0806372915758589	184.30227272727274	271.7142857142857	1	0.8974308788712276	blue	low
1801	64	128.0	1011.0	262.0	276.80555555555554	1.0684506674894318	207.15123456790124	270.45652173913044	1	0.9755456181661641	blue	low
1802	64	128.0	1097.0	220.0	261.48161764705884	1.0766932352387841	207.08823529411765	272.1621621621622	1	0.9993277941376743	blue	low
1803	64	128.0	1185.0	267.0	246.2982456140351	1.0903646462207197	199.86257309941521	275.3170731707317	1	0.99696348101309	blue	low
1804	64	128.0	1195.0	232.0	224.83660130718954	1.006010998078649	188.20261437908496	249.66666666666666	1	0.999949397621317	blue	low
1805	64	128.0	1220.0	262.0	286.9130434782609	1.0703575697056558	172.19806763285024	286.92857142857144	1	0.9448427953502581	blue	low
1806	64	128.0	1228.0	214.0	280.26953125	1.0773683572871557	211.5390625	269.61290322580646	1	0.996728980806973	blue	low
1807	64	128.0	1290.0	245.0	266.2105263157895	1.0486591410210504	198.16776315789474	256.42857142857144	1	0.9958881440962009	blue	low
1808	64	128.0	1300.0	236.0	277.125	1.0620049198461308	202.36513157894737	274.3142857142857	1	0.9930912787901085	blue	low
1809	64	128.0	1306.0	212.0	255.02205882352942	1.0698657362501562	199.39705882352942	270.2307692307692	1	0.999773693671512	blue	low
1810	64	128.0	1338.0	194.0	257.0934256055363	0.9467182068059533	175.7266435986159	248.44444444444446	1	0.9998988575196432	blue	low
1811	64	128.0	1348.0	251.0	285.3095975232198	1.112974540289095	209.1517027863777	294.77777777777777	1	0.9705746526617158	blue	low
1812	64	128.0	1353.0	179.0	260.38655462184875	1.044815389837453	189.49159663865547	261.53846153846155	1	0.9999356601921165	blue	low
1813	64	128.0	1354.0	235.0	281.01307189542484	1.0829295384758537	205.58169934640523	286.65625	1	0.9905261227679434	blue	low
1814	64	128.0	1397.0	215.0	296.50735294117646	1.02189444979987	206.78676470588235	266.46875	1	0.9814304454527226	blue	low
1815	64	128.0	1423.0	187.0	235.9296875	1.0048854630333297	189.04296875	260.0	1	0.9999931306893031	blue	low
1816	64	128.0	1440.0	231.0	267.9013157894737	1.0985492595414663	197.33881578947367	280.390243902439	1	0.9977437761269037	blue	low
1817	64	128.0	1446.0	237.0	270.4613003095975	1.0520459365098047	194.10835913312692	275.8292682926829	1	0.9960745501065449	blue	low
1818	64	128.0	1450.0	272.0	255.80701754385964	1.0917441860465116	202.94736842105263	274.6046511627907	1	0.9916216199130823	blue	low
1819	64	128.0	1471.0	178.0	229.52941176470588	1.0239812045473866	191.10504201680672	261.3333333333333	1	0.9999980902580826	blue	low
1820	64	128.0	1494.0	243.0	261.9575163398693	1.0836580806640688	198.79084967320262	267.4047619047619	1	0.9974636676968704	blue	low
1821	64	128.0	1505.0	200.0	270.7916666666667	1.0872932418673744	215.04166666666666	278.3888888888889	1	0.9993911480202505	blue	low
1822	64	128.0	1518.0	231.0	232.70261437908496	1.094250614250614	184.45098039215685	265.0952380952381	1	0.9999070381900147	blue	low
1823	64	128.0	1541.0	263.0	281.1904761904762	1.049521322034897	178.76190476190476	267.8857142857143	1	0.9634754913522975	blue	low
1824	64	128.0	1544.0	250.0	249.96198830409358	1.0757204529509818	185.46491228070175	269.4186046511628	1	0.9986162244702582	blue	low
1825	64	128.0	1576.0	306.0	244.8671679197995	1.038403794932553	189.7017543859649	255.28571428571428	1	0.9650151282666066	blue	low
1826	64	128.0	1594.0	215.0	245.26041666666666	1.0488108497674116	191.41319444444446	266.8	1	0.999896068652898	blue	low
1827	64	128.0	1604.0	245.0	267.2514619883041	1.0485914109465249	188.85380116959064	273.72	1	0.9954958422248352	blue	low
1828	64	128.0	1615.0	184.0	310.50892857142856	1.0573901597459876	221.49553571428572	282.74074074074076	1	0.9702865970659926	blue	low
1829	64	128.0	1651.0	190.0	279.32421875	1.0363764614597846	195.25	270.8285714285714	1	0.9990308502363894	blue	low
1830	64	128.0	1656.0	194.0	297.5098039215686	1.024122193467161	200.75686274509803	269.2758620689655	1	0.99081563010905	blue	low
1831	64	128.0	1682.0	233.0	250.2962962962963	1.0881247538122618	182.15740740740742	270.8085106382979	1	0.9994982387526209	blue	low
1832	64	128.0	1695.0	221.0	229.19181585677748	0.9914189804083174	150.66751918158567	264.55555555555554	1	0.9999657897183594	blue	low
1833	64	128.0	1719.0	217.0	257.59191176470586	1.0933121860956911	197.30882352941177	266.83870967741933	1	0.9996115843393257	blue	low
1834	64	128.0	1729.0	291.0	265.1468144044321	1.0484112251583315	200.90581717451525	259.6578947368421	1	0.9518104406671833	blue	low
1835	64	128.0	1744.0	240.0	271.5046439628483	1.0234980179901358	185.92569659442725	254.95652173913044	1	0.9949525670772301	blue	low
1836	64	128.0	1756.0	281.0	265.9470899470899	1.0726356061612004	187.76190476190476	268.15	1	0.9707108603204266	blue	low
1837	64	128.0	1769.0	202.0	281.0034013605442	1.0108213008192886	182.1360544217687	267.4848484848485	1	0.9979726121845716	blue	low
1838	64	128.0	1778.0	147.0	274.9	1.09096408763863	202.4611111111111	267.6470588235294	1	0.9999210784070632	blue	low
1839	64	128.0	1818.0	220.0	231.7941176470588	1.0406616924055758	195.5110294117647	249.88888888888889	1	0.9999594964346362	blue	low
1840	64	128.0	1860.0	220.0	254.6957671957672	1.0904063258713945	151.56084656084656	278.3469387755102	1	0.99965160091692	blue	low
1841	65	129.0	4.0	244.0	229.37908496732027	1.0816534713763704	182.1143790849673	243.775	1	0.9998268679198552	blue	low
1842	65	129.0	35.0	209.0	246.52734375	1.0675882330654856	188.77734375	244.64285714285714	1	0.9999186678582686	blue	low
1843	65	129.0	55.0	252.0	270.3869969040248	1.0639427716885503	193.4953560371517	260.82608695652175	1	0.9914148831622596	blue	low
1844	65	129.0	66.0	200.0	221.42279411764707	1.1175384295263608	174.8566176470588	260.4	1	0.9999962451263819	blue	low
1845	65	129.0	75.0	151.0	215.7704081632653	1.064213428906809	174.24489795918367	239.77777777777777	1	0.9999999375256918	blue	low
1846	65	129.0	77.0	209.0	264.296875	1.060089439769006	192.26953125	247.17142857142858	1	0.9995101479498376	blue	low
1847	65	129.0	78.0	142.0	213.95604395604394	1.0748469515592805	175.12087912087912	240.11111111111111	1	0.9999999734800834	blue	low
1848	65	129.0	96.0	233.0	273.718954248366	1.0830929179548592	187.97058823529412	264.4516129032258	1	0.9956760454977414	blue	low
1849	65	129.0	103.0	217.0	272.4636678200692	1.0755142489822156	180.6643598615917	255.225	1	0.9982952604990957	blue	low
1850	65	129.0	117.0	213.0	227.83006535947712	1.1175465953813024	164.0686274509804	258.0	1	0.9999826648009758	blue	low
1851	65	129.0	128.0	313.0	254.1014492753623	1.1282947495513556	188.48067632850243	276.5238095238095	1	0.911493906740962	blue	low
1852	65	129.0	142.0	236.0	236.5065789473684	1.0795547017356866	185.08881578947367	253.8780487804878	1	0.9998188800386035	blue	low
1853	65	129.0	144.0	235.0	242.35913312693498	1.1075282114864975	175.56965944272446	262.3414634146341	1	0.9997184538843623	blue	low
1854	65	129.0	153.0	270.0	274.4605263157895	1.058366766543091	182.79473684210527	269.42857142857144	1	0.9695290304612648	blue	low
1855	65	129.0	159.0	207.0	226.1691176470588	1.0788994683087534	180.7058823529412	252.52631578947367	1	0.9999902441333239	blue	low
1856	65	129.0	165.0	228.0	233.96875	1.0993381328379006	185.16666666666666	253.59375	1	0.9999152368482783	blue	low
1857	65	129.0	172.0	145.0	257.44642857142856	1.0600511380005762	164.41964285714286	266.38461538461536	1	0.9999926132648963	blue	low
1858	65	129.0	204.0	237.0	264.421568627451	1.1083172026225414	192.34313725490196	270.3	1	0.9977371004921963	blue	low
1859	65	129.0	227.0	222.0	255.22222222222223	1.1099605287050929	188.03819444444446	265.7631578947368	1	0.9995883712967565	blue	low
1860	65	129.0	239.0	196.0	258.9791666666667	1.0619537653699889	203.43333333333334	262.2962962962963	1	0.9998616053240319	blue	low
1861	65	129.0	262.0	235.0	292.1111111111111	1.0876469727950286	213.97569444444446	281.54285714285714	1	0.972965887989225	blue	low
1862	65	129.0	271.0	235.0	270.8126984126984	0.9922753901187205	196.13333333333333	261.0	1	0.9963468954952264	blue	low
1863	65	129.0	311.0	179.0	228.84926470588235	1.0304160138615963	169.50367647058823	263.96875	1	0.9999981042012653	blue	low
1864	65	129.0	314.0	251.0	250.625386996904	1.1444334252716943	191.06191950464395	274.4318181818182	1	0.998445535527707	blue	low
1865	65	129.0	328.0	217.0	261.21180555555554	1.1325816801581594	194.68402777777777	285.4878048780488	1	0.9994454006299743	blue	low
1866	65	129.0	335.0	266.0	237.94736842105263	1.0811434448156765	189.53216374269005	260.04651162790697	1	0.9984645274127122	blue	low
1867	65	129.0	365.0	244.0	281.14506172839504	1.0534534384761314	193.98456790123456	268.8809523809524	1	0.9852932313314534	blue	low
1868	65	129.0	372.0	219.0	251.48888888888888	1.099397735089423	186.43492063492064	290.59375	1	0.9997586416841584	blue	low
1869	65	129.0	393.0	243.0	255.37962962962962	1.1361794529553557	194.9351851851852	288.0444444444444	1	0.9985690993842499	blue	low
1870	65	129.0	408.0	218.0	275.84558823529414	1.0740219892610585	204.4264705882353	271.0	1	0.9974796794840921	blue	low
1871	65	129.0	444.0	206.0	299.3988095238095	1.0526703359845162	175.45535714285714	297.9767441860465	1	0.9821180548112216	blue	low
1872	65	129.0	450.0	279.0	239.9224376731302	1.0590077052296192	191.3102493074792	259.72727272727275	1	0.9957395634129971	blue	low
1873	65	129.0	455.0	242.0	244.77777777777777	1.082100829418723	172.7910052910053	288.0487804878049	1	0.9994572054896486	blue	low
1874	65	129.0	474.0	246.0	224.24183006535947	1.111088349803952	196.80065359477123	267.88235294117646	1	0.9998675875631813	blue	low
1875	65	129.0	477.0	286.0	235.46052631578948	1.0944850295541164	185.92105263157896	265.6296296296296	1	0.9948620723383529	blue	low
1876	65	129.0	481.0	247.0	241.75986842105263	1.055307535116626	202.78947368421052	261.75	1	0.9994175516244478	blue	low
1877	65	129.0	492.0	280.0	264.57105263157894	1.1568424677706841	195.21842105263158	297.98039215686276	1	0.9748571380668297	blue	low
1878	65	129.0	520.0	270.0	260.921568627451	1.1052170495588989	180.6642156862745	295.62264150943395	1	0.9891038983976541	blue	low
1879	65	129.0	532.0	262.0	275.89814814814815	1.1071872097893183	208.41358024691357	280.2	1	0.977270435116834	blue	low
1880	65	129.0	553.0	297.0	247.32894736842104	1.1005573709761596	199.52631578947367	276.09615384615387	1	0.9774515039425365	blue	low
1881	65	129.0	565.0	286.0	245.1783625730994	1.0872597369398216	201.37426900584796	258.97222222222223	1	0.9903605843609995	blue	low
1882	65	129.0	587.0	204.0	237.10546875	1.0948348807145376	200.04296875	270.8125	1	0.9999767429433258	blue	low
1883	65	129.0	595.0	275.0	262.3675	1.044300972072455	191.09	287.75925925925924	1	0.9838307214956045	blue	low
1884	65	129.0	599.0	267.0	255.21637426900585	1.1082863299443644	200.62280701754386	280.1463414634146	1	0.9940696750968993	blue	low
1885	65	129.0	603.0	212.0	242.45751633986927	1.0534937096815202	183.0718954248366	275.7368421052632	1	0.9999343236134732	blue	low
1886	65	129.0	685.0	224.0	259.53125	1.0826466707161257	199.01041666666666	273.48571428571427	1	0.9993036954900107	blue	low
1887	65	129.0	699.0	223.0	210.719723183391	1.1005131468935918	188.42214532871972	264.3243243243243	1	0.9999922834857287	blue	low
1888	65	129.0	703.0	235.0	241.4313725490196	1.086757168535085	197.76143790849673	276.38235294117646	1	0.9997403541837628	blue	low
1889	65	129.0	738.0	227.0	248.63235294117646	1.1173123237093887	211.08823529411765	277.44444444444446	1	0.9997009107994521	blue	low
1890	65	129.0	739.0	300.0	269.3075	1.1229785923302018	198.7825	291.66	1	0.8995239993928276	blue	low
1891	65	129.0	754.0	274.0	228.33333333333334	1.1055536510800381	187.40555555555557	267.5777777777778	1	0.9986333958789486	blue	low
1892	65	129.0	762.0	194.0	256.675	1.056286377586447	206.49166666666667	268.04347826086956	1	0.9999033165249067	blue	low
1893	65	129.0	779.0	204.0	251.08235294117648	1.0639378645867472	204.95686274509805	270.5416666666667	1	0.999904615915776	blue	low
1894	65	129.0	780.0	205.0	239.20676691729324	1.092866244017652	191.51127819548873	267.93333333333334	1	0.9999694212173986	blue	low
1895	65	129.0	781.0	269.0	273.40263157894736	1.0280735263194782	185.42894736842106	267.9	1	0.9733077797160179	blue	low
1896	65	129.0	782.0	165.0	230.4051282051282	1.1225784715593239	207.76410256410256	272.0	1	0.9999991071399925	blue	low
1897	65	129.0	827.0	179.0	228.83333333333334		202.46759259259258		1	0.9999981074801296	blue	low
1898	65	129.0	833.0	230.0	302.7171052631579	1.0295664404611904	203.41118421052633	275.6363636363636	1	0.9389843786319736	blue	low
1899	65	129.0	846.0	239.0	290.01875	1.0686628039490889	186.096875	265.1333333333333	1	0.9736520134322975	blue	low
1900	65	129.0	865.0	231.0	256.95076923076925	1.035069940135239	189.8523076923077	275.72222222222223	1	0.9991844193261106	blue	low
1901	65	129.0	867.0	271.0	253.26023391812865	1.0607610928933473	196.66959064327486	260.8780487804878	1	0.9934643017237487	blue	low
1902	65	129.0	879.0	275.0	233.953216374269	1.0556516680190455	202.6169590643275	265.2	1	0.9978468961815811	blue	low
1903	65	129.0	880.0	309.0	224.71428571428572	1.122385043033084	182.61428571428573	274.56756756756755	1	0.9853607690668617	blue	low
1904	65	129.0	890.0	239.0	247.48666666666668	1.0632800980037265	196.78	261.3888888888889	1	0.9994332619059801	blue	low
1905	65	129.0	916.0	198.0	270.921875	1.1033654427959436	195.72265625	274.625	1	0.9994413872071656	blue	low
1906	65	129.0	925.0	230.0	235.43055555555554	1.093834102385442	201.17708333333334	271.2307692307692	1	0.999889642071505	blue	low
1907	65	129.0	932.0	202.0	221.8566176470588	1.066713897994431	182.31985294117646	258.8857142857143	1	0.9999954820838883	blue	low
1908	65	129.0	937.0	192.0	264.3529411764706	1.030320527392589	186.67279411764707	271.4	1	0.9997998447420131	blue	low
1909	65	129.0	945.0	203.0	255.08771929824562	1.0441335548235726	184.47719298245613	268.44117647058823	1	0.9998640506856586	blue	low
1910	65	129.0	948.0	284.0	252.00280112044817	1.04195448843155	202.6778711484594	265.1111111111111	1	0.9866428490248299	blue	low
1911	65	129.0	964.0	270.0	247.12121212121212	1.1675418510565094	178.46969696969697	299.1142857142857	1	0.9960883767450524	blue	low
1912	65	129.0	983.0	206.0	255.27083333333334	1.0939245884137156	211.84166666666667	266.7037037037037	1	0.9998355584439134	blue	low
1913	65	129.0	995.0	239.0	289.47058823529414	1.0731223838820008	190.04643962848297	273.03225806451616	1	0.9749556455441123	blue	low
1914	65	129.0	1013.0	275.0	261.09761904761905	1.0994868110996827	171.61666666666667	282.96078431372547	1	0.9852618901796346	blue	low
1915	65	129.0	1026.0	144.0	266.0133333333333	0.9986362968405583	168.78222222222223	263.4	1	0.9999786457537363	blue	low
1916	65	130.0	3.0	307.0	229.89141414141415	1.0589964865223387	176.11868686868686	237.88135593220338	1	0.9834309260627345	blue	low
1917	65	130.0	31.0	308.0	243.21	1.1193467248908295	177.9525	253.29090909090908	1	0.9636007500091018	blue	low
1918	65	130.0	39.0	198.0	209.64705882352942	1.0569309434174299	171.2627450980392	230.8	1	0.9999989721950306	blue	low
1919	65	130.0	41.0	221.0	255.65051903114187	1.0705774762262548	183.63667820069205	254.16666666666666	1	0.9995953100199362	blue	low
1920	65	130.0	42.0	173.0	244.25641025641025		178.82478632478632		1	0.9999927864567416	blue	low
1921	65	130.0	43.0	248.0	238.62654320987653		178.3672839506173		1	0.9995181833532514	blue	low
1922	65	130.0	97.0	207.0	249.7921568627451	1.045928326046221	186.98039215686273	239.21875	1	0.9999000631377883	blue	low
1923	65	130.0	157.0	242.0	206.8775	1.0558892733564014	151.9925	262.24	1	0.9999749366898579	blue	low
1924	65	130.0	245.0	251.0	256.8117283950617	1.0840650406504064	192.16975308641975	266.68	1	0.9974082991914571	blue	low
1925	65	130.0	250.0	289.0	245.015	1.1044890810965367	175.4	263.0	1	0.9883913305639814	blue	low
1926	65	130.0	285.0	245.0	242.73202614379085	1.008052716289375	187.09477124183007	235.25	1	0.9994457820447172	blue	low
1927	65	130.0	309.0	198.0	270.4826388888889	1.073343700065077	178.4375	275.62068965517244	1	0.9994674354002657	blue	low
1928	65	130.0	312.0	169.0	261.1640625	1.057085825678274	176.98828125	280.75	1	0.9999585272075753	blue	low
1929	65	130.0	326.0	249.0	266.21981424148606	1.0429501427066656	196.5139318885449	264.9047619047619	1	0.9948801664201575	blue	low
1930	65	130.0	333.0	276.0	262.5175438596491	1.0845164266790943	197.2514619883041	262.1081081081081	1	0.9826920259719565	blue	low
1931	65	130.0	340.0	234.0	234.05555555555554	1.1109990853151506	188.95751633986927	269.9166666666667	1	0.9998717949424312	blue	low
1932	65	130.0	348.0	197.0	262.1333333333333	1.0696008547220093	185.42962962962963	268.4166666666667	1	0.9997949480501607	blue	low
1933	65	130.0	352.0	215.0	256.19444444444446	1.1083695560858893	193.77777777777777	282.7142857142857	1	0.9996979654341217	blue	low
1934	65	130.0	394.0	145.0	257.1173469387755	1.0467147238182524	187.4591836734694	263.3636363636364	1	0.9999929197477815	blue	low
1935	65	130.0	436.0	238.0	228.3294117647059	1.065320126537139	179.16470588235293	269.6341463414634	1	0.9998959367390204	blue	low
1936	65	130.0	446.0	303.0	246.245	1.0732986158202706	194.835	272.9574468085106	1	0.9688636516832396	blue	low
1937	65	130.0	473.0	272.0	267.77591036414566	1.081425576519916	192.00560224089637	268.6666666666667	1	0.9795881650061617	blue	low
1938	65	130.0	477.0	281.0	245.97368421052633	1.1046332739323854	189.4157894736842	277.27272727272725	1	0.992663131703666	blue	low
1939	65	130.0	526.0	187.0	244.6218487394958	1.041273769264315	196.3109243697479	258.7916666666667	1	0.9999825146505213	blue	low
1940	65	130.0	549.0	289.0	268.162037037037	1.0195817565095557	183.3773148148148	278.462962962963	1	0.9473687347139228	blue	low
1941	65	130.0	556.0	211.0	251.54814814814816	1.073061325245971	200.25925925925927	271.6857142857143	1	0.9998489426211052	blue	low
1942	65	130.0	579.0	256.0	205.3022222222222	1.007780732039631	146.54666666666665	259.1333333333333	1	0.9999310392751091	blue	low
1943	65	130.0	597.0	209.0	208.97794117647058	1.06534589117433	185.82720588235293	254.77777777777777	1	0.9999977570257209	blue	low
1944	65	130.0	631.0	272.0	253.27777777777777	1.0648170926801521	203.94736842105263	269.84	1	0.9930416513352129	blue	low
1945	65	130.0	632.0	290.0	266.2638888888889	1.0577837357567066	166.1845238095238	301.6	1	0.9509446458354947	blue	low
1946	65	130.0	634.0	312.0	237.01863354037266	1.030986506294392	170.68944099378882	270.89473684210526	1	0.965701529425116	blue	low
1947	65	130.0	660.0	218.0	260.4375	1.045309514243437	183.26875	278.65909090909093	1	0.9994568063064074	blue	low
1948	65	130.0	665.0	248.0	272.57894736842104	1.0823515365817724	210.47697368421052	276.67857142857144	1	0.9915922130635901	blue	low
1949	65	130.0	672.0	234.0	265.59375	1.1231880350290269	195.571875	294.2	1	0.9978616739178114	blue	low
1950	65	130.0	673.0	282.0	272.2953216374269	1.0859106853340628	209.82456140350877	272.265306122449	1	0.9518026513013051	blue	low
1951	65	130.0	685.0	219.0	265.7951388888889	1.0648671635680909	198.32986111111111	274.80555555555554	1	0.9990278835271997	blue	low
1952	65	130.0	698.0	231.0	236.2058823529412	1.0832010777982304	179.9735294117647	283.1621621621622	1	0.999873673339143	blue	low
1953	65	130.0	705.0	192.0	264.2734375	1.0652578121800385	198.04296875	277.8888888888889	1	0.9998015884947133	blue	low
1954	65	130.0	713.0	171.0	254.2488888888889	1.0275442339063874	190.82222222222222	257.5	1	0.9999795897542149	blue	low
1955	65	130.0	735.0	254.0	237.79566563467492	1.0810253848485392	200.23529411764707	272.3939393939394	1	0.9993258708597687	blue	low
1956	65	130.0	738.0	217.0	286.7610294117647		207.22794117647058		1	0.9926697331380302	blue	low
1957	65	130.0	741.0	181.0	269.21008403361344	1.1073000262966965	200.8613445378151	288.5217391304348	1	0.9998027035896578	blue	low
1958	65	130.0	747.0	244.0	257.89473684210526	1.0766541473040934	187.24561403508773	278.54347826086956	1	0.9981142017686608	blue	low
1959	65	130.0	750.0	323.0	252.32142857142858	1.0650297396274393	197.4404761904762	270.59615384615387	1	0.8561384410310867	blue	low
1960	65	130.0	754.0	190.0	236.94463667820068	1.045268894787023	171.70934256055364	270.425	1	0.9999907236792931	blue	low
1961	65	130.0	772.0	214.0	244.09926470588235	1.1149323922362717	202.46323529411765	282.96153846153845	1	0.9999126989125489	blue	low
1962	65	130.0	800.0	220.0	263.88486842105266	1.0961624686142442	195.87171052631578	292.59375	1	0.9991498349519509	blue	low
1963	65	130.0	814.0	291.0	243.187675070028	1.1140042934210106	206.65826330532212	278.075	1	0.988204915694996	blue	low
1964	65	130.0	834.0	232.0	263.7048611111111	1.1099703084765358	205.23958333333334	278.8333333333333	1	0.9983902053794371	blue	low
1965	65	130.0	852.0	218.0	273.32440476190476	1.0218754914122972	173.45833333333334	272.0232558139535	1	0.9980451404270243	blue	low
1966	65	130.0	866.0	252.0	266.8121693121693	1.1054614912539342	182.9021164021164	298.1707317073171	1	0.9936569542131797	blue	low
1967	65	130.0	874.0	286.0	261.80526315789473	1.07277901811979	199.4578947368421	281.3658536585366	1	0.9708242162691574	blue	low
1968	65	130.0	878.0	199.0	249.35686274509803	1.0410836556427114	192.46274509803922	254.86111111111111	1	0.9999405995821931	blue	low
1969	65	130.0	892.0	266.0	251.25730994152048	1.1543326301350567	202.8187134502924	293.02127659574467	1	0.9958664221514181	blue	low
1970	65	130.0	898.0	204.0	306.0980392156863	1.041618961841228	204.90588235294118	265.38461538461536	1	0.9654011808804106	blue	low
1971	65	130.0	900.0	291.0	254.3190476190476	1.1091306344053913	186.62857142857143	291.96774193548384	1	0.9760508341425447	blue	low
1972	65	130.0	904.0	240.0	271.45061728395063	1.0780700187690155	198.57716049382717	286.95454545454544	1	0.9949771946273273	blue	low
1973	65	130.0	914.0	198.0	208.0546875	1.0855656738890633	189.43359375	262.81481481481484	1	0.9999991187480604	blue	low
1974	65	130.0	944.0	192.0	260.28991596638656	1.045165832040062	203.00420168067228	262.14285714285717	1	0.9998718127943813	blue	low
1975	65	130.0	945.0	184.0	248.97916666666666	1.1097305299549027	193.27916666666667	275.3333333333333	1	0.9999764489065507	blue	low
1976	65	130.0	947.0	161.0	249.23076923076923	1.0739886366138869	202.66826923076923	277.88461538461536	1	0.9999936011269849	blue	low
1977	65	130.0	981.0	203.0	248.71484375	1.0878268365099129	200.11328125	270.42857142857144	1	0.9999294508396332	blue	low
1978	65	130.0	983.0	222.0	239.52083333333334	1.154396156853983	191.27777777777777	279.27027027027026	1	0.9999057915610124	blue	low
1979	65	130.0	1020.0	238.0	246.78703703703704	1.1099284612798126	186.15740740740742	275.55555555555554	1	0.9994989634965007	blue	low
1980	65	130.0	1022.0	305.0	258.2690476190476	1.098862476141484	195.07380952380953	289.64406779661016	1	0.9301923560185176	blue	low
1981	65	130.0	1027.0	293.0	253.65343915343917	1.0575293856730983	195.8862433862434	264.9111111111111	1	0.97406191009557	blue	low
1982	65	130.0	1055.0	301.0	256.2925	1.1034095272346165	193.66	278.7962962962963	1	0.9506540926222375	blue	low
1983	65	130.0	1059.0	253.0	299.93859649122805	1.2861407567728935	199.14619883040936	329.8181818181818	1	0.8900560810452488	blue	low
1984	65	130.0	1066.0	199.0	251.265625	1.0761380779128584	194.921875	268.0	1	0.9999275103194861	blue	low
1985	65	130.0	1071.0	313.0	263.70952380952383	1.0881318008751009	199.0595238095238	286.6938775510204	1	0.8558318958776294	blue	low
1986	65	130.0	1104.0	252.0	285.6578947368421	1.0640754266633499	215.89473684210526	275.59090909090907	1	0.9682685371490707	blue	low
1987	65	130.0	1109.0	231.0	254.27777777777777	1.0682840738891661	179.17543859649123	280.075	1	0.9993616240638665	blue	low
1988	65	130.0	1126.0	268.0	226.1705882352941	1.1044716268011858	192.17352941176472	265.3421052631579	1	0.9992394012259814	blue	low
1989	65	130.0	1134.0	204.0	252.63529411764705	1.0554370903107666	205.7921568627451	268.9428571428571	1	0.9998881585539362	blue	low
1990	65	130.0	1139.0	269.0	278.9501385041551	1.0784418837093082	196.1163434903047	279.9166666666667	1	0.9591107900331003	blue	low
1991	65	130.0	1148.0	267.0	275.6749226006192	1.0778824042664232	202.87616099071207	263.3125	1	0.9712624071649512	blue	low
1992	65	130.0	1173.0	217.0	220.140350877193	1.069009608357465	185.6701754385965	257.4871794871795	1	0.9999886742475944	blue	low
1993	65	130.0	1175.0	311.0	209.634	1.004092885582565	158.102	255.0625	1	0.9919236730281453	blue	low
1994	65	130.0	1187.0	185.0	268.3235294117647	1.0202404041315232	199.49579831932772	261.5	1	0.999782241423384	blue	low
1995	65	130.0	1212.0	262.0	272.1306818181818	1.0686911732850388	193.80113636363637	274.8723404255319	1	0.9832156423689704	blue	low
1996	7	14.0	2.0	211.0	234.32291666666666	1.0766148595391691	163.70833333333334	239.26666666666668	1	0.9999719548679584	blue	low
1997	7	14.0	4.0	192.0	259.875	1.0413751911279705	168.04044117647058	245.94594594594594	1	0.9998774930212079	blue	low
1998	7	14.0	5.0	281.0	263.7472222222222	1.0383707061487253	183.19444444444446	242.14893617021278	1	0.974902953108	blue	low
[truncated: 106,997 more rows]
