# Supplementary material for: Phenotypic heterogeneity follows a growth-viability tradeoff in response to amino acid identity
Source: Nat Commun. 2024 Aug 2;15:6515. doi: 10.1038/s41467-024-50602-8 (PMC11297284; doi:10.1038/s41467-024-50602-8)
Supplement: Supplementary file 6 — Source Data [file 41467_2024_50602_MOESM6_ESM.zip › source_data/fig5bcdef/May 3rd - PRO 1_30 all cells.csv]

	field-of-view	image-index	cellId	size	meanRedValue	score	meanGreenValue	nuc_score	label	max_prob	color	population
0	1	1.0	19.0	164.0	260.63392857142856	1.066055339927382	212.46428571428572	306.28	0	0.9999987083820311	blue	low
1	1	1.0	34.0	149.0	208.5911111111111	1.040723224490188	180.5911111111111	282.1904761904762	0	0.9999999989406128	blue	low
2	1	1.0	78.0	259.0	271.4489164086687	1.0170718991181198	233.54798761609908	295.7826086956522	0	0.9974420048838867	blue	low
3	1	1.0	108.0	284.0	255.92731829573935	1.0333768832598749	209.0125313283208	302.13513513513516	0	0.9933647367977444	blue	low
4	1	1.0	114.0	178.0	273.4012345679012	1.04279997437597	177.03703703703704	333.3939393939394	0	0.9999891888076525	blue	low
5	1	1.0	117.0	216.0	273.4117647058824	1.0539369860482306	232.77205882352942	306.6333333333333	0	0.9998624669871322	blue	low
6	1	1.0	172.0	278.0	276.2368421052632	1.0131634992922247	251.53801169590642	313.030303030303	0	0.9863828535945786	blue	low
7	1	1.0	232.0	210.0	253.65972222222223		230.82986111111111		0	0.9999822321562519	blue	low
8	1	1.0	282.0	263.0	304.1666666666667	1.0880412909608923	237.82748538011697	331.39130434782606	0	0.9806387308616746	blue	low
9	1	1.0	296.0	258.0	283.7808641975309		249.49382716049382		0	0.9950210733170872	blue	low
10	1	1.0	307.0	210.0	291.1114551083591	1.044789534128926	218.39938080495355	348.73333333333335	0	0.9996665890081312	blue	low
11	1	1.0	310.0	224.0	287.4294117647059	1.0201817184354856	219.5970588235294	339.0967741935484	0	0.9993650483961345	blue	low
12	1	1.0	328.0	248.0	218.7108695652174	1.0321562269363125	172.57608695652175	328.05454545454546	0	0.9999831101031338	blue	low
13	1	1.0	341.0	188.0	225.9703947368421	1.0317964925326888	196.19078947368422	325.5151515151515	0	0.9999997905403315	blue	low
14	1	1.0	344.0	142.0	314.6078431372549	1.0255308014354068	237.73529411764707	348.75	0	0.9999563310679892	blue	low
15	1	1.0	358.0	266.0	275.82748538011697	1.0555251941228736	251.9298245614035	340.12	0	0.9944426531052882	blue	low
16	1	1.0	370.0	214.0	276.5882352941176	1.037631558073418	255.1764705882353	335.42105263157896	0	0.9998475451235438	blue	low
17	1	1.0	379.0	184.0	237.66089965397924	1.0066966976841043	204.74048442906573	323.52941176470586	0	0.9999994686723416	blue	low
18	1	1.0	393.0	207.0	313.1616541353383	1.0226822563413083	255.45864661654136	334.90909090909093	0	0.9988649053861758	blue	low
19	1	1.0	412.0	136.0	186.01644736842104	0.9977254322869528	149.00328947368422	332.4642857142857	0	0.9999999999847677	blue	low
20	1	1.0	431.0	190.0	271.6313725490196	0.9961455260570304	244.66666666666666	327.22222222222223	0	0.999979543218052	blue	low
21	1	1.0	446.0	273.0	301.10818713450294	1.040816417857015	260.9035087719298	339.375	0	0.9681791380423133	blue	low
22	1	1.0	451.0	191.0	274.8828125	1.0517289716838758	233.67578125	328.3333333333333	0	0.9999712634864506	blue	low
23	1	1.0	471.0	257.0	283.69135802469134	1.0317023385027144	254.2685185185185	329.2162162162162	0	0.9953775609090219	blue	low
24	1	1.0	492.0	183.0	292.6875	1.0381660622861106	240.953125	347.1842105263158	0	0.9999277768652085	blue	low
25	1	1.0	553.0	239.0	280.5882352941176	1.0114990420771768	247.6078431372549	320.3888888888889	0	0.9988938003355787	blue	low
26	1	1.0	643.0	227.0	284.719723183391	1.0758998435054774	249.91695501730104	340.27777777777777	0	0.9993540438240357	blue	low
27	1	1.0	660.0	237.0	264.437908496732	1.0384378000274312	251.4640522875817	336.5	0	0.9996860606093751	blue	low
28	1	1.0	677.0	220.0	263.0424836601307	1.055403982385602	237.82679738562092	348.3333333333333	0	0.9999186042960617	blue	low
29	1	1.0	683.0	293.0	279.85263157894735	1.051688748624005	242.47894736842105	329.10714285714283	0	0.9519488854192462	blue	low
30	1	1.0	686.0	179.0	258.57439446366783	1.023601945672505	201.01730103806227	330.5945945945946	0	0.9999970305393385	blue	low
31	1	1.0	694.0	198.0	289.875	0.982149914372283	252.25	320.6666666666667	0	0.9998550113338305	blue	low
32	1	1.0	696.0	179.0	247.6386554621849	1.0175995135846039	227.41596638655463	307.3333333333333	0	0.9999989844914574	blue	low
33	1	1.0	708.0	151.0	250.63333333333333	1.043280248446273	184.88518518518518	342.34615384615387	0	0.9999998127718166	blue	low
34	1	1.0	711.0	309.0	258.78696741854634	1.0729708139898353	240.54135338345864	331.0	0	0.9424632482407956	blue	low
35	1	1.0	738.0	254.0	302.80804953560374	1.070443247534757	247.45201238390092	335.1666666666667	0	0.9896249926893257	blue	low
36	1	1.0	756.0	218.0	282.65441176470586	0.9534602762450863	259.43014705882354	309.22222222222223	0	0.9996905970844524	blue	low
37	1	1.0	773.0	187.0	256.11607142857144	0.991834456135039	251.95535714285714	299.5	0	0.9999958575035549	blue	low
38	1	1.0	784.0	266.0	253.41666666666666	1.0114028371246737	232.89444444444445	318.6666666666667	0	0.9986768101818665	blue	low
39	1	1.0	794.0	222.0	247.13684210526316	1.0276893825677973	191.21315789473684	335.6111111111111	0	0.9999749642277884	blue	low
40	1	1.0	805.0	193.0	240.70980392156864	1.0181734938142233	231.7921568627451	311.55555555555554	0	0.9999985479836945	blue	low
41	1	1.0	814.0	286.0	272.6550802139037	1.0417730885151835	240.07219251336898	325.5806451612903	0	0.9797054744609892	blue	low
42	1	1.0	816.0	177.0	292.9614035087719	1.012390819099379	206.51929824561404	335.8285714285714	0	0.9999482147606209	blue	low
43	1	1.0	818.0	153.0	260.2295918367347	1.048330930464678	245.0969387755102	328.22222222222223	0	0.9999994086012344	blue	low
44	1	1.0	826.0	150.0	236.94358974358974		230.93846153846152		0	0.9999999624190934	blue	low
45	1	1.0	830.0	211.0	265.16015625	1.0433722614656291	252.45703125	317.6896551724138	0	0.9999493548351768	blue	low
46	1	1.0	837.0	251.0	268.05572755417955		235.3065015479876		0	0.9988619812811056	blue	low
47	1	2.0	17.0	159.0	275.01428571428573	1.02228198817649	207.66666666666666	279.8	0	0.9999962797228306	blue	low
48	1	2.0	19.0	167.0	239.81944444444446	1.0401915805394506	169.11805555555554	301.2	0	0.9999998161487396	blue	low
49	1	2.0	75.0	222.0	284.8453947368421	1.042959374476715	207.85526315789474	295.03125	0	0.9995314597044946	blue	low
50	1	2.0	84.0	217.0	242.07986111111111	1.0322166451880042	218.67013888888889	298.3703703703704	0	0.9999892362312429	blue	low
51	1	2.0	106.0	220.0	234.46130030959753	1.057953144266338	191.8142414860681	297.0	0	0.9999932543177017	blue	low
52	1	2.0	168.0	231.0	277.10818713450294	1.0325724213858114	208.9795321637427	317.5952380952381	0	0.9994946891516213	blue	low
53	1	2.0	170.0	270.0	323.51944444444445	1.0270279538035278	238.6888888888889	325.55	0	0.9397019392333714	blue	low
54	1	2.0	184.0	209.0	272.12456747404843	1.0220837576767585	218.87889273356402	308.3666666666667	0	0.9999229879052404	blue	low
55	1	2.0	250.0	212.0	247.6089965397924	1.0248851569025177	223.1833910034602	310.7586206896552	0	0.9999879427688474	blue	low
56	1	2.0	268.0	220.0	298.598615916955	1.0327194459391438	238.2941176470588	321.6	0	0.9989930218668365	blue	low
57	1	2.0	274.0	197.0	283.84313725490193	1.016211817435686	213.52287581699346	335.8809523809524	0	0.999913330862568	blue	low
58	1	2.0	285.0	308.0	268.34335839599	1.0543788548373045	234.75438596491227	319.57894736842104	0	0.9159839261202788	blue	low
59	1	2.0	292.0	248.0	297.25892857142856	1.0384756320996702	232.06845238095238	325.0	0	0.9946360917627932	blue	low
60	1	2.0	310.0	243.0	331.2037037037037	1.0444863732573946	244.08024691358025	338.3076923076923	0	0.9814877786422824	blue	low
61	1	2.0	416.0	183.0	258.1830065359477	1.0159152136593035	192.01633986928104	325.28125	0	0.9999962114432642	blue	low
62	1	2.0	422.0	217.0	261.51960784313724	1.0106438951500036	219.28758169934642	312.3333333333333	0	0.9999421061693956	blue	low
63	1	2.0	441.0	190.0	258.19921875		228.46484375		0	0.9999937727861836	blue	low
64	1	2.0	458.0	209.0	240.93402777777777	1.0711825717468781	222.51388888888889	327.44444444444446	0	0.9999948474481994	blue	low
65	1	2.0	505.0	301.0	265.66190476190474	1.0250193822650975	231.6904761904762	330.3888888888889	0	0.9561219616428713	blue	low
66	1	2.0	513.0	256.0	255.88690476190476	1.0309578147095473	238.89285714285714	321.5813953488372	0	0.9992857653944648	blue	low
67	1	2.0	525.0	244.0	280.8859649122807	1.0319117553563482	231.16666666666666	332.8285714285714	0	0.9984094486144931	blue	low
68	1	2.0	533.0	277.0	287.5888888888889	1.0331408517974168	234.00833333333333	312.969696969697	0	0.9774219265064449	blue	low
69	1	2.0	544.0	194.0	249.35763888888889	0.9950755217535181	216.34722222222223	319.6666666666667	0	0.999996358438975	blue	low
70	1	2.0	616.0	255.0	278.48823529411766	1.052215250099701	242.03823529411764	336.6046511627907	0	0.9970407630700999	blue	low
71	1	2.0	619.0	225.0	316.0457516339869	1.0532820267954948	242.91176470588235	347.22222222222223	0	0.9963978818632703	blue	low
72	1	2.0	620.0	232.0	296.1736111111111	0.9850326629947482	260.87152777777777	319.7567567567568	0	0.9981702977655771	blue	low
73	1	2.0	624.0	157.0	249.86190476190475	1.003183622556049	233.88571428571427	313.72222222222223	0	0.9999997375289087	blue	low
74	1	2.0	672.0	215.0	304.01730103806227	1.0387127510015683	245.33217993079586	340.5151515151515	0	0.998960844440766	blue	low
75	1	2.0	693.0	215.0	258.7904411764706	1.0313675585769622	240.25735294117646	312.6666666666667	0	0.999960071270233	blue	low
76	1	2.0	695.0	182.0	290.2109375	1.0377253053179167	228.5	331.60714285714283	0	0.9999438310479559	blue	low
77	1	2.0	705.0	195.0	289.69375	1.0277177766418784	205.753125	346.26666666666665	0	0.999881067690473	blue	low
78	1	2.0	755.0	244.0	274.27423822714684	1.0210322848406577	221.10526315789474	332.6595744680851	0	0.9989624254954038	blue	low
79	1	2.0	797.0	267.0	263.093567251462	1.0412689030807154	229.56140350877192	304.76666666666665	0	0.9972581684434572	blue	low
80	1	2.0	804.0	139.0	271.5809523809524	1.0803006396226735	211.56666666666666	342.3333333333333	0	0.9999992330817015	blue	low
81	1	2.0	805.0	200.0	277.3492647058824	1.0450774689230926	229.5514705882353	324.94444444444446	0	0.9999364981807793	blue	low
82	1	2.0	825.0	210.0	247.0247678018576	1.0292944475515786	204.04024767801857	321.81481481481484	0	0.9999901913569302	blue	low
83	1	2.0	828.0	208.0	301.59442724458205	1.0289026592861767	213.4829721362229	339.35135135135135	0	0.9994079273328245	blue	low
84	1	2.0	830.0	301.0	281.1224489795918	1.0419330093910673	219.56462585034015	333.0888888888889	0	0.9114913870992268	blue	low
85	1	2.0	833.0	267.0	272.14438502673795	1.0265896421870992	218.18449197860963	313.0	0	0.9951881852082765	blue	low
86	1	2.0	835.0	281.0	283.7852941176471		252.68823529411765		0	0.9751890712090463	blue	low
87	1	2.0	842.0	197.0	217.34055727554178	1.0299247606019153	188.46439628482972	317.0	0	0.9999998284346466	blue	low
88	1	2.0	843.0	225.0	316.0777777777778	1.053293300032756	259.2074074074074	326.1578947368421	0	0.9963919948780258	blue	low
89	6	11.0	6.0	306.0	255.86315789473684	1.0509933499007345	208.82894736842104	271.3333333333333	0	0.961003925961832	blue	low
90	6	11.0	10.0	246.0	248.90522875816993	1.050164254577158	209.68300653594773	272.52	0	0.9998082448454633	blue	low
91	6	11.0	12.0	262.0	282.6820987654321	1.0763444342042991	215.94753086419752	284.2894736842105	0	0.9938188600593729	blue	low
92	6	11.0	20.0	186.0	282.12605042016804	1.0250279595478882	211.38235294117646	276.1333333333333	0	0.999962263001271	blue	low
93	6	11.0	21.0	199.0	242.96323529411765	1.023126552509434	191.18014705882354	266.51851851851853	0	0.9999971235925587	blue	low
94	6	11.0	26.0	140.0	242.86425339366517	1.0187475690392842	169.92760180995475	272.8333333333333	0	0.9999999639005537	blue	low
95	6	11.0	39.0	173.0	236.82666666666665	1.0298888888888889	200.99555555555557	268.6666666666667	0	0.9999997909563222	blue	low
96	6	11.0	42.0	189.0	263.3921568627451		200.23921568627452		0	0.9999906975692749	blue	low
97	6	11.0	48.0	164.0	217.7	0.986492719246228	207.73333333333332	262.6666666666667	0	0.9999999885473764	blue	low
98	6	11.0	49.0	291.0	232.67105263157896	1.0673730889643662	198.82105263157894	274.64102564102564	0	0.9974933174464375	blue	low
99	6	11.0	60.0	234.0	326.70588235294116	1.1263059519325997	198.8	317.45652173913044	0	0.9903352791168968	blue	low
100	6	11.0	74.0	199.0	240.7578125	1.0503015588214706	209.69921875	281.69565217391306	0	0.9999976797004979	blue	low
101	6	11.0	104.0	239.0	234.00980392156862	1.0575739291135542	209.79738562091504	282.3076923076923	0	0.9999688376843906	blue	low
102	6	11.0	133.0	191.0	272.90234375	1.0516617476063943	218.6015625	305.3235294117647	0	0.9999756503600328	blue	low
103	6	11.0	134.0	253.0	335.6045751633987	1.063742914785282	247.62418300653596	316.35714285714283	0	0.9641175045939205	blue	low
104	6	11.0	138.0	134.0	296.3392857142857	1.0434016872411482	227.88690476190476	296.0952380952381	0	0.9999937971617852	blue	low
105	6	11.0	141.0	266.0	278.1166666666667	1.0530829392506365	212.50833333333333	300.77142857142854	0	0.9936597041238459	blue	low
106	6	11.0	152.0	180.0	246.33984375	1.0422025861941682	198.88671875	293.2173913043478	0	0.9999990413194316	blue	low
107	6	11.0	175.0	213.0	227.34027777777777	1.057833273558966	201.90972222222223	287.3888888888889	0	0.9999981075026858	blue	low
108	6	11.0	178.0	247.0	314.27244582043346	1.067035596208358	227.65325077399382	314.5833333333333	0	0.9884261291807888	blue	low
109	6	11.0	185.0	218.0	222.04248366013073	1.0487267686896093	201.04248366013073	294.10714285714283	0	0.9999983085248131	blue	low
110	6	11.0	208.0	216.0	263.77777777777777	1.0806217384668162	192.21913580246914	306.8780487804878	0	0.999935309536106	blue	low
111	6	11.0	213.0	277.0	281.0246913580247	1.05906471006484	244.66975308641975	300.969696969697	0	0.9837026363044812	blue	low
112	6	11.0	238.0	162.0	251.97321428571428	1.0646062638190343	208.1875	304.27777777777777	0	0.9999995335086731	blue	low
113	6	11.0	242.0	175.0	249.4311111111111	1.078817343215249	214.48888888888888	295.64285714285717	0	0.999999090818965	blue	low
114	6	11.0	243.0	238.0	291.43464052287584	1.061897699845881	229.9248366013072	310.5238095238095	0	0.9979714401966912	blue	low
115	6	11.0	267.0	217.0	250.26038781163436	1.0318282451283372	176.50692520775624	301.1707317073171	0	0.999977630739662	blue	low
116	6	11.0	299.0	159.0	242.36190476190475	1.0329278105754598	211.58095238095237	288.1111111111111	0	0.999999865644048	blue	low
117	6	11.0	302.0	205.0	223.7316176470588	1.0441859186985563	201.83823529411765	278.9166666666667	0	0.9999993297648339	blue	low
118	51	101.0	18.0	196.0	227.90234375	1.106760997744749	203.16796875	290.6842105263158	0	0.9999995058377915	blue	low
119	51	101.0	51.0	179.0	286.88671875	1.0864583835559198	208.58984375	319.7857142857143	0	0.9999640286024325	blue	low
120	51	101.0	54.0	181.0	261.15	1.087371636272384	209.9125	298.19354838709677	0	0.9999956482356761	blue	low
121	51	101.0	59.0	197.0	254.2421875	1.0212881613904914	214.98046875	284.6666666666667	0	0.9999928283672244	blue	low
122	51	101.0	63.0	249.0	231.8111455108359	1.0840698981822725	209.37770897832817	291.67857142857144	0	0.9999401100470503	blue	low
123	51	101.0	64.0	208.0	316.5740740740741	1.0497909652690662	219.63703703703703	297.0967741935484	0	0.9985422160408208	blue	low
124	51	101.0	70.0	141.0	254.57142857142858	1.1132907366716782	181.76190476190476	298.5	0	0.9999998551591653	blue	low
125	51	101.0	73.0	277.0	273.19312169312167	1.0907631450515014	205.11640211640213	301.1666666666667	0	0.9892882685243739	blue	low
126	51	101.0	74.0	183.0	235.6259259259259	1.0998991799495899	191.93333333333334	305.79411764705884	0	0.9999996029188221	blue	low
127	51	101.0	91.0	203.0	278.3833333333333	1.0686177401245278	234.7375	294.08	0	0.9999160941990658	blue	low
128	51	101.0	96.0	221.0	294.1076388888889	1.0274211934972244	215.88541666666666	287.90625	0	0.9991914550613645	blue	low
129	51	101.0	112.0	249.0	258.6975308641975	1.1095005787167236	214.51543209876544	306.1923076923077	0	0.9994913373391421	blue	low
130	51	101.0	125.0	131.0	243.21978021978023	1.0493003443331552	193.51098901098902	280.8333333333333	0	0.9999999800707047	blue	low
131	51	101.0	129.0	166.0	276.21777777777777	1.0981157998885296	218.4088888888889	320.90909090909093	0	0.9999935499232719	blue	low
132	51	101.0	131.0	304.0	248.19617224880383	0.9997468546692655	196.77511961722487	270.5	0	0.9785160448597614	blue	low
133	51	101.0	139.0	296.0	293.0105263157895	1.0313653949536876	217.18421052631578	286.8333333333333	0	0.8994848112078219	blue	low
134	51	101.0	150.0	232.0	279.12745098039215	1.0897196996887737	216.7843137254902	307.18918918918916	0	0.9993785521767873	blue	low
135	51	101.0	155.0	305.0	262.135	1.107097374655581	216.5625	308.9019607843137	0	0.9500600210849627	blue	low
136	51	101.0	169.0	247.0	246.4298245614035	1.1164287103805695	202.08771929824562	306.1860465116279	0	0.9998292232357462	blue	low
137	51	101.0	179.0	265.0	245.3421052631579	1.1137011492096454	213.83918128654972	301.27659574468083	0	0.9993184560392159	blue	low
138	51	101.0	204.0	284.0	275.3421052631579	1.0453046925270693	210.93684210526317	293.7142857142857	0	0.9798533477274382	blue	low
139	51	101.0	206.0	190.0	276.1875	1.0477689769082286	206.5514705882353	307.8076923076923	0	0.9999700110427857	blue	low
140	51	101.0	239.0	215.0	210.875	1.0734863828025178	142.10681818181817	306.537037037037	0	0.9999995957198813	blue	low
141	51	101.0	260.0	167.0	246.8825910931174	1.0039307371958794	182.7085020242915	271.2	0	0.9999996086467358	blue	low
142	51	101.0	267.0	303.0	289.4409090909091	1.0963491139944574	201.76818181818183	315.01612903225805	0	0.8623644031818939	blue	low
143	51	101.0	286.0	250.0	277.9166666666667	1.101321661517336	218.66358024691357	307.0	0	0.9979931761473209	blue	low
144	51	101.0	287.0	201.0	304.69473684210527	1.1059215453925526	214.00350877192983	328.8205128205128	0	0.9995185463522978	blue	low
145	51	101.0	310.0	178.0	277.65	1.0988444050127537	221.58333333333334	323.8	0	0.9999843540896856	blue	low
146	51	101.0	311.0	278.0	339.4432132963989	1.1381512900633413	238.14127423822714	344.4318181818182	0	0.8655019802356334	blue	low
147	51	101.0	329.0	249.0	283.3235294117647	1.0973807691948696	236.77450980392157	314.7567567567568	0	0.9973934189896737	blue	low
148	51	101.0	331.0	274.0	286.3801169590643	1.1211152636682395	237.20760233918128	326.5945945945946	0	0.9826870663943378	blue	low
149	51	101.0	332.0	173.0	266.36160714285717	1.11132364809646	221.99553571428572	313.58620689655174	0	0.9999958935577657	blue	low
150	51	101.0	337.0	207.0	257.98214285714283	1.087520719376761	181.0595238095238	314.3	0	0.999979233584389	blue	low
151	51	101.0	342.0	242.0	253.25	1.1428332123513318	212.71296296296296	316.5	0	0.9998033957386699	blue	low
152	51	101.0	350.0	276.0	269.40277777777777	1.1049074346165149	219.175	311.0243902439024	0	0.9919878458578638	blue	low
153	51	101.0	354.0	172.0	264.34375	1.075355183615865	225.45089285714286	312.85714285714283	0	0.9999968232330698	blue	low
154	51	101.0	374.0	289.0	286.2184210526316	1.148936840318706	227.36315789473684	335.0204081632653	0	0.9516933396837266	blue	low
155	51	101.0	387.0	285.0	272.0720221606648	1.1219906447136911	225.06094182825484	315.0	0	0.9817348558933194	blue	low
156	51	101.0	407.0	218.0	319.3854166666667	1.0140031077630467	233.54166666666666	312.57142857142856	0	0.997088349192784	blue	low
157	51	101.0	423.0	187.0	257.046875	1.0954307719742578	214.7109375	319.05555555555554	0	0.9999954797014458	blue	low
158	51	101.0	439.0	223.0	280.4281045751634	1.1058757161946169	217.82679738562092	324.53846153846155	0	0.9996308498616404	blue	low
159	51	101.0	452.0	215.0	253.50735294117646	1.1217795936897061	230.34926470588235	320.90909090909093	0	0.9999745123467516	blue	low
160	51	101.0	454.0	176.0	300.2232142857143	1.140926997642224	242.95982142857142	345.3333333333333	0	0.999914643908405	blue	low
161	51	101.0	470.0	216.0	261.78472222222223	1.0576002784303489	218.71527777777777	306.94444444444446	0	0.99994498217089	blue	low
162	51	101.0	479.0	289.0	254.82548476454295	1.0487908866361526	234.5595567867036	305.28205128205127	0	0.9907131496076834	blue	low
163	51	101.0	483.0	300.0	257.5725	1.0632141544314286	215.41	302.6904761904762	0	0.9735172898832642	blue	low
164	51	101.0	503.0	269.0	277.9861495844875	1.084329866517443	227.14127423822714	325.53061224489795	0	0.99219274656231	blue	low
165	51	101.0	519.0	195.0	296.87890625	1.079007667805763	224.40625	313.8125	0	0.9997998437973634	blue	low
166	51	101.0	522.0	195.0	279.09019607843135	1.0735920792079208	229.30588235294118	318.92	0	0.9999474287685027	blue	low
167	51	101.0	525.0	184.0	237.97916666666666	1.0430632121713668	228.56666666666666	309.16	0	0.9999994507370608	blue	low
168	51	101.0	547.0	185.0	217.55042016806723	1.0527583192740608	212.6596638655462	285.6551724137931	0	0.9999999361534064	blue	low
169	51	101.0	568.0	188.0	246.60267857142858	1.0891066013529274	241.42857142857142	309.3333333333333	0	0.9999982166427038	blue	low
170	51	101.0	569.0	188.0	257.718487394958	1.0859631168939663	234.6890756302521	319.0	0	0.9999948329297155	blue	low
171	51	101.0	573.0	218.0	272.4201388888889	1.0802280130032413	230.33680555555554	326.1904761904762	0	0.9998535352197434	blue	low
172	51	101.0	580.0	308.0	273.6516290726817	1.076983705965566	232.21804511278197	320.1458333333333	0	0.8944606106699667	blue	low
173	51	101.0	596.0	155.0	267.26153846153846		238.3897435897436		0	0.9999986301388158	blue	low
174	51	101.0	609.0	262.0	275.49415204678365	1.0929540283329078	231.28070175438597	325.1190476190476	0	0.9959212714553413	blue	low
175	51	101.0	615.0	216.0	258.3467492260062	1.059087767795439	206.2941176470588	323.52777777777777	0	0.99995859017208	blue	low
176	51	101.0	622.0	186.0	294.3022222222222		253.48888888888888		0	0.9999025189919148	blue	low
177	51	101.0	625.0	289.0	283.8365650969529	1.1384152955375284	239.73130193905817	335.2857142857143	0	0.9565282681325357	blue	low
178	51	101.0	627.0	177.0	239.88888888888889	1.0710827285329854	234.9911111111111	318.4166666666667	0	0.999999606874094	blue	low
179	51	101.0	633.0	226.0	270.1503267973856	1.1386819990332055	218.81372549019608	329.275	0	0.9997836510355452	blue	low
180	51	101.0	660.0	246.0	295.14772727272725	1.050076514050762	221.26420454545453	329.775	0	0.9957902287152941	blue	low
181	51	101.0	674.0	298.0	272.4421052631579	1.1035243106568853	230.81578947368422	319.90909090909093	0	0.9511840442037753	blue	low
182	51	101.0	683.0	163.0	252.54017857142858	1.0559669207102838	212.28125	304.80645161290323	0	0.9999994691626052	blue	low
183	51	101.0	693.0	176.0	255.79464285714286	1.0226797428385181	228.54017857142858	296.77777777777777	0	0.999998160613171	blue	low
184	51	101.0	695.0	208.0	274.6732026143791	1.0821574052685512	209.90849673202615	329.2368421052632	0	0.999912172971184	blue	low
185	51	101.0	714.0	254.0	287.2134502923977	1.0856512267128169	225.05263157894737	324.8157894736842	0	0.9954035884216529	blue	low
186	51	101.0	748.0	225.0	249.99671052631578	1.1035951560412551	224.13486842105263	328.3076923076923	0	0.9999595899673498	blue	low
187	51	101.0	751.0	258.0	327.045	1.0483683854667094	218.3525	352.39473684210526	0	0.9647088652622764	blue	low
188	51	101.0	759.0	249.0	239.18836565096953	1.0408081420820274	205.78116343490305	309.14814814814815	0	0.9998882467169806	blue	low
189	51	101.0	779.0	271.0	274.6823529411765	1.1134614839539534	232.6235294117647	318.82608695652175	0	0.9925106820261602	blue	low
190	51	101.0	791.0	265.0	296.3074792243767	1.0356745458919763	224.792243767313	315.70588235294116	0	0.9846651582596417	blue	low
191	51	101.0	800.0	165.0	254.45333333333335	1.0340114668734766	222.8488888888889	313.1875	0	0.9999992566373602	blue	low
192	51	101.0	812.0	162.0	228.6787330316742	1.06158957321748	213.2443438914027	305.57142857142856	0	0.9999999641207828	blue	low
193	51	101.0	826.0	309.0	276.2142857142857	1.1132747164719794	229.23095238095237	341.3636363636364	0	0.8747615808509863	blue	low
194	51	101.0	827.0	142.0	251.79591836734693	1.0561927148922972	217.51530612244898	314.7368421052632	0	0.9999998858097084	blue	low
195	51	101.0	838.0	243.0	287.9281045751634	1.051001237226779	242.05882352941177	318.55555555555554	0	0.9977120977140117	blue	low
196	51	101.0	843.0	139.0	220.55803571428572	1.0174329616156799	186.44642857142858	304.6666666666667	0	0.9999999977841494	blue	low
197	51	101.0	844.0	286.0	276.4842105263158	1.078847615683504	228.82105263157894	323.54	0	0.9752792064798006	blue	low
198	51	101.0	856.0	186.0	215.9607843137255	1.088652470861496	183.9281045751634	325.38461538461536	0	0.9999999421202367	blue	low
199	51	101.0	884.0	296.0	275.0078947368421	1.0812465866917367	238.38684210526316	326.51020408163265	0	0.9523781582792111	blue	low
200	51	101.0	903.0	284.0	281.73809523809524	1.0984311924387826	210.72380952380954	337.5121951219512	0	0.9722423501704474	blue	low
201	51	101.0	914.0	184.0	228.83333333333334	1.0369550082101806	221.34166666666667	297.88	0	0.9999997927400984	blue	low
202	51	101.0	915.0	265.0	248.59444444444443	1.0979915602798997	226.65555555555557	335.6	0	0.9991344126678363	blue	low
203	51	101.0	932.0	257.0	266.2078947368421	1.0631060365148832	203.8763157894737	317.6666666666667	0	0.9984276047773556	blue	low
204	51	101.0	936.0	164.0	253.98557692307693	1.0764736860583506	238.98076923076923	322.07142857142856	0	0.9999993391828105	blue	low
205	51	101.0	938.0	228.0	229.04276315789474	1.08768786765956	227.83881578947367	326.40625	0	0.9999921499168256	blue	low
206	51	101.0	958.0	278.0	270.0157894736842	1.0970353426812685	228.85526315789474	337.1764705882353	0	0.9903511121083622	blue	low
207	51	101.0	971.0	208.0	326.69140625	1.042565126310905	261.6015625	333.42424242424244	0	0.9974901556012036	blue	low
208	51	101.0	1001.0	258.0	276.51150895140665	1.0512873862777083	205.11253196930946	324.4054054054054	0	0.9967490458218976	blue	low
209	51	101.0	1011.0	152.0	266.1128205128205	1.0739256767089769	233.93846153846152	319.2	0	0.9999989938426433	blue	low
210	51	101.0	1013.0	183.0	256.30357142857144	1.109255259887015	242.99107142857142	324.88461538461536	0	0.9999968292492587	blue	low
211	51	101.0	1017.0	191.0	293.26666666666665	1.0539484444701197	238.60833333333332	314.04545454545456	0	0.9998784590289111	blue	low
212	51	101.0	1021.0	228.0	292.281045751634	1.1022186563255665	235.91503267973857	343.44444444444446	0	0.9988783925513903	blue	low
213	51	101.0	1062.0	145.0	279.2358974358974	1.0583183212425142	224.9897435897436	317.7894736842105	0	0.9999976487801377	blue	low
214	51	101.0	1078.0	233.0	289.9595588235294	1.0695124408988197	261.1470588235294	323.44444444444446	0	0.9986598328327166	blue	low
215	51	101.0	1096.0	190.0	312.49632352941177	1.0660728219297235	221.1433823529412	334.7083333333333	0	0.9995672306150253	blue	low
216	51	101.0	1105.0	229.0	243.9628482972136	1.0777278168862636	220.8359133126935	331.42105263157896	0	0.9999670521583979	blue	low
217	51	101.0	1117.0	204.0	280.9609375	1.1167452212260027	249.13671875	342.2857142857143	0	0.9998908389921107	blue	low
218	51	101.0	1134.0	231.0	268.38235294117646	1.12173156628972	227.41830065359477	332.1515151515151	0	0.9997288085659025	blue	low
219	51	101.0	1135.0	218.0	277.8828125	1.1206121497500152	264.77734375	342.9310344827586	0	0.9997802193700969	blue	low
220	51	101.0	1136.0	288.0	302.18684210526317	1.0945165506951688	239.70526315789473	341.1333333333333	0	0.9153745992328921	blue	low
221	51	101.0	1179.0	172.0	270.9809523809524	1.0564924114671164	245.08095238095237	313.25	0	0.9999941130194951	blue	low
222	51	101.0	1201.0	259.0	230.38055555555556	1.1037620540568553	213.38333333333333	322.97058823529414	0	0.999874547411943	blue	low
223	51	101.0	1214.0	213.0	237.875	1.0769054858846079	229.55514705882354	312.41379310344826	0	0.9999947068423816	blue	low
224	51	101.0	1224.0	195.0	275.725	1.100817247136706	252.14166666666668	335.54285714285714	0	0.99995991218852	blue	low
225	51	101.0	1274.0	240.0	281.16339869281046	1.075952506945363	240.14705882352942	325.325	0	0.9987705524331059	blue	low
226	51	101.0	1298.0	173.0	236.19642857142858	1.081373821888825	234.08482142857142	325.9166666666667	0	0.9999998047755745	blue	low
227	51	101.0	1303.0	205.0	251.96484375	1.060890318299002	241.15625	316.6666666666667	0	0.9999894773013305	blue	low
228	51	101.0	1309.0	186.0	288.3697478991597	1.0913512203985223	246.27731092436974	340.7368421052632	0	0.9999380246557481	blue	low
229	51	101.0	1321.0	162.0	255.54591836734693	1.0856659117394842	252.1887755102041	329.1666666666667	0	0.9999993253773989	blue	low
230	51	101.0	1322.0	192.0	260.1102941176471	1.0630803617437907	221.80514705882354	330.6774193548387	0	0.9999914582090634	blue	low
231	51	101.0	1348.0	204.0	328.7294117647059	1.0509682187730969	261.08235294117645	340.1818181818182	0	0.9977206965259187	blue	low
232	51	101.0	1358.0	234.0	288.36601307189545	1.0937237705459664	235.2941176470588	333.59090909090907	0	0.9987041084796658	blue	low
233	51	101.0	1363.0	186.0	257.265625	1.0634465563896647	218.5546875	316.4375	0	0.9999957028535899	blue	low
234	51	101.0	1377.0	216.0	263.9595588235294	1.0940574248841166	242.42279411764707	331.3888888888889	0	0.9999343534899382	blue	low
235	51	101.0	1391.0	246.0	241.2879256965944	1.1115495922125758	225.20743034055727	325.0	0	0.9998962359123769	blue	low
236	51	101.0	1399.0	201.0	254.1820987654321	1.082598312549987	202.11111111111111	350.1111111111111	0	0.9999904379414795	blue	low
237	51	101.0	1417.0	232.0	282.5947712418301	1.0852060264591636	240.44771241830065	338.8139534883721	0	0.9992164757348057	blue	low
238	51	101.0	1442.0	195.0	277.75735294117646	1.066684764270533	227.81617647058823	334.72972972972974	0	0.9999527483192612	blue	low
239	51	101.0	1447.0	180.0	253.50833333333333	1.0763248060874866	235.87083333333334	334.6666666666667	0	0.9999980447958112	blue	low
240	51	101.0	1474.0	241.0	259.865625	1.0931409520015782	229.70625	329.0882352941176	0	0.9996985247012006	blue	low
241	51	101.0	1476.0	181.0	293.87555555555554	1.0725340279998246	254.29333333333332	337.4166666666667	0	0.9999297012074938	blue	low
242	51	101.0	1504.0	259.0	231.73947368421054	1.0887778624711386	205.08947368421053	324.0625	0	0.9998594547268043	blue	low
243	51	101.0	1511.0	253.0	279.7354497354497	1.0591413742350297	215.2989417989418	336.76	0	0.9972282813181629	blue	low
244	51	101.0	1515.0	189.0	314.0833333333333	1.0694353342453944	240.04761904761904	339.6666666666667	0	0.9995458373126219	blue	low
245	51	101.0	1588.0	148.0	244.8	1.0807011462949667	251.74444444444444	328.2	0	0.9999999204032527	blue	low
246	51	101.0	1623.0	146.0	220.27551020408163	1.0164719785077876	218.25	297.4166666666667	0	0.9999999962931145	blue	low
247	51	101.0	1627.0	178.0	226.234375	1.0698021927871595	205.40625	312.48275862068965	0	0.9999999038344722	blue	low
248	51	101.0	1630.0	186.0	297.1607843137255	1.0830278053961224	236.40392156862745	346.67857142857144	0	0.9998795206164935	blue	low
249	51	101.0	1632.0	181.0	276.39366515837105	1.081409076026062	245.73303167420815	321.42857142857144	0	0.9999829772568081	blue	low
250	51	101.0	1633.0	153.0	267.7025641025641	1.047128437173686	246.15384615384616	327.0	0	0.999998742511414	blue	low
251	51	101.0	1636.0	162.0	280.43809523809523	1.061910196445276	243.07619047619048	331.44	0	0.9999926410495628	blue	low
252	51	101.0	1638.0	259.0	315.8854489164087	1.081328311274183	251.60990712074303	336.03225806451616	0	0.9751715889146851	blue	low
253	51	101.0	1641.0	201.0	251.59765625	1.0898649632758368	236.99609375	323.3333333333333	0	0.9999924447060582	blue	low
254	51	101.0	1643.0	244.0	231.50227272727273	1.0920037368949171	179.18636363636364	344.91803278688525	0	0.9999619287032179	blue	low
255	51	101.0	1645.0	168.0	214.28571428571428		232.52857142857144		0	0.9999999894760894	blue	low
256	51	101.0	1652.0	173.0	251.8904761904762	1.0480364656381487	252.57142857142858	320.25	0	0.999998990776905	blue	low
257	51	101.0	1654.0	272.0	283.0083333333333	1.083194394104144	236.06944444444446	333.5416666666667	0	0.9873170764575068	blue	low
258	51	101.0	1669.0	219.0	258.68014705882354	1.0448206110933673	240.52941176470588	311.55555555555554	0	0.9999468920970465	blue	low
259	51	101.0	1670.0	214.0	241.25185185185185	1.0819267400632842	228.44814814814814	308.7692307692308	0	0.9999921304813004	blue	low
260	51	101.0	1671.0	267.0	257.5	1.0755162163242997	196.40740740740742	339.0	0	0.9981041203626321	blue	low
261	51	101.0	1699.0	163.0	247.72321428571428	1.0584631544249867	228.14285714285714	329.72222222222223	0	0.9999996795607922	blue	low
262	51	101.0	1705.0	203.0	299.1929824561403	1.0837710642173977	226.64561403508773	339.9428571428571	0	0.9996233182369433	blue	low
263	51	101.0	1735.0	190.0	267.75416666666666	1.0886073819386213	230.625	315.07142857142856	0	0.9999853498178694	blue	low
264	51	101.0	1738.0	221.0	259.6747404844291	1.081728804503743	239.39792387543253	334.80645161290323	0	0.999933234242868	blue	low
265	51	101.0	1747.0	252.0	227.15686274509804	1.0443467572843612	240.9346405228758	304.73333333333335	0	0.9999482805942863	blue	low
266	51	101.0	1751.0	300.0	240.0921052631579	1.0696739308807177	236.1078947368421	316.74418604651163	0	0.9907750570565363	blue	low
267	51	101.0	1756.0	160.0	239.2577777777778	1.0127150957784976	212.32	302.0833333333333	0	0.9999998974174512	blue	low
268	51	101.0	1822.0	172.0	239.18333333333334	1.0868850067367133	221.8625	332.60869565217394	0	0.9999997501224992	blue	low
269	51	101.0	1842.0	260.0	243.9121212121212	1.061159248383504	234.1878787878788	313.5	0	0.9995951501216904	blue	low
270	51	101.0	1844.0	228.0	284.0242214532872	1.12617379939006	241.73356401384083	339.43333333333334	0	0.9993409402135536	blue	low
271	51	101.0	1889.0	145.0	249.3622448979592		220.22448979591837		0	0.999999892754373	blue	low
272	51	101.0	1898.0	151.0	259.32307692307694	1.0068196001473695	241.85641025641024	314.3333333333333	0	0.9999995289334142	blue	low
273	51	101.0	1906.0	170.0	239.66071428571428	1.0426927816840348	229.90625	314.36842105263156	0	0.9999997737184135	blue	low
274	51	101.0	1915.0	170.0	294.96875	1.0877256957461165	209.91796875	337.74285714285713	0	0.9999595560578572	blue	low
275	51	101.0	1924.0	278.0	279.0205882352941	1.0600883900510216	249.52941176470588	321.43333333333334	0	0.9842209433523458	blue	low
276	51	101.0	1946.0	169.0	264.78125	1.064268309892281	224.88392857142858	314.24	0	0.9999972926399664	blue	low
277	51	101.0	1971.0	235.0	325.0686274509804	1.0900956493469847	250.12745098039215	350.6060606060606	0	0.9904954134554769	blue	low
278	51	101.0	1973.0	288.0	246.87894736842105	1.0769524401803958	224.55789473684212	317.22727272727275	0	0.9948398980149334	blue	low
279	51	101.0	1992.0	164.0	255.47321428571428	1.0982471686096418	225.91071428571428	333.2857142857143	0	0.9999992307663589	blue	low
280	51	101.0	1994.0	193.0	267.69607843137254	1.079376001017641	200.09477124183007	337.57142857142856	0	0.9999821141256987	blue	low
281	51	101.0	2017.0	202.0	312.8828125	1.0405927835051547	249.671875	327.15625	0	0.9991512457283098	blue	low
282	51	101.0	2028.0	208.0	254.2316176470588	1.0872426790374021	227.8014705882353	319.59375	0	0.9999838966990279	blue	low
283	51	101.0	2039.0	202.0	290.8645833333333	1.0782942723729074	222.75347222222223	337.0975609756098	0	0.99980063244671	blue	low
284	51	101.0	2045.0	155.0	257.56632653061223	1.0696733985109066	239.06632653061226	321.2	0	0.9999994859520729	blue	low
285	51	101.0	2056.0	205.0	274.0234375	1.0717957130358706	240.80078125	320.27777777777777	0	0.9999318429264745	blue	low
286	51	101.0	2064.0	191.0	238.99166666666667	1.0901235560558546	226.54166666666666	308.1333333333333	0	0.999998953454123	blue	low
287	51	101.0	2067.0	178.0	282.45	1.0232425339841495	232.5375	320.44444444444446	0	0.9999765069132752	blue	low
288	51	101.0	2080.0	195.0	275.375	1.085253441522818	241.75416666666666	320.3888888888889	0	0.9999610396409485	blue	low
289	51	101.0	2084.0	315.0	250.44473684210527	1.103335048641231	242.5157894736842	319.3333333333333	0	0.9396469253841118	blue	low
290	51	101.0	2100.0	230.0	263.5772058823529	1.1194062166074936	251.90808823529412	328.03125	0	0.9998240647011346	blue	low
291	51	101.0	2101.0	242.0	251.1125	1.012139214270478	228.725	305.7037037037037	0	0.9998336904031281	blue	low
292	51	101.0	2107.0	190.0	233.30859375	1.0861174671624387	216.59765625	312.4375	0	0.9999994612592621	blue	low
293	51	101.0	2110.0	188.0	269.9843137254902	1.0785690961610919	218.34117647058824	316.12	0	0.999984466818363	blue	low
294	51	101.0	2115.0	163.0	267.84761904761905	1.1049048264062165	238.61428571428573	334.5	0	0.9999975596727961	blue	low
295	51	101.0	2128.0	211.0	271.0242214532872	1.029572746208198	226.94463667820068	318.9583333333333	0	0.9999189630943047	blue	low
296	51	101.0	2130.0	203.0	258.296875	1.0683443245592485	230.859375	308.95	0	0.999984036069106	blue	low
297	51	101.0	2140.0	240.0	230.3859649122807	1.0693886879575027	210.33333333333334	316.94871794871796	0	0.9999754689716915	blue	low
298	51	101.0	2150.0	246.0	211.4561403508772	1.1069846908241472	209.8216374269006	318.20588235294116	0	0.9999929588736156	blue	low
299	51	101.0	2158.0	235.0	250.66319444444446	1.1049035183785536	242.06597222222223	325.6	0	0.9999072173429305	blue	low
300	51	101.0	2159.0	147.0	217.8186813186813	1.0352081688256107	236.2087912087912	301.0869565217391	0	0.999999997054843	blue	low
301	51	101.0	2180.0	234.0	264.0	1.103394816976464	246.53819444444446	331.2916666666667	0	0.9997563340750028	blue	low
302	51	101.0	2189.0	162.0	254.72857142857143	1.1046135524592116	231.03333333333333	326.6	0	0.999999379621555	blue	low
303	51	101.0	2217.0	205.0	252.3686274509804	1.090755170550292	239.7019607843137	321.1034482758621	0	0.9999890868803082	blue	low
304	51	101.0	2219.0	167.0	289.289592760181	0.9954196414876826	227.66968325791856	300.05555555555554	0	0.9999786216217124	blue	low
305	51	101.0	2223.0	171.0	230.56444444444443	1.1469816418274021	218.07111111111112	325.75	0	0.9999999102102284	blue	low
306	51	101.0	2234.0	149.0	242.96153846153845		230.06593406593407		0	0.9999999304863543	blue	low
307	51	101.0	2260.0	187.0	216.0390625	1.0734848484848485	211.63671875	308.8333333333333	0	0.9999999364577532	blue	low
308	51	101.0	2267.0	283.0	232.02777777777777	1.0968125835257345	223.56666666666666	309.0740740740741	0	0.9988254125407815	blue	low
309	51	101.0	2281.0	217.0	242.54901960784315	1.1386610407080118	191.1232492997199	347.80434782608694	0	0.9999887646921523	blue	low
310	51	101.0	2304.0	279.0	242.58771929824562		230.91228070175438		0	0.9982004410573797	blue	low
311	51	101.0	2316.0	179.0	215.12693498452012	1.0490211829956426	163.36532507739938	305.8048780487805	0	0.9999999708432239	blue	low
312	51	101.0	2344.0	134.0	206.34319526627218	1.024065340287972	208.53254437869822	268.75	0	0.9999999997729745	blue	low
313	51	102.0	4.0	210.0	286.6727272727273	1.088307274957835	189.3212121212121	318.6842105263158	0	0.9997554725779243	blue	low
314	51	102.0	9.0	133.0	233.18589743589743	1.04640261829478	221.03846153846155	270.44444444444446	0	0.9999999931571075	blue	low
315	51	102.0	24.0	294.0	261.5342105263158	1.1119999769167401	208.2578947368421	293.1818181818182	0	0.9794973192853174	blue	low
316	51	102.0	28.0	307.0	266.9075	1.1330195334355007	212.71	306.8333333333333	0	0.9268616103151146	blue	low
317	51	102.0	30.0	207.0	267.86764705882354	1.087435137980021	201.5514705882353	283.44736842105266	0	0.9999523165793044	blue	low
318	51	102.0	34.0	272.0	258.584487534626	1.0837529881136478	204.74792243767314	289.68518518518516	0	0.9969791377734532	blue	low
319	51	102.0	35.0	131.0	256.7030303030303	1.072148560745378	216.0909090909091	288.4761904761905	0	0.9999999058210713	blue	low
320	51	102.0	36.0	153.0	215.04888888888888	1.0607660346595837	184.26666666666668	286.0833333333333	0	0.9999999966313897	blue	low
321	51	102.0	39.0	205.0	225.14186851211073	1.0656823658219656	195.25259515570934	289.71794871794873	0	0.9999992234758373	blue	low
322	51	102.0	47.0	220.0	294.53308823529414	1.1050620295197409	216.1985294117647	292.17391304347825	0	0.99921953550863	blue	low
323	51	102.0	49.0	167.0	229.33653846153845	1.0933636195557432	217.0625	291.52	0	0.9999999428360943	blue	low
324	51	102.0	59.0	295.0	260.6421052631579	1.0792447589251777	210.47894736842105	289.5	0	0.9788914080278227	blue	low
325	51	102.0	61.0	283.0	269.2342995169082	1.069929175094327	194.7608695652174	301.4130434782609	0	0.986534795993704	blue	low
326	51	102.0	67.0	220.0	240.22426470588235	0.9928764112915671	212.9485294117647	261.53333333333336	0	0.9999884737555654	blue	low
327	51	102.0	86.0	273.0	254.1218836565097	1.076846065941674	206.6786703601108	290.1372549019608	0	0.997565233653682	blue	low
328	51	102.0	87.0	213.0	226.4889705882353	1.093183489810929	207.73529411764707	285.5	0	0.9999982627395374	blue	low
329	51	102.0	89.0	168.0	248.72222222222223	1.0632117782421866	182.81746031746033	290.25	0	0.9999994901285166	blue	low
330	51	102.0	99.0	259.0	278.7438271604938	1.1022550357114196	227.62654320987653	309.35135135135135	0	0.9960101833645475	blue	low
331	51	102.0	103.0	260.0	247.875	1.1250582750582752	199.4361111111111	303.38	0	0.9994535592804764	blue	low
332	51	102.0	111.0	244.0	253.40557275541795	1.0769591366851414	201.19814241486068	283.79411764705884	0	0.9997674766049734	blue	low
333	51	102.0	116.0	232.0	268.6929824561403	1.1297611788215478	197.75438596491227	321.7857142857143	0	0.999701894755054	blue	low
334	51	102.0	117.0	135.0	210.8021978021978	1.0569272733713557	196.0879120879121	276.25925925925924	0	0.9999999995499032	blue	low
335	51	102.0	123.0	258.0	265.5681818181818	1.1033846635106976	186.18434343434345	309.60869565217394	0	0.9983751721767785	blue	low
336	51	102.0	125.0	133.0	247.78151260504202	1.0025617439640762	159.64705882352942	286.3333333333333	0	0.9999999609226994	blue	low
337	51	102.0	131.0	218.0	271.4186851211073	1.0667890855880413	212.33910034602076	297.9230769230769	0	0.9998642617934543	blue	low
338	51	102.0	136.0	228.0	234.10726643598616	1.1173552329166434	209.52249134948096	293.125	0	0.9999874065049429	blue	low
339	51	102.0	138.0	189.0	247.3	1.0299775734008187	212.94166666666666	278.1111111111111	0	0.9999979423442205	blue	low
340	51	102.0	139.0	242.0	250.23355263157896	1.1112230138303474	221.14473684210526	302.44444444444446	0	0.9998448547639374	blue	low
341	51	102.0	154.0	168.0	259.53418803418805	1.0941249675913924	204.03418803418805	305.8	0	0.9999984781727826	blue	low
342	51	102.0	181.0	202.0	259.0078125	1.126423389378069	217.31640625	305.0740740740741	0	0.9999841923426129	blue	low
343	51	102.0	186.0	239.0	240.87581699346404	1.1085606244212856	209.7516339869281	292.9166666666667	0	0.9999434518210331	blue	low
344	51	102.0	190.0	279.0	262.6666666666667	1.095328814110191	224.87426900584796	297.5581395348837	0	0.9932402352891566	blue	low
345	51	102.0	194.0	202.0	268.225	1.0680252217076398	236.36666666666667	297.0344827586207	0	0.9999652861752203	blue	low
346	51	102.0	201.0	195.0	259.7625	1.1200315219034047	226.24166666666667	306.96153846153845	0	0.9999897591079512	blue	low
347	51	102.0	224.0	192.0	225.54671280276816	1.0821178938964875	189.8961937716263	305.258064516129	0	0.9999997227813566	blue	low
348	51	102.0	239.0	328.0	243.6261904761905	1.0791568729542353	219.4952380952381	300.55263157894734	0	0.8790260453257485	blue	low
349	51	102.0	249.0	244.0	266.12280701754383	1.1163708352613664	205.50877192982455	318.3809523809524	0	0.9994059198767081	blue	low
350	51	102.0	254.0	196.0	281.20416666666665	1.095349583066068	236.525	312.375	0	0.9999337286800396	blue	low
351	51	102.0	257.0	273.0	254.07655502392345	0.9937357875316428	184.77272727272728	281.3076923076923	0	0.9975726363829519	blue	low
352	51	102.0	261.0	219.0	293.1833910034602	1.0950772062300553	210.78200692041523	299.6578947368421	0	0.999327697571784	blue	low
353	51	102.0	265.0	259.0	282.8179012345679	1.0638639281129654	227.83024691358025	300.39473684210526	0	0.9949473295268649	blue	low
354	51	102.0	271.0	217.0	269.96527777777777	1.0652341699854897	215.82291666666666	302.6666666666667	0	0.9998867711550967	blue	low
355	51	102.0	286.0	158.0	266.66806722689074	1.0400253016738028	188.7436974789916	293.60714285714283	0	0.999998429515927	blue	low
356	51	102.0	314.0	195.0	248.24789915966386	1.0715097675985181	229.61344537815125	297.6666666666667	0	0.9999964702926805	blue	low
357	51	102.0	316.0	144.0	275.75555555555553	1.1182037976176435	224.39444444444445	308.3333333333333	0	0.9999984196027007	blue	low
358	51	102.0	323.0	329.0	244.89880952380952	1.0868298833555912	189.7797619047619	310.56060606060606	0	0.8611261243412156	blue	low
359	51	102.0	330.0	193.0	222.51764705882354	1.0854541830021929	209.65882352941176	297.0	0	0.9999997833708821	blue	low
360	51	102.0	332.0	295.0	306.1745152354571	1.0946473951769722	232.34349030470915	307.1951219512195	0	0.8549831704136267	blue	low
361	51	102.0	355.0	166.0	266.90686274509807	1.119127993728029	232.2892156862745	313.84	0	0.999997283745143	blue	low
362	51	102.0	359.0	219.0	248.85069444444446	1.1128778280542986	215.59375	309.15	0	0.9999769462611713	blue	low
363	51	102.0	361.0	260.0	245.10233918128654	1.0868986362997328	215.97076023391813	303.8958333333333	0	0.999556615285224	blue	low
364	51	102.0	369.0	230.0	238.16993464052288	1.1142597948880673	211.70915032679738	309.84615384615387	0	0.9999785510932693	blue	low
365	51	102.0	370.0	252.0	261.0764705882353	1.0751487183213704	217.20294117647057	311.2682926829268	0	0.9992413735376754	blue	low
366	51	102.0	382.0	230.0	274.3219814241486	1.0729000670159305	204.8359133126935	304.3863636363636	0	0.9996120746018319	blue	low
367	51	102.0	394.0	179.0	239.94166666666666	1.0689627153780947	209.375	296.20588235294116	0	0.9999995399507827	blue	low
368	51	102.0	400.0	200.0	227.87828947368422	1.0657210705346256	189.73026315789474	303.75	0	0.9999993166549953	blue	low
369	51	102.0	407.0	204.0	260.30859375	1.0969383921863263	226.07421875	309.0	0	0.9999795584547627	blue	low
370	51	102.0	408.0	239.0	220.84313725490196	1.1231884057971016	218.12418300653596	310.0	0	0.9999907078386767	blue	low
371	51	102.0	416.0	200.0	232.01568627450982	1.0895219661413833	224.27843137254902	307.2903225806452	0	0.9999989527963015	blue	low
372	51	102.0	417.0	172.0	249.84558823529412	1.0555017701853655	191.96323529411765	316.94117647058823	0	0.9999992364941638	blue	low
373	51	102.0	419.0	184.0	228.71555555555557	1.1108367565302628	230.98666666666668	309.2916666666667	0	0.9999997953820788	blue	low
374	51	102.0	421.0	258.0	299.5077399380805	1.173925535331001	226.19504643962847	323.06976744186045	0	0.988613607265475	blue	low
375	51	102.0	425.0	240.0	258.562091503268	1.1140084052269308	219.68954248366012	306.64864864864865	0	0.9997466024248358	blue	low
376	51	102.0	426.0	242.0	251.2450980392157	1.1119129247646515	227.18627450980392	314.9032258064516	0	0.9998319435430145	blue	low
377	51	102.0	429.0	189.0	244.8	0.9701813851227555	193.9	269.25	0	0.9999983914718968	blue	low
378	51	102.0	430.0	224.0	257.2529411764706	1.1189385350802352	188.85294117647058	312.61224489795916	0	0.999931502594523	blue	low
379	51	102.0	435.0	152.0	271.30288461538464	1.0316105002540732	210.46634615384616	296.55555555555554	0	0.9999983193589391	blue	low
380	51	102.0	442.0	175.0	273.00735294117646	1.032048526531977	193.6691176470588	308.6857142857143	0	0.9999914084158151	blue	low
381	51	102.0	449.0	193.0	281.21008403361344	1.1444810474765592	231.41176470588235	319.89285714285717	0	0.9999453045293917	blue	low
382	51	102.0	463.0	195.0	254.87545787545787	1.0875259996065494	203.47619047619048	305.5483870967742	0	0.9999934296139964	blue	low
383	51	102.0	481.0	201.0	251.26470588235293	1.0427745081341584	214.20220588235293	301.1111111111111	0	0.9999926723533553	blue	low
384	51	102.0	490.0	210.0	265.31481481481484	1.0934057172677722	229.2888888888889	317.8125	0	0.9999522189892927	blue	low
385	51	102.0	500.0	237.0	263.76973684210526	1.1095983797521973	228.36513157894737	319.125	0	0.999701166830382	blue	low
386	51	102.0	501.0	214.0	280.61245674740485	1.0805248129389942	224.7750865051903	323.6111111111111	0	0.9997948079984315	blue	low
387	51	102.0	509.0	303.0	288.17543859649123	1.0941964411810152	231.25062656641603	328.40425531914894	0	0.868257989258565	blue	low
388	51	102.0	515.0	164.0	255.8095238095238	1.0686503220689716	227.68571428571428	309.10526315789474	0	0.9999992040135736	blue	low
389	51	102.0	519.0	228.0	253.9967320261438	1.0760089990144648	213.98692810457516	305.55882352941177	0	0.999928997686288	blue	low
390	51	102.0	526.0	239.0	268.56907894736844	1.0881017403810418	232.51973684210526	317.36842105263156	0	0.9995102214060123	blue	low
391	51	102.0	529.0	249.0	292.88235294117646	1.123412303728946	239.72549019607843	325.0	0	0.9954831890162542	blue	low
392	51	102.0	531.0	201.0	238.5110294117647	1.074103179541885	217.38235294117646	311.9428571428571	0	0.9999978247351391	blue	low
393	51	102.0	542.0	238.0	274.84313725490193	1.1118948389805299	229.62091503267973	322.64864864864865	0	0.9992951203415242	blue	low
394	51	102.0	560.0	247.0	303.75308641975306	1.0896593927043743	228.42283950617283	321.3636363636364	0	0.9929593980189321	blue	low
395	51	102.0	562.0	234.0	245.20261437908496	1.051542186659261	224.27450980392157	305.97222222222223	0	0.999945462266319	blue	low
396	51	102.0	563.0	176.0	243.31578947368422	1.0482667614068923	182.86666666666667	307.2105263157895	0	0.9999994777664472	blue	low
397	51	102.0	579.0	226.0	301.81333333333333	1.0974591468315613	226.41	325.48387096774195	0	0.998242653705786	blue	low
398	51	102.0	583.0	310.0	275.15714285714284	1.024531396438613	216.07380952380953	299.5	0	0.8714247353948873	blue	low
399	51	102.0	590.0	163.0	244.0	1.0570478191276511	226.00480769230768	301.89285714285717	0	0.9999997848301786	blue	low
400	51	102.0	591.0	233.0	272.7361111111111	1.1168327606935495	234.31944444444446	317.42105263157896	0	0.9995719266919765	blue	low
401	51	102.0	598.0	259.0	271.2746913580247	1.0668186853500985	237.61111111111111	313.54545454545456	0	0.997469874790102	blue	low
402	51	102.0	603.0	297.0	295.1811594202899	1.044782963045211	221.1086956521739	319.03225806451616	0	0.8845304824048758	blue	low
403	51	102.0	605.0	279.0	268.218836565097	1.1025314942825766	227.00554016620498	318.45652173913044	0	0.9906127164318408	blue	low
404	51	102.0	613.0	230.0	315.04285714285714	1.0824179556217277	247.76785714285714	322.9032258064516	0	0.9954664882890923	blue	low
405	51	102.0	615.0	260.0	267.0225	1.0948321614339507	204.2	338.1489361702128	0	0.9979228952719017	blue	low
406	51	102.0	619.0	133.0	220.47252747252747	1.0361698817672682	214.21428571428572	302.75	0	0.9999999986270396	blue	low
407	51	102.0	628.0	308.0	274.8159090909091	1.0938757290887566	216.73181818181817	332.3015873015873	0	0.8893205707062952	blue	low
408	51	102.0	640.0	314.0	252.66904761904763	1.1181974572178863	213.7547619047619	313.6862745098039	0	0.9374876516618657	blue	low
409	51	102.0	648.0	164.0	255.3761904761905	1.0443951757293166	230.24285714285713	306.6666666666667	0	0.9999992383241209	blue	low
410	51	102.0	658.0	220.0	271.88581314878894	1.0861501812615162	233.26297577854672	328.19444444444446	0	0.9998383602149331	blue	low
411	51	102.0	665.0	262.0	248.33053221288515	1.0708303126590675	219.78151260504202	317.0	0	0.9993349682365202	blue	low
412	51	102.0	684.0	173.0	251.79166666666666	1.0525523892393591	214.95416666666668	312.1666666666667	0	0.9999990007685967	blue	low
413	51	102.0	693.0	142.0	255.49489795918367		219.3826530612245		0	0.9999998286242957	blue	low
414	51	102.0	694.0	177.0	308.0940170940171	1.0843302032086894	235.72222222222223	333.4642857142857	0	0.9998399849115146	blue	low
415	51	102.0	696.0	299.0	248.02105263157895	1.123704760144028	224.25263157894736	316.3333333333333	0	0.9860205738111316	blue	low
416	51	102.0	720.0	231.0	276.66759002770084	1.0986311754858225	201.01108033240996	340.8965517241379	0	0.9995098633670597	blue	low
417	51	102.0	732.0	257.0	237.99122807017545	1.0857656616254054	224.09649122807016	319.0	0	0.9998021697655756	blue	low
418	51	102.0	743.0	237.0	268.78472222222223	1.090601218298095	238.29861111111111	312.23333333333335	0	0.9995697200900102	blue	low
419	51	102.0	750.0	199.0	260.2578125	1.0622389195302255	235.3984375	319.0769230769231	0	0.9999857713193693	blue	low
420	51	102.0	754.0	283.0	250.15263157894736	1.0974056393553768	219.16052631578947	317.37254901960785	0	0.9957776824585071	blue	low
421	51	102.0	759.0	215.0	246.28676470588235	1.0256679328627016	231.8235294117647	300.1666666666667	0	0.9999865144871305	blue	low
422	51	102.0	764.0	275.0	304.5180055401662	1.1019895452580277	237.98614958448752	338.6222222222222	0	0.9585738139590319	blue	low
423	51	102.0	766.0	167.0	277.5288888888889	1.0907093361660882	222.73777777777778	322.2413793103448	0	0.9999922715953905	blue	low
424	51	102.0	767.0	206.0	269.8308270676692	1.082214409509636	239.2781954887218	330.15625	0	0.999947818244049	blue	low
425	51	102.0	787.0	290.0	274.37445887445887	1.06842617504017	190.80519480519482	320.1639344262295	0	0.9702054377208147	blue	low
426	51	102.0	797.0	207.0	249.87847222222223	1.091082118034631	212.55902777777777	317.6388888888889	0	0.9999898780424176	blue	low
427	51	102.0	798.0	276.0	289.7105263157895	1.085013490885426	226.6236842105263	333.51020408163265	0	0.9766763019244187	blue	low
428	51	102.0	821.0	165.0	254.8761904761905	1.0535748647254872	232.82857142857142	310.3888888888889	0	0.9999992239290512	blue	low
429	51	102.0	827.0	193.0	313.56944444444446	1.0392777310763823	219.28472222222223	337.875	0	0.9994559354647524	blue	low
430	51	102.0	830.0	190.0	233.0514705882353	1.0412620741511944	206.07720588235293	306.05882352941177	0	0.999999475575298	blue	low
431	51	102.0	831.0	225.0	272.11764705882354	1.0845167272852583	219.62745098039215	319.8529411764706	0	0.9997667985170289	blue	low
432	51	102.0	837.0	190.0	287.5083333333333	1.0690381524947339	245.74583333333334	329.3333333333333	0	0.9999259016374301	blue	low
433	51	102.0	845.0	199.0	285.58984375	1.0591895765472312	241.80078125	327.04	0	0.9998876837141444	blue	low
434	51	102.0	847.0	258.0	313.7556818181818	1.0102988908368624	232.7471590909091	320.2926829268293	0	0.9784923443663417	blue	low
435	51	102.0	851.0	169.0	248.83555555555554	1.0840319768520237	228.8	325.67857142857144	0	0.9999994455644758	blue	low
436	51	102.0	857.0	272.0	265.72222222222223	1.0893939042603813	233.83625730994152	315.4255319148936	0	0.9952533937400018	blue	low
437	51	102.0	869.0	196.0	259.28125	1.0906633169552844	236.26171875	331.3529411764706	0	0.9999894667721431	blue	low
438	51	102.0	878.0	204.0	270.6507352941176	1.0929066677294874	230.39705882352942	331.8076923076923	0	0.9999513953372801	blue	low
439	51	102.0	887.0	171.0	258.7	1.0682494393498678	231.75238095238095	302.5833333333333	0	0.9999982762673844	blue	low
440	51	102.0	889.0	174.0	241.05333333333334	1.0255095595047585	232.99555555555557	308.25	0	0.9999996453966815	blue	low
441	51	102.0	904.0	190.0	251.0625	1.0784300844888224	237.69583333333333	319.9655172413793	0	0.9999968115846967	blue	low
442	51	102.0	912.0	243.0	283.95098039215685	1.0653979206431745	240.92156862745097	321.57894736842104	0	0.9982022919303883	blue	low
443	51	102.0	915.0	237.0	252.55363321799308	1.1531089397986098	236.94809688581316	327.88	0	0.9998737855346025	blue	low
444	51	102.0	919.0	141.0	256.16483516483515	1.0945501130060638	234.63736263736263	326.6818181818182	0	0.9999998276311952	blue	low
445	51	102.0	921.0	139.0	208.75384615384615	1.0401586221183154	209.02564102564102	303.0	0	0.9999999995258673	blue	low
446	51	102.0	923.0	159.0	237.44230769230768	1.0552527685355315	223.02403846153845	305.75	0	0.9999999222924666	blue	low
447	51	102.0	928.0	256.0	249.41520467836258	1.06033298121112	230.14912280701753	324.8666666666667	0	0.9995561624416928	blue	low
448	51	102.0	932.0	184.0	282.4980392156863	1.0545254635414063	223.0392156862745	322.70588235294116	0	0.9999656996295454	blue	low
449	51	102.0	939.0	221.0	328.2179930795848	1.0453390329957017	236.88235294117646	321.6363636363636	0	0.9947522666849191	blue	low
450	51	102.0	940.0	281.0	248.35180055401662	1.1263888888888889	228.21052631578948	324.4	0	0.9968264659926209	blue	low
451	51	102.0	942.0	207.0	309.94485294117646	1.0540891570303335	240.93382352941177	331.46153846153845	0	0.9990617601414487	blue	low
452	51	102.0	944.0	238.0	279.65743944636677	1.0911727174584107	246.11418685121106	322.51724137931035	0	0.9990280196772656	blue	low
453	51	102.0	952.0	224.0	240.65051903114187	1.1224751420454546	235.38754325259515	334.48571428571427	0	0.9999835021144139	blue	low
454	51	102.0	977.0	193.0	216.34117647058824	1.0820769274397481	222.9686274509804	314.3636363636364	0	0.9999998907273351	blue	low
455	51	102.0	986.0	254.0	317.1546052631579	1.1233163793915417	258.86513157894734	340.75	0	0.9804151503245416	blue	low
456	51	102.0	1018.0	222.0	281.6470588235294	1.0750966986021708	250.60294117647058	326.6774193548387	0	0.9996240757800219	blue	low
457	51	102.0	1024.0	234.0	254.77777777777777	1.0967195390309985	227.5392156862745	320.76190476190476	0	0.9998804225301331	blue	low
458	51	102.0	1038.0	309.0	272.4775	1.1129182115872227	238.3625	337.24	0	0.8922023113928269	blue	low
459	51	102.0	1039.0	220.0	288.5098039215686	1.1232317551215187	231.01307189542484	352.6190476190476	0	0.9994732262714652	blue	low
460	51	102.0	1055.0	178.0	227.14222222222222	1.088776584112405	233.84444444444443	319.9166666666667	0	0.9999998935494666	blue	low
461	51	102.0	1065.0	169.0	272.14285714285717	1.0563329758159914	248.27619047619046	323.94444444444446	0	0.9999946113827769	blue	low
462	51	102.0	1067.0	171.0	253.11160714285714	1.0990715199433256	223.98660714285714	317.6923076923077	0	0.999999010189391	blue	low
463	51	102.0	1070.0	285.0	271.39722222222224	1.0851471484452508	239.06944444444446	323.0625	0	0.9823824835762428	blue	low
464	51	102.0	1074.0	152.0	277.44615384615383	1.0923394153627557	237.7128205128205	328.3333333333333	0	0.99999696968001	blue	low
465	51	102.0	1082.0	178.0	281.70982142857144	1.0855120050190734	243.08928571428572	329.22222222222223	0	0.9999779174015849	blue	low
466	51	102.0	1086.0	271.0	293.7027777777778	1.0870887486226593	231.14444444444445	328.82978723404256	0	0.9798815256683181	blue	low
467	51	102.0	1096.0	228.0	242.97569444444446	1.0617551639250722	239.58680555555554	319.25	0	0.9999720810095016	blue	low
468	51	102.0	1116.0	182.0	253.3125	1.0861782110848197	220.35546875	330.86486486486484	0	0.9999977855873454	blue	low
469	51	102.0	1138.0	309.0	275.02525252525254	1.0793392377288025	243.28787878787878	332.51063829787233	0	0.880477367983277	blue	low
470	51	102.0	1142.0	167.0	229.89523809523808	1.0363748290758932	239.14285714285714	310.23809523809524	0	0.9999999390777444	blue	low
471	51	102.0	1155.0	246.0	272.57516339869284	1.1012363590214693	241.15032679738562	325.90909090909093	0	0.998930578131533	blue	low
472	51	102.0	1165.0	136.0	224.44642857142858	1.006488577881447	185.45089285714286	307.1666666666667	0	0.9999999971208346	blue	low
473	51	102.0	1169.0	186.0	338.4925925925926	1.1070727114422825	223.4148148148148	352.741935483871	0	0.9983852685738579	blue	low
474	51	102.0	1176.0	173.0	220.36666666666667	1.1265681210587863	246.71904761904761	332.2857142857143	0	0.9999999672202234	blue	low
475	51	102.0	1179.0	276.0	271.19883040935673	1.107399668859617	248.45029239766083	334.42	0	0.9911143285833719	blue	low
476	51	102.0	1191.0	252.0	269.7857142857143	1.0769922164566346	231.875	328.95	0	0.9986254138152779	blue	low
477	51	102.0	1192.0	210.0	242.6875	1.081507085713697	244.2734375	319.94117647058823	0	0.9999934285320281	blue	low
478	51	102.0	1193.0	296.0	254.55502392344496	1.0557908055506402	210.42822966507177	310.3448275862069	0	0.98385698997082	blue	low
479	51	102.0	1206.0	216.0	233.42897727272728	1.0760618033587297	182.8465909090909	316.0731707317073	0	0.9999955905007311	blue	low
480	51	102.0	1235.0	174.0	267.609375	1.0765850945494995	215.16796875	336.2258064516129	0	0.9999950715589526	blue	low
481	51	102.0	1248.0	170.0	261.3482142857143	1.060768119866414	234.02232142857142	324.2	0	0.9999979174057853	blue	low
482	51	102.0	1279.0	234.0	235.56346749226006	1.0903191256474691	218.20743034055727	323.6578947368421	0	0.9999763992993157	blue	low
483	51	102.0	1313.0	234.0	263.9313725490196	1.0791368684704874	237.23202614379085	330.75	0	0.999757582455617	blue	low
484	51	102.0	1316.0	164.0	228.22857142857143	1.0179550122130538	233.74761904761905	304.05263157894734	0	0.9999999601910624	blue	low
485	51	102.0	1327.0	229.0	261.6851211072664	1.0650730692615509	245.51557093425606	326.93939393939394	0	0.9998586983368829	blue	low
486	51	102.0	1328.0	185.0	274.55078125	1.1036421999797794	226.12890625	342.46666666666664	0	0.9999811481726281	blue	low
487	51	102.0	1332.0	230.0	259.56597222222223	1.0962363630046557	246.00347222222223	332.125	0	0.9998710020151116	blue	low
488	51	102.0	1335.0	243.0	215.93827160493828	1.0919147710616588	223.2006172839506	320.2307692307692	0	0.9999917125669833	blue	low
489	51	102.0	1347.0	191.0	274.9921875	1.031135065661205	221.875	305.54545454545456	0	0.999971001079122	blue	low
490	51	102.0	1350.0	240.0	262.88235294117646	1.052474389029834	224.030959752322	315.125	0	0.9996502910562564	blue	low
491	51	102.0	1352.0	199.0	217.2734375	1.059509767516364	230.69140625	311.2647058823529	0	0.9999997981129427	blue	low
492	51	102.0	1357.0	136.0	254.13690476190476		234.57738095238096		0	0.9999999013931613	blue	low
493	51	102.0	1377.0	218.0	242.49609375	1.126128335400655	247.32421875	323.88235294117646	0	0.9999879011875006	blue	low
494	51	102.0	1388.0	142.0	241.6392156862745	1.0663752811933518	180.41176470588235	340.5483870967742	0	0.9999999638681139	blue	low
495	51	102.0	1407.0	189.0	265.13839285714283	1.0350524767042668	255.44196428571428	312.2	0	0.9999891296081651	blue	low
496	51	102.0	1411.0	211.0	259.9896193771626	1.0904347583461604	228.6885813148789	338.3636363636364	0	0.9999670231220971	blue	low
497	51	102.0	1419.0	165.0	222.72265625	1.1161319676839319	198.41796875	336.03125	0	0.9999999773614212	blue	low
498	51	102.0	1427.0	237.0	220.0751633986928	1.1106472074218707	222.6045751633987	313.219512195122	0	0.9999927598900089	blue	low
499	51	102.0	1436.0	262.0	270.12345679012344	1.1088030584813744	239.30246913580248	323.42857142857144	0	0.9970626047736868	blue	low
500	51	102.0	1446.0	180.0	244.88235294117646	1.0908644954943023	218.45882352941177	333.2307692307692	0	0.9999991732969107	blue	low
501	51	102.0	1452.0	230.0	227.36805555555554	1.0568676170397886	233.07291666666666	306.625	0	0.9999920664021141	blue	low
502	51	102.0	1455.0	260.0	260.4829721362229	1.108652390222799	246.58823529411765	333.2173913043478	0	0.9986552963668618	blue	low
503	51	102.0	1478.0	238.0	244.39318885448915	1.0936563547128912	226.24148606811144	329.9555555555556	0	0.999929845193997	blue	low
504	51	102.0	1479.0	241.0	282.31907894736844	1.12934716290421	240.42763157894737	336.54545454545456	0	0.9985830684408208	blue	low
505	51	102.0	1489.0	148.0	255.83173076923077	1.0164968343912384	215.41826923076923	307.3333333333333	0	0.9999997335400543	blue	low
506	51	102.0	1496.0	232.0	259.2664359861592	1.0765164076320417	243.6401384083045	322.7837837837838	0	0.9998536672922876	blue	low
507	51	102.0	1503.0	176.0	236.7375	1.0993387426526962	225.0875	332.17857142857144	0	0.9999997395538306	blue	low
508	51	102.0	1504.0	208.0	254.68954248366012	1.047264136350213	214.0751633986928	327.29411764705884	0	0.9999832338596759	blue	low
509	51	102.0	1506.0	154.0	277.04945054945057	1.0664957250215834	260.532967032967	324.5925925925926	0	0.9999966997285994	blue	low
510	51	102.0	1510.0	201.0	260.9	1.099218544385728	254.30833333333334	329.0689655172414	0	0.9999826404236295	blue	low
511	51	102.0	1511.0	243.0	275.05864197530866	1.085404751087572	236.16666666666666	336.9268292682927	0	0.9989819680884269	blue	low
512	51	102.0	1515.0	285.0	277.7563025210084	1.0604328174010085	235.21288515406164	309.0980392156863	0	0.9754908605620286	blue	low
513	51	102.0	1538.0	166.0	266.5022222222222	1.0742642350653355	228.2577777777778	328.25	0	0.9999973865636109	blue	low
514	51	102.0	1545.0	284.0	234.7078947368421	1.0945418219370258	225.5342105263158	325.8536585365854	0	0.9984338688056535	blue	low
515	51	102.0	1552.0	219.0	297.26666666666665	1.033347800925926	249.51481481481483	317.44444444444446	0	0.9991280101848995	blue	low
516	51	102.0	1578.0	253.0	270.8806818181818	1.0532928437678093	219.73863636363637	318.66	0	0.9984108736044494	blue	low
517	51	102.0	1597.0	256.0	261.641975308642	1.0955395683453237	239.96296296296296	327.825	0	0.9989291482492028	blue	low
518	51	102.0	1598.0	263.0	267.6532507739938	1.128553182887386	243.5108359133127	332.3125	0	0.9972912105727489	blue	low
519	51	102.0	1601.0	270.0	251.35	1.10138285472078	241.61176470588236	332.6	0	0.9984189157478237	blue	low
520	51	102.0	1606.0	241.0	272.940625	1.09659900524264	234.28125	335.3488372093023	0	0.9992338829219315	blue	low
521	51	102.0	1614.0	244.0	242.60185185185185	1.11670166896862	228.21296296296296	332.20512820512823	0	0.9999017920485651	blue	low
522	51	102.0	1628.0	185.0	240.65777777777777	1.0997605938927295	240.1822222222222	318.1666666666667	0	0.9999992177609625	blue	low
523	51	102.0	1629.0	210.0	238.06617647058823	1.1110291342095329	232.96323529411765	331.2173913043478	0	0.9999957563954209	blue	low
524	51	102.0	1642.0	156.0	231.39903846153845	1.0983665243562888	217.5096153846154	313.7916666666667	0	0.9999999690063821	blue	low
525	51	102.0	1643.0	200.0	265.3114186851211	1.062916484302679	214.8892733564014	326.05128205128204	0	0.999976350278086	blue	low
526	51	102.0	1645.0	224.0	279.47058823529414	1.0774751178627555	257.0772058823529	333.69565217391306	0	0.9996307402833714	blue	low
527	51	102.0	1647.0	183.0	296.8099547511312	0.9931002303232467	249.57466063348417	299.5	0	0.9999013780528113	blue	low
528	51	102.0	1669.0	200.0	251.2625	1.048868778280543	246.99166666666667	309.5882352941176	0	0.9999931990112239	blue	low
529	51	102.0	1678.0	141.0	277.40865384615387	1.0995469895395766	209.15384615384616	337.1111111111111	0	0.9999984505333503	blue	low
530	51	102.0	1681.0	282.0	297.0	1.0604248959111775	229.05263157894737	323.7647058823529	0	0.9522416745054875	blue	low
531	51	102.0	1693.0	227.0	246.1764705882353	1.1045850673122517	238.93425605536333	332.6363636363636	0	0.9999659405060871	blue	low
532	51	102.0	1700.0	286.0	281.0815789473684	1.103155513372252	231.52631578947367	335.3636363636364	0	0.9690112485913147	blue	low
533	51	102.0	1707.0	234.0	238.34055727554178	1.092017836056328	214.02786377708978	317.7435897435897	0	0.9999698114231997	blue	low
534	51	102.0	1711.0	219.0	317.328125	1.0652894403472877	270.9765625	334.1515151515151	0	0.9972372076365983	blue	low
535	51	102.0	1719.0	292.0	265.5	1.083237181928038	201.1	337.6842105263158	0	0.9781847248360485	blue	low
536	51	102.0	1722.0	304.0	276.62894736842105	1.1094639296137485	236.07368421052632	321.4901960784314	0	0.9095797752969133	blue	low
537	51	102.0	1729.0	267.0	291.0154320987654	1.0726378693769998	251.21604938271605	324.95652173913044	0	0.9864707571999927	blue	low
538	51	102.0	1734.0	162.0	225.20444444444445	1.0034376296023224	212.64888888888888	296.26666666666665	0	0.9999999761006361	blue	low
539	51	102.0	1739.0	221.0	283.91830065359477	1.0797227244761358	225.35294117647058	332.93939393939394	0	0.9995882492431233	blue	low
540	51	102.0	1740.0	288.0	278.245	1.109827669015295	217.3975	330.3157894736842	0	0.9688226418885936	blue	low
541	51	102.0	1742.0	289.0	282.6555023923445	1.0544972818087257	218.27272727272728	329.42857142857144	0	0.9587934543977223	blue	low
542	51	102.0	1745.0	151.0	226.6871794871795	1.0812822210186355	227.93333333333334	315.22222222222223	0	0.999999987935036	blue	low
543	51	102.0	1750.0	223.0	276.94485294117646	1.0654612327492619	244.18382352941177	313.7435897435897	0	0.9997116009555345	blue	low
544	51	102.0	1754.0	243.0	254.7435064935065		219.03896103896105		0	0.9997615631809367	blue	low
545	51	102.0	1755.0	219.0	263.13684210526316	1.0601861816616445	239.57543859649124	328.375	0	0.9999237184270501	blue	low
546	51	102.0	1756.0	246.0	296.9946524064171	1.0780749783585832	216.02673796791444	348.9782608695652	0	0.9953455244286443	blue	low
547	51	102.0	1758.0	231.0	251.20065789473685	1.0762956357532523	233.12828947368422	325.6904761904762	0	0.9999289398982362	blue	low
548	51	102.0	1808.0	167.0	303.8009049773756	1.1543277464274684	239.37556561085972	360.6666666666667	0	0.9999319320465397	blue	low
549	51	102.0	1812.0	223.0	254.82006920415225	1.0836052132620466	224.19723183391002	312.5	0	0.9999479867924642	blue	low
550	51	102.0	1835.0	212.0	256.6076388888889	0.9669321498403087	216.71180555555554	285.3333333333333	0	0.9999733833591287	blue	low
551	51	102.0	1836.0	195.0	304.0549019607843	1.040490064339521	236.35294117647058	319.46875	0	0.9996721250485445	blue	low
552	51	102.0	1850.0	250.0	253.3918128654971	1.064812431665579	223.23976608187135	322.7586206896552	0	0.9996285526808515	blue	low
553	51	102.0	1856.0	253.0	249.62037037037038	1.0693710720466345	234.7962962962963	318.75	0	0.9996456431883247	blue	low
554	51	102.0	1865.0	225.0	315.1076388888889	1.052959268495428	240.11111111111111	321.5	0	0.9965669364204444	blue	low
555	51	102.0	1866.0	255.0	276.88055555555553	1.0416623513423395	214.31944444444446	312.5192307692308	0	0.9973168830122312	blue	low
556	51	102.0	1875.0	193.0	262.50588235294117	1.0586027949634813	224.92549019607844	311.38235294117646	0	0.9999886418144184	blue	low
557	51	102.0	1876.0	165.0	247.04910714285714	1.0840931634040842	216.68303571428572	315.5238095238095	0	0.9999996553893941	blue	low
558	51	102.0	1878.0	165.0	233.66517857142858	1.053119634147908	220.12053571428572	311.7931034482759	0	0.9999999200196342	blue	low
559	51	102.0	1881.0	188.0	277.18039215686275	1.0513814420963403	229.39607843137256	324.2121212121212	0	0.9999714124531728	blue	low
560	51	102.0	1896.0	256.0	237.7046783625731	1.1083786530472408	227.140350877193	330.1818181818182	0	0.9998223127471503	blue	low
561	51	102.0	1907.0	241.0	278.062091503268	1.0820234371967181	245.09150326797385	332.42105263157896	0	0.9989221323675055	blue	low
562	51	102.0	1910.0	228.0	257.0980392156863	1.0636043364825227	228.07843137254903	323.32	0	0.9999086967318734	blue	low
563	51	102.0	1920.0	182.0	250.4296875	1.0591713749745655	220.1484375	324.7096774193548	0	0.9999983295396991	blue	low
564	51	102.0	1925.0	237.0	243.22222222222223	1.1023533673318044	215.95987654320987	320.47222222222223	0	0.9999413314994815	blue	low
565	51	102.0	1946.0	152.0	221.37948717948717	1.07015163809717	227.6974358974359	310.3125	0	0.9999999931647032	blue	low
566	51	102.0	1950.0	249.0	259.4638157894737	1.117442058750002	250.76973684210526	337.81481481481484	0	0.9994622829607528	blue	low
567	51	102.0	1951.0	208.0	337.2274509803922	1.1016528826990322	259.74117647058824	345.73333333333335	0	0.9958217124704368	blue	low
568	51	102.0	1960.0	141.0	282.0414201183432	1.1172105597086979	245.17751479289942	324.0	0	0.9999975740604788	blue	low
569	51	102.0	1962.0	218.0	219.68402777777777	1.0384771416200134	228.60763888888889	312.4761904761905	0	0.9999986702351271	blue	low
570	51	102.0	1963.0	222.0	251.0	1.0695385565504139	230.57543859649124	313.5483870967742	0	0.9999650537990707	blue	low
571	51	102.0	1972.0	312.0	265.79761904761904	1.091968901550921	227.55	330.30232558139534	0	0.8996199767933579	blue	low
572	51	102.0	1974.0	181.0	267.32589285714283	1.069937889708653	244.00892857142858	319.51724137931035	0	0.9999923287511804	blue	low
573	51	102.0	1993.0	221.0	293.55727554179566	1.0720430107526882	214.59442724458205	332.3333333333333	0	0.9992193342240311	blue	low
574	51	102.0	1998.0	202.0	319.15625	1.1003337043266803	228.62847222222223	351.5121951219512	0	0.9987745964480509	blue	low
575	51	102.0	2004.0	206.0	238.44982698961937	1.1086303225823622	209.80968858131487	319.7435897435897	0	0.9999967936100994	blue	low
576	51	102.0	2009.0	302.0	251.6005291005291	1.0970805475872243	231.2089947089947	313.7567567567568	0	0.9777924433970421	blue	low
577	51	102.0	2016.0	202.0	239.6392156862745	1.0554759600031314	225.2980392156863	297.4117647058824	0	0.9999973721725577	blue	low
578	51	102.0	2022.0	203.0	266.2024291497976	1.099051252714862	239.5425101214575	316.625	0	0.9999685624404759	blue	low
579	51	102.0	2025.0	218.0	238.88970588235293	1.1061880367080676	234.72426470588235	319.3	0	0.9999913140879624	blue	low
580	51	102.0	2031.0	162.0	254.99555555555557	1.1082767938293743	217.52	329.32	0	0.9999993623765037	blue	low
581	51	102.0	2033.0	211.0	245.6546052631579	1.0204328631114228	212.79605263157896	312.42857142857144	0	0.9999906540270874	blue	low
582	51	102.0	2038.0	152.0	226.44615384615383	1.1055124547886284	232.22564102564104	323.9583333333333	0	0.9999999873358193	blue	low
583	51	102.0	2040.0	258.0	313.9502923976608	1.0742531379075488	236.4327485380117	332.7560975609756	0	0.9783210008639766	blue	low
584	51	102.0	2042.0	188.0	242.45882352941177	1.0294426336088014	224.69803921568626	312.0882352941176	0	0.9999988196820306	blue	low
585	51	102.0	2045.0	199.0	260.86328125	0.9252681098752144	227.27734375	271.44444444444446	0	0.9999849938019556	blue	low
586	51	102.0	2049.0	291.0	244.05833333333334	1.1119287059297769	238.30833333333334	321.38461538461536	0	0.9944809287271387	blue	low
587	51	102.0	2053.0	217.0	225.0625	1.0639170087486303	218.84027777777777	306.3	0	0.9999978934487875	blue	low
588	51	102.0	2062.0	183.0	207.39555555555555	0.9934699025571131	229.70222222222222	280.6666666666667	0	0.9999999836316019	blue	low
589	51	102.0	2063.0	202.0	218.31372549019608	1.08305041686875	232.98039215686273	313.8888888888889	0	0.999999707983088	blue	low
590	51	102.0	2068.0	179.0	249.2625	1.048843209586967	228.675	319.4	0	0.9999988044856659	blue	low
591	51	102.0	2076.0	147.0	223.24444444444444	1.0161196608040202	196.98666666666668	305.7	0	0.9999999941954272	blue	low
592	51	102.0	2094.0	185.0	213.23046875	1.0921008632528302	215.6875	320.37142857142857	0	0.9999999612237883	blue	low
593	51	102.0	2095.0	237.0	280.85069444444446	1.0577677850436216	246.64930555555554	315.12	0	0.9990188663790259	blue	low
594	51	102.0	2106.0	198.0	257.75	1.1043908446089086	226.48828125	317.54285714285714	0	0.9999894005367614	blue	low
595	51	102.0	2109.0	283.0	257.984126984127	1.0277898996310548	202.1904761904762	322.5	0	0.9930418177129581	blue	low
596	51	102.0	2119.0	179.0	274.34722222222223	1.104618168060379	199.32638888888889	346.7567567567568	0	0.999987465763125	blue	low
597	51	102.0	2121.0	251.0	240.90740740740742	1.0728992470864338	224.6358024691358	307.7105263157895	0	0.9998481643873182	blue	low
598	51	102.0	2126.0	199.0	279.65098039215684	1.1191406925658145	243.00392156862745	346.0	0	0.9999287382517226	blue	low
599	51	102.0	2130.0	247.0	251.46913580246914	1.0796512703970482	228.2314814814815	318.70454545454544	0	0.9997465758392515	blue	low
600	51	102.0	2140.0	246.0	271.3856209150327	1.0897721982041901	238.12418300653596	318.15	0	0.9990123151269791	blue	low
601	51	102.0	2163.0	193.0	251.6796875	1.0438657547738903	226.125	311.18518518518516	0	0.9999957854801622	blue	low
602	51	102.0	2169.0	222.0	276.8627450980392	1.0357797655425303	224.94771241830065	319.0487804878049	0	0.9997322195530797	blue	low
603	51	102.0	2179.0	178.0	237.5288888888889	1.1660655434898848	232.10666666666665	333.1034482758621	0	0.9999996696161388	blue	low
604	51	102.0	2183.0	207.0	258.8492647058824	1.0777962725128234	230.84191176470588	323.16129032258067	0	0.9999776182147861	blue	low
605	51	102.0	2187.0	164.0	229.3190476190476	1.1082748898884556	227.1	316.84615384615387	0	0.999999954854217	blue	low
606	51	102.0	2188.0	244.0	288.2352941176471	1.055007197846905	232.8142414860681	322.6	0	0.9975095504259985	blue	low
607	51	102.0	2189.0	242.0	233.86231884057972	1.0919945113160683	183.72946859903382	336.2	0	0.9999604369953766	blue	low
608	51	102.0	2191.0	210.0	244.6259259259259	1.063268188558401	223.21481481481482	301.7837837837838	0	0.999992131017708	blue	low
609	51	102.0	2218.0	254.0	247.6967418546366	1.0967076604639203	191.56140350877192	323.49056603773585	0	0.9996684431421136	blue	low
610	51	102.0	2229.0	190.0	247.21666666666667	1.0044530590579617	223.44583333333333	283.44444444444446	0	0.9999978009708708	blue	low
611	51	102.0	2240.0	305.0	255.6342105263158	1.0960622589747888	238.35526315789474	321.04545454545456	0	0.9644496244627753	blue	low
612	51	102.0	2248.0	211.0	235.8566176470588	1.0587664575097022	222.74632352941177	302.5	0	0.9999962834556334	blue	low
613	51	102.0	2256.0	284.0	243.9388888888889	1.1019450747495123	224.12777777777777	309.73333333333335	0	0.9969786890302336	blue	low
614	51	102.0	2258.0	242.0	234.52727272727273	1.0614920667786547	218.20909090909092	312.1276595744681	0	0.9999580673778181	blue	low
615	51	102.0	2260.0	177.0	222.32444444444445	1.0068291037855155	222.23555555555555	284.3333333333333	0	0.9999999430480048	blue	low
616	51	102.0	2275.0	233.0	240.86159169550174	1.1145780138805585	235.17993079584775	320.4	0	0.9999653059788263	blue	low
617	51	102.0	2284.0	203.0	263.60392156862747	1.102714921203966	245.0	334.1290322580645	0	0.9999747512369878	blue	low
618	51	102.0	2287.0	209.0	270.79298245614035	1.0286549576258497	221.34035087719298	309.4583333333333	0	0.9999306854798494	blue	low
619	51	102.0	2321.0	198.0	237.67407407407407	1.078070954085664	220.48888888888888	320.2258064516129	0	0.9999984182023884	blue	low
620	51	102.0	2339.0	266.0	322.3921052631579	1.0832342279090428	219.91315789473686	336.0	0	0.9532963882074615	blue	low
621	51	102.0	2341.0	176.0	233.33193277310923		202.56302521008402		0	0.9999998198937041	blue	low
622	51	102.0	2343.0	269.0	266.3020594965675	1.1425476792731921	183.10983981693363	329.2295081967213	0	0.9960854192510784	blue	low
623	51	102.0	2353.0	217.0	325.78076923076924	1.0745653789075043	244.09615384615384	311.17241379310343	0	0.9961955639263829	blue	low
624	52	103.0	14.0	189.0	246.96875	1.0785178051443824	174.54513888888889	283.09375	0	0.9999980080324595	blue	low
625	52	103.0	42.0	248.0	245.75	1.0882429741815451	196.8672839506173	279.0	0	0.9998246330242188	blue	low
626	52	103.0	43.0	190.0	274.18359375	1.0063792024905804	194.44921875	263.53333333333336	0	0.9999746216964016	blue	low
627	52	103.0	89.0	184.0	245.1280276816609	1.0633838828391553	180.79584775086505	298.47058823529414	0	0.9999988578690878	blue	low
628	52	103.0	102.0	277.0	244.4404432132964	1.110830752483262	211.06371191135733	299.3269230769231	0	0.9982660476156943	blue	low
629	52	103.0	116.0	283.0	259.1	1.1318381003364941	204.1078947368421	304.525	0	0.9925483045642237	blue	low
630	52	103.0	130.0	280.0	289.9947368421053	1.1653953898247895	225.06052631578947	349.1515151515151	0	0.9690183816646554	blue	low
631	52	103.0	132.0	219.0	241.04575163398692	1.0496782225627275	199.04901960784315	289.96666666666664	0	0.9999885261509118	blue	low
632	52	103.0	155.0	252.0	247.44135802469137	1.1030830853049487	218.21913580246914	304.13953488372096	0	0.9997233668246733	blue	low
633	52	103.0	162.0	174.0	213.3403361344538		199.98319327731093		0	0.999999984501244	blue	low
634	52	103.0	164.0	152.0	209.5969387755102	1.0484269068879601	206.8826530612245	278.8888888888889	0	0.9999999984514005	blue	low
635	52	103.0	175.0	261.0	276.7037037037037	1.034232956734845	200.03968253968253	298.22222222222223	0	0.9959214003584032	blue	low
636	52	103.0	182.0	279.0	259.9335180055402	1.1405340808827635	220.207756232687	317.14285714285717	0	0.9942837628366765	blue	low
637	52	103.0	188.0	280.0	261.375	1.0739432733693852	215.33333333333334	296.0	0	0.9932427266124678	blue	low
638	52	103.0	196.0	276.0	255.34626038781164	1.1069120266553538	221.72853185595568	315.0408163265306	0	0.996639782108727	blue	low
639	52	103.0	197.0	222.0	277.3355263157895	1.0585350785744625	206.46052631578948	296.3783783783784	0	0.9997229465560278	blue	low
640	52	103.0	203.0	166.0	225.32142857142858		225.28571428571428		0	0.9999999667440976	blue	low
641	52	103.0	212.0	231.0	264.42483660130716	1.1595037862239697	223.12418300653596	333.5	0	0.9997981108942936	blue	low
642	52	103.0	221.0	148.0	242.6377551020408	1.0097485697079194	208.5969387755102	278.77777777777777	0	0.9999999376431854	blue	low
643	52	103.0	226.0	245.0	237.42105263157896	1.111599448466046	213.57585139318886	307.1190476190476	0	0.9999308851818398	blue	low
644	52	103.0	227.0	217.0	241.9889705882353	1.0964121761720738	223.87867647058823	304.5652173913044	0	0.9999893254069673	blue	low
645	52	103.0	231.0	147.0	217.11904761904762	1.0858456102976475	172.21428571428572	314.6875	0	0.99999999730451	blue	low
646	52	103.0	237.0	259.0	241.2941176470588	1.1804309635490888	229.22291021671828	328.0731707317073	0	0.9996958249439981	blue	low
647	52	103.0	246.0	215.0	225.6066176470588	1.0491489306071222	222.79044117647058	293.96153846153845	0	0.9999981202188064	blue	low
648	52	103.0	254.0	265.0	256.1145510835913	1.1275128108415522	233.91021671826624	314.79545454545456	0	0.9985266681135275	blue	low
649	52	103.0	258.0	279.0	270.32163742690057	1.0357650487524235	227.5204678362573	288.0952380952381	0	0.9894153343517963	blue	low
650	52	103.0	260.0	235.0	284.2145328719723	1.113662357488157	234.7266435986159	317.17857142857144	0	0.9989349201580687	blue	low
651	52	103.0	265.0	231.0	292.8267973856209	1.0987024356498076	224.12745098039215	321.52941176470586	0	0.9985950835411911	blue	low
652	52	103.0	276.0	245.0	249.64583333333334	1.1035846739734665	202.4404761904762	300.79545454545456	0	0.9998122650678344	blue	low
653	52	103.0	295.0	218.0	282.4117647058824	1.0225295746690357	232.75	296.27272727272725	0	0.9996958462729878	blue	low
654	52	103.0	306.0	279.0	277.48538011695905	1.075875547107457	237.90058479532163	309.78723404255317	0	0.9843505304317409	blue	low
655	52	103.0	312.0	265.0	339.509375	1.1475607671918429	243.21875	330.05263157894734	0	0.9274785192630246	blue	low
656	52	103.0	334.0	241.0	287.7604166666667	1.134459706959707	244.00347222222223	323.575	0	0.9980172265924436	blue	low
657	52	103.0	336.0	215.0	247.53676470588235	1.1102385158350296	226.0110294117647	312.48387096774195	0	0.9999849146668789	blue	low
658	52	103.0	341.0	240.0	262.88235294117646	1.0868652713810993	225.55555555555554	308.7647058823529	0	0.9996502910562564	blue	low
659	52	103.0	346.0	236.0	213.24598930481284	0.9977809133626399	176.78877005347593	279.5882352941176	0	0.9999966130543195	blue	low
660	52	103.0	354.0	269.0	277.29824561403507	1.0798572310377488	226.12280701754386	306.0833333333333	0	0.992488711219979	blue	low
661	52	103.0	368.0	240.0	270.0098039215686	1.1120271279243406	225.66666666666666	317.73333333333335	0	0.9994173040721941	blue	low
662	52	103.0	375.0	273.0	249.62121212121212	1.1618234242672174	196.01262626262627	321.3829787234043	0	0.9982098497849574	blue	low
663	52	103.0	379.0	217.0	325.86601307189545	1.0583985050868574	214.90522875816993	318.6	0	0.996179776059176	blue	low
664	52	103.0	407.0	196.0	222.89473684210526	1.0593800063665957	180.98684210526315	294.7931034482759	0	0.9999997105088038	blue	low
665	52	103.0	409.0	247.0	286.5263157894737	1.1217140579222156	209.8421052631579	318.84444444444443	0	0.997247414104298	blue	low
666	52	103.0	420.0	284.0	259.8510101010101	1.0633736766368587	206.03535353535352	302.39130434782606	0	0.9915571981034419	blue	low
667	52	103.0	423.0	275.0	278.4093567251462	1.1073720981153292	229.96198830409358	311.10869565217394	0	0.9876905561532777	blue	low
668	52	103.0	438.0	170.0	268.21875	1.0593259346391857	214.20982142857142	295.9	0	0.9999959983725231	blue	low
669	52	103.0	441.0	270.0	287.0031055900621	1.2060065826559745	231.61180124223603	321.82608695652175	0	0.9864410943150387	blue	low
670	52	104.0	24.0	295.0	261.80263157894734	1.1337614428200573	198.83157894736843	283.6923076923077	0	0.9774900438082084	blue	low
671	52	104.0	28.0	230.0	239.97697368421052	1.0725167338669634	196.42763157894737	275.5	0	0.999974815263436	blue	low
672	52	104.0	30.0	269.0	262.90263157894736	1.1458508081143328	188.92631578947368	302.04347826086956	0	0.9968405774278397	blue	low
673	52	104.0	36.0	304.0	276.03401360544217	1.1280158416019719	191.22675736961452	306.21153846153845	0	0.9118060079502517	blue	low
674	52	104.0	52.0	247.0	286.55059523809524	1.0958707059063675	202.19345238095238	296.1304347826087	0	0.9972434686216058	blue	low
675	52	104.0	72.0	270.0	239.3	1.0988553456975316	201.67222222222222	290.375	0	0.9993416571430257	blue	low
676	52	104.0	79.0	218.0	255.56842105263158	1.0809049932859054	199.55087719298245	278.37142857142857	0	0.9999619568645786	blue	low
677	52	104.0	82.0	236.0	261.31597222222223	1.1003628524832543	217.19097222222223	290.1666666666667	0	0.9997690601514838	blue	low
678	52	104.0	104.0	196.0	277.5451127819549	1.0585140345785482	209.40977443609023	298.6	0	0.9999504073538646	blue	low
679	52	104.0	109.0	169.0	317.3794642857143	1.1067793185319896	212.3125	306.4230769230769	0	0.9997983442841849	blue	low
680	52	104.0	110.0	185.0	273.15966386554624	1.1400319982989116	210.60084033613447	302.4642857142857	0	0.999983264404979	blue	low
681	52	104.0	123.0	166.0	249.03157894736842	1.0078853167318786	166.09122807017545	287.037037037037	0	0.9999995439251609	blue	low
682	52	104.0	139.0	231.0	243.64197530864197	1.1342707475792857	194.8672839506173	302.975	0	0.9999624168410108	blue	low
683	52	104.0	147.0	297.0	247.85	1.1471247056871103	208.99473684210525	301.51428571428573	0	0.9883052238289621	blue	low
684	52	104.0	157.0	262.0	269.1235294117647	1.0095127951042604	213.5235294117647	279.3421052631579	0	0.997241334479865	blue	low
685	52	104.0	169.0	178.0	274.91015625	1.0776400534694373	204.6328125	312.25	0	0.9999876592350007	blue	low
686	52	104.0	178.0	160.0	242.77443609022558	1.0010682753636848	169.05263157894737	281.3333333333333	0	0.9999998487502698	blue	low
687	52	104.0	184.0	187.0	259.3814814814815	1.0665707283070627	191.82592592592593	292.8	0	0.9999943844281369	blue	low
688	52	104.0	202.0	247.0	251.96732026143792	1.0636644127104218	220.1437908496732	287.71875	0	0.9997366775024678	blue	low
689	52	104.0	205.0	215.0	267.2140350877193	1.1049149427074885	211.59298245614036	305.58620689655174	0	0.9999206899563947	blue	low
690	52	104.0	206.0	188.0	260.7268907563025	1.005201614581166	215.78151260504202	274.5	0	0.9999931833193105	blue	low
691	52	104.0	214.0	291.0	232.52645502645504	1.128204013423366	206.65608465608466	300.8666666666667	0	0.9975194002210378	blue	low
692	52	104.0	229.0	260.0	292.4396284829721	1.0908891259333626	223.34674922600618	299.75	0	0.990889637454545	blue	low
693	52	104.0	239.0	261.0	256.6130030959752	1.1172005005378587	223.40247678018576	304.3636363636364	0	0.9988871291898336	blue	low
694	52	104.0	246.0	291.0	278.8891966759003	1.102908395392231	229.89750692520775	309.83720930232556	0	0.9601304674663529	blue	low
695	52	104.0	266.0	276.0	261.5	1.103919725952648	215.3475935828877	316.6521739130435	0	0.9950208748840423	blue	low
696	52	104.0	267.0	187.0	278.33088235294116	1.092955933874264	203.5183823529412	319.25925925925924	0	0.9999705216409309	blue	low
697	52	104.0	270.0	264.0	238.33625730994152	1.1999895523386046	236.5701754385965	358.25714285714287	0	0.9996327034309556	blue	low
698	52	104.0	272.0	274.0	261.5204678362573	1.2570561000008853	254.2251461988304	387.96666666666664	0	0.9957349882965655	blue	low
699	52	104.0	284.0	139.0	263.6145833333333	1.105812865253832	214.08333333333334	321.85714285714283	0	0.9999996640230981	blue	low
700	52	104.0	298.0	263.0	244.18559556786704	1.1212191994175997	206.74792243767314	312.7105263157895	0	0.9994702884870865	blue	low
701	52	104.0	319.0	166.0	234.85576923076923	1.0485317916363721	213.08173076923077	277.67857142857144	0	0.9999999013433061	blue	low
702	52	104.0	324.0	304.0	242.2921052631579	1.108297169790581	218.46052631578948	300.0833333333333	0	0.9849921724425907	blue	low
703	52	104.0	337.0	240.0	235.07647058823528	1.0503430841459012	197.80588235294118	293.77777777777777	0	0.9999627821227941	blue	low
704	52	104.0	340.0	149.0	256.89304812834223		219.475935828877		0	0.9999996808539583	blue	low
705	52	104.0	348.0	158.0	224.55102040816325		220.21428571428572		0	0.9999999838692234	blue	low
706	52	104.0	369.0	237.0	255.10802469135803	1.1171497181009549	206.929012345679	312.4782608695652	0	0.999845540422959	blue	low
707	52	104.0	372.0	167.0	220.84	1.0372948877169614	202.69333333333333	281.95238095238096	0	0.9999999787166589	blue	low
708	52	104.0	385.0	245.0	241.1172839506173	1.0324825013621695	212.2530864197531	288.77777777777777	0	0.9999057494251166	blue	low
709	52	104.0	391.0	189.0	291.81052631578945	1.0237295575054768	198.03859649122808	304.45454545454544	0	0.9999032871419585	blue	low
710	52	104.0	401.0	143.0	219.8820512820513		201.82051282051282		0	0.9999999972161948	blue	low
711	52	104.0	406.0	194.0	304.321568627451	1.1395000564894342	238.40392156862745	348.55882352941177	0	0.9996846209393203	blue	low
712	52	104.0	408.0	215.0	252.83006535947712	1.0825496342737722	200.98039215686273	306.1333333333333	0	0.9999759625099414	blue	low
713	52	104.0	409.0	236.0	315.41520467836256	1.1507510193119252	227.56140350877192	368.6521739130435	0	0.993513867158373	blue	low
714	52	104.0	440.0	237.0	250.8059210526316	1.0338023893670996	212.01973684210526	280.47058823529414	0	0.9998902848912333	blue	low
715	52	104.0	451.0	272.0	229.9298245614035	1.1165964833327977	216.94736842105263	299.45	0	0.9996226616149679	blue	low
716	52	104.0	467.0	303.0	254.65526315789472	1.1456538859083527	221.64473684210526	313.4848484848485	0	0.9713309939601124	blue	low
717	52	104.0	473.0	180.0	286.13235294117646	1.1068482972136222	247.3235294117647	306.7894736842105	0	0.9999640309490718	blue	low
718	52	104.0	476.0	261.0	219.62880886426592	1.1446872289666625	195.6759002770083	305.07142857142856	0	0.9999408149515576	blue	low
719	52	104.0	483.0	235.0	245.6143790849673	1.0537113453731393	213.74183006535947	292.0	0	0.9999388605292733	blue	low
720	52	104.0	497.0	232.0	256.26143790849676	1.1577275115787415	208.9346405228758	312.6666666666667	0	0.9998844735497626	blue	low
721	52	104.0	500.0	192.0	243.51372549019607	1.0571720912102904	213.11764705882354	296.14285714285717	0	0.9999982227478502	blue	low
722	52	104.0	505.0	295.0	261.9886877828054	1.1280657121783977	192.13122171945702	317.4339622641509	0	0.9772584976155565	blue	low
723	52	104.0	513.0	160.0	214.2488888888889	1.0041280743272376	194.02666666666667	273.8421052631579	0	0.9999999945943063	blue	low
724	52	104.0	532.0	227.0	254.30921052631578	1.0919900078919391	209.79276315789474	301.6666666666667	0	0.9999324936807725	blue	low
725	52	104.0	534.0	272.0	331.9269005847953	1.1988253035955234	240.35380116959064	351.25581395348837	0	0.9150737355363857	blue	low
726	52	104.0	535.0	316.0	237.67748917748918	1.1188151179346304	197.32251082251082	315.76271186440675	0	0.9679450313813667	blue	low
727	52	104.0	536.0	277.0	246.62155388471177	1.1306603471260832	201.54636591478697	320.9791666666667	0	0.9979787367924933	blue	low
728	52	104.0	537.0	218.0	260.35093167701865	1.1054610565068475	200.6614906832298	322.80645161290323	0	0.9999433980738999	blue	low
729	52	104.0	541.0	251.0	271.49342105263156	1.1046406118636567	233.20065789473685	307.13157894736844	0	0.998570469444133	blue	low
730	52	104.0	545.0	305.0	261.8525	1.1184401470525003	220.025	316.34615384615387	0	0.950765731275618	blue	low
731	52	104.0	546.0	243.0	219.88888888888889	1.1671417889522384	207.71604938271605	313.75	0	0.9999879157405153	blue	low
732	52	104.0	548.0	243.0	243.32817337461302	1.0833519005286067	210.40557275541795	299.18918918918916	0	0.9999038658084599	blue	low
733	52	104.0	568.0	171.0	230.23809523809524		213.66190476190476		0	0.9999999134408741	blue	low
734	52	104.0	594.0	149.0	249.98076923076923	1.1139654811516433	210.57692307692307	325.22222222222223	0	0.9999998483131778	blue	low
735	52	104.0	604.0	209.0	255.19097222222223	1.153275901904479	209.21875	325.3333333333333	0	0.9999811349322762	blue	low
736	52	104.0	611.0	185.0	260.50678733031674		215.64705882352942		0	0.9999945850340992	blue	low
737	52	104.0	618.0	202.0	212.19921875	0.9487799835983272	199.51171875	240.44444444444446	0	0.9999998509867631	blue	low
738	52	104.0	622.0	269.0	251.55	1.1199275420272239	219.85	305.75	0	0.9985214359620886	blue	low
739	52	104.0	625.0	278.0	241.1861111111111	1.1637944438685601	213.78333333333333	314.04545454545456	0	0.9985049844361698	blue	low
740	52	104.0	637.0	288.0	267.6204986149584	1.068495891389782	219.7257617728532	292.0625	0	0.9819856489781331	blue	low
741	52	104.0	651.0	254.0	297.55727554179566	1.0508443588960812	224.374613003096	298.22222222222223	0	0.9919989210557794	blue	low
742	52	104.0	661.0	245.0	224.53125	1.0750771112783903	205.415625	286.0740740740741	0	0.9999778140744736	blue	low
743	52	104.0	662.0	192.0	238.87867647058823		195.8933823529412		0	0.9999988820291638	blue	low
744	52	104.0	677.0	145.0	231.375	0.9985689885980704	186.41203703703704	277.3333333333333	0	0.999999986585035	blue	low
745	53	105.0	10.0	207.0	262.0401234567901	1.004029478703804	166.62345679012347	261.7	0	0.9999706116167553	blue	low
746	53	105.0	26.0	189.0	260.3453947368421	1.0208333333333335	167.13486842105263	273.1666666666667	0	0.9999929376870025	blue	low
747	53	105.0	42.0	278.0	342.2763157894737	0.9978315203054652	205.0236842105263	279.6666666666667	0	0.8582695741897282	blue	low
748	53	105.0	45.0	219.0	317.08479532163744	1.009431110573726	179.85087719298247	283.0	0	0.9972721957315482	blue	low
749	53	105.0	51.0	288.0	247.57777777777778	1.0280651202996687	206.5611111111111	264.2888888888889	0	0.9945975757778608	blue	low
750	53	105.0	96.0	271.0	259.8847117794486	1.0363723150357995	179.17794486215539	271.4	0	0.9969610658971694	blue	low
751	53	105.0	100.0	296.0	233.33732057416267	1.055130882186102	179.1196172248804	266.44444444444446	0	0.9958957362587139	blue	low
752	53	105.0	110.0	275.0	284.20175438596493	1.0680292400555416	207.5672514619883	273.13157894736844	0	0.9833589011911353	blue	low
753	53	105.0	136.0	247.0	213.64506172839506		196.62037037037038		0	0.9999904586089079	blue	low
754	53	105.0	145.0	244.0	232.69791666666666	1.022588471975814	220.48958333333334	265.8333333333333	0	0.9999577094827479	blue	low
755	53	105.0	163.0	160.0	268.5921052631579	1.0250320550180674	151.45065789473685	293.125	0	0.9999978437653952	blue	low
756	53	105.0	168.0	218.0	276.83040935672517	0.9955630262797499	183.6140350877193	286.969696969697	0	0.9997965075130446	blue	low
757	53	105.0	210.0	239.0	279.5246913580247	0.9985170560409207	199.929012345679	270.67857142857144	0	0.9989676583425278	blue	low
758	53	105.0	247.0	279.0	287.65373961218836	1.0508606184118634	216.50692520775624	292.89285714285717	0	0.9740223729082949	blue	low
759	53	105.0	267.0	133.0	228.5888888888889		201.73888888888888		0	0.9999999961351094	blue	low
760	53	105.0	313.0	253.0	286.141975308642	1.014047125841533	219.72530864197532	284.8181818181818	0	0.9959586548022548	blue	low
761	53	105.0	322.0	187.0	268.20392156862744	1.0435837117274833	201.23921568627452	285.77777777777777	0	0.9999875672993506	blue	low
762	53	105.0	334.0	225.0	257.1522491349481	1.0459117008011587	213.9515570934256	286.3157894736842	0	0.9999267829999385	blue	low
763	53	105.0	343.0	280.0	274.19444444444446	1.0476961142839358	220.15277777777777	294.0	0	0.985874118383379	blue	low
764	53	105.0	375.0	262.0	270.878125	1.0383606196166422	232.0375	293.8888888888889	0	0.9969211464566281	blue	low
765	53	105.0	377.0	287.0	258.298	1.037009934828534	168.114	301.1194029850746	0	0.990240220553558	blue	low
766	53	105.0	388.0	231.0	292.64814814814815		207.0216049382716		0	0.9986103255919195	blue	low
767	53	105.0	393.0	159.0	270.0854700854701	1.020565068335769	196.7863247863248	294.72727272727275	0	0.9999976665173941	blue	low
768	53	105.0	407.0	276.0	299.04347826086956	1.0434883495871659	209.61381074168798	307.97435897435895	0	0.964670566818317	blue	low
769	53	105.0	458.0	297.0	250.95989974937342	1.0242231860349593	212.63659147869674	291.7027027027027	0	0.9858530661727839	blue	low
770	53	105.0	463.0	167.0	269.56888888888886	1.0125049929533414	211.98222222222222	288.9166666666667	0	0.9999962708579654	blue	low
771	53	105.0	469.0	185.0	245.4296875	0.9846498312872423	207.98828125	283.9583333333333	0	0.999998731413978	blue	low
772	53	105.0	512.0	180.0	264.0833333333333	1.0247803206179946	185.53819444444446	302.6756756756757	0	0.9999946666661498	blue	low
773	53	105.0	587.0	297.0	282.5238095238095	1.074363456120213	209.9874686716792	299.92857142857144	0	0.9286461063957553	blue	low
774	53	105.0	591.0	266.0	300.005540166205	1.0389578092257805	218.57894736842104	306.80645161290323	0	0.9805772115577153	blue	low
775	53	105.0	609.0	157.0	271.81904761904764		211.88095238095238		0	0.9999975754188307	blue	low
776	53	105.0	630.0	216.0	245.33986928104576	0.9821252812148483	196.6764705882353	273.9166666666667	0	0.9999866177808593	blue	low
777	53	105.0	671.0	138.0	288.3061224489796	0.9168961378239074	205.0204081632653	268.44444444444446	0	0.9999963099167775	blue	low
778	53	105.0	673.0	225.0	248.34	1.0071925989935446	213.96	287.1666666666667	0	0.9999649161344777	blue	low
779	53	105.0	696.0	188.0	244.84873949579833	1.0223371571292794	222.07563025210084	287.1111111111111	0	0.9999985008757665	blue	low
780	53	105.0	698.0	239.0	259.0798611111111		221.49305555555554		0	0.9997557016718783	blue	low
781	53	105.0	745.0	286.0	255.42780748663102	1.0557347601691613	217.7673796791444	298.78125	0	0.9924412923066129	blue	low
782	53	105.0	768.0	220.0	298.71180555555554	1.0611536458835553	221.21180555555554	304.0	0	0.9989859755915972	blue	low
783	53	105.0	794.0	191.0	272.8253968253968		206.765873015873		0	0.9999758075497415	blue	low
784	53	105.0	839.0	278.0	330.50114416475975	1.0388119929845019	200.56521739130434	325.3333333333333	0	0.8889868734211753	blue	low
785	53	105.0	913.0	210.0	261.734375	0.9879757557965299	222.3125	267.8888888888889	0	0.9999644792988801	blue	low
786	53	105.0	970.0	254.0	275.65497076023394	1.0710090712433222	211.83040935672514	301.92857142857144	0	0.9976842329662428	blue	low
787	53	105.0	971.0	269.0	249.25484764542935	1.0302701820985825	210.9612188365651	290.7	0	0.9987420952617466	blue	low
788	53	105.0	1085.0	302.0	280.13157894736844	1.0165553561649028	216.01315789473685	275.95652173913044	0	0.9089881872564084	blue	low
789	53	105.0	1097.0	207.0	248.90131578947367	1.0298811824449956	190.82236842105263	287.20588235294116	0	0.9999907392186316	blue	low
790	53	105.0	1107.0	155.0	316.1640625	1.0324055733897957	182.61328125	309.95454545454544	0	0.999907500661348	blue	low
791	53	105.0	1114.0	209.0	242.0222222222222	1.0621726705179626	210.93333333333334	288.6666666666667	0	0.9999942900592026	blue	low
792	53	105.0	1148.0	276.0	290.5263157894737	1.013226957799706	202.7719298245614	296.3333333333333	0	0.9757676163466033	blue	low
793	53	105.0	1151.0	157.0	231.32333333333332	1.1018138701526652	153.90666666666667	317.24242424242425	0	0.9999999668370864	blue	low
794	53	105.0	1165.0	229.0	257.22	1.0506474920590596	165.0675	301.0	0	0.9999005966064379	blue	low
795	53	105.0	1166.0	207.0	231.640350877193	1.064445750029169	168.47368421052633	292.3720930232558	0	0.999998223328455	blue	low
796	53	105.0	1169.0	150.0	194.63541666666666	1.010737697624062	140.72222222222223	272.6	0	0.9999999998219344	blue	low
797	53	106.0	26.0	151.0	209.26666666666668	1.017090665063055	174.86190476190475	246.72727272727272	0	0.9999999986343635	blue	low
798	53	106.0	34.0	259.0	258.8375350140056	1.0566907402753212	185.9579831932773	268.90909090909093	0	0.9988885790670025	blue	low
799	53	106.0	55.0	232.0	257.3137254901961	0.9979539300329072	197.23856209150327	259.6666666666667	0	0.9998744378134466	blue	low
800	53	106.0	99.0	206.0	233.30514705882354	0.974746963562753	197.50367647058823	254.78947368421052	0	0.9999980654923355	blue	low
801	53	106.0	116.0	299.0	268.81954887218046	1.0450060624431645	201.65413533834587	279.525	0	0.9558709526763839	blue	low
802	53	106.0	128.0	239.0	270.5352941176471	1.0020220134950346	194.57647058823528	277.2903225806452	0	0.9994375467591329	blue	low
803	53	106.0	144.0	208.0	242.77205882352942	1.0920963041642837	188.875	268.6666666666667	0	0.9999943325957792	blue	low
804	53	106.0	169.0	183.0	212.171875	1.008876736669577	188.71875	266.1111111111111	0	0.999999971111198	blue	low
805	53	106.0	201.0	137.0	261.4166666666667	1.0204226954119135	167.5875	298.4230769230769	0	0.9999997663813722	blue	low
806	53	106.0	204.0	314.0	270.7894736842105	1.066073748303615	203.46172248803828	285.9782608695652	0	0.857832126230324	blue	low
807	53	106.0	220.0	245.0	272.365625	1.0396522207779857	209.565625	283.92857142857144	0	0.9990185979995291	blue	low
808	53	106.0	228.0	215.0	210.6433823529412	1.0094481648756684	203.15073529411765	259.26666666666665	0	0.9999996057200486	blue	low
809	53	106.0	235.0	231.0	302.88235294117646	1.0032220715207252	211.33986928104576	280.8	0	0.9974719610504746	blue	low
810	53	106.0	247.0	209.0	310.06349206349205		224.23809523809524		0	0.9989427948217012	blue	low
811	53	106.0	271.0	212.0	232.5		188.84313725490196		0	0.9999970930056439	blue	low
812	53	106.0	285.0	234.0	287.45151515151514	1.0516357660463895	199.21212121212122	293.05405405405406	0	0.9987761726001358	blue	low
813	53	106.0	318.0	133.0	262.64835164835165	0.990167865707434	202.92857142857142	275.26666666666665	0	0.9999997938772668	blue	low
814	53	106.0	406.0	303.0	273.32828282828285	1.0265221878224973	218.7348484848485	293.22222222222223	0	0.926903207239673	blue	low
815	53	106.0	445.0	261.0	261.07880434782606	1.04671729156779	202.41032608695653	296.4418604651163	0	0.9984875771426229	blue	low
816	53	106.0	447.0	241.0	261.67251461988303		201.11111111111111		0	0.999655259737389	blue	low
817	53	106.0	449.0	203.0	307.75686274509803	1.08947916851534	229.8392156862745	311.39130434782606	0	0.9993447273026024	blue	low
818	53	106.0	450.0	226.0	293.2647058823529	1.0074161040994032	214.76470588235293	292.8	0	0.9989497933269552	blue	low
819	53	106.0	455.0	272.0	259.703081232493	1.037155666416285	217.48179271708685	295.0833333333333	0	0.9967517328049766	blue	low
820	53	106.0	490.0	239.0	272.73856209150324	0.9812256464753808	220.33333333333334	277.0	0	0.9993447693416515	blue	low
821	53	106.0	491.0	262.0	265.6309523809524	1.0618432940378837	220.6904761904762	299.8888888888889	0	0.9977935078839638	blue	low
822	53	106.0	509.0	220.0	291.2664359861592	1.0330078798778008	220.21799307958477	297.4516129032258	0	0.9993679329951007	blue	low
823	53	106.0	540.0	267.0	289.01176470588234	1.060163282134581	221.1	296.55172413793105	0	0.9877675249035758	blue	low
824	53	106.0	549.0	289.0	310.425	1.0346720498654198	233.57222222222222	299.64102564102564	0	0.8830519073711651	blue	low
825	53	106.0	699.0	274.0	246.0922619047619		216.06845238095238		0	0.998482732909606	blue	low
826	53	106.0	702.0	162.0	243.54166666666666	1.0186372152647667	211.70833333333334	286.94444444444446	0	0.9999998096667543	blue	low
827	53	106.0	716.0	253.0	287.70394736842104	1.0498483297228338	234.21381578947367	294.23809523809524	0	0.9955838048088378	blue	low
828	53	106.0	718.0	208.0	336.6842105263158	1.0661363242633046	179.82548476454295	328.35714285714283	0	0.9959243740798339	blue	low
829	53	106.0	737.0	204.0	273.58385093167703	1.0653522274538212	180.43478260869566	300.24242424242425	0	0.9999384761388898	blue	low
830	53	106.0	769.0	293.0	278.97105263157897	1.0558301112512856	218.36315789473684	297.53846153846155	0	0.9538471792281067	blue	low
831	53	106.0	874.0	205.0	286.0862745098039	1.051659109208798	217.1450980392157	282.0	0	0.9998295599852949	blue	low
832	53	106.0	885.0	258.0	266.5968253968254	1.050048438253392	225.86666666666667	287.72727272727275	0	0.9982611307946507	blue	low
833	53	106.0	905.0	263.0	226.1624649859944	1.0508658250729792	203.6078431372549	288.48571428571427	0	0.999875174930362	blue	low
834	53	106.0	969.0	262.0	313.5684523809524	1.0995433401944845	224.21130952380952	313.89473684210526	0	0.9730053226978952	blue	low
835	53	106.0	989.0	189.0	266.48333333333335	1.0125919987812086	177.66333333333333	284.96774193548384	0	0.9999877570232196	blue	low
836	53	106.0	990.0	303.0	248.23232323232324	1.0492296669017391	208.510101010101	284.3529411764706	0	0.9801991939367314	blue	low
837	53	106.0	992.0	247.0	299.6965944272446	1.045558508358337	217.05572755417955	294.6	0	0.9942770135572768	blue	low
838	53	106.0	1016.0	287.0	308.26458333333335	1.0213938404482308	175.40416666666667	298.81081081081084	0	0.9024148532477703	blue	low
839	54	107.0	42.0	265.0	210.09333333333333	1.023015954756682	150.16666666666666	259.8085106382979	0	0.9999639144651481	blue	low
840	54	107.0	65.0	147.0	222.80416666666667	1.007604509838839	160.275	263.3636363636364	0	0.9999999945032876	blue	low
841	54	107.0	74.0	179.0	276.9037037037037	1.038622814335871	179.2037037037037	278.5833333333333	0	0.9999843586974512	blue	low
842	54	107.0	79.0	218.0	243.69444444444446	1.0581097801023565	199.09722222222223	275.6666666666667	0	0.9999865125613601	blue	low
843	54	107.0	84.0	179.0	266.6311111111111	1.01638801798184	209.1511111111111	266.4516129032258	0	0.9999937044877638	blue	low
844	54	107.0	102.0	286.0	292.83957219251334	1.04295784686553	208.72727272727272	282.6808510638298	0	0.9477119880832451	blue	low
845	54	107.0	106.0	288.0	278.1551246537396	1.0776441781597048	214.62326869806094	285.98039215686276	0	0.9689586596571235	blue	low
846	54	107.0	108.0	275.0	255.28235294117647	1.0677873811581677	204.75294117647059	267.40909090909093	0	0.9969117193121824	blue	low
847	54	107.0	122.0	296.0	289.44372294372295	1.0657312946540103	181.7056277056277	298.14516129032256	0	0.9119514658061799	blue	low
848	54	107.0	123.0	290.0	284.3904761904762	1.0815701798371176	188.30238095238096	289.9836065573771	0	0.9522465745476867	blue	low
849	54	107.0	124.0	321.0	249.325	0.9932459653529874	180.85833333333332	268.6666666666667	0	0.907929562792466	blue	low
850	54	107.0	129.0	291.0	284.0747863247863	1.039425599672773	177.81196581196582	295.24	0	0.9495393992698943	blue	low
851	54	107.0	131.0	256.0	303.41052631578947	1.058730413958796	190.32631578947368	296.1860465116279	0	0.9879055726747901	blue	low
852	54	107.0	138.0	258.0	276.45429362880884	1.0521324779848797	187.29362880886427	274.06666666666666	0	0.9967602888959245	blue	low
853	54	107.0	165.0	235.0	236.87345679012347	1.0529106220801574	193.95987654320987	278.92857142857144	0	0.999971203488653	blue	low
854	54	107.0	166.0	308.0	269.4611528822055	1.0704163433090057	210.06516290726816	288.71794871794873	0	0.9117152966235005	blue	low
855	54	107.0	167.0	232.0	256.790625	1.0394901429708578	196.9625	280.53846153846155	0	0.9998795226243555	blue	low
856	54	107.0	188.0	212.0	271.6574074074074	1.052226444400053	178.00925925925927	283.60526315789474	0	0.9999087592630959	blue	low
857	54	107.0	193.0	187.0	249.04761904761904	1.0433350112112754	197.56349206349208	276.3636363636364	0	0.9999978955058932	blue	low
858	54	107.0	201.0	200.0	306.2265625	1.0240055543673525	221.59375	289.3030303030303	0	0.9994979895993509	blue	low
859	54	107.0	209.0	206.0	251.36029411764707	1.037349560513861	202.3566176470588	275.47058823529414	0	0.9999892631961174	blue	low
860	54	107.0	224.0	247.0	284.39869281045753	1.0671344422338884	224.18954248366012	294.0689655172414	0	0.9975749874483641	blue	low
861	54	107.0	235.0	233.0	293.6925925925926	1.0762688670222809	226.34074074074073	279.4516129032258	0	0.998317900184734	blue	low
862	54	107.0	262.0	205.0	286.1328125	1.0306261977004152	222.4296875	285.25	0	0.9998289808556812	blue	low
863	54	107.0	271.0	204.0	234.11764705882354	1.043154201439134	210.72941176470587	274.0833333333333	0	0.9999982142159631	blue	low
864	54	107.0	279.0	291.0	248.4747474747475	1.0816629735362273	198.2171717171717	287.49056603773585	0	0.9926417608967701	blue	low
865	54	107.0	286.0	241.0	267.8735294117647	1.0950141769733435	196.14411764705883	298.8857142857143	0	0.9994606859726474	blue	low
866	54	107.0	290.0	235.0	290.3125	1.0373678966997266	209.78125	294.4146341463415	0	0.9984401332171763	blue	low
867	54	107.0	305.0	266.0	276.61647727272725	1.0410444141999808	214.17329545454547	293.1951219512195	0	0.9941825577404618	blue	low
868	54	107.0	323.0	258.0	246.79	1.0560290732142996	184.65	298.81481481481484	0	0.9995720353893702	blue	low
869	54	107.0	336.0	255.0	247.64411764705883	1.0684111738769992	202.98235294117646	285.86046511627904	0	0.9996419789625551	blue	low
870	54	107.0	345.0	237.0	276.8529411764706	1.0555274830161137	208.7156862745098	282.0	0	0.9992471365533956	blue	low
871	54	107.0	348.0	302.0	240.35858585858585	1.0192731314012042	202.3181818181818	269.59574468085106	0	0.9888324519955964	blue	low
872	54	107.0	363.0	271.0	283.50877192982455	1.0605935281953838	223.67251461988303	297.44827586206895	0	0.9878631803688617	blue	low
873	54	107.0	368.0	213.0	280.95	1.0588098890961235	211.41785714285714	291.6875	0	0.9998031583489424	blue	low
874	54	107.0	385.0	298.0	285.64484126984127	1.0661873650459996	177.4047619047619	315.62295081967216	0	0.9133261273365214	blue	low
875	54	107.0	387.0	278.0	258.40555555555557	1.0610748654048514	209.15277777777777	284.69767441860466	0	0.9952005895980515	blue	low
876	54	107.0	394.0	278.0	276.53125	1.0449871550729986	209.2734375	299.8888888888889	0	0.9861662221207963	blue	low
877	54	107.0	402.0	261.0	292.3095238095238	1.0751809735939744	219.27678571428572	301.94444444444446	0	0.9903288640199714	blue	low
878	54	107.0	406.0	266.0	277.5558823529412	1.057600398683924	220.1	294.7906976744186	0	0.993859583419578	blue	low
879	54	107.0	425.0	271.0	346.2989417989418	1.0469141158397814	214.35978835978835	310.2307692307692	0	0.8888575278628249	blue	low
880	54	107.0	429.0	207.0	277.2389705882353	1.022911559624914	220.4485294117647	295.39285714285717	0	0.9998998654546805	blue	low
881	54	107.0	453.0	235.0	283.20588235294116	1.051264363801474	222.718954248366	302.5	0	0.9990019039690732	blue	low
882	54	107.0	471.0	138.0	283.2899408284024	1.0657280868186358	231.18934911242604	300.44444444444446	0	0.9999977045229864	blue	low
883	54	107.0	479.0	195.0	227.93333333333334	1.0161670147847812	204.26666666666668	271.1666666666667	0	0.9999995429795462	blue	low
884	54	107.0	493.0	152.0	271.33809523809526	1.0095674461063129	210.10476190476192	292.6666666666667	0	0.9999983135783532	blue	low
885	54	107.0	500.0	142.0	212.30833333333334	1.0467037701610862	166.17083333333332	291.6666666666667	0	0.9999999990309067	blue	low
886	54	107.0	504.0	175.0	273.58984375	1.0388721849243288	200.36328125	303.8888888888889	0	0.9999909507416278	blue	low
887	54	107.0	513.0	308.0	265.42105263157896	1.0463134437315096	221.9423558897243	299.25714285714287	0	0.9264761995432683	blue	low
888	54	107.0	517.0	309.0	279.77237851662403	1.061317783212123	229.27877237851663	304.64814814814815	0	0.8567759817235491	blue	low
889	54	107.0	526.0	210.0	270.50700280112045	1.0659980713596913	183.9439775910364	329.0	0	0.9999273984466519	blue	low
890	54	107.0	534.0	232.0	274.06907894736844	1.0436057597157793	220.64802631578948	299.64864864864865	0	0.9995617017179401	blue	low
891	54	107.0	545.0	290.0	289.91315789473686	1.0691789669916516	223.67894736842106	310.0444444444444	0	0.9395888485174682	blue	low
892	54	107.0	549.0	181.0	237.75	1.0329717496488215	210.85	287.75	0	0.9999995742807162	blue	low
893	54	107.0	565.0	277.0	284.40058479532166	1.03912293615056	234.0438596491228	298.75	0	0.9806710604626174	blue	low
894	54	107.0	594.0	219.0	317.52941176470586	1.0381115889125985	239.3308823529412	306.55263157894734	0	0.9972079904681086	blue	low
895	54	107.0	619.0	184.0	246.26315789473685	1.025453952966309	191.6701754385965	303.34615384615387	0	0.999998720156036	blue	low
896	54	107.0	679.0	237.0	258.61	1.0192925052475612	219.43666666666667	282.2307692307692	0	0.9997973710989014	blue	low
897	54	107.0	682.0	238.0	259.74074074074076	1.037766238761479	209.2530864197531	293.6666666666667	0	0.9997618368695901	blue	low
898	54	107.0	705.0	222.0	282.65051903114187	1.0640867894806907	226.59861591695503	310.219512195122	0	0.9995969547092912	blue	low
899	54	107.0	708.0	275.0	307.02222222222224	1.0671103192463407	222.16944444444445	306.9130434782609	0	0.9543728313842571	blue	low
900	54	107.0	721.0	279.0	263.2195767195767	1.0674501040302071	209.7275132275132	299.8333333333333	0	0.993010380166611	blue	low
901	54	107.0	743.0	215.0	273.125	1.049308940055836	237.22265625	295.77777777777777	0	0.9998743766012566	blue	low
902	54	107.0	757.0	299.0	290.93333333333334	1.0575808745936397	237.82777777777778	300.3488372093023	0	0.8871971321292007	blue	low
903	54	107.0	778.0	233.0	291.72222222222223	1.0412046326692102	225.58169934640523	306.4594594594595	0	0.9985066958701263	blue	low
904	54	107.0	788.0	259.0	261.6084656084656	1.0898922602201102	196.37037037037038	309.03225806451616	0	0.9986557510892968	blue	low
905	54	107.0	800.0	223.0	271.1875	1.0326148537288833	227.4375	302.25	0	0.9998108178952044	blue	low
906	54	107.0	801.0	192.0	309.53515625	1.0275928061289175	217.30078125	296.5357142857143	0	0.9996017517744803	blue	low
907	54	107.0	805.0	250.0	326.59150326797385	1.059759842117433	242.2516339869281	311.3333333333333	0	0.9774050444681063	blue	low
908	54	107.0	817.0	174.0	270.49159663865544	1.025125923248933	218.01680672268907	304.6	0	0.9999935826488	blue	low
909	54	107.0	820.0	296.0	297.37368421052633	1.0562245996269184	230.06052631578947	308.96078431372547	0	0.8830379964480544	blue	low
910	54	107.0	849.0	189.0	250.8421052631579	1.0098740349451443	176.00328947368422	285.6666666666667	0	0.9999970991614325	blue	low
911	54	107.0	857.0	232.0	304.42105263157896	1.0624505460059812	195.8781163434903	320.2926829268293	0	0.9970762310551471	blue	low
912	54	107.0	860.0	240.0	277.24767801857587	1.053941836628331	221.5170278637771	311.8235294117647	0	0.9990471357638194	blue	low
913	54	107.0	864.0	137.0	261.5367647058824	1.0607965033195392	163.41176470588235	339.34375	0	0.9999997633493432	blue	low
914	54	107.0	894.0	164.0	293.252380952381		234.08095238095237		0	0.9999750454693278	blue	low
915	54	107.0	896.0	198.0	260.1490196078431	1.0768647565556109	218.8470588235294	299.55882352941177	0	0.9999868771468208	blue	low
916	54	107.0	908.0	213.0	294.01730103806227	1.0660208971069804	222.65051903114187	318.2894736842105	0	0.9995112263044653	blue	low
917	54	107.0	913.0	289.0	257.55526315789473	1.038834577496656	220.9842105263158	299.7169811320755	0	0.9890453665483965	blue	low
918	54	107.0	915.0	281.0	297.9920634920635	1.0550412545667258	223.4126984126984	314.0612244897959	0	0.953380959612453	blue	low
919	54	107.0	944.0	230.0	310.03921568627453	1.0602877118488963	217.6143790849673	304.2647058823529	0	0.9964902783287501	blue	low
920	54	107.0	977.0	175.0	251.70666666666668	1.0540342938061815	224.74666666666667	302.3333333333333	0	0.9999988566757309	blue	low
921	54	107.0	984.0	209.0	254.2058823529412	0.9953486661886641	219.87867647058823	284.94736842105266	0	0.9999826953455456	blue	low
922	54	107.0	1004.0	224.0	252.0388888888889	1.0504319759308507	187.87777777777777	314.7647058823529	0	0.9999555270393475	blue	low
923	54	107.0	1017.0	221.0	264.11072664359864	1.0761966105576548	224.42906574394465	311.55	0	0.9999047483250317	blue	low
924	54	107.0	1031.0	274.0	298.4677871148459	1.0661445547502357	224.31932773109244	308.1063829787234	0	0.9696804119270758	blue	low
925	54	107.0	1032.0	219.0	248.5183823529412	1.0335300499307243	225.63970588235293	288.05555555555554	0	0.9999776068900064	blue	low
926	54	107.0	1044.0	211.0	261.00694444444446	1.0449851049643974	207.94097222222223	294.64516129032256	0	0.9999640797829382	blue	low
927	54	107.0	1049.0	250.0	265.73993808049534	1.0487893263053862	225.5046439628483	303.2	0	0.9990972767806063	blue	low
928	54	107.0	1070.0	229.0	271.87867647058823	1.0528922412419883	242.41544117647058	300.5263157894737	0	0.9996964248225481	blue	low
929	54	107.0	1071.0	222.0	286.9969040247678	1.0216349118383978	212.45510835913313	314.7878787878788	0	0.999458239060753	blue	low
930	54	107.0	1077.0	219.0	278.64506172839504	1.0480332930594711	204.55555555555554	314.06666666666666	0	0.9997515188942829	blue	low
931	54	107.0	1082.0	211.0	280.72569444444446	1.0180964696560848	211.67708333333334	293.1219512195122	0	0.9998303061794286	blue	low
932	54	107.0	1083.0	258.0	357.141975308642	1.100217418244908	244.67283950617283	333.90625	0	0.9232778799803146	blue	low
933	54	107.0	1084.0	271.0	307.05	1.0319827231591938	231.07777777777778	315.0	0	0.9642096952021997	blue	low
934	54	107.0	1085.0	191.0	247.29166666666666	1.064548904140834	227.37083333333334	302.0	0	0.999997613058745	blue	low
935	54	107.0	1093.0	194.0	236.26470588235293		209.71691176470588		0	0.9999989977894717	blue	low
936	54	107.0	1120.0	265.0	284.8187134502924	1.063336221558471	224.7953216374269	305.7837837837838	0	0.9914363117680881	blue	low
937	54	107.0	1135.0	253.0	280.7134502923977	1.0614004179015148	222.60526315789474	315.78723404255317	0	0.9970599793885816	blue	low
938	54	107.0	1136.0	292.0	289.2473684210526	1.0486156888595912	229.00526315789475	310.390243902439	0	0.9328494133498416	blue	low
939	54	107.0	1139.0	166.0	208.6125	1.070780812669197	195.04166666666666	297.75757575757575	0	0.9999999955777952	blue	low
940	54	107.0	1154.0	268.0	281.5906432748538	1.049474137175045	227.67543859649123	302.3478260869565	0	0.991128959902405	blue	low
941	54	107.0	1156.0	186.0	243.17916666666667	1.016983984416871	224.18333333333334	293.5652173913044	0	0.9999989092810926	blue	low
942	54	107.0	1166.0	271.0	279.94736842105266	1.062843433397337	218.0443213296399	305.3125	0	0.9899611404259386	blue	low
943	54	107.0	1175.0	310.0	272.11027568922304	1.0689791287268426	232.00751879699249	315.2857142857143	0	0.8861610139087156	blue	low
944	54	107.0	1178.0	263.0	245.546783625731	1.0656728595876286	223.26900584795322	306.1904761904762	0	0.9994131688655954	blue	low
945	54	107.0	1190.0	268.0	296.6488095238095	1.067916895926311	233.3720238095238	309.1666666666667	0	0.9810519330149373	blue	low
946	54	107.0	1196.0	169.0	266.6166666666667	1.0405065448469288	213.41666666666666	312.8787878787879	0	0.9999967774430286	blue	low
947	54	107.0	1199.0	280.0	285.09166666666664	1.0420637983732655	224.69722222222222	299.1162790697674	0	0.9753572956897605	blue	low
948	54	107.0	1215.0	200.0	280.66274509803924	1.0486409155937053	229.76470588235293	305.4166666666667	0	0.9999177342903915	blue	low
949	54	107.0	1239.0	293.0	278.28306878306876	1.0733233888924918	220.66666666666666	301.70588235294116	0	0.9552905809834167	blue	low
950	54	107.0	1246.0	205.0	268.1875	1.0271710841366675	213.9191176470588	290.2	0	0.9999574064220518	blue	low
951	54	107.0	1260.0	167.0	282.25	1.0618811059601916	195.15625	313.2631578947368	0	0.9999882737226192	blue	low
952	54	107.0	1263.0	230.0	255.61184210526315	1.0416610031262743	221.5953947368421	303.1714285714286	0	0.9999057598947764	blue	low
953	54	107.0	1268.0	255.0	296.30434782608694	1.0772838916333527	174.30652173913043	333.97872340425533	0	0.9919946505125478	blue	low
954	54	107.0	1272.0	287.0	301.92894736842106	1.0480924446380204	231.02631578947367	318.2	0	0.9211101922100656	blue	low
955	54	107.0	1278.0	165.0	279.1218487394958	1.0435504705665253	211.39495798319328	316.3636363636364	0	0.9999921319546188	blue	low
956	54	107.0	1286.0	305.0	272.48571428571427	1.0616069964631203	215.86190476190475	312.0357142857143	0	0.9187235784731473	blue	low
957	54	107.0	1292.0	281.0	294.98060941828254	1.080318878346795	235.22160664819944	322.0416666666667	0	0.9588256115815464	blue	low
958	54	107.0	1298.0	227.0	271.3875	1.0322818850061577	206.29375	298.9655172413793	0	0.9997456210214187	blue	low
959	54	107.0	1310.0	186.0	294.5730994152047	0.9960484479082058	169.75438596491227	311.0740740740741	0	0.9999005247583326	blue	low
960	54	107.0	1317.0	170.0	239.96381578947367	1.0484662567070409	167.04605263157896	310.4516129032258	0	0.9999997662025961	blue	low
961	54	107.0	1324.0	163.0	270.89495798319325	1.0460672462056038	205.41596638655463	310.9375	0	0.9999967406289891	blue	low
962	54	107.0	1363.0	227.0	254.05228758169935	1.0563399356695446	210.9967320261438	297.1333333333333	0	0.9999339028244172	blue	low
963	54	107.0	1373.0	216.0	277.55555555555554	1.0645633121789062	214.04166666666666	300.225	0	0.9998125156283723	blue	low
964	54	107.0	1381.0	172.0	230.08444444444444	1.0473567857280566	217.58666666666667	296.3181818181818	0	0.9999999079888464	blue	low
965	54	107.0	1382.0	285.0	257.81315789473683	1.0574706046826483	219.05789473684212	305.78	0	0.9919221651072149	blue	low
966	54	107.0	1383.0	250.0	277.8611111111111	1.0093399226255855	230.91358024691357	301.7096774193548	0	0.9980001300122346	blue	low
967	54	107.0	1385.0	181.0	268.0674603174603	1.061367077545664	215.76190476190476	315.51612903225805	0	0.9999917991301297	blue	low
968	54	107.0	1386.0	287.0	270.3601108033241	1.0550035375857385	228.7146814404432	301.3157894736842	0	0.9806355224548603	blue	low
969	54	107.0	1401.0	289.0	285.3899521531101	1.0637424358864958	202.5023923444976	307.42622950819674	0	0.9534157567007556	blue	low
970	54	107.0	1406.0	174.0	270.7875	1.0468624948627543	207.56666666666666	298.75	0	0.9999934079311921	blue	low
971	54	107.0	1422.0	192.0	269.09722222222223	1.032532617100965	197.01041666666666	303.0243902439024	0	0.9999811524658613	blue	low
972	54	107.0	1427.0	280.0	317.81481481481484	1.0312492104469204	227.87301587301587	315.97222222222223	0	0.9120843862029852	blue	low
973	54	107.0	1430.0	175.0	263.60267857142856	1.0653691048272198	217.69642857142858	294.12	0	0.999996371355261	blue	low
974	54	107.0	1465.0	300.0	254.00263157894736	1.0629752788744335	216.99736842105264	290.7083333333333	0	0.9783467243060847	blue	low
975	54	107.0	1469.0	178.0	287.6386554621849	1.0492857031091083	217.0924369747899	302.06666666666666	0	0.9999640227519506	blue	low
976	54	107.0	1471.0	178.0	255.5688888888889	1.064464493597206	222.55555555555554	296.875	0	0.9999979275433332	blue	low
977	54	107.0	1482.0	205.0	269.234375	1.040508592430714	233.0703125	301.0	0	0.9999535993131766	blue	low
978	54	107.0	1484.0	225.0	276.8071895424837	1.0473988208390534	214.09803921568627	302.55263157894734	0	0.9996725434154643	blue	low
979	54	107.0	1490.0	168.0	206.32083333333333	1.0626341617025743	195.45833333333334	293.43333333333334	0	0.9999999960649024	blue	low
980	54	107.0	1505.0	223.0	258.51307189542484	1.0704183241855079	213.9248366013072	311.4642857142857	0	0.9999295577851889	blue	low
981	54	107.0	1509.0	238.0	272.90849673202615	1.0781841130380618	225.56209150326796	308.22727272727275	0	0.9993825756880478	blue	low
982	54	107.0	1518.0	242.0	288.8200692041523	1.0353251470079556	243.21453287197232	299.3125	0	0.9977423443882187	blue	low
983	54	107.0	1529.0	167.0	282.6	1.0203687102219707	226.72857142857143	290.27777777777777	0	0.9999879110915365	blue	low
984	54	107.0	1532.0	140.0	252.9120879120879	1.034356725146199	222.57142857142858	297.89473684210526	0	0.9999998872579897	blue	low
985	54	107.0	1538.0	286.0	275.94736842105266	1.073269861553428	219.6315789473684	308.9259259259259	0	0.9759417124826604	blue	low
986	54	107.0	1547.0	213.0	238.4375	1.0555848145709898	205.05902777777777	291.53333333333336	0	0.9999944169263678	blue	low
987	54	107.0	1552.0	235.0	320.265625	1.0616638064612873	222.40625	318.6	0	0.9923133780778716	blue	low
988	54	107.0	1556.0	271.0	303.9763157894737	1.0203316891713243	220.00263157894736	313.72727272727275	0	0.9683832260028621	blue	low
989	54	107.0	1564.0	187.0	225.64166666666668	1.0350163617596029	213.2375	282.2	0	0.9999998137122179	blue	low
990	54	107.0	1565.0	198.0	224.86996904024767	1.0694639301230993	173.86068111455108	299.125	0	0.9999995777248095	blue	low
991	54	107.0	1566.0	229.0	259.29639889196676	1.0601171740885873	192.1994459833795	318.19444444444446	0	0.999882785164053	blue	low
992	54	107.0	1567.0	243.0	262.8637770897833	1.0546533934855127	211.56037151702787	294.3939393939394	0	0.9995631089059134	blue	low
993	54	107.0	1578.0	213.0	257.5916955017301	1.0484578980626251	208.16608996539793	293.72222222222223	0	0.9999688395931171	blue	low
994	54	107.0	1580.0	298.0	272.3263157894737	1.0448848512735471	230.4657894736842	304.64150943396226	0	0.9514519412322845	blue	low
995	54	107.0	1588.0	234.0	290.6885813148789	1.0427978434085594	236.47404844290656	303.55555555555554	0	0.998504328347367	blue	low
996	54	107.0	1600.0	281.0	258.775	1.0659223739633588	226.2861111111111	306.0	0	0.9937681026022511	blue	low
997	54	107.0	1601.0	260.0	269.2825484764543	1.055489943885589	202.31301939058173	293.60869565217394	0	0.9975984970767032	blue	low
998	54	107.0	1613.0	189.0	260.6	1.0425787353013731	220.9	291.46666666666664	0	0.9999927718963872	blue	low
999	54	107.0	1635.0	182.0	243.41666666666666	1.0445324877974709	216.81666666666666	297.04545454545456	0	0.9999991733391524	blue	low
1000	54	107.0	1636.0	188.0	269.225	1.0590706322061538	222.37916666666666	298.0357142857143	0	0.9999854575561583	blue	low
1001	54	107.0	1638.0	210.0	281.9270833333333	1.0215471564818084	207.0625	289.2	0	0.9998264104225965	blue	low
1002	54	107.0	1647.0	184.0	260.4967320261438	1.0523980325492612	186.3202614379085	322.5128205128205	0	0.9999949549876671	blue	low
1003	54	107.0	1680.0	136.0	258.2443181818182	1.0900086540044918	210.14772727272728	292.94444444444446	0	0.9999998448237082	blue	low
1004	54	107.0	1689.0	203.0	239.59558823529412	1.0542228991722948	210.6066176470588	295.52	0	0.9999971701123089	blue	low
1005	54	107.0	1691.0	269.0	266.10526315789474	1.056230666198348	226.0438596491228	300.9047619047619	0	0.9961330507901203	blue	low
1006	54	107.0	1698.0	275.0	288.3029411764706	1.0800812534635083	237.0235294117647	312.6904761904762	0	0.979625062282494	blue	low
1007	54	107.0	1708.0	246.0	211.77941176470588	1.0523260817595028	196.09411764705882	282.3829787234043	0	0.999992732900358	blue	low
1008	54	107.0	1728.0	221.0	259.34558823529414	1.0470145374145825	227.83455882352942	291.73333333333335	0	0.9999349976189301	blue	low
1009	54	107.0	1733.0	232.0	297.0404411764706	1.0448851415141354	245.24264705882354	299.3888888888889	0	0.9980747241190596	blue	low
1010	54	107.0	1740.0	239.0	280.2730263157895	1.0227078291901934	227.63486842105263	295.02564102564105	0	0.9989161589335582	blue	low
1011	54	107.0	1741.0	210.0	292.25	1.0276628366098965	226.96323529411765	301.3888888888889	0	0.9996395765935395	blue	low
1012	54	107.0	1758.0	246.0	261.4938271604938	1.041997334517992	214.20679012345678	291.73333333333335	0	0.9995042712097272	blue	low
1013	54	107.0	1768.0	280.0	274.2829131652661	1.0344797074091552	222.68627450980392	292.275	0	0.9858064330915791	blue	low
1014	54	107.0	1769.0	260.0	277.8236842105263	1.0383611280044667	201.94473684210527	304.0943396226415	0	0.9959425542231187	blue	low
1015	54	107.0	1774.0	209.0	305.1171875	1.0252569264979867	236.671875	296.2142857142857	0	0.9992165812549855	blue	low
1016	54	108.0	1.0	229.0	290.8650519031142	1.053099219054395	207.12110726643598	273.55555555555554	0	0.9989054076808564	blue	low
1017	54	108.0	16.0	216.0	261.2757352941176	1.0312913177611283	200.9889705882353	260.0	0	0.9999472284827113	blue	low
1018	54	108.0	18.0	152.0	271.3333333333333	1.0381428053784607	167.5529411764706	289.6333333333333	0	0.9999983143612226	blue	low
1019	54	108.0	20.0	233.0	264.80864197530866	1.0554420866489833	191.44444444444446	278.325	0	0.9997594584223318	blue	low
1020	54	108.0	28.0	266.0	260.6169590643275	1.0721332289964478	206.37134502923976	281.0444444444444	0	0.9978411138918309	blue	low
1021	54	108.0	31.0	189.0	244.6875	1.0440617943956718	193.89453125	272.7391304347826	0	0.9999984093171633	blue	low
1022	54	108.0	37.0	202.0	253.8828125	1.0482176509459362	204.58984375	270.42857142857144	0	0.9999899824607725	blue	low
1023	54	108.0	44.0	316.0	255.9309523809524	1.0619558117195005	193.26666666666668	270.14	0	0.9139862873911331	blue	low
1024	54	108.0	48.0	256.0	259.6296296296296	1.0497947280146194	208.4969135802469	274.72093023255815	0	0.9990687451365446	blue	low
1025	54	108.0	54.0	275.0	262.82748538011697	1.05264584471072	214.6578947368421	278.875	0	0.9949979547324315	blue	low
1026	54	108.0	90.0	151.0	251.17142857142858		197.28095238095239		0	0.9999998015410886	blue	low
1027	54	108.0	95.0	236.0	304.07120743034056	1.0300197389480434	207.68421052631578	291.1860465116279	0	0.9963468012243346	blue	low
1028	54	108.0	96.0	243.0	289.0098039215686	1.0376823176823178	214.07843137254903	278.22857142857146	0	0.9975604802806659	blue	low
1029	54	108.0	107.0	241.0	269.50925925925924	1.0806877667640185	201.69753086419752	289.0731707317073	0	0.9993951033079966	blue	low
1030	54	108.0	121.0	162.0	281.3538461538462	1.0430283168621024	221.6153846153846	277.1333333333333	0	0.9999920131766199	blue	low
1031	54	108.0	135.0	259.0	272.05555555555554	1.047539064356286	221.87345679012347	288.7368421052632	0	0.9973428733311395	blue	low
1032	54	108.0	136.0	278.0	254.96842105263158	1.049679859156066	202.4	288.80645161290323	0	0.9961500500948522	blue	low
1033	54	108.0	155.0	231.0	308.31283422459893	1.055885764466968	188.77540106951872	318.86	0	0.9966027079061452	blue	low
1034	54	108.0	180.0	255.0	284.1812865497076	1.0486252851482771	208.78362573099415	291.1333333333333	0	0.9958588075675656	blue	low
1035	54	108.0	190.0	201.0	239.88194444444446	1.0402110928226882	190.67013888888889	282.2647058823529	0	0.9999975114951402	blue	low
1036	54	108.0	202.0	239.0	274.98366013071893	1.0474247617563814	213.77450980392157	284.8181818181818	0	0.9992364314577185	blue	low
1037	54	108.0	206.0	177.0	246.99166666666667	1.0335759364536343	202.625	282.5769230769231	0	0.9999991788908438	blue	low
1038	54	108.0	214.0	236.0	267.7647058823529	1.0208995578459341	212.87908496732027	280.72093023255815	0	0.9996280529393522	blue	low
1039	54	108.0	220.0	171.0	279.29411764705884	1.0053772426747918	208.7941176470588	291.8529411764706	0	0.9999883981407874	blue	low
1040	54	108.0	221.0	155.0	247.14285714285714	1.0566138229836173	175.51984126984127	298.4642857142857	0	0.999999830130909	blue	low
1041	54	108.0	254.0	181.0	270.84166666666664	1.097285687835586	211.69166666666666	303.92	0	0.9999894986554608	blue	low
1042	54	108.0	260.0	187.0	291.71484375	1.0538019608713012	214.4140625	306.5	0	0.9999148590373098	blue	low
1043	54	108.0	266.0	136.0	236.4319526627219	1.0429296573130806	220.18934911242604	284.55555555555554	0	0.9999999873441202	blue	low
1044	54	108.0	272.0	188.0	315.96638655462186	1.0393848935398808	228.83193277310923	299.4074074074074	0	0.9995144683004584	blue	low
1045	54	108.0	280.0	181.0	261.82916666666665	1.0743674705404753	216.65416666666667	306.0	0	0.99999536388726	blue	low
1046	54	108.0	286.0	191.0	252.90234375	1.0325733020843721	211.39453125	290.72972972972974	0	0.9999959144504272	blue	low
1047	54	108.0	346.0	289.0	256.1378446115288	1.0365676897932987	210.64661654135338	299.9024390243902	0	0.9899406017632936	blue	low
1048	54	108.0	357.0	157.0	271.5809523809524	0.9755720820708913	207.55714285714285	271.22222222222223	0	0.9999976300470069	blue	low
1049	54	108.0	359.0	208.0	297.9688581314879	1.0685283536063046	217.08996539792386	318.9375	0	0.9995321032269949	blue	low
1050	54	108.0	361.0	174.0	260.3169642857143	1.0347058100792843	217.51785714285714	289.22222222222223	0	0.99999752020806	blue	low
1051	54	108.0	362.0	217.0	298.42578125	1.0537294997598297	237.53125	293.89473684210526	0	0.9991700890410344	blue	low
1052	54	108.0	365.0	299.0	281.2828282828283	1.0255022826467355	221.53030303030303	300.13793103448273	0	0.9222875538447531	blue	low
1053	54	108.0	370.0	250.0	265.4320987654321	1.0697550701263343	222.39814814814815	304.76190476190476	0	0.9991162011898789	blue	low
1054	54	108.0	382.0	173.0	271.21875	1.0494496226697987	224.69196428571428	303.40909090909093	0	0.9999935786239814	blue	low
1055	54	108.0	384.0	273.0	271.74444444444447	1.0499316327973973	213.36666666666667	293.0	0	0.9926683767672064	blue	low
1056	54	108.0	392.0	272.0	268.8329519450801	1.030164487770473	188.0938215102975	311.0	0	0.994268379091181	blue	low
1057	54	108.0	396.0	254.0	287.22058823529414	1.06322484273454	219.75588235294117	309.5238095238095	0	0.9954017410179418	blue	low
1058	54	108.0	398.0	272.0	283.2177033492823	1.0342513385018248	196.92822966507177	311.390243902439	0	0.9871777545727711	blue	low
1059	54	108.0	399.0	226.0	247.84313725490196	1.021441089098331	212.51960784313727	293.6666666666667	0	0.9999636563373883	blue	low
1060	54	108.0	405.0	242.0	307.9294117647059	1.029740095682738	216.65882352941176	311.8780487804878	0	0.9936022234338061	blue	low
1061	54	108.0	407.0	261.0	299.1640866873065	1.0482743111910675	236.73065015479875	305.8636363636364	0	0.9864333033661721	blue	low
1062	54	108.0	443.0	181.0	265.12083333333334	1.0723262388102506	218.89166666666668	309.75	0	0.9999937203950388	blue	low
1063	54	108.0	450.0	152.0	210.015625	1.0702771328446332	223.046875	299.46666666666664	0	0.999999998365519	blue	low
1064	54	108.0	453.0	300.0	284.17105263157896	1.08630601521569	224.62105263157895	304.4339622641509	0	0.9065491594738846	blue	low
1065	54	108.0	456.0	192.0	319.1058823529412	1.0649298367923348	224.94901960784313	315.0689655172414	0	0.9992745977393169	blue	low
1066	54	108.0	460.0	194.0	268.72265625	1.106215502759779	221.453125	320.1111111111111	0	0.9999790891943813	blue	low
1067	54	108.0	463.0	255.0	277.0676470588235	1.067543391607294	224.64117647058825	316.4	0	0.9972859357043634	blue	low
1068	54	108.0	485.0	259.0	292.72058823529414	1.0422749785478795	227.19117647058823	309.0857142857143	0	0.9913494615129105	blue	low
1069	54	108.0	488.0	275.0	305.69883040935673	1.0572312347801174	236.09649122807016	307.9230769230769	0	0.9566245727121804	blue	low
1070	54	108.0	498.0	226.0	284.39473684210526	1.0539033647810923	217.51644736842104	306.0967741935484	0	0.9994083775600138	blue	low
1071	54	108.0	540.0	262.0	282.50925925925924	1.0480631770356679	235.89814814814815	303.4047619047619	0	0.9938783909350619	blue	low
1072	54	108.0	559.0	266.0	275.1736842105263	1.0539281868826367	209.78157894736842	312.68	0	0.9946506771975133	blue	low
1073	54	108.0	562.0	200.0	264.9019607843137	1.0518322437465744	193.20915032679738	308.53333333333336	0	0.9999771613618914	blue	low
1074	54	108.0	568.0	185.0	224.7	1.018049615055603	214.84166666666667	283.35714285714283	0	0.9999998572816717	blue	low
1075	54	108.0	575.0	230.0	261.1203703703704	1.058057843311671	208.3672839506173	307.3095238095238	0	0.9998543764001607	blue	low
1076	54	108.0	583.0	250.0	255.54093567251462	1.0536844747986642	209.31286549707602	298.7608695652174	0	0.999564026432416	blue	low
1077	54	108.0	586.0	307.0	283.7578947368421	1.0707990733968333	230.2657894736842	303.03225806451616	0	0.8546852669036895	blue	low
1078	54	108.0	588.0	249.0	271.69883040935673	1.0292969856531085	215.3187134502924	302.8	0	0.9987468773733155	blue	low
1079	54	108.0	595.0	225.0	302.9117647058824	0.9652301917978031	217.9967320261438	287.5	0	0.9982368064286471	blue	low
1080	54	108.0	600.0	275.0	247.625	1.048935173705816	221.85555555555555	302.64864864864865	0	0.9981635994760094	blue	low
1081	54	108.0	623.0	239.0	265.26143790849676	1.059083470688667	226.02287581699346	303.3333333333333	0	0.9996136522949649	blue	low
1082	54	108.0	631.0	179.0	250.99159663865547	1.0470499100293589	214.87394957983193	296.8	0	0.9999985797098546	blue	low
1083	54	108.0	635.0	242.0	272.52941176470586	1.0272270654944766	231.29084967320262	299.34375	0	0.9991998102122926	blue	low
1084	54	108.0	637.0	190.0	267.73046875	1.006738525057475	219.71875	297.7096774193548	0	0.9999853800275301	blue	low
1085	54	108.0	647.0	212.0	280.0110294117647	1.0476737950236183	231.30514705882354	308.35135135135135	0	0.9998280183255305	blue	low
1086	54	108.0	648.0	289.0	279.1634349030471	1.0766952403816732	235.10249307479225	312.46666666666664	0	0.9649892458595909	blue	low
1087	54	108.0	654.0	249.0	316.3467492260062	1.0322415576447135	234.04953560371516	311.8205128205128	0	0.9857819777033152	blue	low
1088	54	108.0	660.0	179.0	250.70666666666668	1.0547345916214588	228.73333333333332	301.0416666666667	0	0.9999986193199312	blue	low
1089	54	108.0	664.0	230.0	290.9375	1.0670622723006367	234.45138888888889	309.5609756097561	0	0.9988273025515674	blue	low
1090	54	108.0	665.0	165.0	309.99264705882354	1.0873893045925722	195.00735294117646	345.7142857142857	0	0.9999027020582723	blue	low
1091	54	108.0	687.0	203.0	271.7725490196078	1.0507653794065746	225.93725490196078	296.0	0	0.9999502845001983	blue	low
1092	54	108.0	691.0	237.0	272.6862745098039	1.0405073151406212	226.31372549019608	302.02564102564105	0	0.9994336926448402	blue	low
1093	54	108.0	716.0	242.0	283.0522875816994	1.0807963622301342	229.09803921568627	308.76190476190476	0	0.9984115922630957	blue	low
1094	54	108.0	717.0	162.0	280.04761904761904	0.9994638336771048	225.4142857142857	292.0625	0	0.9999928944561194	blue	low
1095	54	108.0	732.0	296.0	297.4	1.073305017794986	235.25555555555556	303.7111111111111	0	0.8829351071566127	blue	low
1096	54	108.0	733.0	164.0	293.42857142857144		242.4795918367347		0	0.999974680483464	blue	low
1097	54	108.0	735.0	271.0	297.4515235457064	1.0651611540081616	224.3185595567867	314.95454545454544	0	0.9761141729439574	blue	low
1098	54	108.0	740.0	173.0	280.55555555555554	1.0499154838882778	226.62666666666667	307.15384615384613	0	0.9999853386533887	blue	low
1099	54	108.0	749.0	133.0	228.73214285714286	0.9887674908951504	221.88095238095238	277.3333333333333	0	0.9999999960650481	blue	low
1100	54	108.0	754.0	158.0	267.58482142857144	1.0229142372521998	200.83482142857142	290.2	0	0.9999982823218199	blue	low
1101	54	108.0	768.0	260.0	278.14444444444445	1.0643529440540438	211.01111111111112	307.2448979591837	0	0.9958649119960523	blue	low
1102	54	108.0	769.0	254.0	318.52941176470586	1.0383025095331122	227.77089783281733	299.0263157894737	0	0.9793050680489509	blue	low
1103	54	108.0	783.0	198.0	289.515873015873	1.051600178849166	223.1984126984127	297.64285714285717	0	0.9998587789578592	blue	low
1104	54	108.0	795.0	199.0	274.3058823529412	1.0460399508057217	224.93333333333334	299.6296296296296	0	0.9999534054685318	blue	low
1105	54	108.0	806.0	276.0	300.3611111111111	1.0620869334824912	228.8	313.7173913043478	0	0.962683190934117	blue	low
1106	54	108.0	815.0	289.0	275.0578947368421	1.0618849551947511	220.56315789473683	305.5405405405405	0	0.9713507795436459	blue	low
1107	54	108.0	827.0	213.0	298.3562091503268	1.0280771583111945	211.62745098039215	310.925	0	0.9993515681727243	blue	low
1108	54	108.0	829.0	222.0	285.0415224913495	1.0629645397109793	226.91695501730104	310.9142857142857	0	0.9995251700297664	blue	low
1109	54	108.0	833.0	273.0	306.266081871345	1.0334998275711167	240.10233918128654	309.42105263157896	0	0.9607777136101442	blue	low
1110	54	108.0	836.0	190.0	288.0952380952381	1.0386411489268093	221.32539682539684	304.3333333333333	0	0.9999224824736292	blue	low
1111	54	108.0	851.0	201.0	269.3203125	1.0288121624845477	230.55078125	301.1904761904762	0	0.999964516441215	blue	low
1112	54	108.0	860.0	166.0	237.5125	1.0534048884145937	199.10833333333332	300.6296296296296	0	0.9999998675259024	blue	low
1113	54	108.0	870.0	182.0	229.54509803921567	0.9847738532992987	210.96470588235294	291.83870967741933	0	0.9999998090448945	blue	low
1114	54	108.0	871.0	276.0	290.7091412742382	1.0502317237255194	224.21052631578948	305.4347826086956	0	0.9755603953542517	blue	low
1115	54	108.0	875.0	164.0	254.27692307692308	1.0439884615070318	226.42564102564103	280.1666666666667	0	0.9999993191660481	blue	low
1116	54	108.0	877.0	296.0	284.9	1.0559638499212227	226.7921052631579	304.5098039215686	0	0.9264454069885024	blue	low
1117	54	108.0	878.0	193.0	252.2140350877193	1.0528319847691576	200.00701754385966	308.0	0	0.9999955679075312	blue	low
1118	54	108.0	906.0	251.0	271.95061728395063	1.050010882317031	227.87962962962962	306.6666666666667	0	0.9985271230693601	blue	low
1119	54	108.0	919.0	176.0	255.68303571428572	1.067997754211456	217.70089285714286	294.8888888888889	0	0.9999981805691269	blue	low
1120	54	108.0	923.0	181.0	241.075	1.0373065977560432	210.55416666666667	288.4736842105263	0	0.9999993974804532	blue	low
1121	54	108.0	927.0	209.0	295.6328125	1.0431564245810057	229.70703125	292.6	0	0.9995742400895202	blue	low
1122	54	108.0	939.0	200.0	273.94485294117646	1.0129118728187163	217.71323529411765	299.3333333333333	0	0.9999516126885795	blue	low
1123	54	108.0	954.0	269.0	290.3490304709141	1.034947498742872	219.18005540166206	303.1212121212121	0	0.9850228127691568	blue	low
1124	54	108.0	970.0	221.0	271.31617647058823	1.0476703834513705	231.53676470588235	296.6333333333333	0	0.99983395407331	blue	low
1125	54	108.0	978.0	269.0	280.84795321637426	1.0421279196659041	226.359649122807	298.3235294117647	0	0.9908557237895905	blue	low
1126	54	108.0	979.0	236.0	303.9548611111111	1.0401608201681167	233.65972222222223	294.93939393939394	0	0.996369505846845	blue	low
1127	54	108.0	981.0	255.0	278.84640522875816	1.0694198116117206	237.3921568627451	302.0967741935484	0	0.9969760286089818	blue	low
1128	54	108.0	986.0	238.0	262.95098039215685	1.0372889488678962	221.98692810457516	294.1190476190476	0	0.9996971066173205	blue	low
1129	54	108.0	991.0	216.0	290.5625	1.036357271454291	238.60294117647058	309.71875	0	0.9995316699508552	blue	low
1130	54	108.0	1015.0	234.0	274.103125	1.027387954734352	218.46875	306.0833333333333	0	0.9994944361839084	blue	low
1131	54	108.0	1018.0	216.0	258.6388888888889	1.0387739062090648	213.15277777777777	293.4848484848485	0	0.9999575682268569	blue	low
1132	54	108.0	1031.0	240.0	252.75851393188856	1.0529072857341322	215.05572755417955	301.6170212765957	0	0.9998380670098849	blue	low
1133	54	108.0	1037.0	227.0	286.66776315789474	1.0508061895082437	220.37171052631578	308.6666666666667	0	0.9992654414691617	blue	low
1134	54	108.0	1052.0	221.0	328.211038961039	1.0199737991266375	220.3474025974026	312.2647058823529	0	0.9947539457009245	blue	low
1135	54	108.0	1075.0	259.0	268.46176470588233	1.0404098271012545	223.36176470588236	303.3611111111111	0	0.9978846577079762	blue	low
1136	54	108.0	1079.0	213.0	274.2105263157895	1.0540837009045207	183.07602339181287	307.58620689655174	0	0.9998809925305776	blue	low
1137	54	108.0	1107.0	282.0	283.84444444444443	1.04812640684998	226.38333333333333	300.6	0	0.9733137848734308	blue	low
1138	54	108.0	1113.0	216.0	285.4227941176471	1.0535549570158285	226.7683823529412	299.0	0	0.9996704368384431	blue	low
1139	54	108.0	1115.0	292.0	287.0551378446115	1.0599900211492062	217.06015037593986	310.6271186440678	0	0.9386253738541183	blue	low
1140	54	108.0	1116.0	163.0	271.5777777777778	1.064454476005278	211.5511111111111	308.7647058823529	0	0.9999965245262813	blue	low
1141	54	108.0	1122.0	298.0	299.2155388471178	1.0577179949982716	223.8546365914787	314.1041666666667	0	0.8600636979125769	blue	low
1142	54	108.0	1151.0	283.0	287.15526315789475	1.050714606308759	218.15526315789472	306.5217391304348	0	0.9666047271778243	blue	low
1143	54	108.0	1166.0	137.0	226.39285714285714	0.9891066291581239	190.74489795918367	270.1111111111111	0	0.9999999960289152	blue	low
1144	54	108.0	1176.0	238.0	248.0261437908497	1.0523358632113218	220.16993464052288	295.4864864864865	0	0.9999052821741469	blue	low
1145	54	108.0	1180.0	160.0	243.04888888888888	1.0333156863291444	197.54222222222222	285.26666666666665	0	0.9999998441384129	blue	low
1146	54	108.0	1188.0	199.0	276.8382352941176	1.0738460310916658	214.30882352941177	311.2068965517241	0	0.999942911865557	blue	low
1147	54	108.0	1199.0	261.0	256.280701754386	1.0592359767891681	217.14619883040936	299.55555555555554	0	0.9989126917941958	blue	low
1148	54	108.0	1210.0	274.0	282.515406162465	1.0353270949797275	219.46498599439775	294.45238095238096	0	0.9857687816286105	blue	low
1149	54	108.0	1221.0	197.0	308.41015625	0.9929982919904532	222.11328125	286.8888888888889	0	0.9995119847237022	blue	low
1150	54	108.0	1228.0	280.0	248.3921052631579	1.0422958576515156	201.14473684210526	282.3529411764706	0	0.9970710410221835	blue	low
1151	54	108.0	1236.0	148.0	259.81632653061223	0.99440792960882	215.71428571428572	284.25	0	0.9999995939941264	blue	low
1152	54	108.0	1248.0	287.0	274.8808864265928	1.0861704819746165	225.06925207756234	303.6666666666667	0	0.9754800515959016	blue	low
1153	54	108.0	1264.0	196.0	263.86764705882354	1.0537420393041852	208.00735294117646	301.61290322580646	0	0.9999842063521912	blue	low
1154	54	108.0	1277.0	274.0	285.9472222222222	1.0503525144021582	212.7722222222222	291.96774193548384	0	0.9830562058626202	blue	low
1155	54	108.0	1284.0	178.0	241.35833333333332	1.0345573862049706	201.34583333333333	279.125	0	0.9999995053107804	blue	low
1156	54	108.0	1295.0	155.0	231.40816326530611	1.0677690198766279	210.8826530612245	283.25	0	0.999999971254216	blue	low
1157	54	108.0	1299.0	172.0	256.64	1.0328724369120237	208.45777777777778	280.1034482758621	0	0.9999984906758111	blue	low
1158	54	108.0	1301.0	239.0	217.85380116959064	1.0667142171463389	193.02923976608187	291.55263157894734	0	0.999993026488655	blue	low
1159	54	108.0	1312.0	255.0	269.61176470588236	1.061838060873342	215.05	301.25	0	0.9983055100845334	blue	low
1160	54	108.0	1314.0	233.0	288.0242214532872	1.0629956498306128	236.46020761245674	309.09375	0	0.9988121367901283	blue	low
1161	54	108.0	1319.0	186.0	246.39705882352942	1.0306799691701636	158.35294117647058	297.1666666666667	0	0.9999984947214454	blue	low
1162	54	108.0	1334.0	196.0	264.27575757575755	0.9961758841431421	175.64545454545456	294.8	0	0.999983635209744	blue	low
1163	54	108.0	1341.0	229.0	272.140522875817	1.06091154137524	209.32679738562092	294.3225806451613	0	0.9996906191580295	blue	low
1164	55	109.0	7.0	186.0	247.225	1.0426415944150433	198.325	266.0833333333333	0	0.9999983660380076	blue	low
1165	55	109.0	15.0	264.0	258.9823529411765	1.0608737512549167	204.85882352941175	277.84375	0	0.9983436534650996	blue	low
1166	55	109.0	18.0	249.0	281.78395061728395	1.032414940455195	204.8641975308642	273.8918918918919	0	0.9976248638291892	blue	low
1167	55	109.0	25.0	285.0	267.35854341736695	1.0420397548477938	201.00840336134453	260.72093023255815	0	0.9858801856575039	blue	low
1168	55	109.0	27.0	178.0	243.83482142857142		202.27678571428572		0	0.9999993602999883	blue	low
1169	55	109.0	40.0	163.0	248.00446428571428	1.0045859185325061	192.72767857142858	266.0	0	0.9999996698688717	blue	low
1170	55	109.0	51.0	201.0	307.31640625	1.0501082665377413	204.3359375	271.19354838709677	0	0.9994305908326209	blue	low
1171	55	109.0	55.0	135.0	228.9345238095238	1.0183989277446082	209.61904761904762	265.3333333333333	0	0.9999999953104535	blue	low
1172	55	109.0	57.0	201.0	294.925	1.0281503276834147	218.54166666666666	267.57894736842104	0	0.9997502282445717	blue	low
1173	55	109.0	62.0	234.0	294.42906574394465	1.0513943582737282	208.43598615916954	268.35897435897436	0	0.9981268171318249	blue	low
1174	55	109.0	67.0	185.0	236.640625	1.0691678286318433	186.0625	271.8235294117647	0	0.9999994839903222	blue	low
1175	55	109.0	80.0	238.0	261.05263157894734	1.057328139018178	194.99071207430342	277.2631578947368	0	0.9997370813268609	blue	low
1176	55	109.0	84.0	173.0	249.06222222222223	1.0367937062937063	196.27555555555554	262.875	0	0.9999992423871628	blue	low
1177	55	109.0	92.0	251.0	273.21604938271605	1.0075202583381193	206.55246913580248	268.2608695652174	0	0.9984010714377574	blue	low
1178	55	109.0	98.0	227.0	298.15686274509807	1.0653118118825884	198.63071895424838	282.0	0	0.9984932491864118	blue	low
1179	55	109.0	100.0	233.0	261.31388888888887	1.0533529452652624	171.48611111111111	276.3720930232558	0	0.9998153286089395	blue	low
1180	55	109.0	111.0	238.0	275.3395061728395	1.0327590992357936	196.5	274.9428571428571	0	0.9992709769817673	blue	low
1181	55	109.0	115.0	226.0	270.4479166666667	1.0451024322126772	209.1875	276.6111111111111	0	0.9997788212057553	blue	low
1182	55	109.0	119.0	238.0	235.63529411764705	1.0446236225681738	176.91176470588235	261.8	0	0.9999669074612793	blue	low
1183	55	109.0	136.0	244.0	267.6736111111111	1.0839616188521857	216.71527777777777	273.4146341463415	0	0.9993376919890824	blue	low
1184	55	109.0	138.0	266.0	308.537037037037	1.081360802518657	225.98456790123456	293.7906976744186	0	0.9719798167344642	blue	low
1185	55	109.0	144.0	208.0	283.6654411764706	1.0642356660685293	205.40441176470588	283.0625	0	0.9998268786162401	blue	low
1186	55	109.0	145.0	243.0	270.73993808049534	1.0232770559566977	196.1578947368421	265.9142857142857	0	0.9992388922195246	blue	low
1187	55	109.0	146.0	198.0	262.515625	1.0207032025956253	213.109375	280.27272727272725	0	0.99998384639897	blue	low
1188	55	109.0	157.0	219.0	273.0798611111111	1.0386418065291796	202.95833333333334	275.7096774193548	0	0.9998350363459548	blue	low
1189	55	109.0	177.0	210.0	282.54901960784315	1.056414011503101	221.58039215686276	282.2692307692308	0	0.9998183188874403	blue	low
1190	55	109.0	185.0	190.0	242.69019607843137	1.059392089533257	197.12156862745098	277.6666666666667	0	0.9999985935246724	blue	low
1191	55	109.0	191.0	250.0	271.2063492063492	1.0633412022774364	181.79365079365078	288.7708333333333	0	0.9986955821019998	blue	low
1192	55	109.0	192.0	181.0	278.125	1.0578703703703702	214.54910714285714	279.27777777777777	0	0.9999802734588414	blue	low
1193	55	109.0	196.0	242.0	280.2397660818713	1.0240020478535183	200.90058479532163	289.3829787234043	0	0.9986701597701935	blue	low
1194	55	109.0	199.0	208.0	278.20588235294116	1.038004644724206	192.98692810457516	292.5121951219512	0	0.9998847734081595	blue	low
1195	55	109.0	205.0	247.0	299.5267857142857	1.0415878236139906	205.14880952380952	288.4888888888889	0	0.9943275042675124	blue	low
1196	55	109.0	234.0	139.0	285.08284023668637	1.0475633748813589	224.36686390532543	284.8888888888889	0	0.9999971151130673	blue	low
1197	55	109.0	238.0	216.0	310.80555555555554	1.0266632345952795	204.39930555555554	278.76666666666665	0	0.998361631931288	blue	low
1198	55	109.0	245.0	212.0	295.88671875	1.070191693948566	228.49609375	292.0	0	0.9994800645683776	blue	low
1199	55	109.0	253.0	212.0	298.0735294117647	1.0789082693912442	215.28308823529412	294.5	0	0.9994005673341038	blue	low
1200	55	109.0	259.0	203.0	290.2549019607843	1.0317932909875442	223.0705882352941	288.3529411764706	0	0.9997969362580102	blue	low
1201	55	109.0	263.0	160.0	253.3609022556391	1.0475763851720847	169.24436090225564	292.32142857142856	0	0.9999995314449791	blue	low
1202	55	109.0	307.0	162.0	253.8877551020408	1.0501455459646956	221.73979591836735	279.7391304347826	0	0.9999994310780649	blue	low
1203	55	109.0	316.0	246.0	271.99380804953563	1.054922338664084	212.10216718266253	291.3157894736842	0	0.9989712433065674	blue	low
1204	55	109.0	321.0	219.0	264.0726643598616	1.0288575434331801	207.70934256055364	280.60526315789474	0	0.9999177981411027	blue	low
1205	55	109.0	340.0	189.0	226.09920634920636	1.0284054685839767	197.23809523809524	269.6842105263158	0	0.9999997695845354	blue	low
1206	55	109.0	370.0	208.0	284.4934640522876	1.0399040870374348	194.2549019607843	296.5	0	0.999816097821743	blue	low
1207	55	109.0	379.0	173.0	226.5288888888889	1.0586044663231033	208.78222222222223	284.75	0	0.9999999333388012	blue	low
1208	55	109.0	400.0	263.0	264.9012345679012	1.0661895246914008	221.08641975308643	287.85714285714283	0	0.9977298162474606	blue	low
1209	55	109.0	405.0	232.0	272.91830065359477	1.0520357821316169	215.01633986928104	295.7692307692308	0	0.9995959103625845	blue	low
1210	55	109.0	419.0	244.0	254.74922600619195	1.0377833153373446	204.13312693498452	278.8378378378378	0	0.9997422444634394	blue	low
1211	55	109.0	421.0	236.0	252.6437908496732	1.032832386777341	208.87581699346404	278.7916666666667	0	0.9998823518106847	blue	low
1212	55	109.0	427.0	242.0	307.87426900584796	1.0689584432331047	208.23976608187135	310.4255319148936	0	0.9936196786521478	blue	low
1213	55	109.0	428.0	183.0	296.51666666666665	1.0650177564236472	218.425	303.46666666666664	0	0.9999035121657319	blue	low
1214	55	109.0	430.0	221.0	257.43252595155707	1.0374066426024084	209.86159169550174	283.35714285714283	0	0.9999444235503971	blue	low
1215	55	109.0	452.0	192.0	260.46666666666664	1.032691544664053	209.6235294117647	285.8529411764706	0	0.999991178968777	blue	low
1216	55	109.0	488.0	259.0	246.62941176470588	1.050296732198437	215.65	296.3529411764706	0	0.9995413022505456	blue	low
1217	55	109.0	489.0	162.0	262.57142857142856	1.0004213304906215	238.57692307692307	268.1333333333333	0	0.9999986326915651	blue	low
1218	55	109.0	502.0	282.0	330.3712121212121	1.0451079899224203	207.37626262626262	301.6909090909091	0	0.8649488742442145	blue	low
1219	55	109.0	507.0	217.0	308.5148148148148	1.0154712909666994	230.6037037037037	290.90909090909093	0	0.9984780552765902	blue	low
1220	55	109.0	522.0	137.0	226.8131868131868	1.0407302921552446	204.83516483516485	282.44444444444446	0	0.9999999958143917	blue	low
1221	55	109.0	523.0	178.0	244.01730103806227	1.0368417098640224	181.99307958477507	304.6666666666667	0	0.9999993481479355	blue	low
1222	55	109.0	526.0	220.0	294.1981424148607	1.0914516522341473	199.9814241486068	314.3191489361702	0	0.999236038688814	blue	low
1223	55	109.0	531.0	149.0	237.66836734693877	1.0215956996216418	212.5204081632653	285.22222222222223	0	0.9999999620422126	blue	low
1224	55	109.0	534.0	208.0	278.58235294117645	1.0822218677529787	183.66764705882352	320.72727272727275	0	0.9998814350261334	blue	low
1225	55	109.0	536.0	224.0	269.87152777777777	1.05016408513528	219.62847222222223	295.09090909090907	0	0.9998160626141745	blue	low
1226	55	109.0	553.0	228.0	294.79584775086505	1.0360149075484906	228.13840830449826	297.9428571428571	0	0.9986903692344078	blue	low
1227	55	109.0	578.0	239.0	275.12654320987656	1.0589496952009256	205.89197530864197	293.4	0	0.9992290268363094	blue	low
1228	55	109.0	603.0	171.0	265.96444444444444	1.0651338801109638	216.28444444444443	300.375	0	0.9999965382585503	blue	low
1229	55	109.0	611.0	193.0	295.4791666666667	1.0172577510680991	236.0125	297.6470588235294	0	0.9998391023427183	blue	low
1230	55	109.0	637.0	224.0	311.8618421052632	1.026285436093323	221.00328947368422	306.2	0	0.9972638391283996	blue	low
1231	55	109.0	651.0	244.0	280.8187134502924	1.0494525040568792	206.46198830409358	301.61764705882354	0	0.9984161653188187	blue	low
1232	55	109.0	654.0	205.0	270.5960784313726	1.0281462476252872	232.38823529411764	295.8235294117647	0	0.9999481770316531	blue	low
1233	55	109.0	655.0	229.0	279.1307189542484	1.0640030742750102	218.5261437908497	307.5135135135135	0	0.999493607367341	blue	low
1234	55	109.0	671.0	248.0	283.8173374613003	1.0721036610313734	219.21981424148606	303.28125	0	0.9974928104155344	blue	low
1235	55	109.0	687.0	241.0	261.20775623268696	0.9861318961444222	191.63711911357342	283.56666666666666	0	0.999666895030968	blue	low
1236	55	109.0	693.0	178.0	238.0392156862745	1.0356236946184953	199.7686274509804	294.84615384615387	0	0.999999651205576	blue	low
1237	55	109.0	694.0	138.0	291.2261904761905	1.0551705187311087	236.10119047619048	300.5217391304348	0	0.9999951640551549	blue	low
1238	55	109.0	696.0	183.0	297.60267857142856	1.0437398023050029	241.00892857142858	306.08	0	0.9998953936110354	blue	low
1239	55	109.0	708.0	161.0	244.0969387755102	1.0505996761107639	230.08163265306123	293.1666666666667	0	0.9999998120694346	blue	low
1240	55	109.0	715.0	179.0	258.4875	1.036063119025219	208.86666666666667	288.8636363636364	0	0.9999970550406129	blue	low
1241	55	109.0	720.0	268.0	299.2719298245614	1.0633891650136582	228.14327485380116	306.2608695652174	0	0.9786427981619501	blue	low
1242	55	109.0	726.0	227.0	250.73026315789474	1.0509161697362017	216.9309210526316	303.26666666666665	0	0.9999498344824551	blue	low
1243	55	109.0	728.0	300.0	272.7794486215539	1.0301268715531546	215.10526315789474	293.4418604651163	0	0.942598042188738	blue	low
1244	55	109.0	745.0	303.0	269.4045454545454	1.0354532627855986	203.48863636363637	304.29787234042556	0	0.9388776502289574	blue	low
1245	55	109.0	750.0	222.0	281.24567474048445	1.0607732596990749	223.7266435986159	306.1818181818182	0	0.9996344589180204	blue	low
1246	55	109.0	752.0	211.0	249.73529411764707	1.0613342605761256	198.37254901960785	302.25714285714287	0	0.9999864748533628	blue	low
1247	55	109.0	765.0	219.0	292.7450980392157	1.0390649513649202	218.16666666666666	314.5	0	0.9993465379464548	blue	low
1248	55	109.0	769.0	246.0	320.2368421052632	1.0196002574531122	216.76023391812865	306.0612244897959	0	0.9858630577269073	blue	low
1249	55	109.0	782.0	184.0	279.8333333333333	1.051497386225925	219.68253968253967	314.77777777777777	0	0.9999724456864582	blue	low
1250	55	109.0	810.0	210.0	250.14878892733563	1.038678857366322	212.8166089965398	301.8139534883721	0	0.9999869888891341	blue	low
1251	55	109.0	824.0	298.0	296.63684210526316	1.0394485619746319	236.39473684210526	311.1923076923077	0	0.8711347315918555	blue	low
1252	55	109.0	827.0	168.0	242.21333333333334	1.0193861362868515	215.93333333333334	294.1578947368421	0	0.9999997435106005	blue	low
1253	55	109.0	829.0	226.0	262.66013071895424	1.0452051081414202	217.5359477124183	305.7142857142857	0	0.9998777255189498	blue	low
1254	55	109.0	842.0	190.0	312.18359375	1.0504352446590712	220.8828125	309.74285714285713	0	0.9995758482083175	blue	low
1255	55	109.0	851.0	161.0	281.3047619047619	1.0195044094046526	225.0047619047619	298.2692307692308	0	0.9999925177032576	blue	low
1256	55	109.0	858.0	267.0	278.4502923976608	1.0806130941554326	230.49415204678363	315.42105263157896	0	0.9930583647759804	blue	low
1257	55	109.0	882.0	237.0	286.3777089783282	1.0332051973352352	214.21362229102166	300.0	0	0.9986040879944929	blue	low
1258	55	109.0	889.0	173.0	273.9330357142857	1.0480390442890444	224.61160714285714	303.53333333333336	0	0.9999917992655314	blue	low
1259	55	109.0	893.0	211.0	280.64814814814815	1.0556111013353102	221.92222222222222	297.0285714285714	0	0.9998312735562138	blue	low
1260	55	109.0	896.0	203.0	239.29779411764707	1.0188793284680302	213.27573529411765	290.27272727272725	0	0.9999972509826789	blue	low
1261	55	109.0	925.0	246.0	283.7875816993464	1.0436215965651103	233.86928104575162	301.6216216216216	0	0.9978169280937769	blue	low
1262	55	109.0	931.0	144.0	234.98214285714286	1.0130477233054231	181.45982142857142	285.3333333333333	0	0.999999980848971	blue	low
1263	55	109.0	936.0	165.0	226.3732057416268	0.9664196009496022	215.16746411483254	264.5238095238095	0	0.9999999652733257	blue	low
1264	55	109.0	941.0	243.0	305.13235294117646	1.0145209459019595	216.84411764705882	307.075	0	0.9940927500702088	blue	low
1265	55	109.0	959.0	191.0	274.00392156862745	1.043488605087871	220.3294117647059	305.0740740740741	0	0.9999732936058396	blue	low
1266	55	109.0	973.0	171.0	272.11764705882354	1.0563670112400918	191.03676470588235	317.54545454545456	0	0.9999938814918312	blue	low
1267	55	109.0	975.0	214.0	249.65808823529412	1.0473250674966896	227.09191176470588	301.5	0	0.9999831243108923	blue	low
1268	55	109.0	981.0	181.0	238.234375	1.051715079926893	206.6328125	305.88235294117646	0	0.9999995520280427	blue	low
1269	55	109.0	984.0	227.0	299.2249134948097	1.0513274058925735	235.16608996539793	312.22222222222223	0	0.9983947267878882	blue	low
1270	55	109.0	996.0	195.0	275.3781512605042	1.0183849765258215	238.68067226890756	296.3333333333333	0	0.9999610296217608	blue	low
1271	55	109.0	1001.0	141.0	261.8588235294118	0.9924085816034048	171.7764705882353	308.8	0	0.9999996823868329	blue	low
1272	55	109.0	1003.0	237.0	275.74305555555554	1.0470646075805126	237.88888888888889	301.42857142857144	0	0.9993015206656809	blue	low
1273	55	109.0	1004.0	305.0	266.0578947368421	1.049438691504851	233.18684210526317	302.44	0	0.9394583659593513	blue	low
1274	55	109.0	1011.0	190.0	250.84926470588235	1.0280931000408173	200.7316176470588	294.4347826086956	0	0.9999968759721566	blue	low
1275	55	109.0	1033.0	216.0	232.5674740484429	1.055892429913554	214.21453287197232	299.9142857142857	0	0.9999959421404739	blue	low
1276	55	109.0	1039.0	204.0	269.96691176470586	1.0292377305951965	222.23529411764707	303.28205128205127	0	0.9999540232543827	blue	low
1277	55	109.0	1070.0	186.0	288.1764705882353	1.0539874188543525	212.10588235294117	303.9310344827586	0	0.9999389509094626	blue	low
1278	55	109.0	1079.0	146.0	228.50416666666666	1.0296891006551518	169.68333333333334	285.76	0	0.999999989766982	blue	low
1279	55	109.0	1122.0	199.0	326.9791666666667	1.0313333333333332	208.27083333333334	309.4	0	0.9983788062080942	blue	low
1280	55	109.0	1125.0	242.0	281.27647058823527	1.0473493402587346	211.43529411764706	309.1875	0	0.9985794782906411	blue	low
1281	55	109.0	1135.0	215.0	268.54411764705884	1.021554601324273	229.86029411764707	296.2068965517241	0	0.9999119052341315	blue	low
1282	55	109.0	1142.0	270.0	258.64444444444445	1.0517310468087704	211.83055555555555	294.45652173913044	0	0.9974090661134185	blue	low
1283	55	109.0	1164.0	158.0	237.0705882352941	1.0018287879190235	182.34901960784313	294.73333333333335	0	0.9999999308517296	blue	low
1284	55	109.0	1186.0	208.0	257.11072664359864	1.1007531062840799	211.67820069204151	318.19444444444446	0	0.9999792850366488	blue	low
1285	55	109.0	1206.0	228.0	306.7894736842105	1.0267693129011515	226.37828947368422	308.2888888888889	0	0.9973776632946127	blue	low
1286	55	109.0	1248.0	252.0	298.90588235294115	1.028037175052333	219.54705882352943	303.7083333333333	0	0.9924592109361187	blue	low
1287	55	109.0	1252.0	163.0	260.1607142857143	1.0426151970560125	206.14285714285714	293.2142857142857	0	0.9999988485080052	blue	low
1288	55	109.0	1264.0	278.0	294.91052631578947	1.023981575568192	215.1263157894737	299.8936170212766	0	0.9662764067031141	blue	low
1289	55	109.0	1268.0	137.0	246.57692307692307	1.0184281664885622	179.83333333333334	311.7307692307692	0	0.9999999551340305	blue	low
1290	55	109.0	1272.0	134.0	287.0064102564103		239.59615384615384		0	0.9999973941735109	blue	low
1291	55	109.0	1284.0	275.0	290.05652173913046	1.0106311834138473	186.66304347826087	314.9591836734694	0	0.97784532292825	blue	low
1292	55	109.0	1288.0	258.0	300.4860681114551	1.0316896120150187	231.40866873065016	297.6470588235294	0	0.9880640782954466	blue	low
1293	55	109.0	1310.0	292.0	285.40263157894736	1.0354944746732484	227.8	305.12	0	0.9427563967099657	blue	low
1294	55	109.0	1343.0	228.0	267.9783950617284	1.0276267287492034	211.22222222222223	307.44444444444446	0	0.9997877923285732	blue	low
1295	55	109.0	1349.0	143.0	281.9375	1.0350763272815553	181.87083333333334	314.55555555555554	0	0.9999972985369293	blue	low
1296	55	109.0	1386.0	274.0	299.15	1.0643519085688995	209.87894736842105	307.13513513513516	0	0.9687812168115573	blue	low
1297	55	109.0	1420.0	144.0	304.2929292929293	1.0365571129637625	217.25757575757575	307.4642857142857	0	0.9999790609236232	blue	low
1298	55	109.0	1430.0	191.0	320.0078125	1.0907044299201163	226.5234375	326.5	0	0.9992725879075133	blue	low
1299	55	109.0	1443.0	151.0	217.52551020408163	1.027459025560892	217.09183673469389	288.1111111111111	0	0.9999999960889081	blue	low
1300	55	109.0	1448.0	167.0	306.97058823529414	1.0208214686566957	186.2941176470588	308.7037037037037	0	0.9999135847388556	blue	low
1301	55	109.0	1458.0	183.0	279.52232142857144	1.0969726179178487	235.16071428571428	312.94117647058823	0	0.9999748023295766	blue	low
1302	55	109.0	1482.0	262.0	261.6	1.017522587143642	184.61190476190475	300.325	0	0.9983082381097828	blue	low
1303	55	109.0	1492.0	260.0	294.61919504643964	1.0519341799076352	233.42724458204336	302.81081081081084	0	0.9898205725710133	blue	low
1304	55	109.0	1502.0	231.0	270.72222222222223	1.038250431809062	216.33660130718954	296.06666666666666	0	0.9996783268656647	blue	low
1305	55	109.0	1505.0	257.0	272.1362229102167	1.0584640095829252	223.8297213622291	294.5416666666667	0	0.9976928281551627	blue	low
1306	55	109.0	1507.0	183.0	257.2773109243698	1.0315758581791834	222.60504201680672	297.57142857142856	0	0.9999965221150682	blue	low
1307	55	109.0	1519.0	198.0	288.74583333333334	1.0675580610188824	239.45416666666668	306.61290322580646	0	0.9998665603884759	blue	low
1308	55	109.0	1521.0	221.0	254.54513888888889	1.0470612221596978	218.42013888888889	295.8285714285714	0	0.9999562817204194	blue	low
1309	55	109.0	1534.0	226.0	256.8151260504202	1.036778743133206	183.99439775910363	299.0	0	0.9999232110627071	blue	low
1310	55	109.0	1546.0	220.0	301.16319444444446	1.0336722904083906	226.67361111111111	305.6521739130435	0	0.9988225745047834	blue	low
1311	55	109.0	1570.0	250.0	282.7163742690058	1.03050251339006	211.6783625730994	297.2121212121212	0	0.9973076664919658	blue	low
1312	55	109.0	1574.0	268.0	260.7397660818713	1.0464771093278908	220.81286549707602	293.0	0	0.9974576716325684	blue	low
1313	55	109.0	1599.0	242.0	267.0154320987654	1.065456266995724	209.91358024691357	297.34615384615387	0	0.9994538740442057	blue	low
1314	55	109.0	1604.0	179.0	250.39316239316238	1.0355126314722605	216.3846153846154	291.2413793103448	0	0.9999986616911924	blue	low
1315	55	109.0	1614.0	204.0	241.4375	1.008015536050873	218.09375	275.75	0	0.999996343874325	blue	low
1316	55	109.0	1624.0	172.0	323.68444444444447	1.0064152581739132	227.77333333333334	299.7142857142857	0	0.9996447893890943	blue	low
1317	55	109.0	1638.0	174.0	235.44642857142858		221.70535714285714		0	0.9999998057164305	blue	low
1318	55	109.0	1643.0	194.0	276.46691176470586	1.0296781348553312	206.13970588235293	296.19354838709677	0	0.999960128499838	blue	low
1319	55	109.0	1644.0	284.0	279.2105263157895	1.07484122672262	214.5342105263158	304.36538461538464	0	0.9754772290523307	blue	low
1320	55	109.0	1693.0	180.0	331.2708333333333	1.0381327485118381	224.85	309.26666666666665	0	0.9991749632396976	blue	low
1321	55	109.0	1698.0	181.0	255.21777777777777		223.08444444444444		0	0.9999975213377953	blue	low
1322	55	109.0	1700.0	231.0	278.98366013071893	1.0305589028518964	221.00980392156862	300.2432432432432	0	0.9994253021890575	blue	low
1323	55	109.0	1709.0	187.0	279.19140625	1.111728115345005	214.8984375	323.2	0	0.9999683542854524	blue	low
1324	55	109.0	1720.0	267.0	298.36764705882354	1.0381169799265213	231.74705882352941	305.8333333333333	0	0.9807779881790692	blue	low
1325	55	109.0	1722.0	205.0	251.04901960784315	1.0881840557473468	190.83333333333334	308.77777777777777	0	0.9999903148200874	blue	low
1326	55	109.0	1728.0	183.0	233.38988095238096	1.040294051374493	161.20238095238096	305.75	0	0.9999996869386464	blue	low
1327	55	109.0	1803.0	142.0	314.3722222222222	1.0041639618459453	225.44444444444446	286.8888888888889	0	0.999957133376921	blue	low
1328	55	109.0	1810.0	231.0	264.8433333333333	1.0758744587966873	221.19	305.54285714285714	0	0.999791632346492	blue	low
1329	55	109.0	1818.0	159.0	259.75416666666666	0.9993259528575514	196.95	297.11538461538464	0	0.9999991568167828	blue	low
1330	55	109.0	1828.0	132.0	252.8186813186813	1.004589574223959	205.28571428571428	284.1666666666667	0	0.9999999349984513	blue	low
1331	55	109.0	1838.0	292.0	286.4321329639889	1.0904693855117071	226.92797783933517	301.8181818181818	0	0.9402053370666528	blue	low
1332	55	109.0	1857.0	175.0	223.8125	1.0298236480770482	214.80357142857142	282.09090909090907	0	0.9999999425821676	blue	low
1333	55	109.0	1858.0	245.0	296.3911764705882	1.0532234108052991	214.3029411764706	310.4634146341463	0	0.9957741592179821	blue	low
1334	55	109.0	1862.0	226.0	257.02287581699346	1.0550470078252547	211.16339869281046	300.3333333333333	0	0.9999219074466367	blue	low
1335	55	109.0	1865.0	286.0	293.24310776942355	1.054617613091393	207.02756892230576	301.8333333333333	0	0.9468397440538793	blue	low
1336	55	109.0	1893.0	133.0	233.22051282051282	1.0405059542695179	193.16410256410256	292.8095238095238	0	0.99999999312789	blue	low
1337	55	109.0	1896.0	216.0	290.906015037594	1.0534044389227855	222.55263157894737	285.94871794871796	0	0.9995207715845812	blue	low
1338	55	109.0	1897.0	166.0	226.3359375	1.048227304761138	188.33984375	301.741935483871	0	0.9999999625822518	blue	low
1339	55	109.0	1898.0	189.0	290.64166666666665	1.0295461995492727	228.15416666666667	297.35	0	0.9999114494684899	blue	low
1340	55	109.0	1907.0	228.0	294.8125	1.0861775908383937	198.2840909090909	327.1860465116279	0	0.9986890387565988	blue	low
1341	55	109.0	1908.0	189.0	252.09019607843138	1.026181969503314	213.69803921568626	295.1764705882353	0	0.9999967309957184	blue	low
1342	55	109.0	1925.0	243.0	264.2447368421053	1.0243356747960601	194.19473684210527	309.70454545454544	0	0.9995173409888559	blue	low
1343	55	109.0	1943.0	191.0	261.42083333333335	1.0457571005401638	225.7125	295.53333333333336	0	0.9999910404472205	blue	low
1344	55	109.0	1955.0	282.0	283.9113573407202	1.0685512093155114	224.90581717451525	303.8076923076923	0	0.973228064803741	blue	low
1345	55	109.0	1985.0	261.0	261.1411764705882	1.053741519559861	212.53529411764706	289.06666666666666	0	0.9984811939035443	blue	low
1346	55	109.0	1999.0	188.0	246.10222222222222	1.0371475200389022	227.7422222222222	281.63157894736844	0	0.9999983025633075	blue	low
1347	55	109.0	2029.0	148.0	238.56632653061226	1.018236886404089	200.9591836734694	270.3888888888889	0	0.9999999608748994	blue	low
1348	55	109.0	2034.0	179.0	253.19555555555556	1.0191155163891115	221.44	282.82142857142856	0	0.9999982348277108	blue	low
1349	55	109.0	2044.0	259.0	278.7226890756302	1.0593223933778526	202.58823529411765	292.3269230769231	0	0.9960151595356771	blue	low
1350	55	109.0	2048.0	214.0	286.9007352941176	1.0334859223668431	224.52941176470588	294.1111111111111	0	0.9996789556043525	blue	low
1351	55	109.0	2059.0	139.0	235.44387755102042	1.0719065172694868	200.21938775510205	301.22222222222223	0	0.9999999860051451	blue	low
1352	55	109.0	2062.0	210.0	252.10526315789474	1.0392099912866686	168.21329639889197	298.1666666666667	0	0.9999845097284016	blue	low
1353	55	109.0	2069.0	232.0	277.64930555555554	1.030341335914174	221.83680555555554	282.74074074074076	0	0.9994380684634019	blue	low
1354	55	109.0	2074.0	246.0	272.1609907120743	1.0384627963698747	214.35913312693498	290.7352941176471	0	0.9989596915729959	blue	low
1355	55	109.0	2076.0	181.0	246.94166666666666	1.0429635720817088	210.675	289.9047619047619	0	0.9999989031374199	blue	low
1356	55	109.0	2096.0	246.0	303.72222222222223	1.0071235691150768	225.640522875817	282.46153846153845	0	0.9933901561085133	blue	low
1357	55	109.0	2165.0	162.0	263.0103806228374	1.0363689453284828	161.67128027681662	297.0357142857143	0	0.9999985721832104	blue	low
1358	55	110.0	43.0	206.0	243.85294117647058	1.0342194366400117	190.0808823529412	258.6666666666667	0	0.9999946275907255	blue	low
1359	55	110.0	46.0	179.0	278.35380116959067	1.0257488937558663	152.62280701754386	298.04	0	0.9999822915052388	blue	low
1360	55	110.0	58.0	222.0	271.09558823529414	1.0298476949810895	216.875	272.2972972972973	0	0.9998248409586115	blue	low
1361	55	110.0	72.0	228.0	283.7951388888889	1.0496989129584735	209.14583333333334	275.3333333333333	0	0.9993509151995371	blue	low
1362	55	110.0	73.0	197.0	255.12156862745098	1.0441214353108668	198.34901960784313	266.2258064516129	0	0.9999922273471002	blue	low
1363	55	110.0	74.0	224.0	262.1418685121107	1.0095489752950493	201.85813148788927	262.64	0	0.9998985908801479	blue	low
1364	55	110.0	76.0	203.0	270.7578125	1.0225792736142503	204.30859375	262.62068965517244	0	0.9999542128380718	blue	low
1365	55	110.0	109.0	201.0	327.0772058823529	1.0430245458327556	195.26470588235293	273.5	0	0.9981994112996097	blue	low
1366	55	110.0	112.0	223.0	315.7716262975779	1.0459881152386286	204.96885813148788	275.575	0	0.9968226173960777	blue	low
1367	55	110.0	114.0	195.0	269.33910034602076	1.0399097158099928	188.06920415224914	288.25925925925924	0	0.9999764121220536	blue	low
1368	55	110.0	121.0	227.0	311.6372549019608	1.0412637683799808	193.65032679738562	269.8048780487805	0	0.9967901657285448	blue	low
1369	55	110.0	124.0	166.0	266.46666666666664	1.0358014646053701	185.2375	275.5	0	0.9999973954204213	blue	low
1370	55	110.0	126.0	229.0	289.26934984520125	1.0529747438519106	195.58823529411765	288.4193548387097	0	0.9990102330469851	blue	low
1371	55	110.0	147.0	215.0	275.2720588235294	1.033039681164443	212.3639705882353	276.3103448275862	0	0.9998521900031155	blue	low
1372	55	110.0	156.0	149.0	248.30102040816325	1.03202699765882	193.58673469387756	261.34615384615387	0	0.9999998738619356	blue	low
1373	55	110.0	163.0	166.0	297.81538461538463	1.0335467076224398	228.17435897435897	275.41379310344826	0	0.9999595611321848	blue	low
1374	55	110.0	164.0	273.0	306.093567251462	1.0554090015577478	213.34795321637426	280.1470588235294	0	0.9610418374769802	blue	low
1375	55	110.0	165.0	215.0	235.21527777777777	1.0590907812192307	192.83333333333334	271.3333333333333	0	0.999995174834267	blue	low
1376	55	110.0	170.0	253.0	237.92559523809524	1.046432807998644	194.0029761904762	268.4782608695652	0	0.9998593852967682	blue	low
1377	55	110.0	173.0	196.0	256.94140625	1.035258918296893	199.01171875	267.75	0	0.9999914686965226	blue	low
1378	55	110.0	190.0	160.0	259.4190476190476	1.0339309596625608	200.68571428571428	270.9583333333333	0	0.9999991278335527	blue	low
1379	55	110.0	192.0	258.0	290.5308641975309	1.0497122104524323	214.39197530864197	280.5128205128205	0	0.9927844565414919	blue	low
1380	55	110.0	205.0	197.0	267.9719298245614	1.0297711192723145	189.47368421052633	281.8888888888889	0	0.9999759146403032	blue	low
1381	55	110.0	213.0	149.0	237.36813186813185	1.0062529018408979	215.5934065934066	264.8888888888889	0	0.9999999633385055	blue	low
1382	55	110.0	235.0	200.0	244.32720588235293	0.9981529653027237	196.80514705882354	267.2173913043478	0	0.9999964579967836	blue	low
1383	55	110.0	242.0	222.0	282.34602076124565	1.0446241727228418	212.13148788927336	286.2894736842105	0	0.9996053636085838	blue	low
1384	55	110.0	243.0	153.0	225.15837104072398	1.018243679239749	179.26244343891403	263.0	0	0.9999999882793543	blue	low
1385	55	110.0	249.0	235.0	255.54489164086687	1.0489434443687056	197.3622291021672	282.48571428571427	0	0.9998628369234601	blue	low
1386	55	110.0	255.0	271.0	304.73065015479875	1.0281576325077142	225.04643962848297	275.03846153846155	0	0.9673906889995004	blue	low
1387	55	110.0	267.0	201.0	280.5686274509804	1.0408016825436102	218.30588235294118	286.8	0	0.9999128509800671	blue	low
1388	55	110.0	271.0	190.0	275.4875	1.0412868689822665	213.90833333333333	279.95652173913044	0	0.9999717031919404	blue	low
1389	55	110.0	272.0	235.0	236.7483660130719	1.034166295471418	204.99019607843138	275.0833333333333	0	0.9999715201641237	blue	low
1390	55	110.0	276.0	257.0	315.06501547987614	1.020983491014976	221.6934984520124	283.9166666666667	0	0.9786025217571521	blue	low
1391	55	110.0	280.0	244.0	232.3179012345679	1.0193696589097017	199.32716049382717	268.97435897435895	0	0.99995909562471	blue	low
1392	55	110.0	283.0	242.0	307.9590643274854	1.0399459507031568	201.90058479532163	294.3958333333333	0	0.993592821510875	blue	low
1393	55	110.0	284.0	190.0	302.25	1.05262026389671	179.51973684210526	298.9512195121951	0	0.9997818554048712	blue	low
1394	55	110.0	288.0	207.0	271.2274509803922	1.0735943161316297	219.41176470588235	287.32142857142856	0	0.9999374642218454	blue	low
1395	55	110.0	297.0	171.0	245.12156862745098	1.015968564501296	186.13725490196077	281.2962962962963	0	0.9999995644137811	blue	low
1396	55	110.0	304.0	248.0	304.0221606648199	1.055478959882692	195.41551246537395	297.97058823529414	0	0.9924110704714268	blue	low
1397	55	110.0	306.0	139.0	270.2244897959184	1.0608464106465605	195.9795918367347	290.3636363636364	0	0.9999993321022372	blue	low
1398	55	110.0	313.0	275.0	288.30193905817174	1.0608766811357007	207.9168975069252	288.0869565217391	0	0.9796260471651216	blue	low
1399	55	110.0	331.0	244.0	281.91975308641975	1.0474219503559088	207.20987654320987	286.9130434782609	0	0.9983030397813069	blue	low
1400	55	110.0	334.0	169.0	264.6	1.0314486983154671	219.98095238095237	280.64	0	0.9999973390635475	blue	low
1401	55	110.0	358.0	224.0	276.51557093425606	1.0352475928473177	215.84429065743944	286.7142857142857	0	0.9997005387592081	blue	low
1402	55	110.0	362.0	156.0	256.34183673469386	1.0834375492617307	216.5765306122449	292.46666666666664	0	0.9999995153446408	blue	low
1403	55	110.0	366.0	218.0	260.9144736842105	1.0480431939231403	192.98026315789474	279.45238095238096	0	0.9999407306825105	blue	low
1404	55	110.0	372.0	218.0	306.9154411764706	1.0458398853134783	226.9558823529412	295.2857142857143	0	0.9985298046600294	blue	low
1405	55	110.0	374.0	208.0	249.60294117647058	1.0075511094910878	208.83823529411765	274.8888888888889	0	0.9999893528783065	blue	low
1406	55	110.0	383.0	211.0	242.5121107266436	1.0467560301453283	199.47404844290656	283.475	0	0.9999930097020757	blue	low
1407	55	110.0	392.0	219.0	299.48148148148147	1.0474577797682167	227.12962962962962	291.35483870967744	0	0.9989994927524711	blue	low
1408	55	110.0	403.0	278.0	295.5	1.0575795391983969	196.8325	296.51020408163265	0	0.9654061410221084	blue	low
1409	55	110.0	405.0	234.0	297.3333333333333	1.0150090885484289	212.72549019607843	281.88461538461536	0	0.9977802171089308	blue	low
1410	55	110.0	409.0	245.0	265.33024691358025	1.0760646651780168	207.07716049382717	291.15384615384613	0	0.9993950702195307	blue	low
1411	55	110.0	414.0	224.0	255.34967320261438	1.0334402393225923	203.4967320261438	285.8787878787879	0	0.9999413994106625	blue	low
1412	55	110.0	416.0	258.0	271.4647058823529	1.0604082728982005	213.88235294117646	296.3888888888889	0	0.9976206727762674	blue	low
1413	55	110.0	438.0	194.0	269.44921875	1.046424911573171	211.23828125	289.88461538461536	0	0.9999777549748349	blue	low
1414	55	110.0	443.0	255.0	303.7647058823529	1.003635500419819	219.343653250774	278.76190476190476	0	0.9884434831330535	blue	low
1415	55	110.0	457.0	174.0	243.825	1.008415291303192	200.25	278.2083333333333	0	0.9999995253854539	blue	low
1416	55	110.0	458.0	147.0	289.45054945054943	1.0689502813822613	226.26373626373626	296.94444444444446	0	0.9999931816468287	blue	low
1417	55	110.0	466.0	237.0	245.0078947368421	1.042185889087718	174.67894736842106	289.3673469387755	0	0.9999318341953717	blue	low
1418	55	110.0	471.0	186.0	247.52287581699346	1.0549376526865064	170.58823529411765	294.23809523809524	0	0.9999983172409516	blue	low
1419	55	110.0	490.0	191.0	304.65777777777777	1.063367505805362	240.57777777777778	300.1666666666667	0	0.9997276314812774	blue	low
1420	55	110.0	492.0	232.0	296.2283737024221	1.040788257477724	227.16955017301038	292.6216216216216	0	0.9981643817111344	blue	low
1421	55	110.0	505.0	212.0	283.40849673202615	1.0130884832761977	200.24183006535947	292.36	0	0.9997797001704629	blue	low
1422	55	110.0	522.0	181.0	301.24		228.8311111111111		0	0.9998780678234968	blue	low
1423	55	110.0	532.0	262.0	268.0558823529412	1.0156751593354107	214.36176470588236	282.0	0	0.9974216606834829	blue	low
1424	55	110.0	546.0	216.0	273.76838235294116	1.0435871935126038	220.8860294117647	288.7037037037037	0	0.9998587016662892	blue	low
1425	55	110.0	554.0	178.0	294.13839285714283	1.045991097162519	220.89285714285714	288.4516129032258	0	0.9999398188226992	blue	low
1426	55	110.0	558.0	240.0	261.69934640522877	1.0283747326243116	214.31699346405227	279.7837837837838	0	0.9996795135572868	blue	low
1427	55	110.0	574.0	213.0	262.9134948096886	1.0450013226038462	208.7058823529412	293.6216216216216	0	0.99995140028114	blue	low
1428	55	110.0	585.0	298.0	285.23558897243106	1.0703139985081518	216.25563909774436	306.51063829787233	0	0.9147185059738245	blue	low
1429	55	110.0	593.0	267.0	279.6972222222222	1.0181907133184815	210.84166666666667	288.96	0	0.9925552043414315	blue	low
1430	55	110.0	617.0	242.0	274.4640522875817	1.0497061441886595	223.74183006535947	295.0967741935484	0	0.9990884213503957	blue	low
1431	55	110.0	630.0	236.0	236.68954248366012	1.0277664515671536	214.05882352941177	284.1875	0	0.9999692309757277	blue	low
1432	55	110.0	646.0	223.0	292.0968858131488	1.015224511270325	217.0968858131488	285.2631578947368	0	0.9991933545684536	blue	low
1433	55	110.0	652.0	260.0	281.74303405572755	1.0662600448073982	223.01547987616098	292.2093023255814	0	0.9949039129214061	blue	low
1434	55	110.0	656.0	283.0	271.9695290858726	1.0229348794371216	220.85872576177286	287.42424242424244	0	0.9843535742668919	blue	low
1435	55	110.0	664.0	178.0	277.1298245614035	1.0032328691797792	186.20701754385965	298.9142857142857	0	0.999985038934778	blue	low
1436	55	110.0	670.0	257.0	300.5730994152047	1.0473355789938705	211.5204678362573	292.9142857142857	0	0.9887501194940839	blue	low
1437	55	110.0	689.0	156.0	279.53125	1.0143974944806695	207.56696428571428	301.64	0	0.9999953016600508	blue	low
1438	55	110.0	700.0	204.0	284.7610294117647	1.0610845702199043	214.99632352941177	303.0833333333333	0	0.9998549116096365	blue	low
1439	55	110.0	701.0	314.0	270.86578947368423	1.0090628143444063	232.04473684210527	283.2	0	0.8574071886778701	blue	low
1440	55	110.0	705.0	289.0	285.4848484848485	1.066256543019871	209.33080808080808	303.12820512820514	0	0.9532206730674879	blue	low
1441	55	110.0	708.0	165.0	269.1857142857143	1.036916622156166	217.3190476190476	286.22222222222223	0	0.9999968423071472	blue	low
1442	55	110.0	712.0	150.0	272.6758241758242		231.0		0	0.999998305571616	blue	low
1443	55	110.0	731.0	309.0	272.76262626262627	1.0369273606446816	222.4747474747475	294.62068965517244	0	0.8909261780897068	blue	low
1444	55	110.0	739.0	174.0	270.5044642857143	1.046842106331622	221.71428571428572	296.95652173913044	0	0.9999935751422697	blue	low
1445	55	110.0	746.0	258.0	285.5	1.0561874513094025	221.26900584795322	307.0487804878049	0	0.994515199410153	blue	low
1446	55	110.0	764.0	229.0	287.30065359477123	1.0497421250822545	215.52287581699346	299.45454545454544	0	0.9991274082295923	blue	low
1447	55	110.0	766.0	231.0	301.3979238754325	1.0666294856824163	226.56401384083046	300.0	0	0.9976743393701574	blue	low
1448	55	110.0	771.0	201.0	239.89705882352942	1.0003340329116954	203.5625	275.55555555555554	0	0.999997507814737	blue	low
1449	55	110.0	772.0	149.0	255.04910714285714		183.76339285714286		0	0.9999997376689727	blue	low
1450	55	110.0	775.0	237.0	279.95665634674924	1.0320838195186985	214.44582043343652	300.13513513513516	0	0.9990746265641313	blue	low
1451	55	110.0	809.0	210.0	263.18014705882354	1.0224252343930686	219.4558823529412	290.25	0	0.9999599297301311	blue	low
1452	55	110.0	828.0	265.0	332.3095238095238	1.0259751307448202	206.40740740740742	300.53846153846155	0	0.9399896726662922	blue	low
1453	55	110.0	842.0	215.0	270.44117647058823	1.0350420308962371	205.27124183006535	300.8709677419355	0	0.9998978260536235	blue	low
1454	55	110.0	898.0	240.0	270.05555555555554	1.0574776188607913	191.7138888888889	301.0	0	0.9994154404158571	blue	low
1455	55	110.0	903.0	292.0	302.7733333333333	1.0340604036882126	190.64666666666668	302.3658536585366	0	0.8901763040533889	blue	low
1456	55	110.0	930.0	206.0	269.8897058823529	1.0443297292273375	212.19117647058823	290.59375	0	0.9999475691920413	blue	low
1457	55	110.0	933.0	182.0	252.44166666666666	1.0361908185489839	211.45833333333334	288.25	0	0.9999979654345259	blue	low
1458	55	110.0	935.0	232.0	288.6470588235294	1.0464552790146708	225.4281045751634	308.48837209302326	0	0.998843060528545	blue	low
1459	55	110.0	941.0	185.0	271.9	1.0418833117318662	223.14583333333334	299.84615384615387	0	0.9999849877683072	blue	low
1460	55	110.0	953.0	187.0	299.42436974789916	1.0021300718040336	251.390756302521	320.53846153846155	0	0.9998495336285843	blue	low
1461	55	110.0	985.0	297.0	293.3333333333333	1.0144156284810693	225.04232804232805	290.2083333333333	0	0.8917102451343714	blue	low
1462	55	110.0	1017.0	218.0	302.76190476190476	1.0610981677326317	249.4126984126984	303.6296296296296	0	0.9988497142746388	blue	low
1463	55	110.0	1022.0	222.0	311.662962962963	1.0377728697634654	235.32592592592593	295.76	0	0.9975844939249924	blue	low
1464	55	110.0	1023.0	252.0	312.93188854489165	1.0432482203018318	226.4922600619195	300.59090909090907	0	0.9853915984880054	blue	low
1465	55	110.0	1024.0	194.0	255.8156862745098	1.0428299458643098	215.23529411764707	294.44444444444446	0	0.9999933369395402	blue	low
1466	55	110.0	1044.0	214.0	278.70588235294116	1.0126520790362596	228.36764705882354	293.77777777777777	0	0.9998215639206572	blue	low
1467	55	110.0	1047.0	205.0	276.75778546712803	1.0287451833813828	200.9515570934256	289.97222222222223	0	0.9999155554897178	blue	low
1468	55	110.0	1059.0	133.0	212.35714285714286	1.0176252135865753	204.14835164835165	283.8333333333333	0	0.9999999995283346	blue	low
1469	55	110.0	1080.0	204.0	304.5110294117647	1.0758614125261756	223.47426470588235	317.5	0	0.9994348274630668	blue	low
1470	55	110.0	1089.0	196.0	289.16911764705884	1.0139113404625715	212.49264705882354	298.3125	0	0.9998783447442727	blue	low
1471	55	110.0	1093.0	234.0	263.70588235294116	1.0682656631908423	227.69204152249134	297.8	0	0.9997616434648707	blue	low
1472	55	110.0	1096.0	281.0	266.35978835978835	1.0612668426075942	157.57671957671957	332.22222222222223	0	0.9901791364206316	blue	low
1473	55	110.0	1101.0	271.0	259.57936507936506	1.0371916931318235	204.60846560846562	294.1521739130435	0	0.9970207086720857	blue	low
1474	55	110.0	1105.0	232.0	310.9894736842105	1.0362558295219932	239.90175438596492	303.96666666666664	0	0.9958587883183432	blue	low
1475	55	110.0	1122.0	252.0	258.27777777777777	1.0394261477733817	196.77513227513228	305.1764705882353	0	0.9993784470735166	blue	low
1476	55	110.0	1126.0	225.0	269.13148788927333	1.050703764245318	225.87889273356402	302.0487804878049	0	0.9998132283493785	blue	low
1477	55	110.0	1129.0	228.0	234.70555555555555	1.032134297395823	181.50555555555556	294.0975609756098	0	0.9999866948342029	blue	low
1478	55	110.0	1136.0	187.0	274.99159663865544	1.0509037061078768	226.11344537815125	301.2	0	0.9999776959758423	blue	low
1479	55	110.0	1148.0	235.0	257.678125	1.0157030623171246	210.478125	290.6818181818182	0	0.9998379072433824	blue	low
1480	55	110.0	1162.0	259.0	276.37673130193906	1.0089350649350648	205.57063711911357	288.84	0	0.9965355902201839	blue	low
1481	55	110.0	1169.0	170.0	285.45535714285717	1.038781327071611	221.78571428571428	302.53333333333336	0	0.9999814754283866	blue	low
1482	55	110.0	1177.0	209.0	232.47222222222223	1.0621973038949373	205.51041666666666	298.4074074074074	0	0.9999977291735318	blue	low
1483	55	110.0	1184.0	289.0	290.1528822055138	1.0432865752449172	214.06015037593986	306.53846153846155	0	0.9429154550110925	blue	low
1484	55	110.0	1189.0	242.0	291.8627450980392	1.0453522884095505	224.55882352941177	295.38461538461536	0	0.9973010200821552	blue	low
1485	55	110.0	1203.0	189.0	251.665625	1.0168487647732345	175.14375	301.1333333333333	0	0.9999968609239975	blue	low
1486	55	110.0	1212.0	176.0	263.11555555555555	1.0368015210732016	226.33777777777777	299.25	0	0.9999962897665955	blue	low
1487	55	110.0	1232.0	221.0	265.5467128027682	1.0483111039691468	220.9757785467128	300.62857142857143	0	0.9998933668662264	blue	low
1488	55	110.0	1239.0	215.0	286.6019736842105	1.045487041496073	208.23684210526315	305.1190476190476	0	0.9996646653889044	blue	low
1489	55	110.0	1270.0	221.0	265.6764705882353	1.0193735601751888	210.859477124183	296.5238095238095	0	0.999892279314714	blue	low
1490	55	110.0	1277.0	163.0	259.9529411764706	1.0246550089125157	183.14117647058825	292.4230769230769	0	0.9999988721211485	blue	low
1491	55	110.0	1284.0	181.0	280.36805555555554	0.9678186272536755	190.69444444444446	295.3939393939394	0	0.9999761764486709	blue	low
1492	55	110.0	1287.0	151.0	296.13775510204084	1.016652059596845	220.12244897959184	290.0	0	0.9999846873125344	blue	low
1493	55	110.0	1295.0	199.0	277.7843137254902	1.0321592318958202	229.4313725490196	301.69444444444446	0	0.9999384630183815	blue	low
1494	55	110.0	1296.0	251.0	300.18518518518516	1.0614253957008126	229.26543209876544	311.8333333333333	0	0.9924480943262826	blue	low
1495	55	110.0	1332.0	206.0	269.33203125	1.0821505903178392	228.0234375	302.9032258064516	0	0.9999498847594498	blue	low
1496	55	110.0	1355.0	170.0	260.15	1.0523500988359324	204.87083333333334	303.25	0	0.9999981461782183	blue	low
1497	55	110.0	1358.0	186.0	279.6	1.0111216751055785	213.22745098039215	295.03225806451616	0	0.9999692995722519	blue	low
1498	55	110.0	1361.0	247.0	277.2631578947368	1.0590798102503403	224.28482972136223	307.17021276595744	0	0.9984413801777265	blue	low
1499	55	110.0	1380.0	174.0	328.7451923076923	0.9990271522889248	236.1875	282.0833333333333	0	0.9994634752493678	blue	low
1500	55	110.0	1391.0	256.0	316.24074074074076	1.05653439968819	235.070987654321	311.7837837837838	0	0.9788247798884051	blue	low
1501	55	110.0	1392.0	170.0	269.08444444444444	1.0004770681990676	216.42666666666668	286.5652173913044	0	0.9999956625718989	blue	low
1502	55	110.0	1447.0	215.0	291.3860294117647	1.0722932187524126	226.20220588235293	303.59375	0	0.9995353365071784	blue	low
1503	55	110.0	1454.0	201.0	277.84375	1.0670323940788429	225.765625	303.6774193548387	0	0.9999294812257116	blue	low
1504	55	110.0	1459.0	232.0	269.88271604938274	1.0395746860483601	212.5895061728395	306.55	0	0.9996749357972077	blue	low
1505	55	110.0	1464.0	166.0	227.43598615916954		171.09342560553634		0	0.9999999575041523	blue	low
1506	55	110.0	1466.0	184.0	290.8833333333333	1.0164762881172937	216.0	285.89473684210526	0	0.9999332710333453	blue	low
1507	55	110.0	1473.0	194.0	334.6458333333333	1.0468932568578349	236.00833333333333	303.38709677419354	0	0.9980921462914076	blue	low
1508	55	110.0	1481.0	227.0	252.125	1.024674597569499	218.46180555555554	283.42105263157896	0	0.9999436373365057	blue	low
1509	55	110.0	1486.0	219.0	255.78472222222223	1.019079112761308	214.35763888888889	286.4	0	0.9999582526118735	blue	low
1510	55	110.0	1490.0	230.0	271.0457516339869	1.0367284879855292	217.68300653594773	298.4864864864865	0	0.9996932664229874	blue	low
1511	55	110.0	1500.0	231.0	292.3362573099415	1.0210248244915683	202.01754385964912	304.2439024390244	0	0.9986365940083736	blue	low
1512	55	110.0	1502.0	151.0	248.52857142857144		206.11428571428573		0	0.9999998511338082	blue	low
1513	55	110.0	1518.0	257.0	284.56176470588235	1.035679553312256	222.24411764705883	303.1212121212121	0	0.9951428781761673	blue	low
1514	55	110.0	1533.0	155.0	270.0816326530612	1.0486717338952438	227.9387755102041	300.75	0	0.9999981945625995	blue	low
1515	55	110.0	1535.0	182.0	288.43333333333334	1.0670951407147726	217.75	304.3888888888889	0	0.9999511609119727	blue	low
1516	55	110.0	1543.0	182.0	252.82083333333333	1.0585376015554475	211.77083333333334	293.15384615384613	0	0.999997888896197	blue	low
1517	55	110.0	1571.0	208.0	316.54411764705884	1.0013641625984666	229.03308823529412	299.8484848484849	0	0.9985446731051781	blue	low
1518	55	110.0	1573.0	219.0	271.4048442906574	1.0344536222582168	216.20415224913495	293.43243243243245	0	0.9998546229627804	blue	low
1519	55	110.0	1585.0	211.0	324.0686274509804	1.020905989307134	215.12745098039215	317.219512195122	0	0.997441193513651	blue	low
1520	55	110.0	1591.0	240.0	263.92260061919507	1.0450032981530342	209.53869969040247	293.375	0	0.9996226247387267	blue	low
1521	55	110.0	1593.0	148.0	256.98974358974357	1.027208096221448	209.27179487179487	282.09090909090907	0	0.9999996985955529	blue	low
1522	55	110.0	1612.0	176.0	267.4088888888889	1.0477411896461408	222.88888888888889	296.69565217391306	0	0.9999944718257281	blue	low
1523	55	110.0	1640.0	224.0	278.80263157894734	1.032089600833496	214.78947368421052	299.56666666666666	0	0.999647682730904	blue	low
1524	55	110.0	1654.0	133.0	262.42011834319527	1.0397124353870835	225.50887573964496	296.6	0	0.9999997989013945	blue	low
1525	55	110.0	1696.0	151.0	250.71428571428572	1.0478102003125445	233.58241758241758	292.68	0	0.9999998111219776	blue	low
1526	55	110.0	1704.0	274.0	303.1432748538012	1.0520860584068223	234.78362573099415	306.56666666666666	0	0.9631474363084628	blue	low
1527	55	110.0	1715.0	257.0	300.25308641975306	1.0468648256890203	228.9351851851852	300.22857142857146	0	0.9889227035736433	blue	low
1528	55	110.0	1722.0	177.0	249.015625	1.050534481110552	196.7421875	296.7307692307692	0	0.9999989919052849	blue	low
1529	55	110.0	1740.0	218.0	231.05964912280703	1.0238863133307476	213.58245614035087	285.23809523809524	0	0.999995865719269	blue	low
1530	55	110.0	1753.0	255.0	275.5263157894737	1.0491722986501724	219.1578947368421	289.13157894736844	0	0.9975319529130884	blue	low
1531	55	110.0	1757.0	205.0	240.12156862745098		218.0		0	0.9999965167444923	blue	low
1532	55	110.0	1764.0	198.0	306.37132352941177	1.068092068464034	211.59191176470588	308.23809523809524	0	0.9995474109836591	blue	low
1533	55	110.0	1765.0	167.0	281.9230769230769	1.0209541655512924	228.0528846153846	289.6666666666667	0	0.9999886032555183	blue	low
1534	55	110.0	1781.0	221.0	310.21691176470586	1.0408463865229671	235.0625	299.6296296296296	0	0.9978923420902147	blue	low
1535	55	110.0	1784.0	154.0	253.52551020408163		221.6173469387755		0	0.9999996856498431	blue	low
1536	55	110.0	1791.0	190.0	239.13333333333333	1.0370939051590258	216.22916666666666	281.77777777777777	0	0.9999990172924594	blue	low
1537	55	110.0	1792.0	248.0	290.42724458204333	1.0622016750879364	215.31578947368422	294.40425531914894	0	0.9963126657224652	blue	low
1538	55	110.0	1800.0	184.0	291.0541666666667	1.0093488788754403	220.725	290.4166666666667	0	0.9999323854111216	blue	low
1539	55	110.0	1806.0	179.0	247.425	1.0141021305377071	211.075	286.5	0	0.999999006162744	blue	low
1540	55	110.0	1808.0	156.0	260.6904761904762	1.0551539149316642	202.7952380952381	286.8333333333333	0	0.9999992422758777	blue	low
1541	55	110.0	1809.0	187.0	268.47555555555556	1.0480115826654475	232.01333333333332	291.8888888888889	0	0.99998726734002	blue	low
1542	55	110.0	1810.0	164.0	229.25	1.0549757457012807	200.30357142857142	286.037037037037	0	0.9999999552116076	blue	low
1543	55	110.0	1812.0	207.0	236.90625	1.0147186856393933	204.56597222222223	288.0857142857143	0	0.9999970121440388	blue	low
1544	55	110.0	1818.0	253.0	283.2253086419753	1.0474845970386566	223.00925925925927	296.925	0	0.9965871727511669	blue	low
1545	55	110.0	1838.0	196.0	282.1686274509804	1.0734864694848176	223.46274509803922	310.11764705882354	0	0.9999285473657711	blue	low
1546	55	110.0	1855.0	164.0	292.63461538461536	1.0467736760019999	227.80769230769232	301.6666666666667	0	0.9999762870988114	blue	low
1547	55	110.0	1860.0	232.0	242.62037037037038	1.038242198022088	195.11111111111111	281.05	0	0.9999627206886497	blue	low
1548	55	110.0	1871.0	266.0	277.22222222222223	1.0410419653649052	216.00584795321637	286.8627450980392	0	0.9939759807132205	blue	low
1549	55	110.0	1915.0	233.0	290.41776315789474	1.0337021118539742	218.2434210526316	293.8333333333333	0	0.9986213923655062	blue	low
1550	55	110.0	1966.0	204.0	253.30882352941177	1.0336901546624555	170.5529411764706	292.14285714285717	0	0.999988972919833	blue	low
1551	55	110.0	1975.0	167.0	252.35416666666666	1.030576059685192	195.97916666666666	288.5151515151515	0	0.999999309541986	blue	low
1552	55	110.0	1987.0	225.0	234.90522875816993	1.0566163890777953	197.94117647058823	281.5365853658537	0	0.9999894107496907	blue	low
1553	55	110.0	1991.0	162.0	256.2138157894737	1.032436862710972	156.49671052631578	301.44827586206895	0	0.9999992777314081	blue	low
1554	55	110.0	2018.0	179.0	254.70065789473685	1.0180108589199497	172.74671052631578	297.88461538461536	0	0.9999979552425964	blue	low
1555	6	12.0	15.0	216.0	266.24567474048445	1.0198884468367266	201.1107266435986	273.8	0	0.9999211659920737	blue	low
1556	6	12.0	23.0	251.0	261.97712418300654	1.0355194419923883	206.29738562091504	259.7368421052632	0	0.9992508797604323	blue	low
1557	6	12.0	31.0	243.0	220.565625	1.0163694236365266	191.8375	256.10526315789474	0	0.9999871195312532	blue	low
1558	6	12.0	66.0	220.0	228.98366013071896		188.91176470588235		0	0.9999960092153903	blue	low
1559	6	12.0	100.0	220.0	291.44814814814816	1.0193099386000295	227.51111111111112	283.7878787878788	0	0.999360382439049	blue	low
1560	6	12.0	103.0	147.0	200.7908163265306	0.9895856131903406	198.52551020408163	262.1111111111111	0	0.9999999996823217	blue	low
1561	6	12.0	113.0	185.0	280.88444444444445	1.048736111111111	231.26666666666668	293.125	0	0.9999679836318878	blue	low
1562	6	12.0	128.0	273.0	243.13742690058479	1.004712508261257	214.5672514619883	270.0	0	0.9988716118808701	blue	low
1563	6	12.0	141.0	200.0	293.37698412698415	1.0513413155501667	233.92857142857142	308.3	0	0.9997891237050597	blue	low
1564	6	12.0	189.0	220.0	293.38271604938274	1.0559048373926117	202.80246913580248	312.43243243243245	0	0.9992749460419041	blue	low
1565	6	12.0	199.0	171.0	258.61607142857144		209.32589285714286		0	0.9999982903669368	blue	low
1566	6	12.0	209.0	270.0	257.3137254901961	1.0679244367922012	219.61904761904762	306.7906976744186	0	0.9976274275373216	blue	low
1567	6	12.0	213.0	224.0	279.40625	1.0026831391981226	224.56944444444446	289.44444444444446	0	0.9996324033927088	blue	low
1568	6	12.0	217.0	167.0	230.925	0.9989415761492279	201.07083333333333	288.6875	0	0.9999999315197942	blue	low
1569	6	12.0	219.0	209.0	285.280276816609	1.0060959037080177	211.85813148788927	294.45454545454544	0	0.9997923847678787	blue	low
1570	6	12.0	228.0	236.0	274.2483660130719	1.0570390739043352	222.87254901960785	303.48148148148147	0	0.9994121598315581	blue	low
1571	6	12.0	258.0	177.0	252.575	1.0139568924506899	211.55416666666667	290.44444444444446	0	0.999998561225769	blue	low
1572	6	12.0	281.0	160.0	253.13333333333333	1.0413885255566975	214.88095238095238	291.51724137931035	0	0.9999995424212961	blue	low
1573	6	12.0	283.0	217.0	303.69444444444446	1.0403332087974348	221.96527777777777	304.3783783783784	0	0.9988534300124504	blue	low
1574	6	12.0	288.0	203.0	263.6777777777778	1.0841514440249005	214.25185185185185	305.2758620689655	0	0.9999745922122292	blue	low
1575	6	12.0	301.0	294.0	274.5207756232687	1.0229987843898896	216.2797783933518	271.1666666666667	0	0.9597705568121409	blue	low
1576	6	12.0	312.0	226.0	266.39473684210526	1.0266689593852483	216.1809210526316	297.1794871794872	0	0.9998368995041591	blue	low
1577	6	12.0	313.0	239.0	272.6253968253968	1.0285722598369889	221.73650793650793	299.0952380952381	0	0.9993498481102686	blue	low
1578	6	12.0	321.0	210.0	307.40808823529414	1.061250187640366	223.14705882352942	304.4230769230769	0	0.999045508292931	blue	low
1579	6	12.0	332.0	261.0	274.48765432098764	1.022651363332726	221.48765432098764	280.6666666666667	0	0.9964292264549399	blue	low
1580	6	12.0	341.0	165.0	269.52232142857144	1.055219512195122	194.17857142857142	277.3333333333333	0	0.9999967404309598	blue	low
1581	6	12.0	346.0	272.0	266.31481481481484	1.0208298417132216	234.0679012345679	284.08	0	0.9950778513852521	blue	low
1582	6	12.0	348.0	201.0	268.6029411764706	1.0321857023134544	212.3933823529412	295.15625	0	0.9999665660503465	blue	low
1583	6	12.0	361.0	168.0	240.85294117647058	1.0430804675788836	170.40441176470588	285.3636363636364	0	0.9999997784266125	blue	low
1584	6	12.0	372.0	181.0	269.0542986425339	1.060304487134876	212.24886877828055	273.2352941176471	0	0.9999910411074439	blue	low
1585	56	111.0	35.0	175.0	263.9007352941176	1.051493905801897	199.19485294117646	323.8333333333333	0	0.9999962682832222	blue	low
1586	56	111.0	193.0	175.0	315.74632352941177	0.9986734286269514	208.31985294117646	323.4375	0	0.999755597669013	blue	low
1587	56	111.0	203.0	189.0	290.80495356037153	1.0288747914638605	189.40247678018576	331.3636363636364	0	0.9999103482371244	blue	low
1588	56	111.0	284.0	279.0	279.86542443064184	1.0659173537622542	194.768115942029	355.375	0	0.9822893992671892	blue	low
1589	56	111.0	337.0	199.0	273.6970588235294	1.0484923737590075	189.66176470588235	336.8857142857143	0	0.999955647778633	blue	low
1590	56	111.0	759.0	192.0	305.1136363636364	1.0447974165446285	189.29829545454547	358.90909090909093	0	0.999702858508774	blue	low
1591	56	111.0	767.0	193.0	336.96363636363634	1.0035444709891765	212.23939393939395	363.96875	0	0.9979494046536845	blue	low
1592	56	111.0	796.0	229.0	300.9355742296919	1.0472269405183026	213.71148459383753	346.4	0	0.9979953519966684	blue	low
1593	56	111.0	1052.0	201.0	322.8486842105263	1.0408582598154366	231.97368421052633	362.52777777777777	0	0.9985686391904074	blue	low
1594	56	111.0	1113.0	250.0	296.40909090909093	1.0285634761586664	209.00956937799043	357.1607142857143	0	0.9941705860616438	blue	low
1595	56	111.0	1273.0	189.0	298.0899470899471	1.0401441910248268	188.54761904761904	390.40909090909093	0	0.9998465328847064	blue	low
1596	56	111.0	1339.0	263.0	292.7613636363636	1.014876077952061	202.41136363636363	342.8	0	0.988698459074408	blue	low
1597	56	111.0	1435.0	187.0	288.12132352941177	1.0243801438997877	234.90441176470588	349.2352941176471	0	0.9999353807158047	blue	low
1598	56	111.0	1436.0	221.0	328.66339869281046	1.0425956235300589	258.2483660130719	371.5882352941176	0	0.9946438800669486	blue	low
1599	56	111.0	1483.0	187.0	251.25882352941176		251.4392156862745		0	0.9999973917745791	blue	low
1600	56	111.0	1646.0	275.0	308.7275132275132	0.9910765065404242	246.8941798941799	336.6666666666667	0	0.9513679095055632	blue	low
1601	56	111.0	1695.0	183.0	297.4	1.015549978800692	255.14166666666668	339.55555555555554	0	0.9998969542319194	blue	low
1602	56	111.0	1951.0	167.0	277.4154411764706	0.9880462932391806	216.96691176470588	349.93548387096774	0	0.9999923497089184	blue	low
1603	56	111.0	2304.0	288.0	310.4873188405797	1.0453384732279294	197.69565217391303	392.2063492063492	0	0.8892923645409018	blue	low
1604	56	111.0	2523.0	235.0	258.2878787878788	1.0625355145497501	183.1991341991342	377.9574468085106	0	0.9998300549412915	blue	low
1605	56	111.0	2542.0	232.0	299.1979949874687	1.0501070842488804	207.25062656641603	371.9655172413793	0	0.9978182741573953	blue	low
1606	56	111.0	2828.0	257.0	322.0091533180778	1.0368091725596575	208.20137299771167	364.6521739130435	0	0.9720184152086351	blue	low
1607	56	111.0	2881.0	204.0	282.0586011342155	1.0719395283307183	153.22873345935727	418.1132075471698	0	0.9998813988993055	blue	low
1608	56	111.0	2906.0	230.0	291.00396825396825	0.9721332811126768	170.89285714285714	365.9047619047619	0	0.9988224366808411	blue	low
1609	56	111.0	3030.0	168.0	250.55902777777777	1.0189531803213745	197.77083333333334	345.1111111111111	0	0.9999993834509162	blue	low
1610	56	111.0	3158.0	152.0	271.15555555555557	1.0441884361922482	190.54814814814816	351.2857142857143	0	0.9999983433434343	blue	low
1611	56	111.0	3188.0	273.0	297.0692640692641	1.0482458990930694	207.15584415584416	364.5217391304348	0	0.9732612463762268	blue	low
1612	56	111.0	3320.0	161.0	327.52941176470586	1.054809934228079	215.17279411764707	379.05882352941177	0	0.9997281794051146	blue	low
1613	56	111.0	3473.0	195.0	304.12132352941177	1.033412992918703	237.99264705882354	341.48148148148147	0	0.9996706643509032	blue	low
1614	56	111.0	3479.0	252.0	294.5888888888889	1.0277937460729134	234.475	343.2142857142857	0	0.9939750060717225	blue	low
1615	56	111.0	3484.0	275.0	289.5925	1.0473058583408845	229.1575	346.2291666666667	0	0.9783273008182968	blue	low
1616	56	111.0	3494.0	152.0	252.11328125	1.0081129807692308	185.56640625	314.53125	0	0.999999764553331	blue	low
1617	56	111.0	3517.0	210.0	267.84722222222223		196.1472222222222		0	0.9999413025742256	blue	low
1618	56	112.0	3.0	298.0	296.9236111111111	1.0807734126699644	212.07638888888889	330.125	0	0.8699224740464513	blue	low
1619	56	112.0	149.0	255.0	282.2514619883041	1.015511757200146	229.73099415204678	312.28125	0	0.996297675290072	blue	low
1620	56	112.0	270.0	263.0	282.0595238095238	1.022664017072551	193.6547619047619	315.77777777777777	0	0.9935974634491503	blue	low
1621	56	112.0	392.0	155.0	299.2577777777778	1.0110604914635972	222.8711111111111	326.5416666666667	0	0.999975246570169	blue	low
1622	56	112.0	564.0	164.0	250.44444444444446	1.023002337942545	172.36274509803923	327.7142857142857	0	0.999999541796962	blue	low
1623	56	112.0	688.0	239.0	306.0210526315789	1.0255140586153166	213.05789473684212	346.6190476190476	0	0.9951479684708971	blue	low
1624	56	112.0	705.0	143.0	231.55017301038063	1.0139075476306791	164.76124567474048	336.5625	0	0.9999999882123146	blue	low
1625	56	112.0	891.0	163.0	299.7455357142857	0.9985517691066956	238.75	327.6666666666667	0	0.9999600925747595	blue	low
1626	56	112.0	1520.0	252.0	268.87105263157895	1.030352644836272	216.92105263157896	336.6666666666667	0	0.9987062261857929	blue	low
1627	56	112.0	1549.0	218.0	287.51190476190476	1.0512561904392463	213.85714285714286	345.77777777777777	0	0.999566952778606	blue	low
1628	56	112.0	1568.0	199.0	329.97058823529414	1.0089766946804297	252.5735294117647	347.83870967741933	0	0.9980996117211912	blue	low
1629	56	112.0	2009.0	256.0	285.7315789473684	1.0172579535645903	227.23684210526315	342.43333333333334	0	0.9951550534588687	blue	low
1630	56	112.0	2046.0	216.0	328.43823529411765	1.0493402713250326	231.6794117647059	381.8888888888889	0	0.9958933269317218	blue	low
1631	56	112.0	2177.0	180.0	286.484375	1.0269359628416965	203.421875	369.5	0	0.9999629925631547	blue	low
1632	56	112.0	2352.0	295.0	262.120320855615	1.0213720753218387	265.3048128342246	342.92	0	0.9770935161295545	blue	low
1633	56	112.0	2585.0	290.0	307.5473684210526	0.963795731707317	256.2631578947368	324.0	0	0.8864508382172084	blue	low
1634	56	112.0	2665.0	220.0	301.4947368421053	1.0590405904059041	198.43421052631578	358.75	0	0.9987988259269468	blue	low
1635	56	112.0	2839.0	187.0	284.484375	1.0302282713610214	262.09375	369.1111111111111	0	0.9999514463688721	blue	low
1636	56	112.0	2857.0	144.0	304.09166666666664	0.9953067333120224	215.16666666666666	357.2307692307692	0	0.9999794091010618	blue	low
1637	56	112.0	3002.0	206.0	293.93771626297575	1.0353046914423292	238.61937716262975	344.51428571428573	0	0.99968388338619	blue	low
1638	56	112.0	3084.0	182.0	301.5015479876161	1.0150469562532054	203.62848297213623	365.79411764705884	0	0.9998685212938643	blue	low
1639	56	112.0	3094.0	177.0	237.7549019607843	1.048372958014039	194.49346405228758	349.9259259259259	0	0.9999996864951329	blue	low
1640	56	112.0	3204.0	161.0	257.9738562091503	0.9921158596419991	184.91830065359477	349.04761904761904	0	0.999999193460557	blue	low
1641	56	112.0	3221.0	212.0	248.125	1.0407347078312195	187.78	367.0416666666667	0	0.9999873685510442	blue	low
1642	56	112.0	3241.0	264.0	253.1086956521739	1.0421215747043016	184.31620553359684	364.89285714285717	0	0.9988965506071475	blue	low
1643	56	112.0	3346.0	231.0	329.4321329639889	1.035655254397833	223.21052631578948	358.7173913043478	0	0.99073065230441	blue	low
1644	56	112.0	3351.0	177.0	245.06811145510835	0.9899051341664563	188.47368421052633	340.9130434782609	0	0.9999993256600046	blue	low
1645	56	112.0	3422.0	271.0	310.9045454545454	1.0057854021592776	211.6840909090909	345.4166666666667	0	0.9584946640602257	blue	low
1646	56	112.0	3449.0	258.0	314.0906432748538	1.0382424871157105	252.1549707602339	346.1111111111111	0	0.9781968580890775	blue	low
1647	56	112.0	3580.0	273.0	283.38	1.0246535173863731	226.79	339.35135135135135	0	0.9861290004453795	blue	low
1648	56	112.0	3584.0	194.0	274.2309941520468	1.0492125454300714	193.49415204678363	354.3	0	0.999966802729611	blue	low
1649	56	112.0	3621.0	192.0	293.6470588235294	0.9751115362055822	206.01960784313727	321.2962962962963	0	0.9998672974387943	blue	low
1650	56	112.0	3627.0	179.0	245.59259259259258	1.0019588638589618	188.05864197530863	341.0	0	0.9999991748121472	blue	low
1651	56	112.0	3712.0	202.0	265.70588235294116	1.003008946209131	219.61937716262975	315.1111111111111	0	0.99997188085817	blue	low
1652	56	112.0	3748.0	280.0	287.8285714285714	1.0318934708508762	184.7295238095238	355.0689655172414	0	0.9719520397803596	blue	low
1653	56	112.0	3772.0	284.0	275.75	1.0407665426976875	178.0018115942029	356.9032258064516	0	0.979423338358525	blue	low
1654	56	112.0	3813.0	214.0	287.10069444444446	1.0065992059412436	246.86805555555554	334.3333333333333	0	0.99967446119052	blue	low
1655	57	113.0	67.0	183.0	253.16165413533835	1.0760994381185298	192.87593984962405	297.6060606060606	0	0.9999976548596283	blue	low
1656	57	113.0	80.0	255.0	236.83333333333334	0.995962218470262	220.68954248366012	263.8333333333333	0	0.999847878215218	blue	low
1657	57	113.0	147.0	310.0	235.42292490118578	1.0432525951557092	174.40711462450594	295.5882352941176	0	0.9835651877096012	blue	low
1658	57	113.0	174.0	290.0	233.56315789473683	0.9960050207043926	210.99736842105264	275.5531914893617	0	0.9975537697079634	blue	low
1659	57	113.0	275.0	195.0	218.57894736842104	1.0705595838935051	197.79298245614035	305.5	0	0.9999998339023306	blue	low
1660	57	113.0	339.0	307.0	275.185	0.9812090506253595	231.5625	296.69444444444446	0	0.8951312132064778	blue	low
1661	57	113.0	435.0	286.0	246.99565217391304	1.0659248816193365	196.54782608695652	332.5964912280702	0	0.9956029962439504	blue	low
1662	57	113.0	491.0	291.0	241.4657894736842	1.034355003524571	226.9078947368421	304.61538461538464	0	0.9953608300364846	blue	low
1663	57	113.0	644.0	284.0	234.46944444444443	1.123489218412717	228.3138888888889	318.9111111111111	0	0.9984611300349476	blue	low
1664	57	113.0	705.0	200.0	255.82142857142858	1.0655196148741664	252.78125	300.77777777777777	0	0.9999896959762027	blue	low
1665	57	113.0	740.0	325.0	252.2607709750567	1.1069489464053992	214.3718820861678	315.9655172413793	0	0.8565496353407643	blue	low
1666	57	113.0	764.0	269.0	227.28157894736842	1.0215848833735013	210.68947368421053	302.74074074074076	0	0.9997666176487917	blue	low
1667	57	113.0	777.0	256.0	241.73407202216066	1.0038601613988916	207.8781163434903	294.1081081081081	0	0.999754589485493	blue	low
1668	57	113.0	780.0	148.0	255.06666666666666	1.023362383208054	228.17435897435897	307.22222222222223	0	0.9999997544661738	blue	low
1669	57	113.0	825.0	302.0	247.07	0.9886043238290116	222.765	292.03225806451616	0	0.9830211486440967	blue	low
1670	57	113.0	891.0	157.0	218.72916666666666	1.0328445556272439	184.09166666666667	288.9642857142857	0	0.999999992640463	blue	low
1671	57	113.0	903.0	266.0	257.8919667590028	1.058017225881923	216.52354570637118	308.1463414634146	0	0.9982005592170522	blue	low
1672	57	113.0	919.0	228.0	222.7257617728532	1.025184265145696	180.601108033241	291.7674418604651	0	0.9999957256773699	blue	low
1673	57	113.0	932.0	131.0	208.51388888888889	0.9898483432225202	175.83796296296296	287.3888888888889	0	0.9999999997611795	blue	low
1674	57	113.0	955.0	181.0	217.52916666666667	1.0162652843782238	208.70833333333334	280.5357142857143	0	0.9999999543982493	blue	low
1675	57	114.0	118.0	209.0	228.87867647058823	1.0000257731958764	207.39705882352942	269.92	0	0.9999984141373852	blue	low
1676	57	114.0	132.0	203.0	265.80276816608995	1.0245483341154387	199.00692041522493	289.5	0	0.9999695979568897	blue	low
1677	57	114.0	173.0	296.0	230.59761904761905	1.0190911067623396	203.09761904761905	292.925	0	0.9966209163126777	blue	low
1678	57	114.0	270.0	268.0	232.29971988795518	1.0751243641269217	205.6358543417367	290.3529411764706	0	0.9996787995812954	blue	low
1679	57	114.0	328.0	202.0	243.0441176470588	1.087084274662833	212.9485294117647	307.73333333333335	0	0.9999963473054043	blue	low
1680	57	114.0	332.0	320.0	238.0576441102757	1.044868358165534	227.6390977443609	295.0833333333333	0	0.9536242241330298	blue	low
1681	57	114.0	425.0	281.0	243.075	1.04603411698489	225.89166666666668	300.75	0	0.9977933420911193	blue	low
1682	57	114.0	534.0	304.0	247.84047619047618	1.0825465122818267	214.03809523809525	316.34090909090907	0	0.978963531747872	blue	low
1683	57	114.0	568.0	192.0	225.7483660130719	1.0594508504809836	184.08496732026143	307.96666666666664	0	0.9999997166807806	blue	low
1684	57	114.0	599.0	167.0	285.35470085470087		219.66666666666666		0	0.9999846699859808	blue	low
1685	57	114.0	645.0	177.0	242.1954887218045	1.0550038510587256	198.22932330827066	311.48275862068965	0	0.999999499234881	blue	low
1686	57	114.0	668.0	271.0	240.803324099723	1.0638483519214046	218.82548476454295	307.93333333333334	0	0.9991975409888865	blue	low
1687	57	114.0	682.0	273.0	242.87134502923976	1.047050469288697	230.85672514619884	300.8421052631579	0	0.9988932952481081	blue	low
1688	57	114.0	748.0	202.0	212.4296875		222.01953125		0	0.9999998471068078	blue	low
1689	57	114.0	963.0	198.0	265.8875		239.42916666666667		0	0.999978387877635	blue	low
1690	58	115.0	1.0	190.0	241.44298245614036		201.26315789473685		0	0.9999987587694819	blue	low
1691	58	115.0	3.0	167.0	283.79411764705884	1.0546631231207642	200.25980392156862	255.74074074074073	0	0.9999865936713801	blue	low
1692	58	115.0	6.0	253.0	245.03823529411764	1.0683498999219732	180.22941176470587	255.85714285714286	0	0.9997512370697555	blue	low
1693	58	115.0	17.0	200.0	219.5686274509804	1.0142677963064748	142.38095238095238	257.0243902439024	0	0.9999997176212262	blue	low
1694	58	115.0	45.0	148.0	216.14835164835165	1.0626637460808313	197.5	257.1111111111111	0	0.9999999974175289	blue	low
1695	58	115.0	48.0	206.0	255.57037037037037	1.0547420676661388	186.25185185185185	254.97297297297297	0	0.9999843670529585	blue	low
1696	58	115.0	53.0	202.0	313.01190476190476	1.0373389627776315	216.11507936507937	278.03125	0	0.9991446330917569	blue	low
1697	58	115.0	54.0	222.0	287.17973856209153	1.0094320996308237	190.04248366013073	264.0285714285714	0	0.9994515726873172	blue	low
1698	58	115.0	56.0	234.0	247.08496732026143	1.0530378243974583	194.97058823529412	265.95238095238096	0	0.9999361250977218	blue	low
1699	58	115.0	60.0	264.0	238.94444444444446	1.0758451026313829	201.3641975308642	262.6279069767442	0	0.999614836095154	blue	low
1700	58	115.0	68.0	252.0	252.4783950617284	1.039792707754951	201.43827160493828	267.5238095238095	0	0.9995939537880738	blue	low
1701	58	115.0	97.0	277.0	270.1523545706371	1.0598324673542383	205.22714681440442	281.27777777777777	0	0.9909797715958748	blue	low
1702	58	115.0	98.0	163.0	222.12857142857143		198.73809523809524		0	0.9999999820241731	blue	low
1703	58	115.0	99.0	231.0	314.87543252595157	1.0849827023821292	214.80622837370242	287.35	0	0.9952424751370473	blue	low
1704	58	115.0	103.0	308.0	269.4598337950139	1.0469504205587725	218.82548476454295	267.3	0	0.9117204172678948	blue	low
1705	58	115.0	114.0	230.0	291.0795847750865	1.0050853089469654	211.19031141868513	266.55555555555554	0	0.9988168798177023	blue	low
1706	58	115.0	115.0	244.0	231.1809210526316	1.1029425850272145	199.62171052631578	271.22222222222223	0	0.9999629937075497	blue	low
1707	58	115.0	120.0	257.0	316.9269005847953	1.003277429266419	211.6140350877193	282.4	0	0.976948368700988	blue	low
1708	58	115.0	122.0	215.0	210.9529085872576	1.045079302423754	159.5595567867036	277.71794871794873	0	0.9999995923019714	blue	low
1709	58	115.0	135.0	287.0	266.7547619047619	1.0622016206565033	185.02380952380952	283.9166666666667	0	0.9840887491600792	blue	low
1710	58	115.0	137.0	233.0	250.62345679012347	1.0378528895172	193.89197530864197	278.46666666666664	0	0.9999208554890268	blue	low
1711	58	115.0	148.0	223.0	295.34027777777777	1.0311795913941355	207.88194444444446	275.2682926829268	0	0.9990099539721996	blue	low
1712	58	115.0	160.0	211.0	250.54117647058823	1.06589447102605	214.1607843137255	273.06060606060606	0	0.999985465317659	blue	low
1713	58	115.0	164.0	240.0	222.86274509803923	1.0374532043699116	197.43790849673204	259.74285714285713	0	0.999987721067681	blue	low
1714	58	115.0	173.0	316.0	237.08809523809524	1.0655147844674029	193.18809523809523	271.9	0	0.9690601229637869	blue	low
1715	58	115.0	176.0	181.0	241.5377777777778	1.0369023100721284	215.74666666666667	276.9047619047619	0	0.999999367919984	blue	low
1716	58	115.0	177.0	171.0	299.2352941176471	1.0684733537383713	212.7058823529412	291.04347826086956	0	0.9999401961315508	blue	low
1717	58	115.0	180.0	197.0	283.828125	1.118131366462093	214.1484375	304.94117647058823	0	0.9999134305100378	blue	low
1718	58	115.0	183.0	226.0	224.55709342560553	1.0471352130585385	201.5190311418685	267.94117647058823	0	0.9999956949940902	blue	low
1719	58	115.0	190.0	176.0	248.825	1.0495961964308973	195.27083333333334	278.77777777777777	0	0.9999990805516513	blue	low
1720	58	115.0	193.0	275.0	297.37673130193906	1.1019758706525722	207.05817174515235	294.18367346938777	0	0.9691440186374285	blue	low
1721	58	115.0	194.0	270.0	238.96825396825398	1.0475278441897988	189.41534391534393	276.76190476190476	0	0.999358026043321	blue	low
1722	58	115.0	199.0	244.0	252.96604938271605	1.0597177016428312	199.10493827160494	277.390243902439	0	0.9997752269696635	blue	low
1723	58	115.0	200.0	239.0	300.33660130718954	1.0377593467543138	212.29738562091504	280.65625	0	0.9964104628632982	blue	low
1724	58	115.0	215.0	282.0	233.9842105263158	1.0794881792932172	197.95526315789473	284.8205128205128	0	0.998754735174825	blue	low
1725	58	115.0	234.0	179.0	264.5875	1.04149348850097	203.72916666666666	282.9166666666667	0	0.9999947806969298	blue	low
1726	58	115.0	247.0	215.0	230.8125	1.046572466693581	207.21323529411765	272.88	0	0.9999968489198368	blue	low
1727	58	115.0	257.0	214.0	236.57720588235293	1.014813232435045	206.9558823529412	266.6111111111111	0	0.9999949309184076	blue	low
1728	58	115.0	266.0	253.0	259.7932098765432	1.0244399030839277	211.71296296296296	277.1904761904762	0	0.9992520590813918	blue	low
1729	58	115.0	270.0	309.0	260.7866666666667	1.0475925556884105	196.31333333333333	298.25925925925924	0	0.9364576816335564	blue	low
1730	58	115.0	272.0	255.0	238.28333333333333	1.0281405525999656	192.82222222222222	278.65	0	0.9998287793690012	blue	low
1731	58	115.0	284.0	173.0	219.63888888888889	1.0848978937628861	192.36904761904762	302.6666666666667	0	0.9999999698947026	blue	low
1732	58	115.0	296.0	285.0	251.42936288088643	1.094710128038652	215.01108033240996	293.0769230769231	0	0.9945897912324111	blue	low
1733	58	115.0	314.0	214.0	244.33333333333334	1.038222856891084	190.2941176470588	280.64864864864865	0	0.9999895475811232	blue	low
1734	58	115.0	316.0	132.0	216.15384615384616	1.0069176206194255	200.6094674556213	258.3333333333333	0	0.9999999992785131	blue	low
1735	58	115.0	326.0	242.0	242.778125	1.0668941105080403	208.18125	291.68	0	0.9999153050477967	blue	low
1736	58	115.0	330.0	178.0	223.57563025210084	1.0246161036836519	196.89915966386553	269.11764705882354	0	0.9999999287585383	blue	low
1737	58	115.0	336.0	287.0	249.66842105263157	1.048893381570547	204.25	281.64285714285717	0	0.9943047364805875	blue	low
1738	58	115.0	347.0	227.0	246.43402777777777	1.0580607954756855	214.55208333333334	286.7647058823529	0	0.9999651765155406	blue	low
1739	58	115.0	359.0	233.0	241.19444444444446	1.0612749826375492	214.89236111111111	279.25	0	0.9999642879180052	blue	low
1740	58	115.0	363.0	149.0	256.21777777777777	1.0348756719875425	183.83555555555554	285.48148148148147	0	0.9999997029032881	blue	low
1741	58	115.0	369.0	244.0	246.50347222222223	1.0457591713207963	226.74305555555554	277.6904761904762	0	0.999865005212671	blue	low
1742	58	115.0	376.0	209.0	254.51754385964912	1.062598499238335	172.95906432748538	298.95	0	0.9999822152011278	blue	low
1743	58	115.0	377.0	283.0	260.3275	1.0697708757970565	194.3625	290.2352941176471	0	0.9919710746887225	blue	low
1744	58	115.0	395.0	206.0	262.078125	1.0260140418876649	213.671875	271.7894736842105	0	0.9999725511898695	blue	low
1745	58	115.0	412.0	224.0	264.18382352941177	1.0439158531555066	223.3566176470588	281.2	0	0.9998809638487456	blue	low
1746	58	115.0	416.0	322.0	254.4360902255639	1.0460448214932678	221.06015037593986	285.02702702702703	0	0.8735132374266714	blue	low
1747	58	115.0	424.0	221.0	271.02941176470586	1.0329167214840151	221.3860294117647	280.4	0	0.9998375039200522	blue	low
1748	58	115.0	426.0	246.0	239.5648148148148	1.0610680326539725	202.10185185185185	279.5238095238095	0	0.9999100646437388	blue	low
1749	58	115.0	434.0	202.0	236.91176470588235	1.0467443233223734	199.43382352941177	279.03125	0	0.9999979900668985	blue	low
1750	58	115.0	439.0	278.0	268.09444444444443	1.0775367992144886	210.62777777777777	290.34090909090907	0	0.9913614337266002	blue	low
1751	58	115.0	448.0	251.0	254.13003095975233	1.0378195863762518	213.00928792569658	282.7317073170732	0	0.9995754469543414	blue	low
1752	58	115.0	451.0	153.0	235.28061224489795	1.0277119780815662	211.27551020408163	277.0	0	0.9999999612350753	blue	low
1753	58	115.0	466.0	284.0	255.6814404432133	1.1272215339105631	212.0387811634349	297.5531914893617	0	0.9934659466063586	blue	low
1754	58	115.0	469.0	225.0	256.79298245614035	1.0854966807645767	217.22105263157894	295.19354838709677	0	0.9999288912797468	blue	low
1755	58	115.0	475.0	139.0	232.0054945054945	1.0219079639405826	204.2912087912088	272.8333333333333	0	0.9999999907648256	blue	low
1756	58	115.0	476.0	181.0	217.87053571428572	1.037956515945734	205.50892857142858	262.77272727272725	0	0.9999999525636138	blue	low
1757	58	115.0	485.0	256.0	251.72222222222223	1.0791275303305266	219.29738562091504	280.61538461538464	0	0.9994728321773831	blue	low
1758	58	115.0	489.0	218.0	207.68402777777777	1.0388455374267622	194.71527777777777	265.52777777777777	0	0.9999996258708144	blue	low
1759	58	115.0	490.0	207.0	247.4470588235294	1.0552703504422107	219.02745098039216	281.79487179487177	0	0.9999918944224027	blue	low
1760	58	115.0	491.0	324.0	250.14761904761906	1.0705645284401428	213.94285714285715	294.65714285714284	0	0.8790956760984812	blue	low
1761	58	115.0	498.0	228.0	228.1358024691358	1.0359613790976892	193.33333333333334	282.92105263157896	0	0.9999927969996187	blue	low
1762	58	115.0	510.0	278.0	243.4792243767313	1.0730853123909594	203.81717451523545	280.2549019607843	0	0.9982381416204372	blue	low
1763	58	115.0	516.0	222.0	209.79166666666666	1.024789202608038	199.54861111111111	264.4642857142857	0	0.9999993273143726	blue	low
1764	58	115.0	522.0	226.0	241.896875	0.9948653214834182	193.209375	272.3888888888889	0	0.9999783587825909	blue	low
1765	58	115.0	527.0	219.0	267.9264705882353	1.0627415582580408	218.9375	286.1142857142857	0	0.999888694785231	blue	low
1766	58	115.0	547.0	166.0	205.8904761904762	1.0767092500591435	203.62857142857143	275.8333333333333	0	0.9999999968592626	blue	low
1767	58	115.0	553.0	212.0	228.1433823529412	1.021827070268814	202.72794117647058	264.93548387096774	0	0.9999981124275921	blue	low
1768	58	115.0	554.0	246.0	257.0866873065016	1.0393585064570465	202.88235294117646	275.15384615384613	0	0.9996412081869681	blue	low
1769	58	115.0	558.0	283.0	272.18005540166206	1.05580198621423	208.32963988919667	277.7307692307692	0	0.984174411898946	blue	low
1770	58	115.0	561.0	204.0	237.68235294117648	1.0507441816190477	208.99607843137255	273.2105263157895	0	0.9999974598433784	blue	low
1771	58	115.0	567.0	186.0	277.0133333333333	1.0940208778769966	213.86222222222221	278.8	0	0.9999752312204244	blue	low
1772	58	115.0	572.0	280.0	239.31216931216932	1.0558745532637421	197.6137566137566	280.2307692307692	0	0.9984510808522307	blue	low
1773	58	115.0	585.0	228.0	267.9117647058824	1.0540616084509216	214.37132352941177	268.0416666666667	0	0.9997888466207664	blue	low
1774	58	115.0	590.0	132.0	221.9030612244898	1.0465479674768199	179.85714285714286	277.63157894736844	0	0.999999998470912	blue	low
1775	58	115.0	605.0	256.0	239.90740740740742	1.0538836082245795	207.55555555555554	274.7027027027027	0	0.9997877899653638	blue	low
1776	58	115.0	615.0	224.0	279.2132352941176	1.0195988743009357	219.02573529411765	270.2972972972973	0	0.9996373525242365	blue	low
1777	58	115.0	619.0	241.0	241.2941176470588	1.051618122977346	197.8235294117647	276.45	0	0.9999310375948909	blue	low
1778	58	115.0	626.0	197.0	253.10588235294117	1.0693034465108344	208.5921568627451	286.5	0	0.9999935404624618	blue	low
1779	58	115.0	634.0	195.0	288.121568627451	1.1130124849223422	207.8235294117647	297.48275862068965	0	0.9998942438017466	blue	low
1780	58	115.0	644.0	262.0	242.48456790123456	1.0683104433104433	214.6851851851852	280.7692307692308	0	0.999571728716881	blue	low
1781	58	115.0	647.0	261.0	322.9501385041551	1.0528706456030195	205.23545706371192	296.0	0	0.9638847445863477	blue	low
1782	58	115.0	657.0	230.0	267.6851211072664	1.0759442884163468	216.0865051903114	288.8	0	0.9997602999702168	blue	low
1783	58	115.0	658.0	225.0	207.85263157894738	1.067142954344424	196.90877192982455	264.037037037037	0	0.9999992823951497	blue	low
1784	58	115.0	659.0	246.0	234.093567251462	0.9904445882038012	188.11111111111111	259.34375	0	0.9999434633816184	blue	low
1785	58	115.0	686.0	159.0	275.3952380952381	1.0382711925379655	205.36190476190475	280.6	0	0.9999961451456917	blue	low
1786	58	115.0	689.0	180.0	220.47435897435898	1.0543596383731417	195.0811965811966	266.6666666666667	0	0.9999999410930656	blue	low
1787	58	116.0	11.0	175.0	238.40865384615384	1.0594474599979047	199.49519230769232	250.44444444444446	0	0.99999971136467	blue	low
1788	58	116.0	15.0	295.0	262.98997493734333	1.0206411427785473	189.69423558897242	261.18918918918916	0	0.9759790145318066	blue	low
1789	58	116.0	17.0	227.0	271.4489164086687	1.080905215019456	186.04024767801857	283.7083333333333	0	0.9997444733317367	blue	low
1790	58	116.0	25.0	232.0	298.5386996904025	1.0730466944059176	187.39938080495355	276.3095238095238	0	0.9978995324803938	blue	low
1791	58	116.0	32.0	231.0	265.57439446366783	0.9974212209479966	200.1280276816609	249.82857142857142	0	0.9997798596950501	blue	low
1792	58	116.0	43.0	289.0	278.06	1.0622349782913096	187.4	272.12068965517244	0	0.9667947415159607	blue	low
1793	58	116.0	48.0	224.0	282.21107266435985	1.0490401253667034	204.66089965397924	275.3703703703704	0	0.9995533349807547	blue	low
1794	58	116.0	68.0	286.0	238.1031746031746	1.0384044356269133	192.03703703703704	262.57142857142856	0	0.9976156643833182	blue	low
1795	58	116.0	77.0	220.0	245.1985294117647	1.0388403375853104	202.70220588235293	258.79411764705884	0	0.9999819453927618	blue	low
1796	58	116.0	80.0	289.0	268.9113573407202	1.0463565706259481	202.85872576177286	263.24444444444447	0	0.979157495503513	blue	low
1797	58	116.0	81.0	318.0	233.0086956521739	1.0505553462406636	175.91086956521738	265.51162790697674	0	0.9712163504952587	blue	low
1798	58	116.0	82.0	325.0	252.6225	1.108164463198879	199.475	268.1363636363636	0	0.8542480214090888	blue	low
1799	58	116.0	87.0	252.0	258.4764542936288	1.0589530267631584	174.97506925207756	262.975	0	0.9993695076780545	blue	low
1800	58	116.0	100.0	211.0	225.42962962962963	1.0621574736842105	191.85925925925926	259.3157894736842	0	0.9999986800106812	blue	low
1801	58	116.0	105.0	238.0	241.65359477124184	1.0484648119627527	191.86601307189542	256.3953488372093	0	0.9999443062894562	blue	low
1802	58	116.0	108.0	327.0	242.39285714285714	1.0530535278067454	194.67619047619047	261.4	0	0.8948392636806748	blue	low
1803	58	116.0	120.0	278.0	232.792243767313	1.0811930598570538	194.85595567867037	269.8723404255319	0	0.9991992501805316	blue	low
1804	58	116.0	130.0	217.0	250.2316176470588	1.103065365251054	200.8235294117647	273.76666666666665	0	0.999977686877693	blue	low
1805	58	116.0	138.0	320.0	260.4775	1.0550973923537368	208.85	273.7027027027027	0	0.8578754197468336	blue	low
1806	58	116.0	140.0	193.0	255.5921568627451	1.0310027198600809	198.6392156862745	269.11764705882354	0	0.9999939277962531	blue	low
1807	58	116.0	155.0	253.0	260.3970588235294	1.0402973995938976	202.8764705882353	281.69767441860466	0	0.999219451906405	blue	low
1808	58	116.0	163.0	264.0	294.8070175438597	1.066351462536469	211.96491228070175	290.25714285714287	0	0.9866392858481945	blue	low
1809	58	116.0	166.0	278.0	279.03684210526313	1.0624914714684401	196.48947368421054	281.94444444444446	0	0.9842075574643647	blue	low
1810	58	116.0	168.0	313.0	272.9974937343358	1.0823774872553855	212.66666666666666	289.7708333333333	0	0.8552526954347336	blue	low
1811	58	116.0	174.0	214.0	265.5	1.0286921316669602	195.39236111111111	269.13157894736844	0	0.9999355758246506	blue	low
1812	58	116.0	190.0	207.0	305.6796875	1.0538777794519665	223.09765625	288.0	0	0.9992770954112774	blue	low
1813	58	116.0	196.0	153.0	228.02232142857142	1.0475378384139844	179.5	273.0	0	0.9999999834713532	blue	low
1814	58	116.0	197.0	217.0	224.49264705882354	1.000147662871107	204.91544117647058	256.8888888888889	0	0.9999980105199918	blue	low
1815	58	116.0	199.0	219.0	264.56535947712416	1.049929059991953	196.78758169934642	286.9259259259259	0	0.999914514142228	blue	low
1816	58	116.0	200.0	270.0	257.8235294117647	1.0537442404121886	216.25294117647059	284.7435897435897	0	0.9975457690248672	blue	low
1817	58	116.0	201.0	223.0	271.1076388888889	1.0304111924250117	203.85069444444446	270.6111111111111	0	0.9998119435295688	blue	low
1818	58	116.0	204.0	244.0	239.38390092879257	1.056725195017206	201.04024767801857	280.05555555555554	0	0.9999248990889805	blue	low
1819	58	116.0	212.0	289.0	256.675	1.061892697466468	207.62222222222223	273.0	0	0.9896089513521459	blue	low
1820	58	116.0	221.0	250.0	255.54179566563468	1.0664540293790603	205.77089783281733	281.42857142857144	0	0.9995639986941528	blue	low
1821	58	116.0	222.0	279.0	245.68421052631578	1.0476809936427003	191.8546365914787	284.9230769230769	0	0.9977624379096955	blue	low
1822	58	116.0	227.0	148.0	204.5		193.25510204081633		0	0.999999999431525	blue	low
1823	58	116.0	232.0	207.0	239.93382352941177	1.0360763708468463	204.37867647058823	276.89285714285717	0	0.9999959971368498	blue	low
1824	58	116.0	235.0	204.0	250.59765625	1.0413876071695067	213.578125	277.5357142857143	0	0.9999913757943648	blue	low
1825	58	116.0	263.0	241.0	240.14814814814815	1.0350023868329838	199.83641975308643	276.65714285714284	0	0.9999374001165663	blue	low
1826	58	116.0	268.0	289.0	272.16315789473686	1.0743021423362407	213.19210526315788	297.4791666666667	0	0.9752713842187656	blue	low
1827	58	116.0	269.0	231.0	314.25951557093424	1.0169379601809356	219.15570934256056	278.19354838709677	0	0.9953860995235557	blue	low
1828	58	116.0	275.0	249.0	239.494708994709	1.0420715580517668	178.32275132275132	280.81481481481484	0	0.9998853831011512	blue	low
1829	58	116.0	281.0	270.0	275.02647058823527	1.0491494917604707	219.76764705882354	289.0833333333333	0	0.9929006175402546	blue	low
1830	58	116.0	284.0	233.0	276.44097222222223	1.0318782658478713	220.06944444444446	279.2368421052632	0	0.9994457386909652	blue	low
1831	58	116.0	291.0	186.0	224.83333333333334	1.054267372505809	170.94771241830065	293.4166666666667	0	0.9999998428742102	blue	low
1832	58	116.0	306.0	187.0	280.5546875	1.036694400316343	209.21484375	295.2413793103448	0	0.9999646172223169	blue	low
1833	58	116.0	311.0	188.0	231.2625	1.0185938945420905	201.275	261.1304347826087	0	0.999999629596741	blue	low
1834	58	116.0	323.0	313.0	271.6404761904762	1.0318423462854762	207.77142857142857	286.45238095238096	0	0.8626754864335686	blue	low
1835	58	116.0	338.0	310.0	259.1642857142857	1.0469818755126827	207.3357142857143	291.6727272727273	0	0.936637453444995	blue	low
1836	58	116.0	340.0	196.0	246.87083333333334	1.054662379421222	219.4	281.14285714285717	0	0.9999966645639721	blue	low
1837	58	116.0	345.0	303.0	253.3421052631579	1.071986611928468	218.78947368421052	290.8936170212766	0	0.9733683308605401	blue	low
1838	58	116.0	347.0	257.0	278.4613095238095	1.0227699173386073	209.64880952380952	280.1111111111111	0	0.9965957911976467	blue	low
1839	58	116.0	351.0	235.0	261.12418300653593	1.0491528479461325	208.59803921568627	282.7837837837838	0	0.9997887536877462	blue	low
1840	58	116.0	355.0	242.0	256.9934640522876		213.63071895424838		0	0.9997379244724807	blue	low
1841	58	116.0	359.0	177.0	235.95555555555555	1.0637892609101276	205.78666666666666	275.5	0	0.9999997414256573	blue	low
1842	58	116.0	373.0	200.0	230.66666666666666	1.0526684089513445	209.34509803921569	279.2083333333333	0	0.9999990879884761	blue	low
1843	58	116.0	380.0	243.0	250.00653594771242	1.0978428660634947	214.4313725490196	292.44117647058823	0	0.9998351140387021	blue	low
1844	58	116.0	388.0	158.0	197.76666666666668	0.9985155841443054	192.26666666666668	255.21052631578948	0	0.9999999994522124	blue	low
1845	58	116.0	394.0	189.0	246.80416666666667	1.0585866517106002	206.425	275.94444444444446	0	0.9999980399268107	blue	low
1846	58	116.0	401.0	203.0	278.47058823529414	1.0488561493411421	201.5183823529412	281.85	0	0.9999155251810151	blue	low
1847	58	116.0	404.0	258.0	259.3628808864266	1.0244346954450185	197.71745152354572	282.39473684210526	0	0.9989332548173979	blue	low
1848	58	116.0	406.0	289.0	268.26944444444445	1.0464157371055856	218.28055555555557	282.2156862745098	0	0.9798633224890152	blue	low
1849	58	116.0	412.0	255.0	283.3333333333333	1.0809550360702682	210.28395061728395	284.4791666666667	0	0.9960567672259842	blue	low
1850	58	116.0	432.0	242.0	272.6041666666667	1.0385993770324982	220.98611111111111	271.5405405405405	0	0.9991957416183529	blue	low
1851	58	116.0	442.0	173.0	259.17333333333335	1.0273126679915632	209.4622222222222	279.3333333333333	0	0.9999979273762547	blue	low
1852	58	116.0	448.0	173.0	225.2	1.0432709519294698	205.87555555555556	277.53846153846155	0	0.9999999427062977	blue	low
1853	58	116.0	449.0	175.0	282.57466063348414	1.0514619379644772	222.24886877828055	294.3333333333333	0	0.9999802868534731	blue	low
1854	58	116.0	458.0	168.0	207.74166666666667	1.0431294495497065	186.75416666666666	276.94736842105266	0	0.9999999952989285	blue	low
1855	58	116.0	468.0	235.0	258.94117647058823	1.0867014962006423	209.51960784313727	292.90909090909093	0	0.9998212570103597	blue	low
1856	58	116.0	481.0	257.0	266.0204678362573	1.0328509838449285	209.16959064327486	285.8863636363636	0	0.9984470107223293	blue	low
1857	58	116.0	483.0	210.0	221.13725490196077	1.0495898997532729	185.6013071895425	281.07142857142856	0	0.9999992209707408	blue	low
1858	58	116.0	486.0	226.0	230.5110294117647	1.0424224388769223	218.68014705882354	273.125	0	0.9999923740287773	blue	low
1859	58	116.0	491.0	133.0	229.1043956043956	1.0374865022011794	199.65934065934067	282.26666666666665	0	0.9999999958771966	blue	low
1860	58	116.0	497.0	221.0	267.36842105263156	1.0476202995987405	203.98355263157896	292.06666666666666	0	0.9998771371944254	blue	low
1861	58	116.0	506.0	193.0	252.00833333333333	1.0696073025896726	218.35416666666666	287.7307692307692	0	0.9999956528879469	blue	low
1862	58	116.0	512.0	243.0	239.23456790123456	1.0348350610918464	200.59876543209876	275.3611111111111	0	0.9999317090474924	blue	low
1863	58	116.0	515.0	296.0	239.45526315789473	1.0624712451969909	205.43947368421053	277.5217391304348	0	0.9937547080755473	blue	low
1864	58	116.0	516.0	174.0	259.00452488687785	1.0386898112621055	211.8552036199095	277.88461538461536	0	0.9999978148637094	blue	low
1865	58	116.0	536.0	257.0	269.921568627451	1.0290200653900807	229.4640522875817	279.97297297297297	0	0.9979964614335187	blue	low
1866	58	116.0	538.0	167.0	221.32589285714286	0.9824978795589484	197.5625	261.04	0	0.9999999774571313	blue	low
1867	58	116.0	539.0	207.0	254.3356401384083	1.057411069575222	193.80622837370242	283.44117647058823	0	0.999984908746426	blue	low
1868	58	116.0	551.0	226.0	265.44444444444446	1.0487489591910903	210.57986111111111	279.38235294117646	0	0.9998483258399542	blue	low
1869	58	116.0	561.0	313.0	255.0	1.043239432153111	201.57380952380953	280.51162790697674	0	0.9349671803595301	blue	low
1870	58	116.0	565.0	288.0	266.218836565097	1.0542446467058442	213.5290858725762	279.8	0	0.9833221496132367	blue	low
1871	58	116.0	597.0	288.0	281.09473684210525	1.0604299165145903	212.2157894736842	294.57894736842104	0	0.9642721126816085	blue	low
1872	58	116.0	600.0	286.0	260.92583732057415	1.0349085618071576	189.3181818181818	285.3448275862069	0	0.9894568839200787	blue	low
1873	58	116.0	617.0	222.0	243.9485294117647	1.0317659365581577	217.79044117647058	274.25925925925924	0	0.9999810969890497	blue	low
1874	58	116.0	620.0	239.0	277.74652777777777	1.02222074441638	226.59375	278.39285714285717	0	0.9990814882790714	blue	low
1875	58	116.0	623.0	240.0	224.3641975308642	1.0602358631032467	194.2006172839506	275.4054054054054	0	0.9999858698608205	blue	low
1876	58	116.0	624.0	254.0	317.7894736842105	1.0733719414608391	225.29102167182663	304.0	0	0.9799076119701844	blue	low
1877	58	116.0	649.0	255.0	264.10185185185185	1.0465146593828183	207.08333333333334	273.0652173913044	0	0.9988255523929128	blue	low
1878	58	116.0	652.0	253.0	259.6900584795322	1.0256047199793086	203.6783625730994	281.3243243243243	0	0.9992575052316891	blue	low
1879	58	116.0	674.0	172.0	247.140350877193	1.0546514992987688	135.671679197995	329.0	0	0.9999994217418371	blue	low
1880	58	116.0	681.0	173.0	240.45714285714286	0.9875491190775275	211.63333333333333	253.91666666666666	0	0.9999996912367127	blue	low
1881	58	116.0	683.0	189.0	244.85416666666666	1.0280809961596649	203.26666666666668	264.5	0	0.9999983828121943	blue	low
1882	58	116.0	686.0	314.0	232.13533834586465	1.0715796111646256	205.08270676691728	278.1111111111111	0	0.9809617212830376	blue	low
1883	58	116.0	688.0	158.0	234.8054298642534	1.0648769393115536	185.02714932126696	273.23809523809524	0	0.9999999465453563	blue	low
1884	58	116.0	696.0	208.0	225.69642857142858	1.0857684540246464	170.85119047619048	296.0	0	0.9999989442006316	blue	low
1885	58	116.0	705.0	221.0	235.95065789473685	1.0716591284189838	191.47697368421052	280.17391304347825	0	0.9999915829650228	blue	low
1886	58	116.0	713.0	278.0	264.14736842105265	1.0410186599375788	193.85263157894738	274.0681818181818	0	0.9931597657614445	blue	low
1887	58	116.0	739.0	256.0	258.6375	1.0831954608123873	204.190625	275.6666666666667	0	0.9991313828022362	blue	low
1888	58	116.0	743.0	169.0	226.2095238095238	1.0362990601767428	200.27619047619046	256.52	0	0.9999999532364179	blue	low
1889	59	117.0	19.0	194.0	304.12109375	1.1770977418471922	231.4609375	352.76190476190476	0	0.9996888398518802	blue	low
1890	59	117.0	36.0	289.0	277.0026315789474	1.0771683258507385	213.31315789473683	301.0	0	0.9684581125001014	blue	low
1891	59	117.0	77.0	186.0	281.475	1.0266926368923517	218.12083333333334	287.88461538461536	0	0.99996420653184	blue	low
1892	59	117.0	105.0	182.0	302.37916666666666	1.013620965150325	219.75416666666666	293.3157894736842	0	0.9998599184480643	blue	low
1893	59	117.0	128.0	222.0	258.69473684210527	0.996566202594047	218.16491228070174	279.1666666666667	0	0.999933620755698	blue	low
1894	59	117.0	140.0	267.0	300.0409356725146	1.2096074153255918	242.24269005847952	363.9	0	0.9792633259664465	blue	low
1895	59	117.0	179.0	208.0	242.218954248366	1.017904784490425	194.84313725490196	291.0	0	0.999994620304387	blue	low
1896	59	117.0	191.0	194.0	284.25	1.1619070795992001	233.6031746031746	344.2413793103448	0	0.9999260463537415	blue	low
1897	59	117.0	195.0	174.0	328.79296875	1.1207390697877162	224.4921875	362.125	0	0.9994619073320826	blue	low
1898	59	117.0	213.0	203.0	320.01503759398497	1.1440153771739316	252.14661654135338	371.9130434782609	0	0.9986442652572279	blue	low
1899	59	117.0	221.0	262.0	233.83035714285714	1.01491759264703	229.0625	297.6333333333333	0	0.9997838192301457	blue	low
1900	59	117.0	242.0	179.0	268.87394957983196	0.9881816349158352	224.2941176470588	295.1666666666667	0	0.9999922852588282	blue	low
1901	59	117.0	246.0	279.0	300.90434782608696	1.067096156593799	187.6021739130435	326.14	0	0.9538770333787573	blue	low
1902	59	117.0	253.0	238.0	272.82125603864733	1.0285817065125697	186.70289855072463	332.4146341463415	0	0.9993862807313615	blue	low
1903	59	117.0	281.0	166.0	265.31985294117646	1.0836626568810528	198.82720588235293	349.0	0	0.9999976663539589	blue	low
1904	59	117.0	297.0	229.0	247.12777777777777	0.9622888570955651	195.74444444444444	296.55555555555554	0	0.9999567625617674	blue	low
1905	59	117.0	302.0	169.0	239.52469135802468	1.0200272414452303	170.01234567901236	330.9	0	0.9999997931518739	blue	low
1906	59	117.0	345.0	142.0	202.49411764705883	0.9967817397536274	159.05882352941177	284.8888888888889	0	0.999999999738213	blue	low
1907	59	117.0	390.0	214.0	283.3529411764706		212.79738562091504		0	0.9997499864046704	blue	low
1908	59	117.0	395.0	296.0	274.89473684210526	0.9935842124307623	214.71679197994987	287.875	0	0.9526304950201194	blue	low
1909	59	117.0	431.0	213.0	271.6140350877193		226.70877192982456		0	0.9999025713130548	blue	low
1910	59	117.0	452.0	265.0	296.00584795321635	1.012088866369265	241.03508771929825	314.5882352941176	0	0.9848842774764591	blue	low
1911	59	117.0	512.0	210.0	241.1074074074074	1.0179811113471149	233.5962962962963	305.29411764705884	0	0.9999943342649039	blue	low
1912	59	117.0	536.0	266.0	265.725	1.0230675365574158	251.7125	309.55555555555554	0	0.9969940676308647	blue	low
1913	59	117.0	591.0	234.0	300.98161764705884		267.94117647058823		0	0.9972694711219114	blue	low
1914	59	117.0	612.0	271.0	306.23055555555555	1.1352241389722015	254.48333333333332	374.97872340425533	0	0.9653558320029465	blue	low
1915	59	117.0	617.0	255.0	284.1345029239766	0.9773741236456341	233.55847953216374	306.7	0	0.9958699436512957	blue	low
1916	59	117.0	672.0	235.0	292.3478260869565	1.1255878799582684	204.49360613810742	375.15384615384613	0	0.9982358176541274	blue	low
1917	59	117.0	698.0	252.0	288.4647058823529	1.2001731128422397	246.2	390.2962962962963	0	0.9956905753288126	blue	low
1918	59	117.0	753.0	167.0	265.36764705882354	0.9839126416027171	200.6875	321.8888888888889	0	0.9999974944144744	blue	low
1919	59	117.0	788.0	295.0	289.15526315789475	1.165876538143952	258.62894736842105	380.9142857142857	0	0.9184390423147047	blue	low
1920	59	117.0	802.0	268.0	300.8546365914787	1.0336431960893184	228.11278195488723	349.2439024390244	0	0.9770849025353711	blue	low
1921	59	117.0	849.0	131.0	222.51098901098902	0.9824734650006718	224.73626373626374	307.25	0	0.9999999984684997	blue	low
1922	59	117.0	863.0	161.0	243.88095238095238	1.0263211775143892	231.3904761904762	309.0	0	0.9999998164249879	blue	low
1923	59	117.0	866.0	131.0	261.45089285714283	1.0536894398614467	211.12946428571428	379.0	0	0.9999998408308051	blue	low
1924	59	117.0	870.0	174.0	239.34602076124568	1.024710653037087	200.2249134948097	339.76190476190476	0	0.9999997042584703	blue	low
1925	59	117.0	909.0	279.0	251.4470588235294	1.0022320082041383	251.92352941176472	307.6666666666667	0	0.9966880829433152	blue	low
1926	59	117.0	929.0	254.0	323.42397660818716	1.0616866918411718	243.21637426900585	345.1666666666667	0	0.9750221272932187	blue	low
1927	59	117.0	944.0	163.0	260.85661764705884	1.0553328633296406	202.04044117647058	354.0	0	0.9999987659573091	blue	low
1928	59	117.0	948.0	142.0	256.05833333333334	1.077839851825863	203.39583333333334	365.9130434782609	0	0.999999817803309	blue	low
1929	59	117.0	963.0	225.0	248.2753623188406		202.88115942028986		0	0.9999651100578499	blue	low
1930	59	117.0	1073.0	210.0	260.1388888888889	1.0763135571751024	198.58055555555555	360.6363636363636	0	0.9999689413386217	blue	low
1931	59	117.0	1124.0	222.0	283.11764705882354	1.0044413134035777	245.96193771626298	321.5	0	0.9995837435190112	blue	low
1932	59	117.0	1166.0	225.0	293.66776315789474	1.146001010041266	250.1809210526316	378.77142857142854	0	0.9989889549931207	blue	low
1933	59	117.0	1260.0	175.0	238.4251700680272	1.0446832537046242	189.60204081632654	331.1578947368421	0	0.9999997108545947	blue	low
1934	59	117.0	1268.0	216.0	243.1107266435986	1.010690334827336	236.2975778546713	319.17391304347825	0	0.9999890683097146	blue	low
1935	59	117.0	1275.0	158.0	198.0653846153846	0.9573357491048704	192.34615384615384	304.0	0	0.9999999994300026	blue	low
1936	59	117.0	1285.0	196.0	234.50328947368422	1.0165606209419464	198.2171052631579	312.05555555555554	0	0.9999990193722302	blue	low
1937	59	117.0	1304.0	215.0	231.93079584775086	1.0143914604314261	227.4878892733564	310.0	0	0.9999964854513866	blue	low
1938	59	117.0	1352.0	147.0	264.50892857142856	0.9921870443657572	206.32589285714286	312.36	0	0.9999993816572978	blue	low
1939	59	117.0	1445.0	281.0	266.82823529411763	1.0396019780248495	211.17176470588234	330.175	0	0.9899095612079358	blue	low
1940	59	117.0	1446.0	193.0	260.752380952381	1.0894325220229708	164.3190476190476	381.4347826086956	0	0.9999902874090604	blue	low
1941	59	117.0	1448.0	223.0	253.6575		178.6275		0	0.999952791315605	blue	low
1942	59	117.0	1458.0	191.0	270.4921875	1.0712328569053144	235.41015625	334.6296296296296	0	0.9999801496015734	blue	low
1943	59	117.0	1486.0	236.0	253.93055555555554	1.0248657277757485	247.44444444444446	308.8888888888889	0	0.9998696526098348	blue	low
1944	59	117.0	1533.0	244.0	256.26797385620915	1.0333284512173633	246.76797385620915	318.65384615384613	0	0.9997107345280823	blue	low
1945	59	117.0	1552.0	246.0	303.375	1.0916623119447728	267.4342105263158	357.5833333333333	0	0.9935049677938282	blue	low
1946	59	117.0	1566.0	163.0	271.35686274509806	1.0073845693985795	207.58039215686276	326.74074074074076	0	0.9999965958778279	blue	low
1947	59	117.0	1613.0	254.0	294.0643274853801	1.1898505114083398	246.2017543859649	382.7073170731707	0	0.9933229164642965	blue	low
1948	59	117.0	1643.0	242.0	252.28125	1.0028032237072633	243.3125	290.3333333333333	0	0.999817702429118	blue	low
1949	59	117.0	1679.0	211.0	238.7		278.525		0	0.9999951185124254	blue	low
1950	59	117.0	1722.0	308.0	277.6352657004831	1.1773184631138418	247.67391304347825	384.6363636363636	0	0.8762704613025046	blue	low
1951	59	117.0	1758.0	311.0	248.79904306220095	1.2202232369355657	240.188995215311	381.75555555555553	0	0.9601727217475233	blue	low
1952	59	117.0	1759.0	297.0	276.32421052631577	1.114566747002982	205.4463157894737	360.3809523809524	0	0.9456031625488968	blue	low
1953	59	117.0	1797.0	211.0	241.7593984962406	1.0033647356010174	229.37593984962405	290.0833333333333	0	0.9999934843245925	blue	low
1954	59	117.0	1798.0	233.0	253.19607843137254	1.0466809281061618	227.640522875817	312.1666666666667	0	0.9999024355882191	blue	low
1955	59	117.0	1800.0	284.0	274.7229916897507	1.006994031271742	244.25761772853187	312.5	0	0.980492363110187	blue	low
1956	59	117.0	1870.0	274.0	285.7973684210526	1.1235238783011605	234.4657894736842	359.02564102564105	0	0.9831825472649922	blue	low
1957	59	117.0	1874.0	239.0	264.18954248366015	1.0425104508501686	236.76797385620915	314.51851851851853	0	0.9996426693198577	blue	low
1958	59	117.0	1911.0	277.0	305.13157894736844	1.1484423437045286	239.17894736842106	370.46875	0	0.9520097889128136	blue	low
1959	59	117.0	1919.0	262.0	252.52354570637118	1.1730950020350084	231.50138504155126	365.0263157894737	0	0.9990979489575597	blue	low
1960	59	117.0	1949.0	219.0	296.8487394957983	0.977747439220042	199.42296918767508	318.5	0	0.9991505811248281	blue	low
1961	59	117.0	1999.0	290.0	260.1842105263158	1.1828396526636258	217.8468899521531	361.3863636363636	0	0.98615143496008	blue	low
1962	59	117.0	2009.0	281.0	279.95849802371544	1.2144326913938934	197.70553359683794	412.21875	0	0.979466394887091	blue	low
1963	59	117.0	2020.0	189.0	290.6857142857143	1.0599046970728385	220.97857142857143	346.0	0	0.999911153624825	blue	low
1964	59	118.0	59.0	219.0	317.1862745098039	1.1726450260740433	227.23202614379085	363.15625	0	0.9972576481466984	blue	low
1965	59	118.0	106.0	205.0	252.37132352941177	1.0378111673113162	213.90441176470588	293.73333333333335	0	0.9999890842284105	blue	low
1966	59	118.0	141.0	150.0	277.7310924369748	1.1208014853036916	186.72268907563026	329.6666666666667	0	0.9999972446248933	blue	low
1967	59	118.0	170.0	227.0	244.92329545454547	1.0184277261200338	190.95738636363637	301.2	0	0.9999694400433315	blue	low
1968	59	118.0	252.0	265.0	298.7543859649123		238.19883040935673		0	0.9827972500870175	blue	low
1969	59	118.0	273.0	251.0	253.85380116959064	1.0247384641881834	215.2251461988304	299.35897435897436	0	0.9995840887464085	blue	low
1970	59	118.0	287.0	148.0	257.00892857142856	0.999338859787418	198.33035714285714	300.0	0	0.9999996979813316	blue	low
1971	59	118.0	298.0	220.0	267.859375	1.0608130623125624	208.6	318.35	0	0.9998811380202507	blue	low
1972	59	118.0	392.0	260.0	262.83235294117645	1.1628531576562404	241.25882352941176	358.3421052631579	0	0.9984239467595706	blue	low
1973	59	118.0	407.0	212.0	284.79931972789115	1.12831044192788	226.44557823129253	348.6296296296296	0	0.9997566142945472	blue	low
1974	59	118.0	414.0	274.0	259.59627329192546	1.0293429581749398	181.37888198757764	327.53333333333336	0	0.9962252924066018	blue	low
1975	59	118.0	445.0	240.0	293.4611111111111	1.0801416699886541	212.36944444444444	340.3333333333333	0	0.997399890206474	blue	low
1976	59	118.0	480.0	297.0	264.82105263157894	1.0250106286061342	223.5842105263158	293.0	0	0.9690676763554145	blue	low
1977	59	118.0	506.0	188.0	308.7156862745098	0.9962579004852196	199.4346405228758	323.5	0	0.9996968512231432	blue	low
1978	59	118.0	632.0	137.0	266.2083333333333	1.0082554434880568	211.24479166666666	298.3333333333333	0	0.9999996114338865	blue	low
1979	59	118.0	645.0	304.0	288.92105263157896	1.1714841578654809	259.4078947368421	375.0	0	0.8561117450017667	blue	low
1980	59	118.0	654.0	179.0	297.0148148148148	1.0847163019361254	217.86666666666667	350.65714285714284	0	0.9999205098005761	blue	low
1981	59	118.0	663.0	305.0	266.0125313283208	1.0927666690618816	238.24812030075188	338.63157894736844	0	0.9395896743015818	blue	low
1982	59	118.0	673.0	233.0	297.9506578947368	1.1371179761672663	258.76644736842104	381.8888888888889	0	0.9978391959810158	blue	low
1983	59	118.0	678.0	199.0	218.05882352941177	0.9950402131968059	223.13725490196077	284.625	0	0.9999997799363254	blue	low
1984	59	118.0	708.0	208.0	246.83834586466165	0.9780357121500245	236.28947368421052	296.2916666666667	0	0.999991727315245	blue	low
1985	59	118.0	713.0	280.0	270.8	1.0948633443265638	243.05	357.1515151515151	0	0.9882789631683334	blue	low
1986	59	118.0	732.0	273.0	259.89444444444445	1.016546781545596	234.375	313.6666666666667	0	0.9964431142882135	blue	low
1987	59	118.0	762.0	188.0	284.1925925925926	1.079674951109761	229.0222222222222	350.51612903225805	0	0.999949501550714	blue	low
1988	59	118.0	826.0	231.0	329.5	1.1487419283010467	246.609375	385.0	0	0.9907041891504403	blue	low
1989	59	118.0	871.0	198.0	238.05208333333334	0.9937865563674131	209.49652777777777	303.0	0	0.9999983574014387	blue	low
1990	59	118.0	872.0	257.0	282.4561403508772	1.025016963307062	238.3187134502924	324.6	0	0.9956942040331657	blue	low
1991	59	118.0	965.0	277.0	278.18367346938777	1.0400849351258596	229.85204081632654	337.0	0	0.9859501680908725	blue	low
1992	59	118.0	987.0	286.0	324.35087719298247	1.1705613492190523	248.04761904761904	394.4888888888889	0	0.856147032668353	blue	low
1993	59	118.0	994.0	290.0	262.2608695652174	0.9741957225921976	203.68260869565216	315.39130434782606	0	0.9843990925492674	blue	low
1994	59	118.0	1066.0	199.0	336.9281045751634	1.0995468014641798	233.01307189542484	387.0	0	0.9972985087234824	blue	low
1995	59	118.0	1073.0	218.0	274.1143790849673	1.0237964378338458	231.42156862745097	331.77272727272725	0	0.9998336175033491	blue	low
1996	59	118.0	1083.0	257.0	315.17676767676767	1.0897974711871994	218.26262626262627	362.3333333333333	0	0.9785055491693367	blue	low
1997	59	118.0	1105.0	180.0	263.7083333333333	0.9919463341608079	235.45833333333334	311.5833333333333	0	0.9999948480862795	blue	low
1998	59	118.0	1117.0	216.0	243.68823529411765	1.0376273843741834	203.02941176470588	330.9166666666667	0	0.9999884774087753	blue	low
[truncated: 125,640 more rows]
