# Supplementary material for: Phenotypic heterogeneity follows a growth-viability tradeoff in response to amino acid identity
Source: Nat Commun. 2024 Aug 2;15:6515. doi: 10.1038/s41467-024-50602-8 (PMC11297284; doi:10.1038/s41467-024-50602-8)
Supplement: Supplementary file 6 — Source Data [file 41467_2024_50602_MOESM6_ESM.zip › source_data/fig4fg/20230222_FACS.xlsx]

## Sheet: Result sheet
Method name: Kiyan_OD600_20h (Modified)
Application: SparkControl				V3.1 SP1
Device: Spark				Serial number: 2205013210
Firmware:				LUM:V5.2.4|ABS:V4.3.2|ABS_MEX:V5.1.1|MTP:V14.3.3|FLUOR:V5.1.4|FLUOR_BOTTOM:V5.0.2|PODI:V1.12.5
Date:				2023-02-22
Time:				14:55
System				DESKTOP-4VSL657
User				IC\oh120
Plate				[COS96ft] - Costar 96 Flat Transparent Cat. No.: 3361/3590/9018/3591/9017/3641/3628/3370/2507/2509/2503/9017/9018/3641/3598/3599/3585/3595/3300/3474
Lid lifter				No lid
Humidity Cassette				No humidity cassette
Smooth mode				Not selected
List of actions in this measurement script:
Plate
	Temperature
	Kinetic
		Absorbance				OD600
		Shaking
Name				COS96ft
Plate layout
Plate area				A1-H12
Start Time				2023-02-21 21:22:08
Temperature control				On
Target temperature [°C]				30
Wait minimum [°C]				29.5
Wait maximum [°C]				30.5
End Time				2023-02-21 21:24:07
Mode	Kinetic
Kinetic cycles				40
Interval time [hhmmss]				00:30:00
Mode	Absorbance
Name	OD600
Measurement wavelength [nm]				600
Number of flashes				10
Settle time [ms]				50
Part of Plate				A1-H12
Shaking (Double Orbital) Duration				Continuous
Shaking (Double Orbital) Position				Current
Shaking (Double Orbital) Amplitude [mm]				1.5
Shaking (Double Orbital) Frequency [rpm]				180
Start Time				2023-02-21 21:24:07
OD600
Cycle Nr.	Time [s]	Temp. [°C]	A1	A2	A3	A4	A5	A6	A7	A8	A9	A10	A11	A12	B1	B2	B3	B4	B5	B6	B7	B8	B9	B10	B11	B12	C1	C2	C3	C4	C5	C6	C7	C8	C9	C10	C11	C12	D1	D2	D3	D4	D5	D6	D7	D8	D9	D10	D11
1	0	29.5	0.1409	0.1886	0.1287	0.1475	0.1414	0.1512	0.1526	0.1422	0.1383	0.1403	0.1272	0.1467	0.1326	0.1324	0.1367	0.14	0.1456	0.1312	0.1381	0.1431	0.1435	0.1472	0.1483	0.1434	0.1329	0.1198	0.1209	0.1207	0.1249	0.1262	0.124	0.1282	0.1214	0.1305	0.1265	0.1373	0.1243	0.1203	0.1149	0.135	0.1293	0.1237	0.1247	0.1305	0.1379	0.1356	0.128
2	1800.04	30	0.1388	0.2051	0.1278	0.144	0.1347	0.1428	0.1424	0.1332	0.1359	0.138	0.1271	0.1436	0.1313	0.1336	0.1357	0.1396	0.1396	0.1243	0.1296	0.1392	0.1396	0.1428	0.1438	0.1409	0.1326	0.12	0.1203	0.1197	0.1219	0.1259	0.1229	0.1241	0.1185	0.1271	0.1246	0.1359	0.1236	0.1209	0.1154	0.1346	0.127	0.121	0.1227	0.1294	0.1348	0.1328	0.1266
3	3600.09	30	0.1383	0.1938	0.1277	0.1444	0.1353	0.1436	0.1425	0.1346	0.1366	0.1403	0.1278	0.1441	0.1311	0.1342	0.1365	0.139	0.1405	0.1254	0.131	0.1394	0.14	0.1439	0.1444	0.1421	0.1332	0.1202	0.1204	0.1196	0.1223	0.1269	0.1239	0.1242	0.1186	0.1282	0.1252	0.1371	0.1237	0.1206	0.1158	0.135	0.1273	0.1222	0.1246	0.1305	0.1356	0.1329	0.1278
4	5400.12	30	0.1505	0.2088	0.1279	0.1443	0.1355	0.1446	0.1433	0.135	0.1367	0.1392	0.1279	0.1447	0.1314	0.1347	0.1361	0.1393	0.141	0.126	0.1327	0.1411	0.1405	0.1445	0.1452	0.1424	0.1334	0.1203	0.1208	0.1195	0.1228	0.1278	0.1251	0.125	0.119	0.1279	0.1256	0.1375	0.1242	0.1211	0.1163	0.1346	0.1277	0.1221	0.124	0.1316	0.1359	0.1337	0.1279
5	7200.17	30.1	0.1387	0.2012	0.1284	0.145	0.1368	0.1457	0.1442	0.1379	0.1373	0.1405	0.1286	0.1454	0.1316	0.1353	0.1359	0.1397	0.1419	0.1264	0.1345	0.1432	0.1421	0.1457	0.1461	0.1432	0.1336	0.1202	0.1211	0.1199	0.1238	0.1283	0.1275	0.127	0.1198	0.1289	0.1265	0.1387	0.1248	0.1211	0.1169	0.1356	0.1286	0.1239	0.1265	0.1335	0.1364	0.1348	0.129
6	9000.2	30	0.1393	0.18	0.1289	0.1452	0.1382	0.1472	0.1457	0.1385	0.1388	0.1412	0.1304	0.1471	0.1321	0.1351	0.1365	0.1405	0.144	0.1283	0.137	0.1447	0.1437	0.1474	0.1469	0.1448	0.1337	0.1209	0.1214	0.1204	0.1249	0.1298	0.1291	0.1282	0.1203	0.1299	0.1277	0.1395	0.1256	0.1222	0.1181	0.1362	0.1296	0.1249	0.1274	0.135	0.1378	0.1353	0.1302
7	10800.2	30	0.1397	0.1889	0.1299	0.1454	0.1397	0.1494	0.1477	0.1395	0.1392	0.142	0.1313	0.1493	0.1323	0.1356	0.1362	0.141	0.1456	0.1301	0.1397	0.1485	0.1459	0.1493	0.1489	0.1473	0.1342	0.1215	0.1223	0.1211	0.1262	0.1322	0.1325	0.1305	0.1218	0.1314	0.1291	0.1411	0.1261	0.1226	0.1188	0.1369	0.1309	0.1272	0.1302	0.1369	0.1402	0.137	0.1321
8	12600.3	30.1	0.1401	0.2159	0.1307	0.1461	0.1427	0.1529	0.1521	0.1437	0.1408	0.1451	0.1337	0.1507	0.1331	0.138	0.138	0.1419	0.1494	0.1336	0.1436	0.153	0.1483	0.1506	0.1518	0.1513	0.1349	0.122	0.123	0.1221	0.1284	0.1355	0.1359	0.1339	0.1237	0.1333	0.1318	0.1423	0.1268	0.1235	0.1201	0.1382	0.1334	0.1309	0.1337	0.14	0.1428	0.1402	0.1353
9	14400.3	30.1	0.1412	0.238	0.1318	0.1468	0.146	0.1562	0.1554	0.1469	0.1426	0.1469	0.1363	0.1549	0.1338	0.138	0.1382	0.1434	0.1525	0.137	0.1483	0.1584	0.1518	0.1548	0.1553	0.1556	0.1355	0.1225	0.1236	0.123	0.1311	0.1394	0.1403	0.1376	0.1263	0.136	0.135	0.145	0.1283	0.1242	0.1221	0.1398	0.1357	0.1348	0.1379	0.1446	0.1461	0.1427	0.1384
10	16200.3	30.1	0.1603	0.2002	0.1331	0.1487	0.1505	0.162	0.161	0.1548	0.146	0.1504	0.139	0.1574	0.1347	0.1398	0.1399	0.1444	0.1584	0.1428	0.1537	0.1659	0.1562	0.1599	0.1596	0.1609	0.1365	0.1238	0.1243	0.1243	0.1343	0.1442	0.1451	0.1421	0.1299	0.1387	0.138	0.1481	0.1296	0.1256	0.1245	0.1418	0.1391	0.1385	0.1431	0.1496	0.1504	0.1462	0.1428
11	18000.4	30.1	0.1473	0.2387	0.1345	0.1503	0.1589	0.1681	0.1692	0.1612	0.1498	0.1545	0.1428	0.1618	0.1357	0.1407	0.1423	0.1464	0.1634	0.1493	0.1612	0.1745	0.1626	0.1656	0.1651	0.1672	0.1378	0.1253	0.1264	0.1269	0.1399	0.1501	0.1528	0.1487	0.1341	0.1434	0.1431	0.1521	0.132	0.1277	0.1271	0.1445	0.1439	0.1455	0.1502	0.156	0.1558	0.1506	0.1487
12	19800.4	30.1	0.1523	0.2397	0.1375	0.1527	0.1677	0.1767	0.1782	0.1698	0.1552	0.1592	0.1486	0.1684	0.1377	0.1439	0.1443	0.1489	0.1724	0.1579	0.1719	0.1862	0.1699	0.1734	0.1737	0.1768	0.1396	0.1273	0.1285	0.1282	0.1459	0.1588	0.1588	0.1549	0.1393	0.1491	0.1506	0.1577	0.1348	0.1301	0.1299	0.1478	0.1505	0.1519	0.1585	0.1643	0.1627	0.159	0.1579
13	21600.4	30.1	0.1488	0.2032	0.1407	0.1552	0.1789	0.1876	0.1901	0.1829	0.1611	0.1663	0.1559	0.1774	0.1392	0.147	0.1467	0.1525	0.1834	0.1682	0.1869	0.1976	0.1817	0.1849	0.1846	0.1887	0.1415	0.1296	0.1303	0.1314	0.1537	0.1688	0.1682	0.1644	0.1451	0.1569	0.1578	0.1644	0.1388	0.133	0.1344	0.152	0.1577	0.1624	0.1694	0.1759	0.171	0.1678	0.1678
14	23400.5	30.2	0.1544	0.2088	0.1442	0.1597	0.1954	0.2013	0.2056	0.2	0.1703	0.1745	0.1647	0.1857	0.142	0.1485	0.1519	0.1561	0.1958	0.1827	0.2076	0.2152	0.1973	0.1985	0.1979	0.2015	0.144	0.133	0.1334	0.135	0.1636	0.1806	0.1829	0.1777	0.1542	0.1664	0.1696	0.1738	0.1432	0.1372	0.1399	0.1575	0.1676	0.1761	0.1839	0.1906	0.1824	0.1792	0.1808
15	25200.5	30.2	0.1542	0.2183	0.1494	0.1653	0.2152	0.2167	0.2252	0.2237	0.1817	0.1873	0.1754	0.1996	0.1452	0.156	0.1558	0.1618	0.217	0.2033	0.239	0.2384	0.217	0.2163	0.22	0.2244	0.1482	0.1381	0.1378	0.1401	0.1792	0.198	0.2029	0.1928	0.1662	0.1786	0.185	0.1871	0.1492	0.1444	0.147	0.164	0.1814	0.1944	0.1993	0.2101	0.1959	0.1978	0.2008
16	27000.5	30.2	0.1594	0.2269	0.1554	0.1717	0.2341	0.2419	0.2495	0.2478	0.1936	0.2052	0.1897	0.2189	0.1503	0.1631	0.165	0.1684	0.2381	0.2257	0.2636	0.267	0.2388	0.2409	0.2414	0.2562	0.1521	0.143	0.1426	0.1456	0.1978	0.2197	0.2514	0.2152	0.1814	0.1938	0.1984	0.2047	0.1573	0.1524	0.1553	0.1732	0.1995	0.2192	0.2214	0.2384	0.2118	0.2167	0.2225
17	28800.6	30	0.1663	0.2361	0.163	0.1807	0.2673	0.268	0.2787	0.2867	0.2084	0.2261	0.2076	0.2482	0.1562	0.17	0.1724	0.1777	0.2665	0.2583	0.3064	0.2884	0.2676	0.2671	0.2709	0.2865	0.1577	0.1499	0.1483	0.1553	0.2207	0.2371	0.3366	0.2379	0.1987	0.2108	0.2236	0.2271	0.166	0.1639	0.1664	0.1839	0.2211	0.247	0.2562	0.3295	0.2379	0.2404	0.2486
18	30600.6	30	0.1792	0.2512	0.1763	0.192	0.3077	0.3126	0.3238	0.3431	0.2322	0.256	0.2324	0.2758	0.1639	0.1784	0.1843	0.1899	0.3034	0.3007	0.5642	0.3198	0.3176	0.3031	0.3052	0.3456	0.1653	0.1583	0.1565	0.1659	0.2476	0.2763	0.4255	0.2738	0.219	0.2381	0.2573	0.2526	0.1779	0.1756	0.1808	0.1992	0.2517	0.2821	0.2962	0.4695	0.2697	0.2728	0.28
19	32400.6	30	0.1809	0.2594	0.1906	0.2061	0.3656	0.3591	0.3782	0.4004	0.2599	0.2953	0.2645	0.3198	0.174	0.1931	0.1999	0.2025	0.3503	0.3467	0.6575	0.4874	0.3695	0.3459	0.3552	0.456	0.1745	0.1702	0.1662	0.1756	0.286	0.3144	0.5273	0.3491	0.2481	0.2672	0.2876	0.2919	0.1954	0.1943	0.2037	0.2162	0.2907	0.3275	0.4504	0.6096	0.3001	0.3116	0.3158
20	34200.6	30	0.1941	0.2811	0.2072	0.2253	0.4323	0.4317	0.4568	0.4761	0.2943	0.3463	0.3037	0.3716	0.1868	0.2088	0.218	0.2196	0.4111	0.4132	0.7613	0.6783	0.4276	0.4088	0.4107	0.6928	0.1875	0.1834	0.1798	0.1939	0.3277	0.3524	0.6579	0.554	0.2844	0.3014	0.3616	0.3379	0.2152	0.2137	0.2227	0.2388	0.333	0.3786	0.6829	0.635	0.3587	0.3606	0.4058
21	36000.7	30	0.2117	0.3067	0.2258	0.2522	0.4955	0.5107	0.568	0.8235	0.3377	0.407	0.4663	0.4296	0.2024	0.2276	0.2423	0.2493	0.4797	0.4893	0.902	0.8175	0.6746	0.4828	0.4795	0.7987	0.1993	0.2013	0.1955	0.2106	0.3885	0.5608	0.7356	0.6817	0.3318	0.3715	0.5168	0.3976	0.242	0.2399	0.4452	0.2754	0.3947	0.4598	0.7864	0.718	0.4735	0.4342	0.6191
22	37800.7	30	0.2331	0.3383	0.2509	0.2793	0.5837	0.7331	0.9212	0.9843	0.3898	0.4923	0.5711	0.5758	0.2262	0.2602	0.2709	0.2813	0.5992	0.5794	1.016	0.8887	0.8134	0.5656	0.7534	0.9033	0.2181	0.225	0.2184	0.2417	0.4477	0.7408	0.8487	0.8668	0.3879	0.4277	0.678	0.4734	0.2729	0.27	0.5434	0.5441	0.4604	0.548	0.9198	0.8341	0.6717	0.6619	0.7089
23	39600.7	30	0.2608	0.3785	0.2917	0.3184	0.8305	0.923	0.9832	1.2669	0.4536	0.5674	0.6592	0.7685	0.2521	0.2907	0.3222	0.4558	0.807	0.831	1.2068	0.98	0.9484	0.7505	0.9154	0.9907	0.2386	0.2492	0.2497	0.368	0.5177	0.8875	0.9742	0.9772	0.506	0.6965	0.7486	0.6539	0.3146	0.3233	0.6034	0.6578	0.5372	0.8023	1.0443	0.9608	0.8142	0.829	0.7895
24	41400.7	30	0.2971	0.4001	0.3317	0.3643	0.8951	1.042	1.1232	1.4479	0.5318	0.7451	0.8358	0.9432	0.2869	0.361	0.5169	0.5968	0.9264	0.9155	1.4395	1.1463	1.0668	1.1769	1.0137	1.1685	0.2669	0.287	0.2809	0.4842	0.6242	1.1313	1.0863	1.1369	0.7581	0.7908	0.8907	0.8052	0.3621	0.3651	0.7362	0.7409	0.6247	0.9759	1.2504	1.1786	0.9441	0.9179	0.9809
25	43200.8	30	0.3464	0.5343	0.3851	0.4176	1.0543	1.1757	1.2488	1.5658	0.6245	1.084	1.0707	1.09	0.3372	0.5707	0.7207	0.7115	1.0516	1.1081	1.5949	1.3725	1.1228	1.338	1.1577	1.4133	0.309	0.3412	0.3203	0.6059	0.7217	1.3601	1.2032	1.3355	0.896	0.9139	1.0404	0.9006	0.4262	0.431	0.8101	0.8339	0.7318	1.0641	1.4861	1.0164	1.0991	1.0471	1.1551
26	45000.8	30	0.4017	0.7152	0.4659	0.4957	1.2292	1.322	1.4131	1.6272	0.778	1.2383	1.2223	1.1896	0.3909	0.7892	0.8918	0.8227	1.1737	1.1935	1.6527	1.534	1.2719	1.4533	1.4428	1.5653	0.3525	0.5547	0.3686	0.7212	0.829	1.4877	1.292	1.5115	1.0392	1.0288	1.2224	1.0303	0.503	0.5679	0.955	0.9221	0.9329	1.2261	1.5972	1.0897	1.2317	1.153	1.3713
27	46800.8	30.1	0.4678	0.8777	0.5255	0.7987	1.3992	1.4964	1.5276	1.658	0.9233	1.3455	1.3279	1.2918	0.4612	0.8871	0.9469	0.8851	1.3337	1.3963	1.6418	1.6156	1.4535	1.5625	1.5764	1.6592	0.4106	0.6915	0.4429	0.8693	1.1614	1.5615	1.4161	1.5886	1.2088	1.1701	1.4617	1.2073	0.583	0.9097	1.0969	1.0483	1.1196	1.3974	1.6257	1.1643	1.3955	1.2874	1.5382
28	48600.9	30.1	0.5511	0.9773	0.6546	0.9762	1.5228	1.5829	1.5994	1.6605	0.9599	1.3984	1.4088	1.4398	0.54	0.9804	1.1009	1.0641	1.4281	1.4332	1.6516	1.6367	1.5464	1.6155	1.6205	1.6919	0.4827	0.8386	0.6112	0.9553	1.2457	1.5613	1.5674	1.6224	1.4072	1.3959	1.6091	1.4389	0.8188	0.9428	1.2888	1.1648	1.1158	1.4804	1.6365	1.1113	1.5597	1.4294	1.6755
29	50400.9	30	0.6409	1.0562	1.2999	1.087	1.609	1.634	1.6499	1.6712	0.9953	1.4328	1.3404	1.4968	0.6346	1.0914	1.1636	1.1718	1.4479	1.4939	1.6629	1.6404	1.6185	1.6338	1.6571	1.7049	0.5791	0.9735	0.9479	0.9911	1.2282	1.5941	1.6042	1.6427	1.4824	1.6025	1.6681	1.5958	1.1722	1.1028	1.4839	1.3222	1.1334	1.5531	1.6433	1.147	1.6406	1.5918	1.7322
30	52200.9	30.1	0.7354	1.1924	1.4762	1.1683	1.6581	1.6499	1.667	1.6925	0.9933	1.4159	1.2572	1.5861	0.7404	1.1847	1.315	1.3561	1.5298	1.5587	1.6665	1.6389	1.6483	1.6368	1.6738	1.7074	0.7159	1.0022	1.037	1.0582	1.2574	1.5965	1.6122	1.653	1.5203	1.6696	1.6877	1.6694	1.2506	1.207	1.5829	1.456	1.1159	1.6147	1.6441	1.0891	1.6628	1.6564	1.7446
31	54001	30.1	0.8498	1.2666	1.5834	1.2111	1.6676	1.6461	1.6755	1.7032	0.9732	1.4154	1.0627	1.647	0.9427	1.2964	1.4975	1.4979	1.626	1.6258	1.6599	1.6291	1.6552	1.6355	1.6774	1.7041	1.0516	1.1871	1.1262	1.1776	1.2742	1.5807	1.6043	1.6508	1.505	1.6931	1.688	1.6966	1.4138	1.2982	1.5911	1.5484	1.1682	1.6377	1.6445	1.0852	1.6602	1.6795	1.7348
32	55801	30.1	0.9023	1.3575	1.6629	1.2374	1.6938	1.6345	1.6786	1.7191	0.9955	1.4074	1.0428	1.6992	1.1451	1.3676	1.5898	1.589	1.6829	1.6675	1.6572	1.6181	1.6702	1.6344	1.6892	1.7115	1.1527	1.4788	1.2566	1.2581	1.3213	1.5499	1.5909	1.6482	1.5003	1.7019	1.6942	1.7136	1.5762	1.4046	1.5774	1.5954	1.1802	1.6484	1.6415	1.0637	1.6668	1.6915	1.7346
33	57601	30.1	0.9066	1.3476	1.6886	1.2118	1.7236	1.5793	1.6639	1.7118	0.9722	1.3717	1.0955	1.7173	1.1608	1.4236	1.6123	1.6335	1.695	1.6772	1.6482	1.6086	1.6672	1.6365	1.692	1.7113	1.2855	1.6342	1.3474	1.5066	1.3217	1.4643	1.5898	1.6403	1.4542	1.7019	1.7004	1.7124	1.5956	1.4463	1.5575	1.5983	1.1987	1.6491	1.6344	1.0544	1.6643	1.6914	1.7368
34	59401.1	30.2	0.9306	1.3218	1.6956	1.2248	1.749	1.4928	1.6653	1.702	0.9758	1.0195	1.0819	1.7178	1.1541	1.4112	1.6076	1.646	1.6879	1.6689	1.6375	1.6036	1.6616	1.6618	1.6959	1.7087	1.4548	1.695	1.4108	1.607	1.41	1.4263	1.5828	1.6334	1.325	1.7023	1.7064	1.7135	1.5832	1.5218	1.5972	1.5374	1.2085	1.6467	1.6104	1.0384	1.6628	1.6882	1.7342
35	61201.1	30.1	0.9165	1.3031	1.6838	1.2614	1.7538	1.3687	1.6357	1.6709	0.9497	1.1354	1.0874	1.6938	1.1558	1.431	1.6114	1.6443	1.6773	1.645	1.6338	1.596	1.6487	1.6728	1.6993	1.7071	1.4438	1.7169	1.4524	1.6385	1.4697	1.428	1.5662	1.6287	1.2598	1.698	1.7092	1.7068	1.5672	1.5962	1.5813	1.4848	1.2063	1.6287	1.5263	1.0565	1.6521	1.6837	1.733
36	63001.1	30.2	0.9292	1.2728	1.6936	1.2362	1.7513	1.3115	1.6094	1.6369	0.9524	1.0251	1.1062	1.6806	1.1787	1.3916	1.6068	1.6359	1.6772	1.6298	1.5772	1.5994	1.6299	1.6777	1.6999	1.7007	1.4266	1.7077	1.4525	1.6365	1.4963	1.3847	1.5304	1.6267	1.1585	1.6934	1.7096	1.707	1.5594	1.6677	1.5551	1.4202	1.25	1.6112	1.4057	1.062	1.6261	1.6831	1.7324
End Time				2023-02-22 14:54:32
Warning	Execution of 'Kiyan_OD600_20h (Modified)' was interrupted by the user.
[truncated: 49 more columns]

## Sheet: Sheet1
Time [s]	Temp. [°C]	A1	A2	A3	A4	A5	A6	A7	A8	A9	A10	A11	A12	B1	B2	B3	B4	B5	B6	B7	B8	B9	B10	B11	B12	C1	C2	C3	C4	C5	C6	C7	C8	C9	C10	C11	C12	D1	D2	D3	D4	D5	D6	D7	D8	D9	D10	D11	D12
0	29.5	0.1409	0.1886	0.1287	0.1475	0.1414	0.1512	0.1526	0.1422	0.1383	0.1403	0.1272	0.1467	0.1326	0.1324	0.1367	0.14	0.1456	0.1312	0.1381	0.1431	0.1435	0.1472	0.1483	0.1434	0.1329	0.1198	0.1209	0.1207	0.1249	0.1262	0.124	0.1282	0.1214	0.1305	0.1265	0.1373	0.1243	0.1203	0.1149	0.135	0.1293	0.1237	0.1247	0.1305	0.1379	0.1356	0.128	0.122
1800.04	30	0.1388	0.2051	0.1278	0.144	0.1347	0.1428	0.1424	0.1332	0.1359	0.138	0.1271	0.1436	0.1313	0.1336	0.1357	0.1396	0.1396	0.1243	0.1296	0.1392	0.1396	0.1428	0.1438	0.1409	0.1326	0.12	0.1203	0.1197	0.1219	0.1259	0.1229	0.1241	0.1185	0.1271	0.1246	0.1359	0.1236	0.1209	0.1154	0.1346	0.127	0.121	0.1227	0.1294	0.1348	0.1328	0.1266	0.1215
3600.09	30	0.1383	0.1938	0.1277	0.1444	0.1353	0.1436	0.1425	0.1346	0.1366	0.1403	0.1278	0.1441	0.1311	0.1342	0.1365	0.139	0.1405	0.1254	0.131	0.1394	0.14	0.1439	0.1444	0.1421	0.1332	0.1202	0.1204	0.1196	0.1223	0.1269	0.1239	0.1242	0.1186	0.1282	0.1252	0.1371	0.1237	0.1206	0.1158	0.135	0.1273	0.1222	0.1246	0.1305	0.1356	0.1329	0.1278	0.122
5400.12	30	0.1505	0.2088	0.1279	0.1443	0.1355	0.1446	0.1433	0.135	0.1367	0.1392	0.1279	0.1447	0.1314	0.1347	0.1361	0.1393	0.141	0.126	0.1327	0.1411	0.1405	0.1445	0.1452	0.1424	0.1334	0.1203	0.1208	0.1195	0.1228	0.1278	0.1251	0.125	0.119	0.1279	0.1256	0.1375	0.1242	0.1211	0.1163	0.1346	0.1277	0.1221	0.124	0.1316	0.1359	0.1337	0.1279	0.1221
7200.17	30.1	0.1387	0.2012	0.1284	0.145	0.1368	0.1457	0.1442	0.1379	0.1373	0.1405	0.1286	0.1454	0.1316	0.1353	0.1359	0.1397	0.1419	0.1264	0.1345	0.1432	0.1421	0.1457	0.1461	0.1432	0.1336	0.1202	0.1211	0.1199	0.1238	0.1283	0.1275	0.127	0.1198	0.1289	0.1265	0.1387	0.1248	0.1211	0.1169	0.1356	0.1286	0.1239	0.1265	0.1335	0.1364	0.1348	0.129	0.1234
9000.2	30	0.1393	0.18	0.1289	0.1452	0.1382	0.1472	0.1457	0.1385	0.1388	0.1412	0.1304	0.1471	0.1321	0.1351	0.1365	0.1405	0.144	0.1283	0.137	0.1447	0.1437	0.1474	0.1469	0.1448	0.1337	0.1209	0.1214	0.1204	0.1249	0.1298	0.1291	0.1282	0.1203	0.1299	0.1277	0.1395	0.1256	0.1222	0.1181	0.1362	0.1296	0.1249	0.1274	0.135	0.1378	0.1353	0.1302	0.125
10800.2	30	0.1397	0.1889	0.1299	0.1454	0.1397	0.1494	0.1477	0.1395	0.1392	0.142	0.1313	0.1493	0.1323	0.1356	0.1362	0.141	0.1456	0.1301	0.1397	0.1485	0.1459	0.1493	0.1489	0.1473	0.1342	0.1215	0.1223	0.1211	0.1262	0.1322	0.1325	0.1305	0.1218	0.1314	0.1291	0.1411	0.1261	0.1226	0.1188	0.1369	0.1309	0.1272	0.1302	0.1369	0.1402	0.137	0.1321	0.1272
12600.3	30.1	0.1401	0.2159	0.1307	0.1461	0.1427	0.1529	0.1521	0.1437	0.1408	0.1451	0.1337	0.1507	0.1331	0.138	0.138	0.1419	0.1494	0.1336	0.1436	0.153	0.1483	0.1506	0.1518	0.1513	0.1349	0.122	0.123	0.1221	0.1284	0.1355	0.1359	0.1339	0.1237	0.1333	0.1318	0.1423	0.1268	0.1235	0.1201	0.1382	0.1334	0.1309	0.1337	0.14	0.1428	0.1402	0.1353	0.1302
14400.3	30.1	0.1412	0.238	0.1318	0.1468	0.146	0.1562	0.1554	0.1469	0.1426	0.1469	0.1363	0.1549	0.1338	0.138	0.1382	0.1434	0.1525	0.137	0.1483	0.1584	0.1518	0.1548	0.1553	0.1556	0.1355	0.1225	0.1236	0.123	0.1311	0.1394	0.1403	0.1376	0.1263	0.136	0.135	0.145	0.1283	0.1242	0.1221	0.1398	0.1357	0.1348	0.1379	0.1446	0.1461	0.1427	0.1384	0.1329
16200.3	30.1	0.1603	0.2002	0.1331	0.1487	0.1505	0.162	0.161	0.1548	0.146	0.1504	0.139	0.1574	0.1347	0.1398	0.1399	0.1444	0.1584	0.1428	0.1537	0.1659	0.1562	0.1599	0.1596	0.1609	0.1365	0.1238	0.1243	0.1243	0.1343	0.1442	0.1451	0.1421	0.1299	0.1387	0.138	0.1481	0.1296	0.1256	0.1245	0.1418	0.1391	0.1385	0.1431	0.1496	0.1504	0.1462	0.1428	0.1367
18000.4	30.1	0.1473	0.2387	0.1345	0.1503	0.1589	0.1681	0.1692	0.1612	0.1498	0.1545	0.1428	0.1618	0.1357	0.1407	0.1423	0.1464	0.1634	0.1493	0.1612	0.1745	0.1626	0.1656	0.1651	0.1672	0.1378	0.1253	0.1264	0.1269	0.1399	0.1501	0.1528	0.1487	0.1341	0.1434	0.1431	0.1521	0.132	0.1277	0.1271	0.1445	0.1439	0.1455	0.1502	0.156	0.1558	0.1506	0.1487	0.1437
19800.4	30.1	0.1523	0.2397	0.1375	0.1527	0.1677	0.1767	0.1782	0.1698	0.1552	0.1592	0.1486	0.1684	0.1377	0.1439	0.1443	0.1489	0.1724	0.1579	0.1719	0.1862	0.1699	0.1734	0.1737	0.1768	0.1396	0.1273	0.1285	0.1282	0.1459	0.1588	0.1588	0.1549	0.1393	0.1491	0.1506	0.1577	0.1348	0.1301	0.1299	0.1478	0.1505	0.1519	0.1585	0.1643	0.1627	0.159	0.1579	0.1505
21600.4	30.1	0.1488	0.2032	0.1407	0.1552	0.1789	0.1876	0.1901	0.1829	0.1611	0.1663	0.1559	0.1774	0.1392	0.147	0.1467	0.1525	0.1834	0.1682	0.1869	0.1976	0.1817	0.1849	0.1846	0.1887	0.1415	0.1296	0.1303	0.1314	0.1537	0.1688	0.1682	0.1644	0.1451	0.1569	0.1578	0.1644	0.1388	0.133	0.1344	0.152	0.1577	0.1624	0.1694	0.1759	0.171	0.1678	0.1678	0.1593
23400.5	30.2	0.1544	0.2088	0.1442	0.1597	0.1954	0.2013	0.2056	0.2	0.1703	0.1745	0.1647	0.1857	0.142	0.1485	0.1519	0.1561	0.1958	0.1827	0.2076	0.2152	0.1973	0.1985	0.1979	0.2015	0.144	0.133	0.1334	0.135	0.1636	0.1806	0.1829	0.1777	0.1542	0.1664	0.1696	0.1738	0.1432	0.1372	0.1399	0.1575	0.1676	0.1761	0.1839	0.1906	0.1824	0.1792	0.1808	0.1738
25200.5	30.2	0.1542	0.2183	0.1494	0.1653	0.2152	0.2167	0.2252	0.2237	0.1817	0.1873	0.1754	0.1996	0.1452	0.156	0.1558	0.1618	0.217	0.2033	0.239	0.2384	0.217	0.2163	0.22	0.2244	0.1482	0.1381	0.1378	0.1401	0.1792	0.198	0.2029	0.1928	0.1662	0.1786	0.185	0.1871	0.1492	0.1444	0.147	0.164	0.1814	0.1944	0.1993	0.2101	0.1959	0.1978	0.2008	0.1906
27000.5	30.2	0.1594	0.2269	0.1554	0.1717	0.2341	0.2419	0.2495	0.2478	0.1936	0.2052	0.1897	0.2189	0.1503	0.1631	0.165	0.1684	0.2381	0.2257	0.2636	0.267	0.2388	0.2409	0.2414	0.2562	0.1521	0.143	0.1426	0.1456	0.1978	0.2197	0.2514	0.2152	0.1814	0.1938	0.1984	0.2047	0.1573	0.1524	0.1553	0.1732	0.1995	0.2192	0.2214	0.2384	0.2118	0.2167	0.2225	0.2117
28800.6	30	0.1663	0.2361	0.163	0.1807	0.2673	0.268	0.2787	0.2867	0.2084	0.2261	0.2076	0.2482	0.1562	0.17	0.1724	0.1777	0.2665	0.2583	0.3064	0.2884	0.2676	0.2671	0.2709	0.2865	0.1577	0.1499	0.1483	0.1553	0.2207	0.2371	0.3366	0.2379	0.1987	0.2108	0.2236	0.2271	0.166	0.1639	0.1664	0.1839	0.2211	0.247	0.2562	0.3295	0.2379	0.2404	0.2486	0.2373
30600.6	30	0.1792	0.2512	0.1763	0.192	0.3077	0.3126	0.3238	0.3431	0.2322	0.256	0.2324	0.2758	0.1639	0.1784	0.1843	0.1899	0.3034	0.3007	0.5642	0.3198	0.3176	0.3031	0.3052	0.3456	0.1653	0.1583	0.1565	0.1659	0.2476	0.2763	0.4255	0.2738	0.219	0.2381	0.2573	0.2526	0.1779	0.1756	0.1808	0.1992	0.2517	0.2821	0.2962	0.4695	0.2697	0.2728	0.28	0.2723
32400.6	30	0.1809	0.2594	0.1906	0.2061	0.3656	0.3591	0.3782	0.4004	0.2599	0.2953	0.2645	0.3198	0.174	0.1931	0.1999	0.2025	0.3503	0.3467	0.6575	0.4874	0.3695	0.3459	0.3552	0.456	0.1745	0.1702	0.1662	0.1756	0.286	0.3144	0.5273	0.3491	0.2481	0.2672	0.2876	0.2919	0.1954	0.1943	0.2037	0.2162	0.2907	0.3275	0.4504	0.6096	0.3001	0.3116	0.3158	0.3128
34200.6	30	0.1941	0.2811	0.2072	0.2253	0.4323	0.4317	0.4568	0.4761	0.2943	0.3463	0.3037	0.3716	0.1868	0.2088	0.218	0.2196	0.4111	0.4132	0.7613	0.6783	0.4276	0.4088	0.4107	0.6928	0.1875	0.1834	0.1798	0.1939	0.3277	0.3524	0.6579	0.554	0.2844	0.3014	0.3616	0.3379	0.2152	0.2137	0.2227	0.2388	0.333	0.3786	0.6829	0.635	0.3587	0.3606	0.4058	0.3756
36000.7	30	0.2117	0.3067	0.2258	0.2522	0.4955	0.5107	0.568	0.8235	0.3377	0.407	0.4663	0.4296	0.2024	0.2276	0.2423	0.2493	0.4797	0.4893	0.902	0.8175	0.6746	0.4828	0.4795	0.7987	0.1993	0.2013	0.1955	0.2106	0.3885	0.5608	0.7356	0.6817	0.3318	0.3715	0.5168	0.3976	0.242	0.2399	0.4452	0.2754	0.3947	0.4598	0.7864	0.718	0.4735	0.4342	0.6191	0.4693
37800.7	30	0.2331	0.3383	0.2509	0.2793	0.5837	0.7331	0.9212	0.9843	0.3898	0.4923	0.5711	0.5758	0.2262	0.2602	0.2709	0.2813	0.5992	0.5794	1.016	0.8887	0.8134	0.5656	0.7534	0.9033	0.2181	0.225	0.2184	0.2417	0.4477	0.7408	0.8487	0.8668	0.3879	0.4277	0.678	0.4734	0.2729	0.27	0.5434	0.5441	0.4604	0.548	0.9198	0.8341	0.6717	0.6619	0.7089	0.7109
39600.7	30	0.2608	0.3785	0.2917	0.3184	0.8305	0.923	0.9832	1.2669	0.4536	0.5674	0.6592	0.7685	0.2521	0.2907	0.3222	0.4558	0.807	0.831	1.2068	0.98	0.9484	0.7505	0.9154	0.9907	0.2386	0.2492	0.2497	0.368	0.5177	0.8875	0.9742	0.9772	0.506	0.6965	0.7486	0.6539	0.3146	0.3233	0.6034	0.6578	0.5372	0.8023	1.0443	0.9608	0.8142	0.829	0.7895	0.7929
41400.7	30	0.2971	0.4001	0.3317	0.3643	0.8951	1.042	1.1232	1.4479	0.5318	0.7451	0.8358	0.9432	0.2869	0.361	0.5169	0.5968	0.9264	0.9155	1.4395	1.1463	1.0668	1.1769	1.0137	1.1685	0.2669	0.287	0.2809	0.4842	0.6242	1.1313	1.0863	1.1369	0.7581	0.7908	0.8907	0.8052	0.3621	0.3651	0.7362	0.7409	0.6247	0.9759	1.2504	1.1786	0.9441	0.9179	0.9809	0.8994
43200.8	30	0.3464	0.5343	0.3851	0.4176	1.0543	1.1757	1.2488	1.5658	0.6245	1.084	1.0707	1.09	0.3372	0.5707	0.7207	0.7115	1.0516	1.1081	1.5949	1.3725	1.1228	1.338	1.1577	1.4133	0.309	0.3412	0.3203	0.6059	0.7217	1.3601	1.2032	1.3355	0.896	0.9139	1.0404	0.9006	0.4262	0.431	0.8101	0.8339	0.7318	1.0641	1.4861	1.0164	1.0991	1.0471	1.1551	1.0261
45000.8	30	0.4017	0.7152	0.4659	0.4957	1.2292	1.322	1.4131	1.6272	0.778	1.2383	1.2223	1.1896	0.3909	0.7892	0.8918	0.8227	1.1737	1.1935	1.6527	1.534	1.2719	1.4533	1.4428	1.5653	0.3525	0.5547	0.3686	0.7212	0.829	1.4877	1.292	1.5115	1.0392	1.0288	1.2224	1.0303	0.503	0.5679	0.955	0.9221	0.9329	1.2261	1.5972	1.0897	1.2317	1.153	1.3713	1.212
46800.8	30.1	0.4678	0.8777	0.5255	0.7987	1.3992	1.4964	1.5276	1.658	0.9233	1.3455	1.3279	1.2918	0.4612	0.8871	0.9469	0.8851	1.3337	1.3963	1.6418	1.6156	1.4535	1.5625	1.5764	1.6592	0.4106	0.6915	0.4429	0.8693	1.1614	1.5615	1.4161	1.5886	1.2088	1.1701	1.4617	1.2073	0.583	0.9097	1.0969	1.0483	1.1196	1.3974	1.6257	1.1643	1.3955	1.2874	1.5382	1.4106
48600.9	30.1	0.5511	0.9773	0.6546	0.9762	1.5228	1.5829	1.5994	1.6605	0.9599	1.3984	1.4088	1.4398	0.54	0.9804	1.1009	1.0641	1.4281	1.4332	1.6516	1.6367	1.5464	1.6155	1.6205	1.6919	0.4827	0.8386	0.6112	0.9553	1.2457	1.5613	1.5674	1.6224	1.4072	1.3959	1.6091	1.4389	0.8188	0.9428	1.2888	1.1648	1.1158	1.4804	1.6365	1.1113	1.5597	1.4294	1.6755	1.5867
50400.9	30	0.6409	1.0562	1.2999	1.087	1.609	1.634	1.6499	1.6712	0.9953	1.4328	1.3404	1.4968	0.6346	1.0914	1.1636	1.1718	1.4479	1.4939	1.6629	1.6404	1.6185	1.6338	1.6571	1.7049	0.5791	0.9735	0.9479	0.9911	1.2282	1.5941	1.6042	1.6427	1.4824	1.6025	1.6681	1.5958	1.1722	1.1028	1.4839	1.3222	1.1334	1.5531	1.6433	1.147	1.6406	1.5918	1.7322	1.6661
52200.9	30.1	0.7354	1.1924	1.4762	1.1683	1.6581	1.6499	1.667	1.6925	0.9933	1.4159	1.2572	1.5861	0.7404	1.1847	1.315	1.3561	1.5298	1.5587	1.6665	1.6389	1.6483	1.6368	1.6738	1.7074	0.7159	1.0022	1.037	1.0582	1.2574	1.5965	1.6122	1.653	1.5203	1.6696	1.6877	1.6694	1.2506	1.207	1.5829	1.456	1.1159	1.6147	1.6441	1.0891	1.6628	1.6564	1.7446	1.6965
54001	30.1	0.8498	1.2666	1.5834	1.2111	1.6676	1.6461	1.6755	1.7032	0.9732	1.4154	1.0627	1.647	0.9427	1.2964	1.4975	1.4979	1.626	1.6258	1.6599	1.6291	1.6552	1.6355	1.6774	1.7041	1.0516	1.1871	1.1262	1.1776	1.2742	1.5807	1.6043	1.6508	1.505	1.6931	1.688	1.6966	1.4138	1.2982	1.5911	1.5484	1.1682	1.6377	1.6445	1.0852	1.6602	1.6795	1.7348	1.7013
55801	30.1	0.9023	1.3575	1.6629	1.2374	1.6938	1.6345	1.6786	1.7191	0.9955	1.4074	1.0428	1.6992	1.1451	1.3676	1.5898	1.589	1.6829	1.6675	1.6572	1.6181	1.6702	1.6344	1.6892	1.7115	1.1527	1.4788	1.2566	1.2581	1.3213	1.5499	1.5909	1.6482	1.5003	1.7019	1.6942	1.7136	1.5762	1.4046	1.5774	1.5954	1.1802	1.6484	1.6415	1.0637	1.6668	1.6915	1.7346	1.7053
57601	30.1	0.9066	1.3476	1.6886	1.2118	1.7236	1.5793	1.6639	1.7118	0.9722	1.3717	1.0955	1.7173	1.1608	1.4236	1.6123	1.6335	1.695	1.6772	1.6482	1.6086	1.6672	1.6365	1.692	1.7113	1.2855	1.6342	1.3474	1.5066	1.3217	1.4643	1.5898	1.6403	1.4542	1.7019	1.7004	1.7124	1.5956	1.4463	1.5575	1.5983	1.1987	1.6491	1.6344	1.0544	1.6643	1.6914	1.7368	1.69
59401.1	30.2	0.9306	1.3218	1.6956	1.2248	1.749	1.4928	1.6653	1.702	0.9758	1.0195	1.0819	1.7178	1.1541	1.4112	1.6076	1.646	1.6879	1.6689	1.6375	1.6036	1.6616	1.6618	1.6959	1.7087	1.4548	1.695	1.4108	1.607	1.41	1.4263	1.5828	1.6334	1.325	1.7023	1.7064	1.7135	1.5832	1.5218	1.5972	1.5374	1.2085	1.6467	1.6104	1.0384	1.6628	1.6882	1.7342	1.6961
61201.1	30.1	0.9165	1.3031	1.6838	1.2614	1.7538	1.3687	1.6357	1.6709	0.9497	1.1354	1.0874	1.6938	1.1558	1.431	1.6114	1.6443	1.6773	1.645	1.6338	1.596	1.6487	1.6728	1.6993	1.7071	1.4438	1.7169	1.4524	1.6385	1.4697	1.428	1.5662	1.6287	1.2598	1.698	1.7092	1.7068	1.5672	1.5962	1.5813	1.4848	1.2063	1.6287	1.5263	1.0565	1.6521	1.6837	1.733	1.6983
63001.1	30.2	0.9292	1.2728	1.6936	1.2362	1.7513	1.3115	1.6094	1.6369	0.9524	1.0251	1.1062	1.6806	1.1787	1.3916	1.6068	1.6359	1.6772	1.6298	1.5772	1.5994	1.6299	1.6777	1.6999	1.7007	1.4266	1.7077	1.4525	1.6365	1.4963	1.3847	1.5304	1.6267	1.1585	1.6934	1.7096	1.707	1.5594	1.6677	1.5551	1.4202	1.25	1.6112	1.4057	1.062	1.6261	1.6831	1.7324	1.6997
[truncated: 48 more columns]
