# Supplementary material for: Phenotypic heterogeneity follows a growth-viability tradeoff in response to amino acid identity
Source: Nat Commun. 2024 Aug 2;15:6515. doi: 10.1038/s41467-024-50602-8 (PMC11297284; doi:10.1038/s41467-024-50602-8)
Supplement: Supplementary file 6 — Source Data [file 41467_2024_50602_MOESM6_ESM.zip › source_data/fig6cde/1730_E3_yATP_NLIMGLN.csv]

FSC-A	FSC-H	FSC-W	SSC-A	SSC-H	SSC-W	BL1-A	BL1-H	BL1-W	VL1-A	VL1-H	VL1-W	VL2-A	VL2-H	VL2-W	YL2-A	YL2-H	YL2-W	Time
143422	121167	83	47995	39766	80	2502	1944	24	1943	1493	19	3979	3136	33	402199	340759	87	0.00100368
125832	116219	79	53359	49674	78	1534	1456	14	1705	1593	17	4092	3735	30	531436	475569	92	0.00100368
101946	87747	84	45750	39632	77	1125	979	0	1093	885	0	2248	1876	23	241036	203440	83	0.00100368
161704	135769	84	69578	59669	82	1732	1557	15	2064	1739	21	4742	3985	35	511398	447693	88	0.00401472
79186	81572	71	25549	25762	52	901	869	0	1090	1140	8	2460	2354	22	304898	300928	81	0.00401472
101315	99986	75	18773	18592	46	1256	1156	11	1369	1243	12	3602	3455	28	440906	426288	81	0.00602208
80655	82014	73	24559	24366	59	777	814	0	1114	1003	2	2387	2210	22	304272	294214	81	0.00602208
86565	87131	72	33629	33312	70	1401	1541	14	1377	1269	12	3198	3101	26	377214	358777	77	0.00702576
164522	141431	90	66071	58066	82	1861	1468	17	2145	1823	22	5031	4161	36	620269	557208	90	0.00802944
185550	159648	87	84514	72561	84	1817	1503	20	2136	1747	21	4386	3838	33	483233	412046	91	0.00903312
36263	35802	69	12377	12661	39	340	337	0	316	496	0	814	864	0	90609	90386	70	0.00903312
136212	118842	83	60292	51867	81	1682	1534	16	1613	1221	16	3614	3204	29	391897	342358	85	0.0100368
157757	129034	84	67902	56454	82	2015	1865	19	2206	1776	23	5511	4483	37	691777	564990	91	0.0110405
164461	134092	85	69389	56410	83	2235	1981	21	1828	1424	16	5052	3906	37	589406	469997	94	0.0130478
90629	89706	73	29221	28840	71	900	1151	8	1268	1044	5	2899	2878	24	308590	306574	80	0.0140515
95549	93942	75	15736	15650	43	1384	1373	12	1419	1137	9	3154	2937	26	385838	372671	79	0.0170626
32414	32793	59	16824	17287	43	406	448	0	401	453	0	901	798	0	97147	95356	68	0.0170626
158373	128859	83	67677	55337	83	1946	1617	20	2105	1626	19	3992	3418	33	396489	322228	92	0.0180662
52446	54764	68	23622	24003	52	773	864	0	808	733	0	1358	1326	13	137775	139797	69	0.0180662
237604	177434	96	77611	58192	93	3484	2472	31	3261	2173	30	6877	5084	42	568174	416675	98	0.0180662
132251	104443	89	56308	45723	82	2027	1649	18	1637	1249	13	3135	2476	30	337288	265934	88	0.0190699
45502	46334	66	17115	17341	43	838	837	0	482	587	0	1282	1335	12	133877	133135	72	0.0190699
189364	162012	88	88856	76319	85	2195	2004	22	2267	1847	23	5371	4586	37	660318	560169	90	0.0200736
136776	126837	88	52625	48724	79	2044	1985	17	1890	1704	19	3570	3297	28	321327	293512	84	0.0200736
131085	117604	86	53714	48413	78	1525	1364	15	1531	1440	15	3288	3222	27	354940	319117	86	0.022081
72725	75462	70	27878	28143	52	1048	954	0	966	1021	4	2251	2113	22	312669	305253	74	0.0230846
61158	61167	84	16658	16574	44	741	540	0	693	451	0	1504	1662	15	164746	160710	73	0.0230846
62669	61891	83	15538	15754	42	815	861	0	872	815	0	1410	1449	13	172215	165733	73	0.0240883
88999	87397	76	26164	25947	62	800	906	0	883	670	0	2035	2001	21	246496	233283	77	0.025092
55393	56557	70	14793	14976	41	488	621	0	518	552	0	1383	1350	12	135982	136327	75	0.0260957
106556	103365	78	30479	30178	72	1448	1328	13	1282	1141	10	3476	3521	27	413056	394584	84	0.0260957
334050	236853	125	117618	81401	124	5136	3919	33	4468	3546	34	10483	7917	48	982175	762267	129	0.0270994
179078	139640	87	65571	50497	85	2165	1829	19	2244	1677	26	5531	4319	39	731036	562132	94	0.0270994
303719	226953	103	132213	104315	100	4871	3759	34	4614	3413	36	10344	8555	47	983707	808371	105	0.0270994
278026	199407	111	105793	76119	103	3386	2485	29	3843	2976	33	9731	7064	48	1.04858e+06	770959	113	0.028103
137346	112080	99	52982	42875	85	2076	1754	19	1836	1335	15	3840	3130	31	400412	314536	99	0.028103
272265	205307	108	118340	94470	97	3517	2845	28	3266	2513	30	7532	5817	44	837384	638397	106	0.028103
293164	205605	105	104030	75677	103	4170	2988	35	3458	2635	32	8192	5547	46	800311	563440	110	0.0291067
75742	77161	73	22629	22695	46	544	581	0	993	1022	3	2253	1986	22	245539	242250	74	0.0291067
237549	197542	99	84129	70363	90	2967	2622	25	2884	2304	28	6743	5534	40	651726	547658	101	0.0291067
175377	141109	86	59212	47956	85	2426	1838	24	2241	1547	23	4636	3801	35	415735	338849	91	0.0301104
210567	163551	93	81879	64705	89	1936	1705	18	2567	1724	26	5147	3903	38	520708	410842	97	0.0301104
342537	233295	119	165662	119047	119	5350	3691	37	5338	3827	40	12185	9007	51	1.04858e+06	873973	126	0.0311141
26837	29788	40	12540	12886	39	269	311	0	337	317	0	768	781	0	106178	106502	71	0.0321178
66239	67527	67	23456	23471	58	806	779	0	701	765	0	1662	1621	17	158397	154777	79	0.0331214
99218	99071	72	38320	37964	72	1662	1582	15	1425	1211	12	2930	2921	25	405058	385060	81	0.0341251
103665	103102	75	40136	39737	72	1295	1263	11	1623	1413	15	3446	3171	29	434374	426932	83	0.0371362
70560	67343	87	24033	22263	75	965	1015	2	695	672	0	2260	1895	20	229343	203058	87	0.0371362
113318	110064	75	49750	46978	75	1666	1481	16	1678	1493	17	3944	3765	30	498242	466010	83	0.0371362
61444	61057	67	17548	17803	44	890	862	0	706	641	0	1714	1828	17	150917	151171	71	0.0371362
296628	214104	114	101822	73010	105	4528	3355	33	4226	3073	36	9421	7057	46	871849	637699	112	0.0391435
110183	108040	78	43854	43569	73	1582	1462	14	1349	1261	11	3389	3390	27	450442	433807	80	0.0391435
84306	82319	74	33891	33761	71	1040	1196	9	1321	1049	5	2729	2849	23	327976	314549	77	0.0391435
57184	56859	75	17287	17252	44	757	964	0	487	678	0	1440	1436	14	148368	142795	76	0.0401472
159859	133481	96	55297	46490	82	1744	1632	17	1503	1213	11	4177	3578	32	437969	360292	88	0.0411509
240966	179405	92	90021	67968	91	3570	2618	32	2958	2294	27	6374	5048	41	605374	464612	96	0.0411509
193073	152198	90	71620	55425	85	2230	1597	23	2212	1767	24	5254	3877	38	581621	469273	92	0.0411509
42989	46630	65	8970	9085	35	337	432	0	555	529	0	983	1000	1	135419	134532	70	0.0421546
215869	178418	91	93824	78247	87	3096	2648	27	2843	2506	27	6945	5791	38	711504	606086	94	0.0431582
171449	145831	87	71736	61022	85	1341	1034	6	1889	1713	19	3878	3383	31	405250	337231	92	0.0431582
60581	61278	69	19917	20290	45	670	672	0	622	572	0	1415	1512	14	173412	164060	77	0.0441619
194614	156966	88	73212	61210	86	2134	1682	22	2541	1834	26	5494	4462	37	561470	474700	93	0.0441619
183995	149093	89	73750	61556	86	1906	1478	21	2131	1816	21	4591	3848	34	528026	420784	94	0.0451656
88760	88765	75	22503	22299	53	1216	1263	10	1108	1147	7	2898	2846	25	386082	375072	79	0.047173
57948	58431	71	9240	9158	36	747	794	0	716	821	0	1694	1720	17	170267	170020	74	0.047173
84835	83791	79	22322	21963	51	973	962	0	921	999	0	2454	2493	22	239195	228670	77	0.0481766
40629	40725	68	21820	22137	49	450	467	0	509	713	0	943	896	0	127470	127376	69	0.0491803
51023	52143	70	20320	20275	49	570	477	0	457	473	0	1326	1350	12	175838	169580	77	0.0491803
181289	145512	86	79537	63490	85	1886	1481	20	1954	1635	22	5301	4284	37	657488	538335	92	0.0491803
82653	81399	72	29749	29507	69	1364	1281	10	942	976	0	1888	1980	18	190680	179855	80	0.050184
78765	78094	88	26594	26482	63	635	782	0	840	720	0	1811	1730	17	244531	236918	79	0.0511877
96628	95643	81	25925	25657	61	1634	1490	15	1217	1365	12	3644	3563	28	440009	427068	81	0.0511877
46838	48013	59	10933	10895	37	359	521	0	532	530	0	1254	1240	11	164110	154501	76	0.053195
188817	153750	86	77133	62207	86	2441	1766	23	2813	2090	27	6069	5205	38	739594	591842	93	0.053195
84193	81488	82	22188	21677	52	1299	1117	9	999	1044	5	2647	2657	23	338099	321768	89	0.053195
144514	122010	85	59770	50102	80	1272	1059	9	1501	1381	15	3967	3376	32	464992	394517	89	0.0541987
98000	96131	75	34940	33639	72	892	879	0	976	932	0	2453	2319	23	271030	256143	80	0.0552024
167806	147023	99	74466	65450	81	1922	1476	21	1647	1556	16	4134	3681	31	406463	357644	88	0.0572098
107897	106620	78	43355	42843	73	1352	1245	11	1384	1566	15	3770	3498	29	460632	443339	82	0.0572098
52645	53972	50	20421	20176	48	498	528	0	663	619	0	1410	1324	13	182099	178110	85	0.0572098
95746	96743	72	23176	22672	50	1384	1449	14	1430	1530	14	3181	2975	27	406706	385253	78	0.0572098
185914	142825	100	75416	59343	87	1914	1630	18	2030	1486	23	5265	4217	37	678199	517184	96	0.0582135
99481	99062	77	21893	21905	48	1292	1121	9	1381	1168	8	2812	2718	25	385008	369893	85	0.0592171
181104	142381	93	108962	90983	89	2802	2199	25	3141	2291	31	6056	4978	39	697449	564080	106	0.0592171
125708	111728	83	43574	38996	77	1181	1114	8	1467	1321	15	2942	2732	26	301916	266216	85	0.0592171
103563	101913	77	37062	36659	73	1163	866	0	1306	1242	10	3211	3156	27	362347	352065	81	0.0612245
69015	68758	71	24525	24499	59	788	706	0	706	589	0	1570	1629	16	182714	177989	74	0.0642355
134829	118607	82	43748	37096	79	1616	1489	16	1391	1202	12	2729	2306	25	304335	262428	91	0.0652392
89608	87892	74	35007	35109	71	1204	1239	11	1094	1187	8	2758	2754	25	362258	343208	79	0.0662429
97442	97721	75	27158	26535	62	1164	1151	9	966	1126	8	2703	2762	23	291446	278579	79	0.0672466
78933	78030	73	23940	23804	57	991	873	0	905	899	0	2647	2666	23	304133	294522	78	0.0682503
43641	45042	56	14724	14922	41	699	718	0	598	535	0	1045	977	0	135626	135399	74	0.0702576
87606	87756	74	41743	41159	72	1128	1074	6	982	1060	5	2701	2663	25	363170	346403	80	0.0712613
240845	178646	97	87310	65995	90	3695	2674	30	3068	2309	30	6659	5137	42	608379	457531	99	0.072265
179620	155525	84	87834	74387	84	2333	1929	24	2058	1730	21	4839	4253	34	517764	455229	89	0.072265
91716	92216	73	28083	27684	71	897	744	0	1101	932	0	2428	2233	23	296604	284736	78	0.0732687
104591	104200	76	46398	46214	73	1483	1365	13	1523	1455	14	3335	3169	28	389133	385346	82	0.0732687
36188	36367	63	9032	9270	35	396	384	0	689	430	0	733	736	0	114605	113960	73	0.075276
87306	84725	76	32004	31847	71	1002	802	0	1098	960	0	2258	2189	22	261633	252889	78	0.075276
72962	72561	75	19873	19956	48	899	885	0	837	916	0	1927	1863	20	273641	264669	77	0.0762797
99722	97196	79	22013	21794	50	1133	1197	8	1250	1179	10	2937	2859	25	303466	287754	78	0.0782871
126717	119625	79	46065	43807	76	1633	1450	15	1920	1459	17	3345	3382	27	380880	353388	84	0.0782871
126723	116791	92	47661	43703	78	1293	1140	9	1589	1397	16	3716	3261	32	405783	361948	86	0.0782871
68821	69665	70	33562	33273	69	866	844	0	900	980	0	2242	2266	21	260545	259778	70	0.0782871
75410	76642	69	30088	30018	69	870	910	0	907	935	0	2379	2567	22	306841	292921	79	0.0792907
166956	137545	85	64829	53231	83	2237	1886	20	2217	1588	24	5287	4436	35	660830	547176	93	0.0802944
105945	103064	78	26723	26598	67	992	1076	7	1272	1036	4	2716	2509	25	311545	296352	80	0.0812981
172820	137031	102	84870	69800	85	2132	1867	21	2361	1923	24	5074	4209	36	588148	471302	93	0.0812981
50824	51619	68	7300	7795	33	585	519	0	695	600	0	1450	1514	14	142355	140580	71	0.0823018
93290	90781	78	29175	28981	71	1222	1238	9	1102	998	0	2747	2532	23	320912	305779	79	0.0823018
138490	112569	99	45791	37895	80	1797	1607	16	1373	1136	11	3351	2649	30	328901	267863	92	0.0833055
74106	73992	86	27983	28103	68	683	632	0	1006	964	0	2410	2322	22	253800	251098	78	0.0843091
105312	100453	76	42722	39481	75	1110	1142	8	1408	1312	12	2837	2611	25	335971	312895	82	0.0863165
102029	97839	81	38793	37994	73	1721	1468	16	1671	1480	15	3407	3154	27	446076	426415	80	0.0863165
87930	88441	74	29657	29901	68	1057	1059	6	801	852	0	2783	2652	25	306988	308529	78	0.0863165
247305	183921	105	63012	44290	94	3480	2533	30	3193	2388	32	6948	4957	42	662272	496589	112	0.0863165
117640	113474	84	32218	31230	66	1406	1432	15	1472	1587	17	3432	3397	28	350771	339752	80	0.0863165
192404	153408	86	74057	57324	85	2477	1827	24	2524	1920	26	6493	5154	39	718968	568551	93	0.0883239
173674	140622	86	70921	56054	83	2304	1775	22	2359	1864	23	5738	4487	38	707209	563233	92	0.0883239
169919	136164	94	59848	49417	84	2521	1988	24	1523	1232	14	3867	3084	32	373819	297150	92	0.0893275
64299	65287	68	24230	24315	53	661	806	0	638	804	0	1674	1703	16	162584	159574	76	0.0913349
79854	77228	83	23810	23593	57	993	930	0	684	798	0	2148	1833	22	194482	184985	81	0.0913349
131156	120143	83	54857	48921	79	1532	1385	15	1644	1561	15	3965	3663	30	504100	453879	86	0.0913349
92440	87611	89	30557	28681	72	1476	1444	14	816	971	0	2361	2201	22	254287	243978	80	0.0933423
153046	124942	87	64418	52965	82	1633	1354	17	1952	1454	19	4395	3580	34	555542	452203	90	0.0943459
51534	53505	68	22005	22375	53	807	767	0	266	411	0	1354	1429	15	184448	181717	74	0.0953496
255202	185290	100	88085	64198	95	4033	2787	32	3613	2798	30	7416	5545	44	618149	449300	104	0.0953496
141662	115712	84	54493	44312	82	1500	1220	13	1439	1275	14	3405	2833	29	330898	278131	88	0.0963533
136059	112970	82	55590	46446	80	1726	1356	14	1759	1464	17	3366	2855	30	327339	264171	88	0.0963533
107393	106511	75	30407	29984	71	1612	1559	14	1938	1880	19	3695	3672	28	498940	492571	82	0.097357
75782	77492	69	31715	31676	69	733	751	0	662	779	0	1920	1798	20	185434	180895	76	0.097357
95641	94172	76	46238	45841	74	1017	1029	3	1342	1291	11	3266	3249	26	417731	399988	80	0.0983607
191871	149796	101	74921	57278	90	2117	1680	19	2176	1735	24	5187	3964	37	676899	505735	104	0.0983607
144410	118966	93	50298	41837	81	2151	1919	21	1831	1408	19	4082	3516	32	370953	318948	89	0.0993643
235845	173464	96	106265	81904	95	3646	2807	29	3247	2792	28	7938	6344	44	816741	668540	100	0.100368
136736	117928	84	58194	50538	80	1240	1141	7	1494	1338	13	3912	3480	31	527282	451855	90	0.101372
48174	47634	69	12445	12454	39	579	768	0	229	440	0	1495	1477	15	136384	138142	74	0.102375
130359	124134	77	77841	73172	78	1824	1568	19	1751	1563	16	4078	3814	30	471245	439564	86	0.102375
154022	134515	83	66583	59581	81	2207	1927	22	1906	1610	20	4273	3818	32	353548	307946	87	0.103379
83426	81721	77	24502	24568	52	870	771	0	1017	992	0	2289	2260	22	285553	278664	82	0.104383
121768	118312	76	36974	35989	74	1200	1359	13	1344	1325	13	3101	2863	27	395278	368370	85	0.105386
61767	63042	73	24715	25159	57	395	513	0	630	602	0	1353	1446	13	162965	159127	74	0.10639
64660	63050	82	23817	24073	51	849	654	0	929	727	0	1786	1841	19	191887	184804	74	0.10639
102550	101054	81	36618	36012	72	1177	1235	10	1553	1353	12	3142	3301	26	427409	408535	81	0.107394
193636	153693	91	66572	52475	85	2581	2243	22	2650	2050	26	6443	5046	42	795021	638006	92	0.108397
202279	160431	92	87663	69518	87	2642	2125	25	2337	1805	25	5913	4567	39	697874	558220	94	0.108397
197263	154635	99	76685	60046	87	1966	1606	22	2488	1967	26	6038	4946	38	766370	614736	94	0.108397
86055	84599	84	34727	34530	71	941	1015	2	1392	1341	12	2907	2776	25	326754	317267	79	0.111409
96293	99826	71	42865	42497	71	1145	981	0	1444	1413	15	2893	2918	24	388557	366142	80	0.111409
164399	139139	85	67368	58437	83	2210	1502	21	2021	1454	20	4121	3471	31	412695	350556	88	0.113416
114859	112594	77	36918	36482	73	1368	1291	11	1277	1260	12	3467	3207	28	406467	386738	82	0.11442
87411	85589	73	34315	34374	70	1176	1240	9	1096	1022	4	2449	2477	22	338582	333605	80	0.11442
124486	111245	79	59172	52722	79	1436	1604	15	1766	1582	16	3952	3478	32	486574	425830	92	0.11442
103202	100228	91	28732	28860	64	1647	1667	16	1746	1681	16	3418	3519	26	448522	425832	80	0.115423
111625	101149	79	46845	42145	77	1256	1252	9	1095	988	0	2993	2786	27	373630	334313	85	0.116427
96842	90576	89	34121	31901	72	1091	1188	9	1136	855	0	2235	1973	22	206319	194639	81	0.116427
99080	96887	76	48620	47643	74	1381	1246	13	1012	1046	5	2859	2798	25	340005	318863	82	0.116427
193342	144625	94	75723	57123	88	2257	1563	24	2479	1815	26	4838	3651	37	481633	360742	93	0.117431
188365	157734	100	64126	51867	88	2467	1966	22	2605	2208	25	5578	4470	37	673677	561271	96	0.118434
167055	128558	89	77988	59756	88	2481	1837	23	2137	1606	22	5138	4018	37	623216	471756	95	0.119438
80328	80070	73	22556	22566	50	1076	1060	5	1254	1198	9	2602	2607	23	321609	308459	80	0.120442
183058	142278	90	73883	57103	86	2621	1932	26	2422	1776	24	5535	4491	38	741832	570717	94	0.120442
117269	113467	75	39770	37265	76	1409	1337	12	1472	1441	14	3246	3006	27	376538	347443	85	0.121445
246958	189286	110	84801	65796	90	3184	2182	28	2977	2188	31	6652	5146	40	669436	526772	100	0.122449
301517	212866	123	96214	66842	110	3559	2435	33	3343	2356	31	8084	5664	45	830173	605730	121	0.123453
160661	131041	83	67541	54442	83	2063	1557	18	1871	1472	18	4257	3655	33	549182	447306	91	0.123453
271231	189389	104	96569	66677	117	3157	2343	30	3581	2300	33	7417	5412	43	756674	513818	117	0.123453
46413	45355	69	15229	15611	41	390	431	0	426	399	0	1219	1240	10	158265	155907	71	0.124456
85119	83735	74	35621	34399	72	1177	1096	7	1243	1004	2	2421	2348	22	300516	293739	78	0.124456
90388	90534	73	35796	35534	71	1173	1065	5	1102	1128	8	2692	2387	25	328030	317278	76	0.124456
148351	126929	83	53335	45714	82	1940	1616	20	2012	1597	20	3990	3218	32	393422	332983	89	0.124456
111421	103668	83	40888	37595	76	1115	998	0	1505	1364	14	3717	3646	28	443441	426147	81	0.124456
118547	104718	80	36775	31400	79	973	980	0	1719	1584	16	2836	2588	26	310092	276912	86	0.126464
121802	117652	80	41621	40714	75	1569	1755	15	1761	1609	15	3769	3710	29	510418	483205	83	0.128471
195574	153022	92	67442	53073	86	2463	1721	25	2515	1979	25	5052	4001	36	506254	394781	93	0.130478
52508	53643	69	22688	22784	52	630	779	0	671	722	0	1259	1356	12	142013	146064	77	0.131482
235999	169867	97	84155	59311	94	3093	2166	29	3203	2154	31	7211	5133	42	874961	625781	103	0.132486
139045	117218	83	60976	52850	79	1889	1557	19	1577	1173	14	3694	3171	30	374385	324302	87	0.132486
92347	86922	91	23371	20787	91	1331	1372	11	1299	1133	9	3146	2816	26	364183	337586	91	0.132486
43596	43550	67	14475	14720	40	503	437	0	418	408	0	938	955	0	119444	122439	72	0.133489
82830	82964	80	24291	24547	56	1330	1368	11	1161	1222	10	3000	2911	25	363128	353222	81	0.133489
166370	139534	85	65292	55129	82	2008	1878	19	1568	1234	18	4107	3400	32	377392	322236	88	0.134493
227021	195328	94	108819	94336	94	4258	4240	27	3830	3383	30	9303	8576	41	957546	856069	100	0.136501
95879	93242	74	37368	36238	73	1329	1309	12	1242	1152	11	2651	2456	22	264267	251455	76	0.138508
103879	102759	79	45454	45344	73	1329	1380	12	1345	1293	12	3187	3056	26	386915	378291	81	0.138508
105480	103084	78	53452	52702	73	1212	1127	9	1482	1339	12	3315	3185	27	362370	356754	78	0.139512
42832	44825	48	7691	7939	33	543	483	0	400	564	0	1283	1322	13	149871	149836	74	0.139512
161705	130873	93	56914	46508	82	2165	1616	21	1896	1468	19	4307	3431	34	419773	340732	89	0.139512
120564	114118	80	45339	42696	74	1231	1081	7	1796	1500	18	4011	3904	30	433343	405164	82	0.139512
115057	111204	77	29884	29341	67	1454	1400	13	1176	1193	10	3023	2927	25	366706	344742	82	0.140515
290504	197696	108	108180	74965	102	4135	2827	33	3875	2590	35	7972	5572	45	709027	477705	109	0.141519
93451	92279	75	22342	22717	46	1479	1324	13	1389	1237	11	2837	2974	24	404279	391079	80	0.141519
63598	65173	62	18535	18889	45	702	744	0	749	804	0	1700	1908	17	234311	225824	75	0.141519
77369	77958	71	15530	15276	42	981	994	0	840	779	0	2078	1925	21	206060	203363	76	0.143526
244264	184710	94	78788	59649	93	3273	2513	27	2902	2220	29	7426	5902	43	738807	574145	98	0.143526
113582	108187	76	44942	42445	75	1180	1148	9	1563	1384	14	3402	3301	28	461494	445506	81	0.145534
160268	126988	85	58273	46134	84	2208	1765	21	1914	1679	19	4322	3538	34	413742	329180	90	0.146537
223394	167105	96	94018	73271	90	3648	2596	32	3763	2634	33	7287	5336	44	672065	517829	98	0.147541
106831	102693	77	48079	44823	75	1669	1510	17	1462	1331	13	3205	2921	26	431966	391472	84	0.148545
99924	94656	90	32678	29569	90	1805	1723	16	1662	1504	15	3564	3499	27	465414	425028	90	0.148545
109071	105084	91	40188	39218	73	1166	1245	9	1589	1266	13	3105	2888	25	446077	413859	91	0.148545
95681	95831	74	51773	51855	73	1121	1160	8	1092	1057	5	2450	2421	23	311290	303635	83	0.149548
73804	74209	79	29022	29099	69	919	930	0	922	819	0	2003	1913	20	279491	268793	82	0.150552
186155	149795	88	69337	54966	86	2328	1859	23	2017	1460	20	4432	3538	35	434819	338502	93	0.151556
112426	97868	79	53401	45903	79	1318	1232	12	1193	924	0	2583	2176	24	285654	245405	86	0.151556
351483	261416	125	184119	147611	115	8104	6400	39	7884	6165	44	16783	13583	59	1.04858e+06	1.02203e+06	122	0.154567
251738	192085	99	91637	69245	95	3533	2456	30	3188	2289	31	6606	4924	42	632511	480038	104	0.154567
59782	64212	54	20418	20816	45	857	933	0	626	688	0	1599	1591	17	161158	152785	72	0.154567
55782	57311	67	19444	19734	46	679	854	0	635	568	0	1193	1377	12	149553	144914	80	0.15557
59931	59504	71	23329	23186	53	871	879	0	857	615	0	1540	1572	15	172689	166046	76	0.15557
129774	121956	88	50389	47353	76	1800	1642	18	1815	1803	18	4037	3570	32	495371	482644	83	0.156574
38498	39248	68	15171	15380	40	496	478	0	537	408	0	1121	1173	9	138792	135411	75	0.156574
148287	128905	82	74238	63545	81	1843	1485	17	2281	1898	21	4718	4004	34	588852	496753	91	0.157578
115564	101025	79	55595	48563	79	1165	1209	9	1173	906	0	2555	2149	26	286986	238637	84	0.157578
35103	35252	67	15428	15804	41	158	355	0	316	344	0	793	730	0	95037	93544	72	0.158581
245045	181329	97	84790	63024	91	3580	2768	31	3319	2514	31	6642	4885	42	619760	464538	109	0.158581
75748	75658	72	43210	43385	71	897	899	0	947	813	0	2361	2442	23	293464	285882	76	0.158581
97439	96301	87	28582	28339	71	1310	1165	10	1105	1187	9	3044	2790	27	391478	381007	80	0.159585
104624	101874	81	35259	34811	72	1160	1097	7	1074	1157	9	3009	2909	26	286703	276987	80	0.162596
195871	155436	86	72695	56901	85	2415	1632	27	2227	1763	25	5652	4533	38	522395	417034	93	0.162596
194509	155863	90	73256	58426	86	2049	1556	21	2401	1832	23	5245	4320	37	577481	462038	91	0.1636
137816	118376	82	53576	45632	81	1918	1659	17	1361	1257	13	3352	2749	30	313867	265635	88	0.1636
53920	54614	56	23305	23722	52	299	362	0	717	634	0	1367	1477	15	166589	168423	73	0.1636
54239	55320	68	14131	14319	39	496	467	0	459	530	0	1475	1342	13	139916	144128	73	0.164604
127706	112378	80	59437	51906	78	1657	1364	17	1564	1401	17	4202	3650	33	520160	450717	86	0.165607
106081	106456	73	45245	44337	73	1385	1418	13	1616	1375	14	3450	3341	27	429876	413455	82	0.166611
80629	79209	75	19897	19718	47	1033	898	0	716	869	0	2047	2043	18	201027	196013	77	0.166611
85995	85566	74	33745	33630	70	1472	1303	11	1201	1278	10	2517	2635	22	318810	304753	77	0.166611
234803	174472	94	81668	60880	91	3817	2653	33	3031	2324	30	6527	5028	40	659632	495463	99	0.167615
157841	139125	83	60661	53472	81	2256	2223	20	2244	2037	21	5296	4653	34	682561	613244	89	0.168618
49610	50643	67	18470	18684	45	461	325	0	733	684	0	1382	1399	14	152487	151832	72	0.168618
44750	46357	65	15058	15384	42	242	290	0	480	564	0	1330	1276	11	138645	139733	72	0.169622
51441	52787	62	12660	12784	38	669	536	0	412	480	0	1459	1540	15	128582	128887	73	0.169622
94117	93858	84	25388	25093	56	865	960	0	892	988	0	2775	2710	24	313808	306236	81	0.169622
99729	98452	74	33711	33379	73	1590	1588	14	1414	1340	15	3514	3305	28	457237	444028	82	0.173637
291001	209067	115	100744	72812	113	3834	2957	30	4026	2870	34	7894	5819	45	722301	530278	121	0.173637
86881	86620	75	29775	30043	65	1158	1115	8	1128	1111	8	2880	2813	25	346552	336761	79	0.17464
133207	115481	90	47776	41393	80	2237	1761	22	1401	1305	12	3618	3325	29	369572	317116	87	0.17464
53941	54819	74	17379	17926	42	581	630	0	571	717	0	1359	1307	12	177308	173306	74	0.17464
86687	86225	82	31045	30664	70	970	966	0	973	997	0	1972	2021	19	213042	200347	75	0.175644
194576	150422	99	94287	77872	87	1879	1470	17	2134	1693	24	4916	4164	37	552995	440704	93	0.176648
56483	56410	67	9257	9454	35	941	1005	2	821	723	0	1493	1473	15	174822	171302	74	0.176648
267429	211532	99	171484	143599	97	8132	6594	38	8215	6977	43	16516	13581	60	1.04858e+06	1.03467e+06	101	0.177651
200485	153962	90	77628	59524	87	2395	1641	22	2211	1906	22	5024	3780	38	604035	461211	93	0.177651
172648	142098	85	68606	55583	84	2299	1784	23	2099	1654	21	4676	4121	34	640177	515422	91	0.178655
136549	110047	99	55291	44312	99	1315	1102	9	1317	1052	8	3373	2761	28	378627	295836	99	0.178655
174445	143912	87	71254	59634	84	2283	1845	24	1960	1542	22	4908	4121	35	553938	461097	90	0.180662
132660	116270	80	48648	40782	80	1737	1573	16	1406	1416	14	3778	3275	31	380331	324713	97	0.180662
60871	58293	81	20335	20422	48	426	429	0	570	645	0	1346	1350	13	161244	156566	76	0.18267
67485	67280	72	15698	15856	42	720	863	0	961	885	0	1694	1765	18	177666	175814	74	0.184677
284932	224384	115	157225	128167	100	7299	5932	37	7089	5767	41	15458	12316	57	1.04858e+06	1.00919e+06	109	0.185681
53538	55045	63	15834	15825	43	770	711	0	515	471	0	1465	1512	15	143933	142619	77	0.188692
95033	93448	73	44348	43816	73	899	914	0	1358	1206	10	2348	2299	23	276350	268447	78	0.189696
107750	107645	80	25157	25055	58	1200	1390	11	1491	1197	11	3484	3388	28	392068	369170	80	0.190699
179570	157488	83	80159	70670	82	1850	1720	19	1961	1756	20	5078	4436	34	542730	479051	92	0.191703
116036	118035	75	28585	28675	64	1573	1423	15	1387	1465	14	4180	4102	30	486999	476861	81	0.191703
106699	105689	74	63223	62430	74	1712	1650	17	1789	1645	17	3434	3375	27	477205	459760	82	0.192707
123820	118277	77	59850	56975	75	1726	1644	16	1525	1530	15	4319	3972	32	548159	527635	82	0.192707
106670	104335	75	49225	48124	73	1023	905	0	1406	1258	11	2703	2618	25	289098	273587	77	0.194714
62088	62490	76	24380	24574	52	744	835	0	754	742	0	1670	1527	17	171890	167241	77	0.194714
147784	129240	89	62799	54815	80	1696	1391	17	1926	1719	18	3986	3362	31	387752	337238	89	0.195718
174713	158119	83	121728	112368	82	3478	3069	28	3348	3164	28	7631	6833	39	805336	725919	89	0.196721
52903	54104	63	6464	6611	32	222	339	0	494	515	0	1325	1281	11	50586	52837	71	0.197725
164820	133238	90	75434	63155	83	2054	1428	20	2056	1595	20	4463	3607	34	608880	499064	90	0.198729
136110	130749	81	38126	37320	75	1920	1835	18	2106	1960	22	4881	4645	34	634019	589978	84	0.199732
142567	129487	83	48856	43172	80	1922	1809	20	1731	1510	18	4409	3988	33	605094	541526	87	0.199732
81753	74942	90	23738	21675	75	1192	1049	5	919	904	0	2430	2147	22	233692	198141	90	0.199732
60588	62775	69	10093	10375	35	540	660	0	1093	963	0	1572	1335	14	172727	172538	74	0.200736
198289	156085	94	63992	49828	88	2818	2113	27	2544	1764	25	5574	4522	38	538919	408318	96	0.200736
122363	114766	79	50472	46111	78	1307	1155	10	1669	1471	13	3197	2981	28	319151	296107	86	0.200736
83813	84528	71	31924	32096	68	769	794	0	987	826	0	2482	2377	23	286746	273382	76	0.200736
60087	61317	61	14963	15543	39	637	809	0	583	678	0	1432	1445	13	148953	147374	73	0.200736
39683	38834	67	9984	9879	37	396	358	0	344	307	0	1046	1095	7	147087	142045	72	0.20174
128717	116990	79	58951	53171	78	1437	1576	16	2023	1770	19	4326	4119	32	571766	532459	86	0.203747
117460	113678	78	36016	35436	73	1727	1628	17	1956	1696	19	3679	3523	28	407242	395024	80	0.204751
105984	92814	82	47729	41821	76	1080	902	0	848	780	0	2390	2168	24	305835	259267	82	0.205754
132618	109971	94	59383	49174	80	1438	1200	10	1594	1337	15	4142	3544	31	492111	426891	88	0.206758
181106	146657	92	70274	56538	84	2480	1978	23	2464	2085	25	5326	4400	37	681358	559846	93	0.206758
137839	126125	81	60036	55268	78	1485	1451	13	1521	1274	14	3840	3349	31	445609	394192	84	0.207762
77143	77164	73	26464	26497	66	974	785	0	898	860	0	2244	2217	22	275973	259617	77	0.209769
164612	135614	85	62397	50242	84	1809	1399	17	1765	1583	18	4179	3502	32	455521	363438	90	0.210773
67738	70136	69	16686	16658	43	954	806	0	576	663	0	1698	1626	17	196740	192294	76	0.211777
173171	141889	89	68674	56817	84	1958	1459	20	2331	2112	24	4297	3505	35	424131	336399	92	0.21278
135704	118774	79	67716	57533	81	1458	1287	11	1574	1355	16	4223	3497	34	456176	380742	88	0.213784
121751	114389	84	56741	52266	78	1435	1177	12	1647	1493	16	3763	3331	30	493532	455478	85	0.214788
134201	128038	79	28796	27808	73	1529	1593	16	1928	1575	18	4429	4466	30	499851	476157	83	0.216795
141964	133403	78	44370	40629	77	2540	2231	22	1817	1799	18	4217	3798	32	385447	354653	84	0.216795
67120	66001	78	13776	13973	40	724	691	0	875	653	0	1550	1626	18	220136	214712	76	0.216795
115832	112282	77	51631	51234	74	1518	1554	15	1525	1481	16	3789	3756	29	471263	444748	81	0.217799
124853	122359	80	34570	34221	73	1544	1483	14	1604	1500	16	3909	3918	29	486961	461044	83	0.217799
134969	112308	84	56358	46912	82	1852	1489	17	1633	1278	17	4101	3814	31	542796	463540	92	0.218802
235257	183544	95	106046	85392	93	2254	1813	23	3040	2326	28	6617	5308	41	798319	629320	105	0.218802
23750	24627	47	6779	6875	32	191	286	0	474	350	0	841	862	0	95319	92408	65	0.22081
311369	212940	105	103006	70939	102	4742	3291	36	4349	2902	37	9953	7042	51	952225	664344	110	0.22081
73056	77420	69	29576	30082	63	947	828	0	904	801	0	1876	1982	19	198252	186980	76	0.22081
164380	135213	101	63933	53216	83	1555	1393	15	1921	1603	19	4220	3560	33	441841	356734	95	0.222817
86256	85735	73	20673	20779	47	1543	1438	14	1256	1022	4	2254	2259	22	232333	226460	77	0.222817
90015	90259	76	27238	27039	62	1096	999	0	1077	961	0	3179	3129	27	416121	401431	82	0.223821
140821	125812	91	70855	64712	80	1520	1403	13	1599	1454	17	3222	2765	30	374859	330388	84	0.224824
80132	79838	84	32623	32416	70	889	809	0	1210	915	0	2070	2008	21	228336	220220	78	0.224824
40512	41168	67	14598	14582	41	514	451	0	516	420	0	1132	1166	9	147227	145453	73	0.225828
220456	180112	91	120386	102460	90	3820	3293	28	3713	3101	31	7765	6641	41	691062	581710	96	0.225828
101246	100567	74	39503	39359	71	1194	1208	11	1552	1286	14	3230	3232	26	399711	377304	78	0.226832
183498	143133	93	75071	60081	87	2309	1634	25	2133	1565	18	5349	4301	36	546262	419350	96	0.227835
139151	128409	87	56466	50884	79	2221	1970	21	2309	2067	21	4750	4427	33	594059	548996	85	0.227835
114812	111015	86	23885	23341	53	1611	1606	16	1579	1814	17	4137	4042	29	507048	491493	80	0.227835
63748	62251	73	19300	19134	47	859	799	0	1107	958	0	1549	1593	16	154612	151795	77	0.228839
160454	127656	100	64389	52349	83	2014	1625	21	2105	1467	22	4253	3598	33	589437	474802	92	0.229843
220598	172642	95	83753	65852	92	2150	2066	21	2765	2121	27	6274	4944	40	730803	576006	99	0.230846
219999	171649	90	80860	62805	89	2712	2212	27	2503	1889	27	5384	4244	37	537504	421047	95	0.230846
74106	76346	56	27681	26446	59	911	855	0	864	764	0	1901	1793	20	186155	174334	77	0.230846
174774	138124	88	72374	57263	86	2025	1550	22	2263	1673	21	4976	4152	35	656244	529811	94	0.232854
26654	25784	55	7718	7737	34	308	242	0	348	289	0	674	655	0	91944	92974	66	0.235865
170142	139442	85	68560	56514	86	2468	1611	27	2350	1761	26	4495	3444	35	426604	345040	90	0.235865
181758	155177	87	70100	58887	83	2652	2120	25	2633	2178	25	5929	5402	36	611527	515269	88	0.235865
105206	105440	78	43568	43873	73	1639	1387	15	1643	1574	17	4445	4285	31	499886	478430	80	0.235865
48343	50195	67	10650	11256	36	388	385	0	633	549	0	1196	1160	9	125060	123376	70	0.235865
100957	98859	84	42657	42221	73	1768	1698	15	1013	1075	7	2713	2590	23	329940	314900	82	0.236869
63620	63888	69	22627	22583	51	732	781	0	796	814	0	1734	1730	17	161042	156463	73	0.236869
197056	162987	90	62688	50740	87	2638	2219	24	2465	1942	23	5401	4462	38	520205	426731	93	0.236869
241068	201943	97	85266	72383	88	3334	2720	28	3526	2803	30	7177	6074	40	640605	538541	97	0.23988
154440	127889	100	61231	49314	100	2029	1776	20	1636	1304	15	3680	2715	31	369672	286603	100	0.23988
129056	122642	77	25460	24928	66	2003	1946	20	1686	1679	17	4465	4043	31	410166	385726	84	0.240883
194511	159275	90	73978	60322	86	2152	1628	21	2100	1768	19	4551	3852	34	551614	450574	93	0.243894
133206	126702	78	47547	42862	77	2236	1743	21	1765	1670	19	4241	3765	31	387114	351344	85	0.244898
129852	121190	81	46785	43193	78	1473	1334	13	1812	1695	18	3266	3086	28	341304	315098	86	0.246905
119153	106624	85	54255	48496	77	1586	1373	16	1218	1229	13	3794	3509	30	465904	416972	87	0.25092
90836	90419	76	43010	43178	72	1248	1096	7	1122	1224	8	3229	3119	26	382961	369511	81	0.25092
53786	55509	68	11048	11004	38	978	743	0	559	570	0	1626	1685	16	186408	180180	77	0.253931
65276	66727	72	29065	29215	62	728	688	0	556	521	0	1473	1675	15	179573	172952	77	0.254935
119079	114420	81	45106	43774	75	1550	1597	15	1522	1451	15	3883	3734	30	511978	492761	83	0.254935
84016	85749	72	23859	23582	59	950	825	0	1030	1109	8	2648	2734	23	334702	332685	79	0.256942
93922	91544	73	31546	31226	72	1095	1071	6	1122	1146	9	2848	2783	24	331659	316065	80	0.257946
128817	112032	91	51263	43931	80	1244	1101	9	1460	1245	11	3393	2743	32	422368	355863	97	0.257946
98621	95367	76	40670	39781	73	1189	1208	10	1234	1054	5	2755	2819	25	370123	352318	82	0.258949
109434	107854	78	40816	40108	73	1527	1487	15	1549	1397	14	4138	4029	30	511121	482254	81	0.259953
108193	108174	73	46499	45661	73	1587	1576	15	1637	1457	17	3858	3607	30	473392	438555	81	0.260957
244564	186086	99	85620	64880	97	3282	2854	28	3080	2354	30	6561	4978	41	570172	437831	104	0.260957
108275	103160	80	35150	32735	76	1502	1110	9	1292	1289	11	3406	3220	28	395172	372522	84	0.261961
87933	88029	72	51172	50621	74	961	842	0	973	897	0	2210	2133	21	273052	269448	78	0.263968
190352	155843	86	75881	62571	85	1955	1622	20	2366	2025	23	4990	3733	38	521481	414362	93	0.263968
33007	34464	51	11760	12107	37	425	303	0	315	394	0	828	895	0	95124	93201	68	0.263968
75133	75845	71	30926	30193	69	1148	1085	7	1025	929	0	2437	2531	22	329868	323911	77	0.263968
77077	77628	73	28872	28812	67	928	790	0	993	846	0	2137	2203	22	295089	287178	78	0.263968
101928	100430	76	25629	25371	64	1428	1415	13	1346	1359	12	3683	3477	28	415002	402228	84	0.264972
136303	124683	80	48394	44605	79	1642	1538	15	1721	1671	19	4315	4115	31	495020	444187	85	0.264972
154789	133284	85	59467	51584	82	1748	1325	14	1832	1544	20	3705	3220	30	398364	342568	88	0.265975
113110	108612	83	43126	41671	75	1617	1599	16	1604	1596	15	3850	3736	28	515525	479391	93	0.265975
96320	95592	75	48598	47746	72	1251	1352	11	1164	1068	8	2697	2639	23	296673	286563	79	0.266979
248578	188992	99	93293	72295	95	2815	2220	28	2933	2305	28	6223	4804	39	635225	497143	100	0.268986
134458	120697	84	45476	40814	77	1676	1337	12	1367	1368	12	3898	3608	30	447906	412617	84	0.268986
81667	79877	78	34809	34568	71	724	753	0	929	887	0	1945	1926	19	227963	230465	75	0.26999
100568	99698	73	42503	41636	74	1039	973	0	1221	1012	3	3160	3122	25	386865	368099	83	0.26999
48048	48663	61	16606	16782	42	530	580	0	501	564	0	1175	1203	10	143465	142666	70	0.271997
252135	184324	95	87877	64877	94	3784	2735	33	3122	2370	30	7044	5242	42	614930	461712	101	0.271997
62593	66237	62	26879	27329	55	440	520	0	772	850	0	1424	1405	14	157840	158090	76	0.271997
99399	99035	78	30121	29909	71	1144	1065	7	1219	1055	5	3271	3267	26	438457	425770	80	0.273001
92527	91098	82	39963	39474	72	1240	1162	9	1207	1190	11	2993	2870	25	378514	356321	81	0.275008
86881	84668	79	36829	36719	71	735	897	0	819	823	0	2043	1926	19	203354	196242	80	0.276012
316249	237619	125	159281	123036	113	7540	5834	38	7082	5699	41	14818	11664	56	1.04858e+06	1.00761e+06	119	0.277016
112201	111514	74	32607	32572	71	1461	1446	13	1819	1581	18	4236	4176	30	543644	520994	82	0.277016
157504	129409	84	63356	51518	83	1316	1174	9	1950	1685	20	4122	3402	31	452019	379896	88	0.277016
68635	68304	76	33183	32915	69	688	799	0	717	793	0	1984	1926	20	248351	242964	76	0.278019
94161	91243	75	40566	40002	72	1567	1613	15	1335	1181	10	3066	2858	26	372038	361913	76	0.279023
84550	83995	89	22139	21640	54	1457	1485	12	1481	1313	12	2486	2467	22	248273	236027	89	0.279023
63737	63783	68	28773	28862	68	730	711	0	534	557	0	1460	1500	15	166971	165561	76	0.279023
116683	106506	88	40882	36750	77	1606	1441	16	1488	1339	13	3371	3008	28	349858	327290	82	0.280027
123461	110957	80	47054	41037	79	1055	736	0	1351	1071	7	2974	2619	28	371684	320096	84	0.280027
128923	107480	91	50175	41393	80	1619	1359	15	1433	1195	11	3363	2869	29	458511	384962	98	0.280027
27691	31422	41	8006	8722	33	331	412	0	416	287	0	785	800	0	88234	89099	60	0.280027
201679	175945	92	66518	58912	83	2915	2639	26	4303	3829	32	7647	7230	39	664465	587719	90	0.28103
139459	128310	84	59180	54404	78	1745	1696	18	1900	1738	19	4648	4360	33	585738	538632	87	0.28103
56157	54804	74	13115	13185	40	461	531	0	716	584	0	1467	1529	15	171274	167114	74	0.282034
243348	185074	101	83988	64846	90	3461	2590	30	3286	2361	32	6913	5408	41	598474	458918	97	0.283038
172809	141690	85	83045	68331	84	2112	1727	21	2519	2011	25	5302	4343	36	691554	553669	92	0.285045
137013	125082	82	56742	50888	78	1810	1544	16	1657	1342	14	3940	3568	30	528250	470523	87	0.286049
111661	102896	79	47151	42167	78	1622	1417	15	1593	1306	14	3939	3594	30	471690	431635	81	0.286049
42958	44336	60	27353	27558	66	239	207	0	556	539	0	822	917	0	112163	113603	73	0.28906
107040	104970	75	29581	28833	73	1691	1434	17	1579	1416	16	3671	3594	28	466936	443469	81	0.290064
121022	116716	93	59700	58332	76	1023	1052	4	1420	1449	15	3559	3415	28	384680	373650	82	0.291067
239094	192192	90	132820	110195	91	3183	2488	28	3288	2794	27	7329	6324	41	734406	619064	95	0.291067
242887	181407	97	101632	76360	96	2449	1893	23	2937	2123	29	7094	5442	43	863549	630671	103	0.292071
159678	137238	86	58962	48212	83	1658	1190	18	1925	1573	19	4722	3933	33	566609	461498	90	0.293075
278470	207672	112	119726	87555	105	4505	3086	34	4304	2999	34	9186	7284	47	829820	648730	121	0.293075
146151	121056	94	58627	48599	81	1728	1550	16	1769	1352	16	3824	3260	31	543970	458642	88	0.294078
353973	244631	128	115949	81583	126	5116	3507	37	4752	3255	36	10293	7137	48	985523	695322	135	0.294078
125359	119304	83	45647	43653	76	1521	1394	14	1641	1556	17	3701	3601	27	509107	481480	84	0.295082
82572	78215	76	29056	26660	73	930	1036	4	949	882	0	2093	1988	21	229598	209020	81	0.296086
56635	54928	73	23091	23138	57	719	789	0	979	814	0	1270	1316	13	139706	138376	70	0.297089
140001	117047	82	57490	48493	82	1876	1491	17	1887	1376	19	3525	2926	30	401547	322778	91	0.297089
84668	87210	73	33658	33574	70	880	845	0	1034	892	0	2206	2219	21	269728	264983	75	0.297089
233675	191408	90	130671	106667	89	4741	3691	33	3908	3179	33	8488	7072	44	822700	692215	95	0.299097
91120	88623	75	42052	41215	72	814	984	0	885	906	0	2622	2737	23	342425	331291	79	0.3001
101115	99395	86	17814	17756	43	842	824	0	1153	1205	9	2838	2705	24	331808	313452	81	0.302108
134587	112993	82	49182	40468	80	1547	1210	18	1664	1257	17	3755	2982	32	325850	271042	86	0.302108
144565	123318	85	62557	53384	81	1997	1626	20	1933	1416	20	4402	3738	34	595670	516945	88	0.303111
62567	64050	70	29317	29151	68	347	515	0	723	676	0	1700	1617	17	171629	162995	69	0.306122
157968	132660	84	70950	59018	83	2133	1798	20	2018	1784	20	5224	4210	37	655215	531283	93	0.306122
113842	111521	78	37598	37178	73	1766	1717	17	1447	1347	13	4002	3844	29	461808	438424	85	0.307126
67972	69106	72	26109	26348	62	603	738	0	771	822	0	1979	2050	20	259151	253952	77	0.307126
138461	115973	87	51558	43247	81	1536	1500	15	1656	1292	16	3630	3107	31	397172	337056	87	0.30813
145182	127941	84	68189	58956	82	1654	1470	14	1884	1532	19	4105	3745	30	536847	464346	89	0.309133
167297	137365	102	55892	44632	83	2708	2162	26	2291	1805	22	4960	4021	37	431107	348465	91	0.310137
297658	228363	106	183281	144220	105	6086	4867	35	5117	4043	35	11136	8623	48	1.04858e+06	953515	109	0.310137
126904	115171	78	59862	54513	77	1356	1055	7	1396	1218	11	3433	2783	29	377035	340210	82	0.310137
83790	88317	70	22581	23258	46	1227	1276	12	1383	1273	11	2871	3068	24	250474	251132	77	0.310137
137568	125068	82	49442	45359	78	1558	1358	16	1936	1647	19	5126	4590	34	597813	543838	85	0.310137
98720	94301	82	28985	28546	72	1127	1008	2	1407	1341	11	2858	2765	24	352191	333239	84	0.311141
181838	158076	99	55568	48313	88	2109	1875	21	2062	1715	22	5090	4491	34	547804	483327	96	0.312145
303657	244598	107	139589	116586	99	5068	4354	33	4920	4023	35	10622	8462	47	952890	773844	108	0.312145
215356	171729	89	94032	76527	87	2729	2161	26	3029	2560	26	6304	5219	38	611670	497354	95	0.312145
149282	132423	82	64994	56807	80	1780	1470	18	2044	1590	19	4643	3991	33	614541	555223	90	0.312145
122397	111934	79	41779	36696	77	1284	928	0	1436	1146	9	3068	2707	28	368779	329716	85	0.313148
69494	69923	73	18895	18956	44	713	640	0	958	933	0	1592	1549	17	201596	195086	74	0.313148
139329	133840	82	43473	41079	77	1904	1716	20	1741	1546	18	3973	3789	30	384388	364882	85	0.315156
236515	184142	92	89352	68974	91	2829	2358	26	2843	2324	25	5942	4904	39	680741	546110	100	0.315156
94024	93104	76	16723	16923	43	851	841	0	1131	1073	7	2780	2779	24	346733	335694	80	0.315156
183312	166100	84	61336	55871	82	2785	2405	25	2209	2026	22	5657	5034	35	474729	424959	88	0.316159
198842	155723	90	96449	75767	87	2270	2030	22	2186	1653	23	5767	4384	38	729000	581331	96	0.317163
99951	99282	81	27561	27635	58	1479	1510	15	1363	1330	13	3119	2978	26	403255	379306	80	0.317163
89179	89370	75	20058	20170	46	946	1048	5	1010	963	0	2781	2775	24	351396	346532	77	0.317163
186112	148725	86	58121	46076	84	2785	2296	25	2139	1531	20	5580	4568	38	703866	554675	94	0.318167
179807	139845	97	63810	50006	86	2942	2014	28	2066	1538	23	4269	3228	35	420658	322690	92	0.318167
152982	127822	100	59617	50017	81	1810	1375	15	1640	1561	17	4239	3508	33	515795	425233	88	0.31917
110581	108259	77	23467	23168	51	1217	1021	3	1206	1216	10	3883	3694	29	460399	436534	80	0.31917
57436	57219	73	15274	14962	43	679	811	0	634	701	0	1430	1231	11	164143	151237	85	0.31917
79737	73999	76	36187	33450	72	902	875	0	1046	898	0	2147	1946	22	240583	223759	76	0.31917
84439	84044	73	20881	20856	47	906	1121	7	1356	1202	9	2901	2866	26	376294	365728	80	0.320174
180892	144158	86	65351	52096	84	2832	2054	27	2396	1948	25	5629	4466	38	501250	393284	91	0.320174
257931	210341	92	159268	130909	92	6964	5442	37	6172	5511	37	14031	11913	56	1.04858e+06	960107	96	0.320174
98645	94067	91	26390	26256	55	1375	1220	12	1373	1323	13	3309	3327	27	401218	387013	79	0.320174
135391	123821	79	61568	55917	79	1994	1794	20	1777	1793	19	4827	4194	35	574415	528553	85	0.321178
92802	92658	74	21324	21378	49	805	700	0	1251	1186	10	2676	2710	24	344907	340367	78	0.321178
102726	99413	77	22045	22055	51	1337	1008	3	1434	1386	13	3444	3358	28	434926	417400	82	0.321178
80405	79318	76	28052	28123	64	980	1102	7	1114	1158	8	2654	2488	24	318018	309615	75	0.322181
52462	52810	71	15500	15730	41	693	677	0	734	733	0	1248	1393	13	142491	141019	75	0.322181
148154	127124	84	43597	36973	82	2093	1624	22	1786	1455	18	3525	2884	31	322176	280960	88	0.322181
95433	91852	91	44754	44622	72	1570	1490	16	1783	1721	17	4189	4083	30	549742	530820	79	0.322181
120911	105432	82	54192	48026	79	1730	1489	18	1500	1237	14	3582	3263	30	421649	372568	84	0.323185
48160	47353	71	11591	11543	38	465	522	0	642	559	0	1115	963	0	131092	126989	76	0.323185
263093	196067	99	89650	66271	97	3165	2421	29	3320	2646	31	6984	5238	42	741601	550575	102	0.324189
106867	106113	75	25073	24527	70	1344	1412	13	1420	1390	12	3291	3244	27	449717	439986	82	0.324189
112435	94484	81	52266	43779	78	1438	1078	10	1405	1282	12	2907	2399	28	299367	254889	84	0.330211
82320	81977	72	19253	19239	47	1026	1208	8	790	994	0	2676	2596	24	334482	324307	78	0.331214
247537	222156	89	107460	97930	88	5293	4716	32	4993	4415	35	10032	8883	45	943800	839965	93	0.331214
27431	28687	49	10555	10995	36	229	275	0	271	275	0	835	837	0	81823	83808	67	0.331214
176178	162993	83	90100	84618	79	2398	2054	21	1918	1820	19	5238	4779	34	423113	393453	84	0.332218
144953	125043	84	73312	63786	80	1687	1550	15	1617	1425	15	4315	3930	32	521672	436099	86	0.332218
155453	124258	84	65182	51860	83	1962	1382	19	1644	1135	13	4417	3284	35	585770	458400	90	0.333222
127167	118248	81	50790	46623	78	1389	1097	9	1136	1178	8	3531	3046	29	304936	286147	83	0.334226
98898	96112	77	32417	31697	72	1344	1262	12	1210	1208	10	3147	3101	26	419380	405333	80	0.334226
249636	182759	102	79768	57602	99	3243	2323	30	3210	2292	32	7190	5354	43	657258	484623	107	0.334226
115458	111345	81	48117	45395	75	1220	1119	8	1369	1458	14	3284	3254	27	415849	391291	83	0.335229
54550	55946	68	21672	21587	51	664	787	0	517	648	0	1486	1537	15	151646	145564	73	0.336233
288971	241994	108	152528	131619	105	6614	5746	36	6016	5224	38	13223	10777	52	1.04858e+06	980562	112	0.336233
162216	147309	80	72489	63344	82	1409	1235	13	1753	1434	16	3653	3155	30	400622	345246	86	0.337237
203984	177435	87	105873	92779	85	3031	2900	24	3025	2695	27	6647	6014	37	698032	611543	93	0.339244
100656	97787	78	49306	48684	73	1096	1031	4	1387	1357	14	3402	3154	28	385817	370557	80	0.340248
126618	114340	78	47260	41702	78	1544	1290	14	1393	1187	10	3079	2792	26	350247	314412	86	0.341251
176784	152938	87	93638	78771	84	2491	2334	23	2317	2054	23	4932	4261	34	531694	477412	91	0.341251
133595	122052	92	50010	45321	81	1698	1530	17	1588	1429	16	3470	3333	27	333447	304852	86	0.343259
129043	113869	81	48601	41948	80	1399	1262	12	1358	1149	9	3377	2995	29	388936	341096	85	0.344262
128805	113892	85	67523	60225	80	1351	1171	10	1378	1384	14	3342	2945	28	322358	276265	85	0.34627
125397	114640	78	39118	35039	76	1369	1400	13	1599	1232	13	3082	2888	27	299417	265642	85	0.348277
97077	94571	75	32731	32126	72	1165	1050	6	1227	1285	11	2866	2734	26	384848	376624	82	0.348277
85633	86850	71	26536	26321	63	1145	1160	8	1229	1289	10	3101	3041	26	399676	386088	79	0.350284
65855	66783	73	24876	24982	54	920	993	0	929	793	0	1561	1574	16	175856	171433	74	0.350284
106011	105579	76	33872	33742	73	1064	1103	7	1108	1020	3	2884	2871	24	362750	347434	81	0.351288
132496	114925	80	54935	46934	79	1266	1194	9	1624	1432	15	3202	2774	29	374638	326670	84	0.351288
85254	80668	78	33826	30233	75	1162	836	0	1044	808	0	2207	2065	21	210207	194460	76	0.351288
90107	88612	76	39786	39529	71	983	1129	7	1236	1045	5	2400	2286	22	332815	318798	79	0.353295
129711	113137	91	57002	50837	78	1508	1291	14	1624	1535	19	4438	3986	34	542021	471683	95	0.354299
76464	75495	85	16719	16669	43	979	1003	2	1053	1098	7	2216	2178	21	222628	218423	76	0.355303
49042	50841	59	22598	22688	53	682	470	0	307	526	0	1235	1238	11	141116	141566	71	0.355303
76419	74429	78	24717	24531	54	1110	1106	8	1053	936	0	2132	1952	20	186007	179185	76	0.355303
95541	97215	72	26985	25951	67	1129	1149	8	1557	1332	13	3299	3148	26	416867	394915	90	0.355303
190520	153639	90	92497	76646	87	1794	1323	18	2240	1850	24	5282	4421	36	662329	540616	92	0.356306
165746	133502	86	62050	49671	83	1992	1836	19	1819	1452	17	3832	3130	31	362458	288549	90	0.35731
85665	85928	79	24973	24660	55	946	798	0	1362	1190	11	2441	2343	22	236568	232180	79	0.359318
147755	132942	82	73605	65823	80	2716	2260	23	2898	2642	26	6304	5866	36	662797	594024	87	0.359318
84131	84518	85	26507	26325	61	567	589	0	460	570	0	1080	1134	9	144765	140323	74	0.361325
211458	158369	95	78577	59221	88	2262	1707	22	2972	2148	29	5419	4231	38	550463	413854	93	0.361325
152361	128740	100	53855	46187	81	2439	2049	22	1734	1761	17	3785	3347	31	377381	322242	88	0.362329
98009	94977	79	42008	41469	72	1247	1263	10	1329	1151	8	3246	3104	28	419977	407686	79	0.363332
171788	155137	81	64448	59210	80	2410	2185	22	2679	2246	23	5505	4953	35	553017	509835	86	0.36534
142023	119960	82	59076	49019	81	1845	1480	17	1925	1694	19	4703	3922	35	576007	501595	88	0.36534
116822	114346	78	30008	29663	73	1817	1691	17	1699	1508	15	4103	4078	30	496099	479157	83	0.366343
43001	44145	65	11090	11380	36	470	485	0	390	484	0	1120	1141	9	118574	120039	72	0.366343
53077	55702	68	15131	15417	41	636	732	0	709	756	0	1565	1576	16	156869	153845	72	0.366343
56329	57123	68	32219	32313	68	486	530	0	701	508	0	1572	1443	14	162570	165221	73	0.366343
67106	67398	71	28171	27907	68	667	605	0	709	691	0	1780	1720	18	197821	189376	73	0.367347
189773	153351	92	77736	62957	85	2066	1651	20	1964	1581	22	5085	4240	35	572660	464850	91	0.367347
99637	99561	77	40336	38320	75	1443	1277	11	1262	1324	12	3443	3354	28	430114	400138	91	0.367347
50621	50169	76	13398	13615	39	458	554	0	525	433	0	1222	1404	13	164635	162435	73	0.368351
114280	110226	93	34651	33967	74	1297	1045	7	1268	1351	12	3650	3369	29	433485	422007	82	0.368351
210554	178316	88	106997	89592	88	3258	2663	27	2948	2615	27	6751	5993	39	755860	664679	92	0.369354
152514	126646	85	63466	53054	82	1911	1830	18	1790	1491	18	3770	3036	33	384236	316013	85	0.369354
230913	181988	93	89864	72336	90	2296	2137	23	3194	2649	28	6175	5013	40	678813	549923	97	0.370358
162586	147373	82	68514	61678	81	2316	1910	23	1985	1942	20	4931	4242	35	543108	492334	87	0.370358
78547	78458	73	30171	30127	69	882	944	0	827	773	0	1904	1846	19	206714	200676	78	0.371362
59651	61395	68	12436	12716	39	637	703	0	741	664	0	1591	1693	17	158270	151990	71	0.372365
251380	181175	100	87697	64642	94	3866	2874	32	3325	2405	30	7137	5254	42	750600	542275	102	0.375376
133097	112688	86	49704	42901	80	1657	1345	15	1585	1424	16	3350	2838	29	310183	261431	87	0.377384
94195	95769	73	39440	39499	71	1424	1331	12	1360	1526	16	3200	3004	27	434788	415110	80	0.378387
50442	50366	70	21275	21665	47	291	363	0	522	448	0	1043	1045	5	111427	106647	74	0.378387
55564	56112	68	15080	15166	43	551	537	0	328	527	0	1196	1271	11	174520	172630	73	0.379391
139025	114567	90	58183	48827	81	1326	1182	11	1293	1000	1	3316	2838	29	425283	345182	86	0.380395
79257	80585	70	34943	35127	70	883	876	0	1043	978	0	2285	2369	21	287737	274349	77	0.380395
115349	114166	72	48472	47721	74	1827	1463	17	1818	1672	19	4151	4012	30	501962	475946	84	0.380395
189579	151586	87	87366	70852	87	2467	2098	22	2085	1860	23	5573	4685	37	705932	564836	93	0.380395
98032	95308	79	23901	23794	56	1047	1025	4	1098	1079	6	3251	3137	26	396159	391467	82	0.38441
201618	155539	89	65636	49825	87	2773	2220	25	2131	1665	23	5271	4028	37	496952	382198	92	0.385413
123193	107119	81	57569	49587	79	1496	1244	16	1582	1247	17	3782	3254	31	515295	438678	89	0.386417
45140	42674	78	22750	21808	62	549	418	0	293	457	0	1061	1029	3	126994	114445	83	0.386417
98326	97467	75	27078	27033	57	1241	1220	11	1604	1508	15	3331	3421	27	435317	428485	79	0.386417
27215	30250	45	12389	12703	39	431	308	0	222	328	0	801	751	0	110110	105777	71	0.388424
54140	52999	72	10295	10497	36	471	597	0	584	601	0	1243	1158	9	136287	130867	73	0.388424
54551	53050	76	23447	23640	51	768	748	0	683	575	0	1493	1508	15	146713	144252	68	0.388424
77770	75623	74	28974	27463	70	1080	924	0	985	819	0	2166	2198	21	199469	188275	78	0.389428
178415	142717	86	65969	52005	84	2288	1888	23	2230	1582	24	4691	3768	36	608173	486414	101	0.390432
182667	163558	83	75273	65549	83	1984	1743	20	2420	2304	22	6187	5408	39	813383	740017	86	0.390432
37548	36419	74	8884	8397	37	639	429	0	556	402	0	1050	821	0	140128	128227	80	0.390432
169599	135575	102	74364	60845	85	1995	1782	19	1641	1276	14	4418	3590	33	610696	489849	90	0.391435
222746	172045	89	91331	70773	89	2630	2099	24	2913	2059	28	5294	4417	38	510457	381087	94	0.391435
67748	68745	65	15267	15292	42	1241	1131	8	1005	845	0	1779	1752	18	195396	192876	72	0.392439
58594	59292	69	23425	23594	51	498	537	0	636	685	0	1307	1317	12	178430	179560	74	0.392439
183188	148225	87	71686	59298	85	1749	1420	15	1814	1569	19	4320	3573	34	393834	327185	89	0.392439
233016	179297	92	111535	89276	91	2501	1895	25	2826	2084	27	5722	4321	38	576763	437814	95	0.392439
98131	96108	75	27864	27249	68	1121	1100	7	1022	1076	7	2904	2712	25	363838	356695	80	0.393443
127151	109920	92	52425	46392	78	1119	1015	4	1211	1208	12	3319	2730	30	412013	358221	85	0.393443
203460	164657	101	81447	66810	89	2107	1686	21	2448	1828	23	5366	4303	38	571939	472099	95	0.39545
214713	169048	93	86342	67934	91	2170	1632	21	2586	1999	26	5929	4860	38	681516	542932	97	0.39545
164871	133414	84	72033	58707	83	2425	1961	22	2010	1576	23	3964	3067	33	377327	307086	88	0.396454
250934	189150	94	83307	64050	91	3390	2585	30	3034	2452	29	6806	4939	41	625418	482572	97	0.397457
62113	64565	69	26914	27282	62	689	766	0	698	683	0	1952	1907	20	229881	220917	76	0.397457
99049	99118	73	18021	18153	45	1124	1099	7	1182	1138	9	3030	3139	26	329945	325397	78	0.397457
30954	32875	58	7933	8106	34	264	330	0	233	470	0	814	795	0	105822	107592	68	0.398461
140881	124076	83	57383	49258	81	1764	1286	18	1413	1309	14	3435	3218	28	343479	298183	87	0.398461
108828	103846	86	33849	33379	73	1734	1500	16	1657	1528	16	3943	3725	31	497125	467754	82	0.398461
96338	94437	81	29118	28877	66	1362	1277	11	1184	1223	10	2823	2800	25	363902	348734	77	0.399465
73476	73824	70	24149	24338	51	828	1054	4	938	898	0	1911	1885	19	270492	263025	76	0.399465
196550	159753	90	79315	64395	87	2830	2383	24	2321	1945	24	5217	4262	36	524262	432713	93	0.400468
136025	132407	77	63576	61545	77	2120	2061	19	2055	1747	19	4382	4304	32	561647	527094	83	0.400468
131866	116073	86	49038	43469	78	1371	1146	9	1390	1105	9	3555	3146	28	426174	385183	84	0.400468
110742	103835	76	50323	45473	76	1644	1343	12	1355	1128	9	2562	2262	24	266242	245150	81	0.401472
102867	103749	73	29284	29902	56	1421	1309	12	1542	1346	13	3389	3462	27	434920	426522	80	0.401472
278099	204680	116	96582	70532	99	4141	2694	35	4343	3144	36	7889	5938	44	701595	541871	105	0.402476
78718	79430	71	34661	34431	70	1063	1061	6	904	913	0	1989	1889	20	205180	201253	74	0.402476
65245	64468	74	13737	13789	39	815	1001	1	832	951	0	1959	1963	19	199265	193652	76	0.402476
111056	109679	76	35488	34869	74	1896	1969	18	1946	1825	19	3820	3874	29	507644	491758	81	0.403479
96679	96044	75	31971	31642	72	1318	1380	11	1023	1001	1	3024	2959	26	382571	361798	80	0.403479
143449	122827	92	55440	48375	80	2076	1834	18	1745	1453	17	3670	3307	29	404559	354209	89	0.404483
167149	143368	93	81076	70325	83	2971	2552	26	3261	2777	28	7994	7317	40	916553	803224	90	0.404483
140268	126220	81	55402	49308	79	1722	1496	17	1727	1577	18	4205	3967	30	546180	497263	87	0.404483
151206	137901	82	69344	61600	81	1830	1621	18	2156	1826	21	4774	4347	33	637954	573018	86	0.404483
97817	91254	91	28407	25415	91	1228	1073	6	1468	1365	13	3286	3019	26	407810	366856	91	0.404483
27533	28241	61	10628	10665	38	514	456	0	321	352	0	828	964	0	111886	117654	66	0.405487
130871	114116	83	58792	51422	80	1450	1020	5	1547	1323	15	3394	3017	28	416735	348829	91	0.405487
171575	137970	100	69362	58329	84	2041	1519	20	2149	1793	22	4279	3538	33	495659	409561	92	0.40649
141784	119083	84	53203	44811	80	1689	1364	16	1668	1434	17	3387	2756	31	349335	303835	88	0.40649
222339	194914	92	146129	131258	89	5553	4717	32	4805	4285	34	9920	8989	47	966816	856333	95	0.407494
351343	235695	131	128706	88673	128	5362	3881	36	5321	3139	41	11915	8012	55	1.04858e+06	857024	137	0.407494
179211	148527	86	77932	65898	85	2433	1983	22	2191	1735	20	4962	4073	36	550894	448016	93	0.408498
45136	44952	62	16494	16855	42	580	476	0	122	334	0	1014	1069	5	133806	131023	71	0.408498
122492	119506	78	48570	47601	74	2038	1968	19	1988	1607	17	4260	4215	30	566294	533156	82	0.408498
96026	95595	74	20043	19698	49	1524	1623	15	1453	1408	15	3267	3299	27	442042	427788	81	0.409502
109261	100601	93	31401	26117	93	1529	1164	10	1839	1441	16	4048	3436	31	489987	426620	93	0.410505
109986	105586	75	40932	39252	73	1312	1179	11	1369	1330	13	2831	2683	24	270965	253314	79	0.410505
43819	45648	65	18215	18758	43	423	441	0	459	477	0	1201	1243	11	112798	107922	70	0.410505
94244	93152	77	46038	45857	72	1284	1424	13	1188	995	0	3095	3005	26	384603	376281	77	0.410505
143214	131291	83	47924	42922	80	1981	1848	18	1454	1462	14	3676	3424	29	350286	316324	84	0.411509
47737	46884	75	16163	16186	42	411	612	0	359	441	0	1228	1146	10	137578	135188	71	0.413516
41353	43508	51	9765	9829	36	715	670	0	519	604	0	1212	1096	8	135494	131032	70	0.41452
74079	72571	78	13898	13823	41	906	1015	2	784	755	0	2048	1929	19	202310	198969	75	0.415524
118937	104384	84	62639	54563	78	1561	1489	14	1440	1307	13	3221	2775	29	435660	382018	85	0.415524
53851	57151	60	17745	18024	43	731	644	0	749	735	0	1264	1304	11	184286	180583	72	0.415524
207337	163135	92	81942	65525	87	2801	2216	25	2395	1606	26	5334	4158	37	478983	372459	93	0.418535
155160	124991	85	56857	45371	82	1853	1305	18	1556	1143	15	3534	2756	31	392966	318992	86	0.420542
123828	111437	80	43485	38154	78	1971	1573	19	1215	1165	10	3553	3049	29	366957	318982	84	0.421546
220062	167396	100	86724	64964	90	2432	1971	22	3077	2462	29	6571	4980	40	873574	664783	96	0.422549
159277	122014	103	64789	51181	85	2165	1397	24	1941	1696	20	4151	3030	35	369987	277321	90	0.422549
155685	133013	93	54154	46067	80	2146	1762	21	1676	1384	16	3927	3186	31	437654	382041	86	0.422549
46517	45786	70	20215	20534	48	474	549	0	535	413	0	1202	1224	10	134884	136425	74	0.423553
42672	43376	61	17820	17944	44	620	502	0	599	698	0	1320	1250	12	117202	114424	68	0.423553
135684	119322	82	52098	45584	79	1547	1131	10	1889	1418	17	3638	3133	32	436727	389864	83	0.424557
91106	89693	77	23569	23605	49	1373	1152	9	1348	1434	13	2741	2734	24	258427	252170	75	0.424557
84704	85349	73	38483	38377	70	1091	1010	2	995	957	0	2531	2442	24	321116	318444	75	0.42556
56336	55777	72	21700	21746	52	380	562	0	599	566	0	1235	1302	11	123989	122042	73	0.427568
128035	107200	82	51944	44321	80	1649	1451	16	1652	1373	16	3805	3204	31	453202	395722	85	0.428571
105524	102547	87	26948	26765	62	1680	1543	17	1640	1648	17	4188	4033	30	491953	470968	79	0.428571
162489	134365	84	66448	53789	84	1921	1750	17	1811	1590	18	4298	3679	33	541262	455434	90	0.429575
271972	184530	113	96037	65224	103	4113	2517	37	3307	2423	32	7418	5086	44	696928	479411	110	0.429575
84975	83806	72	24752	24653	53	984	801	0	938	998	0	2643	2584	23	361500	357025	77	0.429575
244592	186758	96	92296	71136	91	2703	1976	28	3101	2335	30	6806	5125	43	687557	523226	97	0.429575
129816	118407	81	61811	55984	78	1919	1718	20	1884	1636	20	4440	3771	33	588157	518095	83	0.429575
166076	135423	83	70736	57154	83	1705	1490	17	2147	1571	24	5156	4117	38	631155	506478	88	0.430579
141116	138937	76	47485	46966	76	2014	1965	19	1917	1830	20	4907	4813	31	586132	569754	95	0.430579
115306	111893	83	43727	42586	74	1440	1306	14	1501	1288	12	3254	3179	25	426089	402040	80	0.430579
268455	195603	106	106067	78960	99	4263	3176	32	4091	3137	34	8895	7044	46	947541	756372	117	0.430579
142287	110829	85	58798	46678	82	1905	1336	20	1149	984	0	3826	2826	34	371010	287767	87	0.431582
124545	108147	97	55579	49015	80	1281	1188	11	1385	1256	13	3071	2601	30	285575	252032	84	0.431582
207373	164295	94	84493	67620	89	2432	1861	24	2751	2170	27	6272	5210	40	815256	640388	95	0.431582
88440	90680	72	37531	37599	71	1188	1343	11	1196	1273	9	3081	3111	26	372523	363791	79	0.431582
78548	76442	73	17450	17295	47	979	941	0	1014	969	0	1831	1805	19	202302	198793	77	0.432586
30319	27318	71	8753	8548	35	309	223	0	359	457	0	731	708	0	89639	88925	79	0.432586
274316	204599	107	109186	83379	100	3880	2787	31	4285	3142	35	8120	6447	43	760717	605128	104	0.432586
135733	119364	97	54168	48148	79	1561	1341	14	1363	1457	15	4242	3768	32	535081	488841	86	0.434593
154600	125504	95	62138	51256	84	1616	1368	13	1603	1376	16	3643	3094	31	416232	335752	90	0.434593
191423	177448	89	43438	40769	82	3576	3130	27	3917	3554	30	8217	7534	42	798850	733912	91	0.434593
128458	109148	82	48994	42463	79	1374	1254	11	1343	1163	11	3132	2635	29	361210	306288	86	0.435597
101288	99404	77	38334	37303	74	1183	1330	11	1798	1654	17	3695	3521	28	460656	440921	82	0.435597
80928	80062	85	13205	13156	39	857	794	0	670	816	0	1954	1834	19	235984	227637	78	0.436601
89510	88282	76	40028	39746	72	855	983	0	1561	1440	15	2897	2990	25	338374	341104	79	0.436601
148869	130509	82	62785	55168	81	1954	1656	18	1910	1865	19	4835	4643	32	600369	532610	90	0.437605
166987	148449	84	85013	76131	81	1975	1681	18	1992	1592	19	3647	3398	29	434825	389159	86	0.437605
88911	86463	75	14270	14402	41	1160	1238	10	889	964	0	2426	2421	22	223576	216610	77	0.439612
56607	57313	69	19336	19403	49	604	444	0	836	789	0	1201	1154	9	160936	161366	71	0.440616
131887	115673	81	58682	49666	80	1668	1343	15	1776	1521	18	4123	3339	32	508336	439536	88	0.441619
100788	98168	75	30907	30425	71	1325	1388	13	1452	1371	16	3271	3132	27	432654	423468	81	0.443627
115896	112241	88	36580	35515	74	1445	1337	13	1699	1594	16	3031	2993	26	279761	265492	81	0.443627
152293	131137	87	63091	54873	81	1895	1523	20	2041	1706	20	4069	3578	32	398591	343329	88	0.44463
23551	24267	50	6708	6997	32	191	363	0	190	299	0	640	641	0	88688	86739	65	0.445634
110155	107210	81	35770	35221	73	1184	1218	10	1359	1216	11	3508	3437	27	440024	425208	81	0.445634
148647	143147	78	55756	53680	76	2037	1953	21	2138	2098	20	4682	4387	32	505750	475867	83	0.445634
109507	106288	79	38986	38244	72	1558	1516	15	1712	1635	18	4433	4491	30	568420	546442	80	0.446638
275190	207776	96	108644	84220	95	3171	2512	28	3076	2172	31	6831	5341	43	675162	540017	99	0.446638
95040	94617	77	44872	44398	73	1209	1162	10	1663	1580	18	3314	3102	27	426599	404719	79	0.448645
139613	112740	85	53173	43505	82	1755	1306	18	1826	1369	18	3856	3201	32	364786	298520	86	0.449649
250021	207363	93	107953	90409	91	5036	4196	32	4720	4199	33	11521	9815	50	1.04858e+06	949318	96	0.451656
148882	132029	81	71153	61999	81	1450	1213	12	1718	1330	14	3318	3106	28	358668	303673	85	0.451656
170099	139584	89	65476	54935	83	1919	1835	20	2315	1931	24	5598	4879	37	717658	601818	91	0.45266
54890	56505	68	22151	22373	52	478	422	0	532	703	0	1345	1356	13	157068	156234	72	0.453663
205401	154286	94	83465	63436	89	2206	1559	24	2654	1985	25	5379	4031	38	496083	365199	95	0.454667
212710	170497	90	103730	83566	88	4218	3379	31	3307	2829	28	7270	5685	43	634732	517343	92	0.455671
126315	101369	88	48222	39630	80	1439	1055	7	1493	1070	9	2849	2222	28	304101	234496	85	0.456674
180574	145529	88	99100	85346	87	2475	1885	25	2066	1694	23	4504	3728	33	422245	341103	90	0.456674
138865	123549	82	49377	42857	80	1776	1583	17	1597	1561	18	3596	3061	30	344734	301464	85	0.459686
167838	155417	81	71823	67465	80	2507	2543	22	2060	2112	21	4432	4078	31	429761	390206	85	0.459686
120437	114800	93	30298	27432	93	1810	1757	16	1588	1729	18	3814	3416	29	362240	329672	93	0.459686
160379	139233	86	123429	110470	85	3604	2813	29	3663	3147	30	8468	7558	41	1.04858e+06	938463	100	0.459686
180920	142197	89	84291	66438	86	2240	1926	22	2305	1842	24	4895	3805	37	483272	387643	94	0.460689
206836	154437	99	83310	65747	90	3230	2761	27	3047	2197	30	7392	5754	43	963507	712451	95	0.460689
96298	93743	75	34272	33918	72	1266	1256	11	1557	1496	15	3393	3218	27	411460	397128	78	0.460689
86937	84548	77	24690	24434	56	1338	1256	11	1284	1235	11	2710	2678	24	334688	332446	78	0.461693
95555	92570	73	42246	40471	73	1307	1309	11	1242	1241	11	2976	2926	26	373760	367292	80	0.461693
216376	172193	96	85225	68598	88	2138	1606	20	2839	2213	26	5907	4909	40	690769	554839	92	0.461693
140420	119199	91	53171	46853	80	1876	1799	19	1588	1363	16	3550	3051	29	346643	292521	85	0.462697
62732	61147	72	29622	29697	68	997	983	0	699	555	0	1639	1684	16	153100	140033	75	0.464704
119988	114093	75	51330	47369	76	1729	1495	16	1630	1502	15	3222	3132	28	395106	370911	83	0.464704
100266	101064	73	60544	60751	73	1505	1582	14	1360	1326	12	3244	3358	26	453478	436618	80	0.464704
110535	102587	77	38732	35127	74	1449	1468	14	1512	1343	15	3903	3852	28	474919	432694	82	0.465708
25807	24513	68	12028	12144	39	314	230	0	337	350	0	536	636	0	78244	77692	66	0.466711
240167	204765	105	104507	91883	94	3844	3274	29	3105	2768	27	7716	6698	41	737927	644409	99	0.466711
124097	107527	80	64041	56396	80	1111	1004	2	1423	1293	13	3672	3283	29	467184	405264	87	0.467715
74281	75287	71	29226	29474	69	947	934	0	944	1168	9	2518	2496	24	292215	286414	78	0.467715
34232	34713	66	13525	13638	40	270	338	0	330	245	0	1017	931	0	123569	120811	73	0.467715
206414	160778	92	98039	77095	88	2527	2064	26	2422	1966	25	6291	4534	41	767555	594188	94	0.468719
92950	91427	85	38175	37869	71	1157	1004	2	1345	1409	14	3331	3174	27	371238	350943	79	0.468719
138847	132190	80	53977	52012	77	1637	1676	17	1783	1637	14	3784	3731	29	380044	356222	83	0.470726
89394	87264	75	23078	23104	52	914	1073	6	873	931	0	2804	2711	24	361790	349174	79	0.470726
231715	177989	98	106685	81418	89	3051	2518	27	3467	2750	31	7684	6047	45	722807	577293	94	0.47173
180470	142845	93	73342	57669	86	2215	1790	22	2170	1477	24	4867	3836	36	680393	527692	96	0.472733
89288	88283	81	23401	23360	51	1066	1063	5	1209	1249	11	3176	3168	26	361377	353207	79	0.472733
210595	178782	91	71337	59528	86	3143	2550	28	3193	2534	28	7657	6295	43	698475	589842	93	0.474741
70639	71294	79	20273	20487	47	859	821	0	812	856	0	1738	1799	17	200930	189098	78	0.474741
84971	81975	74	22104	20762	51	1082	1169	8	1053	933	0	2417	2270	23	224236	217918	77	0.476748
187682	155434	87	85935	71065	84	2339	1890	22	2638	2036	26	6014	4906	38	776428	649689	92	0.476748
173622	140728	85	63705	51605	83	2158	1957	22	1994	1529	20	4874	3973	35	400246	323699	88	0.477752
62984	64497	69	23606	23501	51	733	705	0	509	562	0	1496	1517	15	163057	158009	73	0.477752
140575	113452	88	55746	44688	82	1776	1605	17	1772	1511	20	4511	3811	34	554216	456198	89	0.478755
250154	200705	96	102483	82867	92	4266	3526	30	3803	3267	30	8040	6561	44	789232	641758	96	0.478755
107736	93045	80	49643	42778	78	1141	759	0	658	754	0	2564	2196	26	268075	230222	82	0.479759
103514	92855	77	39134	35127	75	973	872	0	1024	843	0	2682	2368	26	281573	251653	81	0.479759
161808	132085	101	62755	51774	82	1919	1666	20	2195	1780	22	4863	4072	34	613372	502344	89	0.480763
68781	69099	70	18040	18322	43	854	654	0	496	606	0	1816	1980	19	178738	172734	71	0.480763
114188	110460	77	25623	25211	55	1363	1490	14	1567	1332	13	4331	4185	30	509326	483013	87	0.480763
170860	148853	95	59753	51723	82	1955	1663	18	2058	1724	20	3961	3518	32	458208	407157	89	0.481766
74551	73950	82	21379	21300	51	845	939	0	1048	720	0	1853	2027	19	203629	197874	74	0.485781
324571	204210	110	126596	81378	107	4623	2874	38	4405	2817	39	9408	5869	52	953279	588126	112	0.485781
76441	77422	77	35926	36338	69	843	989	0	741	699	0	1769	1663	18	211512	207218	74	0.486785
177734	141436	90	61808	49610	85	2086	1914	20	1733	1460	20	3916	2976	33	409326	335706	89	0.488792
137782	118655	98	54887	46411	84	1647	1364	14	1498	1306	12	3837	3273	31	331634	292226	98	0.488792
158726	136257	83	56264	46952	82	1925	1645	19	1921	1611	18	4122	3386	33	393675	338794	88	0.488792
95876	93448	77	34088	33699	72	911	862	0	1004	1081	6	2277	2322	21	289573	279041	80	0.489796
52873	54462	69	15730	15804	44	503	673	0	455	483	0	1152	1160	9	160188	157255	72	0.492807
160520	134039	89	64303	54026	83	1604	1339	17	1364	1079	13	3356	2808	29	343698	293441	89	0.492807
286194	218736	103	142150	111641	104	7310	5908	37	6761	5601	41	14093	11348	57	1.04858e+06	989658	108	0.492807
155040	129506	84	66618	54864	81	1613	1283	16	1797	1575	18	5089	3924	37	633855	516025	87	0.492807
162077	140349	80	72522	63665	80	1909	1587	20	1664	1404	16	4308	3445	35	494228	419969	86	0.493811
223722	178540	89	88364	70498	88	2784	2273	24	2577	2114	27	5718	4553	38	584621	468822	93	0.493811
319338	231661	105	155269	117212	102	4437	3481	33	4054	3479	34	10588	8166	50	1.04858e+06	889400	108	0.493811
28455	28099	62	11788	12166	38	305	423	0	306	289	0	743	809	0	96036	96634	67	0.494814
191935	154495	91	88742	71960	86	2201	1885	22	2449	2001	25	6114	4972	38	727082	596841	91	0.494814
112730	98932	81	53473	45686	80	1276	1131	9	1282	1094	7	2793	2351	26	336610	293319	82	0.494814
159496	130564	84	67514	54527	83	1958	1634	21	1906	1403	20	4677	3558	36	603198	489475	96	0.499833
85240	83492	76	31673	30931	71	1250	1211	9	855	988	0	2441	2355	23	320372	316857	80	0.50184
127974	124518	78	51705	49002	77	1600	1579	17	1689	1645	17	4287	4100	30	562918	530146	83	0.50184
35508	37245	61	15156	15535	40	614	515	0	510	456	0	849	991	0	120206	118150	67	0.50184
177186	145459	90	63113	51334	85	2126	1609	22	1856	1440	19	4924	4111	36	405556	334485	91	0.50184
128496	107305	82	55945	47682	80	1337	1106	10	1181	1190	11	3579	2971	31	399562	328613	87	0.50184
107027	104262	75	45134	42912	73	1536	1267	13	1282	1207	11	3416	3268	28	450044	426010	82	0.502844
89106	87058	78	27455	26800	62	863	950	0	840	885	0	2073	2123	20	210144	202166	75	0.503847
34750	36451	56	16275	16380	42	481	528	0	458	377	0	861	922	0	95764	93705	72	0.504851
48647	50495	67	11438	11429	38	483	796	0	394	520	0	1172	1092	7	164640	163223	73	0.506858
96786	97273	73	31040	31162	71	1358	1180	10	977	998	0	2962	2974	26	416366	412629	78	0.507862
204496	160647	98	75604	59202	87	2710	2314	24	2185	1694	21	4836	3656	37	522138	413990	93	0.50987
105805	94762	88	49484	43850	78	1263	1099	8	1315	1061	7	2947	2770	26	382975	335940	85	0.510873
102638	100539	75	24198	23804	64	1436	1197	10	1407	1430	13	3617	3612	26	443606	424499	80	0.511877
75535	68732	73	33098	30306	72	718	696	0	845	691	0	1968	1860	19	256566	237516	81	0.513884
198176	159229	89	82193	64711	85	2660	1962	24	2218	1648	24	4989	4097	36	541239	427612	89	0.513884
95966	93061	83	48112	47939	72	1398	1248	13	1453	1282	12	3220	3117	27	366956	356578	78	0.514888
167595	140106	87	65779	55057	83	1786	1362	17	1905	1552	22	4405	3741	33	468279	386865	90	0.514888
237941	171436	100	113598	83886	93	3364	2261	32	3230	2231	32	6787	4938	43	928250	664307	99	0.515892
22671	25046	48	8915	9424	35	240	437	0	279	207	0	720	761	0	99016	98746	65	0.515892
97675	94137	76	34250	32806	73	1013	1023	3	1171	1071	6	2580	2514	23	253834	231209	78	0.515892
57700	59341	68	21061	21361	47	672	738	0	727	612	0	1456	1525	14	163712	166100	75	0.516895
68437	66034	73	12921	12992	40	885	966	0	572	694	0	1418	1361	12	145976	144784	75	0.517899
200216	156162	90	65315	51049	86	2668	2007	26	2676	2110	27	5336	4184	38	503058	393988	92	0.518903
39800	43433	58	13654	14074	39	574	545	0	503	441	0	816	915	0	97848	96042	68	0.518903
87908	87936	72	34294	34361	70	1190	1274	11	1350	1145	9	2711	2699	24	370132	353115	78	0.519906
102881	100071	79	34675	33829	73	1279	1140	9	1235	1103	8	2662	2517	25	292452	282632	78	0.519906
323375	200806	107	114883	73036	106	4723	3011	39	4314	2785	39	10277	6415	52	947802	596696	111	0.519906
336592	247531	120	145513	108816	117	6926	5291	38	6412	5251	37	14192	11187	56	1.04858e+06	955296	121	0.52091
111823	109081	77	37631	36620	74	1258	1259	11	1374	1452	14	3248	3220	27	389578	377116	81	0.522917
235789	175424	92	67991	51103	88	3024	2367	26	2966	2266	30	5907	4532	39	572840	422761	95	0.523921
91800	93101	78	43861	43476	71	1117	1001	1	1575	1356	14	3324	3265	27	391668	374753	76	0.523921
179977	141916	86	69477	55995	84	2513	2104	23	2513	1879	26	5070	4037	36	475041	389814	89	0.523921
142361	141073	76	41490	41189	73	1988	1849	18	2077	2019	19	4657	4338	32	522102	510027	81	0.523921
195395	160120	92	77716	63459	87	2079	1883	19	2461	1899	25	4873	3710	37	536795	444632	93	0.524925
152981	125285	98	65996	55360	82	1808	1354	21	1945	1431	19	3973	3167	33	434573	359033	90	0.524925
198848	156832	88	83150	65175	87	2292	1819	23	2492	1859	25	5585	4650	38	634811	499403	93	0.526932
105032	104985	73	20675	21375	45	1566	1656	16	1592	1599	15	3717	3582	28	465334	449557	79	0.526932
98457	96382	74	25637	25368	59	1257	1242	11	1312	1121	8	2973	3008	27	387932	379685	79	0.526932
93250	90081	90	35868	34103	72	1063	1004	2	1081	1039	4	2752	2774	24	386073	374355	78	0.527936
75678	73941	73	21271	21152	48	759	652	0	820	1007	2	1744	1821	18	184369	184536	75	0.527936
114232	104225	77	52508	46796	77	1142	1035	5	1389	1375	13	3719	3342	30	450094	411043	84	0.527936
81057	80629	72	17863	17873	45	1424	1265	12	1019	761	0	2291	2076	22	206717	202294	77	0.530947
105523	92533	95	44584	38615	80	1450	1317	13	1429	1121	12	3067	2534	26	289807	239226	95	0.530947
162448	133704	91	66304	55682	83	1755	1567	15	2111	1765	20	4428	3859	33	544062	460314	90	0.53195
52726	54968	71	16309	16369	42	454	518	0	544	478	0	1263	1345	12	161941	161558	79	0.53195
166941	136451	87	65279	53380	84	2096	1663	20	1722	1500	18	4092	3158	33	401018	328196	90	0.532954
103226	93667	79	40827	36474	77	1243	1210	11	1181	1309	12	2849	2497	28	284839	251732	82	0.532954
47218	49037	65	14685	15075	40	600	439	0	734	752	0	1372	1426	13	165334	162353	73	0.532954
129619	115724	80	55829	49266	79	1290	1218	11	1406	1145	13	3215	2990	28	340872	295662	85	0.532954
204424	184031	84	104371	94118	83	4460	4085	29	3828	3320	29	7581	7123	38	661402	622807	91	0.533958
79337	81198	72	36796	37038	70	904	733	0	1001	920	0	2233	2346	20	301995	289537	76	0.533958
306497	213210	115	98348	66832	111	4436	3324	33	4210	3014	35	9027	6389	49	802832	575600	116	0.533958
136324	119993	83	47207	40298	78	1800	1703	17	1954	1442	21	4574	4259	32	580027	510440	88	0.533958
39977	40205	69	10130	9410	39	776	650	0	385	482	0	1472	1350	12	173351	157815	81	0.533958
147892	140746	84	52369	49874	77	1867	2029	19	2058	1955	20	4559	4515	31	623713	591489	82	0.534962
87174	88326	77	29291	29106	69	1269	1318	10	1098	1124	9	2904	2887	24	367388	350911	79	0.536969
289744	197976	112	110549	78614	109	4056	2812	34	4199	2795	35	7875	5654	44	758113	512713	116	0.536969
57370	61005	64	20287	21004	43	617	685	0	573	513	0	1502	1473	15	179029	175860	73	0.537973
81425	79803	72	21609	21373	48	889	866	0	818	795	0	2422	2364	23	255581	245443	76	0.537973
190712	150668	94	79364	62257	88	2456	2107	23	2470	1943	25	6573	4999	40	810169	647902	96	0.538976
91658	91732	74	26667	26778	57	1007	1096	6	1176	1198	10	3039	2981	27	406302	399828	77	0.538976
218777	164981	91	81427	61613	90	2321	1784	23	2682	1946	27	5981	4554	39	698708	522660	97	0.538976
165475	135414	86	55639	45125	83	2160	1706	22	2010	1805	21	4346	3600	34	443280	369037	88	0.538976
87507	81922	83	36808	33507	74	1135	997	0	810	668	0	2303	1939	22	228618	209628	79	0.53998
66490	65932	72	14889	14670	42	636	702	0	888	820	0	1582	1740	16	162457	160559	74	0.53998
146754	128204	86	67162	58926	83	1932	1660	20	2128	1868	21	4591	4000	33	550977	477500	89	0.541987
143305	127391	83	58730	51746	80	1509	1263	12	1627	1447	15	3983	3388	32	379989	321474	87	0.542991
84644	85792	77	25600	25459	60	734	798	0	918	1003	2	2313	2464	22	304332	296825	80	0.542991
60233	63377	68	30928	31511	60	628	456	0	627	835	0	1597	1688	15	186832	180175	74	0.542991
51590	49662	73	18496	18561	46	471	554	0	585	528	0	1057	1066	7	142514	141905	73	0.543995
112199	107172	80	27559	27148	59	1572	1735	17	1548	1366	14	3779	3549	29	458238	441280	81	0.544998
171169	143110	86	69932	57060	84	2004	1622	21	2492	2238	24	5635	4584	39	708175	592613	92	0.544998
93872	91570	75	28979	28488	64	1235	1418	13	1076	1061	6	2422	2113	23	247910	233805	77	0.548009
124589	112665	80	54958	49504	77	1314	1202	10	1222	1124	9	3583	3112	30	430888	384613	83	0.548009
46294	48403	57	23859	24510	49	328	345	0	512	634	0	1175	1126	8	134960	134937	69	0.548009
96109	96302	75	25568	25725	52	1225	1236	11	1393	1276	12	2974	2926	26	400928	379245	79	0.548009
158304	130135	85	68612	57637	82	1691	1358	19	1744	1507	19	4107	3348	32	454280	362486	100	0.548009
143732	122797	82	60340	49908	80	1647	1488	16	1749	1531	18	4567	3813	36	564500	480920	88	0.549013
158204	133101	83	53192	44278	80	1681	1366	17	1803	1460	17	4017	3349	34	407351	332508	86	0.549013
106495	104377	75	56830	56134	74	1218	1089	9	1410	1389	14	3372	3337	26	363403	346155	80	0.550017
157623	127163	89	60472	48553	83	2274	1887	22	2078	1622	20	4547	3691	36	470593	374323	90	0.550017
288281	184629	111	114053	74407	108	2724	1968	27	2959	1913	32	7122	4597	48	805928	516198	115	0.550017
236831	169223	94	82645	59900	91	2933	2044	27	2799	1963	27	6178	4475	43	713508	511164	97	0.55102
38948	41501	55	15263	15525	42	307	361	0	364	358	0	740	743	0	107267	105223	67	0.55102
149078	126655	85	58562	50704	82	1458	1111	9	1400	1338	14	3616	3158	30	396156	336370	88	0.552024
42221	43944	66	10338	10670	36	489	609	0	566	555	0	1213	1281	11	121105	116526	70	0.553028
117870	110104	78	57035	52208	78	1630	1364	16	1711	1584	17	3549	3288	29	455813	418918	86	0.554031
88226	88120	71	25067	24816	63	899	998	0	1235	1129	9	2524	2379	23	330997	317499	79	0.55905
78600	76042	76	22332	22538	50	986	866	0	883	797	0	1914	1798	19	185996	175592	75	0.560054
82278	82180	73	19118	18835	46	1079	1028	3	782	1024	3	2262	2116	22	231043	219883	79	0.560054
33074	31535	71	7201	7388	33	443	536	0	255	299	0	950	879	0	95761	99362	68	0.561057
126449	119689	78	38342	35514	77	1442	1333	12	1594	1535	16	3272	3095	28	343040	308343	83	0.562061
134941	114318	82	58817	48755	81	1698	1467	17	1672	1437	18	4298	3692	32	530885	434784	87	0.564068
152382	133242	85	76929	66386	84	1992	1760	18	2006	1763	20	3693	3240	30	356624	306476	88	0.564068
165384	140375	82	60626	50879	81	2248	1828	22	2096	1682	23	4817	4118	34	582452	473851	90	0.565072
140903	128057	86	68431	62479	80	2023	1689	19	1481	1601	15	4400	3824	33	570799	529380	85	0.566076
124795	114523	90	57654	52825	77	1606	1468	16	1606	1408	14	3929	3893	29	496263	458281	84	0.566076
99489	97256	78	40645	39753	73	1004	884	0	1101	928	0	2574	2400	24	302456	293719	80	0.569087
99214	99104	73	29614	29534	64	1295	1358	13	1541	1459	15	3912	3885	29	444013	428770	81	0.569087
119315	116569	77	44148	43263	74	1476	1469	15	1977	1861	20	4577	4401	32	586952	567365	82	0.57009
150832	129890	83	59859	50940	82	1680	1445	15	1859	1501	17	4827	3855	36	531897	451341	88	0.57009
88747	88709	73	21531	21569	48	1297	1128	8	1195	1017	3	2650	2647	25	345953	338967	79	0.571094
66867	67092	73	21085	21378	49	740	700	0	865	871	0	1773	1955	18	225795	221978	75	0.571094
131802	114556	84	60342	52476	79	2132	2006	20	2011	1537	18	4280	4002	32	558056	481044	86	0.571094
264639	191070	115	100006	75342	112	3219	2291	30	3543	2324	31	7025	5068	43	760760	561338	119	0.572098
94386	94140	74	23760	23784	48	1436	1416	13	1476	1388	14	3111	3173	25	411186	398017	78	0.572098
91120	80541	70	42160	36331	75	1412	1285	12	1383	911	0	2593	2290	24	230771	195363	78	0.573101
124863	112954	81	60453	53766	79	1496	1426	16	1739	1683	18	3765	3476	29	503867	462609	84	0.573101
222187	175316	93	108921	89263	93	2705	2113	26	2673	2215	26	6046	4847	39	636846	521129	96	0.573101
140533	110565	92	54635	43561	83	1874	1465	17	2145	1568	23	3726	2922	32	379393	298530	100	0.573101
118099	117022	75	38570	38023	70	1213	1345	11	1588	1407	14	3751	3705	29	432152	423824	79	0.573101
198513	158221	105	92714	76163	88	2409	1899	23	2175	1735	23	5561	4301	38	732520	589797	92	0.574105
57003	58943	67	17431	17904	41	573	448	0	758	623	0	1512	1639	15	176777	173949	72	0.574105
63834	64146	75	22939	23047	55	690	762	0	660	631	0	1496	1446	15	156282	151689	74	0.574105
104551	100681	85	53218	52769	73	1179	1165	9	1095	1020	3	3096	3001	27	364380	352820	78	0.575109
96251	95799	74	26198	26391	53	1158	1082	7	1308	1132	8	3229	3269	26	402255	386932	77	0.575109
136460	120594	88	70378	63618	80	1523	1506	14	1731	1664	17	4284	4007	31	547740	494897	83	0.575109
117536	109194	84	57160	53129	78	1575	1345	17	1470	1434	13	3226	3049	28	383168	358888	82	0.576112
152861	126027	86	61891	52116	83	2170	1998	20	1724	1368	17	4502	3636	35	362980	307942	86	0.576112
267466	193105	115	151081	119428	99	5571	4204	37	6101	4992	39	12054	9721	51	1.04858e+06	896210	101	0.577116
72144	72499	72	21342	21351	49	696	758	0	586	505	0	2034	1968	19	220275	214176	74	0.577116
80866	82703	70	36393	36548	69	770	733	0	977	925	0	2002	2134	19	258516	253381	74	0.57812
91324	89277	74	22217	22126	51	1086	1067	7	1084	1136	9	2540	2518	23	291417	278058	77	0.580127
41766	41868	66	18467	18552	45	472	371	0	661	418	0	1015	981	0	132311	130570	69	0.580127
124908	108099	81	45161	38297	79	875	801	0	1243	1116	8	3340	2805	29	385303	321536	86	0.581131
237056	189197	91	78119	62460	90	3224	2426	29	2900	2284	28	6369	5517	38	648839	533964	95	0.582134
69835	64514	87	31710	29686	86	712	759	0	728	735	0	2042	1777	19	252845	231255	87	0.582134
121907	110967	80	50508	46317	77	1559	1276	15	1576	1218	14	2831	2623	26	307481	284826	79	0.582134
69479	72077	70	19973	20154	46	1011	978	0	865	756	0	1806	1941	18	184191	185658	72	0.582134
179006	136454	106	61326	47709	86	1863	1353	20	1931	1511	21	4363	3272	35	391174	302036	93	0.583138
138189	130639	83	76692	72022	77	1883	1588	20	1994	2186	19	4941	4457	34	644548	610835	83	0.584142
100114	96117	84	36451	36433	72	1237	1329	12	1335	1245	12	3480	3434	27	447070	429444	80	0.587153
172373	144355	85	91384	76134	84	2588	2260	24	2697	2046	26	6347	5183	39	688181	576797	90	0.588157
50230	51559	57	22650	22556	51	489	376	0	593	568	0	1281	1259	13	162689	157737	75	0.58916
67860	68413	72	24181	24342	55	834	839	0	771	830	0	1954	1853	20	259794	247246	79	0.58916
125601	113409	91	61672	56227	78	1636	1318	14	1622	1311	14	3932	3403	31	493062	436687	83	0.58916
79454	78547	76	34128	34390	70	957	1024	3	1179	1081	7	2331	2273	21	299434	290534	78	0.58916
106772	102785	87	34654	32105	91	1531	1403	14	1758	1899	17	3703	3663	28	500305	466973	91	0.58916
137054	124710	79	66593	60519	78	1825	1561	19	1859	1770	17	4275	3919	32	510762	463838	84	0.590164
45631	46259	82	14423	14950	40	385	340	0	554	527	0	995	1027	4	143298	146383	71	0.590164
126060	115968	80	56105	51638	78	1702	1673	16	2120	1931	20	4088	3739	31	503769	461993	84	0.591168
121865	112204	81	50145	44813	79	1132	1147	9	1523	1371	15	3798	3538	30	444129	402309	86	0.596186
293442	224734	126	110700	83296	108	5127	3837	36	4233	3256	33	9493	7602	46	877640	729432	115	0.59719
91846	90395	74	26231	26202	56	1301	1453	12	1074	990	0	3060	2910	25	359378	345024	82	0.59719
131240	110957	85	49512	42252	80	1838	1367	17	1635	1359	16	3919	3326	32	357744	307282	86	0.598193
118854	117889	75	41177	38745	74	1741	1716	16	1803	1649	16	4507	4373	31	536973	506241	80	0.599197
167421	139389	88	66708	56062	83	1838	1405	20	1451	1299	16	4972	3974	37	559887	465373	88	0.599197
211938	162408	94	81710	61586	90	2315	1908	23	2314	1715	23	5482	4424	38	566667	442649	93	0.600201
144103	120048	91	62074	52059	81	1992	1519	17	1833	1495	17	4998	4051	36	643923	542250	88	0.601204
113649	111188	79	41760	40744	74	1952	1676	18	1601	1507	16	3697	3637	28	487547	464517	79	0.601204
111412	100763	83	45524	40907	76	1484	1240	12	1495	1425	15	3185	2846	27	263712	239159	83	0.601204
103753	104451	74	36828	36396	72	1154	1210	9	1138	1047	5	2899	2962	24	335115	329029	81	0.602208
125401	111188	82	51102	44938	80	1452	1375	15	1553	1480	15	3610	3270	29	462074	397080	86	0.602208
34194	35741	60	13678	13967	40	463	421	0	583	544	0	662	926	0	106983	107820	67	0.603212
133013	120971	82	57478	50484	81	1687	1473	17	1326	1205	10	3525	3085	29	377680	324972	90	0.603212
307636	219533	112	127027	91483	108	4994	3405	36	4670	3355	37	10231	7135	48	897444	642764	116	0.604215
98588	97390	73	30848	30808	67	1383	1277	11	1024	1167	9	2975	3035	25	321632	312385	78	0.604215
91985	84553	79	37107	33887	73	1126	1202	10	1199	1049	5	2328	2121	22	199959	183590	80	0.604215
196326	158848	92	77697	62052	88	2297	1826	23	2394	1926	22	5820	4814	36	749389	608177	95	0.605219
60301	57189	78	23234	21031	54	795	828	0	857	716	0	1424	1416	15	153331	136652	75	0.605219
120297	115578	79	41549	39779	76	1392	1304	11	1545	1528	15	3234	3071	28	380531	356691	83	0.605219
168945	137848	87	59048	48391	84	2102	1626	21	2178	1505	23	4820	4005	34	607185	503607	91	0.606223
107412	95164	78	50000	43672	77	1124	1029	5	1203	1148	9	3266	3033	28	418527	371429	81	0.606223
146720	119373	85	59689	48224	83	1406	970	0	1746	1262	12	3393	2550	30	372213	297512	87	0.606223
144597	120930	84	79776	69789	83	1555	1335	14	1616	1333	18	3681	3101	31	354061	300371	85	0.607226
139745	122209	82	65128	57659	79	1529	1337	13	1868	1683	20	4321	4012	31	575881	504345	87	0.607226
206789	162956	92	86155	67630	89	2433	1861	23	2248	1743	22	6205	5015	39	813339	632532	98	0.609234
124194	118670	77	41002	38164	76	1649	1506	15	1690	1362	15	4413	4105	32	556811	529155	79	0.609234
19085	20141	57	7852	7991	34	254	269	0	261	181	0	681	781	0	92838	95427	64	0.610238
113292	110261	90	31950	31063	73	1662	1581	15	1026	1162	9	3387	3335	27	327363	314112	79	0.610238
125766	122557	78	55610	54068	75	1589	1621	15	1937	1734	18	4539	4372	32	558878	520246	80	0.610238
162859	137053	81	86390	73368	83	2111	1693	20	2238	1818	23	5235	4309	36	645229	537226	88	0.610238
279119	197565	124	108603	76765	124	3848	2682	32	3701	2311	33	8243	5964	45	849877	606710	124	0.610238
51720	52258	62	14588	14410	41	558	583	0	657	557	0	1279	1183	10	152015	153904	73	0.611241
151198	128442	99	73738	64209	81	1887	1478	19	2203	1728	23	4829	4159	35	601920	513603	87	0.612245
112694	100647	78	47764	42840	78	1052	1029	4	1324	1192	11	2921	2717	25	357201	311228	82	0.612245
180342	150925	89	69660	58852	84	2507	1837	24	2063	1710	21	4546	3771	34	413929	344791	88	0.613249
188406	148982	96	77697	61893	87	2361	1778	24	2125	1906	23	5935	4880	39	699662	575466	91	0.614252
104098	102474	80	42825	42098	73	1423	1223	11	1389	1410	15	3699	3537	28	460009	436139	80	0.615256
157380	143984	84	57147	52450	77	1885	1829	18	1639	1586	17	4928	4415	33	564500	519919	84	0.615256
177701	143385	84	71710	57531	85	1786	1514	16	1905	1490	21	4608	3794	34	549490	436483	89	0.615256
62384	63631	62	14176	14843	39	1087	1177	9	769	796	0	1830	1751	18	183984	182009	73	0.615256
244670	180575	92	113295	87051	92	3089	2078	30	3230	2357	31	7574	5443	44	921062	680439	96	0.61626
114351	107414	82	42247	40307	75	1546	1590	14	1679	1573	15	3735	3609	29	471027	444299	81	0.617263
191375	146663	91	73050	55134	87	2491	1909	24	2442	1728	25	5050	4010	36	464828	359793	92	0.617263
149756	126108	82	61099	52434	82	1761	1714	19	1596	1415	15	3869	3233	32	407782	348489	88	0.618267
256943	179626	112	82221	57321	97	3560	2513	32	3162	2159	32	7152	5180	44	654771	471223	100	0.619271
85189	84949	76	27518	27682	60	970	1043	5	1056	1001	1	2405	2481	23	338163	325018	78	0.619271
69575	69335	73	31124	30249	69	1123	857	0	946	828	0	1946	1870	19	240355	232400	74	0.619271
87536	88061	84	25771	25799	61	1194	1204	9	982	1276	11	3246	3160	27	427678	409901	78	0.620274
61697	62604	69	25988	26383	53	592	617	0	821	749	0	1570	1624	16	187931	190773	72	0.620274
47814	48291	68	6399	6388	32	368	577	0	556	683	0	1531	1468	14	146319	140352	72	0.621278
72103	73120	72	22344	22293	50	885	816	0	864	934	0	2154	2172	21	309005	304756	78	0.621278
64814	65309	72	24910	25139	58	625	557	0	853	905	0	1972	1915	20	198860	204094	73	0.622282
133376	112512	81	49016	41278	79	2071	1729	19	1706	1385	16	3691	2850	33	322659	268443	88	0.623285
188862	147356	90	81097	64604	87	2522	1988	24	2405	1882	23	5467	4280	37	697618	547702	104	0.623285
175378	133027	88	78408	58383	86	2454	1746	23	2275	1662	25	6206	4618	41	749491	548869	104	0.623285
134634	128994	79	68182	67144	76	1475	1365	13	1543	1491	16	3815	3748	29	481815	454775	83	0.623285
271102	160531	121	118597	75869	120	3590	2424	26	3410	1907	27	7460	4488	62	758204	442754	136	0.623285
138347	121051	82	55990	48777	80	1773	1433	18	1574	1285	13	3690	3080	31	331720	278207	85	0.624289
240759	197154	101	199386	172858	97	5316	4682	32	5481	4457	36	11376	9760	48	1.04858e+06	978071	102	0.625293
191299	152557	88	62777	49762	87	2384	1861	22	2196	1822	22	5101	3787	38	465725	374801	94	0.625293
129459	114945	81	55968	49502	78	1116	1164	10	1871	1602	18	3833	3584	31	511333	463868	86	0.626296
233125	191155	96	93556	77032	91	2601	2327	22	2858	2339	25	5797	4771	39	569958	464893	96	0.626296
61949	65447	58	26678	27077	54	770	721	0	896	873	0	1901	1780	17	219053	214495	74	0.626296
168115	135363	98	67376	54305	82	2257	2113	21	2054	1666	22	4778	3902	35	636423	509680	90	0.6273
107381	103609	79	32525	31145	72	1491	1455	15	1396	1300	13	3423	3309	28	465315	440257	80	0.6273
174486	142195	88	75131	61802	85	1830	1531	18	2131	1673	21	5188	4248	36	624012	508304	92	0.6273
179075	144030	94	70743	57147	86	1610	1317	15	1891	1532	20	4004	3162	34	447787	353568	92	0.628304
144655	127801	81	83239	73881	81	1867	1464	15	1816	1605	18	4719	3987	33	588532	522180	85	0.629307
123251	119436	85	38914	37398	75	1160	1122	10	1553	1516	15	3683	3579	27	439226	415445	84	0.629307
56250	55491	73	15273	15615	41	680	723	0	662	621	0	1572	1456	17	172056	170705	75	0.629307
218279	165156	106	76021	58756	89	3209	2595	30	2934	2080	29	5755	4398	38	526181	400762	97	0.630311
130392	107635	81	49706	41251	80	1768	1533	16	1446	1176	13	3310	2792	29	316868	254992	85	0.630311
137046	125111	82	46735	40902	80	1985	1942	17	1987	1560	18	4178	3818	32	413684	350020	87	0.630311
106697	105285	75	38413	37810	72	1243	1072	6	1460	1782	15	3349	3213	28	388121	377557	78	0.630311
142900	125794	90	64120	55745	80	1441	1105	8	1629	1322	17	3412	2933	29	362397	318750	84	0.631315
76838	75566	78	25762	25676	66	704	742	0	915	836	0	1780	1858	18	225068	220536	77	0.631315
128121	116444	81	50061	44767	78	1387	1257	11	1506	1285	13	3962	3652	31	488386	443148	87	0.633322
291751	199993	109	96612	67568	104	4592	3033	36	4092	2719	35	8623	6003	48	815803	567278	110	0.634326
186880	149686	91	72788	58177	85	2460	2001	26	2667	2005	27	5894	4680	40	717573	581547	92	0.637337
201881	161673	90	74056	59453	87	2443	2051	21	2820	2118	28	6383	5430	38	802088	652546	93	0.638341
224411	171157	97	99044	78138	90	2744	2154	27	2889	2100	28	6833	5321	41	866607	688770	98	0.639344
191032	153120	86	73510	58289	85	2243	1673	22	2696	2090	26	4849	3839	36	546140	428757	89	0.639344
101250	97975	80	24293	24098	51	1342	1342	13	1627	1427	14	3675	3696	27	449767	441569	77	0.640348
158486	129509	88	64341	51883	82	2017	1390	19	1915	1549	20	4662	3774	35	615743	497794	88	0.640348
109440	106319	76	25963	25194	61	1123	1082	7	1561	1522	18	3259	3201	27	371829	356226	80	0.641352
111417	105626	83	37565	36570	74	1433	1330	13	1659	1507	17	3217	3232	26	421639	400389	81	0.642355
110366	101684	92	39219	34990	75	1747	1605	20	1440	1095	11	3024	2850	26	286974	262409	81	0.643359
60060	58484	72	16794	16829	46	619	645	0	680	680	0	1511	1447	14	148909	147658	69	0.644363
81995	82005	72	28475	28589	66	1354	1285	13	1032	1104	8	2711	2794	24	349000	337788	78	0.645366
121276	117960	77	39743	39468	73	1552	1513	14	1599	1557	16	4096	3869	30	512179	480177	80	0.64637
209554	159947	95	76045	60024	90	2104	1623	22	2232	2029	22	5450	4330	38	614918	479476	96	0.64637
81427	81692	71	33139	32893	71	1152	1088	6	973	967	0	2612	2581	25	304068	292245	77	0.64637
49520	50029	70	22137	22416	50	576	544	0	748	769	0	1323	1409	12	156225	154756	70	0.647374
83783	81997	75	17103	17241	43	1015	1041	4	1193	1233	9	2537	2556	24	319570	306035	76	0.647374
38544	40826	64	15048	15194	41	471	474	0	392	484	0	748	811	0	92449	92253	68	0.648377
116508	103163	81	39410	34383	76	1176	1068	6	1089	1056	5	2821	2409	26	326732	287437	83	0.649381
92521	93956	71	48597	48413	71	1225	1212	9	1221	1062	6	2873	2889	26	364343	352083	88	0.649381
97206	94531	76	28991	28903	72	1234	1317	11	1161	1161	8	3143	2979	27	386456	370539	80	0.651388
103978	102728	84	40363	39698	72	1786	1818	17	1599	1481	16	3983	3776	30	517564	491169	80	0.652392
113913	110755	79	46252	45244	74	1821	1749	17	1500	1353	12	4078	3858	31	525541	499929	81	0.652392
54436	54185	67	20215	20280	47	763	763	0	514	733	0	1484	1522	16	164707	154035	72	0.653396
117451	104069	88	52632	47597	78	1120	1021	4	1710	1466	15	3147	2859	27	373081	330210	85	0.654399
101936	102640	74	31881	31577	71	1394	1326	13	1437	1199	11	3533	3340	28	449628	426476	80	0.655403
257489	184095	96	98464	69357	94	3056	2128	29	3727	2365	33	7489	5412	42	835604	613661	101	0.655403
216888	170016	103	87141	69860	91	2915	2233	27	2540	1927	26	5154	4313	36	500680	410949	96	0.656407
98022	87385	92	24924	20232	92	974	803	0	1170	1014	2	2457	2135	22	267102	233671	92	0.656407
100941	99986	73	30032	30015	66	1487	1337	13	1586	1303	12	3659	3520	28	467609	449409	80	0.656407
66618	65528	78	27139	27299	67	901	876	0	636	730	0	1756	1739	17	221417	216949	73	0.656407
93300	92364	79	49698	49105	72	1242	1224	11	1149	1063	5	2648	2402	24	353666	347850	76	0.656407
139850	122131	87	69110	61263	80	1256	1181	11	1616	1427	14	3199	2750	29	326503	282152	85	0.657411
64370	66274	68	14267	14567	40	859	1005	1	775	718	0	1965	1905	20	239954	246321	77	0.657411
95285	92291	77	27738	27666	61	1381	1160	11	1099	1169	8	2587	2555	23	295526	289842	80	0.658414
132251	115033	80	56075	47590	80	1242	1223	9	1505	1245	13	3695	3308	29	483825	419844	89	0.658414
201127	153734	89	70829	53039	87	2481	2054	24	2575	1920	28	5586	4448	39	528182	402848	92	0.658414
76218	75764	72	18901	18766	45	960	925	0	697	867	0	2074	1959	21	280505	277874	81	0.661425
190093	146410	92	51847	40394	86	2351	1867	22	2241	1536	25	5018	3771	37	495167	358959	94	0.662429
151355	111043	93	54317	39737	86	2067	1629	18	1961	1489	19	4498	3520	35	578621	458361	92	0.663433
183896	155568	87	87203	72885	85	2579	2194	23	2656	2225	25	5991	4645	38	793002	669195	102	0.663433
98591	95210	76	39792	39279	73	988	1116	7	1145	1084	7	2701	2349	26	317894	308258	80	0.664436
168593	146652	84	55167	48153	83	1927	1916	19	2254	1743	23	4384	3913	33	439518	389706	90	0.66544
22754	21292	63	13837	14310	39	267	274	0	417	462	0	649	565	0	89680	89315	69	0.666444
137072	117189	88	53763	46875	80	1402	1177	10	1509	1342	15	3095	2653	27	320076	271454	98	0.666444
195003	151901	91	80511	62825	86	2318	1934	22	2164	1761	23	6346	5187	41	805373	621509	92	0.667447
110458	108708	76	32443	32131	72	1299	1335	12	1144	1170	9	3153	3076	26	415273	400001	79	0.667447
104584	92868	82	45229	40678	77	927	850	0	1154	1038	5	2369	2032	24	275832	246946	82	0.668451
129063	119533	80	46596	43125	77	1674	1574	17	1471	1545	16	4057	3685	31	524176	475480	83	0.669455
99269	96208	78	37377	37296	71	1293	1325	13	1350	1339	12	3507	3528	26	436722	418124	78	0.669455
97179	86750	79	36376	31617	74	1007	1050	5	1363	1197	12	2489	2208	23	296389	259103	81	0.670458
121349	117235	77	32107	30949	74	1181	1060	6	1514	1464	14	3717	3653	29	474769	463050	82	0.672466
117969	106399	86	61947	56546	78	1219	1027	5	1725	1416	14	2824	2515	25	293322	258286	82	0.675477
120905	117557	77	35403	35155	74	1388	1292	13	1515	1494	15	3544	3593	27	437397	415634	79	0.67648
193077	150718	87	75412	57892	87	2293	1733	25	2171	1496	25	5284	4030	37	723297	562889	91	0.67648
155155	134752	83	59443	52120	81	2136	1810	20	2064	1821	19	4741	3856	35	457393	396163	86	0.677484
104813	102270	77	27180	26935	53	1838	1865	18	1442	1296	13	3545	3555	27	461997	442240	79	0.677484
117280	110688	80	52888	49660	76	1404	1336	14	1560	1387	16	3179	2763	27	374603	349594	94	0.677484
114957	111066	89	50204	49402	74	1290	1334	12	1007	1139	8	3383	3223	27	432477	413698	80	0.677484
181827	150509	87	75468	64182	84	2269	2012	23	2206	1965	23	5363	4494	37	528676	448168	89	0.677484
187539	147478	88	73392	57745	86	2667	1883	26	2251	1740	22	5335	4485	37	698521	547672	93	0.678488
215751	170860	91	81319	65489	87	2490	1902	24	2567	2058	25	5930	4510	39	622239	499440	93	0.678488
74245	71786	88	33632	33531	70	575	662	0	974	818	0	2050	2093	19	239581	237915	77	0.679491
55356	52332	79	16641	16001	47	553	597	0	766	594	0	1278	1276	11	145176	127938	84	0.679491
199603	153127	89	70756	53808	88	2641	1846	26	2075	1528	24	4673	3424	37	476859	358826	93	0.680495
288195	205567	119	107915	79979	105	3233	2445	28	3931	2579	35	8348	6187	47	692778	509958	109	0.681499
83822	85745	73	32830	33317	70	959	981	0	1287	1106	7	3083	3028	25	383787	368709	78	0.681499
181288	150475	86	78236	65870	85	1956	1625	18	2622	2201	25	5224	4248	36	566588	469301	91	0.682503
65225	65080	73	21210	21502	48	722	817	0	464	418	0	1282	1298	11	159520	154379	71	0.682503
161300	134360	85	59554	48630	82	2293	1752	23	2104	1902	21	5509	4506	36	697211	582485	89	0.682503
119077	112410	86	50567	48202	75	1585	1536	16	1648	1746	17	4007	3856	30	487346	452221	83	0.683506
80462	79217	74	28219	27614	66	1200	981	0	1139	913	0	2052	2020	20	205259	199689	78	0.683506
31671	31176	63	13429	13702	40	258	328	0	380	509	0	605	628	0	83612	82658	68	0.68451
108476	96433	78	49560	43028	77	1098	1082	6	1295	1287	13	3175	2715	29	402249	347713	84	0.686517
92517	91179	76	33286	32975	72	1184	1095	7	1280	1047	5	2401	2333	22	298375	293364	77	0.686517
94818	89530	90	35812	34579	72	1324	1268	10	1093	897	0	1939	1804	20	242247	229500	79	0.686517
92631	90384	74	26574	26569	62	1068	1123	9	1209	1160	8	2442	2621	22	343868	330251	79	0.687521
53747	54295	69	17373	17448	45	486	579	0	540	492	0	1315	1346	12	174482	176147	76	0.689528
91012	90504	74	28744	28669	70	1020	1036	5	1284	1213	10	2825	2677	24	379430	379161	77	0.691536
43647	44277	67	10188	10325	36	341	415	0	348	509	0	1221	1156	10	133653	134826	71	0.691536
87767	86102	73	17947	18370	43	1390	1223	10	1031	954	0	3023	2807	27	398562	390281	78	0.694547
150808	127687	82	62544	53381	82	1821	1670	18	1914	1444	17	3613	2989	31	385113	324146	88	0.694547
126618	113332	78	52652	46521	77	1306	1321	11	1482	1365	14	3866	3361	31	423663	371799	84	0.694547
174914	148536	84	79417	65889	83	2361	2270	21	2365	1875	22	5747	4889	37	711828	599537	91	0.694547
129435	117838	78	73122	65316	80	1874	1300	18	1582	1452	16	3880	3356	31	503391	442599	87	0.694547
331263	229629	106	124289	86425	103	4680	3232	35	4613	3230	36	10901	7744	50	1.00585e+06	729994	109	0.694547
140948	115742	101	63906	51737	101	1961	1587	16	1852	1446	15	4160	3292	33	523726	413561	101	0.694547
226205	171057	91	87594	66794	88	2529	1843	24	2414	1783	26	5698	4332	40	611564	474015	93	0.69555
106175	105199	79	56933	57116	74	1645	1483	15	1220	1314	11	3403	3247	27	444828	428911	79	0.69555
93722	97641	71	33843	33670	62	1479	1499	14	1601	1502	16	3580	3407	27	410036	397575	77	0.69555
118950	107339	93	45231	42483	77	1549	1462	13	1589	1564	15	2981	2624	26	306369	281726	81	0.69555
98097	94979	82	24955	25067	55	1024	918	0	874	910	0	2583	2230	25	302223	293464	78	0.696554
101814	98061	91	35556	34634	73	1087	1055	5	985	967	0	2723	2720	24	358721	338901	79	0.696554
106645	101399	81	30755	29613	73	1611	1626	15	1216	1225	12	3139	3149	26	294661	277120	79	0.697558
122838	110046	81	54936	49096	78	1265	1021	4	1529	1421	14	3927	3525	30	484471	437430	84	0.698561
124497	117792	85	39546	37367	76	1364	1434	13	1655	1753	16	3654	3500	29	391943	360049	93	0.698561
155534	131167	87	58547	49084	81	1303	1185	9	1706	1429	18	4312	3707	32	484254	403925	86	0.698561
123975	116769	78	42760	39897	75	2042	1829	18	1583	1544	16	3664	3427	30	321569	289501	80	0.699565
114957	111676	78	53469	52770	76	1513	1388	13	1385	1473	15	3764	3707	28	483306	457585	82	0.699565
145951	123576	84	69295	58734	82	1553	1412	14	1502	1446	16	3921	3397	31	529034	452449	88	0.700569
199547	153059	111	90054	68749	111	2574	1863	24	2738	1967	27	6846	5206	42	836707	650717	111	0.700569
116804	108246	78	43281	39988	75	1413	1205	12	1364	1206	11	3001	2604	27	335319	307038	81	0.700569
93818	91873	75	31591	31085	71	1181	1155	9	1221	1185	9	2171	2246	21	261052	255266	77	0.700569
86373	85741	74	32190	32145	71	1225	1094	8	1207	1032	5	2763	2726	24	376750	371310	78	0.700569
253465	192952	91	87838	66740	90	3204	2312	31	3278	2617	30	6790	5330	40	613548	485304	94	0.701572
179605	137467	94	76557	60879	86	2301	1843	23	1932	1438	21	4279	3448	35	442037	355975	91	0.702576
44736	46652	67	20859	21206	46	501	624	0	398	373	0	882	909	0	112652	112411	73	0.702576
141238	120844	84	47305	40246	80	1643	1249	14	1644	1363	15	3642	3059	31	302764	259512	84	0.702576
105583	103718	79	29959	29105	72	1542	1456	15	1314	1255	12	3787	3598	29	474013	448636	79	0.70358
117829	113621	76	39498	37460	75	1526	1556	15	1338	1144	11	3788	3410	31	478136	447608	83	0.70358
156400	127961	99	66153	54044	83	1681	1625	17	1826	1513	19	4478	3639	35	578088	477329	89	0.704583
104556	101218	78	26647	26229	63	1386	1296	13	1528	1625	15	3326	3338	27	436959	428979	80	0.704583
299559	210015	119	146624	105623	118	4600	3132	36	4385	3055	33	9631	6793	48	829154	606771	118	0.704583
84821	86152	72	21596	22180	46	887	880	0	874	839	0	2177	1994	22	262799	258265	73	0.705587
181656	141148	87	64555	49252	85	2540	1993	24	2346	1887	26	5163	3621	39	532707	403846	93	0.705587
126896	110033	85	63073	55155	79	1274	1099	7	1577	1124	10	3457	2974	29	396383	346309	85	0.707595
157642	128040	84	68370	55168	83	1567	1588	16	2031	1801	22	4411	3674	34	591245	471083	90	0.707595
135341	123579	86	72280	66503	78	1384	1287	12	1754	1673	18	4680	4532	32	555297	496165	85	0.708598
94855	94462	75	42187	42179	71	773	866	0	1164	1223	9	3031	2861	25	329012	316516	78	0.708598
197729	157563	88	76566	58788	87	1892	1533	19	2472	1933	23	5740	4370	40	674811	537981	90	0.708598
87046	86694	75	21730	22063	46	818	948	0	1191	1164	11	2803	2867	24	382607	369913	78	0.708598
104280	100184	80	35843	34957	73	1710	1587	15	1560	1358	13	3456	3315	27	426041	405435	92	0.708598
73127	73290	71	29811	30236	59	737	691	0	724	634	0	2302	2229	21	294732	287080	75	0.708598
130716	118984	77	60159	53907	78	1173	1042	6	1442	1332	13	3902	3390	32	485507	430213	95	0.708598
107569	107415	70	37185	37078	72	1506	1595	15	1602	1593	17	3782	3718	28	464550	443611	92	0.708598
137689	119783	81	56706	48449	80	1605	1374	13	1937	1456	18	4275	3787	33	574531	492421	85	0.709602
136620	114413	88	45127	37321	80	1944	1642	19	1290	1044	6	3323	2809	29	314078	257595	85	0.711609
91271	87694	80	21110	20706	51	1204	932	0	1072	1063	6	2508	2467	22	246134	233639	77	0.711609
244001	185415	104	79045	61287	94	3265	2370	30	3021	2207	29	6686	5171	42	641754	491338	99	0.712613
84739	83774	79	26988	26690	66	1185	1235	10	1186	1096	7	2673	2705	24	358984	348074	79	0.716628
93009	91916	74	27805	27739	64	1143	1051	6	1180	1097	7	2753	2498	25	325787	319556	78	0.717631
31768	31053	56	16431	16734	42	340	265	0	270	500	0	890	848	0	107242	107281	66	0.717631
66579	63654	81	23060	23171	50	816	752	0	759	713	0	1563	1569	16	165442	159685	76	0.720642
57204	57939	66	16459	16412	44	483	438	0	745	678	0	1259	1269	12	169462	168358	72	0.721646
177615	144622	87	64885	51800	84	2098	1676	21	2131	1738	22	5267	4128	37	662868	534154	91	0.721646
177949	158302	85	80779	71218	82	2378	2047	23	2177	1780	22	5165	4601	35	604549	539792	89	0.721646
61043	60982	68	28836	29086	64	774	837	0	663	825	0	1707	1713	16	209808	204159	72	0.72265
216617	156097	95	92930	70089	92	3511	2801	29	2426	1590	28	6091	4328	42	522945	383685	98	0.724657
113123	104644	79	47474	43054	78	1186	1224	10	1462	1300	13	3879	3552	29	469630	435055	85	0.726664
268782	201114	101	87929	66345	97	3434	2451	30	3625	2575	32	8599	6482	44	758860	578352	103	0.726664
158971	131329	88	68480	56471	82	2224	1888	21	2049	1777	20	4631	3866	34	637499	527586	91	0.726664
76129	77381	72	29380	29786	67	701	633	0	817	954	0	2255	2165	23	311029	304297	77	0.727668
125454	108847	80	42350	36376	77	1136	1043	5	1307	1207	11	3212	2970	28	405033	351763	85	0.728672
132258	125722	79	65841	61348	78	1446	1416	14	1763	1531	20	3799	3449	30	387166	352834	84	0.728672
107575	106411	75	28467	28619	65	1224	1302	12	1899	1656	19	3571	3524	27	469235	456557	79	0.729675
93236	91167	75	36029	35455	72	1126	1179	10	1128	1198	9	3272	3201	26	368109	360029	79	0.729675
216891	181715	89	108722	90636	88	4493	3756	31	3832	3471	30	8256	6943	44	796408	678048	92	0.729675
108397	104792	80	30378	30443	58	1331	1187	9	1394	1391	13	3481	3300	28	469876	451409	79	0.729675
240140	188815	96	82104	63732	89	3244	2558	27	3377	2548	31	6937	5273	40	614134	474067	108	0.729675
121365	121395	75	46175	45600	74	1476	1557	14	1895	1731	16	3517	3413	28	373168	358522	79	0.729675
182063	132447	93	73484	54414	88	2334	1629	23	2065	1482	22	5314	4125	38	692217	501379	94	0.730679
80664	80344	73	34521	34398	70	1134	997	0	971	966	0	2252	2291	22	275644	271737	75	0.731683
43313	41853	81	17601	17544	45	413	454	0	283	343	0	828	848	0	104171	103747	69	0.732687
49407	49926	67	15650	15910	42	541	643	0	498	626	0	1575	1457	16	182823	183642	74	0.732687
102289	100302	85	31677	31044	73	1409	1118	9	1146	1228	10	2716	2611	25	321180	307583	78	0.732687
103165	94491	76	47201	43143	75	1394	1273	13	1106	1191	9	2817	2464	25	322965	292797	81	0.732687
73290	73292	70	18852	18735	47	1035	1001	1	785	859	0	2118	2096	21	249024	245699	75	0.73369
58918	58435	80	13117	13224	40	655	901	0	661	644	0	1235	1435	12	149393	142973	71	0.73369
67600	70451	61	30433	30409	68	966	846	0	665	794	0	2138	2155	20	270284	263395	75	0.734694
76155	73615	71	28042	25929	72	1076	1071	6	1130	967	0	2100	2190	20	223865	207420	76	0.734694
51572	53103	64	17358	17645	42	665	779	0	531	809	0	1525	1521	14	139381	140183	68	0.734694
41523	40793	74	9630	9654	36	478	535	0	394	462	0	1166	1126	9	125018	120972	70	0.734694
95393	93786	75	30497	30141	72	1225	1161	9	1038	997	0	2485	2408	24	290370	277736	78	0.735698
196343	167565	86	88322	77707	84	2520	2051	24	2358	1980	24	5109	4446	36	513561	448309	89	0.735698
47767	46247	72	18478	18692	44	396	519	0	483	373	0	765	773	0	121337	124244	69	0.735698
156452	131451	87	63658	52317	82	1444	1181	11	1752	1353	14	3949	3193	34	442269	363171	89	0.736701
141859	130107	96	40187	35048	96	1840	1823	18	1747	1667	17	3983	3574	30	365669	328909	96	0.736701
115868	116719	73	45679	43292	73	2011	2065	20	2127	1900	21	4762	4605	32	586818	558141	79	0.736701
99232	99867	73	26149	25891	59	1349	1385	11	1367	1231	13	3308	3404	27	470801	459288	79	0.736701
66437	66821	72	20246	19800	49	765	844	0	748	673	0	1873	1831	18	191651	192982	76	0.737705
206082	167986	97	70139	57565	88	3067	2678	26	2276	2033	24	6528	5325	40	569852	459880	93	0.737705
123290	114904	94	34177	31037	78	2259	2107	19	1828	1457	18	4328	3855	30	553109	507827	94	0.737705
88351	86414	75	21644	21866	46	1062	1111	6	1098	1073	6	2993	2892	26	355841	346769	78	0.737705
126417	120825	83	55525	54136	75	1447	1355	13	1694	1384	16	3092	2847	27	297302	281187	79	0.737705
39239	38304	80	10447	10714	36	331	343	0	438	353	0	834	760	0	96434	96667	67	0.738709
79567	78451	73	22229	22172	54	1089	944	0	945	1010	2	2399	2519	22	322023	314945	79	0.738709
105542	103276	77	34465	33128	74	1483	1428	14	1578	1614	17	4005	3850	30	521273	504966	80	0.740716
109418	106075	76	40443	37504	76	1477	1424	14	1368	1244	11	3627	3344	29	461502	434248	82	0.740716
291495	206887	105	103869	73405	100	3744	2938	31	3618	2459	33	8039	5881	45	727400	513363	108	0.742723
80303	81103	73	22494	23096	49	931	920	0	915	953	0	2469	2491	23	355367	346605	77	0.743727
90705	91564	71	36116	36708	71	1344	1386	12	1262	1377	11	3716	3703	28	427079	412527	81	0.743727
171126	136007	90	64468	51828	84	1989	1605	20	2362	1766	25	5025	3865	37	653801	526755	92	0.743727
177399	137516	89	74861	59067	86	1985	1584	20	2141	1667	18	4855	3830	37	652846	502434	94	0.744731
111844	111604	76	30478	30717	71	1342	1305	11	1608	1683	15	3646	3491	29	429184	409806	79	0.745734
251097	183145	103	96511	73515	94	3388	2538	30	2690	2085	28	6465	4790	42	581654	422247	99	0.745734
104750	107198	71	31955	32023	70	1471	1432	14	1449	1340	13	3632	3628	29	495603	478840	78	0.745734
93514	93846	72	37768	37751	71	1113	1182	8	1358	1520	13	3019	3062	26	390378	380391	77	0.745734
173150	141901	86	68008	54114	83	1933	1486	20	2337	1868	27	5771	4280	39	646285	524842	101	0.745734
105891	106100	76	37281	37686	71	1480	1448	14	1402	1274	11	3389	3345	27	381254	372015	78	0.745734
142300	137951	78	73891	71559	78	2191	1952	20	2343	2165	23	4658	4317	33	583350	548865	83	0.745734
134880	124137	81	65347	61389	78	1552	1469	15	1792	1529	16	3854	3677	28	531354	499582	85	0.746738
136916	120672	83	49315	42920	81	1917	1681	18	1805	1641	17	4274	3777	32	573334	515946	88	0.748745
227436	179734	93	73185	57582	88	2580	1848	28	2264	1738	24	5444	4265	37	591254	466540	94	0.748745
101331	100985	74	30416	30341	71	1605	1689	15	1461	1521	13	3406	3260	28	400828	395324	76	0.749749
226820	167565	93	92202	67577	91	2441	2116	23	2507	1710	30	6209	4624	40	810576	580952	101	0.751756
87404	86182	75	20563	20431	48	798	760	0	754	782	0	2416	2404	22	252969	244806	79	0.754767
29627	31627	44	9741	10077	35	361	429	0	182	360	0	885	893	0	107296	104628	69	0.754767
43801	43420	63	10386	10869	35	399	450	0	415	411	0	980	962	0	121334	119349	70	0.754767
217837	175263	91	86797	70198	87	3382	2598	28	3047	2463	31	6607	5650	39	662493	523617	105	0.754767
293250	195856	113	173669	123860	112	4284	3101	33	4564	3108	37	10361	7201	51	1.04858e+06	804513	118	0.754767
76026	76067	70	35671	35571	70	779	901	0	832	832	0	2088	2113	21	269821	262643	76	0.757779
235990	173788	100	86690	64145	98	2517	1765	27	2469	1658	25	5677	4289	39	642990	474644	103	0.761793
244066	180730	94	92944	68426	91	3141	2235	29	3235	2424	31	6543	4748	42	628926	471792	96	0.761793
103458	101794	76	43680	41783	73	1408	1443	14	1276	1264	11	3063	2964	27	264886	254152	76	0.762797
29467	29580	60	13276	13301	39	248	278	0	308	414	0	1021	941	0	97630	97609	66	0.765808
117057	113867	80	33006	32032	74	1725	1708	18	1786	1761	17	4502	4248	32	523197	493230	82	0.765808
303911	211276	102	122743	87865	100	4692	3071	36	4174	2834	37	9012	6281	47	796257	563575	105	0.766812
91296	94976	71	31435	31371	70	1209	1143	10	1354	1387	12	3229	3378	25	381791	366478	84	0.767815
89662	92838	71	28925	28912	62	1286	1356	10	1367	1298	12	3260	3277	27	417617	404532	80	0.767815
127296	114705	86	49252	43837	79	1608	1402	14	1786	1618	17	4148	3651	31	509630	466861	86	0.767815
213913	160891	91	64285	47813	88	2747	1945	26	2833	2220	27	5958	4631	39	535363	405286	107	0.767815
149924	125701	87	65611	54362	82	1749	1492	17	1655	1359	18	4372	3532	34	549482	463462	88	0.769823
250525	195937	94	141343	111484	94	3396	2676	29	3383	2505	32	7870	6274	44	846837	651481	99	0.77183
231233	166937	96	77993	56091	91	2996	2108	28	2842	2167	28	5908	4376	41	599710	439721	95	0.77183
115649	110486	75	43323	42413	75	1571	1441	15	1534	1389	15	3049	2795	27	387596	375145	81	0.773837
118149	113874	76	28468	27976	69	1758	1704	18	1705	1677	16	3732	3788	28	529309	520760	82	0.774841
349284	254254	131	146907	114844	122	6753	5115	37	6172	4682	42	13879	10702	53	1.04858e+06	960689	125	0.774841
93038	93197	76	41066	41214	71	1242	1304	13	1549	1498	15	2570	2534	25	300654	285709	77	0.774841
32165	37760	43	10182	10302	36	311	286	0	531	507	0	998	1053	5	114649	108790	69	0.777852
113082	107839	88	49438	47290	75	1330	1389	13	1453	1284	11	3602	3305	29	447697	417791	82	0.779859
104547	102929	91	41446	41336	72	1382	1285	10	1366	1395	12	3245	3023	27	429672	416413	79	0.781867
155450	131500	95	70886	59940	83	1590	1496	15	1715	1377	19	4083	3550	33	555358	463524	92	0.782871
322225	221190	116	111083	76079	113	4390	2913	34	5972	3857	40	10937	7623	50	1.03005e+06	708782	121	0.783874
39806	40149	61	6113	6032	31	558	532	0	547	646	0	966	1090	7	121122	116552	68	0.784878
89691	88608	76	25404	25209	58	1038	1064	6	907	991	0	2948	2893	25	381501	371351	79	0.786885
53668	53337	69	16703	17030	41	890	769	0	607	575	0	1349	1356	12	139195	134984	71	0.787889
200591	150740	90	88751	67175	89	2368	1731	23	2791	2061	29	5953	4633	39	754340	554564	97	0.788893
79294	82686	67	19320	20367	41	1021	1033	4	1007	908	0	2600	2641	23	343180	338673	74	0.788893
76801	75295	73	23788	24074	50	782	825	0	1029	892	0	2042	2102	19	266837	261141	76	0.788893
90776	89295	78	17321	17470	43	1273	1318	13	1169	1095	7	2231	2284	21	233656	223062	77	0.789896
79235	77442	88	22710	22577	50	904	966	0	894	813	0	2385	2310	22	324336	316071	75	0.789896
167473	137804	88	81048	67964	84	2421	1985	23	1914	1520	22	4670	3718	35	384439	318257	87	0.789896
95314	93471	80	26121	25951	67	1354	1321	13	965	1076	5	2880	2803	25	355584	343407	78	0.7909
302474	203506	112	119056	83162	104	4755	3104	36	4246	2708	37	8487	5885	47	739027	504009	109	0.792907
124196	106162	85	58396	49636	82	1862	1531	20	1603	1378	18	4258	3465	34	523177	448004	88	0.794915
136757	114449	91	59138	49679	80	1972	1630	19	1405	1176	14	3588	3134	30	505573	432105	87	0.795918
101529	97133	80	33084	32187	72	1213	1082	7	1307	1350	13	2854	2725	25	356261	344480	78	0.797926
83248	80495	74	36354	33735	73	914	769	0	806	785	0	2434	2143	23	247103	228663	78	0.798929
212998	162300	96	82698	64159	88	1938	1764	19	2382	2024	24	4921	3754	37	547308	414200	95	0.799933
176239	141694	100	71594	56805	89	2605	1954	24	2334	1748	24	4978	3851	37	505439	394509	102	0.799933
220398	173751	90	76429	61778	88	3291	2408	30	2852	2189	28	5721	4531	40	530468	412204	94	0.800937
182312	150845	84	64345	51195	84	2093	1651	19	2121	2005	21	4989	4108	38	727787	590759	89	0.800937
141360	128945	79	63206	57488	78	1843	1692	18	1649	1566	18	4270	4007	31	502503	439009	84	0.800937
207587	129175	96	79278	53731	92	2344	1696	26	2328	1344	29	6243	3930	47	799807	477785	102	0.804951
170896	146655	83	79234	66074	83	2181	1615	21	2557	2176	23	5814	4936	37	736963	611357	90	0.804951
120129	111929	85	46354	42963	77	1600	1327	14	1347	1454	14	3378	3076	28	334313	302924	83	0.804951
101117	91465	78	42384	38105	75	1221	830	0	1433	1014	4	2903	2626	26	304276	269830	80	0.804951
85280	82917	81	20265	20270	50	1157	1234	10	1284	1303	12	2917	2589	26	357844	348987	79	0.807963
90911	92162	72	32862	32531	71	1122	1224	9	1230	1052	5	3393	3126	27	403604	387492	81	0.807963
223120	171665	108	92414	72539	90	3060	2350	28	2558	1887	27	6009	4598	38	591960	464553	98	0.808966
121861	115087	80	54504	51141	76	1534	1454	15	1635	1522	17	3831	3506	30	480611	457962	80	0.808966
169902	137427	84	70288	56449	83	2130	1581	21	1794	1220	16	4714	3754	36	597387	469289	91	0.808966
163236	135913	83	66497	54530	81	1597	1333	17	2093	1756	20	5143	4137	37	625326	511594	88	0.808966
85538	75850	77	39384	35170	74	957	901	0	945	943	0	2318	1952	23	250598	218889	78	0.808966
156151	131915	91	63611	53839	81	1695	1311	15	1581	1463	19	4273	3759	32	499490	431599	90	0.80997
109851	107124	75	22746	22672	52	1503	1602	14	1514	1409	14	3832	3677	29	512674	500843	82	0.80997
99599	98330	76	27119	26817	66	1011	1072	5	1357	1513	14	3156	3136	25	396591	382731	79	0.810974
83535	81502	87	29545	29314	69	941	979	0	835	976	0	2392	2386	23	311915	295594	77	0.811977
86879	82940	80	27452	26361	65	1158	1050	7	1195	1024	4	2089	2045	20	251490	236310	78	0.812981
120228	114460	89	46650	44399	75	1505	1445	15	1318	1284	14	3328	3278	26	346157	336572	83	0.814988
90427	90220	74	26377	26371	54	1242	1145	8	1078	982	0	2505	2244	23	257086	246740	78	0.814988
201357	128823	94	78491	51565	94	2699	1587	34	2587	1799	31	6673	4477	46	857937	589931	100	0.814988
146693	122261	82	67629	57404	80	1765	1442	17	1582	1426	17	4863	4116	35	552747	463828	88	0.814988
193743	151737	90	75553	58535	87	2387	1626	23	2143	1706	23	4586	3535	35	448487	342146	93	0.814988
76447	77522	70	22236	22442	47	789	800	0	860	795	0	2050	2022	18	207034	205423	75	0.815992
75698	74994	79	18913	19024	48	892	1041	4	1031	996	0	2100	2011	19	191199	184295	76	0.816996
109072	103687	78	43231	40627	75	816	779	0	1401	1159	8	2794	2717	24	293998	277988	80	0.817999
134327	118272	79	58524	50013	80	1635	1284	13	1808	1504	21	4103	3465	33	550908	464468	87	0.817999
166601	142736	82	82992	70488	82	2435	2316	21	1971	1808	21	5134	4239	36	648154	545032	88	0.817999
112354	108064	76	35766	32527	73	1147	1071	6	1101	1167	10	2867	2707	26	344287	312575	80	0.817999
86486	87856	72	38553	38477	70	659	705	0	905	907	0	2101	2051	20	257758	243644	77	0.819003
253759	198066	100	76766	58739	90	3217	2500	28	3167	2340	29	6808	5352	41	670788	536646	97	0.819003
149264	124613	84	55745	46842	82	1901	1524	20	1665	1321	12	3833	3106	32	427623	348041	89	0.819003
113626	106870	79	38807	36525	74	1557	1492	16	1646	1454	14	3421	3179	28	322702	311335	79	0.820007
52184	52435	68	9655	9621	36	847	680	0	922	686	0	1271	1301	12	134074	130388	74	0.82101
162674	136059	87	63529	53373	83	1524	1268	11	1994	1492	19	3879	3180	32	449264	361426	89	0.824021
46508	47614	67	18035	18461	44	536	649	0	285	635	0	1101	1196	10	132502	128039	74	0.826029
27994	27865	66	11467	11523	37	205	360	0	486	529	0	717	866	0	99154	96835	70	0.827032
52932	52451	78	9769	9976	35	375	344	0	571	619	0	1245	1196	11	152464	150301	72	0.828036
92247	87352	75	38405	34046	75	1119	1189	9	1082	811	0	2342	2005	23	259972	226275	79	0.82904
240570	188269	92	90545	70341	91	2659	1815	25	2823	2130	29	6820	5175	42	775441	610394	97	0.82904
106411	104474	75	35980	35754	72	1323	1342	12	1455	1185	11	3121	3177	27	454662	439500	79	0.82904
88240	90372	71	40620	41137	70	1406	1318	12	1898	1456	17	3665	3488	28	421216	411008	76	0.82904
292488	202072	104	106871	75451	100	4127	2899	34	3688	2684	34	8292	5836	46	799073	550713	106	0.830043
280694	190379	124	94882	63057	108	3648	2318	34	3057	1912	30	7496	5096	45	745552	520024	124	0.830043
44727	48377	46	20403	20952	44	478	465	0	427	553	0	1322	1255	13	121329	121295	67	0.830043
29589	34399	40	18360	18955	42	268	316	0	305	396	0	759	836	0	100485	103480	65	0.830043
92828	91678	76	30783	30483	71	1181	1402	13	1251	1302	12	3110	2978	27	419308	410216	80	0.834058
40479	42151	64	11236	11799	37	619	715	0	417	394	0	952	916	0	112179	111262	69	0.834058
90138	89982	78	29093	28747	70	1132	1034	5	1004	965	0	2374	2242	21	275921	260363	88	0.834058
297470	215312	104	111416	80371	103	4362	3205	34	3923	2824	34	9261	6855	46	965234	734785	107	0.835062
76991	75757	73	25739	26248	52	1022	1087	7	1014	975	0	2640	2605	24	331709	316614	76	0.836066
115733	103050	84	40114	34105	78	1093	1025	4	1326	1248	12	3435	3034	30	414240	359649	87	0.836066
109017	104616	92	43265	41971	74	1094	918	0	1263	1287	13	3162	3033	27	306649	292822	78	0.837069
126940	105360	88	51685	43238	80	1590	1311	12	1294	1049	7	2882	2496	27	315674	260595	85	0.837069
117826	104925	80	35364	30488	77	1633	1160	14	1687	1289	16	3125	2801	28	350798	309465	87	0.837069
98815	89495	79	40435	35748	77	793	790	0	1320	1101	8	2996	2963	26	351349	314908	83	0.838073
60699	62636	62	14031	14204	40	849	960	0	877	786	0	1811	1826	19	178953	178718	75	0.838073
217405	162340	93	77758	58917	91	3524	2456	31	2784	2051	29	6267	4585	42	566376	427499	96	0.839077
83746	72668	91	40535	36006	91	1278	1100	6	1063	901	0	2929	2305	25	329174	286393	91	0.839077
90805	92970	71	21649	21884	46	1221	1126	9	1036	1100	7	2847	2684	26	375165	362068	77	0.839077
187635	159057	87	80541	68809	85	2275	1860	22	2518	2197	23	5760	4901	37	510793	436768	88	0.839077
98954	93558	82	21873	21572	49	1579	1493	15	1304	1244	10	2886	2797	26	242022	242159	79	0.839077
135720	126977	83	53548	49787	78	1256	1333	11	1624	1425	14	3519	3252	28	373487	339838	82	0.84008
108087	102288	86	31285	29550	74	1222	1096	8	1458	1454	13	2693	2488	25	303727	286385	79	0.84008
84317	83782	73	26881	26834	67	1190	1121	8	945	1047	5	2391	2379	23	306026	302212	79	0.841084
105139	89332	95	42763	36684	78	1149	1043	5	1059	1067	6	2883	2599	27	298061	254202	95	0.841084
146836	123292	82	64206	52576	81	1857	1337	16	1979	1542	20	3514	2866	31	320508	258980	86	0.841084
108086	105822	74	38454	36846	73	1202	1095	7	1287	1299	12	3079	2917	27	430578	419691	78	0.841084
104976	100013	76	45102	42668	75	1393	1402	15	1321	1152	9	2938	2713	25	262610	247426	81	0.841084
130628	121419	83	52958	49977	77	1010	1138	9	1745	1370	15	3342	3067	28	400603	368222	82	0.841084
120613	113138	77	55799	50427	76	1402	1484	14	1556	1452	15	3921	3737	31	514699	466353	83	0.841084
139959	123967	79	66165	57380	79	1925	1503	20	1696	1579	16	4933	4442	33	621131	552574	86	0.841084
48315	47663	69	11326	11588	37	479	605	0	437	489	0	1242	1256	11	168115	160342	73	0.842088
225180	175715	95	133753	108832	90	4162	3195	31	4827	4148	34	11527	9625	49	1.04858e+06	997522	95	0.844095
173263	119737	89	66600	48714	90	2253	1443	26	1923	1383	20	5494	4137	40	611571	449290	98	0.844095
101989	97841	79	36037	35708	73	999	1040	4	1178	1366	12	3253	3236	28	405222	398214	79	0.844095
150432	128636	84	62535	54536	81	1791	1394	17	1822	1633	18	3584	3095	29	419475	360880	85	0.847106
189837	160357	88	67844	58691	85	2664	2218	24	2380	1942	22	4962	4364	34	440620	383576	91	0.84811
364326	232248	133	160125	107693	118	5473	3417	41	5661	3606	42	12190	7801	54	1.04858e+06	745112	124	0.84811
178937	144356	98	70987	59099	86	2050	1630	21	2160	1397	23	4362	3536	34	496588	384368	94	0.849113
232829	180003	99	71945	56148	96	2618	1969	28	3063	2240	27	6195	4603	41	591759	467880	107	0.850117
109040	99697	79	39811	35870	76	1502	1207	10	1607	1367	15	2706	2472	26	259878	232089	81	0.850117
144863	130919	82	56675	50170	79	1645	1165	11	1814	1584	20	4221	3685	33	477933	440169	85	0.852124
187295	155062	88	82928	69847	86	2101	1744	19	1899	1681	20	4163	3552	32	382646	325208	89	0.854132
141677	122541	90	53537	46183	80	1736	1667	17	1329	1275	15	3005	2677	27	328235	282249	87	0.85915
44360	47047	57	19056	19040	46	647	659	0	669	483	0	1131	1183	11	140294	134618	70	0.85915
67550	65475	86	15726	15954	41	574	579	0	747	767	0	1377	1433	14	161820	153362	74	0.860154
38761	38749	72	13001	13007	40	600	461	0	478	457	0	923	901	0	112888	112510	70	0.861158
48070	47709	67	22120	22072	53	418	442	0	504	497	0	1235	1241	11	137054	137008	70	0.861158
61197	61743	73	11283	10215	41	955	761	0	292	343	0	1759	1637	17	181501	171149	85	0.861158
138966	118761	87	50287	41640	81	1605	1486	16	1692	1375	16	4407	3674	33	573594	486567	85	0.862161
139933	125583	84	60161	53423	81	1762	1647	16	2075	1812	20	5120	4384	35	610606	538879	86	0.862161
70411	70790	72	17023	16913	44	814	882	0	789	902	0	1859	1910	18	185917	177041	72	0.863165
50406	53793	65	31056	31110	68	445	458	0	622	471	0	1345	1265	12	136991	132564	83	0.863165
193366	159360	88	117361	101638	87	3054	2486	26	2731	2307	25	6039	4977	37	577821	480887	91	0.864169
69652	73272	56	16188	16836	41	595	755	0	1007	1001	2	1780	1704	18	212602	209718	74	0.864169
99040	100086	73	37612	37263	71	1369	1019	6	1393	1253	12	3166	3120	26	387472	373818	78	0.865172
130870	111509	83	51500	44135	80	1690	1553	16	1532	1433	18	3850	3288	33	478556	412634	86	0.865172
170028	140344	84	69455	56148	84	2116	1870	20	2094	1770	24	5499	4434	38	676448	552406	87	0.865172
223067	174079	90	72403	56505	87	2755	2207	27	2849	2249	28	6003	4706	39	577325	447551	90	0.865172
49405	50543	59	16244	16876	40	588	578	0	296	486	0	1153	1127	9	152076	154726	70	0.865172
60997	60811	70	21231	21286	48	553	696	0	875	651	0	1677	1650	16	219866	212472	75	0.868183
186028	147049	90	75788	60751	85	2017	1817	20	2506	1640	23	5271	4227	36	600785	488944	91	0.869187
93423	94224	74	24805	24795	52	1003	1100	6	1233	1167	8	3086	2913	27	363041	351590	78	0.875209
175676	141682	98	70262	56213	87	2110	1532	19	2096	1816	21	5585	4726	37	705379	577520	104	0.875209
189495	155658	85	57403	46526	83	2620	2048	25	2451	2023	22	5081	4085	37	485166	380543	91	0.875209
195907	155269	89	80248	63480	87	2226	1859	21	2392	1825	26	5565	4556	37	707120	557735	94	0.875209
179759	140761	90	78522	62032	86	2198	1707	24	2158	1878	22	4595	3508	36	561198	436543	91	0.876213
122062	118672	82	37437	36903	74	1286	1199	11	1343	1409	13	4051	3847	30	455797	444922	83	0.876213
162782	133451	85	58793	47494	83	2442	2060	23	2149	1473	22	4732	3484	36	441331	356112	89	0.877216
100476	97616	76	23892	23978	54	1160	1232	9	1536	1625	17	3641	3645	28	443155	421822	80	0.87822
43726	48815	43	15620	15730	42	673	714	0	655	534	0	1215	1173	10	148914	144566	73	0.880228
43825	44976	72	19273	19373	46	339	443	0	532	399	0	1201	1149	8	140834	141498	70	0.881231
260683	203668	102	98658	75439	98	4117	3049	32	3605	2659	32	7740	6043	43	705819	544495	103	0.881231
106521	93404	94	38474	33064	94	1507	1489	13	1403	1235	12	3421	3142	26	327725	280619	94	0.881231
74913	71430	71	34710	32209	71	775	769	0	861	841	0	1913	1799	21	228989	199409	78	0.881231
170660	138376	85	71752	61533	85	1572	1303	16	1929	1561	21	4417	3650	34	457716	361632	92	0.884242
62091	62618	66	22106	22149	50	968	909	0	833	666	0	1745	1688	17	167040	161793	73	0.885246
150923	129273	82	66335	57529	81	2237	1841	22	2208	1874	22	3878	3359	31	373808	305716	86	0.887253
46993	47080	68	19279	19697	45	392	466	0	526	550	0	1272	1337	11	150031	145402	71	0.887253
72325	72100	70	16891	16615	44	1092	867	0	697	733	0	2081	1910	21	197368	189648	75	0.891268
136621	120452	79	58419	49399	80	2003	1704	19	2258	1913	22	5003	4191	36	621516	536500	86	0.892272
39195	39997	65	13642	13955	39	612	555	0	555	394	0	1133	1071	6	102433	99145	66	0.892272
285744	200197	102	117462	82236	102	3222	2206	29	3672	2605	33	8858	6158	48	1.04858e+06	766004	107	0.893275
91578	95591	71	27869	28460	56	1318	1302	13	1574	1572	14	3493	3647	27	438487	425154	76	0.893275
141565	127622	80	53291	48081	79	1619	1244	14	1273	1168	10	3732	3417	31	453775	411005	82	0.893275
121101	105525	81	47926	41645	79	1708	1468	15	1452	1333	13	3051	2750	27	369446	324212	82	0.893275
168067	134470	97	83103	69238	84	1935	1551	18	2343	1599	23	4251	3290	34	419460	334609	88	0.894279
93756	94535	75	26401	26508	52	1325	1384	12	1343	1281	12	3117	3068	25	393999	378076	78	0.894279
115274	113311	77	29603	29120	60	1737	1570	17	1526	1643	16	4019	4087	28	483313	471886	80	0.895283
172139	140255	85	70020	57366	83	2109	1810	21	1996	1745	19	5182	4413	36	636689	527655	89	0.895283
156879	130650	93	67066	57162	83	1540	1308	13	2004	1527	21	4135	3227	34	416259	349972	88	0.895283
128872	120660	82	51084	48566	77	1879	1686	17	1866	1882	18	4409	4134	31	564211	530890	82	0.896286
100796	98371	74	42263	41693	73	1101	984	0	1015	1066	6	3194	3291	27	403360	388023	79	0.89729
159658	131911	86	65968	54064	83	2084	1682	20	2305	1922	23	4997	4267	36	632951	538452	86	0.89729
112267	101860	80	54682	49076	76	1549	1499	15	1800	1657	17	4102	3502	32	486480	437114	81	0.898294
55849	54632	71	19877	19913	48	532	530	0	525	556	0	1161	1182	10	154445	155320	75	0.899297
268983	212249	98	157700	128546	99	3335	2842	26	3256	2588	30	8062	6833	43	829125	679008	100	0.900301
76091	75174	76	35020	34827	70	897	861	0	716	715	0	2041	2103	21	246856	238873	76	0.902308
115132	103666	81	45315	39347	78	984	908	0	1331	871	0	2807	2509	27	303040	272226	83	0.903312
175102	139045	86	76142	59883	86	2369	1846	22	2086	1645	23	5174	4010	38	641040	501779	93	0.90532
126260	117060	78	50801	45533	78	1209	1172	11	1577	1398	14	3419	3228	28	387456	346694	85	0.907327
38639	40654	56	14662	15055	39	554	580	0	399	316	0	961	984	0	123802	124006	68	0.907327
165598	145116	88	74868	66689	84	2269	1985	22	2459	2121	25	5107	4651	35	666565	586942	90	0.908331
58569	60306	71	24355	24501	51	505	549	0	581	432	0	1390	1362	12	157911	165269	72	0.913349
184348	173321	83	55058	51165	80	2302	2097	23	2232	2061	21	5663	5381	35	697363	652781	97	0.913349
169013	138239	85	71566	58764	83	2417	1773	24	2000	1688	20	5210	4269	37	676649	545530	91	0.913349
200030	150724	89	81009	61970	88	2178	1704	23	2510	1631	24	5967	4359	41	714668	497238	94	0.913349
203927	156116	89	83044	66334	87	2796	2086	26	2371	1719	26	5187	4033	38	495900	377691	92	0.914353
108184	107666	76	28119	28111	60	1938	1943	19	1597	1619	16	4094	3992	30	500118	488335	80	0.914353
152710	126123	93	65104	54229	82	1848	1551	17	2003	1560	19	3959	3348	34	488192	410313	89	0.915356
48200	49456	66	15397	15659	42	389	621	0	668	484	0	1254	1341	12	136196	133123	70	0.915356
210797	158578	102	91899	71842	89	2576	1896	25	2972	2469	27	6257	4882	40	749651	588817	96	0.915356
80489	81392	73	23567	23625	50	990	984	0	669	831	0	1660	1786	17	223879	218594	75	0.915356
218782	191396	92	87921	78138	87	2088	1800	18	2398	2104	23	4756	4146	35	615963	527842	94	0.915356
87687	90639	72	43617	43961	71	1080	1235	9	1103	1031	4	2862	3105	24	357558	342939	78	0.915356
116914	115022	76	44874	44091	73	1519	1254	12	1696	1737	16	4002	4066	29	522572	505959	80	0.915356
217786	168245	106	93710	73453	91	2743	2009	25	2777	2087	27	6564	4924	42	793510	590142	106	0.915356
62722	64356	68	27564	28232	52	660	819	0	619	719	0	1644	1579	18	173573	174198	74	0.91636
129016	127213	75	33271	32946	73	1214	1342	10	1943	1908	20	3636	3539	28	472281	451139	81	0.91636
80559	78147	88	43704	43694	71	803	882	0	984	811	0	2508	2163	23	290646	284847	74	0.91636
209182	144408	96	81970	56585	92	3107	2117	30	2869	1757	32	6764	4834	42	686758	483518	97	0.917364
248874	190996	99	104745	81804	95	3630	3135	28	3776	2890	31	7839	6484	43	729088	579860	98	0.918367
184153	145506	87	76190	59958	85	2290	1637	26	2598	2022	27	6048	4975	38	756787	601101	90	0.918367
49901	49612	74	17061	17071	45	412	509	0	411	386	0	1119	1173	8	120663	119927	74	0.919371
163006	140502	86	79259	68545	82	2068	1931	19	2121	1755	20	5725	5153	36	700676	610814	88	0.920375
116531	109147	80	40697	37279	77	1374	1391	13	1419	1428	14	3540	3179	29	460045	425056	82	0.920375
52605	53187	69	9944	10222	35	531	663	0	568	539	0	1187	1192	11	147989	141613	75	0.924389
47951	48720	61	16668	16948	42	525	489	0	645	511	0	986	933	0	117971	119754	68	0.924389
74756	74512	80	24386	24272	50	1250	1021	5	1198	1277	9	2222	2115	22	200512	199496	73	0.925393
331023	216331	107	125323	85462	106	5137	3384	37	4533	2905	36	9907	6606	50	888664	575653	110	0.925393
254593	183128	95	91119	65189	95	3983	2611	35	2600	2054	27	7000	5128	44	686257	483636	100	0.926397
111698	105098	93	36784	34098	90	1706	1429	15	1667	1583	17	3743	3477	28	474403	433632	93	0.926397
69374	73669	68	25356	26482	48	868	916	0	1114	972	0	2076	2052	21	273478	275729	75	0.926397
221390	169187	92	89485	67992	89	1842	1387	19	2442	1885	26	5478	4294	38	680551	510222	92	0.926397
43709	47548	56	13218	14271	37	248	559	0	364	507	0	1270	1286	11	135185	135732	66	0.926397
116623	108612	82	58366	53642	76	1802	1541	16	1441	1081	8	3882	3701	30	453563	417425	80	0.926397
103636	102261	75	30230	30263	71	841	922	0	1230	1061	6	3231	3401	25	362062	348328	78	0.9274
179506	138993	104	65946	51486	86	1860	1367	20	2583	1843	25	5504	4275	40	715858	564221	104	0.9274
134267	124688	80	52881	48727	77	1304	1362	14	1541	1346	14	4464	3954	31	534584	494905	83	0.9274
110796	105679	83	27452	26924	63	1449	1367	12	1575	1322	14	3571	3435	29	436457	418560	80	0.928404
96347	92157	77	44189	41048	73	953	793	0	1067	1229	10	2348	2284	22	283503	258141	79	0.928404
281508	195915	108	95593	66490	103	4199	2969	32	3557	2530	31	7929	5632	45	787421	566492	110	0.928404
111852	108453	80	36877	36356	74	1426	1458	16	1488	1449	15	3803	3913	28	463003	446841	82	0.932419
159766	130405	90	55597	45898	82	2203	1959	23	2055	1486	22	4418	3425	35	399348	325300	89	0.933423
172877	150286	86	63251	55645	82	2147	1880	21	2159	1801	22	4321	3581	34	496985	430631	89	0.933423
157506	132704	88	67962	57898	81	2109	1730	22	1947	1361	20	4528	3821	33	578025	500585	87	0.93543
96924	95465	75	35018	34363	72	1273	1328	12	1391	1588	15	3154	3133	25	390179	380110	80	0.93543
138335	122729	82	60258	52640	80	1394	1148	10	1475	1364	15	3033	2925	26	371086	325443	87	0.936434
120204	111731	78	50835	45649	77	1470	1156	13	1689	1553	17	3754	3561	29	518560	474070	84	0.937437
133355	120324	78	59769	53833	78	1801	1525	18	1719	1361	13	3864	3608	31	480847	434751	84	0.937437
47076	46546	66	12115	12328	38	431	611	0	552	486	0	1086	1084	6	116869	112558	72	0.937437
84873	83942	73	32257	31984	71	787	858	0	975	1107	7	2178	2243	21	269728	264942	77	0.939445
126557	125295	77	27383	26729	63	1457	1426	14	2185	1888	22	4098	3867	30	457554	441752	82	0.939445
107962	99925	77	51599	47141	76	1277	1261	11	1433	1126	9	3380	2825	30	460115	405558	93	0.939445
117110	116217	75	38085	37877	74	1634	1689	16	1415	1339	13	3886	3886	28	513921	487382	85	0.939445
164624	134851	88	64434	53248	82	1921	1483	20	2355	1704	24	4963	4211	35	637702	528342	101	0.939445
158149	133842	82	53373	44365	81	1677	1312	15	2040	1565	19	4275	3675	32	487753	420025	88	0.940448
107844	107199	74	61972	60886	73	1504	1402	15	1746	1628	16	4114	3854	30	477559	464939	79	0.940448
28069	28760	56	9488	8838	37	494	469	0	440	356	0	1143	1012	2	114862	103861	77	0.941452
131863	115679	88	55172	49394	81	1360	1173	10	1333	1283	13	3537	3156	29	396930	345886	88	0.941452
93181	94459	72	23421	23912	50	1388	1370	12	1534	1188	11	2955	2891	25	391158	378007	79	0.941452
52327	51809	74	13171	13471	38	600	676	0	465	625	0	1078	1226	9	131178	127399	72	0.942456
27850	27954	59	8847	9110	35	30	197	0	593	527	0	855	942	0	105032	99705	68	0.942456
31426	32929	46	10484	10545	37	388	440	0	184	406	0	875	795	0	127438	125084	69	0.942456
121897	111828	79	48611	43738	77	1449	1112	12	1646	1290	17	2899	2593	27	304700	274236	83	0.944463
148665	127947	82	68700	58288	83	1670	1352	14	1719	1449	17	3900	3578	31	550603	470865	90	0.944463
115190	113832	75	29546	29435	69	1563	1500	13	1600	1715	16	3502	3244	28	460888	438304	79	0.945467
119341	116538	78	31884	31570	63	1306	1332	12	1413	1377	15	3784	3387	31	483393	471925	77	0.945467
197739	154545	90	68845	53752	87	2007	1570	22	2167	1986	24	4958	4036	37	431476	335268	91	0.945467
156306	122861	86	70278	56216	83	2171	1784	22	1776	1388	17	5013	3952	37	642998	512930	91	0.94647
257143	192490	100	111857	85125	98	3511	2606	29	3913	2879	33	8439	6175	46	1.04858e+06	789106	105	0.94647
189911	146927	87	80411	62404	86	1926	1621	21	2169	1805	21	5210	4078	38	547320	422897	89	0.94647
163885	142887	87	75113	65146	82	2280	2104	21	2279	1864	24	5591	4994	36	663189	581270	86	0.94647
150109	132680	82	65858	57561	81	1632	1360	17	1640	1361	18	4188	3963	32	559864	491756	86	0.947474
102656	103477	75	37650	37884	72	1329	1346	11	1952	1678	16	3468	3354	29	444519	426395	81	0.947474
289512	179190	124	125124	85032	115	4406	2613	34	4452	2846	37	9412	6292	50	1.03374e+06	684888	121	0.947474
71278	70885	79	22557	22877	50	902	819	0	962	924	0	1940	2085	20	251155	246428	74	0.947474
172808	145928	101	72688	61032	84	2292	1878	22	2245	1807	22	5750	5059	38	686525	580834	90	0.947474
163975	149571	98	54649	51317	79	1747	1633	19	1902	1826	20	4984	4440	33	559249	527363	84	0.948478
218953	175852	93	87811	71382	88	2152	1853	20	2530	1642	26	5283	4120	38	588065	458080	96	0.949481
68913	68759	71	17785	17309	47	1012	1093	7	1026	973	0	2006	2000	20	183935	175373	76	0.950485
106776	104277	75	48799	47629	75	1359	1375	13	1532	1453	16	3709	3562	28	481986	461773	82	0.950485
44776	43975	69	20602	20428	50	739	572	0	557	548	0	1160	1118	8	151544	158001	71	0.953496
102160	100316	88	31387	30688	72	1137	1254	11	1384	1470	13	3261	3142	27	395327	376598	80	0.953496
178197	139775	95	71342	56688	85	2158	1605	20	1913	1467	20	5149	4153	36	664143	519349	93	0.955504
169809	137517	89	66256	53075	83	1944	1575	20	1975	1597	20	4950	4019	36	651436	534589	90	0.955504
243707	178332	102	83350	61903	92	3746	2809	33	2536	2066	28	6454	4741	42	628401	454512	105	0.955504
93748	96613	71	27351	28497	52	1200	1227	10	1247	1333	12	2906	2833	25	391070	376384	76	0.955504
153065	132694	82	63128	55112	79	1933	1828	18	1750	1232	14	3747	3013	32	380736	320304	83	0.955504
99895	98403	84	28825	28825	57	1115	1204	10	1576	1459	17	3634	3514	29	466156	451698	77	0.956507
94706	93803	76	22681	22580	55	1469	1466	13	1090	1081	6	2800	2806	24	369982	356978	77	0.957511
122153	116479	78	65785	63200	77	2385	2267	23	2412	2559	23	5449	5326	35	516829	486634	83	0.958515
247339	181053	113	85436	60634	116	3547	2422	32	3304	2435	30	7173	5206	43	642179	459661	116	0.958515
88428	86356	89	22572	21701	54	1240	1216	10	1115	1107	7	3201	2801	26	352571	333099	89	0.958515
132976	120831	80	61442	54648	78	1903	1778	19	1692	1514	17	4660	4204	33	570387	502034	85	0.958515
96220	92720	80	26608	26596	60	1351	1360	13	1257	1244	11	3182	3065	26	412024	406896	77	0.958515
128892	114280	82	53722	47877	78	1465	1224	12	1339	1111	8	3262	2836	29	355802	320877	82	0.959518
178609	142667	102	74785	58061	102	2506	1812	24	2349	1808	23	5511	4267	37	718384	579513	102	0.959518
139130	115641	85	49582	42465	80	1090	864	0	1503	1258	11	3261	2941	28	377908	319768	87	0.960522
220341	175600	94	59441	48212	86	3575	2775	30	2798	2126	27	5733	4565	38	585134	466224	93	0.960522
191828	170724	87	85391	76486	83	2665	2132	24	2778	2479	25	6482	5877	38	667454	603334	89	0.961526
194241	162728	90	90992	78000	87	1789	1647	17	2242	1989	21	4924	4046	36	585019	489427	105	0.961526
160090	128143	90	62350	50848	84	2191	1704	22	1767	1299	18	4043	3175	33	418508	334025	90	0.961526
181652	152755	90	64281	52823	82	1794	1542	18	1832	1548	22	4424	3468	35	453134	377568	85	0.961526
38759	38492	68	17115	16459	47	480	460	0	540	418	0	1247	1184	9	148862	141703	81	0.961526
30480	34593	44	12895	13637	37	539	640	0	200	353	0	864	802	0	107197	112748	66	0.961526
83480	84854	74	33125	32921	71	1264	1176	9	1091	950	0	2753	2813	24	375781	366267	75	0.961526
120711	109385	82	50833	46026	76	1534	1473	14	1438	1337	14	3100	2651	28	280929	250393	80	0.962529
82463	80901	74	27389	26991	58	962	1032	4	866	847	0	1926	1871	21	222369	220946	79	0.962529
229545	171382	91	93842	71611	89	3084	2317	26	2933	2220	27	6571	5055	42	744796	561078	94	0.962529
109192	98627	86	46195	42062	75	1514	1536	14	1255	1083	7	2654	2464	24	269798	254410	80	0.963533
76410	71771	88	21494	20905	54	726	901	0	1029	870	0	1935	1851	18	234986	215776	88	0.963533
152450	135013	83	57516	49456	82	2021	1945	18	1846	1608	18	4511	4132	32	514229	456411	91	0.963533
178296	146079	86	60392	47207	84	2025	1671	21	2110	1557	21	3786	3010	32	422874	338601	101	0.963533
82740	83016	73	24786	24903	52	1067	1025	4	848	889	0	2212	2210	22	218315	208406	74	0.963533
145722	128167	82	37281	32252	80	1626	1406	17	1771	1619	18	3516	2984	29	335132	288541	88	0.963533
91880	88156	81	39215	38496	72	754	843	0	1185	1172	10	2359	2342	21	259017	251682	77	0.96554
151600	125114	82	78134	65284	83	2077	1709	21	1865	1360	20	4581	3759	34	600903	498631	91	0.96554
105045	90304	81	44200	37823	78	1236	1075	7	1394	1014	4	2558	2019	25	282979	236441	84	0.969555
114788	113329	75	49992	48872	74	1289	1455	14	1336	1338	12	3394	3201	27	367611	345831	82	0.972566
60269	61111	72	15360	15747	41	787	794	0	917	860	0	1700	1725	18	142985	144060	76	0.97357
81092	81981	73	26787	26999	58	511	666	0	892	921	0	2029	1929	19	231576	226205	80	0.97357
113032	111726	78	23514	23520	49	1538	1523	16	1512	1595	15	4244	4085	30	470070	453871	82	0.97357
58484	57947	73	19993	20493	46	545	558	0	933	823	0	1593	1517	17	170343	165952	75	0.975577
48511	51098	57	20430	20562	51	901	902	0	693	593	0	1436	1523	16	137706	133291	74	0.976581
248035	185535	102	96771	74786	99	3081	2428	29	3049	2469	29	6951	5312	43	648556	480496	109	0.976581
172510	148741	83	70294	59291	83	2445	1851	24	2053	1792	21	4168	3491	33	463961	385674	89	0.976581
174752	158437	82	67303	60151	82	2388	2235	23	2414	1966	23	5119	4560	35	476977	432650	87	0.976581
111725	102546	77	53717	49162	76	1103	1071	6	1259	1074	8	3177	3043	27	368377	332937	80	0.976581
115374	116111	76	30593	31194	62	1832	1868	19	2089	2011	20	4734	4660	32	566770	542933	81	0.976581
138339	127510	80	60729	54788	80	1429	1047	7	1692	1528	16	3578	3284	29	403578	359650	87	0.977584
236019	191234	96	161454	133217	89	6206	5108	35	6226	5219	39	14677	11939	55	1.04858e+06	1.00423e+06	97	0.978588
139504	136960	77	37740	36941	74	2304	2346	22	1927	1924	20	5258	5199	32	704668	666108	83	0.978588
140853	126584	83	66890	59710	79	1463	1325	13	1841	1893	20	4363	4302	30	570804	506135	88	0.978588
269858	201466	94	124169	94467	93	3341	2479	29	3128	2200	31	7599	5543	44	830751	633159	95	0.978588
38150	39763	53	9340	9404	35	549	404	0	299	286	0	1025	1038	4	115909	115913	70	0.980596
117258	114382	87	35252	34343	74	1463	1528	15	1695	1509	15	4111	4068	30	527189	512805	84	0.980596
169049	136692	84	73833	59447	84	1651	1512	18	1949	1416	22	4785	3798	36	610082	481994	90	0.981599
130156	113565	79	56076	48740	79	1438	1377	15	1578	1502	15	3889	3412	31	447944	376918	86	0.981599
93664	86612	75	35244	31424	75	1499	1456	17	1180	1118	8	2488	2334	23	235672	209313	78	0.983607
58248	57388	71	16085	15475	44	494	489	0	487	589	0	1286	1283	11	160274	159975	72	0.985614
63903	61129	74	13715	13321	40	460	434	0	554	604	0	947	884	0	25422	26489	53	0.986618
226546	176676	94	117748	94484	92	2539	2259	24	2701	2140	27	6024	4857	39	636303	495455	95	0.986618
247738	192845	91	95688	72834	90	2999	2058	30	3295	2546	31	7036	5502	42	797965	629535	95	0.986618
224314	169155	93	75529	56489	91	2519	1611	25	2655	1883	27	5968	4400	41	547640	410092	96	0.987621
64381	64046	72	18794	19050	43	814	1059	4	640	735	0	1504	1621	16	186465	176332	72	0.987621
192326	154738	90	82100	68082	87	2268	1762	21	2041	1476	22	4820	3942	35	443866	375764	93	0.987621
77258	76867	79	34088	34089	69	856	771	0	508	706	0	1820	1805	18	222894	218408	73	0.987621
71476	72379	72	21319	21768	47	920	972	0	919	1020	3	1964	1987	20	261434	256563	73	0.988625
144500	119281	86	49122	40478	81	1855	1507	17	1669	1593	17	3810	3182	32	365920	293696	86	0.988625
73086	71733	82	17499	17520	44	661	682	0	1178	1032	4	2463	2376	23	244007	236147	75	0.989629
59818	60555	69	17360	17341	44	741	878	0	885	739	0	1608	1598	16	178122	179553	74	0.991636
77590	77414	74	21921	21809	50	1013	801	0	848	880	0	1927	1896	19	266759	256911	76	0.991636
138917	121848	82	54447	46814	81	1976	1786	19	1802	1575	18	4200	3677	32	567210	494223	85	0.991636
140794	125010	84	53536	45667	81	1267	1059	6	1602	1336	15	3319	2834	29	378455	326667	90	0.993643
185252	144473	89	80879	63199	86	2333	1929	22	2708	1865	30	5617	4477	39	767748	595478	104	0.993643
125472	112211	79	62976	55369	77	1518	1287	14	1617	1646	18	4115	3631	32	531921	473473	82	0.993643
62372	64202	69	25833	25801	61	579	538	0	671	581	0	1458	1322	14	160075	152219	74	0.995651
105142	102236	79	31757	31045	73	1263	1408	13	1530	1548	14	3138	3020	26	355103	337841	81	0.995651
130980	113772	83	54394	46289	79	1437	1182	13	1570	1326	15	4086	3526	32	536389	466819	88	0.995651
84707	85941	72	35320	35012	71	1046	1029	3	1065	1133	8	2818	2853	25	286726	286368	77	0.996654
59061	59032	71	14162	13995	41	850	696	0	628	578	0	1838	1858	17	174672	168525	75	0.997658
65562	65890	72	25357	25107	62	1129	1181	10	903	805	0	1617	1590	16	186822	184471	74	0.997658
173324	141502	86	75316	60847	84	1917	1502	18	1962	1704	19	4844	4141	34	568023	451451	91	0.998662
194059	163411	90	116288	100440	84	3692	2879	30	3304	2787	28	7110	6101	39	644209	557819	87	0.998662
117262	111565	76	49574	45896	75	1572	1640	16	1546	1390	16	3077	2796	27	319138	284504	82	0.999665
91529	91431	73	25182	24625	66	1416	1393	13	1351	1326	11	2885	2919	24	426030	406338	79	1.00067
199321	162425	96	87938	72100	88	2453	2065	23	2754	2143	25	5771	4829	37	612391	520843	95	1.00167
155072	140740	84	47919	42198	81	2773	2420	24	2389	1866	22	5224	4678	34	457620	406616	87	1.00167
155560	128649	88	53904	44294	83	2369	1715	23	2087	1531	21	3972	3305	33	353653	287505	90	1.00368
58031	58364	70	25018	24983	61	567	702	0	697	661	0	1518	1424	15	194185	190815	79	1.00468
104327	98763	86	40350	38374	75	1092	1045	4	1123	1058	5	2896	2783	25	384063	358614	92	1.00468
137103	117142	82	42144	35338	78	1756	1359	16	1602	1269	14	3168	2764	28	329832	283759	89	1.00569
299302	202512	107	108941	73998	104	4864	3180	36	4177	2547	36	8850	5843	49	800203	540337	109	1.00569
45126	43924	71	9799	9747	36	463	325	0	371	514	0	1241	1227	10	135808	131933	70	1.00769
118624	113708	77	45574	41606	76	1463	1431	14	1633	1327	13	3084	2815	26	327905	301562	82	1.00769
228252	167044	111	89898	67082	111	2858	2026	28	2829	1871	29	6114	4383	42	591344	422079	111	1.00769
123953	119037	77	43585	42655	74	1581	1584	16	1479	1509	16	3867	3674	30	439320	409954	82	1.01071
86309	76940	81	32781	29223	73	873	791	0	897	848	0	2052	1885	21	246225	221688	80	1.01171
164109	139976	88	82858	71275	82	2522	2237	23	2998	2578	27	6048	5456	37	641302	560067	86	1.01171
118945	115999	80	68623	66935	76	1282	1231	11	1765	1570	16	2869	2774	25	355242	345996	79	1.01271
114103	112720	86	34686	34744	72	1441	1378	14	1678	1558	16	3204	3222	27	394796	378603	79	1.01271
247035	179136	94	104861	77960	92	2749	1987	28	2772	1897	29	6122	4661	40	585733	426787	97	1.01271
105400	101983	76	46794	44214	75	1201	1208	10	1457	1300	13	3607	3435	29	475729	448976	79	1.01271
167601	142610	92	76414	66628	82	2240	1887	21	2234	1715	22	5029	4273	36	637572	551911	87	1.01372
169841	136211	87	64471	51734	82	2118	1616	20	2090	1702	20	5268	4418	36	661146	522095	88	1.01372
191262	147064	96	70657	54703	86	1813	1422	20	2649	2041	26	5463	3995	39	718912	549303	92	1.01472
202001	165276	88	85134	69824	87	2345	1905	23	2921	2256	28	5591	4628	38	581053	485774	93	1.01472
119412	107668	83	54115	48425	79	1685	1546	16	1308	1019	4	3090	2890	26	284423	256113	81	1.01472
103397	95442	76	41038	37364	75	1421	1179	9	1144	1134	7	2730	2382	26	253868	230397	78	1.01472
183488	161664	85	88358	79253	82	1967	1917	16	2599	2221	25	5965	5237	37	621284	538028	88	1.01472
98675	98021	73	29764	29287	72	1004	967	0	1249	1004	2	2975	2983	24	361423	343795	91	1.01472
147717	141456	80	57565	55289	77	1680	1495	15	2030	1861	20	4794	4387	33	547994	516100	83	1.01572
156753	134122	82	55037	46487	80	2265	2056	21	2053	1513	19	3668	3221	31	385150	329812	86	1.01673
102116	96803	77	46118	43142	73	1130	879	0	1413	1477	14	2957	2859	26	326303	296924	78	1.01673
142173	116677	88	58016	48881	82	1519	1290	12	1511	1256	13	3453	2799	30	399104	322246	87	1.01673
60528	59682	77	19991	19988	48	1025	810	0	701	741	0	1436	1617	15	177063	169120	72	1.01773
85004	83350	79	29704	29196	71	1126	1094	6	1020	1116	8	2879	2798	25	342739	331762	76	1.01974
50214	50989	65	15143	15372	41	679	721	0	605	580	0	1393	1428	14	155198	154971	69	1.01974
136879	117662	85	53526	45963	79	1381	1110	7	1298	1104	8	3295	2911	28	389498	336754	86	1.02074
184688	149776	87	72733	59830	86	2509	2034	22	2067	1567	22	4479	3790	32	447481	361925	93	1.02175
93744	94832	73	27189	27398	52	1336	1288	11	1329	1162	10	2656	2572	24	348900	332700	77	1.02175
80552	77091	78	33024	30594	72	1290	1062	7	1039	891	0	2084	1990	20	208304	195048	78	1.02175
152083	136489	82	69865	62753	80	1892	1567	18	2074	1819	19	4702	4190	33	592023	536197	85	1.02275
42129	42346	67	8796	9007	35	575	560	0	475	322	0	1264	1305	12	120128	122816	69	1.02476
90370	87472	90	22865	22416	52	1209	1186	9	1140	993	0	2172	2037	20	245352	235329	77	1.02576
51989	53354	72	21702	21649	47	638	527	0	296	400	0	1521	1532	15	175152	176311	73	1.02576
108560	104037	78	41496	37195	76	1510	1180	12	1390	1344	14	3651	3294	29	280388	258151	81	1.02576
109702	106437	79	45089	43710	75	1125	1001	2	1601	1531	16	3470	3362	28	460140	428024	81	1.02676
85214	84974	73	34705	34542	71	457	598	0	958	940	0	2664	2681	24	305004	298119	76	1.02676
154145	122717	82	162290	139884	84	3276	2658	29	3782	3201	31	8554	7387	44	1.04858e+06	925554	88	1.02676
171405	144435	84	68825	57442	83	1750	1572	17	1681	1391	18	4564	3855	34	576949	491665	90	1.03078
98748	100142	73	30011	30257	69	1203	1078	8	1719	1339	13	3175	3146	27	383809	372834	82	1.03178
83537	82051	72	28311	27907	69	1003	1214	9	1003	1077	5	2089	1968	21	231070	222380	74	1.03178
92736	91856	73	37969	37763	72	989	971	0	1159	1101	7	2983	2892	25	309934	300772	80	1.03178
90757	85634	90	29580	27413	76	806	846	0	961	927	0	2705	2476	22	295882	274605	90	1.03178
189569	168321	85	98710	90348	83	2370	2145	20	2727	2260	26	5860	5169	38	687571	617461	88	1.03178
148964	137979	82	66999	60043	80	2112	1966	19	1674	1455	16	3381	2965	29	345107	304861	85	1.03279
175968	148947	85	74872	62659	84	1582	1257	15	1994	1485	19	4102	3145	35	495508	409426	89	1.03279
74745	75240	75	19663	19822	44	866	903	0	999	966	0	1900	1943	19	202464	192397	74	1.03279
104883	95712	79	39390	35059	76	1649	1483	16	1438	1001	1	2611	2402	25	299747	270305	85	1.03279
98170	93161	91	20505	20369	49	1192	1038	6	1497	1426	15	3172	3048	26	378139	366532	79	1.03379
174957	163769	83	60783	58258	80	2038	1860	20	2504	2213	22	5801	5189	36	710019	657163	99	1.03379
104144	100856	81	43198	41871	73	1335	1293	11	1400	1372	12	3408	3282	27	380955	367260	80	1.03479
122566	100324	94	46870	38847	79	1592	1297	16	1283	820	0	2803	2406	26	286206	231756	83	1.03479
85923	86343	74	24983	24831	59	1180	1232	10	1026	980	0	2765	2704	24	338005	334886	77	1.0368
170734	143576	86	65649	55032	83	2360	1818	23	2223	1707	24	4470	3605	34	462276	397083	88	1.03881
109282	106754	77	29395	28885	70	1239	1217	12	1442	1453	14	3494	3508	27	416493	398397	80	1.03881
67164	69804	70	17361	17334	43	927	728	0	890	710	0	1506	1516	14	174354	172975	76	1.04282
100880	100179	74	58174	57962	73	1232	1121	7	1168	1159	7	2785	2663	25	302438	297044	78	1.04383
79342	78449	73	37946	37780	72	1302	1062	7	1182	1049	5	2348	2178	22	330447	323241	78	1.04383
125303	111204	80	62671	54998	79	1563	1389	16	1215	1162	12	3448	3053	29	404636	355435	85	1.04383
36841	37606	58	15156	14673	44	582	535	0	416	393	0	963	904	0	121934	111220	81	1.04383
101276	102288	74	22607	23056	46	1749	1581	15	1482	1454	15	3537	3618	27	437083	422144	79	1.04383
96083	95704	73	28134	28148	52	1346	1418	13	1252	1108	8	3053	2893	26	395246	382085	78	1.04383
90470	91160	74	32608	32755	70	774	876	0	1102	917	0	2633	2539	23	312783	301331	76	1.04383
107432	104685	80	32708	31933	72	1395	1504	15	1533	1515	16	3895	3739	30	475757	454533	79	1.04483
181740	148178	88	74134	60336	84	2169	1708	22	2287	1748	21	5425	4446	36	703183	569735	90	1.04483
197615	156774	89	100045	82194	87	2721	2263	24	3082	2549	29	7018	5636	42	885030	704834	91	1.04483
119800	116162	80	49376	48804	74	1695	1623	16	1896	1751	21	4251	4095	30	523736	508917	80	1.04483
179008	142134	100	75006	59830	84	2147	1790	21	2060	1811	19	5163	4122	37	656873	512401	91	1.04684
98528	96635	78	21661	21545	49	1288	1445	13	1101	1057	6	3223	3186	26	397654	382573	76	1.04684
35201	33777	66	7857	7943	34	372	341	0	640	487	0	817	796	0	114130	114380	69	1.04784
125794	111483	82	67820	61055	79	1300	1219	11	1216	1145	9	2846	2633	26	313555	269413	85	1.04784
79332	77494	72	21186	21214	50	816	659	0	980	909	0	2607	2707	24	310301	300882	75	1.04784
113239	112112	76	28031	27241	67	1333	1432	14	1363	1237	11	3013	3117	25	362784	347574	80	1.04885
139399	122908	80	51695	44505	78	1564	1446	16	1451	1176	10	3448	2991	31	312611	268319	81	1.04885
110770	107090	76	40675	38244	73	1607	1541	16	1691	1485	16	3184	3095	27	358341	326755	79	1.04885
36329	37665	68	18640	18822	44	523	430	0	237	411	0	1027	909	0	116734	118844	67	1.04985
83778	84148	72	23322	23252	54	1143	1086	6	1033	1016	3	2374	2350	22	354905	344037	79	1.04985
109578	102730	93	47068	44634	76	1483	1265	12	1325	1201	12	3113	2987	26	424989	385870	93	1.04985
89371	95359	70	41793	41623	71	1110	1120	7	1283	1144	9	2949	2962	26	363464	351844	80	1.05386
94351	91751	90	30168	30319	70	1723	1682	16	1062	1095	7	2566	2483	24	228207	223549	79	1.05487
214647	169105	98	84584	67820	88	2443	1873	22	2812	1954	28	6184	4635	40	722618	558841	94	1.05587
138215	131100	90	53569	50916	78	1769	1741	17	1924	1621	20	3898	3517	29	488314	446531	95	1.05587
104125	101274	73	28746	28609	62	1298	1195	11	1542	1398	13	3545	3442	28	454044	437056	79	1.05688
234533	181586	110	196702	157672	94	6039	4582	36	6431	4689	41	13650	11101	53	1.04858e+06	954928	97	1.05688
63452	63720	79	20587	20658	47	679	787	0	504	544	0	1570	1756	17	212725	217993	73	1.05788
74125	74776	87	20319	20522	48	1024	815	0	1027	935	0	2653	2483	24	325037	306256	78	1.05788
170939	150538	86	72099	62974	83	2013	1818	21	2268	1918	23	5010	4339	34	561791	484147	91	1.05888
59704	59594	70	24995	25562	56	593	655	0	805	752	0	1795	1794	17	188026	188088	72	1.05989
97514	94757	76	39664	39376	72	1032	974	0	1050	1049	5	2493	2305	24	316963	307209	79	1.05989
154685	134983	82	59486	51428	80	1756	1535	17	2211	1695	21	4734	4083	35	541038	468278	89	1.06089
167172	142268	92	61364	52075	82	1950	1671	20	2191	1818	20	4751	4196	34	578263	504226	87	1.06089
96659	90122	77	37861	34590	75	1364	1267	13	1388	1130	9	2990	2539	28	310172	280969	81	1.06089
165636	133841	85	60751	49121	83	2007	1968	20	2218	1634	23	5536	4294	38	705015	580285	90	1.06089
87811	83838	82	35004	32461	73	1214	1042	5	1115	1081	6	2466	2388	23	257702	236431	90	1.06189
121616	110506	81	43772	38424	77	1474	1246	13	1650	1411	16	4291	3984	31	546624	477960	82	1.0629
242683	197091	95	95431	78765	92	4168	3443	31	3444	2650	31	7323	6177	41	680271	563025	96	1.0639
185935	152700	86	67824	55183	86	2213	1988	21	1953	1489	19	4468	3706	34	512030	417803	91	1.0649
136082	121400	80	66638	58916	78	1406	1349	13	1655	1362	15	4039	3579	32	544566	485131	87	1.0649
154529	125723	84	65911	52959	82	1803	1435	19	1908	1543	17	4319	3565	34	570433	463438	89	1.0649
155779	125422	89	55001	44267	82	2204	1770	21	1664	1375	16	4083	3391	33	374409	307318	87	1.06591
106969	105046	74	51024	50215	73	937	1049	4	1400	1206	11	3080	3087	26	353893	339886	79	1.06591
101601	100716	77	34124	34362	71	1398	1504	13	1131	1055	7	3241	3220	26	421643	410852	76	1.06591
70236	68221	74	22788	22613	47	1158	1118	7	863	862	0	1951	1734	19	180436	173749	73	1.06591
117207	96646	91	52085	44248	80	1132	822	0	1326	970	0	2829	2297	27	298878	247642	98	1.06591
161180	156615	80	69388	67301	78	2454	2269	22	2917	2482	26	5931	5639	35	783011	718302	85	1.06591
98052	100445	73	23461	24247	46	1460	1509	14	1367	1441	13	3447	3321	28	450242	438843	79	1.06591
120887	105754	81	51954	45452	80	1212	1195	10	1318	1052	6	2967	2469	28	298145	259496	86	1.06691
86654	85187	72	23148	22989	53	934	1068	5	1052	1030	4	2855	2801	25	333835	326782	77	1.06792
64782	64804	79	13652	13669	40	781	911	0	659	875	0	1536	1475	15	147365	141600	76	1.06892
226872	162818	100	76929	55563	91	2840	2385	25	2545	1945	27	5595	4157	40	561064	408206	98	1.06992
145058	122662	87	69850	59585	82	2039	1464	22	1854	1582	19	4075	3154	33	525255	446076	87	1.07193
175599	153763	82	77157	66006	83	1667	1505	17	1890	1553	16	4349	3720	34	478047	415436	88	1.07193
89465	91259	72	23157	23136	52	1358	1302	11	1199	1184	9	2669	2718	24	362166	343557	85	1.07193
96882	92296	76	35882	33586	74	1449	1432	13	1218	1031	4	2768	2473	25	242504	232817	80	1.07193
267520	199609	101	99812	76349	97	3094	2165	29	3431	2471	31	8191	5841	48	892088	659786	105	1.07193
220811	179145	91	80922	67172	88	2088	1786	21	2632	2148	24	5632	4676	37	600533	491071	94	1.07293
92843	91445	74	29467	29486	71	1462	1431	14	1175	1228	11	2766	2839	25	367244	353096	78	1.07293
103023	98632	76	52725	49162	76	878	835	0	1237	1140	10	2665	2492	25	321554	300208	80	1.07293
149366	123474	86	51913	42034	82	2027	1609	20	1703	1460	17	4783	3833	36	578995	474384	89	1.07394
121902	107332	80	57115	49168	80	1590	1438	15	1523	1322	16	3772	3338	30	492331	425150	86	1.07394
91863	85350	76	31426	28947	74	1334	1161	9	955	821	0	2439	2269	22	241849	221082	78	1.07494
168103	142727	86	65651	54978	84	1975	1829	20	2115	1859	22	4888	4089	35	652339	561078	93	1.07494
76145	76098	72	15923	16326	40	1048	1125	7	804	834	0	2033	2127	20	263187	254463	74	1.07595
63613	63796	76	34986	35588	69	634	709	0	721	748	0	1570	1524	16	172859	169163	72	1.07595
91230	90701	77	25742	25776	63	1069	1118	7	1217	1202	11	3003	2994	26	355411	339400	78	1.07595
92947	91504	72	32561	32324	71	1104	1064	7	1173	1269	12	2826	2745	24	344523	337658	78	1.07695
100164	99181	76	30406	30156	72	1331	1186	10	1313	1134	10	3147	3285	25	410392	395208	79	1.07695
105926	106231	74	27049	26820	71	982	1012	3	1157	1137	9	3050	2983	25	380120	370128	79	1.07896
184333	149225	98	99150	83451	85	3294	2621	27	3497	2667	31	6510	5416	40	697633	592139	93	1.08197
41454	41665	81	13813	13979	40	601	524	0	530	485	0	1178	1180	11	111213	108894	70	1.08598
106326	91136	83	35704	30463	76	1556	1148	9	1425	1162	11	2554	2239	24	272528	229785	83	1.08598
84438	82947	79	44439	44196	71	866	974	0	1040	880	0	2611	2466	24	321036	307182	77	1.08699
100788	94296	79	44278	39617	74	1358	1131	10	1117	1164	11	3160	3071	26	416819	371777	79	1.08699
92872	94321	73	44920	45244	71	1132	1177	8	1286	1198	10	3365	3326	27	404040	388175	77	1.08699
82739	83919	74	24318	24250	53	1323	1309	11	844	1009	2	2572	2427	23	224000	221107	77	1.08699
89416	88899	74	29304	29222	63	1580	1341	15	1194	1124	10	2809	2887	25	370843	362799	75	1.08799
102356	90239	79	42036	36513	77	1291	1254	12	1263	1056	6	2709	2407	26	233579	200853	80	1.08899
116306	108864	82	45463	41540	77	1307	1132	8	1472	1352	14	3487	3194	28	460984	438165	83	1.09
79642	78621	77	36745	36808	70	892	1003	1	1212	1153	9	2246	2270	20	293631	285703	78	1.091
183079	144194	91	70901	55839	86	2191	1812	21	2277	1892	23	5584	4514	37	633838	504945	92	1.091
216964	179808	92	110992	95183	90	3610	2860	30	3147	2495	29	6777	5711	39	702737	555921	95	1.091
231735	178398	101	78655	61955	94	3560	2462	31	2879	2233	28	6410	5258	40	510669	395369	100	1.09301
132541	121369	81	51427	46690	79	1962	1740	20	1439	1191	12	3341	3027	28	373203	336258	84	1.09301
232852	179872	95	112053	91360	96	2576	1980	25	3279	2696	28	7299	5724	42	827826	681691	100	1.09301
102155	96282	76	47742	44258	75	1144	1234	9	1143	1045	5	2766	2639	26	300087	278830	80	1.09401
326439	228172	112	120638	89898	104	5591	4027	36	5616	4203	38	11577	8809	51	1.04858e+06	908499	111	1.09401
48206	52676	59	24737	25710	47	504	752	0	483	523	0	1290	1242	12	160169	160912	69	1.09401
145990	124925	82	62152	51920	81	1823	1364	15	1508	1308	14	4296	3502	33	533734	455715	85	1.09401
154097	125681	87	62716	51182	83	1682	1432	19	1712	1389	17	4299	3600	33	505799	414211	89	1.09502
108338	104210	83	32381	31854	72	1681	1746	17	1588	1496	15	3777	3549	29	455447	442217	80	1.09602
119940	117160	82	33418	32712	73	1719	1522	17	1672	1620	17	4016	4127	28	510428	492097	80	1.09602
231927	184312	93	82560	65405	90	2735	2198	26	2908	2385	27	5600	4429	39	574802	446471	98	1.09602
165245	140072	85	59998	49765	82	1857	1886	19	2006	1729	21	5122	4291	36	619932	522289	90	1.09702
78981	80216	87	38920	38524	71	1089	887	0	972	928	0	2438	2425	23	303463	280606	87	1.09702
139840	124145	81	46475	40363	80	1799	1379	15	1482	1326	14	3481	3052	30	328333	296478	83	1.09702
153485	128381	84	66268	56229	82	1903	1729	19	1617	1377	16	3841	3257	31	399834	343779	85	1.09702
99660	98125	85	38472	37885	73	1214	1182	10	1286	1138	10	3035	3074	25	385787	365609	81	1.09702
228594	160722	103	83966	59911	90	2778	2070	26	2805	2061	27	5887	4084	41	510205	367403	97	1.10003
170066	145411	91	100052	88921	83	1536	1374	14	1693	1298	16	3683	3283	30	429770	366631	88	1.10104
91509	91275	74	24828	24999	52	1538	1480	13	1007	1221	9	3127	3066	26	389364	376618	78	1.10104
328838	228681	111	161178	114977	110	6769	5014	39	7177	5248	44	16193	12050	57	1.04858e+06	1.00163e+06	113	1.10104
97740	92962	77	36773	35245	73	1248	1354	12	1058	1035	5	2649	2398	24	226188	214144	79	1.10304
159379	132690	86	62636	52457	82	1855	1635	18	1790	1437	17	4006	3317	32	457375	377874	89	1.10405
222460	187699	89	87137	76107	86	4340	3650	30	3833	3143	33	8331	7346	41	724628	641898	91	1.10405
200731	151403	89	82248	62213	88	2778	1886	26	2461	1926	25	6082	4491	40	774715	574376	96	1.10505
182405	142486	88	65306	50534	87	1861	1354	19	2089	1638	21	5190	3934	38	611544	473726	91	1.10505
60971	59632	80	11571	11737	39	650	586	0	729	770	0	1664	1784	17	183309	181177	73	1.10606
145031	124658	83	52018	43822	80	1554	1341	14	1718	1347	16	3561	3010	30	393194	346105	87	1.10706
164855	135251	85	55668	45302	81	2302	1925	22	2187	1709	23	4456	3526	35	505426	399986	88	1.10706
128042	117371	79	55103	48664	79	1542	1159	12	1295	1379	12	3581	3188	29	483277	428118	84	1.10706
131373	117205	96	39441	34818	76	1460	1438	14	1254	1268	12	3144	2838	28	347384	312316	82	1.10706
78553	78808	70	26221	26148	60	822	898	0	867	845	0	2260	2231	21	286219	269115	76	1.10806
91952	88086	76	30941	28701	72	991	951	0	1048	889	0	2048	2014	19	259179	246844	81	1.10907
120298	109325	83	46545	42997	76	1437	1152	9	1335	1300	12	3363	2915	29	402546	375016	82	1.11408
113189	102808	86	56995	51787	78	1311	1256	12	1611	1342	14	3550	3226	29	434708	390742	83	1.11408
53858	57448	52	27962	28034	60	639	578	0	734	662	0	1278	1288	12	137721	133798	68	1.11408
134980	115899	83	54734	46445	80	1324	1241	11	1420	1380	14	3344	2766	30	366422	303122	85	1.11509
183041	148042	86	74325	59614	84	1626	1316	16	2077	1468	21	4926	4046	35	564942	447773	91	1.11509
331156	251905	110	166704	131526	109	6570	5030	36	6424	4955	38	14224	11093	56	1.04858e+06	1.00413e+06	113	1.1171
106305	96659	77	41522	36236	77	1470	1240	12	1144	994	0	2817	2346	28	267148	228087	82	1.1171
57268	56653	75	20263	20723	45	634	588	0	449	543	0	1351	1347	13	145505	145534	73	1.1181
133480	116496	84	56479	49991	79	1591	1414	15	1710	1515	18	3820	3321	31	456823	397985	84	1.1181
141589	123229	86	48794	42570	80	1796	1634	18	1525	1353	13	3615	3121	30	344062	297300	84	1.1181
240064	187254	93	104043	82943	92	3315	2579	28	3495	2683	30	6904	5177	44	584383	441583	109	1.1181
176661	134211	91	61936	48024	85	2362	1683	25	2152	1584	23	5177	3931	38	497347	375780	89	1.1191
195517	154594	91	75401	61045	86	2633	1914	26	2356	1752	23	4682	3637	36	420260	321536	90	1.1191
123677	122033	78	40594	40439	73	1404	1449	14	1792	1772	18	5069	4669	34	526405	505310	81	1.1191
217910	169522	96	95360	74043	89	2671	2037	27	2877	2335	29	7194	5690	43	891328	725659	95	1.1191
170229	127084	99	68403	52729	84	2038	1723	19	2097	1432	25	4162	3087	35	456617	342119	88	1.12011
185838	153255	85	73738	60270	85	2378	1878	23	2413	1726	23	5223	4240	37	523035	424485	102	1.12111
228416	179247	90	91113	73695	88	3502	2723	30	3075	2540	27	6100	4837	39	580139	454477	92	1.12111
94651	91437	74	36549	34872	73	1287	1294	11	1079	1149	7	2282	2275	23	259124	242908	76	1.12111
120358	114154	89	34493	33524	74	1590	1574	18	1474	1359	14	3754	3583	28	463967	446198	81	1.12111
79308	78320	81	15339	15283	42	1161	1210	9	1236	1339	13	2292	2281	22	212163	206058	75	1.12211
125761	106756	82	43201	36220	79	1525	1189	11	1402	1246	12	2401	1781	25	296259	250129	82	1.12211
111886	95866	79	44946	38524	78	1175	992	0	1459	1189	12	2907	2593	27	285848	246558	82	1.12211
191307	155318	93	68376	55399	84	2654	2142	25	2495	2200	22	5650	4427	38	552899	458859	92	1.12412
117012	113352	82	40813	40507	73	1124	1160	9	1571	1554	16	3884	3858	29	471286	450859	83	1.12412
25752	28831	43	11275	11651	37	319	346	0	250	331	0	697	637	0	104397	106662	66	1.12412
131533	114218	81	51433	44739	79	1508	1250	13	1557	1147	15	3462	2946	29	361633	302174	88	1.12412
55097	51743	76	21436	19799	68	835	699	0	383	499	0	1476	1397	14	152551	138842	85	1.12412
49845	50289	69	18712	19025	44	468	491	0	598	610	0	1002	951	0	127299	121389	70	1.12412
84893	86139	70	25090	25489	54	1397	1049	5	1061	1004	1	2488	2268	23	205511	195344	76	1.12513
156062	133764	83	67487	56042	83	1859	1643	19	2160	1871	21	5419	4513	35	692675	579700	88	1.12513
44867	45881	67	25538	26024	64	318	420	0	290	442	0	1057	1155	8	141934	134963	71	1.12513
172950	137975	87	70192	55257	85	1879	1514	17	1634	1287	17	4875	3956	35	589491	454364	93	1.12613
103221	103001	74	31939	31172	72	1211	1164	9	1573	1617	15	3053	2872	26	354382	348605	79	1.12613
148796	128456	100	50116	42455	84	1559	1411	15	1749	1600	17	3282	2871	28	368150	309563	100	1.12613
151357	127765	87	62801	52060	81	1799	1661	17	1762	1419	18	4649	3820	36	591695	492986	91	1.12713
110842	99989	82	54055	48026	77	1374	1311	11	1617	1392	15	3861	3460	30	482619	426597	84	1.12814
55266	56068	60	16129	16253	43	908	864	0	703	732	0	1629	1544	16	145457	148926	73	1.12914
163846	139373	85	51779	42767	83	2105	1870	19	1933	1632	20	4265	3549	34	389730	319103	88	1.12914
170099	137113	86	69514	55910	84	2075	1563	20	1976	1624	19	4897	3857	35	601188	490359	92	1.12914
149818	128587	83	59247	50496	81	1809	1583	17	1520	1311	14	3563	2855	31	353935	305068	92	1.13014
38473	39919	64	9510	9914	35	238	227	0	352	507	0	1042	1032	4	136435	136633	71	1.13014
105461	92616	78	35206	30308	76	1853	1691	17	1185	1119	9	2977	2508	28	298445	251143	84	1.13115
85257	88156	71	22941	22871	52	1095	1013	3	1038	917	0	2485	2428	23	247305	247415	77	1.13115
257988	186495	97	95751	69811	91	2546	1856	27	3080	2331	27	6527	4705	42	570993	413860	97	1.13416
60432	54957	86	22354	19444	86	921	842	0	743	583	0	1620	1318	13	154933	128205	86	1.13416
102372	102309	76	25886	25289	58	1426	1528	15	846	1241	10	3743	3519	29	450711	437388	81	1.13516
119586	102699	82	43767	37044	78	1227	1021	3	1234	921	0	3274	2893	29	318880	267575	96	1.13516
105087	98915	86	30730	30301	72	893	935	0	1248	1274	12	3133	2928	27	401318	391271	82	1.13617
42617	43596	66	15878	15956	42	589	515	0	613	596	0	1193	1175	9	112637	110067	70	1.13617
341262	247679	111	127882	95068	110	5246	3750	35	6367	4549	40	12613	8929	54	1.04858e+06	1.00211e+06	116	1.13817
198184	150947	94	85558	65098	91	2398	1811	24	2414	1815	27	6197	4646	40	767654	592003	98	1.13918
69391	71555	68	22918	23483	48	561	685	0	674	740	0	1639	1848	16	161059	163500	72	1.13918
201683	175567	86	67130	56526	85	2991	2298	28	2811	2156	27	5728	4926	38	530880	445148	90	1.14219
198541	154859	87	83308	64748	86	1990	1524	20	2167	1686	24	5269	4084	38	621227	475887	89	1.14219
178067	142832	86	73631	59767	84	2242	1955	21	2554	1752	27	5751	4412	40	687766	555626	91	1.14319
179171	148614	85	69720	57366	84	2085	1649	20	1956	1591	20	4519	3836	33	457664	372521	91	1.1452
228747	172812	101	85993	65436	90	2583	1861	26	2558	1983	27	6430	4859	43	700037	549333	96	1.14721
280763	197603	97	98747	68451	94	4011	2626	33	3283	2359	32	7968	5616	46	762094	526496	113	1.14721
156083	129943	96	74090	63781	82	1638	1546	17	1850	1375	16	3385	2937	28	364364	305285	86	1.14921
150570	142933	78	50370	47752	77	2053	2041	20	2339	2003	21	4553	4365	32	500885	471084	83	1.15022
127164	110608	81	51837	44435	78	1461	1218	12	1639	1366	17	4167	3861	31	523725	461270	84	1.15022
99105	97520	73	39407	39207	73	1436	1372	15	1295	1143	9	3121	2956	27	368885	351788	78	1.15122
73231	73619	70	28787	28439	70	1034	1148	7	728	816	0	1784	1778	19	200270	188159	77	1.15323
78169	79299	62	34585	34715	70	1066	932	0	857	1021	3	2580	2585	24	312775	297657	77	1.15323
64155	64481	71	12240	12301	38	683	834	0	679	794	0	1326	1386	13	151668	149340	73	1.15323
106266	104198	74	36130	34915	73	1441	1460	15	1352	1211	11	3273	3294	26	451436	445424	82	1.15323
84301	80325	73	41097	39121	72	1313	1298	12	1069	908	0	2359	2179	23	236165	224065	75	1.15423
14615	14694	39	59294	56510	64	1656	1755	17	3694	3609	30	1215	992	0	2277	2466	23	1.15524
102129	105997	72	33478	33560	71	1194	1267	11	1365	1416	13	3356	3353	26	388477	381607	77	1.15724
79503	79935	76	30846	30865	67	794	917	0	1060	987	0	2001	1949	20	234917	227708	77	1.15825
91222	90446	75	28782	28936	67	1318	1278	11	1262	1268	12	3118	3140	26	372501	362088	78	1.15825
336898	239902	134	125511	91437	117	6507	4420	39	5946	4459	40	12711	9523	53	1.04858e+06	948220	124	1.15925
136491	121112	95	61008	54608	79	1250	1213	9	1434	1416	16	3655	3086	30	434484	393147	85	1.16126
51401	51788	70	18669	18991	45	518	542	0	617	524	0	1496	1493	15	157568	151936	74	1.16126
91231	93046	72	33596	33135	72	1000	1024	4	1251	1185	11	2938	2789	26	321660	314326	80	1.16226
112558	105834	94	37450	34843	76	1462	1430	14	1460	1369	14	3778	3549	29	498836	471093	83	1.16226
131429	114895	85	50935	43056	79	1501	1322	14	1724	1386	14	3209	2894	28	281578	247371	84	1.16327
133475	117284	87	67592	60034	80	1621	1529	14	1879	1527	17	4009	3651	31	521577	454161	88	1.16527
148736	129210	89	51367	43456	81	1849	1683	18	2204	1858	22	4452	3826	35	628263	543122	87	1.16527
56214	56885	69	18798	19408	44	838	1034	3	701	515	0	1308	1272	11	160066	148095	75	1.16527
222033	174066	93	89533	72965	90	2770	2168	24	3068	2190	30	5417	4298	37	486104	363792	98	1.16628
111396	109767	75	42865	40501	74	1346	1210	10	1461	1349	13	3944	3557	29	484047	457285	80	1.16628
276295	197996	96	98199	68474	95	3024	1953	29	3021	2080	30	7998	5584	46	890056	654603	103	1.16728
141029	120269	84	60119	50964	80	1626	1211	14	1619	1291	12	3892	3326	32	430045	357509	86	1.16728
166808	134462	91	53282	42407	84	2649	1899	25	2207	1627	26	5224	4124	38	489820	391935	89	1.16828
156209	147590	79	48124	46499	77	2411	2383	22	2134	2217	21	4498	4220	30	416553	392212	85	1.16828
52655	50213	75	19261	19144	46	874	813	0	851	551	0	1643	1567	15	151025	141584	84	1.16828
62317	63114	62	25009	24973	58	546	571	0	766	871	0	1614	1729	17	199747	192161	75	1.17129
54677	54966	68	19850	20047	47	768	799	0	679	519	0	1600	1613	17	161026	157917	72	1.1723
239908	175937	93	103427	75415	91	3073	2102	30	2614	1978	27	6908	4675	44	918427	652346	100	1.1723
246473	199337	95	125892	107115	91	5523	4675	33	4897	4281	34	12081	10365	50	1.04858e+06	933394	94	1.1733
53032	57059	52	14277	15000	38	607	552	0	731	760	0	1512	1516	16	177048	174974	70	1.1733
196329	169126	87	54710	45961	85	2579	2123	24	2809	2298	27	5784	4884	37	473915	399095	88	1.1733
104302	101553	77	40370	39515	73	1303	1552	13	1120	1222	11	3005	2793	25	358937	346662	78	1.17431
235386	178017	94	69648	52442	92	3335	2549	29	2583	2119	26	6347	4961	40	572642	436375	97	1.17431
71539	71129	76	29696	29621	69	833	801	0	917	806	0	1973	1794	19	194853	193756	76	1.18133
107356	105313	74	33103	32938	72	1641	1463	17	1670	1590	16	3720	3750	27	510724	480971	80	1.18234
65437	67566	71	28331	28561	67	510	645	0	824	759	0	1765	1808	19	202228	205503	75	1.18234
110961	110514	74	43416	42390	73	1491	1399	14	1726	1374	17	4098	3935	29	476911	457482	79	1.18234
38673	40525	58	7369	7908	32	303	428	0	438	453	0	1047	1119	7	126271	123654	70	1.18234
207084	159961	91	105939	82811	89	2731	2200	27	2678	1992	26	6376	4767	41	856373	657789	95	1.18334
178080	156064	86	62004	53794	81	2658	2161	25	2732	2012	25	5089	4435	35	446665	383957	87	1.18334
138790	120496	80	45401	38071	78	1603	1383	14	1467	1106	8	3551	3123	30	365899	310726	83	1.18334
29025	29873	54	7257	7671	33	443	498	0	611	558	0	764	841	0	102804	100855	65	1.18434
99578	91671	86	36197	32466	76	1309	1053	7	861	921	0	2342	2187	22	275635	249509	80	1.18535
128577	113649	84	58468	51460	78	1644	1555	18	1597	1335	13	3809	3141	32	489072	430291	86	1.18836
91886	91537	77	23783	23679	55	1323	1426	12	1370	1202	10	3381	3185	28	427409	409895	82	1.19137
263318	187001	97	86877	62259	95	3590	2679	31	3217	2346	31	7350	5515	43	641505	450334	101	1.19137
182563	136975	102	67824	52745	88	2256	1750	22	1916	1575	22	5025	3805	38	517029	390991	94	1.19338
72378	72219	72	15402	15801	41	953	937	0	922	885	0	1858	1847	19	198148	195763	75	1.19338
110671	110724	73	40650	39910	72	1414	1443	13	1536	1612	15	3968	3926	29	472994	452013	82	1.19338
114262	102641	79	49765	45449	77	1191	1221	10	1396	1051	7	3058	2773	27	331939	287393	80	1.19338
164207	147008	83	79908	73437	82	4063	3409	30	3608	3284	28	8201	7488	40	813083	750549	88	1.19538
91037	91283	73	28200	28467	62	1183	1376	11	1171	1233	10	3052	3000	26	387315	375810	78	1.19538
79937	81403	72	20138	20241	47	1131	1082	6	1255	1063	8	2943	2964	25	378381	363200	79	1.19639
286508	204674	105	114319	83486	100	4496	2999	36	4110	3081	35	9297	6808	47	901791	651598	106	1.19639
199503	152398	104	67661	50963	85	2002	1676	20	2573	1875	25	5623	4573	38	676340	510557	91	1.19739
160089	138602	81	66240	57009	82	2084	1802	20	1786	1275	16	3773	3198	31	374105	319781	89	1.19739
70044	69418	85	28135	28279	68	853	821	0	779	906	0	1758	1755	17	156968	154972	74	1.19839
82490	79917	75	19266	19068	44	926	835	0	763	792	0	1962	2166	19	217112	207434	77	1.1994
268791	189953	105	102891	75732	99	3622	2620	33	3216	2437	30	6774	5118	42	737115	526711	105	1.1994
104916	104782	75	32481	31731	72	1309	1313	10	1595	1440	15	3811	3851	29	487533	466958	90	1.1994
134858	119054	86	64729	56588	79	1892	1607	18	1812	1494	17	3373	2916	30	359121	308469	84	1.1994
158795	136053	85	61690	51687	83	2029	1719	18	1953	1673	20	3661	3084	31	358466	313392	86	1.1994
89323	83962	74	41063	37616	73	969	824	0	961	694	0	2139	1817	22	241226	218570	79	1.2004
103681	101084	80	26122	26115	61	1370	1443	14	1551	1611	14	3618	3490	28	415853	405232	80	1.2004
201483	165848	92	69301	57054	88	2695	2132	25	2627	2087	25	5468	4479	36	516377	418785	94	1.2004
117906	107824	81	49592	44817	78	1660	1631	16	1946	1642	19	3686	3174	30	380296	347963	83	1.20141
60048	59330	76	10245	10609	36	508	636	0	757	641	0	1752	1861	18	227321	226498	73	1.20141
46176	46836	76	17181	17351	43	725	708	0	565	514	0	1074	1116	7	114503	107659	69	1.20241
310846	210665	110	99543	67993	102	4324	3111	35	3964	2788	35	8783	6118	46	779054	532609	109	1.20241
48158	48652	68	13131	13425	39	552	509	0	590	467	0	1131	1080	6	126540	125671	70	1.20341
115241	101823	79	46110	39890	78	1697	1580	14	1823	1462	19	3344	3087	29	483966	428708	83	1.20341
48179	51395	60	24426	24791	53	526	676	0	706	463	0	1150	1268	11	145226	144039	71	1.20341
85960	82005	74	32729	30591	71	1166	1085	7	911	809	0	2196	1899	21	260491	242375	78	1.20341
53128	53492	70	14730	15117	40	574	712	0	742	657	0	1191	1189	10	145373	141546	71	1.20341
172029	153967	83	95461	83991	83	2371	2141	21	2522	2176	25	5913	5468	35	750465	663002	87	1.20341
274240	233887	91	137427	120242	90	5598	4981	33	5118	4422	36	10506	9086	48	951298	856508	92	1.20442
115121	105019	79	55579	49547	78	1272	979	0	1377	1039	4	3340	3128	27	425375	374135	85	1.20642
125507	107307	80	53252	44472	80	1634	1522	17	1412	1153	11	3964	3202	32	524057	444899	86	1.20642
104484	103528	77	32038	31751	72	1847	1910	16	1835	1715	16	3984	3839	31	535796	510171	82	1.20743
95608	92525	76	31256	30050	73	1386	1334	11	1052	961	0	2841	2605	27	268995	254254	79	1.20743
47012	49047	61	20693	21277	46	655	756	0	413	466	0	1140	1173	8	139741	144264	68	1.20743
118761	109002	80	44901	39762	78	1500	1476	15	1455	1370	14	3402	3101	28	373536	330922	82	1.20743
253232	185788	103	132348	94208	97	4190	2935	34	4689	3239	37	8686	6369	44	883755	693928	103	1.20843
101348	88736	80	39828	35181	76	1001	980	0	1186	893	0	2254	2183	21	251744	213725	82	1.20943
189771	163969	87	94189	81599	86	2484	2209	22	2225	2165	22	5865	5081	36	651373	578351	90	1.21044
71934	74381	70	21567	21882	46	884	810	0	1031	936	0	2150	2242	21	252561	250293	75	1.21044
116196	108847	76	44127	38849	78	1340	1281	13	1590	1526	15	3795	3435	31	487127	434582	81	1.21044
149121	128266	84	50226	43677	79	1614	1413	16	1735	1531	16	3793	3545	29	432508	373379	88	1.21144
117845	110218	80	42305	38124	75	1418	1258	12	1693	1543	17	3596	3146	30	482416	434830	81	1.21144
236024	178376	91	78764	57525	90	3311	2463	30	3185	2250	31	6680	4963	42	572689	418925	94	1.21144
71722	70574	86	28428	28694	69	874	770	0	813	718	0	1647	1559	16	180700	184637	74	1.21245
118799	111489	85	57951	53909	77	1248	1191	11	1472	1382	15	3482	3081	28	463847	436276	83	1.21445
62190	63100	70	13938	14423	40	402	617	0	705	696	0	1559	1572	16	186908	188115	74	1.21445
333463	240664	116	183449	141294	114	8290	6238	39	7127	5597	41	15354	11894	57	1.04858e+06	1.0073e+06	115	1.21445
55729	56973	68	25880	26532	51	613	724	0	623	555	0	1491	1544	15	132406	136068	71	1.21546
157312	149197	80	59060	55467	79	2162	1940	20	1928	1819	19	4134	3915	31	412158	386125	83	1.21646
347096	261406	128	267791	216104	124	9694	7457	40	9876	7449	49	21805	17578	64	1.04858e+06	1.0482e+06	127	1.21746
158156	132780	87	59809	50773	82	2014	1686	19	1903	1659	20	4922	4300	34	628201	527672	89	1.21746
115220	110280	79	34908	33996	74	1242	1453	13	1827	1669	16	4113	4065	29	481226	453995	82	1.21947
85424	84364	73	19108	18836	46	1138	1093	7	1197	928	0	2611	2568	23	324200	314061	77	1.22048
305887	209795	103	105247	72356	99	4414	3088	35	4242	2907	34	9142	6199	47	989061	687397	105	1.22148
66531	66417	70	18821	18886	45	846	976	0	900	813	0	1708	1566	18	176113	172717	74	1.22148
377797	269783	131	184116	139068	129	9483	6774	43	8255	6349	44	18338	14041	61	1.04858e+06	1.0355e+06	134	1.22248
93096	84270	77	41299	37737	75	1105	1042	5	958	798	0	2218	1973	23	229089	204872	77	1.22248
236213	171053	99	104085	77453	97	3616	2401	31	3136	2275	29	6837	5160	43	623953	462974	102	1.22449
76767	75206	73	29436	29494	70	1070	1092	6	962	807	0	1977	2004	19	185351	181464	77	1.22549
126768	115794	78	54271	47990	78	1524	1414	15	1705	1423	16	3900	3206	30	506505	457414	85	1.22549
119078	108834	82	47130	42137	76	1168	1126	8	1575	1286	14	4008	3686	31	476833	430555	84	1.2275
134999	121932	81	58147	53023	78	1797	1703	16	1809	1513	18	4338	4195	30	555864	501318	86	1.2285
136235	122860	86	66302	59835	79	2214	1818	20	1721	1681	18	3521	3227	29	383123	340309	84	1.23051
124665	120606	79	65699	62586	76	1550	1523	14	1785	1728	16	3182	3189	26	307029	286570	80	1.23453
44015	45379	66	19592	19767	47	648	647	0	395	404	0	1342	1384	13	153065	150966	75	1.23553
186228	145504	96	76029	59682	87	1957	1486	19	2196	1709	22	5024	4065	37	607823	490392	95	1.23553
159842	144087	83	53450	45584	81	1987	1726	17	2017	1905	21	5310	4723	35	597545	547162	98	1.23553
136076	132100	78	35646	34857	72	1749	1655	16	1766	1637	18	4478	4396	32	581917	563058	81	1.23553
256849	194189	102	88276	65905	97	3013	2327	28	3318	2447	32	7382	5793	42	782752	618242	101	1.23653
109985	107725	85	49134	48462	73	1243	1293	11	1292	1187	12	3083	2903	26	347849	324632	80	1.23754
112049	111450	75	29287	29767	59	1239	1335	11	1551	1502	14	3431	3207	27	407640	384900	80	1.23754
216206	157668	109	72629	53918	91	2597	1888	26	2797	2011	27	6186	4389	40	565362	412016	109	1.23754
53631	56576	53	20495	21434	43	668	861	0	470	664	0	1559	1736	16	143518	145087	69	1.23754
64452	65826	71	14717	14664	43	601	613	0	730	742	0	1692	1580	17	194764	192886	75	1.23854
72925	70448	74	23368	22878	53	940	988	0	1042	937	0	2207	2149	21	192336	185348	74	1.23854
83185	81411	80	33883	32979	71	870	803	0	958	1074	6	2173	2004	22	279852	271381	77	1.23954
84409	84421	75	26290	26024	65	1029	1057	6	1135	964	0	2641	2682	24	327095	315468	78	1.24055
70105	69896	73	21862	21347	52	1200	1052	7	744	733	0	2011	1900	19	184510	186046	75	1.24055
128953	118611	82	62021	55678	78	1540	1392	13	1711	1565	18	3942	3406	32	487105	437999	83	1.24055
105836	106039	74	32588	32250	71	1215	978	0	1439	1449	14	3415	3179	27	452425	436280	79	1.24055
79401	80081	71	32977	32963	70	991	948	0	886	871	0	2692	2751	24	323978	308778	76	1.24155
81361	79893	81	22257	22461	47	1191	1237	10	959	1058	5	2806	2739	25	357739	350939	78	1.24155
145190	123889	90	58091	49872	82	1484	1220	13	1781	1474	16	4068	3593	31	470623	393265	89	1.24256
135303	111734	84	54245	43891	83	1441	1086	8	1625	1194	11	3415	2768	29	379420	308070	100	1.24256
83769	84748	74	24197	24718	50	1111	1070	5	928	1067	7	2158	2126	21	237671	229166	75	1.24356
178901	138512	92	75849	59390	86	2406	1728	28	2008	1593	23	4739	3442	38	600399	454919	90	1.24356
115331	109976	93	47384	45621	74	1443	1304	12	1534	1566	16	3150	3044	25	342649	330778	81	1.24356
119859	118989	75	36931	36422	73	1105	1171	9	1665	1506	15	3826	3595	29	474718	454252	80	1.24356
264585	216736	97	144694	124440	95	7480	6355	37	6265	5176	39	12879	11367	51	1.04858e+06	973023	111	1.24456
172337	135400	88	75634	59789	86	2322	1741	22	2216	1823	23	5698	4522	38	778910	611478	92	1.24456
225237	166866	93	106583	79784	91	3044	2242	28	3174	2298	31	7692	5590	45	949484	693067	95	1.24557
154115	132270	84	70503	62349	82	2064	1634	19	1819	1576	18	3742	3171	30	407210	358845	86	1.24557
145592	118467	89	61408	50708	83	1812	1535	19	1421	1190	14	3795	3191	31	544489	462372	87	1.24657
139402	119279	83	62451	54019	81	1165	960	0	1730	1336	16	3556	2933	29	374508	311957	87	1.24657
142671	121714	88	51275	44327	79	1738	1497	18	1969	1527	20	3397	2841	31	322269	278737	81	1.24657
87081	89945	72	22280	22008	51	822	883	0	837	969	0	2569	2540	23	286615	277398	78	1.24657
270896	218712	101	134224	116875	96	5793	4890	36	5167	4532	35	11668	10067	49	1.04858e+06	919101	101	1.24757
129880	71239	103	35319	25476	97	1746	887	0	1364	875	0	3288	1591	37	362137	178064	107	1.25159
106069	93559	80	47607	42040	76	1210	1139	9	1305	1035	4	2801	2462	27	346178	295728	82	1.25259
163460	134815	90	59912	49600	84	1764	1297	19	1571	1189	13	3605	3059	29	341358	280107	89	1.2546
103840	103886	74	29755	29794	68	1673	1628	16	1244	1232	11	3179	3079	27	431858	418885	78	1.2546
33620	34926	54	9704	9728	35	387	384	0	426	508	0	858	931	0	89391	86856	70	1.2556
86911	87597	73	34909	34887	70	1008	1104	8	1053	947	0	2568	2566	24	362676	350356	78	1.25661
134612	120287	89	55292	48000	80	1695	1390	18	1763	1551	17	4524	4058	33	581932	511397	97	1.25661
124222	112498	78	38965	33707	75	1600	1319	14	1539	1293	14	3636	3098	31	326112	285972	83	1.25661
175330	141871	85	62100	50158	85	2291	1653	22	2252	1704	22	4626	3689	35	431647	350196	90	1.25761
142387	120981	86	57339	49135	80	1639	1356	16	1413	1320	11	4013	3501	32	419643	339307	85	1.25861
272837	195875	97	101330	72759	98	3493	2594	30	3792	2739	35	8032	5731	45	671535	473489	105	1.25962
107294	106971	75	49786	49583	73	1598	1446	15	1834	1532	19	3921	3749	30	506221	487030	83	1.25962
82896	82974	73	24111	24392	53	1084	989	0	1105	976	0	2317	2329	21	282448	274291	77	1.25962
51050	51245	67	20736	20892	49	439	517	0	602	569	0	1283	1315	12	151041	150628	73	1.26062
132260	123105	89	58662	54921	76	1907	1703	19	1512	1392	13	3672	3350	30	320233	296515	81	1.26062
79097	77979	78	21495	21364	51	757	801	0	857	900	0	2103	2034	21	204505	197670	76	1.26263
35176	34646	65	15279	15496	42	438	554	0	483	501	0	801	897	0	138414	138457	68	1.26263
150774	125626	84	60703	50438	83	1592	1498	16	1999	1482	20	4851	3938	35	571160	474525	89	1.26363
100733	100598	73	41772	41255	72	1682	1719	15	1444	1567	15	3010	3091	25	418726	404968	81	1.26464
98904	82147	84	42416	35721	76	1184	992	0	1100	918	0	2386	1959	25	246134	209900	80	1.26564
76636	79520	71	24702	24284	58	928	765	0	934	1052	5	2547	2627	23	316222	296875	76	1.26664
82371	83851	71	19531	19462	46	1269	1149	7	1107	1073	7	2424	2308	22	197266	196100	74	1.26765
50968	53405	69	20649	20795	50	666	768	0	680	578	0	1427	1564	15	144005	142486	71	1.26865
102250	98150	85	38144	37375	72	1373	1363	13	1291	1353	12	3039	3032	26	434110	412331	79	1.27066
37688	36581	70	15975	14514	53	486	409	0	496	483	0	1113	1190	9	176935	155177	81	1.27066
122582	119697	77	41630	40678	74	1567	1600	16	1554	1404	15	3742	3610	28	470773	447443	80	1.27066
54772	54627	71	15721	15715	44	567	577	0	575	428	0	1359	1258	12	165370	168272	70	1.27267
113436	98761	78	42739	37409	77	1622	1434	17	1756	1336	16	2946	2616	27	279850	240347	84	1.27367
183283	144570	87	67146	51897	86	2474	1970	24	2620	2088	26	5933	4727	38	732402	574531	93	1.27367
111876	112890	74	45145	45148	73	1553	1561	15	1605	1672	17	4170	3929	31	505860	468770	79	1.27367
102285	102790	72	34259	34380	72	1418	1382	12	1190	1157	10	3448	3362	28	467194	445608	79	1.27367
124188	120807	77	42672	42031	73	1624	1605	17	1662	1580	20	4197	3978	31	504449	482796	80	1.27467
86951	83070	80	33436	31145	73	1168	1189	11	1093	879	0	2008	1862	19	197892	186250	75	1.27467
42836	44605	60	10563	10957	37	457	384	0	541	488	0	1297	1280	11	140923	140331	68	1.27467
156835	133775	85	66560	56514	83	1788	1463	17	1605	1356	16	4064	3488	32	466036	400256	86	1.27467
202470	160952	89	79763	62884	87	2030	1819	21	2268	1784	23	5836	4579	39	604291	489221	91	1.27568
200803	150231	111	75128	55804	111	2672	1939	25	2410	1836	24	5137	3968	39	554442	420418	111	1.27568
142317	131305	80	63338	58953	79	1333	1395	13	1810	1704	19	4047	3654	32	496389	461274	86	1.27568
187671	146285	95	56686	42830	86	1937	1563	20	2498	1780	26	4724	3890	35	481220	373194	94	1.27668
90513	87440	86	17914	17607	44	1194	1123	9	1149	981	0	2387	2517	22	237276	233634	75	1.27668
244432	187027	102	100600	77504	93	3297	2511	29	3151	2290	30	6619	4890	42	621410	490307	99	1.27768
125367	115457	87	57161	52221	78	1451	1384	14	1513	1453	17	4135	3604	32	548289	499553	85	1.27768
48887	46695	73	18107	18001	48	647	621	0	688	542	0	1228	1231	11	146628	137319	76	1.27969
51548	50799	71	24087	24520	54	544	573	0	707	474	0	1131	1117	9	149216	147976	73	1.2807
167612	137740	91	80747	66713	86	1542	1142	13	1855	1681	18	3617	3029	31	388886	322983	91	1.2807
65405	65810	71	17257	17779	41	696	715	0	587	682	0	1575	1490	16	160406	157896	72	1.2807
236496	181040	97	77068	58447	93	3118	2288	29	3645	2704	31	7316	5661	42	894731	689193	99	1.2817
180927	155681	88	74115	62270	84	2409	2035	23	2152	1892	23	4951	4360	34	468512	409404	87	1.2817
69951	68289	70	14702	14508	42	1071	977	0	1023	1014	3	1825	1817	18	184380	183540	75	1.2827
146427	113295	87	63431	49423	84	1871	1393	18	1804	1264	14	3679	2743	33	366519	275783	90	1.28371
195938	145692	108	86475	64647	95	2526	1737	25	2374	1667	25	5702	4156	40	750992	550863	108	1.28471
106222	100555	92	37548	34939	85	1329	1170	11	1570	1419	15	3527	3155	28	389656	351222	92	1.28471
191457	151605	88	82511	67814	86	2216	1730	23	2189	1768	23	5144	4097	36	459937	367400	92	1.28471
111489	98231	95	35044	29839	95	1344	1263	10	1400	1274	12	3304	2983	26	399938	358992	95	1.28471
80411	77220	89	23009	22186	59	1118	730	0	981	986	0	2190	2157	20	234562	211108	89	1.28471
181098	143351	90	60668	47982	85	2641	2079	24	2144	1740	22	4834	3842	36	429084	339206	90	1.28571
120654	109921	80	48903	43754	78	1448	1155	10	1566	1447	14	3124	2914	28	321347	285974	95	1.28571
115822	103500	95	55874	48353	80	1765	1477	18	1768	1743	18	4240	3739	33	549639	494079	86	1.28571
116075	99692	87	51620	45698	78	1097	964	0	1255	1257	11	3019	2781	27	282711	246380	83	1.28672
105012	103418	78	20844	20736	49	1074	1158	9	1714	1564	18	3491	3426	27	415067	406242	79	1.28672
78750	76939	76	24676	24609	57	1134	1008	2	939	787	0	2306	2233	23	323515	308631	77	1.28672
124546	102596	83	45787	38682	79	1741	1558	19	1428	1207	13	3176	2530	30	307642	254425	82	1.28672
240310	176275	102	84867	61768	98	3101	2424	26	3302	2564	29	6602	4749	43	638309	470094	103	1.28772
277119	164683	120	107882	67371	102	3388	1982	34	3311	2022	34	8072	5135	49	1.04858e+06	689957	110	1.28772
104098	100563	82	30562	30199	72	1429	1538	15	1395	1473	14	3661	3554	28	484093	467376	80	1.28772
104360	97452	91	33669	31360	76	2165	2027	19	1374	1442	13	3852	3602	28	373417	323610	91	1.28772
110355	106145	92	58383	57242	75	1444	1320	13	1358	1197	11	3467	3238	28	361748	355017	80	1.29374
169987	147284	102	77137	66544	102	1946	1507	19	1948	1703	19	4440	3775	32	413311	343192	102	1.29374
124240	109202	81	58243	50366	79	1400	1050	5	1583	1254	13	3683	3119	31	465454	401176	85	1.29374
137293	123412	80	56260	49207	79	1778	1719	18	1755	1410	16	4193	3841	32	545252	468645	86	1.29475
240314	181663	89	88101	67628	88	3565	2974	29	2795	2129	29	6300	4891	41	679206	514975	96	1.29475
94659	95685	72	27800	28490	50	1671	1444	15	1258	1136	9	3514	3309	29	432833	415784	79	1.29475
223203	188882	89	87571	74396	87	4074	3093	32	3705	3083	29	7443	6582	39	698875	617549	94	1.29575
97631	93489	74	43549	42553	75	1046	1115	7	1149	1099	10	2649	2588	24	331360	306444	79	1.29675
242095	179835	95	88363	65448	94	3584	2670	29	3303	2275	31	8517	6371	45	1.04858e+06	830567	102	1.29675
95824	91588	76	37951	34722	75	1485	1316	12	1302	1280	13	2798	2448	27	292991	263255	79	1.29675
337216	222983	113	136884	93316	111	4280	2759	35	3723	2871	33	8251	5467	46	868900	586370	117	1.29776
115968	111458	93	51988	51136	74	1512	1437	15	1227	1232	10	3396	3506	27	448294	427047	81	1.29876
93593	89868	80	25386	23401	60	1156	1091	7	1014	944	0	2322	2209	23	233248	220796	79	1.30077
117419	106486	84	40877	37316	76	1246	1021	4	1097	1089	8	2859	2672	27	332657	308183	83	1.30378
64957	66258	72	18869	19145	44	692	619	0	795	708	0	1570	1473	15	193883	196649	74	1.30378
199369	147649	106	90656	68201	91	2398	2086	23	2802	2147	28	6382	4825	42	789009	573815	107	1.30378
106678	104245	77	23984	23964	53	1461	1570	16	1412	1421	13	3358	3303	26	428439	401939	81	1.30579
194111	153313	88	63524	49585	87	2692	2170	26	2341	1817	25	5380	4410	36	519385	414031	90	1.30579
161431	138689	90	70508	58621	82	1697	1564	17	1868	1548	18	4017	3399	32	486817	400504	87	1.30579
106669	105038	75	24730	24386	55	1636	1657	15	1449	1493	14	3617	3538	28	442668	414584	80	1.30679
70016	69898	76	24468	24576	63	1195	1180	10	1042	1010	2	1988	1808	18	205402	197439	74	1.3078
173034	144445	99	73436	61290	83	2139	1642	22	1969	1512	22	4794	4031	35	645762	543031	88	1.3078
104249	101492	91	27319	25833	74	1329	1204	10	1831	1592	16	3420	3309	27	421462	400534	91	1.3078
67448	67458	73	28161	28280	63	643	655	0	607	719	0	1606	1650	16	176763	173535	73	1.3088
136948	118674	82	61934	53941	80	1541	1358	14	1599	1354	15	4255	3388	34	503298	431334	85	1.3088
77826	78343	71	21707	21585	50	898	1125	7	998	894	0	2638	2611	24	321886	312257	76	1.3098
114192	110057	86	38515	37779	74	1906	1880	16	1883	1889	21	4407	4316	31	542856	518772	81	1.3098
82966	83494	72	19080	18873	46	1127	1085	6	1048	1021	3	2239	2134	22	205236	201796	74	1.3098
164657	137041	86	67858	55895	82	1955	1530	18	1955	1474	19	4790	4110	36	568076	460262	87	1.31081
72578	71343	73	29032	29298	60	724	743	0	920	801	0	2312	2378	21	294703	291506	73	1.31081
86075	85941	72	19172	19244	44	1140	1150	9	1069	944	0	2690	2599	24	375678	360427	77	1.31181
127966	116779	81	45077	40394	77	1278	1058	7	1925	1601	18	4146	3893	30	539679	497332	84	1.31281
156524	131662	82	59317	49165	82	2136	1702	22	1855	1471	19	3738	3164	31	355460	292327	88	1.31582
183999	145713	89	75058	58535	87	2385	1966	24	2417	1967	23	5492	4013	38	667004	517183	94	1.31582
118173	115282	76	36608	36235	72	1092	1219	9	1578	1507	15	3674	3504	29	425105	409443	81	1.31683
79713	78433	78	26759	26719	70	904	960	0	1041	1215	10	2340	2463	22	300492	293817	79	1.31783
154919	128873	84	59901	48951	83	2424	1943	24	1687	1468	17	4141	3470	32	388736	318311	97	1.31783
182799	163807	84	82087	72495	83	2365	2435	22	2661	2364	24	5246	4416	37	616808	545585	89	1.31783
121966	117897	75	39071	37126	74	2006	1861	19	1660	1694	17	3811	3800	29	522561	497248	82	1.31783
87297	82626	79	26842	27067	60	775	717	0	742	984	0	2103	2122	20	246949	241328	79	1.31884
118223	100693	80	41765	35068	78	1395	1236	9	1444	1144	10	2982	2495	28	278064	231385	84	1.31884
84092	82858	77	19201	19232	46	979	929	0	1100	1344	11	2610	2431	23	321762	323746	80	1.31984
173436	154339	83	83537	73465	83	1677	1326	15	2203	1702	22	3768	3407	30	376084	335139	85	1.31984
137248	133347	77	47034	46269	75	1613	1690	17	1748	1676	19	4099	3952	31	523204	496362	82	1.31984
171068	136269	92	69204	55461	85	1569	1378	15	2212	1620	23	4761	3665	36	618733	497770	92	1.31984
151378	127733	93	58378	47430	85	1811	1479	18	2342	1664	21	4790	3929	34	522897	438387	99	1.31984
126360	106116	80	54458	44461	80	1515	1284	15	1464	1390	14	3248	2766	29	343618	273574	85	1.32084
161895	133748	86	73885	62764	84	1932	1446	20	2120	1609	23	4495	3773	35	461792	383300	88	1.32084
86234	81594	80	28927	26117	75	911	929	0	1216	1177	9	2527	2280	24	273932	254781	91	1.32084
83966	83381	75	35984	36140	71	883	979	0	657	731	0	2282	2282	22	246065	251583	77	1.32084
55955	54701	69	23018	23177	50	605	581	0	534	511	0	1244	1237	11	145128	139612	74	1.32486
220190	171669	90	67034	50703	87	2588	1927	24	1977	1555	21	5043	3893	37	588163	458314	94	1.32486
101331	101203	75	35281	35283	71	1543	1466	15	1337	1234	12	3177	3278	25	437706	425495	78	1.32486
187404	159446	88	86346	73271	84	2894	2385	27	2576	2126	25	5719	5046	36	484192	411479	89	1.32486
133933	112446	84	50759	42782	80	1380	1203	11	1690	1330	17	3162	2758	28	343057	279349	86	1.32586
27612	28952	60	12380	12973	38	340	260	0	237	500	0	614	669	0	74425	75678	64	1.32586
89889	88428	75	28725	28369	70	1118	1030	6	1286	1203	9	2895	2908	26	346161	333176	77	1.32586
138242	112094	98	52562	42675	82	1429	1140	9	1726	1203	17	3618	2672	32	407385	323585	98	1.32586
78267	78685	71	25071	25545	50	1159	1021	3	586	735	0	2337	2253	22	292070	286950	75	1.32687
125721	118315	79	41553	38986	76	1323	1425	12	1763	1490	16	3491	3204	29	327050	306403	84	1.32687
89862	88997	73	23658	23551	52	888	833	0	837	938	0	2096	1976	20	239648	226845	77	1.32787
217605	165728	90	64358	50588	87	2830	2301	24	2699	1958	27	6100	4368	41	551496	423745	93	1.33389
47332	49442	55	17893	18229	44	636	632	0	690	440	0	1019	1089	7	136170	132467	69	1.33389
81339	83054	70	26318	26020	55	1045	1025	4	964	1004	1	2092	2034	19	208674	210339	76	1.33489
111859	103136	79	51104	47263	75	1301	1246	10	1343	1024	4	2611	2389	25	339528	312070	79	1.33489
107866	98640	79	45702	40988	77	1036	793	0	965	930	0	2763	2446	25	315207	281741	84	1.33489
192728	158591	91	72275	58632	86	2183	1902	23	2664	2066	26	6334	5360	38	778692	660059	92	1.3359
166892	139483	95	59265	48539	82	1954	1761	19	2416	2075	22	5302	4630	36	682327	579249	88	1.3369
183103	146358	104	93689	79315	104	2905	2370	26	2297	1729	22	4826	3854	35	497085	382468	104	1.3369
79074	82635	69	31625	32089	62	937	1077	6	1121	1021	4	2404	2487	22	313405	302655	74	1.3369
105096	105208	73	44419	44619	72	1761	1601	17	1467	1389	16	3636	3512	27	474583	463857	78	1.3369
37113	38129	65	18139	18360	43	514	359	0	599	489	0	956	854	0	107631	96387	80	1.3369
197289	160156	89	66338	53670	85	2720	1970	27	2099	1796	22	5046	4155	37	576662	469727	90	1.33791
197339	153494	90	72038	56890	86	2011	1491	21	2482	1784	26	5085	3987	36	496642	380532	93	1.33791
40877	40856	66	15044	15250	41	475	450	0	276	340	0	958	1003	1	118643	117570	71	1.33791
65961	65992	74	25890	25129	70	645	651	0	710	840	0	1669	1618	19	200083	201344	76	1.33991
118344	111262	92	41827	39701	74	1229	1211	10	1437	1346	14	3915	3568	29	468595	445157	82	1.34092
87033	86212	75	22019	21750	50	1179	1220	9	926	623	0	2355	2298	23	235588	234978	78	1.34192
118075	112277	77	45328	43430	76	1422	1412	14	1556	1628	18	4490	4359	31	499614	477965	84	1.34192
113188	106120	77	47692	43177	78	1229	1138	8	1214	1250	11	3164	2830	28	384330	342535	85	1.34192
166801	142629	82	61585	51409	82	2451	2289	23	1880	1584	21	4465	3679	34	398495	336488	87	1.34292
242536	188158	92	102973	78176	90	3325	2454	28	3303	2373	32	8004	5972	45	951871	754489	97	1.34292
258551	186754	103	118904	92324	96	4435	3110	33	4416	3268	35	9879	7513	47	821757	615703	100	1.34393
54468	54513	70	26382	26440	64	746	681	0	557	539	0	1343	1468	13	154341	156581	72	1.34393
[truncated: 7,532 more rows]
