# Supplementary material for: Phenotypic heterogeneity follows a growth-viability tradeoff in response to amino acid identity
Source: Nat Commun. 2024 Aug 2;15:6515. doi: 10.1038/s41467-024-50602-8 (PMC11297284; doi:10.1038/s41467-024-50602-8)
Supplement: Supplementary file 6 — Source Data [file 41467_2024_50602_MOESM6_ESM.zip › source_data/fig6cde/1430_A7_yATP_NREPPRO.csv]

FSC-A	FSC-H	FSC-W	SSC-A	SSC-H	SSC-W	BL1-A	BL1-H	BL1-W	VL1-A	VL1-H	VL1-W	VL2-A	VL2-H	VL2-W	YL2-A	YL2-H	YL2-W	Time
99146	96763	76	44167	44265	72	1269	1160	9	1252	1319	11	3199	3112	26	257101	245316	82	0
84218	83804	76	32423	32573	71	1107	1094	8	1485	1304	14	3305	3095	28	247446	238181	80	0.00209344
204386	163713	93	81526	67326	89	2940	2450	28	3357	2414	31	6048	4949	37	523390	425080	98	0.00209344
298639	207752	103	106696	75812	100	4563	3484	34	4784	3453	38	10678	7685	51	825610	585527	109	0.00209344
93581	91560	83	26498	26001	70	1035	1164	9	1681	1488	16	3358	3312	27	250530	243363	82	0.00418689
109914	103000	82	44222	41541	75	1954	1729	19	1846	1858	18	4742	4369	31	320331	299138	83	0.00732705
96026	89921	84	38989	36577	73	1374	1140	11	1581	1299	14	3300	3104	27	242987	220354	83	0.0094205
132521	112519	86	44497	36966	79	1652	1293	15	1772	1284	18	4427	3746	34	331254	277990	90	0.0115139
104323	94353	78	37559	32902	76	1698	1535	17	1419	1370	15	3734	3297	30	266108	236004	85	0.0115139
94101	97067	71	30770	30619	70	1577	1495	16	1470	1429	13	3333	3450	26	246118	242153	84	0.0136074
94053	91094	84	36822	36677	73	1561	1433	14	1741	1551	16	3115	3105	26	209327	203584	78	0.0146541
64470	64359	71	11430	11568	38	809	1050	4	825	902	0	1981	1889	19	161490	164489	77	0.0146541
91364	89586	73	31259	31081	72	1356	1315	13	1468	1512	14	3150	3166	26	239165	231922	81	0.0167475
114814	96475	90	42045	35598	78	1828	1420	17	1585	1194	18	3858	3173	31	298530	246550	90	0.0177943
95264	93276	77	35600	34241	72	1018	1098	7	1638	1590	16	3171	3137	26	239446	228081	82	0.0219812
107617	107779	76	36622	35949	73	1371	1370	12	1672	1565	15	4084	4031	30	288859	274295	83	0.0230279
127928	110039	85	47289	40995	78	1691	1416	17	2079	1775	19	4349	3762	33	322268	285057	88	0.026168
93757	90694	85	32329	30292	75	1550	1553	15	1899	1602	16	3492	3150	28	262363	238922	91	0.026168
187548	141519	87	67488	50765	87	2484	1834	25	3173	2246	29	6454	4532	42	488727	367675	95	0.026168
98334	101050	73	35367	35318	71	1511	1390	13	1633	1457	15	4126	3980	29	281684	271629	80	0.0293082
84318	83664	74	18080	18116	45	1388	1414	14	1210	1237	11	3168	3029	27	246032	240587	79	0.0334951
262140	190286	98	91393	67837	95	3151	2044	30	4136	2762	34	8384	6178	44	658650	489850	106	0.0366353
128391	111555	84	32147	27102	72	1922	1614	20	1974	2042	20	4299	3738	32	321261	275841	88	0.037682
77575	76571	73	21617	21870	50	999	1060	5	1132	1376	12	2584	2530	24	208422	204045	78	0.0408222
319695	208671	112	98951	64469	104	4465	3002	36	5170	3390	41	11410	6993	56	839871	562166	116	0.0439623
90016	92242	66	36387	36305	70	1225	1085	8	1504	1482	14	3080	2896	26	257808	245305	81	0.0439623
147771	124518	84	48987	40610	82	1674	1420	18	1850	1644	20	4526	3878	33	342447	291922	88	0.0471025
146236	124857	84	57495	47707	82	1970	1597	20	2081	1771	23	4668	3841	36	404696	338457	93	0.0512894
131267	110133	97	45065	38004	80	1589	1346	14	1823	1308	18	4255	3694	32	324206	277667	85	0.0523361
82328	82719	73	15384	15588	41	1047	948	0	1412	1430	14	2984	2907	26	234759	228132	80	0.0523361
75554	76328	74	19083	18847	48	3160	3368	24	4462	4297	31	5797	5709	35	281214	269675	80	0.056523
107250	103789	75	28651	28282	66	1550	1546	14	1925	1923	19	4372	4135	31	335064	325173	82	0.0575697
66426	68092	73	24362	24595	52	1050	1074	6	987	969	0	2183	2163	21	179004	167887	78	0.0596631
130199	124695	77	54981	51359	76	2078	2055	19	2109	1936	21	4475	4539	30	346513	324355	84	0.0596631
104209	103279	75	43660	43572	73	1700	1615	16	1561	1529	16	4039	3938	30	319046	310038	83	0.06385
65163	68004	62	13716	14006	40	1066	1019	3	1203	1214	10	2472	2503	24	174675	171780	78	0.0659435
83180	83847	72	32956	33055	69	1466	1455	14	1453	1462	15	3038	3052	26	242821	236164	78	0.0669902
70295	69767	72	26498	26619	65	1158	1170	10	1058	895	0	2015	2053	20	164711	161304	77	0.0680369
74116	72128	87	30789	30632	69	891	984	0	1046	1002	2	2263	2408	21	201104	191630	78	0.0690836
96512	94988	76	31188	31002	72	1256	1372	12	1707	1547	17	3038	2937	25	229299	221585	81	0.0690836
76730	79314	70	23479	23490	53	1235	1053	6	1413	1217	10	2880	2892	25	211192	202545	79	0.0690836
196789	148602	91	69000	51559	88	2840	2195	27	3204	2560	30	6779	5188	41	469758	358646	96	0.0701304
196862	123249	94	58268	36193	91	2939	1825	31	3082	2085	32	6855	4338	45	535986	315437	103	0.0711771
99272	99807	73	24319	24412	51	1686	1581	16	1908	1898	19	3410	3434	27	254370	246951	80	0.0711771
87287	86931	76	29001	29256	70	1162	1066	6	1585	1351	14	2805	2652	25	224716	214036	81	0.0732705
146271	117935	85	51403	41475	82	2197	1775	20	2031	1622	21	4413	3500	36	323936	265560	97	0.0743172
59759	62290	66	16285	16310	42	1004	1140	8	833	848	0	2277	2446	22	167531	166770	77	0.0805976
197707	168305	88	61352	50466	85	2725	2164	24	3054	2743	28	6390	5672	38	508457	436694	94	0.0805976
84181	82556	75	22882	22965	49	1027	1090	7	1085	1111	7	2812	2649	25	200130	196308	82	0.0816443
127638	116548	85	38149	33396	78	2019	1876	21	1804	1759	18	4096	3808	31	324255	289254	86	0.0816443
83663	82763	77	16082	15869	42	1353	1215	10	1349	1312	13	3043	2946	27	230482	218700	78	0.0847845
63168	64151	66	20651	21133	49	1125	1027	5	1181	1015	3	1941	2155	19	157417	153698	78	0.0847845
107994	100682	77	45063	41164	75	1802	1673	17	1840	1555	19	3842	3468	31	297905	274920	85	0.0858312
251765	186355	95	81375	60363	91	3378	2511	31	3922	2902	34	8844	6687	46	688203	511941	101	0.0879246
90867	91680	72	38085	38230	70	1366	1210	12	1192	1248	11	3010	2899	25	223952	218105	80	0.0879246
133310	125612	78	44605	40353	78	1659	1529	16	1994	2033	20	4458	4132	32	369159	340986	87	0.0889714
97705	98470	73	23618	23827	49	1431	1356	13	1627	1425	15	3564	3554	28	249379	244276	78	0.0889714
175901	141057	86	44959	35241	84	2364	2182	24	2780	2140	28	6011	4889	38	442172	355919	94	0.0910648
70354	71991	70	14433	14438	41	1105	982	0	1111	1058	5	2640	2446	24	197475	182091	79	0.0931582
92023	94757	71	24195	23972	55	1163	1347	11	1355	1220	12	3288	3089	26	244621	228960	85	0.0931582
90796	89999	74	27547	27724	68	1276	1266	11	1374	1367	11	3235	3050	27	264815	253516	81	0.0952517
92675	90841	90	22573	22397	52	1033	1098	6	1338	1146	10	2920	2759	26	223484	214054	80	0.0962984
85429	86400	78	36156	36032	71	1324	1508	12	1447	1515	15	3297	3256	26	243802	240900	78	0.0962984
273883	204734	97	106711	83089	95	3910	2828	32	4374	3148	36	9825	7350	48	675105	500834	103	0.0973451
131665	109934	82	40030	33267	79	1930	1630	19	2144	1729	22	4700	3802	36	350229	282606	88	0.100485
255118	168640	109	107112	73058	96	3509	2254	33	3924	2463	37	8722	5535	50	752320	494537	106	0.109906
90070	90439	78	23361	23710	48	1418	1463	14	1309	1572	15	3408	3205	28	252597	243386	83	0.109906
121989	112747	86	41751	37929	75	1392	1405	16	1954	1646	18	4249	3856	32	330279	298890	88	0.110953
104720	101817	74	30380	30076	72	1488	1427	15	1731	1617	15	4054	3934	30	297161	284524	83	0.110953
100142	97057	76	25402	24941	63	1629	1530	15	1425	1469	15	3917	3790	30	271537	262498	82	0.115139
310080	223043	121	114073	83358	103	5035	3293	36	5662	4096	39	12374	8929	54	931446	683029	113	0.117233
133196	121236	81	51588	46091	79	1666	1493	15	1906	1722	19	4627	4040	34	338466	301306	95	0.117233
143698	126847	82	53231	46501	80	1891	1597	19	2147	1940	20	4725	3967	35	327542	289089	90	0.119326
171126	136504	86	66220	53840	84	1961	1468	21	2620	1987	26	5844	4515	39	425997	335543	92	0.129794
86023	84200	83	27605	27614	62	1418	1404	15	1188	1233	11	3161	2990	26	206295	201688	79	0.129794
155236	141317	81	45013	39043	80	1992	1907	18	2552	1988	25	5279	4800	34	373275	328792	96	0.129794
80116	82091	72	31245	31634	70	1357	1311	12	1131	1093	7	2779	2681	25	199073	198144	76	0.13084
60309	60002	69	25751	25848	58	766	849	0	746	690	0	1997	1912	20	137605	133198	76	0.131887
136360	109769	83	53105	42691	81	1992	1710	19	1892	1522	21	4669	3968	35	334047	282496	89	0.131887
77606	77107	72	33601	33438	69	1104	1054	5	1078	1006	2	2643	2447	24	207106	203826	78	0.138167
57835	45341	70	64685	46993	81	5947	4550	38	14745	11149	56	6873	5141	43	60573	46633	83	0.138167
72660	71903	82	29911	29723	70	848	1076	5	995	926	0	2135	2089	21	180567	169586	80	0.139214
76267	75043	83	24584	24455	52	1443	1413	12	1056	1167	8	2734	2687	25	207394	202359	78	0.139214
140182	129220	80	43400	37769	79	1699	1679	16	2190	1798	22	4550	4203	32	301101	272874	87	0.142354
98691	96222	79	26947	26163	64	1785	1468	18	1668	1516	16	3425	3371	27	269625	257337	81	0.145494
89278	82502	76	32921	29676	73	1494	1317	14	1582	1315	15	3389	3020	29	252046	234706	82	0.146541
285844	199693	107	87773	61073	100	4310	2937	35	4428	3001	37	10353	7352	49	720536	497508	111	0.147588
67693	67909	71	20001	20086	48	1058	907	0	1133	1129	8	2395	2321	23	174042	170895	76	0.149681
140173	128369	82	47361	42225	79	2136	1964	21	2360	2134	25	4973	4579	33	387658	345492	90	0.151775
167697	142397	90	68588	59146	83	2403	1848	23	2962	2204	29	5741	4933	37	430014	370209	92	0.152821
140312	116407	87	41825	33812	80	1561	1201	14	1733	1513	20	4314	3599	33	341234	276492	87	0.154915
67646	67672	73	12223	12448	38	964	810	0	956	842	0	2396	2315	21	177611	174488	78	0.154915
96088	96490	77	26226	26170	57	1526	1562	15	1672	1494	15	3004	2880	25	241609	228567	81	0.154915
128888	112873	79	44418	37979	78	2266	1953	23	2489	2014	24	4370	3824	32	323512	287366	87	0.154915
72807	71047	80	18002	18101	44	1129	808	0	1182	1179	10	2742	2813	23	208646	202620	79	0.155962
79160	78115	73	25089	24628	57	1384	1094	9	1279	1209	10	2910	2603	25	199449	189896	79	0.160148
112184	110024	84	49651	47801	74	1424	1217	12	1755	1613	16	4019	3833	31	282871	266888	82	0.161195
163551	125755	102	54674	42319	84	2371	1898	23	2347	1808	25	5535	4123	39	416508	307778	94	0.166429
107095	103248	80	45674	44193	73	1627	1520	17	1845	1713	17	4287	4126	31	300195	298203	76	0.171662
77904	77062	74	23325	23235	53	1096	1108	8	1288	1307	12	3011	2982	26	227362	218475	81	0.175849
225905	178761	90	75557	58751	89	2962	2201	27	3436	2757	30	7775	6127	43	596576	487914	98	0.175849
77226	75230	80	24680	24442	59	1177	1138	7	1521	1414	14	2462	2509	22	200400	196619	78	0.178989
82118	81205	78	31315	31507	71	1395	1184	10	1255	1217	11	2995	3020	25	224771	222625	81	0.181083
136378	119975	93	37901	32767	77	1640	1486	14	1994	1856	19	4569	4353	32	334544	297669	89	0.183176
73485	73711	72	24902	25030	54	735	771	0	1104	1179	9	2467	2556	22	194921	192751	81	0.184223
81155	85096	71	12572	12618	39	1391	1474	14	1381	1330	11	2658	2687	25	224844	221112	77	0.184223
70524	72890	69	22384	22721	48	1041	876	0	892	1040	4	2568	2416	24	197469	192334	78	0.184223
192352	146238	86	58725	44411	85	2598	1870	26	2568	2074	27	6520	4856	42	476892	357529	93	0.184223
152504	127049	85	47377	39415	80	2006	1868	19	1911	1645	23	5096	4299	36	378170	329514	87	0.184223
258978	175963	103	85644	59160	98	3262	2535	29	4036	2584	36	8429	5773	46	636123	439960	107	0.186316
78526	79178	75	17409	17478	43	969	890	0	1314	1176	10	2601	2570	23	201836	192977	81	0.187363
85223	86191	76	32157	32039	70	1165	1110	7	1059	1000	1	2697	2622	24	213058	210702	79	0.187363
127100	108776	81	54856	47445	79	1341	1391	13	1990	1712	21	4336	3722	33	335625	281511	87	0.187363
81712	85613	71	30164	30414	70	1219	1101	8	1287	1192	10	3081	3038	26	211512	206240	79	0.189457
84151	85097	72	28202	28432	69	1252	1359	12	1375	1473	15	3066	3000	26	225462	214993	82	0.190503
212497	158946	96	72788	54360	90	3044	2365	27	3561	2484	32	6864	5279	42	567301	420424	101	0.192597
92744	92428	75	31708	31552	71	1005	1069	6	1613	1493	16	3115	3029	25	255747	249802	82	0.19469
58928	61727	67	21015	20965	48	1133	976	0	946	1018	2	1825	1999	18	155301	145732	77	0.19783
104459	100893	75	41706	40026	73	1300	1362	12	1553	1464	15	3847	3825	29	296482	278994	82	0.199924
108774	105886	77	39845	38118	74	1249	1346	12	1872	1811	18	4272	4031	30	289857	275108	84	0.203064
180641	145126	88	78463	64809	87	2483	1914	26	2487	2225	24	6096	4761	41	438300	350684	96	0.206204
185055	165966	86	62393	56004	82	2399	2013	23	3100	2674	27	6345	5695	37	470843	422925	90	0.209344
89999	87827	82	24876	24532	53	1419	1396	13	1194	1197	9	2924	2789	26	225687	215070	79	0.209344
98690	95721	79	18102	18060	44	1318	1336	12	1795	1727	17	3457	3521	26	254952	245766	84	0.211438
136074	123272	82	36038	31557	76	1348	1379	15	2134	1859	22	4805	4228	33	331073	302462	87	0.212485
147954	135653	85	84904	79036	81	2276	2065	21	2379	2031	23	4984	4725	31	386784	351524	89	0.213531
109493	106921	86	46840	46354	73	1422	1396	12	1446	1334	14	3206	3053	27	265424	261057	81	0.215625
68037	70285	69	27925	27939	66	858	866	0	1112	1067	6	2298	2281	21	158494	155367	77	0.219812
180058	147304	86	42006	32401	82	2540	2098	23	2786	2471	28	6629	5435	40	519595	434318	95	0.220858
99101	92741	90	36704	33308	74	1568	1408	15	1697	1519	16	4055	3604	30	290539	267644	82	0.221905
125543	123050	85	41134	40635	74	1775	1591	18	2083	1973	20	4584	4607	31	313398	296048	86	0.221905
120609	119884	76	24650	24188	57	1960	1846	18	1978	1972	20	4638	4599	31	337206	323990	84	0.222952
178567	159133	83	63776	54873	83	2540	2226	23	2828	2435	25	5755	5009	36	409805	357115	91	0.227139
217936	182977	90	57004	48854	88	2867	2331	25	3443	2566	31	8000	6628	42	638851	543824	96	0.228185
74424	75052	73	36137	36313	69	1114	1225	10	1390	1134	9	2429	2302	24	207539	207381	79	0.230279
136800	118032	86	51511	44154	80	2362	2114	21	2008	1747	21	5042	4341	36	370835	315812	89	0.232372
122093	107998	81	39376	35255	77	1652	1498	15	2165	1582	22	4089	3768	31	323242	293161	86	0.234466
110189	111412	71	36181	35906	72	1591	1509	13	2043	1951	20	4135	3970	30	314888	301841	83	0.235512
163794	132894	86	58183	45891	83	2665	1855	26	2257	1808	24	4785	3803	36	381159	305497	91	0.235512
171266	140289	90	58666	47323	86	2352	1760	23	3015	2417	28	6243	5387	39	435814	360291	97	0.238653
80452	80428	71	22544	22524	55	1262	1234	11	1561	1501	13	3052	2823	26	228402	221443	80	0.239699
138585	109617	87	53674	42915	81	1972	1512	20	1765	1244	15	4110	3362	34	335278	264844	90	0.240746
108986	104026	81	38443	36640	73	1544	1513	15	1304	1309	13	3407	3350	28	298514	282235	83	0.243886
166676	133348	89	42489	33198	84	2116	1411	24	2225	1982	22	5336	4276	39	414501	326264	93	0.24912
145030	129956	87	47892	42898	79	2179	2111	19	2423	2225	22	5557	4837	36	350464	314359	88	0.253307
97272	95888	73	33360	32996	70	1252	1308	11	1479	1385	13	3130	2957	26	231793	220171	80	0.256447
69531	68925	77	20887	20824	49	953	837	0	1080	1137	7	2435	2520	22	200422	192655	77	0.257494
162416	129308	94	57989	45984	83	2697	2069	24	2762	2165	27	5567	4304	39	413620	337844	91	0.257494
75298	74388	73	20881	21098	48	1056	908	0	1084	902	0	2516	2471	24	203441	197684	82	0.26168
105874	103130	77	36582	35863	72	1813	1730	18	1749	1375	17	3768	3640	28	280393	267692	82	0.264821
89995	87305	89	27991	26983	72	1470	1558	14	1354	1383	12	3248	3189	26	249983	239219	89	0.265867
115249	100928	90	40385	33826	78	1559	1403	15	1847	1817	19	4330	3791	32	318259	278074	87	0.266914
117718	106796	86	45014	41122	76	1662	1587	17	1992	1754	19	4090	3937	29	303807	273456	86	0.270054
143893	119852	82	50810	41741	80	2153	1773	22	2335	2062	25	5014	4258	35	369445	304797	90	0.271101
79398	77018	80	20809	20751	48	1288	1489	11	1264	1341	12	2395	2396	22	218696	217120	80	0.272148
80694	77789	79	23061	23093	53	869	972	0	1034	1087	6	2476	2558	23	183608	176248	80	0.274241
127068	117958	79	54125	49713	78	2200	1895	20	2004	1843	19	4707	4060	34	335505	295863	88	0.274241
145869	113528	84	60855	47424	83	2356	1667	25	2264	1922	26	5525	4237	39	451289	338716	90	0.274241
113555	97252	93	39147	33460	78	1539	1461	15	1736	1458	17	3668	3202	30	278721	235336	94	0.276335
102221	101315	79	25770	25615	60	1718	1563	17	2005	1756	19	4223	4194	30	301534	287242	82	0.277381
329392	220935	107	79474	58216	102	5233	3468	37	5912	4186	40	13648	9225	56	1.04858e+06	724757	114	0.278428
80980	80034	78	18587	18513	47	1257	1320	11	1173	1130	9	2670	2582	23	211849	208871	78	0.278428
114282	106751	79	40787	37312	75	1534	1253	14	1780	1588	17	3680	3294	29	278252	260181	84	0.281568
237842	182647	91	84430	64023	90	3020	2379	27	3942	2950	32	8846	6894	46	630896	486270	99	0.285755
110991	104981	76	40915	38606	73	1981	1837	19	1869	1629	18	4516	4245	32	329716	310973	81	0.285755
104965	104730	73	23094	22673	53	1638	1496	15	1702	1789	18	4086	4150	29	298602	289073	82	0.286802
113269	111281	83	45454	44371	73	1728	1596	19	1413	1450	15	3813	3657	29	282915	267530	81	0.286802
124207	120059	80	46530	45483	75	2154	1927	20	1765	1782	19	4580	4263	32	329145	319666	82	0.288895
96894	91259	75	37291	33825	75	1512	1447	14	1545	1305	14	3573	3137	29	269574	248102	85	0.288895
59374	62321	63	15106	15345	41	925	805	0	1079	1060	6	2160	2219	21	154853	145223	76	0.292035
81982	81246	72	34263	34315	71	1177	1182	9	1155	1088	7	2716	2597	24	200200	198854	73	0.293082
121131	110289	86	35586	31689	76	1772	1461	19	1991	1738	18	4184	3739	32	308421	276400	86	0.298316
159198	130462	84	60888	50210	83	2255	1882	22	2597	2026	25	5578	4653	37	406552	325110	96	0.299362
68513	70616	69	17101	17335	44	799	925	0	1109	1119	7	2544	2370	23	205792	204512	75	0.299362
218240	160578	93	69114	50653	90	2851	2177	26	3760	2492	34	7729	5921	43	576125	428972	98	0.301456
92170	91007	74	32295	31828	72	990	1120	6	1330	1367	11	3042	2857	27	236141	222963	81	0.301456
106603	106322	76	45283	45379	73	1633	1568	17	1803	1515	18	4289	4112	30	326296	316114	83	0.301456
182624	145854	90	58334	45763	86	1924	1586	19	2602	2101	24	4835	3721	36	375988	293485	94	0.302503
74813	77034	77	22348	22512	50	1015	920	0	1019	1075	7	2385	2241	22	186361	184046	75	0.302503
80085	77580	77	26782	26498	69	1252	1175	10	1049	1082	6	2442	2363	23	198591	188877	77	0.303549
97052	95272	81	20236	19814	48	1499	1452	14	1344	1417	13	3599	3548	28	247897	243134	81	0.304596
294458	207056	121	82155	56979	103	3539	2750	30	4932	3482	37	10292	6897	50	752444	526003	112	0.305643
79171	80383	70	17467	17825	43	902	1019	3	1397	1363	12	2454	2458	23	192233	188734	79	0.30669
118129	98603	84	42575	35064	79	1653	1446	17	2124	1686	23	4243	3464	33	300499	249440	88	0.30669
203330	170650	91	86521	74189	86	2972	2256	28	2997	2521	28	6550	5621	39	490411	422903	94	0.31297
102098	97581	79	33135	30188	75	1488	1360	14	1493	1344	15	3539	3487	27	266391	246633	82	0.315063
95772	92326	80	31631	29999	72	1553	1690	16	1514	1451	14	3508	3263	28	250008	236955	81	0.318203
85680	82428	89	19378	18789	52	1167	1154	10	1321	1342	12	3204	3021	27	222811	207487	89	0.318203
315585	212484	114	91099	62086	107	4893	3367	37	5489	3740	41	11479	8093	51	873251	585593	115	0.323437
78543	75898	81	24094	24038	56	1354	1460	12	1403	1152	10	2702	2643	24	200894	197507	79	0.324484
96102	93859	90	24805	24239	56	1568	1590	16	1715	1377	15	3706	3659	28	246844	233175	78	0.32553
112973	97264	84	42672	36200	78	1854	1526	18	1674	1413	15	4027	3561	31	318959	273330	86	0.32553
224514	162354	96	78003	56155	92	3158	2431	28	3207	2224	31	7622	5626	45	579867	411381	99	0.327624
108372	105806	85	29169	28302	71	1367	1382	14	1718	1590	16	3488	3240	29	266956	258204	82	0.327624
102368	101024	75	42671	42294	73	1564	1443	14	1632	1636	16	3885	3759	31	296385	288781	79	0.328671
130212	128144	77	53501	52326	76	1956	1874	19	2393	2386	22	4695	4633	32	379200	367384	82	0.329717
121944	102949	85	44692	37368	80	1450	1338	13	1666	1472	16	3809	3308	31	300169	248210	87	0.329717
182995	140243	93	52375	39439	84	2486	2110	24	3000	2129	30	6130	4894	39	492473	393346	94	0.330764
80448	79821	74	30044	28833	71	1518	1321	15	1375	1356	15	2983	2733	26	216919	206997	80	0.331811
75132	76308	76	28002	27963	69	943	1056	5	1219	1075	7	2763	2808	24	188157	186872	75	0.333904
92834	91659	74	21308	21591	48	1411	1385	12	1347	1274	12	3286	3420	26	240545	233830	79	0.338091
128739	109899	81	47361	39627	80	1732	1557	18	2139	1594	22	4559	3753	34	337013	281608	90	0.339138
242884	166285	107	72964	51412	94	2972	1884	31	3699	2633	35	8348	5641	47	586264	389987	104	0.339138
265943	181488	98	89595	63492	95	3558	2424	32	3941	2634	37	8457	5799	47	679993	458231	105	0.340185
105332	102863	76	40885	40522	73	1532	1415	14	1761	1627	18	3902	3796	28	280195	267356	82	0.341231
72519	72252	73	19526	19613	46	819	685	0	975	1068	6	2162	2214	21	167914	160629	79	0.342278
248406	195533	95	103819	84237	94	4339	3514	31	4256	3254	33	9034	7311	45	655348	532798	102	0.344371
67654	68165	70	22344	22595	53	1109	1125	7	1031	915	0	2360	2326	22	153018	147885	76	0.346465
136989	133631	80	36246	35256	75	1787	1749	17	2364	2411	24	4966	4713	33	360901	339765	84	0.349605
166135	133877	102	55106	45436	83	1801	1469	17	2168	1884	24	5098	4131	36	356102	285672	91	0.351699
218029	173198	92	72161	57221	87	3149	2390	29	3155	2549	29	7273	6085	40	580125	461646	98	0.351699
120703	114231	81	38689	35661	75	1580	1290	16	1644	1343	14	4042	3858	29	320361	292895	83	0.352745
112958	107792	78	32890	31437	74	1484	1640	16	1971	1847	18	4160	3852	31	287477	272952	83	0.354839
98971	96798	76	41450	41019	73	1050	1229	9	1578	1502	16	3283	3240	27	246696	236647	81	0.356932
84051	83211	76	34349	34544	70	1372	1412	12	1170	1087	6	2640	2627	25	227798	221069	78	0.356932
93559	92298	74	26820	25701	61	1168	1238	11	1484	1286	11	3152	3139	25	230300	227058	79	0.356932
105607	100190	79	68872	68240	74	3418	3178	26	3561	3310	28	8813	8500	41	728700	688370	83	0.357979
114054	99431	93	43045	36611	77	1529	1322	14	1816	1676	18	4194	3501	34	324968	289079	84	0.360072
101905	100808	75	29427	29248	70	1704	1682	18	1812	1708	18	3985	4127	29	295770	288201	80	0.360072
55102	55893	70	14985	15271	41	880	849	0	856	828	0	1564	1464	14	132632	134468	74	0.363212
60524	60308	69	24117	24288	53	894	843	0	654	767	0	2346	2188	22	155190	156875	71	0.364259
150863	129529	86	47166	39165	81	1969	1763	19	2269	2052	23	5167	4598	35	377826	327843	86	0.366353
75585	75664	76	19770	19907	46	1183	1239	10	1339	1268	14	2862	2766	25	194657	193767	79	0.367399
85755	85584	77	25649	25578	62	1399	1338	14	1341	1402	14	2798	2785	25	227227	223390	80	0.367399
167909	139903	87	51604	42264	83	2072	1698	20	2618	2327	25	6202	5025	39	478701	402566	98	0.369493
132452	117771	84	62753	54163	80	1764	1610	17	2149	1725	22	4634	4283	33	321983	286487	86	0.37054
53026	57968	54	13684	13812	41	812	821	0	1008	994	0	2248	2251	21	153843	153147	74	0.371586
95323	90421	78	25133	23619	60	1531	1622	16	1668	1456	16	3726	3630	28	270094	257403	81	0.37368
261994	185972	109	92405	68027	94	3668	2544	32	4182	3052	35	9404	7113	48	662760	474517	103	0.37368
117454	98966	80	40611	34377	78	1779	1353	15	2104	1821	20	4074	3317	33	311682	259418	88	0.382053
93365	92291	73	27854	27717	59	1438	1386	14	1506	1578	15	3521	3227	29	244737	238355	87	0.3831
161876	128616	97	62102	49591	87	2251	1821	21	2523	1946	25	5378	4119	37	397412	313679	103	0.3831
121150	117549	76	41447	40721	74	1895	1872	18	1829	1660	17	4167	4086	30	343071	330029	83	0.3831
141894	137228	81	58571	57816	76	2417	2303	21	2421	2495	22	5249	5035	33	392022	376005	83	0.384147
89569	89594	75	32287	32224	71	1259	1351	12	1331	1194	9	2848	2878	24	251137	240473	83	0.388334
187303	155668	92	50731	42570	84	2725	2066	25	2900	2288	27	6397	5300	40	517975	422835	93	0.388334
121283	105144	85	43363	37060	77	1893	1824	18	1512	1356	14	4011	3481	31	306109	264673	87	0.389381
111410	107385	82	33549	31744	74	1767	1544	16	1595	1512	16	3561	3468	27	248489	233420	82	0.390427
88088	87907	74	43758	43350	71	879	921	0	1060	1041	4	2630	2505	24	205914	196603	80	0.393567
143639	124156	81	49956	43136	78	2149	1750	21	2050	1811	20	4547	3746	36	325177	277788	86	0.396708
94302	91944	72	32007	30947	73	1306	1357	13	994	1101	7	3285	3145	27	234244	226278	81	0.397754
193012	151601	90	64403	50371	86	2836	2140	25	2813	2185	28	6415	5104	40	471303	376861	96	0.400894
136787	118567	85	47973	40366	81	1216	916	0	1836	1507	19	4098	3648	31	290923	250525	89	0.404035
142473	116567	95	44402	36508	79	2072	1712	20	2232	1838	23	5275	4341	36	370671	303913	91	0.406128
192705	143616	89	54124	40335	87	2770	2179	26	3181	2448	31	6776	5125	41	517158	383390	97	0.407175
87832	86129	74	23559	23512	50	1015	1069	6	1340	1183	9	2490	2578	23	211768	203528	81	0.413455
130187	120278	79	39752	34908	77	1875	1912	18	2134	1957	21	4956	4696	33	389188	357094	85	0.413455
80962	80747	75	29571	28434	71	1207	1226	9	1256	1276	12	2869	2712	25	224897	207059	88	0.413455
142534	115332	92	48121	39556	81	2129	1921	20	2140	1724	23	4644	3624	36	363135	303523	90	0.414502
114879	111180	82	33575	32477	73	1736	1582	17	1913	1821	19	4189	3998	31	311046	285841	83	0.415549
162117	140998	82	55073	47470	81	2264	2265	20	2070	1675	22	5349	4662	36	438824	386555	89	0.419735
97993	98826	74	32493	32107	72	1594	1455	15	1300	1307	12	3437	3266	27	262915	247946	80	0.421829
111493	107155	82	26705	26317	68	1256	1344	14	1811	1722	18	3512	3379	28	280885	261682	83	0.421829
103663	102241	73	35575	35298	73	2092	1972	19	1897	1676	18	4409	4178	31	326345	311035	81	0.422876
86236	85543	84	28258	28196	68	1268	1397	13	1527	1372	15	3266	3173	27	263378	258369	78	0.426016
99518	100827	73	23550	23346	56	1190	1235	11	1581	1425	14	3486	3187	28	263568	256468	81	0.427063
117381	97996	81	42084	35282	79	2042	1628	21	1863	1482	20	4154	3395	32	307612	250996	88	0.428109
100890	99440	80	39753	39334	73	1484	1456	15	1654	1458	16	3515	3392	28	280861	276179	77	0.430203
149292	118214	95	49298	38515	82	2002	1509	19	2225	1583	26	4687	3546	37	355773	278716	91	0.431249
76164	77198	72	21266	21358	51	1021	1018	3	1031	1212	10	2615	2557	24	185847	182565	75	0.43439
111353	108082	77	32811	32349	73	1589	1724	16	1773	1615	16	3738	3654	29	270884	262193	82	0.435436
108428	103805	78	46484	45365	75	1563	1688	17	1711	1507	17	3836	3660	29	290314	277056	84	0.435436
117152	110258	87	39335	35673	75	1256	1122	7	1994	1717	19	3875	3775	29	275436	253523	84	0.436483
108726	102277	75	29925	27061	68	1838	1715	18	2037	1769	21	4668	4139	33	312199	281864	84	0.436483
154176	134826	83	52143	44960	82	2110	1940	20	2383	2174	23	5512	4914	35	423498	368173	89	0.43753
108585	96599	79	38281	32880	78	1554	1342	14	1567	1245	16	3692	3112	31	254362	229388	85	0.44067
117979	102279	80	40512	34279	78	1447	1428	14	1520	1120	10	3336	2887	28	276722	226303	87	0.44695
75052	76132	71	28566	28654	63	804	878	0	1172	972	0	2370	2448	22	168421	168447	74	0.44695
350030	228478	114	99094	66853	108	5058	3017	38	6328	3749	44	13459	9217	56	980232	650863	118	0.45009
58125	63056	57	23115	23851	47	870	859	0	682	657	0	1908	1924	20	156967	155534	74	0.45009
121838	118879	79	52236	51221	75	1928	1837	18	2137	2129	20	4433	4192	31	287611	278598	81	0.452184
101733	99035	76	31854	30784	71	1461	1631	14	1487	1304	14	3801	3847	28	285227	281811	81	0.454277
86359	85508	71	20900	20650	50	982	1084	5	1438	1388	12	3265	3182	28	234759	230718	78	0.455324
91602	87736	77	31594	29508	74	1578	1566	16	1214	1106	9	3375	3089	28	246069	231270	82	0.456371
102170	99287	73	28761	27596	70	1609	1644	16	1747	1493	16	3567	3433	28	256032	245103	80	0.460558
162565	132681	95	50388	41532	83	2336	1933	22	2741	2365	25	5476	4676	36	378264	312995	90	0.460558
151045	126363	83	53279	45131	81	2545	2177	24	1885	1604	19	5245	4237	37	392456	320693	90	0.461604
122784	108673	82	49720	42531	79	1514	1299	15	1344	1250	11	3068	2631	28	256827	215538	83	0.461604
75550	75215	73	25071	25017	60	1047	1087	7	1034	927	0	2204	2139	22	188534	182285	77	0.462651
186443	139229	103	66705	50135	86	2229	1679	23	2996	2078	30	6227	4732	41	431391	330687	95	0.463698
98962	94985	90	25314	25282	55	1383	1223	11	1438	1300	12	2826	2737	25	214695	203675	81	0.463698
104372	102957	77	41090	40740	73	1487	1505	14	1890	1819	19	3959	3701	30	296363	286770	83	0.466838
145489	121753	82	52058	42903	82	2332	1802	21	2368	1777	22	4978	4059	36	353122	281717	99	0.466838
60895	63832	61	23777	23952	53	1056	1069	6	1173	1047	5	2266	2122	23	165683	162015	77	0.468931
176619	101067	100	56153	30029	96	2807	1689	33	2962	2013	24	6862	3894	52	474323	264970	104	0.471025
140067	115965	85	43800	36002	80	1912	1584	18	1920	1794	20	4751	3850	36	371104	309733	89	0.473118
64955	67601	69	25011	25599	50	794	736	0	1075	1003	2	2360	2323	21	171929	163933	74	0.474165
268872	176441	108	137848	101284	100	6627	5250	38	9481	7333	49	20405	15775	67	1.04858e+06	992060	108	0.474165
246261	175701	116	80024	54496	116	3449	2486	27	4246	2738	33	9230	6189	53	702851	458454	116	0.474165
131777	119457	82	48244	42585	79	1894	1586	18	2269	1974	22	5041	4480	34	357572	308341	88	0.476258
129270	120883	84	45214	42233	77	1592	1256	17	2022	1896	20	4572	4232	32	360519	332423	85	0.477305
116132	112646	78	35287	33540	74	1337	1178	11	1779	1676	18	3481	3109	29	273976	259239	82	0.481492
111343	108206	76	47054	45861	74	1516	1498	15	1817	1731	18	3922	3805	28	294560	281695	84	0.483585
98360	88826	76	37837	33245	76	1518	1339	14	1488	1315	14	3219	2788	28	247992	214391	85	0.483585
89381	88505	82	38864	38955	71	1299	1276	11	1224	1236	11	2715	2811	24	219645	216856	78	0.485679
155218	128559	100	53477	44304	82	2554	1924	26	2155	1781	24	5320	4294	37	412990	349790	88	0.486726
279934	214581	99	110156	86631	97	4081	3225	30	4819	3639	36	10040	7718	49	840664	658101	106	0.487772
114692	108998	79	45643	43374	76	1669	1620	16	1872	1845	19	4061	3871	31	309390	288433	80	0.491959
97657	95596	75	39991	40021	72	1338	1376	13	1316	1426	16	3407	3323	28	263281	255608	78	0.494053
62316	61390	82	16090	16399	42	804	859	0	745	812	0	1962	1909	20	151598	148221	75	0.495099
223659	171020	92	140347	107889	93	6681	4867	39	7191	5389	42	17151	12942	64	1.04858e+06	978390	101	0.497193
132096	106232	84	50706	40199	80	2436	1759	25	2088	1680	25	4635	3719	35	346537	274327	88	0.49824
70955	70480	83	26363	26530	68	968	901	0	1138	1157	9	2059	2216	21	164127	159382	75	0.500333
181466	150126	85	66138	54790	83	2466	2145	23	2808	2231	28	6191	5013	39	449485	372359	91	0.503473
130701	106830	88	50283	41894	80	1888	1574	18	1942	1378	19	4313	3746	33	342756	283377	87	0.50452
83154	83407	73	28146	28038	68	1375	1321	11	953	1100	7	2930	2875	25	189345	178141	79	0.505567
58468	59311	77	25157	25380	54	838	894	0	739	762	0	2001	2143	21	141888	136976	74	0.509754
82775	84857	69	33574	33421	70	1224	1070	6	1656	1542	16	3205	2901	26	236132	223949	80	0.509754
96641	96167	75	25591	25372	55	1574	1420	15	1331	1282	12	3636	3433	27	252445	242791	80	0.51394
143043	124233	82	38570	32248	80	2340	1875	23	2437	2102	24	5223	4396	36	366478	325001	91	0.514987
105183	102529	78	38420	37431	73	1346	1317	12	1642	1482	14	3435	3322	27	247129	233604	81	0.517081
74463	74713	73	28747	28549	69	965	1080	6	1136	1077	6	2664	2678	24	194850	192226	77	0.520221
129284	115076	79	45555	40197	77	2156	1855	20	1905	1626	20	4421	3970	34	354159	314979	85	0.520221
72847	74524	70	29776	29822	70	946	928	0	887	943	0	2371	2252	22	176107	170915	83	0.520221
110111	104836	80	40569	38042	74	1569	1513	15	1874	1679	17	4415	4074	31	329786	311366	84	0.524408
130889	116519	82	38940	33353	79	1918	1673	16	1629	1298	17	4458	3920	33	308135	266401	86	0.524408
297036	205130	111	102049	70374	110	3654	2606	32	4796	3182	39	10977	7652	52	882637	629876	118	0.525454
54392	54208	74	26100	26262	65	953	847	0	977	965	0	1843	1920	18	144572	149079	74	0.526501
138556	121091	90	52902	45579	80	1616	1511	16	2145	1533	22	4533	3843	34	316497	271090	88	0.528594
79084	78804	74	32350	32635	71	1093	1106	8	1393	1474	15	3009	2964	25	229990	227181	76	0.530688
129592	109213	83	40814	33778	81	1487	1400	15	2199	1737	23	4461	3859	34	372060	317320	89	0.532781
94945	92233	75	28835	27557	73	1082	1088	8	1289	1502	13	3191	3337	26	238590	227880	79	0.533828
84575	84601	73	38461	38236	72	1488	1418	13	1281	1247	11	3017	2844	28	221271	215799	80	0.535922
86711	86995	74	29981	29960	69	1433	1326	14	1665	1487	15	3206	3053	26	246275	241062	80	0.536968
171852	124716	96	57529	42458	86	2769	1886	27	2785	1749	30	5853	4442	41	432298	314674	96	0.540108
89830	89186	73	34743	34478	71	1200	1106	8	1214	1233	10	3129	3106	27	219330	215623	78	0.543249
147885	127958	87	53423	46416	81	1883	1730	19	1948	1670	20	4794	4111	35	343738	295487	87	0.544295
80687	79778	74	31580	31448	70	844	918	0	1108	1017	3	2587	2619	23	190175	186171	75	0.545342
58552	58575	67	21298	21436	49	881	830	0	921	993	0	1759	1910	18	154186	149615	76	0.548482
93357	93858	73	29256	28926	68	1473	1663	15	1700	1660	18	3735	3553	29	260865	251029	79	0.549529
68770	70817	70	26659	26767	58	989	985	0	1074	1111	7	2649	2288	23	186742	182508	74	0.550576
105375	98996	77	33787	30625	74	1473	1398	13	1710	1411	16	3582	3275	29	286447	266823	82	0.550576
177303	136363	91	59038	44549	84	2184	1756	22	2582	2052	26	5668	4289	40	420520	310692	93	0.555809
218209	174577	101	78534	63264	96	2807	2039	28	3191	2658	27	7303	5997	41	590934	476141	102	0.556856
82387	82657	72	31680	31387	71	1285	1263	11	1227	1161	11	2617	2492	23	225189	221418	76	0.557903
128649	127816	75	33697	32912	73	1829	1705	17	2492	2439	23	3896	3779	30	413748	393667	84	0.558949
146040	138096	79	34978	32156	77	1944	1773	19	2012	1770	21	4572	4289	32	364055	335058	85	0.558949
155311	123869	88	52588	41981	83	2063	1685	19	1857	1581	19	4542	3477	36	344361	267499	90	0.561043
151669	140345	80	35077	31120	76	1978	1791	21	2345	2175	22	4944	4708	33	366719	332952	83	0.56209
77368	78509	72	22436	22346	51	1227	1246	10	1045	1036	5	2424	2434	22	204411	199465	78	0.566276
166116	129119	88	63808	49579	85	2155	1620	23	2193	1597	24	5518	4166	39	473012	367936	91	0.567323
143659	119752	86	48660	38879	81	2359	2099	23	2224	1661	21	5295	4786	36	412294	336446	89	0.569417
193014	155152	85	69046	54625	84	2588	2032	26	2985	2258	29	6198	4817	40	446976	358022	89	0.569417
89823	92669	71	28288	28456	60	1441	1348	13	1545	1531	14	3225	3298	27	241183	234539	77	0.570463
89112	87820	73	16857	16952	43	1652	1618	17	1373	1267	11	3090	2920	25	239415	234633	79	0.570463
97591	96229	76	41275	40978	73	1191	1110	8	1296	1190	10	2859	2885	24	216888	213822	76	0.57151
162753	127846	87	49537	39182	83	2451	1961	24	2366	1678	24	5235	4277	37	394827	311540	93	0.572557
121660	114976	78	49254	45621	77	1586	1396	15	1828	1742	19	4086	4005	29	296348	280641	83	0.572557
125095	111699	81	43536	38731	77	1727	1563	16	2062	1749	22	4693	4049	35	334971	297442	85	0.573604
42780	43570	59	14639	14798	41	527	554	0	657	614	0	1492	1519	14	108238	109535	74	0.576744
87345	87963	73	28530	28561	70	1714	1583	17	1601	1452	16	3527	3508	28	245575	241241	78	0.576744
103342	101658	77	53533	53088	73	1334	1375	13	1606	1533	15	3431	3317	27	276321	260712	80	0.578837
122864	112236	78	42933	38880	75	1744	1432	16	1808	1750	19	4143	3967	30	314383	287361	83	0.580931
101531	96292	91	28728	28386	59	1735	1658	17	1487	1504	14	3827	3700	29	276174	265103	84	0.583024
210545	154737	93	69322	51473	88	3155	2130	29	3057	2378	30	7043	5102	43	541474	406186	96	0.584071
143669	117536	92	50013	39965	82	2343	1770	23	2805	2079	25	5782	4550	38	414734	326770	89	0.585118
138604	129726	96	48032	45074	78	2149	2173	19	2167	1871	20	5039	4690	32	352371	321120	96	0.585118
176468	144016	88	74200	61101	85	3022	2291	26	2607	2213	26	5908	4777	38	463659	392990	92	0.586164
120911	117258	76	39410	37307	73	1605	1591	15	2037	1883	21	4349	3921	32	344580	329406	80	0.586164
75996	76451	70	18013	17948	44	1080	1037	5	1132	969	0	2425	2387	23	184060	179649	76	0.586164
122315	111423	80	57809	52774	77	1632	1387	14	1793	1705	17	4518	4089	32	379696	349862	84	0.587211
129040	112421	82	45274	38407	78	1725	1350	16	1829	1394	19	4504	3802	33	324408	281587	85	0.587211
139018	113143	82	55655	45503	81	1975	1492	20	1867	1684	19	4402	3552	34	356107	287527	89	0.588258
74634	75580	72	15868	15759	43	1343	1269	12	966	970	0	2529	2516	23	186488	178596	79	0.590351
67171	66330	75	21380	21454	48	1000	921	0	919	928	0	2382	2280	23	176256	171772	75	0.591398
83329	86094	71	28966	29129	69	1209	1304	10	1077	1088	7	2701	2796	22	194190	188287	78	0.593491
79659	80156	71	28241	28416	70	876	958	0	1058	1164	8	2512	2403	24	190305	182996	77	0.594538
162983	133967	96	47152	38555	82	2148	1645	22	2387	2133	23	5455	4514	37	381781	311450	91	0.595585
106673	104243	78	29627	29596	72	1692	1794	17	1652	1538	16	4120	4065	30	273467	267951	81	0.596631
139830	113328	91	46655	37359	81	2371	1839	23	2318	1616	24	4873	3951	36	367393	283372	89	0.599772
93258	92823	87	33720	33647	71	1531	1467	14	1684	1417	15	3761	3575	30	252549	241730	76	0.599772
88640	89413	73	40457	40015	72	1690	1832	19	1596	1450	13	3388	3239	27	273176	270272	78	0.599772
106484	103917	84	43942	42652	73	1527	1446	14	1863	1810	19	3804	3812	28	296573	287339	80	0.601865
120240	113039	82	38928	36759	76	1580	1625	15	1848	1662	17	4127	4072	30	356976	329716	83	0.601865
117854	113112	76	32892	30160	74	2098	1797	19	1822	1601	18	3661	3494	29	284055	270135	83	0.605005
127773	114235	80	50438	45077	78	1773	1525	16	2138	1880	22	4238	3734	32	363368	320587	93	0.608145
90987	92671	72	18085	18481	43	1617	1633	17	1572	1367	15	2785	2749	25	230560	218018	79	0.608145
158445	128555	85	56458	44922	82	2394	2011	23	2181	1695	24	5230	4223	37	393627	320045	89	0.609192
134723	126810	79	46056	42992	76	1941	1706	21	2298	1960	22	4804	4578	32	343953	321320	84	0.609192
81242	81286	75	19795	19808	45	1629	1716	16	1168	1194	10	3009	3002	26	223628	215939	77	0.610239
105422	105491	75	31271	30119	73	1582	1561	15	1908	1744	17	4052	3921	29	281581	272854	82	0.611286
142445	136050	78	47600	43532	79	1806	1652	18	1814	1738	19	4733	4399	32	343960	320248	84	0.612332
96738	94764	75	35199	34140	72	1479	1434	14	1432	1315	13	3474	3405	27	277192	272128	82	0.613379
100244	97743	76	39812	39490	73	1306	1091	9	1543	1335	12	3169	3121	27	223200	212912	79	0.616519
92921	90888	80	30113	29458	71	1342	1354	13	1380	1547	15	3713	3639	28	235969	223148	80	0.618613
115958	114420	76	20217	19979	48	1834	2002	17	1977	1820	18	4667	4298	32	391789	375401	82	0.618613
80858	80993	72	20469	20623	45	1075	1025	3	1143	1142	8	3057	2906	26	208646	206193	76	0.618613
139410	112961	86	49627	39608	82	2190	1803	21	2203	1797	22	5025	4042	37	384130	304146	89	0.618613
128148	104721	81	44173	36612	80	2052	1685	20	2164	1712	23	4553	3789	34	324804	267341	88	0.628033
193679	163265	96	80887	69183	85	2681	2276	24	2833	2070	27	5716	4793	39	467386	385233	91	0.628033
107857	100090	80	41674	37913	76	1496	1538	15	1712	1488	17	3735	3425	30	284127	265773	81	0.62908
318767	216301	114	124929	87570	111	4640	3273	34	5753	3880	41	12414	8527	54	914248	636260	119	0.62908
51916	51168	72	24320	24895	59	992	941	0	1017	982	0	1573	1383	14	118521	113797	73	0.631173
89141	89293	75	33695	33396	71	1035	1110	7	1257	1231	10	2833	2692	25	214443	204555	77	0.633267
99922	99959	81	26593	26298	62	1511	1557	15	1486	1562	16	3495	3362	28	242839	224421	80	0.633267
89008	90693	71	35981	36122	70	1128	1252	10	1292	1286	11	2909	2909	25	204397	200841	76	0.633267
85324	83877	73	29644	29338	70	1395	1436	12	1175	1309	12	2520	2539	22	198514	193912	79	0.634313
137473	114443	82	43442	34002	80	1855	1650	19	2285	2058	22	4716	4093	35	330109	270990	89	0.634313
167577	130419	87	62094	47894	84	2306	1759	24	2592	1810	27	5825	4600	40	424278	332363	91	0.634313
89937	89234	74	25730	25691	57	1353	1207	11	1430	1540	14	3350	3260	27	259531	252926	76	0.63536
81039	80730	80	17867	17770	45	931	862	0	1046	1179	8	2707	2524	24	179351	168523	77	0.637454
71840	70629	79	24309	24331	57	910	913	0	928	1034	4	2361	2284	22	165516	164426	76	0.637454
143012	114659	94	50585	40884	83	2041	1801	22	2078	1597	21	4716	3948	35	357302	293223	91	0.642687
125164	113193	81	42362	37603	78	1758	1353	17	2055	1813	20	4197	3600	32	340317	299708	88	0.643734
110023	108107	76	39200	37749	74	2123	1944	18	1573	1657	15	3800	3719	30	277701	270792	82	0.643734
97971	97618	73	31960	31799	71	1800	1740	17	1375	1508	15	3139	3160	25	224807	214885	80	0.647921
149662	114060	91	60093	46596	85	2260	1628	22	2225	1660	24	4981	3858	37	361796	278056	89	0.648968
127293	102874	86	46711	38029	79	1882	1521	18	1806	1462	19	4370	3402	35	360514	297929	86	0.651061
124365	105897	80	43567	36045	79	1742	1281	17	2035	1555	20	4133	3444	33	310962	259015	88	0.651061
79734	78522	74	21817	21961	48	1186	1510	13	1106	1107	9	2537	2425	25	206088	202394	75	0.652108
166573	124881	87	62800	47008	84	2774	2055	27	2540	1603	29	6192	4556	42	431340	313373	92	0.653154
82485	83325	73	30313	30608	65	1143	1192	9	1277	1309	12	2988	2783	26	200092	193528	77	0.654201
92963	92779	74	25905	26119	56	1287	1308	12	1536	1506	15	3150	3115	27	226541	220807	78	0.654201
161628	133224	87	55092	46711	81	2648	2204	25	2446	2016	24	6051	5236	38	426430	365195	88	0.655248
92588	92136	75	25455	25005	59	1362	1281	12	1506	1542	16	3191	3143	26	243503	233453	79	0.655248
336739	219403	123	118994	75607	116	4807	3060	38	5039	3345	41	10840	7102	54	813767	535926	121	0.657341
67340	70040	69	31347	31720	68	960	961	0	900	891	0	2437	2397	23	176633	164589	74	0.657341
68014	67371	75	25389	25316	62	988	939	0	1089	1104	8	2669	2632	23	194445	182809	77	0.658388
106775	96722	78	36691	32208	77	1924	1461	18	1770	1533	17	3835	3330	31	313501	281220	85	0.661528
90079	88031	74	29541	29198	70	1168	1220	9	1438	1489	13	3235	3208	27	225789	217329	77	0.661528
80270	79751	73	24702	24237	52	1421	1122	8	1030	1206	8	2581	2642	23	263539	248084	82	0.661528
89510	90406	72	26583	26573	56	1419	1337	13	1619	1616	16	3444	3526	27	253427	250372	79	0.662575
130646	120239	79	45445	40845	78	1884	1808	17	1898	1557	20	4788	4653	32	368562	344848	81	0.662575
103281	100718	77	36029	35272	73	1363	1213	12	1533	1635	17	3503	3293	28	294736	284799	81	0.663622
50064	50590	69	18476	18942	43	577	793	0	812	958	0	1315	1363	14	106941	104919	75	0.664668
128361	114924	80	57751	52281	78	2038	1868	19	2122	1719	21	4997	4475	33	354307	322229	86	0.664668
121846	117017	88	27022	26360	69	1961	1679	19	1878	1845	19	4660	4384	32	393234	381491	83	0.664668
85291	84575	75	27960	27813	68	1460	1386	14	1508	1505	15	3116	3005	27	256305	251855	79	0.665715
81915	81689	73	17652	17875	44	1195	1227	11	1403	1433	12	3052	3217	25	212956	202158	78	0.667809
145935	122624	84	52768	43442	80	2128	1799	21	2111	1717	23	5031	4250	34	358531	295924	87	0.667809
85754	86363	72	25929	25364	62	1425	1309	12	1355	1102	8	3371	3286	27	240944	235591	79	0.667809
85355	83229	73	20859	20120	54	1400	1387	14	1221	1169	10	3351	3028	27	217322	201848	89	0.667809
94043	92201	75	31290	31059	71	1453	1449	14	1481	1454	17	3040	2884	27	226446	216597	78	0.668855
121233	104122	95	48969	41473	79	2290	1694	22	1700	1471	17	4050	3522	32	293661	245286	86	0.670949
127580	107294	88	41692	34170	80	1769	1697	16	2222	1575	24	4573	3718	35	335487	276557	86	0.673042
85677	88230	72	43256	43035	71	1262	1344	12	1257	1175	11	2915	2718	26	250005	242673	78	0.673042
106424	95744	78	38595	33992	76	1812	1355	18	1816	1594	19	4016	3631	32	276570	243873	83	0.676182
97887	87982	88	37802	33912	76	1608	1542	16	1524	1373	13	3890	3418	31	296563	262813	82	0.677229
58276	56951	71	10760	10854	37	965	896	0	783	864	0	1562	1672	15	129048	123913	73	0.681416
113790	108294	93	35746	34843	74	1594	1603	16	1833	1646	17	4025	3886	30	295636	287827	80	0.682463
103825	91759	77	42960	37657	77	1556	1287	14	1462	1435	16	3711	3317	29	253959	222343	84	0.683509
152597	124249	83	58816	48401	81	1800	1519	17	2167	1551	22	4702	3667	36	344196	282770	89	0.68665
75692	74577	73	23215	23398	55	887	911	0	1222	1275	11	2700	2749	23	193229	189979	77	0.687696
79007	76977	73	19553	19478	46	1032	1162	7	987	912	0	2553	2521	24	186425	177082	81	0.688743
107808	100689	78	35485	32231	75	1515	1405	14	1600	1573	17	3912	3761	30	307176	287811	85	0.691883
177053	154152	95	64582	56447	81	2343	2003	23	2579	2002	25	6127	5360	38	494746	425577	89	0.695023
80357	82111	71	29865	29959	70	966	1094	7	1091	1160	9	2660	2699	24	191216	181995	80	0.697117
147967	119878	88	53069	42950	81	1713	1153	20	1801	1673	20	5024	4354	34	369292	300294	89	0.698163
70898	72316	71	30243	30501	66	1001	938	0	1175	1243	10	2692	2655	23	191182	185115	76	0.69921
78971	78411	84	23528	23405	56	906	873	0	1408	1398	13	2554	2282	25	204040	198034	79	0.70235
85949	83918	77	29971	29935	69	1188	1262	12	1053	1091	6	2772	2915	23	199905	199999	76	0.703397
84791	83368	75	30290	29990	70	1312	1168	8	1057	1256	11	2984	2857	25	206992	203620	79	0.703397
96657	92768	80	34667	33867	72	1616	1551	17	1639	1518	17	3306	3148	27	255889	248741	80	0.705491
86129	76109	77	35686	30919	75	1201	1070	7	1159	1061	5	2837	2475	27	213888	190621	86	0.706537
108938	105115	82	40976	39157	75	1454	1455	13	1670	1728	16	3624	3694	28	256318	247883	81	0.707584
100655	98267	75	28976	28409	68	1329	1277	11	1728	1397	15	3146	2965	27	253205	243165	80	0.709677
77570	76982	71	19282	19242	45	944	979	0	1033	986	0	2312	2151	22	200467	198470	77	0.709677
188793	148922	93	55823	44742	87	2128	1643	19	2481	1998	25	5661	4384	37	423017	324226	105	0.709677
88627	87601	90	36308	36336	72	1077	1131	8	1179	1016	4	2783	2664	25	215351	209332	80	0.713864
176451	133879	91	60559	46273	87	2064	1495	22	2724	2080	27	5449	3835	39	418409	311381	93	0.714911
108037	102963	76	37681	35615	74	1740	1694	15	1890	1850	18	4590	4381	32	309884	296261	83	0.718051
193571	155568	87	80944	67698	87	3327	2528	30	3654	3242	31	7791	6446	42	590656	498535	94	0.718051
138287	122184	80	46373	39735	80	1821	1497	19	1609	1435	15	4435	3918	33	345700	303648	86	0.718051
198505	154087	91	64516	49988	87	2517	2064	24	2585	1867	27	5722	4310	39	461871	368116	95	0.720145
98702	88455	93	28530	27046	73	1471	1349	12	1606	1489	16	3509	3258	29	267473	250777	83	0.723285
55224	58056	69	20378	20547	47	1003	887	0	872	976	0	1898	1838	19	138901	135737	71	0.725378
94473	91968	76	34754	32292	75	1559	1408	16	1382	1411	14	3122	2996	26	247214	232314	84	0.727472
92674	92129	73	19029	19095	46	1239	1068	8	1235	1308	12	3374	3480	26	261742	254360	78	0.730612
101795	103157	75	32956	32520	71	1398	1476	15	1494	1356	13	3354	3399	28	241569	233313	81	0.733752
254725	194874	99	78740	59642	95	3392	2617	30	3981	3192	32	9627	7426	47	762536	586718	102	0.733752
96579	93479	75	37313	34347	75	1456	1337	13	1507	1494	15	3733	3447	30	258165	240734	80	0.734799
193631	153012	86	63732	48642	85	2771	2046	26	2710	2204	28	6158	4764	39	499869	387115	91	0.734799
100695	99067	73	38781	38332	72	1018	1182	9	1532	1336	13	3197	3129	27	254855	248586	81	0.736892
255427	181274	100	67996	46928	96	3567	2278	32	3697	2787	34	7910	5545	46	604183	423817	103	0.740032
81851	83104	69	19220	19445	45	1292	1208	10	1356	1361	12	2792	2732	24	219066	210797	77	0.740032
126714	107088	82	51492	42791	81	1863	1505	17	1946	1806	20	4609	3809	35	324513	270315	86	0.741079
92043	90592	75	36749	36454	72	1404	1572	14	1029	1015	3	2903	2745	25	205655	201332	78	0.741079
117458	104996	83	42210	37171	77	1740	1510	17	1776	1466	17	4098	3614	32	295747	250940	86	0.743172
102611	99217	74	39715	37871	74	1387	1225	11	1537	1389	14	3339	3059	28	265379	249164	79	0.748406
98319	95755	82	27704	27736	69	1391	1291	12	1691	1538	18	3303	3266	26	270036	255367	80	0.749453
125667	107475	81	41563	34724	79	2030	1638	22	1388	1284	16	4253	3672	33	298224	242955	85	0.749453
91115	89055	88	23645	23622	54	1170	1165	9	1249	1125	9	3083	3010	25	213123	205709	78	0.7505
73217	72732	77	11679	11641	39	1056	1034	5	1036	1090	8	2539	2387	23	190758	189741	74	0.7505
180124	140944	89	55563	42581	84	2291	1705	22	2683	2103	29	6019	4398	41	401373	316424	91	0.751546
146589	121803	86	52655	43463	80	1998	1634	20	2291	1888	24	4992	4243	35	344628	286062	87	0.751546
75458	76399	73	26562	26599	65	834	727	0	1179	1072	7	2473	2509	24	190191	186136	75	0.754686
87414	84926	74	28905	29146	61	1028	1099	6	1368	1009	3	2624	2699	23	217872	211550	77	0.75678
211837	158209	91	67966	49626	87	2767	1950	26	3277	2488	30	6601	4798	43	500642	368913	94	0.75678
157559	124233	90	55050	44458	83	2281	1677	21	2266	1724	24	5004	4012	36	358277	292267	91	0.758873
98333	97118	75	32224	31759	72	1389	1571	14	1577	1560	15	3525	3185	29	275381	264029	81	0.75992
120293	116012	82	54383	52707	75	1557	1375	15	1870	1686	18	3807	3634	29	275130	265005	81	0.75992
100875	97772	78	35468	35106	72	1172	1198	9	1210	1280	11	3355	3294	27	249665	240472	79	0.760967
186463	141493	89	68325	51605	86	2478	1993	25	2518	1909	27	6739	5141	41	530275	407106	96	0.760967
63240	64888	70	23916	24213	52	939	923	0	1016	1005	2	2470	2361	23	171471	170155	76	0.762013
124605	115061	78	53778	47077	79	1732	1638	16	2083	1895	21	4438	4095	32	317243	290036	83	0.765154
140137	122362	86	47429	41092	79	2062	1992	20	1999	1798	20	4614	4131	32	351463	308202	85	0.767247
68940	70655	69	35744	36143	68	893	899	0	1022	1213	9	2522	2506	23	186574	190919	74	0.772481
170453	142205	87	53853	43421	83	2318	2148	23	2608	2283	25	5475	4668	37	414686	330322	101	0.772481
125633	106229	89	43696	36848	78	1771	1653	17	2156	1861	23	4452	3831	32	337197	279759	90	0.774574
150164	127103	88	51153	43086	80	2060	1774	21	2040	1569	23	4621	3915	34	345559	290324	87	0.774574
86425	87082	68	28333	28385	58	1340	1191	11	1340	1402	12	3336	3456	26	256375	254949	76	0.774574
112590	109149	79	37477	36374	74	1847	1598	17	1997	1730	18	4310	3998	30	279325	258081	82	0.775621
180688	151425	85	60645	50241	83	2724	2399	24	2810	2592	26	6606	5686	38	486845	420080	89	0.777714
124046	104347	83	45505	38347	78	2085	1969	19	1929	1899	19	4643	3990	34	314180	269359	86	0.778761
60355	60188	78	14823	14937	41	994	1034	4	1164	1168	8	2111	2070	21	172374	169100	76	0.779808
102055	100883	75	33935	33257	72	1465	1420	13	1700	1609	16	3569	3607	27	282413	268134	78	0.785041
201641	151873	88	73969	52103	89	2686	2013	26	3600	2727	31	8368	5988	47	641114	465030	96	0.788182
111992	104725	79	38635	35421	74	1311	1189	10	1842	1752	16	4302	3714	33	289092	271110	79	0.789228
356940	228328	128	130644	83782	124	4890	3012	36	6660	3951	45	15616	9696	62	1.04858e+06	709030	133	0.792368
168003	131541	87	55559	42948	84	2436	1802	24	2510	1991	26	5537	4348	39	426214	329964	91	0.792368
113292	104777	94	40078	36624	76	1313	1253	12	1622	1507	16	4045	3671	31	285433	270316	81	0.795509
88262	89238	75	36921	36850	72	1146	1356	11	1494	1461	13	3415	3364	27	240789	226630	79	0.795509
88779	85082	90	21548	19223	90	899	873	0	1338	1143	8	2805	2540	24	209477	191516	90	0.795509
133001	111909	83	44081	36102	80	2005	1798	19	2132	1506	22	4643	3703	35	336220	275094	87	0.797602
84699	83940	78	21426	21290	48	1107	1256	9	1184	1165	8	2679	2535	25	206672	198160	80	0.797602
178234	155561	84	55159	45666	82	2627	2350	22	3168	2890	28	7185	6358	41	540057	470780	91	0.800742
103439	100885	74	34639	34269	71	1426	1598	14	1719	1664	17	3374	3131	28	254130	245213	81	0.804929
80032	78659	73	23144	23347	54	1196	1041	5	1035	1105	7	2272	2151	22	173853	165608	78	0.809116
92404	94555	71	31080	30816	70	1281	1255	13	1387	1385	14	3167	3076	26	239718	235603	79	0.810163
102992	99094	88	33245	31980	73	1789	1548	16	1413	1433	15	3400	3164	28	258688	248983	79	0.811209
70525	71430	72	12199	12188	39	1143	1237	10	1407	1231	11	2436	2449	22	176323	174879	76	0.812256
304824	198505	108	95883	62132	105	4197	3073	34	5220	3413	40	11426	7947	54	889910	584908	113	0.812256
103221	103628	73	28201	28411	56	1151	1303	11	1735	1489	15	3369	3314	27	248982	239132	78	0.812256
91304	90712	74	36392	36255	72	1401	1452	14	1462	1414	14	3348	3181	27	243447	238207	78	0.813303
154174	146252	81	57929	55849	78	2164	2047	20	1948	1910	19	4888	4595	33	394274	361758	87	0.815396
76940	75850	73	30059	30126	70	990	1012	2	1357	1227	11	2309	2328	22	177288	170818	77	0.816443
192283	151336	92	72354	57551	87	2432	1875	23	2754	2168	26	5686	4368	39	442267	353878	93	0.816443
89456	91074	73	35765	35602	71	1300	1285	10	1451	1371	13	2665	2550	24	210261	198635	89	0.816443
119371	110596	94	41649	37887	94	2100	1821	20	1959	1766	20	4263	3589	32	307342	280860	94	0.819583
79383	77914	78	23905	23790	62	1025	912	0	1071	1026	4	2261	2174	22	179604	167492	77	0.82063
79917	81642	71	28839	28588	70	1284	1183	10	1163	1099	7	2863	2788	25	201752	202536	72	0.822723
70634	72172	70	19935	19979	47	1250	1227	10	916	978	0	2382	2338	22	187367	181850	77	0.824817
122406	103707	80	39183	32048	78	1899	1569	17	2100	1580	23	3975	3482	33	332294	279577	86	0.825864
100793	98537	78	27372	26658	71	1760	1616	17	1699	1570	16	3693	3499	29	269519	257522	80	0.831097
130158	128024	83	30833	30030	74	1676	1646	16	2343	2298	22	4754	4451	33	387828	369508	84	0.833191
86794	85334	74	27079	27024	52	1677	1670	16	1463	1506	13	3298	3291	27	221044	211519	79	0.833191
110515	109658	75	48768	48000	74	1740	1778	17	1609	1781	18	3964	3798	30	298910	289441	78	0.834237
142808	122105	84	50584	43735	81	2355	2182	22	2674	2259	26	5380	4652	35	394899	345747	87	0.835284
125664	118255	78	49711	46322	76	1399	1372	14	1972	1851	18	4210	3867	30	296637	270067	82	0.835284
66154	64263	73	22704	22935	51	1024	1016	3	899	749	0	1792	1741	18	143972	142185	75	0.838424
66590	66043	72	20804	20614	48	905	745	0	1097	1118	9	2316	2432	21	152532	150426	71	0.838424
122200	116430	81	48546	46571	76	2135	2085	20	1846	1636	17	4399	4060	32	301842	290870	84	0.840518
336298	216399	116	124619	80531	110	4579	3081	36	6143	3921	43	13901	9212	55	1.0132e+06	661458	118	0.840518
94778	96345	74	35144	35725	70	1449	1462	13	1581	1473	15	3461	3473	27	245405	236686	79	0.840518
74386	74163	75	20028	19814	49	1283	1227	10	934	948	0	2407	2258	23	188881	182966	77	0.843658
82300	82560	73	12839	12877	39	1496	1409	12	1380	1301	12	3178	3157	25	241272	237842	81	0.844705
169045	134168	102	59403	47741	83	1891	1563	20	2118	1814	22	5131	3965	37	397715	317404	90	0.845751
162871	131643	91	49652	39382	83	2382	1811	25	2600	1933	25	5265	4212	36	388660	313187	91	0.847845
115822	104087	78	38622	34625	77	1919	1804	19	2130	1782	21	4589	4181	33	334789	303641	83	0.848891
142999	119556	85	55886	46629	83	2001	1699	20	2119	1750	21	4724	3809	36	404420	323469	92	0.853078
98812	96664	74	34509	33620	72	1280	1335	13	1841	1749	17	3378	3363	27	255103	255447	76	0.853078
60330	59809	77	21518	21474	48	902	1064	5	1001	948	0	2058	2111	20	150705	146894	73	0.857265
165680	156649	83	53017	50636	77	2540	2490	21	2604	2488	23	6194	6069	35	482789	458190	86	0.858312
186124	153111	97	69540	56645	85	2346	1930	21	2469	1902	26	5803	4824	38	452747	371509	90	0.860405
82036	83283	75	28364	28255	64	1408	1347	13	1615	1584	17	3090	3124	26	222854	225526	76	0.865639
102635	93014	77	37418	33932	74	1660	1534	16	1711	1510	18	3827	3465	30	291776	264020	82	0.866686
83738	83019	76	30327	30053	71	1132	1075	6	1233	1235	11	2614	2561	25	196892	187296	77	0.867732
94106	92289	73	21003	20798	49	1274	1299	11	1218	1241	12	2958	2780	25	219446	213367	79	0.868779
103628	101180	75	30264	28650	74	1753	1509	17	1712	1461	19	3949	3872	30	297281	289488	81	0.871919
93711	92522	74	43512	43104	73	1311	1169	11	1688	1734	18	3831	3739	29	285889	277019	80	0.874013
242553	152584	98	95135	61160	95	2648	1700	29	3584	2260	35	8005	4982	49	665454	415997	102	0.874013
197007	160353	90	61765	49187	87	3052	2686	25	3130	2593	29	7116	5865	42	529169	423650	96	0.877153
199168	170796	92	64936	55038	84	2692	2206	25	3122	2811	27	6633	5882	38	483944	418304	90	0.879246
82619	82363	74	31624	30286	70	1065	1153	8	1244	1262	11	2819	2723	25	216860	207404	80	0.88134
127404	104120	83	50349	40810	80	1895	1438	17	1998	1633	20	4269	3421	34	314256	247451	88	0.882387
246714	173988	97	85550	60807	91	3590	2207	33	3657	2670	33	9319	6588	47	649927	461784	101	0.883433
199583	158127	90	76008	60815	86	2559	1853	24	2543	1863	26	6508	4912	41	471488	375496	93	0.885527
75315	74293	73	30393	30435	70	1073	1066	6	1145	1150	8	2398	2408	23	183399	186958	74	0.888667
68254	72669	58	23705	23783	53	1113	1160	8	1144	1336	11	2375	2363	23	185850	176019	81	0.888667
167130	127349	101	62379	48445	84	2000	1437	19	3093	2548	29	5337	4023	38	371604	281769	90	0.889714
219843	171019	97	55785	42390	86	2254	1725	22	2986	2496	27	7469	5686	42	600847	476133	94	0.89076
97264	96682	76	23474	23333	53	1415	1422	13	1517	1528	18	3556	3628	27	247660	233281	79	0.891807
86253	86461	73	25838	25814	58	947	1056	6	1434	1441	14	3318	3228	27	247954	241626	76	0.891807
101630	99134	75	35915	35466	73	1241	1260	11	1477	1368	13	3773	3482	30	252018	245044	79	0.892854
113112	98006	79	39711	34556	76	1839	1695	18	1848	1492	20	4381	3695	34	308656	265758	85	0.8939
94576	91205	75	31476	29663	73	1456	1270	12	1383	1283	12	3731	3652	28	256202	240217	81	0.898087
54503	56064	65	11289	11607	37	581	565	0	645	817	0	1696	1582	18	129336	127277	76	0.903321
73195	72978	80	19942	20371	49	925	942	0	1063	1060	5	2211	2116	22	186114	184919	79	0.905414
77852	78036	75	32774	32460	70	941	931	0	1204	1187	9	2903	2793	25	247508	247860	76	0.906461
109243	103284	81	38222	35999	73	1661	1692	17	2159	1952	20	4320	4191	31	323474	307120	82	0.907508
129491	110953	82	48317	40872	80	1501	1151	11	1916	1663	18	4321	3499	33	307136	260227	85	0.907508
82914	84457	72	18010	18175	47	1172	1143	9	1132	1196	9	3275	3066	27	228129	215724	81	0.909601
96500	94322	76	27756	26532	59	1462	1492	14	1622	1707	16	3545	3371	28	258237	250065	76	0.909601
83087	83841	73	17988	17809	45	1791	1593	18	1409	1226	10	3413	3277	27	217587	208714	80	0.911695
67465	65219	85	21410	21306	48	621	684	0	972	1150	7	2381	2383	22	175857	169255	75	0.913788
94077	93157	76	24027	23634	57	1470	1527	14	1798	1832	18	4056	4033	30	295694	286712	80	0.914835
110746	103037	93	35499	33383	75	1257	1096	7	1601	1438	17	3373	3101	28	260252	247003	82	0.915882
128327	112745	81	48480	42641	78	2150	1933	21	2036	1638	19	4971	3955	36	336413	290557	85	0.917975
116742	100021	81	39268	33110	78	1760	1485	17	1763	1457	17	4091	3480	33	318701	275236	85	0.917975
76645	76263	74	16167	16459	42	1073	1018	3	1650	1321	14	2987	2928	25	220443	216238	80	0.919022
89310	89896	74	28814	28837	63	1316	1284	11	1545	1227	14	3582	3607	28	257855	248807	83	0.923209
114864	97020	96	40982	33938	80	1984	1605	18	1849	1495	18	3909	3182	32	294293	237315	96	0.923209
136895	115047	82	48405	39929	81	2001	1623	20	2323	2019	21	4993	4290	34	400621	337607	88	0.924255
59323	60689	54	24639	25656	48	712	721	0	806	876	0	1858	1914	19	150600	148511	72	0.924255
106622	105415	85	23792	23582	54	1497	1406	13	2049	1846	18	4018	3822	29	294782	289130	78	0.925302
121266	116003	80	36320	33867	76	1775	1666	17	1614	1386	16	4250	4099	29	299065	282569	83	0.926349
129556	123277	78	45006	41391	77	1966	2046	20	1833	1648	18	4554	4125	34	308752	282363	83	0.928442
78403	78525	75	15333	15365	41	1072	1000	1	1269	1363	13	2881	2840	25	196134	187307	77	0.929489
62504	64728	65	22040	21905	52	933	1014	2	1084	1014	3	2462	2449	23	170540	170655	74	0.930536
196271	154972	91	60726	47733	84	2496	2065	25	2871	1941	29	6375	5097	40	510429	405079	92	0.936816
102300	98617	91	40707	39706	73	1481	1600	15	1928	1799	19	3691	3738	27	270039	263030	79	0.937863
179560	136213	88	58030	43350	84	2253	1691	23	2646	1759	26	6227	4640	40	459409	342798	91	0.937863
107932	100480	85	40798	37376	75	1553	1477	15	1829	1431	19	3855	3685	30	273072	250242	84	0.939956
79292	78690	75	28169	28282	63	1363	1247	12	1111	1140	10	2765	2694	24	211344	206543	79	0.939956
212548	158093	106	85603	65234	90	2704	2110	26	3128	2109	30	6079	4535	41	467585	343938	95	0.941003
116603	114132	78	44131	43461	74	1217	1260	10	1515	1476	15	3381	3324	27	258280	244112	79	0.94205
150402	138754	96	57153	52745	81	2348	2043	22	2306	1879	21	4819	4423	33	374972	339041	96	0.94205
80700	81119	78	18549	18690	44	1041	1190	8	1432	1235	13	2784	2778	24	218676	214972	78	0.943096
168544	141251	84	52403	42558	83	2186	1786	21	2480	1980	25	5644	4706	37	405368	330386	89	0.944143
74085	74046	75	19109	19440	45	1385	1166	11	982	991	0	2609	2652	23	182870	175135	77	0.944143
211698	171461	92	47463	37253	84	3235	2557	27	3502	2683	30	7707	6098	42	688624	566150	92	0.950423
218001	158037	97	72855	51910	91	2594	1970	25	3046	2134	31	7177	5536	42	573603	426664	100	0.95147
139032	111540	88	55043	44307	81	2252	1972	22	2156	1813	22	4636	3611	36	382672	302446	87	0.95147
86293	85874	74	24880	24802	56	1099	1048	6	1535	1406	15	2872	2891	25	223559	213865	75	0.95147
76708	78229	73	24759	25315	50	1037	1007	2	837	804	0	1958	1928	20	156777	153787	78	0.95147
136923	111484	83	41755	34433	79	2252	1939	23	2003	1535	20	4667	3815	35	359043	279235	88	0.953564
103882	102021	80	34680	34249	73	1404	1417	14	1853	1817	18	3887	3857	29	277153	270216	79	0.953564
153430	120123	88	47405	37118	83	1763	1206	16	2371	1740	24	5406	4222	38	391367	303929	92	0.95461
165529	150438	83	64894	56994	81	2701	2371	24	2919	2587	28	6676	5784	40	492760	435421	88	0.958797
88982	89097	74	24675	24885	51	1347	1281	11	1309	1176	10	3296	3436	26	225387	217710	80	0.958797
84975	85084	76	17657	17977	42	1064	1071	6	1416	1356	12	2868	2729	26	259509	246104	79	0.958797
203186	154314	89	75310	57743	88	2788	2225	26	3160	2309	30	7071	4988	45	569804	433249	95	0.959844
116677	101742	86	37933	32146	78	1593	1307	13	1630	1303	17	3672	3326	29	306382	263313	83	0.959844
66591	66289	70	16311	16491	42	1146	1218	8	991	882	0	2612	2387	23	167784	157844	76	0.964031
135137	120625	79	45817	40148	77	1931	1646	19	2366	2245	23	5143	4499	34	378121	336103	87	0.964031
110680	107749	77	33042	32122	72	1786	1682	17	1716	1709	18	3660	3605	28	287990	273496	82	0.965078
64526	63524	73	14932	15017	42	664	635	0	980	1008	2	2246	2223	22	156133	150744	75	0.966124
144500	111373	86	44242	34914	82	1982	1324	17	2084	1589	25	4850	3811	37	381037	299954	93	0.968218
128655	118202	80	60411	55722	78	1902	1756	19	2040	1790	21	4803	4352	33	355357	336068	86	0.969264
81686	80896	75	20951	21043	48	1232	1371	12	1412	1424	15	3154	2860	27	222511	221168	77	0.970311
106982	101085	77	40061	37128	75	1692	1442	17	1801	1758	19	4210	3870	31	293930	271130	83	0.971358
97872	94015	77	36189	34108	74	1565	1447	15	1059	1114	8	3495	3208	28	256351	243896	81	0.971358
83807	83413	73	27967	27283	65	1148	1103	7	1411	1308	11	3276	3089	28	215397	208587	77	0.972405
169148	133100	88	56742	44314	83	2262	1877	22	2538	1993	26	5633	4197	39	412216	315038	91	0.974498
125340	109887	90	48292	42410	78	1825	1708	16	1979	1649	21	4979	4437	33	338636	300682	84	0.974498
107123	95245	79	34829	30168	76	1278	1242	12	1585	1286	16	3787	3282	31	288572	254216	84	0.975545
184583	148504	88	74309	59102	86	2544	2117	24	2685	1986	27	5473	4331	38	419176	326169	91	0.975545
75050	73165	72	25883	25855	62	1067	1048	5	931	862	0	2575	2693	23	182752	173503	78	0.976591
82141	81931	80	29799	29729	70	1146	1263	10	1089	1256	11	2964	3018	25	233765	222161	84	0.978685
95697	92900	76	32977	32314	72	1625	1715	16	1344	1244	12	3452	3261	28	241529	226605	79	0.982872
79082	79990	71	27836	27878	69	1263	1111	7	1533	1534	16	3149	3236	26	230075	223642	77	0.983918
102024	99290	75	25758	24447	65	1673	1532	16	1718	1506	17	4299	3981	30	302854	289888	81	0.984965
82801	80931	88	31000	30812	70	1211	1265	11	1265	1288	12	2633	2647	24	230517	227152	76	0.986012
112751	111858	74	40096	39524	72	1711	1542	16	2048	1850	20	4036	4111	30	308419	302895	80	0.988105
102241	98436	83	40868	39141	73	1346	1361	11	1424	1325	13	3080	3051	27	228241	217085	80	0.989152
308478	197947	104	116267	73924	102	4227	2685	35	5062	3041	41	10871	6780	55	792556	511758	108	0.989152
171747	128578	99	68641	53641	87	3004	2180	29	2707	2053	26	6617	4955	43	441202	330737	94	0.991246
119794	117052	78	38553	37816	74	1532	1444	15	2425	2238	22	4898	4609	33	362027	341799	83	0.993339
106615	105333	85	38881	37479	72	1697	1501	15	1623	1653	15	3569	3462	28	259928	246269	80	0.993339
123542	108973	80	47746	40857	78	1836	1421	16	1744	1388	18	3904	3315	33	301071	257039	84	0.993339
94926	96282	75	37164	37175	71	1414	1262	15	1245	1411	13	3032	2877	27	248067	241696	77	0.994386
68068	69154	70	19931	19906	48	1149	1026	4	747	924	0	2404	2432	23	165380	157920	75	0.995432
106986	102964	77	32840	30334	76	1239	1468	13	1785	1570	18	3486	3339	27	284760	266055	82	0.995432
103597	94333	83	46554	41573	75	1669	1594	17	1744	1479	18	4006	3510	33	308647	278542	82	0.996479
104286	102447	77	37042	36458	73	1439	1461	14	1394	1276	12	3398	3231	27	262111	253942	79	0.997526
156435	137909	85	72604	63396	82	2479	2313	23	2475	2117	24	4820	4193	33	406975	351239	86	0.998573
112945	109294	83	59394	58656	75	1499	1684	15	1704	1802	17	4000	3960	29	328897	322412	83	0.999619
80446	80518	88	18365	18552	45	1118	988	0	1198	1172	11	3010	3069	25	224831	222299	77	0.999619
87691	87159	75	28574	28463	64	1500	1385	13	1439	1319	12	2726	2833	23	215778	211626	78	1.00067
80607	80123	79	26046	25886	63	1302	1174	12	1380	1230	12	2995	2948	26	215016	212993	78	1.00171
83795	82250	73	30672	30365	71	1027	1105	7	1100	1068	6	2723	2765	25	203124	196438	80	1.00485
78916	82014	73	22127	22054	54	777	847	0	1000	942	0	2703	2684	24	202700	197414	79	1.00695
130981	116356	95	52965	47224	80	2127	1901	20	2048	1706	22	4958	4469	34	373995	333188	85	1.01009
105111	104140	76	22049	22219	48	1888	1754	18	1860	1759	18	3701	3653	28	290106	276132	81	1.01113
123233	122874	75	48966	48530	74	2022	2044	19	2267	2081	21	4342	4237	30	288486	278629	80	1.01113
79365	79413	73	26403	26412	64	1423	1357	12	1271	1355	13	3056	3123	25	201925	201588	76	1.01113
82210	81447	75	19763	19941	45	939	1123	7	1040	1051	5	2581	2444	24	191468	187878	78	1.01218
86456	84408	83	21831	21633	49	1296	1191	10	1326	1270	10	3036	2833	26	230227	227785	76	1.01218
76459	75074	72	16717	16652	45	1117	1135	8	1149	1110	7	2353	2323	23	197805	200111	76	1.01427
137483	118570	82	54743	46610	81	1409	1341	14	2133	1607	21	4493	3986	32	356859	305026	86	1.01427
94854	86675	78	36788	32788	76	1702	1492	16	1572	1223	12	3431	3184	29	258771	231562	85	1.01951
89153	88697	74	23237	23125	51	1321	1267	12	1358	1451	14	3003	2719	26	217244	205860	77	1.01951
127165	122326	79	56381	55399	75	1415	1317	13	1851	1933	18	4507	4370	30	326901	312580	80	1.02055
93204	91543	79	34523	34129	71	1287	1480	13	1606	1497	14	3115	3074	26	238116	231851	79	1.0216
106782	105419	75	35641	34790	73	1565	1537	15	1746	1619	18	3971	3655	30	283829	267353	84	1.02369
73757	74943	70	19962	19650	50	749	733	0	1204	1158	8	2826	2724	25	218135	207312	88	1.02369
110142	109479	81	46709	46645	72	1837	1809	19	1732	1645	19	4101	4038	30	290506	285164	77	1.02369
79730	79097	75	17779	18182	43	1267	1216	9	1063	1217	10	2600	2785	22	213110	201072	77	1.02474
189641	143914	94	62298	47580	88	2150	1724	22	2801	1889	29	5755	4164	39	419983	310173	94	1.02474
298873	203581	109	95583	63511	104	3982	2712	35	4797	3314	39	10875	7387	51	792318	546158	114	1.02474
113227	100291	78	39561	34262	76	1901	1509	17	1815	1588	20	4223	3743	32	298306	257706	82	1.02579
72600	72677	70	23305	23425	54	1218	1309	10	1301	1063	7	2299	2301	21	185322	182295	77	1.02683
102785	100568	75	33212	31739	72	1443	1532	13	1827	1674	17	3959	3799	29	273351	265227	79	1.02893
109521	98854	77	43191	37390	76	1714	1417	18	2083	1894	20	4255	3724	32	307705	270451	83	1.02997
155948	145868	81	51832	47125	80	2545	2441	22	2686	2583	25	6514	5773	37	478979	456665	86	1.03311
75226	75983	72	22393	22410	51	1323	1393	13	1000	847	0	2370	2248	23	186976	189529	75	1.03311
122415	121540	75	47995	47452	74	1956	1680	18	1821	1763	19	4075	4029	29	276907	253250	82	1.03521
86065	85984	77	19996	20123	45	1049	1142	8	1317	1162	10	2702	2645	24	213261	202425	77	1.03625
84501	85374	72	25554	25333	60	1438	1328	13	1597	1491	16	3228	3165	26	224250	218611	78	1.03625
70480	68438	73	13948	14113	40	952	838	0	847	921	0	2653	2563	25	173222	169675	78	1.0373
66436	68506	71	18163	18063	44	855	914	0	855	796	0	2177	2217	21	202962	198595	75	1.0373
190666	145240	93	57177	44238	88	2483	1986	23	3153	2090	31	6231	4812	40	444606	346002	95	1.03835
87750	87937	74	37518	37586	71	1549	1536	14	1269	1126	8	3013	3016	25	222130	215873	76	1.04149
116962	103027	80	42447	36740	78	1230	1051	6	1710	1406	16	3481	3057	29	246418	215787	84	1.04253
191335	145059	90	61823	46166	87	2638	2022	23	2989	2117	28	6006	4512	40	459976	349819	95	1.04463
146187	121679	89	56664	48192	82	2115	1736	21	2529	2134	25	4795	3950	36	339201	282576	91	1.04672
146150	127274	82	71238	62918	81	1996	1572	20	2351	2140	23	4939	4257	34	361159	306667	87	1.04672
105911	100813	77	34674	32750	74	1585	1554	16	1679	1463	18	3906	3696	29	281911	276501	81	1.04777
170736	142597	88	64594	52396	85	2355	1947	22	2540	2059	26	5059	4148	35	371148	308417	89	1.04986
146976	125922	83	50308	41708	80	1863	1432	18	2205	1995	23	5018	4324	35	394750	339285	87	1.04986
142177	115625	84	47867	38781	82	2392	1736	22	2234	1927	23	4875	3959	36	379937	302347	90	1.04986
93576	93576	70	41738	41198	71	1481	1297	13	1692	1606	17	3456	3459	26	278241	273512	78	1.05196
118622	113781	77	38051	35178	76	1840	1495	17	2077	1816	19	4463	4357	31	325342	308122	83	1.053
95940	92234	77	32845	31832	72	1391	1260	14	1510	1422	15	3677	3565	29	249579	243200	77	1.05614
83207	83652	74	22655	22328	51	1399	1391	13	1455	1392	12	3458	3441	27	272477	261878	79	1.05614
84433	84744	71	16643	16816	42	1215	1152	9	1340	1519	14	3184	3094	27	233157	224593	78	1.05719
93726	92280	81	32076	31889	70	1123	1054	5	1561	1371	17	3114	3262	25	265466	258770	77	1.06347
139164	117423	83	53162	44793	81	1988	1513	19	2055	1628	20	4236	3283	35	339322	281005	86	1.06347
118935	115396	77	32834	31188	73	1846	1773	19	1685	1677	18	4101	3672	31	305653	294739	82	1.06452
130071	112552	83	39116	33687	78	1906	1843	21	2365	1924	21	4668	3898	34	323002	280985	85	1.06452
130957	126666	83	38631	37330	74	2224	2072	22	2595	2591	24	5060	4940	32	392800	378922	82	1.06452
200634	148646	94	62634	45463	87	2381	1765	26	3287	2439	31	6690	5069	41	515340	382115	95	1.06556
132464	115799	98	48535	41777	98	1670	1467	15	2213	1816	20	4108	3692	30	303753	247890	98	1.06556
95149	94648	80	26647	26291	69	1291	1282	11	1517	1432	13	3394	3387	27	251979	242738	79	1.0708
79982	79553	71	15255	15441	40	1620	1608	15	1242	1271	11	2809	2759	24	231287	228601	76	1.07394
159192	132305	83	56814	46854	82	2571	1948	24	2159	1766	20	4305	3291	35	329814	270325	88	1.07498
88827	87548	75	28559	28296	71	1365	1512	14	1097	1144	9	3300	3070	27	242850	235200	77	1.07603
172069	139504	85	51615	40651	83	2661	1755	28	2593	1868	24	5866	4676	39	422515	340778	89	1.07603
85863	84839	85	29650	29451	71	966	819	0	1390	1284	11	3023	2933	26	218336	212349	78	1.07708
101378	98003	80	27107	26471	67	1140	1105	8	1582	1526	15	3677	3704	28	285164	275150	79	1.07812
81728	82293	74	20752	20584	50	1476	1411	14	1380	1498	14	3046	3022	26	213463	205970	78	1.07917
326468	200591	117	108720	66743	111	5425	3742	39	5609	3315	44	13006	7923	60	997755	616040	126	1.08022
121525	101823	81	46376	38413	79	1851	1548	18	1915	1523	22	4353	3437	34	317350	262307	84	1.08022
77680	77896	73	28503	28337	67	1035	1119	7	1104	922	0	2716	2817	25	201495	196876	77	1.08126
94717	94226	78	27999	28149	59	1413	1405	13	1866	1836	18	3374	3463	27	267683	256806	78	1.08126
98446	93785	83	37470	35765	73	1426	1472	14	1725	1599	18	3606	3346	29	283475	260276	81	1.08231
116791	112001	78	37628	36034	75	1828	1680	17	1864	1695	18	3781	3621	28	299688	286279	82	1.08545
95614	91090	75	40017	37538	74	1483	1248	14	1506	1466	16	2864	2727	25	247145	224330	80	1.08545
134496	110756	85	49983	40717	81	2426	1985	25	2117	1853	23	4952	3943	37	365389	301804	87	1.0865
98480	95217	91	46488	45793	73	1614	1624	15	1353	1310	13	2979	2955	26	257799	246167	80	1.08754
128857	110157	90	47328	40485	79	1861	1485	18	1946	1583	19	4179	3487	34	292468	247589	89	1.08859
99419	96903	91	32473	31799	72	1461	1312	13	1312	1429	14	3505	3304	30	256719	248961	79	1.09068
137407	117101	95	36712	31350	79	2082	1895	21	2169	1838	22	4557	3783	34	345717	293140	89	1.09382
69767	68959	77	21596	22075	49	1255	1350	12	1074	977	0	2623	2613	23	192577	182495	78	1.09592
95837	92837	81	25981	25616	57	1670	1689	16	1838	1572	18	3809	3585	30	273342	262749	80	1.09592
170936	139640	98	74271	63314	83	2658	2021	25	2484	2070	24	6017	4996	39	436198	364725	90	1.09696
137730	114796	90	48375	39733	79	2067	1735	21	1898	1558	18	4939	4011	37	344070	277138	85	1.09696
139288	119864	81	48678	41051	80	2073	1770	20	2062	1792	20	4845	4216	34	351713	298234	88	1.09696
48764	52743	64	16276	16535	43	940	865	0	713	872	0	1414	1408	13	145582	142645	76	1.09801
139469	127160	82	52046	47370	79	1795	1725	18	1831	1770	18	4458	4152	31	328143	302204	86	1.09801
143495	115494	84	53682	42871	82	1989	1669	22	2085	1755	25	4939	3940	36	346636	279070	87	1.09801
98241	98060	75	33374	33214	70	1463	1554	14	1453	1353	14	3435	3291	28	281187	272163	78	1.09906
109748	97389	82	44478	39906	76	1368	1285	11	1285	1123	9	3343	3047	30	242191	214481	82	1.09906
96053	93626	85	28672	28453	72	1399	1320	12	1906	1997	18	3578	3523	27	291063	286195	80	1.10324
107838	107244	78	32939	32601	72	1387	1266	13	1996	1828	18	3988	3933	29	302195	285749	91	1.10324
112893	106847	77	37440	33678	74	1829	1648	17	1965	1912	19	4396	4209	31	301379	271708	83	1.10429
85175	84448	72	25169	25012	53	1194	1288	11	1083	1145	9	2804	2853	24	204872	192205	79	1.10429
161392	128342	83	62387	49844	83	2260	1698	24	2719	2182	27	6012	4788	40	466522	362786	90	1.10429
187829	152376	85	68799	55807	83	2988	2011	28	2535	1937	28	6265	5076	40	473621	379663	89	1.10429
91381	90783	74	29221	28685	62	1145	1038	5	1423	1366	13	3197	3002	27	234268	232425	79	1.10429
115070	109662	84	28714	27912	73	1611	1726	15	1478	1535	14	3740	3735	29	274391	260995	81	1.10638
140955	126119	82	45837	38877	79	2153	1850	20	2081	2089	21	5091	4290	35	359190	312970	87	1.11162
191920	152343	88	57070	42913	85	2519	1876	24	3387	2561	31	6980	5718	41	532657	429222	92	1.11267
85824	85991	73	30616	30905	60	1328	1494	13	1322	1318	13	3030	2942	25	224347	221693	76	1.11267
89332	91094	70	30300	30200	69	1271	1376	11	1460	1294	14	3847	3717	29	300380	290351	78	1.11267
76428	78160	70	15294	15883	40	1191	1256	10	1165	1214	10	2542	2431	23	196378	193491	73	1.11267
87486	88486	74	36488	36567	71	1205	1166	9	1433	1303	10	2989	3021	26	239658	237760	77	1.11371
76194	76491	80	22984	22718	52	1198	1110	8	1412	1119	10	2558	2354	24	190919	180829	75	1.11371
78557	77575	72	25041	25004	58	1157	1129	7	1114	1003	2	2839	2855	24	205855	199058	77	1.11685
304594	207828	120	99270	66168	111	4245	3076	34	5624	3745	41	11581	8065	52	866408	604644	119	1.1179
98030	98200	76	36157	35747	72	1542	1619	15	1741	1588	18	3617	3235	28	265485	256832	78	1.11895
309531	198770	116	113284	73492	112	3868	2541	35	4867	3188	40	10559	6960	51	842404	530506	119	1.12104
106849	89521	88	39209	32396	79	1902	1608	18	1490	1547	17	3833	3001	32	294453	246006	87	1.12104
82201	83927	73	27471	27417	70	1042	1187	9	1250	1390	15	2860	2843	25	230190	225980	77	1.12209
115786	113130	76	61070	59391	74	1795	1755	16	1636	1956	17	3658	3669	28	276772	268096	81	1.12313
91664	90464	74	21642	20818	51	1592	1628	15	1649	1409	15	3515	3396	28	247565	239863	77	1.12313
155224	128587	87	37329	31219	81	2589	2194	24	2354	1853	25	5219	4373	36	376051	313204	90	1.12418
130535	111300	85	51918	44479	80	1596	1495	15	2033	1894	20	4759	3926	34	339932	293957	87	1.12523
179283	165527	85	63820	59552	81	2504	2271	22	2980	2509	26	6763	6376	38	503789	468661	86	1.12627
202453	154773	97	62043	46515	87	3114	2230	27	3026	2148	32	7056	5356	43	465952	354107	96	1.12732
76098	75362	75	15821	15935	42	874	837	0	1154	1059	6	2515	2409	23	207664	203863	78	1.12732
224371	159847	93	78599	55832	92	2965	2146	28	3384	2183	33	7421	4856	47	564369	414183	98	1.13046
87569	87614	74	23621	23592	52	1138	1227	9	1159	1089	7	3411	3193	26	234691	233503	77	1.13151
131302	108707	85	40211	33240	80	1842	1443	17	2229	1898	21	4801	3977	34	327766	268996	88	1.13465
130262	107595	80	48856	39735	80	2067	1509	21	1942	1516	21	4700	3845	34	319588	256833	86	1.13569
79329	77855	74	28421	28513	69	972	801	0	1345	1351	13	2359	2218	22	185978	184810	77	1.14197
169761	143753	86	82449	71320	81	3477	3207	27	3728	3098	32	9655	8552	45	685475	577154	88	1.14197
90836	91786	72	35839	36029	71	1325	1252	12	1462	1325	14	3346	3388	28	231712	225092	76	1.14197
83855	84026	72	25340	25411	54	1141	1134	9	1189	1284	12	2854	2819	24	204390	201096	76	1.14825
68977	70168	70	14748	14595	42	1217	1124	8	988	823	0	1937	1802	19	179279	179000	74	1.15035
115621	113856	76	32973	31833	73	1933	1859	20	1623	1600	16	3835	3635	29	267618	256807	85	1.15139
97796	96504	74	27119	26829	60	1464	1298	15	1385	1423	14	3589	3333	29	258930	253512	80	1.15244
75006	77514	75	17641	17662	43	955	861	0	1052	1044	5	2733	2777	23	192432	181534	77	1.15558
89863	87249	89	17893	17704	44	1354	1310	12	1317	1228	11	2972	2926	25	226187	218583	76	1.15663
51337	51473	67	13565	13736	40	557	550	0	731	732	0	1952	2018	19	128122	126700	73	1.15663
208130	151665	99	59710	43206	88	3228	2518	29	3425	2450	31	8127	5803	47	607063	453458	96	1.15663
82840	83234	71	29173	28850	69	1483	1428	13	1304	1272	12	3107	2851	27	212584	211051	78	1.15872
90235	88610	83	27125	27095	63	1117	1319	11	1143	1291	10	3300	3295	27	237919	227959	79	1.15872
66501	66437	70	16399	16480	42	1018	761	0	1121	1095	7	2345	2210	22	178183	168414	76	1.15872
109262	103184	84	127394	123405	77	3012	2775	25	4087	3728	31	8078	7482	40	608851	571735	82	1.16081
112001	101492	79	42947	38524	75	1396	1366	13	1655	1500	17	4184	3712	31	329681	297606	83	1.16395
69311	72187	68	27447	27649	63	1195	1278	11	1314	1288	12	2785	2721	25	199969	199527	74	1.16395
66526	68202	64	21795	22440	46	912	1016	3	1184	1225	10	2559	2532	23	189221	182013	74	1.16395
154666	140880	80	62706	57153	80	2554	2257	24	2349	2296	23	5465	4731	36	380521	349709	86	1.165
106331	97356	78	31823	28430	72	1409	1410	13	1748	1488	18	3828	3346	31	305898	279338	81	1.165
84073	82776	75	23417	23326	51	1062	1143	9	1129	1199	9	2661	2697	23	193694	186793	79	1.17233
106842	102988	91	33053	31956	72	1804	1751	16	1832	1719	17	4002	3862	29	303446	286683	84	1.17547
68996	67321	73	32373	32588	70	1131	1171	9	1010	813	0	2076	2103	19	159697	156743	78	1.17861
102652	100471	75	26765	26531	60	1696	1700	16	1984	1696	19	3955	3993	29	289404	281111	79	1.17966
107392	103668	76	29649	28659	72	1663	1509	15	1734	1478	18	3846	3786	29	268886	254846	81	1.1807
102353	96480	76	33643	30778	74	1386	1159	10	1680	1592	16	3834	3650	30	259254	244261	79	1.1807
79466	79867	71	21627	21809	50	1524	1428	15	1106	1147	8	2896	3054	24	212985	203181	78	1.18175
114200	98687	80	38432	32511	78	1361	1005	2	1272	1178	13	3509	2927	30	266449	218260	87	1.1828
110131	99455	77	40309	35720	76	1251	1164	9	2025	1725	20	3171	2788	28	267445	241586	84	1.1828
117624	104343	78	46831	40934	76	1412	1410	14	1647	1374	17	3972	3438	31	299089	255823	83	1.1828
105143	97172	77	35588	31870	75	1457	1313	13	1609	1431	14	3667	3534	29	249949	216092	82	1.1828
181776	144225	94	48097	38215	84	2458	2019	24	3009	2440	28	6845	5560	40	493589	400846	96	1.18489
112581	107320	77	37300	34055	74	1538	1506	15	1917	1830	20	4278	4121	31	357785	333233	81	1.18698
122374	117212	78	53639	51309	75	1627	1631	16	1983	2014	19	4461	4094	31	330591	317026	82	1.18698
123459	116875	80	42230	39971	76	1907	1791	19	1686	1666	19	4406	4090	32	310358	289685	84	1.19117
109027	106736	74	39231	38312	73	1507	1487	16	1710	1553	16	4346	4345	30	316766	306469	81	1.19222
87939	85296	74	26383	26079	69	743	669	0	1485	1439	15	2983	3113	25	230538	230892	81	1.19431
179803	143013	100	60874	48669	87	2096	1880	21	2938	2146	27	5913	4558	39	454687	359986	104	1.19431
112460	110820	87	40426	40218	73	1827	1722	17	2162	2132	21	3998	4047	29	305029	292903	80	1.19536
97790	96801	90	23263	23059	54	1629	1461	15	1655	1618	16	3757	3759	29	270734	262598	79	1.1964
83848	85256	71	20919	20810	46	1256	1257	11	1424	1292	10	2741	2643	24	224028	221441	76	1.1964
81462	80407	79	31905	31857	71	968	1095	6	1281	1260	11	2741	2721	24	194078	192608	75	1.1964
253430	175232	102	96935	68996	96	3215	2281	29	4292	3027	37	8987	6472	48	702526	501278	103	1.19745
154945	128512	94	58464	47668	82	2472	2064	24	2134	1694	23	5311	4327	37	376983	310438	88	1.19745
100134	99518	78	23694	23416	52	1446	1522	14	1555	1569	15	3413	3345	28	263670	253282	80	1.19954
187325	142696	90	58249	44114	86	2568	1981	25	2713	1972	27	6162	4835	40	461827	358730	92	1.20059
199948	155723	91	68986	53874	86	2691	2020	27	3434	2543	31	6779	5204	41	496334	391493	93	1.20164
59419	59126	60	23903	24073	56	771	770	0	995	851	0	1963	2012	18	149267	144719	75	1.20268
169225	140346	96	59526	49419	82	2350	1997	23	2190	1767	22	5135	4391	35	408256	342567	91	1.20687
57640	59246	68	17204	17617	42	1134	1219	11	948	947	0	2214	2091	22	164614	168449	74	1.20687
125781	102875	85	45413	36209	80	1643	1557	17	1833	1670	19	4164	3421	34	322140	266119	88	1.20896
114041	111571	77	35974	34832	74	1623	1464	16	1649	1592	17	3943	3960	29	292434	283635	81	1.2121
87494	86927	83	22209	22477	48	1442	1369	13	1257	1320	12	2924	2962	25	234455	223475	77	1.21315
101650	102129	76	25760	25315	60	1904	1817	19	1873	1739	18	4310	4138	31	309136	300194	79	1.21524
99135	94807	87	34265	32611	74	1602	1597	17	1835	1529	16	3495	3358	27	258746	250810	78	1.21734
109772	99830	78	35238	31162	76	1838	1571	18	1974	1750	20	4131	3713	31	311043	280523	82	1.22152
112483	107192	79	33882	31924	74	1601	1663	16	1664	1734	17	4226	3955	32	312025	292157	82	1.22152
134685	131176	75	35342	33798	75	2126	2089	20	2359	2052	22	5087	4700	33	355820	346082	83	1.22152
70365	70659	70	24025	23906	54	686	711	0	967	1106	7	2244	2126	21	173907	166545	76	1.22257
117762	105161	79	45674	40318	78	1673	1627	16	1697	1556	17	3868	3286	31	297745	264877	84	1.22362
76930	75969	72	19958	20027	48	835	760	0	1168	1128	8	2647	2464	23	200861	194724	79	1.22676
122472	114198	79	41326	37364	78	1700	1707	17	1865	1719	18	4065	3770	31	303304	278347	84	1.2278
121302	103702	80	44300	36647	79	1984	1608	18	1959	1632	17	4237	3663	33	293354	243954	86	1.22885
87514	88148	72	22547	22801	50	1133	1171	8	1307	1211	10	2540	2637	24	208162	207580	76	1.22885
127790	121270	90	38677	36267	78	1886	1612	17	2187	1947	19	4334	3936	31	312286	287154	95	1.22885
158586	132294	84	50823	41240	82	1999	1437	21	2388	1877	26	4994	3991	37	387628	317483	91	1.22885
77532	78646	73	18214	18053	45	950	1127	8	1265	1411	13	2684	2579	24	189353	183993	77	1.23094
93867	93965	75	30858	30805	71	1611	1684	16	1306	1539	15	3318	3429	27	267759	261560	78	1.23094
171643	137623	92	56512	44416	84	2058	1752	20	2662	1941	25	6369	4953	40	471747	379749	92	1.23199
86737	86775	80	34908	34840	71	1300	1349	12	1184	1072	5	3036	3036	25	217474	210814	78	1.23409
90602	87517	83	33014	31989	72	1192	1196	10	1438	1292	13	3473	3423	27	232433	218751	80	1.23513
81665	81312	73	18636	18650	44	1390	1502	14	1394	1363	15	3320	3289	27	253306	249033	78	1.23618
93112	92440	73	25345	24906	57	1296	1259	13	1387	1252	12	3279	3231	26	254619	244094	77	1.23932
118718	115566	76	42017	41206	73	2052	1911	20	2086	1824	19	3911	4004	29	284857	279276	81	1.24037
65539	66582	70	18516	18473	47	1227	1119	8	1137	1157	11	2323	2445	22	167155	163337	75	1.24141
56611	56487	74	24052	24498	52	874	806	0	675	790	0	1729	1746	17	152907	147016	73	1.24141
84980	85663	73	19388	19354	46	1369	1248	10	1397	1381	13	3121	3058	26	256055	247682	78	1.24351
135115	118145	79	43200	36319	78	1921	1857	19	2036	1647	21	4367	3802	32	318944	284233	86	1.24665
123662	108966	96	46010	41102	77	2113	1733	21	2083	1836	20	4760	4135	34	322797	292950	84	1.24769
103357	100503	75	32944	31937	72	1524	1442	14	1864	1902	20	3649	3440	28	297076	288849	77	1.24874
116074	107782	84	44552	40375	77	1896	1696	18	1753	1587	17	3222	2885	28	273703	247160	83	1.24979
142617	124939	98	47197	40209	81	1770	1552	16	2196	1826	22	4523	3931	33	368382	320941	98	1.24979
115475	111278	77	44434	42129	75	1630	1591	15	1314	1446	14	3840	3533	29	243731	228250	80	1.24979
96684	96702	74	29838	30022	70	1258	1274	10	1356	1308	11	3440	3476	27	253264	240439	77	1.24979
87828	87115	73	39195	39150	71	1161	1142	8	1082	977	0	3199	2970	27	233704	234471	76	1.25502
102791	102715	78	35653	34986	72	1388	1398	13	1686	1533	18	3498	3362	29	242989	239994	78	1.25607
89553	88755	73	29300	28889	71	1629	1528	16	1316	1351	14	3253	3173	26	266654	256142	81	1.25816
157454	133855	84	68818	58676	83	1784	1375	15	2175	1714	23	4637	4052	34	363410	306100	88	1.25816
91195	91113	75	34196	33372	71	1182	1096	7	1481	1235	11	3320	3319	25	225704	224470	78	1.25921
126234	103747	83	35765	29308	79	1927	1420	19	1912	1412	21	4725	3793	35	338242	279698	86	1.25921
84242	87213	72	23438	23897	50	944	958	0	991	974	0	2693	2601	23	240715	235780	77	1.25921
150681	122480	100	53241	43595	81	2227	1787	22	2179	1747	21	5615	4715	36	396048	322799	91	1.26025
96654	94273	78	23241	23405	50	1198	1119	8	1182	1291	10	3123	3089	26	216741	212626	79	1.26025
38615	39260	63	7839	8276	34	914	1113	7	985	1302	12	2151	2088	21	189696	184489	74	1.26025
174683	146428	90	65476	54561	84	3434	2690	29	3432	2671	30	7382	6076	42	586599	489424	95	1.26025
171750	138444	85	66109	53435	84	2874	2023	28	3040	2400	27	6428	4919	41	449552	362469	90	1.26025
83094	85051	71	39270	39877	70	1115	1172	8	1422	1336	12	3022	3037	26	215195	214952	75	1.2613
83161	81680	75	29028	27607	71	1207	1232	10	1386	1245	10	2659	2632	22	204506	200145	78	1.2613
128168	115185	82	47440	42892	78	1577	1426	15	1980	1616	21	4349	3918	32	335471	301461	85	1.2613
111795	101958	85	44718	40459	77	1583	1552	16	1670	1436	16	3759	3497	29	286526	261532	83	1.26235
85078	85078	73	32033	31188	72	1334	1421	12	1027	968	0	2870	2939	25	227456	220173	79	1.26339
99580	92279	92	35919	33262	73	1343	1375	12	1435	1480	15	3572	3252	29	255991	235887	82	1.26444
105486	104198	75	42976	41956	73	1532	1693	15	1516	1459	14	3488	3338	27	252761	246413	79	1.26444
88548	88569	73	27543	27642	59	1377	1401	13	1571	1480	15	3017	2985	26	230196	222640	77	1.26444
107271	101431	83	36090	33740	76	1859	1657	18	1768	1800	18	3883	3837	28	282759	265135	84	1.26444
133606	113362	94	45180	37859	79	1801	1434	14	2136	1819	21	4584	4007	34	344053	300819	87	1.26549
219909	183247	94	79745	66294	92	2816	2352	24	3255	2463	30	7107	5969	41	548453	458426	96	1.26653
85731	84686	77	26155	25631	57	1159	1350	11	1157	1357	12	3253	3120	27	218428	209993	76	1.26863
123290	106899	83	41497	35409	78	2114	1820	19	2042	1895	21	4532	3831	34	327832	279414	85	1.27072
74900	75004	82	34276	34174	70	1067	1152	7	1266	1134	9	2493	2432	23	215852	210817	77	1.27281
73617	73033	73	25416	25258	66	1357	1242	12	1171	1157	11	2588	2501	24	191456	187116	76	1.27386
153943	127215	88	51925	42452	81	2065	1650	23	2194	1929	22	5405	4655	37	388684	317366	87	1.27491
82930	81965	75	23579	23666	51	1522	1608	15	1223	1200	9	2985	2948	25	236419	230595	77	1.27491
271897	195314	96	76271	59542	90	4013	3119	32	4555	3288	36	9789	7249	49	740952	530186	99	1.27595
88484	87222	73	23175	23015	51	1281	1228	11	1505	1399	14	3253	3263	26	262874	258726	79	1.277
72757	71713	72	24998	24761	57	1278	1301	11	811	1029	4	2609	2698	22	202630	199909	75	1.27805
83222	83270	74	37133	36966	71	1317	1103	8	1593	1623	16	2788	2823	25	218595	212739	77	1.28014
143939	128385	82	56636	49462	81	1973	1572	18	1989	1893	20	4814	4222	35	347836	297150	86	1.28223
105890	106947	73	37251	36306	72	1707	1487	17	1611	1642	17	3618	3443	28	291950	286334	79	1.28223
103656	98131	75	43439	39582	74	2059	1795	20	1848	1684	19	3622	3237	29	283696	262019	80	1.28223
139094	123977	82	56626	51553	79	2068	1698	21	2039	1732	23	4808	4365	34	332903	305902	85	1.28223
261561	201505	97	84938	63430	92	5045	4081	33	5716	4326	39	12532	9942	51	872557	686637	111	1.28223
94165	92716	77	27783	27088	71	1297	1285	12	1746	1748	16	3382	3265	27	246337	237729	77	1.28328
184760	126072	92	62955	42486	90	3586	2246	34	3432	2287	34	7308	5124	45	558095	388463	96	1.28433
116000	106452	93	40380	36315	86	1598	1580	15	2066	1479	19	4225	3684	32	318571	277474	93	1.28433
104238	97301	78	37125	33887	77	1381	1347	11	1676	1425	15	3740	3630	29	277053	253101	83	1.28642
121330	114580	78	45668	42426	75	1619	1542	15	1944	1632	18	3791	3531	30	307362	285884	82	1.28956
77236	76598	78	29495	29398	70	885	970	0	1004	1214	10	2742	2554	25	204210	196740	78	1.29061
202334	156508	96	63124	48330	87	2950	2457	25	3477	2591	31	6806	5386	41	516687	402660	95	1.29061
101200	99726	74	37058	36332	72	1840	1805	18	1597	1567	17	4175	4054	30	287377	280669	78	1.29479
83961	81946	79	31467	31271	70	1439	1348	12	1506	1438	13	3712	3537	29	255634	247333	77	1.29689
121102	108838	87	46805	41977	78	1844	1608	19	2101	1871	20	4283	3879	32	336573	296275	82	1.29689
90047	87242	75	33832	31884	72	1153	979	0	1580	1286	15	2924	2665	26	224376	214780	78	1.29689
83508	81458	81	28218	28157	65	1374	1050	7	1091	1168	9	2679	2639	23	179643	174559	78	1.30317
138682	114912	82	49332	40519	80	1715	1363	17	2128	1690	25	4591	3865	33	316401	257630	86	1.30422
187923	146413	88	56936	44392	85	2698	1922	25	2729	2105	29	6248	5118	39	451296	346144	91	1.30422
95889	93290	82	31661	29670	73	1589	1329	14	1703	1507	16	3289	2953	28	295411	285526	80	1.3105
101891	101224	76	26352	25999	64	977	971	0	1375	1248	12	3168	3028	26	255777	239113	91	1.3105
78522	79795	73	24777	24999	54	1245	1222	9	1255	1260	11	2736	2615	24	219416	212549	76	1.3105
104099	101360	91	44171	44352	74	1768	1791	18	1792	1734	18	3965	3738	29	294786	280557	80	1.3105
63756	62279	73	19370	19637	45	950	852	0	921	771	0	2185	2216	20	155184	152523	74	1.31154
71977	73780	70	28102	28025	69	1096	983	0	1331	1186	9	2515	2549	23	172603	165884	77	1.31468
133732	109236	88	45693	37702	81	1764	1331	18	1945	1423	22	4357	3674	33	312614	250517	86	1.31468
104038	104424	74	48029	47032	74	1452	1325	12	1707	1619	18	4289	4113	29	275194	264726	79	1.31678
136614	123232	81	48982	43800	79	2149	1839	21	1644	1655	19	4241	3735	33	291446	262057	85	1.31782
117101	109516	86	37291	34744	76	1641	1779	15	1670	1582	15	3779	3641	29	255574	240564	89	1.31782
125346	119445	77	39531	37309	75	1542	1651	15	1745	1736	19	4290	4294	30	303960	293817	81	1.31992
140262	133178	81	54080	51539	76	2290	2167	21	2159	1859	22	4488	4340	32	348748	325274	82	1.31992
112753	100528	94	30420	26272	94	1340	1195	11	1545	1345	15	3784	3414	28	291935	258393	94	1.31992
72875	73028	70	25414	25862	57	841	791	0	862	782	0	2275	2268	22	182315	172774	75	1.31992
91621	91519	72	31492	31384	71	1493	1687	15	1557	1456	15	3199	3119	25	232631	221970	79	1.32306
83860	85125	76	17796	18098	42	1130	1133	8	1440	1306	12	2877	2694	25	194306	185048	76	1.3241
138684	123406	82	51126	44988	80	1750	1515	16	2150	1817	22	4403	3814	33	316915	283512	86	1.3241
173202	143667	87	63482	52805	83	2669	2240	25	2746	1953	28	5806	4701	39	442092	358042	101	1.3241
137476	118712	80	45824	39256	79	1713	1401	16	2010	1575	21	4770	4141	35	354450	298926	86	1.3241
124914	103623	81	46363	38179	80	1958	1677	18	1906	1362	18	4084	3322	33	310739	256677	88	1.32724
226107	192819	87	88005	76190	87	3683	2872	29	3882	3397	31	8017	6924	42	574404	499635	95	1.32829
178913	140907	86	53971	41819	83	2327	1819	24	2413	1973	25	6000	4818	39	462964	356853	90	1.32829
81857	81452	72	25762	25147	53	1067	1182	8	1713	1637	15	3023	2934	27	240284	230083	76	1.32829
132184	108098	83	47340	38629	80	2147	1908	20	1829	1582	18	4293	3490	33	296739	238968	84	1.32934
88184	83680	89	26967	24795	89	1292	1262	12	1460	1413	14	3507	3173	29	251346	228504	89	1.32934
132510	111200	82	50241	41718	80	1869	1839	18	2046	1617	21	4914	4014	36	336940	279943	89	1.33248
143920	120394	91	39911	33220	80	2106	1693	22	2220	1861	21	4856	4055	34	350739	280040	85	1.33248
78008	75683	73	27908	27755	59	738	835	0	1011	1169	10	2682	2571	24	216723	214153	76	1.33457
86216	87511	76	32740	32868	70	1548	1513	15	1551	1168	10	2840	2941	24	216485	206073	76	1.33457
79132	80866	74	31040	31072	70	1274	1174	11	1155	1057	7	2757	2531	25	196746	189234	78	1.33457
95225	93549	75	43655	43398	72	1668	1580	16	1410	1419	13	3469	3203	27	234744	228799	78	1.33562
111357	109564	76	46385	45941	74	1195	1254	11	1974	1815	21	3841	3545	30	302098	289645	81	1.33562
144019	117020	99	45576	36592	81	1850	1440	20	2106	1569	23	4370	3398	34	345238	267017	99	1.33562
152585	132980	83	58283	51322	81	1727	1565	15	2031	2195	20	4628	4217	32	363839	318171	86	1.33666
163512	131433	89	64113	53048	84	2520	1994	24	2408	1914	27	5481	4449	37	381203	307846	91	1.33666
60645	61980	75	16507	16356	44	908	828	0	1197	1014	3	1878	1925	19	147569	146881	75	1.33876
125911	106797	87	48987	41277	78	2170	1846	20	1944	1681	20	4629	3905	34	320967	269558	84	1.3398
59164	60024	72	21244	21412	48	875	917	0	919	842	0	1836	1719	19	129463	128164	72	1.3419
147150	121700	92	42927	34854	82	2061	1823	20	1881	1738	19	4644	3956	34	382361	310723	89	1.3419
60856	62609	69	15148	15272	41	1100	982	0	923	858	0	2037	2101	20	157442	154481	74	1.34818
319158	204774	132	118074	78879	120	5422	3428	40	5705	3520	42	13037	8462	56	947692	619646	127	1.35027
166253	137457	85	62831	52489	82	2547	2006	23	2829	2147	28	5999	4860	39	408250	322001	101	1.35027
108519	103177	85	40067	37901	75	1308	1224	9	2027	2024	19	3541	3545	27	290185	272199	80	1.35027
184308	149059	91	55228	43305	85	2323	1882	23	2698	2188	26	5673	4678	38	464320	367010	92	1.35132
124874	105907	80	43905	36718	78	2034	1714	18	1629	1511	16	4514	3880	34	308895	261526	86	1.35132
95531	94595	74	35894	35319	71	1451	1429	14	1194	1329	13	3030	2934	26	229072	224074	76	1.35341
98763	93399	79	36271	33443	74	1849	1575	18	1626	1529	17	3657	3490	29	287857	267475	79	1.35341
80727	83687	72	19237	19642	43	1086	1067	6	1441	1257	11	2561	2468	24	188565	182549	76	1.35446
101792	92607	76	38432	34865	75	1824	1584	17	1359	1304	12	3653	3406	29	278985	254547	82	1.3576
69472	68926	72	21513	21533	50	1127	1155	9	1060	936	0	2372	2461	22	169085	162936	79	1.36179
73302	73763	71	18875	18876	45	917	1170	8	992	987	0	2257	2199	22	187084	183643	75	1.36283
117928	110795	81	46465	43049	76	1743	1735	15	1586	1435	17	4058	3642	30	308117	284973	82	1.36283
118267	111299	77	41814	38726	76	1642	1351	14	2041	1882	19	3954	3942	30	326348	311797	83	1.36388
229440	175316	92	71697	53988	88	3088	2426	27	3506	2507	34	8421	6496	44	644851	502522	96	1.36388
180836	136795	106	74129	58728	106	2778	2002	25	2553	1823	24	6224	4408	42	477976	344800	106	1.36388
135593	111102	83	48930	38718	80	1844	1360	21	2346	1746	23	4510	3616	35	337893	271553	87	1.36493
111104	103336	77	39344	37130	74	1573	1605	15	1725	1550	16	3917	3731	29	276271	254722	81	1.36597
59628	61864	67	28373	28948	68	897	912	0	912	910	0	2040	2092	20	146404	147290	75	1.36597
158974	130202	85	59350	48054	83	2033	1668	20	2286	1650	20	5311	4344	39	368599	298762	91	1.36702
19490	15956	47	204655	155091	75	712	471	0	1088	769	0	175	230	0	-365	393	0	1.36807
212269	155647	91	71383	52523	89	3238	2284	30	3505	2863	31	8297	6040	46	619792	460820	96	1.36807
96229	93071	89	22756	22240	55	1450	1498	13	1584	1562	17	4049	3767	30	283175	267573	81	1.36911
112546	108132	85	33479	32081	74	1508	1212	12	1695	1470	18	3723	3538	28	266046	255857	80	1.37225
106121	103044	82	50626	49077	73	1336	1290	11	1521	1651	17	3191	3169	26	226393	220153	78	1.37435
93749	92890	74	37411	37670	71	1565	1306	13	1109	1152	10	3205	3003	27	209464	202533	76	1.37435
85876	85380	81	17591	17786	43	1273	1207	11	1138	1262	10	3198	3006	28	235006	233992	78	1.37644
60104	59311	81	11849	12011	38	775	871	0	734	911	0	1937	1900	19	194449	192745	74	1.37853
217994	170019	91	62284	48511	88	3136	2329	28	3241	2339	30	7610	5829	44	554825	437656	96	1.38167
130906	105589	85	47373	38766	81	1814	1468	17	1781	1566	21	4448	4009	32	315491	249048	85	1.38377
178108	140907	88	56345	44254	85	2067	1649	21	2799	2099	28	5900	4421	41	397152	312993	89	1.38377
68205	66998	75	22477	22523	48	1123	1080	6	912	821	0	2264	2374	21	174671	171661	76	1.38795
101081	98606	90	27227	26597	61	1200	1157	9	1585	1506	18	3207	2999	26	252392	247950	78	1.38795
80051	80174	71	28371	28287	68	1364	1328	12	1082	975	0	2990	2883	25	206292	203144	77	1.38795
173576	138996	87	57680	44887	84	2650	2085	25	2565	2235	26	6009	4834	39	425241	330555	90	1.38795
82030	84270	70	29528	29860	58	1008	1061	5	1190	1133	9	2548	2591	24	192910	188742	76	1.38795
120497	112795	79	35242	31417	76	1746	1528	16	1882	1740	21	4490	3979	34	307845	286486	82	1.389
117705	107124	81	42176	37706	76	1917	1637	17	1888	1735	20	4628	4306	32	334846	301021	86	1.39319
135451	126111	88	43576	39994	79	1643	1606	16	1950	1793	19	4292	3826	32	332723	311616	86	1.39528
95519	93500	75	31960	30939	71	1738	1659	16	1306	1491	13	3528	3385	28	269867	260421	79	1.39528
156868	129390	85	49151	39848	81	2260	1812	22	2101	1604	22	5188	4081	37	351932	283198	89	1.39633
85972	84498	74	15460	15680	42	1393	1048	6	1198	1180	10	2632	2537	24	219617	214085	77	1.39842
89440	89055	74	36379	34221	71	1509	1454	14	1328	1208	10	3150	2867	28	223289	212400	89	1.39842
166142	132774	86	61854	47848	84	2173	1763	22	2632	1926	27	5531	4372	38	402837	311124	90	1.39947
132743	124217	79	63069	58655	77	2220	2021	20	2341	2163	22	5017	4687	33	369986	340203	83	1.39947
220268	170146	93	81493	62534	90	2777	2000	27	3034	2503	28	6781	5294	41	545377	422912	98	1.40261
252526	177546	99	79359	54666	95	3042	2375	27	3209	2190	32	7811	5573	45	582043	423710	102	1.40365
290231	201658	125	81299	58965	116	4369	3086	33	5204	3655	38	10656	7622	49	775675	555006	123	1.40365
164150	143889	91	56303	47898	83	2456	2207	21	2279	2068	24	5704	4926	37	440632	380544	93	1.40679
77583	80412	71	12039	12247	38	1400	1251	11	1085	1401	13	2951	3002	24	192060	184560	74	1.40679
100968	100103	75	34250	33393	71	1901	1799	17	1552	1747	16	3529	3576	27	290522	275052	80	1.40679
88484	84672	90	35367	33995	72	1579	1701	16	1341	1060	7	3000	2939	25	238504	227669	78	1.40993
152410	123780	86	57530	47576	82	2328	1632	25	2169	1570	23	4490	3328	36	360354	293088	90	1.40993
126912	120444	78	43367	41094	75	1477	1205	12	1963	1741	19	4439	4267	31	354091	327220	81	1.41098
95262	92606	78	30129	29468	71	1377	1374	13	1383	1486	15	3601	3398	28	262312	267667	79	1.41203
80657	80729	86	18958	18665	47	1214	1221	10	1306	1243	12	2603	2664	23	179250	172553	75	1.41203
106795	101287	91	35598	34194	74	1426	1245	13	1475	1329	13	3824	3525	30	292260	281928	79	1.41412
157364	125285	89	45907	35929	82	2391	1671	24	1815	1499	20	4751	3697	36	367919	300079	87	1.41517
74303	74077	75	22384	22794	50	1049	1120	8	1269	1217	10	2501	2474	22	174292	173518	76	1.41621
85955	83560	80	28371	28405	67	1453	1344	12	1291	1291	12	2837	2863	25	220446	210664	77	1.41621
129118	123011	79	61543	58513	77	2193	1949	22	2349	2227	22	4560	4397	32	328652	308069	83	1.42354
56803	58565	68	20089	20766	44	832	1004	1	1106	1063	5	2265	2173	22	186385	179818	74	1.42459
130208	107183	92	48692	40484	80	2083	1749	20	1905	1548	18	4259	3543	32	337160	278891	87	1.42459
216296	163543	91	68460	51371	90	3152	2328	29	3462	2645	30	7763	5879	43	558080	422311	97	1.42459
138197	133388	94	58161	55917	76	2273	2172	22	2284	2287	22	5048	4778	33	371708	355563	84	1.42564
112167	107736	83	40504	38041	73	1647	1569	15	1655	1419	16	3603	3173	30	279455	260920	82	1.42668
85066	86337	73	35545	35346	70	1207	1422	11	1125	1067	7	2871	2723	24	216384	210108	77	1.42668
87133	85644	74	28474	28408	71	1105	1209	9	1164	1343	12	2768	2554	25	208603	205005	78	1.43087
131205	123903	78	39458	36891	77	1819	1830	16	1892	1727	17	4403	4126	30	333204	307009	83	1.43192
186202	142963	90	61646	46990	87	2757	1913	27	2737	2120	25	6283	4995	40	457842	348423	95	1.43296
121906	111974	79	36216	31959	77	1793	1657	20	2043	1629	20	4958	4363	34	388430	348683	85	1.43296
120583	113512	83	40073	37518	76	2350	2162	21	2341	2099	22	4828	4555	33	348623	327065	85	1.43401
93264	92499	71	25398	25060	61	1883	1833	18	1542	1474	16	3848	3686	30	298364	287808	78	1.4382
145942	121793	84	54315	44940	80	2284	2092	20	2040	1675	20	4728	3892	35	360542	291490	87	1.44657
116703	107293	80	40687	36449	76	1504	1237	14	1654	1591	16	3986	3607	32	298202	265687	82	1.44657
172322	140873	89	60584	49358	82	2214	1761	21	2444	1902	26	5649	4366	39	400595	321245	89	1.44657
219770	160159	98	80853	59407	92	2876	1937	30	3143	2519	30	7884	5491	46	579817	416751	98	1.44866
137066	113144	81	50288	41434	80	1747	1394	18	2039	1538	21	4084	3501	32	306711	250571	86	1.4518
73550	76124	70	31263	31486	69	1007	1196	8	1182	1254	11	2790	2530	26	199602	196895	78	1.4539
143885	119229	83	55216	45128	81	2370	2072	23	2262	1749	24	4585	3796	36	340854	279303	87	1.4539
87077	87520	70	27308	27177	60	1328	1524	13	1122	1219	11	3109	2930	27	233691	228630	76	1.45808
147208	119566	84	55228	44100	81	2120	1697	22	1987	1670	21	5240	4147	37	417373	334445	90	1.46541
98177	93028	75	42598	39934	73	1441	1458	14	1582	1547	16	3728	3358	29	286829	266932	80	1.46855
94118	93715	75	18417	18490	45	1527	1552	14	1520	1581	16	3352	3422	27	281546	277349	77	1.4696
126075	113991	84	46585	42076	78	1701	1654	16	1863	1757	19	4057	3755	30	279747	254239	85	1.47064
89159	87567	75	22500	22377	50	1084	907	0	1214	1315	11	2809	2809	25	194011	185443	77	1.47169
151688	130544	97	53607	45815	82	1741	1674	17	2232	1814	23	4703	3962	35	372901	319183	88	1.47274
66507	66167	70	23165	23268	51	1046	1009	2	955	945	0	2159	2074	22	165242	159444	77	1.47378
71502	71661	73	18600	18441	45	1314	1497	14	1357	1209	11	2595	2582	25	189163	187747	76	1.47588
181032	153993	92	40614	34656	80	2643	2392	24	2676	2343	26	6669	5559	39	481100	391571	88	1.47692
141573	119713	82	52143	42702	80	2083	1701	21	2080	1636	23	4908	3789	37	371881	308232	86	1.47692
64647	62707	87	25264	25110	58	689	739	0	1158	1070	6	1875	2097	19	143072	140854	75	1.47797
157126	125470	85	58614	46660	84	2105	1438	22	2363	1807	24	5351	4369	37	375832	294706	91	1.48111
106543	99157	79	34846	31601	74	1518	1396	14	1728	1622	19	3801	3509	30	294175	270118	83	1.48216
319480	207450	113	120581	80424	106	4121	2747	35	4991	3122	42	10601	6845	52	830354	540416	114	1.4832
76692	76729	76	32134	32423	69	907	981	0	1137	1007	3	2585	2499	24	171267	166720	74	1.48425
133624	130335	80	70233	68872	76	2395	2220	22	2865	2702	24	5084	4879	33	370719	359532	83	1.4853
258747	184989	102	76227	54079	94	2829	1971	29	4305	2964	37	9118	6635	48	675192	483168	100	1.48634
79124	80064	73	30318	30422	70	1233	1216	11	1178	1080	7	2784	2880	24	197251	192409	78	1.49263
65335	67453	67	19848	20118	47	1045	889	0	1033	800	0	2155	2164	21	151092	144065	75	1.49472
93168	93429	74	24363	24023	56	1446	1351	13	1753	1478	18	3424	3290	28	232427	229183	79	1.49577
168970	135434	89	53771	42403	84	2057	1830	19	2482	2145	25	5718	4547	39	427316	349177	92	1.49681
88063	83142	80	33790	31477	72	1027	1104	6	1116	1081	8	3013	2769	26	220538	210454	78	1.49786
73656	72611	83	26685	26694	60	942	811	0	967	1046	5	1993	1926	21	177277	170782	76	1.49786
341727	247541	120	110187	78393	117	5186	3835	36	5838	4265	39	14002	10421	54	1.04858e+06	824441	122	1.49891
79259	80465	65	17981	18233	44	1179	1165	10	1368	1127	11	3099	2747	27	214850	202597	89	1.49891
116023	101726	84	42058	36066	78	1902	1497	21	1800	1559	21	3914	3477	31	290962	250251	82	1.49891
85077	84730	72	26808	26836	56	1116	1170	9	1353	1320	13	2914	3069	24	210706	201934	79	1.49891
66939	68467	71	27077	26790	64	754	749	0	1156	1039	5	2117	1975	22	174425	173382	75	1.50519
178165	144728	88	67733	54685	86	2328	1923	21	2932	2270	27	5975	4918	39	443666	360102	92	1.50623
114275	113439	77	42419	41973	73	1560	1451	15	1784	1671	18	4298	4098	30	324816	309538	79	1.50623
105349	102232	77	20068	19151	49	1493	1342	13	1750	1513	16	3544	3511	26	274058	267500	81	1.50623
153742	121444	83	52123	40670	82	2411	1727	22	2305	1764	22	5153	3942	38	384951	297102	87	1.50728
108458	94159	83	40323	35153	76	1391	1270	11	1399	1248	11	3705	3133	30	274515	240104	84	1.50937
108400	105189	75	35873	33859	73	1679	1700	16	1668	1541	18	3869	3645	29	282940	267840	79	1.50937
110281	102119	92	38138	34695	79	1888	1709	18	1765	1394	17	3439	3158	27	241684	225681	94	1.50937
187606	97808	108	55689	35535	105	2867	1465	27	2507	1393	26	6649	3325	60	464574	233765	112	1.51042
93372	91070	75	25147	24914	57	1544	1270	13	1099	1209	10	3111	3006	26	259688	246144	79	1.51042
147894	77903	102	29839	20800	72	2216	1200	18	2286	1365	20	5071	2631	54	415497	217409	104	1.51147
85393	88877	70	23393	23976	47	1744	1673	17	1797	1681	18	4019	4042	29	287458	283477	77	1.51147
91481	91423	72	35156	34922	71	1332	1309	12	1385	1207	12	2915	2682	26	226451	224001	77	1.51251
84959	82684	82	27877	27234	63	1373	1323	13	1109	1100	8	2714	2538	25	218669	208550	79	1.51251
113679	110818	76	40246	37650	74	1537	1487	15	1319	1388	13	3772	3633	29	299445	282508	78	1.51251
82581	72077	91	28886	25096	91	1441	1102	7	1643	1173	12	3288	2614	26	251505	202283	91	1.5167
137850	130339	80	47163	43223	76	2579	2288	23	2398	2099	21	5040	4644	34	391813	367733	82	1.51775
88466	92119	71	34209	34580	70	1218	1219	9	1597	1454	15	3340	3210	28	228494	226053	78	1.51775
85574	86218	72	34342	34094	72	1188	1229	10	932	1089	7	2564	2438	23	183783	173419	77	1.51879
73523	73516	78	33101	32721	69	1017	1115	7	1134	1102	6	2308	2275	22	219374	217034	75	1.51984
86916	84946	80	28965	29033	67	912	1003	2	1012	1001	1	2612	2615	22	193443	186622	79	1.52403
93201	93279	73	33853	33824	71	1323	1357	13	1349	1100	8	2734	2650	25	196737	182248	78	1.52403
69284	68817	72	24924	24503	61	774	947	0	1082	1116	7	2268	2344	22	184210	177798	76	1.52507
154690	140836	83	54604	49024	80	1642	1452	16	2344	2131	22	5310	4869	34	415266	380193	86	1.52821
156298	83780	111	37691	18838	104	2056	1188	9	2625	1430	21	6258	3213	59	447019	215379	122	1.52821
91731	92803	71	29255	29230	65	1898	1795	19	1721	1549	16	3694	3424	29	294520	273796	90	1.52821
87967	86506	84	23596	23470	53	1463	1211	12	1227	1312	12	3209	3225	26	247268	238842	79	1.5324
85715	83832	75	19597	19643	47	1315	1312	13	1297	1468	14	3226	3323	26	236769	233731	78	1.54287
119675	106279	80	44348	37720	78	1497	1226	13	1730	1531	17	3921	3413	32	299094	260782	82	1.54287
85086	84184	81	29038	28729	71	1296	1162	10	1189	969	0	2881	2920	25	223163	223889	79	1.54601
50933	48308	79	20082	20294	47	570	683	0	739	753	0	1298	1207	11	102032	100820	71	1.54705
141871	136163	79	59496	58066	78	2090	2292	21	2082	2061	20	4720	4503	31	335447	313861	82	1.5481
291869	198584	104	83659	58007	99	3989	2875	32	4922	3094	39	10080	6836	50	776641	523505	110	1.55857
284326	186798	116	95202	60602	99	3953	2488	34	4840	3154	40	9907	6379	51	763248	496363	116	1.55857
83777	85621	76	33509	33545	70	1401	1552	14	1240	1070	8	3039	2763	27	221773	210911	80	1.56171
75006	73600	72	26156	26342	60	930	951	0	1134	1289	11	2675	2587	23	193410	190916	77	1.56171
84801	83269	74	22715	22810	50	1201	1117	8	1239	1401	12	3451	3242	27	234995	225197	78	1.56904
86655	90058	72	23064	23072	53	1400	1380	11	1219	1209	10	3346	3241	28	246942	247675	77	1.56904
103193	103583	80	19093	18675	49	1606	1471	15	1556	1527	16	3665	3578	28	299845	285770	90	1.56904
144461	117216	83	49325	39836	81	2191	1713	20	2147	1623	22	4778	3752	36	380255	316273	88	1.57113
65081	67300	70	11632	11719	38	1407	1535	14	1123	1253	11	3232	3091	27	201415	206065	76	1.57322
108203	96177	79	37447	31833	78	1551	1513	15	1945	1739	18	3797	3160	31	287249	249163	81	1.57322
97559	95064	74	25649	25182	66	1361	1315	14	1212	1289	11	3396	3337	27	255878	240204	79	1.57427
128423	108569	81	42628	35553	78	2506	2142	21	2150	1910	23	4441	3716	35	353588	293682	86	1.57741
93184	88368	76	28356	25995	74	1813	1807	19	1737	1431	17	3367	3089	28	254508	239203	80	1.57741
86914	84325	83	30406	30460	70	1533	1426	15	1081	1161	9	2854	2804	24	209929	210354	76	1.57846
78989	77442	78	26952	26680	69	1163	1187	9	1422	1405	13	2596	2494	24	200584	200380	77	1.57846
122493	104099	79	39662	33458	78	1794	1549	19	2234	1674	22	4446	3691	34	304340	252105	84	1.58788
93517	91518	78	23424	23247	55	1665	1589	16	1605	1472	14	3130	3172	25	223717	219618	78	1.58997
88728	86488	79	22993	22851	52	1361	1278	10	1451	1505	14	3279	3110	28	243496	235564	78	1.58997
115557	108012	76	39050	35287	75	1546	1309	15	2284	1902	21	4586	4367	32	330707	305678	83	1.5952
87371	90405	71	34386	34079	70	1465	1492	13	1393	1239	13	2800	2739	25	223978	215859	79	1.5952
84753	83495	74	30432	30178	70	880	800	0	1271	1141	9	2878	2837	25	203851	191830	79	1.59625
81189	80513	72	27475	27253	67	983	1156	8	1438	1409	14	2901	2979	25	207732	203676	76	1.5973
126049	111835	82	44793	39489	77	1893	1697	17	1826	1653	19	4281	3949	31	313714	281789	84	1.59939
115741	106568	94	47761	43500	76	1615	1437	15	1750	1685	17	3618	3437	28	296095	272828	83	1.59939
138644	116074	83	48426	39817	79	2560	1804	26	2071	1569	22	4974	4250	35	360523	299512	88	1.60044
80256	73817	80	30743	28537	72	791	660	0	1100	854	0	2387	2294	23	208566	194955	78	1.60044
178557	143999	92	58747	46959	86	2579	2004	25	2500	1780	28	5783	4591	38	423646	349735	93	1.60881
110382	107363	76	30738	30479	72	1814	1681	16	1997	1966	21	4428	4288	31	380582	364942	79	1.60881
137183	116689	86	47341	40353	79	1838	1581	18	2036	1566	21	4218	3664	32	324643	279401	87	1.61195
114210	102077	79	42079	37695	76	1395	1273	14	1796	1491	17	3672	3176	30	275677	243536	85	1.61195
125504	106174	90	42430	36318	79	1628	1446	16	1993	1611	20	4282	3477	34	305064	257577	87	1.61509
96909	91918	79	33973	32408	73	1226	1401	13	1099	1194	11	3337	3183	28	239941	225941	80	1.61509
202855	157485	95	64928	50766	86	3111	2546	28	3302	2675	29	6837	5123	43	474932	364626	93	1.61509
112151	110461	77	37334	35795	73	2049	1703	20	1814	1918	18	4039	3893	30	286844	269418	83	1.61509
67196	68873	74	12982	13405	38	908	790	0	1072	869	0	2411	2407	23	177094	173677	74	1.61614
98550	95191	82	33424	33059	71	1386	1247	12	1748	1669	17	3404	3378	28	260636	255207	79	1.61719
159179	150919	80	47792	45493	77	2194	2124	21	2508	2462	22	6227	5799	36	504139	474283	84	1.62033
130213	123059	79	40003	37173	76	1695	1378	14	2340	2030	22	4466	4219	31	355037	320613	83	1.62033
83453	83693	73	31040	30908	70	1198	1068	7	1149	1331	13	2545	2576	23	204481	194253	78	1.62137
214904	175138	91	92991	77953	88	2945	2507	25	3113	2376	32	6917	5637	41	529966	443916	94	1.62556
41216	42865	67	17590	17968	44	410	485	0	440	423	0	1250	1163	9	89388	93405	71	1.6287
108600	107925	75	65006	64447	74	1906	1888	18	1816	1786	16	4040	3976	29	281983	266163	80	1.62975
89163	90652	71	21071	21088	49	1708	1684	16	1557	1670	15	3429	3202	28	276059	267250	79	1.62975
115982	109931	85	36201	34752	74	1866	1860	17	1788	1722	18	3689	3666	28	280259	260087	82	1.63079
67876	67775	72	25508	25643	57	1219	1163	8	871	911	0	1916	1683	19	171300	170498	75	1.63289
278943	196466	113	91693	64187	109	3763	2522	34	3998	2822	34	9850	6917	49	711248	504166	117	1.63707
93461	93175	72	32710	31928	71	1433	1507	15	1361	1328	13	3251	3254	26	237380	226893	77	1.63707
135690	124776	81	47030	42641	78	1666	1598	16	2313	2124	21	5407	5081	34	398217	357423	85	1.64021
95567	94692	75	28598	25051	70	1493	1337	14	1533	1427	14	3636	3544	28	269354	253653	79	1.64021
90056	89855	75	20651	20507	48	1386	1427	12	1237	1190	10	2768	2767	25	209418	208375	77	1.64126
139942	122134	80	54417	46628	80	1852	1669	17	1973	1555	21	4579	3944	34	332520	281549	85	1.6444
90924	90075	73	32950	32429	71	1339	1282	12	1439	1537	15	3519	3203	28	239845	236338	76	1.64545
91754	87777	80	55225	54602	74	2195	1928	21	2222	2225	23	4730	4857	31	343804	328008	82	1.64963
90231	91451	71	28429	28067	70	1692	1484	15	1703	1410	16	3590	3591	28	230379	224708	78	1.65068
71635	73815	71	23529	23591	49	1156	1061	6	1254	1299	13	2600	2535	23	186445	179760	76	1.65068
107587	99281	77	40572	36231	75	1820	1653	16	1918	1693	20	3922	3524	30	294818	275167	88	1.65068
74496	74552	70	16243	16308	43	969	949	0	1094	1214	10	2745	2943	23	188572	183270	78	1.65277
62155	63757	69	17243	17312	43	1199	1065	6	859	868	0	1980	1940	21	172621	164534	74	1.65277
85130	84134	85	21662	21632	49	1453	1482	15	1543	1360	13	3030	2800	26	236681	223686	78	1.65382
216914	173913	91	75811	63302	89	3085	2405	27	3498	2839	30	7738	6360	42	542049	443942	96	1.65382
81668	79043	89	16986	17078	43	1078	1173	9	1074	1147	9	2244	2294	22	191940	184494	78	1.65591
107825	102047	76	38655	35762	75	1138	1067	7	1609	1274	12	3914	3497	31	270313	251942	79	1.65696
136852	114702	88	49313	40543	79	2047	1678	19	2136	1852	22	4347	3658	34	374012	313180	85	1.6601
74678	74652	71	19761	20020	46	943	1049	6	971	1072	6	2493	2506	23	182440	178590	76	1.6601
74989	77211	73	20747	20846	48	1142	1110	8	1067	1018	3	2818	2737	24	190105	187315	74	1.6601
131083	124935	78	33730	31396	74	2125	2179	19	2408	2215	24	5499	4999	36	406851	392725	82	1.66743
134596	128046	81	31095	29976	75	1989	2042	20	2166	1890	22	5021	4970	32	409587	396114	82	1.66743
136980	127414	80	62278	58498	78	2507	2210	23	2064	1887	20	5361	5169	33	420685	376814	84	1.66952
99587	92168	83	40655	37136	75	1737	1729	18	1554	1579	16	3705	3405	29	280604	261249	81	1.67371
90166	88906	78	36411	35646	72	1380	1360	13	1390	1331	14	2966	2736	26	224857	220184	78	1.6779
80061	80606	71	20455	20446	46	1005	941	0	1023	1105	7	2464	2495	23	185985	180346	78	1.68313
61075	62136	62	17510	17712	44	916	752	0	902	880	0	2344	2364	23	168221	162616	75	1.69046
153712	126824	84	57951	47704	82	1966	1690	21	2513	1804	25	4894	3820	35	349714	282446	89	1.6915
172495	142392	88	60525	49384	85	2143	1606	22	2442	1894	26	5610	4430	38	446752	364120	93	1.69255
135580	129120	79	37530	36561	74	1766	1625	18	1938	1860	19	4373	4211	31	360144	344192	83	1.6936
71993	73238	63	18478	18720	45	824	780	0	1134	1084	7	2377	2453	23	201255	197547	76	1.6936
113245	99615	79	43343	37168	76	1821	1577	17	1825	1388	14	4092	3517	32	314862	268111	83	1.69778
104095	100581	75	33673	32797	73	1258	1112	8	1337	1204	10	2768	2739	25	243229	237686	78	1.69778
54412	56361	68	21681	21875	48	861	1110	7	898	919	0	1810	1771	17	147310	146101	73	1.69778
125911	108834	85	42157	35853	78	1329	1227	11	1988	1754	20	4203	3566	32	323634	263190	87	1.69778
288086	196015	104	95118	63866	101	4737	3113	37	4693	3119	39	10551	7415	52	776572	542024	109	1.69778
106236	104121	76	24153	23961	55	1489	1412	14	1532	1401	14	3204	3113	27	239007	224162	81	1.69883
118268	98909	95	39536	33817	78	1538	1344	14	2022	1487	21	3475	2943	30	285813	241878	92	1.70092
95653	93863	79	31886	31573	72	1470	1521	14	1848	1738	18	3757	3711	29	284896	280755	80	1.70092
96606	95222	81	40271	40236	72	1620	1564	15	1723	1644	16	3432	3346	27	242579	227124	79	1.70092
83102	82398	72	14266	14313	40	1248	1369	11	1303	1132	11	2769	2635	24	213116	214318	77	1.70197
87632	86681	76	32758	32380	71	1526	1546	16	1429	1430	14	2996	2920	25	232827	231899	77	1.70511
78564	77931	80	27598	27680	63	1402	1339	12	1005	1145	7	2938	3120	24	231391	221463	76	1.70511
119872	100319	83	46399	38460	79	1507	1370	12	1632	1472	17	3793	3090	31	300330	243893	86	1.70825
165344	136760	84	49902	40105	82	2505	2083	23	2284	1765	23	4979	4145	35	372047	308193	90	1.7093
116496	110466	82	45622	42073	77	2094	2006	19	2070	1762	21	4248	4110	29	315340	294848	82	1.71139
295700	204642	115	95366	65960	105	4019	2617	34	5030	3482	38	10419	7270	49	873477	623429	113	1.71139
113587	100329	83	44441	38953	77	1377	1318	15	1535	1440	16	3952	3714	30	278628	244305	81	1.71244
293354	207235	115	89503	63431	97	3646	2466	32	4413	3032	37	9910	6974	49	757953	538900	105	1.71662
89507	89145	73	29291	29342	60	1552	1645	16	1305	1477	13	2755	2880	25	217968	215384	77	1.71767
87691	87042	73	21759	22063	47	1544	1491	14	1480	1424	14	3003	3001	24	234358	229012	77	1.71872
132452	124661	78	37401	34410	74	2058	1942	20	2302	1935	23	4577	4228	33	370253	348770	82	1.72081
144104	131511	79	44381	39149	79	2103	1905	21	2283	2205	22	5829	5214	36	433711	391268	90	1.72081
259756	191141	104	70900	50799	97	3768	2679	32	3641	2782	34	8843	6395	48	655442	477213	103	1.72186
220953	182124	91	67066	55584	88	2776	2463	23	3381	2909	31	8711	7415	44	672590	565542	96	1.72395
93712	93876	73	27648	27137	69	1302	1420	12	1484	1600	15	2637	2527	25	225782	219148	75	1.72709
105822	104302	79	30085	28243	70	1745	1716	18	1562	1567	17	4412	4004	32	309849	300328	81	1.72709
200308	146474	91	61218	44680	87	2676	1829	26	3177	2343	30	6518	4842	41	496732	354662	94	1.72709
115035	98996	79	44271	37831	78	2097	1971	19	1847	1548	17	3729	3141	32	282643	244282	83	1.73128
139351	124318	85	51156	45558	78	1731	1590	17	2152	1861	22	4459	3985	34	314749	287247	86	1.73128
143046	127031	82	46430	40726	80	2213	1894	23	2339	2003	22	5218	4762	35	370174	331837	86	1.73128
207048	154625	92	64202	47581	86	3187	2287	27	2864	2160	27	6597	4704	43	519580	389844	91	1.74279
88617	85851	76	31336	30300	71	1297	1391	14	1537	1249	11	3148	3181	26	248203	240646	76	1.74489
225948	158115	97	73573	50845	95	2950	2035	30	3829	2463	33	7524	5237	45	678708	473733	104	1.75117
71040	71780	74	19926	20176	44	1403	1433	13	1240	1154	9	2696	2690	24	189481	186012	73	1.75117
233647	162440	97	75211	52562	91	3071	2041	30	3287	2517	32	7960	5503	48	595279	429608	95	1.75221
201551	170028	87	58548	47529	85	2661	2464	24	3822	2874	32	7929	6773	42	590897	509612	90	1.75221
130630	123758	80	53610	50381	78	2050	2000	20	2353	2104	23	4257	4249	30	351763	327838	82	1.75431
109580	97149	86	40079	34190	76	1619	1534	16	1555	1478	16	3869	3441	31	291423	246577	83	1.75535
58133	59862	72	13588	13692	40	1052	959	0	787	609	0	1685	1776	17	155027	155237	72	1.7564
79374	77004	77	24582	24582	58	1166	1334	11	1040	1067	6	2455	2511	23	193699	189934	80	1.75745
80563	81215	72	29483	29348	69	1335	1244	10	1066	1193	10	2436	2300	23	200324	196126	76	1.76477
79835	79301	73	27688	27667	67	1254	1280	11	1360	1343	12	2555	2488	24	221347	210434	77	1.76582
152427	128348	84	56163	46724	83	2276	1873	22	2455	2004	23	5253	4218	37	374598	304541	89	1.76896
96360	95451	76	30055	29774	71	1184	1188	10	1658	1385	15	3094	3070	27	243920	235958	78	1.77105
89315	89237	74	25400	25145	54	994	1017	3	1348	1337	12	3138	3112	27	233326	226291	76	1.7721
83628	83014	72	29487	28668	70	1299	1278	10	1358	1531	13	2818	2937	24	219730	209790	76	1.77315
107333	103470	77	35890	34595	73	1780	1593	16	1723	1598	17	3859	3488	31	303444	289738	80	1.77524
131188	111040	90	42925	35440	81	1463	1223	11	2226	1771	22	4157	3304	35	326999	274110	89	1.78466
157622	121023	88	51483	38605	85	2392	1832	23	2218	1722	24	5054	3971	37	386612	300066	87	1.78571
97537	97907	83	31806	31339	71	1653	1538	16	1639	1621	17	3735	3719	28	243995	238115	77	1.78675
90057	90188	74	23950	24076	49	1557	1509	16	1874	1607	17	3662	3560	29	256258	244379	78	1.78675
110415	108274	75	24858	24431	53	1735	1832	17	1690	1774	17	4020	3671	29	292714	284332	81	1.79199
216237	164689	96	66165	49608	88	2650	1978	26	3079	2141	29	7460	5817	42	546568	407076	95	1.79303
90635	89383	74	26473	26058	60	1084	1189	9	1532	1478	16	3087	3087	25	230006	228749	78	1.79722
97181	93435	78	32745	31863	73	940	986	0	1544	1484	14	3110	3116	26	204554	190567	78	1.8035
142925	132455	81	49101	44233	80	1721	1609	18	2232	1881	21	5409	4930	35	404968	366946	87	1.8035
109065	105200	80	43193	41649	74	1702	1708	16	2015	1890	19	4271	4113	30	302379	291271	81	1.80455
108207	100626	77	41137	38377	74	1659	1721	16	1595	1517	17	3834	3557	30	276822	263178	80	1.80769
104783	102910	75	30042	29494	64	1202	1278	10	1580	1591	16	3677	3386	30	270174	264604	78	1.80874
106291	103835	76	31531	31175	72	1334	1349	12	1782	1701	18	3598	3473	28	288429	277871	79	1.80874
353438	228163	127	111474	71521	124	5358	3656	36	5801	3701	42	14002	9143	57	1.04858e+06	721189	132	1.81397
133569	124787	78	50654	47675	77	2310	2064	22	2555	2386	24	5333	4690	35	385149	338047	85	1.81502
121317	102127	82	36774	30184	78	1342	1271	11	2006	1636	20	3905	3465	31	275080	232346	85	1.8213
143077	120264	81	53982	44586	80	2295	1762	24	1977	1751	20	4893	3996	36	363077	298077	86	1.82234
150892	118702	89	47979	37859	81	2061	1546	21	2194	1742	23	4959	3885	37	356785	277477	89	1.82234
73179	70756	73	23320	23381	54	849	951	0	1012	1142	8	2269	2308	21	171628	165777	75	1.82444
79870	76234	89	29402	27980	73	1406	1389	12	1397	1231	12	2753	2713	24	223536	203153	89	1.82444
143299	114180	93	48681	39763	82	2197	1855	21	2123	1632	22	4912	4082	35	384979	307103	90	1.82548
105045	102512	78	33586	32288	74	1659	1525	16	1656	1528	15	4048	3839	30	301546	283246	83	1.82548
147021	121904	87	56795	46394	81	2440	1953	22	2166	1849	22	5129	4140	36	405147	314947	86	1.82862
280064	189960	105	81210	54097	103	4299	2732	35	4895	3222	38	10543	7306	50	807492	549852	110	1.82862
67614	67263	70	22837	22984	52	1118	1057	6	910	936	0	2256	2166	23	186608	183156	76	1.83281
80678	79162	78	26428	26246	59	836	867	0	1037	1027	4	2424	2446	23	180641	173305	78	1.8349
102609	98903	82	34671	33515	73	1358	1444	13	1527	1483	16	3694	3340	28	236706	223476	78	1.83909
163127	146874	99	55905	50408	81	1957	1698	19	2378	2266	22	5285	4876	34	429893	396156	88	1.84118
100865	94196	79	37680	34542	73	1274	1321	13	1618	1426	16	3827	3573	29	303423	280299	81	1.84118
93528	95512	73	22999	23073	48	1338	1285	12	1600	1673	17	3562	3525	28	258914	255865	77	1.84118
118721	103753	79	46082	39110	77	1666	1681	17	1815	1496	20	4192	3438	33	320298	272425	83	1.84118
231710	179148	93	59593	46203	90	2905	2292	27	4154	3035	36	8193	6357	44	585873	449013	97	1.84223
237145	165808	98	55224	38752	90	3880	2563	34	4257	3212	35	8964	6477	49	725762	520539	98	1.84328
81292	80418	71	23292	22728	52	1496	1310	14	1362	1307	12	2958	2907	24	224911	222437	78	1.84432
76734	75739	84	14222	14273	40	1274	1257	13	1078	990	0	2679	2638	24	213503	206295	76	1.84537
62324	64477	69	24768	24771	55	934	1107	6	1085	1063	6	2224	2312	20	183553	179219	75	1.84642
121662	115598	79	35900	32385	77	1893	1736	16	1834	1780	19	4347	3955	32	345294	320149	83	1.85165
96196	94467	75	27326	25978	71	1977	1803	18	1682	1423	14	3620	3353	28	264918	260262	80	1.85374
112762	106675	79	40424	37173	74	1577	1450	14	1748	1555	15	3692	3537	29	318440	290461	84	1.85584
89647	87021	87	29813	28651	70	1091	1238	12	1529	1441	13	3104	2903	28	233138	230721	78	1.86107
80715	80104	72	21161	21143	48	1121	1095	7	1147	1107	8	2659	2636	24	187908	181053	78	1.86421
91407	91641	73	33841	33512	71	1329	1375	13	1517	1213	13	3338	3316	27	247140	238256	78	1.8684
135195	114531	81	44126	37664	79	1628	1422	16	1918	1456	19	3931	3444	32	298160	250937	83	1.86945
95077	96405	74	26198	25942	57	1390	1407	14	1461	1445	14	2963	2994	26	241821	227351	89	1.86945
100163	102111	73	28774	27984	59	1545	1498	16	1864	1668	18	4243	4099	30	290637	278216	79	1.87049
155085	124171	88	54895	44384	83	2156	1631	22	2314	1694	25	4861	3871	37	376880	303658	90	1.87049
149282	124114	83	40575	32943	81	1979	1731	19	2420	1998	23	5028	4185	37	378962	327936	86	1.87049
123727	105524	95	42629	35684	77	1511	1287	15	1876	1641	20	4505	3836	34	305628	260364	84	1.87259
92729	92344	80	30578	30028	72	1387	1274	12	1177	1291	12	3120	2956	26	233654	229618	78	1.87573
182999	142435	87	59604	46772	84	2260	1979	22	3000	2398	30	6866	5323	42	517294	398407	92	1.87887
112199	110658	76	35288	34370	72	1535	1227	14	2082	1899	19	4312	4422	29	297920	281410	81	1.87887
93453	91578	73	30697	30254	71	1767	1788	16	1877	1860	18	3413	3408	28	261041	248849	79	1.87991
102926	102690	76	18504	18436	46	1666	1705	16	1469	1325	14	3576	3490	28	280479	273717	79	1.88096
76799	76811	77	30124	30210	69	1139	1227	10	1106	1321	12	2824	2843	24	215155	210538	74	1.88305
180895	143733	87	61318	48560	83	2328	1593	23	2621	2056	28	5691	4588	38	432631	339812	90	1.88305
104906	104210	78	39338	38930	72	1593	1355	15	1451	1263	12	3536	3389	29	257267	247051	79	1.88305
77806	77927	74	21230	21170	50	1143	1080	7	1238	1180	10	2969	2974	24	211099	205929	78	1.88724
109182	109294	74	50473	50189	73	1507	1553	15	1735	1651	19	4102	3983	30	290284	273836	80	1.88724
252264	178926	106	78435	56294	94	3105	2266	28	4226	3013	36	9076	6569	47	645261	458228	98	1.88724
111308	101125	79	35801	31702	77	1282	1254	10	1699	1606	17	3849	3463	30	298354	261570	83	1.88933
94601	91473	80	33171	32117	72	1205	1239	10	1286	1398	14	3339	3290	26	253789	249388	78	1.89038
125205	107615	92	41452	35053	79	1495	1437	16	2042	1724	21	4012	3602	31	288221	237788	87	1.89561
87684	87823	74	32044	31412	70	1303	1322	12	1529	1415	16	3172	3101	27	266716	260357	76	1.89666
198478	142493	97	62749	46113	91	2716	1887	27	2848	2067	29	6378	4835	40	483620	344338	101	1.89875
122597	101897	84	44058	36783	78	2137	1607	21	1784	1436	18	4015	3459	32	329647	269662	86	1.8998
92497	91828	74	37869	37410	73	1483	1300	14	1224	1297	11	3613	3400	28	243664	235717	79	1.8998
70029	69786	70	25458	25294	57	1059	1030	4	1285	1006	2	2338	2402	23	184708	178209	76	1.90085
230896	164352	95	78208	55547	90	3078	2081	31	3375	2245	33	7839	5632	45	564623	411186	97	1.90085
131003	122652	79	55975	51353	78	1583	1576	16	1807	1620	17	4270	4039	32	307859	286821	83	1.90294
93472	90158	77	40991	38885	73	1123	1129	9	1365	1212	10	2948	2730	26	228065	223366	78	1.90294
83126	82928	71	19712	19567	48	1159	1210	9	1156	1313	10	2913	3036	24	232227	226666	75	1.90399
74636	75081	73	25067	25065	68	1427	1587	14	1114	992	0	2461	2408	23	189425	189605	75	1.90503
167642	135043	95	54881	44125	84	2664	1993	27	2778	2211	27	5683	4530	38	417293	343638	94	1.90713
174466	159079	87	71355	64740	81	2637	2508	23	2692	2604	26	6213	5385	39	448475	406685	87	1.90713
68538	71458	65	26679	27159	53	866	892	0	978	1186	8	2308	2228	21	172955	171258	72	1.90713
78544	80102	73	26891	27047	56	1112	1285	10	1208	1001	1	2510	2504	24	195399	191698	75	1.90713
97777	96169	82	27328	27224	64	1694	1751	17	1882	1766	18	3800	3697	28	278939	269004	78	1.91236
89166	89429	73	25075	25079	55	1055	894	0	1163	1185	8	2296	2182	20	171530	169269	76	1.91445
117452	112240	84	51883	48886	77	1403	1384	13	1766	1613	18	3964	3505	31	308258	283921	83	1.9155
104590	96348	77	38361	34998	75	1430	1408	15	1453	1330	13	3839	3552	30	297954	270997	80	1.9155
76370	78518	71	26322	26592	52	1153	1203	10	988	812	0	2284	2142	23	197088	196132	75	1.9155
164459	129174	90	60895	47205	84	2304	1662	22	2433	1984	24	4880	3887	35	384010	306847	89	1.9155
165183	139751	86	58878	50117	82	2114	1698	21	2765	2179	25	5460	4569	38	456524	385942	87	1.91655
84799	83613	74	24282	24150	54	1303	1463	13	1532	1397	15	3053	2954	25	232725	230659	78	1.91759
56791	57312	67	15615	15775	42	810	728	0	922	941	0	2126	2055	21	167223	165158	73	1.91759
230829	165509	100	76498	53849	97	3054	2122	29	3310	2540	30	7103	5024	45	574899	404631	104	1.91759
163231	127578	92	56148	44424	84	2265	1673	21	2387	1914	25	5360	4265	36	394353	306798	89	1.91864
60691	60701	73	18030	18357	44	792	895	0	897	762	0	2030	1999	19	151096	149092	73	1.91864
251473	199821	98	134559	116592	96	5453	4201	35	5518	4783	35	13674	11467	54	1.01923e+06	863320	103	1.91969
95949	92705	88	19820	19519	46	1236	1085	7	1011	982	0	3025	3048	26	207884	203821	80	1.92073
112200	100382	79	44430	38309	78	1213	1398	13	1748	1457	17	3844	3350	32	300862	257887	85	1.92283
103151	95338	78	39138	34932	76	1470	1507	14	1713	1501	16	3411	2964	30	265877	234704	84	1.92701
108507	107851	74	26266	26072	59	1643	1593	16	1688	1471	17	3277	3176	26	234786	221193	81	1.92701
97855	94963	90	28598	28267	71	1246	1310	11	1297	1365	13	3165	2864	28	241557	232805	79	1.92806
80827	77790	76	26033	25663	68	1244	1279	11	1092	1152	9	2601	2348	24	195918	193315	77	1.93016
138173	111761	83	52245	41816	82	2157	1558	21	2150	1798	22	4992	4019	36	354623	274014	90	1.93016
91236	92267	72	28777	29076	62	1371	1439	13	1534	1556	14	3427	3191	27	267559	252823	77	1.93016
131272	113279	83	46815	39587	80	1701	1428	15	1915	1534	20	4327	3889	31	328522	284340	86	1.93225
95854	94589	80	26480	26356	57	1144	1228	10	1471	1427	14	2960	3113	25	238838	233105	77	1.93225
77218	77606	87	23845	23646	55	1103	1082	6	1080	1179	9	2606	2577	24	208482	196311	87	1.93225
151408	125840	87	58116	47712	82	2074	1767	23	2515	2125	24	4896	3861	36	400294	329846	86	1.93225
69625	69288	74	15355	15590	41	1218	1197	11	743	890	0	2665	2660	25	205043	198281	74	1.93748
101781	95702	85	36579	33857	73	1165	1261	10	1997	1889	21	3718	3329	30	286415	268882	80	1.94586
94750	91934	73	32130	31140	73	1479	1695	15	1424	1269	12	3267	3035	28	243910	233374	80	1.94586
150324	122242	85	47285	38060	81	1838	1453	20	2157	1781	24	4433	3646	35	333956	271617	86	1.94586
107680	102991	76	35691	34639	74	1359	1343	12	1673	1661	17	3730	3622	29	271490	252629	80	1.949
84997	85997	71	37643	36454	71	1137	1311	11	1247	1067	7	2989	3045	26	214939	209399	76	1.95004
138866	115447	82	49749	40676	82	2242	1805	21	2127	1783	22	4507	3837	35	355411	297012	88	1.95423
94535	93574	83	22803	22904	52	1287	1307	11	1482	1317	13	3437	3479	26	246037	247380	77	1.95632
154581	133936	88	44473	37436	80	2319	1860	22	2373	2014	23	4550	3879	35	371620	322313	86	1.95632
125537	118135	93	43378	39485	77	1891	1774	18	1893	1768	20	4369	3927	32	290948	274706	82	1.95842
183838	157295	97	51220	41105	85	2172	2052	20	2684	2179	27	6285	5310	39	455328	383787	90	1.95842
124008	105123	79	43246	35780	77	1844	1813	19	1818	1545	18	4403	3798	33	312499	261655	86	1.9626
97299	98080	74	31351	31281	69	1317	1152	9	1624	1614	16	3434	3439	27	269727	259819	78	1.9626
164774	134539	88	54113	43032	83	2428	1974	24	2790	2158	28	5819	4622	39	458899	365303	92	1.96365
73998	72292	75	25588	25527	59	1262	1195	9	1215	1160	10	2950	2903	25	195854	194909	75	1.97307
252366	182056	93	80882	56392	92	3381	2413	31	3669	2387	34	9008	6361	48	659154	478097	99	1.97307
72402	71917	74	25515	25413	65	981	925	0	1169	930	0	2329	2525	21	194070	187590	75	1.97412
90821	92369	73	38753	38303	72	1359	1278	11	1565	1294	11	3332	3278	27	262652	248313	83	1.97621
138059	108181	82	49989	39260	81	1755	1456	18	2377	1555	24	4145	3010	36	307094	240552	88	1.97621
98101	94654	89	31467	31326	71	1728	1725	16	1475	1599	16	3526	3431	28	258521	255935	78	1.98249
134008	120878	82	49343	43697	78	2262	2095	21	2033	1935	20	4656	4137	32	352185	314752	84	1.98249
99574	99873	76	45581	45142	73	1656	1469	16	1993	1844	19	3895	3932	29	280750	268834	77	1.98354
83319	80857	87	22427	22547	50	1003	1055	5	1251	1224	10	3035	2792	26	237085	232322	76	1.98563
103573	99357	91	28893	27832	72	1740	1627	17	1497	1485	14	3890	3708	30	278574	256132	91	1.98563
116673	111125	76	38608	35768	74	1289	1380	14	1616	1453	14	3786	3387	31	329127	308436	81	1.98563
157042	124963	85	59050	46816	84	2146	1768	20	2511	1947	26	4983	3922	36	370596	291035	91	1.98668
128648	119500	78	42084	38255	76	1692	1621	17	2211	2069	23	4940	4515	34	366842	332835	83	1.98772
56637	57817	69	11872	12017	38	637	709	0	854	734	0	1809	1749	18	139188	136162	74	1.99086
95810	94723	74	38570	38189	73	1720	1536	17	1998	1904	19	3869	4090	27	305981	301812	79	1.99924
113368	106494	77	37145	33507	76	1676	1643	16	1758	1729	17	4347	4047	32	328272	298693	82	2.00029
108458	95204	78	40621	35448	76	1793	1704	17	1669	1385	16	3624	3263	30	272092	235691	81	2.00029
74946	74967	79	18323	18552	43	1315	1310	10	953	977	0	2670	2603	24	191949	191891	73	2.00657
83868	80912	74	26319	26115	64	951	1023	3	1077	1368	12	2796	2709	24	206792	199934	77	2.00657
77639	76483	81	22419	22541	52	1147	1277	9	1048	929	0	2265	2149	22	168677	161404	73	2.00761
133588	116756	80	54729	47312	79	1617	1548	15	2079	1730	23	4493	3799	33	320675	273387	87	2.00866
133202	118561	79	37399	32395	77	1955	1854	17	1965	1718	20	4696	4053	35	340235	297406	85	2.00866
72445	72016	70	19027	19071	45	1160	1151	8	1080	1125	7	2518	2631	23	208548	199996	76	2.00971
110829	110534	75	50356	49620	75	1321	1327	13	1496	1524	15	3788	3621	29	275619	260593	80	2.00971
83606	84287	78	25128	25078	62	1089	1011	3	1044	1068	6	2441	2433	23	196666	192286	76	2.01285
88586	85668	75	28612	27066	68	1175	1205	9	1375	1238	13	3241	3103	27	247674	231548	79	2.01494
88229	85814	74	31588	29523	72	1434	1320	12	1431	1317	13	3333	2973	28	250820	233130	77	2.01494
78414	78569	71	28466	28546	57	1047	1241	9	1235	1284	10	2677	2587	24	189689	184318	77	2.01494
214862	166400	96	68126	52831	89	2983	2502	26	3494	2463	33	7540	5981	42	582025	452739	94	2.01808
155307	126566	84	48542	38910	83	2266	1977	23	2755	1999	25	5933	4906	39	431318	345270	90	2.02017
80657	80916	70	25822	25624	59	1071	1170	9	1231	1055	6	2598	2631	23	193861	183122	79	2.02122
107807	97603	78	35816	31993	76	1623	1535	15	1797	1757	18	3839	3388	31	287128	258845	83	2.02227
112765	108420	84	33772	31511	74	1531	1397	13	1471	1304	14	4045	3610	31	286057	273680	80	2.02541
131681	112552	83	47540	39013	80	1850	1643	18	1919	1733	21	4386	3948	33	331296	276791	87	2.02541
118855	101232	82	49027	41428	79	1881	1659	20	1895	1685	18	4017	3412	31	314394	267020	84	2.02541
91116	91846	89	26381	26347	70	1521	1459	14	1633	1483	14	3323	3211	27	251304	244983	77	2.0275
82429	81777	73	29506	29760	70	1202	1029	5	1419	1527	15	2974	2978	24	231186	227620	77	2.02959
74276	73118	74	20651	20471	48	944	908	0	1170	1044	5	2576	2474	23	179756	177024	75	2.03587
86999	89640	71	31082	30883	71	1332	1439	13	1433	1319	15	3307	3135	27	242713	239401	78	2.04006
80888	81864	71	27223	27538	60	1951	1787	19	1534	1411	15	3081	3029	25	258279	249829	77	2.04111
108881	103758	79	30708	30199	72	1637	1618	16	1531	1538	15	3665	3528	28	286981	268695	80	2.04215
103646	94324	79	36307	32540	74	1485	1262	11	1591	1382	17	3670	3166	30	275281	246665	83	2.04425
85294	86419	72	24911	24921	54	1265	1191	9	1560	1460	15	3006	2914	26	232368	227333	75	2.04425
90679	89644	72	24018	23726	55	1146	1282	11	1541	1517	14	3609	3730	27	259134	249604	77	2.04529
82306	77410	75	365122	343842	80	448	394	0	504	269	0	14	124	0	28	338	0	2.05681
92115	90483	83	40861	40481	72	1313	1074	7	1352	1295	11	2976	2855	25	218436	213284	78	2.0589
148995	117865	101	47392	36216	101	2369	1939	23	2796	2158	27	5099	3923	37	388155	303261	101	2.0589
56228	54566	73	20879	21065	49	660	796	0	778	787	0	1786	1674	17	130938	129588	72	2.05995
111981	100110	82	40061	34383	76	1600	1454	15	2007	1620	18	3959	3426	32	264251	231346	80	2.06309
105523	104972	75	47225	46779	74	1856	1688	18	1402	1379	13	3718	3542	29	268854	259252	79	2.06623
77010	77605	73	27231	27262	62	1120	1172	9	1248	1059	5	2871	2868	24	202883	203858	77	2.06728
77551	77232	72	33656	33579	70	1253	1194	9	1329	1238	12	2812	2814	25	218624	214267	79	2.06832
123665	110607	82	46464	40788	77	1700	1795	16	1994	1630	21	4452	3921	33	340337	295814	82	2.06832
123372	112921	80	39808	35449	76	1342	1287	11	2336	1996	23	4333	3768	32	311164	282555	83	2.07042
121051	112726	87	52086	48482	77	1909	1921	19	2118	1915	21	4497	4224	32	339973	314584	83	2.07146
166025	137210	85	56374	47564	81	2772	2186	24	2461	2102	26	5548	4664	36	401657	332251	88	2.07146
103743	99388	78	37091	35936	73	1612	1443	15	1444	1325	12	3628	3323	28	254728	240672	81	2.07356
197131	176714	87	52715	44734	85	2908	2607	25	3526	3165	28	7066	6339	40	506946	446134	102	2.07356
275957	199164	102	91273	67424	100	3860	2973	30	4078	3008	35	9121	6417	47	681705	478584	107	2.07879
102099	100606	75	36739	35327	73	1284	1218	11	1549	1570	15	3482	3329	28	264044	251905	81	2.07984
111812	101325	80	40479	36157	77	2103	1763	20	1989	1642	19	4722	4236	34	345193	310264	84	2.08716
88491	88863	77	25625	25646	67	1505	1421	13	1352	1255	12	2941	2805	25	194866	187234	78	2.09135
77959	78163	71	25181	25260	60	1301	1066	7	1064	1126	8	2877	2621	25	217505	218142	76	2.09449
206833	149854	99	72164	52233	92	2660	1799	26	3018	2063	29	6685	4727	45	506490	358764	99	2.09658
325357	221119	123	102577	68892	115	4581	3294	34	5456	3487	40	13200	8738	54	937087	649246	119	2.09658
64755	66960	68	16639	17083	43	881	982	0	875	786	0	2301	2377	20	182505	178829	76	2.09658
58539	58611	72	17557	17716	42	804	805	0	967	864	0	2051	1943	21	149010	143898	74	2.09868
86990	88135	73	38678	38335	71	1406	1553	15	1629	1519	17	2910	2867	26	221871	221303	75	2.09972
26253	23204	65	97355	85508	78	96	67	0	144	146	0	55	95	0	-168	138	0	2.10705
81494	80406	76	34646	34395	71	1174	1289	9	1053	996	0	2681	2812	24	226430	224132	78	2.11333
91718	87355	79	36545	35585	72	1202	1211	10	1431	1395	14	3031	2877	26	231686	223738	79	2.11438
61985	63616	73	12349	12529	38	1089	1155	9	797	788	0	2104	2104	22	164833	165197	75	2.11438
170462	137382	86	57970	46615	84	2461	1930	24	2596	2099	25	5677	4564	38	397806	312301	90	2.11647
91976	91464	73	28221	28043	71	1519	1724	16	1757	1516	16	3491	3468	28	261748	251717	78	2.11647
80812	82691	72	24731	24603	54	1126	1082	7	1191	1270	11	3334	3306	26	234109	227327	77	2.11647
83129	82637	74	18611	18805	43	1539	1423	14	1089	1271	11	2877	2750	25	242336	236124	77	2.11647
70643	70438	72	28773	28772	68	956	986	0	990	902	0	2148	2260	21	174877	169168	74	2.11857
91171	89626	81	27073	27101	62	1277	1151	9	1347	1350	13	3006	3066	25	216774	210517	79	2.11857
93555	93264	72	19668	19620	46	1407	1253	11	1301	1402	11	3117	3171	26	233516	225218	76	2.11857
88518	88564	75	27313	26531	58	1287	1477	12	1411	1235	11	3001	2813	26	231236	224709	76	2.11857
102301	98789	76	31973	31371	72	1314	1267	12	1251	1229	11	3492	3499	29	260217	247486	80	2.12485
108966	94580	79	38764	32886	76	1453	1373	14	1864	1455	21	3590	3324	29	301371	261283	83	2.12485
94699	94626	73	39485	39242	71	1929	1880	17	1621	1604	16	3587	3631	28	251701	246863	78	2.12589
80538	80170	73	19533	19728	46	1368	1381	13	1317	1387	13	3360	3180	27	219032	212183	79	2.12589
174975	142345	86	63710	52630	83	2572	1795	26	2695	2159	27	5864	4520	40	436877	346518	90	2.12903
189781	167856	86	59915	52640	82	2533	2229	22	2585	2179	23	5652	4951	36	431323	393785	91	2.13008
93446	92842	73	23299	22900	54	1596	1397	14	1323	1475	14	3262	3139	27	256965	249650	77	2.13113
165752	131869	93	57631	46362	83	2527	2085	25	2165	1810	24	6073	4560	40	399934	309159	90	2.13322
102342	99855	80	32059	31543	72	1552	1507	13	1565	1497	14	3278	3229	26	241012	230141	78	2.13741
102803	96711	84	27409	24516	63	1832	1676	17	1861	1886	19	3754	3533	30	281508	255675	80	2.13845
78917	77912	74	25855	25814	60	1434	1483	15	1377	1511	14	2685	2987	23	202914	193101	75	2.14055
156963	129099	85	64167	53142	82	2254	1941	22	2136	1861	22	5178	4336	36	350645	287128	87	2.14055
336065	224713	123	161496	112422	120	7888	5178	42	8799	5877	49	20301	14660	69	1.04858e+06	1.02739e+06	127	2.14159
142130	127931	85	47282	41812	80	1364	1326	14	2083	1893	21	4298	3982	30	328858	294564	84	2.14264
138370	132000	84	55985	53643	77	1939	1858	19	1782	1870	18	4765	4441	32	344673	331129	80	2.14369
118506	106051	95	31469	27477	95	1963	1926	18	2009	1754	20	4628	4154	32	331090	291280	95	2.14369
143368	125649	81	57604	49812	80	1967	1758	20	2169	1837	22	4635	3922	34	334104	279941	87	2.14473
101795	100250	82	25777	25821	55	1528	1735	15	1537	1379	13	3801	3601	29	256958	239353	79	2.15101
132764	106390	85	46064	37456	79	1792	1453	18	1765	1549	17	3862	3158	31	315909	263397	98	2.15101
323398	202904	123	89139	58090	113	4104	2689	35	5067	3279	40	11044	7037	54	837558	542587	118	2.15206
221145	154661	100	69358	48069	91	3045	1994	31	3365	2335	32	7831	5678	45	554091	385924	98	2.15206
194686	152865	91	65841	49669	90	2981	2317	26	3206	2224	29	6596	5126	41	505173	400752	98	2.1552
84596	81540	84	20276	19844	48	1316	1238	10	1046	1048	5	2888	2823	25	216634	214317	78	2.15625
86238	86289	78	29231	29072	70	1320	1358	12	1360	1294	13	3087	3040	26	232033	230191	76	2.15625
95261	94835	72	41988	41428	72	1397	1208	11	1616	1518	17	3910	3843	29	239558	230582	77	2.15729
55367	57753	68	21791	22065	48	684	687	0	927	986	0	1861	1787	19	122176	122092	72	2.15729
102438	101875	80	18682	18593	46	1350	1319	12	1390	1292	12	3706	3830	27	281496	269114	79	2.15834
112421	100446	80	37919	33577	76	1384	1320	11	1771	1447	17	3887	3423	31	295699	260520	83	2.15834
219690	161029	98	59606	44561	93	2704	2105	25	3360	2393	31	6987	5257	43	555444	417164	100	2.15939
121317	115751	78	32069	29709	74	1802	1831	17	1818	1606	16	3744	3685	28	286461	265300	82	2.15939
165587	136480	86	54092	44064	82	2257	1773	24	2393	1937	25	5703	4739	37	403627	327300	89	2.16148
105474	98387	80	47181	43391	75	1503	1352	12	1455	1398	13	3378	3070	29	241865	233671	91	2.16148
76088	80205	62	21340	21840	46	1166	1162	8	1263	1324	13	2825	2835	25	220377	213187	75	2.16148
91664	92673	73	30648	30475	71	1363	1230	11	1626	1693	16	3837	3625	29	251795	245867	78	2.16462
70004	71784	64	24548	24526	54	1199	1220	10	1116	1211	10	2406	2310	23	177941	169658	75	2.16985
88437	88213	77	30475	30569	67	1299	1269	12	1106	1095	7	2789	2842	24	217959	211172	75	2.17195
90163	90614	74	22699	22500	50	1606	1637	14	1394	1368	13	3371	3168	28	242107	241061	81	2.17195
118393	113604	79	42813	41101	75	1585	1695	16	1927	1773	20	4089	3725	30	315965	295135	80	2.17195
106526	105853	74	32337	31677	72	2064	2138	20	1735	1527	15	4144	4103	29	290366	280827	79	2.17299
88879	84384	75	33847	31425	73	1206	1035	5	1621	1644	16	3037	2874	26	233287	213990	81	2.17299
80064	79808	81	16288	16453	42	1235	1056	5	1181	1306	11	2787	2751	24	202814	196804	75	2.17613
88281	87804	76	33618	33550	71	1337	1340	12	1323	1362	13	3153	2980	26	246131	247619	78	2.17718
157492	127021	86	53449	42833	83	2433	1807	24	2542	1897	26	5377	4419	38	366997	295060	89	2.17823
102394	101883	74	44605	44279	72	1144	1153	9	1891	1602	17	3747	3617	28	294286	285292	78	2.17927
89527	89312	86	27327	27406	61	1141	1088	7	1265	1245	12	2442	2196	23	203511	194636	77	2.18032
123344	115371	80	38890	34526	77	1768	1783	16	1935	1481	19	4296	3987	31	285303	260466	83	2.18137
127949	108576	87	43236	36721	79	1667	1335	14	1686	1347	19	4284	3681	33	300517	255990	87	2.18242
78720	80149	70	35129	35304	70	1478	1334	12	1404	1184	9	2510	2426	24	207893	201582	76	2.18346
244940	179156	99	69556	48586	95	3124	2457	27	3867	2835	34	8082	6102	45	586845	430993	101	2.1866
113844	110241	77	44676	43114	74	1415	1465	14	1995	1795	18	4298	4028	31	296936	285914	81	2.1866
129254	106807	87	45360	36188	81	1948	1770	20	2321	1807	20	4261	3401	35	312908	263011	87	2.18765
74508	75689	69	28826	29052	69	1348	1229	13	1312	1335	12	2513	2597	22	189542	181721	76	2.1887
158777	116730	92	61081	46161	86	2445	1879	24	2572	1888	25	5224	4084	37	372979	280429	90	2.19288
87943	87523	73	29585	29297	69	1279	1112	9	1356	1379	14	2969	2896	26	217639	216516	76	2.20544
147532	129690	82	50343	43594	79	1984	1697	21	2023	1915	20	5143	4700	35	400302	350513	87	2.20544
113487	106740	77	41174	37390	75	1944	1844	19	2127	1741	20	4465	4229	32	321292	294191	82	2.20544
71209	64752	87	21312	19324	79	1212	981	0	1135	1016	3	2612	2555	22	186861	160407	87	2.20544
77322	80119	70	26148	26479	53	1258	1469	12	1279	1423	14	3162	3025	26	237016	234276	75	2.20544
142086	117277	83	48427	39964	80	1773	1559	18	2201	1808	22	4824	3970	35	383727	312970	86	2.20649
92392	89185	91	29025	28570	64	1324	1442	13	1254	1391	13	2968	2821	26	211682	207462	79	2.20649
91771	91430	74	40649	40330	71	1325	1456	13	1194	1121	9	2586	2681	23	208266	206792	76	2.20858
165388	129391	92	56321	44652	83	2501	1989	24	2318	1797	25	5783	4482	41	413899	317732	88	2.20858
196159	160229	97	69536	56386	87	2544	2085	26	3166	2587	29	7429	5900	44	597964	499826	96	2.21277
255845	184942	103	81529	59379	95	3545	2509	29	3863	2783	34	8046	5673	45	653948	484503	102	2.21696
71534	72009	72	33672	33753	70	1259	1402	12	1103	1155	9	2477	2351	22	199845	198378	74	2.218
325558	205547	113	103150	64486	113	4504	2961	35	5448	3304	41	11923	7284	54	845212	540120	122	2.218
78400	78208	75	33266	33733	69	948	1106	7	1273	1360	12	2563	2549	24	206468	203772	76	2.218
83392	83128	73	32176	31918	70	1086	1010	3	1358	1219	11	2829	2867	25	200340	197984	75	2.22114
103319	100913	80	27296	26607	64	1564	1634	15	1776	1717	17	3118	2955	26	242648	236124	81	2.22219
70626	70295	71	21493	21750	48	775	928	0	1136	871	0	2230	2278	22	159789	154562	74	2.22324
87969	86742	84	24835	24470	59	1422	1572	14	1461	1350	14	3122	2931	26	239695	231892	79	2.22324
88278	86411	77	25856	25904	58	1304	1376	13	1379	1368	16	3211	2918	27	227980	220077	77	2.22533
139066	123245	84	36628	31717	78	1567	1602	15	1838	1667	18	4163	3674	32	341293	293775	85	2.22638
161401	131514	89	59063	47880	82	2072	1738	21	2438	1803	25	5419	4448	38	409047	340457	86	2.22742
78861	79731	73	27164	27596	65	1348	1332	12	1105	1080	8	2408	2354	23	190448	184813	76	2.22742
68857	72205	68	22141	22254	49	885	867	0	932	1026	4	2540	2462	24	187945	178589	76	2.22847
79392	78437	79	24138	24290	52	1199	1096	9	945	883	0	2749	2568	24	196636	189643	76	2.22952
84069	84635	73	39499	39386	71	1475	1458	14	1295	1261	10	2784	2650	25	221631	221069	76	2.22952
109527	104011	83	35483	33833	74	1701	1449	16	1577	1470	16	3745	3373	31	267643	249024	80	2.23161
129162	110801	83	40154	33962	78	1899	1475	19	1898	1537	18	3793	3180	32	299176	260435	83	2.23161
95787	94431	82	31066	31007	71	1525	1594	16	1546	1754	16	3578	3474	28	274017	269353	76	2.23266
137508	109331	84	47751	37868	81	1812	1385	19	2069	1624	22	5082	4093	35	381096	318753	87	2.2337
109553	106253	89	25903	24487	58	1606	1751	14	1263	1511	15	3847	3631	29	285352	271382	79	2.23475
71637	72398	72	20883	20916	50	1005	1009	2	1392	1335	12	2516	2568	23	190617	182467	74	2.23684
82843	83939	72	27985	28164	71	1363	1473	14	1256	1159	9	2989	2894	25	205553	199279	77	2.23789
76896	75099	77	20254	20582	47	923	1046	5	1029	965	0	1874	1934	18	157524	158234	76	2.24208
319229	218760	109	104283	72373	107	6303	4645	38	6311	4634	43	14737	10901	57	1.04858e+06	849768	112	2.24312
84630	84456	73	27198	27283	58	1328	1179	9	1164	1229	9	2850	2696	24	202051	195508	78	2.24417
122265	105460	96	37817	31456	82	1687	1595	16	2183	1742	23	5063	4231	34	350118	300171	96	2.24417
153697	137394	81	61155	53924	79	2473	1961	23	2131	1681	20	4853	4356	34	373743	325828	86	2.24522
82056	82103	77	34250	34571	70	1352	1165	11	1396	1163	10	2868	2701	25	188267	187866	77	2.24522
143485	130539	80	54994	49820	78	2319	1943	22	2216	1808	23	4966	4605	33	371384	333891	83	2.24836
154375	130844	85	65335	55973	82	2336	1946	23	2478	2067	25	5466	4677	36	420083	357600	88	2.24941
93497	94916	73	37461	37330	70	1558	1726	16	1301	1231	12	3570	3611	27	242933	233392	77	2.25045
153525	129462	83	56941	47164	81	2269	1799	22	1969	1748	21	4923	4102	36	390383	316935	90	2.2515
178875	143694	91	61329	49596	85	2239	2022	22	2594	2253	25	5506	4440	39	449072	353532	92	2.25255
88780	86730	85	28336	28316	70	1421	1329	13	1204	1386	13	3227	3032	27	230876	228959	78	2.25359
82168	81347	85	17712	17930	44	1162	1193	8	1275	1284	12	2793	2719	25	207753	199943	76	2.25778
64207	63423	83	23353	23511	54	971	912	0	850	834	0	2048	2100	20	189002	188715	75	2.25778
67977	68247	80	24850	24691	63	948	1051	5	974	1093	7	2033	2099	19	169334	161302	76	2.26197
186817	146206	91	62127	48360	86	2487	1891	23	2830	2316	27	6690	4951	43	468110	359547	93	2.26301
190612	149888	104	62416	49646	86	2598	2337	22	2615	2033	25	5822	4507	39	434764	351779	94	2.26615
98531	97782	75	29053	28659	67	1414	1201	11	1227	1191	9	2691	2548	25	218480	207541	79	2.2672
89196	85543	86	29219	28874	70	1240	1190	9	1302	1273	12	3587	3535	28	265226	265044	76	2.2672
80131	80646	73	26739	26470	70	1099	1137	8	1476	1449	15	3102	2941	26	230589	228213	78	2.2672
139875	109287	101	50562	38311	86	1886	1445	19	2334	1684	22	4748	3581	36	351848	258140	101	2.2672
134778	111437	84	46915	38706	80	1944	1590	18	1767	1418	17	4170	3481	33	303596	246791	89	2.26825
87379	86712	75	22800	22791	50	1121	1099	7	1195	1116	8	3074	2989	26	204014	198069	75	2.26929
123907	117708	79	45836	43000	76	1624	1592	14	1901	1740	18	4171	4174	30	334803	318036	80	2.26929
56313	57240	70	22896	23223	52	590	614	0	783	779	0	1500	1550	15	125092	121963	73	2.27034
82433	83183	73	39073	38991	71	1372	1143	10	1066	930	0	2660	2720	23	178296	177589	75	2.27243
64793	65234	71	25652	25955	59	785	795	0	848	720	0	2056	1917	21	137468	130524	74	2.27348
198388	151731	90	71424	54465	88	2172	1566	24	2356	1977	24	5859	4630	38	431642	322069	95	2.27662
120042	111650	79	33888	30507	77	1481	1506	17	2232	1743	21	4465	4119	32	345258	324723	82	2.27871
231702	160714	99	75722	51670	94	3177	2142	30	4028	2813	35	8496	5866	48	627042	434102	100	2.27976
94082	92538	73	33790	33261	73	1241	1122	8	1448	1441	14	3114	2899	27	216764	210362	91	2.27976
91563	90861	80	34795	34310	71	1076	1070	6	1379	1245	12	2945	2989	25	243737	239219	78	2.28081
200908	151362	89	55035	41512	87	2604	1804	27	2971	2268	27	6664	4898	42	495003	367025	96	2.28081
87094	86419	74	28197	28260	70	923	1244	8	1488	1517	15	3259	3156	26	238563	238590	78	2.28081
65424	65442	69	15226	15538	40	1154	1202	11	911	929	0	2103	2082	20	173802	169132	76	2.2829
234844	162479	103	80164	54815	94	2862	2091	29	3157	2262	31	8091	5401	47	646142	450206	100	2.28604
145669	118166	100	46425	36981	100	1509	1299	12	2182	1776	23	4521	3489	35	364867	290633	100	2.28604
79809	83573	69	28600	29363	57	1177	1298	11	1534	1327	13	3084	2970	26	222368	214238	76	2.28604
185283	151431	99	58971	47486	85	2617	2031	25	2668	2192	28	6433	5011	39	425627	341285	91	2.28604
94898	89335	76	26770	23592	68	1682	1461	16	1773	1600	15	3335	3065	29	275771	257983	82	2.28813
87329	89035	72	32455	32214	70	1512	1565	15	1437	1246	12	3117	3303	26	226376	222246	76	2.28813
126941	111754	79	49916	42773	78	1337	1266	12	1778	1666	18	3777	3235	32	310808	270031	83	2.29023
120273	100688	86	41103	34122	78	2044	1729	19	2367	1613	23	4870	4099	34	327345	271486	86	2.29023
197580	143816	92	70216	51120	89	2633	1936	27	3460	2490	31	6390	4594	42	459145	339555	107	2.29023
262886	181455	104	83658	56653	101	3672	2582	31	4120	3013	36	9491	6682	50	727916	514749	107	2.29127
61835	66060	69	18165	18789	42	793	898	0	1053	1111	6	2283	2298	23	184148	181167	72	2.29127
129796	121453	89	46144	44041	76	1714	1820	17	2158	2032	20	4290	4227	31	324894	303690	84	2.29441
92333	90123	74	27145	25680	73	1075	1363	10	1654	1552	16	3569	3366	28	263097	249160	91	2.29441
136948	129815	76	51262	45351	78	2476	1887	23	2414	2282	22	5116	4538	35	375816	349774	80	2.29441
57025	59882	58	24603	25156	49	975	892	0	1046	872	0	1976	2103	20	174977	172294	76	2.29441
79038	78913	71	22911	22945	52	1351	1359	13	1289	1278	13	3349	3099	28	217980	213551	76	2.29965
61643	62529	71	20415	20530	47	1038	1006	2	837	813	0	1821	1742	19	146204	141561	76	2.30069
143769	118473	84	51735	42531	81	1862	1843	20	2187	1814	22	5067	4021	36	343526	279938	86	2.30593
79033	78478	80	21147	21210	50	687	775	0	1378	1096	7	2610	2562	24	202896	194487	77	2.30697
99754	95883	83	34590	31904	75	1448	1343	14	1825	1619	19	3577	3395	28	286266	266224	82	2.30697
103706	103603	74	24759	24793	57	1421	1490	13	1565	1546	16	3350	3193	27	272461	261322	83	2.30802
111846	107612	84	31647	29474	73	1718	1613	18	1860	1861	19	4108	3954	30	342575	326322	80	2.31012
90389	88813	74	31402	30703	71	1233	1198	12	1490	1266	13	3263	3236	28	241458	229541	77	2.31116
88518	87051	72	26082	26058	53	1234	1190	8	1595	1620	17	3281	3271	27	249099	238899	77	2.31116
85333	87393	70	28419	28537	60	1179	1278	10	1337	1383	13	2871	2883	24	234777	224608	78	2.31116
99784	95786	79	25824	25290	60	1416	1056	6	1448	1445	14	3572	3543	28	269411	259659	78	2.31326
128876	107852	84	37512	30466	80	1598	1569	15	1780	1617	18	4079	3483	32	324847	278810	82	2.31326
84195	83073	72	30367	30225	70	1408	1348	14	1401	1279	12	2861	2985	25	207165	203287	78	2.31535
269299	215622	92	105532	84685	93	3469	2732	29	4585	3657	34	9456	7656	48	693079	568257	97	2.31535
124213	121401	79	42542	41333	74	1726	1705	17	1741	1729	18	4561	4319	31	329191	310354	82	2.31535
146842	120650	85	45206	37162	81	2076	1701	19	2284	1794	23	4909	3855	38	367232	295745	100	2.31535
130102	106497	87	51730	42098	81	1878	1402	20	1914	1656	21	4712	3881	35	347303	283923	86	2.31744
115872	110937	78	41633	39030	74	1936	1741	18	1646	1601	16	3816	3505	30	311886	289599	82	2.31744
101123	101570	75	33422	32570	71	1218	1314	11	1531	1419	14	3625	3412	30	258160	246835	81	2.31849
119065	100754	95	42170	36508	80	1649	1288	17	1752	1449	16	4203	3666	33	296024	255133	86	2.31954
75126	74437	76	31037	31386	69	1206	1207	10	1292	1277	12	2747	2811	24	196028	189148	75	2.31954
82651	83468	75	30445	30320	70	780	877	0	1129	1118	8	2404	2243	24	209380	204432	78	2.32477
136122	110282	88	50381	40573	80	2008	1692	21	1772	1412	19	4357	3373	36	388050	312398	87	2.32477
131343	107249	83	42940	35123	80	1784	1441	17	2101	1772	21	4443	3787	35	340861	283442	88	2.32582
74644	74486	75	29266	29601	60	879	949	0	1038	1034	5	2600	2588	23	182959	176512	75	2.32582
190976	143815	94	59868	45684	86	2701	1994	27	2786	2140	29	5985	4419	40	416937	309871	93	2.32686
111640	105823	80	38607	36730	74	1510	1351	16	1767	1637	17	3419	3283	28	252597	237338	82	2.32686
100789	96425	77	29273	27356	72	1683	1615	17	1475	1413	15	3959	3847	29	293863	282653	80	2.32791
114693	104548	79	44496	40275	76	1705	1817	18	2003	1711	20	4096	3678	31	310273	284490	81	2.32791
92163	91999	75	12992	13276	39	1517	1415	14	1515	1410	15	3871	3754	29	286422	274585	81	2.33628
70252	72065	72	23338	23499	52	1060	1244	9	1171	1164	10	2761	2621	24	205326	205127	75	2.33628
156891	126942	87	60878	49176	83	1631	1197	13	2557	1978	25	5412	4725	37	408526	336339	88	2.33838
86699	87479	72	25676	25144	66	1403	1389	13	1413	1323	14	3253	3149	26	237547	232146	77	2.34047
89789	87494	75	32247	30346	73	1688	1552	16	1534	1383	13	3288	3054	27	228216	214248	81	2.34047
184377	150215	87	57659	45990	84	2263	1781	22	2824	2469	26	6262	5111	39	453220	375338	88	2.34152
309021	202904	111	99454	64278	102	4473	3006	35	5801	3888	44	11838	7946	51	918073	623631	111	2.34361
130074	120240	82	37910	33461	77	1693	1619	17	1804	1515	17	4205	3833	31	296261	270218	87	2.34466
108375	100255	89	38439	35123	75	1686	1461	16	1757	1603	19	3555	3408	28	266649	240417	84	2.3457
105712	102579	75	36782	35101	73	1328	1262	12	1303	1211	10	3267	3134	26	253889	236973	82	2.34884
151590	117499	94	46451	36265	81	1927	1409	18	2388	1796	25	4866	3596	38	363952	294300	88	2.34884
110844	100724	82	39912	36097	75	1330	1187	9	1783	1494	17	3947	3564	31	279042	246204	84	2.34884
122120	100142	82	40326	32861	80	1541	1441	14	1705	1442	17	3948	3207	32	266370	225397	85	2.35094
114922	113312	77	29995	29554	65	1978	1859	19	1793	1716	17	4455	4376	31	303964	293048	80	2.35094
101413	104016	72	36596	36426	71	1347	1337	14	1723	1659	18	3389	3247	27	271717	262560	77	2.35094
126671	113772	77	48657	43300	78	1989	1854	18	2219	1957	22	4838	4297	33	368572	316117	81	2.35094
94750	93634	77	33309	33465	71	1870	1961	17	1532	1446	15	3674	3570	28	262304	252412	78	2.35094
134724	109473	90	42656	34291	81	1971	1663	19	2335	1625	23	4925	3909	37	350259	283947	88	2.35094
126884	122206	78	45559	42086	76	1931	1897	17	2251	2114	21	5180	4982	34	379545	358038	82	2.35512
85606	84909	73	26686	26693	60	1278	1237	11	1618	1599	17	3699	3682	28	275743	273994	77	2.35512
94858	94681	74	24200	24219	54	1544	1597	16	1454	1555	16	3490	3281	28	266217	257933	77	2.35722
235214	200871	90	76946	65197	86	3636	2945	29	4118	3432	32	8523	7808	41	678752	619289	91	2.3614
293059	213932	97	97797	70961	95	4412	3055	36	5146	3854	40	11867	8760	54	1.02526e+06	732084	100	2.3614
50972	53164	53	18742	19321	43	671	709	0	810	659	0	1624	1664	16	134909	134502	74	2.36245
17677	13655	62	19555	11387	66	91	87	0	117	112	0	45	81	0	-352	280	0	2.36245
85148	83781	79	32530	32504	72	1014	946	0	1426	1316	12	2771	2719	24	197369	189661	78	2.3635
132264	113549	79	49192	41592	79	2290	2003	22	1882	1564	20	4820	3879	35	322122	269680	87	2.3635
338211	241461	120	96842	72530	116	4551	3323	33	5349	3836	38	11604	8273	50	890301	635585	122	2.3635
95648	94601	74	38114	37053	72	1521	1415	15	1519	1464	15	3356	3282	27	238446	225088	77	2.36454
100446	97863	77	41279	41377	73	1193	1268	10	1487	1442	13	3204	3124	25	282094	276186	78	2.36454
125141	120378	87	47642	47169	74	2091	1966	21	1937	1822	19	4258	3852	31	336598	332096	80	2.36454
29193	29876	58	158981	159094	69	268	248	0	69	123	0	-28	47	0	-1970	0	0	2.36454
99547	92158	85	36902	33898	74	1778	1794	19	1469	1458	15	3587	3414	29	258666	236591	80	2.36454
52107	51189	68	14559	15583	39	654	616	0	714	540	0	1468	1562	16	131585	130385	74	2.36559
141511	121701	81	47029	40444	79	1874	1732	19	1700	1398	16	4222	3717	31	299659	259201	86	2.36559
62652	63413	69	14121	14082	41	1165	941	0	1100	1042	5	2205	2177	22	161207	160485	76	2.37187
78231	76632	74	27653	27437	68	881	803	0	1162	1294	12	2339	2264	23	196065	191539	77	2.37397
71058	71294	71	21608	21796	47	1059	1134	7	833	941	0	2485	2308	25	169822	170997	74	2.37397
98179	96631	76	46491	46296	73	2021	2104	19	2170	2041	21	4767	4681	32	363087	355000	82	2.37501
121092	102650	85	39318	32686	78	2035	1533	19	2129	1765	22	4518	3714	35	333849	284725	85	2.37501
61534	62151	68	16461	16844	42	1153	1199	10	1052	1081	6	2093	2094	21	166710	167480	73	2.37815
81775	82301	87	13673	14032	40	1353	1432	13	1163	1117	8	2405	2418	22	186349	183071	75	2.3792
96495	94391	82	31217	30880	71	1702	1608	17	1971	1803	19	3813	3600	29	257242	250824	78	2.38025
151344	133515	82	54804	47080	79	2240	2092	20	2480	1806	26	5550	4717	39	384660	345101	85	2.38339
127994	115858	83	42889	39009	78	2029	1667	20	2350	1823	23	4526	4424	32	342186	307062	86	2.38548
84885	85677	73	19520	19835	48	1321	1505	13	1507	1678	16	3671	3594	29	260801	254232	79	2.38757
84865	84040	78	33653	33492	71	1425	1497	12	1041	1114	7	3026	2954	26	251695	242189	78	2.38967
201647	157776	89	70389	54991	87	3042	2269	29	2940	2415	28	6602	5129	41	456217	357909	94	2.39281
129751	108526	82	33461	27714	77	1530	1305	14	1819	1602	18	4752	4041	34	350637	292693	83	2.39281
122195	111935	86	41216	37418	75	2094	1775	22	1935	1733	19	4138	3755	31	338502	309086	81	2.39385
138297	119692	85	48510	42135	78	1872	1441	18	2186	1987	23	4525	3869	34	347950	304525	84	2.39385
93345	94157	73	24166	24193	57	1567	1455	14	2026	1797	19	3889	3903	29	293006	280353	78	2.39804
206987	153566	97	58857	42781	89	2322	1832	23	2764	2122	29	6513	4780	41	497728	376578	96	2.39909
300371	202502	101	147133	107253	101	5933	4013	39	6163	4090	46	15224	10267	63	1.04858e+06	747110	107	2.39909
52595	52033	74	14330	14314	41	737	827	0	945	875	0	1897	1788	19	132630	127853	73	2.40013
72562	75105	70	30425	30101	69	1387	1407	13	1136	1193	8	2731	2656	25	206606	201587	77	2.40118
100405	96192	80	31671	31671	71	1374	1274	12	1817	1739	17	3694	3558	28	289913	276667	79	2.40432
91190	91692	72	39754	39339	72	1188	1366	11	1442	1488	15	3657	3468	29	255744	246447	80	2.40537
73592	75010	77	20018	20033	46	1207	1190	9	1241	1220	11	2244	2198	22	184417	179380	74	2.40641
126838	119553	79	44468	41316	76	1500	1447	14	1434	1613	16	4092	3641	31	315265	293969	82	2.40955
112403	109293	76	41849	39905	73	1677	1846	17	1566	1624	16	3897	3804	29	304292	289254	80	2.41165
65222	67057	69	28663	29042	61	788	841	0	920	910	0	2351	2389	22	174195	169381	74	2.41165
69342	72952	66	15587	15614	42	885	883	0	1201	1072	6	2319	2186	23	169311	167898	74	2.41374
124792	102977	84	46849	38695	80	1769	1237	14	1693	1546	17	4292	3603	33	339492	276917	89	2.41583
134245	125475	85	44485	40891	78	2109	1906	20	2064	1867	21	4983	4654	33	413060	383654	84	2.41583
86564	83847	75	22860	22833	53	971	994	0	1233	1270	9	2751	2511	26	211989	206249	77	2.42002
96187	91397	85	35052	33921	72	1293	1044	6	1600	1288	12	3477	3291	28	257021	233787	79	2.42107
82817	84170	72	23490	23391	50	1300	1328	12	1337	1322	12	2848	2687	26	217657	204994	76	2.42107
105601	97656	77	35908	32561	75	1536	1461	17	1743	1387	18	4029	3599	31	288316	271909	78	2.42107
148435	128747	83	43334	36655	79	2111	1686	20	2273	2047	24	5105	4598	34	389278	327986	86	2.42211
71625	71704	71	24383	24466	58	1262	1261	11	1146	947	0	2543	2441	24	196400	184414	76	2.42211
79753	79844	73	19438	19520	46	1264	1327	13	1287	1090	9	2963	2811	25	229573	219505	77	2.42211
96937	95569	74	24235	24399	50	1295	1340	12	1533	1454	14	3284	3317	26	242784	229279	78	2.42211
102367	100241	79	30646	29906	73	1669	1895	17	1588	1719	17	4080	3894	31	324364	307853	79	2.42316
98418	94164	75	30022	28314	72	1319	1408	13	1622	1602	17	3617	3415	29	289611	275328	80	2.42316
97470	96093	74	41714	41570	73	1244	1331	13	1558	1600	17	3587	3478	28	265853	261765	77	2.42421
125354	104720	81	42075	35075	78	1843	1372	17	1884	1429	21	4080	3343	32	321232	266589	83	2.42421
141639	116767	82	53880	44450	80	2151	1681	22	1999	1667	21	4451	3547	34	336801	276753	88	2.4263
183840	155543	91	61746	50979	86	2798	2118	25	3107	2645	27	6545	5673	38	440100	377450	89	2.42839
62060	64359	61	22995	23291	53	647	708	0	782	850	0	2062	2022	20	163331	163495	74	2.42839
135040	124431	85	42655	39072	76	1824	1627	17	2057	1915	21	4858	4368	33	366507	343304	84	2.43258
238662	192070	88	126678	104474	89	5308	4321	34	5508	4122	39	12163	9857	53	839861	667705	95	2.43363
117022	109618	79	43218	39272	77	1567	1486	14	2172	2074	20	3966	3908	30	304090	277533	83	2.43572
214142	176204	103	78194	64012	88	2790	2244	25	3296	2606	30	7312	6085	40	649902	536549	94	2.43886
261420	191280	96	88449	63965	93	3406	2507	30	4167	3074	35	9020	6745	47	681543	496452	97	2.43886
119904	99757	86	46082	36870	78	1999	1765	20	2099	1735	21	4544	3687	36	341560	284865	86	2.43991
93264	89303	75	38307	36804	74	1078	1084	6	1580	1476	15	3189	3218	26	223864	209286	80	2.442
110865	101047	94	40495	36975	76	1473	1340	13	1486	1471	18	3829	3528	31	268737	244727	80	2.44305
93659	92738	74	32477	30934	71	1173	1202	10	1607	1366	17	3123	3008	27	237062	227076	78	2.44305
135605	114421	99	51127	43304	80	1646	1353	16	1916	1592	21	4418	3676	33	306049	261140	87	2.4441
92828	91271	73	36368	35855	72	1572	1627	16	1418	1664	15	3774	3895	27	273355	267337	78	2.44619
67817	67588	72	23764	23945	50	982	770	0	972	1002	2	2127	2077	21	173721	171217	76	2.44619
67435	67095	64	26676	26460	67	800	853	0	1032	866	0	2052	1905	20	164720	158295	76	2.44828
78733	79104	73	29002	28585	70	870	918	0	1192	1192	9	2439	2353	23	195397	191015	75	2.44933
146090	123784	89	49477	41740	80	2224	1971	21	2387	2051	25	5021	4224	36	382992	328385	89	2.45038
77251	75855	73	27375	27283	62	1113	1106	7	873	982	0	2676	2666	25	195775	184415	76	2.45142
105329	102852	74	37939	36536	73	2044	2068	20	1996	1897	19	4237	4040	31	302965	286535	80	2.45142
272305	191388	104	87621	60912	99	3691	2566	33	4368	3122	37	9722	6943	47	739619	533517	109	2.45247
75617	74083	78	25395	25310	65	1303	1150	8	913	987	0	2484	2505	23	200543	193011	77	2.45561
115900	96801	81	40535	34158	79	1675	1390	18	1516	1395	16	4021	3498	32	281507	245303	84	2.45666
70930	69054	72	15054	15121	42	1023	1087	7	1064	1130	8	2491	2500	23	184765	180584	73	2.45875
266049	190034	105	98226	70890	101	3904	2513	34	4137	2994	36	8757	6306	47	668272	472920	119	2.45875
88784	86067	76	25996	25864	59	1091	983	0	1359	1347	12	3218	3132	28	232383	226396	78	2.46084
37225	33564	72	125318	115089	73	1354	1230	10	3789	3546	30	965	981	0	2772	3230	25	2.46398
66412	66343	69	19207	19101	47	1082	850	0	995	979	0	2179	2028	21	158012	154384	76	2.46922
135611	115997	91	34486	29202	77	1836	1615	16	1784	1686	18	4361	3821	31	304243	259331	98	2.46922
73506	75697	70	18669	18923	44	1231	1496	12	1333	1445	14	3046	3192	26	238762	231225	77	2.46922
79619	80047	72	9104	9039	36	997	1008	3	1346	1390	13	2726	2694	24	193551	190099	74	2.4734
137580	111623	82	46138	36852	81	1886	1557	19	1818	1578	22	4591	3779	35	318730	260366	88	2.4734
93487	92928	75	33739	33349	71	1444	1351	12	1620	1638	16	3296	3107	27	244216	234123	79	2.47445
65400	66787	68	16493	16447	43	746	659	0	1051	875	0	1961	1864	20	153982	154200	74	2.47654
76783	76121	75	25637	25835	62	916	1143	7	1212	1075	6	2618	2574	23	191632	185424	77	2.47759
128268	109171	80	47020	38934	80	1779	1650	16	1811	1502	18	4679	3943	35	345346	290062	87	2.47759
105907	102889	80	48690	46741	75	1483	1527	16	1653	1372	15	3536	3332	28	274455	265344	80	2.47759
103878	100066	75	36833	35915	73	1358	1448	13	1747	1439	15	3819	3618	29	281763	265563	81	2.47968
126663	119996	77	42108	39212	76	1503	1484	16	1707	1659	17	4305	3926	32	326327	302673	81	2.48282
123119	119873	84	34154	32309	76	1669	1702	17	2121	1732	20	3831	3757	29	348187	324150	94	2.48282
196776	165628	87	70268	57767	86	2618	2244	24	2787	2481	24	6126	5098	38	517761	430615	95	2.48387
101953	98986	78	34088	33278	72	1469	1458	14	1667	1494	16	3001	2904	25	233213	222902	80	2.48387
176779	132669	96	62844	46596	85	2526	1815	27	2603	1879	28	5834	4584	39	390834	297631	92	2.48492
64013	63870	69	23750	23729	52	882	783	0	805	879	0	2059	1958	20	159002	159093	74	2.48596
94775	95360	75	36660	35616	73	1529	1242	17	1556	1322	14	3959	3749	30	269011	263701	76	2.48596
111196	106113	78	43037	39302	75	1054	996	0	1319	1285	12	2785	2542	26	238912	219981	82	2.48596
115753	110853	78	37410	35312	75	1877	1604	18	1855	1796	19	4125	3896	31	307348	278549	81	2.48596
80673	80362	74	20000	20311	48	1122	994	0	1372	1373	12	2663	2607	24	200124	195078	77	2.48701
78993	78361	74	22046	22426	49	1157	1297	10	1137	1166	10	2634	2609	24	211177	204564	77	2.48701
92789	90246	75	30639	30712	72	1269	1389	12	1632	1251	12	3076	2867	26	234242	224191	79	2.49015
106101	104102	77	27178	26743	67	2130	2042	20	1937	1817	19	4120	4128	29	344115	334425	84	2.49224
130329	109712	81	54114	43828	81	1692	1389	16	2209	1802	21	4435	3528	35	331310	277925	88	2.49329
88250	89175	76	35289	35296	71	1055	1150	8	1368	1219	11	2444	2426	23	228019	217329	78	2.50167
122416	109273	80	41550	36746	76	1828	1407	16	1902	1749	20	3899	3560	30	294108	268474	81	2.50376
68196	69172	72	21255	21339	48	781	873	0	1253	1041	7	2452	2396	23	194629	193096	72	2.50481
133545	114004	90	52254	44633	79	1790	1272	17	1847	1504	19	4468	3663	33	337713	278956	85	2.50585
289000	192940	105	80429	51388	99	4127	2554	35	4611	3268	38	10215	6622	50	772369	540788	107	2.5069
276822	194326	100	85653	59399	96	4350	2839	35	4371	3355	37	10348	7127	49	755742	510749	104	2.5069
94358	92055	74	44020	43784	73	1360	1409	12	1626	1483	16	3243	3291	26	226289	219593	78	2.50795
81961	83092	76	23439	23605	51	997	1106	7	1283	1102	8	2792	2721	25	224935	216901	78	2.50795
237187	175467	103	77979	59200	93	3244	2546	28	3312	2456	31	7702	5843	44	649143	503000	101	2.50899
99802	96988	82	24719	24533	56	1362	1471	13	1634	1714	17	3570	3336	28	293621	278413	80	2.51004
110842	101456	81	40010	35845	77	1525	1293	12	1635	1440	16	3823	3426	30	309790	280422	81	2.51109
89898	88023	79	36016	36071	71	1348	1322	14	1196	1161	9	2373	2406	22	224639	217551	80	2.51318
175554	143415	84	60572	48700	83	2204	1808	22	2340	1888	24	5071	4213	36	379272	303002	89	2.51632
121868	103278	79	49872	42428	79	1756	1315	17	1722	1400	16	4210	3530	32	324691	268936	87	2.51737
170594	150168	83	50630	43804	80	2999	2509	24	2646	2427	26	6027	5442	36	489223	439860	86	2.51737
125548	112097	89	51147	45917	78	1732	1526	17	1946	1843	20	3745	3177	31	265400	240989	81	2.51737
65139	66010	75	18934	19414	44	1229	1205	10	1029	980	0	2374	2543	22	165769	155302	74	2.51841
62667	62516	67	21196	21575	48	940	736	0	833	995	0	2037	1994	21	151836	147403	77	2.51841
141700	127053	90	42750	38786	81	1772	1725	16	1871	1720	19	4793	4356	33	334187	315342	87	2.51946
112340	98191	96	46379	39886	96	1694	1463	16	1647	1300	16	3904	3357	29	299608	247885	96	2.51946
106556	103532	75	38976	37164	73	1761	1697	17	1782	1545	16	4172	4075	31	286834	279350	80	2.52155
64224	65424	69	22104	22383	48	857	801	0	1131	1095	7	2005	1980	21	174914	166114	72	2.52365
134990	117164	85	37322	31617	80	1752	1697	17	1924	1621	20	4277	3700	33	308808	267140	84	2.52574
115018	112086	75	34718	33728	72	1831	1632	19	1794	1776	17	4167	4240	29	316017	310672	79	2.52783
74650	76578	71	25688	25390	66	1040	1093	6	1098	1062	6	2620	2486	25	200864	194487	75	2.52993
161494	130871	89	53961	43959	85	2158	1792	20	2411	1909	27	5246	4208	36	419088	344228	90	2.53097
109965	107163	92	32954	31979	73	1680	1683	16	2142	1782	20	4444	4319	31	309155	291139	80	2.53307
242128	174645	91	79949	56401	91	3198	2235	30	3750	2846	33	8572	6119	48	648094	473131	98	2.53516
99349	99366	76	20291	20266	46	1405	1367	13	1206	1471	13	3283	3108	27	230290	229516	78	2.53725
139163	111090	88	49475	39616	81	2291	1809	22	2227	1617	23	4736	3730	36	350259	288952	88	2.53725
76383	77521	70	25548	25427	59	924	868	0	1146	1093	8	2524	2598	23	186209	179155	76	2.54144
88134	86807	73	24449	24669	54	1043	1172	9	1600	1557	17	3455	3439	28	230305	226390	78	2.54144
116881	100804	83	43773	36855	78	1951	1606	17	1713	1457	19	4175	3418	34	304237	262179	84	2.54144
93144	85616	76	29584	26412	73	1159	1094	7	1202	1441	15	3182	2809	28	245975	225873	81	2.54249
59631	61295	71	23760	23912	54	945	900	0	914	815	0	1839	1736	18	129666	131709	72	2.54353
133227	110764	84	49608	41022	80	2195	1968	19	2148	1505	23	4539	3706	34	354339	298095	87	2.54458
100807	100713	75	27547	27319	71	1399	1316	12	1647	1530	17	3571	3466	27	254813	244059	78	2.54563
158432	125824	87	58258	46435	83	1963	1506	21	2410	1829	28	5799	4568	38	492771	385744	93	2.54667
125445	118991	79	43351	41487	76	1816	1821	17	1964	1893	19	4263	3940	31	335537	320530	82	2.55295
115001	108692	79	39138	36088	76	1702	1569	16	1939	1774	19	4038	3608	31	300694	278536	84	2.55295
66974	64826	72	24178	24077	52	923	710	0	891	964	0	2029	1878	20	171686	168758	75	2.554
60792	61022	74	17536	17816	43	1003	993	0	945	954	0	2174	2316	20	159649	151147	75	2.55505
118886	101177	85	40122	33924	78	1833	1441	16	2074	1617	22	3737	3262	31	272162	236301	82	2.55505
192165	149607	100	45452	36057	88	2914	2158	27	2660	2255	26	6130	5005	39	450031	357144	93	2.55609
230254	139614	107	86246	55242	93	2875	1775	30	3364	1945	36	7982	4689	50	617012	364797	99	2.55609
164764	139506	89	37688	31027	81	2073	1946	22	2475	2227	23	5609	4845	37	456824	386913	89	2.55609
84313	84188	77	27745	27952	65	869	920	0	1321	1192	9	2978	2974	25	236467	226198	77	2.55714
171673	145221	86	58603	48124	83	2500	2021	22	2491	2113	24	5325	4321	37	403073	335052	90	2.55923
129295	107314	90	46634	38806	79	1975	1537	19	1556	1294	13	4116	3391	33	319212	253890	85	2.56028
153621	122858	85	53484	43612	81	1930	1666	19	2484	1974	25	5348	4281	38	372802	299125	85	2.56028
89818	84454	75	38977	35255	73	1421	1411	14	1438	1413	15	3304	3142	28	251564	228212	80	2.56133
105961	102908	76	25977	25590	64	1602	1740	15	1889	1785	19	3605	3564	29	284700	272961	78	2.56238
68156	66833	72	11546	11873	38	803	924	0	793	844	0	2005	1753	18	181274	176602	77	2.56552
139237	120221	90	50400	44472	79	1985	1704	19	2284	2008	21	4861	4311	34	394239	344562	87	2.56656
89284	89346	77	30011	29623	71	1237	1218	12	1213	1279	10	2933	2828	26	244689	245613	79	2.56761
171977	133939	97	50135	39635	82	2308	1772	23	2484	2039	24	5381	4266	38	421926	334512	90	2.5697
130350	114927	82	45529	39500	79	1880	1510	18	2130	1958	22	4249	3645	32	332366	290383	85	2.5697
100585	99972	74	28598	27232	63	1531	1562	15	1782	1724	17	3778	3424	29	258132	248070	79	2.5697
163063	129422	87	53126	42251	83	2077	1658	22	2477	2082	26	5858	4543	40	410383	324986	90	2.5697
129754	107805	86	45839	37669	79	1794	1423	18	1774	1455	19	3817	3293	31	309026	256773	88	2.57075
107458	102549	75	36452	34279	76	1916	1645	18	1459	1458	14	3969	3816	30	295215	278004	82	2.57075
158903	130395	92	49776	40059	83	2024	1573	22	2151	1819	22	4996	3957	36	350632	294097	86	2.5718
124689	108577	80	49326	41698	79	1672	1414	16	1961	1586	17	3967	3249	33	321915	273177	87	2.57284
61933	59942	86	17866	18110	44	708	808	0	817	765	0	1678	1632	16	129397	127314	74	2.57284
93437	93142	74	35537	35502	71	1564	1470	15	1519	1292	13	3473	3459	28	266908	268927	79	2.57703
144655	141099	79	39577	37947	76	2218	2051	20	2217	2133	21	4735	4487	32	351670	329881	82	2.57808
93398	94723	73	33026	33056	71	1497	1387	14	1728	1644	16	3126	3120	26	211324	202133	80	2.58122
174383	142175	85	64690	52844	83	2419	1800	25	2477	2001	27	5842	4627	39	427306	339659	88	2.58122
115138	111734	80	52809	50932	76	2059	2054	18	1832	1869	17	4186	4092	29	313622	301618	82	2.58226
86399	88481	74	31859	31807	71	1003	909	0	1493	1526	15	3169	2959	27	224820	215424	77	2.5854
60351	61665	68	18997	19221	45	609	704	0	1142	1107	8	2338	2244	21	150072	147370	75	2.58645
91809	91594	76	26295	26058	63	1500	1607	15	1626	1656	16	3649	3583	28	273157	267377	80	2.59064
81922	79983	82	23049	22957	51	1129	1105	7	1187	1187	9	3184	2919	27	221040	207138	75	2.59168
112231	102888	90	35899	32187	75	1963	1735	19	1907	1627	18	4117	3732	31	315786	290508	81	2.59378
158625	142361	86	41827	36613	82	2411	2111	22	2543	2177	23	5472	5042	34	413279	373530	90	2.59378
90878	90266	76	33214	33060	71	1193	1352	12	1415	1445	14	2802	2761	24	206981	196298	76	2.59378
139143	116061	84	44727	37034	80	2404	1927	24	2066	1693	23	4977	4142	36	361031	291762	85	2.59482
83732	82902	85	26606	25840	69	1348	1237	10	1433	1281	12	3230	2923	28	204649	191354	90	2.59482
184024	148870	85	59367	46338	85	2946	2294	27	3067	2342	29	6633	5148	41	498565	401108	89	2.59796
95622	92877	76	28028	26955	69	1159	1014	3	1265	1303	13	3449	3370	27	238540	233101	79	2.6011
119362	105013	82	41941	37435	76	1418	1295	12	2059	1684	18	3898	3302	31	305996	270107	82	2.6011
110577	108528	74	38593	37637	73	1565	1606	16	1541	1455	14	3246	3487	25	258430	248243	79	2.60215
92421	91110	76	22784	22470	51	1336	1431	13	1504	1602	16	3621	3569	28	266116	261745	80	2.6032
76811	77860	72	41278	41565	70	774	1032	4	936	897	0	2194	2267	21	175720	177078	76	2.60738
101313	98240	78	24956	23841	57	1534	1678	15	1732	1696	17	3925	3539	30	295225	288530	79	2.61052
88951	89439	75	25660	25577	57	1059	1081	6	1413	1176	10	3280	3217	27	239991	241339	76	2.61157
128057	116125	83	46411	40587	77	1734	1494	19	1797	1630	17	3925	3502	31	316046	280059	85	2.61157
121799	114635	77	31947	28870	76	1740	1453	17	2123	2014	21	4723	4314	33	341743	327515	82	2.61366
73623	74692	70	22598	22785	51	1002	886	0	1131	1023	4	2470	2499	23	188271	188530	76	2.61471
63901	63203	76	22509	22605	50	947	796	0	1080	1006	2	2201	2152	21	161911	156457	73	2.61576
129387	122827	88	40707	37640	76	2144	1946	21	1849	1798	19	4151	3841	31	316219	297048	82	2.61576
111780	102558	79	36979	32841	77	1526	1264	14	1799	1713	20	4128	3662	32	279240	258211	82	2.6168
82328	84646	71	32917	32791	70	1338	1257	12	1117	1335	12	3211	3003	28	232227	231758	77	2.6189
128424	124898	77	35621	34103	76	1867	1913	19	2191	2082	20	4647	4527	31	309320	298398	83	2.62099
110354	97769	85	37804	33363	75	1865	1607	16	1795	1732	17	3850	3517	31	279497	249030	82	2.62204
73723	76169	70	28029	28125	65	849	916	0	1123	999	0	2405	2243	24	187212	184504	76	2.62308
153120	123951	83	56618	44930	82	2035	1444	21	2543	1862	25	5358	4278	37	424767	335714	87	2.62308
140827	124781	85	49443	44948	79	1720	1618	16	1959	1758	20	4553	3985	33	345690	320790	84	2.62413
179398	138457	89	56660	42575	84	2518	1677	27	2909	2256	28	6115	4973	40	425245	321772	91	2.62518
78391	80312	71	27490	27823	59	1155	1284	10	1249	1515	13	2610	2523	24	187348	186107	76	2.62622
76609	78652	71	23865	24349	50	1089	1070	5	1364	1235	13	2499	2542	24	193797	197831	75	2.62622
110761	96104	86	40790	35185	77	1808	1352	17	1573	1222	13	4046	3523	32	311089	271967	83	2.62622
79556	77310	81	26739	26822	61	882	918	0	776	849	0	2253	2411	22	179465	172480	80	2.62937
155712	144620	81	36427	32080	80	2150	1891	21	2454	2096	24	5395	5046	35	408043	378360	85	2.63041
100800	97101	91	29891	28216	74	1681	1607	14	1521	1491	15	3823	3639	28	317109	293973	91	2.63041
310517	212025	117	113963	79693	115	4287	2789	33	4824	3361	38	10809	7382	52	826379	567162	121	2.63146
85636	84944	74	20725	20555	49	1530	1448	13	1289	1105	7	3237	3074	27	226596	216814	77	2.63251
79808	80631	71	28858	28786	67	988	969	0	1072	1148	9	2658	2541	24	219077	214578	74	2.63355
61168	60776	71	19418	19456	47	649	760	0	838	955	0	2118	2136	20	147032	142142	80	2.6346
139334	114902	85	51815	43161	81	1780	1377	16	2004	1689	21	4326	3804	32	318782	259464	86	2.6346
71088	72916	70	25188	25453	55	1019	1033	4	1156	1327	11	2332	2306	22	185406	179631	77	2.6346
64973	67412	69	23487	23661	53	1015	1024	4	938	1004	2	2627	2564	24	169968	169298	71	2.6346
112105	108683	76	33615	31542	73	1897	1825	18	2137	1771	21	4103	3985	30	310272	287730	80	2.6346
90581	88920	73	34194	33142	72	1322	1340	12	1145	1020	3	2737	2765	24	205928	201872	78	2.63565
194990	154561	93	74070	58697	85	2908	2286	26	2866	2015	29	6684	5109	42	487458	383797	92	2.63565
72957	71848	75	22948	22865	52	974	1024	3	789	840	0	2334	2355	22	175403	173036	77	2.63669
176476	142597	89	61413	49448	84	1893	1640	19	2773	2175	26	5823	4959	37	445883	380917	91	2.63669
106896	92521	94	36459	31496	76	1898	1730	16	1922	1647	19	4452	3809	34	295814	263429	84	2.63879
112118	104954	78	33529	30242	76	1839	1598	17	1623	1473	16	3614	3366	30	291846	272356	83	2.63983
122475	105082	81	42899	36034	80	1776	1425	16	1684	1456	18	4148	3485	33	292593	241466	86	2.63983
92768	91477	81	35370	35389	70	1152	1300	10	1605	1308	15	2906	2913	26	240784	241398	76	2.64088
152596	131959	91	50258	42952	82	1649	1307	16	2510	2397	23	4993	4456	35	399401	359383	86	2.64088
107169	102917	83	37814	36547	72	1526	1615	15	1404	1413	14	3296	3260	27	266446	254053	78	2.64088
139520	125824	81	32979	28792	79	2050	1742	20	2114	1962	21	5077	4431	34	393759	359921	87	2.64611
166628	130507	90	58776	45615	85	2469	1714	25	2958	2186	28	6703	5441	41	478470	367864	92	2.64611
162927	140667	92	49407	43335	81	2294	2025	22	2610	2694	25	6130	5396	39	460247	386079	86	2.64925
120103	105183	84	32467	28115	77	1707	1423	16	2299	1923	24	4271	3834	32	307762	274695	85	2.6503
121598	107737	80	42586	36039	77	1820	1803	18	1969	1729	21	4329	3645	34	337999	286352	83	2.65135
100013	100964	74	24724	24550	58	1475	1400	13	1667	1814	17	3587	3548	28	271800	263159	80	2.65449
93813	94300	72	34496	33823	71	1144	1294	11	1460	1260	14	3148	3428	26	222635	213783	76	2.65658
103487	103174	75	41044	41073	72	1539	1554	16	1739	1680	17	3934	3802	30	296305	282412	78	2.65658
175834	140165	87	61372	48850	83	2568	2052	25	3020	2263	28	7351	5625	46	605930	474311	91	2.65658
94046	91283	75	36961	34807	73	1557	1618	15	1306	1336	12	3124	3056	26	235321	218823	77	2.65658
45792	47298	66	11086	11766	36	532	538	0	584	613	0	1282	1317	13	122928	122720	70	2.65658
213473	158741	90	68994	52315	89	3334	2439	31	3179	2410	31	7455	5248	44	534288	408893	94	2.65763
104327	98876	84	40731	37650	76	1333	1219	12	1692	1624	16	3621	3495	27	256990	234651	80	2.65867
73457	72178	74	21349	21218	50	987	977	0	1151	1014	3	2846	2630	25	210070	195777	76	2.66077
131966	129079	77	42348	40325	75	1879	1782	19	2148	2065	21	4800	4571	32	327243	309804	80	2.66391
180631	136743	99	57291	43752	84	2616	1938	25	2983	2081	30	6287	4851	39	472081	350785	90	2.66495
102830	100318	77	29329	27943	73	1629	1630	16	1325	1297	13	3223	3241	25	270725	263251	79	2.66495
102328	99762	81	39070	37836	73	1355	1223	12	1742	1686	17	3691	3480	28	278811	269379	77	2.666
87984	87207	73	32747	32777	71	1198	1208	10	1339	1171	9	2663	2537	25	221278	214053	75	2.66705
201672	158263	98	66220	52397	86	2568	2535	23	3090	2458	31	7163	6029	40	519978	412731	93	2.66809
181716	145969	103	58146	46227	83	2193	1607	21	2520	2044	25	5709	4693	37	444744	374720	92	2.66809
69271	70700	70	24268	24547	50	951	1021	3	1196	1243	10	2576	2423	24	180655	179343	75	2.66809
148538	128699	84	42647	35615	81	2049	1767	20	2481	2123	23	5126	4063	37	392352	340439	86	2.66914
65247	66564	72	22894	22122	59	708	833	0	710	706	0	2077	1842	21	156072	146086	74	2.67019
115116	107570	86	39550	37893	76	1541	1269	12	1362	1288	13	3771	3478	29	266376	257888	81	2.67019
55933	57732	70	21782	22143	47	1016	1012	2	970	859	0	2006	1970	20	167032	160307	74	2.67019
120287	115060	80	36622	35017	74	1294	1392	13	1214	1323	12	3555	3589	27	247866	235214	82	2.67228
141491	133162	80	41116	37957	76	2067	1735	20	2161	1764	22	4659	4476	31	342711	322702	82	2.67751
92578	92473	73	24502	24223	52	1332	1395	12	1374	1154	10	3088	2755	27	222032	218054	80	2.67751
127086	105427	89	45667	37524	78	1793	1576	18	1809	1657	18	4530	3895	33	314345	258076	89	2.67961
171928	136519	87	58953	47232	84	1985	1584	19	2296	1939	24	5851	4577	39	403504	312916	90	2.68065
130655	106972	82	47364	39077	80	1398	1139	13	1815	1598	19	3565	3089	31	299347	244182	84	2.6817
97196	94766	77	33384	33108	71	1572	1648	15	1855	1748	18	3166	3259	25	246199	239903	79	2.68275
96921	97047	74	41433	41587	71	1353	1338	13	1439	1349	13	3653	3684	27	256210	243082	77	2.68379
87378	87150	73	20567	20260	46	1314	1540	14	1525	1432	12	3557	3461	28	264200	248755	77	2.68379
78396	76095	78	26274	25641	64	1358	1257	12	1138	829	0	2670	2636	23	203354	196877	77	2.68484
120729	119263	77	44658	44318	75	1853	1727	17	2088	1735	21	4264	4107	30	305518	286164	83	2.68798
97237	95313	74	34597	33916	72	1457	1221	13	1578	1476	16	3545	3341	28	266411	257808	78	2.68798
100448	89487	80	36122	31646	75	1603	1466	16	1821	1329	16	3550	3061	30	241401	214337	81	2.68798
70748	70876	66	29026	29274	61	1305	1111	8	1339	1227	10	2390	2322	22	178320	169347	74	2.68798
148671	118015	86	50914	39847	81	2202	1533	25	2308	1706	24	5270	4176	37	350317	270165	87	2.68903
258650	187588	103	72201	52750	99	3723	2623	33	3880	3015	34	9380	6698	48	718962	523902	108	2.69112
94062	93094	74	30399	30152	71	1482	1554	15	1762	1654	15	3457	3345	27	265693	248223	78	2.69531
75773	76534	72	18755	18721	44	1302	1162	10	1005	893	0	2321	2355	21	193351	192890	74	2.69636
207915	178834	94	71051	60202	89	2632	2289	23	3429	2751	31	7985	6903	41	605797	513437	105	2.69636
85346	75526	91	32840	28982	91	1215	1080	7	1573	1190	13	3009	2428	23	228038	184835	91	2.69636
125505	111276	91	42878	37871	78	1873	1590	19	1811	1509	20	4048	3597	31	312065	289452	84	2.6974
172055	163416	81	51949	50082	80	2491	2497	22	2762	2584	24	5831	5390	36	429281	395502	86	2.69845
111395	112169	73	29658	29238	68	1744	1804	16	1881	1781	18	4003	4014	29	303388	290223	79	2.6995
120807	112340	86	30914	27712	72	1627	1452	15	1855	1793	17	3971	3759	31	302127	282274	84	2.70264
97044	94028	77	29984	28361	72	1180	1249	12	1439	1358	13	3408	3292	27	255886	244228	79	2.70473
73295	74106	71	24485	24772	50	1551	1507	14	1089	1025	4	2555	2728	23	191258	184554	77	2.70578
63951	66164	71	23797	23832	52	1063	1096	6	918	1135	8	2203	2350	21	156816	147822	76	2.70787
104505	102536	85	30725	30071	73	1595	1588	16	1642	1539	15	3687	3616	28	253610	252126	80	2.70892
161216	119375	87	53717	39519	84	2169	1486	23	2537	2032	25	5049	3660	38	388632	283977	89	2.71101
134261	117328	84	42748	36792	77	1783	1531	18	1958	1651	21	4057	3584	32	316573	274564	83	2.71101
89804	88031	75	23795	23802	53	1162	960	0	1187	1247	10	3217	3081	27	268789	259778	80	2.7131
140163	117287	83	43484	35239	79	1884	1649	19	1810	1709	19	4771	3952	35	340281	286041	88	2.7131
124156	103741	86	43237	35224	80	1717	1086	12	1761	1619	18	4120	3350	33	312005	260371	87	2.7131
61809	63578	68	24050	24268	53	889	1033	4	655	534	0	1768	1724	18	143686	146869	72	2.71415
75912	77592	71	26457	26355	65	1128	1239	10	1094	1094	7	2692	2619	25	196335	193117	76	2.71834
71390	72794	69	25771	25967	56	1170	1377	10	1153	952	0	2667	2485	24	187255	175891	76	2.71834
95953	91007	75	31095	28750	74	1077	1185	8	1472	1358	12	2882	2684	26	220878	203810	80	2.71938
193836	147929	90	65357	49313	87	2632	2131	24	2821	2176	26	6557	5012	41	458713	359512	96	2.71938
120762	113307	83	25630	23174	65	1851	1735	18	1966	1827	20	4782	4482	32	364202	340495	82	2.72148
77509	78289	82	20469	20516	46	1423	1347	13	1202	1209	10	2400	2359	23	197024	192013	77	2.72252
73194	72701	79	26720	26708	66	784	848	0	952	926	0	1816	1852	18	181938	181814	73	2.72357
150035	133497	89	47825	40767	81	1915	1763	18	2167	2003	22	5222	4518	35	372397	340839	85	2.72671
83339	80758	78	31069	30763	71	1134	1142	10	1394	1125	10	2910	2709	26	230313	228525	77	2.72776
145232	117373	91	46415	37185	82	2088	1728	20	2043	1801	20	4645	3777	34	348458	287843	89	2.73194
119359	115046	80	39636	38559	75	1459	1177	13	1701	1594	18	3968	3660	30	330701	315351	81	2.73508
95944	95164	73	30479	30282	72	1792	1489	17	1549	1542	15	3426	3496	26	249851	239346	80	2.73613
130290	120561	84	47286	43307	77	1980	1747	19	2107	1693	19	4117	3755	31	306490	285009	85	2.7445
146094	132019	82	49435	44009	78	2038	1857	19	2256	2078	23	5143	4584	35	407516	372786	86	2.7445
137021	122727	84	48817	42582	77	1865	1724	18	2026	1479	19	4899	4346	34	337969	295489	84	2.74764
68882	68428	79	24678	24887	54	887	951	0	949	921	0	1869	1833	19	166550	165295	76	2.74764
91603	90101	84	16722	16720	43	1358	1301	13	1666	1635	16	3386	3205	27	246153	242264	80	2.75078
105652	92286	88	40491	35406	77	1334	1245	11	1692	1498	17	3615	3272	30	266253	233279	83	2.75288
98951	97547	78	30554	29665	72	1381	1305	12	1768	1643	17	3552	3382	28	268715	256462	79	2.75497
97748	96785	74	33973	33862	71	1354	1484	14	1616	1644	15	3779	3564	29	303663	293257	78	2.75497
184878	150192	85	52186	42997	82	2886	2157	27	2719	2011	28	6064	5209	38	447535	357616	87	2.75497
82472	82898	74	26460	27089	58	1103	945	0	1063	1177	9	2722	2703	23	185104	185224	76	2.75497
98437	98466	73	34596	34551	71	1477	1245	12	1475	1402	15	3579	3359	28	264996	245854	90	2.75497
122599	113398	79	37738	33320	77	1788	1464	16	1605	1568	16	4154	3597	31	274915	250969	82	2.75811
90929	87974	88	32079	31712	71	1180	1230	12	1295	1384	12	2868	2720	25	224052	212806	79	2.75916
120959	103095	82	44557	38072	79	2137	1808	20	1619	1437	16	3991	3445	31	309720	270699	86	2.76021
100383	97561	80	28564	26809	56	1752	1394	15	1450	1443	15	3918	3466	31	273779	269689	79	2.76021
131331	128588	77	30191	30038	69	2015	2110	19	1743	1903	17	3564	3325	29	288842	268707	81	2.76021
85926	85159	75	22858	22674	53	1009	1107	7	1563	1256	12	2834	2929	24	214477	206298	78	2.7623
73925	73387	68	27577	27345	69	1148	1217	9	1098	1057	5	2490	2440	22	182466	180943	76	2.76544
68277	69510	69	23117	23203	52	1251	1006	2	954	878	0	2472	2546	23	171237	167187	74	2.76649
82624	82617	73	29267	28784	70	1532	1509	14	1515	1336	13	3400	3179	27	225087	215296	78	2.76858
261579	187747	99	85065	61234	93	3736	2532	33	4534	3164	37	9552	7200	48	709573	507843	102	2.76858
85978	85828	82	38421	38418	70	1047	990	0	1229	1179	10	2491	2366	23	205593	204756	78	2.76963
118730	103106	83	43220	37938	77	1593	1398	16	1899	1559	22	3886	3298	31	281828	242409	85	2.77172
112227	105793	77	41671	38826	76	1632	1430	15	1763	1811	18	3988	3712	30	284650	264720	81	2.77381
127911	118436	79	42436	37184	77	1940	1651	19	2142	2026	20	4582	4201	33	348251	296787	87	2.77486
84463	83034	77	32425	32329	70	1232	1175	8	1544	1605	15	3033	3076	25	222243	215774	83	2.77591
83521	82515	78	29942	29570	71	1424	1411	13	1361	1428	15	3359	3298	28	250519	234682	78	2.77905
55774	57370	67	21166	21166	48	859	791	0	853	748	0	1741	1770	19	124881	127407	71	2.78009
127372	114791	86	46186	40939	79	1516	1397	15	2211	1886	23	4848	4369	34	332472	293715	83	2.78009
90440	87400	73	37973	36421	73	1435	1394	13	1399	1259	12	3000	2937	26	247389	240078	76	2.78114
83260	80285	78	26287	26294	69	1028	953	0	1100	887	0	2236	2034	22	194383	188299	75	2.78219
161787	124729	88	55086	42965	84	2281	1599	23	2291	1739	23	5118	4142	37	379695	296140	90	2.78637
153074	139873	80	51552	44136	81	1883	1875	18	2553	2045	26	5637	5159	36	423351	371030	85	2.78637
119221	111588	91	36670	34521	76	2093	2109	19	1801	1727	19	4351	4029	31	327635	311065	83	2.78742
114510	96033	82	39942	33112	78	1604	1295	15	1871	1570	20	3781	3175	32	282890	230343	85	2.78847
114814	110116	78	32536	29972	75	1568	1403	14	1782	1634	19	3889	3531	30	304870	280959	82	2.78951
69307	69800	74	26207	26169	63	1350	1266	12	961	913	0	2224	2234	20	176233	168689	74	2.79265
100939	100664	76	39872	39783	71	1687	1795	16	1775	1536	17	3419	3319	28	268962	258869	79	2.79265
144319	118618	86	48314	38392	81	2110	1762	20	2253	1704	23	4892	3731	36	393605	320808	100	2.79265
268623	193085	95	67674	48471	92	3896	2807	33	4105	2947	37	9597	6759	50	694646	514151	99	2.7937
173344	134003	89	56735	42319	85	2811	2196	26	2711	1909	28	6249	4704	42	493311	366367	103	2.7937
100473	93266	92	54967	51189	92	2261	1951	20	2207	2078	20	5141	4453	35	364960	317532	92	2.7937
56431	54163	74	20777	20872	46	970	900	0	870	977	0	1902	1955	18	129923	125617	74	2.7937
184701	143312	92	62426	49338	85	2519	1735	26	3005	2232	28	6124	4973	38	440586	349194	89	2.79475
229234	163785	97	73162	52668	91	2642	1861	28	3391	2519	33	7845	5368	47	611232	428661	97	2.79475
108681	94898	95	39809	34296	76	1546	1331	13	1598	1522	20	3669	3153	31	278301	239895	83	2.79475
153865	130937	84	48019	38998	82	2345	2085	23	2538	2078	25	5936	5034	37	408812	345368	90	2.80207
84824	83204	73	19288	19316	46	1231	1277	12	1207	1183	10	2640	2611	24	203098	192541	75	2.80312
129891	123199	79	43280	40590	77	2004	1945	18	1824	1716	19	5257	4736	34	388994	365208	84	2.80312
103534	100017	76	43615	43248	74	1552	1612	15	1386	1308	13	3338	3214	27	235326	229109	79	2.80417
144127	118623	82	45363	36692	80	2053	1830	19	2349	1919	25	5338	4401	37	376032	317930	87	2.80626
156913	127202	88	45610	35958	82	1881	1509	20	2166	1612	22	5110	3965	37	364928	287661	92	2.80731
208411	188046	91	83083	74327	88	3026	2705	26	3409	2924	28	7827	7098	41	573490	513414	96	2.81359
89305	92782	71	31573	31771	66	1403	1399	13	1529	1589	16	3309	3312	26	243559	235433	77	2.81359
82153	82260	71	23989	24060	53	1405	1152	12	1576	1390	14	3239	3164	26	221661	221272	75	2.81359
103478	100079	78	40938	39373	72	1434	1386	13	1301	1389	13	3620	3487	29	266723	258622	77	2.81464
233706	152307	112	78378	49805	93	2905	1917	28	3657	2571	34	7988	5435	47	572859	385655	99	2.81568
93883	94825	71	34138	34138	70	1690	1626	17	1541	1428	15	3697	3704	28	240389	233050	76	2.81568
75937	76224	82	28332	28626	65	1096	1006	2	1012	907	0	2571	2403	24	182984	178342	76	2.81778
85491	84437	73	31073	30310	72	1323	1302	11	1465	1247	13	3273	3170	27	213794	208646	79	2.81882
201938	157534	104	62319	48569	86	2626	2054	26	2661	2082	28	6437	5218	41	462511	370959	95	2.81987
101522	99185	77	44907	43187	73	1520	1440	14	1810	1628	17	3792	3715	29	260728	247805	78	2.82092
95984	95917	73	40299	38817	71	1378	1404	13	1460	1465	14	3317	3436	27	267855	257696	77	2.82196
112276	103180	79	38427	34278	78	1806	1785	18	1608	1502	18	3611	3252	30	267122	241249	82	2.82196
96261	93266	88	26466	26355	59	1503	1533	14	1613	1477	15	3722	3381	30	265892	254364	79	2.82406
72203	72079	72	25951	25924	57	1097	974	0	946	610	0	1952	1842	20	145101	141227	74	2.82615
79341	80258	70	16611	16707	43	1302	1273	12	1345	1229	10	2863	2826	25	213123	208147	76	2.82824
71768	72859	72	29521	30019	69	948	917	0	890	836	0	2447	2430	22	177169	176783	73	2.82929
138336	132537	79	65173	61895	77	2006	1983	18	2154	1986	22	4823	4457	32	373379	347254	84	2.83034
192956	152288	105	54141	41908	86	2981	2153	29	2742	1997	27	5613	4418	38	408960	321407	93	2.83138
73486	76150	69	26252	26012	63	1140	1142	7	1045	1030	4	2690	2545	25	182057	182671	77	2.83766
78391	80910	70	22131	22005	51	1247	1207	10	1128	1190	9	2767	2742	24	209536	209039	78	2.83766
89340	88766	73	37651	37540	71	1136	1123	8	1354	1184	10	2944	2948	26	222495	214253	76	2.83976
100579	96948	76	34965	32921	73	1283	1271	11	1415	1424	14	3475	3320	27	260803	247119	78	2.83976
85234	84654	77	24605	24687	53	1302	1337	12	1416	1323	13	3272	3009	27	221028	214356	76	2.8408
144214	117328	84	53985	43850	81	2303	1938	21	2150	1842	23	4923	4080	36	363610	300303	85	2.8408
81172	81091	72	25429	25562	54	928	774	0	1274	1066	7	2862	2664	26	212175	212506	76	2.8429
147190	120397	84	48414	39166	82	1600	1474	18	2315	2022	23	4562	3619	36	354263	295331	89	2.84394
99723	100366	74	26348	26281	60	1554	1534	14	1382	1404	14	3753	3686	28	277852	272617	77	2.84499
98081	97289	76	35683	35525	72	1644	1441	16	1658	1591	15	3512	3467	28	282104	275086	80	2.84918
91567	91901	75	33471	33217	71	1067	1159	9	1148	992	0	2448	2276	25	200928	194905	79	2.85022
70943	70125	86	16013	16102	42	711	726	0	1103	1120	9	2227	2073	22	157643	151559	75	2.8565
165770	129830	87	56589	43375	83	2384	1881	22	2612	1902	27	5770	4398	40	424463	318069	90	2.8586
84458	83032	74	29974	29371	70	1282	1171	9	1291	1189	11	3046	2795	27	222396	213977	79	2.86278
98546	98385	73	43040	42838	72	1576	1547	16	1424	1397	14	3262	3138	27	243441	229638	78	2.86592
66611	65712	72	16260	16580	42	672	948	0	1061	1088	8	2145	2150	20	164492	162102	74	2.86592
94820	95253	72	34030	33898	71	1331	1261	11	1541	1528	15	3832	3702	29	285391	275720	78	2.86592
164068	133739	85	54532	43701	83	2359	1806	22	2579	1831	26	5606	4671	36	411372	323268	88	2.86697
66577	67068	72	23960	24073	57	700	688	0	823	772	0	1937	1957	19	161240	154230	75	2.8722
97292	96348	75	33102	32557	72	1694	1512	16	1443	1309	13	3465	3424	27	260011	243093	78	2.87534
131119	109378	84	46591	38662	81	1829	1601	19	2308	1888	24	4007	3404	34	304260	250870	88	2.87534
49277	49896	69	20858	20884	48	634	609	0	849	835	0	1734	1841	17	118010	115436	73	2.87848
88540	87737	75	28387	27835	67	1118	1172	10	1476	1428	16	2669	2441	26	228783	217240	78	2.87848
125086	104325	81	37751	30977	78	1770	1672	16	1937	1481	17	4156	3530	33	293902	248270	85	2.87953
111609	93297	83	37332	31830	77	1446	1423	14	1973	1499	18	3903	3298	32	263954	214232	84	2.87953
140256	123400	97	45653	39975	80	1939	1653	18	2160	1903	20	5178	4560	36	395049	346097	86	2.87953
68865	68169	77	23577	23673	52	1335	1267	11	1206	1081	7	2301	2125	21	166209	160688	74	2.88058
152919	130456	99	42335	34861	80	1862	1812	18	2347	1817	23	5101	4149	36	379502	331899	86	2.88058
88700	88991	82	37709	37572	71	1428	1333	13	1331	1293	12	3029	2832	26	234075	226636	77	2.88058
202268	166092	88	42894	33071	84	3225	2571	29	3023	2584	28	6907	6056	39	531335	442774	90	2.88058
134860	130322	76	39859	37020	76	1897	1819	18	1829	1860	18	4297	4150	31	306800	280161	78	2.88058
75213	74826	73	25626	25313	58	1119	1073	7	1087	1208	9	2338	2240	23	183302	179091	74	2.88163
129575	117536	89	42727	38647	78	2146	1940	19	2471	1797	25	4997	4539	34	343696	313395	83	2.88372
[truncated: 7,664 more rows]
