# Supplementary material for: Phenotypic heterogeneity follows a growth-viability tradeoff in response to amino acid identity
Source: Nat Commun. 2024 Aug 2;15:6515. doi: 10.1038/s41467-024-50602-8 (PMC11297284; doi:10.1038/s41467-024-50602-8)
Supplement: Supplementary file 6 — Source Data [file 41467_2024_50602_MOESM6_ESM.zip › source_data/fig6cde/1850_C10_FBPs1_NLIMPRO.csv]

FSC-A	FSC-H	FSC-W	SSC-A	SSC-H	SSC-W	BL1-A	BL1-H	BL1-W	VL1-A	VL1-H	VL1-W	VL2-A	VL2-H	VL2-W	YL2-A	YL2-H	YL2-W	Time
132180	92591	98	45933	32160	90	17575	12446	59	-33	60	0	-53	44	0	117	564	0	0.0109776
51264	38000	77	20252	14762	60	7779	5768	41	1	89	0	-124	49	0	-65	333	0	0.0119756
214845	143394	104	89388	59325	100	31265	20069	95	39	141	0	55	125	0	-1785	0	0	0.0129736
268392	158384	116	108530	64354	113	41053	24193	108	87	105	0	47	57	0	-177	296	0	0.0199593
156195	101377	100	63932	40696	97	21412	13390	66	77	127	0	54	79	0	81	234	0	0.0249492
113056	81509	87	32589	23267	83	15152	10528	55	81	118	0	-129	12	0	-564	82	0	0.0329329
126377	89051	90	33572	23646	85	19559	13876	62	-12	109	0	-48	77	0	-1744	0	0	0.0339309
222067	133169	113	75879	44601	104	35132	20081	94	127	191	0	-84	40	0	793	654	0	0.0359268
225404	133953	112	84787	50006	108	35783	20166	99	-188	76	0	65	63	0	-243	353	0	0.0389207
243153	143962	113	92807	55071	109	37089	22338	105	-221	86	0	-3	75	0	351	381	0	0.0439106
272156	168485	121	109593	67567	116	35729	21850	98	3	113	0	14	55	0	-1528	230	0	0.0449085
90424	63039	91	38318	27072	84	11597	7906	49	100	167	0	15	43	0	-4	382	0	0.0489004
230528	150650	108	90302	59254	105	36359	23794	97	155	153	0	26	73	0	671	691	0	0.0558862
132346	86454	96	59036	38096	93	21911	14152	67	-113	143	0	-111	62	0	-309	193	0	0.0698577
83823	61066	83	22318	15969	66	12976	9311	52	-66	67	0	36	69	0	103	437	0	0.0728516
93539	64726	97	40375	28392	85	15635	11231	57	-114	39	0	-80	35	0	-245	439	0	0.0858252
110372	78074	95	43508	30976	87	16117	11708	56	142	135	0	-37	76	0	-507	130	0	0.0868231
122069	82039	93	58048	39768	90	18662	12518	62	-3	68	0	33	71	0	-1148	226	0	0.0878211
113624	80152	91	39889	28173	87	12660	8861	52	-200	20	0	179	64	0	96	442	0	0.0938089
72272	52660	83	13456	9835	50	11047	7675	48	-39	98	0	-81	44	0	152	507	0	0.0978008
198739	135200	108	122571	83830	102	36955	25049	95	62	103	0	-19	121	0	-39	574	0	0.116762
21922	17067	48	14895	10932	55	4905	3632	35	-82	110	0	59	80	0	-193	394	0	0.121752
201398	137859	101	64326	44270	96	28746	19724	72	-59	73	0	58	50	0	-403	259	0	0.121752
227559	146420	106	194704	128678	107	63854	40442	102	78	86	0	24	63	0	-275	383	0	0.123748
61808	44551	85	29942	22237	76	8676	6484	44	-11	127	0	-10	61	0	-988	123	0	0.124746
231084	138113	108	87847	52203	105	34922	20552	100	-36	66	0	93	91	0	21	560	0	0.131732
66631	47927	86	26338	18997	73	9634	6847	47	33	117	0	38	49	0	383	657	0	0.135724
50107	37207	78	14787	10814	52	8496	6125	44	-186	30	0	15	44	0	-113	306	0	0.138717
333632	169436	132	124437	61970	129	46534	23800	123	-114	103	0	-72	58	0	-20	420	0	0.146701
78977	57188	85	47517	34745	84	12533	8859	51	57	88	0	-1	107	0	472	636	0	0.167658
92167	64928	91	36464	26628	83	11916	8002	50	91	105	0	40	75	0	-600	0	0	0.168656
105468	76090	93	51891	37034	85	16697	11560	56	-88	98	0	-136	0	0	260	660	0	0.173646
86046	62454	86	52545	38042	84	11335	7925	50	-91	81	0	-57	80	0	160	338	0	0.175642
294809	161994	124	137408	77211	117	45551	24598	111	189	161	0	-137	23	0	82	461	0	0.177638
229619	156383	102	83904	56933	102	31978	21079	88	15	112	0	12	50	0	-380	218	0	0.180632
28609	20641	72	14278	10886	51	4452	3326	35	-85	90	0	-63	17	0	-4424	0	0	0.180632
260795	150249	122	89715	51206	108	35380	20772	101	-181	23	0	-33	71	0	-4996	0	0	0.180632
67914	48642	85	13277	9912	51	10732	7846	48	67	119	0	98	81	0	82	273	0	0.183626
83357	59074	88	30936	22430	81	11014	7526	50	138	131	0	-100	71	0	240	593	0	0.18662
174915	123948	95	47158	33398	92	26454	17994	77	-70	88	0	-83	24	0	36	433	0	0.18662
109369	80168	88	29980	21899	78	15593	11482	52	85	196	0	-39	56	0	-5144	0	0	0.187618
144609	104199	92	54072	38211	91	18482	12963	61	-109	117	0	112	106	0	337	424	0	0.19161
82596	60456	83	34843	25082	82	11395	7954	48	109	160	0	1	56	0	-136	331	0	0.193606
179167	124475	101	59047	41361	92	27995	19585	84	0	155	0	101	93	0	-258	309	0	0.199593
65590	47212	94	36427	27030	80	9485	6786	45	22	93	0	49	56	0	-799	79	0	0.201589
67823	50723	84	35406	26152	79	10129	7346	46	-107	39	0	-119	14	0	-392	190	0	0.218555
205634	139841	104	53852	37211	96	26397	17491	72	41	105	0	-66	35	0	-1725	12	0	0.218555
248603	160638	112	107470	72094	108	30180	19284	85	28	110	0	4	51	0	-1478	11	0	0.220551
194222	132243	97	56743	39048	93	26409	17185	71	-9	79	0	193	120	0	-6881	0	0	0.220551
30306	20840	65	70758	44164	81	1576	1246	13	141	166	0	-36	56	0	-397	34	0	0.222547
236939	148106	115	98466	61142	108	39273	23968	103	35	127	0	22	86	0	-663	175	0	0.227536
219962	148789	103	119310	81898	100	37052	24721	94	98	136	0	49	68	0	5	539	0	0.229532
228741	148914	111	70579	45477	104	37223	23628	99	-128	91	0	-4	79	0	-195	461	0	0.233524
252180	156085	111	109919	68421	109	36801	22366	103	89	148	0	-71	77	0	-383	473	0	0.23552
203302	135097	106	77190	51233	98	33934	22259	93	128	154	0	-29	39	0	418	737	0	0.244502
175604	126847	95	35597	25188	88	29600	20154	84	115	118	0	-5	54	0	-2361	0	0	0.2455
61948	47876	78	35251	26051	78	7999	5754	43	-110	43	0	9	41	0	-409	49	0	0.249492
211686	134286	103	108650	67914	104	33079	20093	91	-8	107	0	-54	50	0	534	455	0	0.251488
368003	196870	143	140836	77641	138	56583	30261	133	7	102	0	90	95	0	-12	386	0	0.254482
233615	147383	115	86602	55783	110	31299	18633	91	-134	48	0	57	108	0	-285	579	0	0.257475
108745	72296	92	47849	31698	91	18262	12067	60	-75	120	0	90	96	0	-4352	0	0	0.257475
273229	167031	116	99462	60330	113	47487	28056	110	122	126	0	-11	54	0	-386	490	0	0.259471
276838	146778	128	109259	59040	112	43294	22784	109	182	137	0	-102	21	0	-2384	279	0	0.260469
58344	43052	88	24733	17956	69	8227	6149	42	138	131	0	7	73	0	-102	298	0	0.266457
378034	210142	144	156726	85350	141	109833	60163	139	275	157	0	41	83	0	499	432	0	0.273443
67698	49395	86	29691	21781	79	7246	5531	40	-66	57	0	-40	68	0	52	240	0	0.277435
28579	22276	54	15015	11243	53	193	167	0	22	98	0	-3	44	0	-1377	0	0	0.277435
63004	47948	80	27515	20339	78	6638	4816	39	-51	72	0	56	63	0	-274	441	0	0.279431
152063	104204	100	68403	46880	95	26356	17326	79	6	73	0	-35	30	0	-329	450	0	0.295398
195077	124709	101	65251	41275	96	32858	20727	90	-10	162	0	-70	83	0	-707	148	0	0.301386
46494	34596	88	37961	28474	77	6733	4717	39	-110	77	0	-8	61	0	96	441	0	0.310368
75102	54912	84	31182	23018	79	10764	7534	46	-26	121	0	-17	35	0	-72	314	0	0.313362
61538	44409	84	19973	14604	60	9096	6471	44	228	189	0	22	68	0	268	796	0	0.315358
300475	182053	124	125082	75041	117	52872	31532	113	-98	160	0	12	48	0	304	921	0	0.327333
156993	112684	93	52586	37402	89	26564	18319	73	-30	39	0	5	44	0	-3750	0	0	0.328331
291910	175614	112	146721	86543	114	56118	31745	110	125	124	0	-15	65	0	-11629	0	0	0.328331
127001	91000	101	51546	37275	88	18024	12910	57	-226	59	0	67	70	0	-518	844	0	0.329329
140068	99974	92	40557	29447	86	20741	14598	61	-198	94	0	91	136	0	690	491	0	0.333321
68539	50630	84	20671	15381	58	8841	6579	43	166	134	0	-74	49	0	-340	72	0	0.336315
133815	96693	90	60383	43511	89	18106	13065	59	45	110	0	-45	40	0	-86	230	0	0.342303
187904	133072	98	91387	64896	97	36250	25312	91	82	169	0	46	73	0	-70	761	0	0.352282
146958	106653	92	133545	96353	93	29042	20622	78	-187	206	0	-42	43	0	-534	238	0	0.357272
86464	64207	94	56260	41620	83	14101	10301	51	64	158	0	61	50	0	-381	149	0	0.372242
168166	120262	94	64613	45801	93	24008	17025	63	8	100	0	-19	71	0	-461	169	0	0.374238
408160	203850	145	137309	69849	138	72336	36310	135	-46	109	0	-53	43	0	-160	515	0	0.37823
331235	191675	122	151964	90572	121	54619	31481	117	-196	194	0	67	63	0	-295	323	0	0.390205
222995	130721	109	104518	61820	108	34332	20390	96	-321	45	0	-71	8	0	-637	456	0	0.393199
260701	157541	110	115559	69590	108	58928	34056	104	104	153	0	13	81	0	201	708	0	0.399187
291738	167803	128	96816	54619	116	45423	25717	112	-17	113	0	-74	51	0	-225	326	0	0.405175
143030	101940	106	34462	24781	88	20300	15070	61	-46	150	0	14	40	0	-20	248	0	0.411162
455675	242271	155	201398	112519	150	84937	48043	146	-63	77	0	69	111	0	-115	705	0	0.419146
119154	87888	90	44697	33015	85	15865	11493	55	97	116	0	66	69	0	-574	131	0	0.424136
119204	85540	90	44317	31874	87	17474	12039	60	-82	56	0	-66	99	0	-455	473	0	0.426132
158028	112566	96	39955	28802	89	20567	14584	57	-41	110	0	56	88	0	130	424	0	0.428128
175832	112759	99	76536	49002	98	25069	15257	73	1	112	0	113	112	0	-144	380	0	0.43212
31927	24825	69	11095	8683	45	6436	4857	39	265	125	0	-28	37	0	-258	204	0	0.43711
291626	173735	127	97923	59178	117	39579	23990	111	-166	49	0	32	72	0	43	572	0	0.441101
173890	126337	98	91382	65978	94	25667	17861	68	-131	90	0	75	72	0	-543	155	0	0.451081
394086	180942	155	154685	70947	146	66018	28613	142	124	145	0	-16	109	0	205	438	0	0.453077
83981	62418	86	51099	38192	84	13151	9367	52	-128	53	0	31	66	0	-270	347	0	0.47603
69309	52226	88	36597	27127	80	10585	7886	46	-87	93	0	65	53	0	-289	497	0	0.477028
167633	114503	97	68299	45224	96	26663	16871	77	43	115	0	-44	76	0	-166	260	0	0.48102
255105	156448	111	93469	59358	106	36242	21891	100	138	156	0	-36	71	0	-568	130	0	0.489004
284538	172293	119	120557	73601	118	39884	23762	106	59	144	0	-56	68	0	185	661	0	0.498984
184234	127839	98	75350	52965	98	26583	18277	73	-93	36	0	36	83	0	551	733	0	0.503973
187809	123105	100	84039	52820	98	28057	17494	76	-23	70	0	-29	55	0	-6230	0	0	0.503973
79448	59115	83	35515	26617	79	9708	6928	46	52	89	0	84	127	0	-9333	0	0	0.503973
154807	111478	95	44023	32164	88	22011	16031	60	24	80	0	28	46	0	348	633	0	0.516947
79448	58270	89	33573	24701	79	11997	8708	49	-254	0	0	33	61	0	233	445	0	0.521937
338203	163934	142	148896	73648	127	45513	22658	120	-4	140	0	-89	29	0	695	751	0	0.525929
251976	154736	112	96773	59058	106	31007	19445	89	1	53	0	17	41	0	-185	462	0	0.530918
262234	161151	112	99304	59259	109	43029	26468	103	51	168	0	-77	92	0	-493	270	0	0.538902
243789	166711	103	92437	62023	101	37150	24600	96	-149	50	0	112	89	0	-9270	0	0	0.538902
277617	175984	121	101374	63791	113	36300	22564	97	7	128	0	19	150	0	143	590	0	0.55487
192748	134713	102	81801	57830	98	35172	24327	93	146	136	0	-26	34	0	-334	316	0	0.556866
138960	98274	93	56503	39235	90	19977	13622	64	-52	93	0	32	45	0	-656	85	0	0.565847
173241	115269	103	73588	48328	94	27272	17689	74	-110	38	0	27	87	0	277	475	0	0.572833
134802	99623	93	55401	40643	87	21966	15702	64	-66	114	0	95	117	0	354	451	0	0.579819
80972	59998	91	36432	27211	81	11541	8676	46	-26	87	0	-1	65	0	-475	117	0	0.580817
194920	137261	108	97422	69474	97	37258	25838	91	-19	98	0	11	50	0	-134	454	0	0.582813
169678	123487	95	72186	51743	92	27521	19821	69	-112	68	0	36	90	0	613	835	0	0.585807
136154	101008	93	35574	25970	85	20234	14694	57	2	118	0	66	123	0	-413	275	0	0.587803
267937	164790	112	103042	64242	110	37129	23028	93	197	168	0	-33	79	0	-297	540	0	0.591794
54614	43474	76	25452	19130	71	6560	4690	38	97	130	0	59	80	0	338	774	0	0.594788
184617	131703	96	116674	84355	98	28452	19916	75	-43	105	0	13	48	0	-1719	71	0	0.594788
217576	132079	108	85090	51730	103	29290	17985	83	-66	75	0	61	60	0	477	880	0	0.605766
231043	151828	105	105699	68887	104	35653	23485	93	1	132	0	-8	52	0	76	431	0	0.621733
180793	131452	101	122866	89730	96	26243	18939	74	60	117	0	-108	14	0	-339	474	0	0.623729
176620	129651	95	70536	50947	91	21424	15003	62	-7	100	0	-43	44	0	-229	242	0	0.628719
129314	95577	92	42436	31329	86	19877	14505	57	3	65	0	61	71	0	410	567	0	0.631713
71140	54627	86	33185	25370	79	11186	8612	46	-40	86	0	46	72	0	-788	48	0	0.632711
72208	56412	79	29643	22477	78	11232	7974	48	107	156	0	-28	84	0	-527	166	0	0.640695
325849	178248	132	110174	59810	127	55244	30416	124	171	132	0	14	87	0	198	371	0	0.660654
73572	55496	84	28760	21822	78	7929	5904	42	-176	31	0	-21	38	0	148	279	0	0.669636
187207	135735	98	61832	44548	93	30666	21063	79	-195	55	0	-17	77	0	-174	328	0	0.671632
213021	137060	117	82060	51854	105	36510	22999	100	-83	148	0	-63	74	0	844	711	0	0.683607
159592	117601	96	58129	42629	90	24573	17872	65	-118	112	0	-101	31	0	643	538	0	0.684605
102324	76054	84	36772	27224	83	15136	10910	51	297	181	0	-83	49	0	-132	411	0	0.691591
44751	34423	81	17336	12921	56	7595	6202	40	73	124	0	-31	52	0	-302	182	0	0.697579
45626	34867	72	25329	19790	65	6761	5142	39	69	97	0	12	53	0	-320	152	0	0.699575
229187	145952	107	78292	49922	103	30385	18940	93	132	149	0	31	49	0	321	407	0	0.702569
72913	54027	90	11091	8493	45	9734	7632	43	90	150	0	79	97	0	-517	384	0	0.704565
113399	83652	94	14310	10687	50	17328	12726	55	95	108	0	-49	66	0	-315	284	0	0.708557
272017	166969	117	101759	62083	110	36280	22310	103	137	132	0	-9	47	0	-128	551	0	0.722528
205884	139268	103	70070	46053	99	34258	23077	94	-138	83	0	-1	59	0	-275	543	0	0.727518
258144	147299	115	104364	59592	113	35216	20239	98	-198	72	0	-26	63	0	-591	227	0	0.729514
73646	55968	87	22698	17281	63	7174	5684	38	3	76	0	-5	75	0	517	836	0	0.747477
181520	126601	102	91743	64244	95	27024	18855	73	-96	109	0	75	84	0	-836	253	0	0.748475
136628	101991	94	52535	39113	88	17937	12532	60	71	134	0	-3	87	0	1043	652	0	0.750471
133130	92947	98	48799	32895	91	22739	16066	64	77	107	0	64	66	0	-38	402	0	0.754463
145674	106755	94	60981	45545	89	21165	15445	65	-50	90	0	-49	65	0	-351	209	0	0.762447
165471	123050	92	71068	52134	93	26156	19165	65	209	165	0	-39	103	0	-220	599	0	0.763445
145871	109403	88	25203	18488	68	24444	17601	64	-33	85	0	94	79	0	207	333	0	0.768435
88088	66249	82	42328	29423	84	16026	11695	53	-234	59	0	-67	26	0	-4581	0	0	0.769433
193049	138790	102	102258	73822	99	36493	26765	92	-65	117	0	-79	41	0	-306	425	0	0.771429
225436	152748	105	99202	68356	101	30728	20915	78	105	118	0	126	92	0	-3551	0	0	0.772427
125713	92842	90	64557	48460	88	20868	15805	59	199	158	0	0	70	0	-1795	0	0	0.773425
267738	168046	109	101837	63010	108	45716	27433	104	91	127	0	100	95	0	230	456	0	0.778414
62651	48485	80	28789	22128	77	10090	7461	47	45	111	0	-17	51	0	380	426	0	0.784402
282649	168841	115	107262	64072	112	47614	28919	109	-207	69	0	-4	122	0	-362	380	0	0.793384
179429	127061	110	75919	53094	94	29073	20405	83	5	121	0	-88	35	0	-112	704	0	0.79538
259379	164775	115	99481	65436	105	46271	28412	102	-265	30	0	-8	56	0	701	750	0	0.801368
141671	105176	93	60612	45159	90	19690	14261	56	114	152	0	-88	32	0	-734	46	0	0.803364
58100	43984	80	24053	18246	65	8997	6403	44	56	110	0	26	84	0	238	578	0	0.807355
286966	171941	112	109666	64763	111	41816	24512	107	-39	83	0	-36	65	0	257	561	0	0.816337
300674	178529	129	109399	66275	114	38178	22859	109	49	117	0	62	74	0	-298	264	0	0.825319
182724	124507	99	66252	43748	94	28227	18957	72	76	144	0	-79	41	0	167	497	0	0.827315
73325	55021	88	21316	16087	61	7837	5526	42	-51	114	0	97	107	0	-688	9	0	0.8343
284607	172860	119	104643	62931	113	49148	30071	110	-115	64	0	53	61	0	-490	160	0	0.8343
86276	65561	96	31376	24069	79	12648	9322	48	-38	51	0	48	56	0	2	383	0	0.836296
85086	65547	88	18775	14310	57	16906	13331	54	-7	158	0	72	80	0	-1248	0	0	0.836296
242082	156381	114	104774	65677	107	35739	22453	101	52	111	0	38	72	0	193	781	0	0.837294
67454	51085	79	24340	18846	65	10054	7721	43	236	162	0	55	101	0	53	818	0	0.840288
214509	148078	106	117460	81981	99	35413	23966	93	64	98	0	-40	49	0	-649	94	0	0.846276
51766	40500	78	21822	17071	57	8604	6849	42	-137	53	0	93	98	0	-5899	0	0	0.846276
315729	187907	123	104429	61980	116	47145	27659	112	105	177	0	-68	51	0	-7295	0	0	0.846276
225040	150414	101	57352	37000	99	32698	20663	87	77	141	0	-89	16	0	194	542	0	0.850268
202504	136591	110	74443	50456	102	25131	16859	69	203	109	0	125	77	0	-205	221	0	0.870227
273012	170578	110	87896	53084	106	58617	35913	104	-32	115	0	33	66	0	151	404	0	0.885197
241286	151863	106	78970	48673	103	31229	19842	87	139	97	0	-117	68	0	148	293	0	0.889189
109272	81353	95	42747	32155	83	14558	11294	49	-144	93	0	-111	30	0	70	463	0	0.896174
145520	111326	91	41053	30993	86	26243	19265	71	133	134	0	64	89	0	-515	107	0	0.899168
171272	126808	95	44738	33390	89	31378	22726	85	-216	53	0	45	63	0	-389	342	0	0.900166
126199	86355	95	56937	37866	90	18213	12045	61	-313	0	0	130	74	0	-531	431	0	0.902162
324951	187753	132	120019	72418	115	54270	30677	112	139	111	0	-44	62	0	168	547	0	0.904158
182997	123339	99	79248	52971	97	24413	15276	69	251	174	0	79	78	0	-4130	0	0	0.905156
87180	65056	91	36935	27457	81	12361	8971	48	156	139	0	59	113	0	-629	0	0	0.907152
169545	124493	93	59112	43394	91	21853	15747	65	112	98	0	28	81	0	908	845	0	0.909148
319063	188124	131	243667	140504	124	96319	53022	120	47	80	0	6	78	0	342	755	0	0.911144
235312	139660	110	100135	60575	108	34081	19758	99	104	159	0	70	118	0	-460	285	0	0.91314
243743	140533	126	85237	50408	109	29658	16837	82	0	116	0	16	77	0	-745	195	0	0.915136
113493	84519	88	51120	38008	84	16215	12051	53	33	150	0	21	37	0	170	236	0	0.920126
67018	51703	80	18630	14155	56	10313	7704	45	24	96	0	49	106	0	1332	882	0	0.931103
204666	138729	102	73314	50204	98	32729	21463	95	9	140	0	85	81	0	526	847	0	0.934097
173170	125548	98	112898	84813	96	33288	24504	85	-94	113	0	65	59	0	325	437	0	0.938089
297547	168386	115	105740	60180	113	41228	23052	108	24	103	0	131	95	0	921	587	0	0.942081
206028	139454	101	101015	68336	100	27362	18198	79	186	122	0	-8	55	0	-80	372	0	0.947071
142945	109288	90	72170	53690	89	19945	15021	57	93	127	0	-7	83	0	237	373	0	0.952061
231953	148311	103	108059	70202	104	41186	26433	99	-51	93	0	-13	67	0	43	541	0	0.955055
113582	88229	94	37349	28724	82	16625	12426	55	-45	92	0	10	46	0	-1712	0	0	0.955055
163251	120071	101	67563	50153	91	26731	18829	79	-52	68	0	-33	69	0	-1032	0	0	0.956052
120505	91245	87	25881	19973	67	21389	16351	60	-20	102	0	-12	45	0	327	516	0	0.96204
123028	93592	87	45231	34301	83	17675	13430	53	90	85	0	17	59	0	-178	304	0	0.96703
259316	165344	122	72637	44931	104	34757	22205	96	95	141	0	14	71	0	-129	471	0	0.975014
91791	70411	83	46330	35531	82	14034	10844	49	-14	76	0	38	49	0	-396	57	0	0.97701
36043	28869	66	12607	9974	48	5198	4040	36	242	174	0	53	75	0	-2686	0	0	0.97701
291908	178947	113	130490	84556	109	49975	29391	105	-12	116	0	-75	54	0	-306	341	0	0.986989
215157	136872	108	95032	61168	103	30250	18985	84	-49	163	0	80	74	0	327	561	0	0.999963
46803	34402	88	21917	17063	60	7237	5571	40	-67	35	0	19	90	0	262	472	0	1.00894
98151	74514	98	41412	31399	82	12883	9797	47	-143	38	0	-55	89	0	268	778	0	1.01194
55142	42517	74	33863	26725	75	7647	5958	42	-21	54	0	-12	59	0	-657	560	0	1.01294
133337	102457	91	75437	57249	89	25798	18831	75	0	86	0	-43	54	0	-650	170	0	1.01393
163826	114023	104	67907	46837	95	27020	18570	72	43	111	0	90	100	0	-202	261	0	1.01693
65903	51620	80	33983	26728	77	8618	6608	41	-25	149	0	-41	51	0	-2283	284	0	1.01693
36669	29585	74	18710	14732	58	5442	4165	35	168	158	0	60	87	0	-440	266	0	1.01892
144222	108896	87	46688	35249	85	24774	18427	70	-1	88	0	-13	39	0	-24	408	0	1.01992
321199	184005	123	124397	72581	117	51671	29276	113	55	124	0	22	85	0	-1283	340	0	1.02092
236680	140427	108	84484	51673	103	31773	19171	88	-36	97	0	-79	40	0	-9432	0	0	1.02092
196574	135118	101	77100	53009	96	32028	21702	89	2	102	0	-73	16	0	-1795	0	0	1.02192
129426	97203	102	42679	32312	85	16325	12519	52	51	104	0	-79	44	0	-43	494	0	1.02391
192878	119520	104	68355	41878	98	30002	18290	85	72	145	0	-28	90	0	451	857	0	1.04088
90341	70530	86	43010	33280	80	12471	9915	47	112	135	0	-96	18	0	-218	412	0	1.04387
104708	78753	99	40297	30600	82	17472	13100	55	-69	74	0	15	76	0	-50	282	0	1.04986
149447	112975	89	52120	39034	87	21566	16124	62	-45	116	0	-38	57	0	-364	647	0	1.05086
162714	123750	92	57787	42913	90	25162	18826	68	61	118	0	-105	23	0	-4317	0	0	1.05086
244641	151692	105	77819	47560	105	32655	20191	96	-63	114	0	45	54	0	-12002	0	0	1.05086
109455	75573	93	52389	35581	89	15403	9964	55	-28	129	0	-65	13	0	-1497	0	0	1.05785
261955	151110	117	105525	63217	109	37934	22234	105	10	131	0	133	75	0	114	388	0	1.06084
257569	157956	109	94881	57227	106	45124	27314	103	161	169	0	-22	61	0	-2160	0	0	1.06184
396060	210477	138	167709	88331	136	82270	44390	132	-126	81	0	34	80	0	-2573	83	0	1.06283
85367	65018	84	32376	25006	79	11768	9178	45	72	93	0	16	45	0	105	350	0	1.07581
65075	51128	84	18626	14659	57	8903	7113	42	83	103	0	93	84	0	390	363	0	1.09078
56364	42860	76	20719	16126	59	5134	4115	35	20	99	0	-25	74	0	-939	109	0	1.09178
64442	49203	91	11031	8782	44	7200	5820	40	27	198	0	-1	52	0	-1782	399	0	1.09178
63676	49217	84	22846	17794	61	9010	7002	43	-35	55	0	13	70	0	-652	117	0	1.09277
59756	45313	80	18321	14268	54	8396	6764	42	-54	70	0	12	75	0	-439	306	0	1.09876
58419	46075	81	10755	8553	45	9125	7217	44	-82	37	0	-29	49	0	-573	44	0	1.10176
55364	44867	77	34713	27442	75	9176	7226	43	-135	36	0	-11	49	0	924	550	0	1.10375
80500	60244	93	35602	27261	80	10005	7872	44	9	48	0	60	87	0	-402	343	0	1.10475
240030	163134	100	89011	58751	97	35290	24578	94	-61	174	0	42	70	0	-2707	0	0	1.10475
334137	180891	129	127898	70415	123	57420	31752	118	130	109	0	-84	64	0	-35	516	0	1.11174
97912	75377	85	33697	25854	81	14630	11057	48	-97	132	0	-53	74	0	-1685	0	0	1.11273
102548	80176	91	55477	42975	82	17780	13877	56	40	102	0	-36	56	0	435	487	0	1.12471
187982	125705	104	87054	57896	96	30990	21306	85	-165	51	0	-30	116	0	-1417	270	0	1.12471
97806	71756	92	39267	29268	83	18332	13452	56	-151	33	0	-79	35	0	543	847	0	1.1277
344570	188406	126	128006	71863	123	52549	28147	120	125	119	0	-76	68	0	-2010	33	0	1.1277
222882	151205	101	71789	48214	96	34918	22926	92	-79	95	0	-75	66	0	-121	219	0	1.13668
71934	55882	81	28222	21853	71	10209	8306	43	-118	62	0	26	72	0	-136	793	0	1.13968
260000	160426	109	89432	54499	104	45158	27644	101	45	127	0	7	127	0	-2635	0	0	1.13968
212731	141763	107	99389	65925	98	31677	20659	89	-30	57	0	-8	76	0	-332	252	0	1.14567
142754	108447	93	46369	35479	87	21654	16674	59	-11	110	0	31	83	0	-34	540	0	1.15066
185751	123687	106	61562	40022	95	30728	20325	86	-23	75	0	18	62	0	55	350	0	1.15365
165798	127848	91	57765	44063	89	32468	24330	87	-86	173	0	108	113	0	445	1004	1	1.15565
126023	96588	85	86186	66187	87	19777	14850	57	135	104	0	116	79	0	317	958	0	1.15864
130526	98787	94	43249	33398	85	22594	16974	62	-2	128	0	-25	22	0	-1242	90	0	1.15864
265857	165083	111	121596	76421	106	40972	24803	102	-52	84	0	101	72	0	-3366	0	0	1.15964
202433	146183	100	85023	60910	96	32423	23839	88	-115	92	0	20	44	0	-935	349	0	1.16064
224139	149423	102	78601	51052	99	32594	21307	83	75	117	0	-41	41	0	847	685	0	1.17361
213923	153318	103	123484	88787	100	32029	21982	91	86	116	0	11	72	0	54	323	0	1.1776
187257	137266	109	55434	41757	91	34007	25285	88	18	136	0	-24	34	0	-151	371	0	1.18259
177770	133768	95	79608	59457	93	20673	14996	58	95	138	0	44	77	0	-1072	333	0	1.18359
114042	87726	94	53192	41464	84	18895	14224	56	-205	104	0	76	99	0	-117	746	0	1.18758
172513	127505	95	54480	39499	89	22467	16557	59	-168	25	0	39	91	0	-704	124	0	1.18858
173190	128869	96	106927	80491	95	28989	21473	79	55	124	0	31	90	0	133	509	0	1.19057
187248	133387	98	80249	55850	95	24680	16662	67	29	114	0	-72	71	0	-1345	145	0	1.19157
213093	150883	100	83877	58904	97	34721	23922	93	153	104	0	-74	53	0	-2522	284	0	1.19257
90072	71267	82	24825	19349	67	11718	9299	45	-61	130	0	-17	67	0	369	561	0	1.20055
134424	105519	85	68806	52795	85	15573	12131	51	-184	138	0	7	57	0	-2572	154	0	1.20055
46276	37657	77	28727	22881	73	8069	5738	41	-104	66	0	92	112	0	-346	90	0	1.20954
162380	124003	91	102387	76871	91	29419	21589	78	0	131	0	110	97	0	210	380	0	1.21552
227458	165561	102	75552	56055	96	45946	33504	92	-25	75	0	-94	56	0	-333	338	0	1.21952
193122	139306	96	77769	54165	96	30234	20794	85	112	126	0	32	86	0	-456	350	0	1.22451
362125	203550	132	112248	61160	128	49692	27990	124	-65	114	0	11	116	0	-4626	0	0	1.2255
97842	74215	98	39417	29806	83	18254	13875	56	173	147	0	-88	39	0	-19	400	0	1.23349
119193	92814	87	30307	23426	78	19848	14922	56	-109	81	0	-96	13	0	-341	418	0	1.23449
147400	114531	89	64122	49096	87	25208	18600	68	-207	0	0	-71	40	0	-175	505	0	1.25544
167573	125811	90	65443	49434	92	22849	17181	64	-4	96	0	-61	26	0	-53	599	0	1.26243
184358	132452	96	78608	56559	95	25958	18171	69	190	166	0	-78	39	0	334	550	0	1.27241
284629	163627	124	117138	67440	111	37660	21203	106	40	108	0	53	84	0	724	590	0	1.28039
72248	56231	80	15561	12212	52	11259	8929	45	87	161	0	-106	34	0	-139	223	0	1.28239
51915	40517	77	22851	18170	61	8971	7236	43	104	142	0	-8	72	0	-105	323	0	1.28538
100789	79313	84	40833	31548	81	11414	8843	46	-185	56	0	-131	26	0	164	807	0	1.31033
394744	218032	131	146643	83319	126	60658	33056	123	-267	70	0	-20	71	0	-112	603	0	1.31233
193392	145393	103	55233	42135	91	27980	21073	75	-113	48	0	-99	33	0	-943	593	0	1.31332
145068	109602	93	77105	59598	88	27583	20439	79	168	118	0	-104	38	0	-7070	0	0	1.31332
58839	46420	84	24720	19739	59	5914	4743	36	125	104	0	-10	56	0	-6778	0	0	1.31332
160430	121056	95	45351	34654	89	30072	22303	82	-73	77	0	114	77	0	-701	96	0	1.31532
289535	173226	124	124698	77004	115	47839	28669	111	-214	40	0	-76	73	0	579	573	0	1.31931
73027	58852	79	22230	18076	57	12323	9669	46	-79	64	0	-83	41	0	-7531	0	0	1.31931
181072	131889	99	74594	53693	92	26843	19025	75	-92	50	0	19	85	0	-1061	22	0	1.3243
71883	56674	78	30271	23773	76	11240	8796	45	87	80	0	41	58	0	-160	235	0	1.3263
464917	214905	164	169295	80604	159	77420	35192	154	-136	101	0	36	115	0	-998	139	0	1.33428
142616	109742	90	49789	38337	86	22402	17069	60	-2	129	0	6	68	0	-104	583	0	1.33927
242979	148484	115	74648	44715	104	37274	23357	96	270	233	0	-28	78	0	-1485	31	0	1.34027
192967	136962	99	92189	65434	97	27694	18711	77	65	80	0	70	67	0	71	368	0	1.34227
238980	142391	108	98759	59529	106	48096	30538	102	-80	66	0	93	86	0	31	557	0	1.34526
212804	145039	105	80459	54414	101	34910	22756	91	106	123	0	-97	35	0	-326	271	0	1.35125
144597	111188	92	75088	57996	89	17149	13300	53	9	138	0	-4	50	0	-1529	0	0	1.35225
67369	55773	72	28188	22255	72	9771	7809	43	-61	76	0	-93	60	0	270	533	0	1.35424
149875	104771	92	59044	38959	92	22591	15410	69	188	161	0	-74	61	0	-1865	0	0	1.35424
243585	160126	106	88986	57469	103	43506	28707	100	129	179	0	-19	74	0	-724	358	0	1.35524
194590	145265	99	55478	42364	93	30636	22998	83	-167	54	0	47	99	0	92	401	0	1.35823
163590	124226	105	64915	49439	88	23403	17250	64	-140	76	0	30	112	0	-5742	0	0	1.35923
100215	77704	91	21957	17492	59	16736	13304	54	-41	79	0	44	59	0	545	576	0	1.36223
272180	162256	119	90230	54070	115	41560	24026	112	53	175	0	1	63	0	-1145	336	0	1.36223
175644	132057	98	68384	51910	90	26662	19492	66	-54	70	0	111	132	0	-193	311	0	1.36622
144780	113413	89	29363	22822	77	21693	16846	59	-19	97	0	10	62	0	-1045	121	0	1.36721
237587	152869	112	92218	58955	103	28113	18277	72	-164	62	0	37	67	0	-507	322	0	1.36821
123289	94734	92	59093	46115	85	19754	15599	57	3	104	0	111	79	0	-588	111	0	1.3732
68647	56585	77	32740	25988	76	9927	7643	44	-22	83	0	86	128	0	173	439	0	1.37719
185140	140943	96	68380	52285	91	32506	24434	87	-70	57	0	-38	81	0	-268	402	0	1.38119
173381	120394	110	66163	44885	97	29516	20020	88	-200	60	0	-61	93	0	1046	1027	3	1.38418
41247	34937	61	13893	11119	49	6532	5011	38	107	131	0	-7	61	0	-4279	0	0	1.38418
252112	164229	105	83557	53739	101	48663	30390	99	87	101	0	76	70	0	-2402	0	0	1.38518
97138	76606	81	36736	28554	80	12972	10126	48	-14	151	0	44	73	0	42	389	0	1.39416
183068	139892	101	91532	69932	91	28068	21087	76	-78	48	0	43	79	0	-2173	110	0	1.39416
62127	50873	72	30363	24165	75	7496	6281	39	73	90	0	-6	41	0	-464	335	0	1.39715
202270	137916	104	73127	49283	99	27700	17926	74	-202	50	0	59	86	0	-93	324	0	1.40614
74457	58905	90	18748	14821	54	8633	7006	41	-205	19	0	24	55	0	-341	328	0	1.41212
59502	47912	78	22504	18048	62	6388	4957	37	119	176	0	17	74	0	-105	349	0	1.41412
168797	128357	92	65996	51102	88	33261	24480	85	-69	69	0	-8	74	0	-1394	185	0	1.41412
70123	55554	92	27741	21842	76	11799	9058	46	-33	97	0	-76	16	0	-299	224	0	1.41612
26566	20623	70	10790	8991	44	4538	3522	33	-77	85	0	-38	43	0	-187	183	0	1.41811
391603	204692	154	157265	85021	140	55918	29687	134	22	112	0	71	56	0	324	415	0	1.4261
133814	102161	91	78855	60600	86	476	325	0	-128	58	0	53	63	0	-5743	0	0	1.4261
163658	126282	93	70336	54126	89	26313	19722	75	-58	94	0	-101	65	0	605	551	0	1.43009
276240	161167	116	96599	58212	108	40447	22560	104	13	104	0	176	131	0	-4637	0	0	1.43108
340106	201397	130	114156	68967	118	52829	31077	116	55	136	0	66	107	0	-566	233	0	1.43308
157510	119150	92	47366	34992	88	25384	19176	67	100	115	0	-46	29	0	-26	560	0	1.43508
284843	170560	119	112694	67819	112	38397	22826	107	7	94	0	6	104	0	26	524	0	1.45404
440455	233522	154	190632	100477	146	94913	50452	141	-14	155	0	101	92	0	-3759	162	0	1.45504
44243	36357	74	14154	11345	48	6897	5565	38	-34	78	0	-73	27	0	-1477	271	0	1.45603
126215	97320	98	45246	35187	82	17544	13404	54	-1	82	0	19	87	0	-163	398	0	1.45903
37486	30324	76	16570	13443	54	6331	5131	37	104	179	0	63	78	0	-453	109	0	1.46302
143451	113405	87	38393	29914	82	23157	17600	59	-16	118	0	98	84	0	-4333	0	0	1.46901
90203	71307	83	25883	20285	67	13257	10451	48	264	176	0	11	68	0	776	754	0	1.471
270089	162944	120	121798	70979	114	53688	32057	109	-41	75	0	-9	58	0	-3450	0	0	1.471
35841	28367	72	10225	8123	44	4488	3396	33	23	61	0	-71	39	0	174	327	0	1.474
160152	118035	96	78092	58940	91	23536	17522	67	-70	81	0	-31	30	0	-1403	188	0	1.474
64581	53881	75	34625	27467	75	10256	8048	44	-147	32	0	23	77	0	9807	4177	90	1.474
66034	52263	82	12167	9747	45	11629	9206	45	-33	87	0	49	40	0	4	279	0	1.47999
50111	39190	85	22272	17931	57	7978	6483	39	-85	59	0	-31	52	0	306	581	0	1.48797
95997	78962	82	45076	35595	80	10996	8740	43	39	164	0	-59	74	0	-363	122	0	1.49396
129093	90264	92	54467	38058	89	18640	13119	60	-54	98	0	82	64	0	-226	562	0	1.49495
106252	86156	83	43143	34007	81	16962	12935	54	19	72	0	0	38	0	-26	519	0	1.49695
55392	46300	73	24878	19904	63	8215	6646	40	190	118	0	-20	93	0	-47	347	0	1.49994
69407	56459	81	34977	27990	76	9162	7466	42	-129	57	0	2	50	0	-201	398	0	1.50294
116237	89823	101	49623	38765	85	17699	13555	55	-111	64	0	-84	30	0	310	424	0	1.50593
349381	195684	139	127129	72209	126	58586	33706	122	72	176	0	-3	135	0	466	746	0	1.50893
149594	117061	93	47022	36578	85	30270	23223	80	68	156	0	68	64	0	173	490	0	1.5209
83315	66332	79	37303	29677	78	9955	7661	44	-50	131	0	16	67	0	-124	342	0	1.52589
194947	130761	100	72031	47204	98	28573	18673	80	-43	117	0	-20	39	0	660	555	0	1.52889
62742	50575	81	23469	18657	61	9629	7704	43	41	62	0	80	86	0	-349	169	0	1.53787
254157	155990	111	93703	58300	105	33546	20680	97	-75	40	0	-26	81	0	-595	93	0	1.54186
59899	47158	76	24282	19322	65	7974	6074	42	-130	29	0	-46	85	0	-16	361	0	1.54585
39272	32136	76	8595	6923	40	7310	5899	40	137	195	0	-32	41	0	567	1038	7	1.55483
176445	135904	95	63453	48608	88	27745	20732	71	76	166	0	38	50	0	-418	265	0	1.55683
101944	80291	81	37632	29633	81	16874	12905	53	-30	92	0	-60	30	0	579	617	0	1.56581
217714	135852	108	88167	56214	106	29040	17848	80	-68	99	0	-53	70	0	-240	367	0	1.5698
200274	151925	99	91595	69495	91	31001	22961	83	234	177	0	9	116	0	-578	292	0	1.5698
80224	66784	80	21949	17388	60	11595	9558	45	-32	96	0	56	68	0	322	574	0	1.5718
334305	188652	125	103596	57591	121	55843	31768	117	149	146	0	27	79	0	-1071	160	0	1.5728
315370	187851	130	171157	108848	124	75021	47419	120	120	138	0	92	76	0	-673	367	0	1.57878
134199	95225	91	58779	41167	88	20746	14028	62	13	105	0	23	87	0	-3073	0	0	1.57978
74689	60320	78	12430	9986	45	11293	9241	43	70	181	0	-127	77	0	-142	316	0	1.58278
120907	85468	98	64917	45224	89	20743	14873	61	50	92	0	-62	40	0	657	543	0	1.58976
232920	155531	102	80214	52633	100	29186	19216	84	157	128	0	-33	33	0	-175	482	0	1.59276
95677	77801	85	20431	16401	56	13706	10882	47	67	115	0	-169	0	0	-281	506	0	1.59375
46122	37872	73	17884	14503	51	5169	4360	34	-181	0	0	-92	15	0	138	351	0	1.59675
149554	113396	97	53031	38843	88	24716	18753	64	-2	93	0	-103	54	0	-81	725	0	1.59775
95814	76415	85	41341	33026	80	10395	8169	44	-50	93	0	-12	54	0	-110	743	0	1.59974
302906	179501	124	113890	69393	120	45400	26828	117	50	138	0	-212	34	0	-686	253	0	1.60773
182023	136669	103	63917	48561	90	27925	20943	74	-88	107	0	-44	85	0	-391	474	0	1.61172
133164	104394	95	30516	24090	79	17914	14085	56	182	105	0	-51	39	0	-556	339	0	1.61471
169181	128666	93	49885	38451	87	24711	18468	67	3	83	0	-14	73	0	-792	544	0	1.61571
53638	39711	83	64471	51488	79	2385	1805	22	105	61	0	73	103	0	350	524	0	1.6177
278379	159309	129	105468	60331	113	41882	24448	109	-64	158	0	6	73	0	289	1099	5	1.62968
176540	128964	96	65443	46258	93	20905	15355	60	9	85	0	-109	21	0	101	693	0	1.63467
221997	144623	116	101574	68068	102	34850	22840	92	-95	62	0	-32	31	0	284	361	0	1.63866
493583	240650	167	245583	123703	158	97788	48024	153	2	93	0	77	78	0	-1676	120	0	1.63966
284607	174504	113	111704	69345	109	47394	28850	104	57	103	0	-33	60	0	-437	80	0	1.64365
290951	181823	111	109926	69385	110	52072	32025	106	180	158	0	45	65	0	424	553	0	1.64764
115314	90788	90	62926	50095	83	14841	11768	47	-306	17	0	3	71	0	-311	139	0	1.65164
55305	45156	73	14963	12120	48	8373	6842	40	111	105	0	32	58	0	109	287	0	1.65463
160197	115862	107	60371	43211	91	23283	16422	63	95	115	0	156	103	0	-432	271	0	1.65862
76719	61277	82	35470	28469	77	10779	8723	43	223	171	0	10	80	0	-1525	59	0	1.65962
208788	153852	95	92813	67926	95	33086	23932	90	-14	83	0	8	70	0	-323	220	0	1.66561
42558	32697	83	19072	15609	53	6734	5619	38	-108	104	0	43	62	0	-426	644	0	1.66561
245432	155834	109	116695	73438	107	39179	24031	102	26	93	0	-90	26	0	-949	42	0	1.6666
166886	129030	91	67531	52316	90	23777	17735	67	30	97	0	-25	95	0	-999	48	0	1.6676
263630	165497	111	87320	53732	108	41168	26207	105	195	159	0	9	66	0	656	709	0	1.6696
78249	62905	86	34401	27380	78	12534	10422	45	41	90	0	12	67	0	-56	364	0	1.67259
61350	50702	89	21243	17395	57	6688	5414	37	-10	61	0	3	43	0	-85	212	0	1.67459
203021	134840	113	57776	38260	95	38269	26009	94	-124	56	0	26	65	0	95	710	0	1.67658
199044	139452	111	63260	43765	94	26038	18458	66	-201	72	0	0	59	0	-1167	118	0	1.67758
166694	116645	97	62275	42924	93	29180	20064	78	-44	88	0	13	55	0	342	406	0	1.68357
282010	200275	115	116762	84336	111	37684	27142	102	60	150	0	-52	97	0	-317	461	0	1.68557
225221	148014	108	90331	58817	103	38590	26716	97	-46	118	0	67	59	0	36	244	0	1.69654
32583	26853	62	9101	7423	42	5476	4352	36	54	101	0	-22	67	0	-80	520	0	1.69854
302462	177515	118	100134	57353	109	41683	24828	103	-176	117	0	106	85	0	215	444	0	1.69954
166399	127372	95	69209	52811	88	27292	20551	71	-64	68	0	-52	58	0	-222	230	0	1.70453
84182	67065	81	30696	24776	74	13051	10531	47	-16	89	0	-2	67	0	-477	208	0	1.70752
99860	80916	86	31763	25526	79	16091	12573	51	29	81	0	109	92	0	-216	274	0	1.71251
165668	127083	96	46405	35802	87	24666	19494	64	-1	175	0	86	74	0	-502	309	0	1.72149
173366	131459	92	54344	41143	87	30423	22895	80	119	114	0	-115	37	0	-560	219	0	1.72449
114469	85019	95	41960	29987	83	22471	16055	62	-251	24	0	27	42	0	-771	246	0	1.72549
149584	117981	90	62272	48527	86	23989	18408	64	-196	14	0	-39	51	0	-3654	0	0	1.72549
195333	131407	98	76046	49325	97	28641	18670	87	-106	136	0	-15	145	0	9	740	0	1.72748
66138	53002	89	24729	20016	66	10729	8165	45	-18	63	0	36	60	0	-89	674	0	1.73347
54904	45106	73	23999	19427	65	7487	5796	40	329	249	0	-47	62	0	261	748	0	1.73946
226505	161981	108	84868	59195	96	34447	24951	90	-39	98	0	0	79	0	-208	215	0	1.74445
38036	32986	57	15425	12741	50	6084	5222	36	-59	80	0	-57	32	0	-222	286	0	1.74644
185203	130617	98	72939	50651	94	27855	19091	72	67	107	0	31	79	0	345	399	0	1.74944
278673	178759	110	110432	71130	108	34845	22267	99	-238	35	0	-56	64	0	-289	340	0	1.75343
157905	124666	90	55558	43015	87	22251	16779	64	-82	46	0	-3	48	0	-22	363	0	1.75842
148242	115717	91	73456	57570	88	24196	18386	68	31	108	0	6	42	0	260	554	0	1.77139
154632	120330	97	52752	41546	87	25063	19280	68	-116	64	0	135	135	0	-1578	0	0	1.77239
51093	40301	79	16433	13198	52	6204	5157	36	55	166	0	35	66	0	522	869	0	1.77439
65116	51764	81	22011	17866	59	11772	9477	46	-48	48	0	19	49	0	-258	233	0	1.77838
233576	163477	106	78923	55203	100	28920	20491	78	160	149	0	-60	62	0	403	476	0	1.78437
211856	140712	103	91622	60814	100	32201	21249	95	-199	47	0	61	72	0	-4176	0	0	1.78437
32524	27454	73	21644	18009	59	4768	3684	34	88	149	0	-6	74	0	-169	360	0	1.79335
148188	117452	86	48643	38601	84	23825	18775	62	4	93	0	12	103	0	426	635	0	1.79534
204215	145938	99	87428	62003	97	27471	19127	77	-140	83	0	-88	47	0	-528	261	0	1.79634
37984	32769	69	16383	13636	50	7150	5856	39	-130	88	0	21	62	0	35	376	0	1.80033
91411	73063	83	37621	29787	80	14679	11834	49	4	81	0	61	126	0	-377	91	0	1.80432
216133	143790	103	83303	56861	100	24455	16409	71	-44	145	0	-45	54	0	-598	218	0	1.80532
127210	92358	89	54046	38628	87	21009	15045	62	-66	53	0	-7	86	0	-556	117	0	1.81131
292690	177247	113	107929	64525	110	40913	24792	104	108	120	0	22	68	0	-1835	394	0	1.81131
182297	133103	94	72503	52324	92	26763	18538	68	-71	87	0	13	97	0	-87	413	0	1.81331
92219	71869	91	26958	21758	73	12056	9858	46	1	77	0	13	59	0	-266	371	0	1.8153
25326	23212	54	17557	14692	51	4120	3223	31	9	65	0	-7	36	0	193	556	0	1.8163
63379	52936	78	27364	22420	67	10029	8240	41	60	112	0	63	78	0	234	601	0	1.82428
130888	104086	88	35943	28619	81	19924	15466	53	119	91	0	-28	74	0	215	555	0	1.82628
93233	74734	86	33539	26887	78	13783	10471	48	14	109	0	23	86	0	587	468	0	1.83526
319850	189135	117	112387	65852	114	48264	28006	111	-15	153	0	-2	89	0	804	795	0	1.84325
45934	39842	57	28074	23491	63	6051	5113	35	-22	31	0	42	51	0	1157	1805	16	1.84325
79335	66217	77	36980	30333	77	9596	7817	42	-105	45	0	36	81	0	-237	338	0	1.84724
199778	131804	105	80538	52937	97	32272	21977	92	-152	53	0	-60	23	0	1106	873	0	1.85322
194841	142451	107	55330	39896	91	30002	21205	79	-172	58	0	8	71	0	-495	166	0	1.85622
87405	69953	85	25455	20608	68	13152	10489	46	95	166	0	-42	27	0	186	535	0	1.85821
124416	92354	89	53923	40171	87	17115	13122	54	-101	57	0	-7	68	0	-1334	294	0	1.85821
87958	69238	94	38989	30986	79	13390	10370	47	-84	45	0	76	57	0	70	502	0	1.86021
189353	129343	103	73949	50558	96	28044	17823	76	219	89	0	27	73	0	-1298	79	0	1.86121
148992	118124	91	78715	62331	87	23280	18070	63	61	150	0	29	61	0	-477	99	0	1.8652
43399	35250	73	24314	20017	60	7752	6041	40	-201	30	0	38	108	0	-316	260	0	1.8672
95680	76771	96	23687	19272	60	15641	12428	48	157	127	0	-13	60	0	140	482	0	1.87219
218409	151522	99	55635	37493	97	38028	25577	94	134	137	0	122	104	0	-154	395	0	1.87418
44622	35204	75	7424	6014	40	5810	4737	36	52	146	0	46	83	0	-2947	0	0	1.87518
351274	191318	135	107483	56678	129	52111	28196	125	105	129	0	-134	33	0	-747	383	0	1.88915
62912	49146	80	15005	12358	49	8962	7456	41	-119	30	0	49	75	0	554	464	0	1.90113
58034	48499	78	17129	13980	50	10543	8504	42	99	84	0	27	108	0	82	338	0	1.90213
169598	120520	101	66120	47257	89	26067	18484	67	110	118	0	-72	57	0	-511	82	0	1.90612
132950	107208	84	41413	33390	82	21703	16903	59	-113	56	0	4	93	0	-716	33	0	1.9121
57940	47480	78	24348	19662	62	8552	7128	41	37	102	0	68	118	0	112	540	0	1.9141
204788	156230	99	65527	49576	91	30299	23010	80	159	106	0	-6	53	0	-637	318	0	1.9141
60466	50619	76	16005	13305	50	7127	5770	39	-133	58	0	30	80	0	188	761	0	1.91809
97774	77849	86	43929	35304	79	9245	7599	41	-108	84	0	-1	57	0	-945	0	0	1.91909
183408	143608	96	76168	60017	88	33394	25745	85	-50	124	0	75	53	0	-1655	52	0	1.91909
162147	114582	98	80617	58532	92	26252	18519	71	-122	94	0	64	105	0	-208	291	0	1.92109
216295	150862	100	83180	58287	98	34222	22798	91	95	130	0	-2	59	0	-1276	25	0	1.92208
59865	51018	74	20723	17003	58	8200	6716	40	84	79	0	90	56	0	-311	218	0	1.93306
151075	109177	107	59013	42167	90	26292	19712	69	-34	108	0	-45	65	0	-693	91	0	1.93506
182194	130317	100	63826	45111	92	31920	21844	83	34	80	0	219	182	0	1039	598	0	1.94404
189927	138358	98	67398	48527	94	29841	21087	87	18	125	0	67	71	0	-395	401	0	1.95003
131282	103320	100	49392	39434	83	17018	13091	51	73	105	0	2	74	0	25	481	0	1.95103
92151	73674	84	36935	30190	78	11341	8915	46	27	98	0	-19	52	0	-942	4	0	1.95202
162085	126774	94	65670	51378	87	25389	19259	66	-33	126	0	-3	62	0	276	427	0	1.96001
148578	116279	93	68337	53371	88	19874	14907	57	27	130	0	-36	55	0	-523	125	0	1.962
84228	68753	80	22617	18589	59	9496	7752	42	136	104	0	13	65	0	-254	379	0	1.963
127837	94267	102	58792	43090	87	20638	14439	62	-246	89	0	-108	43	0	222	464	0	1.97099
110256	89481	85	51540	41422	82	20640	16274	58	198	122	0	-38	63	0	486	404	0	1.97997
194360	139602	96	77519	54264	93	23593	16747	64	-179	74	0	-111	37	0	-333	348	0	1.98496
258904	161236	114	93666	56351	103	38757	24513	100	150	121	0	-24	74	0	-5292	0	0	1.98496
198429	137130	107	77487	53951	95	27528	18676	78	36	137	0	-48	48	0	-2769	15	0	1.98595
43586	36547	71	6914	5635	38	5774	4806	35	36	71	0	6	38	0	-785	121	0	1.98695
37746	29518	78	15447	12755	50	6514	5419	36	-11	59	0	90	66	0	-411	373	0	1.99194
181851	126525	100	71894	48767	94	28117	18864	75	-215	118	0	9	63	0	-187	301	0	1.99294
72772	59481	80	25787	20982	61	9475	7760	41	-35	86	0	117	93	0	85	548	0	1.99394
33080	26530	71	7314	5940	38	5572	4659	34	16	111	0	-111	24	0	323	509	0	1.99593
224356	150759	100	78866	51370	97	42880	28109	95	-185	40	0	117	65	0	-556	132	0	1.99693
138009	110834	100	35909	28948	81	22423	17869	60	-96	100	0	28	73	0	-212	252	0	2.00292
271287	169949	113	100467	62665	111	38188	23834	106	200	177	0	129	142	0	-138	309	0	2.00691
172466	123725	97	59723	43733	92	27937	20073	73	-175	7	0	-100	25	0	-208	304	0	2.00991
336163	190713	130	112593	64866	125	54322	30479	123	41	94	0	8	45	0	-2946	0	0	2.00991
266076	165057	107	101764	63193	106	46337	28338	101	42	106	0	30	67	0	643	678	0	2.0129
195823	150683	95	86123	66840	92	31107	24114	87	-151	106	0	64	113	0	210	794	0	2.01689
349693	202217	130	142936	85230	130	55562	32761	124	-73	123	0	10	103	0	-10639	0	0	2.01689
38058	35574	54	18920	16084	50	7789	6124	40	4	76	0	-45	66	0	-10857	0	0	2.01789
111487	89677	85	46473	37563	82	16340	13254	52	-9	88	0	-24	44	0	-7233	0	0	2.01789
103229	85648	79	54277	43452	81	17279	14006	51	55	143	0	6	56	0	-529	154	0	2.01889
193337	137359	98	71680	50599	93	24616	17040	67	-49	132	0	-16	96	0	291	635	0	2.02488
234544	154357	116	92200	61703	106	35117	23436	100	-95	124	0	-20	76	0	283	494	0	2.02787
44803	37886	74	12992	10850	46	8128	6495	41	7	112	0	72	86	0	-424	53	0	2.03386
220000	163661	99	100473	76193	95	32394	24453	88	-84	56	0	-34	66	0	6	302	0	2.03585
122706	91835	92	50282	37494	84	19942	15002	58	5	84	0	42	87	0	113	455	0	2.03785
391477	211760	133	174925	92466	131	55457	28107	127	34	134	0	105	76	0	-316	560	0	2.04184
70125	59579	76	22574	18246	58	8729	6897	41	-5	70	0	-52	71	0	417	735	0	2.04683
71629	62282	63	44836	36933	77	11898	9222	46	21	110	0	-3	47	0	-792	76	0	2.04783
104722	84822	91	50693	41406	82	15869	12960	49	19	92	0	-101	18	0	-604	114	0	2.04883
97571	80326	85	23721	19340	60	13792	11109	48	98	88	0	25	92	0	-524	103	0	2.05082
228004	154416	101	104070	69628	100	48420	33164	97	-78	72	0	4	68	0	315	390	0	2.05581
295075	187640	108	82438	51290	104	47471	30588	101	-68	132	0	2	71	0	-3212	0	0	2.05581
467563	251155	165	217552	120910	164	72302	39906	158	353	1069	3	299	608	0	206	464	0	2.0608
302308	177359	111	182254	102585	116	80609	45114	112	-9	146	0	-25	55	0	225	549	0	2.06779
120755	98638	85	47799	38657	81	20921	16204	56	-106	77	0	68	117	0	-273	235	0	2.07078
90623	72830	86	31788	25264	78	13755	11069	49	15	99	0	-18	55	0	363	431	0	2.07976
153671	121783	98	67784	53497	87	18356	14172	51	58	186	0	2	73	0	14	394	0	2.08176
430718	222835	145	223561	122233	140	73139	35067	136	84	147	0	11	78	0	-181	607	0	2.08875
159243	112866	93	65913	47196	91	22582	15533	66	95	200	0	-28	38	0	-222	877	0	2.10172
154583	114630	92	58424	42307	90	25698	18588	68	-151	51	0	-31	57	0	-324	127	0	2.1107
75718	62900	78	30539	25144	76	9568	7845	42	-85	86	0	-68	51	0	-17	415	0	2.1127
360582	216248	127	96158	55205	122	65454	39179	121	16	72	0	119	67	0	-202	494	0	2.11369
132298	107148	85	49523	40021	83	16564	13255	53	111	112	0	26	62	0	-196	262	0	2.11868
201764	141527	102	82481	56666	94	30867	21274	85	56	174	0	54	79	0	-355	270	0	2.12567
80169	59528	95	36437	26611	95	13030	9146	55	673	501	0	599	419	0	380	522	0	2.12567
57685	46782	76	16655	13830	51	6912	5953	37	-195	50	0	-30	57	0	-150	239	0	2.12966
128971	103381	96	38212	30767	83	22960	18879	59	111	76	0	-47	27	0	-459	140	0	2.13166
93906	75249	85	44066	32750	82	13807	10321	49	50	117	0	75	70	0	286	482	0	2.13465
113006	92705	83	37978	30748	81	16169	13319	50	-106	94	0	26	65	0	-176	590	0	2.13665
197934	148106	104	83218	61799	93	33087	25529	89	77	112	0	-27	28	0	-5041	0	0	2.13665
137896	111219	90	43526	34878	83	21694	17437	57	-102	42	0	66	162	0	-716	288	0	2.14064
94550	76885	82	27597	22278	72	12777	10261	47	86	129	0	8	55	0	170	368	0	2.14264
35976	31668	62	14701	12321	49	6013	4709	36	24	80	0	-1	42	0	19	249	0	2.14363
197786	139872	98	63518	43912	93	34351	23910	90	196	121	0	49	62	0	-276	167	0	2.14763
143971	119305	85	110279	89256	87	30224	24563	73	-126	59	0	55	65	0	-1983	7	0	2.14763
137161	111082	87	57732	45967	85	22204	16970	60	32	149	0	33	64	0	-756	64	0	2.15661
94149	77631	80	28344	23491	67	15218	12388	48	123	182	0	-59	65	0	-976	0	0	2.1576
90303	72116	94	26766	22005	65	11807	9654	44	16	129	0	-37	48	0	-5	431	0	2.16459
174393	128563	90	76281	55691	91	24455	17746	65	43	151	0	-42	97	0	80	839	0	2.16559
56062	45277	83	27833	23250	71	6807	5642	38	-159	21	0	37	52	0	197	645	0	2.16758
80266	67457	82	35784	29387	76	8466	6897	40	-54	168	0	-40	26	0	-349	248	0	2.16858
149215	113615	92	55238	41959	85	21576	15831	60	-78	50	0	-131	46	0	-1019	90	0	2.16958
37455	31508	69	21140	17414	58	7477	5773	40	-40	95	0	59	113	0	419	701	0	2.17257
38508	33056	62	18556	15820	52	4670	3903	32	59	93	0	0	43	0	-266	243	0	2.17956
162493	128596	88	51728	41145	85	26927	21001	66	-149	36	0	14	91	0	-683	193	0	2.18056
53482	44761	75	18226	15456	51	8561	6751	41	14	134	0	-41	88	0	-4780	0	0	2.18056
234268	165795	104	118243	84243	102	32437	21598	90	6	100	0	-29	36	0	-32	439	0	2.18655
265010	165649	107	87344	53518	103	37362	23874	97	177	122	0	-38	42	0	-4998	0	0	2.18655
150557	112922	95	54989	41992	88	24116	18868	61	32	152	0	114	94	0	-2665	0	0	2.18754
269276	170065	109	99511	64912	107	40184	25091	104	25	60	0	54	93	0	33	459	0	2.19054
155434	108218	93	66104	45589	91	24421	16399	67	-122	59	0	11	73	0	-280	424	0	2.19553
31138	27125	68	15546	12976	50	4645	3716	33	-43	77	0	10	74	0	-396	156	0	2.20152
313306	182967	115	119081	67961	113	40481	23211	107	4	70	0	-9	81	0	-378	233	0	2.2075
160104	116893	90	63624	44867	90	21945	15622	62	-7	139	0	-78	52	0	-11985	0	0	2.2075
66331	52577	92	23327	19033	61	7775	6319	39	-61	124	0	38	138	0	65	363	0	2.2095
46978	38891	79	19718	16477	52	7159	5744	38	-29	44	0	51	89	0	-265	234	0	2.2095
196233	142637	95	59015	42583	92	24585	17181	67	-25	101	0	115	87	0	-743	111	0	2.2105
109346	90558	81	60914	49931	81	16691	13269	49	-32	104	0	10	55	0	463	540	0	2.21349
61082	50731	76	14413	12108	47	8889	7013	41	28	89	0	16	43	0	-322	151	0	2.22048
231603	166765	101	88317	64263	95	29405	20765	80	-140	45	0	-15	48	0	-226	476	0	2.22547
56818	47638	81	18381	15311	53	7073	5955	36	7	100	0	-21	79	0	-170	244	0	2.23145
67699	57002	78	22316	18393	58	10548	8694	43	-92	74	0	79	82	0	704	443	0	2.23445
150060	119845	89	42388	34356	84	27000	20959	70	57	186	0	21	72	0	-16	530	0	2.24443
26882	21773	59	11197	9507	43	4516	3870	31	-124	61	0	103	61	0	-60	344	0	2.24642
169332	134924	89	68949	54829	87	21369	16893	58	75	115	0	-122	25	0	-179	299	0	2.25241
85985	68829	91	43143	35484	79	13342	10701	47	-130	70	0	78	57	0	219	338	0	2.25441
215308	140758	112	101263	68697	100	40328	27458	95	-52	188	0	-95	48	0	450	775	0	2.25541
42829	34635	85	20516	17031	56	4747	3988	32	-79	66	0	-61	50	0	-610	331	0	2.2564
52834	44437	67	15558	13219	49	5812	4923	34	86	156	0	98	98	0	-436	120	0	2.2594
64161	54359	75	27891	23469	70	7179	5707	38	-7	92	0	-42	46	0	-384	221	0	2.2604
219595	153873	100	86092	61436	95	32671	22364	90	214	214	0	13	80	0	262	719	0	2.27337
40684	32743	79	15864	13072	49	5034	4156	35	-13	79	0	-22	38	0	455	464	0	2.27836
57917	48738	67	18793	15709	53	10406	8346	43	-34	150	0	-25	52	0	-260	152	0	2.28035
131771	106925	87	55224	44973	83	21920	17908	56	49	91	0	41	77	0	103	407	0	2.28435
88374	73455	82	31457	25628	77	9477	7526	41	-80	115	0	4	44	0	530	677	0	2.29133
181925	127178	98	73920	51659	95	24822	17507	69	41	100	0	-29	40	0	445	588	0	2.29632
169862	124396	107	64672	47403	91	21573	15830	59	0	115	0	-40	77	0	-422	190	0	2.30031
98259	84203	79	53871	44318	80	14880	11910	49	-243	71	0	39	75	0	263	543	0	2.3063
51075	42448	75	18572	15579	52	8306	6478	41	-63	76	0	131	133	0	-251	110	0	2.3083
57385	48673	76	14325	11824	47	9021	7790	39	-6	60	0	-26	29	0	-164	426	0	2.31429
171616	123026	95	51231	35939	92	27768	19900	72	-72	60	0	10	48	0	373	355	0	2.31928
133340	108974	86	74620	61267	84	23471	19280	62	-66	72	0	52	106	0	-224	637	0	2.32027
114639	94398	88	39011	31752	78	17285	13828	51	-73	49	0	19	59	0	-645	133	0	2.33125
337653	221267	127	222986	149265	124	88084	59851	119	-277	60	0	41	65	0	560	502	0	2.33724
95006	73794	84	38099	28792	82	19336	14796	55	-205	93	0	-89	52	0	-13026	0	0	2.33824
152798	113928	93	62065	44957	90	21117	15446	60	-13	128	0	12	62	0	-1456	0	0	2.33923
116393	96470	86	51381	42126	82	19131	15671	52	-112	48	0	-22	99	0	187	772	0	2.35021
94593	79405	78	40282	33029	78	16158	12743	53	1	116	0	-27	50	0	-193	527	0	2.3542
305740	181252	116	99678	59020	110	41138	23959	107	47	68	0	4	79	0	538	571	0	2.3572
218805	142406	113	90903	61254	99	34532	22652	94	45	118	0	186	96	0	363	290	0	2.36319
292043	183974	119	112041	71159	111	48622	31486	107	134	169	0	-68	27	0	-5363	0	0	2.36319
246273	159321	112	68289	43342	103	43841	27709	101	35	84	0	-34	50	0	-5630	0	0	2.36418
162936	118933	93	52776	38207	88	24767	17527	70	37	109	0	-21	79	0	-2158	0	0	2.36518
63873	52002	76	26871	22578	72	10104	8344	43	-122	46	0	46	99	0	-22	260	0	2.36917
140548	113911	98	48538	39706	83	24292	19401	64	-157	51	0	-34	32	0	206	700	0	2.37017
36492	31920	64	11749	9926	44	7423	6159	39	79	151	0	-43	45	0	-88	489	0	2.38514
120472	98700	86	68660	56476	82	21336	17245	59	-148	78	0	75	70	0	238	452	0	2.38614
100713	83110	92	38139	31421	79	13521	11818	43	-135	120	0	-4	51	0	-254	122	0	2.39412
209144	142917	102	78391	52794	96	32981	22993	92	-142	76	0	18	41	0	9	426	0	2.39911
236788	176652	106	98649	73641	98	37669	26940	92	189	127	0	-36	49	0	329	549	0	2.41608
75086	63705	78	34970	28881	76	13100	10515	46	10	100	0	-34	88	0	-490	348	0	2.42007
217214	163432	99	96130	72212	93	31009	23461	84	-1	90	0	26	81	0	432	893	0	2.42706
57157	48710	74	23729	20128	62	9138	7489	41	86	107	0	111	88	0	-40	318	0	2.43105
211923	167607	97	44269	35504	87	40413	31180	88	28	112	0	40	56	0	-244	320	0	2.43404
292171	178562	110	101276	62232	107	47594	29750	104	-184	51	0	-83	54	0	-154	342	0	2.43704
66866	57650	79	32842	27732	75	9362	7372	43	82	145	0	115	92	0	-541	211	0	2.43803
133145	106131	93	48798	39983	83	22159	17830	60	1	71	0	-24	31	0	799	656	0	2.45101
42068	34933	79	13509	11510	46	4153	3352	31	-66	147	0	38	83	0	-18	495	0	2.455
209419	162088	96	81790	63549	92	32627	23994	85	-103	38	0	123	111	0	-45	391	0	2.456
63109	53347	74	18242	15356	51	9308	7160	44	-37	89	0	-121	52	0	-368	206	0	2.45899
130098	105728	88	54463	44143	83	18724	14998	54	117	122	0	-110	35	0	-212	650	0	2.45999
173393	136451	90	62059	49081	88	29229	22492	68	-31	150	0	65	131	0	-5149	0	0	2.45999
55281	46805	80	19768	16693	57	8413	6991	39	145	159	0	87	80	0	-344	205	0	2.46298
57908	48330	79	29637	24994	73	7698	6477	38	2	56	0	-17	91	0	-385	320	0	2.46498
260990	171984	104	65893	41960	101	40099	26557	100	7	77	0	24	51	0	-2	400	0	2.46697
37898	32411	68	17921	14697	53	5582	4790	35	-93	90	0	6	92	0	-317	226	0	2.47596
170080	123609	100	79137	57029	92	26023	18453	67	114	100	0	50	44	0	-599	480	0	2.48594
489182	240458	157	232526	117903	158	64740	34462	152	840	1138	8	543	697	0	-3955	0	0	2.48594
24301	22121	51	13368	11257	46	4557	3857	32	149	112	0	-37	51	0	18657	8819	77	2.48594
255943	161517	106	86543	53291	103	37813	23444	100	-23	159	0	43	109	0	9	659	0	2.49192
233763	173007	106	92250	69438	95	36049	26137	92	92	203	0	-6	58	0	170	320	0	2.49991
53556	45812	73	20752	17532	56	7590	6390	38	102	173	0	-18	43	0	-1081	67	0	2.50091
134124	110968	85	58414	47849	82	20404	16259	56	148	141	0	11	82	0	-234	393	0	2.51089
237885	162720	99	79836	54076	96	36317	24497	92	-144	97	0	139	67	0	259	685	0	2.51687
76450	63302	81	34090	28098	76	12230	10250	44	109	144	0	92	64	0	-410	272	0	2.51887
140963	115188	86	55920	45832	84	19848	15256	61	-185	87	0	62	78	0	-422	139	0	2.51987
128366	101809	86	43776	33362	83	17834	14004	54	-169	77	0	66	74	0	2	291	0	2.52585
305836	191109	113	145418	93605	112	59346	36169	108	377	202	0	-17	93	0	1309	1274	8	2.52785
83825	70849	81	44059	36631	77	11086	9343	41	21	126	0	75	73	0	-288	258	0	2.5518
362417	215946	139	128285	82467	132	45837	27428	127	105	130	0	-1	188	0	714	683	0	2.5548
40828	34319	83	9565	8077	40	4735	3977	33	98	92	0	-77	0	0	5	296	0	2.55779
166546	119255	94	77559	55450	92	20599	14046	60	202	135	0	-60	65	0	-218	382	0	2.56278
52690	43385	73	23383	19552	59	7007	5752	37	86	109	0	-61	50	0	9	352	0	2.56577
289692	181266	108	107627	68129	108	42694	26898	104	54	128	0	-28	70	0	247	522	0	2.58473
270178	177605	106	103979	67236	102	36725	24673	97	-87	117	0	14	52	0	-91	239	0	2.58972
63134	52609	74	28292	23920	69	8207	7402	37	-64	76	0	-80	23	0	195	516	0	2.59871
150829	121428	87	58086	46690	85	26190	20902	66	64	146	0	20	68	0	-358	296	0	2.6017
145491	116234	88	53762	43484	86	19857	16435	53	-83	83	0	96	110	0	-112	244	0	2.60569
171724	127165	94	68477	50456	91	24094	17443	65	-136	46	0	-39	84	0	-914	3	0	2.61667
142736	115486	98	40472	33313	83	22327	18276	59	-144	48	0	-54	75	0	-1714	340	0	2.61767
72675	63146	78	26811	22744	66	12356	10091	45	75	164	0	67	70	0	-454	113	0	2.62166
45143	41085	55	14863	12759	47	5835	5019	35	118	129	0	38	85	0	-31	473	0	2.62865
42856	34134	75	12443	10626	44	6072	5313	35	-135	90	0	32	97	0	-249	508	0	2.62964
37867	31758	60	14094	12041	47	6279	5704	34	63	65	0	-54	67	0	-47	306	0	2.63364
305133	185603	112	124958	76214	112	40214	25096	106	192	169	0	98	104	0	173	546	0	2.63463
46994	38582	74	25273	21562	64	7211	6103	37	-4	102	0	-36	30	0	195	652	0	2.64062
157034	124989	90	58474	47007	86	21149	16911	58	-95	44	0	51	53	0	-304	879	0	2.64162
47218	38541	79	17729	14938	52	6667	5407	36	265	150	0	-83	36	0	-342	230	0	2.64761
103096	84296	80	40291	33428	79	15114	12671	48	-91	66	0	-23	81	0	618	1100	3	2.6486
80818	68877	79	35638	30141	77	11876	10102	42	-16	64	0	78	82	0	105	376	0	2.65559
56601	47720	75	24690	20827	64	8924	7413	40	-74	104	0	12	57	0	238	376	0	2.65759
38126	32910	56	18571	15993	52	6335	5170	36	-40	173	0	8	51	0	951	868	0	2.65858
44626	38427	74	21122	18118	56	7654	6093	39	105	143	0	39	47	0	-533	105	0	2.66158
129909	107565	84	42138	34513	81	18039	14500	51	7	63	0	-32	58	0	-377	422	0	2.66357
105580	90483	80	44940	37174	78	16648	13567	50	41	96	0	-8	61	0	-4309	0	0	2.66357
46665	38889	85	16903	14359	51	8315	7039	39	34	65	0	-183	0	0	34	157	0	2.66757
119138	98997	84	51256	42335	80	19928	16913	54	207	146	0	-114	66	0	-543	98	0	2.66856
63860	52973	83	28915	24572	73	8100	6589	39	148	209	0	-114	22	0	327	599	0	2.67555
28649	24214	64	14271	12310	47	4464	3941	31	101	224	0	21	99	0	-272	251	0	2.67755
131734	100918	91	49790	37613	86	22254	16871	60	-158	60	0	-41	68	0	-390	273	0	2.67755
188328	129739	96	63186	42856	94	26228	18522	69	82	107	0	-37	57	0	97	333	0	2.69551
80809	70093	78	11647	9636	44	12539	10361	46	38	132	0	17	63	0	366	700	0	2.6985
107965	90570	86	41167	34512	78	16818	13880	51	-87	39	0	55	113	0	24	347	0	2.70748
62080	52379	77	25986	21606	66	11695	9584	46	79	143	0	-115	44	0	398	641	0	2.70848
169661	138632	88	73511	60195	85	23731	18177	64	-80	68	0	-19	44	0	195	324	0	2.70948
117245	88933	87	51937	39135	86	17574	13195	52	-128	93	0	5	77	0	-203	199	0	2.71148
168170	126403	91	65849	48437	89	25003	18353	64	149	182	0	5	63	0	561	592	0	2.71547
174944	130577	95	68487	49719	91	25566	18530	65	-138	26	0	-112	47	0	-366	260	0	2.72046
56277	47106	70	20649	17228	56	6786	5379	37	-180	84	0	1	54	0	27290	15289	90	2.72046
388461	224238	134	158451	90671	129	68362	42639	124	130	116	0	54	116	0	437	568	0	2.72844
53418	46417	73	24752	21183	65	5035	4388	33	13	120	0	-53	20	0	-334	65	0	2.73742
43884	38211	72	15293	12982	48	7706	6645	38	104	143	0	67	84	0	120	648	0	2.73742
142303	116581	92	59937	49213	84	24085	19916	61	128	197	0	-54	42	0	-302	99	0	2.74441
108243	92566	80	38819	32640	79	14270	11697	45	-51	82	0	14	48	0	-4314	0	0	2.74441
363283	184043	131	146888	76550	126	48535	24670	120	108	174	0	-6	84	0	24	592	0	2.7484
241587	155407	106	96714	62440	100	31511	19567	82	-78	171	0	-12	59	0	-4373	0	0	2.7484
103910	86089	88	32090	26562	78	11012	9072	43	201	135	0	0	64	0	-369	331	0	2.75239
131617	111722	82	63131	51938	81	21779	18330	60	-146	27	0	12	82	0	-2222	107	0	2.75239
308592	181025	123	102496	60365	116	40557	23872	110	-127	129	0	-70	63	0	377	890	0	2.75539
38831	33507	70	19221	16340	53	5925	5042	35	-21	76	0	71	96	0	-131	208	0	2.75838
44339	37867	76	16397	14175	50	6157	4907	36	50	63	0	26	51	0	-286	437	0	2.76237
98734	84566	81	33561	28006	77	15630	12412	50	-30	86	0	-15	48	0	-18	482	0	2.76437
369058	213936	146	170416	106246	133	60569	36328	129	74	275	0	47	340	0	396	534	0	2.77335
73169	63303	82	13704	11611	46	11585	9634	42	89	115	0	-19	51	0	573	1086	5	2.77634
168523	132905	92	78131	62583	89	24354	19170	65	164	191	0	13	51	0	828	926	0	2.77834
167004	130121	91	64255	48600	88	27505	21088	69	-39	113	0	45	81	0	109	358	0	2.78433
97588	69866	86	40373	29064	82	16068	11494	53	-15	87	0	-23	23	0	776	1249	8	2.78732
60942	54889	78	39243	33504	73	6716	5932	35	-210	41	0	-94	19	0	-1532	101	0	2.78732
194191	141771	104	65168	48468	92	26147	18420	72	-149	81	0	39	53	0	361	422	0	2.79032
158746	112430	96	57944	40686	88	23355	16774	63	-247	58	0	62	91	0	-224	696	0	2.79331
90019	76228	78	37471	31447	77	13793	11829	45	137	160	0	45	80	0	514	439	0	2.79431
87166	74157	81	41029	35109	76	13502	11334	45	-7	127	0	84	72	0	-2224	0	0	2.79431
141630	115015	88	54122	44203	84	21954	17368	58	57	89	0	-57	51	0	-70	281	0	2.80129
208567	149983	99	75726	52298	95	31393	22569	82	-175	93	0	-102	45	0	-235	397	0	2.80429
354137	210486	125	128708	81247	123	55747	32583	121	338	171	0	-45	78	0	-687	136	0	2.80828
136011	111618	86	44535	36805	82	20083	16046	55	-88	70	0	68	70	0	-1221	183	0	2.81028
275310	179212	121	91834	59240	107	41628	26073	103	-10	156	0	35	66	0	30993	22945	123	2.81028
88092	71477	94	28521	23602	76	14772	12068	46	88	152	0	-71	17	0	-1771	0	0	2.81127
48097	41398	67	24067	20114	64	6825	6112	36	-111	46	0	-66	56	0	-137	308	0	2.81327
192802	153307	101	78343	62536	90	31890	24473	86	44	106	0	25	70	0	-1099	366	0	2.81327
307193	189490	114	118138	74418	111	48450	30258	108	78	144	0	36	77	0	331	509	0	2.81626
190483	135665	93	68338	47918	93	29329	21105	77	73	140	0	-33	45	0	-176	601	0	2.82125
99080	84386	79	38839	32581	78	14752	11954	49	24	112	0	-8	71	0	308	381	0	2.82325
40726	36040	62	17311	15079	53	4979	4321	32	138	143	0	-98	38	0	740	605	0	2.83922
153868	117921	88	62140	46651	87	24308	18427	64	-42	144	0	22	65	0	158	616	0	2.84321
218188	146738	101	84052	55879	97	33357	22298	89	104	112	0	-94	53	0	257	436	0	2.8462
220229	138901	130	80273	45439	128	39958	24056	123	251	197	0	110	162	0	-490	159	0	2.85618
134135	110044	94	49827	41237	81	19161	15712	53	40	76	0	-12	84	0	-263	651	0	2.86117
209656	163155	106	79266	63074	93	30698	24005	85	-74	143	0	82	65	0	-288	240	0	2.86317
231303	152959	117	79737	53014	113	29930	19633	94	-8	80	0	49	60	0	337921	275520	97	2.86317
50508	42735	78	21042	17958	53	6000	5011	36	44	94	0	15	58	0	-2816	0	0	2.86317
222552	151275	110	64804	43314	99	34618	23677	97	-2	94	0	-50	37	0	341	714	0	2.86616
393711	194508	206	152978	70077	206	58771	29685	166	367	697	0	339	567	0	-6636	612	0	2.88013
32985	27422	73	12482	10953	43	5179	4595	32	98	113	0	9	65	0	51	318	0	2.88313
180457	143938	101	80910	64418	90	23725	18974	58	-180	92	0	19	80	0	-322	331	0	2.88812
203840	143274	98	104260	72527	98	34998	23910	92	-45	66	0	116	75	0	-328	362	0	2.89211
64559	53587	79	27580	23415	70	8180	7120	39	142	95	0	-8	61	0	-301	183	0	2.8971
189925	139649	95	67835	49271	92	31447	23042	88	-113	93	0	17	60	0	1020	732	0	2.89909
202558	132179	115	77384	51044	115	30136	18314	97	494	485	0	430	448	0	10299	40315	18	2.89909
257789	171980	105	107059	72935	99	50153	33150	95	-22	79	0	-6	74	0	396	620	0	2.90907
104378	89529	78	42055	35400	79	16565	14046	49	-32	44	0	-10	42	0	1	421	0	2.91406
283933	198139	106	111576	77917	105	45205	30402	101	-11	69	0	-47	73	0	-295	444	0	2.91506
395677	243514	147	181532	115192	140	64547	39345	134	771	1315	6	342	884	0	-544	227	0	2.91905
50940	41897	78	16159	13938	48	7721	6577	36	-64	65	0	-54	51	0	-29	234	0	2.92305
230166	155089	112	88894	61259	98	31331	21816	83	151	117	0	99	100	0	-6	557	0	2.92704
439561	236232	148	187233	97899	145	70776	38604	141	669	946	0	469	768	0	-75	373	0	2.93502
387198	222147	124	144830	85098	122	62787	35285	118	5	269	0	-28	177	0	-21983	0	0	2.93502
71869	61517	78	18458	15631	52	10959	9595	43	8	92	0	65	59	0	-232	196	0	2.93602
138826	98200	89	50468	35734	87	19807	14280	60	4	149	0	-50	43	0	-834	171	0	2.93702
93579	72563	84	36187	27355	79	15185	11629	53	-157	43	0	12	97	0	-3095	0	0	2.93702
24225	19680	67	10075	8706	41	3325	2726	29	2	156	0	42	51	0	-325	208	0	2.94001
184549	134163	94	71149	50949	92	29076	21155	76	2	80	0	-108	66	0	-221	249	0	2.944
76025	64479	79	20008	17082	52	10918	9367	42	-227	56	0	-154	30	0	148	586	0	2.947
102911	86412	80	32008	26819	77	16205	13840	49	-129	49	0	-137	49	0	-334	203	0	2.95199
123775	99170	96	46395	37828	81	18287	14578	54	-150	78	0	8	83	0	422	399	0	2.95997
172551	129161	93	79161	60050	91	29832	22233	82	52	63	0	3	72	0	-60	401	0	2.96596
178035	132225	96	70994	52341	92	23841	17887	60	-22	68	0	159	90	0	-1867	0	0	2.96596
76328	66266	78	33554	28474	75	9795	8174	40	165	150	0	69	100	0	-332	288	0	2.96895
152799	126804	93	53332	44584	83	21589	17459	53	89	121	0	46	50	0	-277	186	0	2.97494
39051	34375	74	16131	14077	47	6035	5064	36	-66	78	0	9	71	0	-208	588	0	2.97694
79453	66535	78	14341	12356	45	9800	7846	41	168	149	0	-45	60	0	-276	451	0	2.97993
224087	148412	100	90926	59584	98	31787	21202	87	-142	17	0	-38	80	0	946	583	0	2.98592
216813	167563	98	93714	73640	91	33934	26176	86	13	165	0	135	71	0	407	342	0	2.98791
134421	112083	88	45526	37888	83	22465	18662	56	113	135	0	-97	43	0	-2763	0	0	2.98891
123252	93126	86	60118	45337	86	19232	14049	57	-232	13	0	-51	88	0	-345	161	0	2.9959
71573	61185	78	25716	21850	66	9722	8175	41	107	110	0	139	105	0	46	404	0	2.99889
146512	124241	97	54038	44554	83	21595	17131	56	0	92	0	33	73	0	-13	430	0	3.00188
271203	186814	103	130441	92317	102	49082	35038	96	122	172	0	133	80	0	-277	349	0	3.00887
141597	112556	93	45088	35414	83	26892	20321	76	-131	133	0	27	39	0	392	665	0	3.01087
78560	65007	92	34562	28901	75	8919	7184	41	-80	116	0	20	50	0	21515	9405	92	3.01087
37006	33861	48	14276	12679	45	5933	4898	36	32	116	0	125	96	0	-5415	0	0	3.01087
271860	165808	116	111683	67933	112	42095	25145	107	23	152	0	67	88	0	740	655	0	3.01586
70319	59260	88	26471	22616	64	7588	6133	38	-68	36	0	41	84	0	-1816	0	0	3.01685
123308	103619	90	48383	40768	81	21948	17660	58	-44	115	0	-42	64	0	397	662	0	3.02284
136891	110052	89	55389	43221	85	21790	17065	57	129	99	0	74	81	0	-1617	60	0	3.02384
152314	123587	99	41991	34087	85	24363	20116	62	100	101	0	132	138	0	281	758	0	3.02783
40193	35530	66	20947	18057	54	5307	4525	33	-123	96	0	-1	63	0	-1553	494	0	3.02883
34648	30664	73	13704	11902	46	5370	4445	35	-30	65	0	-77	89	0	11	327	0	3.03182
169086	116041	98	70200	47880	92	23478	16201	69	-29	89	0	16	58	0	150	400	0	3.03681
61294	53923	76	30742	26394	71	8808	7641	40	-85	29	0	7	55	0	-4375	0	0	3.03781
54549	46854	74	14125	12167	47	7579	6393	37	57	145	0	8	33	0	-432	332	0	3.03781
83732	71530	77	28823	24260	76	11849	9713	44	-24	100	0	71	84	0	-746	0	0	3.03981
185381	136582	99	62916	44349	93	31590	23029	83	115	211	0	9	39	0	293	410	0	3.0418
89144	74521	86	26353	22603	62	12492	10247	46	16	162	0	-1	47	0	-3321	0	0	3.0418
361377	204144	130	136385	78542	128	57001	31865	124	37	471	0	55	383	0	132	477	0	3.0458
122832	103850	87	42593	35885	80	17408	14492	49	77	119	0	-77	48	0	-3714	0	0	3.0458
63136	55407	76	33214	28714	73	8977	7392	40	71	101	0	-116	32	0	-334	79	0	3.05478
43605	38035	72	19288	16627	52	7238	6181	38	85	140	0	90	124	0	-1018	0	0	3.05578
255784	161065	105	92061	58797	102	36123	22427	98	-6	81	0	9	65	0	904	583	0	3.06176
84953	72270	82	20613	17782	54	11955	9974	43	80	118	0	-8	38	0	-327	490	0	3.07174
382604	204813	143	150919	82730	133	61437	32519	129	1	585	0	219	410	0	970	609	0	3.07773
68718	59067	89	12228	10633	43	6766	5919	36	-71	87	0	19	40	0	352	421	0	3.08372
135335	112565	84	50634	42170	82	19191	16348	53	-61	47	0	27	87	0	63	287	0	3.0937
161335	125061	89	65182	50118	89	24412	18585	61	-22	93	0	-41	87	0	-5070	0	0	3.0937
153053	108880	95	55362	40028	89	24023	17264	65	158	112	0	50	62	0	-537	225	0	3.09569
181571	135777	92	63736	47178	89	27786	20029	72	62	108	0	26	61	0	-3277	0	0	3.09669
63573	52409	81	26367	22550	63	8735	7201	40	90	114	0	46	111	0	135	488	0	3.09769
100210	75185	87	45347	34003	83	16920	12323	52	79	110	0	-1	81	0	-173	473	0	3.10368
150168	120441	92	46364	36298	84	21739	16646	58	101	119	0	-5	57	0	-911	373	0	3.10368
207591	147641	97	68983	48321	93	30265	21746	80	34	198	0	-29	58	0	-3657	0	0	3.10368
73694	64194	71	40576	34906	75	13045	11172	45	53	100	0	-15	39	0	-604	150	0	3.10767
144839	119716	84	41186	34159	83	25548	20175	69	59	160	0	-81	35	0	-2221	0	0	3.10767
130261	103949	86	48568	37159	84	20149	15550	58	6	82	0	-35	14	0	-547	123	0	3.11166
63786	51950	89	34079	28278	77	8908	6808	43	-106	129	0	-98	37	0	184461	147228	77	3.11166
34824	28708	73	7346	6369	37	5394	4836	32	120	110	0	-12	70	0	-302	191	0	3.12763
155121	117611	91	65783	49890	86	23436	17355	59	-126	110	0	-27	76	0	-627	347	0	3.12763
295581	184154	113	123916	77022	109	47580	29887	105	170	116	0	-51	44	0	168	396	0	3.13461
68191	58014	90	25664	22228	63	10570	9233	41	-21	77	0	60	61	0	72	704	0	3.1396
286645	182321	106	100071	63703	104	47174	29225	100	-41	157	0	-35	80	0	-443	316	0	3.14759
24671	21711	51	13384	11689	45	3817	3469	28	24	86	0	12	62	0	207	336	0	3.15058
173601	129194	98	76194	56444	90	28349	21064	67	-252	41	0	-67	34	0	242	615	0	3.15358
61376	53681	75	35474	30898	73	8283	7201	38	10	155	0	88	92	0	10	334	0	3.15857
33186	29746	67	13035	11546	45	3589	3069	28	20	150	0	74	90	0	374	492	0	3.16755
282461	178090	116	112190	73115	106	46272	28603	101	46	97	0	-112	35	0	491	532	0	3.17054
137301	115384	86	58293	48449	83	23468	19369	57	-222	93	0	23	66	0	-4776	0	0	3.17054
215388	144222	109	92045	63770	98	27758	18641	76	-52	124	0	75	69	0	-4225	0	0	3.17154
36838	32764	65	12992	11038	46	6165	5353	36	-131	81	0	26	60	0	-247	110	0	3.17553
188552	139397	94	72790	53806	93	32603	24143	82	-117	75	0	-28	80	0	172	397	0	3.17653
31550	29135	59	15052	13200	47	5797	4972	35	123	108	0	-105	42	0	-234	209	0	3.19948
58416	50713	72	34887	30345	72	5853	5142	33	8	227	0	42	85	0	29	434	0	3.20647
150437	119595	88	66870	53563	85	22174	16906	58	-63	94	0	98	104	0	-221	371	0	3.21146
149731	121901	90	58622	46881	86	18758	14456	54	-194	50	0	40	115	0	-53	582	0	3.21246
51330	43420	73	21403	18703	56	8021	6502	40	-24	47	0	-4	53	0	-809	13	0	3.21345
152803	119366	89	70746	55671	87	21807	16495	56	13	131	0	-22	55	0	-314	572	0	3.23242
114763	101033	78	40123	33986	78	17327	13841	52	-1	110	0	-28	25	0	-3246	0	0	3.23242
98826	83955	89	54902	46966	79	12903	10895	44	-40	149	0	-69	33	0	441	540	0	3.23441
54106	47517	75	25076	21782	58	5688	4809	35	-131	59	0	39	68	0	253	986	0	3.2384
73591	62993	78	33391	28414	75	11752	10000	44	-52	110	0	-68	71	0	306	486	0	3.2414
145506	120763	87	54462	44745	83	20519	16664	54	14	148	0	17	55	0	-325	148	0	3.24439
50644	44377	71	25118	22175	59	8107	6817	38	199	225	0	34	110	0	-345	610	0	3.24439
43824	36397	75	10641	9150	41	5459	4830	33	58	90	0	-32	45	0	-1239	57	0	3.24439
141477	118238	89	55328	45928	82	22455	18497	58	-110	99	0	25	63	0	10478	22664	72	3.24439
39964	36094	70	13771	11886	45	5372	4607	33	124	129	0	-20	51	0	101	521	0	3.25038
69002	60058	75	29951	25364	74	10982	9210	43	44	103	0	-93	27	0	-18	472	0	3.25337
38858	35534	67	20551	17974	55	5418	4890	32	7	124	0	44	60	0	-82	257	0	3.26136
105534	91917	80	44600	38218	78	16897	14071	51	-40	59	0	5	58	0	-358	427	0	3.26235
282697	165268	130	111715	68967	116	44974	26551	112	-221	187	0	140	220	0	-296	234	0	3.26734
56451	49220	75	15420	13260	47	8301	6935	39	8	121	0	34	82	0	-639	190	0	3.26834
133185	111797	85	46864	39286	82	19960	16828	53	135	151	0	-109	34	0	-217	155	0	3.27034
256108	182281	107	131609	95116	105	39271	27566	100	154	166	0	37	60	0	-107	307	0	3.27333
180133	131698	91	67975	49695	90	27646	19849	71	187	108	0	28	32	0	243	426	0	3.28431
46581	40804	70	14333	12441	45	7771	6655	38	120	143	0	43	110	0	-4879	0	0	3.28431
229259	159541	116	87931	61418	99	36852	25350	94	40	86	0	72	56	0	-3190	0	0	3.28431
185891	136953	93	77333	57466	89	29127	21337	85	-80	60	0	37	42	0	-9552	0	0	3.28431
151409	123794	91	39602	31604	83	24297	19926	60	-105	67	0	209	102	0	-515	220	0	3.28631
141953	119306	86	47181	39226	83	25411	20531	65	-47	116	0	41	77	0	44	330	0	3.2913
295147	180136	115	114999	72081	110	44846	27620	107	-204	109	0	6	124	0	-3788	0	0	3.2913
101371	85971	81	40308	34480	79	12305	10084	44	64	86	0	-3	27	0	-33	278	0	3.31824
95995	82706	78	54570	47040	78	14712	12339	46	-11	62	0	30	48	0	-533	184	0	3.32423
44152	40537	59	19901	17418	52	6847	6370	34	-7	60	0	98	77	0	-409	402	0	3.32822
156564	130370	86	62250	51283	86	23638	19418	60	4	99	0	-105	8	0	-1321	50	0	3.32822
274334	176049	111	117798	77692	109	36364	23815	103	25	101	0	48	127	0	336	575	0	3.33022
58055	51222	70	24239	21183	58	7453	6423	36	-21	57	0	79	85	0	-1866	0	0	3.33022
34411	30158	71	9927	8827	40	6235	5159	35	-256	65	0	-10	56	0	939	847	0	3.33321
36525	30826	72	16119	13975	49	6912	5996	35	-7	87	0	92	67	0	-840	52	0	3.33321
156298	117594	98	59637	44403	89	21635	15627	59	81	85	0	-12	61	0	175	517	0	3.3362
101165	86013	80	46827	39841	79	16945	14355	49	97	83	0	38	114	0	-127	257	0	3.35517
203577	154061	106	79831	60163	93	31246	22936	81	43	111	0	74	120	0	-1037	0	0	3.35716
138082	114774	92	52047	43200	82	22935	18630	61	-120	105	0	-2	68	0	-149	271	0	3.35916
88233	79935	76	36351	31328	75	14919	12666	49	9	80	0	-19	68	0	-2644	0	0	3.35916
150216	112888	88	56405	41032	86	24752	17608	64	42	82	0	-105	44	0	-38	333	0	3.36016
199704	142651	99	81195	58289	93	34708	25047	88	-40	89	0	-30	49	0	372	678	0	3.36714
43861	39775	69	17218	15397	47	6455	5349	36	-50	50	0	-26	55	0	-5078	0	0	3.36714
263103	171650	105	87725	57258	102	33219	21727	89	71	152	0	57	103	0	173	492	0	3.37512
80886	69168	85	32466	27724	74	12301	10288	44	34	55	0	-36	79	0	-1259	0	0	3.37612
68036	57937	77	18371	16151	49	9349	8169	40	5	105	0	43	58	0	-2970	0	0	3.37612
82899	71849	79	28223	24384	65	17136	15088	47	-30	75	0	-40	62	0	-3326	0	0	3.37612
201760	136404	98	75767	52984	93	26981	18419	73	-32	123	0	137	75	0	-369	300	0	3.38111
177792	135603	91	57578	41604	89	25407	19023	65	-123	81	0	12	81	0	8	396	0	3.3861
49621	42306	76	10807	9435	41	6880	6046	35	-131	18	0	-11	52	0	-137	354	0	3.39209
41846	36469	73	10698	9410	41	6347	5595	35	-72	78	0	-24	28	0	-1135	204	0	3.39209
64829	57126	77	26620	23332	71	7220	6048	37	6	90	0	104	88	0	251	600	0	3.39608
319002	201643	113	128549	82753	110	50545	31252	105	136	167	0	126	99	0	-364	418	0	3.40007
170145	142996	86	66453	55530	84	23061	18176	60	-63	108	0	10	75	0	-2151	0	0	3.40107
177745	135774	90	81095	61997	89	29301	21436	81	-65	89	0	-9	101	0	-8338	0	0	3.40107
330903	194376	136	118062	66810	126	41040	23750	107	178	613	0	194	472	0	-24	531	0	3.41105
126340	106224	83	45430	38187	80	18401	15370	53	88	146	0	35	54	0	-195	298	0	3.41504
124876	102745	95	43090	34729	81	19822	15658	54	70	145	0	0	76	0	-1329	0	0	3.41504
57932	53467	63	31421	27407	72	6981	6049	35	-148	63	0	-39	45	0	446	714	0	3.41804
150622	126150	85	60322	50190	85	25351	20334	62	116	136	0	-53	58	0	-2508	0	0	3.41804
69143	60403	77	28147	24874	63	11593	9796	43	-136	62	0	31	72	0	752	798	0	3.42303
155439	116944	101	65515	49495	89	24026	17242	66	156	143	0	21	83	0	-731	47	0	3.42403
110627	93024	81	40127	34220	78	13691	11938	46	24	129	0	-72	70	0	-208	385	0	3.42602
165871	127884	92	70107	54336	88	23859	18620	66	86	100	0	-63	74	0	173	369	0	3.42802
106366	90038	81	44609	37928	79	14362	12132	47	152	123	0	-72	47	0	310	373	0	3.43301
279227	185388	109	112823	75846	105	43775	29188	102	-68	97	0	44	53	0	357	583	0	3.435
116914	98944	84	35580	30488	77	19380	17057	51	-105	113	0	68	72	0	-165	588	0	3.43899
323441	197032	119	123245	76650	117	52016	30625	112	241	483	0	117	459	0	-199	372	0	3.43999
39551	36350	72	14982	13114	46	6004	5528	33	38	153	0	62	117	0	-54	235	0	3.44698
99718	74717	93	39739	30372	82	16175	12037	54	-145	76	0	37	46	0	490	494	0	3.44798
72686	64867	74	29492	25388	73	13475	11549	46	-99	108	0	109	116	0	-72	444	0	3.45097
28470	25212	56	12842	11280	45	3456	2919	29	-166	77	0	5	63	0	-20	420	0	3.45396
177055	130100	101	64114	46911	93	24146	18403	64	-113	45	0	-31	40	0	-150	547	0	3.45496
210010	144551	98	72404	49228	95	35552	25244	89	119	114	0	6	82	0	-45	326	0	3.45895
123386	97032	89	44674	34293	85	19698	15138	57	-45	147	0	-11	69	0	-719	0	0	3.46195
144392	116347	89	61093	48234	85	22401	17478	59	27	100	0	37	78	0	-480	238	0	3.46295
197359	133706	98	76595	52744	96	33696	22910	93	-90	68	0	133	118	0	433	731	0	3.46494
45443	41110	56	19524	17136	52	7963	7031	37	-122	31	0	49	60	0	393	455	0	3.47293
66291	55074	78	26408	22772	67	9671	8421	41	-112	161	0	-32	56	0	303	390	0	3.47492
278051	175014	118	105088	66935	107	39497	25059	102	-152	196	0	102	144	0	-332	237	0	3.47792
30366	25857	79	14157	12423	45	4975	4282	32	-138	36	0	52	67	0	-58	359	0	3.47991
264711	166996	108	97249	63906	103	35153	22346	99	-57	103	0	135	95	0	-494	550	0	3.48091
468155	207594	213	185160	97018	191	69462	32431	174	198	609	0	440	522	0	-4061	843	0	3.48191
210014	166779	94	89219	71469	93	33794	26598	89	22	98	0	49	100	0	83	640	0	3.4839
121348	103713	86	34420	29337	79	15397	13470	46	302	158	0	-51	60	0	-6841	0	0	3.4839
94063	82055	81	47627	40709	77	13708	11758	44	5	60	0	39	76	0	-3842	0	0	3.4849
209450	154524	97	91725	66968	94	30901	22883	79	36	84	0	94	73	0	-5187	0	0	3.4849
42707	37604	72	16497	14394	49	7759	6576	38	116	119	0	14	47	0	-1709	43	0	3.4859
78675	68148	74	35368	30858	74	11856	9987	43	-160	39	0	-78	17	0	158	850	0	3.49089
219946	156129	96	86145	59304	96	33490	22996	85	-143	54	0	-13	46	0	-1477	288	0	3.49189
229059	156578	100	91982	61694	97	32071	22090	84	18	91	0	24	37	0	-7175	0	0	3.49189
49078	44552	70	23906	20812	60	7004	5868	38	45	80	0	50	81	0	271	441	0	3.49388
46404	40939	71	24592	21271	64	8399	7390	38	-42	76	0	28	77	0	145	339	0	3.49488
49572	44558	71	27565	24396	70	7370	6765	35	-76	52	0	159	94	0	211	301	0	3.49787
48746	41657	78	18916	16369	51	6335	5683	35	-84	41	0	-152	11	0	552	412	0	3.50087
33453	30776	60	14706	13096	45	5187	4864	31	55	139	0	25	69	0	172	683	0	3.50187
313465	200840	130	123270	81879	118	51634	33286	114	311	657	0	29	348	0	-34	696	0	3.50286
228061	142842	105	85085	54536	100	35968	23090	96	3	80	0	2	72	0	-8238	0	0	3.50286
148663	118473	92	52865	41688	86	20886	16109	55	83	167	0	-27	118	0	-1583	81	0	3.50386
205121	149614	95	82336	59582	92	33399	24182	88	43	87	0	-127	22	0	173	505	0	3.50586
131810	112720	81	54681	45940	81	24547	20445	62	113	164	0	69	120	0	-1944	56	0	3.50686
497592	240417	173	207978	104580	162	100379	51009	161	2183	1565	23	1284	741	0	472	1568	10	3.50885
164025	130138	92	57703	44490	87	27630	20750	66	-81	118	0	-50	33	0	-17291	0	0	3.50885
124674	91306	92	47521	36056	85	17379	13066	54	31	137	0	-20	45	0	-424	109	0	3.51384
286769	186595	116	97931	63709	111	40973	25679	106	-8	215	0	-85	169	0	-2678	52	0	3.51484
32901	28674	67	13202	11476	44	5235	4184	34	1	54	0	-19	53	0	-63	287	0	3.51783
158164	134126	88	81052	68136	85	26429	21621	66	-85	55	0	29	44	0	500	571	0	3.52183
92490	81312	88	19057	16579	49	14280	11792	45	-132	26	0	-99	39	0	-3836	0	0	3.52183
52609	44457	83	21484	18797	54	5572	4567	35	-73	72	0	47	46	0	-87	384	0	3.52582
40354	36866	52	17697	15500	50	6655	5515	38	-147	16	0	-40	12	0	420	388	0	3.52981
435849	218356	159	161162	75943	155	71757	38198	150	1252	998	0	944	668	0	609	557	0	3.5328
309533	188126	115	96589	55955	112	56315	33761	110	34	358	0	104	193	0	-3845	0	0	3.5338
192055	146211	97	71551	54745	93	27602	20205	75	81	89	0	-15	75	0	-236	277	0	3.5358
48974	42201	74	18005	15891	49	6286	5378	36	69	96	0	-85	43	0	265	415	0	3.54278
274160	115378	136	117313	51073	134	42196	18120	129	369	399	0	398	313	0	-370	254	0	3.54378
95398	77564	81	45199	35879	81	15683	12047	51	37	73	0	-2	74	0	-654	267	0	3.54578
77477	67803	77	33158	28953	75	9612	8066	40	-46	51	0	47	59	0	-2442	0	0	3.54578
55603	48651	75	21453	18599	55	8814	7378	40	-107	115	0	16	49	0	-434	34	0	3.54877
161437	123998	94	70062	53225	90	26279	19579	69	-369	0	0	154	141	0	-450	287	0	3.54977
179112	145507	89	79296	64628	88	29786	23969	73	14	164	0	-22	36	0	101	570	0	3.55376
80757	70649	79	37700	32899	75	10231	8979	39	-103	161	0	-92	8	0	-359	35	0	3.55975
52077	46846	66	22676	19934	55	8626	7431	39	-47	88	0	5	94	0	-1413	175	0	3.55975
169596	127645	92	65201	46620	89	22902	17394	61	150	209	0	-127	2	0	-91	462	0	3.56075
18595	16655	54	10695	9526	42	3335	2994	28	113	124	0	62	60	0	424	854	0	3.56574
79681	70059	78	19013	16777	51	11016	9575	41	-118	64	0	50	46	0	-490	56	0	3.56673
532345	257944	164	328300	166976	157	124895	59583	154	2300	1354	31	1432	986	0	525	1241	3	3.57472
180356	139583	95	66376	48936	87	24794	18822	60	-30	132	0	75	85	0	134	550	0	3.58071
186127	153927	87	69145	56427	86	26502	21130	63	-18	46	0	100	88	0	-438	179	0	3.5837
159810	124633	90	57797	44338	87	24003	18729	63	-84	101	0	24	62	0	-858	210	0	3.5847
197115	150240	94	66433	50770	92	27436	20892	69	12	137	0	-19	54	0	-4485	0	0	3.5857
50419	44080	74	15694	13710	47	7574	6510	37	-15	69	0	-32	80	0	-214	259	0	3.59069
154151	129096	91	40911	35437	81	25469	21926	64	9	59	0	3	58	0	125	571	0	3.59069
189018	139186	94	53376	37660	90	33461	24977	88	-63	162	0	-72	45	0	-637	44	0	3.59368
84080	73456	78	34047	29464	76	13461	11453	46	75	77	0	8	39	0	-401	326	0	3.59568
170649	128726	92	48996	35080	88	25881	19299	63	7	85	0	46	86	0	-3004	0	0	3.59568
156978	117093	105	57280	43234	88	23987	18248	61	-4	201	0	101	132	0	288	478	0	3.60067
41743	35397	72	23272	20321	57	6585	5746	35	-103	95	0	-4	54	0	95	448	0	3.60366
97780	85013	81	36335	31537	76	12791	11065	43	-79	72	0	-7	68	0	-84	243	0	3.60665
177291	134121	107	63495	48203	88	27335	20460	67	-2	104	0	-36	50	0	138	427	0	3.60865
58966	52553	74	19942	17768	52	7458	6617	37	-56	45	0	-3	59	0	-4215	0	0	3.60865
135580	113124	85	65954	55780	83	20194	16813	55	85	117	0	-5	45	0	350	394	0	3.61563
177016	143776	90	71671	59459	87	30138	23402	82	25	87	0	21	72	0	60	273	0	3.61663
54231	48871	64	28195	24691	71	5554	4843	33	-83	49	0	8	66	0	-523	255	0	3.61763
32857	28763	56	17258	15189	49	4195	3754	29	-10	157	0	84	74	0	115	463	0	3.62062
79315	68562	91	31996	27738	74	10651	8848	43	-52	100	0	8	54	0	526	391	0	3.63559
130615	112647	82	49805	42514	80	20058	17647	52	78	115	0	-23	73	0	-64	274	0	3.63659
189122	135577	104	66127	48359	92	31983	22989	88	65	146	0	-17	46	0	-244	419	0	3.63859
172237	121284	94	65190	46027	95	28233	19596	82	161	135	0	40	65	0	29529	14303	109	3.63859
23447	19534	67	11152	9934	42	4635	4247	31	0	188	0	46	73	0	284	389	0	3.64458
210528	153886	104	70095	50835	96	26992	19592	75	24	162	0	103	91	0	-35	711	0	3.64657
171042	126501	93	59984	43855	89	23222	16410	64	123	198	0	-87	53	0	-6773	0	0	3.64657
154078	119114	91	63299	48523	87	24850	19071	65	128	169	0	7	90	0	-512	183	0	3.64957
113668	103410	77	46624	39667	78	20039	17135	54	128	139	0	-32	93	0	-35	360	0	3.65156
202550	135367	98	86293	58981	96	24400	16174	66	-49	57	0	-29	46	0	-465	670	0	3.65256
367476	207407	141	172133	100563	125	64950	39790	121	534	891	0	545	647	0	378	536	0	3.65555
168711	127876	98	54537	40433	92	24969	18651	69	-87	58	0	-79	81	0	-101	368	0	3.66054
132467	113505	83	40489	34285	79	16135	13545	49	-37	93	0	24	91	0	-5148	0	0	3.66054
162988	123983	89	71062	54295	87	28841	21198	74	-60	101	0	-5	67	0	-4692	0	0	3.66054
140583	119484	87	64441	55473	83	20725	17456	57	-24	86	0	5	81	0	-418	326	0	3.66553
86543	75975	91	31298	27112	74	13682	11870	46	-32	79	0	-44	89	0	-494	183	0	3.67052
120710	94337	83	50167	38277	82	20097	15398	53	-6	98	0	-35	49	0	-797	317	0	3.67052
49410	43438	72	10525	9282	42	6272	5483	34	-19	92	0	-6	69	0	-691	57	0	3.67152
67221	60545	74	24145	21030	59	9893	8462	40	78	105	0	95	60	0	-965	109	0	3.67252
51914	46391	72	29630	26588	70	5579	4934	33	-55	118	0	-46	66	0	867	493	0	3.67551
228113	151408	104	91420	59991	98	31936	21896	87	-107	81	0	-39	71	0	401	1007	1	3.6835
34301	31319	55	15551	13805	47	5333	4491	34	-233	46	0	86	68	0	-2169	0	0	3.6835
157626	133365	84	81104	67732	86	24432	20490	63	40	107	0	3	68	0	124	649	0	3.68948
411702	194325	154	247029	128591	143	86367	48042	138	1400	1121	13	1231	808	0	799	637	0	3.69747
175538	140324	93	71686	58778	89	23966	19438	61	19	175	0	-113	36	0	-7334	0	0	3.69847
204456	153435	95	82279	61953	92	30160	21853	82	-25	119	0	-39	38	0	-3763	0	0	3.69847
102503	89480	80	39683	34717	76	15304	12796	47	-55	88	0	-34	30	0	-7871	0	0	3.69847
31328	28387	64	10578	9235	42	4635	4060	31	-7	67	0	-42	59	0	-54	451	0	3.70445
139080	119516	83	40557	33895	80	18072	15233	50	-54	103	0	117	65	0	-165	502	0	3.70545
35795	26587	81	16007	12080	81	5129	3499	34	413	392	0	267	231	0	338	1673	2	3.70545
117853	103415	80	56013	47831	80	17104	14249	49	-204	82	0	-86	48	0	-26	589	0	3.70845
138638	118957	86	49347	42019	79	23320	19615	59	61	102	0	-6	41	0	-460	384	0	3.71344
148100	126426	89	55072	46731	81	22497	18883	60	110	108	0	-83	29	0	325	417	0	3.71743
47883	43077	71	17736	15787	48	8331	7454	38	-1	134	0	34	91	0	126	576	0	3.72042
189073	140626	104	83046	61494	91	25908	18404	64	37	93	0	50	95	0	-801	193	0	3.72142
57906	48700	79	24239	21291	59	7663	6714	37	41	152	0	29	56	0	831	1099	9	3.72342
114191	89807	88	48988	38718	82	18096	14030	54	120	324	0	75	55	0	-1158	150	0	3.72441
122035	103911	89	51543	43721	80	18726	15309	53	-47	95	0	-35	55	0	-18	348	0	3.72541
71844	63508	75	33406	29114	74	9462	7901	40	70	128	0	11	87	0	-210	152	0	3.7284
211024	146567	101	84147	58049	96	28745	21119	79	107	113	0	76	119	0	243	315	0	3.73439
107919	86423	85	46703	37412	82	16059	12155	50	-9	100	0	-4	100	0	380	699	0	3.73938
95647	75876	88	39781	31072	81	13054	10310	47	-63	31	0	60	83	0	35	375	0	3.74038
144102	120304	84	57440	47632	82	22607	18547	54	-17	112	0	-79	39	0	319	612	0	3.74637
246178	163864	101	109643	72719	101	50265	34429	96	73	121	0	59	103	0	-43	587	0	3.75735
76025	66976	76	25459	22290	58	10305	8764	41	12	98	0	-85	51	0	-1411	13	0	3.75834
236790	162840	113	86804	59702	96	37670	27128	91	-138	97	0	73	104	0	466	499	0	3.76932
119515	102064	90	61624	52698	81	19332	15794	53	66	113	0	-56	100	0	323	576	0	3.77132
210926	159534	97	88111	65813	93	28215	20786	78	56	116	0	-108	23	0	396	597	0	3.77731
280298	184347	104	106243	69816	100	47859	32033	98	-40	288	0	-36	120	0	-4206	0	0	3.77731
161676	119770	105	63808	47599	88	24521	17749	67	-7	141	0	-1	43	0	28	433	0	3.7813
234444	147954	112	97143	62768	110	50209	31892	106	165	305	0	147	322	0	260	504	0	3.78329
48965	44502	71	19860	17552	52	5957	5181	34	53	83	0	69	42	0	320	378	0	3.78629
125889	109737	80	60410	51752	80	16879	14412	50	93	131	0	43	74	0	-813	492	0	3.78629
113957	94474	81	41752	33354	81	18583	15195	52	-71	59	0	37	85	0	-2116	0	0	3.78729
81592	73938	76	38761	33654	74	13638	12008	45	-60	138	0	4	70	0	72	404	0	3.78928
84358	75767	78	23763	20742	55	12347	10514	43	-4	100	0	49	117	0	-1477	0	0	3.78928
56382	51753	71	19566	17302	51	8434	7526	38	37	136	0	-84	56	0	-2005	0	0	3.78928
195729	139220	93	78068	55950	93	26303	18036	69	83	68	0	54	59	0	-5555	0	0	3.78928
58187	50072	85	21620	18763	54	8272	7260	38	-77	62	0	-59	16	0	-68	560	0	3.79427
58473	51204	83	26107	22840	61	8373	7062	38	-64	86	0	69	95	0	342	370	0	3.79627
135831	115343	88	49426	41400	81	19748	16629	52	-22	68	0	46	64	0	-682	189	0	3.79726
231692	159642	106	96129	67127	96	34670	24763	90	99	108	0	-10	73	0	-2108	80	0	3.79726
93802	81353	80	42678	36845	78	15728	13727	47	238	189	0	27	93	0	17	308	0	3.80625
150285	126618	83	59886	49995	83	21212	17608	56	36	87	0	20	58	0	91	336	0	3.81922
152980	114695	97	55873	41852	88	24055	17736	66	79	106	0	47	44	0	287	624	0	3.82521
232593	162865	102	74750	52081	93	27532	20053	76	-138	75	0	3	54	0	485	784	0	3.8302
190359	154729	102	80237	65497	88	30791	25018	78	-14	74	0	27	73	0	-824	270	0	3.8312
144370	123074	87	84484	72555	84	17421	14730	51	-19	81	0	66	78	0	-215	425	0	3.83219
221768	159982	101	75033	54355	92	38762	27784	89	-13	77	0	16	64	0	62	377	0	3.83419
100838	82782	97	58705	49039	81	326	252	0	66	107	0	104	89	0	-692	0	0	3.83918
106201	93408	80	41448	35873	77	15223	13088	46	164	161	0	-44	85	0	117	218	0	3.84018
139110	118941	84	40501	34680	80	21105	18004	55	-22	159	0	72	124	0	-2283	0	0	3.84018
283550	172274	112	104553	63400	109	37018	21640	101	-52	411	0	232	329	0	-3613	434	0	3.84018
149729	114158	93	58905	43618	86	19215	14241	55	-79	136	0	-30	54	0	-751	344	0	3.84118
140870	118835	84	54408	45131	81	20861	17005	57	104	106	0	-66	36	0	122	438	0	3.84417
85629	74315	77	33410	28654	75	12222	10237	44	-25	64	0	-87	53	0	-359	402	0	3.84417
37615	32732	61	12137	10982	42	5655	5068	34	19	83	0	-15	66	0	-2284	0	0	3.84417
61511	54884	72	25318	22125	60	10029	8694	41	-24	137	0	-20	61	0	281	681	0	3.85016
147615	123134	84	50511	42659	82	21279	17545	57	2	112	0	-15	60	0	156	512	0	3.85914
191010	147041	89	90807	69420	90	29120	22065	73	78	125	0	81	78	0	-173	406	0	3.86014
138039	117142	82	52201	43835	80	22187	18618	53	-8	189	0	39	105	0	-2107	0	0	3.86113
148439	125963	83	41479	35602	82	23178	19269	57	-21	113	0	-84	27	0	-182	385	0	3.86513
42140	38821	60	12145	10978	42	6597	5715	35	-107	81	0	180	104	0	121	329	0	3.86712
221736	171060	107	103700	78350	96	34706	26823	91	-112	198	0	43	100	0	3433	1141	8	3.86712
127015	112173	81	50217	43671	79	20041	16862	51	115	189	0	4	79	0	-8444	0	0	3.86712
92067	79800	79	34099	29851	76	15167	12992	48	-4	117	0	-72	60	0	-4048	0	0	3.86812
161326	137478	85	62233	52698	83	23362	19577	61	-68	84	0	-38	72	0	-6049	0	0	3.86812
230054	157160	96	84912	57788	95	33743	22662	91	12	97	0	-18	110	0	11	374	0	3.86912
118950	102094	81	49253	41987	81	19980	17396	54	18	100	0	-9	51	0	-695	347	0	3.87012
28186	27335	60	10077	9037	40	4948	4626	31	-64	47	0	23	113	0	-3750	0	0	3.87012
214160	150614	96	94234	64105	94	26127	18565	71	-176	124	0	-23	66	0	245	535	0	3.88109
299968	191158	133	93641	55264	133	59229	38513	114	232	578	0	169	630	0	346455	242585	132	3.88109
200215	152097	93	95520	71925	91	23879	17831	61	202	211	0	48	80	0	-890	98	0	3.89207
33347	30443	57	16330	14456	47	4688	4311	30	53	80	0	-53	58	0	-657	45	0	3.89307
347890	206117	131	129108	79906	127	57584	35719	123	868	1130	6	664	636	0	109	473	0	3.89507
333193	217616	125	137887	88235	122	49932	32474	117	651	740	0	473	585	0	-77	484	0	3.89806
99005	86727	79	50286	43300	78	18200	15923	49	-29	52	0	18	87	0	216	599	0	3.90604
150058	113974	104	63962	50078	86	21913	16903	61	22	76	0	105	79	0	894	603	0	3.91403
44265	38811	72	19368	17260	50	6389	5803	35	87	74	0	69	131	0	242	571	0	3.91602
183758	133301	96	67268	48336	92	23673	16958	61	-141	83	0	-58	88	0	-62	452	0	3.928
134406	103886	87	54827	41506	85	20564	15065	59	-33	106	0	35	64	0	-142	330	0	3.93299
176572	129149	97	71386	51914	90	25716	18789	69	10	120	0	-73	64	0	-317	155	0	3.94696
75253	67189	78	49608	43875	74	10504	8757	42	85	116	0	-55	43	0	9	467	0	3.95295
135877	117715	88	56157	48405	81	24276	20600	69	-3	62	0	136	110	0	-26	150	0	3.96492
79930	70818	83	27355	24399	61	11955	10642	41	44	97	0	-47	31	0	-2416	0	0	3.96492
219267	157657	97	90203	65200	93	30952	22388	80	-123	72	0	38	60	0	273	248	0	3.96692
161630	125268	93	58797	44817	87	26489	20406	74	-13	135	0	75	58	0	16	352	0	3.9759
240211	166678	101	106472	77485	99	34072	22708	93	283	234	0	26	110	0	-20	314	0	3.97989
58429	52774	73	23182	20687	56	8119	6812	39	21	64	0	78	69	0	-95	647	0	3.98488
67200	60898	74	21596	19042	56	10448	9423	42	5	78	0	-8	53	0	-451	198	0	3.98887
38570	35627	67	15720	14072	46	6529	5890	35	85	73	0	-19	39	0	-107	715	0	3.99287
29466	24839	69	11433	10450	41	3559	3177	28	11	104	0	-98	19	0	-682	125	0	3.99386
264527	185252	106	91000	63813	104	46826	32347	101	-23	555	0	47	302	0	579	614	0	3.99686
33620	30343	60	18302	16223	50	4443	3959	31	-63	174	0	13	22	0	-244	185	0	4.00684
56504	49992	83	30412	27231	72	8069	6999	36	-119	74	0	39	83	0	-409	190	0	4.00684
171580	128855	92	69881	51692	89	26690	19450	67	-72	61	0	127	147	0	2121	1204	9	4.00684
148541	125303	86	65684	55070	83	22966	18632	58	-7	94	0	68	82	0	-830	148	0	4.00883
56772	51172	71	28364	25323	71	7972	7115	37	142	99	0	28	69	0	20	183	0	4.01382
42727	38488	71	14907	13447	45	7508	6136	39	2	106	0	-108	11	0	583	532	0	4.01782
207049	143049	97	81606	55728	93	30519	21375	74	-79	125	0	-65	86	0	-232	249	0	4.01981
280861	182841	102	88367	56985	100	42523	26967	99	328	533	0	4	191	0	784	926	0	4.0258
123362	108660	80	58006	50593	79	14145	12297	45	-31	90	0	27	105	0	-11295	0	0	4.0258
99782	87253	78	37533	32763	76	14935	13361	45	173	119	0	-24	54	0	-91	410	0	4.0278
40858	34435	75	14948	13324	45	5992	5300	34	129	158	0	-25	25	0	565	876	0	4.03578
49611	45143	67	18410	16476	50	8478	7252	39	-72	42	0	-22	57	0	123	190	0	4.03578
169242	137203	86	54703	42328	87	22523	17883	57	201	207	0	21	54	0	-216	537	0	4.04077
222687	154573	95	79333	54151	95	31664	21613	85	56	128	0	41	148	0	-6855	0	0	4.04077
114308	99441	95	48966	42661	78	16283	14232	46	-2	100	0	1	50	0	72	427	0	4.04875
33991	29822	67	16083	14301	48	4792	4233	31	20	102	0	44	79	0	117	381	0	4.05374
35943	34152	60	17775	15882	48	6177	5536	34	4	132	0	75	144	0	420	536	0	4.05773
114013	99290	79	44774	39194	79	20064	17623	53	-72	95	0	-38	80	0	603	973	0	4.06372
211629	148338	103	80293	55622	94	31233	22318	85	168	151	0	-5	89	0	-4666	0	0	4.06472
37601	33268	68	22917	20429	57	5617	5195	33	45	67	0	-145	0	0	-1373	0	0	4.06472
78921	70840	77	33705	29448	75	11303	9257	44	-92	63	0	72	90	0	-153	474	0	4.06871
78149	69424	79	28075	24561	70	10589	9038	42	-14	150	0	-20	38	0	-1760	0	0	4.06971
171139	131798	92	62185	47728	87	23979	18592	58	-165	101	0	177	103	0	-3932	0	0	4.06971
203591	158708	91	80787	60474	90	33046	24852	85	29	114	0	-8	71	0	2	265	0	4.0757
47158	41989	70	13086	11691	42	7987	6902	39	140	115	0	49	83	0	520	367	0	4.07969
246659	164928	107	94029	63163	97	34373	22624	93	169	264	0	-45	137	0	-369	198	0	4.08169
137447	117647	89	73247	62638	83	19960	17488	52	3	61	0	-67	40	0	-260	280	0	4.08468
138883	106832	98	56668	42418	87	19903	15180	55	-87	63	0	1	79	0	13010	4692	101	4.08468
136787	114234	86	61953	52970	83	22372	18852	59	123	156	0	-13	74	0	-439	74	0	4.09566
67837	55125	77	34692	27638	76	11264	8730	44	50	144	0	108	85	0	-4	684	0	4.09665
231227	161430	98	74535	51970	96	38944	26265	93	-40	303	0	125	235	0	606	887	0	4.10065
199579	145029	98	70847	49385	93	28602	20718	87	157	122	0	-51	75	0	-64	567	0	4.10364
119536	94652	88	47238	36878	81	15418	12651	49	-184	93	0	-35	61	0	-353	492	0	4.10464
161210	127893	90	59431	44496	84	21976	16983	61	-87	153	0	-58	37	0	-25	357	0	4.10663
92400	80037	92	43370	38057	75	9578	8199	39	-53	154	0	-61	44	0	-185	433	0	4.11063
255177	165665	111	96695	63240	103	37446	25159	98	265	329	0	-49	132	0	-282	210	0	4.11661
180768	145598	88	85903	68373	88	30701	24378	83	-120	32	0	15	54	0	-635	72	0	4.11761
135367	118174	85	45240	39514	79	23925	20095	65	49	101	0	-12	61	0	-168	467	0	4.12659
74401	66506	75	29786	26248	73	9718	8766	39	62	140	0	-39	38	0	138	492	0	4.12959
145952	126373	87	72164	62105	83	24849	21345	59	13	125	0	-21	64	0	-306	454	0	4.13558
146044	116508	88	48924	38884	83	22755	17663	61	17	121	0	-49	96	0	-5702	0	0	4.13558
45309	39493	79	19645	17597	50	7642	6430	36	134	174	0	-41	45	0	-1835	0	0	4.13657
173346	133911	94	79881	61721	90	30950	23406	80	62	124	0	6	59	0	456	314	0	4.14655
191522	152093	88	96576	74839	89	46377	36621	86	-73	61	0	-91	34	0	-6278	0	0	4.14655
160113	122553	89	67498	50457	89	26598	19458	67	-30	83	0	-34	48	0	-428	179	0	4.15055
214777	155993	94	52587	38253	92	28359	20861	73	24	181	0	92	100	0	-3858	0	0	4.15055
119964	105045	85	39437	34220	79	20122	17204	52	150	190	0	12	63	0	-156	261	0	4.15454
141095	117119	100	40720	33766	88	21585	17104	68	-173	77	0	113	179	0	187031	164474	76	4.15454
172056	128308	90	65980	50427	88	26531	19920	68	-14	84	0	29	92	0	381	732	0	4.16052
156120	117486	87	65960	49273	87	25457	18590	68	14	131	0	1	95	0	-1430	332	0	4.16152
201549	131117	102	74069	48339	95	26756	17187	66	-1	198	0	-57	149	0	-285	643	0	4.16352
110967	99200	84	41611	36422	77	17318	15248	48	-21	115	0	71	59	0	-1078	0	0	4.16452
45719	41595	66	13736	12396	45	6565	5846	36	-111	24	0	101	70	0	628	608	0	4.1745
119301	104439	81	50805	44296	79	19022	16789	55	24	182	0	55	61	0	-1147	41	0	4.1745
252533	171781	100	153821	105950	100	863	677	0	162	641	0	215	400	0	-421	225	0	4.18847
120091	106413	80	48982	41550	80	20004	16923	52	-212	105	0	-12	56	0	796	1345	8	4.19545
139925	116471	88	51879	44251	82	23107	19972	54	-57	89	0	-22	75	0	-446	371	0	4.19745
211742	155257	97	87757	63390	94	26528	19472	65	71	65	0	68	159	0	377	543	0	4.20843
75600	69862	71	35719	31692	72	8765	7555	40	103	120	0	-83	83	0	-73	464	0	4.21042
32625	30485	60	15425	13889	46	5410	4609	33	82	114	0	-63	22	0	-562	106	0	4.21142
77602	69292	75	27639	24684	67	9376	8128	39	3	98	0	-85	30	0	14	395	0	4.21342
96907	85328	79	25749	22744	61	13968	11769	45	-56	94	0	26	81	0	-1521	0	0	4.21442
149977	113656	89	51305	38802	88	25191	18909	64	-15	97	0	12	93	0	-3358	0	0	4.21442
66477	60632	75	27353	24080	67	11581	10075	44	-78	114	0	-49	38	0	43	401	0	4.21741
174844	133909	89	68133	50807	87	24385	17843	64	44	109	0	104	104	0	-85	272	0	4.2204
53720	47858	75	26707	23774	66	8711	8022	37	-81	74	0	-5	42	0	364	594	0	4.22639
145403	122770	85	54864	46584	83	20492	16965	55	-78	59	0	132	96	0	-228	371	0	4.22938
50610	45674	72	20174	18055	53	8422	7443	38	20	92	0	35	84	0	204	335	0	4.23138
179835	143573	92	49076	37564	88	22758	17517	61	-36	87	0	-32	115	0	202	482	0	4.23238
55896	51131	65	23616	21198	55	9421	8561	38	160	190	0	-18	54	0	-6497	0	0	4.23238
165308	133596	91	60782	49100	87	20562	17046	53	-73	102	0	16	68	0	-4157	0	0	4.23338
64732	59600	71	26769	24103	62	8378	7736	36	55	137	0	59	48	0	-6458	0	0	4.23338
65719	59706	74	22623	19771	56	12287	10701	43	85	122	0	-57	29	0	-23	404	0	4.23936
33869	31482	58	9836	8869	40	5546	4755	33	-13	109	0	-6	39	0	-317	150	0	4.24236
33626	31192	55	14899	13477	45	4213	3700	30	-60	78	0	25	78	0	172	603	0	4.24435
36647	36355	54	16825	15174	48	5979	5178	34	-165	26	0	-31	33	0	-416	240	0	4.24735
213752	149396	96	82289	58123	94	30699	21437	85	28	240	0	121	188	0	221	479	0	4.24735
138969	117644	82	54130	45950	81	21860	18436	54	-96	56	0	-48	55	0	-220	350	0	4.25034
17720	16862	51	11251	10399	41	3342	3076	27	-7	78	0	29	60	0	-1438	109	0	4.25134
28189	26971	55	17065	15700	46	5404	4574	34	191	133	0	-82	24	0	-800	288	0	4.25234
173425	130060	89	84656	63550	89	28132	21232	74	97	145	0	9	58	0	-469	231	0	4.25833
231038	163223	105	108335	78278	99	39141	28216	94	-32	558	0	228	462	0	49	382	0	4.26032
118586	103046	82	41115	35721	79	18734	16264	53	127	161	0	-170	41	0	-1661	26	0	4.26132
39261	33785	74	15659	14106	46	5316	4894	33	-33	153	0	28	71	0	-366	73	0	4.26332
193673	158313	94	56082	43576	91	30237	24007	75	-50	180	0	69	286	0	-1314	169	0	4.26332
33849	30471	68	15757	14213	46	5285	5138	31	49	94	0	47	62	0	-77	356	0	4.26731
140387	119867	88	64270	55173	82	21056	17104	55	-5	101	0	31	49	0	-177	436	0	4.2703
195570	149899	98	66481	50678	91	26652	20210	67	14	148	0	-45	134	0	-273	335	0	4.28527
245511	163320	101	95726	64714	98	40619	26941	95	170	374	0	9	349	0	284	570	0	4.28926
90145	79311	78	28668	25182	70	13532	11395	44	137	113	0	108	110	0	-177	252	0	4.29824
87192	78998	74	32043	28432	74	11499	10232	43	-154	54	0	-95	18	0	-582	293	0	4.29924
262264	175683	99	85471	57216	98	36688	24914	95	110	317	0	158	280	0	-243	403	0	4.30124
206107	148444	95	69521	51501	92	31175	22924	88	123	121	0	109	275	0	-223	425	0	4.30323
174399	139728	103	74293	60424	90	30082	23329	81	195	168	0	37	88	0	19479	7454	105	4.30323
164796	138669	89	56916	47862	86	19819	16392	53	-89	100	0	-28	53	0	-582	98	0	4.30423
218930	156315	98	84912	60546	96	29415	21644	76	228	253	0	18	303	0	219	651	0	4.31222
39953	34330	78	11718	10751	41	4408	3859	30	-17	56	0	-23	35	0	425	783	0	4.31521
64572	58664	67	28788	25630	72	9638	8403	40	-101	16	0	-70	20	0	145	602	0	4.3182
325878	216463	124	141094	92281	116	59321	40035	111	524	855	0	657	733	0	-163	380	0	4.3202
131207	111669	85	49102	42387	80	18358	15602	49	-29	59	0	18	108	0	-2630	61	0	4.3212
49979	45320	72	18523	16761	47	6124	5606	33	-138	97	0	-8	40	0	-5469	0	0	4.3212
83274	74596	78	27934	25155	61	10959	10274	39	232	229	0	62	71	0	-6528	0	0	4.3212
113433	98568	82	40055	35336	77	17566	14801	48	-69	112	0	-42	55	0	-458	187	0	4.32619
67965	61333	78	27516	24710	61	10705	9826	41	-31	163	0	-38	30	0	-3691	0	0	4.32619
94250	83350	84	41034	36521	76	19295	16724	52	51	75	0	57	50	0	-261	244	0	4.32818
120115	104308	80	45828	40279	79	18583	15803	48	45	65	0	79	70	0	-292	226	0	4.33317
176018	136384	91	86313	66452	88	23485	17803	62	-82	144	0	52	159	0	-108	390	0	4.33816
71244	64403	75	27920	24727	70	9165	8230	38	-51	121	0	-35	62	0	87	342	0	4.34515
121722	106879	83	49110	42600	79	20902	18084	54	5	191	0	5	51	0	367	448	0	4.34714
54598	51303	64	7213	6618	36	7492	6857	36	99	86	0	44	65	0	-2547	0	0	4.34714
150763	119673	86	61646	48450	85	23521	17759	60	-92	79	0	134	108	0	-1903	0	0	4.34814
32797	29286	65	12235	11192	42	5042	4401	32	22	70	0	23	43	0	-144	168	0	4.35313
56439	50020	75	22026	19610	55	8382	7094	38	42	63	0	86	85	0	98	631	0	4.35413
203276	143997	94	72959	50783	92	28978	19649	69	-152	269	0	123	130	0	-266	374	0	4.35712
56640	50284	72	30146	27011	71	6815	5924	36	190	161	0	-65	40	0	-290	300	0	4.36112
33475	30018	68	13919	12613	44	5084	4810	32	6	73	0	-16	59	0	-376	80	0	4.36211
168940	141666	88	64425	53791	86	26806	21888	66	30	149	0	49	65	0	144	633	0	4.36511
35942	33470	68	18255	16415	48	6662	5920	35	40	135	0	3	48	0	360	743	0	4.3711
148655	124500	87	63292	53549	83	22652	18449	56	-87	55	0	7	71	0	598	612	0	4.37908
121375	99916	87	62084	49957	83	19500	15508	54	56	86	0	66	88	0	28	243	0	4.38507
221511	151024	99	87599	61575	95	36124	24063	92	241	441	0	127	378	0	-416	303	0	4.38607
150725	116770	88	54760	41584	86	25118	19675	68	64	115	0	-89	69	0	297	493	0	4.38906
40389	34769	64	17998	16074	50	5718	5093	34	-76	94	0	-19	39	0	-692	43	0	4.39006
188595	156435	98	54857	46478	86	22346	18401	55	78	126	0	108	171	0	-112	243	0	4.39305
47377	43195	68	20848	18753	54	6885	6815	33	-83	58	0	16	73	0	-891	56	0	4.39405
176883	147974	88	78047	65550	86	26103	22126	64	191	165	0	117	156	0	-274	447	0	4.40004
149526	119713	85	42222	34718	83	20359	15803	56	109	154	0	16	71	0	-472	190	0	4.40303
193820	154315	89	93210	74542	90	27765	21516	71	266	214	0	-4	185	0	-183	389	0	4.41101
36536	35033	62	20370	18581	49	6779	6087	35	-55	93	0	16	38	0	-250	223	0	4.41301
58477	52277	75	25489	22609	59	7833	7032	37	-78	105	0	-14	86	0	-202	401	0	4.41501
40993	36447	73	11638	10671	42	5262	5015	31	88	107	0	-69	16	0	-458	383	0	4.42199
259711	170824	115	114098	73634	101	33525	22008	95	79	393	0	40	238	0	44	355	0	4.42299
142249	111170	89	60741	45522	86	20387	15312	58	171	129	0	36	62	0	298	421	0	4.42898
110345	99009	78	43116	37663	77	16417	13669	49	-79	108	0	-11	34	0	409	499	0	4.42998
46184	43191	69	19134	17459	49	6018	5579	33	-112	51	0	73	71	0	-896	357	0	4.43097
255275	176731	104	95060	67363	101	43654	29895	97	349	626	0	122	536	0	-601	141	0	4.43297
144889	122300	89	48657	40948	81	23838	19704	60	143	151	0	-110	41	0	-112	297	0	4.43497
59134	53151	79	25845	23150	63	8009	7063	37	165	127	0	41	55	0	-213	207	0	4.43696
44826	41363	70	22682	20478	54	7915	7243	37	69	123	0	-123	17	0	-401	249	0	4.43796
211179	150798	104	84824	61904	99	29314	20846	76	368	289	0	35	254	0	-157	216	0	4.43896
184923	138736	109	62168	46940	92	25343	17987	63	1	241	0	84	217	0	781	752	0	4.44195
309152	206048	115	114752	77362	107	47495	31804	103	438	650	0	336	514	0	-8098	0	0	4.44195
131863	105322	100	49553	40436	82	22990	18280	61	120	103	0	17	50	0	-6356	0	0	4.44195
129036	110331	97	52920	46185	80	19206	16552	50	272	149	0	112	78	0	305	558	0	4.44495
378783	227883	133	185656	112444	130	78541	47637	126	1136	970	0	1223	823	0	-119	536	0	4.45493
172074	131755	88	65522	49345	85	20908	15719	56	8	88	0	129	129	0	-14515	0	0	4.45493
144880	133898	79	72565	62248	82	24417	21722	62	48	58	0	46	55	0	87	238	0	4.4669
142823	122297	90	41098	36001	80	25310	22316	58	-92	148	0	15	64	0	-742	35	0	4.4689
60623	53386	77	23879	21115	58	8174	7195	38	-42	102	0	48	65	0	-202	560	0	4.46989
77635	71968	73	34806	31326	72	9149	8335	37	-30	44	0	81	61	0	-119	243	0	4.47389
50074	47417	58	20286	18132	52	5827	5255	34	107	202	0	134	99	0	-1367	0	0	4.47488
38657	33893	73	15271	13989	44	6807	6181	35	4	82	0	-67	37	0	-1225	0	0	4.47488
124698	94731	87	51570	39439	84	19778	15004	53	15	108	0	-27	67	0	43	682	0	4.47788
239856	165086	110	81885	55389	98	36317	23805	95	185	565	0	278	479	0	1230	1152	5	4.48486
33249	30584	72	9481	8603	39	6722	6329	34	69	92	0	13	44	0	-638	406	0	4.48586
69025	61822	88	22980	20667	55	9537	8617	39	24	129	0	22	84	0	-228	202	0	4.48886
148484	115938	96	69037	54136	86	21703	16283	56	82	188	0	9	54	0	-482	137	0	4.49385
52229	46980	71	21116	19140	52	6166	5579	34	-149	0	0	32	77	0	161	385	0	4.49684
138850	120289	84	55941	48648	81	20013	16940	54	130	170	0	-99	48	0	-427	498	0	4.49884
92184	72721	86	41503	32150	80	14375	11164	50	4	72	0	43	64	0	811	735	0	4.50582
179358	144440	90	66273	51782	88	22480	18131	56	-64	83	0	-21	88	0	-173	409	0	4.51281
78488	67703	75	43164	36455	75	141	89	0	-10	97	0	81	86	0	-2383	0	0	4.5138
65045	58916	87	20620	18677	53	5946	5290	32	-83	42	0	109	93	0	-110	440	0	4.5148
32671	30331	69	14675	13451	45	5315	4787	31	249	175	0	-20	56	0	-501	105	0	4.52079
157306	116770	98	52011	38438	86	23021	17040	58	-110	195	0	-15	126	0	372	568	0	4.52478
157015	134112	95	37681	32300	80	22867	19207	59	-64	164	0	66	198	0	-525	421	0	4.52678
212635	156087	95	81231	58989	93	32156	23346	89	135	277	0	180	273	0	-3614	33	0	4.52678
217835	154050	98	83131	60071	95	30173	21438	78	46	508	0	215	338	0	-5792	0	0	4.52678
55581	49287	64	19403	17456	50	9858	9044	39	105	170	0	-16	102	0	15	652	0	4.52877
64570	57798	77	25939	23024	62	8253	7153	38	12	102	0	-35	32	0	-617	0	0	4.53277
93439	81826	79	32276	28786	76	13204	11668	44	18	154	0	9	101	0	135	287	0	4.54075
364876	239394	126	159996	107652	123	70203	47117	119	1195	1115	12	1077	937	0	-986	384	0	4.54175
194774	149790	94	75343	56406	90	24527	19157	62	241	415	0	111	233	0	-671	276	0	4.54574
84161	74701	78	37290	32653	74	14013	12555	43	-67	66	0	-71	37	0	-551	37	0	4.54674
27903	25920	61	15453	14061	46	4357	3641	31	14	121	0	83	113	0	513	502	0	4.55472
72965	66127	76	28162	25082	65	11969	10354	42	7	114	0	-42	23	0	269	386	0	4.56271
38028	34985	66	11438	10487	41	4209	3779	29	44	128	0	57	73	0	-1283	0	0	4.56271
46034	42733	67	17336	15665	47	7104	5984	36	-195	12	0	82	88	0	222	600	0	4.5647
46169	41759	78	15223	13526	46	7665	6608	37	-57	172	0	21	62	0	-180	190	0	4.5667
169249	135419	91	63069	49204	86	24625	19053	64	21	128	0	-38	56	0	-372	476	0	4.5677
261943	174339	103	101860	68312	103	37144	24320	99	198	547	0	187	392	0	-579	29	0	4.57468
128830	112472	83	43011	37878	79	19985	17665	51	-105	52	0	-6	118	0	-2653	58	0	4.57468
131658	103095	97	60632	46473	85	19936	14935	57	-112	46	0	137	102	0	633	970	0	4.57767
47874	42981	65	17891	15996	49	7970	7097	37	-69	47	0	5	66	0	246	432	0	4.57967
93929	84959	76	28270	25303	69	16042	13913	48	94	149	0	-50	22	0	-317	102	0	4.58765
91126	75550	85	41040	33228	77	13062	10772	45	65	121	0	44	70	0	-1686	83	0	4.58865
206330	152373	104	68105	50115	92	26691	19690	68	165	498	0	0	217	0	-28	334	0	4.59165
168247	144674	88	63831	54018	83	25998	21660	60	-101	244	0	133	138	0	-4922	0	0	4.59165
217271	159740	97	54750	39547	92	38991	28021	90	462	412	0	161	237	0	-63	317	0	4.59564
33618	30625	64	12035	10816	42	3435	3115	27	-13	95	0	0	70	0	-1491	0	0	4.59664
148794	122296	97	57889	47008	84	21799	17806	55	-60	136	0	65	129	0	32693	47381	66	4.59664
111231	95563	83	40820	34588	79	17018	14276	53	189	138	0	97	85	0	-559	51	0	4.59863
30665	26152	65	10228	9547	39	4234	4026	30	97	115	0	-96	14	0	90	356	0	4.60063
196370	148262	91	52112	37709	89	26873	20171	63	466	480	0	60	161	0	115	407	0	4.60262
222122	168308	93	94674	70182	91	23364	17315	60	263	439	0	103	297	0	-5443	0	0	4.60262
46701	45007	65	21996	20339	50	6874	6380	35	-31	140	0	-22	43	0	-7945	0	0	4.60262
117846	106066	79	48352	43034	77	17003	14518	48	141	117	0	6	55	0	-8438	0	0	4.60362
65088	57540	76	20145	17877	55	11632	10511	41	-98	103	0	28	86	0	1034	707	0	4.60562
38165	34434	67	15746	14204	47	6102	5561	35	59	66	0	67	77	0	324	683	0	4.60662
119605	102462	82	45554	40109	80	18471	15849	50	39	101	0	110	64	0	-237	176	0	4.60861
49267	42848	74	22446	20335	56	8072	6903	38	117	134	0	102	114	0	-537	94	0	4.60961
67482	60159	80	28093	24697	71	9421	8420	37	59	170	0	96	126	0	-419	357	0	4.60961
182888	142933	93	64249	50095	90	23726	18190	66	88	259	0	88	182	0	-577	204	0	4.62059
127422	113046	80	51001	45133	78	20938	17827	54	5	87	0	-29	66	0	-6364	0	0	4.62059
175161	138388	90	64630	51401	86	31175	24657	77	131	140	0	75	172	0	-1355	44	0	4.62159
39566	36981	60	18135	16358	49	5121	4667	31	-63	50	0	-60	19	0	-2	894	0	4.62458
156027	133637	88	60935	51578	82	21395	17523	57	-60	161	0	-59	154	0	381	921	0	4.62957
231151	165376	94	80851	58056	93	36362	27222	90	11	313	0	27	239	0	-5212	0	0	4.62957
69210	60832	88	24149	21375	60	10277	9233	40	118	91	0	28	91	0	-2335	0	0	4.63057
273188	178284	106	91897	58721	104	39472	25787	100	655	634	0	202	409	0	687	582	0	4.63556
160256	137404	85	66219	56338	83	25915	22313	66	35	132	0	31	187	0	-318	249	0	4.63955
68390	62412	76	31052	27990	73	9729	8451	40	-6	146	0	3	66	0	-398	103	0	4.64254
38515	34083	64	15420	13970	46	5448	4870	33	78	110	0	62	65	0	-565	204	0	4.64354
145611	126611	84	59281	51303	82	31064	26914	75	91	303	0	56	184	0	-977	0	0	4.64354
49043	46062	68	14737	13456	45	6205	5508	34	-177	33	0	109	70	0	-1226	0	0	4.64454
148967	128862	85	48468	41860	82	25070	21894	61	52	152	0	70	52	0	-528	122	0	4.64653
212965	150758	98	73930	53387	94	33099	24170	91	22	358	0	122	281	0	-21	496	0	4.64953
174254	130238	105	54926	40324	88	31610	23849	80	-77	180	0	-9	246	0	-292	323	0	4.65751
81178	75790	73	24512	22053	58	13412	12248	44	236	228	0	-31	45	0	441	485	0	4.66051
63522	55473	74	27529	24300	66	10971	9696	41	189	98	0	55	71	0	731	754	0	4.66849
62835	58000	71	17264	15757	47	10422	8951	41	-131	66	0	47	49	0	-2120	0	0	4.66849
117264	92226	95	51887	40781	83	17735	13870	52	62	74	0	126	174	0	-552	100	0	4.67548
67002	61058	76	26811	23785	59	9028	8464	38	66	126	0	53	73	0	-2882	0	0	4.67548
56701	53017	71	15497	14113	45	790	687	0	-108	57	0	68	74	0	-611	131	0	4.67647
61341	55835	73	21604	19598	52	11266	10437	40	-13	96	0	133	106	0	-537	115	0	4.68645
33297	30706	66	18858	17150	51	3496	3476	27	-152	13	0	45	65	0	-145	303	0	4.68745
92739	80288	93	41790	37203	76	13208	12027	41	-150	162	0	-19	70	0	609	391	0	4.69244
33772	32471	57	16529	14988	49	5115	4925	31	-128	29	0	-89	67	0	-120	383	0	4.69643
38457	36070	66	9967	9056	39	5301	4743	33	-109	84	0	51	71	0	122	333	0	4.70941
54627	49550	72	26626	23867	70	8410	7322	37	36	97	0	48	77	0	-171	609	0	4.7104
181634	145683	90	92411	74039	89	30231	23453	80	74	218	0	174	220	0	-885	64	0	4.7114
96071	82238	84	41056	35532	77	12455	10715	44	52	158	0	80	90	0	-3078	0	0	4.7114
44666	40081	62	17433	15677	49	6115	5474	34	-48	92	0	15	54	0	-86	360	0	4.71639
38758	34892	66	17744	16207	47	6166	5815	33	-65	67	0	35	86	0	-513	65	0	4.71739
132823	108213	99	44660	36607	81	16935	13763	51	77	164	0	-7	101	0	78	545	0	4.71939
107437	97979	77	42600	37602	78	19956	17925	48	-25	57	0	60	76	0	-245	251	0	4.72438
159537	135224	90	65616	55835	85	22369	18961	56	-6	211	0	-44	209	0	-114	416	0	4.72837
25752	23292	64	14552	13572	44	4560	3906	31	-13	101	0	11	102	0	-1542	1	0	4.72837
106608	93135	84	36301	32043	77	17377	14828	50	32	124	0	20	66	0	-498	192	0	4.73036
191827	149609	96	58399	45863	89	26010	20634	66	61	320	0	107	294	0	-272	384	0	4.73336
143641	127400	80	60791	52960	80	23488	20118	64	108	246	0	16	79	0	127	697	0	4.73535
103118	91541	80	45082	40037	77	14193	12083	48	55	122	0	124	107	0	63	490	0	4.74833
124957	108675	83	40822	35172	78	21331	18189	52	187	139	0	-26	63	0	525	491	0	4.75432
32975	30099	65	17556	15927	49	5320	4874	32	31	141	0	20	47	0	311	363	0	4.78625
149216	127983	85	53373	46171	83	22295	18932	58	122	249	0	5	112	0	-35	424	0	4.78825
40947	35596	70	17919	16347	48	5950	5376	33	238	222	0	67	110	0	-228	231	0	4.78924
210959	159930	100	74556	55087	91	39516	29331	89	116	493	0	148	430	0	-115	775	0	4.79324
75176	68263	78	20191	18052	52	11290	9745	41	-126	37	0	-13	104	0	685	638	0	4.79922
155511	133949	100	68818	59894	83	28486	24888	71	21	250	0	39	170	0	132	526	0	4.80621
84740	74822	91	36489	31182	81	11794	9458	45	-80	96	0	93	72	0	29973	28561	91	4.80621
261283	171588	106	109018	72048	105	35747	23518	101	368	565	0	350	477	0	66	538	0	4.8102
372734	200693	124	160637	86537	120	71748	39302	118	1553	1052	16	970	872	0	359	1128	1	4.81419
108950	97429	90	42519	37646	76	16041	14091	48	1	130	0	-28	145	0	-1629	0	0	4.81519
211990	153309	99	77923	56447	92	35317	25910	88	287	283	0	118	337	0	-2512	3	0	4.81619
205080	162072	94	92103	73096	92	30533	23478	85	13	466	0	239	399	0	-8973	0	0	4.81619
42656	40499	69	25048	22952	60	5533	4923	33	34	71	0	-35	124	0	-33	228	0	4.81918
131551	115984	89	57248	50144	81	15456	14087	45	112	279	0	-11	111	0	211	646	0	4.82317
93534	81054	92	38086	33691	76	13807	12018	45	-46	118	0	88	123	0	-101	561	0	4.82517
165266	133892	94	40115	31740	83	22970	18609	58	13	250	0	57	249	0	-113	504	0	4.83315
89244	80074	78	33392	29574	75	11713	10125	42	91	262	0	-17	75	0	-74	217	0	4.83615
67275	61930	85	20205	18199	52	7988	7134	36	-5	192	0	-36	37	0	-252	174	0	4.84413
108365	88655	84	49791	40766	80	14793	11982	49	-104	119	0	-35	54	0	384	343	0	4.84713
51768	48558	69	23504	21217	61	8852	7737	40	-149	64	0	67	59	0	-81	179	0	4.85212
109099	97071	79	40370	35448	77	15389	14011	44	-41	172	0	-92	106	0	621	648	0	4.85711
130550	105312	85	31126	24700	80	17510	14098	50	270	230	0	26	157	0	336	665	0	4.86709
148109	122969	101	69003	58166	98	20562	16452	58	492	344	0	383	320	0	205373	173717	71	4.86709
158685	122414	86	63651	47708	86	19524	14918	58	143	297	0	94	137	0	-911	0	0	4.86808
52833	49810	70	16959	15655	48	7999	7556	37	-58	190	0	34	142	0	1	317	0	4.87208
165367	136428	88	60039	48805	86	25475	20449	66	88	441	0	117	318	0	-465	402	0	4.87208
101584	90047	79	49511	44125	78	14919	13415	48	-14	92	0	-29	91	0	-204	218	0	4.87407
139248	119180	91	75618	64836	82	22167	18849	55	221	217	0	-49	102	0	-323	95	0	4.87607
99175	89168	77	29829	26554	72	15235	13075	47	-59	127	0	21	88	0	315	602	0	4.88305
233426	160491	99	98916	69134	97	33656	22649	91	415	489	0	182	434	0	-118	447	0	4.88804
92049	80653	81	39274	34568	75	13828	12141	44	85	116	0	-66	61	0	-437	173	0	4.89004
42742	41130	60	17594	16036	48	7387	6432	37	-97	75	0	-54	36	0	-208	130	0	4.89702
268961	177563	121	103921	68670	104	33842	22043	88	618	734	0	246	445	0	-1484	317	0	4.89702
152010	118054	88	56278	44146	86	22351	16388	59	88	173	0	111	256	0	207	504	0	4.90102
47828	44172	71	20345	18849	50	7626	6848	36	-138	25	0	107	74	0	-611	0	0	4.911
48377	43060	74	14429	13275	43	7076	6626	35	-5	73	0	35	64	0	706	685	0	4.91199
139353	118752	84	56333	48042	81	16262	14189	47	142	183	0	21	144	0	-1020	0	0	4.91199
37846	35112	56	13293	12281	43	6003	5494	33	-12	76	0	-1	42	0	-634	67	0	4.91399
130222	114546	88	53601	47045	80	22133	19613	54	170	235	0	-20	110	0	-50	244	0	4.91998
147943	116153	93	56168	43687	85	23813	18685	61	-12	289	0	135	128	0	-240	259	0	4.92297
110098	100966	77	45736	40652	76	18667	16265	49	31	169	0	48	102	0	100	435	0	4.92497
82745	74032	76	30007	26685	74	10287	9011	39	-57	123	0	46	67	0	10	385	0	4.92696
186411	138243	92	71716	54081	90	25831	18879	66	179	216	0	-11	171	0	-1756	0	0	4.92796
88654	80564	78	33740	30495	75	7814	6980	38	-240	31	0	141	97	0	330	390	0	4.93395
145656	125906	85	54568	46577	81	22598	19042	56	193	128	0	128	277	0	-2985	0	0	4.93395
115841	103003	83	57299	50930	80	19595	17434	51	121	259	0	5	108	0	-2567	0	0	4.93495
117457	105407	79	46678	41224	78	19165	16675	50	-187	140	0	23	154	0	-1639	27	0	4.93495
69031	62952	88	25429	23137	64	9212	8568	38	75	126	0	-5	53	0	-611	105	0	4.94393
128734	111945	95	47443	41830	79	22678	19086	57	115	178	0	75	173	0	-692	91	0	4.94493
121141	107198	82	54108	48177	78	20501	18340	52	-72	106	0	63	215	0	-4342	0	0	4.94493
177136	138392	93	64434	49268	90	25691	20034	65	299	516	0	252	504	0	-1610	0	0	4.94592
43683	41299	79	18985	17391	50	8591	7615	37	-4	54	0	-80	51	0	161	555	0	4.95191
146519	124837	85	45419	38586	80	25238	20723	66	13	135	0	67	129	0	283	641	0	4.9569
55201	48417	75	19902	18007	52	8771	7725	38	-79	99	0	-23	43	0	177	627	0	4.96389
160267	134751	86	55368	44841	83	24709	20628	61	260	379	0	52	203	0	832	860	0	4.96489
245560	172319	106	104299	74056	98	44604	30624	94	667	766	0	310	551	0	-1666	0	0	4.96588
67659	62076	74	31627	27997	72	11673	10573	41	101	117	0	28	67	0	-89	396	0	4.96888
167727	123284	94	74562	54687	89	21659	15846	57	80	555	0	83	361	0	-1013	140	0	4.96888
292264	182914	117	131143	80105	114	44612	27929	110	645	650	0	499	521	0	224	493	0	4.97387
132443	117410	80	49795	43747	79	19973	17619	50	62	153	0	82	188	0	-567	90	0	4.97886
50319	46020	74	25818	23573	63	955	1054	5	-24	393	0	3	93	0	-694	191	0	4.97986
77897	69083	82	27591	24727	65	11241	10359	40	40	134	0	-87	68	0	381	853	0	4.98185
184854	152838	88	76603	64256	85	28438	23416	67	80	479	0	103	180	0	11	442	0	4.98485
482708	253434	157	260918	139291	155	99243	52892	151	2624	1423	28	1647	1101	10	141489	382746	35	4.98784
130719	109314	78	53110	42967	81	16408	13251	49	100	321	0	20	246	0	-15797	0	0	4.98784
149374	125508	87	63031	53183	83	25555	20428	63	-45	198	0	103	137	0	-13	373	0	4.99183
116839	95602	84	44658	35007	81	20064	16212	54	150	161	0	-3	195	0	392	716	0	4.99582
207236	150856	93	67614	48081	92	26372	19565	64	339	621	0	272	463	0	-199	396	0	4.99981
210689	153242	102	78315	58396	91	30150	21651	75	419	707	0	88	309	0	-6561	0	0	4.99981
43378	41256	68	22797	20866	53	6862	6334	35	119	188	0	-22	36	0	-4854	0	0	4.99981
27638	23364	65	10805	9982	39	4704	4551	29	-114	78	0	-2	43	0	-300	299	0	5.00181
137575	119553	92	57893	50682	80	21500	18588	53	27	164	0	67	190	0	119	261	0	5.0058
49799	46714	74	17071	15969	45	6655	6011	34	-56	50	0	-68	27	0	-1163	127	0	5.0068
92767	77844	87	38100	31615	77	13711	11298	49	-20	106	0	86	119	0	-75	281	0	5.0088
62916	57850	80	21154	19029	52	8157	7469	36	-151	35	0	-30	39	0	-349	338	0	5.01179
524803	268849	161	193630	99495	158	158587	79960	157	2179	1192	26	1833	1127	16	348586	645457	41	5.01379
74301	65557	90	34516	30924	73	5592	4764	33	-104	51	0	-101	65	0	89	511	0	5.01778
34103	29518	72	14718	13625	44	5942	5497	33	230	166	0	-43	45	0	-304	129	0	5.02277
409494	194998	199	178549	87421	201	62465	30664	163	1077	888	0	864	572	0	-5519	10161	10	5.02277
86770	81280	78	27765	25452	60	14338	12252	48	196	158	0	3	95	0	-4700	0	0	5.02377
54278	49621	70	23146	21221	52	7100	6541	35	-95	16	0	-21	79	0	-6385	0	0	5.02377
59452	54746	74	21650	19588	54	6607	5909	34	803	2640	6	290	1163	1	-5166	0	0	5.02377
232276	169479	102	88206	64759	94	40017	29068	91	437	617	0	274	485	0	539	867	0	5.02576
38253	34331	71	18257	16604	50	5754	5319	33	-44	72	0	-104	16	0	742	887	0	5.03075
225586	166714	97	70493	50847	95	41213	30057	92	492	532	0	294	488	0	62	841	0	5.03375
209654	154279	95	84900	62773	92	28256	20399	73	428	604	0	201	364	0	-558	284	0	5.03474
168629	136789	89	53921	41864	87	22232	18130	54	174	394	0	111	289	0	419	776	0	5.03874
72351	66390	75	15422	14284	45	9975	8732	39	-13	105	0	118	79	0	-337	232	0	5.04173
159509	117365	97	62365	46662	87	22699	17486	60	46	137	0	174	283	0	-35	223	0	5.0587
237170	166804	103	103535	74693	100	41752	29541	96	292	518	0	503	500	0	417	527	0	5.06169
32740	32195	47	12752	12184	41	3786	3658	28	93	135	0	-45	39	0	-3738	0	0	5.06169
135126	111909	85	55051	44752	83	18294	14664	53	183	146	0	148	223	0	325	497	0	5.06868
62794	60675	71	32638	29554	71	9104	8244	39	11	72	0	23	71	0	-242	701	0	5.06967
446857	235908	155	235216	134937	155	152946	97650	151	2713	1704	27	2476	1737	24	147076	350649	41	5.07267
31292	28823	60	17363	15829	50	5579	5041	32	58	104	0	-48	39	0	-170	334	0	5.07566
188484	144053	96	68665	52750	89	23364	17712	60	318	481	0	167	265	0	-1858	0	0	5.07566
57035	52593	72	24704	21540	72	7289	6073	38	99	103	0	23	59	0	18482	7701	87	5.07566
87224	78477	76	34729	31177	75	13685	11952	42	-135	55	0	7	55	0	-164	228	0	5.07965
147190	124708	87	54320	44901	84	22587	18405	57	334	367	0	75	217	0	-1636	0	0	5.08065
249910	172720	97	101085	68906	98	34072	23777	92	365	582	0	127	217	0	168	253	0	5.08265
140603	118843	87	57061	46659	82	17640	14335	52	47	135	0	-17	157	0	-228	394	0	5.08464
45679	42395	65	20289	18558	53	6032	5610	33	-42	70	0	-63	16	0	-104	393	0	5.09562
128837	115301	79	45294	40451	78	21193	19355	49	64	295	0	21	340	0	-1668	0	0	5.09562
98376	83981	81	40833	34389	76	14677	12212	49	139	115	0	-50	77	0	-5798	0	0	5.09562
136527	119487	81	62515	54407	81	19983	17856	53	177	277	0	92	199	0	-135	407	0	5.09662
128922	100113	89	50230	38681	85	19555	14897	55	195	268	0	59	231	0	-1408	0	0	5.09762
291145	191358	115	108564	72655	102	44440	30411	98	733	855	0	501	599	0	-109	585	0	5.10161
154547	126398	90	51306	41602	85	24016	18755	61	-73	439	0	106	328	0	-822	29	0	5.10261
40083	36858	62	13404	12257	43	4961	4411	32	91	156	0	-10	56	0	-387	11	0	5.11758
135252	120656	80	57768	50231	79	21171	18083	53	140	311	0	1	142	0	-990	321	0	5.11758
253155	169598	107	105650	70285	100	38007	25146	96	361	750	0	413	541	0	180	684	0	5.12057
53725	50219	72	23105	21403	55	7090	6319	35	240	138	0	-39	54	0	-3659	0	0	5.12057
155849	126533	95	58982	47674	86	23675	19120	63	176	431	0	162	240	0	634	565	0	5.12556
38404	33698	68	13162	11923	42	4727	4387	29	126	126	0	3	63	0	113	748	0	5.12755
127016	112553	81	45279	40099	78	21973	19347	54	34	290	0	99	110	0	-447	109	0	5.12855
69251	62719	74	21901	19947	55	8942	7823	39	258	229	0	-89	78	0	-473	207	0	5.13155
236904	191789	100	86653	69929	92	49364	40618	90	525	705	0	281	652	0	235	555	0	5.13654
220721	155142	101	89922	62228	94	30364	21685	82	316	503	0	204	425	0	216	509	0	5.14053
92038	85462	77	38820	35611	74	18504	16006	49	143	135	0	-137	70	0	-5446	0	0	5.14153
159854	133267	86	57409	46398	83	24218	19455	61	226	451	0	124	176	0	-5606	0	0	5.14153
154218	129689	85	61053	49678	83	24366	20424	57	80	331	0	72	272	0	785	536	0	5.14452
139831	122996	87	51914	45324	79	20994	18497	53	36	238	0	50	296	0	-4055	0	0	5.14452
94189	83562	85	38362	34049	76	11056	10109	41	63	140	0	27	57	0	-867	256	0	5.14552
364515	225319	135	140493	87101	131	59648	39005	127	1288	960	0	1021	718	0	8659	42150	18	5.14652
263576	188021	104	112351	79514	101	43566	31228	98	373	632	0	507	623	0	-427	339	0	5.1525
201672	150386	96	67859	47257	94	25274	18958	66	31	372	0	378	529	0	9997	4368	85	5.1525
184911	141093	91	67277	50760	90	25827	18971	69	-15	382	0	124	441	0	-500	250	0	5.1555
148000	118067	92	59270	48122	83	19486	15111	54	9	290	0	217	276	0	-330	468	0	5.16348
144360	123937	87	57947	49803	81	21929	18549	55	-70	310	0	101	204	0	-317	156	0	5.16548
89702	79186	81	35905	31996	75	14285	12349	45	45	150	0	24	123	0	210	449	0	5.16747
31315	27645	75	8890	8177	37	4980	4670	30	83	106	0	-40	102	0	-535	67	0	5.16847
143111	123092	94	55311	48486	81	20909	18077	52	63	288	0	-12	197	0	396	626	0	5.17047
177061	148393	94	67683	57468	85	18864	15389	52	73	612	0	178	356	0	750	600	0	5.17745
118223	103812	87	36000	32153	76	19399	16345	55	21	242	0	20	160	0	-485	218	0	5.17845
208706	155335	93	60254	43769	89	33956	25374	87	369	670	0	238	387	0	-4404	0	0	5.17845
84833	80255	66	31766	28836	74	11137	9510	43	153	150	0	-29	85	0	188	576	0	5.18045
106589	94117	83	39206	34956	77	15459	13557	46	147	135	0	30	159	0	-1952	0	0	5.18045
121899	106609	90	45612	40373	78	18817	16706	49	76	184	0	128	321	0	324	725	0	5.18643
106604	95976	79	41112	36623	78	17817	15624	51	9	185	0	92	206	0	451	566	0	5.18843
107325	96863	80	41944	37848	76	14857	13587	44	20	171	0	17	104	0	-1	406	0	5.19043
157670	124946	98	70043	56526	86	27932	21766	75	29	418	0	138	239	0	498	715	0	5.19242
221402	156451	95	78404	54321	92	36366	25719	90	614	697	0	280	498	0	-3928	0	0	5.19242
44168	37618	70	17598	15986	48	5392	4814	32	-7	116	0	-41	36	0	591	626	0	5.20041
206787	158438	106	74601	57603	88	20940	15839	57	248	483	0	210	433	0	-791	372	0	5.20041
264787	176510	104	100730	66837	104	36384	24056	99	548	461	0	336	394	0	-2965	28	0	5.2014
33566	30871	60	19114	17171	51	6360	5579	36	114	150	0	65	96	0	-144	189	0	5.20839
55978	50797	72	18922	17433	48	8114	7452	38	52	149	0	-53	45	0	-298	216	0	5.20939
133355	114033	89	52227	45265	81	15525	13565	46	400	298	0	-43	161	0	-373	431	0	5.21238
29112	28528	51	10622	9820	39	3422	2959	28	-158	0	0	47	56	0	169	453	0	5.21737
173730	138097	99	52511	39792	87	22477	18179	57	213	316	0	87	274	0	12	332	0	5.22037
74945	66184	73	32232	29305	72	11724	10534	42	-119	43	0	-9	55	0	203	817	0	5.22236
41499	38337	69	19004	17395	49	7345	6498	35	-8	77	0	-20	47	0	-819	253	0	5.22336
436437	205110	204	164368	79531	199	68653	31562	172	1545	934	0	789	593	0	-6527	12548	11	5.23035
245233	171046	95	74325	49249	94	42664	30153	92	292	685	0	352	507	0	-14370	0	0	5.23035
158825	122907	106	56604	44713	89	29438	23549	74	192	204	0	141	370	0	-2395	0	0	5.23134
167985	133759	92	69324	54509	87	23114	18169	61	303	354	0	81	334	0	0	284	0	5.23534
59865	55745	71	16336	15163	45	9012	8212	40	-136	100	0	22	44	0	-4107	0	0	5.23534
63246	55449	66	30234	24868	72	11449	9246	44	86	196	0	23	73	0	-3502	0	0	5.23534
121439	101286	84	46785	38307	80	18401	13996	54	-85	118	0	100	141	0	-160	263	0	5.24132
182657	135362	98	74492	55470	88	28876	21971	70	346	413	0	122	319	0	-3330	0	0	5.24132
67613	62279	74	18200	16769	48	9429	8214	40	32	103	0	12	31	0	-44	438	0	5.24532
139594	119988	82	57808	49232	81	19092	16195	53	184	280	0	193	305	0	949	617	0	5.25829
31634	30958	49	17058	15641	47	5487	4862	33	62	120	0	37	51	0	313	683	0	5.26128
251391	171289	105	85942	56950	104	38967	26648	100	490	604	0	506	531	0	18	367	0	5.26228
100595	93245	80	43357	38928	75	16747	14845	47	91	127	0	28	156	0	-8742	0	0	5.26228
201165	139667	106	93202	65597	93	29237	21587	75	424	649	0	188	444	0	-2715	0	0	5.26328
63624	56964	83	21224	19304	53	9828	8671	40	-183	52	0	100	99	0	-634	219	0	5.26428
32004	32083	52	15989	14714	45	4586	4058	31	-71	59	0	-56	45	0	-1053	123	0	5.26428
58513	55607	71	20840	19158	52	10729	9669	40	27	103	0	-73	93	0	-321	145	0	5.26527
50151	44879	73	18879	17370	49	5697	5213	32	25	165	0	15	90	0	-74	215	0	5.27226
137545	119599	82	62862	55052	80	20366	17494	53	46	275	0	131	215	0	340	514	0	5.27525
149511	132660	84	65370	57839	81	24126	20861	55	239	449	0	117	239	0	-3291	0	0	5.27525
90145	80528	79	17701	15784	48	15158	13380	47	158	726	0	71	182	0	-115	261	0	5.27925
113781	91523	95	28844	22654	78	15578	12218	49	295	311	0	8	224	0	-189	162	0	5.28224
143140	125467	92	59080	51893	81	20202	16955	52	36	421	0	73	328	0	-726	117	0	5.28324
36153	34775	55	16597	15340	47	5254	4676	32	95	119	0	-5	45	0	-2387	0	0	5.28424
46484	43697	67	17433	16023	48	7743	6997	37	-88	184	0	48	121	0	243	575	0	5.3012
34153	31347	65	14681	13626	44	5451	4813	33	65	115	0	-56	33	0	57	677	0	5.3022
45408	43876	71	19102	17707	51	6825	6358	34	94	165	0	-17	48	0	48	512	0	5.31318
80764	75282	78	20148	18374	52	9619	8623	39	37	247	0	-16	76	0	-150	612	0	5.31517
170098	142533	89	58179	46967	84	23001	18447	56	225	544	0	308	517	0	-341	457	0	5.31717
79231	72023	89	23890	21481	59	14548	13120	45	-80	92	0	68	76	0	41	515	0	5.31916
44938	40662	70	13750	12912	43	5815	5417	34	116	187	0	108	126	0	48	288	0	5.32316
125817	111854	81	54512	48561	80	16666	14688	50	120	174	0	-33	84	0	-984	75	0	5.32415
25996	24828	67	11437	10547	40	3625	3265	27	-35	68	0	40	72	0	572	699	0	5.33114
176933	147234	90	48526	38830	89	20715	16973	56	279	602	0	210	434	0	-122	205	0	5.33214
93232	85626	76	22965	20715	55	15165	13555	45	178	251	0	34	102	0	380	782	0	5.33413
184979	139031	94	64130	46452	89	29914	22855	70	400	501	0	210	292	0	-417	189	0	5.33713
388043	255379	129	215953	147882	128	72145	47810	124	1602	1062	10	1034	875	0	3084	68104	15	5.33713
47957	43933	72	20443	19009	51	5589	5443	31	96	101	0	-19	67	0	-366	325	0	5.33813
267340	185241	112	91346	62873	96	38103	25731	94	699	606	0	370	599	0	-108	286	0	5.34312
138711	116479	85	40776	31553	84	22739	18491	58	208	260	0	76	288	0	-294	141	0	5.34611
239748	165318	106	79782	55022	97	33088	22080	89	358	504	0	418	370	0	-407	267	0	5.34811
205686	153822	98	68137	49651	93	27778	21304	68	287	576	0	212	341	0	-4743	0	0	5.34811
71522	67866	73	35098	32039	73	10097	9560	37	144	156	0	53	85	0	-92	280	0	5.36208
56511	51119	86	30108	27614	70	6703	6205	34	20	174	0	166	161	0	136	540	0	5.36806
334314	217593	121	131808	86907	122	62097	38828	118	1468	1091	8	891	774	0	5096	25747	14	5.36806
143379	114601	90	69040	55538	84	23310	18381	58	240	273	0	37	276	0	47	341	0	5.37804
139889	114472	87	58227	46487	84	31543	26286	80	63	390	0	115	357	0	-2073	0	0	5.37804
162812	126406	96	60448	47380	87	21519	16608	57	134	448	0	109	414	0	-1029	28	0	5.37904
419042	255266	146	227778	146759	144	88388	55789	141	1740	1234	14	1551	1301	15	187427	477634	34	5.38503
53357	50033	71	21168	19887	49	7959	7569	35	-18	75	0	-53	30	0	-4702	0	0	5.38503
78625	73050	76	23482	21384	55	13838	12070	44	44	152	0	2	124	0	64	242	0	5.39102
112697	101802	82	36970	33063	76	19581	16907	50	83	344	0	61	132	0	-268	186	0	5.39701
68374	62550	76	30708	28090	71	8355	7672	36	126	177	0	-11	54	0	-260	206	0	5.401
209625	149906	98	68851	48668	91	28901	20481	77	174	367	0	190	295	0	64	459	0	5.40399
47519	44150	63	21684	19978	52	8079	7158	38	196	158	0	52	73	0	-90	371	0	5.40599
216095	155689	95	81196	57575	92	34015	24098	88	397	526	0	387	528	0	-1025	608	0	5.40599
430180	253827	140	316638	207542	138	136302	91935	134	3136	2130	31	2489	1884	25	71481	274908	32	5.40898
59359	56467	70	20994	20331	47	8653	8376	36	48	156	0	-35	65	0	-19851	0	0	5.40898
191189	148348	98	77099	59204	92	25636	19247	60	305	560	0	198	361	0	-2418	0	0	5.40998
151537	133663	84	76800	67924	83	20846	18071	53	513	566	0	150	378	0	-64	385	0	5.41198
136954	111150	97	42389	33293	80	20063	17033	57	131	283	0	116	272	0	-44	286	0	5.41397
75401	70281	75	25661	23401	60	9955	9087	39	-265	72	0	-26	40	0	-300	255	0	5.42096
262378	171407	114	99955	65952	100	40486	26636	95	382	614	0	521	399	0	183	481	0	5.42994
239665	164019	98	78682	53128	96	36089	24761	92	192	499	0	280	451	0	-275	65	0	5.43193
32296	30647	52	23883	22333	58	5267	5006	31	125	176	0	67	79	0	-528	31	0	5.43792
168225	131545	90	52461	41316	87	24639	18858	68	223	353	0	235	315	0	-535	368	0	5.43792
41963	39023	60	18295	16658	50	6730	6506	34	-113	49	0	107	66	0	-8	430	0	5.43992
56605	50189	76	27448	25454	67	7333	6780	35	-63	35	0	6	65	0	-400	281	0	5.44191
47973	45846	72	17688	16155	48	5574	5062	33	66	133	0	145	144	0	-591	256	0	5.44291
219366	150221	97	84790	58198	92	29451	19530	77	359	503	0	241	400	0	-1747	57	0	5.44291
48182	44381	74	20469	18810	50	7723	6976	37	-41	102	0	-14	80	0	-1606	195	0	5.44291
242487	166994	104	85480	61675	97	33768	23182	90	309	531	0	354	482	0	-74	570	0	5.44491
54898	49011	77	21428	19326	54	9111	8107	39	51	120	0	51	83	0	312	767	0	5.4469
136593	121601	87	40435	35988	79	17555	15367	49	118	437	0	120	242	0	-555	294	0	5.4479
78321	71652	82	33056	30016	73	12142	10641	42	-99	78	0	34	62	0	-121	412	0	5.45189
49292	46627	65	22601	20893	53	8881	7810	39	84	172	0	0	60	0	-2056	0	0	5.45189
50018	45941	74	23023	20760	57	6577	5789	34	6	127	0	84	108	0	-338	300	0	5.45289
213462	156186	95	78513	57853	93	33130	24619	89	382	558	0	465	510	0	161	217	0	5.45489
257406	181387	109	94389	65297	104	33240	23930	85	609	702	0	583	642	0	1533	1661	3	5.45888
112943	101754	79	43381	38522	78	17955	15503	50	163	459	0	50	274	0	71	323	0	5.46187
37217	35203	67	18915	17439	49	6355	5728	34	120	105	0	21	67	0	-1567	0	0	5.46187
438207	257199	147	214366	130992	143	81319	48547	138	1512	968	0	1308	857	0	204311	417495	39	5.47185
42348	42372	45	16683	15977	44	7190	6772	35	2	110	0	6	38	0	-10623	0	0	5.47185
161276	127088	92	62852	47944	88	21650	17256	57	355	569	0	332	432	0	844	806	0	5.47285
146655	130359	84	55923	48467	81	21112	17769	54	318	358	0	232	328	0	-574	325	0	5.47485
282055	199364	103	100913	70918	102	39529	27235	99	938	852	0	740	658	0	285	1000	1	5.47884
55303	52307	75	25679	23647	59	7469	6832	35	41	91	0	-11	59	0	-126	308	0	5.48283
57756	51304	73	27393	24888	66	7251	6688	37	123	117	0	21	53	0	-364	204	0	5.48483
228828	170229	95	89629	67340	92	40331	30745	90	718	576	0	401	435	0	93	461	0	5.48982
106980	95808	78	41355	36984	76	16624	14839	45	-90	197	0	84	155	0	-7	436	0	5.49281
124659	97876	90	54667	42828	83	18149	13839	53	314	395	0	149	353	0	290	774	0	5.4988
138491	119444	90	58761	51448	81	18582	15747	48	160	270	0	117	329	0	-35	215	0	5.50179
154156	129320	89	58764	48704	84	24934	21181	66	238	396	0	155	376	0	-153	202	0	5.50379
148104	124379	100	69625	58863	84	20409	16789	53	57	504	0	170	353	0	326	456	0	5.50578
30036	28715	63	9642	8994	38	4800	4808	29	278	162	0	-95	22	0	698	530	0	5.50778
58571	53973	73	10585	9754	39	10140	9214	41	-28	88	0	-90	65	0	-564	345	0	5.50778
125988	107083	85	51396	42305	82	18302	14635	52	182	419	0	100	204	0	433	928	0	5.50978
164517	131966	103	68272	54445	89	23417	19036	64	359	400	0	332	394	0	18501	6612	103	5.50978
128448	112300	81	50178	43985	80	19638	17561	50	97	427	0	141	232	0	-237	527	0	5.51077
155058	124532	92	60250	48223	86	24498	18949	61	259	436	0	233	375	0	-306	202	0	5.51377
111271	88958	89	47578	37886	82	19470	15369	54	202	185	0	50	301	0	164	592	0	5.51776
118978	99254	88	52314	43166	83	22602	18792	58	164	349	0	109	214	0	414	440	0	5.51976
25932	24567	46	8469	7887	37	4503	4315	29	118	121	0	-74	4	0	-305	97	0	5.52774
32205	28433	66	12495	11742	41	3400	3346	26	-90	57	0	3	37	0	-448	43	0	5.52774
115811	104383	82	27670	25017	63	18219	16314	49	-5	352	0	-29	240	0	244	410	0	5.52874
179934	141894	91	71660	53773	88	30541	22633	75	89	399	0	314	327	0	-2	363	0	5.53373
125721	111306	83	49985	44228	79	14236	11880	44	-43	310	0	188	224	0	-331	278	0	5.54271
54891	52165	70	20344	18876	51	8471	7529	38	-128	49	0	10	119	0	175	382	0	5.5487
77394	71474	72	22842	20983	55	13360	12446	41	-18	74	0	30	158	0	-401	299	0	5.5487
201462	147141	97	71879	52328	92	29240	21037	71	436	467	0	232	374	0	-4451	0	0	5.5487
235584	171780	96	97570	71278	95	27920	20131	74	328	646	0	382	399	0	-8646	0	0	5.5497
116740	103961	83	51662	46075	78	17629	15254	49	187	347	0	19	188	0	-2579	0	0	5.5497
41432	39953	70	13296	12367	43	6084	5616	33	1	138	0	51	120	0	634	911	0	5.55668
144494	114540	89	52265	41639	85	19988	15576	52	191	306	0	133	290	0	31	450	0	5.55868
272905	194179	107	98440	71153	97	43802	30710	94	614	931	0	555	616	0	-2622	0	0	5.55868
136443	118210	96	49445	43784	79	18969	16764	50	75	377	0	133	214	0	-24	366	0	5.56167
76932	64849	79	32168	26294	77	11786	9612	43	135	216	0	-4	130	0	112	412	0	5.56466
103295	94800	78	42262	37873	75	16690	14832	46	50	270	0	94	163	0	558	619	0	5.56566
54072	49883	70	16052	14843	45	9144	8636	37	169	138	0	-13	91	0	-88	255	0	5.56766
399017	192546	154	188887	95970	151	63803	30377	147	1434	979	0	1229	718	0	352753	357391	50	5.56965
221906	150680	107	81772	54295	94	26799	18945	71	513	469	0	335	324	0	-1322	56	0	5.56965
133011	112857	83	55212	46168	81	20113	16599	52	15	307	0	106	225	0	-79	409	0	5.57464
63411	59097	77	26317	24063	64	8067	7150	37	-121	77	0	93	143	0	-941	4	0	5.57564
173844	133643	96	60618	45663	88	22686	17489	58	342	568	0	224	320	0	-357	250	0	5.57664
148564	122177	86	56983	46007	84	20167	16213	52	310	475	0	256	385	0	785	674	0	5.57764
48130	43959	69	19099	17600	51	7547	6658	36	-1	106	0	-80	67	0	-382	114	0	5.57963
102801	84909	83	44310	34951	80	16970	13679	49	272	149	0	142	311	0	-202	378	0	5.58063
144076	121958	83	60113	49307	83	20767	16119	55	119	372	0	129	208	0	401	380	0	5.58462
68990	63499	81	25874	24079	60	10998	10034	40	7	195	0	57	67	0	-2756	23	0	5.58462
164995	127472	92	68482	53409	87	30579	24014	79	44	306	0	273	287	0	-157	325	0	5.58862
65927	60999	73	25299	23290	58	10033	8793	38	51	159	0	31	206	0	-451	71	0	5.59361
138123	119812	85	43449	36844	80	23655	19749	55	155	280	0	15	323	0	-1957	0	0	5.5946
137387	113769	92	50892	40469	83	20124	16400	54	177	499	0	118	298	0	581	730	0	5.60059
136985	118306	85	29791	26415	76	22029	18603	55	322	514	0	57	333	0	-651	28	0	5.60857
167585	146195	101	64604	56804	84	25501	22492	59	403	773	0	297	544	0	-283	416	0	5.60957
149521	128993	92	58818	51437	81	20858	17939	52	317	408	0	162	242	0	-354	217	0	5.61257
145386	117641	86	51286	41166	84	22249	17811	61	211	463	0	129	217	0	595	658	0	5.61556
118404	108539	79	48002	42757	78	20359	17896	54	54	160	0	132	295	0	-170	435	0	5.62354
51150	49386	62	22208	20795	52	4528	4161	30	-145	55	0	97	91	0	340	434	0	5.62754
77398	70147	73	31051	27780	73	9303	8248	39	144	135	0	73	143	0	-251	201	0	5.62953
90381	81358	82	33112	29485	75	14835	12956	46	-121	187	0	-20	121	0	7388	2970	92	5.62953
56143	48302	69	25643	21636	61	8653	6853	41	60	170	0	35	101	0	-1777	0	0	5.63053
69304	65452	72	27323	25094	67	11134	10156	41	-127	141	0	-12	118	0	-381	68	0	5.63752
174347	134429	95	61374	46564	87	26331	19910	70	197	402	0	246	315	0	321	896	0	5.63951
198011	167237	101	74999	64020	85	26501	22233	67	386	582	0	283	553	0	-177	425	0	5.64051
330388	182898	129	141417	82063	119	51414	28717	115	942	648	0	754	566	0	8236	64032	19	5.64051
70700	59007	77	29727	23955	74	9109	7300	40	-10	231	0	34	179	0	100	371	0	5.6435
216935	151909	99	82108	57504	95	32345	22097	91	491	584	0	450	503	0	367	1033	3	5.6455
109536	99108	79	35867	32392	75	17360	15703	47	157	257	0	153	194	0	-393	250	0	5.64849
85629	79787	75	31710	28729	74	13091	12134	43	-194	115	0	59	196	0	-270	587	0	5.65249
65059	60168	82	24393	22478	58	9249	8494	39	63	195	0	48	114	0	-1779	50	0	5.65249
53345	47407	75	26677	24407	58	8101	7210	37	-9	61	0	11	51	0	-619	222	0	5.65348
15715	16879	40	6139	5877	33	3798	3512	28	145	170	0	-2	70	0	162	478	0	5.66546
58770	52724	72	21508	19841	54	6589	6418	33	-8	105	0	-9	81	0	87	400	0	5.67244
177622	135454	90	62899	47434	87	32765	24731	84	458	508	0	250	389	0	88	527	0	5.67544
42146	39881	71	23281	21768	55	6054	5891	32	-108	62	0	27	95	0	-60	333	0	5.67943
61613	56994	82	23414	21691	54	10974	10259	39	99	211	0	21	210	0	-569	47	0	5.68043
27784	26228	59	13808	12342	46	4432	3916	29	60	94	0	42	96	0	8389	4428	78	5.68043
167299	144615	83	66341	57614	82	17679	15226	49	123	645	0	149	411	0	-1119	75	0	5.68043
34075	30858	65	17707	16275	48	5739	5092	32	104	171	0	7	62	0	-731	12	0	5.68143
51220	47875	82	21282	19676	51	5274	4958	31	211	179	0	40	76	0	13	300	0	5.68442
65103	61455	72	18839	17443	50	7202	6694	36	64	181	0	6	66	0	-653	0	0	5.68741
135010	120803	82	49367	43258	79	19002	16595	49	34	234	0	87	236	0	-2166	0	0	5.68741
102539	86451	82	40913	33300	77	13620	11172	46	121	362	0	81	174	0	-3120	0	0	5.68741
106250	96749	78	47295	42393	77	14343	12900	42	-44	106	0	54	178	0	-338	27	0	5.69141
184576	159897	89	66895	58216	84	37975	32581	82	1965	3098	17	850	1613	11	9	256	0	5.6954
217983	165284	101	92783	69956	92	32567	24899	84	520	567	0	211	444	0	-943	371	0	5.6964
63916	57088	72	30811	27781	72	8764	8032	37	243	122	0	-17	85	0	65	261	0	5.70338
155545	128521	87	57202	46330	85	23654	20186	58	220	390	0	133	267	0	12	668	0	5.70638
47628	44111	70	21745	20164	56	5850	5236	33	-22	95	0	-62	79	0	-49	705	0	5.70737
47698	44105	69	21750	20128	54	5912	5391	33	162	144	0	-28	127	0	82	447	0	5.70937
138961	124354	81	52884	47669	80	25830	22084	67	333	493	0	176	426	0	-979	0	0	5.70937
64652	66125	46	32520	29747	71	14163	13689	43	-165	131	0	-8	65	0	-2445	0	0	5.71037
140499	123744	80	65451	56724	81	22323	18530	56	209	441	0	155	442	0	-4904	0	0	5.71037
261931	173386	108	102575	68525	104	42449	28043	101	797	696	0	448	382	0	1214	5022	12	5.71536
169722	133495	91	65413	50460	87	24064	17943	65	291	511	0	257	294	0	78	465	0	5.71735
135270	112943	85	60190	50270	82	21197	17089	55	156	306	0	316	282	0	102	650	0	5.72733
34428	22521	84	155772	102866	84	807	606	0	376	694	0	157	185	0	-109	286	0	5.73332
58872	55243	73	24543	22567	56	8377	7729	37	-23	83	0	121	104	0	-96	340	0	5.73332
55799	50017	85	21996	19972	54	8420	7617	36	-114	88	0	-3	97	0	-81	285	0	5.73432
71481	66598	72	30292	27836	72	6710	5875	36	-12	238	0	-163	75	0	-129	274	0	5.7423
51255	46955	69	13516	12576	42	7081	6180	35	91	138	0	17	38	0	-673	90	0	5.7423
117588	106604	84	37740	34378	76	20590	18127	53	238	269	0	149	173	0	-1950	0	0	5.7433
114254	102809	87	50118	45319	77	18551	16219	50	142	517	0	37	157	0	-1589	0	0	5.7433
150196	122089	88	56947	45418	85	23598	19202	57	233	386	0	124	295	0	-278	157	0	5.74629
258247	170054	105	96410	62432	102	40273	25464	99	781	694	0	483	451	0	-5253	3008	3	5.74729
125831	110370	94	58612	52646	79	16968	14985	47	136	423	0	179	318	0	25	466	0	5.74929
148483	124796	85	63150	51383	84	24105	19945	58	249	467	0	199	334	0	719	597	0	5.75128
448555	193976	204	174159	73175	201	63234	26452	170	1177	562	0	807	484	0	14734	56554	18	5.75627
41064	38473	73	16316	15296	46	4831	4398	31	37	69	0	12	54	0	755	951	0	5.76027
173684	135696	99	63109	49446	89	25691	20046	68	427	515	0	334	446	0	-600	98	0	5.76426
135546	119714	83	59904	52876	81	23400	20942	58	185	423	0	122	289	0	117	439	0	5.77124
59510	55147	77	17215	15853	47	9987	8680	40	-42	151	0	101	124	0	-130	301	0	5.78023
52042	50315	60	19681	18195	50	7832	7278	36	-36	155	0	107	105	0	-354	62	0	5.78322
208040	148887	111	85240	60733	94	31058	21878	89	547	611	0	297	370	0	-591	444	0	5.78422
152353	119762	88	65510	51202	86	25342	19270	64	247	383	0	203	449	0	-70	297	0	5.78621
167057	142216	89	60321	51171	83	26135	21909	66	268	581	0	329	235	0	273	444	0	5.78821
257591	179312	101	109343	76321	100	46478	32163	96	771	765	0	610	596	0	-5657	2868	3	5.78821
123089	109494	81	41577	36849	78	18851	16271	51	321	430	0	128	272	0	-5448	0	0	5.78821
70028	61265	89	20615	19033	51	9048	8153	38	149	87	0	-73	103	0	230	369	0	5.7912
44796	41580	71	13245	12470	41	5830	5312	33	-123	50	0	102	93	0	-893	0	0	5.7922
161817	131660	88	52954	41203	85	21558	17655	55	62	234	0	200	292	0	5	700	0	5.7932
60960	56536	71	25231	23372	57	9649	8711	39	188	226	0	-2	54	0	322	602	0	5.79619
164451	129525	94	54890	42197	84	20951	16513	56	428	358	0	196	335	0	-895	424	0	5.79619
52675	47406	73	11514	10807	41	8042	7439	36	-17	71	0	-33	123	0	340	656	0	5.80018
29405	28138	56	16092	15142	45	5323	4854	33	164	123	0	-36	40	0	-919	0	0	5.80018
76966	68471	90	29040	26190	68	12242	10729	43	135	184	0	-35	111	0	-597	169	0	5.80118
42600	39889	69	19985	18548	51	5807	5023	34	35	107	0	18	135	0	340	745	0	5.80617
46129	43881	70	17696	16150	48	7218	6480	34	-53	66	0	74	121	0	-904	19	0	5.80617
246896	161165	111	85577	55599	108	30565	20178	77	721	643	0	546	365	0	3131	20061	11	5.80817
143379	120292	85	48018	39192	82	22327	18172	61	225	430	0	212	263	0	-285	156	0	5.81216
387607	234265	138	201147	120171	126	69345	44243	121	2050	1219	23	1073	912	0	63338	220403	30	5.81216
43850	40031	71	17975	16578	47	5836	5507	32	50	113	0	107	73	0	-1868	0	0	5.81316
113182	103556	79	47059	42435	77	15847	14155	47	39	260	0	174	237	0	-723	268	0	5.81316
161147	129244	90	76194	60912	87	25217	19796	66	579	617	0	228	253	0	-228	403	0	5.81515
175645	153965	84	65217	57678	82	27986	24874	73	540	775	0	273	526	0	-3253	0	0	5.81515
38433	34365	69	14322	13311	44	6277	5784	33	91	124	0	157	98	0	-85	500	0	5.81715
73177	68963	73	17737	16350	46	10550	9740	40	126	120	0	54	112	0	57	417	0	5.82414
132366	117759	90	39337	35459	78	24693	22004	60	254	366	0	135	415	0	-794	243	0	5.83112
27965	26403	49	12056	11268	41	5997	5455	33	-17	47	0	72	82	0	240	399	0	5.83511
106841	92921	85	41273	36928	77	16080	14184	46	109	314	0	173	277	0	-168	277	0	5.83711
97208	86887	82	37848	34009	75	12966	11404	43	215	351	0	155	214	0	67	171	0	5.8411
63181	60342	64	15763	14663	44	7693	6820	37	27	142	0	83	83	0	-341	266	0	5.8421
175499	138690	88	71393	54989	87	26443	21124	70	420	515	0	332	482	0	124	282	0	5.8441
210229	164848	106	69417	53377	88	30174	23182	84	484	678	0	491	510	0	24	421	0	5.85008
205087	155190	93	79813	60166	92	25960	19568	65	198	426	0	498	451	0	-75	552	0	5.85208
234037	158173	97	104070	71223	96	28350	19513	70	679	504	0	427	428	0	-6811	659	0	5.85208
194901	153324	102	76148	59765	90	29365	22939	80	217	370	0	340	426	0	-2206	661	0	5.85308
70186	64915	72	24321	22228	61	10244	9249	39	86	135	0	12	195	0	-1565	9	0	5.85407
134549	118096	82	57634	50858	80	21606	18320	54	218	452	0	239	377	0	-1152	137	0	5.85407
57901	51996	74	23666	21541	60	9415	8145	39	77	217	0	12	242	0	-197	226	0	5.85906
144614	128465	90	50772	44801	81	19820	17166	52	257	347	0	163	358	0	238	444	0	5.86106
71503	65942	76	18719	17226	49	12015	10656	41	-104	167	0	-3	147	0	-350	237	0	5.86206
200668	150627	96	74059	56189	92	29983	22495	86	562	674	0	452	431	0	-177	295	0	5.86505
159832	132251	85	45741	36293	82	22171	18290	58	386	373	0	241	325	0	699	835	0	5.87703
386396	227742	152	155435	92380	138	68681	42763	134	1643	1089	10	893	625	0	241461	389252	45	5.88202
172892	136564	95	70966	54026	88	24741	19503	62	166	418	0	392	381	0	-306	292	0	5.88501
141877	118016	84	35760	28261	80	24137	20015	57	229	444	0	320	423	0	-153	624	0	5.89599
239697	166533	98	79607	54691	94	38184	26030	92	419	513	0	275	306	0	-2203	2437	3	5.89699
115713	104885	77	50856	45566	78	15801	14285	48	210	286	0	118	309	0	-567	151	0	5.89898
45289	41586	72	10592	10247	38	7725	6840	38	135	146	0	3	85	0	-3654	0	0	5.89898
60931	56988	71	24722	22727	61	9368	8550	38	118	158	0	-2	117	0	488	1113	5	5.90397
32793	31265	66	14900	13988	45	6395	5628	36	-178	98	0	32	103	0	-583	35	0	5.90497
459580	257561	151	208429	117940	150	66456	38445	145	1881	1170	15	1140	767	0	499493	472129	55	5.90597
117189	102666	83	43141	37767	79	18773	16188	51	205	219	0	98	233	0	49	242	0	5.91295
56492	53978	72	24468	22854	57	8266	7250	38	42	195	0	41	82	0	-307	340	0	5.91395
106983	96657	78	35627	32227	75	15449	13597	46	130	263	0	123	218	0	-96	349	0	5.91894
49040	48024	59	7117	6746	35	7088	6497	35	-42	142	0	23	55	0	-1790	295	0	5.91994
91214	83140	78	37150	33979	75	15901	14269	45	147	236	0	84	157	0	-673	342	0	5.91994
26445	26099	57	7681	7218	36	4059	3723	29	233	150	0	-35	65	0	-300	120	0	5.92992
133686	110786	91	56256	46643	82	18997	15412	53	436	339	0	167	169	0	-247	273	0	5.93092
120365	108674	79	33478	30202	76	18665	16554	51	172	284	0	223	398	0	-1230	177	0	5.93192
34329	31607	67	15956	15117	45	5513	5171	32	-81	156	0	-75	36	0	72	259	0	5.93391
380399	238557	135	210336	135869	137	78729	50853	132	1726	1136	10	1206	779	0	296080	467885	45	5.94389
128944	113107	96	54238	48057	78	19634	16973	50	44	512	0	-18	316	0	-182	221	0	5.94589
181987	141887	94	76832	60810	88	26937	20665	65	459	564	0	262	364	0	1480	1132	5	5.94888
36928	34291	69	12118	11293	41	5945	5457	32	-61	59	0	14	46	0	474	537	0	5.95088
131810	117844	85	64315	57756	79	23431	20649	55	56	272	0	185	461	0	-117	236	0	5.95188
225113	183473	95	87606	73191	91	39371	32585	88	837	948	0	429	584	0	-3361	711	0	5.95188
82960	76556	75	29224	26587	72	11368	10351	40	145	265	0	43	143	0	459	830	0	5.95587
59049	54819	75	24974	23115	55	6612	6083	34	40	269	0	-62	98	0	-139	221	0	5.95886
47900	44896	64	22703	21130	57	7228	6506	36	143	165	0	-75	115	0	-170	240	0	5.96784
48456	46361	57	22718	21059	53	6687	6330	33	153	187	0	27	70	0	-225	240	0	5.97084
25686	24221	64	12617	11832	42	4085	3891	28	-58	85	0	-115	9	0	-380	207	0	5.97184
91431	83144	76	38179	33840	74	14618	13186	45	-63	77	0	92	154	0	1332	604	0	5.97184
312870	202896	106	89554	57338	102	51248	33658	101	1128	1094	9	783	606	0	3567	22846	13	5.97682
172891	133881	89	63315	48797	87	23383	18051	60	346	470	0	379	473	0	409	899	0	5.98082
206186	152428	95	85783	63073	92	29960	21581	80	510	496	0	415	398	0	108	1469	2	5.98481
172155	137352	93	73919	59200	87	23447	18726	55	470	629	0	316	408	0	-2283	0	0	5.98481
53154	47761	74	17769	16375	48	6380	6005	33	-62	58	0	105	81	0	-377	404	0	5.9878
158897	135906	87	66891	58707	83	21930	18526	55	347	524	0	133	234	0	84	265	0	5.9898
56026	47497	73	27380	22394	65	9209	7204	42	-113	126	0	82	137	0	-285	276	0	5.99179
22692	19141	64	11357	10636	40	3610	3485	27	-124	41	0	114	88	0	181	404	0	5.99379
36291	34297	70	12939	12135	42	7292	6695	35	24	100	0	-6	56	0	-146	267	0	6.00976
77551	70001	73	31019	27701	72	13347	11654	44	-63	270	0	80	219	0	-85	185	0	6.01076
127907	113991	95	51269	45604	79	20762	18632	51	239	373	0	232	333	0	-792	14	0	6.01575
155236	135172	88	56740	49784	82	24888	21652	63	403	455	0	238	351	0	-91	378	0	6.01674
191890	151401	92	77571	60703	90	23234	18673	59	594	595	0	239	238	0	-558	2207	5	6.01874
102137	93927	79	41244	37574	76	19900	18039	49	77	277	0	180	329	0	-152	377	0	6.02872
129057	114699	82	45381	40999	78	19312	17042	51	183	262	0	132	284	0	886	810	0	6.03271
54301	52438	69	22855	21282	52	6696	6256	33	-34	119	0	88	98	0	-2081	0	0	6.03371
47219	43652	75	11992	11231	40	5784	5652	32	59	111	0	19	66	0	-1478	0	0	6.03371
71393	60754	91	29749	25603	73	10019	8292	42	114	180	0	189	166	0	-205	437	0	6.03571
309072	200269	111	153657	100191	109	58075	37772	105	1168	884	0	934	704	0	12429	52406	20	6.04069
194145	149154	93	66645	50080	89	29683	23532	78	611	547	0	422	424	0	583	2251	4	6.04568
55631	52949	71	21189	19541	51	7091	6588	35	-6	197	0	56	198	0	516	899	0	6.05367
222365	165835	103	99860	74383	94	35374	26072	90	819	788	0	580	496	0	1912	4876	13	6.06165
162869	132141	88	36225	27702	84	25964	20947	69	254	488	0	296	307	0	146	674	0	6.06964
76943	66459	75	39051	33255	76	12169	10124	45	196	248	0	167	212	0	223	319	0	6.07063
150197	120562	89	51267	40738	84	20574	16623	55	419	473	0	353	332	0	-93	505	0	6.07263
34605	33265	58	20565	19350	51	4901	4574	30	100	82	0	33	96	0	-2220	0	0	6.07263
110764	89622	83	40826	32364	80	17050	14272	50	270	337	0	39	170	0	451	603	0	6.07463
300817	178119	119	124373	76908	115	45627	27381	113	814	623	0	844	556	0	43425	149867	24	6.07562
215531	154056	96	105002	75416	97	39492	27142	93	366	382	0	634	509	0	972	7545	9	6.08361
27567	26093	63	13957	13284	42	4520	4192	30	50	114	0	-60	35	0	-2217	0	0	6.08361
197333	153885	97	83644	65803	88	23208	18892	59	385	367	0	177	175	0	-473	887	0	6.08461
97442	90268	78	38089	34512	74	13170	11584	43	82	327	0	207	317	0	336	652	0	6.0866
89310	80447	87	34034	31363	73	14280	13015	41	124	240	0	118	140	0	-1761	233	0	6.0876
227928	146006	100	93173	61276	98	28796	19646	73	630	572	0	459	299	0	1445	9781	10	6.0896
107519	92773	80	42618	35680	78	15345	13166	48	359	348	0	161	219	0	-83	319	0	6.09858
90161	75916	81	37246	30957	77	12082	10193	45	-48	222	0	97	237	0	178	510	0	6.10057
243275	171791	101	90787	64419	96	32309	23069	77	659	752	0	314	355	0	-1518	5271	5	6.10057
264739	184021	111	81318	54874	104	37319	25955	99	1078	955	0	539	445	0	9174	43881	19	6.10756
137883	123225	84	51069	45600	80	19060	16760	49	314	340	0	66	220	0	186	521	0	6.10955
134768	123698	83	31566	29031	76	23931	21355	59	90	245	0	321	378	0	-2552	0	0	6.10955
148613	123574	84	57152	47176	81	19499	16126	54	247	303	0	195	207	0	-439	355	0	6.11355
111270	101769	80	42632	38636	77	17281	14632	50	373	436	0	190	278	0	-168	352	0	6.11654
151382	121908	92	48802	37639	83	17630	13339	54	399	515	0	191	291	0	27	444	0	6.12053
142594	126275	90	52646	46581	80	20710	18149	53	401	351	0	224	343	0	-456	152	0	6.12253
204138	151534	96	82847	61430	92	29972	21763	74	510	536	0	436	414	0	-2492	2995	5	6.12253
67832	60938	81	29488	27334	70	8971	8350	37	91	175	0	121	158	0	-284	262	0	6.12552
220669	162826	93	78356	58411	92	36991	27434	88	402	446	0	437	342	0	484	3222	5	6.12951
112682	101765	80	46615	41788	77	17527	15576	47	248	292	0	98	168	0	-230	215	0	6.13151
57450	52586	70	21756	19940	55	9641	8934	38	260	333	0	76	144	0	-408	41	0	6.1355
75077	69493	85	26303	24234	63	8907	8356	37	418	270	0	91	96	0	696	562	0	6.14249
78083	75880	73	30525	28230	70	12427	10948	42	-59	165	0	127	222	0	-221	291	0	6.14848
339815	225243	117	165242	113651	115	63547	44286	111	1412	1148	14	967	785	0	55129	205183	25	6.14848
195516	145651	92	77079	57084	90	27857	20099	71	404	693	0	210	315	0	123	2898	6	6.15047
57761	53478	77	20362	18898	51	6838	6281	34	48	122	0	76	211	0	-435	300	0	6.15147
154850	139632	81	68368	60144	83	26005	22734	66	492	584	0	248	353	0	771	433	0	6.15446
139006	126548	84	50732	45680	80	19630	17112	50	228	512	0	268	426	0	645	652	0	6.16344
45983	42101	74	24615	23054	57	4939	4670	30	-75	100	0	65	71	0	480	858	0	6.16544
156923	125182	86	58842	46525	86	24616	19822	61	117	335	0	322	408	0	-1103	463	0	6.16544
91948	83712	77	33956	31130	74	11788	10580	42	90	212	0	95	207	0	-2379	0	0	6.16644
172032	133356	92	62065	48008	86	28815	21952	73	474	390	0	299	264	0	-1636	683	0	6.16644
158887	133124	84	60635	49120	85	26125	20583	60	381	457	0	322	406	0	-429	638	0	6.16843
61544	57131	72	25221	23302	59	8879	8103	37	86	216	0	61	144	0	-306	188	0	6.16943
129514	116545	83	50675	45151	79	21443	18817	56	332	422	0	433	358	0	368	241	0	6.17243
103581	94719	77	39742	35887	75	14192	12280	46	381	377	0	95	209	0	650	979	0	6.17342
172998	148850	90	78157	67449	86	29080	24121	72	573	698	0	395	455	0	-2087	355	0	6.17442
66007	62932	68	22250	20498	53	10121	9208	40	-32	204	0	88	185	0	-1193	319	0	6.17542
172540	135753	95	68116	52944	86	24065	18930	61	317	495	0	334	250	0	519	1034	1	6.17941
108192	98433	84	34637	31764	76	15085	13522	45	177	398	0	35	171	0	143	626	0	6.18141
40703	38675	63	28095	26405	67	6359	6066	33	110	138	0	84	143	0	-446	157	0	6.18241
134475	117200	95	54483	48731	79	18720	16477	48	439	509	0	283	325	0	0	287	0	6.19239
70265	65291	81	24397	22660	58	10561	9465	40	29	306	0	87	216	0	396	881	0	6.19438
45894	44072	62	17317	16214	45	9220	8270	39	24	344	0	-7	97	0	-57	500	0	6.19937
149713	129894	88	55828	48868	81	24278	20747	59	306	386	0	344	301	0	460	1104	5	6.20137
201609	149560	95	79344	58703	90	30712	22483	85	299	400	0	623	610	0	-126	1962	3	6.20237
47868	38563	85	18499	15051	85	9415	7979	41	-92	94	0	166	138	0	27702	13693	85	6.20237
58818	54118	75	24206	22369	60	7391	6641	35	140	305	0	101	165	0	-836	116	0	6.20336
48913	44500	74	26200	24604	67	6053	5493	34	-10	136	0	76	61	0	350	798	0	6.20736
130318	117146	79	60344	53412	80	22589	20386	54	272	487	0	306	434	0	-1451	141	0	6.20835
33146	31674	66	17857	16637	49	5618	5274	32	-169	63	0	16	69	0	143	438	0	6.21434
59885	56819	69	28002	25164	68	9971	9005	40	313	264	0	33	102	0	225	270	0	6.21634
43446	41873	63	17576	16387	48	7697	7014	36	-34	173	0	-5	51	0	-346	117	0	6.22133
61777	58672	72	21809	20165	52	7419	6920	34	141	189	0	83	161	0	424	749	0	6.22432
96902	89658	84	28160	25699	72	13885	12309	44	141	340	0	190	197	0	-493	193	0	6.22532
161370	133207	84	66563	54460	85	29237	23571	80	235	436	0	362	418	0	-419	502	0	6.22931
174119	140293	93	57087	45222	86	26929	21928	68	391	465	0	323	378	0	-2207	279	0	6.23031
62122	57526	73	22226	20695	54	10114	9138	41	85	104	0	53	153	0	-410	186	0	6.23829
102020	89127	80	40389	33984	78	24469	20393	62	-55	257	0	141	239	0	-1096	38	0	6.23929
96289	90378	75	42395	39145	73	16006	14949	44	206	403	0	68	233	0	-2398	0	0	6.23929
157396	138428	85	69892	62532	83	24986	21728	63	397	478	0	231	253	0	-852	584	0	6.24029
184780	141325	89	66884	51939	87	27962	21468	71	703	544	0	365	447	0	-5000	1734	2	6.24029
30920	27980	64	16017	14701	45	5098	4729	31	-35	60	0	-53	52	0	-405	66	0	6.24228
309408	185888	119	108504	63974	111	50312	29842	107	934	590	0	897	659	0	50247	164235	34	6.24727
86930	73241	82	37817	31739	77	13444	11459	44	255	355	0	228	205	0	-2034	0	0	6.24727
152532	127790	89	64617	54215	84	22351	18609	57	257	222	0	423	337	0	-330	855	0	6.26125
56026	53452	59	22772	21451	53	7164	6696	35	1	185	0	93	218	0	-3727	0	0	6.26224
158036	122932	93	54040	39768	86	24125	18989	57	390	422	0	269	252	0	-1579	1525	2	6.26224
125531	116857	78	41894	37253	77	21739	19811	51	152	390	0	279	320	0	-61	515	0	6.26624
187939	139274	105	75147	56127	94	30206	22816	84	652	441	0	487	451	0	1978	10869	10	6.27023
50529	47718	70	21836	20425	54	6718	6093	35	93	103	0	96	63	0	-526	77	0	6.27122
69772	64884	77	27743	25701	70	9799	8708	39	355	282	0	52	155	0	-108	423	0	6.27622
383423	235775	130	194992	127903	126	71267	45010	123	1475	1105	9	1333	955	0	269091	432142	43	6.27921
142182	120645	85	48461	39642	81	27163	22255	69	121	362	0	133	296	0	-1067	363	0	6.28021
67305	64417	75	23283	21492	55	10253	9591	40	55	115	0	82	244	0	512	488	0	6.28619
31400	28676	68	12845	11956	41	4163	4156	27	90	161	0	139	122	0	-85	394	0	6.29418
85809	80309	78	21862	20189	53	15177	14210	43	-68	171	0	152	234	0	-18	290	0	6.29617
145530	120564	87	59581	47431	85	20192	16538	55	296	364	0	263	369	0	-2849	629	0	6.29617
66916	61790	82	18867	17657	47	9117	8644	39	-18	179	0	58	185	0	-1146	233	0	6.29717
75257	68642	78	31835	28470	72	12283	10945	41	-115	237	0	47	149	0	-1270	217	0	6.29717
91014	84375	78	41651	38139	73	14975	13303	45	133	266	0	239	169	0	523	443	0	6.30316
203480	162579	93	69555	54307	92	31173	24177	79	688	717	0	584	514	0	463	9319	8	6.30416
157188	131420	84	67422	53935	84	22954	18190	58	178	314	0	294	290	0	-441	1648	2	6.30715
45393	44498	67	20241	19094	48	5248	5026	31	-137	81	0	98	141	0	-2301	0	0	6.30815
90847	86179	73	47356	44073	74	12594	11428	42	-5	309	0	19	113	0	-349	236	0	6.31314
31306	31944	47	14862	14067	43	5851	5390	33	-21	95	0	64	82	0	-495	0	0	6.31613
18330	18622	52	10210	9850	38	3598	3326	28	-75	43	0	3	78	0	59	785	0	6.31613
126954	107972	82	40581	33500	81	16916	13844	48	231	446	0	318	332	0	-172	611	0	6.31713
238668	168996	97	94243	67082	94	40572	29118	91	731	663	0	617	396	0	2776	13472	16	6.32013
379002	233390	127	169427	109136	126	81474	51852	124	1471	1151	13	1147	877	0	306208	496379	44	6.32312
69458	65174	77	26765	24952	63	6709	6356	32	16	68	0	141	130	0	57	518	0	6.32711
96773	85257	93	35465	29887	77	16969	14395	50	62	189	0	186	215	0	-740	0	0	6.32811
35606	35004	46	14678	13951	44	4951	4394	32	-65	33	0	133	93	0	182	417	0	6.33509
36785	35148	61	15604	14828	45	5493	5084	32	113	127	0	88	80	0	155	646	0	6.34208
53392	49823	73	27022	25245	64	6703	6500	34	161	198	0	50	78	0	-677	227	0	6.34208
191174	144724	90	78882	58938	91	27843	20777	85	316	383	0	341	319	0	-942	4255	5	6.34208
91767	75904	79	31149	25994	74	13719	11484	46	248	268	0	148	188	0	-791	370	0	6.34308
74908	69521	74	34448	31996	72	9149	8189	39	50	118	0	52	67	0	684	581	0	6.34507
121859	111022	78	41016	36976	77	16756	14765	46	213	403	0	299	324	0	710	822	0	6.34907
155886	129073	89	65549	52887	83	20569	16688	55	460	521	0	376	340	0	376	915	0	6.35106
306555	198549	113	120225	81803	108	45747	29406	105	1097	884	0	970	686	0	41917	135696	37	6.35905
125009	112405	81	48015	43596	80	15870	13976	44	111	268	0	49	241	0	318	454	0	6.36304
167605	128781	87	67325	51723	86	26322	20291	63	474	504	0	386	362	0	243	2887	4	6.36803
65067	60219	85	18596	17184	49	7713	7564	34	121	166	0	106	199	0	459	715	0	6.37601
80150	75016	72	34750	31951	72	11278	10262	40	112	177	0	7	79	0	376	463	0	6.38
223848	165347	93	89434	67053	92	37308	27681	89	634	437	0	448	503	0	2189	12184	12	6.384
136517	123073	82	64044	57139	80	22336	19557	52	291	487	0	331	528	0	-430	781	0	6.38799
112203	92905	82	46368	38007	80	16232	13166	50	147	257	0	172	204	0	-6124	0	0	6.38799
164108	132448	91	54075	43231	84	24319	19255	67	494	584	0	276	179	0	573	3187	4	6.39098
219631	165576	100	106635	81049	95	37883	27654	91	840	693	0	464	462	0	2782	17065	13	6.39697
299379	198360	110	149169	95799	106	44625	30676	101	999	909	0	895	712	0	21017	102047	22	6.39697
107920	98623	78	46649	42299	77	15851	13982	45	325	310	0	173	298	0	456	1027	2	6.40795
210586	166025	93	87798	69349	90	32065	25501	85	759	774	0	484	550	0	1254	6827	9	6.41094
133556	113030	83	56145	45949	81	18092	14835	51	117	276	0	139	272	0	332	1510	2	6.41992
53912	50399	72	22487	21052	54	8712	7620	38	-9	148	0	9	136	0	-438	283	0	6.42092
119121	110446	76	57611	52144	78	20751	18685	51	286	333	0	144	273	0	-1950	251	0	6.42092
299883	140130	124	119537	55670	120	46268	21236	117	804	417	0	759	339	0	145462	203500	40	6.42092
60828	56964	82	24411	23435	50	6337	5938	34	246	184	0	5	100	0	-7277	0	0	6.42092
49342	47215	69	29955	28025	68	6170	6070	33	59	192	0	42	133	0	-522	424	0	6.42292
38934	36160	60	16015	14946	46	6120	5684	33	151	237	0	-1	55	0	-35	245	0	6.42391
58787	54039	76	26893	24779	64	7754	6894	36	123	337	0	12	98	0	-12	296	0	6.42491
139676	117605	82	54578	44607	82	17492	13355	52	358	378	0	235	331	0	-1155	1430	2	6.42591
144905	131330	82	53416	47780	78	24607	21441	59	124	424	0	366	475	0	-359	611	0	6.4309
174569	137017	98	63211	50243	88	23473	17967	59	462	459	0	361	378	0	1531	8169	9	6.4319
78327	73816	81	35261	32538	73	7900	7325	36	289	226	0	-21	128	0	-2728	116	0	6.4319
88601	81725	77	35719	32835	73	13031	11794	41	257	295	0	165	265	0	-59	343	0	6.44088
159141	126688	86	62962	49488	86	23622	18171	59	410	285	0	340	336	0	-861	4621	7	6.44088
111660	99140	93	37996	33275	78	18154	15960	48	277	314	0	162	289	0	-483	507	0	6.44188
37280	35234	63	17694	16375	47	5549	5178	32	22	149	0	98	108	0	-281	144	0	6.44487
269968	190978	105	85873	61003	100	47862	33383	97	553	467	0	744	536	0	15507	66715	20	6.44587
140473	123905	86	64843	58063	81	23523	21370	56	276	456	0	163	361	0	854	1334	1	6.44886
357953	225993	137	135246	93955	131	72804	45794	128	1732	1108	9	1106	641	0	402768	387333	51	6.44986
348569	205801	125	131700	81981	124	57397	35174	120	1072	712	0	897	580	0	248942	322870	44	6.45585
270123	188858	112	109038	76672	100	38687	26353	96	754	690	0	529	489	0	16981	76222	19	6.45685
147067	131585	82	53838	48307	80	22275	19606	56	407	526	0	329	356	0	501	1621	3	6.45984
172032	137819	89	80316	64505	89	24433	19343	63	659	711	0	401	464	0	893	5901	8	6.47581
188508	147549	92	66067	50860	90	27949	20667	77	574	624	0	443	415	0	2640	10021	20	6.4778
115068	104688	94	51164	46206	78	24815	22742	55	370	492	0	204	287	0	-5654	0	0	6.4778
162260	132408	91	62153	51481	86	21827	17142	59	385	310	0	317	317	0	-261	4850	7	6.4788
189880	149442	93	69247	54088	88	27252	21502	70	534	610	0	555	549	0	1604	7763	11	6.4798
50534	46969	72	22553	20966	53	6602	6224	33	-92	214	0	100	94	0	-94	253	0	6.48579
261633	176907	102	80545	55051	98	38767	27021	96	887	694	0	404	365	0	19417	87728	22	6.48878
56874	53474	70	23384	22051	54	6822	6255	35	92	132	0	101	94	0	71	659	0	6.49178
86173	78594	77	23511	21605	54	13315	12435	42	97	287	0	80	103	0	88	576	0	6.49477
85808	80708	79	36738	33924	73	14315	13337	42	183	253	0	204	178	0	-1944	0	0	6.49477
38393	34852	68	21252	19704	54	4899	4739	30	191	156	0	122	72	0	-585	223	0	6.49577
129833	101400	95	51000	39731	83	21755	16497	55	216	408	0	464	448	0	776	4754	7	6.49876
406727	247257	141	219687	128354	131	66936	41501	127	1828	1100	12	1459	930	0	455228	431594	51	6.50076
169168	140769	93	49981	39841	86	22385	18521	63	482	487	0	300	346	0	2007	6194	8	6.50575
196112	166685	93	83456	71906	86	34671	29249	82	722	817	0	643	648	0	1395	8177	9	6.50874
166336	137729	87	62471	50131	84	22618	18629	59	453	416	0	379	373	0	1032	6189	8	6.51273
400594	207505	204	122626	64728	175	67010	34513	166	1276	733	0	929	700	0	316278	304333	50	6.51473
67044	62368	74	28377	26425	71	9938	9053	40	51	177	0	55	142	0	38	466	0	6.51573
150021	132906	90	44034	39064	79	21140	17665	54	615	528	0	512	393	0	258	1941	3	6.52072
112793	97671	80	51867	43747	78	18733	15890	51	320	397	0	213	258	0	472	1203	1	6.5277
56458	51834	77	20461	18863	51	7233	6258	35	86	257	0	64	132	0	345	759	0	6.53569
52313	49031	77	17958	16747	47	7798	7131	36	118	197	0	188	151	0	-342	725	0	6.53569
113212	105356	89	47294	43438	76	16734	15207	47	107	316	0	185	159	0	-2095	255	0	6.53569
40902	38020	63	15545	14550	44	5666	5402	33	91	120	0	-69	45	0	153	421	0	6.54068
147406	118499	86	45725	35879	82	24427	19183	61	536	425	0	410	235	0	1125	5724	8	6.54866
33154	32490	63	19354	18338	49	5742	5333	32	-48	91	0	40	65	0	-589	99	0	6.54966
103110	93960	85	49140	44375	75	14810	12970	45	145	259	0	89	154	0	54	512	0	6.55066
166681	135205	98	62462	51148	85	25059	19855	64	411	419	0	172	219	0	665	5773	6	6.55265
176718	141593	86	52050	40385	84	23897	19075	68	562	476	0	430	361	0	1548	10078	12	6.55365
44840	45417	55	13352	12553	42	6461	6180	35	52	132	0	-96	54	0	-4821	0	0	6.55365
41123	39714	67	17679	16755	48	5585	5429	31	9	122	0	66	144	0	-320	368	0	6.55565
149699	135867	83	46510	41644	79	22543	19335	57	181	432	0	221	274	0	-300	1084	1	6.55964
133295	121841	80	43559	39773	78	20536	17951	51	440	513	0	263	325	0	291	2304	3	6.56363
190093	147562	89	73562	55595	88	24825	19283	66	430	461	0	472	405	0	1579	9530	10	6.56662
218049	167680	92	66479	48269	90	29524	22118	85	652	569	0	577	436	0	4157	17576	13	6.56962
101204	92671	78	40894	37193	76	13044	11835	42	248	270	0	188	197	0	-1850	190	0	6.56962
51477	47401	84	14290	13350	42	7554	6950	36	181	249	0	124	152	0	451	468	0	6.57161
34577	31063	65	16858	16036	45	6405	5903	34	-11	155	0	-5	58	0	-598	0	0	6.57261
62775	59964	73	25586	22991	64	9580	8669	38	228	271	0	71	117	0	186	423	0	6.57361
128256	118149	84	48377	43583	78	19140	17283	49	371	363	0	414	426	0	-1761	1113	1	6.57461
28440	29123	46	14578	13822	43	5178	4975	31	121	216	0	64	90	0	-719	30	0	6.5766
370793	228411	131	168405	104884	125	65089	41810	121	1269	935	0	1205	712	0	307280	367938	46	6.5766
66661	61972	75	21618	20411	54	10700	10346	38	5	216	0	-20	135	0	292	463	0	6.58159
95722	88322	75	34999	31051	74	15083	13067	46	335	352	0	204	285	0	207	465	0	6.58359
47792	45494	70	14025	13354	42	6861	6396	34	16	97	0	-62	54	0	-1992	225	0	6.58359
180247	141821	88	73189	57310	86	28820	22222	82	234	297	0	417	375	0	1348	11479	10	6.58459
119456	103810	82	38008	32434	77	17125	14405	48	12	198	0	194	149	0	-5679	19	0	6.58459
151756	122981	88	56042	45426	84	25382	20089	70	640	507	0	392	339	0	26	8896	7	6.58558
56102	53609	71	16312	15125	46	5762	5474	33	231	194	0	-43	47	0	-386	229	0	6.58658
31547	31262	51	15937	15136	44	6663	6238	34	25	135	0	84	101	0	-1469	194	0	6.58658
322465	194362	135	161804	100928	120	56988	34921	117	1348	939	0	1221	669	0	239050	353213	44	6.58858
71052	69473	64	26588	25111	56	11487	10599	40	36	130	0	38	133	0	-4879	0	0	6.58858
220407	158538	103	74406	53640	95	34872	24896	91	720	659	0	351	439	0	7682	49782	16	6.58858
172452	137911	88	62046	50045	87	20384	16649	57	443	418	0	173	238	0	1859	10447	10	6.59057
49593	46219	68	19433	18455	48	5842	5693	30	-86	123	0	38	63	0	12	307	0	6.59257
499367	248391	158	190259	93569	159	82050	40191	156	2009	1107	22	1392	753	0	731506	439582	80	6.59556
81036	71492	77	37456	31820	74	13478	11557	46	91	244	0	198	204	0	-115	723	0	6.59956
129822	107849	89	49599	41330	82	21965	17142	54	361	257	0	370	313	0	-427	2952	3	6.59956
188269	158964	87	68054	57763	85	24566	20249	60	735	725	0	475	484	0	2351	8855	11	6.60455
53507	49931	67	21244	19880	50	7672	7008	37	52	198	0	32	145	0	-277	396	0	6.60554
121773	110300	79	50629	45496	79	18004	16400	49	182	212	0	187	299	0	381	1677	2	6.60854
149974	136777	81	48359	43504	79	20302	17344	55	901	690	0	299	320	0	839	3413	4	6.61353
45157	43297	69	13794	13111	42	6192	5582	33	1	188	0	16	100	0	180	569	0	6.61552
147734	131649	84	66535	59276	82	20395	18271	51	416	399	0	300	402	0	721	2495	3	6.62151
77223	74302	74	30641	28391	71	12002	10989	39	229	196	0	75	158	0	462	802	0	6.6255
146323	124468	84	65716	54578	83	22581	18452	54	133	294	0	265	153	0	614	5674	7	6.63049
111938	102696	77	45177	41561	78	17107	15676	47	140	277	0	263	315	0	-3152	630	0	6.63049
175040	130269	87	72794	54506	87	26915	19096	69	535	462	0	356	274	0	-2766	13363	9	6.63049
217882	170988	99	67683	51843	91	34694	27207	87	948	1039	5	620	659	0	5254	27397	14	6.63648
208262	153827	94	69402	52811	90	34255	25274	87	501	513	0	529	502	0	4547	24757	14	6.63748
48179	45081	67	19735	18450	51	8011	7412	35	-40	171	0	82	131	0	-293	337	0	6.64047
30614	29041	61	9855	9447	37	4046	4102	27	162	116	0	47	134	0	-89	277	0	6.64247
30462	27348	61	12989	11919	44	4303	3968	29	-118	80	0	-27	79	0	4197	1709	59	6.64247
358064	215046	118	156965	90862	119	70837	43068	114	1811	1189	16	1224	854	0	228083	407325	41	6.64247
43063	40812	74	15980	15156	44	8512	8144	35	23	146	0	36	72	0	-2058	0	0	6.64347
112692	104003	78	58311	53491	77	17038	15381	46	168	368	0	317	401	0	599	1278	2	6.64546
188476	151336	91	65347	52981	87	23399	18293	60	635	557	0	304	360	0	-2282	11899	9	6.64546
40834	39037	59	23284	22151	57	5203	4890	31	116	153	0	74	72	0	-359	202	0	6.64646
152296	119790	87	64129	50855	85	23030	18156	56	363	295	0	304	410	0	1118	7079	9	6.65644
109850	103047	77	50060	46009	76	19651	17749	49	143	311	0	246	365	0	-1861	1239	1	6.65744
190500	155418	98	76878	63065	87	30333	25499	79	396	471	0	482	487	0	-778	11575	9	6.65744
60831	56449	84	26349	24852	56	8518	7886	37	29	221	0	76	173	0	-314	223	0	6.66043
123603	111192	79	56558	51174	79	20330	18764	51	309	357	0	279	287	0	-421	2427	3	6.66143
140230	124688	85	51700	45864	79	16450	14573	49	427	374	0	161	181	0	1487	2388	3	6.66343
144889	131141	82	39996	36092	78	20094	18062	49	279	389	0	245	303	0	342	2971	5	6.66742
223840	164239	97	79817	57397	92	31417	22429	85	629	645	0	491	468	0	2038	33301	14	6.66742
136134	109028	81	59087	46213	82	22540	17484	59	339	276	0	404	297	0	-1602	4377	6	6.66842
126663	113698	92	54699	49601	78	21905	19859	51	418	402	0	205	218	0	-1396	2751	3	6.66941
205259	152758	93	82709	62638	93	24357	18171	71	414	500	0	400	423	0	7137	30326	19	6.6754
45245	42858	60	19003	17809	49	6068	5616	33	103	153	0	80	179	0	-872	90	0	6.6764
51360	49548	59	7930	7419	35	5569	5281	32	233	172	0	47	112	0	213	485	0	6.67939
160597	139962	84	65690	57100	82	20849	17319	55	446	560	0	306	337	0	2188	7271	11	6.68039
58184	55769	73	21482	20117	51	8181	7299	39	-44	133	0	61	136	0	410	716	0	6.68638
119818	105040	91	48388	41641	79	15087	12996	45	475	418	0	315	271	0	44	2645	4	6.69935
238829	171448	98	96878	72617	95	39679	28221	92	692	635	0	563	494	0	13757	64788	19	6.70135
162076	141845	86	75849	66874	83	25238	21605	59	623	663	0	268	395	0	-1317	4362	5	6.70235
42797	37929	81	11177	10590	39	6648	5918	35	88	124	0	13	132	0	-445	40	0	6.70434
68242	66774	72	27886	25752	64	9344	8649	37	167	211	0	167	185	0	11	739	0	6.70833
149564	124027	82	63037	49652	84	28139	21978	73	450	484	0	379	306	0	1457	9887	10	6.71831
158820	130181	85	40707	32221	82	22009	17737	61	443	528	0	361	322	0	-3178	8097	8	6.71831
182971	142657	88	73268	54871	88	34301	25877	83	399	367	0	482	402	0	4443	23659	15	6.72131
165015	136585	87	61213	50402	84	24479	20218	62	327	637	0	391	394	0	3382	15594	14	6.7253
136477	115303	89	55807	46920	83	19442	15780	54	398	351	0	234	305	0	1041	9514	8	6.7263
134309	123696	85	35390	32222	77	26320	24245	55	486	425	0	244	327	0	-720	5176	7	6.7273
157536	127122	88	68103	54423	87	22371	17725	55	456	453	0	206	254	0	672	9799	8	6.72829
43204	42623	62	19324	18133	51	5648	5418	31	99	177	0	104	117	0	-184	373	0	6.73029
31634	30814	65	9514	9150	38	5830	5449	33	90	205	0	-20	23	0	-250	198	0	6.73628
127666	116875	81	47426	42532	78	17594	15897	47	483	558	0	262	290	0	-513	2766	3	6.73628
257328	183972	101	105521	74744	102	46809	33662	98	789	556	0	818	564	0	44080	155471	25	6.73728
272750	192245	100	118340	82803	100	47056	32084	95	818	685	0	864	732	0	25327	122590	22	6.73728
38113	35758	63	13540	12723	42	5985	5819	33	172	202	0	115	194	0	-544	0	0	6.74127
100810	91777	80	40524	35630	76	15355	13405	46	369	365	0	116	189	0	-106	1423	2	6.74127
80951	75601	76	33111	30798	73	12051	11186	42	57	107	0	-2	127	0	311	680	0	6.74426
136491	115382	82	51693	41794	81	19404	16129	52	362	382	0	260	397	0	-863	7178	8	6.74426
154713	128264	84	58975	47994	84	23159	18233	59	358	393	0	310	331	0	-2240	9278	8	6.74526
319014	210668	103	116414	77062	104	52489	35383	100	835	609	0	799	456	0	65821	197255	31	6.75125
100446	91254	82	38167	34327	75	15008	13198	45	213	247	0	197	238	0	72	1309	1	6.76023
126270	102160	86	51051	39857	81	19010	15483	52	423	300	0	264	367	0	766	5913	7	6.76522
141746	120556	85	57322	47862	82	21064	17878	58	427	380	0	189	281	0	1361	6742	7	6.7762
39102	36271	66	13190	12613	41	5834	5480	32	49	168	0	33	78	0	221	347	0	6.78318
174213	140245	96	49038	38043	86	29677	23734	71	412	505	0	383	389	0	3296	19447	13	6.79316
117655	100684	84	42025	34897	79	18963	15405	51	281	297	0	239	272	0	368	3498	5	6.79316
41172	38436	82	21846	20777	53	4461	4469	27	134	162	0	29	97	0	40	479	0	6.79516
148174	118480	87	60202	47979	85	25606	20109	62	677	508	0	329	290	0	3145	15288	14	6.80214
60539	59339	68	17021	16055	46	7951	7456	36	153	215	0	157	130	0	32	319	0	6.80314
129145	118904	86	43962	39778	77	19012	16703	50	371	343	0	327	351	0	436	4469	7	6.80414
316566	200933	116	158935	108458	115	73158	50580	112	1351	1030	4	1026	687	0	266384	375258	43	6.80414
59539	56626	74	20614	19440	50	10259	9653	39	85	104	0	110	78	0	-567	963	0	6.80514
[truncated: 7,947 more rows]
