# Supplementary material for: Phenotypic heterogeneity follows a growth-viability tradeoff in response to amino acid identity
Source: Nat Commun. 2024 Aug 2;15:6515. doi: 10.1038/s41467-024-50602-8 (PMC11297284; doi:10.1038/s41467-024-50602-8)
Supplement: Supplementary file 6 — Source Data [file 41467_2024_50602_MOESM6_ESM.zip › source_data/fig6cde/1650_A11_FBPs1_NLIMGLN.csv]

FSC-A	FSC-H	FSC-W	SSC-A	SSC-H	SSC-W	BL1-A	BL1-H	BL1-W	VL1-A	VL1-H	VL1-W	VL2-A	VL2-H	VL2-W	YL2-A	YL2-H	YL2-W	Time
150926	88569	102	50752	28937	99	29123	16624	95	181	157	0	63	113	0	-695	169	0	0.00432466
353692	178829	144	132367	69751	130	74263	38023	127	-12	121	0	-72	74	0	-59	560	0	0.00864932
165172	95782	105	88388	50462	102	11326	6782	57	42	143	0	-55	57	0	-410	244	0	0.025948
72416	49829	86	29057	20166	77	14289	9817	54	56	96	0	89	90	0	-786	0	0	0.0302726
223837	130408	112	104374	62684	106	36320	21483	101	188	116	0	61	85	0	191	642	0	0.0356784
129864	80930	102	42579	24345	98	19747	12071	66	-70	94	0	-141	30	0	-1385	204	0	0.0367596
169576	101587	106	55434	32173	99	33352	19308	92	-35	167	0	-42	64	0	285	516	0	0.0389219
329749	167272	135	118510	59293	126	48586	24028	123	-165	51	0	-116	40	0	440	806	0	0.0486524
262310	139867	119	118887	62688	113	42146	22116	107	23	139	0	0	49	0	-344	624	0	0.0540582
119159	81701	104	45972	31715	88	20448	14271	64	-13	94	0	-108	17	0	-449	117	0	0.0562206
337091	180128	134	102262	53388	133	61425	31456	130	96	115	0	-5	67	0	-163	420	0	0.0616264
219978	124828	125	80448	45961	108	39510	22187	104	-105	66	0	-49	63	0	-53	556	0	0.0670322
322962	198775	124	183819	113328	117	897	511	0	-96	72	0	74	77	0	-119	481	0	0.0702757
301985	160308	130	82163	42984	120	50976	27585	118	9	223	0	-70	88	0	-3436	0	0	0.078925
96250	68100	94	35272	24692	85	16632	11721	57	92	181	0	44	95	0	-412	308	0	0.0843308
322530	169494	126	113962	59806	123	53722	26812	120	171	137	0	16	97	0	105	643	0	0.098386
158907	106685	97	52651	35939	91	26058	17426	69	0	116	0	-112	57	0	-7049	0	0	0.098386
326700	174456	124	139653	73764	122	43672	23395	116	151	127	0	-51	67	0	125	478	0	0.120009
197025	128291	101	53709	33570	100	34643	21026	97	-90	125	0	-87	57	0	-62	543	0	0.123253
156110	108093	96	52717	35880	92	27826	19329	79	13	82	0	9	94	0	-100	393	0	0.125415
185751	109429	108	72744	42398	102	31398	17770	92	96	113	0	-27	55	0	-346	522	0	0.136227
153460	103918	104	48536	33421	91	24025	15444	71	-40	98	0	89	69	0	32	530	0	0.147038
271527	175085	114	121549	77861	106	43005	27100	101	135	157	0	47	81	0	271	486	0	0.152444
319394	169006	133	161000	86252	128	70131	36314	124	85	100	0	126	81	0	55	554	0	0.154607
167696	112118	111	79256	53755	96	28070	18457	78	165	109	0	131	83	0	-3605	0	0	0.155688
229826	143205	109	102231	64195	107	28323	17979	81	-21	104	0	18	98	0	14	556	0	0.15785
180068	119469	103	69102	45490	96	31077	20648	87	-21	109	0	73	92	0	-173	249	0	0.161094
158807	113770	91	37391	26743	87	29920	19866	88	-92	74	0	-14	64	0	-21948	0	0	0.162175
211497	140777	114	76140	51539	101	37551	23991	98	-48	72	0	-74	45	0	156	882	0	0.166499
166200	94476	108	67403	38599	102	26829	14215	81	20	76	0	-54	77	0	-3905	0	0	0.167581
259886	140441	121	109095	61208	117	37982	20082	109	-96	97	0	-9	76	0	-45	562	0	0.171905
147473	100780	104	53895	36636	91	24633	16582	70	-109	87	0	-140	26	0	-321	419	0	0.178392
272978	146097	122	85936	46561	115	42269	22085	111	228	113	0	-93	46	0	-36	750	0	0.179473
246652	135772	112	100773	55061	111	37453	20484	103	-105	42	0	31	98	0	824	550	0	0.181636
178913	110574	117	77605	46336	117	30988	19004	103	-10	76	0	-51	53	0	113	671	0	0.181636
56791	40477	86	22523	16260	65	11734	8251	51	-27	58	0	13	41	0	0	567	0	0.188123
342071	168987	133	109843	54048	127	60794	29744	126	-109	61	0	133	66	0	-21	764	0	0.214071
218993	131581	107	82058	48253	105	36964	21697	103	262	189	0	-36	75	0	-9701	0	0	0.215152
112079	79940	94	61609	43397	88	12216	8671	49	107	114	0	-73	28	0	627	1008	1	0.224882
299632	156167	127	103969	54616	121	46073	24402	117	143	210	0	-40	71	0	410	886	0	0.229207
170024	116188	109	73165	50490	94	29998	20919	86	-106	57	0	-12	49	0	271	402	0	0.242181
231552	141468	115	79691	47521	107	42400	26413	104	41	84	0	66	120	0	-512	126	0	0.244343
476947	220550	154	313705	162506	154	141851	72954	150	-43	91	0	68	96	0	-1009	487	0	0.245424
84940	59844	95	29592	20770	84	10626	7218	48	83	232	0	15	78	0	44	461	0	0.249749
97167	68090	93	45230	32566	85	19519	13660	61	54	88	0	45	94	0	183	430	0	0.252993
209887	142019	111	67019	46457	98	36681	24783	95	-104	77	0	-28	42	0	-58	700	0	0.256236
296208	159133	138	104435	54972	125	40976	21676	117	-228	82	0	-136	50	0	-185	223	0	0.277859
188051	128587	107	79050	54236	97	47098	32190	93	-8	94	0	-69	57	0	81	524	0	0.286509
382380	205081	146	179542	96674	132	72127	39708	126	-91	106	0	-47	69	0	550	631	0	0.296239
108914	74742	96	29727	21334	77	18483	12622	57	12	134	0	-37	63	0	-5772	0	0	0.296239
69690	49602	82	23392	16794	66	8674	6514	44	-13	77	0	81	87	0	-53	596	0	0.301645
128883	83334	107	44064	27838	94	23972	15833	72	56	97	0	-65	18	0	508	604	0	0.325431
225384	140924	117	56371	33279	101	33226	21056	90	37	115	0	26	74	0	385	764	0	0.332999
124642	88326	93	42078	29756	88	25058	17190	66	-71	67	0	-3	63	0	-377	310	0	0.34381
220810	146735	110	86295	58284	99	58329	38440	97	96	140	0	15	59	0	-1094	648	0	0.344891
322551	185045	126	120699	67024	121	51680	29488	117	-47	72	0	41	102	0	-4	564	0	0.351379
151048	100788	104	49968	32308	91	31733	20095	91	-9	69	0	72	82	0	-449	291	0	0.364352
276777	148890	129	107671	56706	118	46472	24791	116	-228	54	0	-139	33	0	-200	435	0	0.368677
153055	109043	103	65309	45968	92	29002	20090	80	-71	118	0	22	70	0	1160	1552	11	0.374083
274957	150454	128	92042	49909	110	34560	18725	99	27	85	0	-162	11	0	-7	214	0	0.38057
246600	152227	121	85511	52567	114	38488	24190	108	-17	149	0	23	66	0	406	657	0	0.389219
158562	103738	103	62596	40276	94	30099	19892	82	156	118	0	-69	68	0	-497	72	0	0.392463
115115	81533	95	23108	16522	62	18990	12944	59	68	133	0	-104	42	0	-1545	33	0	0.392463
155777	108002	108	61561	42856	92	22738	15770	67	63	140	0	24	66	0	-185	518	0	0.405437
232022	145166	120	109996	67230	107	35945	22350	102	-12	102	0	-33	49	0	-1868	54	0	0.405437
195808	125062	107	64703	39934	101	33640	21890	95	-48	86	0	17	44	0	271	307	0	0.418411
264764	149477	114	86528	47211	112	45339	25023	109	31	96	0	107	79	0	-127	678	0	0.424898
139281	99330	96	66724	47292	89	25770	17627	75	-124	58	0	3	58	0	-3185	0	0	0.425979
111634	77355	91	46175	31024	87	18904	12598	60	-88	119	0	157	67	0	-624	354	0	0.42706
320933	165005	141	131187	67623	128	48690	24277	123	-66	85	0	61	87	0	91	783	0	0.435709
192507	117054	109	90912	53517	103	30145	18748	86	-268	33	0	73	103	0	-3552	0	0	0.43679
200557	115098	112	70320	40671	106	31548	18550	87	-34	61	0	80	70	0	-882	640	0	0.437872
333581	178846	133	95241	47200	122	4079	2261	38	117	111	0	79	63	0	6108	2984	58	0.437872
86245	61916	90	23571	17193	64	15821	11069	57	-53	124	0	14	48	0	80	521	0	0.443277
130185	92930	90	52703	37438	89	22846	15791	64	243	187	0	-71	34	0	17	261	0	0.464901
174942	121683	96	56039	39284	93	30364	21024	83	60	79	0	-47	66	0	-5568	0	0	0.464901
172781	121338	97	55202	38290	93	36548	25212	90	-132	63	0	67	75	0	260	866	0	0.471388
430527	207686	149	156979	75010	144	59746	28134	136	-5	121	0	39	100	0	-549	275	0	0.476794
260519	148569	113	98331	56400	110	44249	24644	105	-124	69	0	14	67	0	-2763	87	0	0.477875
140467	99638	92	44229	31277	88	24877	17561	79	3	98	0	31	80	0	-512	172	0	0.480037
167754	116583	104	73388	51745	96	26582	18767	76	214	192	0	93	93	0	-394	493	0	0.483281
224181	138990	106	93355	57890	105	36333	21358	100	-50	88	0	0	67	0	-246	159	0	0.484362
159698	113387	93	48786	34681	91	29520	20570	83	405	279	0	-46	44	0	-2737	0	0	0.485443
110691	79812	87	40133	28675	85	17653	12236	60	-196	112	0	120	63	0	-522	61	0	0.487605
441797	209792	157	135750	63557	153	75721	35856	150	-12	85	0	154	77	0	-310	280	0	0.489768
318073	174476	134	96136	53263	118	59162	32715	115	-36	101	0	-56	61	0	-8328	0	0	0.490849
323391	152749	145	110061	51743	129	51668	24133	125	44	93	0	-70	76	0	-389	488	0	0.49193
334688	190190	129	189759	107796	126	741	470	0	86	124	0	-68	36	0	779	479	0	0.495173
152312	107659	95	57237	40118	92	27682	19560	76	0	60	0	24	48	0	-197	400	0	0.497336
366657	189894	134	156885	81213	132	66207	35521	128	-7	116	0	-60	73	0	-88	380	0	0.508147
163564	115433	99	67008	47324	93	28275	19791	83	113	99	0	-42	24	0	-184	408	0	0.51031
176314	122122	99	53393	37903	93	1972	1620	19	-15	119	0	67	68	0	393	738	0	0.521121
93452	68027	87	39125	28538	83	15779	11541	54	-46	101	0	-31	60	0	234	262	0	0.525446
337072	162100	139	113416	54988	133	56271	27530	129	-228	86	0	50	66	0	-292	449	0	0.526527
152512	105049	95	53265	36458	90	25497	17647	71	-84	109	0	-12	86	0	-368	309	0	0.52869
98572	72021	85	40219	28976	84	17687	12211	59	-199	43	0	-51	51	0	-97	248	0	0.536258
356695	177296	147	133433	66002	131	59091	28428	127	157	124	0	-41	61	0	-520	182	0	0.547069
259689	142060	116	90684	48565	111	45285	24580	109	37	126	0	-56	69	0	-939	83	0	0.558962
467588	214609	154	140915	63085	146	85420	37807	143	51	148	0	-154	33	0	-447	444	0	0.582748
505135	239957	177	159196	73173	173	87331	43265	169	135	180	0	69	54	0	-2461	115	0	0.583829
252573	140986	112	118024	68547	110	45160	25720	106	-133	78	0	-101	37	0	-454	238	0	0.587072
144714	103398	106	75026	54157	91	24322	17396	67	-71	65	0	6	53	0	142	408	0	0.606533
217666	126572	105	75466	43431	105	35678	19726	101	-171	50	0	40	67	0	230	603	0	0.611939
312034	175345	132	84766	45387	125	42261	23523	120	-124	75	0	12	63	0	-333	344	0	0.61302
73458	53172	88	38025	28295	80	17694	12761	55	-92	79	0	-9	69	0	-251	576	0	0.624913
199479	125716	104	80551	48654	103	31080	19636	92	-55	120	0	-31	69	0	-502	64	0	0.628157
100277	72464	85	37441	27304	83	16939	12176	55	-54	80	0	29	70	0	2	504	0	0.632481
274769	154007	112	108812	58930	110	45342	25474	107	-300	7	0	-46	39	0	34	444	0	0.635725
64672	46312	95	26149	19132	73	10552	7947	45	145	104	0	-54	49	0	-527	93	0	0.640049
93521	67007	87	27892	19896	75	17386	12295	56	-133	27	0	10	38	0	205	341	0	0.641131
158202	112228	100	94954	67750	95	25646	18181	75	-299	38	0	89	106	0	-309	228	0	0.646536
160571	104258	105	61067	39906	96	25063	16344	77	47	120	0	-31	49	0	219	738	0	0.64978
243841	137463	113	89860	51440	108	35147	19010	103	-193	31	0	45	111	0	-820	393	0	0.650861
218577	128057	119	87131	51086	110	27046	15668	79	107	171	0	-82	43	0	-168	605	0	0.66816
196105	127649	109	85808	54584	100	31205	20167	89	-21	122	0	-64	48	0	343	509	0	0.678971
233134	132061	114	101676	58389	113	39640	22316	109	74	105	0	-87	95	0	-74	590	0	0.684377
339011	209615	126	166118	104473	119	76916	47786	116	-50	90	0	35	55	0	-5144	0	0	0.684377
129532	94097	100	37528	27065	86	22841	16715	65	11	163	0	47	82	0	-11	503	0	0.703838
154082	110324	97	31343	23002	80	23009	16491	70	-12	79	0	-17	71	0	-1419	2	0	0.704919
140512	101486	93	41816	30001	88	23167	16451	70	-45	69	0	165	119	0	-1737	0	0	0.706
201235	129731	110	77118	48560	100	29083	18312	78	-34	78	0	-175	29	0	-7814	0	0	0.706
139729	90558	107	88840	62331	93	77441	53437	92	222	129	0	60	99	0	-93	359	0	0.712487
218068	137519	107	101894	64697	105	32933	20690	90	118	149	0	68	97	0	-1309	405	0	0.713569
243233	141290	110	97310	54766	109	38805	23026	103	-40	145	0	-82	24	0	-209	503	0	0.718974
121436	86227	99	34458	24589	86	23872	17147	67	-11	61	0	66	62	0	128	361	0	0.728705
158933	112125	96	58024	41351	92	23090	16277	64	-86	89	0	11	64	0	62	816	0	0.729786
229142	137691	108	80183	46040	106	27704	16512	81	110	165	0	-8	89	0	401	570	0	0.73303
140783	93058	106	54938	35338	92	21929	14588	69	48	96	0	151	121	0	115	337	0	0.741679
73617	53622	87	23438	17199	62	12998	9368	50	28	47	0	47	103	0	-36	461	0	0.746004
160271	94265	103	63726	37565	98	31762	18434	92	-153	63	0	24	76	0	17	324	0	0.750328
110305	82318	90	47076	34467	86	20533	14724	58	99	155	0	-146	16	0	-6705	0	0	0.757896
242307	134334	111	100190	57067	107	37820	20473	102	-29	129	0	-85	43	0	-3518	0	0	0.757896
206860	133320	110	87102	55779	102	30377	19231	85	-94	100	0	14	75	0	-705	259	0	0.760059
161460	114786	96	48075	35085	90	29364	20937	73	70	142	0	-63	83	0	-52	417	0	0.780601
324711	173937	130	116164	61171	125	45880	25427	120	26	114	0	40	47	0	-525	253	0	0.787088
150009	92738	106	60177	36985	95	25779	15813	71	-94	61	0	21	88	0	-2743	0	0	0.788169
106086	77786	88	39854	29631	84	19696	14005	62	-97	67	0	16	77	0	-6	399	0	0.801143
233833	145507	113	100558	63232	106	39996	24974	102	-140	103	0	-19	32	0	-455	465	0	0.809792
78390	58651	87	23968	17977	64	15026	11003	53	-88	56	0	-33	106	0	-93	510	0	0.811955
210625	146280	100	85131	59336	96	32564	22454	90	-146	77	0	-10	70	0	-474	177	0	0.819523
158698	104990	100	63399	41111	97	29655	19694	89	54	101	0	-97	61	0	-15	406	0	0.82601
515419	285918	165	269850	158796	164	169820	97571	162	-107	88	0	130	90	0	-2571	297	0	0.827091
118903	86701	95	35172	25248	83	19025	13668	61	-72	98	0	87	100	0	-76	488	0	0.840065
293353	156849	130	110473	58032	118	46623	23818	115	-134	79	0	52	59	0	112	545	0	0.842227
259689	155434	114	85891	50211	109	45135	27262	105	80	125	0	29	55	0	83	607	0	0.84439
223072	154795	104	62127	43338	100	41530	28853	98	-55	68	0	10	51	0	-1118	424	0	0.845471
147261	102573	96	50056	34253	91	27280	19154	78	-46	63	0	42	83	0	385	337	0	0.858445
92070	68573	88	32485	24045	82	17771	12871	63	20	95	0	-59	11	0	-781	396	0	0.859526
142171	103407	98	59095	43000	90	25028	17477	71	79	166	0	-127	41	0	-262	283	0	0.862769
157478	111665	101	74930	54575	93	27165	18493	74	-160	101	0	-25	47	0	-574	78	0	0.874662
219068	135375	110	78806	47568	107	36017	21385	102	76	160	0	84	103	0	-510	158	0	0.875743
127427	89725	92	42565	29204	87	23349	16219	66	217	142	0	37	46	0	601	929	0	0.887636
40420	27917	65	61802	40864	81	4679	3336	38	23	85	0	-21	99	0	-1676	0	0	0.887636
193247	136605	104	45047	32558	95	36240	25263	92	-205	44	0	79	78	0	660	606	0	0.89088
291603	171447	112	144877	86626	111	56023	31165	109	-95	60	0	34	71	0	-8283	0	0	0.89088
175957	120104	100	78186	52295	96	29401	19612	82	-2	82	0	-42	47	0	-151	117	0	0.896285
187499	114504	113	72514	44206	101	31310	18577	95	157	140	0	116	97	0	-500	304	0	0.898448
63330	48028	82	24957	18584	66	12000	8668	49	62	72	0	-93	25	0	277	487	0	0.911422
290261	163276	114	115747	65716	112	51754	28178	108	-20	90	0	26	78	0	-197	436	0	0.923315
230636	131996	118	79456	44963	107	36981	22080	103	18	120	0	-78	69	0	47	377	0	0.925477
87814	66216	84	34412	26010	81	12036	8502	49	-42	57	0	29	63	0	-64	468	0	0.93737
251703	142869	111	98700	55848	109	44068	24964	105	-48	117	0	-92	66	0	-26	520	0	0.940613
212845	133658	106	74141	45216	102	35887	22080	97	186	146	0	-92	89	0	-4217	0	0	0.941694
159351	117333	95	60564	43517	91	27197	19518	68	64	120	0	77	113	0	-195	428	0	0.946019
477501	216695	168	160876	73876	161	68273	30448	156	227	99	0	-33	59	0	-331	726	0	0.950344
179624	127671	110	62690	45000	94	26463	18493	72	72	137	0	-58	39	0	74	430	0	0.954668
258323	157272	113	105201	63572	113	37861	22717	107	-125	96	0	95	70	0	-1557	95	0	0.95575
211500	136529	103	84352	53934	101	34852	21700	96	82	133	0	35	89	0	-516	345	0	0.958993
80426	59006	84	27301	20187	72	13145	9664	51	-96	45	0	173	87	0	-725	0	0	0.961155
317830	169053	134	101209	54371	121	59680	31197	119	120	113	0	-14	55	0	-898	352	0	0.967642
248666	148026	109	155696	98304	109	38082	22201	101	167	147	0	56	134	0	-5947	0	0	0.968723
389020	224260	137	186631	108921	137	104330	57230	135	28	107	0	50	62	0	-192	280	0	0.974129
96179	71765	89	33633	24813	82	18787	13628	56	14	89	0	-72	37	0	-2492	0	0	0.97521
281556	154615	120	107987	59744	116	50278	27365	113	-65	60	0	100	80	0	340	688	0	0.979535
146452	105710	98	51437	37669	90	24746	17671	70	177	219	0	18	72	0	193	337	0	0.98386
189758	133771	107	82235	58949	95	29819	21365	87	99	132	0	67	77	0	-79	426	0	0.987103
211962	138457	101	86806	54843	101	29363	18385	81	-40	186	0	-21	52	0	-567	180	0	0.996834
152256	105401	95	51798	35284	93	29873	20602	85	85	140	0	-32	53	0	-265	282	0	1.00656
136942	100619	91	64750	47569	89	22721	16258	61	30	111	0	46	82	0	-488	219	0	1.00765
87399	65207	93	34257	25483	80	14427	10630	52	112	175	0	11	74	0	-4480	0	0	1.00765
380688	205018	144	176262	96144	134	78716	41913	130	-14	90	0	-192	64	0	15	526	0	1.02603
163951	117984	97	67637	49139	92	29562	21126	85	133	117	0	28	65	0	-423	301	0	1.04008
409894	202494	158	134383	65915	142	61618	29505	139	323	198	0	-58	77	0	-1002	161	0	1.0444
206328	125968	118	86065	53457	104	33885	20133	96	-206	124	0	-13	62	0	-2201	22	0	1.04873
328572	173028	131	111382	57307	126	52189	26242	122	162	120	0	-62	82	0	108	372	0	1.05522
117182	88303	88	41115	30405	84	19639	14117	59	-131	49	0	-56	56	0	-11023	0	0	1.0563
409117	204847	148	120443	60448	141	72312	35979	139	-61	85	0	7	62	0	65	283	0	1.06387
162119	115015	97	68773	49964	91	27819	19877	80	122	124	0	-2	76	0	557	466	0	1.07143
108667	80641	86	39760	29345	82	21709	16012	63	-56	142	0	-36	56	0	1	709	0	1.07792
339250	179119	131	128810	67605	126	45110	23369	120	-88	99	0	51	129	0	-35	383	0	1.08549
241868	148030	111	91757	55903	110	35812	20849	102	89	97	0	-1	60	0	-19	278	0	1.08981
136063	99371	94	42300	31368	86	23124	16309	62	-109	73	0	104	89	0	-959	18	0	1.0909
361697	187486	145	116323	60686	128	65295	33443	125	-215	115	0	69	68	0	-754	235	0	1.09414
315147	167489	129	114733	60042	121	45370	23763	116	247	132	0	-1	62	0	383	632	0	1.09954
400059	189689	154	140597	70352	150	66787	31878	146	-131	125	0	49	75	0	-2249	240	0	1.10171
497077	234572	176	136036	68301	159	94350	42938	160	-9	61	0	72	94	0	-10520	0	0	1.10171
229151	131607	111	93109	57334	104	49933	30361	101	95	116	0	113	68	0	699	812	0	1.10711
182575	118253	105	66306	41792	97	28001	17374	80	-27	42	0	-87	42	0	-274	289	0	1.11252
70526	53078	94	21963	16692	60	6900	5105	40	104	92	0	24	94	0	-160	349	0	1.1136
305658	169452	122	116891	66665	117	49383	27577	113	21	98	0	-38	67	0	122	498	0	1.12333
191391	136774	105	57756	41850	91	31288	22148	87	86	118	0	-23	40	0	-126	217	0	1.12657
177417	117498	104	64572	40206	94	29174	18584	82	78	92	0	103	95	0	-2306	0	0	1.13198
105062	78534	85	29966	22259	80	19835	14286	61	17	77	0	-48	45	0	467	417	0	1.13522
129143	92971	96	40832	29102	86	22279	15341	67	123	171	0	-69	29	0	-444	24	0	1.13955
183143	131381	96	72211	52223	95	32260	22691	91	-22	55	0	72	90	0	-43	479	0	1.14387
87645	67285	82	24426	18889	63	15126	11164	52	-69	49	0	78	72	0	-189	483	0	1.15144
291998	158764	121	98899	55662	113	48131	25265	111	90	131	0	90	97	0	920	723	0	1.16333
189673	128949	102	92571	63415	98	30601	20531	86	-131	46	0	-37	60	0	-4962	0	0	1.16333
191967	135334	101	96906	69853	97	30905	22569	82	-83	185	0	106	105	0	-359	268	0	1.1709
167443	118760	96	70705	49529	95	28003	19834	71	-6	67	0	34	69	0	-8007	0	0	1.17198
67548	52951	80	30246	23173	77	12810	9979	47	-26	124	0	126	91	0	-216	142	0	1.17414
444146	219862	158	149824	74496	154	84139	39896	152	-169	107	0	36	123	0	-238	338	0	1.18279
203217	132112	110	70733	45310	101	28316	17869	86	-24	86	0	-31	76	0	-706	224	0	1.18388
299368	166679	134	109851	60395	119	48813	26656	115	30	177	0	-70	52	0	-316	382	0	1.18604
167774	119104	105	48061	34644	91	29882	21274	81	100	166	0	45	62	0	25	331	0	1.19036
121948	92332	93	47475	35838	85	19388	14380	60	-166	69	0	-65	41	0	9	562	0	1.19901
127873	95629	94	50477	37680	86	20484	15147	58	156	134	0	101	120	0	50	387	0	1.20334
277537	160662	127	98933	59305	115	43924	24588	112	357	183	0	84	72	0	169	409	0	1.20442
219557	131889	116	85944	51293	104	40500	24347	99	54	133	0	-39	94	0	-1210	208	0	1.2055
197177	144318	95	67290	49385	94	31161	22831	83	-129	46	0	39	64	0	219	542	0	1.21523
97454	74684	86	30789	23133	80	22070	16275	64	-17	118	0	-61	52	0	-2286	0	0	1.21631
19865	14302	61	33777	25543	70	2391	1885	23	-42	73	0	9	57	0	-471	127	0	1.21955
245915	145783	121	64205	35913	103	43936	25748	103	-137	35	0	-53	86	0	421	768	0	1.22928
282847	162144	115	114513	66052	113	38217	21218	109	-80	85	0	-42	29	0	337	586	0	1.23793
228699	156169	111	85389	57092	100	42274	27036	98	113	108	0	131	112	0	42	800	0	1.25091
238010	140761	112	100367	59914	108	45762	26335	104	-44	57	0	36	71	0	-371	458	0	1.25199
113916	87776	85	36054	27050	82	22585	16567	64	101	118	0	-67	42	0	-1655	0	0	1.25307
129838	97784	89	44789	33869	85	20730	15153	59	91	83	0	-4	46	0	492	470	0	1.25523
73799	56072	92	26632	19942	71	12803	10316	48	12	108	0	13	49	0	-6	732	0	1.25956
237848	145163	106	95167	56995	106	30518	18571	80	162	122	0	-65	42	0	-386	180	0	1.27145
139708	102971	94	49768	36132	87	20903	14841	63	84	163	0	14	74	0	-480	69	0	1.27686
231032	143216	107	77172	46422	102	34563	21073	96	-69	93	0	60	53	0	-3664	0	0	1.27686
207807	127844	106	84128	53030	100	32400	19525	95	-5	164	0	-34	46	0	-11364	0	0	1.27686
156078	115526	95	58958	43643	92	27396	20153	77	10	177	0	-36	41	0	252	664	0	1.29199
135574	98487	93	48762	33994	88	25521	18271	69	107	92	0	18	72	0	-243	239	0	1.30064
248511	137650	112	92833	51719	109	43574	23700	104	-113	66	0	108	73	0	-307	425	0	1.30605
157249	116669	98	65675	48400	90	28066	20219	84	18	80	0	76	110	0	108	1062	5	1.30929
404875	202363	133	132412	65642	131	67269	34401	127	-309	77	0	-8	53	0	-468	293	0	1.32443
296572	168025	125	99946	55555	119	44226	23611	115	86	98	0	10	92	0	497	404	0	1.33848
240428	143338	110	83554	49686	105	44542	26927	102	124	121	0	50	49	0	-661	192	0	1.34064
54101	42905	69	31723	24885	75	8178	6567	41	-79	69	0	35	62	0	-547	87	0	1.34281
105590	78555	95	37677	28376	83	19109	14228	56	-187	30	0	57	102	0	-73	391	0	1.34929
300184	169023	124	99960	56891	112	51830	28299	109	-126	77	0	-144	30	0	-2757	216	0	1.34929
123205	80037	101	39748	25298	89	22849	14644	72	-93	85	0	-23	52	0	-570	476	0	1.35146
223422	135896	115	63046	37128	105	36271	21945	102	-80	116	0	-69	63	0	244	273	0	1.35254
178102	120843	97	85346	56068	98	32123	21009	93	105	106	0	14	67	0	-258	511	0	1.3547
210196	138858	100	89169	57826	101	32821	21239	92	112	134	0	18	92	0	-8708	0	0	1.35578
68862	53680	84	31671	24793	74	13439	10245	49	-28	94	0	45	67	0	-9990	0	0	1.35578
208739	135978	105	89033	57474	101	28076	18445	74	20	86	0	33	77	0	-101	240	0	1.35902
272572	153307	118	117618	66968	112	46045	26770	107	-92	156	0	-18	52	0	403	493	0	1.36011
175844	122527	98	70282	46838	94	26215	18217	71	-1	104	0	40	58	0	30460	10685	112	1.36011
333901	177865	143	96193	51348	124	56373	30929	122	27	108	0	-61	71	0	1322	1071	4	1.36659
326998	171213	125	105202	55130	119	49994	25372	115	88	71	0	43	62	0	-40	386	0	1.372
256114	160467	111	77872	47335	108	34493	20713	99	-178	57	0	-7	45	0	388	669	0	1.37957
410487	210456	141	164656	85144	137	57781	29360	133	-72	116	0	54	61	0	-341	247	0	1.38822
229632	132931	123	85872	50304	107	38388	21995	104	-69	70	0	33	53	0	-627	244	0	1.3893
471199	262544	162	211565	127716	160	138502	79622	158	161	127	0	6	39	0	-254	638	0	1.39146
72264	56485	81	19138	14833	55	13166	9988	49	16	103	0	-47	25	0	-10265	0	0	1.39254
116077	88836	85	48262	36673	83	21649	15454	60	37	87	0	20	65	0	19	224	0	1.40551
334910	194974	126	159967	100965	127	78144	44866	123	125	120	0	113	116	0	-287	238	0	1.40768
268495	176481	113	82256	51966	106	48477	31077	105	99	107	0	26	48	0	120	577	0	1.41741
316652	185901	126	203809	128789	119	52176	32361	113	70	109	0	-104	28	0	520	890	0	1.41957
189736	133208	105	73023	50740	96	25092	17693	69	-84	113	0	52	63	0	418	1076	4	1.42389
295402	174216	122	117693	69479	119	55621	32764	116	11	128	0	-48	92	0	-750	103	0	1.43038
205730	128462	102	97058	60681	100	31390	19197	91	177	101	0	60	73	0	294	526	0	1.43687
391553	202706	156	138283	73626	139	65856	33455	135	39	111	0	83	79	0	-6571	0	0	1.43687
205861	123054	102	86498	51449	100	33154	20362	92	62	172	0	-54	86	0	-28	515	0	1.44011
259757	156023	115	99004	58602	111	38256	22820	104	-254	25	0	0	50	0	-12	407	0	1.44335
164593	117935	94	70500	49275	92	24352	17146	64	-73	88	0	35	97	0	-93	352	0	1.44876
178565	131223	94	87899	64417	93	26807	19504	75	-26	86	0	40	92	0	250	567	0	1.45092
210108	131828	101	62730	39093	98	36505	22552	97	-103	58	0	70	64	0	-8490	0	0	1.452
181452	130646	99	60106	43003	91	25081	17608	66	43	141	0	38	131	0	-1802	0	0	1.452
317820	169130	125	126518	67246	121	41222	21870	116	-13	89	0	-51	34	0	36	425	0	1.45741
267387	153812	116	112924	64878	108	39733	22445	103	79	122	0	-29	92	0	-1257	256	0	1.45849
87103	58202	94	80257	54007	90	8008	5720	44	88	86	0	-11	61	0	102	590	0	1.46714
254181	142715	109	80038	44035	106	41210	22137	104	-477	0	0	-220	33	0	-1716	0	0	1.46714
338303	175743	134	117002	63073	127	58094	30817	122	-136	244	0	105	92	0	-17	664	0	1.47471
439184	221104	154	124669	62340	143	74689	37528	142	99	142	0	-7	104	0	-5723	0	0	1.47579
217853	141819	103	69960	44764	99	31711	20494	84	-119	40	0	-34	32	0	-15304	0	0	1.47579
201407	137391	107	69898	47590	95	25920	17198	69	-114	76	0	125	95	0	-735	108	0	1.47903
501111	272900	172	218309	120828	169	122087	70305	164	-172	76	0	89	65	0	-1782	151	0	1.47903
106851	83027	86	47084	36015	83	16751	12953	54	-237	38	0	106	71	0	-241	346	0	1.4812
232646	145253	104	61372	37107	101	40014	23929	99	-19	131	0	-168	18	0	117	430	0	1.48768
189165	122107	98	87190	55177	98	33305	21164	90	119	186	0	31	52	0	317	258	0	1.49093
190498	137879	107	67177	49335	93	20580	14358	59	-140	98	0	-12	72	0	-3698	0	0	1.49093
364436	197427	142	153230	86780	140	51584	28343	135	5	124	0	-108	47	0	835	579	0	1.49525
220752	142029	114	98452	64447	99	33389	20823	95	-104	89	0	-69	61	0	122	782	0	1.50066
128103	96093	95	42971	32660	85	21371	15840	61	-216	47	0	-4	39	0	139	441	0	1.50714
263929	155784	120	79058	46260	117	40935	23442	113	-69	96	0	52	71	0	-42	438	0	1.50822
266583	150959	110	119424	68802	110	46452	25874	105	-14	71	0	20	51	0	-493	268	0	1.51255
188311	120416	104	64121	41769	97	28669	18130	81	56	75	0	29	93	0	-156	568	0	1.51904
183607	126650	103	80152	55936	94	29212	19819	76	-98	81	0	134	95	0	70	631	0	1.53309
147693	109478	97	46276	34862	86	26735	19875	76	289	157	0	3	67	0	-1041	242	0	1.53417
176381	109912	101	65232	39404	99	32365	19489	95	-66	31	0	-51	32	0	214	592	0	1.55688
272402	164293	108	144604	86659	108	46095	27633	102	24	87	0	-66	52	0	-7873	0	0	1.55688
177553	113880	102	58222	37060	97	33850	21202	94	99	143	0	-23	57	0	55	400	0	1.56336
156453	120067	98	81226	61512	89	29732	22043	78	15	81	0	-69	44	0	95	411	0	1.56769
283059	184682	124	213958	143169	114	883	662	0	-342	40	0	67	67	0	702	820	0	1.57418
188527	117274	102	79174	48992	99	29843	17410	81	352	188	0	2	71	0	122	453	0	1.57526
97495	74714	86	48589	37284	82	16154	12232	52	215	89	0	-56	30	0	-705	213	0	1.57634
151586	103285	101	56324	38333	92	24626	17049	68	142	165	0	-102	33	0	-367	225	0	1.58066
247637	154202	123	115237	72215	111	35636	21856	102	-151	102	0	-23	32	0	-29	174	0	1.58391
61173	49068	84	30786	24342	75	11219	8605	46	-3	109	0	-16	66	0	-249	370	0	1.58931
187178	117471	102	63426	39266	97	30955	18969	81	-106	98	0	162	99	0	-1704	77	0	1.59039
271802	154889	125	90542	50901	109	48848	28136	106	-23	140	0	-7	88	0	-1508	131	0	1.59147
90806	62772	100	31624	21560	100	16759	10796	74	1086	700	0	847	577	0	-425	472	0	1.59147
258901	151817	116	109942	65486	108	37631	21988	103	-173	94	0	27	86	0	-2512	0	0	1.59256
114442	87701	97	25691	20170	65	21380	16623	61	19	73	0	-65	34	0	779	584	0	1.5958
208450	126339	113	81244	50049	100	26205	15927	73	-200	23	0	-75	52	0	-289	332	0	1.59796
225552	139875	108	81261	49734	105	38437	23286	102	-186	72	0	-94	81	0	-5050	0	0	1.59904
167102	123007	100	71054	51909	92	36320	26195	89	-96	113	0	115	164	0	-6773	0	0	1.59904
294851	168936	118	95779	55648	115	41424	23652	111	-3	86	0	-62	56	0	407	706	0	1.60229
283077	166448	122	102760	59555	116	46310	26221	114	141	120	0	-57	103	0	-753	316	0	1.60445
68143	53468	92	25746	20281	68	8795	6744	43	55	83	0	66	121	0	200	297	0	1.60661
61064	47915	77	11191	8787	45	8983	6660	43	-51	46	0	16	73	0	-377	201	0	1.60877
92998	71406	84	24281	18650	63	13425	10116	48	-237	36	0	-6	43	0	-6847	0	0	1.61202
258144	158532	107	94434	58626	107	40435	22929	104	-191	127	0	150	97	0	179	352	0	1.62499
216326	142290	104	88563	57032	102	34086	22738	93	122	110	0	-30	81	0	-442	353	0	1.63148
209000	128528	109	88679	54880	101	44200	27072	99	37	86	0	16	92	0	-2252	0	0	1.63148
114751	88691	99	31915	24526	82	22261	16354	60	120	89	0	-6	81	0	-298	560	0	1.63364
103895	79977	93	41306	31617	82	21672	16825	59	-260	69	0	59	75	0	-1654	0	0	1.63472
151599	114774	95	63637	48426	88	26579	19428	65	-99	101	0	39	61	0	-850	246	0	1.6358
124105	93895	90	42742	31794	84	21033	15662	67	-138	93	0	-73	40	0	-32	411	0	1.64013
200266	116720	109	64880	38313	99	35282	19552	96	-126	70	0	11	75	0	-373	377	0	1.64337
374014	205585	134	188917	112247	133	70854	39286	129	-258	96	0	34	50	0	-6474	0	0	1.64445
128911	94556	100	51207	37032	87	21011	15064	61	-54	161	0	-126	19	0	361	463	0	1.65959
44030	36827	62	23024	18553	60	6062	4656	38	-16	55	0	-82	63	0	-3514	0	0	1.65959
148081	101732	94	58456	38768	93	19547	12871	62	64	113	0	-19	56	0	-176	325	0	1.66391
160313	109078	98	55679	37396	93	26515	16920	73	-219	67	0	-16	52	0	-63	882	0	1.66499
300069	182278	121	71279	41225	108	54670	33073	105	141	222	0	61	71	0	-442	328	0	1.67472
158591	118091	100	71701	53995	91	24985	18173	70	86	152	0	-122	9	0	-557	455	0	1.67581
519625	261389	175	213892	109171	174	104169	52329	170	206	160	0	54	102	0	-775	567	0	1.67689
108553	85505	84	39346	30030	84	21306	16023	58	12	147	0	-9	80	0	-3011	0	0	1.67797
128747	99981	90	39386	30272	83	22923	17253	61	-117	121	0	-20	57	0	17	399	0	1.68013
154190	109636	95	60183	41302	90	26991	18413	71	227	151	0	21	52	0	486	727	0	1.68662
309056	166279	119	108406	58059	117	59360	32159	113	-6	105	0	-19	56	0	-1667	425	0	1.68662
234977	161203	105	102113	67716	101	49838	33387	97	150	230	0	114	88	0	-640	209	0	1.68878
249433	150254	118	94705	57578	109	38505	23556	104	9	140	0	-35	90	0	-1484	45	0	1.68986
90154	70658	85	40219	31574	80	17157	13756	52	-120	81	0	46	87	0	361	912	0	1.69527
145707	106363	90	48186	33901	89	25066	17454	66	136	129	0	-73	57	0	-5	435	0	1.69851
238677	142953	111	99797	58945	106	34767	21196	97	-82	137	0	-14	49	0	-178	404	0	1.70067
147570	111615	99	71794	55124	87	25917	18548	70	26	141	0	23	81	0	-475	162	0	1.70608
213664	157793	105	93465	68782	96	38425	27833	92	-213	63	0	17	61	0	-3176	0	0	1.70608
186405	119626	105	94206	58828	102	32509	20623	90	-103	109	0	145	107	0	-204	308	0	1.70824
192865	131254	100	73384	48102	97	28402	18041	83	4	115	0	-16	72	0	-652	281	0	1.71689
289162	168212	118	140354	83921	112	47046	26754	108	-51	65	0	-41	31	0	-449	377	0	1.72338
96487	75907	81	33530	26141	80	17731	13323	55	-91	63	0	-86	37	0	-2423	0	0	1.72338
314266	178103	122	117924	68699	121	52854	29189	117	-79	41	0	36	69	0	-286	495	0	1.72662
176749	116947	99	72933	47042	98	28294	18545	76	-211	88	0	-117	46	0	-681	438	0	1.7277
327936	165114	131	108418	55969	124	65415	32943	121	131	146	0	27	116	0	-268	429	0	1.72986
288688	175613	125	123850	78305	109	49599	29556	105	-300	5	0	104	88	0	-829	212	0	1.73094
54607	40480	86	20412	16293	57	7858	6330	41	-131	67	0	43	93	0	-2279	0	0	1.73094
265224	153215	119	73943	40975	113	43219	24116	111	62	77	0	-12	93	0	-8	464	0	1.73851
99193	75106	91	39368	30196	82	16831	12889	54	-18	183	0	-14	48	0	-878	254	0	1.73959
156389	116269	100	61468	46693	89	31440	24411	79	32	106	0	-89	33	0	-111	420	0	1.74067
92276	75090	76	36805	28453	80	21317	15817	63	-38	77	0	7	86	0	-2717	0	0	1.74176
181363	121852	101	84417	56227	97	31166	19871	86	258	190	0	-70	37	0	-448	353	0	1.745
152235	114542	93	45334	34720	87	23200	18128	62	50	191	0	-43	40	0	8	512	0	1.74716
375144	179898	150	145930	70185	141	51592	25422	135	202	161	0	123	84	0	-712	603	0	1.74824
78675	60893	92	25903	20573	64	14097	11277	52	-106	52	0	70	113	0	-5896	0	0	1.74824
172943	110160	110	72183	46038	97	30404	18256	83	-211	54	0	-58	36	0	-1457	0	0	1.74932
189620	121771	100	74083	49108	95	34110	21039	93	-87	114	0	39	58	0	-659	66	0	1.75581
231045	141876	104	107539	67459	102	39545	23149	97	-9	100	0	-36	91	0	728	642	0	1.75797
284263	156929	133	112523	62480	117	45076	24862	112	36	116	0	-56	49	0	-808	271	0	1.76014
204861	129637	105	79264	50628	101	31732	20238	83	-14	78	0	-106	71	0	-261	750	0	1.76662
167415	118274	96	60776	42259	93	26377	18326	71	-21	200	0	81	99	0	-9	471	0	1.76879
58491	46267	77	17888	14284	53	10534	8341	44	-164	53	0	-7	63	0	-563	246	0	1.76987
217458	142132	107	110893	74200	100	41141	27219	95	84	112	0	-43	58	0	-687	90	0	1.77203
51794	41080	72	14528	12008	48	9002	6672	43	49	102	0	-10	61	0	-3872	0	0	1.77311
216121	136585	110	78599	50250	102	29867	18851	86	-175	27	0	124	89	0	-939	315	0	1.77419
111241	86576	87	50361	38900	84	16556	12817	52	-27	64	0	-33	30	0	-218	225	0	1.77852
260968	151949	113	104995	60799	106	37425	21312	100	-79	94	0	91	132	0	-463	126	0	1.78284
210986	133601	109	79703	49902	99	33635	20269	95	45	112	0	-17	69	0	-349	236	0	1.78717
236312	152653	104	121665	80581	102	32278	19743	87	71	156	0	-21	62	0	-144	550	0	1.78825
87014	69274	81	33921	26466	79	14878	11347	50	50	130	0	7	79	0	-21	306	0	1.80014
302126	160370	123	96270	51286	117	53103	28997	114	103	98	0	-18	92	0	-624	38	0	1.80338
154759	116682	91	56385	42841	88	26136	19352	66	14	124	0	27	98	0	-591	235	0	1.80554
97298	76124	83	35436	27508	81	17872	14145	52	-37	63	0	-35	39	0	-522	86	0	1.81203
159734	120421	100	58981	44920	89	26907	20538	74	-96	113	0	41	52	0	436	782	0	1.81419
203218	135673	100	77159	52389	97	26761	16996	78	152	145	0	-149	19	0	-2502	0	0	1.81528
80596	64660	86	33952	26556	78	13965	11149	49	122	144	0	-99	56	0	-645	102	0	1.81744
115733	91420	86	47659	36939	83	18707	14312	56	3	143	0	46	60	0	-458	152	0	1.82176
117493	91698	84	39819	31167	83	18527	14021	54	18	103	0	44	56	0	-109	625	0	1.82284
60579	48595	82	21347	16873	59	12998	10116	49	45	98	0	5	60	0	-659	161	0	1.82392
179252	126866	94	90260	63190	92	31465	21734	84	-258	34	0	134	62	0	-721	88	0	1.82717
36150	30169	55	17267	13499	54	5596	4116	37	-90	40	0	104	145	0	294718	212153	80	1.82717
137639	107022	87	49277	37859	85	23371	17360	61	21	70	0	85	62	0	123	852	0	1.82933
286845	162599	118	100298	57304	109	53365	30357	108	160	157	0	-78	44	0	-649	348	0	1.83474
89762	70227	83	34403	26937	79	19515	14604	59	-233	8	0	42	62	0	-4367	0	0	1.83582
61461	49240	87	23389	18442	63	11377	8750	45	38	55	0	52	53	0	38547	75464	90	1.83582
73435	59687	83	25550	20034	65	13510	10403	51	-84	72	0	-46	61	0	-1362	337	0	1.8369
195948	129287	101	70916	46850	97	34347	21917	94	58	79	0	55	62	0	130	269	0	1.83906
102842	79659	88	29365	22818	76	17816	13359	53	-87	67	0	-62	44	0	-147	254	0	1.85203
245193	163806	102	94114	61917	101	33059	21258	92	157	143	0	69	82	0	-437	131	0	1.85852
235585	148033	109	92088	57924	104	29886	18782	81	274	156	0	88	107	0	-625	482	0	1.8596
225312	144487	100	87567	54608	101	44547	26920	98	152	124	0	3	106	0	-4701	0	0	1.86285
70093	58068	69	28676	23060	70	9778	7476	46	42	91	0	23	81	0	-10838	0	0	1.86285
229120	148045	110	73847	46029	101	32997	20004	85	39	112	0	58	58	0	-2691	0	0	1.86393
79751	63362	81	30182	23812	76	17442	13343	55	-74	57	0	66	73	0	335	422	0	1.86717
220722	142173	102	94721	61050	101	26812	16232	76	25	101	0	-69	44	0	-2130	232	0	1.86717
271821	185458	107	214300	149471	110	1181	907	0	-60	83	0	44	73	0	-43	392	0	1.87258
68613	57285	65	30372	24567	67	11105	8516	47	1	113	0	-27	26	0	-300	297	0	1.87366
152004	108668	97	55227	38931	91	29692	20285	81	50	83	0	-30	50	0	598	578	0	1.87798
186276	138861	102	67510	50290	89	27316	20001	84	96	123	0	-13	62	0	219	419	0	1.88015
155381	111006	93	63195	43544	91	25951	17902	68	21	149	0	-9	62	0	-438	440	0	1.89636
192287	129503	98	60192	39720	95	36083	23538	92	84	100	0	-56	71	0	-332	197	0	1.90177
153106	112270	92	52589	37877	88	28473	20066	76	38	114	0	-26	58	0	171	772	0	1.90934
226830	143004	105	83704	54070	99	38930	23756	97	0	113	0	106	90	0	-137	628	0	1.91042
420285	239298	147	162871	93679	146	76430	44337	141	-82	105	0	8	90	0	-11621	0	0	1.9115
159333	120081	95	52226	40069	87	25468	18665	70	84	149	0	82	82	0	-129	840	0	1.91258
266039	165135	114	86727	54665	106	40166	24545	102	-187	72	0	44	102	0	-24	234	0	1.91474
69749	53486	86	27160	21439	74	12997	10162	48	76	108	0	-7	75	0	-489	249	0	1.9169
141968	96554	97	46128	30751	90	20097	13232	59	116	119	0	-16	35	0	-125	399	0	1.91799
80312	65995	79	33409	26142	78	14042	10978	50	-27	121	0	7	118	0	105	291	0	1.92015
69331	53921	83	30630	24178	76	14431	11873	50	129	154	0	-94	18	0	-9	240	0	1.92123
208671	130796	105	67801	42748	98	39864	25200	94	28	113	0	17	74	0	-2301	111	0	1.92988
127993	98215	95	45495	35441	83	19903	15035	57	16	88	0	-29	31	0	353	667	0	1.93528
30236	24454	58	14810	11253	51	3447	2894	28	0	86	0	-33	69	0	360	365	0	1.93745
202902	125803	103	88267	55446	100	27675	17241	80	147	119	0	-97	38	0	857	716	0	1.93853
102730	82116	84	34904	27514	79	19299	15541	56	-41	107	0	-27	62	0	-6802	0	0	1.93853
355242	188886	134	100590	54949	128	53988	28188	127	-68	139	0	189	94	0	377	374	0	1.94502
260736	150954	114	78243	44836	110	46040	26039	108	35	111	0	-11	91	0	-4936	0	0	1.9461
209291	133892	98	59985	37004	96	37714	23228	94	-104	110	0	-8	41	0	-12831	0	0	1.9461
231545	136055	121	75578	45579	103	38991	22869	100	-92	178	0	-41	38	0	-4916	0	0	1.94718
216919	128970	114	72913	42419	101	36239	21391	98	14	98	0	5	93	0	10	904	0	1.9515
107626	85118	83	40586	31916	80	20092	15770	58	17	100	0	-56	65	0	-7112	0	0	1.9515
145022	110108	92	50708	39047	86	23062	17314	63	-125	24	0	9	112	0	-1150	78	0	1.95258
213541	140074	106	75042	48372	98	30793	19692	88	35	116	0	35	90	0	512	596	0	1.95475
172751	121018	101	68436	46670	95	26499	18036	86	140	121	0	127	88	0	-1020	129	0	1.95583
129499	100963	89	39627	30661	84	24587	18192	66	31	117	0	-29	73	0	264	477	0	1.95907
200634	128087	106	73202	46930	99	32653	21037	92	-37	74	0	17	112	0	-490	175	0	1.96664
117805	91812	86	52563	40863	84	24057	18384	68	148	116	0	-52	35	0	513	741	0	1.97421
196421	134780	98	85321	58891	97	27437	18642	74	140	128	0	-66	50	0	-1417	47	0	1.97529
87921	70033	83	29991	23823	79	13145	10094	49	-153	114	0	17	75	0	-2524	0	0	1.97529
194555	131905	100	62366	40546	98	34802	23786	94	41	77	0	129	79	0	-576	165	0	1.98069
178450	124472	95	77654	51880	94	28523	17782	81	78	94	0	-28	61	0	-267	392	0	1.98394
184942	124982	97	71003	45974	98	29605	19152	90	-43	66	0	-12	31	0	139847	182832	48	1.98394
95550	74326	85	24638	19384	66	17505	13491	54	109	114	0	-37	72	0	-471	596	0	1.9861
203644	142176	103	82017	56191	98	30427	20342	84	-85	147	0	106	96	0	-566	238	0	1.9861
236991	138839	122	75399	43241	122	43697	24602	102	1149	718	0	415	325	0	404	1092	5	1.9861
79825	64070	89	32525	25767	78	12767	9593	48	-130	28	0	19	72	0	85	373	0	1.99799
250219	152388	104	90098	54716	104	40165	23114	101	-28	112	0	64	73	0	-483	185	0	2.00772
334833	191402	120	126055	74307	116	56194	31085	113	-64	97	0	32	114	0	-1390	479	0	2.0088
309960	178802	131	131166	77012	130	56140	31098	126	121	98	0	-61	58	0	-656	165	0	2.01421
93178	73997	83	31177	24849	78	17288	13093	53	18	80	0	58	68	0	190	730	0	2.01745
200954	140601	101	72553	49382	98	31921	21652	92	47	247	0	3	43	0	-74	432	0	2.0207
64694	52889	81	20910	16682	58	12762	10270	46	29	91	0	90	104	0	-464	169	0	2.02286
59656	47125	76	18134	14562	53	9992	8084	43	8	110	0	-16	47	0	591	580	0	2.02502
66864	53371	77	28950	23088	76	13424	10611	49	-153	15	0	27	57	0	-6	463	0	2.0261
241339	141584	121	83965	49753	104	38619	22246	102	-143	63	0	-206	56	0	-418	387	0	2.038
119620	92953	88	31056	24543	80	22896	18191	63	159	166	0	-2	45	0	-95	442	0	2.04016
118495	88127	93	40579	29368	84	22368	17003	62	65	119	0	-160	69	0	-249	475	0	2.05529
96856	76137	81	29106	23142	70	23362	18552	62	-126	34	0	-21	73	0	-1054	0	0	2.05638
295575	198198	114	73850	47069	110	59655	38706	109	-86	97	0	193	102	0	188	395	0	2.06394
149098	111770	99	50698	37991	87	30211	21913	79	-124	102	0	6	54	0	381	692	0	2.06827
148560	95522	108	57454	37766	93	25659	16938	71	-64	187	0	141	75	0	91	338	0	2.07475
144680	113978	89	73203	56637	87	36582	27301	84	95	120	0	-140	51	0	-4896	0	0	2.07475
60101	46690	78	25894	20744	66	9179	7533	41	242	150	0	-66	21	0	-542	12	0	2.08016
205408	129594	106	84169	53593	99	32029	19742	90	-145	125	0	-21	81	0	-251	271	0	2.08881
191480	145770	100	57966	44691	91	28658	21195	72	-104	66	0	-5	46	0	-3779	0	0	2.08989
128724	92979	93	45735	32290	86	22305	16041	63	78	91	0	-28	22	0	-577	93	0	2.09097
79246	62545	81	25279	20274	67	13765	10780	48	-2	82	0	26	63	0	127	539	0	2.09746
146650	113880	94	48881	37690	87	22158	17234	66	-18	73	0	-18	53	0	21	303	0	2.09962
294779	181341	120	99644	60628	111	59536	37714	111	92	80	0	33	43	0	729	508	0	2.10395
92431	74609	84	23657	18729	62	17329	13687	53	-5	113	0	-58	46	0	-370	230	0	2.11151
99999	79294	83	30905	24574	79	17852	14113	52	-82	65	0	-5	54	0	-44	231	0	2.11368
378799	199516	141	112372	57788	135	66685	34117	133	108	156	0	77	77	0	-2972	5	0	2.11368
365086	197809	139	156872	86898	135	63791	35859	130	141	116	0	62	74	0	-46	719	0	2.11584
234784	142190	102	62707	37133	99	35263	21472	97	-92	111	0	-59	50	0	-7357	0	0	2.11692
267300	157456	109	94610	53356	108	47822	27214	104	81	137	0	-3	88	0	-408	246	0	2.12341
250120	153437	106	124713	79141	105	38147	23333	100	8	119	0	-79	54	0	-3	347	0	2.12665
139893	108691	93	42432	33380	84	21460	16423	58	89	104	0	90	129	0	290	389	0	2.12881
151112	115082	90	63367	48314	86	25242	18628	68	-1	62	0	91	71	0	-1088	58	0	2.12989
340116	187448	128	130494	73858	117	56257	30756	114	-160	69	0	7	86	0	-750	231	0	2.1353
190295	135595	99	91409	64025	95	31728	22072	88	58	95	0	29	65	0	-65	333	0	2.13854
130195	94635	89	53465	38104	88	20449	14619	63	24	71	0	-21	58	0	-234	308	0	2.14071
350464	191865	126	109539	57437	123	44363	24122	113	77	106	0	105	91	0	-829	195	0	2.14179
285676	166584	132	100322	57782	115	37038	21189	104	18	114	0	129	101	0	424	350	0	2.14503
518988	240316	168	179785	84842	167	95024	43318	164	183	209	0	42	186	0	-522	178	0	2.14827
116518	84627	90	43589	30680	85	21586	15619	62	72	147	0	-79	58	0	-5106	0	0	2.14936
68198	54982	80	26864	21726	66	12150	9991	45	-53	147	0	30	66	0	-4154	0	0	2.14936
230349	134662	115	77452	44640	104	42388	24461	101	199	192	0	-76	70	0	-857	12	0	2.1526
88381	70146	80	33449	26552	79	17141	14014	52	52	139	0	2	67	0	-1473	0	0	2.15368
241532	157828	104	109182	70667	105	32179	19807	84	156	150	0	-10	64	0	-2934	0	0	2.15368
220743	147934	99	84424	56179	97	47302	31908	95	-75	44	0	39	95	0	-158	274	0	2.16341
253327	147636	116	91756	54917	108	41070	23890	105	-118	109	0	-92	38	0	394	809	0	2.16773
204526	142218	106	83878	56562	98	32891	22703	92	-86	91	0	-52	29	0	-35	272	0	2.17098
262227	150036	121	84680	48279	114	44429	25271	110	112	215	0	-8	90	0	-186	275	0	2.17855
198796	136464	112	75870	50264	97	33637	22713	93	-47	57	0	20	46	0	-1144	289	0	2.17963
188061	128154	100	68195	47515	96	25691	16248	70	324	173	0	4	54	0	-8036	0	0	2.17963
120120	95113	88	41425	32957	82	20204	15534	59	-33	103	0	-96	40	0	-11368	0	0	2.17963
186761	120043	112	64991	42404	98	28375	18319	79	158	100	0	9	53	0	-616	120	0	2.18179
198817	134378	102	86226	58766	98	38885	26326	93	-160	33	0	-72	32	0	-6746	0	0	2.18179
258938	152077	122	98045	58867	105	45808	26577	103	115	75	0	203	117	0	189	515	0	2.18395
231063	142131	110	98611	59008	101	34159	21312	96	-311	39	0	-47	37	0	-1103	40	0	2.18503
105359	82897	98	36724	29051	81	20309	15950	60	251	151	0	70	96	0	-521	319	0	2.1872
218304	159574	112	72333	53453	95	34287	24922	91	-11	111	0	14	68	0	-448	200	0	2.19368
119766	94305	87	49732	39428	84	20449	15801	54	69	105	0	-68	86	0	-5702	0	0	2.19476
191482	132004	98	67742	44167	95	30376	20749	80	193	131	0	49	57	0	-639	634	0	2.19585
230334	152120	119	73195	47026	104	33635	22287	98	36	135	0	-25	35	0	871	752	0	2.20233
109002	86715	93	35209	27799	80	20689	16202	61	-9	115	0	-27	32	0	88	582	0	2.20449
351075	193183	132	105279	58132	129	63027	34764	128	136	148	0	-3	96	0	-3031	0	0	2.20449
69178	54619	80	20121	16161	59	11921	9350	48	-34	39	0	92	78	0	-841	342	0	2.20558
178933	120216	97	71364	47084	94	26302	17376	70	6	90	0	111	144	0	-16	500	0	2.2099
73664	59281	79	19669	15910	56	15402	12312	50	-80	30	0	-9	39	0	84	519	0	2.22179
129346	101834	94	50850	40323	84	19074	14988	57	41	104	0	51	84	0	158	370	0	2.22828
189271	130595	95	61574	43614	93	35620	24509	90	89	119	0	140	86	0	-2363	0	0	2.22828
219494	146093	103	105915	72048	100	29908	20431	78	-41	143	0	-5	64	0	480	606	0	2.23044
109120	82194	90	42995	31666	83	19593	14638	55	93	156	0	-28	36	0	-1793	189	0	2.23152
223380	138883	109	86946	52780	102	34329	21172	96	-137	90	0	16	82	0	-273	443	0	2.23585
142194	112667	86	57459	45266	85	22986	17635	59	21	80	0	36	73	0	-140	240	0	2.24125
147494	114230	90	48118	37590	86	26549	20601	73	136	181	0	130	96	0	393	502	0	2.2445
321647	188732	123	133003	75361	123	68544	37277	122	12	126	0	122	84	0	-314	467	0	2.2499
433421	222004	149	143728	74572	146	76783	39093	143	53	74	0	-61	82	0	493	477	0	2.25207
177712	128209	94	79274	56565	94	31338	22597	81	-227	67	0	-47	74	0	-10265	0	0	2.25207
182029	128207	95	75499	54350	92	28441	19570	79	32	116	0	-86	59	0	-13584	0	0	2.25207
143744	102884	96	63784	45357	90	25864	18005	72	3	61	0	-77	50	0	-3356	0	0	2.25315
130416	97985	102	47427	35762	85	25234	19106	67	-76	90	0	-22	61	0	127	311	0	2.25423
224879	162603	108	68668	49404	96	34184	24647	91	-61	126	0	77	60	0	-172	547	0	2.25747
166970	108875	100	71752	48492	97	24857	15132	68	29	77	0	123	71	0	511	897	0	2.25963
219461	145290	101	72242	47344	96	36845	23451	93	-22	99	0	16	53	0	-392	588	0	2.2618
119924	91831	92	43928	33880	85	21452	16047	61	21	128	0	116	83	0	-1391	62	0	2.26288
327970	192805	126	99687	58744	120	63621	37682	120	-267	102	0	30	73	0	-5087	0	0	2.26288
196977	149064	101	69337	52886	91	22660	16791	65	-102	89	0	-146	30	0	588	471	0	2.27045
166126	109842	98	59120	38474	93	26728	17623	82	61	158	0	25	81	0	-567	587	0	2.27261
138569	106326	92	45443	33539	85	24563	18115	65	27	86	0	-53	36	0	-393	862	0	2.27261
153722	116421	88	64992	47094	87	26841	19667	77	-58	61	0	130	81	0	-3328	0	0	2.27369
139630	91484	93	58013	39075	92	24376	16554	67	119	134	0	-8	75	0	-3635	0	0	2.27369
145424	113396	88	56032	43107	86	22249	17240	58	97	133	0	19	52	0	-679	138	0	2.29207
145923	101245	103	52893	36622	92	22649	15488	70	-16	65	0	-29	45	0	-167	200	0	2.30072
291435	185808	113	166961	110558	113	46925	28895	110	102	114	0	7	44	0	409	533	0	2.30288
156415	115399	99	67010	49481	88	20419	14869	65	35	123	0	0	64	0	266	436	0	2.30612
269532	158047	115	115145	67334	111	40118	23906	106	-108	88	0	-12	68	0	-658	256	0	2.30721
65214	52490	78	20765	16805	57	11213	8695	46	116	82	0	62	94	0	-3914	0	0	2.30829
133605	107895	99	63393	50175	85	21451	16560	57	49	69	0	30	52	0	115	564	0	2.31153
87752	69061	89	28182	22488	75	14633	11568	50	-239	15	0	28	59	0	-19	660	0	2.32342
83153	64466	89	31958	25282	80	15655	12541	49	73	116	0	134	98	0	-393	226	0	2.32558
270020	177844	115	118395	76806	108	52102	34773	104	-66	83	0	18	75	0	33	439	0	2.32991
145450	114566	92	38009	30379	83	25591	20104	72	-25	107	0	65	75	0	-71	474	0	2.33423
170355	111147	97	61378	39639	94	37958	24635	93	10	164	0	78	89	0	550	632	0	2.33748
77614	63161	81	28137	22635	70	15811	12262	54	37	93	0	-35	66	0	-3599	0	0	2.33856
244239	160757	107	121866	81223	103	58998	38222	100	37	101	0	70	74	0	-554	608	0	2.33964
255238	157844	107	106777	65728	104	36871	22686	98	-59	55	0	-91	49	0	-611	126	0	2.34072
416344	216382	148	119659	60217	140	71135	37825	138	147	146	0	-99	27	0	-116	504	0	2.35261
247527	160939	114	80885	53571	109	35780	24323	101	63	111	0	13	58	0	-1360	95	0	2.35478
192710	126215	99	71999	47494	96	36344	23311	93	62	95	0	-8	74	0	-3625	0	0	2.35478
437520	233448	156	129599	69891	146	87575	47208	143	28	91	0	-50	108	0	-1485	239	0	2.35586
306995	176769	130	106041	61605	119	49104	27521	116	25	121	0	-44	94	0	422	903	0	2.3591
231250	151001	104	77016	47056	99	36989	23814	96	-191	16	0	-28	73	0	-10017	0	0	2.3591
321891	195612	122	179707	115368	116	39162	24171	110	-225	71	0	27	52	0	-154	397	0	2.36126
87854	72325	81	31612	25539	78	17263	13785	51	-60	116	0	9	41	0	-2500	0	0	2.36234
129696	102244	89	59429	47208	85	20297	15549	55	231	136	0	108	97	0	-888	103	0	2.36343
94037	69172	86	43045	30565	85	17712	12612	57	217	175	0	11	73	0	-226	262	0	2.36559
159919	108679	95	63631	42466	93	22623	14962	66	-116	90	0	79	82	0	82	892	0	2.36667
88228	69870	86	30048	24222	79	15880	12392	52	-122	77	0	118	102	0	367	673	0	2.36883
100657	80339	95	25415	20421	67	19753	15636	56	128	142	0	-43	27	0	-238	366	0	2.36991
190361	132934	96	70791	46858	96	28864	19968	79	87	107	0	-40	47	0	-569	84	0	2.37208
71228	57461	89	27681	22407	69	9526	8037	40	1086	796	0	547	440	0	149	515	0	2.37748
116694	91166	86	34694	25999	81	23564	17565	64	-76	192	0	-67	25	0	-1836	0	0	2.37748
229015	147116	104	94403	63058	99	57143	36330	98	60	108	0	37	72	0	-230	382	0	2.37964
440729	234535	153	166368	89429	148	73304	38208	144	14	116	0	59	81	0	-4733	0	0	2.37964
164962	127059	94	65877	50622	90	27900	21258	81	-74	131	0	-61	36	0	-3757	0	0	2.38072
118843	92265	90	49757	39510	84	18935	14877	55	-109	109	0	38	89	0	-416	663	0	2.38289
100614	80234	84	32944	26266	80	18659	14317	56	127	163	0	34	74	0	56	668	0	2.38613
212408	152572	104	123077	90523	100	55512	39938	96	-11	61	0	58	101	0	4226	1835	41	2.38613
211911	152804	101	64664	45671	92	35676	25240	91	72	119	0	-102	76	0	-390	245	0	2.38829
102125	71913	87	37557	25782	83	19875	14274	62	-30	115	0	-48	42	0	-243	153	0	2.39154
104537	81866	92	27211	20515	76	21219	16059	58	89	81	0	-40	52	0	121	374	0	2.39262
341713	186409	126	128465	71443	122	47435	26187	116	-2	132	0	-83	68	0	5709	2045	56	2.39262
155673	122597	89	71640	55356	89	24864	19641	65	74	72	0	122	74	0	-212	533	0	2.39586
91448	72564	87	39873	32300	79	16247	12790	51	-41	51	0	-54	67	0	676	723	0	2.40019
132869	103744	95	38077	29361	84	23247	17572	64	-76	42	0	93	61	0	9	374	0	2.40667
163098	123076	103	70446	51726	96	26953	19045	81	517	462	0	347	261	0	-80	477	0	2.40667
169728	111941	93	61275	40638	92	32342	21063	84	-8	120	0	-87	27	0	-10341	0	0	2.40667
139902	110923	87	58247	46338	84	20495	16065	59	-129	30	0	-9	43	0	-9352	0	0	2.40775
116569	88153	88	58476	43899	87	18824	13803	58	6	100	0	-50	28	0	-214	165	0	2.40992
275009	163757	119	87336	49500	111	35512	20802	94	-33	52	0	39	58	0	-2847	0	0	2.40992
96623	77044	94	21789	17788	59	13756	11053	47	-70	101	0	-39	41	0	-497	202	0	2.411
163827	113348	97	53692	36238	92	29226	20479	75	52	132	0	46	61	0	-667	558	0	2.41208
138820	97653	92	53217	36118	90	27463	18298	82	112	127	0	-49	39	0	74	566	0	2.41532
78309	63631	79	32072	25755	78	14489	11113	47	-39	55	0	78	65	0	-504	184	0	2.4164
83621	68042	80	30558	24331	74	14814	11708	49	-137	35	0	86	86	0	-3117	0	0	2.4164
138729	112284	85	38742	30597	81	23465	18495	61	-2	123	0	43	76	0	-2163	0	0	2.41748
152377	118296	89	57467	44614	86	19009	14528	59	-61	103	0	-111	35	0	-6708	0	0	2.41748
129293	98352	98	50118	35720	88	26041	18554	68	16	125	0	-77	26	0	201036	172173	64	2.41748
325189	197975	133	153940	93621	121	49347	30035	115	-23	130	0	8	65	0	-1195	259	0	2.41965
144995	101699	100	63850	42965	93	21135	14505	64	214	153	0	-14	59	0	87321	115779	107	2.41965
111001	86971	84	38028	30268	81	21729	17284	65	-133	143	0	34	30	0	-587	150	0	2.42181
138567	100223	91	50534	35240	88	27223	19461	76	-22	130	0	14	74	0	292	686	0	2.42397
98603	78101	85	41226	31959	82	17091	13248	52	128	131	0	-93	53	0	-817	67	0	2.4283
101365	82462	82	40737	32775	79	18219	14322	57	-90	164	0	63	80	0	43	345	0	2.42938
327334	173795	139	128100	69779	123	57600	30416	119	-180	29	0	137	108	0	-20	460	0	2.43694
80605	64936	82	29764	24185	73	12388	10015	45	-150	45	0	22	45	0	-166	113	0	2.44343
155279	101391	105	53141	34628	93	32377	20419	90	-52	56	0	4	90	0	501	583	0	2.451
282002	171967	110	104822	63011	109	44552	26996	103	-12	144	0	28	104	0	-4	571	0	2.45208
158719	123513	91	58634	45799	87	23887	18539	64	-215	32	0	69	68	0	-850	57	0	2.45316
152774	104897	105	85382	57683	93	81	137	0	23	118	0	-53	30	0	806	728	0	2.45965
57346	47178	74	30571	25264	74	7144	6242	38	174	156	0	-91	71	0	-476	275	0	2.46073
126885	99751	89	39798	30914	83	21971	17431	56	-18	76	0	66	95	0	-627	78	0	2.46506
123260	99302	100	32124	25762	79	22108	17698	58	-31	82	0	-94	36	0	-1779	203	0	2.46614
296762	170215	117	101809	59948	111	44503	24033	110	9	102	0	59	77	0	-144	344	0	2.47046
198687	134282	98	78842	54335	94	31953	20753	85	222	163	0	51	91	0	-476	259	0	2.47479
55221	42910	83	18595	15430	53	10093	8214	44	-52	118	0	74	70	0	-767	43	0	2.47695
170095	118234	99	60664	41484	92	24579	16756	70	-318	78	0	-38	46	0	1112	939	0	2.48452
79489	64724	79	28866	23453	73	13350	11042	46	72	71	0	-56	79	0	122	203	0	2.49749
159570	108413	96	75783	53034	93	20725	13623	58	-31	96	0	9	115	0	-369	118	0	2.50506
145868	112278	92	63228	48945	87	21211	16222	59	71	183	0	20	70	0	-64	344	0	2.5083
102674	82316	83	39102	31978	80	16951	13438	53	0	78	0	13	65	0	-1276	0	0	2.50938
148622	117322	91	32296	25642	83	23174	18223	60	-222	27	0	5	60	0	-702	159	0	2.51371
145914	113799	92	69259	54218	88	21526	16562	61	-252	62	0	117	134	0	1230	960	0	2.51803
75643	61218	78	24246	19454	66	12368	9775	47	131	118	0	13	40	0	667	632	0	2.52019
57407	47522	74	24551	20131	64	10209	8393	43	-104	36	0	-94	63	0	150	473	0	2.52236
188112	126104	100	80504	54807	95	29439	19606	75	6	98	0	47	63	0	-1270	114	0	2.52236
76257	60012	90	20555	16952	55	14521	11448	50	-38	124	0	19	69	0	-248	272	0	2.5256
82121	67237	80	24432	19454	64	13662	10904	48	-60	62	0	-18	87	0	-379	331	0	2.52884
186585	144486	92	69796	54020	91	26876	20248	68	-46	93	0	59	79	0	473	380	0	2.53101
124924	100298	85	39515	31265	82	22675	17756	60	-54	137	0	-101	57	0	-6215	0	0	2.53101
146981	103184	96	63809	44605	91	24926	16811	72	7	129	0	-20	59	0	-913	242	0	2.53209
78368	62156	94	28171	22993	72	9087	7495	42	-68	110	0	-113	35	0	382	673	0	2.53425
146565	101454	96	62635	43318	91	22027	14938	62	-38	47	0	-24	84	0	471	398	0	2.53749
236598	166214	105	71716	49052	100	44388	31295	95	87	70	0	-77	59	0	-3690	0	0	2.53857
180821	128665	96	76506	53336	95	23801	16321	68	-133	51	0	128	105	0	-396	160	0	2.54074
85417	68236	84	34571	28105	78	13582	10650	49	-5	80	0	53	138	0	-470	257	0	2.54182
59949	50467	74	23470	19148	63	8973	7357	41	-51	117	0	-6	77	0	-240	180	0	2.54398
235482	167752	109	135161	99119	98	75232	54479	95	-43	171	0	-40	70	0	-701	179	0	2.54506
199834	134158	98	76703	51126	97	26563	17557	71	-11	51	0	40	56	0	249	354	0	2.55479
84457	69529	82	34810	28401	77	13473	10975	48	-118	73	0	-37	70	0	-2716	0	0	2.55587
39448	31388	76	15383	12861	49	5672	4203	38	7	96	0	120	118	0	-177	285	0	2.57317
47374	39087	80	18416	15556	51	7373	5780	39	-145	43	0	-54	24	0	-360	533	0	2.57425
390438	218636	141	109213	59162	134	68742	37547	132	-115	94	0	82	90	0	473	807	0	2.57533
209489	132993	102	80930	51129	97	38127	24024	94	143	116	0	-32	55	0	407	610	0	2.5775
206864	138655	104	76843	49914	99	35915	24058	94	144	177	0	-99	47	0	37	494	0	2.58615
331091	184370	119	123099	66485	117	51780	29233	114	-124	92	0	-64	68	0	131	426	0	2.58831
239545	156050	119	109243	73251	102	37032	23251	97	111	84	0	-50	56	0	-202	463	0	2.59047
89590	73352	81	21824	17922	57	18935	15369	55	-69	60	0	-11	83	0	-594	111	0	2.59155
167486	113389	96	73218	49697	93	26234	16667	83	0	94	0	-77	33	0	147300	128872	110	2.59155
152000	120464	91	67492	52822	86	24915	18718	65	23	171	0	-97	43	0	-6451	0	0	2.59155
52749	43965	75	20401	16600	55	9264	7556	41	122	186	0	-5	45	0	127	341	0	2.59588
207707	139290	104	52567	35476	97	36399	23532	95	-70	100	0	-66	72	0	-1667	202	0	2.59588
59359	50176	68	27644	22869	65	8365	7083	39	-71	93	0	12	46	0	161	555	0	2.59804
134450	106487	93	54894	43948	84	19968	15470	58	-55	116	0	-10	92	0	867	698	0	2.60344
290165	177411	124	120701	74777	113	66522	41210	110	-106	86	0	106	75	0	-430	335	0	2.60561
209180	143862	101	71350	48399	95	33930	24276	86	-140	54	0	13	56	0	31	487	0	2.61209
203366	134681	105	59771	38817	96	34604	23177	93	145	195	0	-107	25	0	-461	303	0	2.61426
227426	142195	107	91724	59058	104	34189	21134	93	59	148	0	29	92	0	-3342	0	0	2.61426
171288	129991	97	74257	55968	90	25127	19251	66	-63	128	0	-10	80	0	-4962	0	0	2.61426
177085	122127	101	70198	48294	94	27493	18838	80	102	175	0	-9	78	0	-471	954	0	2.61642
241814	148545	106	75853	46207	102	42979	25275	102	-91	47	0	130	108	0	256	460	0	2.61966
155463	113234	94	59482	42582	89	32722	22984	84	-44	62	0	88	81	0	-842	239	0	2.61966
122207	96806	87	47585	38312	84	22141	17339	61	15	96	0	-81	56	0	310	972	0	2.62182
135418	108218	89	66846	53335	86	23834	18080	67	-43	58	0	-16	38	0	-192	228	0	2.62939
165008	115466	94	54870	37224	90	25326	17080	68	29	79	0	7	60	0	-1297	1	0	2.63047
180170	124973	96	66174	44966	93	30100	21381	84	-40	108	0	48	116	0	-667	49	0	2.63264
122091	99352	86	46679	37768	82	18714	15427	51	-62	123	0	-18	73	0	1469	736	0	2.64453
169927	123683	100	69336	48822	92	21700	15254	63	-63	135	0	34	78	0	-2751	0	0	2.64561
81707	66452	87	17993	14758	51	14952	12068	49	-78	52	0	8	50	0	429	785	0	2.64885
137333	108625	90	51423	40858	85	22704	17685	61	37	130	0	37	61	0	-1068	198	0	2.64993
113703	81558	91	43682	30926	86	24043	17191	65	12	206	0	60	73	0	-3990	0	0	2.65318
60149	50279	77	22404	18786	58	9052	7288	42	35	34	0	-44	51	0	-3621	0	0	2.65318
318230	211461	120	133118	89904	113	74640	48949	111	-224	36	0	45	69	0	-4535	79	0	2.65318
438587	225642	165	157266	83324	162	67749	34558	157	275	713	0	262	464	0	-379	322	0	2.66615
531063	273362	165	312408	164775	165	151215	77880	162	652	1643	7	346	984	0	-22	501	0	2.67156
202040	132966	100	63737	41489	94	39099	24947	93	-135	119	0	-65	66	0	-26127	0	0	2.67156
83277	68302	84	31123	25042	78	15668	12398	49	31	61	0	65	77	0	851	983	0	2.67372
74172	60825	77	20934	16944	61	13864	11378	47	203	150	0	38	64	0	-148	310	0	2.68345
75869	63576	79	35657	29278	77	14037	11827	50	13	138	0	13	53	0	342	591	0	2.68994
141166	112219	91	50803	40051	84	19062	14561	56	15	141	0	19	57	0	151	735	0	2.69426
119081	97086	82	43282	33994	82	23519	18926	62	45	117	0	14	54	0	-3145	0	0	2.69426
117682	93616	95	43251	34140	82	19770	15433	59	-96	40	0	97	129	0	-1855	182	0	2.69534
167462	117238	95	77407	53781	93	28594	19075	83	144	155	0	5	60	0	-4720	0	0	2.69534
61884	51478	73	19698	16346	55	12498	10164	45	-264	66	0	-20	49	0	-4434	0	0	2.69534
236177	151663	105	80530	51979	102	37004	23596	98	4	81	0	-77	31	0	-7584	0	0	2.69534
176824	138655	90	51406	40529	86	30677	23425	82	-29	66	0	15	100	0	-5035	0	0	2.69642
99234	80780	82	28213	22873	68	20405	16411	55	-38	66	0	94	55	0	-235	91	0	2.69859
148450	118999	87	70627	56255	86	26442	20723	70	139	225	0	79	104	0	-836	26	0	2.70291
48550	40306	73	15589	13065	49	8150	6337	41	4	125	0	-10	52	0	-702	0	0	2.70399
270096	179198	111	104321	71557	106	61410	40841	104	271	116	0	-91	37	0	-64	559	0	2.71048
69240	56859	83	26737	22016	66	12358	9943	45	31	104	0	21	78	0	-1523	0	0	2.71156
197745	133607	98	88782	61521	97	30133	19653	81	38	63	0	2	46	0	-293	142	0	2.71589
113090	87200	85	38238	28475	82	21214	15896	59	111	128	0	18	83	0	-2407	347	0	2.71589
175192	122052	100	57363	38653	93	33045	22181	90	14	89	0	-27	115	0	-58	430	0	2.71913
410677	216584	149	114591	59190	141	67806	35708	139	-355	171	0	72	103	0	-5441	0	0	2.72021
355521	193927	129	100674	52168	127	65686	35836	125	-81	85	0	97	78	0	-15985	0	0	2.72021
217303	141269	100	64294	43151	98	42325	26466	97	84	86	0	-145	40	0	-2961	0	0	2.72129
174867	117947	109	67754	46080	94	25586	16861	74	-127	55	0	42	68	0	-1274	0	0	2.72237
138755	109509	90	64627	50761	86	21397	16455	62	1	68	0	76	85	0	-1486	275	0	2.72345
198662	127627	98	55763	34587	95	35800	22960	92	-16	58	0	-78	21	0	-387	278	0	2.73318
301242	179722	121	94347	57552	112	42925	25806	109	103	154	0	-28	46	0	193	682	0	2.73643
196266	127257	100	77536	50938	97	33066	21146	94	-92	80	0	-27	39	0	-712	146	0	2.73967
64673	49954	88	25358	20880	64	6667	5153	38	-18	85	0	65	64	0	-310	71	0	2.75048
171580	120153	96	61719	42330	92	30456	21096	80	184	170	0	-47	69	0	182	578	0	2.75481
329479	201744	116	125343	76495	113	57508	34583	111	71	126	0	10	71	0	-2086	264	0	2.75589
86009	72070	77	30448	25002	71	18331	14612	52	109	129	0	-159	34	0	-8839	0	0	2.75589
88966	72480	82	31230	25609	78	17988	14408	57	-207	60	0	105	116	0	2	375	0	2.76021
78022	62720	80	27067	22248	72	14308	11663	48	64	86	0	12	47	0	-116	227	0	2.76346
72025	59489	79	30954	25431	75	9706	8059	43	-32	73	0	40	41	0	-328	81	0	2.76454
233884	138342	104	85802	51726	101	39768	23083	97	-125	67	0	22	57	0	-424	198	0	2.76454
115786	93556	84	50563	41123	81	17892	14248	53	45	99	0	10	70	0	111	496	0	2.7667
214855	137367	102	83016	51360	98	36271	22300	93	-23	72	0	75	71	0	-604	91	0	2.76778
84095	72509	68	34431	27772	77	15254	12391	47	44	116	0	-62	53	0	-2082	16	0	2.76778
194994	125724	99	79912	51904	96	32659	20213	91	-34	94	0	-25	61	0	-545	440	0	2.76994
147342	115834	92	61317	48368	85	23024	18086	62	111	182	0	97	114	0	443	783	0	2.77319
344834	180007	130	178506	103160	125	92885	53253	122	74	123	0	176	114	0	-1744	110	0	2.77319
83498	68694	81	32044	26202	76	16113	13615	51	37	140	0	-51	43	0	-6418	0	0	2.77427
57986	46652	76	22907	18847	60	9885	7913	44	-27	98	0	53	76	0	-96	520	0	2.77967
229133	152183	110	83225	54650	100	33334	22499	91	109	142	0	40	69	0	-935	414	0	2.77967
165121	119251	91	70142	49154	90	27185	18691	74	74	180	0	12	66	0	411	688	0	2.78508
182476	127127	98	74456	52321	93	29415	20250	77	-61	56	0	7	54	0	-915	612	0	2.78616
189993	125732	98	73722	48420	95	23576	15734	63	-88	67	0	-4	68	0	180	462	0	2.79481
353408	191648	138	115671	61330	131	57716	31309	128	18	149	0	-21	70	0	1413	570	0	2.8013
182873	133432	98	75599	54904	93	27836	19958	72	22	106	0	-28	75	0	-7354	0	0	2.80238
303050	163196	136	110402	59005	136	50440	26507	118	729	443	0	658	471	0	-8735	0	0	2.80238
343085	201452	129	160980	95926	116	61374	37193	110	231	131	0	41	43	0	-657	141	0	2.80454
181790	121106	103	71743	47639	95	34738	22446	92	63	116	0	82	68	0	-1028	237	0	2.80562
80244	65232	80	30148	24711	77	13786	10987	48	-274	36	0	-96	21	0	411	448	0	2.8067
223609	139357	107	96654	61522	101	33884	21183	90	81	92	0	-12	69	0	700	643	0	2.80887
236560	148756	103	72677	44923	98	36409	22125	95	-135	79	0	19	117	0	-8994	0	0	2.80887
143248	112393	89	62407	49523	84	26074	20350	75	-61	107	0	-85	33	0	-1433	0	0	2.80995
162572	109832	94	61158	41559	92	28569	19062	79	-137	49	0	44	70	0	164	390	0	2.81751
124776	96373	87	40302	30260	85	24937	18934	64	-20	62	0	-63	17	0	-1161	5	0	2.8186
53775	44881	78	16847	13980	52	7469	6085	39	4	120	0	38	63	0	-236	475	0	2.82076
176045	138732	97	69956	55136	89	32302	25310	80	-300	25	0	141	97	0	-1187	0	0	2.82184
460126	219798	143	153921	72824	139	82525	37500	137	75	230	0	142	103	0	-12898	0	0	2.82184
237130	147707	117	85301	54901	104	37870	23102	102	-159	118	0	14	63	0	-2637	0	0	2.82292
330487	183250	122	97114	53917	117	54892	28952	115	35	115	0	22	75	0	-7053	0	0	2.82292
280346	175185	120	100826	64040	115	49591	31123	112	7	81	0	96	74	0	467	731	0	2.82508
132225	105343	88	50051	39922	84	23212	18278	60	-158	0	0	14	60	0	-642	283	0	2.82616
90766	73899	84	37000	29861	78	16139	13137	54	-69	44	0	-40	37	0	-1239	251	0	2.82725
282129	164628	111	105414	58770	110	43933	24903	106	7	88	0	4	80	0	-6213	0	0	2.82725
60202	51162	75	25533	21132	67	9783	8171	41	164	138	0	32	74	0	-319	374	0	2.82941
221327	136655	116	71432	43924	98	37485	22844	95	84	171	0	-30	58	0	-2979	0	0	2.82941
241028	144704	110	89061	54273	105	45697	26866	102	-43	120	0	22	80	0	-414	551	0	2.83481
93119	77752	82	32809	27268	74	18832	15180	53	56	86	0	109	82	0	-4430	0	0	2.83589
133645	108744	88	46108	37345	82	20974	16362	55	-220	20	0	-95	41	0	-7079	0	0	2.83589
250121	150145	108	79184	47189	104	41079	24680	102	-189	70	0	-1	60	0	439	760	0	2.83806
236547	159079	101	114304	75735	101	48663	31960	96	-20	76	0	50	75	0	-4887	0	0	2.83914
306355	173259	118	99109	57050	113	51446	28321	108	-111	97	0	-20	58	0	-236	534	0	2.84563
104006	85209	92	32119	25993	79	18230	14685	53	-3	108	0	88	78	0	-153	221	0	2.84887
189679	146186	91	102349	78120	90	37860	28323	86	-324	0	0	-142	13	0	-3864	0	0	2.84995
88593	73924	78	33106	27174	76	17137	14040	53	-8	171	0	148	111	0	-6686	0	0	2.84995
150946	115442	97	51985	40780	85	24876	18969	65	-60	40	0	97	120	0	-101	404	0	2.85644
124324	101119	93	49220	39566	83	18564	15596	53	-115	59	0	33	58	0	-510	177	0	2.86184
96605	73673	86	40019	29132	84	19577	14792	59	55	138	0	-91	63	0	-1785	0	0	2.86292
132306	107946	84	42986	34838	82	24613	19306	66	-136	12	0	67	83	0	-1114	0	0	2.864
391499	224557	138	230689	149989	134	136196	83337	133	98	189	0	67	125	0	549	741	0	2.87806
124496	101490	87	44559	36441	82	21470	17179	55	4	70	0	-112	78	0	-8806	0	0	2.87806
181060	111610	100	71079	44416	97	33837	20621	93	146	170	0	-54	57	0	-956	38	0	2.87914
200563	138085	100	79756	53953	98	26766	18108	75	-74	98	0	39	119	0	91	585	0	2.88238
106088	88748	82	34397	27849	79	18890	14940	56	-144	41	0	35	77	0	-5232	0	0	2.88238
210839	136358	98	96500	63141	97	33665	21324	93	1	85	0	-61	67	0	-124	351	0	2.88563
127361	103416	84	51121	41158	82	21440	17294	59	-21	110	0	-97	20	0	-3962	0	0	2.88671
228494	118499	136	80778	45880	135	41835	21754	129	-135	51	0	-5	66	0	-11025	0	0	2.88671
85853	70325	79	28338	23441	72	16406	13185	50	70	77	0	25	83	0	-129	435	0	2.89212
326642	188722	131	125484	73711	125	56679	32541	122	-185	116	0	-58	49	0	-1276	8	0	2.8932
279529	186937	115	97523	65923	108	46410	30121	104	-50	110	0	-5	57	0	-496	517	0	2.89536
187374	128886	101	68690	47034	94	31798	20970	91	160	136	0	21	60	0	42	440	0	2.8986
72342	60152	83	20496	16788	57	15383	12414	50	65	115	0	8	46	0	-520	93	0	2.90076
292022	189633	119	121713	78508	113	68855	43821	110	-56	162	0	115	91	0	100309	91399	53	2.90076
222757	138561	106	76361	48156	99	41918	26042	98	-183	94	0	41	116	0	-7537	0	0	2.90076
154982	104498	100	58811	39998	91	31860	21451	86	-100	131	0	18	61	0	-962	166	0	2.90293
448298	225324	153	157788	82924	148	69948	35322	146	197	652	0	87	344	0	-6837	0	0	2.90293
121432	98343	83	51525	41430	84	20836	16007	61	-3	118	0	11	97	0	-5386	0	0	2.90401
87768	72195	81	24994	20690	60	15272	11889	50	-70	56	0	-26	75	0	347	886	0	2.90833
146729	115692	93	53394	41904	86	25007	19221	67	-158	10	0	-44	74	0	432	719	0	2.9105
145925	111259	97	65449	49028	89	23300	17015	62	-97	122	0	0	69	0	-3197	29	0	2.9105
43005	36773	66	19805	16733	55	6524	5496	37	-84	85	0	-143	9	0	-742	31	0	2.91266
172763	112500	105	66734	44035	94	32009	20494	89	-148	73	0	1	40	0	762	703	0	2.91374
247187	157180	105	103251	64835	102	39071	25291	97	-108	72	0	-23	100	0	-4482	0	0	2.91374
175218	116725	94	65927	43810	93	30719	20280	83	-141	32	0	-40	77	0	36	526	0	2.92023
170314	116370	95	72159	49682	94	26943	18126	77	-86	59	0	90	73	0	-286	485	0	2.92131
231059	157982	105	58059	38382	101	35587	25778	95	-119	73	0	38	114	0	-634	130	0	2.92563
123224	96929	85	44115	34181	83	24971	19606	64	53	108	0	91	61	0	-1318	20	0	2.92671
165378	116612	92	69270	49080	90	24772	16768	65	-121	83	0	43	45	0	-911	308	0	2.92779
173391	128272	98	91559	68765	91	23682	17343	65	52	166	0	27	76	0	-5584	0	0	2.92779
120334	99930	84	56173	45803	83	17432	13969	52	111	121	0	-12	46	0	-492	94	0	2.92996
104984	85039	96	32025	26490	76	16338	12833	51	9	180	0	-42	44	0	-3364	0	0	2.92996
92245	75061	84	32226	26709	76	14838	12375	49	-99	10	0	23	66	0	-6163	0	0	2.92996
86177	71437	78	25996	21691	64	17412	14490	52	193	163	0	-31	55	0	-282	286	0	2.93428
63337	56686	72	24889	20678	65	13630	11121	47	-37	61	0	128	123	0	-685	87	0	2.93644
302676	182326	123	121441	74646	119	41723	25124	115	-109	52	0	88	109	0	-723	60	0	2.93752
156612	122414	90	60430	46085	89	26939	20383	71	97	79	0	22	70	0	-6853	0	0	2.93752
79111	65627	82	27463	22723	76	14065	11799	47	11	104	0	-1	69	0	573	709	0	2.94185
85635	68095	80	33201	25494	78	16027	12598	51	-32	102	0	12	44	0	-880	325	0	2.94293
416060	216334	142	141490	74521	138	64158	33339	135	207	146	0	44	98	0	-82	728	0	2.94725
182658	135423	93	63962	48866	89	31542	23083	86	-142	130	0	83	118	0	-10099	0	0	2.94725
150108	115790	89	58301	44685	88	21174	16148	58	-139	41	0	76	101	0	-10758	0	0	2.94725
272700	168561	113	80298	50404	106	46390	28926	104	143	193	0	-40	96	0	-933	18	0	2.94942
117094	95037	90	63294	51737	83	18876	15420	52	36	97	0	2	70	0	21	436	0	2.9505
198932	137006	97	71626	47948	97	26521	17640	74	-123	74	0	37	86	0	-2908	0	0	2.95158
218604	139458	106	92286	58742	101	33611	21700	93	-53	98	0	66	109	0	-632	333	0	2.95482
165148	111065	98	63281	43048	90	27165	17994	82	-5	207	0	-13	85	0	-2934	58	0	2.9559
145990	108225	90	87405	64447	91	320	244	0	46	149	0	-7	47	0	-16	455	0	2.95807
279636	156189	132	95113	54290	115	46743	25456	112	-101	96	0	-17	72	0	13	467	0	2.96347
260677	160341	109	101425	62780	106	39363	24893	102	35	111	0	16	85	0	485	814	0	2.97212
85278	72743	78	33152	27412	76	19334	16297	54	-78	59	0	-21	56	0	-47	338	0	2.97753
92450	77123	79	27919	22666	67	17231	13999	51	38	82	0	-24	80	0	-228	377	0	2.98077
193280	132184	97	84464	58041	96	37647	25454	92	24	54	0	-47	56	0	-83	442	0	2.98293
72106	59016	80	23512	19256	59	13471	10830	46	-31	105	0	-17	59	0	-4682	0	0	2.98726
178272	133476	93	69382	49603	93	23766	17247	62	28	96	0	-51	43	0	-4284	0	0	2.98726
209774	136153	105	92498	60923	98	32937	21288	90	-33	71	0	-182	54	0	-339	562	0	2.98834
300372	176940	120	122075	75346	117	53405	30784	114	55	138	0	45	79	0	-404	342	0	2.99158
423433	229530	142	213659	120353	142	57245	29570	138	-165	172	0	44	214	0	-1426	111	0	3.00672
147027	116084	88	63543	49753	87	24272	18929	69	97	148	0	-109	68	0	-546	128	0	3.00996
199541	138662	106	60940	41284	96	25747	17999	70	23	115	0	-62	74	0	-3517	0	0	3.01104
242887	165803	103	105356	70772	104	46246	30981	100	73	107	0	25	87	0	-68	445	0	3.01429
224096	147912	101	93391	62588	99	49620	33137	96	-89	129	0	50	85	0	-12128	0	0	3.01429
97357	79502	82	34814	28720	78	16812	13630	48	-132	79	0	-46	65	0	-329	450	0	3.01645
152138	112898	89	49914	35174	87	23256	16338	65	-200	87	0	-82	35	0	-137	381	0	3.01969
472075	254547	154	170697	95299	154	89609	48484	150	712	1072	2	318	820	0	-257	703	0	3.0251
191209	129556	98	81475	54396	93	31279	20532	91	80	122	0	-2	49	0	-19355	0	0	3.0251
168899	124069	91	58005	41371	88	25733	17658	70	-75	108	0	50	89	0	-18703	0	0	3.0251
116064	98972	79	50088	41917	80	19567	15550	53	-53	169	0	-44	81	0	-19765	0	0	3.0251
109803	83883	85	48965	35871	85	20489	14528	60	-157	76	0	-99	34	0	-10285	0	0	3.0251
85230	69028	91	23683	19356	60	16633	12930	53	21	147	0	-2	67	0	808	600	0	3.03159
101406	84764	83	32500	26632	66	19684	15510	54	-241	4	0	-12	52	0	-23321	0	0	3.03483
140530	112072	86	54375	43675	84	21362	16687	55	208	128	0	-35	52	0	-8747	0	0	3.03483
152224	116713	93	67697	50080	89	23102	17461	63	-84	119	0	7	81	0	84	366	0	3.03807
189642	142366	99	64452	49220	89	27165	20512	67	43	123	0	-80	88	0	-930	183	0	3.03915
212893	131309	101	68455	42024	98	39521	24504	95	67	117	0	-35	82	0	494	447	0	3.0424
227762	142475	100	84738	52898	100	39290	23239	96	26	140	0	16	86	0	252	656	0	3.04456
498702	257401	165	162273	81190	158	79902	41131	155	736	1524	8	612	1090	4	731	474	0	3.04672
206037	144510	104	69085	46267	101	29973	21269	86	47	146	0	-147	44	0	-236	341	0	3.05861
309555	177000	118	107210	62067	112	51066	28661	110	-110	43	0	-15	88	0	-9491	0	0	3.05861
265147	174889	104	128600	87527	106	63976	41966	102	159	192	0	70	102	0	-19	463	0	3.06294
53556	46217	69	12896	10801	45	6892	5909	36	26	69	0	-44	73	0	431	554	0	3.06726
148339	118437	86	71886	58500	85	26765	20896	73	179	115	0	-46	40	0	464	581	0	3.06943
181440	125450	102	57788	39665	91	32059	21055	89	-46	49	0	-14	84	0	306	386	0	3.07159
217747	145035	99	67068	43719	95	37436	24309	93	103	105	0	49	56	0	49	725	0	3.07375
64819	53821	80	22556	18650	57	12819	10662	45	-63	56	0	-49	45	0	154	520	0	3.07699
311354	187078	117	130692	78830	114	63438	39955	112	23	114	0	-136	6	0	-445	483	0	3.08132
73920	60656	78	27968	23187	70	15961	13255	50	-59	42	0	48	87	0	-1789	125	0	3.0824
172271	124276	107	61780	42981	90	30934	21925	79	188	154	0	-11	43	0	183	443	0	3.08781
79835	65286	80	24179	19923	64	15924	13086	49	-65	73	0	-18	72	0	-788	69	0	3.08889
199299	148525	111	77035	56857	102	34322	23941	93	372	336	0	295	258	0	-422	259	0	3.08889
63787	52406	91	23074	19347	59	12332	9912	48	-94	54	0	53	68	0	-1880	227	0	3.08997
89527	74160	89	26020	21400	66	22113	18138	58	-62	108	0	2	53	0	-167	470	0	3.09213
179710	121040	113	67238	45619	96	28859	19416	80	-91	62	0	49	79	0	658	806	0	3.09321
214491	139362	101	72819	46139	96	35811	21291	93	172	188	0	19	59	0	-144	478	0	3.09429
146424	115431	96	45855	36976	83	21679	17189	60	-52	171	0	-5	108	0	-998	606	0	3.09537
134527	100738	92	52329	38468	87	19618	15271	55	37	87	0	60	76	0	-200	157	0	3.09754
118429	92437	86	42698	31821	85	24475	18403	70	19	90	0	-126	35	0	11414	4629	100	3.09754
83000	67306	84	26093	21328	61	14772	11608	49	-211	41	0	-87	29	0	-4337	0	0	3.09862
299742	188959	124	136216	87103	121	50010	32253	116	-28	116	0	-32	74	0	-228	374	0	3.10294
328631	203350	121	125184	75271	119	98759	61195	117	-175	80	0	50	100	0	-7006	0	0	3.10294
145651	97478	94	51311	34277	89	26825	18168	72	-67	80	0	-7	61	0	-504	291	0	3.11808
107577	87793	97	31034	25181	77	17309	13642	51	96	110	0	16	81	0	-2844	0	0	3.11808
75260	63001	85	28120	23578	67	16023	13510	50	-244	21	0	39	76	0	-935	346	0	3.11916
229484	145911	114	104842	67026	101	30708	19589	92	100	116	0	-110	28	0	71	536	0	3.12348
104197	84196	87	37568	29930	80	19905	16168	54	-110	94	0	-31	64	0	-109	282	0	3.12565
302785	178319	118	92939	55003	117	44366	25750	112	-165	59	0	-4	74	0	-759	171	0	3.12781
177860	129519	96	64776	47123	93	26137	18481	74	250	221	0	21	60	0	931	727	0	3.12889
100522	83052	82	32917	27637	78	17204	13809	50	110	153	0	-15	68	0	39	210	0	3.13646
161787	118400	105	81416	59061	92	22739	16784	63	-17	93	0	28	101	0	-320	338	0	3.13754
386752	234288	152	145063	91711	134	76257	47513	130	109	370	0	169	222	0	-623	298	0	3.14186
116965	88592	90	44039	31906	85	21187	15700	59	-43	150	0	-55	71	0	-4958	0	0	3.14186
139884	100628	97	45425	32719	88	24209	16969	67	-261	28	0	94	86	0	-132	399	0	3.14295
262264	158149	110	81903	48808	103	37622	23385	101	-265	16	0	-111	31	0	-2490	0	0	3.14403
187384	132713	95	62225	42448	94	30757	21336	83	-71	127	0	-1	91	0	8934	4172	85	3.14403
151911	108812	95	54757	38786	89	28426	20008	74	17	80	0	23	75	0	-77	326	0	3.14835
267337	195524	108	176681	136032	103	918	784	0	79	108	0	-29	67	0	-2261	0	0	3.14943
298471	174793	135	119557	67395	135	43781	26668	111	2616	1873	22	1246	779	0	-2150	971	0	3.14943
230919	145712	112	92806	58477	100	35620	21884	96	-82	115	0	58	73	0	-423	177	0	3.15159
299452	193936	130	137278	91675	113	69152	46371	111	-68	102	0	54	78	0	-542	126	0	3.15592
208448	135365	105	85653	54237	99	33595	20649	95	106	117	0	-5	78	0	-10179	0	0	3.15592
158363	121463	88	67243	50533	87	24344	18086	64	-26	106	0	-31	86	0	-8311	0	0	3.15592
75124	62912	92	24753	20558	61	16742	13635	51	98	105	0	10	67	0	-6181	0	0	3.157
115107	91812	89	40750	32491	82	19687	15396	61	-41	151	0	11	31	0	-5493	0	0	3.157
193862	136579	93	51887	35644	91	35843	23806	90	-133	72	0	-20	52	0	-9602	0	0	3.157
118567	99425	86	46712	38169	80	22133	17691	59	65	125	0	53	105	0	-281	96	0	3.16241
126694	102174	84	42734	34156	82	24119	19768	62	53	101	0	-159	24	0	-196	205	0	3.16349
118771	86393	93	43791	32050	83	20968	15050	61	157	140	0	73	124	0	143	515	0	3.16889
88528	73564	78	34191	28072	77	17516	13961	56	31	106	0	40	64	0	735	757	0	3.17214
181151	123623	104	65424	44675	94	35276	24132	90	-111	105	0	-69	48	0	249	485	0	3.1743
177478	127809	94	59899	41333	92	32122	22846	88	-198	106	0	33	70	0	-2586	0	0	3.1743
243890	153943	113	101615	65835	103	38828	24243	99	113	186	0	-129	66	0	-10316	0	0	3.1743
252926	162093	112	80667	50806	105	32143	20800	88	-60	99	0	36	78	0	372	673	0	3.1797
126179	104051	86	43494	35911	80	24689	19890	61	152	158	0	33	86	0	-5072	0	0	3.18079
248730	158225	110	95060	64042	102	38607	24053	98	-43	181	0	-104	42	0	-7411	0	0	3.18079
69776	61142	77	24920	21506	56	13609	10888	47	70	86	0	-24	56	0	-11140	0	0	3.18079
298254	186509	115	141315	90606	116	48581	31020	109	28	113	0	-23	109	0	-779	237	0	3.18403
124829	99268	87	46532	36536	83	20526	16064	57	-196	30	0	41	96	0	-84	307	0	3.19268
114073	94433	83	38063	31288	80	17665	14314	50	6	82	0	-74	15	0	192	480	0	3.19592
362791	218351	148	162324	103755	131	78187	46259	126	-37	101	0	112	144	0	1121	800	0	3.19808
255340	173235	106	98005	65577	102	57913	39770	99	-98	76	0	-60	26	0	-8480	0	0	3.19917
233051	147568	100	93672	58217	97	38467	24122	94	-56	90	0	-41	44	0	-17461	0	0	3.19917
238105	160080	103	82754	56372	99	37041	24741	97	-71	74	0	42	71	0	-12544	0	0	3.19917
116364	94830	98	41075	33828	79	19859	16250	55	-92	92	0	-112	28	0	97	812	0	3.20241
140712	100222	91	57589	40704	89	22147	15199	62	-55	154	0	35	58	0	279	727	0	3.20782
140733	115104	85	47693	38461	85	42904	34139	84	-92	88	0	-27	79	0	109	288	0	3.21646
250122	158710	102	100017	63402	101	42817	26914	97	30	76	0	-14	57	0	-7120	0	0	3.21646
229154	148302	102	71848	45080	100	33588	21207	90	-45	175	0	12	34	0	616	448	0	3.22511
58007	49031	77	17732	15075	53	6935	6004	37	-26	43	0	-30	34	0	358	626	0	3.2262
85878	71000	87	32550	27380	76	15774	12711	52	-198	17	0	14	59	0	53	652	0	3.22728
199508	133270	103	64255	42680	93	37086	24431	91	-74	74	0	-92	19	0	-2271	0	0	3.22728
106356	87239	83	34858	28418	78	20063	15882	56	-56	157	0	161	108	0	-6754	0	0	3.22728
171605	133260	97	82503	63238	93	27170	21122	73	-4	151	0	-2	61	0	-1029	279	0	3.22836
244095	148339	112	83831	52050	106	46598	29226	103	-63	106	0	90	96	0	-5092	0	0	3.22944
83385	69081	87	26418	22258	64	15735	13061	48	84	130	0	8	68	0	-2711	0	0	3.22944
81853	68096	80	31784	26401	77	14525	11625	50	-90	48	0	148	83	0	12	290	0	3.23376
267346	178855	111	84324	56131	100	43646	28691	97	-170	126	0	43	70	0	-162	401	0	3.23593
57191	48137	76	17435	14833	49	8794	7142	39	-24	59	0	54	88	0	-486	65	0	3.23809
139814	110073	87	59841	44918	87	18858	14297	55	17	110	0	-113	25	0	-1566	259	0	3.23917
241038	157068	102	104828	68040	99	43328	28221	95	-4	84	0	18	70	0	-1772	420	0	3.23917
114740	93872	82	39984	31197	80	23728	18382	60	-123	45	0	51	76	0	-8076	0	0	3.24025
205310	144041	100	95518	66279	94	35464	24264	90	-89	81	0	47	63	0	-11076	0	0	3.24025
288419	176048	112	114909	70647	111	46405	29324	107	-103	98	0	-42	67	0	-679	179	0	3.24241
60864	52240	75	25088	20926	66	10320	8185	43	-150	49	0	-83	25	0	499	554	0	3.24457
65930	54952	80	24226	20348	59	12293	10586	44	-131	60	0	64	86	0	-191	275	0	3.24998
142948	115722	90	60773	49659	85	21068	17018	55	-108	81	0	8	49	0	-1	550	0	3.25322
219237	165526	95	63864	45517	92	37951	27402	92	-134	117	0	-85	49	0	-2247	0	0	3.25322
95102	80426	81	38572	31873	77	17752	14284	48	29	78	0	-36	52	0	263	484	0	3.25539
100296	84084	80	45097	37476	79	19292	15907	54	-109	56	0	-7	70	0	-45	227	0	3.26079
159952	125552	100	52516	40648	85	23277	17822	64	57	91	0	34	58	0	12	635	0	3.26187
271639	166316	108	90553	55790	107	42465	24063	105	-113	96	0	-48	55	0	-2108	0	0	3.26295
196745	130461	98	80751	53567	97	30624	20076	85	-5	88	0	-39	44	0	13	362	0	3.26836
356011	204083	135	103704	59299	125	61477	34792	123	63	96	0	-19	77	0	-266	341	0	3.27052
189539	131355	94	73887	51226	94	37040	25150	92	-72	108	0	86	68	0	-11788	0	0	3.27052
130669	108187	87	111472	90998	86	29765	24202	80	144	108	0	36	76	0	-740	448	0	3.2716
70563	57572	79	19806	16555	54	13195	11118	47	63	118	0	96	113	0	-2857	0	0	3.27269
399870	232770	129	242929	158577	129	105029	67470	126	-118	185	0	79	158	0	29	593	0	3.28133
195287	140315	100	64093	44956	96	33571	23583	91	172	161	0	-73	44	0	343	540	0	3.28674
230364	154608	100	136358	92764	99	39106	25506	96	-42	120	0	16	76	0	-5147	0	0	3.28674
210408	148070	98	67850	45660	95	33580	23736	94	-197	54	0	-48	77	0	80	403	0	3.28998
268168	169716	105	85144	53290	104	42322	26109	100	14	112	0	56	80	0	-3803	100	0	3.28998
138038	115979	85	22797	18889	57	24963	20496	64	82	147	0	-54	51	0	278	602	0	3.30512
136963	96876	92	46329	32117	89	23848	16829	66	-121	79	0	57	64	0	-3032	0	0	3.30512
264294	196598	104	82726	61980	99	44565	32853	96	-263	50	0	11	68	0	658	871	0	3.30728
127633	104362	99	47101	38896	82	24008	19421	65	29	105	0	0	67	0	-631	237	0	3.30944
77061	65453	77	33303	28320	75	11723	9792	44	18	105	0	2	58	0	108	654	0	3.31269
126929	106734	88	50715	42089	81	20671	16710	56	-140	70	0	-67	19	0	-11222	0	0	3.31593
349503	203814	121	124604	73121	116	52238	30205	112	12	171	0	-59	73	0	-698	245	0	3.32026
158964	108343	94	46620	30986	90	30532	20372	81	19	130	0	-88	34	0	-330	258	0	3.3235
100490	81105	86	31811	25976	78	16843	13477	52	-34	143	0	19	43	0	-3591	0	0	3.3235
163538	122406	91	66852	49254	89	27835	20515	71	1	88	0	51	66	0	-11189	0	0	3.32891
88338	72216	84	34161	27090	77	18433	14585	56	-22	40	0	74	63	0	-86	924	0	3.33323
58985	48580	76	18382	15318	52	8918	6989	41	-70	59	0	57	68	0	168	584	0	3.33539
68549	56304	80	24055	20167	61	14065	11626	47	-10	71	0	-110	40	0	-520	154	0	3.33972
356037	194601	122	109652	59505	120	64789	33384	118	-82	93	0	-16	109	0	-96	336	0	3.33972
228262	145638	98	71330	45043	97	38678	23434	94	226	161	0	29	62	0	-13055	0	0	3.33972
203841	147405	95	71948	51195	93	33354	23314	89	-189	35	0	8	39	0	-9238	0	0	3.3408
63725	54157	79	28323	23837	73	9329	7871	41	28	211	0	-26	46	0	-390	356	0	3.34296
184134	138152	96	78738	58550	92	2049	1390	19	56	142	0	143	94	0	-1310	686	0	3.34296
86447	73183	79	26894	22380	63	14527	11642	49	-24	107	0	-18	78	0	-2092	0	0	3.34404
113551	93200	85	38493	31041	79	22371	17930	58	21	140	0	32	38	0	-72	312	0	3.34945
137651	108059	95	53567	40484	87	18664	14522	54	-83	99	0	-8	61	0	-2988	0	0	3.34945
66652	56513	77	14995	12938	47	6676	5777	37	-84	31	0	53	74	0	-1041	747	0	3.34945
364419	183359	144	150141	76922	132	57122	27497	129	-62	196	0	80	137	0	-156	492	0	3.35377
319961	178644	121	111635	60421	117	62556	33121	115	98	78	0	12	59	0	46	338	0	3.35702
197086	133802	98	84598	57126	96	31131	20839	91	-141	92	0	49	79	0	-509	116	0	3.36134
184641	127306	95	82727	57792	93	27798	19198	73	20	152	0	20	45	0	-6764	0	0	3.36134
218616	133560	112	78281	50420	99	37786	22529	97	-169	85	0	-30	70	0	-115	354	0	3.3635
149546	120652	87	63941	51000	86	23978	18812	64	-16	73	0	59	72	0	-69	290	0	3.36567
128081	105283	87	50572	40970	84	19886	15737	53	39	113	0	-49	56	0	-262	227	0	3.36891
287647	168865	123	118807	72438	116	42866	24478	113	162	95	0	53	132	0	-359	380	0	3.37107
59992	50678	75	24636	20826	62	8350	6785	41	73	98	0	54	114	0	-197	280	0	3.37215
224030	149333	102	90191	59817	98	38225	24762	94	-57	107	0	71	110	0	-1505	122	0	3.37323
132500	95354	103	50374	34466	103	24432	17078	94	835	525	0	638	426	0	-258	310	0	3.37323
114841	92718	89	46705	38329	80	17036	13964	52	-19	174	0	34	100	0	121	412	0	3.3754
163784	109076	110	59180	39412	93	29214	19215	84	15	81	0	16	74	0	9717	3449	103	3.3754
143168	117818	86	66040	54258	84	24608	19265	61	0	85	0	-93	41	0	-5458	0	0	3.3754
219050	160243	98	68238	48792	93	30898	22741	77	-57	120	0	112	98	0	-262	161	0	3.37756
169228	123208	91	65579	47195	89	26798	18271	70	109	113	0	47	48	0	212	754	0	3.3808
419546	248642	145	166334	99285	141	81551	49132	139	533	1142	2	130	665	0	-6690	0	0	3.3808
366164	225105	131	108061	67844	126	68024	40072	124	-77	138	0	-31	173	0	-14515	0	0	3.38188
83229	69294	80	27274	22852	73	16248	13392	50	98	81	0	-2	48	0	-3217	0	0	3.38296
76986	64481	80	27083	22683	64	14804	12070	49	-30	62	0	73	55	0	-378	223	0	3.38513
83060	70888	80	29621	24998	72	13987	11323	49	127	97	0	-82	47	0	-1458	136	0	3.38513
124974	100534	87	52583	41822	84	18130	14716	53	-254	41	0	138	116	0	-4708	0	0	3.38513
283563	180550	115	112623	71547	109	45671	28583	104	83	134	0	-56	41	0	-334	284	0	3.38729
183567	129155	108	59143	38874	93	25400	17379	71	80	136	0	-37	51	0	-313	447	0	3.39161
69720	61758	73	24917	20976	61	14109	11134	49	-222	0	0	-44	31	0	-6379	0	0	3.39161
137224	105797	89	56116	41417	87	22816	16638	65	-144	18	0	-40	64	0	-3874	0	0	3.39161
134594	101857	89	48978	36194	87	28044	20969	75	-170	69	0	-82	26	0	-12423	0	0	3.39269
123440	98688	91	35300	28956	79	23314	18275	62	82	110	0	-2	64	0	-550	333	0	3.39378
66666	54914	91	24502	20715	61	10670	8967	42	-223	37	0	104	73	0	-76	211	0	3.39702
219761	143559	101	90994	59665	98	34090	22291	94	2	103	0	77	70	0	-310	361	0	3.40567
81066	67868	85	17569	14825	52	17201	14458	51	-118	27	0	55	82	0	105	770	0	3.41216
83220	70705	83	28779	24609	73	15317	12718	47	-83	108	0	63	58	0	-506	82	0	3.42729
151983	106531	92	59145	41451	91	30215	20676	87	23	80	0	49	105	0	165	532	0	3.43054
276532	182686	104	119331	79726	104	69713	46695	101	175	159	0	163	96	0	-2338	182	0	3.43162
203894	134898	113	60941	40807	94	35024	23437	92	-40	83	0	-139	43	0	-2650	45	0	3.4327
122011	101883	86	52292	42682	81	23159	18253	63	-143	53	0	55	88	0	-6951	0	0	3.4327
73302	62292	78	24906	21323	64	12423	10284	44	101	167	0	12	55	0	803	729	0	3.43702
452595	245697	152	160872	89984	152	85232	46603	150	1056	1447	13	788	1099	8	55	376	0	3.44027
79762	71483	76	30270	26269	62	16433	13756	49	-102	72	0	66	89	0	-15551	0	0	3.44027
197034	140600	95	85861	61037	93	24016	17294	65	-32	55	0	77	65	0	1087	884	0	3.44567
159651	107594	100	52946	36326	90	27693	18091	74	47	77	0	45	59	0	-439	506	0	3.44675
319798	192368	118	91515	54774	116	62000	37025	114	-39	94	0	-1	45	0	-96	1122	9	3.44675
86848	75093	78	23066	20043	55	16179	13410	50	-218	37	0	-52	55	0	-14315	0	0	3.44675
242899	157883	114	108291	72058	102	39212	24898	98	-125	84	0	126	143	0	669	707	0	3.45108
121665	95409	89	44575	33897	84	23722	17952	67	43	84	0	-99	14	0	729	586	0	3.4554
121418	85717	89	47763	33949	85	22670	16042	61	4	137	0	-73	36	0	-1457	187	0	3.45648
261714	159366	106	125699	81145	104	66406	43699	101	-174	84	0	-108	26	0	-8	512	0	3.45756
81324	67261	93	33028	26461	85	16455	12670	58	-3	142	0	95	82	0	536271	363799	93	3.45756
147613	122111	84	62016	49970	84	24998	19711	61	62	131	0	-48	42	0	-3964	0	0	3.45865
210764	140062	100	96104	65292	98	35834	22629	93	106	136	0	-36	52	0	-190	383	0	3.46297
157863	115568	90	67814	49072	90	28423	20384	79	48	197	0	-99	46	0	-1181	155	0	3.46405
224827	140177	112	68626	43424	99	42920	26369	97	100	145	0	81	84	0	-390	41	0	3.46621
68713	58543	77	14934	12922	47	11887	9922	45	117	176	0	14	53	0	12529	5601	89	3.46621
302859	168795	117	97087	54773	116	53844	30420	112	133	127	0	13	65	0	-8516	0	0	3.46621
182055	128229	94	77205	54699	94	29516	21071	81	-211	45	0	19	83	0	-1028	257	0	3.46729
99067	81313	80	33254	25863	77	18565	13817	56	-132	82	0	-62	33	0	4694	2739	45	3.46729
347794	192905	129	97832	53319	121	55225	30710	117	64	92	0	76	97	0	-1696	145	0	3.46838
115446	97313	87	45593	37943	80	20568	17347	55	401	222	0	-72	52	0	7	232	0	3.47054
110458	80079	93	40258	28496	84	21062	15265	62	72	121	0	62	67	0	80	455	0	3.47811
152809	112650	92	61242	44581	89	26555	18864	72	-124	76	0	51	81	0	14	448	0	3.48784
253282	180533	103	84628	56972	97	33045	23879	93	-202	62	0	60	61	0	92	342	0	3.49108
185251	122827	99	73628	48996	94	32647	21720	90	231	193	0	-60	53	0	-93	436	0	3.4954
204725	149386	101	82627	59684	96	25968	19718	70	75	99	0	-60	55	0	-2170	430	0	3.4954
131520	104810	85	44614	34853	84	19829	15606	54	58	85	0	-6	61	0	-4039	0	0	3.49649
380158	243753	116	253519	162132	118	121515	77457	114	198	127	0	24	67	0	-2427	871	0	3.49649
91889	79102	78	26909	23229	54	16059	13358	50	134	190	0	-39	72	0	-20885	0	0	3.49649
84602	72823	82	36411	31505	70	16326	13616	48	78	85	0	-41	39	0	-17216	0	0	3.49649
108993	85993	84	41820	32283	83	17706	13132	54	-95	63	0	-65	64	0	-18743	0	0	3.49649
153289	127710	86	55892	45699	84	23121	18358	61	116	115	0	-117	30	0	-7753	330	0	3.49649
262560	164413	110	99261	61586	103	44604	27545	99	128	136	0	30	59	0	-1907	93	0	3.49865
250743	151888	116	94034	57557	107	40022	23586	102	-195	44	0	-12	54	0	-369	274	0	3.50189
164356	123272	92	50826	36010	87	24903	17529	64	50	101	0	-99	60	0	-7169	0	0	3.50189
151610	113965	91	63206	47247	89	24841	18735	62	236	173	0	6	115	0	-1492	86	0	3.50297
103686	85932	90	34544	28505	78	17126	13619	53	-160	59	0	-37	36	0	-68	554	0	3.5073
202258	138378	99	76941	51592	98	34242	23477	90	-139	38	0	-27	42	0	-77	471	0	3.5127
201339	150287	93	100302	74393	94	25506	18455	68	90	171	0	-8	49	0	-6867	0	0	3.5127
382235	219437	150	136574	78706	137	78338	43750	135	408	928	0	374	537	0	6	539	0	3.51919
70981	54849	91	26337	19497	91	12508	8007	73	159	136	0	167	116	0	538703	398550	65	3.51919
147597	117555	96	61628	49543	86	27791	21978	69	-308	78	0	114	113	0	-2404	0	0	3.52027
260393	180492	111	92563	64628	102	46511	32053	99	-88	45	0	123	96	0	-1564	0	0	3.52135
169517	132027	92	71017	54505	90	26365	20507	66	-50	50	0	30	76	0	-178	554	0	3.52568
84730	72349	83	30797	25864	75	15372	12619	47	-91	19	0	-64	38	0	151	617	0	3.53108
322919	179833	127	110292	66132	115	49552	26510	111	54	95	0	-90	52	0	928	946	0	3.53433
117215	98600	85	54472	45342	82	18451	15304	53	-29	107	0	-51	58	0	-7590	0	0	3.53433
72018	61429	78	30247	25325	75	14418	12332	48	20	101	0	25	84	0	-110	345	0	3.53757
96670	78733	96	31755	26086	78	17531	14306	52	84	99	0	65	58	0	0	745	0	3.5419
99356	84947	80	35431	29373	77	19161	15477	52	67	87	0	-28	48	0	-310	261	0	3.54514
78335	66319	79	23349	19623	58	14802	11975	47	228	172	0	7	76	0	-69	312	0	3.54838
183841	126966	98	79022	54858	93	35239	24205	90	107	146	0	-18	104	0	336	751	0	3.55054
148320	117610	87	62171	50147	85	24190	19552	62	94	135	0	51	90	0	-1365	93	0	3.55163
194848	145103	96	66895	48047	93	34750	26578	91	65	148	0	11	79	0	-334	224	0	3.55919
197778	142207	97	72902	50181	94	30585	21934	87	-207	61	0	-96	68	0	-4899	0	0	3.56027
138756	112178	86	55010	44883	83	24016	18655	62	82	125	0	40	95	0	-355	221	0	3.56784
181535	123512	95	71321	49080	93	29694	18973	75	-151	57	0	17	72	0	-2888	0	0	3.56892
249412	172789	112	138724	98653	108	43129	30547	103	-24	88	0	21	72	0	-748	601	0	3.57001
140582	110026	86	46539	35137	86	24519	18771	59	29	83	0	-53	32	0	-6371	0	0	3.57109
107702	88223	84	32020	26086	80	21363	17169	54	168	149	0	16	93	0	-561	176	0	3.57217
132010	95242	93	45380	31436	87	23852	16787	61	130	92	0	-27	74	0	-2938	0	0	3.57217
205317	134376	97	72341	47253	94	37460	24371	90	116	125	0	-23	66	0	-1536	79	0	3.57325
73062	58247	92	28258	23002	73	11474	8905	45	73	122	0	-36	60	0	-716	429	0	3.57433
249732	163544	107	91935	58421	104	36593	22889	99	190	239	0	-19	74	0	-3315	0	0	3.57433
62083	52863	78	25693	21905	62	10790	8803	42	-142	52	0	-41	104	0	-8136	0	0	3.57433
147020	106526	93	58291	42723	89	22075	15654	61	-27	137	0	28	64	0	190	450	0	3.58082
79580	67152	80	20912	17895	53	15480	13486	46	26	76	0	59	67	0	-1712	0	0	3.58082
82070	70790	77	31259	26506	75	16182	14006	49	-33	45	0	-21	36	0	-1246	101	0	3.5819
114407	90054	86	37321	28301	80	23918	18936	64	6	83	0	-63	42	0	-362	488	0	3.58298
158101	110622	93	66176	46635	90	31174	21534	83	121	126	0	36	134	0	-1110	0	0	3.58406
136089	113535	85	55021	44498	82	23781	18920	59	-90	49	0	-24	49	0	665	438	0	3.58622
222241	149211	103	83405	56630	99	35528	23522	96	-284	34	0	3	69	0	-5838	0	0	3.58622
146967	115187	91	62093	47328	86	23168	17612	61	80	137	0	-144	13	0	139	672	0	3.58947
142050	117408	85	66387	54946	84	19714	15734	55	-11	52	0	12	71	0	-4684	0	0	3.58947
278264	190287	117	104246	71224	105	60304	40851	103	22	92	0	96	68	0	1176	1632	10	3.59379
212695	142492	96	79489	53808	95	32561	21097	92	-13	135	0	-26	42	0	323	596	0	3.60785
87688	75510	78	36985	31538	77	13704	11711	45	39	81	0	6	52	0	-4080	0	0	3.60785
80805	69610	77	27651	23843	61	12346	10529	46	32	206	0	-38	81	0	-6286	0	0	3.60785
61171	51435	81	17748	15211	49	10855	9120	42	28	105	0	68	55	0	-402	381	0	3.61109
79454	69551	77	29902	25510	74	14673	12581	46	120	151	0	39	84	0	258	694	0	3.61433
314996	194787	111	104646	64655	109	52478	32233	106	118	92	0	-120	65	0	-2052	170	0	3.61433
104618	87540	85	29867	25117	72	17606	14348	54	-10	94	0	-132	1	0	211	535	0	3.61866
146768	118067	90	57812	47372	84	22495	18327	61	53	153	0	-40	58	0	-4107	0	0	3.61866
144755	108166	94	71646	53525	88	20998	15645	59	59	90	0	-13	38	0	-282	397	0	3.61974
85768	72734	80	32509	27492	75	13462	11144	45	133	90	0	-26	63	0	-540	228	0	3.62082
219022	139751	104	70667	45189	99	37508	23290	95	158	177	0	19	105	0	907	782	0	3.62406
149096	121741	88	49511	39864	85	24232	18759	63	31	91	0	60	91	0	-3451	0	0	3.62947
125999	87033	90	46920	32076	89	22239	15086	61	-1	124	0	105	89	0	318	357	0	3.63163
157569	115775	95	55001	39702	89	30464	21805	82	-147	61	0	11	42	0	285	439	0	3.64028
335740	205329	121	164092	103689	120	72799	45031	116	-69	113	0	53	56	0	-272	293	0	3.64136
239088	151418	109	95395	59909	103	37812	23892	99	-26	90	0	22	68	0	-943	163	0	3.64352
194977	127393	99	73821	50370	95	35235	23067	94	24	82	0	-43	41	0	874	867	0	3.64677
38167	31189	79	12567	10861	44	5332	4555	33	-21	152	0	64	57	0	-337	211	0	3.64893
408776	229637	143	130401	75128	135	70282	38632	132	279	730	0	223	700	0	-1150	440	0	3.64893
286061	180274	105	90515	57153	101	58692	36335	99	21	167	0	98	105	0	-17011	0	0	3.64893
161842	118775	93	73648	52238	90	30258	21996	80	83	100	0	-74	53	0	-247	343	0	3.65542
90028	73688	95	39634	31806	88	17238	13380	58	-29	38	0	-22	47	0	258555	198887	73	3.65542
86803	70929	82	28546	22825	76	15039	12321	49	-16	107	0	14	70	0	492	580	0	3.65866
91405	78002	92	31121	26512	76	17307	14478	50	112	139	0	13	36	0	84	429	0	3.66082
76890	63976	79	25305	21392	59	14169	12365	47	103	133	0	36	88	0	-264	284	0	3.66515
73297	59702	84	23864	20094	61	13542	11401	46	-44	69	0	90	61	0	324	286	0	3.67055
293037	185754	114	120703	79489	107	60734	39463	107	110	115	0	40	115	0	-2094	134	0	3.67163
131775	110705	83	37097	30523	82	21332	17919	63	61	114	0	-6	60	0	-889	10	0	3.67272
108025	89248	81	46583	38599	79	18952	14648	55	-53	54	0	-21	51	0	308	326	0	3.6738
127073	98391	89	52981	39942	86	18049	14057	53	45	108	0	-16	60	0	-1288	0	0	3.67488
65783	56512	78	22133	18856	54	11966	10146	43	-76	55	0	27	42	0	-4581	0	0	3.67488
188413	121287	96	71720	46623	95	31898	20156	87	46	165	0	-4	53	0	435	480	0	3.68245
199757	132005	106	80645	54089	97	34357	22671	93	139	146	0	-84	71	0	-90	278	0	3.68569
94143	79909	82	25352	21801	58	20833	17769	55	-45	91	0	-24	85	0	-4856	0	0	3.68569
200419	150175	95	49299	36393	90	28029	20655	76	-63	92	0	77	104	0	924	656	0	3.69001
243418	152595	106	97784	63645	101	37627	23452	97	-158	70	0	107	73	0	-5522	0	0	3.69001
103333	91206	78	32552	27683	67	18391	15138	50	21	95	0	15	79	0	-10039	0	0	3.69001
125638	96230	88	20423	15233	56	31052	23121	78	26	105	0	71	69	0	-6257	0	0	3.6911
227213	149055	100	75927	48258	100	35453	22848	93	110	81	0	-81	34	0	-400	241	0	3.69218
164225	115827	93	78053	57019	92	23550	15402	71	5	107	0	85	70	0	-5	327	0	3.69542
169142	120077	94	46878	31838	88	26861	18943	77	-103	46	0	170	105	0	-2075	0	0	3.6965
186292	126868	93	61474	41289	92	30864	21104	83	108	157	0	99	77	0	-630	150	0	3.69866
251083	163313	109	105287	69423	103	35298	23159	97	-127	47	0	61	76	0	-151	339	0	3.70407
204954	145175	105	56207	37700	91	30992	21292	86	80	142	0	-67	44	0	-6232	0	0	3.70407
52205	44230	80	17198	14858	50	8015	7033	38	-9	100	0	-28	97	0	57	253	0	3.70623
100239	81255	83	37147	28934	79	18109	14217	54	-44	112	0	23	67	0	84	322	0	3.71164
36253	31145	81	12753	11045	45	5415	4760	33	21	148	0	-12	46	0	-53	691	0	3.71488
158394	105328	95	66029	44629	92	25174	16684	67	-77	80	0	5	64	0	-1531	100	0	3.71488
102140	86291	84	42222	35477	78	16454	13644	48	-51	85	0	-52	41	0	257	707	0	3.71596
260971	174519	103	117364	80118	103	52193	35931	100	58	132	0	-20	63	0	-118	286	0	3.71921
39776	36452	61	16653	13826	54	7004	5355	38	-156	35	0	90	91	0	-2632	0	0	3.72029
125556	101817	99	49634	39097	84	20321	16019	55	100	107	0	-28	55	0	102	547	0	3.72245
147303	115299	97	50597	38325	87	26626	20128	78	69	163	0	-84	31	0	-364	417	0	3.72353
211096	149012	111	113068	77966	96	38632	26678	92	-45	108	0	-5	54	0	-4496	0	0	3.72353
126281	92114	89	47273	34529	86	23985	16845	59	-1	82	0	-41	45	0	-8060	0	0	3.72461
59158	50061	77	21795	18799	58	12961	11495	44	10	76	0	-67	66	0	-2344	0	0	3.72569
153758	113543	95	64356	46084	89	23619	16584	63	-190	115	0	-45	43	0	57	620	0	3.73218
63411	55491	75	25209	21803	59	11847	9453	45	-85	27	0	30	66	0	-1062	648	0	3.73218
88773	75460	79	30821	26231	72	16110	13373	49	4	136	0	-98	35	0	-1840	0	0	3.73326
142190	102689	96	49988	36472	86	22061	16022	60	32	126	0	14	52	0	-249	164	0	3.7365
110557	85836	90	41537	31713	83	20229	15410	56	62	98	0	-30	68	0	-3860	0	0	3.7365
119558	97721	88	39416	31851	82	23746	19169	59	-106	83	0	66	66	0	-1476	108	0	3.73759
171880	136445	102	65252	52482	87	24399	19762	62	-86	146	0	-93	44	0	-343	356	0	3.74083
125621	95117	100	49762	37000	100	18257	13851	66	659	662	0	475	402	0	442	1110	4	3.74083
152853	125703	88	66171	53974	86	29608	23953	79	-27	94	0	-55	73	0	-1567	102	0	3.74191
242463	157810	105	83632	54172	100	38972	24614	96	-34	122	0	219	139	0	-2745	0	0	3.74299
116351	97135	91	41877	34618	81	21666	17760	61	132	111	0	-93	30	0	-42	451	0	3.74624
91819	77338	85	32697	28079	76	18309	15556	53	-9	62	0	107	61	0	-232	466	0	3.7538
141301	95473	96	59329	39660	91	25193	16510	71	51	122	0	-43	29	0	4988	1985	60	3.7538
193929	149385	98	71169	55753	90	26834	20459	71	-88	82	0	-41	69	0	-83	320	0	3.75813
224317	151156	111	72076	47630	97	36527	23804	96	69	152	0	114	119	0	-158	315	0	3.75921
162681	121253	93	62189	46015	90	20954	15227	61	120	146	0	-19	73	0	-141	311	0	3.76137
389077	175014	133	124115	58544	132	71709	33013	129	198	505	0	257	447	0	-1574	233	0	3.76245
171452	129621	96	54435	40042	89	28848	21971	77	-157	32	0	41	80	0	-9153	0	0	3.76245
194447	133164	102	75350	51259	95	31255	21501	90	-129	40	0	43	58	0	-620	246	0	3.76678
115048	97721	79	39162	33169	79	24662	20392	62	-155	98	0	-76	61	0	-5754	0	0	3.76678
73694	63751	78	32414	27927	74	11926	9747	45	-116	22	0	23	64	0	-101	241	0	3.77002
152229	108001	93	69987	49646	90	21952	14890	63	-80	106	0	-135	44	0	-115	319	0	3.77759
316516	189617	121	113753	69127	109	50380	29177	106	13	108	0	-93	86	0	-450	169	0	3.78408
102896	86550	79	39558	32636	78	16870	13763	51	-46	115	0	69	69	0	-3822	0	0	3.78516
405287	224373	137	138401	75125	136	70673	38059	133	550	1332	7	542	842	0	-8433	0	0	3.78516
116894	100003	81	33241	28719	68	19360	16507	51	-53	108	0	-50	64	0	-16842	0	0	3.78516
145700	110346	90	56835	42111	87	22461	16677	60	7	120	0	-62	41	0	-8299	0	0	3.78516
135466	111889	83	55077	44826	81	23846	18812	61	275	190	0	83	113	0	210	796	0	3.78948
209958	140909	101	123628	81084	103	46521	29391	99	124	111	0	10	80	0	-807	137	0	3.79164
84490	71794	80	30637	26209	72	15353	13566	46	-207	38	0	-46	23	0	-5486	0	0	3.79164
45531	41770	60	23255	19820	61	6140	5258	34	-76	118	0	-32	33	0	-53	244	0	3.79381
170244	123153	92	69746	48996	91	31101	22172	80	-153	55	0	-32	50	0	-526	610	0	3.79381
170064	113509	95	58099	38062	92	32014	21194	88	49	107	0	102	74	0	-7017	0	0	3.79381
254717	170625	100	102428	69757	98	39446	26871	95	3	103	0	-64	62	0	-9194	0	0	3.79489
227938	150901	115	86482	56874	99	38900	25929	96	47	142	0	82	78	0	-240	310	0	3.79705
206613	135812	100	74393	49929	96	31888	20376	91	137	163	0	-5	59	0	124	494	0	3.79921
272834	163730	114	89890	54993	102	47519	29428	99	-57	53	0	-91	20	0	455	567	0	3.80137
149165	112636	94	64578	47081	85	20891	15244	57	-14	61	0	98	74	0	-8694	0	0	3.80246
137671	106578	85	46306	35168	84	22892	17289	62	-26	176	0	-139	31	0	-12462	0	0	3.80246
97428	81732	84	30940	26208	76	14437	11743	50	-54	129	0	72	83	0	-82	734	0	3.80354
226991	153240	102	79366	53285	97	40595	26486	94	-50	118	0	11	39	0	68	324	0	3.81435
290273	177173	115	92075	55332	112	53825	32616	110	23	121	0	59	68	0	17220	6235	120	3.81435
237954	154370	103	94019	61665	100	29086	18101	75	-19	119	0	-32	29	0	-1135	96	0	3.81543
93463	77959	81	32019	26699	77	15120	12552	48	-5	109	0	-46	33	0	-636	66	0	3.81759
184175	131334	93	82526	59060	92	28242	19455	73	15	98	0	5	73	0	-82	379	0	3.81975
73435	61853	79	23551	20281	57	15631	13298	47	74	98	0	-12	84	0	-4524	0	0	3.81975
92451	77731	86	34607	29437	76	19068	16003	53	100	184	0	81	87	0	594	817	0	3.82408
250195	163439	118	112731	76486	102	41467	27227	97	188	147	0	23	76	0	-272	441	0	3.82516
69245	60085	77	27688	23568	66	12767	11089	44	-113	37	0	-7	28	0	-99	354	0	3.82624
378826	201612	143	128498	68237	137	58445	30536	133	478	869	0	281	525	0	-648	194	0	3.82732
149798	121490	94	54623	43775	83	21215	16397	57	-237	47	0	11	39	0	-7888	0	0	3.8284
66961	59160	79	25500	21930	66	14399	12590	46	111	165	0	-25	37	0	-279	156	0	3.83057
83322	70691	79	30751	25924	75	18291	15452	51	-38	77	0	-9	31	0	-60	404	0	3.83489
202625	138218	96	70218	47733	93	31757	21633	87	-6	120	0	-15	68	0	-2277	129	0	3.83489
315154	203780	117	133263	86222	116	53105	35284	113	175	188	0	18	156	0	-5185	0	0	3.83489
105123	89199	83	48517	40628	80	14616	12214	47	102	171	0	89	88	0	-260	265	0	3.83705
261096	170583	104	124054	83408	103	52763	35172	100	24	153	0	100	102	0	-128	299	0	3.83922
92505	77484	84	36577	31428	78	14805	12684	47	-235	48	0	-72	40	0	-5343	0	0	3.83922
127624	106753	81	48271	39876	81	21475	17326	60	99	187	0	-76	48	0	8	265	0	3.84246
144021	110420	87	47951	35890	86	24719	17668	65	-20	157	0	114	101	0	-4908	0	0	3.84246
169942	128363	90	65072	47643	90	26812	19245	82	10	69	0	4	87	0	19789	17035	105	3.84246
210973	140830	98	86907	60112	97	31903	22112	81	-5	81	0	-22	54	0	-374	392	0	3.8457
87455	72987	81	31670	26919	76	17209	14425	49	49	137	0	24	65	0	-82	502	0	3.84786
126825	89840	96	49715	35129	86	26552	18377	76	38	124	0	37	99	0	-2410	0	0	3.84786
321139	228071	118	166469	121105	118	93536	66842	117	189	384	0	194	181	0	-4614	0	0	3.84786
125847	100861	99	42760	33681	83	26852	21777	68	-10	75	0	11	55	0	-2851	0	0	3.84895
262832	190214	108	151013	111926	104	44402	31546	100	-240	56	0	-146	32	0	-370	405	0	3.85111
122446	102682	83	43294	36477	80	20706	16616	55	13	82	0	-31	68	0	-2226	1	0	3.85219
186124	125869	95	71900	49162	93	30027	19774	77	-98	46	0	-83	59	0	-6695	0	0	3.85219
210300	134410	102	78947	50177	97	40621	25691	93	18	196	0	-54	70	0	-639	99	0	3.85435
204878	154834	93	68764	50609	92	35108	25763	89	-94	97	0	84	77	0	-575	60	0	3.85651
126807	106940	82	44052	37317	81	20620	17288	54	116	108	0	49	60	0	-2878	0	0	3.85651
109610	83569	96	44143	34141	83	17371	13156	54	-47	114	0	38	53	0	-252	355	0	3.86084
174032	119319	95	67267	46495	91	30497	20043	86	-28	73	0	-56	39	0	-101	456	0	3.86624
41664	37643	62	17210	14765	50	5937	5150	34	122	238	0	-41	37	0	331	722	0	3.86841
99803	86065	80	26835	22963	68	18259	15329	50	-94	61	0	97	65	0	-807	299	0	3.86841
258448	168954	102	126354	83013	103	41199	26631	99	105	118	0	46	89	0	-680	156	0	3.86949
147393	102563	91	56946	39929	89	24081	16787	66	14	97	0	45	84	0	-4609	0	0	3.87057
174257	113849	96	54857	36133	92	30915	20082	79	-110	131	0	28	97	0	-7388	0	0	3.87057
43426	38993	73	16469	14368	47	6720	5983	35	70	139	0	-60	42	0	-5293	0	0	3.87057
350633	202322	139	118101	67354	121	55022	31312	119	119	329	0	-89	190	0	-1107	165	0	3.87165
148882	107927	89	61795	44445	86	25330	17870	66	78	167	0	-100	20	0	-10864	0	0	3.87165
348403	216900	124	103176	64017	122	50863	31730	119	98	357	0	41	156	0	-18404	0	0	3.87273
453481	254532	150	156506	90231	145	83456	47364	144	1368	1419	17	1051	1137	12	-21433	0	0	3.87273
139188	102686	91	62287	45332	89	20828	14929	58	-310	0	0	37	76	0	749	575	0	3.87597
93498	78910	86	32910	27479	77	18626	15822	51	143	107	0	-27	56	0	70	488	0	3.88138
119789	101563	82	49954	41925	80	16679	13767	50	-65	117	0	-39	27	0	-3431	0	0	3.88246
147366	110560	89	62071	45943	88	20412	14671	60	-96	92	0	23	80	0	141	582	0	3.88895
147530	111738	94	63963	47811	87	17571	12560	57	51	110	0	74	88	0	-2759	0	0	3.88895
73923	65367	76	27593	24095	61	8717	7703	39	-2	134	0	-108	0	0	-5618	0	0	3.88895
257793	158800	104	105261	66545	102	49398	30980	100	-59	79	0	-98	34	0	-5802	0	0	3.88895
142176	109561	87	51574	39093	84	32485	24485	82	-57	96	0	-6	35	0	-7763	0	0	3.89003
181372	123530	100	70394	48717	95	32753	21141	89	98	89	0	50	78	0	-323	226	0	3.89219
223463	150447	101	76476	50769	98	39206	25916	96	12	80	0	23	84	0	-5737	0	0	3.89219
153932	115089	93	53541	39737	86	28420	20304	74	69	104	0	55	52	0	-359	201	0	3.89435
55770	50270	68	24396	20952	59	8750	7315	40	312	177	0	-17	29	0	-4254	0	0	3.89435
63801	56255	74	20831	18117	54	11257	9979	41	61	86	0	-90	6	0	-274	196	0	3.90192
115593	97398	88	44917	37541	81	23013	19208	65	119	141	0	92	125	0	-1	345	0	3.90409
67276	58560	76	26801	23084	62	8871	7578	40	-89	26	0	-38	36	0	-2332	0	0	3.90409
149474	108714	93	50843	36191	90	25428	18047	72	-19	81	0	37	70	0	74	816	0	3.91165
172193	122934	93	69851	49258	91	29983	20942	78	71	90	0	66	86	0	543	696	0	3.91273
101533	84776	84	26955	22899	63	12782	10665	44	45	101	0	-58	36	0	593	801	0	3.91598
264629	166646	105	98736	60654	106	38666	23498	101	-4	65	0	-67	51	0	-3373	0	0	3.91598
130759	108255	83	53938	41579	84	21175	16223	55	211	159	0	-13	66	0	-7533	0	0	3.91598
86915	75408	78	27316	23743	62	14877	12429	46	-16	99	0	-78	98	0	-10844	0	0	3.91598
72374	60527	79	26319	22335	68	11452	9389	43	-67	36	0	-90	34	0	-491	147	0	3.91706
174697	126358	93	77782	56710	90	31595	22124	86	71	169	0	-60	72	0	-211	476	0	3.91922
143821	111052	91	54465	40267	87	24574	18018	65	53	137	0	-113	33	0	-252	242	0	3.9203
210766	145679	95	68586	48501	92	33406	22470	91	-207	110	0	-21	74	0	-3564	0	0	3.92138
90914	73095	87	32190	25990	78	15121	12367	49	115	82	0	25	70	0	-49	308	0	3.92247
74849	63480	80	29860	25476	75	14528	12323	47	-143	40	0	-79	53	0	223	509	0	3.92895
377986	216344	130	124495	71110	127	71350	39786	125	558	763	0	156	574	0	-469	349	0	3.93111
88060	75049	81	26126	22178	64	15985	13741	51	151	148	0	56	97	0	-2813	0	0	3.93328
165008	123407	92	53118	38733	87	28100	21063	77	33	97	0	36	60	0	-6243	0	0	3.93328
81144	70529	76	40953	34895	77	12997	10784	46	-26	66	0	94	87	0	375	659	0	3.93652
192902	135634	99	80184	54991	95	30132	20781	87	96	101	0	-114	71	0	-217	472	0	3.93652
352437	186999	135	101614	55341	131	63422	34154	128	58	764	0	275	739	0	-605	280	0	3.93868
164980	125518	95	70726	52577	91	26948	20193	71	-112	63	0	-30	36	0	259	349	0	3.93976
515581	274278	164	169325	87487	161	109381	61015	159	2589	1857	31	1742	1393	17	-2900	198	0	3.94084
26680	25873	48	10310	9392	40	3008	2472	28	256	186	0	-23	48	0	-16330	0	0	3.94084
413718	218576	151	130006	69141	139	76406	39782	136	707	1126	8	810	877	0	-459	393	0	3.95598
113928	96245	81	45315	38640	79	18552	15467	53	119	116	0	95	72	0	-5707	0	0	3.95598
204246	137696	101	87070	58663	96	37026	24179	92	-67	105	0	8	73	0	-3315	0	0	3.95706
91659	80243	76	40269	34410	76	20608	17793	52	227	145	0	75	98	0	-4174	0	0	3.95706
207160	134777	98	76522	49653	95	30883	19935	88	-102	122	0	-93	14	0	-5779	0	0	3.95706
54087	44738	77	16412	14138	47	8006	6725	38	-9	48	0	-57	35	0	-1959	0	0	3.95814
212611	144398	104	94719	64480	96	28708	18762	82	5	80	0	29	99	0	-1755	35	0	3.95814
97408	82821	81	32649	27449	76	17146	14243	50	51	162	0	-3	23	0	-158	197	0	3.96571
138479	111854	88	56975	45478	85	22755	17753	58	54	96	0	38	57	0	-333	76	0	3.96787
337312	218901	122	142897	97767	118	71803	47025	116	158	371	0	-75	212	0	-106	440	0	3.97112
139305	109023	97	50898	38611	86	27527	20609	73	207	162	0	-30	40	0	-302	497	0	3.9776
323939	188219	119	106862	63707	115	56029	32855	113	320	277	0	-67	169	0	-203	313	0	3.97977
161935	123356	88	65781	47470	88	25679	19556	63	-44	84	0	-124	83	0	-202	630	0	3.98193
133115	110299	96	57298	47164	83	21745	17358	58	-101	51	0	-22	59	0	-5077	0	0	3.98193
378481	197594	136	190003	103104	130	92571	52652	125	322	992	0	237	666	0	-120	486	0	3.98842
109928	92286	94	53751	44075	96	21950	17685	71	74	121	0	3	56	0	85077	57343	96	3.98842
61818	50919	79	24898	20961	69	10812	9315	43	-94	52	0	-66	35	0	-2043	0	0	3.9895
252785	158943	105	77186	48435	102	41672	27500	99	-106	46	0	82	99	0	95	587	0	3.99382
175488	129720	96	59674	42703	92	26115	18593	67	-35	90	0	-5	78	0	-6761	0	0	3.99382
275554	169848	118	98701	60601	110	42953	25315	108	120	181	0	79	173	0	-8919	0	0	3.99382
107600	92190	87	43891	37237	78	16126	13851	46	24	110	0	60	81	0	-6245	0	0	3.9949
453543	252817	145	160572	90560	145	74217	41997	142	1090	1697	15	1048	1061	9	-105	397	0	3.99707
174733	128440	96	79784	58353	92	37505	28083	88	-61	78	0	-35	43	0	-5719	0	0	3.99815
224300	147858	99	93588	61938	95	35385	23246	91	-155	95	0	72	105	0	-8824	0	0	3.99815
225172	153714	96	79885	53670	95	36114	23453	92	23	87	0	42	107	0	137	370	0	4.00247
295556	173486	110	88945	52970	107	49792	29688	105	-236	89	0	-133	31	0	-9883	0	0	4.00247
144845	116758	90	62127	50168	87	20596	16306	59	-79	143	0	34	67	0	-345	345	0	4.00463
99711	83470	78	20138	16931	51	17791	15304	48	-56	93	0	-13	30	0	-772	121	0	4.00571
261910	166791	117	95949	63454	112	43805	29445	111	62	189	0	107	140	0	23	707	0	4.01004
334018	198356	125	120485	75538	118	55157	32555	114	162	477	0	34	228	0	-6851	0	0	4.01004
188739	141076	93	66722	51319	90	26696	19677	67	63	117	0	-136	12	0	-15911	0	0	4.01004
179754	132502	96	79313	57572	91	30802	22704	76	26	228	0	-19	86	0	-18100	0	0	4.01112
257382	176672	116	119554	83720	106	46121	31155	103	69	140	0	11	91	0	-9067	0	0	4.01112
144269	120024	84	53000	43898	82	21893	18263	55	-138	71	0	-5	55	0	-17114	0	0	4.01112
62442	54592	75	28222	24236	73	7325	6214	39	202	162	0	-48	61	0	-581	26	0	4.01761
208331	137489	100	95911	64552	100	33105	22304	95	0	88	0	127	82	0	-214	305	0	4.01869
322651	208360	130	192202	129799	125	83644	57511	122	67	828	0	135	641	0	-2913	124	0	4.01977
63026	54029	75	25196	21410	64	10261	8468	42	-1	82	0	2	41	0	38	553	0	4.02193
204839	143959	95	80862	56026	92	35481	23883	89	8	123	0	122	108	0	694	641	0	4.02842
81278	66573	88	36409	29058	76	15696	12156	51	98	115	0	-99	46	0	-1550	62	0	4.0295
182078	127916	99	64967	46145	91	25758	16706	77	44	178	0	-79	71	0	-4652	0	0	4.0295
142654	104613	86	51179	36050	87	25541	18154	68	11	131	0	-43	42	0	-258	332	0	4.03274
162614	134480	94	58282	48053	85	28029	22464	70	112	123	0	-57	87	0	-4479	0	0	4.03274
146577	110675	92	65251	47107	87	24691	17796	65	6	139	0	-58	46	0	-294	304	0	4.03599
185354	128288	93	54304	37169	90	33031	22443	90	147	155	0	90	94	0	-4350	0	0	4.03599
265603	175301	102	96249	64376	100	40708	26954	97	72	138	0	-9	94	0	-323	238	0	4.03923
138026	112891	97	54446	45155	84	25246	20694	61	-20	111	0	33	57	0	-1313	122	0	4.04031
315442	212580	112	125168	81986	112	60945	41825	109	207	282	0	-54	103	0	-6756	0	0	4.04031
209084	144559	97	76496	52254	94	42337	27609	92	-6	90	0	-91	34	0	-21449	0	0	4.04031
174967	127386	96	70232	52162	91	28506	20191	79	-98	65	0	-38	33	0	-276	262	0	4.04356
74713	66268	80	32789	28004	75	10201	8297	42	-84	50	0	10	69	0	-2219	0	0	4.04356
241531	156618	111	88428	56455	101	28879	17868	79	11	116	0	-15	74	0	491	496	0	4.04572
262326	169659	117	77961	50709	100	39180	25286	98	-71	180	0	87	95	0	-4300	0	0	4.04572
148348	118276	89	47339	36320	84	23391	17868	59	-152	113	0	42	55	0	-148	409	0	4.0522
234063	150838	106	89315	58382	100	32691	20917	95	-142	122	0	-8	64	0	-3015	0	0	4.05329
52466	45407	75	21953	19059	56	9627	7842	43	-175	36	0	108	104	0	336	626	0	4.05545
127310	106750	96	66796	56080	83	23676	19199	59	-69	62	0	92	118	0	531	688	0	4.05761
128964	105725	85	51744	41084	83	23658	18642	62	-18	114	0	84	65	0	-274	177	0	4.05977
161821	122494	93	48897	38143	88	32680	24581	87	201	160	0	-17	94	0	-3094	0	0	4.05977
456693	254500	167	230030	135954	167	103221	63266	152	2228	1564	24	1641	1232	19	290291	226801	107	4.05977
55449	49210	72	21597	18701	57	5923	4872	35	122	111	0	-81	25	0	-55	555	0	4.06194
124288	102124	83	42602	34089	81	25326	20800	63	120	153	0	-74	41	0	276	606	0	4.06734
173364	125141	94	55629	38510	92	36757	25620	91	0	116	0	-35	40	0	57	407	0	4.0695
134417	110972	83	52315	42607	82	24359	19095	62	9	112	0	47	123	0	-5325	0	0	4.0695
128090	107029	86	63531	53421	83	17650	14372	53	-57	57	0	-148	46	0	-1702	570	0	4.07058
229511	165880	105	93814	69014	99	30700	22216	86	-46	125	0	-124	32	0	-348	457	0	4.07275
171053	120275	102	65444	46634	91	22121	15225	60	29	114	0	72	55	0	-135	193	0	4.07383
204014	147274	95	89653	62295	92	43528	31395	88	-182	68	0	-1	66	0	-252	810	0	4.07599
208611	132221	98	79780	51436	95	37167	23298	92	162	98	0	-34	56	0	-7437	0	0	4.07599
188735	131709	94	91812	65082	96	30322	21458	79	214	168	0	118	91	0	261	691	0	4.08248
95152	82383	81	35517	30203	77	17238	14835	49	-152	59	0	83	57	0	-3664	0	0	4.08356
167286	121986	108	76355	56316	94	27503	20124	74	228	145	0	83	114	0	146608	123337	72	4.08356
135484	112745	91	38735	32285	80	23535	19356	66	32	200	0	-40	83	0	-748	655	0	4.08356
152726	115016	92	45795	32771	89	28924	21369	79	-83	129	0	2	68	0	-342	198	0	4.08788
340646	196195	128	118129	67699	124	55297	31222	122	412	598	0	410	466	0	-5680	0	0	4.08788
249535	162138	103	99952	64165	101	41492	27079	96	-130	85	0	104	74	0	-113	619	0	4.09329
142629	119107	84	56036	46575	82	33810	27734	80	42	124	0	47	64	0	-567	52	0	4.09545
186587	139229	96	43244	31011	87	37732	26855	87	106	108	0	63	85	0	-597	236	0	4.09653
91461	78866	79	24302	20718	60	17672	15059	49	98	148	0	-42	53	0	-5110	0	0	4.09653
299519	181216	126	106278	65093	114	54560	34206	110	36	293	0	147	148	0	517	493	0	4.10086
98699	85053	79	37363	31998	78	18379	15911	51	-116	24	0	-31	48	0	-4429	0	0	4.10086
119983	98191	94	37386	31115	80	18810	15749	54	40	127	0	-81	26	0	412	477	0	4.10194
164682	125769	95	56241	43041	88	21684	16598	56	-57	95	0	153	100	0	-262	270	0	4.10518
179025	129688	100	61943	43791	92	29131	20874	83	-71	87	0	103	65	0	3240	1730	33	4.10518
234371	147391	108	81600	52247	99	36964	23573	95	-162	86	0	49	97	0	-6765	0	0	4.10626
137491	106753	89	52906	39516	87	26296	19512	67	-60	140	0	21	72	0	-526	309	0	4.10951
231893	165062	98	115391	81619	97	53153	37052	94	31	98	0	39	78	0	-367	398	0	4.11599
64168	56359	76	26900	23382	65	9528	8083	40	-121	65	0	54	54	0	-1765	234	0	4.11599
146906	108395	91	67750	49820	89	21440	15151	58	41	111	0	67	81	0	-329	579	0	4.11816
352213	228921	124	151436	103128	122	68371	46034	118	156	785	0	155	588	0	-60	639	0	4.11924
127674	109363	83	56888	47978	82	22185	18010	57	113	112	0	-28	60	0	10106	5584	69	4.11924
170622	128929	89	81668	60789	89	28927	22537	83	-78	50	0	-18	42	0	-13444	0	0	4.11924
230006	141226	109	80596	51546	98	39931	25047	94	-165	54	0	39	63	0	-15333	0	0	4.11924
67341	57466	82	27632	23920	73	12029	10002	43	-61	119	0	36	64	0	-261	290	0	4.12464
235938	162966	102	68432	46350	94	42948	29403	92	39	94	0	11	52	0	-1857	0	0	4.12464
224725	159409	97	101932	72407	97	38251	27591	92	37	122	0	19	84	0	-6632	0	0	4.12464
281457	180129	103	94836	59997	101	44626	26547	99	50	137	0	19	55	0	-10319	0	0	4.12572
74128	64717	78	33407	29230	73	10053	9009	39	-156	34	0	-26	43	0	-10423	0	0	4.12572
136859	113507	85	49905	41621	80	25072	20036	61	-160	54	0	-25	35	0	-14	487	0	4.12897
81721	69973	77	27680	24015	62	16721	14182	48	11	135	0	85	91	0	-4477	0	0	4.13005
124468	106513	86	45751	38943	80	19337	15575	54	165	148	0	11	63	0	102	476	0	4.13113
223935	158838	105	97049	67911	106	37471	26672	94	247	228	0	230	214	0	187122	167755	62	4.13113
207685	141967	95	68496	46283	93	37585	25172	90	144	127	0	-18	48	0	46	319	0	4.13437
36165	33312	70	16190	14387	46	7320	6687	36	-190	18	0	25	60	0	-5925	0	0	4.13437
325029	180268	128	108541	60783	113	56372	30504	110	214	263	0	-1	171	0	-1291	159	0	4.13545
132343	112567	82	45260	38409	80	21926	17970	54	34	168	0	-149	43	0	-10895	0	0	4.13654
119027	89141	85	46936	34185	85	24070	17927	68	-80	80	0	3	67	0	-475	122	0	4.15059
270471	180789	114	107333	71778	103	47854	31150	100	-31	168	0	-51	51	0	-749	94	0	4.15275
191755	142269	97	75456	57500	93	38657	28246	89	163	158	0	78	73	0	-183	376	0	4.15492
85226	74183	80	29781	25266	75	15812	13422	47	1	83	0	5	89	0	-3553	0	0	4.15492
295768	190188	118	102653	65033	113	71348	46881	111	226	625	0	175	317	0	-42	382	0	4.15708
153657	118349	90	49134	35507	89	20764	15115	59	-3	108	0	-107	42	0	-836	324	0	4.15816
224450	152395	112	81489	55254	94	34644	23402	91	1	83	0	-73	85	0	-4248	0	0	4.15924
56496	48035	87	23280	20110	61	10313	8875	40	-41	57	0	27	64	0	72	525	0	4.1614
175869	129290	92	74225	54131	93	27469	19309	80	277	188	0	22	52	0	-635	154	0	4.16248
117830	99099	82	39226	32540	81	22410	18278	57	4	146	0	103	106	0	380	639	0	4.16465
125778	102327	99	53687	44329	82	20484	16733	54	-125	54	0	-45	66	0	507	468	0	4.16681
171187	132369	93	69316	53484	92	21480	16748	57	36	115	0	12	109	0	-3213	0	0	4.16681
131103	105544	88	54173	43236	84	16608	12860	54	43	95	0	-44	66	0	-7654	0	0	4.16681
223224	154286	109	91733	64984	98	38220	25942	94	50	63	0	41	75	0	-506	109	0	4.17438
396050	241089	132	191704	123087	132	88763	55539	131	1168	1755	14	911	1198	9	-9514	0	0	4.17438
282460	177262	108	86860	53676	99	50516	29813	98	-100	107	0	-27	86	0	-18612	0	0	4.17546
57195	48743	88	21745	19103	53	8603	7454	39	26	115	0	-86	27	0	-5428	0	0	4.17546
323080	200255	116	127560	80105	115	49097	30180	111	199	571	0	-20	226	0	252	362	0	4.18194
143176	107212	92	42603	31088	86	24223	17852	68	102	130	0	30	63	0	-2822	48	0	4.18194
219994	143862	106	94496	62662	96	38013	23703	93	130	217	0	18	53	0	40	216	0	4.18411
160038	114129	92	60776	44767	89	22134	15387	63	-28	129	0	27	63	0	-149	281	0	4.18843
71137	61907	78	23484	20437	57	13182	10789	47	-119	105	0	17	58	0	-5111	0	0	4.18843
86689	75137	84	26127	22200	65	16087	13314	49	-51	75	0	-51	58	0	-586	84	0	4.19059
118077	98832	84	47848	40531	80	18409	15613	50	-95	75	0	-79	37	0	-2297	0	0	4.19168
258439	178021	103	98729	67448	103	51764	35257	102	173	219	0	13	56	0	-3796	0	0	4.19168
98376	83585	81	42591	36409	77	16077	13708	48	80	104	0	-104	32	0	400	570	0	4.19492
350529	207661	113	114712	67994	111	61441	35208	108	99	456	0	20	159	0	-2527	104	0	4.196
429885	235436	150	126848	70987	142	76365	41467	141	2346	2005	25	1292	1168	16	-14466	0	0	4.196
294797	183837	114	96581	60528	108	56761	35579	106	60	153	0	81	109	0	-1643	0	0	4.19708
222548	163583	100	112204	80316	98	57255	41258	94	61	187	0	7	42	0	-982	114	0	4.19924
323442	183376	124	106491	61509	120	55586	32425	116	198	722	0	122	432	0	-620	366	0	4.20032
77648	66499	76	27455	23347	73	13892	10942	48	-33	60	0	69	93	0	-271	482	0	4.20357
249858	171480	104	83952	57510	100	44271	30512	96	51	176	0	42	64	0	-1846	0	0	4.20357
66069	58604	75	27387	23639	70	12802	11136	43	145	97	0	67	91	0	-85	377	0	4.20573
209487	142230	98	82074	58139	96	25464	16881	70	8	78	0	-80	72	0	-2447	0	0	4.20573
152663	124273	85	70272	58102	84	24238	19816	63	-147	55	0	-38	54	0	-1841	0	0	4.20681
199358	144061	109	58356	41679	91	29751	21933	78	143	135	0	34	81	0	-893	411	0	4.20897
270322	171092	107	97717	62603	101	43943	27390	97	-10	160	0	42	71	0	194	527	0	4.21114
228122	157397	101	85242	57838	96	39205	26728	92	164	125	0	5	42	0	-73	318	0	4.21546
345851	192201	124	103264	55960	123	54595	30125	121	291	932	0	268	707	0	-10390	0	0	4.21546
109265	93033	82	46437	38192	79	15922	12780	49	-4	103	0	87	83	0	681	456	0	4.21762
115107	97603	97	44322	37679	79	19838	16745	51	-145	26	0	63	69	0	59	534	0	4.22087
180594	135133	94	82749	60939	90	29553	21657	81	47	148	0	162	81	0	10	331	0	4.22303
104385	84966	96	47702	40903	80	15032	12309	47	-106	61	0	-66	24	0	-268	116	0	4.22519
300299	192036	121	74454	47596	106	55377	35234	104	226	183	0	-31	103	0	-2518	46	0	4.22519
117166	100043	84	42934	36679	80	18684	15560	54	-11	66	0	-131	16	0	-2522	0	0	4.22627
134550	102407	88	48042	35977	83	21627	16065	58	42	126	0	-103	44	0	-244	344	0	4.23168
275747	169855	106	123712	78581	103	49568	32996	98	96	140	0	87	135	0	-3484	0	0	4.23276
130996	96228	89	45314	32774	85	26690	18656	73	49	186	0	63	75	0	-140	365	0	4.23708
88862	76340	77	68086	58237	79	33666	28168	76	-105	90	0	-44	76	0	-2171	116	0	4.23708
44417	37297	72	17727	15903	47	8689	7381	39	-121	91	0	51	64	0	-6363	0	0	4.23708
222677	149542	97	99083	68331	94	38307	25817	90	-185	38	0	10	98	0	-11458	0	0	4.23708
342175	145586	160	149822	58224	145	59789	25251	139	260	331	0	242	246	0	1	878	0	4.24141
100223	85888	79	30739	26693	61	20256	16779	50	-96	77	0	-34	75	0	-9002	0	0	4.24141
231473	158047	101	100050	69084	98	38049	25647	95	-33	93	0	-17	48	0	-9517	0	0	4.24141
117210	98487	82	36640	29937	78	27057	22785	64	-108	42	0	18	65	0	-771	198	0	4.24357
130950	110041	83	53793	45281	82	23356	20063	55	-110	79	0	114	85	0	3174	1703	29	4.24357
111718	93753	93	45632	38207	79	19547	16110	52	-68	102	0	-161	30	0	-153	337	0	4.25114
191044	131547	98	72584	50348	94	30317	19580	82	11	122	0	3	121	0	-835	559	0	4.25222
151083	117106	98	54249	40739	85	23977	17818	63	-81	90	0	-2	89	0	-23	213	0	4.25655
209998	147325	96	77751	53752	94	37567	27125	89	75	92	0	-62	75	0	-6126	0	0	4.25655
107917	94275	80	38779	33752	77	17222	15019	49	-42	84	0	65	92	0	-10065	0	0	4.25655
145771	111631	88	48373	35177	86	26626	19686	66	11	66	0	-27	29	0	-13161	0	0	4.25655
152326	106214	94	52044	36295	89	25156	17100	70	-134	88	0	-90	55	0	-10024	0	0	4.25763
223076	145160	99	78510	51914	98	35209	22409	95	-17	168	0	-84	29	0	-4596	0	0	4.25763
62152	53301	78	23204	20116	57	8911	7559	40	-130	77	0	-16	77	0	-1648	9	0	4.25871
152887	111476	105	59514	44815	88	20402	14948	59	116	101	0	-6	74	0	-198	251	0	4.25871
56437	49593	88	33424	29474	72	7235	6353	37	-99	35	0	60	60	0	-2095	0	0	4.25979
77644	66094	87	28077	24790	66	14103	12192	45	3	107	0	8	56	0	-918	442	0	4.25979
49912	45034	70	21907	18936	57	5730	5176	33	160	102	0	-7	33	0	347	333	0	4.26952
137903	114385	86	55772	44365	83	21059	16195	62	33	100	0	-39	36	0	-116	340	0	4.2706
197067	140548	107	73912	51002	96	30663	21265	86	-69	73	0	47	53	0	397	828	0	4.27492
74619	63522	82	24282	20670	58	12732	10330	45	85	95	0	16	56	0	-766	420	0	4.27601
315824	194626	119	97576	59753	109	63975	40064	107	250	220	0	88	185	0	451	729	0	4.27817
126104	96809	102	54622	42332	84	19716	14996	58	-60	98	0	166	129	0	-3151	0	0	4.27925
108612	90611	82	33694	28400	77	22282	17981	58	102	156	0	-65	68	0	293	569	0	4.28466
102319	87374	91	33149	28328	78	18494	15510	53	188	119	0	89	127	0	-2238	281	0	4.28466
316874	200800	123	131005	82129	119	79318	50840	117	146	1050	1	131	787	0	-6552	0	0	4.28466
45254	42066	55	19376	17711	49	5892	4903	34	-81	43	0	-42	13	0	-13856	0	0	4.28574
144561	121709	84	50421	42181	81	25964	22036	66	28	57	0	32	80	0	-406	314	0	4.28682
250422	158534	103	82736	51039	103	43371	27381	100	145	243	0	-46	75	0	-6800	0	0	4.28682
211920	141151	96	77351	50928	95	45691	30567	92	-23	50	0	2	60	0	-5872	0	0	4.2879
335425	201868	120	122351	72966	120	52709	30601	116	355	1066	2	105	470	0	-11117	0	0	4.2879
340091	199652	118	105965	62637	117	61985	35710	115	186	939	0	188	543	0	-18255	0	0	4.2879
156503	131163	90	80134	66427	86	26081	21517	70	22	89	0	-113	28	0	-524	112	0	4.29006
160364	118254	104	50277	36388	89	23622	17517	66	91	111	0	-21	37	0	-405	218	0	4.29222
184868	127019	93	67631	45739	93	32084	22338	87	-125	86	0	69	102	0	682	448	0	4.29547
202569	139840	100	58358	40198	93	35130	24020	91	105	119	0	-15	61	0	-3414	0	0	4.29547
260883	163501	111	88818	56498	103	40884	25529	98	-12	108	0	-51	77	0	-2660	0	0	4.29655
138874	111823	85	69346	55930	86	23449	19303	58	-44	80	0	-15	50	0	-1196	29	0	4.29763
125101	104942	83	48592	40693	82	19399	15540	52	-6	79	0	29	76	0	-153	285	0	4.30195
179647	130545	108	85539	64305	91	31299	22379	82	37	89	0	-10	69	0	-506	273	0	4.30195
101835	87039	79	39316	33923	78	19182	16436	54	124	132	0	-33	50	0	813	399	0	4.30628
339190	193300	124	94106	52681	118	47839	27440	115	216	546	0	203	503	0	207	721	0	4.30736
210725	142950	98	72372	47695	95	32251	21202	90	-30	70	0	-42	56	0	246	397	0	4.31168
154511	121730	89	60606	46999	87	25583	19481	66	102	125	0	18	75	0	-7807	0	0	4.31168
163798	124494	90	72486	53607	90	25711	18673	68	-65	45	0	-95	78	0	-12477	0	0	4.31168
89228	72392	94	33748	26313	94	12348	9426	48	333	329	0	339	399	0	41929	125322	28	4.31168
146643	113340	88	58172	44018	85	21061	15818	55	-116	61	0	-22	88	0	-16811	0	0	4.31168
208454	163857	89	105125	82745	91	36710	28484	87	70	117	0	-45	32	0	-15480	0	0	4.31385
214415	110884	112	88880	44195	112	35558	17705	108	-92	237	0	15	182	0	-383	411	0	4.31601
123765	94758	90	42899	31618	84	22104	17450	59	-40	124	0	-23	42	0	-904	0	0	4.31817
324809	214746	114	148207	100600	114	53370	35795	109	210	426	0	-23	260	0	-3220	54	0	4.31817
72313	61431	77	19434	16771	52	13791	12012	46	144	206	0	5	61	0	-1369	0	0	4.31925
156952	117655	104	60000	45354	89	26071	19369	71	-57	162	0	-9	69	0	243	605	0	4.32033
216528	144687	107	93216	61499	101	28634	18668	74	-265	117	0	-81	53	0	-294	199	0	4.32898
62548	55800	73	25914	22837	61	12262	10809	43	182	118	0	-10	102	0	-3747	0	0	4.32898
81000	72161	86	37464	32689	75	16211	13675	48	-34	42	0	-88	53	0	-1151	75	0	4.33006
84506	71357	92	26005	22807	59	15630	13498	48	139	157	0	32	99	0	-53	799	0	4.33331
229919	152743	104	75348	49914	99	37014	24200	97	91	99	0	-125	37	0	326	686	0	4.34196
60942	53291	73	21982	19438	53	13353	11355	46	-133	113	0	6	81	0	-3199	0	0	4.34196
169863	128137	96	83295	63716	90	23497	16743	64	108	187	0	-49	33	0	-3428	0	0	4.34304
134197	107666	86	51215	40665	83	22956	18132	57	110	71	0	-34	87	0	-25	233	0	4.3452
178102	136894	90	76494	58173	91	28434	21079	74	-55	102	0	-10	51	0	-5352	0	0	4.34628
217585	148246	97	61850	42379	94	36417	24038	93	-6	95	0	72	96	0	-6880	0	0	4.34628
187361	135346	97	64777	46931	92	24271	17560	67	26	192	0	49	55	0	779	702	0	4.35277
268117	186683	102	88536	61037	101	71795	50080	99	160	172	0	58	69	0	-4264	0	0	4.35277
120618	104179	83	45203	38780	79	21895	18099	56	-20	89	0	-81	80	0	-9840	0	0	4.35385
102167	71132	90	673838	489678	99	472	375	0	11	85	0	6	81	0	226	710	0	4.35601
121036	102222	86	51741	42184	80	21673	17872	56	-44	96	0	-1	75	0	123	325	0	4.35926
158910	123745	93	57475	42676	87	29912	23271	83	184	227	0	25	67	0	-3718	0	0	4.35926
221827	151602	100	57056	36529	95	36438	24025	92	-84	79	0	-42	52	0	-4686	0	0	4.36034
74343	65744	79	27252	23383	68	16273	13529	48	-101	103	0	-101	19	0	-589	171	0	4.36142
235027	157167	101	86576	56861	102	39196	25797	99	35	125	0	46	53	0	-3029	0	0	4.36142
66609	58262	78	23243	20293	57	12452	10402	45	-39	111	0	74	114	0	552	393	0	4.36574
243382	159636	106	88098	58564	104	35801	23286	100	-11	170	0	13	93	0	-2860	0	0	4.36574
313267	193951	112	101208	63098	110	51979	32249	106	298	414	0	18	96	0	-6870	0	0	4.36574
110506	87999	80	48574	37131	83	18423	14154	55	-64	94	0	28	78	0	-7816	0	0	4.36574
221982	163133	97	145955	105146	97	505	551	0	-96	71	0	-25	52	0	-289	396	0	4.36899
300038	177554	110	95066	55755	103	54219	32240	102	29	121	0	-49	157	0	63	386	0	4.36899
97512	81067	91	34589	29717	77	18276	15127	54	-208	0	0	49	71	0	-1686	237	0	4.37007
92109	79507	89	26122	21999	70	15958	12788	49	8	115	0	-8	55	0	-1547	223	0	4.37007
135347	114758	84	55624	46183	83	23013	19044	64	-188	49	0	13	89	0	-272	228	0	4.37223
63994	57284	88	24457	21371	60	9937	8784	40	-3	82	0	-16	40	0	43	238	0	4.37764
270924	194099	102	84738	59968	99	66486	47907	98	-50	106	0	11	85	0	239	644	0	4.37872
91216	74436	80	34153	27081	78	15265	11917	51	-54	90	0	-72	80	0	483	402	0	4.3798
102816	87853	80	33373	27244	78	5154	4303	33	219	178	0	15	57	0	-980	151	0	4.38088
183257	126193	99	73018	50701	93	32845	22971	90	280	144	0	38	35	0	-368	349	0	4.38088
276726	168340	115	84564	53107	104	46870	28983	101	17	104	0	46	100	0	-760	23	0	4.38304
134071	115017	82	57350	48695	81	19439	15995	53	277	150	0	-30	41	0	-9517	0	0	4.38304
28085	23558	72	36841	31714	69	2996	2599	27	34	95	0	56	67	0	-384	278	0	4.39277
111528	92124	82	40462	33418	80	18476	15411	52	109	162	0	10	81	0	895	1193	6	4.39493
35689	33645	50	15663	13865	46	7114	6341	36	-71	92	0	66	60	0	-2266	0	0	4.39493
95412	80229	88	34162	28728	77	15582	13025	47	74	80	0	60	57	0	-383	389	0	4.39493
153887	126088	94	53555	43084	82	23909	18869	66	-98	126	0	-21	67	0	-275	332	0	4.39818
154072	118059	98	50187	37560	87	30013	22638	72	134	110	0	-69	40	0	23973	8765	104	4.39818
139520	109051	103	62450	47903	88	27515	20897	73	81	110	0	-53	34	0	-331	229	0	4.39926
86754	74699	82	27092	23640	65	15498	13119	48	83	115	0	21	106	0	-3484	0	0	4.39926
160330	132971	85	78207	63727	85	22451	18121	59	-114	79	0	-60	28	0	-67	405	0	4.40358
69589	59128	79	18105	15787	50	12666	10860	44	-28	147	0	-37	45	0	-11	412	0	4.40683
163591	124502	92	66811	49865	90	28904	21132	86	97	97	0	-107	66	0	125	412	0	4.40791
111249	95211	79	49060	41869	79	17485	14774	47	-145	87	0	-48	87	0	-1026	157	0	4.40899
159256	128123	89	78335	62260	87	25119	20040	63	-87	57	0	57	62	0	-445	350	0	4.41007
255462	165168	108	86277	55996	100	30079	19089	83	-14	136	0	19	82	0	-46	325	0	4.41223
185888	139840	92	83929	62465	90	28081	20189	69	-131	58	0	-66	54	0	-6136	0	0	4.41223
153030	111010	93	63317	46478	88	23443	16335	65	153	150	0	-1	72	0	-209	137	0	4.41439
69527	59179	78	22006	19029	55	12101	10816	43	101	101	0	-111	59	0	-299	279	0	4.41656
117803	101940	82	51486	43811	80	20433	17654	53	57	92	0	-12	49	0	-337	210	0	4.4198
54785	46929	87	21895	19346	53	7937	7110	37	-82	63	0	-1	39	0	-3034	0	0	4.42088
66628	58645	78	24111	21381	57	12676	10877	43	72	83	0	-104	13	0	-4000	0	0	4.42088
116392	100324	86	48997	41475	80	20139	17505	52	-26	45	0	41	60	0	-5762	0	0	4.42088
139348	120889	81	54092	46073	80	26944	22269	62	-57	96	0	-7	60	0	-8774	0	0	4.42088
129614	109254	84	43800	36875	80	21872	18907	57	-135	49	0	29	95	0	-7889	0	0	4.42088
169724	128172	102	59502	43261	88	23290	16737	60	-180	129	0	2	37	0	1283	846	0	4.42304
132697	94687	89	46964	34344	87	23998	17016	62	-82	95	0	-1	77	0	-5460	0	0	4.42304
75072	63298	83	29064	25125	72	10102	8498	40	-92	60	0	-5	62	0	261	287	0	4.42629
290225	187491	111	120717	77602	108	58538	36585	104	48	378	0	123	161	0	223	445	0	4.42629
65059	56644	76	25008	21993	59	11916	10402	43	59	153	0	-58	28	0	-6293	0	0	4.42737
188109	137720	101	82699	60343	91	35464	25628	88	-54	144	0	-54	33	0	-9636	0	0	4.42737
132013	109855	83	59012	48132	82	21354	17180	57	-33	93	0	-127	9	0	129	495	0	4.42953
54309	48834	75	9501	8475	40	9445	8147	40	-40	84	0	96	92	0	-2713	0	0	4.43061
201260	147025	94	111917	83673	93	28503	19836	72	-74	69	0	7	139	0	4020	1890	36	4.43061
139624	100311	91	59358	43050	88	23632	16206	63	-62	82	0	67	80	0	-6495	0	0	4.43061
126552	108394	83	48947	41024	81	20198	16841	55	0	71	0	-28	92	0	-268	352	0	4.43277
70916	60968	85	19451	16980	52	14525	12312	47	-52	67	0	123	107	0	-87	197	0	4.43494
212364	152433	98	88255	61775	95	32407	22335	91	-86	65	0	29	51	0	-218	342	0	4.4371
125975	94699	86	49159	36249	84	24234	17139	64	-24	146	0	26	55	0	-5635	0	0	4.4371
147641	123107	91	51269	42485	84	22323	18278	56	31	226	0	-105	48	0	-392	299	0	4.44251
246727	185370	103	85823	64011	96	45368	33877	94	59	182	0	141	72	0	-2700	0	0	4.44251
159616	108335	95	56468	38840	90	28508	18821	82	-153	86	0	-47	51	0	-48	491	0	4.44575
77718	69015	72	23879	20724	59	11119	9135	45	-52	92	0	-56	59	0	-2290	0	0	4.44575
198351	139051	108	58876	41031	93	34466	24475	90	319	201	0	-46	67	0	-758	264	0	4.44683
245981	163891	110	108496	73747	100	42402	28583	96	-24	120	0	-13	52	0	-994	371	0	4.44791
284264	165645	114	110843	67009	109	46358	27148	105	171	469	0	109	219	0	-918	280	0	4.44899
162964	125651	87	57361	42125	86	24704	17904	64	-19	80	0	-41	56	0	-8353	0	0	4.45007
85333	72751	83	28414	24456	70	18113	15996	49	29	91	0	-18	47	0	-408	101	0	4.45332
139150	113248	90	55966	43794	84	20118	15873	60	158	106	0	-113	10	0	-904	662	0	4.45332
231760	156844	102	90133	60015	102	33668	22119	92	162	188	0	12	59	0	-5561	0	0	4.45332
140685	116018	83	54541	45337	82	24212	20095	62	-204	58	0	-71	27	0	488	716	0	4.45548
86532	76397	79	31282	26201	76	16223	14406	46	23	71	0	85	57	0	175	497	0	4.4598
148812	122456	86	48642	38597	84	25561	20345	61	-26	127	0	31	57	0	-3647	0	0	4.4598
202507	137751	98	70794	47297	94	27641	18734	78	-81	170	0	31	107	0	327	486	0	4.46305
203652	143205	96	76370	51966	95	34354	24135	88	-193	71	0	15	124	0	-275	262	0	4.46629
215193	150196	114	83162	57667	96	32124	22675	87	166	151	0	80	96	0	-6673	0	0	4.46737
176923	131620	91	79522	58041	93	28103	20144	70	78	157	0	57	91	0	217	1238	8	4.47062
316700	183571	117	98101	57821	108	64725	38140	105	240	534	0	78	223	0	-4063	0	0	4.4717
128987	108643	81	57736	47494	81	19356	15456	53	-155	88	0	-20	53	0	-15493	0	0	4.4717
129418	111303	82	54326	45595	81	24201	19837	61	-136	23	0	-6	49	0	-13752	0	0	4.4717
63158	55873	75	22392	19608	54	12431	10542	45	13	109	0	49	77	0	108	813	0	4.47602
51111	45275	62	17851	15582	49	8372	7250	38	129	139	0	-38	56	0	-503	342	0	4.47818
315624	134768	128	112846	44790	123	54440	21584	122	284	426	0	358	446	0	-1129	348	0	4.47926
177971	128331	92	54682	38768	87	29523	21043	83	24	76	0	-23	59	0	-8550	0	0	4.47926
99976	84898	83	36370	31138	77	19980	17166	49	62	134	0	17	86	0	75	564	0	4.48359
127771	109447	82	51026	43321	81	23004	19307	63	202	164	0	60	126	0	-1718	0	0	4.48359
300005	188877	117	78031	48184	112	45750	28363	110	215	546	0	216	284	0	194	443	0	4.48683
242717	160718	100	87790	57217	100	33974	21775	93	81	208	0	78	123	0	-8192	0	0	4.48791
101665	89196	79	42453	36500	77	16549	13533	49	-13	94	0	-10	29	0	-10246	0	0	4.48791
97934	87826	78	49508	43047	78	17093	14408	49	63	159	0	13	63	0	-9335	0	0	4.48791
432130	243863	149	245530	138853	144	134088	77812	133	2448	2719	23	1385	1537	17	169306	149758	110	4.48791
179110	135300	91	83407	61803	89	29782	21930	80	-78	92	0	-69	38	0	-10830	0	0	4.489
104749	91224	78	47310	40239	78	16735	13964	50	-23	97	0	103	85	0	-11140	0	0	4.489
79382	68600	79	28727	24400	73	15732	13800	47	-142	45	0	-31	64	0	-217	469	0	4.4944
217166	150875	106	73305	49016	95	37932	26346	91	-52	96	0	-131	18	0	533	465	0	4.49656
201134	140998	95	94949	67224	92	34938	23509	88	-20	123	0	-35	34	0	-8109	0	0	4.49656
400736	230510	153	115135	69125	139	70680	41032	134	1332	1456	18	1055	1029	5	291	685	0	4.49981
299873	203680	111	108561	74130	109	53556	37432	105	84	312	0	23	309	0	-10179	0	0	4.49981
346298	205174	118	123783	71155	118	64862	37648	115	658	1031	1	358	766	0	-6902	0	0	4.50089
403751	244905	128	166534	101686	128	96242	60907	126	1166	1807	16	774	1333	10	144	824	0	4.50197
95490	82134	80	28789	25092	74	19937	17031	52	6	68	0	-21	59	0	-1786	67	0	4.50305
80060	69516	79	26663	22649	65	11950	10383	43	-60	103	0	14	84	0	-1409	0	0	4.50413
219177	146934	97	84898	56499	96	35204	23734	93	71	167	0	-99	12	0	-177	325	0	4.50629
141449	103985	95	56450	42128	87	28291	20776	76	-93	45	0	-92	84	0	-7327	0	0	4.50629
117331	100387	88	46969	39987	79	18063	14866	50	-112	66	0	-59	51	0	230	869	0	4.50954
311957	194021	116	102741	63017	108	49588	30985	105	151	529	0	66	315	0	-16453	0	0	4.5117
186791	145601	94	77909	59517	90	27692	20721	75	98	127	0	-12	46	0	254	326	0	4.51494
124906	105373	97	53399	44120	81	33286	27925	78	-88	102	0	-71	54	0	-9075	0	0	4.51602
57162	50647	73	24590	21529	59	10101	8625	41	-72	67	0	30	69	0	230	643	0	4.51711
214014	144134	98	69047	48340	94	40640	27297	92	10	130	0	73	108	0	-565	115	0	4.52467
232611	147420	103	98283	62138	100	43433	27210	96	96	111	0	-5	61	0	-8245	0	0	4.52467
230493	156095	99	107736	74382	98	36745	24948	93	80	120	0	19	86	0	183	644	0	4.53332
194293	137894	93	79438	55404	92	33598	23401	88	-129	43	0	-75	90	0	-25653	0	0	4.5344
118191	103243	79	38719	33727	73	23665	20231	56	-37	62	0	-49	43	0	-26098	0	0	4.5344
142816	118884	97	55307	45715	83	26663	22011	64	80	155	0	78	104	0	558	470	0	4.53657
131725	98604	102	58776	44872	86	18900	14303	54	-190	25	0	12	58	0	181	473	0	4.54197
443579	232728	162	220855	130764	151	107153	61815	149	2944	2246	31	1979	1650	21	-4705	0	0	4.54197
128037	92509	101	49260	36819	85	24413	17161	63	164	231	0	16	71	0	-519	281	0	4.5463
84602	73176	78	32534	27798	74	13934	11759	46	-20	92	0	118	91	0	-3086	0	0	4.54738
79421	71284	75	32211	27686	74	14050	11957	48	-68	60	0	15	75	0	-1058	503	0	4.54738
102095	88511	86	48791	42318	78	18171	15427	50	-74	89	0	-25	78	0	-2552	0	0	4.54846
72671	62955	89	18124	15799	49	14761	12867	45	-43	165	0	-13	71	0	3634	1671	27	4.54846
90161	77348	79	24320	20997	61	17633	14980	51	-87	42	0	53	63	0	-433	524	0	4.54954
218567	153397	98	93387	66107	95	35625	24395	91	189	132	0	70	110	0	192	510	0	4.55387
72478	65907	75	31548	27594	73	8073	7174	36	-33	96	0	-28	40	0	-541	97	0	4.55819
257222	167379	103	104499	68286	102	44274	28566	97	53	218	0	68	107	0	-1570	612	0	4.55819
210565	157975	93	89592	68651	93	40107	29679	89	71	184	0	-51	31	0	-154	498	0	4.56576
46185	40011	78	15890	14121	47	6493	5526	35	141	161	0	139	98	0	-387	192	0	4.56684
277285	171190	115	77233	47583	107	48704	30329	104	179	441	0	81	327	0	-701	214	0	4.56792
152974	127549	89	65448	53709	84	26308	21673	59	-47	133	0	15	79	0	-6	290	0	4.57225
222453	150093	99	78736	53388	97	37309	24604	94	-90	71	0	75	88	0	-6202	0	0	4.57225
151357	127872	85	84120	70837	84	26496	22402	71	-119	66	0	94	61	0	-4917	0	0	4.57333
79180	67989	80	24264	21128	58	13174	11062	45	-106	37	0	-84	37	0	-2498	0	0	4.57333
99520	85155	81	30916	26759	76	17106	15296	48	-40	67	0	-27	43	0	-43	329	0	4.57549
130261	109485	88	44889	38295	79	21283	17454	55	-76	53	0	-72	26	0	-521	141	0	4.57657
121961	103065	83	44715	38379	80	21358	17950	54	-30	78	0	33	115	0	-340	486	0	4.58306
109218	92921	81	39514	33248	78	21160	17134	55	106	178	0	79	137	0	-694	271	0	4.58414
148140	117163	90	66924	52876	87	25970	20723	67	71	108	0	-87	50	0	-296	247	0	4.5863
187460	132873	93	56509	38660	90	34212	23878	88	46	150	0	-80	86	0	-4849	0	0	4.5863
286066	193175	116	96950	64900	111	46192	31733	108	260	563	0	178	559	0	-581	282	0	4.58738
265852	166067	106	90821	56275	103	38228	23580	99	40	208	0	72	101	0	-410	247	0	4.58954
148157	119889	89	49353	38304	83	19677	15593	55	-22	90	0	-8	76	0	272	865	0	4.59171
179720	132314	93	63089	45523	90	30122	22365	80	115	213	0	20	85	0	-982	45	0	4.59279
78523	69376	78	24753	21073	60	15467	13260	48	-73	45	0	60	103	0	-4705	0	0	4.59279
69447	62633	75	33398	29349	73	9437	8258	40	-89	59	0	-44	43	0	-810	212	0	4.59387
330708	196998	121	98495	57547	117	57217	33265	115	461	972	0	263	561	0	-16758	0	0	4.60252
352511	156041	150	119545	54063	133	54214	20751	128	485	487	0	411	526	0	-193	488	0	4.6036
240895	158041	98	82513	54768	96	45938	29266	95	4	161	0	19	89	0	-8849	0	0	4.6036
85769	73088	78	31380	27220	72	15414	13544	47	-76	62	0	70	117	0	-5922	0	0	4.60468
77231	66926	84	16703	14690	48	13070	10848	44	116	140	0	-45	74	0	-4812	0	0	4.60468
258985	165493	114	106347	68743	102	40341	24359	99	279	143	0	123	64	0	223	745	0	4.60792
79803	70834	75	29682	25925	64	13196	11395	45	-100	87	0	-58	95	0	-8601	0	0	4.60792
123978	107821	82	37902	32992	78	20399	16940	52	198	188	0	-64	63	0	-5049	0	0	4.60792
111005	87336	86	48762	37915	82	16393	12388	52	-118	45	0	89	46	0	-132	369	0	4.61009
143286	118596	89	55384	46472	83	31911	26228	77	-203	43	0	62	65	0	-2020	0	0	4.61009
210496	156030	97	64529	49838	93	25144	19108	63	-68	95	0	78	130	0	694	1046	3	4.61333
428350	221953	141	200571	116865	139	74727	38930	137	1428	1453	14	986	859	0	-7786	0	0	4.61333
95206	82202	81	36021	30580	77	19597	15929	50	100	138	0	20	78	0	146	332	0	4.61657
187086	135946	109	63836	46186	91	32837	24319	88	88	90	0	23	90	0	-157	250	0	4.6263
405081	244562	152	210749	135905	143	70232	43435	139	2242	1786	29	1322	1090	9	214	438	0	4.62847
202477	138668	98	68554	45721	96	36143	24573	93	131	169	0	-30	66	0	-117	249	0	4.62955
224862	154633	98	93334	64602	94	31138	21042	83	145	125	0	51	184	0	-7807	0	0	4.62955
128702	107992	91	52973	44530	82	20209	16461	55	-152	23	0	-67	40	0	-1559	0	0	4.63063
129808	101807	87	43445	33255	84	23024	16961	61	-111	96	0	-74	53	0	-6580	0	0	4.63063
49912	44616	65	21629	18943	55	7665	7098	35	30	155	0	-10	38	0	-358	61	0	4.63387
137310	102664	89	86323	65406	87	406	255	0	66	107	0	-8	74	0	-362	247	0	4.63603
164881	127876	105	68633	50500	98	26261	20547	69	19	99	0	39	61	0	-249	716	0	4.63603
228622	153338	104	81407	55423	98	44182	28801	96	-14	91	0	-49	112	0	-3375	0	0	4.63603
44544	42528	52	22351	20180	50	7315	6393	36	44	119	0	-40	47	0	-3501	0	0	4.63603
180233	132802	92	74153	56305	91	22903	17531	61	-89	44	0	39	71	0	-218	302	0	4.63928
54612	50639	64	23161	20930	54	6192	5449	33	-57	45	0	20	74	0	-5052	0	0	4.63928
115357	94886	83	42539	34610	82	17427	14212	54	-46	64	0	-46	56	0	-344	132	0	4.64144
57422	51299	72	20896	18547	53	7012	6143	37	-13	83	0	1	51	0	-474	329	0	4.64252
64413	56665	66	26496	23095	67	14100	11960	46	-133	23	0	45	46	0	109	400	0	4.64576
160849	118675	91	56846	40422	89	26583	19599	70	-84	120	0	-55	56	0	-1611	0	0	4.64685
92306	72792	85	37064	28353	79	15722	12137	51	29	91	0	-44	60	0	-310	309	0	4.65441
76628	66052	89	32002	27304	75	13363	11531	45	105	158	0	2	35	0	-2978	0	0	4.65549
420481	191534	152	207478	101615	147	77202	36584	143	1873	1289	23	1277	885	0	-556	231	0	4.65658
221989	153574	100	90095	64579	94	39260	26290	93	53	115	0	24	75	0	-7834	0	0	4.65658
64431	55877	76	20562	18149	52	9135	7637	40	12	89	0	14	34	0	-245	478	0	4.65874
297083	195693	116	136463	87731	108	41613	27420	104	512	603	0	113	410	0	-371	233	0	4.6609
175298	116109	96	59126	39124	92	29366	19434	86	-36	84	0	130	98	0	-4310	0	0	4.6609
74774	65370	77	27937	24135	74	13337	11452	46	-7	91	0	21	122	0	-3531	0	0	4.66198
111885	96665	80	44827	38517	78	18984	16132	52	11	122	0	7	33	0	-3818	0	0	4.66414
417335	246659	138	182535	114792	137	93507	58134	134	1728	1862	25	1568	1261	17	-424	263	0	4.66739
133973	102367	89	52339	38531	87	25862	18223	83	-45	60	0	119	105	0	30438	11870	103	4.66739
57833	50956	79	18812	16470	51	11425	9499	44	10	67	0	-3	108	0	-3733	0	0	4.66847
207852	146893	96	97626	69079	94	30925	21791	82	79	113	0	109	77	0	-311	286	0	4.67063
81495	71142	78	27766	23800	71	15352	12971	47	-92	60	0	234	135	0	-699	468	0	4.67171
113961	92488	88	38352	30194	80	20214	15584	56	-90	41	0	-85	12	0	691	989	0	4.67496
234767	162357	102	74633	49614	100	36386	24911	96	13	99	0	11	169	0	-2742	166	0	4.67496
114676	95966	82	48668	39712	80	19204	15594	53	115	111	0	-39	76	0	1080	652	0	4.6782
222413	175393	96	67739	53058	92	37564	29863	90	-105	93	0	11	48	0	317	785	0	4.68252
89305	76109	92	30113	25958	75	17098	14247	50	17	80	0	-50	58	0	-791	231	0	4.6836
231496	156285	97	93486	61637	96	37662	25289	92	-105	99	0	82	113	0	363	594	0	4.68685
56701	49482	70	25919	22859	58	11394	9609	43	47	94	0	-133	6	0	-5816	0	0	4.68685
197051	134155	98	79239	54925	93	32834	22321	88	-114	63	0	17	99	0	-2769	0	0	4.68793
119888	93045	89	49199	37907	85	22441	16974	60	25	144	0	53	96	0	157	395	0	4.68901
172892	125388	93	70683	51116	91	29997	20671	83	75	86	0	81	85	0	-315	190	0	4.69334
110585	95515	79	38213	33304	77	18541	15634	52	8	73	0	-23	30	0	-4572	0	0	4.69334
203597	141976	96	82416	56143	92	31387	21517	80	24	124	0	-72	51	0	-2834	0	0	4.69442
103009	89270	79	38836	33609	77	16057	13792	49	-51	116	0	-145	71	0	-8297	0	0	4.69442
81051	68794	89	16963	14861	50	14128	12699	44	-214	4	0	-69	37	0	456	342	0	4.69658
113947	97295	80	47287	40064	79	17959	15205	53	161	216	0	-50	27	0	128	304	0	4.69874
93944	78761	81	32645	26085	77	17287	14203	51	-43	107	0	56	112	0	78	344	0	4.7009
98827	87540	84	40758	35035	77	16727	14120	51	-159	42	0	90	63	0	-925	56	0	4.70198
47378	42157	69	17606	15607	49	7856	6709	39	13	84	0	16	55	0	-1314	0	0	4.70198
196848	145770	102	78530	57112	91	28187	20444	73	-38	90	0	61	52	0	-176	544	0	4.70415
60934	50548	88	22716	20288	57	11329	10063	43	-40	44	0	-38	30	0	-384	103	0	4.71063
201768	149680	97	84556	62721	94	30377	22709	81	-12	149	0	24	90	0	-21	227	0	4.71172
177942	127441	92	62956	45435	89	31395	21526	87	-180	31	0	0	86	0	-6931	0	0	4.71172
157773	128380	90	63124	52510	85	21906	17586	59	64	101	0	26	95	0	-446	448	0	4.7182
138303	111602	87	55062	43286	83	27661	22529	75	-134	119	0	-57	42	0	-4896	0	0	4.7182
200957	139994	106	71970	50694	97	36685	24519	94	213	200	0	-4	51	0	211683	169153	111	4.7182
239811	162422	109	126217	85020	101	45724	31181	96	-80	270	0	40	212	0	-109	187	0	4.72253
207452	144424	95	95479	69071	93	32807	22101	85	-183	168	0	-39	78	0	-13689	0	0	4.72253
168085	126794	94	107696	80161	92	599	412	0	57	122	0	40	77	0	1	433	0	4.72469
69527	61668	82	22200	20143	52	8641	7859	37	66	121	0	-22	60	0	621	763	0	4.72577
79566	69738	76	31264	27351	74	18078	15018	49	-12	100	0	-20	36	0	-421	175	0	4.73009
164028	121389	102	62288	46345	89	28838	21506	71	133	155	0	7	119	0	-2020	72	0	4.73009
423762	210044	147	155156	80994	147	79356	39922	143	1575	1133	17	1252	806	0	-1187	71	0	4.73118
115871	101272	81	47228	40335	79	18844	16115	52	15	105	0	9	54	0	441	528	0	4.73658
97738	84237	84	37422	31115	78	17605	14969	50	-107	22	0	-79	7	0	-2652	0	0	4.73658
104514	88504	87	44024	37774	78	15651	12919	49	-19	67	0	-77	69	0	109	242	0	4.73874
293159	186815	113	92794	59241	111	55252	35258	109	489	1003	1	230	575	0	-3979	0	0	4.73874
71002	66513	63	30398	26949	69	16714	14311	49	-164	47	0	47	99	0	-11450	0	0	4.73874
151816	123350	87	70318	56568	84	25599	20275	65	-202	17	0	6	47	0	-523	55	0	4.74307
175512	124785	96	62205	44512	92	24713	16851	66	105	175	0	-63	74	0	-3784	0	0	4.74307
90981	82306	77	36265	32059	76	15954	13670	47	-123	61	0	-48	70	0	-7911	0	0	4.74307
300571	194213	109	122971	81369	104	52552	33497	100	133	404	0	52	365	0	-8656	0	0	4.74307
122375	106429	79	37345	32102	78	20013	17175	52	84	171	0	-74	74	0	-10726	0	0	4.74415
62614	56774	69	23015	20483	58	11147	9456	42	-3	108	0	-24	66	0	-96	145	0	4.74739
183443	122930	101	77821	52926	95	29570	19039	74	262	166	0	89	128	0	95	317	0	4.75064
119667	97839	87	42609	34308	81	24213	19513	63	96	154	0	20	63	0	-435	116	0	4.75172
240927	167146	98	93995	65700	97	32326	21546	90	234	354	0	-50	184	0	-4679	0	0	4.75172
136582	114596	91	53513	45715	80	29210	23856	71	36	137	0	88	92	0	-145	330	0	4.75388
80718	65533	80	31305	24933	77	14570	11885	49	-48	41	0	-47	86	0	-142	286	0	4.75604
169108	128865	98	60122	44136	88	22371	16362	60	-19	100	0	-26	53	0	-365	624	0	4.75712
269120	171640	107	89638	57085	104	44289	28431	101	-21	436	0	150	171	0	-7038	0	0	4.75712
137728	96314	91	47662	34065	86	24502	17406	63	134	153	0	-25	79	0	-375	169	0	4.76253
91598	79811	79	34503	30066	75	17705	14983	52	76	106	0	99	101	0	-407	356	0	4.76685
431113	227403	154	135334	71524	149	69732	34870	146	2188	1395	29	1567	855	0	-1111	99	0	4.76902
49107	45614	69	23426	20617	57	9473	8174	40	-72	47	0	15	89	0	-3142	100	0	4.76902
66499	56894	78	25702	22370	59	11432	9660	43	-60	60	0	-25	71	0	-3475	0	0	4.76902
191724	133912	96	76309	53830	93	31778	21547	89	-6	178	0	79	72	0	-577	127	0	4.77334
136792	115909	87	57014	48377	82	24724	20761	59	143	137	0	-83	40	0	-4953	0	0	4.77334
113631	99214	79	32144	27919	75	22104	18445	62	-95	61	0	32	60	0	-7788	0	0	4.77334
339382	192841	126	123053	69255	120	49468	28644	116	359	712	0	338	667	0	168	484	0	4.7755
109755	93898	89	40833	35223	77	23822	20375	59	-52	101	0	-77	29	0	-3263	0	0	4.77659
253346	166682	104	80796	53039	99	40134	25976	96	10	172	0	108	253	0	108	688	0	4.77983
95950	85117	78	41963	36485	76	14950	12674	46	58	110	0	10	96	0	403	855	0	4.78523
77378	67340	82	27158	23485	67	14034	11774	47	19	103	0	-30	53	0	-515	244	0	4.78632
279067	182990	103	121824	79881	102	48372	32117	98	235	405	0	25	207	0	-369	264	0	4.7874
371298	186274	156	123232	61353	141	60235	28763	138	1752	1432	20	1045	810	0	-1072	135	0	4.78848
89444	77832	79	31377	26945	76	16474	13281	49	-116	98	0	-12	66	0	98	265	0	4.79172
148067	125509	84	48763	40528	83	27493	22833	72	-53	103	0	72	91	0	-2823	0	0	4.79172
266450	179277	107	150214	101330	107	464	487	0	307	765	0	90	316	0	-7300	0	0	4.79172
66709	57025	90	24021	18312	90	11152	9622	43	96	87	0	105	62	0	-5690	0	0	4.79172
64758	58940	72	20265	18432	50	13483	12021	43	-113	53	0	50	74	0	-4858	0	0	4.79172
74541	65001	76	23268	20329	57	12045	10390	43	-99	127	0	-24	39	0	302	574	0	4.79929
303011	216592	118	141029	102602	113	80304	58969	111	565	1442	6	334	1055	1	159	702	0	4.80253
443871	231497	157	176910	102484	154	101652	54325	151	2572	1628	31	1795	1233	17	-567	353	0	4.80578
217010	144190	100	77601	51108	97	34877	22910	94	-28	43	0	7	111	0	-557	304	0	4.80794
271854	164783	103	89362	54663	102	44101	26149	99	168	269	0	24	270	0	233	657	0	4.81226
244586	166543	101	92377	62915	96	33871	23215	89	131	194	0	-36	144	0	-5779	0	0	4.81334
130888	96161	89	45089	32177	85	24699	16947	64	-171	7	0	-84	73	0	-12052	0	0	4.81334
57776	51420	80	23346	20656	58	8465	7521	38	-18	87	0	13	65	0	-436	127	0	4.81875
370643	214870	135	114262	64166	129	66019	36094	127	1630	1739	22	852	674	0	-1836	119	0	4.81875
138446	115991	84	55019	45060	83	24602	19514	64	110	137	0	137	84	0	-5093	0	0	4.81983
112617	97212	92	53146	46020	79	19274	16258	52	95	106	0	4	104	0	194	440	0	4.82199
56009	49614	86	27447	24101	67	9422	8307	40	-2	83	0	41	68	0	-614	380	0	4.82199
224349	146516	101	80140	53437	97	39195	25467	96	88	344	0	74	235	0	-2535	0	0	4.82308
112570	92421	83	40372	32139	80	22712	17727	62	65	159	0	-21	61	0	-5812	0	0	4.82308
269718	179047	101	97655	64446	101	44264	28014	98	227	499	0	96	277	0	244	613	0	4.82848
263760	163858	105	92802	57630	103	44673	27562	99	-35	422	0	47	238	0	-3865	0	0	4.82956
174342	134645	98	52164	39203	87	29549	22346	72	119	182	0	-21	75	0	-313	576	0	4.83281
62176	54441	89	23394	20550	55	10960	8981	43	148	172	0	45	64	0	-421	159	0	4.83821
135745	106145	90	64607	50029	87	18936	15270	53	-128	38	0	-52	57	0	-2088	0	0	4.83821
56316	50321	72	23115	20293	56	9651	8277	41	-55	112	0	-11	65	0	106	524	0	4.84037
151855	117915	92	68749	52842	87	27236	21386	73	-39	114	0	-172	5	0	-74	442	0	4.84794
162324	123743	93	79879	60924	89	27149	21069	68	36	61	0	6	62	0	-5450	0	0	4.84794
188483	136800	91	67387	47652	91	30937	22142	84	46	170	0	-46	45	0	-11881	0	0	4.84902
252197	163096	99	110512	73117	97	38838	24010	95	57	172	0	144	94	0	-15148	0	0	4.84902
49288	43587	70	16295	14642	47	8710	7612	39	-47	89	0	41	57	0	-4318	0	0	4.84902
203286	139870	102	82436	55488	96	37909	27153	94	218	210	0	125	118	0	-580	206	0	4.85767
183611	142159	92	81449	62408	90	26607	20551	75	34	114	0	-87	50	0	7302	3301	61	4.85767
303844	185765	116	81542	48910	110	55812	32402	108	308	1092	2	251	548	0	-402	545	0	4.85983
132697	112594	84	53416	44694	81	22329	18870	57	-16	58	0	4	55	0	-10092	0	0	4.85983
38719	33904	76	13784	12479	43	6541	5863	35	-119	22	0	48	92	0	-3560	0	0	4.86092
73445	63933	76	18266	16033	48	15212	13269	46	-44	119	0	36	70	0	88	480	0	4.86308
75727	67222	76	25263	22010	65	10503	9002	42	-118	42	0	-112	21	0	-38	241	0	4.86524
128516	112368	84	55638	47927	80	20287	16459	52	198	222	0	-11	58	0	-1726	0	0	4.86632
457945	217541	156	186487	96482	156	89504	44996	153	2407	1482	29	1774	979	0	-7983	598	0	4.86632
53699	47249	72	20443	18273	53	8244	7402	38	-78	84	0	-4	46	0	-5878	0	0	4.86632
75864	67297	79	26936	23517	63	13625	12025	46	17	99	0	-39	24	0	-6683	0	0	4.86632
109416	93332	86	44987	38668	79	20024	17306	53	-44	89	0	-20	69	0	-3986	0	0	4.8674
172224	121716	99	68834	50118	92	25872	17854	67	68	200	0	-4	73	0	-2825	0	0	4.8674
158962	117091	102	63417	47868	88	24476	17947	64	-228	78	0	26	52	0	-331	301	0	4.86957
72517	59382	79	27433	21841	72	14972	11951	50	181	109	0	-5	31	0	194	446	0	4.87173
219344	147235	108	71630	50115	95	38725	25804	93	22	132	0	153	159	0	-866	363	0	4.87281
111892	94052	87	42801	34889	79	19983	16149	55	-88	67	0	-9	98	0	-7844	0	0	4.87281
119232	90241	98	38440	28374	84	21914	16135	58	198	176	0	-50	27	0	602	427	0	4.88254
230625	156974	100	84433	58143	97	40134	26057	93	67	158	0	34	109	0	-736	416	0	4.88362
96277	79784	84	32246	25720	80	18042	14824	52	-165	87	0	-1	51	0	-5886	0	0	4.88362
182513	127528	100	72658	52116	90	30278	21174	82	218	176	0	-65	68	0	-3670	0	0	4.8847
134206	105213	90	48469	37684	84	25730	19797	66	-70	82	0	113	115	0	-323	115	0	4.88795
69265	57481	89	17497	13432	89	13162	10042	53	322	494	0	138	387	0	148345	154142	46	4.88795
309344	188906	109	109258	68272	108	51450	30601	104	413	874	0	267	545	0	-696	334	0	4.89227
193006	135620	100	72435	51228	91	34632	24090	88	58	115	0	65	85	0	-4156	0	0	4.89227
271767	169838	114	130881	90378	105	70541	49084	101	149	816	0	63	462	0	-311	197	0	4.89551
153393	117171	92	63461	48025	88	23441	17605	64	53	83	0	-13	71	0	908	745	0	4.89876
119056	91038	87	40890	30842	84	21646	16309	60	101	111	0	-6	50	0	-5584	0	0	4.89876
45786	40954	73	15190	13615	45	9473	8217	39	-36	83	0	-46	41	0	-456	67	0	4.90092
219339	145992	98	88976	57461	97	30101	19454	78	-112	202	0	136	92	0	42	310	0	4.90416
251992	159218	101	83202	55546	101	41552	26016	97	27	362	0	75	244	0	-3472	0	0	4.90524
101133	81251	96	45700	36176	83	16498	13209	55	127	129	0	46	72	0	39788	29909	96	4.90524
270488	179525	104	92811	61762	100	48550	31698	98	13	496	0	-18	380	0	-5379	0	0	4.90524
108844	95026	89	35323	30971	76	18678	16086	51	4	109	0	-31	35	0	-559	142	0	4.90632
96884	83147	82	32382	28177	77	20836	17577	54	-13	101	0	58	138	0	-287	207	0	4.90849
307374	207644	114	124945	87088	108	63180	44626	103	284	807	0	228	672	0	334	552	0	4.91065
115390	101729	84	50241	43487	80	17088	15115	48	100	164	0	81	68	0	-7456	0	0	4.91065
26980	24087	66	15333	13752	47	3792	3021	31	6	58	0	-44	96	0	18	215	0	4.91281
139582	113754	95	49580	39470	84	25061	20023	72	-174	71	0	19	79	0	-892	53	0	4.91281
111452	97156	80	42067	34630	77	20200	17130	55	184	118	0	-26	77	0	397	1033	4	4.91281
103991	90523	81	44478	38632	77	20003	16840	52	17	122	0	1	52	0	-6341	0	0	4.91281
148045	118946	90	65921	51892	85	27092	21917	65	-22	89	0	146	161	0	-1402	0	0	4.91389
157970	118139	90	67744	50598	87	24234	17906	63	-138	124	0	-16	75	0	-5729	0	0	4.91389
72607	63801	78	33329	28405	77	13384	11356	46	72	158	0	-64	24	0	60388	111509	91	4.91389
417008	237258	142	181708	105714	143	77020	44237	138	1606	1153	18	1472	1044	7	-603	612	0	4.91606
247879	164802	100	83729	55775	98	43929	29646	95	-19	329	0	117	203	0	-16958	0	0	4.91606
158893	132496	83	59932	48849	83	26640	21776	64	-111	81	0	-110	9	0	-15086	0	0	4.91606
114404	97808	84	36308	30815	79	23942	20371	57	21	117	0	84	79	0	-5393	0	0	4.91714
86549	75153	77	29148	25035	72	17339	15384	50	-182	122	0	-37	68	0	-2355	87	0	4.91714
144321	109923	90	72515	56115	88	21437	15723	59	-22	192	0	-20	67	0	-203	110	0	4.92038
226851	161021	101	96934	69121	94	46237	32009	90	15	114	0	27	84	0	780	446	0	4.92362
76328	70784	72	22355	19958	53	14044	12030	47	-79	23	0	-69	62	0	-10108	0	0	4.92362
170013	132589	91	53456	40269	87	27004	19939	71	44	106	0	131	80	0	207	481	0	4.92687
153854	130069	84	70646	60323	84	26156	22226	67	-108	84	0	41	86	0	-199	203	0	4.92795
230442	180433	94	126205	99935	94	45999	35740	91	32	352	0	142	108	0	-7708	0	0	4.92795
98399	78108	83	37134	29078	74	20587	15875	57	24	108	0	-25	68	0	-14884	0	0	4.92795
83577	70294	86	31200	27158	75	16421	14218	47	95	96	0	-116	19	0	-2154	0	0	4.92903
119767	103273	97	49859	42871	80	18097	15284	49	239	138	0	-44	34	0	-204	256	0	4.93119
219309	154683	96	102058	70981	94	34102	24761	89	-117	141	0	122	85	0	-4449	0	0	4.93227
258283	171089	105	108802	71490	102	38253	24923	97	171	369	0	-60	325	0	-156	448	0	4.93552
152438	123935	88	51219	40685	84	26077	21079	67	46	110	0	-100	30	0	-358	322	0	4.93768
201897	143014	91	82170	57184	92	33038	23229	88	-75	57	0	61	75	0	-4294	0	0	4.93768
237255	162131	99	88506	59786	97	35161	24261	91	78	282	0	30	87	0	27273	10346	112	4.93768
62859	56201	76	23787	20962	58	10887	9446	41	24	68	0	-5	51	0	-8915	0	0	4.93768
230377	181619	94	165212	133636	97	543	584	0	119	260	0	-17	120	0	-462	432	0	4.93876
109522	96410	81	43726	38281	79	16828	14079	48	-89	81	0	57	64	0	-437	289	0	4.93984
216636	153412	94	67333	46981	92	38903	27146	90	-81	96	0	55	73	0	-4991	0	0	4.93984
128187	111107	82	52047	44331	80	22029	18289	57	-177	46	0	144	130	0	-2526	0	0	4.93984
125230	105755	95	45055	38397	80	19819	16901	51	-97	44	0	46	55	0	-3639	0	0	4.94092
179797	132613	93	60686	42282	91	30887	22374	82	-13	161	0	43	54	0	-496	444	0	4.94525
60717	52439	89	23647	21012	58	12247	10762	43	-21	63	0	-94	20	0	-1273	22	0	4.94633
103777	88049	81	34956	28428	80	19675	15972	50	-94	154	0	56	41	0	-28	498	0	4.94957
216826	154561	97	73322	50237	92	33680	23077	89	58	95	0	87	88	0	-2782	223	0	4.94957
157505	119469	91	73495	56391	88	26620	19945	70	-66	108	0	112	81	0	-343	216	0	4.95282
206738	135755	97	66356	42705	95	36539	24000	93	124	132	0	100	121	0	-4334	0	0	4.95282
162355	121389	94	81126	60934	88	37164	27670	84	-51	67	0	-44	79	0	-108	229	0	4.95822
56971	51424	80	20660	18692	49	11739	10376	42	-215	57	0	42	76	0	-3522	0	0	4.95822
132713	107642	89	51886	41338	84	23402	18538	63	-20	62	0	18	52	0	1037	683	0	4.96255
122364	106904	79	49037	42260	79	20479	17258	56	-41	89	0	-44	51	0	-2078	0	0	4.96255
70769	63916	76	24215	21226	60	13552	11584	44	54	59	0	-14	60	0	-811	280	0	4.96363
236200	157166	115	64568	42425	98	46005	31094	96	-46	201	0	85	243	0	-576	378	0	4.96471
251613	181602	100	88479	62957	98	49038	34104	96	96	353	0	-42	200	0	279	407	0	4.96795
71610	62584	78	27008	23907	65	13428	12032	43	63	149	0	99	133	0	-255	311	0	4.96903
145031	123744	83	84760	73007	84	25487	21411	66	-128	60	0	1	74	0	-1790	0	0	4.96903
121109	103949	83	43499	37962	79	19418	16838	50	52	133	0	-64	32	0	572	571	0	4.97444
65868	59116	75	18424	16338	50	8400	7777	37	-1	120	0	-42	57	0	-3075	0	0	4.97444
356017	214309	133	203890	144432	115	139334	96374	113	1145	2388	13	825	1631	7	-52	662	0	4.97984
212874	151941	94	111949	81173	92	40985	28657	89	-113	41	0	111	151	0	-16958	0	0	4.97984
73519	66903	65	29632	26585	58	10789	9690	40	40	87	0	57	65	0	-14531	0	0	4.97984
88310	75798	79	30095	25312	77	14918	12483	45	-17	107	0	7	61	0	-2941	0	0	4.98093
112604	92595	85	45059	35931	82	17191	14332	50	146	128	0	-45	42	0	-3682	0	0	4.98093
240961	174822	110	80826	58600	99	42041	31040	97	256	658	0	89	422	0	-6688	0	0	4.98093
191115	132787	100	67970	48295	94	34454	24103	91	-165	129	0	54	123	0	-664	164	0	4.98309
146766	124084	87	57283	48466	84	21208	17514	55	130	105	0	-10	84	0	-1030	4	0	4.98417
50745	46065	72	21653	19527	51	8734	7485	39	-112	58	0	-42	32	0	-3732	0	0	4.98417
290960	191641	123	113896	76105	106	56309	38240	103	351	667	0	242	452	0	-5157	0	0	4.98525
143840	122436	85	55734	46754	83	25098	21357	64	-17	52	0	54	80	0	-1842	0	0	4.98633
214989	153686	96	98891	70958	95	38143	27208	90	161	253	0	4	80	0	-2787	0	0	4.98633
43010	38863	60	21160	19102	52	6000	5129	34	177	135	0	-49	54	0	-3543	0	0	4.98633
52880	46541	72	23287	20843	57	8220	7464	38	44	84	0	49	56	0	-705	0	0	4.98849
237892	168910	96	117704	84230	96	54845	39565	92	233	160	0	-104	170	0	-3050	0	0	4.98849
146887	119355	86	68947	54982	87	22462	17649	60	-74	43	0	18	92	0	133	784	0	4.99174
119769	94456	85	39040	30225	82	22601	18193	59	3	106	0	37	95	0	-486	294	0	4.99714
183836	133406	98	66632	48859	88	29108	20664	71	104	190	0	-75	68	0	-3000	0	0	4.99714
350037	198274	117	102951	58061	119	54551	30622	114	777	1122	3	528	701	0	3422	2135	34	4.99714
359459	233830	109	213097	144377	111	86730	59857	108	1061	2276	10	492	1182	3	-23786	0	0	4.99714
76389	66610	79	29458	25842	74	13235	11274	44	5	148	0	21	34	0	167	347	0	5.00039
364125	212136	128	115865	66884	125	70827	40876	123	1513	1398	21	974	1047	6	-190	403	0	5.00255
97113	87319	70	32362	27212	76	20399	16674	54	-151	96	0	-55	76	0	-12924	0	0	5.00255
269014	182514	102	82988	55165	99	52339	34879	98	292	609	0	177	435	0	-12747	0	0	5.00255
48491	42706	71	19154	17032	54	6116	5744	33	-60	77	0	-28	63	0	257	812	0	5.00363
57049	50857	69	18901	16648	51	11004	9487	42	-176	48	0	89	87	0	-513	30	0	5.00471
174951	136513	89	88538	67841	90	24318	18318	64	3	115	0	51	98	0	-377	103	0	5.01552
67059	61240	73	27127	24385	58	13490	11578	45	24	102	0	18	48	0	-6009	0	0	5.01552
60747	53576	73	23896	21353	61	9137	8280	39	1	54	0	65	113	0	-800	41	0	5.0166
113033	87314	85	47902	36321	84	18336	13344	56	38	79	0	21	43	0	-187	326	0	5.01985
46678	42975	71	15493	14139	46	8202	7411	36	1	62	0	-5	65	0	-2863	0	0	5.02093
65240	59823	73	23016	20351	56	12221	10539	45	-75	26	0	-44	60	0	-2128	0	0	5.02093
93026	79033	88	28440	24553	75	16561	14018	49	-36	125	0	-43	38	0	146	599	0	5.02525
99506	86510	88	39287	34389	76	16852	14505	50	-101	29	0	-83	23	0	482	792	0	5.0285
79092	69423	76	28857	25245	67	15876	13554	48	27	153	0	23	80	0	-1044	0	0	5.02958
99217	87215	78	31164	26725	75	17621	15781	49	67	117	0	-26	38	0	-296	404	0	5.03174
186047	144452	93	75971	58345	89	35838	27907	86	-71	141	0	-39	54	0	-340	222	0	5.0339
109308	93863	82	52123	40069	78	17878	15311	52	108	100	0	-18	97	0	-949	69	0	5.03498
217540	163988	109	76018	56315	93	32109	23680	84	115	179	0	86	86	0	324	460	0	5.03715
127600	111773	84	67677	58879	81	24340	20256	67	57	110	0	101	112	0	-8805	0	0	5.03715
198039	132640	105	79785	53880	97	38373	25027	94	137	170	0	23	153	0	405	449	0	5.04147
164441	120591	103	50203	36572	88	27311	20560	69	177	136	0	84	110	0	-5568	0	0	5.04147
110153	98102	79	47332	41008	78	16026	13761	47	136	159	0	169	103	0	-113	461	0	5.04471
133308	111686	87	53289	45447	82	20427	17132	55	125	102	0	-27	102	0	-298	301	0	5.05012
70571	65940	72	26717	23839	65	14091	12119	45	-11	72	0	-38	56	0	-252	226	0	5.0512
196655	136167	105	64121	44037	92	31893	22308	89	32	211	0	-36	154	0	-3477	0	0	5.0512
113332	97382	80	35025	29428	77	20428	17014	55	22	59	0	58	112	0	-2104	0	0	5.05228
120939	100392	84	46475	36753	81	17489	14517	52	228	148	0	-55	44	0	-1462	255	0	5.05769
82022	71805	77	33426	29885	74	14807	13108	44	-32	117	0	17	75	0	-2356	0	0	5.05769
90248	82849	77	25322	22372	60	20401	18147	51	0	55	0	35	65	0	-4754	0	0	5.05877
152666	122641	98	71356	56093	85	21419	17131	56	40	131	0	58	55	0	-574	178	0	5.05985
321104	192002	124	137736	81598	122	51864	30939	118	843	968	0	722	835	0	210	301	0	5.06417
98152	82450	82	41304	33392	78	18062	14670	55	-235	43	0	74	102	0	-131	317	0	5.06742
71193	62915	90	31524	27882	72	12540	11284	41	186	134	0	-153	41	0	-2221	0	0	5.06742
201322	154603	95	83013	63392	90	24681	19039	64	90	133	0	34	108	0	-190	724	0	5.07066
56260	52337	70	16672	15018	49	10059	8976	40	20	116	0	-36	36	0	-1971	120	0	5.07066
62986	55856	81	22044	19289	55	11767	10167	44	25	71	0	-88	19	0	51	276	0	5.07499
253286	163818	102	90972	57976	100	31140	19702	88	309	362	0	-18	187	0	-2220	0	0	5.07499
170560	123098	102	66556	48537	91	25576	18438	70	61	85	0	100	89	0	518	337	0	5.07715
237345	159444	103	81257	54904	99	34850	23637	93	220	458	0	44	292	0	-8202	0	0	5.07715
50679	47071	70	19880	17913	51	10372	9021	41	-27	44	0	11	42	0	-3930	0	0	5.07715
223995	158768	101	97834	70239	99	27983	19746	79	-78	296	0	121	208	0	-544	85	0	5.08364
232207	169227	115	74103	50734	104	32151	22683	95	-10	171	0	294	303	0	44904	33893	115	5.08364
194609	139468	98	82144	57383	91	34433	23726	88	200	194	0	-30	69	0	-6161	0	0	5.08364
34758	32088	55	17315	15940	47	4882	4519	32	-138	10	0	19	37	0	-5333	0	0	5.08472
125552	93039	86	43047	32136	85	23785	17585	61	-104	123	0	-21	66	0	-7150	0	0	5.08472
301704	198133	120	122101	79645	116	41932	26741	111	731	740	0	385	507	0	-3984	0	0	5.08472
100021	86675	78	34455	29617	77	17484	14559	51	-38	79	0	44	67	0	716	326	0	5.09012
149241	109807	92	64241	47457	88	18984	13085	56	-42	95	0	40	67	0	-244	557	0	5.0912
175780	129255	92	70198	51786	89	27376	19784	73	145	148	0	92	131	0	231	491	0	5.09337
231249	179614	94	202791	161948	95	797	628	0	31	221	0	94	136	0	-5750	0	0	5.09337
223617	146934	103	100788	67823	99	34418	22741	93	167	364	0	94	258	0	22	274	0	5.09553
64704	57949	70	18593	16397	49	12492	10704	42	-218	55	0	-8	89	0	132	339	0	5.09769
352494	206781	122	145349	84382	121	64909	37141	118	918	960	0	825	763	0	-412	456	0	5.09877
373063	236880	134	145132	95375	129	78474	50543	127	1878	1372	23	1451	1286	17	-10298	0	0	5.09877
87308	81484	75	36000	32158	74	15073	12819	47	-112	93	0	-103	60	0	-14651	0	0	5.09877
273950	177623	105	107203	67066	104	42817	27487	100	365	763	0	122	408	0	-20442	0	0	5.09985
60511	53277	74	22349	20288	53	9679	8330	39	67	70	0	3	32	0	-8458	0	0	5.09985
156555	129435	88	44029	36209	82	26680	22336	60	-10	84	0	38	90	0	-15646	0	0	5.09985
98100	80780	83	33673	27135	77	19845	16251	57	176	160	0	-73	25	0	420	501	0	5.1031
125305	109690	83	48058	41495	79	20809	17637	55	42	172	0	2	66	0	-2358	0	0	5.1031
105726	95779	77	54787	47835	77	21754	18756	57	-89	82	0	15	53	0	-240	240	0	5.10634
346332	202838	118	158816	93604	116	56697	34135	110	574	701	0	480	554	0	-3018	36	0	5.10742
59158	51226	79	17577	15604	48	11141	9780	43	24	87	0	-54	39	0	-1083	106	0	5.1085
141380	122505	84	66133	56431	82	25105	21394	61	114	153	0	69	91	0	-1381	0	0	5.10958
82806	73209	86	28949	25353	70	15938	13607	48	88	73	0	59	121	0	-296	146	0	5.11066
91049	76027	86	33720	27172	79	16194	13778	49	171	172	0	-67	25	0	-182	356	0	5.11499
21640	19921	50	36566	31346	67	2830	2447	26	27	178	0	6	87	0	41	473	0	5.11823
56331	50361	75	25314	21764	63	10769	9693	42	-37	71	0	48	67	0	105	478	0	5.12148
287723	188226	110	127282	84723	108	31990	21177	91	465	998	0	73	622	0	-1415	156	0	5.12256
166695	126823	91	58709	43092	88	25800	19993	77	417	259	0	-85	100	0	-5084	0	0	5.12256
110421	95616	78	44832	38665	78	16939	14675	48	-83	78	0	-72	35	0	-762	0	0	5.12472
328120	209112	125	165378	109172	123	65018	42716	118	1340	1380	15	948	842	0	-165	659	0	5.12688
168393	124899	94	69188	53342	89	34571	24571	88	-80	85	0	71	164	0	-7646	0	0	5.12688
118270	100692	86	44875	38767	80	16960	14889	47	163	183	0	188	77	0	-1906	31	0	5.12796
152469	116132	88	67517	51280	87	22032	16452	59	11	81	0	-23	89	0	8002	3268	78	5.12796
102805	90577	80	42731	37521	78	14550	12414	45	98	122	0	-84	53	0	-3587	0	0	5.12904
180356	129547	92	73220	52225	91	29607	21707	81	48	176	0	70	161	0	-7555	0	0	5.12904
171286	143023	85	74895	62395	85	22831	18724	58	105	106	0	49	57	0	263	455	0	5.13013
123840	106742	83	51122	44276	79	17920	15925	48	30	130	0	79	56	0	418	561	0	5.13337
158675	114864	100	56979	41638	88	27873	20392	69	176	137	0	136	162	0	-2428	0	0	5.13445
373317	234815	126	150657	97285	122	69098	45173	119	1323	1322	15	952	1100	8	-95	555	0	5.13553
89617	78473	79	29755	26397	75	15682	13515	48	-39	142	0	55	70	0	76	302	0	5.13878
181472	134542	93	111484	83910	90	30909	22464	86	66	134	0	77	140	0	-387	369	0	5.14094
113743	90706	83	42679	32744	81	20861	16081	58	-36	85	0	53	61	0	-7784	0	0	5.14094
92792	81703	86	34713	29908	76	18312	15406	50	-46	74	0	16	47	0	35	403	0	5.14634
93580	78821	80	36021	30098	78	16854	14724	48	143	200	0	0	71	0	-202	671	0	5.15175
153905	118626	92	63212	48726	87	23493	17122	60	115	187	0	-103	26	0	-632	345	0	5.15283
99638	85068	88	43542	36987	82	15315	12391	48	64	89	0	124	94	0	226794	189995	94	5.15283
251060	179513	98	173669	126463	101	66150	48097	96	93	570	0	128	438	0	177	558	0	5.15499
300214	201107	105	136966	93077	104	52012	34593	100	75	577	0	183	539	0	-16015	0	0	5.15499
200448	143797	94	75274	54556	91	42376	29998	89	40	200	0	-32	117	0	-23326	0	0	5.15607
235676	157958	101	70750	46362	96	43253	29129	93	-15	433	0	59	357	0	-6531	0	0	5.15607
49607	44351	75	17492	15787	49	7204	6360	36	-29	69	0	-66	60	0	448	492	0	5.1604
287514	186709	120	120513	81703	114	49990	31264	111	636	707	0	492	565	0	-2242	0	0	5.1604
240004	168546	112	104541	73949	99	34106	23451	91	115	103	0	130	295	0	520	690	0	5.16472
131571	96147	90	44503	32697	85	22536	17023	59	55	124	0	46	72	0	-377	305	0	5.16689
75193	66992	78	27062	23851	62	14346	12539	45	278	157	0	-124	46	0	-278	204	0	5.17013
49782	45136	70	20398	18300	50	7271	6308	37	-58	83	0	-28	24	0	-1094	0	0	5.17121
234489	162105	96	90500	62286	94	46805	31758	91	212	378	0	116	190	0	-314	265	0	5.17445
200998	164065	91	86176	70983	90	35980	28579	87	204	264	0	-15	116	0	-1048	81	0	5.17553
275863	183479	102	103306	70881	101	43850	28196	98	358	552	0	-95	437	0	-3968	0	0	5.17662
169352	130782	99	68705	51473	90	25390	18790	68	28	75	0	53	99	0	-79	162	0	5.17986
103866	91507	78	46324	39744	78	16090	13632	48	18	174	0	6	85	0	-2265	0	0	5.17986
126141	109400	82	59345	50995	80	19745	16994	53	-223	25	0	18	50	0	-5622	0	0	5.18094
364220	233185	121	140125	89275	117	82243	53286	114	1683	2233	20	1306	1437	16	-13512	0	0	5.18094
286279	182952	105	80067	50698	99	46869	30001	98	300	900	0	98	443	0	-4618	0	0	5.18202
112633	98905	82	40858	35329	79	19384	16066	53	6	94	0	-11	61	0	-268	243	0	5.18418
55223	49746	73	22016	19606	56	10111	9107	39	-73	109	0	-5	58	0	-458	390	0	5.18635
103473	90875	90	44971	39422	76	17143	14846	48	-7	87	0	117	94	0	227	367	0	5.19175
169852	140303	91	70527	56617	89	28583	22786	80	-30	132	0	-6	120	0	-3874	0	0	5.19175
249554	167169	99	84837	57501	96	44500	29782	94	87	532	0	213	260	0	-76	419	0	5.195
135136	114530	81	58871	47733	81	21948	17327	56	36	96	0	11	50	0	-7695	0	0	5.19608
112712	96166	96	41260	35974	79	20779	18081	53	-32	68	0	57	56	0	-2385	262	0	5.19608
231379	158655	113	73067	49374	95	41246	27766	92	172	455	0	48	215	0	113	555	0	5.20148
146654	101411	105	59094	42432	89	28307	19218	78	132	166	0	-21	53	0	1095	820	0	5.20473
414246	211062	139	168232	96998	136	89132	49461	131	2256	1569	31	1341	861	0	-377	751	0	5.20689
45065	39950	75	16543	14972	47	7105	6432	35	-28	35	0	38	68	0	-4362	0	0	5.20797
59203	53017	73	23212	20601	56	10488	8890	42	-23	93	0	22	29	0	-136	410	0	5.20905
245933	158881	105	82175	53144	98	44467	28032	95	-25	422	0	12	337	0	-150	648	0	5.21013
148742	125554	96	64126	54668	83	24776	20855	60	-81	58	0	27	74	0	-4367	0	0	5.21013
310498	186744	128	190173	122021	128	106186	64787	112	1236	1792	15	792	1523	10	284367	231205	128	5.21013
117643	101242	82	38404	32334	78	22426	18733	55	62	145	0	-1	49	0	-13752	0	0	5.21013
125300	92806	91	49299	37255	83	20687	15298	56	-3	127	0	8	56	0	69	433	0	5.21338
84876	75337	84	38450	34607	74	12908	10693	46	25	78	0	86	87	0	-8638	0	0	5.21338
97179	87809	76	33878	29568	74	20595	18078	55	-36	154	0	-116	39	0	-7226	0	0	5.21446
161166	124023	93	84143	66180	89	40259	30979	85	-20	147	0	161	143	0	-1765	0	0	5.21446
107230	92003	83	34895	30461	77	17136	14425	50	81	123	0	30	64	0	164	412	0	5.21662
212435	145770	112	79463	55294	94	36073	23697	91	104	325	0	141	227	0	273	595	0	5.21986
308605	202010	108	118390	80858	106	49624	32382	104	494	1036	1	299	627	0	-3272	0	0	5.22094
240713	163045	101	90410	60912	96	32623	20953	81	223	330	0	-10	403	0	-10213	0	0	5.22527
55929	50245	74	22538	19895	57	10760	9970	39	23	91	0	-41	67	0	-1765	115	0	5.22635
166264	126611	91	52918	38465	88	26404	19744	72	-121	137	0	18	72	0	-4155	0	0	5.22635
255474	173891	99	121130	81276	98	32426	21306	90	288	274	0	31	286	0	-287	189	0	5.22851
211095	147382	105	85428	60046	96	30117	22448	81	204	165	0	98	130	0	-881	305	0	5.22959
93100	82248	80	26992	23482	65	17924	15852	50	-77	61	0	-14	60	0	-22	279	0	5.23176
108725	91545	82	46366	38787	81	17937	14617	49	115	115	0	-30	46	0	-694	156	0	5.23284
344050	212748	121	112013	70192	116	65138	40066	113	756	1205	10	710	825	0	-106	448	0	5.23608
360949	206280	139	141042	82199	133	65687	36949	130	1590	1226	18	1122	767	0	-408	304	0	5.2404
190681	133546	93	77832	55540	91	29688	20298	78	145	178	0	53	158	0	-6202	0	0	5.24149
168507	138419	89	69278	56947	85	25460	20726	59	155	124	0	42	131	0	-9552	0	0	5.24149
131799	114046	87	54261	46572	80	22020	18967	58	147	175	0	-82	70	0	-293	285	0	5.24365
176564	128380	91	64561	47559	90	29143	20963	79	-166	25	0	-37	48	0	-4232	0	0	5.24473
170052	141189	89	54618	44347	86	31242	25231	76	229	195	0	76	85	0	-2856	0	0	5.24473
348818	191146	131	149118	82142	124	54155	29845	121	1002	871	0	740	632	0	1135	529	0	5.25014
339532	209608	132	107456	68147	126	56602	34909	122	1909	1549	22	852	781	0	-6652	0	0	5.25014
192013	141719	93	70082	51108	91	28179	20004	74	44	233	0	14	112	0	-11968	0	0	5.25014
245755	157172	119	89948	60592	110	39696	24533	107	264	635	0	379	532	0	-12183	0	0	5.25122
232807	156933	116	68557	47246	96	36332	24378	94	129	504	0	107	348	0	-1143	53	0	5.2523
81286	71237	78	32146	27846	74	14972	13189	46	-86	64	0	99	107	0	-1298	205	0	5.25338
67472	57749	86	24548	21963	57	11512	10479	41	62	57	0	-60	80	0	-3005	0	0	5.25338
[truncated: 7,758 more rows]
