# Supplementary material for: Phenotypic heterogeneity follows a growth-viability tradeoff in response to amino acid identity
Source: Nat Commun. 2024 Aug 2;15:6515. doi: 10.1038/s41467-024-50602-8 (PMC11297284; doi:10.1038/s41467-024-50602-8)
Supplement: Supplementary file 6 — Source Data [file 41467_2024_50602_MOESM6_ESM.zip › source_data/fig6cde/1730_E1_yATP_NLIMPRO.csv]

FSC-A	FSC-H	FSC-W	SSC-A	SSC-H	SSC-W	BL1-A	BL1-H	BL1-W	VL1-A	VL1-H	VL1-W	VL2-A	VL2-H	VL2-W	YL2-A	YL2-H	YL2-W	Time
42909	42427	75	14547	14793	41	471	531	0	468	392	0	936	956	0	127960	122081	73	0.0039887
107687	105209	85	18309	18238	44	1034	1205	9	1015	1242	9	3226	3091	27	343529	318973	82	0.0039887
160185	129978	86	59255	47683	84	1697	1511	18	1754	1443	19	4285	3448	34	493770	395867	97	0.00498587
93128	93486	75	28964	28770	64	1225	1131	7	1091	1017	3	3260	3478	25	375179	353914	89	0.00498587
97980	97678	74	27038	27303	55	1164	1066	6	1331	1260	12	3395	3497	26	354946	344151	81	0.00498587
114109	115201	75	34363	34062	73	1178	1216	10	2066	1909	20	4566	4348	32	488051	468116	84	0.00498587
111128	108559	75	59038	58812	74	1378	1342	13	1920	1807	19	3982	4023	28	456964	446821	86	0.00598305
42609	43266	65	17947	17912	44	450	344	0	356	437	0	889	879	0	110217	111912	72	0.00698022
111722	110559	77	36636	36020	73	1304	1250	10	1562	1539	16	3507	3400	27	394070	374268	83	0.00698022
93135	90197	83	36277	36158	72	1236	1081	6	982	1035	4	2648	2583	25	298149	289971	86	0.00698022
124141	112356	91	50480	44565	79	1187	1076	6	1488	1277	15	3111	2769	27	347397	311741	87	0.0079774
106768	106615	73	31635	31149	73	1446	1219	11	1069	1019	4	2672	2675	23	293681	274264	80	0.00897457
52673	53432	69	15420	15466	41	702	831	0	494	586	0	1348	1368	14	176511	173583	77	0.00997175
90994	89464	76	43496	42925	72	1126	1074	7	1049	920	0	2358	2253	22	261001	250127	75	0.00997175
56040	58609	59	18933	19415	45	409	466	0	604	723	0	1229	1254	12	156381	150510	75	0.0109689
167245	138230	90	57221	46934	85	1692	1719	17	1970	1721	20	4195	3458	33	483195	406908	95	0.0129633
47582	47561	64	19209	19518	45	490	383	0	611	469	0	1468	1479	13	143972	139184	75	0.0139604
88563	86621	77	33679	33373	71	921	947	0	972	1079	6	2570	2491	24	300561	284561	76	0.0149576
234143	181488	107	89410	70124	89	2647	1849	27	2751	2490	24	7247	5603	43	811431	634138	99	0.0149576
108830	105109	84	42306	41387	73	1263	1167	8	1600	1416	15	3904	3902	29	397013	382075	82	0.0159548
172794	145465	84	69057	57763	82	2255	1751	21	2359	1802	23	5020	4197	36	585171	490754	92	0.0189463
148256	142745	83	64620	62999	77	2056	1922	19	2086	2116	20	5804	5718	34	637951	598049	86	0.0199435
207750	162741	100	155634	126365	91	3663	3038	31	4119	3251	34	10847	8959	48	1.04858e+06	895864	98	0.0209407
111443	111173	76	28467	28086	71	1292	1220	12	1185	1342	12	3411	3433	28	334060	321300	82	0.0219378
32868	34075	51	17330	17722	44	253	432	0	367	348	0	600	626	0	88332	87648	71	0.0219378
96600	95338	73	26216	25804	62	1156	1090	6	1341	1013	3	3053	3087	26	363683	353968	82	0.022935
86265	83761	75	35662	34357	72	773	711	0	838	742	0	2102	1850	21	223564	207027	90	0.022935
115789	108807	77	48998	44095	76	1646	1470	16	1699	1639	17	4076	3738	31	453931	406458	87	0.022935
108087	104990	77	35212	34546	72	1411	1381	12	1355	1268	14	3704	3619	28	421400	401923	77	0.0249294
111626	108953	78	43934	43290	74	1112	1240	11	1430	1208	15	3699	3502	29	432814	416250	84	0.0269237
91328	90592	89	27427	27090	70	1074	1050	4	1005	1095	7	2636	2583	24	321037	313996	82	0.0279209
48018	49018	68	21384	21826	48	347	422	0	412	395	0	1215	1258	11	152609	148779	76	0.0289181
67858	68402	73	27577	27898	63	733	709	0	854	882	0	1766	1887	17	209683	205234	80	0.0289181
93228	93455	84	33826	33680	71	1022	934	0	946	910	0	2608	2523	24	286247	281420	81	0.0309124
133307	114805	84	51153	43834	79	1377	1242	12	1776	1576	19	4722	4034	34	506106	445780	88	0.0329068
42281	42381	61	10703	11025	36	363	407	0	592	732	0	1135	1145	8	116024	119103	71	0.0329068
85370	86932	74	23265	23411	51	1004	952	0	1010	970	0	2642	2745	23	285438	275738	79	0.0329068
129024	108275	83	68163	58285	81	1648	1490	14	1743	1346	17	3675	2981	31	426462	358064	88	0.0349011
100158	99922	87	22393	22259	52	1217	1064	5	1530	1373	13	3300	3335	26	394284	384952	81	0.0349011
75360	76928	70	25417	25340	61	722	787	0	941	986	0	2472	2357	23	292168	289496	81	0.0358983
118952	115392	77	42879	42182	73	1356	1280	12	1862	1761	17	4278	4114	31	465518	449032	84	0.0368955
64242	62619	76	15798	15928	41	584	634	0	712	703	0	1791	1615	18	189310	187888	79	0.0378926
103492	101313	76	22266	22266	49	1680	1626	16	2165	1967	20	3954	3983	29	455385	433728	83	0.0378926
125673	114911	85	59786	55416	76	1445	1368	12	1876	1614	17	3949	3677	30	464350	422713	88	0.0378926
283435	206022	121	109649	79129	112	3330	2512	27	3497	2702	30	9310	6876	48	1.00474e+06	725251	124	0.0408842
87334	87778	74	30699	30700	71	1053	1119	7	805	917	0	2670	2739	24	305353	301839	80	0.0428785
40881	41264	71	9538	9573	36	522	551	0	370	390	0	1163	1226	10	138559	139411	72	0.0438757
124854	119704	78	59093	56606	76	1446	1490	16	1641	1568	17	3820	3606	29	440308	413751	82	0.0438757
40573	41313	69	10407	10554	37	333	503	0	510	493	0	1327	1390	12	140331	136249	71	0.0448729
39930	39196	72	11326	11611	38	381	371	0	217	417	0	1078	1007	2	111796	107910	73	0.0448729
68975	69705	73	29481	29432	68	612	729	0	887	973	0	1731	1558	17	178177	179278	75	0.0448729
328711	218477	128	152928	105971	128	4024	2872	34	4669	3015	38	10294	7588	49	1.04858e+06	861974	135	0.04587
113130	105116	78	52950	49103	75	1375	1218	10	1360	1189	10	3270	2921	28	343290	313299	82	0.0468672
51978	53792	61	23885	23832	65	407	474	0	512	474	0	1225	1220	11	154581	154603	75	0.0488616
102022	100518	72	24156	24023	61	1260	1278	10	1608	1285	13	3202	3102	26	386158	369327	77	0.0498587
54859	56013	68	24342	24618	55	598	561	0	668	571	0	1333	1317	12	165838	160315	72	0.0508559
112076	111281	77	41324	41161	72	1457	1533	14	1618	1474	16	3314	3412	26	387901	376793	83	0.0518531
213882	171609	89	80521	66063	88	2237	1879	22	2636	2037	25	6561	5127	40	686774	554373	98	0.0528503
117667	114679	76	24449	23881	54	1106	1025	3	1092	1274	11	3632	3489	27	394117	377730	85	0.0558418
44005	47206	67	20870	21680	49	471	532	0	372	465	0	1202	1272	12	119049	118592	72	0.0558418
209490	166413	94	112666	93699	88	2359	2081	22	2783	2084	28	6963	5570	42	743715	602953	96	0.056839
61270	64644	64	23853	24919	46	725	853	0	640	664	0	1668	1664	16	178219	179443	75	0.056839
153688	134671	83	53344	45718	81	1684	1605	15	1896	1565	18	4295	3715	33	485246	408215	87	0.056839
226092	190667	90	76580	65368	85	2478	2012	24	3135	2528	28	7339	6249	42	871521	736542	94	0.056839
222302	188447	92	92127	79784	88	2800	2329	23	2629	2352	26	5983	5055	38	682734	573542	95	0.0578361
50402	49560	73	9401	9440	35	179	441	0	645	744	0	1348	1573	14	148019	142906	74	0.0588333
146690	136498	80	53540	49059	78	1186	1230	10	1494	1553	16	4066	4014	30	451311	417242	88	0.0608277
92298	93203	73	47488	47196	72	1118	1128	8	1098	1046	5	3101	3025	26	351286	339043	82	0.0618248
117559	116916	74	44940	44457	74	1560	1398	15	1504	1436	15	4212	4227	30	450499	440664	84	0.0638192
158762	127818	94	66267	54161	82	1906	1415	21	1666	1298	14	4748	3863	36	525778	427552	94	0.0668107
55557	57048	68	23053	23590	50	579	540	0	484	455	0	1538	1576	15	162329	159848	75	0.0668107
47935	48040	81	22713	23039	51	499	553	0	651	475	0	1136	1107	8	135558	133019	73	0.0688051
43121	44957	64	22231	22749	51	505	443	0	519	544	0	949	875	0	122649	118583	75	0.0688051
39198	39198	65	11269	11625	36	567	523	0	292	282	0	726	771	0	104298	98876	75	0.0698022
57236	58400	66	23294	23384	53	643	636	0	545	470	0	1571	1484	14	155706	153914	75	0.0698022
68289	69417	69	31269	31330	70	917	915	0	902	939	0	2202	2249	21	242056	231527	78	0.0707994
197336	157185	89	81928	64583	88	2171	1776	22	2342	1701	24	5241	4163	37	590948	472646	95	0.0707994
86167	85379	76	36015	35855	71	994	1045	5	1108	1074	6	2943	2949	25	328460	321097	82	0.0717966
93715	95351	73	41206	41107	72	983	806	0	1256	1157	9	3443	3303	27	368071	357634	83	0.0717966
39841	40690	69	15203	15424	40	383	385	0	391	336	0	941	965	0	96615	98538	70	0.0737909
65527	67215	68	20552	20815	48	681	651	0	745	882	0	1948	1598	20	206192	194523	76	0.0747881
103858	102853	78	28346	27593	70	1265	1074	6	1178	1386	13	3382	3221	27	345018	338939	82	0.0747881
17940	19879	38	6098	6488	31	278	211	0	266	312	0	614	597	0	85585	85684	64	0.0757853
176476	142971	88	72611	59468	85	2691	2174	25	3214	2526	28	7415	6032	42	892826	735452	96	0.0767825
83065	84810	76	22277	22384	46	802	765	0	727	856	0	2558	2510	23	294125	284471	79	0.0767825
166603	139058	84	62107	51439	82	2279	1707	24	2344	1948	22	4905	4169	35	539963	459143	89	0.0767825
244634	182556	96	98978	73963	94	2524	1802	25	2874	2069	29	7354	5342	43	821018	619032	100	0.0777796
26051	26900	52	13568	13880	39	440	506	0	248	301	0	676	732	0	83072	81736	68	0.079774
59032	58812	70	23555	23843	53	638	640	0	862	914	0	1578	1544	17	192455	186785	76	0.079774
131927	112456	84	55848	47178	79	1067	1120	8	1212	857	0	3313	2670	29	357143	301553	89	0.079774
266118	179811	106	98294	67169	98	2978	1888	29	3236	2110	31	8253	5719	47	951234	638900	106	0.079774
112593	107531	79	45793	43919	75	1093	882	0	1223	1217	10	3213	2994	26	373731	352377	83	0.0807711
32114	34001	44	13679	14253	39	431	452	0	323	403	0	893	1032	4	101947	104472	69	0.0807711
171567	136403	97	67928	54200	84	2132	1638	21	2617	2000	27	5776	4459	38	652215	510941	93	0.0827655
89565	87159	77	25429	24773	59	901	786	0	1473	1206	11	2754	2754	23	327430	316329	80	0.0827655
44832	45073	79	18311	18874	43	379	458	0	417	465	0	1121	1137	9	121716	120987	72	0.0837627
284408	193372	122	138442	100672	109	3486	2264	30	3601	2511	32	8626	5974	47	965962	677698	116	0.0847598
109079	107176	78	32347	31895	73	1340	1130	9	1771	1674	19	3775	3730	28	458260	447735	81	0.0847598
164872	134482	97	59375	47674	83	1694	1477	16	1614	1302	15	4294	3551	33	473948	398733	91	0.085757
119547	114457	77	84955	82648	77	1285	1173	11	1669	1576	16	4135	3934	29	446960	424021	80	0.0867542
132311	123243	79	53646	50237	76	1515	1277	14	1179	1001	1	3447	3194	28	396991	378475	79	0.0867542
101061	95401	78	41419	39253	77	1277	1110	9	1300	1240	12	2873	2700	26	346762	317462	84	0.0877514
46385	43682	77	8547	7405	38	316	498	0	563	510	0	1303	1242	10	158276	145702	84	0.0877514
33719	32691	67	17244	17566	43	378	398	0	375	326	0	915	918	0	120823	122264	72	0.0877514
311182	218974	107	166358	116617	103	4860	3519	36	5677	3811	42	12993	9263	53	1.04858e+06	1.00421e+06	112	0.0887485
115502	105642	79	48879	44141	77	1225	1060	9	1366	1255	14	3498	3180	28	383318	352768	84	0.0897457
102676	101759	75	43615	43081	73	1275	1307	11	1452	1388	15	3724	3490	28	437374	430152	80	0.0897457
95836	92915	74	35803	35226	72	1083	1037	4	1563	1374	14	3302	3163	27	369295	354329	81	0.0917401
96897	95177	73	26629	26309	65	910	935	0	1401	1133	11	2506	2434	23	300762	289419	77	0.0927372
53384	54811	68	18664	19180	45	581	477	0	535	430	0	1171	1306	11	163561	161910	73	0.0927372
131306	113382	85	58196	49884	80	1525	1072	7	1511	1286	14	3608	2919	31	417676	352739	89	0.0937344
63610	65725	68	20643	21006	46	654	718	0	924	827	0	1892	1857	18	193081	188639	77	0.0937344
29546	30404	59	13368	13406	40	258	334	0	594	498	0	774	819	0	111809	114933	71	0.0947316
131584	121995	80	52927	48453	78	1495	1188	11	1961	1686	19	4148	4020	31	492737	459296	87	0.0947316
38467	37377	68	13253	13699	39	293	278	0	325	456	0	1072	1086	7	124911	124781	72	0.0957288
51243	51290	59	18963	18907	44	911	645	0	447	555	0	1275	1299	11	124667	119217	69	0.0967259
84293	83723	77	38170	38617	71	959	1130	7	770	1027	3	2493	2501	22	261051	255640	80	0.0967259
94154	94421	75	25272	25185	57	1283	1197	10	1241	1147	8	3325	3226	27	396840	384915	79	0.0977231
174357	140698	91	64738	52023	86	1650	1236	13	2182	1811	21	5447	4191	37	615033	501733	95	0.0977231
67915	69551	82	11323	11499	38	629	618	0	611	646	0	1800	1835	18	194623	189468	76	0.0977231
218616	173644	96	91115	74239	88	2347	1544	24	2838	2046	27	5661	4569	39	647746	533361	97	0.0987203
137834	117040	83	70943	61636	81	1308	1200	9	1456	1313	12	3700	3189	29	413856	353599	89	0.0997175
176250	139002	104	70819	55315	104	1779	1438	17	2152	1632	22	4804	3444	37	545996	422473	104	0.0997175
117427	116284	91	19535	19711	47	1541	1407	14	1601	1673	15	3651	3631	27	375267	351162	84	0.100715
104475	105351	73	30864	30939	71	1635	1653	16	1471	1208	12	3607	3643	28	429567	409246	81	0.100715
71746	72311	73	28314	28627	69	978	1048	5	808	961	0	1818	1825	18	213172	212343	77	0.101712
42285	44203	68	11335	11562	37	186	318	0	346	391	0	1377	1325	12	134527	133566	74	0.103706
85480	84426	75	36170	35622	71	952	989	0	940	820	0	2275	2224	23	260609	253310	78	0.103706
134215	123184	82	54860	50602	78	1296	1206	11	1268	1267	11	3727	3259	30	395971	358432	86	0.103706
139076	134515	78	40476	38689	76	1435	1539	15	1842	1604	19	4458	4365	31	499689	480517	86	0.107695
81893	80562	79	42096	42194	70	658	823	0	864	819	0	2263	2020	22	253563	246081	76	0.108692
110890	108941	78	28188	27985	66	1470	1754	15	1216	1277	11	3469	3505	27	406984	388382	77	0.108692
176984	139249	92	65501	52126	84	1704	1444	15	2112	1521	23	5429	4220	37	581465	468088	92	0.109689
117118	115037	76	51010	49372	74	1406	1370	14	1408	1379	14	3607	3636	28	417648	412541	82	0.109689
97312	95704	80	35786	35625	72	1367	1308	11	1541	1579	15	3735	3652	28	381484	367910	79	0.110686
244065	190905	103	85635	66346	93	2742	2351	25	3105	2382	30	7319	5785	41	863087	689548	110	0.110686
56282	58953	59	29526	30081	61	457	416	0	680	676	0	1345	1335	13	159572	159011	74	0.111684
112787	103554	77	51782	46842	76	1268	1124	8	1237	978	0	2743	2635	24	303966	263597	79	0.111684
90622	90122	73	37968	37566	72	829	829	0	843	783	0	2112	2100	20	241840	233763	78	0.112681
122399	114219	78	39872	36570	76	1306	1275	12	1379	1275	13	3659	3195	29	420141	374165	84	0.112681
95513	95089	74	21816	21907	49	1288	1288	11	1373	1557	14	3147	3015	26	362712	350562	79	0.112681
44646	45849	67	13501	13645	40	353	346	0	359	385	0	1171	1187	10	131156	125349	70	0.113678
204251	156826	95	75141	56974	88	2562	1883	26	2366	1645	24	6056	4677	39	623159	488352	98	0.113678
103834	103445	73	20689	20765	46	1274	1360	12	1623	1456	14	3500	3452	27	364277	352557	77	0.114675
102761	103960	73	19133	19277	45	1070	1284	10	1292	1219	10	3553	3580	27	353891	348998	79	0.114675
136897	118261	84	58513	50868	79	1731	1226	16	1353	1204	12	3776	3428	30	399913	361217	83	0.117667
29397	30411	56	10838	11124	37	329	356	0	436	530	0	747	778	0	89943	86245	68	0.117667
104462	95060	83	45267	40357	77	1377	1040	5	975	815	0	3033	2816	26	333334	300453	81	0.117667
133207	123755	82	37105	32747	77	1535	1444	15	1499	1408	14	3903	3659	31	455991	413680	86	0.118664
48478	48934	67	9644	9894	35	458	646	0	616	578	0	1334	1374	12	148534	144172	72	0.120658
26051	27095	61	7346	7442	33	320	331	0	173	255	0	764	677	0	81499	81172	67	0.120658
37679	37778	68	15589	16006	42	225	272	0	331	217	0	844	812	0	99918	99600	72	0.121655
184927	156327	86	69278	57654	83	2145	1790	22	2648	2189	24	5759	4792	39	677391	580980	94	0.121655
93689	93970	74	25452	25680	54	1092	943	0	1079	935	0	2833	2592	26	287838	280161	80	0.121655
255650	190484	111	116029	85366	107	2587	1697	26	3612	2442	32	8665	6480	44	906536	690974	116	0.12365
83290	83839	71	37922	37025	69	736	810	0	1010	962	0	1957	2044	19	236630	227521	78	0.12365
201078	158902	91	74396	58194	86	2232	1832	23	2608	2024	26	6068	4740	41	662178	516954	94	0.124647
85732	85783	72	29424	29254	70	786	845	0	955	888	0	2494	2634	23	273826	265885	81	0.125644
81316	82113	70	17478	17407	46	924	780	0	1282	1282	11	2988	2775	25	320014	306182	79	0.126641
144364	131335	81	46446	41117	80	1519	1557	15	1638	1492	16	4241	3750	31	477894	433098	88	0.127638
34244	35389	51	11151	11525	36	390	372	0	330	294	0	1199	1136	9	122988	122775	72	0.127638
105760	102643	79	75618	74584	76	1463	1406	14	1586	1357	15	3890	3673	30	450458	436012	82	0.129633
93938	93016	75	25553	25239	55	1447	1570	13	1526	1370	14	3270	3133	27	351022	342766	82	0.129633
92643	90409	79	32904	32870	72	837	1055	4	1298	1278	13	3399	3350	27	369767	359268	80	0.13063
136978	123308	79	54642	47763	77	1576	1414	15	1885	1582	16	4207	3759	31	478217	426371	86	0.13063
204062	162659	106	80376	63367	91	2216	1565	21	2630	1746	27	5252	4171	37	558607	441289	106	0.13063
150006	128601	84	62137	53114	83	1251	879	0	1298	1132	11	4369	3629	34	464542	396320	89	0.131627
44954	47173	59	18387	18732	44	461	335	0	459	522	0	1347	1327	12	129675	124343	74	0.133621
146534	123391	85	51792	42820	82	1405	1295	12	1648	1310	15	4266	3537	33	481618	411248	90	0.135616
43050	43069	76	16682	16941	43	297	359	0	401	590	0	1103	1196	8	115582	111458	72	0.136613
68966	68938	74	31546	32305	68	852	750	0	866	618	0	1701	1542	15	191456	189393	76	0.136613
263301	192869	105	109928	83935	101	3136	2091	29	3034	2213	31	6953	5203	42	791555	573405	109	0.139604
48661	49790	67	20604	21320	46	354	410	0	384	393	0	1338	1397	12	114346	112283	71	0.139604
93292	92699	72	36173	35853	70	984	956	0	1199	1189	9	2835	2668	25	323820	309060	77	0.142596
78939	79902	72	29199	29434	63	959	802	0	922	834	0	2461	2242	23	232792	228821	78	0.142596
31363	31505	57	14917	15284	41	379	359	0	413	334	0	814	776	0	113884	112429	69	0.142596
106953	103728	90	26491	26192	62	1429	1455	13	1664	1640	16	4171	4010	29	477984	461409	83	0.143593
117547	116437	81	39909	39201	73	1538	1533	15	1501	1382	15	4352	4258	31	468950	442464	85	0.145588
98376	97050	74	44510	41104	76	768	903	0	1141	1219	9	2437	2522	22	272354	265051	79	0.146585
70889	72231	72	21753	21992	47	535	557	0	571	701	0	1749	1782	18	194131	187289	78	0.146585
240495	172799	98	102948	73438	95	2421	1653	22	3145	2125	31	6540	4663	41	765518	561349	102	0.146585
146577	130866	80	67104	58960	80	1821	1576	17	1863	1695	19	4898	4272	33	543357	476666	86	0.146585
112468	106312	91	38560	37061	74	1301	1382	12	1621	1585	16	3764	3550	29	401694	369531	82	0.147582
101182	99226	78	50095	49343	74	975	962	0	1588	1333	14	3528	3329	28	392175	371404	83	0.148579
113356	103787	84	45208	41634	75	1419	1293	14	1617	1390	15	3558	3480	28	421285	395360	81	0.148579
62125	63126	70	13931	14182	40	716	754	0	887	719	0	1854	1781	19	222320	218323	76	0.150573
129693	113513	94	54170	47122	79	1099	1128	7	1370	1159	12	3394	3028	28	379987	333883	89	0.152568
56055	57576	68	11071	11397	36	486	465	0	372	587	0	1472	1510	15	172485	162541	76	0.152568
165432	152792	81	59618	55258	79	2112	1602	20	2256	1993	21	5671	5353	34	643497	589712	90	0.153565
45778	46292	74	13003	13047	39	475	383	0	363	445	0	1256	1216	10	142088	137593	80	0.153565
98504	96193	78	50034	49703	74	1290	1138	9	1360	1269	11	3159	3315	26	329361	318624	84	0.154562
58678	58977	71	25594	25828	59	488	403	0	458	426	0	1361	1440	13	158123	153178	77	0.155559
203937	158558	89	79867	61508	86	2056	1642	21	2407	1624	27	5529	4324	40	675016	505389	97	0.157554
229355	177186	91	72885	55769	86	2280	1633	24	3031	1994	28	7061	5408	43	795013	613792	97	0.157554
138691	114163	86	59924	48702	83	1635	1318	14	2140	1547	22	4784	3991	35	532440	441952	92	0.157554
148880	124583	83	63188	53271	80	1692	1526	17	1670	1294	13	3887	3182	32	418235	347325	88	0.158551
23663	24840	45	7439	7854	33	224	273	0	238	281	0	910	874	0	99816	100425	69	0.159548
64954	65375	71	23901	23796	54	805	955	0	514	571	0	1462	1510	15	169228	165329	75	0.161542
112491	111081	77	45364	44452	73	1684	1466	15	1710	1775	17	4289	3919	31	444989	436896	84	0.163537
71205	72267	70	23150	23058	52	776	683	0	776	780	0	1694	1590	17	208090	200751	74	0.167525
164651	145462	84	84309	74422	81	2192	1865	19	2083	1673	19	4341	4059	32	538533	479823	88	0.168523
105172	104823	74	53843	53594	74	1140	1203	10	1188	1154	9	2547	2580	22	304440	291992	83	0.16952
104660	106226	72	38447	38003	73	1204	1239	9	1493	1432	14	3575	3436	29	419744	405298	82	0.16952
64213	64119	72	13890	14083	40	817	974	0	774	680	0	1740	1783	17	206160	206688	79	0.170517
96237	97131	76	27756	27590	65	1254	1096	7	1107	1060	6	2989	2898	26	343236	337963	79	0.171514
29870	32965	42	21240	21819	48	95	243	0	488	298	0	1183	1126	8	120139	121335	69	0.172511
45512	47592	65	15661	15746	41	575	581	0	573	464	0	1062	995	0	124259	122623	70	0.172511
86713	86525	72	32151	31716	71	1094	952	0	1311	1081	8	2438	2354	23	307636	296924	78	0.172511
32592	33753	59	10807	11266	37	320	366	0	709	499	0	946	862	0	108314	106649	71	0.172511
41166	40783	72	9074	9365	35	509	543	0	522	570	0	931	1062	5	133086	131575	71	0.172511
191727	153229	88	69248	55212	85	2402	2029	22	2140	1586	22	5692	4375	38	670734	534336	95	0.173508
52985	56097	62	20687	21267	45	494	552	0	895	757	0	1340	1476	13	156261	154501	72	0.173508
75548	77210	70	33484	33404	70	724	737	0	806	943	0	2043	2095	20	221933	223327	76	0.174506
97471	95750	78	61177	61054	73	1581	1368	15	1470	1443	14	3934	3835	29	412242	396971	81	0.175503
86876	85887	75	25583	25435	56	966	1081	6	948	1148	7	2634	2521	23	298962	292384	81	0.177497
108800	107240	77	16121	15932	43	1270	1244	12	1596	1688	15	4116	4213	29	487351	469500	83	0.177497
169706	111471	89	61155	44579	88	1951	1320	20	2045	1227	21	4669	3220	40	526476	351643	95	0.178494
56331	55550	74	12972	12882	40	606	446	0	300	407	0	1469	1327	13	148100	141877	75	0.180489
52981	51189	75	18629	18329	45	631	663	0	505	595	0	1824	1680	18	208333	207036	77	0.181486
77928	78565	79	20674	20564	47	740	709	0	620	843	0	1903	1908	19	264781	250343	78	0.182483
101696	100120	74	38033	37259	72	1242	979	0	1503	1479	14	3030	2968	26	362911	336063	83	0.18348
25236	28638	40	11800	12224	37	372	359	0	421	430	0	836	863	0	89148	87953	68	0.18348
45091	45704	61	18747	18915	45	458	604	0	494	469	0	1048	973	0	124112	120171	75	0.185474
50797	50640	70	26226	26737	58	423	456	0	574	605	0	1242	1301	12	150211	141320	75	0.186472
194931	156128	101	58217	46182	83	2666	2144	25	2796	2230	27	6884	5706	39	781113	636749	95	0.189463
183463	146735	88	73152	57600	84	1531	1446	15	2122	1550	23	5798	4736	38	642207	505876	98	0.193452
92537	91275	75	22667	22551	52	1362	1308	12	896	789	0	2378	2252	24	231527	227439	81	0.194449
180508	141205	90	94007	75417	86	1822	1355	16	2462	1735	24	5293	3996	37	599674	472615	94	0.195446
57730	57160	71	20697	20825	49	626	718	0	600	637	0	1631	1675	16	190331	182777	74	0.196443
129765	125123	78	28031	27340	67	1659	1551	16	1826	1914	20	5035	5138	31	559461	536891	88	0.196443
129569	120396	80	57523	53573	76	1266	918	0	1816	1714	19	3963	3723	30	466403	430886	84	0.197441
99735	99669	74	30023	29812	71	1175	1052	6	1357	1373	14	3235	3164	26	344296	334171	82	0.198438
187365	154888	96	78439	64939	85	1682	1581	18	2320	1711	22	5042	4253	36	510492	418978	102	0.198438
51248	51197	72	9329	9470	35	482	378	0	214	315	0	1217	1313	12	126807	127311	73	0.198438
105618	105133	76	46546	46161	73	1263	1256	11	1514	1329	13	3630	3354	28	412138	403295	83	0.199435
96046	94549	74	22610	22814	50	1075	1160	8	1092	1212	10	3146	3102	26	371728	352365	82	0.199435
114052	110464	79	25346	24883	60	1411	1137	8	1359	1338	16	3733	3603	29	434816	416486	82	0.201429
180135	144123	87	81394	65583	85	1666	1452	15	2221	1763	24	5423	4354	37	594709	484064	102	0.201429
218480	168869	95	98400	75902	90	2098	1682	20	2491	2036	27	7063	5580	44	833959	666090	95	0.202426
113734	110487	79	46092	45568	74	1364	1277	12	1141	1212	10	3293	3107	26	341283	322961	82	0.204421
103584	100864	75	38460	36874	73	1443	1269	11	1739	1780	17	3560	3525	28	426291	409398	83	0.204421
19296	20507	50	4853	5057	29	275	230	0	363	327	0	672	714	0	79392	82881	57	0.204421
28947	30078	62	10897	11036	37	345	405	0	172	335	0	1061	1077	6	114934	118328	68	0.205418
125043	121358	77	32295	31723	73	2060	1940	19	1704	1748	18	4534	4392	31	513340	486918	84	0.205418
93462	90776	91	24594	24482	61	1061	920	0	1249	1184	9	2794	2932	24	317884	314409	81	0.207412
72479	72663	72	34873	34939	70	594	890	0	1103	942	0	1659	1657	16	225056	218668	72	0.207412
143151	136026	91	54493	53000	77	1840	1752	19	1724	1593	16	4026	3816	30	463459	436964	85	0.20841
119697	110988	81	50174	46194	76	1096	1119	9	1818	1557	17	3364	3027	28	419525	375461	84	0.20841
86945	87581	72	36356	36373	70	1134	949	0	1248	1332	11	2964	3043	24	333584	328117	81	0.20841
116578	112165	91	46635	45683	73	1272	1265	11	1489	1431	12	3393	3348	27	352117	338016	83	0.211401
203639	165469	91	87344	72928	87	2312	1815	23	2325	1844	23	5560	4474	37	575904	480937	94	0.212398
62169	63003	65	28441	27546	67	786	708	0	886	778	0	1581	1630	17	198007	195361	73	0.214393
25890	23621	66	10931	11248	37	215	239	0	322	384	0	631	566	0	69472	69233	69	0.21539
89756	87909	85	30158	29778	70	1350	1279	13	1389	1350	12	3284	3242	26	381281	373201	78	0.220376
130336	117466	83	59283	53201	79	1633	1587	14	1319	1199	10	3924	3473	31	436845	393459	86	0.220376
112697	108691	75	46162	45665	74	1286	1160	11	1494	1282	13	3826	3682	29	411157	390942	83	0.220376
113524	111190	76	30730	30765	70	1079	1341	11	1661	1827	18	4050	4107	29	492267	464302	84	0.221373
44644	43698	68	18875	19176	47	292	246	0	397	535	0	961	938	0	121420	120161	75	0.221373
94256	92534	73	27900	28061	70	854	959	0	1070	1107	6	2551	2574	23	304554	297505	77	0.22237
115081	114124	74	54491	52965	75	1516	1265	11	1446	1539	14	3304	3360	26	376882	372677	82	0.22237
83571	83396	73	35734	34469	71	879	829	0	953	929	0	2548	2412	23	289889	281877	80	0.223367
63777	65882	68	31614	32203	68	788	842	0	947	894	0	1891	1908	19	209762	204282	72	0.223367
20199	20435	59	5791	6167	30	337	329	0	192	337	0	594	658	0	84109	85019	66	0.223367
84580	85572	73	22257	21950	53	1108	1148	8	1143	1208	10	2788	2620	25	329433	323059	78	0.224364
92230	92533	74	17402	17284	44	1281	1298	12	1342	1490	15	3242	3152	26	368095	360256	81	0.224364
111621	101934	83	42050	38440	75	1028	969	0	1400	1229	11	3250	2988	28	378005	352912	83	0.224364
151214	132056	89	56454	48857	80	1370	1165	12	1852	1408	18	4078	3446	32	466192	403145	90	0.225361
60123	63717	67	26865	27065	64	351	383	0	435	632	0	1323	1391	13	177429	175710	75	0.225361
23906	25090	48	5575	5907	30	268	204	0	555	387	0	782	816	0	93329	87888	65	0.225361
133346	115744	85	46855	40914	78	1550	1356	14	1801	1460	15	4201	3740	32	489578	428596	88	0.226359
23640	24358	49	16201	16816	42	336	337	0	406	402	0	669	857	0	92561	92982	68	0.227356
44184	46541	65	21152	21569	47	429	469	0	382	411	0	1054	1214	10	132161	130587	71	0.227356
60743	60836	76	15368	15421	42	536	558	0	640	640	0	1570	1399	16	155467	150006	72	0.227356
125339	122130	81	35742	34924	74	1531	1273	14	1534	1348	17	3933	3803	28	421322	407347	83	0.228353
74913	76334	66	15883	16422	41	706	675	0	834	905	0	2303	2285	22	218743	214234	78	0.228353
44000	43796	70	14808	15274	41	217	261	0	373	503	0	992	915	0	120496	120008	72	0.22935
62863	63760	70	10054	10137	36	609	579	0	707	675	0	1738	1678	18	204591	195698	74	0.233339
89654	90442	73	29732	29504	70	831	613	0	856	737	0	2339	2267	22	250925	243711	77	0.233339
29721	31998	48	12102	12633	38	491	535	0	331	297	0	928	942	0	95072	97033	67	0.233339
159641	138688	88	68993	57600	82	1983	1694	20	2178	1975	22	5098	4373	35	563591	484203	89	0.234336
167744	138724	84	65320	53901	82	1615	1339	14	2131	1933	23	5167	4163	37	563258	458857	90	0.235333
28999	30137	57	8517	8761	34	285	356	0	398	449	0	735	785	0	76255	71831	69	0.23633
359117	249600	116	182893	130578	118	6294	4469	39	7029	5630	43	16521	13293	57	1.04858e+06	1.03812e+06	124	0.237328
54863	55676	71	15032	15542	40	452	505	0	415	550	0	1451	1466	15	162007	160229	69	0.237328
125749	122938	77	44942	43894	75	1528	1488	15	1571	1702	17	3842	3717	29	424940	403940	84	0.238325
42257	41849	66	16314	16630	43	286	367	0	300	303	0	1022	1105	8	101793	103607	70	0.239322
96993	96048	75	29269	29077	69	962	1167	7	1510	1507	13	3387	3310	27	362302	345736	81	0.239322
111902	109480	77	33533	32665	73	1150	1074	7	1516	1474	14	3689	3919	27	387775	376095	82	0.240319
30358	33617	43	18230	18616	43	429	368	0	357	470	0	860	837	0	98003	99020	70	0.240319
43970	45229	58	14024	14276	39	354	323	0	586	597	0	1145	1165	8	125338	122816	71	0.240319
89406	87559	79	20612	20561	47	861	913	0	1077	902	0	2181	2136	21	255946	248926	79	0.242313
41772	43005	68	19348	19514	47	361	445	0	433	495	0	989	916	0	118838	117531	71	0.242313
122318	111454	82	55588	50694	78	1253	1301	11	1328	1217	12	3318	2992	28	385287	344959	85	0.242313
49331	50049	67	18824	19110	45	512	619	0	261	389	0	1315	1189	9	149661	152425	75	0.243311
120624	112313	81	50746	45752	78	1494	1207	10	1581	1506	16	4288	3830	32	484585	440651	85	0.244308
27947	28279	55	10678	10972	36	444	554	0	514	436	0	715	650	0	79059	77841	71	0.244308
119695	111641	80	56248	52760	77	1274	1159	9	1401	1204	10	3281	2985	27	339640	318068	85	0.245305
92064	91150	73	30081	30124	71	1092	970	0	1368	1194	11	2785	2785	24	338437	327975	79	0.245305
196198	165425	85	76325	63377	85	1898	1539	16	2530	2158	24	5790	4803	36	633756	550932	93	0.246302
84051	82830	88	21597	21800	48	841	902	0	1152	1033	4	2443	2350	23	278985	275061	75	0.246302
208865	163924	93	89713	71727	89	2175	1651	22	2146	1857	23	5839	4687	37	638320	503476	97	0.248296
125617	121421	79	47120	45763	74	1703	1768	17	1602	1777	16	4270	3991	32	411973	393526	84	0.250291
123503	113159	78	42331	38410	77	1123	898	0	1166	1375	13	3404	3229	27	360548	323248	88	0.251288
190872	141279	90	73206	53546	88	1801	1321	17	1941	1393	21	5338	3851	39	533577	393350	96	0.252285
128493	126590	78	47530	46995	75	1747	1675	17	2104	1836	21	4320	4255	32	511840	482840	83	0.252285
126256	121879	76	58780	57349	76	1633	1700	15	2000	1711	20	4280	4045	31	491811	462488	83	0.253282
161451	146687	82	110972	102963	81	2204	1727	23	2498	2178	24	5176	4881	34	620683	579223	87	0.253282
165370	137997	89	65936	54876	82	1493	1177	12	2131	1891	21	5576	4689	37	617490	508619	92	0.25428
83853	83406	73	27804	28073	63	1190	1136	9	1289	1297	11	2153	2230	21	263569	259716	75	0.25428
161132	134163	87	71303	59381	84	2281	2071	20	2140	1749	22	5288	4575	35	574668	493152	91	0.255277
314088	198572	196	178955	127172	164	4491	3047	32	4990	3562	34	12987	9600	63	1.04858e+06	975801	191	0.257271
121208	110702	80	48017	42591	78	1365	1087	8	1725	1371	15	3902	3518	31	445628	401775	88	0.259265
92359	93622	73	40528	40365	72	1330	1432	13	1277	1297	10	3397	3575	27	371531	351477	81	0.260263
36736	36234	61	14669	14999	41	426	392	0	304	449	0	899	991	0	109727	107004	70	0.26126
29126	30955	44	13223	13646	39	387	408	0	512	457	0	981	883	0	95447	94430	66	0.26126
59639	60413	69	12493	12261	40	789	779	0	810	617	0	1482	1447	13	160601	155220	81	0.26126
16952	20017	37	12118	12606	39	372	300	0	265	238	0	761	728	0	81990	82856	66	0.26126
72833	72412	74	18184	18501	45	712	524	0	813	782	0	1969	1833	19	209609	192932	78	0.263254
115036	113028	91	47532	46138	73	1002	1046	5	1102	1160	9	3146	3033	27	354194	335724	81	0.264251
99646	100666	76	36832	37047	71	1011	923	0	1330	1258	11	2718	2717	24	333440	326189	79	0.264251
25431	28484	39	12152	12671	38	316	248	0	344	298	0	918	974	0	94455	92335	68	0.264251
176356	139829	86	64183	50584	84	2151	1872	19	1918	1764	20	5465	4337	38	616645	483420	92	0.264251
44886	46192	69	15003	15340	40	332	392	0	675	483	0	945	1056	5	101376	103154	68	0.265248
116521	114523	75	43871	43035	73	1308	1369	12	1728	1314	14	4239	4103	30	486815	465219	82	0.265248
125684	116074	82	49285	45934	78	1059	811	0	1419	1409	14	3581	3067	30	399003	372383	88	0.266246
115744	111914	82	40167	38792	75	1482	1466	15	1738	1481	17	4261	4059	30	515101	495086	85	0.266246
76497	76240	82	27277	27235	68	951	950	0	934	979	0	2697	2689	24	297780	285238	77	0.267243
153529	131396	83	69363	59120	81	2073	1833	20	1692	1478	19	4792	4011	35	513960	440482	88	0.26824
113794	112667	78	30972	30599	72	1564	1580	14	1306	1495	14	4046	4188	28	439128	428261	81	0.269237
117810	108355	80	45869	42231	77	884	906	0	1423	1232	13	3531	3405	28	356968	329083	84	0.269237
67146	66508	72	20641	20467	48	557	598	0	839	877	0	2041	1884	21	207595	203508	73	0.270234
98645	95906	75	27584	27337	61	1259	1190	10	1457	1325	14	3329	3363	26	409812	396528	77	0.271232
16927	20665	34	6849	7002	32	290	284	0	193	220	0	589	551	0	88976	90072	65	0.271232
134907	127014	91	46701	44314	76	1167	1405	12	1886	1659	18	4396	4162	31	508930	483368	82	0.272229
36652	39444	47	10886	11287	37	362	387	0	345	334	0	1022	1017	3	105266	107135	71	0.272229
147603	128513	88	62791	53291	82	1746	1533	16	1783	1547	19	4752	4072	34	523643	463782	88	0.273226
118236	116932	76	24417	24104	51	1781	1615	19	1770	2018	19	4497	4363	31	534234	519948	82	0.273226
121808	110775	78	52034	45734	79	1137	1051	6	1489	1379	13	3482	3046	30	371366	336296	83	0.27522
112863	111926	81	34514	34413	72	1290	1337	11	1812	1740	17	4625	4527	31	501909	488261	81	0.27522
180089	148720	90	86759	72861	86	1840	1670	19	2503	2026	22	5363	4509	36	568755	474424	93	0.276217
106906	106129	77	31136	31077	69	1269	1080	10	1487	1284	12	3723	3708	28	418930	395230	80	0.276217
150981	135073	83	62205	55682	82	1743	1610	16	1990	1578	18	4641	4168	32	505359	444845	99	0.276217
88159	88677	75	29088	29130	65	1166	1304	10	1049	1180	9	2875	2955	24	324374	316864	81	0.278212
47188	48199	57	17907	18213	43	529	462	0	595	554	0	1112	1223	9	128018	125580	74	0.278212
109100	107870	76	29068	28425	72	1346	1275	13	1688	1738	17	3893	3717	30	445338	425566	82	0.280206
59907	61921	59	17263	17576	43	760	886	0	674	617	0	1994	1688	18	207676	200983	77	0.280206
45656	45020	70	10890	10910	38	418	438	0	490	554	0	1220	1168	10	139559	142360	72	0.281203
120099	118473	78	58041	56954	74	1248	1109	8	1440	1612	16	3870	3696	30	438089	425137	82	0.2822
99608	98793	77	50557	49921	73	1186	1109	8	1669	1678	17	3739	3689	28	387603	375309	80	0.285192
103082	96284	75	46290	42000	74	1187	1121	8	1886	1543	19	3872	3484	31	440453	411171	82	0.285192
90696	87535	76	31512	31194	73	933	845	0	1250	1229	10	2776	2815	24	315222	307173	83	0.286189
82316	82231	77	15211	15206	43	740	716	0	1031	1095	6	2403	2614	23	288957	280546	77	0.287186
101865	100222	88	39265	38885	72	1254	1146	8	1289	1289	12	3043	3083	26	331801	323967	82	0.288183
123730	120022	78	38164	37320	74	1251	1199	11	1534	1570	16	3817	3738	29	391334	370663	82	0.288183
67407	68038	71	22820	22859	50	604	505	0	689	680	0	1975	1845	20	214502	211815	76	0.289181
199125	175093	86	81911	71153	86	2140	2003	20	2983	2509	26	6595	5983	36	707387	636693	90	0.289181
216197	170057	91	85504	66677	89	2531	2170	24	2636	2152	24	5677	4709	37	647528	525344	94	0.290178
20160	25385	34	15889	16237	41	462	503	0	198	272	0	880	806	0	82900	84459	67	0.292172
104088	103685	73	48960	48330	72	1827	1669	19	1741	1744	17	3739	3421	30	404274	391646	80	0.292172
40401	42700	56	10557	10855	36	336	530	0	328	483	0	983	1019	3	132516	131817	69	0.292172
49130	48306	67	9656	9951	36	349	476	0	299	408	0	1126	1182	11	155974	151391	72	0.293169
59032	56791	76	24080	23712	59	573	528	0	513	507	0	1325	1246	13	161048	159351	76	0.293169
33028	32341	68	10465	10679	38	467	502	0	328	364	0	970	929	0	101989	104615	63	0.293169
122196	111026	79	52410	46540	76	1196	1302	13	1702	1513	16	3480	3164	30	463049	409202	86	0.295164
69748	70907	71	38358	38725	70	379	508	0	949	810	0	1782	1845	18	191846	190247	77	0.296161
66946	66383	77	27480	27666	67	441	543	0	618	679	0	1606	1552	16	181551	175059	70	0.298155
121886	114010	78	50675	47111	77	1144	1104	8	1585	1486	14	3139	2960	27	353639	335604	82	0.30015
146481	128964	87	66266	59034	81	1684	1415	15	2044	1862	19	4692	4164	34	530316	472525	88	0.30015
109740	109097	74	37404	37207	72	1247	1111	8	1007	1240	10	3387	3299	28	404678	398448	81	0.30015
79429	80977	71	21847	21682	52	974	950	0	974	960	0	1952	2009	18	238606	237185	77	0.301147
85830	85023	75	29443	29541	69	949	875	0	733	749	0	2587	2769	23	279807	272087	78	0.301147
90854	91087	81	31796	31599	71	871	864	0	1323	1366	13	2354	2260	23	313701	312399	77	0.303141
26902	26178	66	7072	7068	33	387	400	0	309	324	0	807	826	0	84663	85069	66	0.305135
64991	66367	69	25136	25219	62	734	770	0	734	735	0	1999	1991	20	238242	232715	74	0.305135
178583	142461	93	66137	53179	85	1907	1462	20	2031	1546	19	5216	4157	35	556388	444129	93	0.308127
99640	99311	75	24268	23932	54	1123	1175	9	1306	1456	13	3549	3538	27	361838	346082	84	0.310121
125502	115474	86	50499	46922	78	1545	1480	14	1571	1437	14	3841	3678	29	469729	439139	86	0.311118
81920	80636	83	19106	19127	45	927	953	0	818	876	0	2293	2127	21	256588	247439	79	0.311118
104386	101141	74	32058	31947	72	1220	1178	10	1194	1240	10	2956	2848	26	336549	322125	79	0.311118
100073	98332	80	27442	27291	68	1257	1200	10	1764	1558	16	3671	3628	29	411653	396092	83	0.312116
52840	52418	72	15916	15967	43	533	517	0	539	590	0	1289	1289	11	155074	152097	73	0.315107
53264	53422	70	29131	29417	68	420	708	0	551	669	0	1361	1251	11	164111	163963	73	0.316104
148146	139866	84	55979	51026	80	1726	1577	17	2094	2147	20	5168	4695	34	570461	525691	96	0.316104
220561	165738	93	89352	67903	90	2129	1559	21	2827	2173	27	6011	4576	40	630766	480411	97	0.318099
87482	89581	71	18481	18430	47	1038	1143	8	1097	1025	4	2579	2466	23	315352	298421	78	0.320093
96707	97534	71	29192	28742	72	964	1043	4	1359	1250	12	2922	2906	25	278509	272211	78	0.320093
38008	41733	54	16766	17368	42	433	439	0	428	402	0	853	1090	6	107084	109258	69	0.32109
131743	117584	81	49335	43620	78	1428	1328	12	1555	1422	14	3863	3575	29	418137	373832	85	0.32109
44767	47495	58	13378	13637	39	486	506	0	477	557	0	1475	1381	14	137833	133288	72	0.322087
84207	83239	77	39234	39112	71	992	1071	6	1456	1211	10	2583	2609	22	281302	275251	82	0.326076
208825	162058	96	79903	62054	88	2499	2113	24	2985	2120	30	6528	5315	40	760667	611766	96	0.327073
116690	112723	76	38093	37562	73	1419	1461	13	1755	1552	19	4272	3991	32	517502	487416	81	0.329068
28644	29288	60	7972	8289	34	277	350	0	266	219	0	949	1021	3	92921	92503	69	0.329068
341293	219703	115	175822	118437	113	5004	3329	38	4863	3273	38	11530	7750	53	1.04858e+06	889960	118	0.329068
16670	15423	53	3857	4037	27	-2	120	0	150	203	0	396	402	0	53227	55222	64	0.330065
186266	152225	87	81148	65189	86	2073	1723	21	2367	2028	23	5782	4700	37	651060	531381	92	0.332059
32215	32625	63	8964	9212	35	396	411	0	323	265	0	875	865	0	101614	104703	67	0.333056
115105	111370	75	37323	36333	73	965	947	0	1441	1389	13	3428	3286	28	388247	365003	82	0.333056
38104	39321	61	19823	20332	48	332	326	0	747	595	0	966	927	0	101321	101484	66	0.333056
139569	118387	93	53494	44317	80	1840	1694	17	1861	1521	18	4413	4020	32	445034	384228	85	0.334054
174011	147311	91	68159	57701	84	2111	1882	20	1845	1568	20	4748	4092	34	505115	428820	102	0.334054
56074	56163	78	17503	17599	44	584	543	0	719	626	0	1446	1453	14	164836	162395	73	0.337045
107071	103772	91	37107	36754	72	1507	1233	12	1772	1465	17	3989	4012	29	416154	394969	80	0.337045
195305	158550	88	78652	64278	87	2046	1824	20	2916	2335	29	6005	4923	39	651932	529518	98	0.338042
103175	102082	75	22942	22929	51	1247	1301	13	1249	1317	12	3120	3160	25	357187	352418	78	0.339039
122328	121917	75	40927	40691	73	1498	1498	14	1892	1733	17	3535	3215	28	390437	369473	80	0.339039
193361	153933	88	94757	77003	87	2633	2083	23	2729	2071	26	6595	5439	40	735472	600677	92	0.339039
80872	81965	70	39866	40337	70	731	660	0	778	874	0	2239	2196	22	229014	227218	74	0.340037
169999	138832	85	60855	48900	83	1770	1373	18	2647	2176	26	5632	4600	37	655490	539261	91	0.343028
114998	113219	80	35343	34754	72	1040	934	0	1459	1331	15	4112	4091	29	395950	376914	79	0.343028
55679	54870	69	25140	25355	51	157	240	0	649	528	0	1041	1048	5	125605	124229	74	0.344025
112392	101802	77	52126	46653	77	1171	1112	7	1157	1168	8	3262	2989	27	351765	314137	87	0.344025
93494	93502	72	30193	30360	63	1197	1224	9	1466	1256	12	2971	2979	25	334687	321533	78	0.344025
32570	32070	66	11562	11853	37	520	459	0	199	292	0	987	842	0	104079	104856	70	0.344025
17942	18172	50	10078	10536	35	147	150	0	389	199	0	461	575	0	66216	67592	63	0.345022
65150	66081	71	15379	15646	41	570	584	0	679	637	0	1439	1517	14	149645	146662	73	0.345022
45590	46946	59	15193	15440	42	539	418	0	465	510	0	1228	1238	11	156838	152312	74	0.34602
94889	92222	90	37686	37510	71	1121	992	0	982	1042	5	2845	2994	25	334946	324358	80	0.34602
80844	80997	73	33716	34085	70	726	789	0	1077	1020	3	2722	2723	24	283606	277303	77	0.348014
153187	131243	91	68065	58442	82	1865	1532	18	1900	1679	19	4497	4008	32	523334	453837	88	0.349011
161214	132513	85	66172	53957	83	2105	1856	21	1891	1540	21	4815	3959	35	496152	418521	92	0.350008
186413	144171	88	62747	47839	86	2205	1802	21	2715	2172	25	6029	4476	40	637857	496498	105	0.350008
52757	53983	68	22961	23359	47	491	528	0	605	537	0	1143	1162	10	135084	131670	71	0.351005
103207	102789	78	25769	25774	56	1213	1219	9	1199	1233	11	3199	3127	27	364839	356946	82	0.351005
68238	68840	71	28095	28421	60	642	704	0	478	481	0	1683	1511	16	184756	187189	75	0.351005
110052	106374	83	32155	31881	72	1504	1555	15	1394	1263	11	3021	3163	24	366942	360792	80	0.353
58918	58405	81	13784	13965	40	422	338	0	536	541	0	1424	1463	15	167049	164777	73	0.353997
97025	95039	75	33330	32974	72	874	794	0	1114	1038	6	2833	2555	25	324606	308463	80	0.353997
81547	81345	75	19301	19499	45	834	664	0	852	836	0	2114	2079	21	230985	232438	76	0.353997
109825	106701	88	29025	28752	65	1114	913	0	1693	1582	17	3922	3601	31	410744	387175	83	0.354994
116915	113518	75	30241	29561	71	1278	1287	11	1664	1518	15	3831	3697	29	407272	391135	83	0.355991
85145	84044	81	38068	37484	72	939	1005	1	1106	938	0	2507	2620	22	308896	289905	80	0.355991
115630	106649	84	46150	43081	76	1532	1244	14	1485	1357	15	3775	3546	30	414903	381472	82	0.355991
19549	19011	53	10318	10439	37	222	270	0	324	244	0	508	548	0	70445	66374	65	0.356989
57813	57687	68	17266	17614	42	736	662	0	583	500	0	1528	1466	15	159205	155729	76	0.357986
30258	30555	59	12096	12391	38	309	465	0	485	341	0	694	773	0	84522	85888	69	0.357986
48368	49445	67	11127	11427	36	394	350	0	464	608	0	1276	1338	12	130331	129348	71	0.358983
97927	96465	76	33334	32789	71	1398	1375	14	1550	1680	16	3697	3510	29	399772	381664	83	0.358983
180957	148543	98	72596	59991	86	2123	1574	21	2092	1980	22	4825	4056	36	526451	446145	92	0.35998
265171	202086	101	120034	94600	100	3848	2857	31	3791	2796	32	8545	6594	45	886256	664898	105	0.35998
115843	112964	84	34669	33945	73	1350	1407	14	1550	1552	16	3742	3460	29	404053	382311	81	0.360977
302190	217579	115	163527	118345	113	3947	2752	32	4167	3274	35	10384	7698	48	1.04858e+06	803106	119	0.361974
134816	126064	79	50985	45885	79	1170	1076	8	1560	1383	16	4009	3761	31	450078	414904	85	0.362972
98772	98634	80	38374	38288	72	1043	1086	6	1640	1540	15	3693	3759	27	382100	363315	80	0.363969
39214	39691	66	14902	15236	41	205	366	0	473	480	0	651	731	0	100772	99236	71	0.363969
56549	56410	85	24623	24550	53	472	525	0	516	502	0	1629	1610	17	171569	172831	70	0.36696
121352	111319	79	47477	43362	76	1539	1403	14	1183	1223	10	3725	3413	30	397170	373301	82	0.36696
125228	113594	86	46343	41205	79	1276	1197	11	1423	1262	11	4185	3893	30	467435	422174	87	0.367957
90219	90041	76	23731	23848	50	994	871	0	1117	966	0	2326	2519	22	284082	276312	78	0.367957
48872	50500	62	15797	15351	43	589	613	0	372	507	0	1190	1163	10	130821	128451	72	0.370949
115450	105803	79	35047	31304	75	1322	1391	13	1815	1533	20	5036	4649	33	501537	454872	85	0.372943
138098	133237	77	55009	52865	75	1666	1646	18	2106	2064	21	4824	4616	32	546178	523123	84	0.376932
164690	133233	85	69072	57777	84	1643	1421	15	1750	1589	19	4857	4036	35	544701	445075	91	0.376932
199841	168086	86	77464	64581	84	1912	1713	18	3036	2741	26	5560	4681	37	588388	498283	94	0.377929
33181	34539	57	14901	15741	39	348	419	0	418	384	0	1022	1112	7	117889	115894	71	0.378926
133195	119536	89	55674	49250	80	1494	1401	12	1652	1389	17	4275	3924	32	444178	396885	84	0.379924
97241	97704	79	30945	30905	70	1424	1326	13	1262	1234	12	3499	3335	30	422016	410839	81	0.379924
153592	144971	81	49879	48518	78	1916	1843	17	1764	1669	16	3675	3684	28	412515	383343	88	0.379924
138842	132400	87	32973	31454	75	1333	1439	14	2108	2023	21	5047	4794	32	562132	526099	95	0.379924
118051	111090	78	57155	52832	78	1459	1318	13	1651	1635	17	3923	3555	30	478302	440323	86	0.379924
113344	109723	83	32320	31495	73	1392	1179	12	1546	1427	14	3266	3284	25	406961	385714	82	0.380921
138843	119819	81	59284	50611	81	1602	1448	15	1664	1340	17	4539	4004	34	521424	450093	89	0.380921
57337	58510	68	22692	22664	53	395	451	0	434	547	0	1642	1789	16	199521	193986	78	0.381918
99675	94868	77	42160	39991	73	1119	962	0	1294	1261	12	3407	3353	27	398940	372874	84	0.382915
83973	83334	72	25129	25093	52	943	849	0	1393	1105	8	3260	3068	26	318415	305530	84	0.382915
86987	86578	73	36868	36951	71	580	750	0	1032	1014	3	2059	2193	20	250537	240410	78	0.382915
106995	103355	78	26409	26213	59	1346	1406	12	1271	1219	12	3435	3317	28	380272	362108	83	0.383912
38461	39009	66	15479	15926	41	239	246	0	404	484	0	783	905	0	106584	109031	70	0.383912
32570	31725	67	7229	7279	33	339	355	0	139	163	0	751	768	0	99162	97374	70	0.383912
27907	29658	52	7391	7488	33	356	281	0	368	338	0	744	766	0	99540	99133	69	0.384909
131765	127819	78	42310	41150	75	1375	1257	11	1660	1461	17	3994	3845	29	457681	439774	86	0.385907
123871	112375	91	48090	43247	77	1183	1142	9	1374	1114	8	3546	3292	30	379147	339381	84	0.385907
86881	87700	72	39977	39774	71	934	875	0	1400	1267	11	2825	2805	25	318912	307165	78	0.386904
47866	47828	67	12551	12818	39	391	444	0	782	647	0	1242	1311	12	152564	149609	72	0.386904
108198	105768	78	24659	24019	54	1173	1147	10	1657	1343	14	3659	3519	28	414554	405825	85	0.389895
116767	114083	79	52154	51503	73	1491	1476	15	1278	1240	13	3418	3123	28	386682	376968	80	0.389895
103531	102953	75	25145	25050	59	1684	1597	16	1446	1511	14	4062	3774	31	431325	415207	90	0.389895
93001	92806	74	36179	36067	71	964	1100	6	1269	1194	12	3389	3259	27	358247	352394	79	0.390892
32192	33192	54	8523	8724	34	354	328	0	270	383	0	814	892	0	99321	101959	65	0.390892
97676	94699	79	29349	29014	72	957	1011	3	1040	1026	5	2955	2636	26	302367	283832	81	0.394881
31106	32334	62	12142	12449	37	321	249	0	478	499	0	985	917	0	113275	111034	69	0.396876
131666	127144	77	37294	36205	73	1147	1077	6	1358	1361	13	4220	4193	29	492922	474795	83	0.396876
61535	62455	69	16365	16562	42	392	412	0	574	543	0	1965	1956	18	169644	167002	73	0.397873
131468	115106	95	44333	39977	77	1477	1360	15	1736	1554	19	4069	3740	31	468351	417900	86	0.397873
127464	124688	79	74354	73000	76	1534	1545	15	1713	1608	18	4537	4386	31	477273	461506	85	0.397873
53247	57551	53	23305	24301	47	544	492	0	615	522	0	1443	1453	15	179166	173882	72	0.397873
107783	105061	92	31984	31652	72	1145	1122	8	1535	1373	14	4107	4038	31	463088	444500	81	0.39887
80629	81321	71	29558	29570	69	881	764	0	881	880	0	2444	2469	23	295950	291820	78	0.400864
21756	23931	46	8130	8570	33	272	241	0	358	315	0	715	784	0	97256	102325	68	0.402859
136738	122365	82	52234	45780	77	1396	1259	12	1678	1588	16	3998	3623	31	454657	406548	86	0.402859
177715	141152	85	81676	64850	85	1584	1506	16	1927	1676	23	4950	3860	37	514030	401700	91	0.402859
98805	97694	79	28609	28596	70	1223	1207	9	920	909	0	2751	2823	23	326722	316387	79	0.403856
104772	102074	79	51450	50685	73	1299	1167	9	1380	1417	16	3739	3830	29	403780	392826	79	0.403856
192219	149165	105	91406	72467	87	1849	1523	17	2123	1690	22	5287	4268	38	538799	434793	100	0.404853
80152	79540	78	26560	26499	58	668	743	0	782	658	0	1915	2021	19	253333	247158	79	0.40585
145430	131862	81	58255	52406	80	1735	1386	16	1788	1882	18	4093	3516	32	489554	445487	86	0.406847
103367	101942	75	43665	44073	73	879	981	0	1055	1064	6	3055	2894	25	311377	298275	81	0.406847
135310	116706	82	55598	46224	82	1750	1331	17	1981	1618	21	4544	3896	33	501962	418887	88	0.407844
78192	78263	74	28262	28148	63	1125	1201	9	841	692	0	2204	2424	21	270146	254935	80	0.408842
124318	121277	76	27051	26654	61	1243	1038	5	1451	1460	16	4317	4069	31	444241	424843	82	0.408842
151163	132210	90	73749	63223	82	1596	1269	13	1725	1580	17	3644	3247	30	457859	384611	88	0.409839
30360	31921	45	8362	8923	33	399	435	0	411	356	0	1044	1116	7	118184	119754	69	0.409839
173517	141789	90	69146	57115	85	2036	1588	21	1809	1576	20	4553	3716	34	464522	391468	91	0.411833
107128	105929	76	38888	38340	73	1247	1168	10	1577	1513	15	3574	3500	28	390372	373863	83	0.411833
110102	108483	77	38634	38727	72	1565	1498	14	1438	1461	14	4155	4016	29	463077	443174	83	0.411833
277419	209119	107	95489	72106	103	4067	3171	30	5014	3604	38	12127	9210	52	1.04858e+06	975298	111	0.41283
151067	129823	89	61514	52773	81	1635	1375	15	1698	1305	16	4215	3985	31	494931	425077	86	0.41283
98099	98129	74	30453	30201	68	928	982	0	1206	1158	9	2776	2660	25	338402	323902	79	0.41283
194952	109638	111	69513	43659	95	1708	929	0	1801	1192	10	5454	3356	43	565268	343944	98	0.414825
92142	91695	73	14547	14501	40	1029	1030	4	1375	1300	11	3214	3284	26	346660	336338	78	0.416819
103532	102563	74	35011	34378	71	1110	1199	8	1345	1243	10	2985	2933	26	311135	293909	79	0.419811
115148	111416	87	30104	29663	69	1137	1168	9	1457	1302	13	3682	3678	28	439953	427648	83	0.421805
131673	127257	79	28633	27822	69	1289	1240	11	1590	1642	16	4046	3871	29	446041	435870	82	0.421805
101350	97991	85	45258	44390	73	1190	1171	9	1510	1329	13	3501	3389	28	371388	359506	78	0.422802
117260	109135	79	44720	41333	75	1430	1387	13	1455	1226	12	3256	3009	28	357508	323910	82	0.423799
42392	44841	67	13727	14029	40	335	434	0	508	548	0	1181	1242	10	138300	144591	72	0.425794
161219	152789	81	60414	58073	79	2250	2141	21	2497	2344	24	5681	5657	35	610663	572657	87	0.425794
32033	33885	60	21163	21838	48	341	339	0	297	328	0	827	952	0	107435	107602	67	0.426791
48028	49822	66	20534	20741	47	275	366	0	518	575	0	1339	1271	12	167044	165015	71	0.427788
56244	57306	69	23694	23476	52	808	660	0	798	671	0	1310	1521	13	148697	145633	69	0.427788
68971	63859	72	34456	32004	72	749	665	0	842	668	0	1691	1568	17	184808	174792	76	0.428785
97639	96266	76	34968	34844	71	873	875	0	1274	1220	10	2516	2398	23	290220	280598	79	0.428785
117168	114252	81	32830	32414	73	1146	1134	8	962	1118	8	3099	3004	26	359280	344165	83	0.429782
65255	67415	68	15113	15533	41	554	656	0	869	905	0	2023	1993	19	211692	208525	75	0.429782
131381	116882	85	54706	48128	80	1170	1012	4	1556	1207	12	3684	3292	30	397632	348607	85	0.429782
208609	163795	92	99948	80226	91	2435	1924	25	2864	2197	28	7496	6188	43	745889	619788	97	0.430779
112234	108941	92	35867	35627	73	1313	1272	12	1618	1414	15	3641	3664	28	406078	388380	82	0.430779
122741	110616	81	56302	52165	77	1298	1290	13	1551	1373	15	4056	3454	32	427803	393103	83	0.431777
114267	111737	80	30421	30189	72	1386	1316	12	1644	1698	15	3896	3858	29	422868	396599	83	0.431777
106785	106005	74	30389	30224	71	1164	1269	11	1394	1245	12	3604	3508	28	387442	370531	80	0.431777
91343	92035	72	24535	24605	53	1069	1039	5	1264	1004	1	3098	3087	26	318297	303403	77	0.432774
105966	103241	77	31366	30532	72	981	990	0	1272	1220	10	3376	3273	26	379748	367175	81	0.433771
91022	87199	74	32099	30091	72	938	896	0	1136	1079	7	2528	2244	24	300620	284513	81	0.434768
51103	51416	68	24107	24250	58	372	451	0	717	740	0	1084	1153	8	131496	130062	76	0.434768
103769	100617	84	37178	36515	72	1153	1156	10	1517	1323	15	3168	3135	25	358288	347387	81	0.436762
50975	53122	61	13331	13447	38	614	520	0	362	461	0	1159	1191	9	140094	137225	74	0.43776
48828	52173	61	10403	10552	36	369	384	0	527	454	0	1115	1220	11	132864	137266	74	0.439754
38556	40902	65	11830	11862	38	493	473	0	342	445	0	1055	1220	9	127955	125492	70	0.439754
217501	172951	89	142554	121467	90	3997	3322	31	4681	3753	35	10357	8626	46	1.04858e+06	963623	96	0.441748
116723	114617	75	36129	36207	72	1350	1148	10	1587	1516	17	3807	3756	28	432582	412050	81	0.441748
94488	94411	71	47530	47738	72	1052	1049	5	1317	1276	12	3043	3226	24	364853	348799	79	0.441748
103023	101372	73	37915	37612	72	923	1005	1	1700	1518	17	3387	3465	27	365022	347154	80	0.442746
100838	100672	87	50022	49467	72	1393	1287	12	1322	1181	13	3642	3500	29	410341	389624	81	0.443743
26080	25799	56	10616	10941	37	173	258	0	112	207	0	773	718	0	74136	75623	65	0.44474
77160	76864	75	15370	15549	41	727	679	0	680	730	0	1787	1759	20	225970	217772	75	0.445737
180099	143582	94	77970	62582	85	1636	1316	14	2117	1601	22	4959	4105	34	535560	433680	91	0.445737
98278	97507	73	20576	20345	47	967	991	0	783	939	0	2801	2710	25	335676	323995	81	0.445737
114559	107771	77	52968	48602	76	1542	1462	16	1498	1639	16	3976	3646	30	450211	427482	82	0.447731
96738	89928	78	35271	31822	75	722	742	0	1072	952	0	2533	2166	24	297142	264305	94	0.447731
100185	101547	72	34562	34551	70	972	978	0	1125	1309	11	3250	3088	27	352076	337236	78	0.448729
90161	90687	72	47150	46056	72	1138	1205	9	1468	1502	14	3309	3117	28	387191	367078	80	0.448729
51605	52077	68	21185	21268	50	416	434	0	464	523	0	1121	1193	9	115220	113272	73	0.450723
93764	93412	77	33120	33100	71	860	678	0	888	1026	4	2772	2740	24	293021	284363	80	0.450723
150683	131403	88	84678	76322	82	1207	1226	11	1612	1500	17	3689	3209	31	399358	364323	86	0.450723
66325	68663	70	16975	17385	42	749	725	0	948	876	0	1815	1749	18	220441	211614	75	0.450723
87531	88637	72	37585	37656	71	886	757	0	1384	1233	11	2731	2563	25	311504	304445	79	0.45172
25125	27478	48	11995	12414	37	286	338	0	28	185	0	843	846	0	86469	83095	72	0.45172
175191	148241	87	67488	55607	83	2372	1931	22	2031	1643	20	5433	4401	36	591173	495765	88	0.452717
43566	43910	73	9414	9614	35	282	383	0	500	500	0	1511	1422	16	161889	157885	82	0.452717
70185	71717	69	24765	24841	53	582	606	0	573	639	0	1961	1955	19	209698	212165	72	0.452717
28977	28748	65	9114	8923	36	292	293	0	367	367	0	685	830	0	114672	110785	78	0.452717
63578	60506	72	21093	20907	48	552	592	0	433	353	0	1275	1308	11	161354	164599	74	0.452717
126655	122758	80	47953	45478	76	1294	1356	11	1528	1375	14	3932	3810	27	391176	372417	82	0.452717
52025	52085	71	12212	12122	39	592	664	0	560	440	0	1397	1534	14	154670	155957	74	0.454712
73101	71677	73	22375	22298	49	393	468	0	611	566	0	1640	1568	17	212103	209648	78	0.454712
70529	70169	79	29906	29927	69	598	704	0	823	979	0	1584	1531	17	195382	185900	75	0.455709
95015	93966	79	40137	40029	72	879	854	0	1023	1031	4	2621	2680	24	290231	283584	78	0.456706
253350	184684	98	101362	76078	93	2881	2040	28	2898	2243	29	6925	5212	41	774703	569792	100	0.456706
45965	46901	69	21941	22380	47	558	607	0	462	578	0	1255	1288	11	142094	132988	68	0.456706
44232	44116	63	10186	10256	37	468	581	0	523	444	0	1090	1065	6	126895	128479	71	0.457703
166271	145273	87	76680	68157	81	1739	1662	18	2098	1767	19	4829	4303	33	497205	432508	88	0.457703
96247	89632	83	38599	35684	75	773	895	0	1295	1281	12	3041	2817	27	344694	325589	81	0.457703
92646	88568	76	32168	29823	74	1149	971	0	1275	1041	5	3048	2913	27	356106	342611	80	0.4587
104337	101824	76	40790	39967	74	723	994	0	1124	1251	10	3002	2943	25	332101	322077	82	0.4587
212838	168069	106	97296	78633	89	2446	1811	24	3089	2489	28	6508	5466	40	722649	592302	98	0.460695
180625	145394	97	74120	59981	87	2443	1837	23	2245	1789	23	5382	4590	36	601868	492418	104	0.463686
96717	95729	76	28902	28737	71	932	822	0	1242	1180	9	2944	2813	26	335978	323049	79	0.464683
109108	102894	77	42860	39612	76	1303	1274	13	1768	1494	16	4128	3827	31	467382	429173	82	0.464683
102658	101992	72	29409	28857	71	1274	1292	11	1636	1653	17	3718	3537	29	462058	450357	82	0.466678
114855	103016	88	51431	46945	78	1403	1224	12	1388	1244	11	3056	2680	27	379482	353729	85	0.467675
31715	34965	47	5779	6072	30	339	279	0	276	303	0	893	834	0	103595	100965	67	0.467675
46734	47463	69	10681	11023	37	377	428	0	449	531	0	1180	1130	9	140796	142094	71	0.467675
241071	174711	94	87738	64007	90	2757	1959	27	2681	1922	30	7529	5375	44	813288	600496	100	0.468672
103428	101877	82	32426	32019	72	1238	1234	10	1100	1199	8	3313	3234	26	365856	346224	82	0.469669
238630	180304	108	79319	62604	96	2965	2080	28	2846	2363	30	7265	5638	43	788543	603857	105	0.471664
25644	26741	56	9373	9833	35	270	323	0	285	380	0	870	913	0	87116	85168	66	0.471664
149938	138135	96	38947	34217	79	1928	1758	18	2094	2014	21	5148	4802	33	553556	506262	87	0.471664
100418	100166	75	38309	38399	72	998	888	0	1234	1081	7	3250	3252	26	333408	318940	79	0.472661
35751	36360	63	17205	17198	43	604	455	0	543	475	0	860	957	0	98283	96492	65	0.473658
98733	98472	74	30238	30194	71	1197	1179	10	1382	1265	13	3705	3722	28	405909	380447	80	0.474655
103982	92174	86	49189	44146	78	969	1020	3	1028	872	0	2739	2606	24	340014	297143	86	0.475652
94139	94800	72	38543	38515	71	1021	1100	6	1307	1275	12	3081	2934	26	355399	338626	79	0.475652
239741	182015	117	85228	67248	100	2851	2099	27	3516	2689	30	8560	6596	44	880375	682490	109	0.476649
27907	27468	52	9182	9401	35	360	301	0	456	389	0	814	707	0	94878	92256	68	0.476649
41774	41763	69	22382	22986	49	399	347	0	540	470	0	956	946	0	112233	111741	74	0.478644
196779	157523	100	72396	58129	86	2009	1576	20	2246	1912	23	5348	4439	37	581109	474561	90	0.479641
86571	86218	71	21639	21499	50	783	804	0	1254	1157	10	2694	2680	24	285357	269293	78	0.482633
44138	44344	66	12481	12606	39	331	349	0	593	547	0	939	1073	5	110480	110314	69	0.484627
27739	28615	56	10340	10684	36	268	346	0	453	204	0	622	713	0	82278	84396	72	0.485624
122562	119702	78	27094	26398	66	1363	1395	14	1643	1547	17	3723	3633	28	422105	407252	81	0.485624
159130	137005	95	72735	62325	82	1970	1586	17	1907	1689	18	4719	4216	34	576341	493089	90	0.486621
95450	95084	74	35359	35030	72	939	1013	3	1142	886	0	2826	2634	26	337050	324472	79	0.488616
151794	130648	100	75703	65426	89	1902	1739	18	1984	1544	20	4665	4074	33	589396	507006	100	0.488616
116637	107237	80	54181	49177	77	1012	997	0	1421	1114	9	3395	2911	30	386782	351007	83	0.488616
53150	56714	55	14659	15267	40	730	733	0	544	659	0	1317	1319	13	174175	170623	75	0.488616
70464	70153	70	30400	30143	70	380	547	0	636	751	0	1613	1516	14	180750	175954	76	0.489613
73645	73829	72	30273	30130	70	797	804	0	958	952	0	1949	2020	20	205232	202010	75	0.49061
68234	68407	73	21695	21791	50	764	748	0	691	790	0	1964	1985	20	242878	238525	78	0.49061
23252	23718	55	13372	12889	40	368	342	0	389	374	0	753	757	0	89681	89563	67	0.491607
65621	67525	65	28563	28544	67	420	392	0	809	725	0	1727	1664	17	191708	191892	76	0.493601
101631	97385	91	43857	42011	74	1016	936	0	1056	887	0	2637	2556	23	316347	296015	79	0.493601
95414	94875	77	39991	40070	71	1138	1142	8	1524	1392	15	3429	3563	27	368236	362510	82	0.494599
181034	147803	88	67112	55025	85	2089	1732	21	2585	2056	25	6075	4919	39	662199	541650	95	0.494599
83093	81626	75	34549	34718	71	905	1009	2	1054	1115	8	2282	2325	22	263152	253051	79	0.495596
122732	106323	79	53305	46872	79	1375	1063	6	1102	1027	4	3498	3112	29	373114	324077	85	0.495596
135711	129989	83	41712	40970	75	1662	1512	18	1792	1578	17	4192	4013	30	494961	468696	83	0.496593
28401	30714	50	6815	7177	32	314	375	0	510	476	0	938	990	0	120731	116076	71	0.496593
124334	113605	78	47617	43425	78	1322	1212	11	1612	1570	16	4091	3711	31	477128	450377	83	0.496593
101348	100601	75	20796	20601	48	1096	1130	8	909	1057	5	2747	2804	25	317138	304211	78	0.49759
91931	84536	76	37527	34464	75	1053	973	0	975	888	0	2489	2194	22	274220	260763	81	0.498587
127942	121770	89	40928	39447	75	1504	1399	16	1708	1615	16	3337	3249	27	402968	387958	83	0.499584
78224	78555	72	26078	26304	54	741	956	0	938	993	0	2409	2464	23	270339	262146	77	0.499584
195305	153624	89	84567	68372	86	2221	1734	22	2374	1786	24	5186	4266	37	607758	479773	91	0.499584
192862	157303	87	83565	68866	86	1791	1772	19	2280	1863	22	4877	3932	37	540413	440521	91	0.499584
181105	144352	89	74534	58849	87	2064	1483	20	2101	1603	22	5053	4159	36	592209	474986	95	0.502576
60985	60202	74	25044	25003	55	373	467	0	635	634	0	1809	1763	18	206792	203573	74	0.502576
132468	126217	79	26968	25989	71	1742	1908	17	2139	2005	20	4657	4272	33	552902	538681	85	0.505568
84749	84317	73	21249	21603	47	833	749	0	1120	1126	7	2860	2901	24	315754	302305	76	0.505568
109597	101929	76	43320	40794	75	1253	1119	9	1552	1662	16	3982	3819	29	425444	406467	81	0.506565
40827	42429	65	11781	11940	38	533	453	0	563	535	0	1290	1377	13	137435	141205	73	0.507562
97436	94631	74	49282	49044	73	1059	907	0	1249	1020	5	3076	3064	26	329433	313190	80	0.507562
132039	119591	81	60458	54410	79	1383	1243	11	1642	1437	16	3822	3556	29	406652	363144	88	0.508559
167907	139744	91	70326	58189	82	1960	1522	19	1953	1754	21	4529	3805	35	508589	416485	89	0.508559
80439	78329	82	31608	29660	71	768	817	0	878	616	0	2119	1916	21	236108	227399	77	0.509556
103414	104012	72	38966	38229	72	1286	1112	9	1584	1442	15	3474	3294	28	376151	356908	77	0.509556
31491	30477	63	11749	11886	38	430	287	0	317	237	0	798	862	0	86023	83530	69	0.510553
151613	132580	83	77116	67678	82	1752	1645	19	1505	1379	18	4071	3564	32	501043	435166	88	0.512548
94672	93251	73	17851	17737	44	958	1040	4	1438	1365	11	3428	3345	27	348798	339090	81	0.513545
163364	140069	83	51313	43229	81	1856	1669	19	2085	1679	21	5167	4450	37	591822	515698	91	0.514542
181501	141378	96	74307	59167	85	1955	1310	17	2147	1599	21	5388	4265	36	565980	450760	93	0.515539
106384	102619	77	21549	21381	48	1237	1292	11	1428	1469	14	3570	3459	28	438210	422746	80	0.516536
29047	26829	77	9992	10171	35	416	348	0	106	314	0	749	776	0	88398	87141	64	0.517534
99286	99107	75	24679	24577	53	1422	1359	13	1382	1259	12	3769	3516	29	416052	399472	80	0.518531
196645	160859	89	86242	71107	87	2418	2064	23	2240	2064	22	6093	4962	39	692756	581231	91	0.520525
174655	150744	85	69065	59338	84	1881	1533	19	2680	2001	25	5729	5027	37	609084	530363	90	0.521522
203233	153741	102	83431	63275	93	2423	1577	26	2753	1920	28	6383	4942	39	775532	587913	109	0.521522
50163	52321	66	24692	25074	54	607	651	0	525	485	0	1350	1351	12	166363	161213	72	0.521522
167821	140025	88	74816	63259	83	1689	1404	17	1999	1491	23	4809	4221	34	545202	453350	89	0.524514
200035	175106	89	88322	77506	85	2304	1771	22	2965	2463	27	6136	5637	37	690682	623351	90	0.527505
114321	108965	83	42411	41546	74	1257	1175	10	1346	1318	12	3139	3021	26	354961	347842	79	0.528503
53014	56460	68	13326	13785	39	651	653	0	473	656	0	1437	1443	14	190944	193783	74	0.528503
172008	147239	92	83524	71286	85	1836	1495	18	2056	1688	20	4572	4015	33	493710	428482	90	0.5295
70947	68328	78	15163	14990	42	426	458	0	611	593	0	1377	1427	13	157694	152168	73	0.530497
109019	104568	92	27679	27271	63	1218	1201	11	1595	1545	16	3784	3613	29	397384	387687	81	0.530497
146576	141851	78	25337	24935	62	2029	1958	19	2514	2177	23	5350	5186	33	638334	597204	83	0.530497
103489	102289	89	41082	40462	73	1649	1617	16	1200	1376	12	3648	3444	28	404876	395873	82	0.532491
141631	131681	80	78877	73397	79	1644	1674	16	1940	1814	20	4659	4485	32	516042	482181	84	0.532491
166706	135608	86	63494	53098	82	1644	1473	15	1740	1413	16	4122	3248	34	459285	382647	88	0.532491
130089	127534	78	38366	37810	74	1424	1166	11	1561	1536	16	4269	4271	31	433953	418289	81	0.532491
92458	93583	72	30945	30825	70	1281	1287	12	1047	1190	9	2687	2632	24	330239	319046	74	0.533488
48453	48264	67	15826	15942	42	580	482	0	423	539	0	1156	1207	9	149776	146557	74	0.53648
122138	116736	90	35381	34534	75	1386	1498	13	1382	1515	15	3520	3381	28	439562	416017	82	0.537477
38763	37960	65	19125	19599	45	286	325	0	487	477	0	948	874	0	97355	100347	68	0.538474
58015	57727	69	10193	10181	37	602	541	0	590	553	0	1311	1391	13	166936	162862	76	0.538474
73519	71583	88	16758	16434	46	681	621	0	726	703	0	1985	1917	19	227696	214599	88	0.538474
102803	103524	75	26173	26065	62	1275	1262	11	1351	1177	11	3125	3036	26	366506	361014	80	0.540469
153349	131207	90	72849	63148	82	1636	1385	15	1782	1348	18	4554	3947	33	498256	416683	87	0.541466
90425	90667	74	21119	21208	47	1064	1029	5	1281	1191	12	3382	3087	28	365759	358136	78	0.541466
171350	142186	102	85441	72568	85	2288	1636	21	1938	1614	19	4434	3566	33	493448	411055	89	0.541466
93534	92130	73	23512	23493	53	1175	1071	7	1470	1250	13	2928	2866	26	387231	377172	78	0.542463
111482	112356	75	38682	38131	74	1552	1363	12	1583	1592	16	4850	4656	31	527200	512629	80	0.54346
104107	103278	76	36861	36458	73	918	995	0	1357	1437	13	3463	3328	28	392362	380082	80	0.54346
182770	155432	94	71526	59816	85	2101	1621	20	2535	2067	24	5999	5137	38	646124	545181	102	0.54346
69310	68168	76	9625	9719	35	464	512	0	633	666	0	1618	1650	17	212753	205929	77	0.54346
175922	144517	87	60696	48434	84	1761	1407	21	2028	1783	19	5154	4378	36	537066	437892	90	0.544457
137389	121434	81	54100	48849	78	1557	1375	14	1492	1356	15	3497	3013	30	385190	342584	81	0.546452
29396	29805	68	9789	9956	36	366	436	0	304	340	0	1143	1102	7	117840	114921	68	0.547449
25745	27213	51	9220	9322	35	276	313	0	270	290	0	587	733	0	88564	88674	66	0.548446
37526	37653	72	21633	22044	46	493	390	0	452	504	0	675	787	0	111976	109763	67	0.549443
94951	92212	79	25509	25262	54	1000	1021	3	1279	1199	10	3277	3400	26	348845	338647	77	0.55044
23336	23361	60	4417	4504	28	412	334	0	335	412	0	663	699	0	96131	95252	60	0.551438
84562	85955	72	22232	22304	49	949	854	0	1015	1002	1	2403	2403	23	296860	291502	74	0.551438
96900	96557	74	39570	39153	73	639	803	0	918	925	0	2761	2637	25	282136	275128	80	0.553432
35027	33560	73	9112	9257	36	477	413	0	364	456	0	1011	1028	3	136231	139672	68	0.555426
31894	31958	63	8111	8238	34	320	271	0	178	212	0	812	814	0	116668	114528	70	0.556423
199878	153620	91	86683	66516	88	2516	1707	24	2404	1886	22	5966	4579	39	650456	519206	94	0.557421
175731	152175	89	72616	61653	85	1878	1741	19	1885	1577	18	4716	4200	33	531935	456986	91	0.558418
159074	139062	84	66736	57473	82	1605	1245	15	1744	1523	18	3982	3482	31	470552	399085	88	0.559415
123795	114745	84	49072	45742	77	1219	1209	10	1570	1365	14	3805	3564	28	390181	368008	82	0.559415
103017	102316	83	22178	22657	47	1382	1360	11	1432	1380	15	3494	3521	27	451363	438373	79	0.559415
104154	103142	74	42085	41228	73	1210	1101	7	1255	1009	3	3407	3159	27	351761	338063	79	0.564401
121786	118276	79	43298	42707	75	1331	1421	13	1595	1526	17	4190	4026	30	472897	452980	82	0.565398
72281	72466	75	19098	19304	46	714	790	0	826	733	0	1747	1715	17	214306	207988	76	0.566395
32168	33385	48	13803	14143	40	354	345	0	445	520	0	1021	945	0	120205	120562	68	0.567392
113852	108696	78	57397	55930	76	1160	1230	9	1605	1423	14	3811	3715	28	417264	393734	82	0.56839
30598	30952	59	10982	11276	37	139	292	0	481	521	0	820	826	0	111930	115015	66	0.570384
32302	31502	67	13423	13719	39	221	301	0	269	353	0	748	699	0	82249	84295	65	0.571381
181771	145528	89	72891	58149	85	1729	1547	17	2281	1890	21	5367	4380	37	605768	484503	91	0.572378
37797	38336	63	10133	10616	36	366	453	0	331	339	0	1026	1041	5	113407	116138	70	0.572378
166902	139579	85	72002	60226	84	1801	1426	18	1798	1412	22	4805	4114	34	522576	435707	91	0.572378
93485	94270	76	33928	33987	71	816	957	0	1090	1184	8	2578	2531	24	317699	313513	77	0.572378
181134	149065	86	78946	66343	86	2354	2032	22	2718	2234	26	6128	5024	38	666351	562156	92	0.573375
154809	142302	99	56787	51611	99	2107	1789	19	2310	2059	22	5313	4783	33	599881	543056	99	0.573375
48728	49602	76	20984	21344	46	667	642	0	608	570	0	1383	1425	14	160347	160348	72	0.574373
162207	125849	88	65378	51231	83	1668	1255	14	2162	1698	22	4640	3602	36	540427	435156	88	0.574373
143647	129581	80	52926	46958	78	1462	1364	13	1814	1458	17	3802	3273	31	443839	405289	84	0.574373
220810	169565	91	99177	75945	89	2789	2062	28	3193	2441	30	7988	6089	46	966171	738142	96	0.574373
134581	118587	87	54379	48253	79	1790	1776	18	1951	1734	19	4375	4029	31	539161	490316	83	0.57537
84750	83608	77	24973	24622	57	820	909	0	844	1025	3	2101	2186	21	277233	274162	89	0.57537
48437	48049	83	11375	11894	36	447	528	0	417	473	0	1186	1225	10	136590	133324	69	0.57537
100805	98776	79	28263	28181	72	1277	1144	10	1378	1435	12	3178	3129	26	375453	357738	80	0.57537
26226	24436	64	7458	7624	33	419	405	0	330	317	0	748	838	0	86254	86339	64	0.576367
128802	114979	81	51645	45415	77	1213	998	0	1733	1474	16	3743	3237	31	415995	369337	84	0.577364
98059	97614	78	29773	29406	71	841	686	0	1169	915	0	2374	2446	22	274461	261644	77	0.578361
55058	56734	67	21863	21928	52	418	430	0	709	585	0	1212	1298	12	149922	149548	74	0.580356
41807	43769	68	12587	12933	39	334	398	0	370	397	0	935	1175	8	120535	120585	71	0.580356
94659	91463	90	24300	24261	55	1334	1227	11	1258	1145	9	2879	2851	24	354613	346360	79	0.581353
175157	138932	92	67013	52096	85	2383	1810	24	2261	1861	23	5800	4644	38	645078	504498	90	0.581353
197234	150758	94	72127	55785	90	1878	1479	18	2357	1696	23	5484	3972	39	665171	513519	97	0.58235
58880	59115	73	11514	10673	41	876	736	0	606	856	0	1867	1854	18	213505	193656	86	0.58235
99759	97920	77	22165	21790	49	1538	1370	14	1499	1459	14	4159	4034	30	399964	389494	77	0.583347
38131	39755	50	12728	12884	38	503	442	0	286	244	0	939	932	0	111712	112250	68	0.584344
84782	86898	71	39686	39472	70	1350	1108	7	1119	1096	7	2835	2667	24	300308	296130	76	0.587336
79002	78699	73	16216	16399	42	402	687	0	675	616	0	2052	1946	20	237856	232276	72	0.588333
137132	124734	80	56259	50634	79	1478	1376	13	1682	1596	17	3836	3299	31	392945	354964	86	0.588333
68387	68914	69	13353	13235	40	703	695	0	886	807	0	1862	1880	20	211347	206566	77	0.58933
82041	81817	79	22483	22530	53	728	734	0	1150	1184	9	2656	2540	23	304775	299596	77	0.58933
25956	26573	51	9944	10000	36	152	209	0	150	306	0	893	853	0	93166	93414	62	0.58933
77006	74421	87	30351	30294	69	459	395	0	883	828	0	2038	1853	20	226210	214245	75	0.590327
176558	143160	88	51025	41105	83	2135	1490	24	2354	2112	22	5918	5021	38	688919	550844	94	0.591325
116694	114658	77	55025	54862	74	1671	1622	15	1787	1723	19	4599	4565	30	481280	457232	81	0.591325
108767	107159	82	23271	22846	53	1463	1427	13	1460	1491	15	3016	3137	24	365602	350647	79	0.592322
100902	101277	75	41488	40874	72	1704	1501	16	1431	1438	14	3740	3613	29	416754	398128	80	0.593319
127181	123953	79	55913	54138	76	1715	1724	17	1934	1744	20	4574	4363	32	493281	471736	83	0.593319
200257	155877	91	71524	56283	85	2233	1669	22	1933	1672	21	6031	5109	38	629122	504268	94	0.593319
182005	147745	101	63658	50466	86	1916	1540	18	2215	1899	22	4958	3994	36	532344	437270	95	0.59631
91178	91626	72	31539	31110	71	1194	1201	11	1179	1247	9	2959	2793	26	335955	324992	75	0.601296
126923	124283	77	53279	51695	75	1573	1650	16	1842	1640	20	4795	4508	33	510970	476952	87	0.602293
21179	21884	59	7134	7315	33	329	277	0	356	407	0	801	829	0	81922	82822	65	0.603291
224416	124855	120	66513	38863	105	2836	1464	30	2708	1406	26	6974	3862	55	772545	423429	124	0.603291
28018	30549	42	14952	14872	41	464	335	0	540	439	0	628	544	0	105640	107335	70	0.604288
196666	167939	88	86311	74401	86	1982	1870	18	2248	1906	20	5282	4461	36	618544	543198	91	0.604288
158552	146827	84	64718	60512	78	2031	1992	19	1941	1867	20	5378	4889	35	597787	561166	87	0.606282
132202	125109	81	37267	36285	74	1703	1752	15	1527	1446	16	4358	4298	31	522507	502342	82	0.606282
94721	95001	72	32045	31859	71	1314	1098	9	1532	1650	16	3623	3415	28	362062	346307	78	0.606282
105056	97749	80	44521	40975	75	1260	1211	10	1071	1165	10	3050	2718	27	340867	314725	79	0.607279
118111	107564	85	52339	47123	77	1472	973	0	1173	1196	12	3383	3032	28	353851	313225	79	0.608277
41668	41894	67	15057	15083	43	358	550	0	346	455	0	1090	1040	5	121382	118856	73	0.608277
93029	94323	73	29529	29390	69	997	1010	2	1463	1597	16	3681	3676	28	422559	413619	76	0.609274
41967	43139	71	16208	16412	42	426	342	0	352	349	0	1125	1134	8	125326	123984	70	0.611268
153817	131038	83	65365	55703	80	1472	1443	14	1712	1521	19	4354	3845	32	446963	379091	86	0.613262
55257	54323	79	21679	21873	50	705	641	0	540	449	0	1601	1574	16	151637	147046	73	0.616254
131877	121770	90	55091	50280	79	1286	1196	13	1633	1410	15	4376	3944	32	487314	447156	87	0.616254
288297	201965	110	107069	76630	104	3161	2323	27	3737	2955	33	9327	6662	47	1.02503e+06	724371	110	0.617251
114097	112366	75	33931	33168	72	1297	1217	11	1392	1545	14	3416	3088	28	348338	334370	79	0.619245
33994	35904	64	12334	12724	38	363	367	0	750	547	0	910	961	0	105384	102673	68	0.619245
160888	139977	82	58741	49178	82	1710	1341	16	1968	1808	19	4698	4174	33	560748	490711	88	0.619245
214532	164208	90	86584	67082	87	2769	2203	26	3283	2267	31	7026	5106	43	803782	609374	94	0.619245
51205	50940	83	11488	11515	38	431	505	0	542	561	0	1409	1337	12	144975	144056	72	0.620243
155058	134625	83	62902	53834	81	1861	1593	17	1687	1323	13	4290	3783	31	456968	387435	86	0.620243
95921	94409	80	20611	20347	48	1586	1479	15	1589	1509	16	3783	3784	29	435136	421899	79	0.622237
105159	103961	76	34405	34094	72	1322	1357	12	1429	1619	16	3601	3427	29	403257	389499	80	0.622237
102836	99496	78	33970	33264	73	972	968	0	1186	1166	8	2553	2493	24	318473	305602	81	0.624231
189447	153408	85	75752	61956	85	2820	2215	25	2528	2200	26	6199	5062	38	728693	583286	96	0.625229
161897	149154	82	77097	70201	80	1843	1558	18	2211	1981	20	5229	4778	35	635684	574756	87	0.625229
121491	118950	75	32623	32441	71	1233	1418	13	1883	1605	18	3318	3051	28	419451	404063	79	0.626226
101340	102214	74	26433	27045	49	1155	924	0	1494	1491	15	3693	3682	29	389243	381406	79	0.626226
81637	81300	80	22821	22591	57	950	967	0	940	1005	1	2622	2451	24	268890	265178	77	0.627223
83131	89937	69	42640	42674	71	1109	1200	9	1387	1376	13	3103	3015	26	352369	349402	79	0.62822
30324	30104	65	11355	11648	37	252	330	0	405	463	0	879	934	0	102213	103067	65	0.62822
30063	30416	58	6906	6849	33	180	246	0	348	331	0	701	835	0	103506	103676	69	0.629217
118042	117104	81	36503	36156	73	1152	1177	9	1518	1371	13	3104	3002	27	342275	325788	80	0.629217
89856	90478	74	38700	37205	72	898	942	0	1178	1160	8	2827	2876	23	327114	313238	89	0.629217
55298	57938	52	25859	26024	60	764	686	0	724	658	0	1591	1695	16	179109	171133	75	0.630214
154554	133993	83	56797	50217	80	1677	1424	17	1965	1693	20	4916	4501	33	525632	452086	88	0.630214
140008	118987	86	58875	50595	81	1531	1348	14	1758	1433	16	3829	3556	31	408981	356915	86	0.630214
84174	84441	74	22735	22850	48	1213	1041	6	1126	1019	4	2904	2945	25	318939	312534	79	0.630214
110807	108020	79	21038	20883	50	1403	1330	12	1505	1249	13	2943	2756	27	334671	323430	80	0.631212
95713	96813	73	47144	47276	71	943	903	0	1202	1230	12	3162	3042	27	309358	298586	81	0.632209
165599	135344	95	66589	56866	83	1844	1366	16	2195	1541	21	5038	4218	35	545538	448460	91	0.633206
93917	92928	73	32913	32873	71	1154	1218	10	1146	1417	11	3059	3075	26	347698	337549	77	0.6352
166736	108796	108	77206	52077	108	2061	1476	14	2203	1546	18	5033	3240	48	578236	366361	115	0.638192
104330	101827	76	46995	43657	91	1403	1261	12	1919	1493	18	3920	3491	30	454302	407700	91	0.638192
25036	25628	57	5368	5727	30	297	339	0	212	426	0	529	601	0	72427	71816	62	0.638192
122828	109774	83	54223	48580	77	1174	1017	4	1308	968	0	3513	3213	30	401514	356387	83	0.638192
143328	133990	81	59106	54744	80	1991	1714	19	1546	1662	16	4475	4301	31	495731	462051	84	0.639189
123091	121867	80	32606	32385	72	1487	1398	15	2038	1760	20	4632	4494	31	542226	518219	82	0.640186
94681	93686	76	25826	25719	56	1107	1214	10	1162	1039	5	3102	2858	27	337832	333004	78	0.640186
98583	98234	79	28931	28866	64	1170	1045	5	1383	1372	12	3633	3556	28	396240	374834	79	0.641183
103694	102478	76	30484	30631	70	1042	1021	4	1367	1356	12	3161	3074	26	318696	311657	79	0.641183
170102	138477	89	69473	57199	85	1480	1309	12	1850	1400	18	4567	3875	34	510496	417915	90	0.642181
158767	141004	85	62667	54963	80	2279	1753	24	1975	1704	21	5307	4454	36	562949	491387	87	0.642181
36564	36309	60	13275	13881	39	603	631	0	144	203	0	964	870	0	98430	101223	69	0.642181
103077	103104	73	20849	20846	47	1291	1244	10	1628	1521	16	3942	4043	28	428825	420158	79	0.642181
44938	46155	67	16130	16245	41	343	498	0	595	556	0	1291	1211	10	134155	135141	68	0.642181
98832	95401	84	26021	25756	57	1331	1336	12	1587	1431	16	3468	3543	27	380294	375236	78	0.643178
97780	90375	75	44984	41270	76	932	868	0	1061	854	0	2362	2220	23	283078	257139	93	0.643178
188362	156375	91	78145	65209	86	2212	1597	23	2037	1668	20	4849	4108	35	522691	438107	90	0.643178
43307	43612	64	12581	12989	39	371	426	0	552	693	0	1150	1322	12	135726	131166	71	0.643178
152909	134062	85	66512	58447	81	1840	1937	18	2134	1735	21	4745	4197	32	552786	489114	86	0.644175
220272	169875	95	96696	75899	89	2872	1974	28	2887	2177	29	6986	5541	43	761099	604605	97	0.646169
33301	34894	41	10063	10279	37	494	428	0	530	495	0	1040	1097	7	121139	119548	71	0.647166
157672	129774	94	64673	53890	83	1523	1199	13	1462	1361	13	3911	3395	31	421462	361983	87	0.647166
75173	76774	70	31765	31511	69	751	571	0	769	670	0	2069	2031	20	210551	207862	74	0.648163
90583	91924	72	26747	26858	70	946	953	0	1037	925	0	2576	2681	24	302294	296891	76	0.650158
105133	103595	81	17479	17787	43	1212	1346	11	1202	1370	12	3671	3502	27	419734	410333	77	0.651155
352649	229521	113	215817	149218	111	6334	4322	41	6392	4141	43	15919	11484	60	1.04858e+06	1.04265e+06	115	0.651155
93004	92320	75	38894	38952	72	1190	1038	5	1031	1151	9	2745	2710	24	314087	303303	80	0.652152
34808	36395	51	9449	9768	35	170	332	0	285	430	0	1147	1132	7	113233	113235	72	0.652152
99461	99617	75	40960	40650	73	797	922	0	895	818	0	2668	2701	24	295955	286831	78	0.652152
120601	119289	75	53786	52723	75	1072	1136	8	1491	1435	16	3039	2988	27	364728	346060	79	0.652152
166785	144667	85	70844	59882	83	1957	1730	18	2084	1921	21	5284	4521	35	556285	477736	89	0.653149
126190	122617	78	32368	31461	73	1601	1724	16	1716	1666	19	4383	4194	31	493572	487834	84	0.654147
117242	111366	91	34747	32721	75	1532	1562	14	1698	1682	16	4188	4046	30	459448	416477	93	0.654147
238358	178451	115	102760	78785	96	2746	2059	25	3357	2418	32	8745	6694	45	986476	734555	104	0.655144
200630	153547	89	82645	62496	87	1846	1324	17	2145	1929	22	5757	4222	40	604453	482352	94	0.655144
131895	118585	80	50261	44232	77	1139	1134	9	1608	1449	16	3891	3561	29	427804	381776	83	0.656141
63064	63285	70	14498	14540	41	676	570	0	595	546	0	1575	1590	16	179438	174642	76	0.656141
111811	108815	78	60053	59576	74	1301	1187	12	1089	1266	11	3444	3399	28	395740	383169	81	0.657138
272861	197678	106	108999	77875	94	3599	2649	30	3370	2461	31	9466	7269	47	1.04858e+06	842524	102	0.657138
172292	144132	92	74366	61229	83	1989	1732	19	2310	1911	23	5213	4418	35	559099	480781	88	0.658135
249752	193183	104	100464	78509	99	2871	2076	28	3310	2466	30	7205	5962	40	835565	665314	105	0.658135
184556	152349	101	81911	68885	85	2312	1857	21	1526	1354	16	4296	3511	33	491306	407216	91	0.659132
42031	41782	58	9775	10094	35	211	385	0	555	527	0	1087	1136	9	146218	145525	72	0.659132
95969	93245	76	38510	37558	73	1110	1107	7	1274	1409	14	3780	3687	28	428313	402246	80	0.659132
64985	67725	69	16649	17052	43	563	500	0	758	855	0	2001	1937	21	219352	216844	75	0.659132
88323	87727	72	29601	29727	70	973	1158	8	1292	1192	9	2781	2619	25	301883	293146	79	0.661127
20561	20523	49	7035	7144	33	282	201	0	429	470	0	573	574	0	59061	60578	66	0.662124
105415	103294	76	24021	23863	57	1295	1469	12	1260	1174	10	3690	3422	29	415569	399726	84	0.663121
97179	94299	84	28183	27744	71	969	886	0	1197	1164	10	2603	2562	23	288355	276364	79	0.663121
32935	34296	58	12482	12694	39	296	312	0	378	437	0	644	712	0	94012	93125	70	0.664118
157784	140847	82	87115	79678	81	1606	1264	13	1755	1575	17	4194	3645	31	478029	437445	88	0.664118
37687	38617	62	8459	8651	35	294	391	0	311	353	0	881	879	0	114208	112512	70	0.665115
63607	62772	72	20287	20350	50	531	521	0	672	598	0	1461	1630	15	144786	136026	75	0.666113
146376	131205	82	59276	51556	82	1521	1322	16	1681	1560	18	4283	3857	32	470008	413208	86	0.668107
122802	118768	87	37852	36684	74	1078	1033	4	1510	1480	14	3666	3437	30	405008	393121	80	0.669104
83091	80709	89	38899	38853	71	768	810	0	1024	867	0	2228	2131	21	213545	210464	76	0.669104
164030	144022	100	60562	53558	81	1591	1525	17	1983	1839	19	4732	4456	33	569655	504846	87	0.670101
33244	35032	49	12003	12336	38	401	431	0	268	353	0	796	819	0	94634	92274	68	0.671099
114087	111311	77	39076	38475	74	1137	1139	9	1444	1358	14	3326	3392	26	373629	356422	80	0.673093
86695	86877	73	35496	34762	71	992	966	0	925	1028	4	2566	2532	24	301646	290050	74	0.675087
94965	94920	72	38992	38736	72	1040	962	0	1446	1219	10	3211	3457	26	357072	345068	78	0.676084
44720	45457	73	15592	16111	42	213	459	0	614	484	0	1126	1044	5	117386	114136	70	0.676084
49208	50509	68	12426	12411	39	433	499	0	193	363	0	1170	1174	8	139512	137923	71	0.676084
65835	66504	71	35498	36027	69	416	616	0	826	722	0	1347	1518	14	170680	170585	77	0.677082
29534	31535	43	8722	9128	35	249	298	0	412	409	0	725	718	0	98535	99781	68	0.677082
108735	108122	77	26070	25894	57	1819	1513	18	1776	1702	17	3542	3203	28	418415	402334	79	0.677082
181381	146318	86	67386	53540	85	1478	1163	12	1866	1324	21	5288	4331	37	547278	440235	89	0.677082
101701	99012	78	45767	45314	73	1275	1281	12	1485	1577	16	3237	3082	26	328468	318209	81	0.678079
37584	39229	64	17030	17540	42	383	378	0	398	484	0	801	917	0	106553	105408	67	0.678079
198158	158595	89	82315	65646	88	2309	1904	23	2704	2220	25	5972	4729	39	658607	524097	94	0.680073
29426	28312	61	6916	7193	32	274	305	0	434	349	0	771	860	0	103790	103989	68	0.68107
36406	38567	44	23535	23854	54	90	193	0	439	303	0	823	936	0	106663	110121	69	0.68107
44209	44141	73	11181	11238	39	377	332	0	353	551	0	1017	923	0	119528	119808	69	0.68107
105708	104313	87	40387	39709	72	1038	949	0	1757	1719	16	3500	3309	28	390795	372367	78	0.682067
129820	113017	83	57372	50142	79	1262	1179	10	1445	1333	14	3906	3451	32	411197	364764	84	0.682067
112539	109692	77	60497	59493	74	1179	1113	8	1343	1349	13	3299	3090	27	368627	357777	78	0.683065
93836	95748	71	46654	46325	71	1154	1138	7	1191	1184	9	3198	3194	26	352142	348483	76	0.683065
99003	97099	76	29563	29512	71	1310	1135	8	1501	1400	14	3406	3215	27	369124	363420	78	0.683065
187219	146744	88	73641	56610	88	2016	1685	20	2266	1820	24	5708	4504	37	617168	487491	94	0.683065
116027	114952	76	28585	28135	66	1358	1373	13	1746	1683	17	3877	3491	30	430435	412392	81	0.684062
77535	78533	78	29899	29983	67	767	770	0	909	795	0	2458	2607	21	278673	270794	76	0.684062
95726	97244	72	48423	48080	73	1237	1274	11	1209	1243	11	3707	3682	28	374819	366103	77	0.684062
96880	97314	75	28343	28378	57	1320	1176	9	1435	1349	13	3364	3329	27	397849	393026	78	0.684062
36023	38712	57	8760	9066	35	523	439	0	360	395	0	911	1003	1	119039	126077	69	0.684062
90385	84805	88	38629	36738	74	1101	1100	8	1092	959	0	2591	2433	24	296352	279395	78	0.685059
63278	61145	75	19454	19406	47	518	480	0	592	609	0	1462	1593	16	189325	192539	74	0.687053
101847	102062	74	48463	47829	72	1177	1294	10	909	1008	2	3266	3221	26	355355	344139	79	0.687053
173374	144301	85	74282	60721	84	1883	1672	19	2457	2146	25	5504	4722	36	589837	490468	92	0.688051
98980	98045	76	21774	22008	46	1156	1160	8	1276	1258	11	3123	3120	26	372915	371902	78	0.688051
36424	36372	67	11488	11453	39	203	364	0	281	336	0	941	918	0	96944	92452	69	0.690045
109697	108961	76	45227	44899	73	1317	1135	11	1838	1571	17	4137	4033	29	440398	422159	81	0.690045
109359	106625	76	36882	34325	74	1235	1042	5	1697	1418	16	3545	3344	29	418461	406876	82	0.692039
32894	34882	58	6934	7134	32	376	274	0	548	538	0	569	635	0	87028	86943	69	0.694034
116809	106789	78	54067	49192	76	1520	1172	13	1749	1540	16	3617	3345	30	423056	382749	83	0.694034
56176	57321	68	11763	12020	37	317	483	0	576	600	0	1703	1648	17	156963	161989	70	0.695031
31273	31866	69	8146	8452	34	342	296	0	338	284	0	1075	1062	6	103527	101240	66	0.695031
63647	63884	71	21592	21662	49	644	593	0	951	846	0	1810	1745	18	184313	177843	75	0.696028
189575	159210	87	75855	64443	86	1756	1531	16	2051	1747	20	5162	4413	35	547000	465985	93	0.697025
174352	141047	95	70306	56307	85	1703	1383	14	2017	1604	18	4763	4001	36	545212	433417	92	0.697025
96961	96640	84	44166	44049	72	866	1090	6	1439	1397	13	3247	3069	28	381679	367412	79	0.698022
101260	100773	77	25508	25356	53	768	795	0	1114	1196	9	2858	2720	25	296980	292792	77	0.698022
19443	20643	45	7382	7707	33	303	333	0	289	296	0	712	651	0	75818	76224	63	0.698022
167728	144042	83	64922	54863	82	1730	1463	17	2199	1736	22	4821	4249	34	505457	440179	86	0.699019
176719	139067	92	79996	63412	87	2083	1692	19	1999	1528	20	5563	4240	39	578634	454694	92	0.700017
67663	65750	79	27248	27023	61	726	768	0	790	847	0	1607	1557	17	185396	187316	72	0.701014
126250	105230	85	64671	55166	80	1575	1328	11	1750	1737	17	3806	3264	31	409141	348607	85	0.702011
28771	29689	47	7030	7248	32	367	280	0	667	493	0	866	897	0	106935	101961	66	0.702011
140319	134653	80	53342	52383	75	1411	1316	15	1651	1585	17	4575	4453	32	444760	422376	82	0.703008
104234	104257	77	28778	28483	71	1218	1257	11	1516	1254	12	3732	3487	29	415240	399395	80	0.704005
109593	100907	92	43822	39122	77	1131	1026	4	1269	1164	10	3287	2954	28	364699	333967	83	0.706
118329	116818	76	42620	41544	75	1570	1636	15	1331	1228	11	3264	3158	28	387423	373860	78	0.706
132225	117819	97	47976	41719	79	1293	1192	11	1413	1286	14	4017	3532	31	432041	384474	87	0.706997
150717	132234	100	64878	56993	83	1634	1440	15	2164	1749	22	4798	4311	34	592789	511101	100	0.706997
132500	128676	83	45132	43623	75	1418	1305	15	1769	1749	18	4097	3764	31	459781	440545	83	0.707994
120630	119094	76	37968	36990	74	1468	1386	13	1636	1680	17	4092	3981	30	471768	457805	82	0.708991
112375	100179	83	47395	42046	76	1270	1113	8	1451	1208	10	3065	2914	27	364073	328684	81	0.709988
209813	165032	91	62070	49180	87	2247	1680	24	3319	2465	31	7295	5587	45	819675	650745	94	0.709988
184388	136646	105	73561	56025	97	2405	1707	24	2318	1849	23	5523	4052	39	651945	488367	105	0.709988
105509	105521	73	28875	28328	71	1260	1363	12	1363	1324	13	3130	3080	26	376438	367786	78	0.710986
32755	33962	55	7416	7431	33	186	237	0	618	683	0	1076	1066	6	101153	102624	68	0.711983
39735	40974	61	16557	16580	44	457	400	0	412	525	0	1045	1069	5	114613	114954	70	0.711983
169033	140714	85	105149	88008	85	2627	2197	24	2676	2259	25	6810	5588	40	744258	630541	91	0.711983
29680	32356	44	14673	15540	39	464	515	0	365	293	0	884	906	0	108889	108774	66	0.711983
93659	93755	73	22756	23130	46	1292	1337	11	1185	1164	9	3242	3399	26	362355	357338	77	0.711983
47146	46830	68	14695	14806	40	334	480	0	435	421	0	1177	1137	9	132689	131624	68	0.71298
31862	30775	66	16002	16060	44	386	275	0	158	262	0	698	791	0	96177	93656	62	0.713977
55244	55279	70	10340	10135	38	696	784	0	617	609	0	1642	1495	16	193382	186969	72	0.713977
204932	158062	90	78401	60298	88	2577	1947	26	2745	1949	29	6938	5302	41	822892	628322	94	0.714974
303031	229319	100	156376	119615	97	4803	3514	35	4352	3378	35	10942	8563	51	1.04858e+06	923415	102	0.714974
50660	51398	60	13206	13263	40	479	695	0	512	629	0	983	1201	10	141465	140909	71	0.715971
107928	106582	74	39775	39048	72	1235	1193	9	1659	1616	15	3772	3586	30	428432	410391	80	0.715971
180931	146039	103	73822	59813	86	1970	1531	20	2013	1724	21	5232	4270	37	544995	444097	91	0.717966
95330	95794	73	28813	28538	70	1103	1148	8	1135	1126	9	3162	3119	26	366544	357810	80	0.721954
168436	142170	85	60365	51042	83	1874	1402	17	2075	1717	20	5476	4779	36	588884	509605	90	0.723949
28329	31564	45	8160	8521	33	353	246	0	47	165	0	746	808	0	83637	87357	64	0.723949
122237	108851	97	50140	44704	78	1427	1415	13	1544	1662	17	4060	3370	33	499669	451561	84	0.723949
87085	85328	76	18628	18855	44	994	984	0	1170	1194	9	2516	2423	23	288184	277236	79	0.725943
52006	53110	60	10452	10609	37	683	750	0	488	535	0	1346	1417	13	161759	159995	74	0.725943
112257	108801	86	26707	27136	62	1203	1181	10	1313	1455	14	3444	3384	27	387541	378406	80	0.728935
167787	150999	87	56095	49894	80	1682	1509	16	1786	1569	18	4456	4003	33	501224	452805	86	0.729932
210579	174196	87	94405	79901	86	2240	2076	20	2709	2190	25	6161	5260	39	684243	588331	92	0.730929
89867	89048	73	27930	27680	66	795	728	0	1206	997	0	2917	2876	25	302316	291576	78	0.731926
46720	45152	70	20194	20120	46	412	497	0	495	435	0	1169	1194	9	132299	129368	71	0.732923
102654	100969	85	41450	40507	72	1237	1238	12	1266	1310	15	3437	3293	28	391243	377523	79	0.733921
120268	115072	88	44233	43410	74	1144	1146	9	1524	1580	17	4042	3894	30	438494	417123	80	0.734918
119859	116396	83	28569	28071	62	1615	1707	15	1989	1864	20	4690	4201	34	498827	480641	81	0.734918
22575	23126	53	11802	12229	38	407	361	0	324	482	0	689	681	0	92170	95440	65	0.734918
147951	116369	87	78538	64823	84	1701	1336	18	1633	1442	18	3819	3138	32	449083	354483	89	0.736912
91218	90858	80	31236	30760	70	942	893	0	997	1124	7	2885	2781	25	321657	313067	77	0.736912
196217	152616	87	72517	56420	86	2377	1852	24	2553	2023	24	6236	4787	39	729494	565145	91	0.736912
109652	107288	79	33380	33057	72	1249	1296	12	1898	1681	16	3743	3796	28	411544	401088	79	0.737909
98428	95848	74	48506	47750	72	1071	961	0	1292	1031	5	2758	2900	24	335324	328511	77	0.737909
226175	169504	91	139733	112021	90	2731	2518	23	2569	2159	25	6982	5390	41	757214	610038	97	0.738906
179869	161126	91	146183	135309	83	3636	3336	27	3574	3295	28	9269	8875	42	994505	926705	88	0.738906
91160	87474	83	21601	21398	50	854	754	0	1151	942	0	2806	2713	25	332666	327105	77	0.739904
89674	90903	74	32854	32142	70	1087	1135	8	1265	954	0	2420	2460	23	293894	289141	77	0.741898
119135	108696	90	48623	43863	77	1533	1547	15	1434	1448	14	3971	3451	32	466282	420257	82	0.741898
69682	67705	87	35401	33195	87	723	668	0	764	685	0	1895	1643	17	210961	177956	87	0.741898
45751	47701	52	16336	16533	42	453	429	0	435	595	0	1248	1361	12	161617	158001	71	0.742895
50444	51853	62	18169	18349	45	392	427	0	305	433	0	1209	1355	12	138734	138795	70	0.742895
50720	51206	69	18019	18166	44	306	481	0	481	420	0	1320	1277	11	153675	153615	69	0.743892
132751	114984	87	49126	42943	80	1076	993	0	1583	1065	9	3476	3078	29	406751	354970	87	0.744889
63050	63702	71	14279	14537	40	740	863	0	427	483	0	1722	1839	18	182342	179760	74	0.745887
159659	140126	83	71364	59623	83	2328	1884	22	1735	1481	16	4693	4289	33	518075	450084	86	0.745887
91493	90129	79	40700	40437	71	861	994	0	1108	1016	4	2649	2451	24	284148	267740	78	0.746884
179718	150010	88	80281	67952	84	2224	1878	21	2177	1866	22	5681	4813	39	617777	528828	91	0.747881
38496	39420	67	9742	9922	35	460	435	0	467	484	0	995	983	0	119065	118298	63	0.747881
96902	97043	74	27356	27464	59	1257	1337	12	1290	1113	8	3029	3053	25	365691	349728	80	0.748878
151691	132564	83	42754	35335	80	1830	1625	19	2657	2139	24	5246	4582	35	644767	558019	86	0.748878
99618	98853	76	24053	23836	55	874	1015	2	1128	1198	9	3084	2877	26	326217	316970	79	0.749875
62040	60967	80	10550	10703	36	446	524	0	831	794	0	1321	1405	13	178256	175697	76	0.750872
84970	85176	73	24439	24468	57	974	921	0	912	931	0	2383	2462	22	279933	274496	80	0.750872
105134	104714	77	26381	26421	65	1451	1354	13	1251	1290	11	3675	3417	30	390872	380040	84	0.752867
49695	52335	59	27589	28149	66	483	376	0	714	600	0	1299	1321	11	138658	135617	71	0.753864
124823	120551	79	48938	48021	75	1992	1968	19	1948	1766	19	4895	4760	32	522872	480090	82	0.757853
79134	78182	77	39613	39520	70	940	882	0	931	920	0	2141	2000	21	242237	230217	75	0.75885
118772	116033	80	48823	46428	77	1526	1409	15	1630	1573	17	4040	3717	30	404079	376160	93	0.75885
110712	104933	75	44728	39902	75	1577	1373	14	1466	1182	15	3218	3084	28	402306	358635	84	0.75885
111596	110573	83	52845	52476	73	1278	1263	10	1239	1256	12	3788	3731	28	423316	414363	81	0.760844
123016	103457	84	56303	48558	81	1074	910	0	1455	1323	13	3349	2969	29	389871	324127	90	0.761841
209971	162255	108	76784	57910	109	2219	1792	23	3018	2165	27	6914	5376	40	794085	633581	109	0.761841
110931	108359	77	38024	37865	72	1269	1312	11	1800	1845	18	4123	3983	30	425343	416614	79	0.761841
108741	101098	82	52129	46767	78	1301	1228	10	1534	1422	16	4291	3966	32	469929	430596	84	0.761841
94936	95717	73	23516	23568	49	629	629	0	1141	1073	7	3061	2839	26	325711	319019	78	0.762839
98576	97168	75	33537	33366	71	695	649	0	964	956	0	2590	2521	24	283773	277295	79	0.763836
101774	100056	91	32714	32107	72	1056	1012	3	1388	1187	12	2949	2769	26	316830	315050	79	0.763836
104142	100739	77	30602	30300	72	1364	1266	10	1196	1213	12	3404	3288	28	374631	361651	79	0.763836
92407	93830	74	18725	18540	46	894	877	0	1230	1132	9	2871	2758	25	325147	314005	76	0.764833
119969	116115	80	43222	41810	74	1193	1320	10	1969	1758	19	3943	3838	29	466799	447907	80	0.764833
212801	166409	97	74845	58176	88	2175	1594	22	2446	1713	27	5980	4840	39	674602	532849	95	0.76583
78338	75474	88	31831	32009	69	758	721	0	767	708	0	1924	1929	20	203646	196496	78	0.767824
85203	84400	73	29938	29743	70	1037	836	0	1146	1130	8	3064	3011	26	319208	301536	77	0.767824
107315	106204	74	27002	26807	58	1429	1184	12	1278	1268	12	3030	2649	26	334549	321453	77	0.767824
33176	35410	58	9780	10187	36	373	484	0	341	282	0	1061	1055	6	134814	134433	68	0.768822
37831	37915	66	16235	16280	43	447	453	0	272	433	0	1050	1144	7	133490	131522	70	0.769819
68253	64517	83	17883	17829	46	686	660	0	684	654	0	1423	1365	13	158171	156082	70	0.769819
99214	95928	83	39062	37595	72	1064	941	0	913	1055	4	2620	2599	24	321203	304717	79	0.771813
94206	93740	73	40716	40289	72	1075	1091	8	1172	1122	9	3094	3106	24	323807	313752	80	0.771813
174848	150282	89	77354	64956	84	2333	1841	22	2507	2263	22	6202	5310	37	743182	650887	91	0.77281
106617	103949	79	30464	30050	72	1513	1434	13	1597	1704	16	3962	4061	29	413500	399923	82	0.773808
32633	33679	55	14152	14419	40	286	431	0	389	338	0	796	715	0	99761	97324	66	0.773808
196828	157704	90	73358	56676	86	2266	1782	23	2426	1906	24	5579	4287	39	620485	495229	93	0.773808
105428	108101	72	26392	26752	56	1460	1320	13	1595	1575	16	3721	3750	27	428158	413181	78	0.774805
131120	91983	112	60886	36073	103	1202	918	0	1456	934	0	3581	2677	24	390058	277894	121	0.774805
36687	38882	51	20839	21367	45	452	465	0	362	368	0	1111	1120	7	113990	117796	64	0.774805
150937	127122	99	67561	56285	82	1770	1569	18	1672	1482	17	4292	3612	35	490693	416339	86	0.776799
103214	98020	76	43898	40939	74	949	1111	6	1338	1227	10	3374	3242	28	365992	343279	81	0.776799
137709	128182	79	39627	36043	78	1332	1072	7	1329	1278	12	3952	3540	30	415316	376359	85	0.778793
47683	48342	64	15476	15840	41	546	529	0	492	652	0	1299	1333	11	134674	136569	68	0.778793
170108	146697	86	72838	62709	84	1840	1633	19	2272	1868	23	5985	5085	37	605414	540235	90	0.778793
31673	33575	46	10949	11646	36	291	366	0	393	445	0	810	875	0	110695	111272	68	0.778793
23882	23729	56	7243	7947	31	119	251	0	465	386	0	557	598	0	84153	89595	64	0.778793
56800	59812	67	29160	29595	64	424	545	0	671	679	0	1456	1452	14	174403	173542	71	0.778793
196575	153854	89	81444	64500	86	2211	1715	22	2232	1756	23	5481	4203	38	583415	459826	93	0.779791
107664	103086	77	46890	44253	75	1105	1059	5	1001	1098	7	3503	3339	27	347185	319754	81	0.780788
109539	102940	77	47945	43482	75	1527	1484	15	1412	1199	13	3784	3413	29	429042	397753	81	0.782782
116145	112707	79	37271	36313	73	1286	1336	11	1397	1100	12	3344	3379	26	365804	349276	82	0.782782
134134	131529	86	36176	35201	74	1471	1365	14	1861	1549	17	4270	4203	30	477062	456689	84	0.784776
97286	97651	78	23078	22978	50	1079	1228	9	1094	1204	9	2946	2958	25	311317	303072	78	0.784776
193465	156579	88	76480	62189	86	2084	1631	19	2346	1861	26	5667	4387	40	602646	483564	93	0.785774
218533	174161	90	91457	74319	88	2765	2299	25	2575	1777	27	6564	5312	41	673465	542678	95	0.785774
145374	123113	84	61005	52081	81	1672	1381	14	1556	1403	14	3964	3495	31	452547	373676	88	0.786771
101602	98664	87	25737	25329	61	1307	1400	13	1523	1486	15	3593	3737	28	412537	394041	80	0.786771
74667	74427	71	16788	17029	43	758	741	0	785	758	0	1747	1725	18	206566	202353	78	0.787768
37134	34816	80	12605	12791	39	295	339	0	460	415	0	773	839	0	100654	100035	72	0.787768
183213	154018	84	72110	60024	84	2070	1698	19	2135	2099	21	5324	4467	36	553451	453102	90	0.788765
43831	45588	63	19157	19416	45	271	475	0	439	429	0	1156	1097	6	124999	119430	70	0.789762
110905	108705	76	27481	27158	67	1510	1458	14	1533	1445	14	3549	3363	29	394334	378626	83	0.789762
95905	94657	75	18654	18668	43	890	893	0	881	942	0	2917	2859	25	308387	294318	79	0.79076
82422	82402	73	33133	32993	70	983	1022	3	1056	846	0	2463	2593	22	305354	296971	77	0.791757
127198	117949	81	49063	43496	78	1207	1064	6	1616	1738	17	3322	3128	28	417764	380299	85	0.791757
95403	96559	73	24257	24080	57	1134	1072	6	1183	1270	12	3219	3335	25	349600	335709	79	0.792754
85501	77351	78	39468	34697	76	1124	946	0	903	614	0	2081	1761	22	263656	224951	80	0.792754
48372	47198	79	16797	17006	43	611	480	0	533	445	0	1129	1037	5	126172	130228	69	0.792754
83380	81234	76	22807	22661	54	1041	1059	5	1030	986	0	2607	2587	24	300913	290989	76	0.793751
52394	51835	65	12473	12430	38	644	688	0	605	603	0	1564	1402	14	162663	160539	72	0.794748
93119	92968	78	21163	21001	51	1196	1085	7	1261	1178	10	3085	3185	26	340347	324194	79	0.796743
97129	97919	74	26367	26676	53	1127	955	0	1278	1238	11	3365	3481	26	379327	369879	78	0.796743
163193	138330	88	69070	58649	83	1893	1485	17	1733	1451	18	4437	3869	33	507318	422272	88	0.79774
64443	65296	73	11926	12114	38	784	947	0	824	704	0	1972	1888	19	211873	214612	74	0.79774
64370	64866	68	29238	28938	60	827	799	0	828	877	0	1612	1709	17	199318	194390	71	0.79774
96127	96651	73	32327	31823	70	1116	1045	5	958	811	0	2682	2542	25	309035	303898	79	0.798737
55666	59733	58	22003	22247	49	606	582	0	593	594	0	1309	1315	13	162140	159286	73	0.798737
170400	146906	86	76575	64931	83	1494	1385	13	1890	1575	18	4497	4333	32	488874	429132	88	0.799734
106895	107555	75	31706	31597	72	1203	1212	9	1481	1387	12	3416	3385	27	373985	355036	80	0.799734
94933	95383	73	28428	28694	58	1081	924	0	1206	1090	6	3172	3172	27	343638	332722	76	0.799734
154817	138014	82	49322	43147	80	1901	1866	18	1811	1687	18	4875	4143	36	518709	456002	85	0.799734
53157	57659	59	21087	21600	46	366	460	0	462	494	0	1325	1298	12	172193	168800	70	0.800731
99300	100268	73	31531	31131	71	943	963	0	1373	1325	12	3290	3322	27	347988	339176	77	0.800731
220442	172894	90	70892	54082	88	2324	1982	22	2900	2095	27	7012	5506	42	832847	662051	93	0.800731
101139	104260	67	34421	34312	72	1646	1420	15	1720	1570	16	3720	3558	28	453189	438923	91	0.800731
204599	172479	92	57723	46253	89	2890	2374	26	2581	2272	25	6548	5415	39	714160	583382	105	0.800731
96391	94027	88	37646	37179	72	1070	710	0	1293	1305	12	2575	2456	24	280871	280661	78	0.801728
41257	41755	68	14054	14126	41	217	300	0	451	578	0	852	867	0	113567	114047	67	0.803723
76405	76808	72	21049	20947	48	857	992	0	1108	900	0	2428	2409	23	267092	256135	76	0.80472
188445	160898	90	75061	63743	88	2380	2016	20	2694	2151	25	6077	5444	37	685631	618550	94	0.806714
28748	28732	56	10091	10530	35	281	301	0	225	295	0	656	726	0	98719	100114	70	0.807711
105522	103594	84	27128	26922	63	1254	1318	12	1496	1325	13	3234	2992	27	381612	373664	81	0.808709
228093	184342	91	93707	76836	89	3208	2445	28	3225	2690	29	6607	5506	40	765416	634643	99	0.809706
103215	102947	74	22287	22527	48	1109	1178	9	1473	1216	11	3053	3130	25	341047	338198	78	0.809706
96101	94538	84	35422	35248	71	1061	1197	8	1324	1210	12	3208	3255	25	350449	341472	79	0.810703
111124	104240	93	33084	30378	76	1156	1140	9	1514	1404	14	3554	3492	28	427985	395718	84	0.8117
122292	119315	81	33980	32988	74	1647	1667	14	1774	1791	19	5030	4693	33	521108	493456	85	0.8117
136418	132158	88	59686	58105	76	1369	1318	11	1437	1247	14	3772	3645	30	420585	392442	83	0.813695
85479	85514	72	29329	29261	71	1089	1045	5	931	992	0	2443	2426	22	303741	294518	79	0.815689
27127	26708	49	11632	11917	37	489	479	0	252	256	0	886	888	0	113686	116128	69	0.816686
85580	86757	73	34407	33224	72	852	880	0	1134	1021	4	2646	2636	24	296706	292945	82	0.817683
31696	34150	41	16248	16605	43	496	459	0	538	446	0	879	913	0	96521	92682	70	0.81868
116771	114443	76	34907	34304	73	1094	1258	10	1247	1195	12	3425	3396	27	391168	376392	81	0.81868
83121	86059	72	27276	27655	57	819	981	0	1022	1068	5	2368	2417	23	294193	283206	78	0.81868
80101	81986	72	26503	26285	60	856	841	0	1052	1229	10	2504	2473	23	262485	251156	75	0.819678
86117	87282	72	22550	22509	50	1047	1088	6	1214	1226	10	3138	3035	27	366825	360256	80	0.819678
65088	67361	74	25197	25475	56	452	587	0	534	638	0	1561	1503	16	186325	176575	79	0.821672
141002	122362	83	48590	42181	80	1393	1085	9	1621	1482	18	3991	3604	31	443498	386847	88	0.822669
76116	75688	78	23643	23490	53	913	838	0	1020	1157	8	2596	2669	23	253612	252386	87	0.822669
211377	167700	89	77895	61766	85	2511	2002	24	2484	1962	26	6229	4958	40	656092	525472	91	0.822669
40025	41721	51	9861	10172	36	269	253	0	248	400	0	970	966	0	108762	112836	68	0.823666
106106	103556	74	40427	38657	74	1447	1460	14	1570	1310	11	3748	3642	29	432295	411753	82	0.823666
90606	92474	72	28864	29233	59	1123	1043	5	1352	1376	12	2966	2990	26	328863	318718	76	0.823666
192026	159625	98	81059	68806	86	2554	2010	22	2328	1804	22	5407	4773	35	655226	560057	92	0.823666
51625	52916	59	11724	11874	37	580	553	0	706	592	0	1356	1443	13	144697	141709	71	0.824663
110506	108473	75	35003	34123	74	1409	1618	14	1207	1238	12	4121	4035	30	443971	432952	82	0.824663
104962	102380	83	52466	51476	73	1164	1137	9	1209	1212	11	3139	3111	25	325769	311040	91	0.824663
37929	38730	64	20594	20754	46	469	382	0	495	572	0	1107	1162	8	108305	108406	68	0.824663
99404	97661	77	29214	28829	71	1152	1082	7	1163	1172	8	2706	2661	25	297984	293952	78	0.825661
112129	108744	74	39190	37344	75	1234	1151	10	1550	1430	13	3414	3303	28	395053	381606	79	0.826658
79140	77508	78	26047	25086	71	846	799	0	723	675	0	2016	1838	19	258831	246008	88	0.826658
50699	51205	60	10944	11042	37	697	650	0	587	552	0	1273	1362	12	137381	133907	71	0.827655
226817	170685	106	94843	72364	91	3059	2240	28	3401	2218	30	7384	5505	42	859791	661130	108	0.827655
22590	22433	57	8318	8290	35	335	238	0	211	262	0	784	837	0	80617	80021	66	0.828652
24640	25583	59	9937	10191	37	265	220	0	205	215	0	680	629	0	79825	78488	65	0.828652
72969	72653	71	29883	30088	70	740	826	0	1128	1002	2	2526	2584	23	252087	243875	77	0.828652
59874	64047	67	17422	18426	42	605	573	0	423	556	0	1672	1787	17	177941	179623	71	0.829649
80162	78910	74	32390	31816	71	733	736	0	739	725	0	1871	1956	19	229793	226406	78	0.831644
125438	119561	82	46746	44638	75	1416	1387	13	1434	1329	12	3865	3697	29	451074	429750	83	0.831644
20588	22456	52	10976	11416	37	254	258	0	344	294	0	496	608	0	64967	61969	67	0.832641
26718	25784	64	9675	9807	36	173	147	0	254	353	0	618	690	0	84112	81618	66	0.833638
174105	140438	90	69899	58099	84	2174	1914	19	1717	1414	19	5093	4108	37	532355	430003	89	0.834635
101450	100605	75	35163	34789	73	1235	1368	13	1168	1166	9	3262	3187	27	347860	332630	80	0.834635
121328	120441	77	71326	69281	75	1172	1331	10	1651	1571	17	3888	3608	30	455848	440177	83	0.834635
25780	25021	64	11374	11698	38	498	373	0	274	429	0	667	643	0	94562	94485	69	0.839621
115245	110114	76	47415	43785	76	1494	1332	14	1543	1122	10	2965	2944	25	328591	313598	82	0.840618
214775	170529	92	76112	58261	90	1997	1540	23	2342	2091	23	6053	5266	39	645495	521963	96	0.840618
41536	43476	55	11966	12271	38	282	404	0	424	544	0	979	946	0	121344	116152	69	0.841615
64564	64703	70	19432	19502	45	698	686	0	750	636	0	1601	1615	18	201621	199240	75	0.841615
280197	186439	106	164065	120153	100	4783	3461	36	4427	3265	35	11900	8585	52	1.04858e+06	987942	110	0.841615
265177	197750	103	183921	146915	102	4865	3673	34	5109	4013	37	11098	8826	51	1.04858e+06	983871	108	0.84361
90843	95425	68	23006	23727	46	966	989	0	1165	1115	8	2832	2801	25	312095	310766	77	0.84361
105914	102828	80	29797	29259	60	1288	1272	11	1674	1555	15	3794	3578	30	411253	378104	92	0.84361
201030	160386	88	86279	69244	86	2681	2214	25	3059	2407	27	6790	5691	40	793612	625700	91	0.84361
83706	84214	74	21801	22795	44	962	958	0	997	970	0	2434	2317	23	281813	277642	77	0.84361
90134	91021	71	21265	21815	44	979	1064	6	1378	1479	14	3543	3663	27	372000	367672	77	0.844607
93714	91711	80	33728	33566	71	1182	1130	10	1218	1230	11	3029	2874	25	338141	329969	79	0.844607
238870	183084	108	82616	61893	92	3017	2473	27	3209	2503	30	7853	5987	43	895988	690175	99	0.845604
144892	127939	81	52381	44600	81	1648	1207	15	1920	1615	16	4033	3290	32	467105	398844	87	0.846601
57812	58154	72	24692	24208	65	411	538	0	835	711	0	1356	1250	12	154066	138926	86	0.846601
75632	75222	80	15571	15442	43	674	622	0	870	852	0	2019	1995	19	212483	211306	75	0.847598
179523	147799	94	57844	46841	85	2008	1452	18	1880	1711	20	4858	3964	35	571740	470614	103	0.847598
136338	126641	81	63652	59474	77	1588	1479	15	1661	1686	15	3823	3495	30	415165	393744	82	0.847598
247688	164555	102	95977	64443	96	2825	1849	28	2663	2074	29	7144	4939	43	752689	491970	101	0.848596
90613	88970	81	33000	32675	72	909	881	0	853	974	0	2648	2567	24	297684	286833	77	0.848596
38646	38726	66	11458	11397	38	317	311	0	449	449	0	911	1001	1	124553	124535	71	0.849593
38533	38501	68	18607	18893	46	402	424	0	423	421	0	984	1042	5	107505	103698	73	0.852584
48109	49131	67	15029	14970	41	431	461	0	379	354	0	1058	1002	2	110198	112563	71	0.852584
120336	107726	96	55022	47233	96	1440	1334	14	1863	1544	18	4347	3962	31	490055	415469	96	0.853581
99674	94316	73	45942	43166	74	1285	1309	11	1567	1454	16	3635	3243	30	380898	352455	79	0.853581
212211	181991	89	88408	76245	88	2269	1833	22	2463	1936	24	6048	5221	36	639414	550111	95	0.854579
119279	115502	77	49557	47209	75	1104	1031	4	1180	1191	10	2903	2856	26	324708	309066	81	0.856573
152459	129933	83	59606	50310	83	1809	1530	15	1718	1596	19	4218	3690	32	452356	377331	90	0.856573
110195	107332	79	32365	31711	73	862	891	0	1453	1275	14	3083	3064	25	348961	343704	81	0.85757
64039	65362	69	24711	25228	55	621	493	0	651	694	0	1765	1752	17	180081	181576	73	0.85757
289987	215690	107	135499	104526	106	3500	2786	29	3898	3041	34	9379	7126	47	1.04858e+06	796501	114	0.858567
146796	134609	81	65022	58913	81	1499	1340	15	1695	1574	17	4938	4330	34	507336	456139	97	0.858567
84459	87579	71	37653	37985	70	1010	1106	8	1402	1083	7	2735	2789	25	337609	332238	73	0.858567
125092	117918	78	56758	53554	77	1092	1000	1	1538	1481	16	3819	3511	30	427046	395897	81	0.859565
58424	59820	69	21821	22493	46	809	783	0	568	565	0	1566	1520	15	170216	175824	72	0.859565
52138	53887	68	18103	18642	44	518	624	0	432	526	0	1157	1147	10	119800	120294	70	0.859565
119136	115707	92	53566	51766	74	1358	1321	11	2121	1737	20	4233	4101	29	479701	465163	82	0.861559
32288	33033	54	12472	12687	39	438	443	0	365	601	0	813	848	0	118955	113628	67	0.861559
129372	124365	85	35919	35178	74	1516	1334	13	1777	1735	18	4224	4198	30	492175	477881	82	0.862556
91801	92075	74	26617	26813	54	1153	1190	9	1065	1050	5	3304	3189	28	368554	358942	77	0.862556
95685	96491	74	41139	40868	72	922	958	0	1442	1345	14	2908	2985	25	318228	310578	77	0.863553
60550	62531	65	18099	18159	46	560	532	0	740	636	0	1938	1699	18	190616	186630	74	0.865548
73237	71609	72	18941	18889	46	523	631	0	708	761	0	1954	1828	19	212585	214661	75	0.866545
29479	27694	77	9360	9480	36	58	152	0	284	356	0	799	771	0	98887	96311	66	0.866545
105290	103961	84	29282	29492	59	1078	984	0	1645	1625	17	3703	3689	28	417157	402676	80	0.867542
77008	78184	75	32910	33285	69	806	749	0	1058	894	0	2388	2457	21	270051	261032	76	0.868539
79621	80713	72	36320	36514	70	787	933	0	878	994	0	2499	2452	22	292572	288442	74	0.868539
42861	44417	62	22001	22197	50	276	348	0	485	487	0	1283	1282	12	141046	136969	72	0.868539
119844	117574	78	27675	27057	74	1933	1488	18	1862	1760	19	4934	4804	32	502111	482757	82	0.869536
115553	112467	76	37673	36698	74	1395	1049	7	1083	1160	11	2786	2816	24	311966	298819	81	0.870533
31701	34662	52	7386	7873	33	432	332	0	339	429	0	1009	1081	6	108691	106864	69	0.870533
93816	94040	72	37688	37366	71	861	928	0	873	795	0	2640	2702	23	297020	285401	78	0.870533
93929	92663	76	40004	39753	70	1472	1360	13	1105	1084	7	3572	3479	28	386829	362429	78	0.870533
20578	21471	43	7385	7595	33	95	247	0	197	362	0	640	589	0	69830	70889	69	0.871531
220190	163689	106	85571	64466	95	2271	1585	23	2300	1759	25	6049	4344	40	662759	515702	112	0.871531
138794	137065	78	43473	42157	75	1362	1566	13	1793	1637	16	4463	4557	30	540860	518774	83	0.872528
175857	139194	87	71840	56794	86	1763	1476	18	2230	1675	23	5002	3939	36	526350	418706	104	0.872528
45318	48500	64	4890	5463	28	1688	1655	14	1825	1566	19	3327	3255	27	177645	178409	70	0.872528
105577	106736	73	52389	52220	73	1142	1121	9	1401	1466	15	3672	3568	28	413125	406173	79	0.872528
27359	29559	45	9172	9937	35	204	310	0	634	540	0	863	870	0	105286	107716	65	0.872528
55362	54641	70	16913	16866	44	436	670	0	509	530	0	1483	1399	15	159675	155996	73	0.873525
23725	28322	39	14603	15594	38	323	350	0	309	374	0	922	940	0	94019	93037	64	0.874522
115747	108614	76	54383	48836	77	1088	976	0	1539	1261	13	3105	2775	28	390910	352642	90	0.874522
213312	166736	90	85489	67055	89	2134	1761	22	2409	1979	24	5881	4799	38	654651	516220	93	0.874522
116462	114099	81	33518	34181	71	1504	1411	14	1453	1619	17	4117	4025	30	454792	439263	80	0.875519
109070	100534	84	36883	34046	74	923	874	0	1424	1152	10	2791	2780	25	344063	322495	81	0.875519
103315	101572	74	34075	33789	72	1266	1402	12	1088	1134	9	3042	2895	27	369308	361525	80	0.875519
151708	131645	98	61718	54763	80	1446	1140	10	1712	1450	16	4185	3640	32	452562	400338	85	0.876517
86074	86743	74	34951	34488	71	989	956	0	1218	1055	5	2341	2290	22	309169	302617	78	0.876517
81411	83939	70	31259	31486	69	854	758	0	939	1189	8	2956	2830	26	301416	301355	77	0.877514
76992	76727	73	32920	32496	69	856	880	0	698	600	0	1543	1705	17	212484	209163	72	0.877514
37907	38039	67	12636	12705	39	548	346	0	335	332	0	863	852	0	102120	105369	68	0.878511
24350	23874	61	5676	5777	30	175	296	0	300	342	0	421	514	0	70351	71547	66	0.879508
37689	38753	55	19609	20097	47	481	400	0	512	358	0	1065	1108	9	113630	111964	70	0.880505
39148	40111	52	8457	8369	35	583	467	0	426	441	0	1172	1143	8	132243	131866	71	0.880505
126421	110457	84	54643	46506	80	1515	1411	13	2057	1640	18	4552	4104	32	497824	422798	87	0.883497
39103	38871	62	10947	11247	37	605	642	0	497	420	0	1171	1202	11	123481	124703	70	0.883497
97371	98228	72	24793	24720	55	1451	1306	13	1662	1594	20	3841	3622	30	420617	397685	81	0.883497
103333	100285	74	32250	31160	72	1063	1338	10	1029	1053	6	3020	2921	26	373008	353568	79	0.885491
145401	124760	86	58927	50513	81	1449	1099	9	1641	1460	14	4290	3590	35	476779	394906	87	0.886488
36994	40663	47	13581	14177	39	332	374	0	352	353	0	966	980	0	123640	118285	69	0.886488
113395	114786	75	35316	35048	72	1407	1301	12	1913	1706	19	4329	4253	31	465962	452906	79	0.886488
107297	98241	79	52149	48270	76	1205	1137	10	1343	1302	12	3004	2785	27	331975	308144	79	0.886488
40226	39300	65	14639	14935	41	402	337	0	305	450	0	909	948	0	114010	115226	69	0.887485
137087	125797	92	49655	44626	79	1941	1728	17	1973	1710	19	4283	3994	32	544688	516478	86	0.887485
51062	49642	70	11599	11869	37	479	537	0	675	511	0	1159	1267	11	144147	145833	72	0.890477
211642	161874	93	85644	65107	91	2494	1661	25	2922	2060	29	6747	4975	43	728427	557888	98	0.890477
222257	182845	98	61612	51520	84	2195	2067	19	2511	1940	26	5781	4734	36	647710	521246	92	0.891474
129427	114128	88	43134	36465	78	1540	1224	11	1598	1436	15	3853	3531	30	448970	395534	83	0.891474
137558	133025	78	74323	71009	77	1988	1972	19	2182	2120	22	4456	4309	31	519520	497632	84	0.891474
111146	107354	79	30124	29843	73	1650	1475	14	1555	1601	16	3993	3967	29	469342	451615	78	0.892471
24706	25110	52	8167	8502	34	109	212	0	340	283	0	585	683	0	79687	79450	62	0.892471
77900	80588	69	31210	31387	69	767	913	0	964	859	0	2082	2191	21	226938	222246	75	0.892471
109409	105756	78	26756	27097	55	1534	1467	15	1636	1628	16	4001	4007	29	420958	409431	78	0.892471
43089	45318	60	15759	15926	43	354	405	0	492	508	0	1207	1250	10	134955	137073	70	0.893468
102008	99893	80	21757	21246	50	1210	1316	11	1570	1607	16	3666	3611	28	394554	380426	78	0.893468
106303	105426	80	36185	35251	73	1284	1235	11	1529	1307	13	3135	3024	27	369055	359698	78	0.893468
100110	99991	74	23161	23154	50	1178	1068	5	1520	1436	15	3527	3493	28	391092	391610	76	0.893468
34547	34803	67	18566	18827	46	374	317	0	338	381	0	895	914	0	109301	112020	65	0.893468
94193	92116	77	30483	29472	72	1261	1167	10	1494	1380	13	3159	3085	27	394140	374895	80	0.895463
48733	47727	80	14103	14211	40	537	441	0	373	470	0	1124	1059	8	128098	128733	70	0.895463
36017	38638	52	15132	15444	41	252	424	0	285	369	0	856	910	0	113506	113950	72	0.89646
46564	46051	81	25091	25529	59	502	543	0	439	422	0	1061	1167	8	105337	106429	69	0.897457
154016	123905	84	65502	52606	82	1632	1219	13	1684	1405	17	4439	3743	35	513170	424774	90	0.898454
187983	154003	87	97949	80485	86	2162	1730	20	3396	2559	31	6385	5283	39	689971	555706	103	0.898454
71659	73632	69	27762	28364	51	491	484	0	971	995	0	2020	2000	21	244826	238613	72	0.898454
163385	137411	84	82147	69578	83	2001	1732	20	2539	1947	24	5705	5024	36	589148	512004	88	0.898454
35643	38630	58	11522	11971	37	399	524	0	409	562	0	997	1041	5	119800	127438	66	0.898454
197388	151305	90	86866	68518	90	1837	1387	19	2141	1653	21	5120	3996	37	581920	445513	95	0.901446
201360	151947	93	81052	60107	89	2171	1767	21	2605	1960	26	5876	4346	39	690041	511266	93	0.901446
30745	32656	51	15274	15794	41	361	292	0	464	338	0	919	840	0	92810	92156	67	0.901446
141933	134904	82	55487	53226	77	1717	1652	16	1544	1675	17	4251	3885	31	450753	420555	82	0.902443
104641	102904	77	29066	29142	67	942	1248	8	1058	1118	8	3062	2993	26	320635	320462	77	0.902443
120015	116964	74	54993	50695	76	1518	1288	12	1435	1304	14	3821	3674	30	391972	363651	81	0.902443
114302	111440	75	42655	41273	74	1447	1354	14	1255	1182	11	3526	3346	28	384394	367501	79	0.902443
268734	195685	97	108431	79852	95	2657	1826	27	3562	2611	32	8280	6291	45	870413	639904	99	0.90344
27579	28217	46	7861	8528	33	345	292	0	143	272	0	631	760	0	84363	82403	67	0.90344
23858	26042	42	8014	8055	34	219	345	0	387	382	0	578	726	0	86167	88369	64	0.904437
106274	104254	77	24328	24040	64	1132	1145	7	1313	1440	13	3676	3777	28	417129	395841	80	0.904437
71470	71576	74	35483	35768	70	675	745	0	1073	1050	7	2053	2070	20	235697	229219	75	0.905435
150466	127595	85	64846	54587	83	1686	1376	16	1560	1415	16	4381	3683	33	479786	402335	91	0.905435
158315	145180	82	91467	83182	81	1758	1737	17	2166	1829	22	5170	4706	34	572313	529022	87	0.906432
99302	97193	74	56037	55513	74	1074	1107	8	1079	1154	8	2742	2705	25	322448	323064	81	0.908426
17859	18471	43	12404	12012	40	162	202	0	248	336	0	480	484	0	67668	65017	71	0.908426
206429	185753	87	64002	58412	83	2271	2037	22	3339	2757	28	8036	7419	42	911483	832012	92	0.909423
38268	39605	46	7887	7995	33	571	459	0	579	669	0	1190	1205	10	128324	119976	70	0.909423
110663	101285	80	38570	34459	77	1490	1543	14	1356	1134	11	3712	3470	30	385803	353005	83	0.909423
102964	101221	77	44235	43565	73	1296	1326	11	1579	1368	15	3122	2872	26	412033	401500	79	0.912415
134666	129277	77	37698	36212	74	1218	1262	10	1547	1248	13	4031	3793	29	455687	436715	82	0.914409
119172	116451	77	33849	32593	74	1261	1095	7	1620	1466	15	4061	3738	32	429235	413038	81	0.914409
101375	99969	76	41901	41171	73	1437	1259	14	1337	1264	12	3411	3247	28	389991	378033	80	0.915406
100292	99729	74	29893	29188	71	1097	1092	6	1230	1079	6	3086	3008	26	318353	310844	76	0.918398
28677	29065	63	14939	15318	42	282	396	0	221	428	0	818	747	0	94554	92837	68	0.919395
27058	28865	59	13414	13735	40	358	354	0	476	361	0	818	736	0	107716	104666	66	0.919395
105051	103824	74	21746	21494	49	1254	1336	13	1941	1620	19	4137	3874	30	428871	422534	80	0.919395
32323	32106	68	10602	10698	37	323	376	0	347	461	0	884	824	0	105877	102361	79	0.919395
236609	182469	93	119722	96488	92	3311	2722	29	3296	2742	28	7489	6077	43	839099	712800	94	0.920392
124939	124759	79	31152	30334	71	1146	922	0	1551	1376	15	3735	3607	28	396528	379852	81	0.921389
127980	121445	81	37742	36757	76	1286	1321	12	1646	1511	15	3536	3526	26	407026	392856	79	0.922387
113170	111150	81	45417	44751	73	1046	826	0	1228	1213	10	3387	3192	26	374379	366350	79	0.923384
119527	119184	80	26989	26463	70	1363	1257	15	1287	1155	11	3600	3681	27	397919	386058	80	0.924381
142903	118870	90	62299	53036	83	1557	1246	17	1960	1611	20	4006	3424	32	480789	410046	88	0.924381
63057	63541	69	13112	13291	39	619	618	0	451	481	0	1412	1474	14	176349	175245	74	0.925378
109071	107756	74	40272	39555	73	1350	1240	11	1528	1576	16	3587	3419	29	419667	398672	79	0.927372
131708	116918	82	50220	44702	79	1498	1393	14	1645	1541	16	3757	3485	29	425805	386947	84	0.92837
88675	89981	72	30473	30399	70	602	628	0	1126	921	0	2573	2538	24	282817	274631	78	0.929367
134390	116925	89	40747	34839	78	1712	1552	16	1499	1290	14	3839	3338	31	416151	368290	86	0.929367
104583	100890	86	32114	31400	73	1334	1533	13	1456	1361	13	3758	3602	30	394342	379326	80	0.931361
66070	61672	87	24456	23069	71	616	567	0	926	836	0	1603	1508	14	198352	177349	87	0.931361
121880	111981	81	48939	44233	78	1318	1402	12	1379	1363	16	3403	3243	28	382227	345132	84	0.931361
132215	123271	79	59987	53465	79	1194	1112	8	1684	1382	16	3978	3803	29	440244	401295	83	0.931361
45313	44750	75	21294	21357	52	216	292	0	465	504	0	1230	1164	9	119297	119933	71	0.932358
30037	29418	69	13319	13404	41	152	198	0	258	317	0	938	849	0	100543	99326	64	0.932358
136034	117224	92	55711	47627	81	1238	901	0	1761	1403	14	3690	3148	30	433741	370061	86	0.932358
36078	37907	64	10496	10661	38	323	443	0	309	336	0	1166	1097	8	134782	130277	67	0.933355
194618	150762	89	76604	58598	88	2185	1699	22	2432	1788	23	5903	4468	38	657369	514664	105	0.933355
80035	79161	71	28942	28521	66	1139	1024	4	978	1053	5	2366	2481	22	287325	285017	76	0.933355
178155	145323	88	76071	62501	83	1389	1340	15	2077	1741	21	4795	3881	36	498383	413154	88	0.934353
109813	108532	75	26896	26942	59	1055	1076	6	1224	1282	11	3247	3042	26	383596	366379	78	0.93535
204379	155938	89	89550	69422	87	2642	2035	25	2423	1911	22	5712	4374	40	609873	476500	92	0.93535
76303	76093	75	24645	24855	56	709	648	0	706	614	0	1824	1690	19	225502	220932	78	0.936347
208518	173696	88	94988	82200	87	2130	1749	20	2981	2202	30	5932	4975	39	648313	534019	94	0.937344
371034	265774	124	185477	140427	122	5266	3655	36	5785	3749	40	14340	10456	57	1.04858e+06	1.01834e+06	128	0.937344
125886	118825	77	47062	43352	75	1368	1404	13	1954	1777	19	4074	3634	31	466324	442042	83	0.938341
152924	135861	83	73299	65283	81	1806	1657	18	2259	1885	24	5002	4539	36	596798	537908	86	0.940336
112830	113642	73	42550	42073	73	1692	1713	15	1587	1366	12	3546	3403	29	396690	379645	80	0.940336
121898	104473	96	57989	50424	81	1260	1191	10	1475	1329	12	3470	2890	31	410837	338875	96	0.940336
187545	152944	87	74833	59008	87	2087	1752	21	2254	1674	23	5655	4575	39	630312	500274	91	0.940336
91441	87593	74	26080	26050	63	861	925	0	1509	1281	12	2624	2582	24	301891	292553	76	0.941333
94302	93491	74	27459	27133	69	786	982	0	1290	1298	11	3063	2974	26	346564	333368	78	0.941333
328101	212478	125	197129	148276	118	5235	3807	36	5326	4208	39	13474	9938	55	1.04858e+06	997363	124	0.94233
97699	96696	74	40142	39650	71	1148	1049	5	1400	1312	12	3428	3412	28	377948	361963	78	0.94233
121896	114725	83	36140	33986	75	1430	1406	14	1736	1577	17	4149	3908	31	466337	425029	81	0.94233
129535	117335	81	52260	46099	80	1623	1636	16	1840	1396	18	4741	4327	33	491363	423790	86	0.94233
99299	100170	83	23791	24101	48	806	938	0	1543	1265	13	2832	2813	26	315806	311503	77	0.94233
132399	122815	95	61446	57152	77	1764	1604	16	1711	1507	16	4660	4420	33	531799	500028	83	0.943327
130667	116831	81	45240	39609	77	1325	1296	12	1748	1797	19	4419	3992	33	469060	434176	83	0.944324
27419	28616	49	6236	6230	32	183	245	0	561	421	0	814	985	0	100359	104155	65	0.945322
191847	155527	94	69632	55478	87	2171	1933	22	1854	1529	19	5047	4031	36	581976	469895	92	0.945322
92726	93207	75	22262	22445	48	1252	1236	11	1582	1528	14	3677	3526	29	383365	373164	78	0.945322
92908	92453	72	22826	22507	49	1483	1174	12	1011	1011	3	2319	2453	23	324129	314833	76	0.945322
113104	109922	74	47037	45723	74	1087	1143	9	1686	1603	16	3170	3066	27	415303	387243	82	0.947316
306215	211578	104	116376	82335	104	4086	2737	32	4031	3111	34	10557	7444	52	1.04858e+06	860813	110	0.947316
51017	52728	56	22340	22393	50	501	382	0	496	687	0	1453	1417	14	161548	160397	72	0.948313
28788	27744	63	11447	11682	38	93	249	0	163	324	0	955	951	0	82740	84242	66	0.948313
120373	111490	78	55233	50652	78	1507	1237	12	1609	1435	15	4268	3796	31	476416	434674	84	0.948313
26341	26877	59	14418	15178	39	117	163	0	257	275	0	773	788	0	94501	95856	65	0.94931
274176	192237	107	105836	74376	103	2997	1927	31	3538	2384	33	8537	6043	46	895286	646503	107	0.951305
48203	48482	68	23651	23715	55	458	515	0	426	567	0	1327	1405	12	139387	140234	69	0.951305
53952	51461	85	17169	17148	43	374	384	0	439	344	0	1228	1103	9	147725	145269	74	0.953299
103962	101325	80	31443	31177	71	1025	1000	1	1119	1225	9	2680	2668	24	297187	284094	90	0.953299
196146	148344	95	76972	58647	90	2209	1518	19	2666	1787	28	6198	4765	39	704453	528230	98	0.95629
183356	147398	89	83168	67503	88	1699	1457	17	1884	1836	20	4934	4079	36	556745	451066	91	0.957288
39410	41462	55	16260	16953	41	595	583	0	534	577	0	1112	1246	11	146317	145217	69	0.957288
34346	37120	58	17689	17977	44	327	309	0	458	406	0	986	1039	4	107946	106799	71	0.958285
96563	95992	74	34292	34032	71	972	928	0	816	944	0	2709	2573	23	279352	271453	78	0.959282
104592	101576	81	31281	30854	71	1227	1284	11	1298	1182	9	3054	2881	25	318499	310082	80	0.960279
136291	124490	79	55073	48597	79	1380	1246	11	1725	1496	17	4049	3838	30	472684	429605	83	0.960279
72811	74329	72	26943	27380	59	489	582	0	618	594	0	1925	2009	21	215728	215863	71	0.960279
329875	214694	120	131931	89927	116	4819	3418	37	4478	3039	37	11845	7873	57	1.04858e+06	863534	122	0.961276
130952	118208	81	42966	36591	78	1324	1059	7	1710	1581	16	3972	3604	31	481814	418635	81	0.961276
73339	75934	71	19125	19780	43	712	579	0	929	844	0	1864	1825	18	229447	225083	74	0.961276
99305	94339	91	30974	29804	73	1081	911	0	1091	906	0	2850	2897	24	304307	280950	91	0.961276
97075	95383	73	26413	25729	71	718	571	0	1200	1181	9	2498	2356	23	292071	285331	79	0.963271
43028	44527	63	15574	15699	41	513	494	0	443	628	0	1155	1144	9	137610	136294	69	0.963271
38555	34289	81	12665	11881	43	275	416	0	463	443	0	1090	1039	5	120360	113329	81	0.963271
221294	163426	99	96808	74924	90	1969	1440	17	2517	1987	27	5762	4499	39	607507	457393	95	0.964268
102907	101832	77	26034	25764	68	1535	1391	14	1910	1690	18	4027	3887	29	412565	397398	80	0.965265
50419	51095	63	18326	18582	44	481	399	0	648	581	0	1397	1373	13	161392	159118	72	0.965265
39140	38920	71	12926	12861	40	525	473	0	473	542	0	1013	969	0	130171	130446	71	0.965265
179516	144411	89	60272	47555	85	2140	1628	21	2385	1865	25	5527	4434	37	669801	534469	92	0.966262
112574	109871	83	37009	36198	74	1549	1628	14	1402	1444	16	4021	4000	29	473674	450685	82	0.967259
56076	57150	76	21353	21305	51	442	523	0	789	786	0	1442	1631	15	173152	174243	84	0.967259
36200	39168	55	8977	9404	34	466	472	0	158	398	0	1081	1126	8	112680	114451	69	0.967259
129361	118387	78	38794	34349	76	1256	1073	7	1482	1448	16	3652	3574	29	392509	358302	85	0.967259
90000	91789	72	38003	38216	70	883	973	0	1278	1026	4	2600	2740	24	294686	281578	77	0.968257
35941	36190	62	17529	17636	43	380	404	0	503	400	0	978	1021	4	109788	109978	71	0.969254
87569	87412	74	27735	27304	70	1010	1030	3	1044	947	0	2953	2979	25	335221	322343	79	0.970251
94448	94455	77	25718	25457	63	1564	1409	13	1660	1640	15	3709	3702	29	419429	405315	80	0.972245
28455	29228	60	13733	14156	40	302	344	0	781	585	0	678	587	0	98533	97765	68	0.973242
112510	111401	75	36367	35831	73	1586	1414	17	1932	1901	21	3881	3803	30	467074	443089	81	0.973242
103544	104269	72	40575	40044	73	799	933	0	1214	1096	7	3052	2739	25	310661	295345	79	0.973242
176053	141788	91	65975	53140	84	1824	1499	17	2013	1597	22	4880	3910	36	536599	430633	93	0.97424
101467	97062	75	37282	34681	74	1382	1309	12	1186	1405	13	3659	3345	29	412630	386373	79	0.97424
113221	112512	74	26619	26533	63	1396	1259	11	1441	1297	11	3658	3404	29	359885	349259	79	0.975237
45398	48072	62	15000	15409	40	483	521	0	747	725	0	1602	1626	16	158296	149602	72	0.975237
114603	111804	76	36998	36448	73	1307	1294	11	1657	1490	17	3603	3239	29	412619	393906	79	0.976234
125277	109825	83	59104	51833	80	1325	1243	11	1579	1231	12	3656	3317	28	418693	356941	84	0.976234
34705	32398	71	12313	12481	39	367	388	0	266	479	0	716	746	0	101583	99841	66	0.977231
239825	174768	94	77709	56469	91	2896	1966	29	3246	2342	30	7003	5217	43	799299	603298	99	0.978228
110359	106007	76	42056	38665	76	959	878	0	1274	1376	12	3368	3214	27	348962	329495	82	0.978228
148189	136597	77	51617	45661	79	1740	1584	18	2096	1960	20	4604	4274	33	567871	498222	96	0.979226
97059	95784	76	31030	29978	62	1116	1030	4	1111	1352	11	3007	2992	25	329738	320430	76	0.979226
58114	61927	62	15208	15917	39	711	823	0	526	607	0	1619	1634	16	175595	173312	72	0.979226
118573	114126	92	27240	26672	73	1311	1351	13	1423	1546	15	3212	3095	26	426445	406862	80	0.980223
17221	17442	49	4879	4906	29	221	280	0	93	161	0	627	698	0	74198	75085	65	0.980223
101629	101145	74	22997	22779	56	1198	1269	11	1154	1136	9	2814	2573	25	339200	325098	79	0.98122
41809	43822	65	6685	6587	32	368	322	0	430	363	0	1462	1395	14	162538	164907	69	0.98122
97942	94943	77	34862	34083	72	1277	1079	8	1040	994	0	3202	3033	26	335993	318994	83	0.98122
246540	195082	94	106574	84279	93	2460	1960	24	3198	2397	29	6538	5238	41	760289	616840	98	0.98122
282151	209785	100	159667	125097	98	3784	2959	30	4082	3100	34	10037	7615	49	1.04858e+06	892408	102	0.98122
73967	73438	71	32538	32470	70	795	771	0	798	734	0	1858	1862	18	195391	192485	73	0.983214
78747	79950	70	40934	40745	70	810	968	0	833	899	0	2188	2108	21	240035	238905	75	0.983214
98596	99000	79	37106	36997	72	1128	970	0	1259	1200	11	3246	3208	27	386850	371198	77	0.983214
95172	91423	88	42457	41986	72	824	755	0	1270	1176	10	3134	3032	26	317822	300502	78	0.984211
140713	112797	100	54533	42747	100	1500	1122	9	1727	1182	13	4350	3298	33	490941	375203	100	0.984211
97964	96327	78	38780	38260	72	1202	1155	8	1204	1234	11	3516	3355	27	379655	367409	77	0.985209
113469	110718	88	34084	33675	72	1212	1161	10	1829	1617	18	3725	3531	30	455197	437783	78	0.985209
95809	96832	72	27303	27256	62	981	760	0	867	965	0	3014	2858	26	326121	318761	76	0.985209
139242	136078	79	24449	23619	62	1818	1666	18	2162	2163	22	6967	6756	37	831440	786461	94	0.986206
112819	112564	74	28469	28110	66	1441	1417	16	1755	1582	18	4376	4247	31	495817	482837	78	0.986206
193668	155292	86	72726	57604	86	1942	1603	18	2238	1715	21	5687	4442	38	632470	521475	103	0.989197
159614	142300	87	66602	58691	82	1484	1282	15	2341	2155	22	5606	4761	37	627492	554811	99	0.989197
99832	101966	72	30056	30636	59	1139	1217	11	1175	1340	11	3290	3112	29	381723	372407	75	0.989197
82991	84567	73	36644	35729	70	1005	761	0	1110	1263	12	2583	2526	24	287874	284106	74	0.989197
135518	122619	81	59094	53070	79	1293	1289	12	1814	1753	17	4723	4214	33	535107	490821	83	0.990194
46163	45130	79	9417	9513	35	385	470	0	638	677	0	1124	1131	8	131016	128418	72	0.994183
137274	124649	81	58250	52496	80	1989	1765	18	2019	1736	19	4559	4200	32	515193	465571	86	0.99518
304970	193061	101	133338	84231	99	4045	2537	35	4068	2580	40	9544	6032	51	1.04858e+06	652209	107	0.99518
145242	139777	81	57946	53967	77	1779	1735	19	2125	2110	21	5743	5603	34	633244	592262	83	0.99518
116263	111514	77	50833	49664	74	1254	1277	12	1729	1426	14	3819	3648	30	428229	398907	81	0.996177
18261	19789	43	8085	8677	33	243	321	0	247	232	0	490	608	0	72634	75090	64	0.996177
121368	119264	78	26896	26335	60	1416	1248	11	1230	1325	12	3797	3792	28	389671	368686	80	0.996177
39817	39797	68	15087	15340	41	458	464	0	427	469	0	961	1000	1	108380	105179	74	0.997175
106923	106164	75	32780	32300	72	1407	1281	11	1448	1465	15	3435	3473	28	390186	374311	80	1.00017
141553	128949	82	58811	52764	80	1374	1247	12	1750	1431	16	3857	3467	31	455642	412602	85	1.00116
135224	114281	84	66142	55803	81	1563	1279	13	1541	1397	14	3574	3209	30	413807	353911	86	1.00116
114688	109036	86	41703	38740	76	1448	1338	11	1636	1469	16	3808	3538	29	459711	424872	82	1.00316
106276	104139	75	28934	28645	66	1072	1151	9	1266	1065	8	2761	2661	25	289056	270249	78	1.00316
39221	40567	68	11438	12045	38	327	432	0	469	419	0	873	977	0	115665	116955	69	1.00316
108304	98393	78	46557	41785	75	912	730	0	1314	1077	6	2918	2644	27	337730	300013	82	1.00316
94764	94319	73	30723	30476	71	1436	1346	12	1163	1388	13	3146	3080	27	373996	359358	82	1.00615
28714	29399	44	7664	7925	34	446	452	0	442	351	0	858	880	0	100947	99977	66	1.00615
144489	137760	78	58486	54198	78	1654	1596	15	1846	1622	18	4377	4147	31	484214	446552	86	1.00615
43450	43577	65	14915	15091	42	299	348	0	512	585	0	955	955	0	108814	109626	66	1.00715
166308	138568	89	64852	54133	83	1901	1459	17	2021	1675	21	5125	4370	35	583564	490207	89	1.00715
79191	79421	74	42651	42840	71	722	912	0	949	886	0	1913	1733	18	212172	207099	76	1.00715
183281	159955	85	70797	62229	83	2402	2281	23	2768	2351	26	6772	6115	38	798575	703404	89	1.00715
25295	29296	38	14905	15899	38	133	173	0	305	372	0	869	725	0	91423	92249	65	1.00814
127832	124782	76	39828	39351	73	1641	1803	17	1540	1385	16	4059	3929	30	480878	462770	80	1.00814
108281	106040	74	34701	32682	73	1231	1136	11	1710	1551	17	3419	3220	28	438309	411461	91	1.00814
126569	122145	85	53659	51675	75	1735	1615	16	2096	1830	20	4649	4274	32	559349	517328	82	1.00814
59348	60135	71	14802	14939	41	494	477	0	950	821	0	1755	1855	18	199602	197618	74	1.00914
117985	111776	89	34996	34327	75	1625	1614	16	1861	1863	18	4067	3820	30	511497	490572	82	1.00914
18942	19806	47	124626	126488	66	313	280	0	177	185	0	74	114	0	691	592	0	1.00914
39944	41412	66	16438	16749	43	486	493	0	459	437	0	849	826	0	108724	107467	70	1.01114
100152	98306	73	37905	36927	72	1219	1179	9	1636	1366	15	3776	3739	29	402027	385249	79	1.01114
75747	76008	84	15285	15269	40	596	670	0	923	820	0	1837	1757	18	206467	195542	76	1.01213
24201	24763	54	9853	9787	37	286	290	0	238	412	0	744	603	0	83277	83657	64	1.01213
87231	86825	73	32685	32687	70	1115	993	0	866	848	0	2291	2352	22	263987	256922	76	1.01313
73399	73386	75	22124	21940	54	801	859	0	781	846	0	2576	2474	24	280061	274289	75	1.01413
156144	133537	86	57393	47269	82	1413	1131	11	2059	1741	20	4679	4033	34	514174	433043	87	1.01413
88648	86415	81	38397	38603	72	998	1210	8	1216	1228	9	2674	2810	24	309116	307114	76	1.01413
95478	96500	73	33038	33311	70	1337	1153	8	1150	1170	9	2765	2634	25	307546	297454	75	1.01413
70160	70925	71	23989	24461	50	369	577	0	737	766	0	1817	2004	19	210227	206016	75	1.01512
164287	136619	89	77280	65380	83	1873	1628	21	1960	1784	21	4965	4482	33	606792	517404	86	1.01512
167070	142642	84	74196	62869	83	1937	1508	18	2089	1661	20	5163	4487	35	532028	469771	85	1.01512
175172	162293	85	87771	82013	80	1949	1634	20	2101	1885	20	4865	4743	32	531020	489995	84	1.01512
123274	119260	77	26814	26453	63	1532	1494	15	1290	1344	13	3502	3458	27	388337	368624	81	1.01612
132963	129054	82	22776	22362	52	1203	1115	8	1746	1652	18	4858	4800	32	508631	492341	80	1.01612
110662	107209	83	27122	26960	64	1323	1429	13	1701	1455	17	3868	3913	30	455985	437965	81	1.01712
115585	104957	79	46588	41683	77	1450	1341	13	1786	1693	18	4464	3937	33	442301	395232	85	1.01712
60427	60254	78	25474	25546	57	717	622	0	639	581	0	1448	1405	15	164199	159852	74	1.01812
105946	101461	93	29241	28707	73	777	882	0	1067	904	0	2603	2596	24	303103	284980	81	1.01911
165911	140997	88	77272	65998	82	1433	1154	11	1884	1471	19	4360	3783	32	466033	399573	89	1.01911
49381	48186	73	18087	18422	44	400	495	0	443	463	0	1422	1414	14	146204	143165	69	1.01911
31856	32824	49	12874	13176	39	190	352	0	187	237	0	821	753	0	87589	90009	65	1.02011
150870	127375	82	60914	51297	81	1688	1504	15	1729	1440	15	3850	3262	32	471916	418458	85	1.02011
124477	119632	79	37142	34551	75	1277	1189	10	1655	1489	15	3923	3555	29	444182	416614	80	1.02011
87867	80901	91	21533	19148	91	1019	891	0	1657	1337	10	3067	2773	25	341789	294161	91	1.02011
124876	119349	80	47233	44087	77	1334	1387	12	1626	1250	13	3712	3780	28	410097	378056	82	1.02111
60172	63078	71	13938	14770	38	429	527	0	654	775	0	1437	1451	15	177634	178368	69	1.02111
41677	42288	61	7464	7885	33	397	343	0	293	555	0	991	943	0	127408	128753	68	1.02111
190956	156935	107	88328	75282	90	2405	2056	24	2534	1982	25	5838	5078	36	620479	528144	96	1.02111
27092	28694	51	11252	11741	37	335	489	0	121	243	0	676	854	0	85450	88238	65	1.0221
148596	130110	82	58747	50512	80	1687	1732	16	1878	1525	18	4506	4105	32	464720	419967	82	1.0221
116451	109861	78	45627	42796	76	1163	1211	11	1409	1533	15	3776	3639	28	362105	355871	82	1.0231
49585	46212	84	20870	20623	52	544	688	0	420	423	0	871	1020	3	135984	139242	66	1.0231
95936	94951	74	23782	23747	55	1106	1004	2	1335	1313	13	2993	2919	26	341199	328526	79	1.0251
124313	116109	77	48226	43163	78	1145	930	0	1688	1304	14	3230	3223	27	378313	345823	82	1.0251
166604	141982	89	64308	53642	83	1898	1530	19	2127	1782	22	4790	4218	34	574145	484400	89	1.02709
112361	103152	78	48910	44715	76	1283	1142	7	1489	1254	13	3172	2832	29	356611	321368	82	1.02709
144645	126464	87	60681	53471	82	1427	1316	12	1633	1484	17	4198	3650	33	466438	409537	89	1.02908
81731	80528	74	29881	29864	71	782	835	0	1105	1001	1	2442	2584	23	284970	278104	78	1.03108
27721	29633	58	10740	11015	37	230	300	0	251	156	0	805	924	0	101322	98870	66	1.03208
106960	105040	85	34600	33954	72	1212	1084	7	1455	1438	13	3053	2875	25	331236	318802	78	1.03208
118579	117243	79	31888	31437	72	1105	1135	7	1357	1525	15	3764	3648	28	426266	413427	80	1.03307
346873	240489	115	199462	145176	107	5550	4248	36	6002	4347	39	14665	11469	57	1.04858e+06	1.02597e+06	114	1.03307
70563	69590	71	15952	16071	42	571	575	0	623	609	0	1419	1525	15	167446	162780	75	1.03706
159988	136809	83	59833	50700	82	1521	1314	15	1839	1732	16	5079	4291	36	505276	434260	87	1.03806
59036	58958	75	24058	24274	51	512	575	0	459	599	0	1250	1199	10	157193	155519	74	1.03806
53047	52986	68	15251	15561	40	481	525	0	456	454	0	1261	1270	11	180655	179095	72	1.03906
127540	125368	77	29005	28775	69	1434	1349	14	1541	1509	15	3985	3783	29	474220	449548	82	1.03906
135956	130446	78	38643	37104	75	1789	1642	18	2018	1903	18	4023	3944	29	505732	474997	83	1.03906
120380	116108	82	37938	37537	74	1094	949	0	1611	1478	16	4049	3989	30	447744	423788	82	1.04105
52481	52052	73	9973	10042	36	377	337	0	548	558	0	1285	1351	13	154735	155833	71	1.04105
120986	106531	89	56819	49921	80	1385	1149	8	1370	1274	12	3420	2880	30	379157	329664	96	1.04105
310530	205305	118	152786	103288	112	3915	2447	34	4923	3389	39	11118	7616	52	1.04858e+06	833242	117	1.04205
94948	95469	74	31540	31674	69	1021	847	0	1339	1304	12	2785	2760	25	344406	336840	78	1.04205
106486	105171	75	38945	38589	72	1261	1173	9	1216	1272	11	3143	3207	25	378261	366483	78	1.04205
60908	59090	74	32912	32849	69	506	526	0	569	618	0	1435	1501	15	175081	172233	73	1.04504
107822	105552	80	42861	41846	74	1007	1111	7	1044	1110	6	2639	2435	23	296062	285713	80	1.04803
162396	144184	83	59763	51448	81	1895	1505	17	2208	1826	22	5005	4400	35	581119	522052	87	1.04803
192821	132699	90	71871	50402	87	2167	1397	24	2065	1394	22	5646	3587	43	657073	410845	93	1.04903
174534	148618	87	72001	60651	83	2044	1752	23	2183	1960	21	5564	4617	36	638008	542500	89	1.04903
153451	138566	82	63036	57314	80	1605	1506	16	2163	1881	21	5408	5106	35	596969	542340	84	1.04903
97805	95877	90	25961	24541	73	1600	1445	15	1586	1388	12	3787	3506	29	428000	390674	90	1.04903
174788	140450	90	65142	52337	84	2095	1547	19	2069	1733	22	5299	4413	36	619941	504835	89	1.04903
110255	110632	74	38802	39001	72	1150	1139	10	1284	1097	10	3183	3019	27	368968	364607	76	1.04903
138489	126466	79	63916	57360	78	1493	1134	9	1967	1936	20	4868	4291	35	549584	491488	83	1.04903
224025	173928	89	88571	68982	87	2623	2178	26	2856	2100	29	6122	4861	39	661595	510466	92	1.05002
84958	84878	73	39925	39859	71	1043	1017	3	860	833	0	2556	2559	24	292853	287617	75	1.05002
47912	47444	61	16173	16592	41	519	461	0	446	410	0	969	932	0	136254	132889	69	1.05002
132786	126575	81	36173	35215	76	2175	2160	19	1776	1897	18	4741	4421	32	560300	531160	85	1.05002
26978	25657	65	11483	11387	38	495	456	0	540	449	0	959	921	0	104883	96178	77	1.05002
238469	178521	96	109460	82873	94	2734	2129	25	2897	2082	29	6581	4866	42	712045	546226	98	1.05102
38094	38547	66	12885	12968	39	563	614	0	492	531	0	978	980	0	115321	110361	68	1.05202
33508	32798	65	11391	11581	38	285	400	0	610	455	0	961	980	0	124138	128149	73	1.05401
105695	104273	79	31808	31102	72	1198	1276	10	1178	1342	11	3197	3171	27	348402	332730	79	1.05401
41281	40790	56	10924	10986	38	446	399	0	392	366	0	765	809	0	106699	101615	73	1.058
16577	18456	38	11150	11434	37	220	261	0	391	258	0	619	596	0	65745	67204	72	1.058
125748	123680	77	28884	27937	73	1341	1243	10	1649	1744	17	4409	4480	29	461372	440743	84	1.059
96245	94562	75	40114	38535	73	1499	1309	15	1391	1251	15	3909	3490	30	426435	406140	81	1.06399
88068	87730	74	32213	32330	71	790	795	0	1113	1059	6	2742	2761	24	324454	320221	79	1.06498
246272	183350	93	136144	103843	94	3606	2640	32	3791	2886	33	9159	6778	47	1.02316e+06	825000	99	1.06598
109842	105687	75	45067	42163	75	968	1005	2	1347	1226	10	2932	2743	26	367964	344902	80	1.06598
101439	102590	79	42881	43011	72	1059	1058	5	1201	1300	12	2829	2731	24	364507	356206	78	1.06698
219304	164722	90	88443	67115	89	2911	2086	27	2682	2104	27	6964	5556	44	773425	587231	95	1.06698
97358	97187	73	37421	36580	71	1182	1120	8	1445	1212	12	3205	3233	27	362211	349291	78	1.06698
186665	166049	81	83728	75193	82	1593	1628	16	2004	1756	21	4718	4030	33	527602	460250	84	1.06698
95018	95842	72	22899	23795	47	1295	1378	12	1341	1272	13	3452	3513	27	376002	365630	76	1.06698
108289	96784	88	43833	39247	77	1047	698	0	1055	1113	7	2809	2583	25	319150	286355	84	1.06797
82417	82870	72	19631	19844	46	747	946	0	1120	1067	7	2623	2602	24	272040	263788	77	1.06897
131319	117240	90	64787	57572	78	1729	1702	15	1770	1471	17	4047	3645	32	443217	401608	84	1.06897
156065	143075	81	53611	47764	79	1881	1910	17	1970	1855	19	5050	4632	33	551680	497642	87	1.06997
42734	42967	69	18303	18591	45	395	467	0	302	330	0	1013	1031	4	128972	131333	69	1.07196
33792	35272	58	11802	11884	39	266	291	0	527	410	0	735	755	0	86358	91789	68	1.07196
145714	141991	78	37467	35768	76	1595	1316	14	2169	2257	21	5930	5582	35	633009	595543	85	1.07296
100470	100438	85	43330	42918	72	1173	1221	9	1294	1317	12	3228	3259	25	322197	311839	78	1.07296
113311	110930	84	40772	40010	73	1646	1687	14	1426	1289	12	3734	3766	28	397452	380127	81	1.07396
111380	111332	74	29224	29005	69	982	1095	7	1470	1319	13	3425	3157	27	374556	365190	80	1.07495
103565	101674	75	25737	25492	63	1299	1507	14	1611	1570	15	3906	4001	28	413588	391225	79	1.07495
23092	24283	45	9339	9416	36	116	248	0	299	282	0	753	730	0	78461	77996	66	1.07495
77633	77928	77	32356	32118	69	834	948	0	775	757	0	2148	2269	21	265012	264702	75	1.07595
30163	30744	60	6081	6124	32	261	307	0	328	311	0	701	687	0	85023	79540	65	1.07695
98104	97216	73	39288	38859	71	1647	1414	13	1195	1244	9	2865	2958	24	333770	321332	78	1.07695
158128	128752	91	153585	135118	85	4569	3880	31	5145	4483	35	12550	10595	54	1.04858e+06	1.02382e+06	90	1.07695
23348	25661	41	11387	12292	36	155	195	0	391	326	0	513	562	0	68632	71613	61	1.07695
102825	101096	75	29238	28764	71	915	1076	6	1599	1505	15	3497	3316	29	381833	374141	81	1.07894
91006	87917	78	31212	30555	72	1309	1161	10	1132	1045	6	3257	3176	26	338667	328077	77	1.07994
143032	132223	83	63377	57585	81	1586	1411	14	1709	1469	17	4421	4168	31	493486	444286	86	1.07994
208774	179820	88	84068	71975	85	2493	2163	23	2572	1979	26	5752	4675	38	647919	570813	91	1.07994
34967	32965	74	11060	11022	37	333	403	0	463	362	0	809	910	0	103651	103936	68	1.08193
124034	107292	79	56418	49666	78	1379	1169	11	1259	1059	7	3138	2824	28	382014	339523	84	1.08293
105864	103200	76	43354	42717	73	952	898	0	1281	1190	11	3527	3227	28	368836	349736	80	1.08493
122465	110347	79	63954	56218	78	992	850	0	1231	1089	8	3413	3155	29	374897	325117	86	1.08592
18502	18377	56	5654	5925	30	157	160	0	422	257	0	403	427	0	61142	65457	61	1.08592
321729	217090	117	145639	98664	107	4091	3121	31	4862	3344	38	12309	8692	54	1.04858e+06	840853	113	1.08692
33947	35998	59	12549	13557	36	283	309	0	308	419	0	901	892	0	108832	108816	67	1.08692
54682	58546	64	16065	16979	39	416	547	0	747	707	0	1410	1280	12	166859	164247	70	1.08692
100010	102172	72	45050	44768	72	1197	1129	8	1301	1185	12	4011	4032	28	439023	421189	78	1.08692
78974	77782	72	30962	30567	70	821	780	0	1119	846	0	2546	2436	22	262057	253409	77	1.08792
119090	110856	85	45124	40351	77	1488	1549	15	1831	1633	17	3814	3572	28	413377	375470	83	1.08792
47577	47447	66	16576	16998	41	530	423	0	636	459	0	1044	1183	9	122905	117617	73	1.08792
101781	100480	76	32781	31952	72	1003	989	0	1213	1339	12	2928	2990	25	328883	309894	78	1.08891
147007	123004	94	60095	49734	82	1808	1405	19	1827	1461	17	4622	3771	36	486476	406279	89	1.08891
103321	103460	74	28352	28066	68	1213	1272	11	1497	1361	14	3458	3300	28	375020	363532	80	1.08991
230170	182526	101	88396	71286	89	2619	1807	25	2806	2142	27	6321	5245	39	694056	584578	95	1.09091
106446	102845	78	62858	61871	74	1103	1143	7	1238	1041	5	2785	2728	24	293485	284458	78	1.09191
91958	90738	73	25377	25055	61	1290	1373	12	1273	1267	11	3759	3785	29	406590	391820	81	1.0929
40201	40920	68	15731	16080	41	293	265	0	483	437	0	847	939	0	114574	113391	68	1.09689
148955	129122	86	60532	52133	82	1435	1305	14	2228	1625	22	5120	4470	34	609960	511441	91	1.09889
42360	45207	51	7601	7956	33	377	336	0	660	637	0	1146	1165	9	124369	124639	67	1.09889
118761	115891	90	34126	33695	74	1281	1165	10	1752	1641	19	4181	4187	29	486026	464007	82	1.10088
103890	102579	77	33174	32317	72	1335	1279	13	1609	1456	15	3058	3184	25	357700	347258	77	1.10088
133298	126145	80	50161	46415	77	1481	1274	13	1823	1659	17	3931	3987	29	469736	433517	95	1.10088
152928	147968	79	51014	49815	77	1824	1767	17	2213	1943	21	4883	4726	32	536162	497152	83	1.10188
148313	136269	81	70683	65790	78	2008	1851	19	1820	1564	17	4581	4528	32	499650	451237	82	1.10188
91698	90814	76	43714	43066	72	741	826	0	1163	946	0	2503	2442	23	309556	298058	80	1.10288
113159	110929	76	36218	35394	73	1637	1572	17	1760	1634	16	4519	4334	31	527576	501662	82	1.10288
88320	86777	87	35801	35726	71	974	825	0	1074	1078	6	2474	2374	23	253101	248710	79	1.10387
82825	84630	71	27197	27019	67	908	826	0	1211	1098	8	2829	2832	24	306426	296964	75	1.10387
96233	92225	85	29612	28980	71	1031	875	0	1272	1371	12	2644	2617	24	300405	287721	90	1.10387
29134	29818	55	8170	8389	35	337	296	0	470	365	0	719	809	0	86323	87181	65	1.10487
46808	48176	67	15561	15767	42	400	352	0	551	547	0	1049	1064	6	133273	133669	70	1.10587
90133	86607	74	46690	45494	73	1209	1044	5	976	1035	6	2642	2881	23	310044	294189	80	1.10587
133593	128333	80	44467	40458	77	1329	1317	10	1428	1308	13	3550	3247	29	411538	381978	83	1.10686
96829	95408	79	22505	22509	49	998	894	0	1274	1242	10	3186	3003	26	367561	356841	77	1.10886
198973	156900	102	78052	61942	87	2334	1827	23	2250	1806	24	5724	4602	38	630359	490521	93	1.11085
119039	111489	78	38369	35071	76	1467	1502	15	1410	1451	14	3516	3284	28	382394	354989	81	1.11185
98194	99164	73	26865	26985	53	1256	1199	12	1521	1324	15	3482	3230	29	411160	393926	77	1.11185
120460	112962	88	39507	36729	76	1329	1246	11	1574	1391	16	3096	2825	27	340190	317509	81	1.11285
82468	83028	75	17823	18125	44	1088	970	0	935	947	0	2840	2598	25	314108	298153	76	1.11285
137847	129149	77	65791	59724	79	1419	1200	11	1693	1669	17	4535	4244	32	465684	424604	81	1.11285
48423	40484	84	19717	15977	84	565	307	0	744	477	0	1177	829	0	151329	122174	84	1.11285
146374	129117	83	53532	45788	80	1639	1441	16	1822	1729	19	5128	4344	35	564138	492831	85	1.11285
82054	80584	75	20974	20886	50	943	767	0	818	705	0	2152	2038	21	260742	256275	78	1.11484
119294	118534	76	33138	32133	73	1209	1376	12	1403	1476	15	3755	3730	29	432996	407388	81	1.11484
102019	100675	77	26863	26836	62	1298	1156	10	1733	1665	16	3761	3676	29	412026	406882	78	1.11484
105277	106108	74	25191	24903	56	1308	1318	13	1728	1513	17	3618	3595	27	392511	375978	78	1.11484
121254	117106	76	45795	42690	73	1644	1472	16	1589	1353	15	3411	3364	28	431802	421873	79	1.11584
172195	155290	83	74752	65671	83	1848	1501	18	2144	1851	21	5107	4396	35	536918	474025	87	1.11584
89627	88090	72	25273	25575	53	1050	1009	2	909	940	0	2634	2499	24	279002	269072	75	1.11684
221283	171917	89	135909	106750	90	3166	2627	28	3521	2854	30	8716	6516	47	983906	740050	97	1.11684
117329	105841	95	37660	29248	95	1401	1253	10	1566	1367	14	4291	3285	32	460961	387690	95	1.11684
83541	81399	85	29526	28859	64	1134	1177	8	1365	1222	11	2401	2481	24	276463	269692	76	1.11783
154530	131570	91	68565	59421	82	1523	1581	14	1809	1568	19	3990	3626	30	412952	359999	86	1.11783
77978	80765	69	29762	29763	63	899	893	0	1049	1015	3	2763	2745	24	296149	291025	77	1.11783
27417	28367	54	10226	10531	36	224	271	0	275	313	0	826	782	0	98723	99557	66	1.12082
131324	115561	82	67001	59492	81	1490	1515	16	1843	1499	17	3745	3015	32	387921	341930	85	1.12182
142453	131115	87	52352	46069	80	1579	1464	14	1962	1835	19	4591	4192	33	547429	491547	96	1.12182
27120	30958	44	5898	6484	30	317	240	0	492	457	0	676	636	0	102151	102456	63	1.12182
53442	56524	67	19233	19706	44	670	746	0	677	625	0	1798	1833	19	193212	191974	72	1.12182
104988	104723	76	29810	29559	72	1608	1680	16	1459	1658	17	3967	3953	29	427989	417271	79	1.12282
26326	27227	62	10421	10486	38	269	303	0	176	324	0	800	726	0	100075	99885	65	1.12282
166889	143022	89	81423	72032	83	2016	1790	19	1803	1585	19	4353	3929	33	523270	452853	92	1.12382
63907	64684	69	20962	20879	52	657	623	0	649	652	0	1528	1475	15	185546	178131	75	1.12382
37623	37696	53	7953	8009	34	381	334	0	273	387	0	869	844	0	93130	92432	67	1.12481
26918	28119	52	11274	11634	37	515	466	0	541	445	0	742	792	0	108615	109448	67	1.12581
50688	51046	63	10028	10220	36	354	470	0	470	473	0	1333	1178	10	154409	150622	71	1.12581
139138	121246	80	58464	49904	80	1203	1200	11	1810	1389	15	3887	3518	31	442475	372350	86	1.12681
86512	85084	72	17933	17872	44	987	1132	7	808	832	0	2473	2563	22	286832	277430	78	1.1278
71693	72481	73	20729	20806	47	978	867	0	1202	919	0	2544	2438	24	275837	270556	77	1.1278
157970	132229	84	73754	62881	83	1880	1424	17	1909	1534	18	4524	3757	34	490735	410829	89	1.1288
51941	52836	64	12445	12505	39	390	416	0	493	461	0	1448	1473	14	153249	156828	72	1.1308
171322	143213	93	78274	65730	85	1652	1371	15	1941	1737	21	4247	3683	32	485553	416482	90	1.13179
218403	183294	89	91702	76623	87	2132	2073	21	2792	2436	25	6287	5133	39	653312	549818	92	1.13179
116765	112406	77	58855	58537	75	1378	1340	13	1482	1503	16	3666	3895	28	450597	435264	81	1.13179
36043	36521	61	7911	7972	34	343	519	0	552	430	0	1157	1220	9	139400	138387	66	1.13279
78662	79006	75	29437	29208	69	452	504	0	898	936	0	2064	1973	19	244327	234824	75	1.13578
124813	116618	79	43068	39902	74	1162	1025	4	1053	1190	10	3550	3395	29	376224	354212	80	1.13578
121616	111524	79	53703	50243	77	933	968	0	1250	1222	10	3443	3167	29	385317	351575	83	1.13578
102450	99894	74	36059	34711	73	1275	1165	10	1170	1129	8	3618	3679	27	398718	385661	80	1.13678
42606	43325	66	21143	21163	53	595	572	0	470	442	0	1214	1221	10	138650	135568	69	1.13778
77916	79005	72	44027	44326	71	1303	1246	10	1740	1282	15	3177	3145	26	359974	350562	79	1.13778
158492	134589	83	73885	61645	82	1627	1235	12	1757	1577	18	4344	3537	33	428411	365444	87	1.13877
54216	52615	79	20822	20818	47	316	583	0	606	514	0	1252	1264	10	147785	144533	70	1.13977
92942	94270	72	25193	25196	55	1176	1108	8	1219	1072	7	2981	3020	25	316935	303946	78	1.13977
148219	138094	82	56968	53560	78	1586	1563	15	1647	1594	15	4056	3774	30	477193	436111	85	1.14176
32543	35107	52	9321	9706	35	527	476	0	562	439	0	821	773	0	112319	111899	67	1.14176
151770	126861	89	70276	60055	83	1420	1343	15	1611	1217	12	4166	3420	33	434860	371339	88	1.14176
41055	41851	68	26092	26319	64	510	511	0	769	594	0	814	791	0	116497	117692	67	1.14276
169535	135217	96	64553	52177	84	2328	1679	22	2086	1723	22	6002	4783	40	684075	551699	91	1.14376
125073	120086	87	43717	42733	74	1479	1318	13	2084	1871	20	4076	3822	30	434270	413361	81	1.14675
135692	122897	82	53846	48824	78	1234	1311	11	1676	1478	16	3712	3376	28	429348	390800	96	1.14675
90700	92793	71	20782	21270	45	849	650	0	1213	1233	10	2852	2795	24	313909	305163	75	1.14675
136768	136097	76	39016	38784	73	1732	1733	17	1835	1658	20	4849	4728	32	540388	519830	80	1.14675
227990	186872	92	92167	75366	89	2751	2406	25	3318	2759	29	8016	6928	41	864367	758600	92	1.14675
77878	75468	88	17859	17680	44	966	898	0	983	1040	5	2585	2484	24	281043	274765	75	1.14875
83711	82454	78	32385	31725	71	1020	943	0	1140	1133	9	2344	2356	23	264175	261420	79	1.14974
211345	186776	95	86379	77000	86	2507	2232	24	2742	2265	24	7057	6311	38	773736	685094	91	1.14974
23987	26250	41	11134	11415	37	196	282	0	484	299	0	640	624	0	80802	81068	67	1.15273
61001	60733	71	20982	21009	49	555	615	0	557	760	0	1258	1232	11	148395	147750	72	1.15273
23461	22896	50	8774	9070	34	134	213	0	310	318	0	679	703	0	87084	89307	64	1.15373
87924	86871	76	17452	17509	43	900	779	0	1147	1058	6	2670	2607	24	283344	276485	79	1.15373
118903	112095	76	48199	44250	77	1179	1113	8	1369	1328	10	3032	2919	26	342720	308867	81	1.15373
93052	91403	74	24535	24273	56	1136	1266	10	1110	1051	5	3266	3199	27	359892	349076	81	1.15573
84183	81012	76	26785	26859	60	689	763	0	956	912	0	2325	2111	21	265977	254471	77	1.15772
191944	156537	90	74130	59263	86	1825	1635	17	2417	2000	25	5904	4929	38	646798	531348	93	1.15772
141807	122885	85	60803	53127	82	1262	1173	9	1660	1547	17	4076	3860	31	485759	415427	90	1.15971
92903	90840	75	20148	19936	47	999	917	0	1337	1248	12	3131	2980	27	359020	348332	81	1.16071
82981	81025	73	35304	35242	70	992	952	0	858	1028	4	2498	2539	23	289656	283483	76	1.16071
158533	135528	84	75916	65536	83	1756	1710	18	2410	1940	23	4578	4002	33	555695	478358	89	1.16171
96675	95952	74	39617	39362	72	1156	1126	8	1381	1335	13	3401	3371	27	377332	363011	79	1.16171
88006	87521	73	39919	39342	71	1065	972	0	740	861	0	2723	2661	24	291548	284920	77	1.16669
183226	156191	89	87051	75163	85	2106	1739	22	2671	2310	26	5369	4514	36	622851	536936	91	1.16769
30428	31579	61	11092	11315	37	394	322	0	351	326	0	856	861	0	103914	107111	67	1.16769
136275	119862	82	40511	35275	80	1445	1288	12	1873	1532	16	4184	3714	33	500408	433863	85	1.16869
137613	122144	83	59942	54857	79	1664	1351	13	1671	1609	16	4350	3832	33	489329	429760	86	1.16869
94212	97321	72	23809	24195	49	1185	992	0	1401	1209	11	3265	3348	26	357154	343204	77	1.16969
76089	79571	70	43371	43411	70	960	1034	4	892	845	0	2325	2310	21	258439	249936	74	1.16969
102033	101461	73	47504	44213	73	1103	1077	7	1286	1039	6	3167	3246	26	363782	354582	78	1.16969
146611	127559	81	61960	52897	81	1582	1266	16	1843	1328	22	4145	3577	33	442505	373329	85	1.16969
158483	132202	94	71666	59605	83	1480	1130	10	1843	1488	19	4322	3514	35	482404	402218	87	1.17068
230153	147505	109	93651	60796	107	2670	1549	19	2775	1661	19	6171	3823	55	667171	414476	112	1.17068
145445	133242	79	45448	40215	77	1675	1358	14	1938	1794	19	4373	4058	33	459201	419680	81	1.17068
89627	88455	90	25052	23502	73	1188	1062	7	1516	1313	12	3547	3458	27	386311	354863	90	1.17068
138278	118535	85	62327	54004	81	1658	1360	14	1489	1195	13	4192	3527	32	445792	379630	85	1.17068
191580	152771	87	83223	67928	85	2672	1946	25	2171	1714	22	5220	3960	39	596289	480715	90	1.17068
42589	41456	68	9814	9867	37	423	510	0	391	457	0	1030	1115	7	114463	116458	68	1.17367
30367	31222	54	7569	7713	33	516	474	0	387	324	0	797	837	0	108371	107230	69	1.17467
96520	91096	78	40107	38249	74	1323	1295	10	1132	948	0	2804	2560	26	312030	293509	76	1.17667
71540	71639	70	30762	30854	69	1035	1029	5	867	992	0	2008	1932	20	224745	230136	75	1.17667
103323	100523	77	32921	32354	73	1146	1203	8	1249	1322	12	3012	2927	25	331757	313904	80	1.17766
204133	157618	93	84437	66669	87	2445	1669	26	2776	2253	26	6000	4514	40	693873	542128	94	1.17866
153324	131681	82	74297	63431	81	1676	1484	15	1872	1301	18	3930	3341	31	492920	418626	85	1.17866
29838	32128	43	19564	20334	43	362	434	0	197	219	0	674	696	0	90748	92876	65	1.17866
190754	151427	96	68692	54298	87	1909	1583	20	2374	1734	27	6610	5196	41	699355	555658	93	1.17966
72091	72548	71	18246	18245	43	572	485	0	790	739	0	1917	2071	18	208941	205187	75	1.17966
54071	55127	64	16468	16564	43	481	522	0	494	587	0	1397	1223	12	165982	159475	72	1.18065
121456	108000	90	47919	42539	78	1632	1365	14	1825	1531	16	4084	3739	31	432225	392686	86	1.18165
69976	69678	71	20806	20685	49	931	958	0	769	750	0	2013	1930	19	225118	220796	76	1.18265
226018	134364	98	67345	41228	97	2729	1933	30	3536	1844	37	7927	4433	51	897801	514824	106	1.18265
160156	142485	84	43667	38692	80	1874	1743	17	1978	1626	19	4447	4059	32	531006	467743	85	1.18265
43397	43725	66	19736	20564	46	530	446	0	276	395	0	1103	1039	5	132222	130252	70	1.18365
88991	86285	89	20597	20732	47	863	981	0	878	947	0	2439	2472	23	289152	278113	78	1.18365
284873	207943	106	114815	84447	104	3361	2479	31	3311	2469	30	9169	6908	46	1.04858e+06	828390	110	1.18564
74989	74311	74	27692	27539	68	476	617	0	949	877	0	1824	1608	20	205647	204577	74	1.18664
116624	108050	79	47775	43152	76	1344	1222	12	1425	1350	14	4212	3807	31	445126	405464	82	1.18764
119597	106882	91	50093	44764	76	1362	1272	12	1737	1479	15	3757	3319	30	410493	364493	82	1.18764
39145	39153	64	9570	9485	36	356	485	0	274	292	0	1190	1097	7	134918	129220	70	1.18863
166745	142065	92	71692	60521	82	1836	1291	18	1623	1366	15	4718	4089	34	504048	421124	90	1.19063
128718	115224	84	57581	52115	79	1127	1140	8	1691	1696	18	3598	3148	30	406963	369672	85	1.19063
29737	30361	66	5345	5540	30	402	369	0	353	526	0	814	893	0	107602	108056	69	1.19162
35345	37445	49	12543	12559	39	329	440	0	428	448	0	1097	1002	1	121467	122457	69	1.19162
50804	50627	67	15904	15954	44	374	366	0	419	504	0	1006	971	0	138824	135589	72	1.19262
73499	72403	72	24931	24856	57	539	554	0	789	820	0	1863	1727	19	223169	217829	78	1.19262
62829	61986	70	13896	13914	40	530	727	0	470	662	0	1731	1832	18	186151	181093	74	1.19362
225397	173265	108	89219	69477	90	2448	1998	22	2440	1872	25	6130	4700	40	650513	499873	96	1.19462
25158	25537	58	13360	13756	39	299	289	0	128	192	0	727	897	0	103427	103273	66	1.19462
98440	97060	81	34850	34921	71	1012	870	0	1478	1472	14	3802	3715	28	388811	379054	79	1.19661
17690	20003	38	9240	9427	36	165	185	0	179	178	0	673	658	0	88516	91796	65	1.19761
124811	111828	82	51119	44954	80	1422	1236	13	1526	1341	13	3925	3384	30	495096	433244	86	1.1986
146076	127113	83	60291	51976	81	1695	1396	17	1662	1490	15	4594	3796	35	490573	423187	87	1.1986
210465	164739	91	80603	63667	87	2200	1874	23	2414	1823	26	6189	4854	39	663723	518422	92	1.1996
63128	63001	75	14168	14510	39	920	642	0	767	888	0	1711	1923	18	206274	205159	73	1.1996
172223	138224	87	65398	52163	84	1958	1601	17	2217	1779	23	5481	4278	39	590883	471783	90	1.1996
101956	102381	78	21711	21405	49	888	754	0	1398	1365	12	2926	3132	23	317790	306318	77	1.1996
29607	31688	49	8588	8949	34	243	279	0	423	447	0	982	1076	7	124228	127034	65	1.2006
107070	107317	74	24531	24237	57	1542	1375	14	2280	2100	22	4428	4613	29	498962	479724	80	1.2006
92662	91478	75	25090	24955	60	1145	1021	4	1225	953	0	2925	2882	26	315424	300822	78	1.20259
107348	106848	74	52577	51517	74	1045	864	0	1388	1426	14	3024	3119	25	354987	342884	84	1.20259
28441	30830	61	7451	7929	32	401	403	0	607	489	0	972	959	0	113567	116357	69	1.20259
27169	30685	39	12784	12939	38	308	262	0	295	397	0	820	844	0	94183	97260	65	1.20259
111101	101194	82	42532	37604	77	1486	1327	14	1482	1460	14	3985	3655	31	432198	389289	83	1.20459
26503	25965	54	8296	8390	34	224	423	0	489	325	0	819	771	0	108047	107823	68	1.20459
84810	86165	71	29818	29417	71	770	802	0	866	1029	4	2795	2627	25	291605	280984	81	1.20459
28340	28561	64	9345	9561	36	320	416	0	214	412	0	891	818	0	97941	96818	68	1.20658
115202	112605	75	31132	30652	72	900	1073	5	1206	1183	12	3153	3153	26	397245	382831	81	1.20658
240306	186407	93	89351	69435	92	2887	2229	26	3285	2495	30	7298	5752	43	773907	629867	97	1.20658
146852	120990	81	51446	42339	80	1555	1384	17	2019	1692	20	4065	3243	33	476416	385396	87	1.20858
167966	138811	85	54880	45640	82	1621	1434	15	1793	1372	16	4254	3367	35	485574	406198	91	1.20957
122387	117560	81	46662	44665	75	1380	1122	9	1466	1502	14	3590	3355	30	401400	383631	81	1.20957
113657	113669	74	37117	36596	73	1538	1512	15	1714	1537	16	3677	3472	28	441744	432598	79	1.21057
134110	121412	88	61503	56634	80	1486	1566	15	1524	1477	16	4241	4130	31	464996	419676	84	1.21057
27230	26050	62	10303	10619	36	174	268	0	316	385	0	766	736	0	79406	79624	65	1.21157
129570	116536	83	43359	38451	79	1565	1421	15	1627	1443	18	4222	3987	30	457061	429452	86	1.21356
178399	147624	97	74275	60661	87	1731	1300	17	1822	1431	18	4526	3830	32	506551	409764	103	1.21356
107760	101768	80	39466	36804	75	1142	1188	9	1358	1300	13	3395	3290	28	398082	374975	81	1.21356
57516	60289	71	18734	18949	45	518	539	0	561	620	0	1531	1439	15	163677	163507	71	1.21456
196974	159893	88	78755	63350	88	2215	1758	23	2050	1890	21	5769	4648	40	603689	494756	94	1.21556
20594	22770	43	11211	11458	37	216	301	0	330	308	0	660	547	0	93471	92365	63	1.21655
90163	89792	75	28763	28731	67	1090	857	0	1681	1522	16	3440	3267	27	364364	350703	78	1.21755
220292	171205	108	88715	72289	90	2584	1775	26	2674	2250	27	6291	5066	41	675000	559758	96	1.21855
91830	91026	75	24373	24723	53	1152	1269	10	1292	1161	10	2957	2985	25	351731	339076	81	1.21954
108038	104263	78	27372	26890	61	1094	1032	4	1354	1326	12	2972	2938	25	367294	351577	81	1.22054
102815	101275	72	35930	34929	73	1082	994	0	1237	1196	10	3080	2787	27	346699	330906	80	1.22054
122089	108817	82	56074	48724	78	1275	1239	11	1878	1793	19	4148	3556	32	486862	426564	85	1.22054
103463	101815	74	23142	23110	57	1202	1279	10	1525	1295	13	3743	3922	28	424180	415977	80	1.22154
63687	62549	85	11911	11862	39	588	630	0	847	782	0	1420	1532	14	173664	167884	72	1.22254
109843	108915	74	27536	26953	68	1300	1418	11	1419	1584	15	3921	3712	29	440859	431166	82	1.22453
37399	38021	58	15903	15908	42	582	570	0	509	533	0	1149	1176	9	149497	148494	73	1.22652
119765	115825	75	49410	48292	75	1395	1379	13	1426	1399	13	3392	3275	28	363848	349710	80	1.22752
109969	108847	72	34877	34674	71	1382	1428	14	1437	1359	13	3157	3073	27	367597	349060	82	1.22752
181013	157664	89	75155	65014	84	1325	1314	11	2194	1823	20	4826	4432	32	494795	438108	90	1.23151
29290	27276	77	8974	9052	35	335	304	0	412	430	0	803	896	0	93276	91389	68	1.23351
96046	95464	76	34771	34186	72	1053	1170	8	1040	1010	2	2635	2596	23	291480	275261	77	1.23351
110520	104371	91	43444	40710	73	1286	1226	9	1487	1352	13	3494	3208	28	417879	394680	83	1.2355
90442	89292	85	34877	34825	70	818	732	0	757	886	0	2662	2578	22	281081	273031	74	1.2355
105836	101372	91	36549	34640	76	1603	1482	14	1271	1339	12	3753	3593	28	396877	372031	91	1.2355
105453	98482	93	21874	19466	93	1366	1131	8	1418	1286	11	3587	3332	28	373044	332901	93	1.2355
36991	39634	52	8242	8467	33	474	538	0	374	387	0	1031	1034	4	128096	129913	66	1.2355
54333	55142	68	12346	12560	38	547	670	0	720	625	0	1696	1708	17	176033	175504	72	1.2365
81759	82282	77	27629	27974	67	1007	991	0	955	1007	2	2387	2454	22	285465	280004	77	1.23749
182908	151466	91	82576	69967	83	1520	1489	15	2105	1835	23	4776	4164	34	511109	430185	89	1.23749
179278	141574	93	66303	51822	86	1830	1390	16	2432	1958	25	5737	4548	38	591550	469619	93	1.23749
79715	78920	86	33591	31687	69	950	1086	6	1452	1165	9	2571	2707	25	306774	296273	74	1.23749
115114	111929	75	38802	37838	73	1382	1381	13	1622	1581	17	4585	4566	31	497934	479860	80	1.23849
98588	91306	80	29991	27309	72	927	816	0	1133	951	0	2963	2839	25	299380	273502	79	1.23849
56495	56067	67	10554	10827	37	511	392	0	797	651	0	1382	1308	14	166901	164175	72	1.23849
114266	111734	79	42861	42304	74	1472	1594	13	1667	1639	17	4309	4193	30	484286	462944	79	1.23949
112325	110317	75	32428	31996	72	1439	1458	14	1598	1518	15	3623	3443	29	399996	388945	80	1.24049
121745	121251	75	31983	30598	73	1666	1649	15	1935	1741	19	4515	4111	32	530561	502903	91	1.24248
113222	110871	75	49481	48657	74	1626	1719	16	1483	1537	15	3827	3724	29	431350	413106	79	1.24348
41047	42474	66	11887	11900	38	473	506	0	365	383	0	805	772	0	114254	112821	70	1.24547
130849	124564	84	49004	46934	75	1266	1257	12	1609	1492	17	3596	3426	28	396564	369427	84	1.24647
110561	104375	76	54100	49892	75	1177	967	0	1525	1304	15	3119	3074	27	379466	353318	80	1.24647
169900	148918	89	68559	58437	84	1421	1425	14	2029	1696	23	5589	4890	36	620957	551764	88	1.24747
19293	20230	46	7544	7912	33	132	79	0	266	258	0	397	425	0	51870	54558	59	1.24747
102273	102479	75	31911	32137	71	909	1015	2	1601	1560	16	3764	3556	29	406020	391466	79	1.24846
108306	97170	78	48054	42120	78	1317	976	0	1112	1165	9	3411	2793	29	394412	338403	83	1.24846
107291	99937	76	42129	37199	76	1171	924	0	1273	1202	10	3087	2903	27	375756	347731	83	1.24846
149383	130846	83	54996	46782	79	1619	1430	17	1817	1702	20	4382	3925	32	501557	433881	87	1.24946
95073	95300	73	23291	23748	45	1253	1190	12	1332	1333	12	2754	2717	25	353781	348571	77	1.24946
134844	119121	84	56449	47477	81	1317	1025	5	1545	1325	17	3303	2884	28	401452	347753	85	1.25145
116579	113524	76	39581	39174	73	1365	1133	10	1395	1371	12	3183	3090	27	340784	328682	79	1.25245
144246	124606	80	53564	44781	81	1798	1600	18	2019	1813	19	4545	3953	34	531211	449681	88	1.25245
65875	65098	71	14663	14994	40	247	360	0	714	742	0	1784	1760	17	206548	206619	74	1.25345
36313	36339	62	11673	11867	38	356	443	0	423	651	0	1000	1110	7	118598	117840	67	1.25345
102901	102458	77	25691	25665	60	1663	1273	17	1730	1685	17	3575	3286	28	458840	439440	81	1.25445
43878	42576	71	12396	12736	38	607	489	0	369	398	0	1096	1145	8	108392	110308	70	1.25445
121363	108701	81	49930	44879	78	1160	1052	5	1275	1251	11	3710	3277	30	386878	347815	84	1.25445
108710	104457	87	28667	28367	69	1304	1257	11	1174	1348	12	3069	3107	26	338706	321009	81	1.25544
136268	122642	83	66708	60175	79	1656	1554	15	1419	1285	13	3832	3403	30	432137	389531	84	1.25644
66494	65417	70	23768	24256	51	695	684	0	648	544	0	1596	1520	16	188512	182293	75	1.25744
52708	50367	84	16854	17307	41	342	415	0	504	472	0	1352	1311	11	144850	135533	70	1.25744
109486	105253	74	62251	58680	76	1221	1263	10	1359	1176	10	3100	2932	27	346652	320556	80	1.25744
116589	113814	74	36586	36466	73	1180	1207	9	1518	1643	17	3992	3834	29	430856	417717	81	1.25843
197657	156010	91	74651	58543	87	2092	1472	20	2352	1751	25	5353	4348	37	579853	453616	93	1.25843
99046	98556	77	24788	25069	51	1054	916	0	1199	1092	7	2655	2627	24	302706	301633	77	1.25843
87451	91803	70	34089	34407	69	1113	1237	10	1258	1106	8	2844	2772	24	309509	296455	77	1.25843
214358	174210	90	80597	66978	87	2655	2154	24	3004	2504	28	6645	5192	40	710210	586116	93	1.25943
58334	57169	71	21240	21867	45	689	631	0	610	541	0	1446	1442	15	176112	179402	73	1.25943
219036	161122	91	80401	59562	90	2454	1651	25	3048	2090	29	6960	5386	43	777243	571417	99	1.26043
28483	30940	45	8356	8469	35	349	374	0	235	344	0	1012	1019	3	97162	97558	65	1.26043
29234	28652	62	12310	12422	39	204	197	0	160	247	0	866	948	0	87879	85533	68	1.26143
82431	81335	76	32090	32026	70	866	990	0	936	922	0	2257	2215	20	233327	232307	74	1.26242
113049	110458	77	25886	25487	54	964	978	0	1344	1232	11	3394	3479	27	381839	372557	79	1.26242
94804	93210	75	26288	25967	57	856	928	0	994	851	0	2398	2433	23	288766	280977	77	1.26342
149438	129706	90	60857	53923	80	1472	1327	13	1707	1534	16	4774	4572	33	527669	466763	87	1.26442
50081	50664	73	12081	12037	39	620	605	0	681	731	0	1253	1305	12	128995	131273	70	1.26442
279122	183568	112	105808	70009	105	3934	2606	33	4545	3021	38	10130	7134	49	1.04858e+06	805967	112	1.26541
123363	106143	80	55351	47536	79	1224	1092	6	1490	1317	12	2872	2582	28	377288	329116	83	1.26541
58491	58281	74	11639	11797	38	288	427	0	745	586	0	1277	1358	12	154789	149204	73	1.26541
93895	92864	73	25964	25724	66	1231	1228	11	1084	1036	4	3012	2891	26	331763	319745	78	1.26641
77786	78921	70	26538	26438	65	609	724	0	940	899	0	2413	2477	22	255502	260781	76	1.26641
134070	118605	90	56119	49932	81	1664	1579	15	1844	1668	18	4370	3909	31	515998	468071	87	1.26841
86255	87102	73	25603	25601	58	860	838	0	1079	1055	6	2514	2441	23	300706	289822	77	1.27239
164762	157975	85	59125	56643	79	2511	2423	23	2672	2373	25	6072	5839	35	724445	663217	86	1.27239
161078	140912	85	71511	61355	82	1530	1258	12	1947	1509	21	4357	3916	32	492197	420382	87	1.27239
196163	157528	91	99434	79680	89	2317	1987	23	2891	2235	28	7001	5904	40	733873	606325	94	1.27239
144700	124527	81	58224	49186	80	1714	1320	17	1616	1506	17	4381	3778	33	452739	389195	88	1.27339
125109	108954	83	58022	51108	78	1346	1215	12	1112	1081	8	3766	3301	31	399270	353753	81	1.27339
251081	212550	95	137286	117228	88	4508	3944	31	4920	4315	35	12578	11363	50	1.04858e+06	1.01852e+06	91	1.27339
146845	136237	83	63831	58386	80	1552	1383	16	2132	1909	20	5579	5068	35	591093	546412	84	1.27738
114272	115010	75	52796	52109	74	1362	1472	13	1893	1621	17	4912	4779	32	499483	482608	82	1.27738
103559	95867	76	53882	50127	76	920	826	0	1119	1085	7	2887	2847	25	347920	320071	80	1.27738
49015	48904	65	17266	17252	45	288	356	0	610	470	0	1278	1327	12	132424	124211	84	1.27738
99088	98015	74	14471	14414	41	1276	1316	12	1552	1434	16	3574	3386	28	388479	385797	82	1.27938
179256	147982	99	74850	61768	86	1835	1663	18	2042	1954	22	5085	4311	36	567885	472245	91	1.27938
66912	68456	70	31342	31606	68	493	424	0	674	701	0	1636	1527	15	180699	177060	73	1.27938
136002	118090	85	46665	39581	80	1218	955	0	1694	1379	17	3627	3245	30	441602	378078	84	1.27938
162332	143582	81	54953	46921	80	2164	1763	22	2399	1961	24	6232	5434	37	741184	650982	87	1.28037
71060	72694	70	27720	28249	52	1056	1063	5	768	838	0	1641	1459	17	236111	228623	73	1.28037
126990	110798	80	54154	47907	78	1206	1071	6	1822	1596	20	4087	3409	32	441575	367618	86	1.28037
94458	95484	73	28670	29386	59	1438	1213	13	1443	1479	14	3336	3345	27	395168	376349	77	1.28037
135183	130265	78	82225	79935	77	1413	1423	13	2244	2236	20	4788	4797	32	548288	521543	81	1.28037
118672	115621	78	45456	45196	73	1462	1584	16	1519	1676	17	3677	3479	29	409524	387121	78	1.28037
101716	100232	76	38111	37315	72	1573	1500	15	1406	1222	10	3190	3064	27	357623	341527	78	1.28037
168747	146520	85	76863	67350	81	2149	1607	21	1967	1696	20	4507	3789	33	517739	452569	99	1.28037
99683	100573	77	40560	40985	71	892	979	0	1160	1059	7	2743	2881	24	326682	318332	76	1.28137
137241	136609	77	30601	30670	60	1917	1770	20	2138	2253	20	5219	4943	33	574901	549800	81	1.28137
85217	84532	79	35036	34787	71	1020	1053	5	1257	936	0	2801	2678	26	315032	302346	78	1.28237
83047	82354	75	22448	22394	50	953	849	0	1150	984	0	2629	2634	23	271967	261980	80	1.28436
97447	94397	90	40912	40392	72	1117	1063	6	908	1005	2	2817	2723	24	292204	282927	76	1.28536
115174	111068	82	25990	25521	62	1189	1215	9	1501	1514	14	3389	3276	26	380203	371486	82	1.28636
187458	160047	93	77622	64035	85	2070	1692	22	2391	1996	22	5913	4893	37	675075	569307	93	1.28735
82515	82406	72	29602	29770	67	766	821	0	700	772	0	2142	2023	21	219584	211630	75	1.28735
52777	52882	74	13468	13577	39	511	462	0	644	687	0	1613	1524	16	172370	174408	70	1.28735
108461	108010	80	43269	42526	74	1212	1233	10	1286	1152	10	3365	3365	27	389438	366049	92	1.28735
102181	93270	81	40300	36276	76	1290	980	0	1227	1128	8	2726	2300	27	319857	278134	82	1.28735
39554	39454	69	17268	17790	42	348	350	0	40	234	0	837	812	0	86289	83809	69	1.28835
131407	115482	92	53533	47015	80	1458	1131	12	1537	1462	14	3855	3447	30	415572	376345	86	1.29034
32478	32688	65	7206	7220	33	411	398	0	130	253	0	767	731	0	93111	92297	69	1.29234
35538	36031	64	10595	10804	37	389	289	0	387	364	0	774	725	0	105258	108914	67	1.29234
50622	51765	68	20060	20314	47	600	636	0	585	655	0	1297	1377	12	166231	169827	74	1.29433
87383	86284	72	22245	22338	51	875	864	0	1284	1069	7	2996	3088	26	326170	314110	79	1.29633
21879	24680	39	11615	11992	38	119	220	0	391	377	0	677	690	0	92074	93388	61	1.29633
92110	83380	76	20685	18570	49	1655	1525	17	1561	1433	15	5280	4829	34	391944	349248	84	1.29732
145539	128815	80	61402	54844	81	1516	1344	15	1677	1306	13	4426	3914	33	478203	419463	85	1.29732
182232	150672	89	65598	53335	82	2236	1716	23	2285	1786	24	5294	4160	37	595970	486211	88	1.29732
26953	28703	55	18655	19618	42	324	344	0	356	375	0	800	801	0	79312	78436	69	1.29732
123052	122121	76	27725	27567	58	1308	1260	12	1528	1409	14	3991	3952	30	428852	414990	81	1.29732
32134	37852	39	17627	18941	40	436	299	0	523	486	0	1014	1131	7	94910	99681	67	1.29732
105256	102190	77	28892	28317	71	1359	1248	12	1202	1131	9	2886	2856	25	344514	338438	80	1.29932
27852	27946	61	10551	10709	36	318	273	0	143	154	0	781	752	0	84724	86822	65	1.30131
109088	101897	82	37722	34365	75	1074	1219	9	1159	1069	7	3265	3219	27	374647	348064	81	1.30231
35399	35941	63	10389	10789	36	139	334	0	349	401	0	745	773	0	106457	106812	68	1.30331
121523	120229	76	39640	38962	74	1275	1303	12	1205	1381	12	3586	3550	27	406052	386324	82	1.30331
15314	17486	41	5276	5707	29	235	180	0	365	347	0	476	500	0	63956	64714	59	1.30331
87019	86990	84	32158	31619	70	1052	1003	2	999	935	0	2326	2423	22	276199	270654	77	1.3043
58989	60323	69	19669	20071	45	582	686	0	620	511	0	1172	1264	10	157318	155014	72	1.3073
105048	103372	78	30245	29986	71	912	831	0	1728	1453	15	3700	3484	28	450670	431637	80	1.30829
31631	30762	61	10393	10550	37	501	427	0	383	493	0	746	726	0	97568	93141	70	1.30929
116279	115144	74	22947	22698	52	941	1042	4	1721	1614	17	3531	3506	28	372764	360710	85	1.30929
129104	123561	79	37940	36675	75	1127	1153	8	1478	1583	17	3577	3465	28	382497	367111	85	1.30929
92244	93981	72	20410	20746	46	817	832	0	1347	1233	12	3302	3248	27	349453	332445	80	1.30929
127659	118764	77	58698	52057	78	1736	1477	16	1794	1514	17	3822	3378	32	429397	390420	82	1.30929
72292	73406	73	28518	28972	59	857	817	0	647	770	0	1631	1766	17	193755	196352	73	1.30929
208965	164375	89	95897	77357	87	2033	1563	20	2684	2042	26	6341	4857	40	742981	581418	93	1.30929
66038	64250	73	31469	29567	64	730	601	0	720	705	0	1796	1616	18	201787	186430	74	1.31029
101704	102627	73	40833	41273	70	1482	1627	16	1504	1472	12	3244	3115	27	383444	376816	76	1.31029
194045	148493	90	82142	63927	86	2082	1569	21	2271	1855	25	5606	4432	40	597079	460467	92	1.31128
175075	147085	89	66052	54608	85	1761	1490	17	2110	1537	22	5233	4509	36	524438	438638	91	1.31228
344248	224647	118	139814	92742	113	4235	2786	34	4702	3009	38	10617	7130	51	1.04858e+06	792890	121	1.31328
98672	100353	72	38500	38544	71	1185	1205	10	1292	1387	12	2987	2943	26	354423	336448	80	1.31428
51944	52080	68	12671	12955	38	522	408	0	597	658	0	1429	1450	15	164397	159975	73	1.31527
141990	124264	98	63504	56293	81	1437	1332	13	1781	1506	17	4263	3627	32	468384	405240	91	1.31627
67439	67301	80	15713	16188	41	613	545	0	674	681	0	2030	1896	20	218797	213316	75	1.31727
138976	122067	85	56262	47952	80	1456	1167	11	2081	1848	19	4436	4036	32	526561	459644	85	1.31727
57364	56788	71	16487	14702	55	517	487	0	494	576	0	1476	1423	14	186477	164010	85	1.31727
189407	148374	105	90852	71138	87	1648	1402	16	2169	1766	21	6573	5563	40	690870	547813	93	1.31727
99453	100007	71	20142	20557	45	1023	1025	3	1382	1257	10	3483	3554	26	391720	389354	76	1.31727
39583	39015	80	17459	17766	43	299	431	0	580	338	0	1043	1032	5	114096	117199	68	1.31826
98406	97034	75	25009	24795	55	1286	1061	7	1410	1543	15	3544	3342	28	392959	365927	81	1.31826
111224	100783	80	51035	46984	76	1120	1084	7	1137	899	0	3009	2746	27	366952	341277	82	1.31826
90726	90907	74	38674	38449	71	817	888	0	1055	1092	7	2852	2606	25	306020	297541	79	1.31826
44765	44016	67	14923	14937	42	402	463	0	425	543	0	1190	1266	10	148533	139202	73	1.31926
96063	94383	78	47063	46854	72	1264	1214	9	1335	1199	10	2990	2813	26	339929	329435	81	1.32026
112916	111442	78	54695	53875	73	1497	1477	14	1536	1480	13	4080	3856	30	442023	427539	81	1.32126
123398	107741	83	43619	38311	77	1484	1310	12	1580	1070	8	3440	3047	30	336972	289370	83	1.32126
193492	168621	87	78425	67338	86	2003	1514	19	2043	1863	23	4757	4060	34	555572	491014	91	1.32225
108025	101437	79	44293	41218	74	1110	927	0	882	1029	4	3181	2868	26	353166	324292	82	1.32425
237806	182961	101	101932	77376	94	2347	1849	23	2910	2113	29	6751	5260	41	750874	584498	98	1.32425
30225	29710	69	9421	9448	35	380	365	0	465	397	0	881	989	0	109027	106432	71	1.32525
165400	145213	87	58188	49773	82	1959	1715	17	1849	1804	18	4804	4119	36	495816	440976	90	1.32624
209477	167516	94	78253	61229	87	1923	1553	21	2637	1974	27	5498	4512	37	601767	494132	105	1.32624
40286	43808	58	11263	12068	36	416	477	0	383	475	0	1190	1241	10	129236	127048	70	1.32624
117029	109284	85	43888	39623	76	1655	1270	14	1626	1651	16	3707	3461	29	434251	403097	94	1.32624
47553	49830	66	15544	16265	40	293	341	0	445	483	0	1211	1266	11	129079	132143	70	1.32724
117200	113912	77	46211	44628	75	1374	1216	11	1949	1991	19	4140	4059	29	437890	405629	82	1.33023
205359	156038	89	78886	59409	87	2526	1832	25	2556	2006	24	6872	5325	43	767215	592329	92	1.33023
36867	36217	69	15722	15788	42	469	620	0	294	451	0	922	910	0	109477	106489	66	1.33123
194194	156008	98	76813	61992	88	2148	1761	21	2268	1999	22	5253	4282	36	639034	522504	96	1.33223
104196	99921	83	41002	38899	74	1199	1027	4	1781	1560	16	3175	2967	27	372402	356007	79	1.33322
61814	62367	74	21694	21971	49	494	340	0	542	459	0	1388	1428	13	171887	174289	72	1.33422
122668	114615	78	56670	51434	77	1471	1278	11	1708	1459	15	3618	3278	28	406120	381886	91	1.33621
55988	55491	70	15001	14951	41	348	388	0	405	339	0	1133	1250	10	172839	171120	74	1.33621
90756	90222	73	25216	25034	61	776	1001	1	911	1063	5	2990	2924	24	319994	306309	78	1.33721
61366	61419	69	14986	15051	42	401	502	0	495	533	0	1489	1527	16	172278	170211	74	1.33721
160411	126454	88	67847	53769	85	1627	1256	14	1977	1693	22	4826	3747	37	589854	467015	94	1.33721
156561	139034	85	69599	61575	81	1668	1644	19	2210	1708	23	4767	4281	33	553812	490993	85	1.33821
42508	45771	56	16095	16849	40	374	505	0	718	596	0	1163	1111	8	135760	136624	69	1.33821
293170	208602	99	118595	82834	97	3435	2492	32	3516	2472	33	8869	6541	47	962480	691637	102	1.33821
65038	62938	72	19005	19370	46	480	648	0	888	901	0	1830	1780	18	210039	208644	74	1.33921
21372	20195	62	7524	7870	33	389	373	0	107	279	0	622	523	0	78918	81707	64	1.3412
97343	95624	76	23959	23962	54	1123	894	0	1607	1506	17	3313	3160	26	335258	322720	81	1.3412
121609	118371	81	46196	45271	74	1286	1293	11	1516	1628	17	4076	3973	30	442812	427924	83	1.3422
101446	100865	76	29664	29268	71	1118	1065	5	1537	1515	15	3888	3675	30	380358	372331	86	1.3422
105183	105228	74	33724	33559	72	1433	1474	13	2156	1989	19	3764	3640	29	431219	415226	79	1.3422
106346	105977	76	30409	30057	72	824	930	0	1060	1046	5	3439	3357	27	371920	353026	91	1.3422
65523	69788	59	24071	24482	51	698	647	0	935	941	0	2054	1968	19	222843	215255	86	1.3422
154883	136716	83	60386	52839	81	1643	1456	15	1844	1568	20	5068	4432	35	531977	460428	87	1.34519
115837	104985	79	48260	41674	78	1473	1182	11	1806	1629	17	4085	3473	33	474164	411737	87	1.34519
73816	75356	66	20560	20155	48	632	687	0	1147	972	0	2340	2405	23	270520	263939	78	1.34619
98342	97732	75	20456	20165	48	1491	1415	13	1305	1282	11	3448	3189	28	405482	401176	79	1.34619
228012	172172	99	112835	88226	97	2742	1980	25	2778	1956	25	5741	4304	41	654169	498326	104	1.34718
112166	112416	74	29729	30129	63	1359	1167	11	1793	1585	19	4205	4136	30	481062	468017	79	1.34718
199845	158446	94	74565	59829	85	1976	1647	22	2861	2264	27	6561	5162	41	731046	586764	92	1.34818
188421	157071	87	62520	51996	83	2408	1978	23	2260	2125	22	6887	5732	40	736518	594622	92	1.34818
77915	76610	79	17900	18062	44	988	899	0	821	802	0	2281	2428	21	238311	232834	75	1.34818
61606	59583	85	12766	12677	39	910	736	0	574	337	0	1682	1574	16	181907	170938	85	1.34818
119989	117682	78	28373	28073	66	1334	1288	11	1559	1570	15	3573	3515	28	407187	395918	93	1.34818
49242	50854	66	12997	13441	38	553	489	0	570	633	0	1395	1304	13	145591	149332	70	1.34918
125014	120950	75	60728	58987	75	1632	1836	16	2149	1966	20	4755	4704	32	523354	495747	81	1.34918
54372	54515	72	12702	12730	39	549	509	0	643	480	0	1283	1438	14	168419	164813	76	1.35017
111057	108694	76	37864	37387	74	1318	1298	10	1165	1084	7	3554	3375	29	399455	389251	83	1.35017
126275	119839	81	53596	51774	76	1181	1119	8	1479	1476	14	3761	3633	28	380263	366166	82	1.35017
49999	49805	69	18618	18843	45	315	291	0	624	631	0	973	1013	2	123991	121660	71	1.35117
167820	142699	89	69215	58491	82	1788	1574	17	1902	1637	21	4316	3639	35	479784	407988	88	1.35217
94588	92143	76	27771	27583	64	1190	1110	7	1186	1277	11	3089	3042	25	374148	367040	91	1.35217
100687	99763	76	21322	21090	49	1211	1123	8	1386	1302	12	3254	3214	26	391939	372707	78	1.35317
89585	90068	77	18199	18277	44	977	942	0	1067	1193	9	2975	2800	27	342795	333522	79	1.35416
243355	195990	90	121842	99547	90	2861	2220	27	3887	3088	32	9031	7431	43	953525	793383	93	1.35416
100662	100569	74	35215	34819	73	1131	1174	8	1393	1221	10	3168	3163	28	343059	332747	79	1.35516
90148	86873	75	35954	35084	72	831	784	0	1207	1100	8	2278	2328	21	252862	246139	78	1.35516
114066	112175	79	32841	32280	73	1143	1118	7	1479	1508	15	3446	3343	27	370636	358286	79	1.35616
65319	67395	69	17862	17812	44	772	897	0	972	1035	4	2236	2196	22	225681	223307	72	1.35616
107625	105226	86	27339	27233	64	1019	1093	7	1401	1283	11	3266	3153	27	335938	320205	77	1.35616
50908	51577	68	25480	26042	54	659	746	0	832	692	0	1277	1212	10	133541	131684	74	1.35715
135364	115226	87	45912	39521	79	1618	1305	16	1821	1609	18	3893	3607	31	428333	373180	84	1.35815
96507	95346	74	27838	27413	70	1214	1250	10	1473	1348	13	3327	3203	28	397481	387103	78	1.35915
94323	94698	72	27286	27044	62	849	950	0	1143	1196	11	2793	2770	24	327423	317526	77	1.35915
32891	32056	74	13725	13888	41	243	283	0	295	344	0	657	845	0	88509	92962	63	1.36015
100108	99901	75	21997	21596	48	918	911	0	948	1015	3	3010	3075	25	332112	322305	76	1.36413
111687	110173	77	29686	29584	72	954	1171	7	1540	1466	14	3321	3004	29	412641	396586	80	1.36513
64308	65594	70	25480	25573	58	742	752	0	748	924	0	2168	2071	22	210603	207840	75	1.36513
28592	29054	60	10886	11105	37	169	286	0	226	261	0	851	942	0	100826	99883	68	1.36713
35680	35942	72	7638	7825	33	436	401	0	264	364	0	865	981	0	91669	91363	67	1.36812
41297	41153	64	15415	15607	42	325	401	0	422	363	0	1059	1051	5	112674	112131	71	1.36912
194095	177030	85	92206	84414	82	2242	1982	21	2413	2027	23	5357	5095	34	617219	556645	90	1.37211
44363	45590	68	12803	12739	40	545	580	0	509	508	0	1390	1389	12	142103	140059	74	1.37411
98351	88323	84	41821	37245	77	906	857	0	1200	947	0	2621	2459	25	287543	265883	80	1.37411
26437	28987	43	10127	10440	37	126	212	0	294	282	0	803	829	0	89849	89990	66	1.3751
98108	99732	78	25121	24998	54	889	825	0	1215	1255	13	3282	3248	27	357195	358610	79	1.3751
71774	71382	76	16354	16474	43	389	554	0	912	842	0	1856	1932	17	200341	197025	76	1.3761
122273	114265	79	46683	42967	76	1325	1123	8	1693	1410	17	3637	3316	30	444108	405000	84	1.3781
96420	91104	76	35116	31594	74	1048	831	0	1188	1135	8	3089	2886	27	364232	338379	80	1.3781
129393	119246	80	49390	44110	80	1610	1714	16	1481	1446	15	3502	3008	30	398302	358160	83	1.37909
201330	156622	88	85584	67688	88	2220	1741	22	2828	2121	29	6487	4916	41	708396	569737	94	1.38009
103910	98975	82	50057	48080	75	1345	1198	12	1626	1407	14	3724	3464	29	402425	368324	92	1.38009
90453	92006	72	26487	27010	52	702	916	0	1147	1178	9	3317	3132	26	329707	327076	78	1.38009
104111	102454	76	29629	29505	71	768	842	0	1059	1199	9	2863	2954	24	342919	332477	79	1.38208
57685	59908	64	17487	17886	43	540	532	0	585	621	0	1434	1422	13	168180	164585	76	1.38208
80797	79993	72	30813	30774	69	865	822	0	1072	1131	8	2543	2567	24	296991	286224	78	1.38208
77942	73682	77	36509	33005	74	929	921	0	1178	1006	2	2317	2054	23	268908	250159	77	1.38208
38421	38814	67	11198	11517	37	470	432	0	337	389	0	939	983	0	109260	112044	69	1.38308
106951	105861	77	34314	33983	73	1061	1073	6	1103	1119	10	3256	3198	26	372928	355671	80	1.38308
104770	103281	91	21364	21282	49	1414	1486	14	1386	1359	14	3042	3055	25	357830	346568	81	1.38408
68802	69046	73	17451	17527	45	932	849	0	699	752	0	2094	2161	20	244582	239920	73	1.38508
171930	144168	87	67672	56983	84	1683	1548	15	2039	1747	20	4657	4071	34	517733	440028	90	1.38807
109643	99564	81	43610	38195	78	1142	1209	9	1542	1220	11	3768	3335	30	430295	384450	82	1.39106
78000	76939	72	21163	21051	49	1031	931	0	872	834	0	2161	2167	20	275576	268641	75	1.39106
34834	35674	64	8223	8464	34	474	555	0	433	552	0	967	1013	3	118047	117763	69	1.39206
37004	36976	65	15561	15729	42	491	419	0	426	362	0	899	1009	2	125572	125019	72	1.39206
198384	163626	90	79819	68912	87	1983	1701	18	2368	2076	23	5839	4806	38	658842	559603	92	1.39405
22253	22971	47	8667	9020	34	254	222	0	131	178	0	779	795	0	83894	88534	64	1.39405
170693	143647	86	67457	57438	83	1599	1490	18	1801	1521	17	4606	3975	34	472783	411918	89	1.39405
67039	65892	74	19316	19553	46	670	516	0	691	688	0	1746	1693	17	197331	192161	74	1.39505
134342	127524	78	62639	58112	77	1928	1653	17	2004	1917	20	5111	4881	32	578088	533942	82	1.39604
98764	97000	79	36506	36033	72	956	1071	5	1178	1215	10	3356	3256	26	353375	342700	75	1.39804
150660	145941	80	37606	36468	75	1746	1863	17	1738	1738	17	4095	3912	30	469440	439346	81	1.39904
35423	36417	60	9816	9947	37	320	259	0	603	504	0	685	732	0	95582	95720	70	1.40003
64539	63017	71	29707	29773	69	647	697	0	710	727	0	1314	1290	13	155236	154988	74	1.40203
198055	140885	90	68729	53821	86	1753	1203	15	2121	1606	24	5839	3982	43	640375	439421	95	1.40203
51661	51533	70	17355	17947	41	475	469	0	662	647	0	1484	1585	16	160309	161737	74	1.40203
89465	89772	74	28607	28887	60	855	912	0	1094	1034	5	2581	2559	24	279103	272212	75	1.40203
107466	108444	73	26044	26272	55	1346	1330	13	1383	1540	14	3554	3531	28	419063	398590	77	1.40203
98287	100171	73	28356	28703	58	1313	1290	11	1443	1426	16	3649	3652	27	439961	434768	78	1.40302
46553	48609	66	12979	13408	39	387	411	0	607	479	0	1138	1256	11	152068	150772	69	1.40302
34922	35377	51	8770	8909	35	397	323	0	443	535	0	1038	1073	7	132620	133990	71	1.40502
126531	115699	81	37509	33450	76	2113	1918	20	1692	1560	17	4084	3877	30	486142	454024	83	1.40502
46038	48355	51	11918	12242	37	441	464	0	517	540	0	1371	1266	12	139123	134154	72	1.40602
102628	101109	80	31294	30929	71	952	1054	5	1149	1359	13	3105	3056	26	363162	357231	80	1.40602
67697	70380	71	29798	29928	65	671	775	0	884	882	0	2015	2031	20	234977	228586	74	1.40602
221667	125161	111	68421	35253	108	2780	1352	26	3156	1750	30	7176	4248	63	845074	448399	115	1.40602
108861	109688	73	58939	58112	74	1212	1170	9	1403	1394	14	3311	3158	27	373096	355229	80	1.40701
43550	43338	72	15757	16032	41	443	439	0	405	469	0	1409	1405	13	133271	134013	71	1.40901
33540	32812	63	7415	7326	34	385	432	0	501	411	0	977	931	0	123557	128183	68	1.41
121744	120339	76	32267	31951	73	1533	1506	14	1717	1547	17	4458	4345	30	491083	471766	81	1.411
42324	43095	65	18375	18804	44	308	308	0	319	530	0	917	892	0	116486	113026	70	1.411
63941	66643	63	19416	19610	45	752	781	0	802	838	0	1941	1763	18	208310	205671	73	1.411
83190	82655	75	25480	24578	72	795	643	0	1175	1242	9	3197	3067	27	349673	322452	89	1.411
178203	151222	82	72326	59402	83	1361	1121	11	2049	1810	22	4999	4009	35	525591	439479	88	1.412
205727	159150	87	199318	157342	89	5252	4457	33	6191	5175	40	15029	12740	56	1.04858e+06	1.03424e+06	94	1.412
183799	157794	86	71818	61077	84	2443	2004	23	2498	2196	24	6032	5109	38	652093	570336	86	1.412
35606	36200	68	11266	11796	37	287	176	0	461	535	0	839	820	0	99888	101179	64	1.412
34367	30295	80	6527	6566	31	529	636	0	286	310	0	710	726	0	104169	102557	71	1.41399
158936	91219	120	48991	28688	100	1706	1089	7	2510	1405	15	5339	3495	52	558389	344923	108	1.41499
249762	197714	97	106466	86344	92	2787	2195	26	3150	2678	28	7986	6836	44	902565	755594	97	1.41499
22633	23534	49	9148	9870	34	50	90	0	460	279	0	611	651	0	82467	82776	63	1.41499
40066	40976	50	20763	20992	49	591	461	0	737	548	0	1059	991	0	111913	111894	69	1.41499
260101	202989	113	145790	115143	97	3777	2902	30	4385	3496	32	10057	8357	47	1.04858e+06	881763	100	1.41599
28651	27809	65	6150	6277	31	310	231	0	541	486	0	760	718	0	78290	79442	65	1.41699
32328	32080	63	11347	11503	38	377	446	0	375	374	0	744	888	0	95507	95444	67	1.41699
87997	86461	89	33784	33417	71	1024	1007	2	874	871	0	2425	2167	23	301355	287440	77	1.41898
52050	53394	67	14863	15121	40	383	445	0	566	573	0	1245	1166	9	164777	164773	76	1.41898
114341	99794	83	43420	37353	78	1184	987	0	1254	985	0	3059	2503	28	317773	275505	83	1.41898
87926	89343	72	23201	23476	49	1132	1080	6	878	876	0	2528	2517	24	313718	305883	75	1.41998
99002	98744	74	33480	33314	71	1022	911	0	1302	1187	11	3360	3221	27	333577	320325	76	1.41998
91925	93536	74	41158	41048	71	1227	1095	7	823	983	0	2688	2576	24	304092	291682	76	1.41998
139162	130753	81	57495	51994	78	1359	1115	9	1872	1693	18	3983	3989	30	456578	421253	83	1.41998
55977	56635	76	11942	12047	38	352	216	0	481	481	0	1267	1324	13	156153	151097	78	1.42097
109698	108187	79	38882	38190	72	1433	1458	15	1533	1481	14	3789	3579	29	411611	396602	78	1.42097
47371	47727	72	10441	10469	37	268	240	0	469	553	0	1079	1157	8	138061	130899	75	1.42097
109745	108034	78	41493	39598	75	1049	1108	7	1210	1236	12	3025	2956	26	343985	331022	79	1.42097
175452	144372	85	65050	53849	84	2208	2009	22	1802	1708	19	5094	4213	36	627418	513066	89	1.42197
115737	115625	76	25338	25438	53	1338	1212	12	1823	1860	18	4071	3943	30	423914	411047	79	1.42197
40128	40997	67	16054	16415	43	246	387	0	444	374	0	964	988	0	126966	127514	68	1.42297
29368	30464	51	7559	7723	34	409	484	0	395	431	0	913	938	0	115460	116224	63	1.42696
158291	139055	84	74328	66722	82	1659	1538	16	1659	1674	18	4222	3904	30	470946	414130	86	1.42696
112449	104687	76	40558	37423	74	1141	1189	9	1302	1257	11	3881	3472	31	399742	367995	80	1.42696
230579	177539	89	101828	80195	89	2901	2104	27	2805	2199	28	7047	5638	41	805010	630932	94	1.42795
107052	105698	74	37095	36281	72	1086	1158	9	1161	1125	7	3407	3361	27	353934	348549	76	1.42795
28422	28982	53	6335	6522	31	311	508	0	349	376	0	736	895	0	92401	89631	63	1.42895
102106	99283	75	25989	25322	62	1602	1524	15	1408	1462	15	3689	3421	29	402634	389252	78	1.42995
30599	31310	52	12216	12556	37	309	289	0	481	486	0	910	908	0	112102	119066	71	1.42995
89597	86914	90	33396	33184	71	977	1006	2	1380	1051	6	2978	2794	25	334852	322490	76	1.43194
100267	100058	73	39684	39539	72	1155	1256	10	1530	1350	16	3484	3499	26	418174	408228	80	1.43194
77137	74469	74	24150	24142	53	1001	896	0	660	841	0	1877	1763	19	224357	220227	76	1.43294
43999	44923	68	10875	11355	36	396	347	0	524	502	0	1287	1328	12	130473	128413	72	1.43294
70786	69456	82	22032	22301	48	622	625	0	966	1054	5	1704	1742	17	194428	192373	76	1.43394
108105	105064	83	43964	42669	73	934	1183	9	1703	1665	19	3870	3874	29	391379	378401	82	1.43693
39163	40824	64	10619	10762	36	396	449	0	338	270	0	1024	1095	6	123548	127563	71	1.43793
224825	164764	93	100354	73852	92	2551	1985	25	2803	1943	30	7741	5723	44	827587	664338	97	1.43793
105714	104666	76	46109	45243	73	1057	1037	4	1162	1168	9	2849	2846	25	352941	336595	79	1.43892
139719	131773	78	75182	71081	79	1705	1584	17	1955	1603	19	3769	3379	31	400642	365600	88	1.43892
157058	133637	83	66414	56793	82	1693	1439	15	1550	1579	16	4332	3733	33	445595	380662	86	1.43892
83653	85773	70	35275	36168	69	1152	1128	7	1087	993	0	2653	2656	25	289838	279792	76	1.43892
206429	177736	88	99795	85202	85	2795	2203	25	3099	2878	27	7437	6453	40	821367	733473	103	1.43892
75143	76624	70	28879	29514	53	521	611	0	655	545	0	1847	1895	18	215496	215878	75	1.43992
240759	178465	96	86135	63604	95	2299	1871	22	3224	2284	29	6604	5328	40	750680	574629	100	1.44092
77171	77582	71	15530	15180	42	873	986	0	856	970	0	2117	2100	21	257768	250291	76	1.44291
128636	124608	81	36287	35307	75	1276	1275	10	1777	1717	17	4575	4430	30	483271	457484	83	1.44391
149804	129724	85	50331	42312	81	1880	1502	17	1859	1538	17	4264	3707	33	464952	406912	87	1.44391
119916	114724	86	44285	42184	78	1514	1407	13	1591	1527	15	4063	3706	30	430182	397451	93	1.44391
106942	104617	89	31272	30142	74	1235	1137	8	1529	1497	15	3457	3295	28	395059	360886	92	1.44391
[truncated: 7,639 more rows]
