# Supplementary material for: Phenotypic heterogeneity follows a growth-viability tradeoff in response to amino acid identity
Source: Nat Commun. 2024 Aug 2;15:6515. doi: 10.1038/s41467-024-50602-8 (PMC11297284; doi:10.1038/s41467-024-50602-8)
Supplement: Supplementary file 6 — Source Data [file 41467_2024_50602_MOESM6_ESM.zip › source_data/fig6cde/1650_B2_FBPs1_NREPPRO.csv]

FSC-A	FSC-H	FSC-W	SSC-A	SSC-H	SSC-W	BL1-A	BL1-H	BL1-W	VL1-A	VL1-H	VL1-W	VL2-A	VL2-H	VL2-W	YL2-A	YL2-H	YL2-W	Time
305009	157988	136	141696	74927	122	42516	22756	116	168	161	0	20	55	0	-748	418	0	0.00471921
166885	111853	105	82964	55426	97	27387	18816	78	334	189	0	26	57	0	748	606	0	0.00943841
130556	84083	92	50160	31648	91	16792	10947	61	41	172	0	109	123	0	-186	392	0	0.0122699
203856	125449	105	93947	57051	105	32235	20117	89	-133	68	0	25	93	0	173722	116434	87	0.0122699
189578	126493	110	67801	45368	98	33179	21702	93	-89	72	0	33	84	0	750	725	0	0.0151015
165539	114122	96	78167	53101	95	26408	18120	77	157	108	0	-63	33	0	-190	247	0	0.017933
245875	153453	117	105346	65357	113	38689	23365	108	95	71	0	40	107	0	-17	632	0	0.0245399
252481	147003	129	100338	59182	113	35093	19805	108	159	159	0	-4	37	0	250	636	0	0.0339783
110654	78905	88	54824	38191	87	14312	9864	54	-51	91	0	72	70	0	-5646	0	0	0.0339783
164396	114579	94	63834	43790	92	30615	19912	86	22	111	0	-26	49	0	-8773	0	0	0.0339783
73203	54388	86	41243	29658	80	8755	6313	44	145	115	0	-26	67	0	-8911	0	0	0.0349221
178583	119517	108	68787	47274	94	33070	22491	92	-22	85	0	138	62	0	-337	193	0	0.0405852
221418	135503	104	110356	65910	105	35819	21153	100	-158	100	0	32	86	0	-24447	0	0	0.0405852
349071	184290	141	151752	76867	139	58922	30430	135	105	96	0	-17	61	0	-415	264	0	0.0462482
169230	115955	100	70035	47774	95	29765	19748	80	121	157	0	86	112	0	-601	110	0	0.053799
278903	177653	125	147786	96488	111	45994	29032	104	-177	138	0	48	63	0	330	618	0	0.059462
337933	174943	131	171637	88822	133	48136	24190	125	63	168	0	-13	67	0	-11545	0	0	0.059462
295515	176429	115	120362	70177	115	38549	21638	111	-115	65	0	-20	58	0	-21734	0	0	0.0604059
231973	143920	109	63626	37916	104	41008	25479	100	70	144	0	19	75	0	52	336	0	0.0641812
187642	127730	106	64896	44199	94	30860	20726	87	126	176	0	-156	46	0	166	501	0	0.0670127
210877	130892	109	82351	50089	107	29218	18337	86	116	125	0	-31	87	0	179	441	0	0.0698443
301939	160263	127	136747	75333	127	39347	21498	120	-67	114	0	13	75	0	541	321	0	0.0802265
284846	163862	116	88781	49489	112	37541	20873	108	97	154	0	-176	74	0	-29	527	0	0.100991
356960	181041	134	140410	72904	129	53701	27133	125	-241	53	0	70	76	0	-382	428	0	0.102879
122154	85425	104	50454	35190	88	20823	13962	63	54	92	0	-15	45	0	198	339	0	0.109486
146955	101589	94	37831	26481	88	21268	14331	63	33	120	0	-42	41	0	-451	131	0	0.111373
339345	174369	137	143746	73391	128	54002	28236	125	19	112	0	-13	61	0	12	403	0	0.115149
185769	127806	99	64040	43363	97	28548	19493	79	33	106	0	4	71	0	1052	1151	5	0.125531
107845	77539	90	53388	37751	88	15465	10999	60	-54	93	0	-32	45	0	-306	131	0	0.128362
424333	199409	162	178225	88355	159	63472	28962	153	-198	110	0	-55	104	0	-594	153	0	0.132138
141586	98481	98	74189	51679	92	16824	11319	57	146	146	0	-166	53	0	-7428	0	0	0.132138
248914	144948	114	99497	56460	110	38877	22285	105	-50	73	0	68	74	0	254	212	0	0.144408
390917	209862	152	146048	78364	138	53601	28571	133	32	100	0	102	64	0	-2446	495	0	0.145352
81561	57041	90	28054	19763	75	12623	9065	52	11	53	0	149	99	0	621	542	0	0.151015
185350	124828	102	60562	41028	96	31181	20784	92	67	89	0	19	43	0	-3242	0	0	0.151015
187476	126211	106	104061	70872	104	33741	22211	98	-25	101	0	-68	102	0	331	739	0	0.153846
151053	106131	94	66627	45582	92	21113	14447	64	-4	56	0	150	109	0	498	464	0	0.157622
75208	52459	96	33245	23764	81	11561	8059	50	13	124	0	44	75	0	-81	234	0	0.165172
216520	145653	105	76001	50956	100	28095	18273	76	52	139	0	-92	46	0	-326	215	0	0.166116
117700	83850	93	29463	20663	84	17416	12775	57	-136	63	0	-108	32	0	-477	214	0	0.175554
324268	173017	127	123508	68491	123	44700	23636	118	197	172	0	100	56	0	-1680	204	0	0.176498
265746	169523	111	165683	108385	114	39962	25088	103	-26	176	0	-41	96	0	-195	595	0	0.178386
218528	141401	109	117107	75987	108	34148	21937	91	34	145	0	16	57	0	500	510	0	0.196319
78027	55438	85	31706	22909	80	12378	8706	49	102	73	0	107	85	0	115	661	0	0.204814
244812	139896	120	110966	63702	110	28259	16244	84	-87	113	0	-153	69	0	-180	285	0	0.207645
204524	128375	105	85728	54246	103	27631	16702	79	100	139	0	-43	47	0	-106	608	0	0.21142
314192	188557	123	85969	50966	118	42157	24342	115	-22	87	0	-20	51	0	-733	135	0	0.218027
56440	41069	80	20552	14670	60	9598	6499	46	-47	49	0	30	68	0	-200	322	0	0.218971
332656	173017	130	152318	79596	126	45740	23627	120	-115	59	0	-43	97	0	989	802	0	0.221803
177850	122530	99	58562	40871	94	28864	19942	81	-91	66	0	-14	91	0	-266	458	0	0.22841
204379	137678	108	67431	45939	100	30752	20966	82	-16	119	0	113	70	0	211	301	0	0.232185
323526	165594	126	131260	66829	121	41046	20244	116	-118	194	0	18	92	0	-338	468	0	0.235017
248498	149923	116	116694	70910	108	30017	18049	93	22	148	0	120	107	0	596	687	0	0.235017
248409	149997	125	78766	45416	110	39161	24272	107	43	119	0	122	88	0	-381	617	0	0.236904
165897	114241	99	85419	58672	97	21991	14629	64	-114	61	0	-98	32	0	-4700	0	0	0.236904
133542	93265	95	58874	41305	91	15928	11436	55	-78	97	0	94	72	0	482	659	0	0.24068
253467	158560	110	113817	70731	106	41559	24851	100	110	104	0	-196	4	0	-5756	0	0	0.24068
61875	43920	94	30728	22076	80	7203	5412	40	25	140	0	25	94	0	-489	272	0	0.242567
366229	184389	141	141264	72156	137	53728	27870	131	-142	114	0	20	71	0	-2370	0	0	0.243511
178079	123370	95	46118	32415	91	28097	19293	75	56	211	0	-14	83	0	-4025	0	0	0.243511
206774	139740	114	111617	75999	101	26220	17104	76	-61	73	0	44	74	0	-28	378	0	0.246343
192620	117786	102	77863	46124	100	23133	13391	72	-44	75	0	-60	66	0	-300	136	0	0.251062
162411	113681	94	40049	28060	89	23966	15780	73	-122	95	0	-14	57	0	-7483	0	0	0.251062
243199	152747	105	112456	72207	106	40376	24487	102	-127	77	0	23	137	0	73	502	0	0.254837
305497	169576	118	147916	81394	116	41294	23055	107	78	120	0	6	63	0	-11185	0	0	0.254837
151942	104725	94	42139	29036	89	26602	18428	73	107	106	0	-44	88	0	-135	253	0	0.258613
247183	151746	108	79596	46280	105	36829	22882	102	62	93	0	-27	53	0	-502	112	0	0.261444
257705	151460	114	78017	44389	109	41506	24474	107	-16	88	0	-91	57	0	-1620	532	0	0.262388
154975	106658	98	67699	47074	94	20725	14429	63	76	197	0	-24	64	0	-1096	0	0	0.263332
80835	57811	83	32417	23011	81	10610	7517	50	-35	115	0	-45	34	0	-339	139	0	0.268995
262476	148100	121	108810	60821	112	36191	19949	103	-15	121	0	115	66	0	-159	246	0	0.275602
80656	58419	88	23215	16627	66	8180	5550	44	105	104	0	11	84	0	53	502	0	0.279377
257373	147268	130	120011	69069	121	33553	19642	93	333	191	0	-69	64	0	-120	328	0	0.281265
227504	139593	108	73488	43343	105	32270	20003	89	-6	133	0	-68	52	0	-406	286	0	0.283152
210933	123876	110	68290	38796	102	27358	15830	79	105	107	0	149	104	0	-4434	0	0	0.284096
144842	100182	94	41108	28846	89	19171	13486	60	-128	86	0	-5	28	0	-362	247	0	0.285984
110406	77496	90	45867	32647	85	15298	10773	54	18	135	0	12	66	0	-184	256	0	0.289759
239415	143162	119	119437	70609	109	39308	21957	102	-21	89	0	-104	37	0	-250	232	0	0.295422
258091	147812	130	123815	72216	123	30735	17470	90	-42	149	0	49	58	0	-8086	0	0	0.295422
250679	142273	118	105113	59576	108	29859	17150	89	69	103	0	135	82	0	-14075	0	0	0.295422
213349	134269	105	138595	88642	106	807	531	0	40	92	0	49	73	0	-309	300	0	0.29731
223256	148969	118	64518	43449	100	33424	21926	95	26	102	0	55	58	0	261	359	0	0.299198
250962	159529	119	106850	68840	107	33055	20237	92	-158	57	0	-89	52	0	105986	218710	45	0.299198
246982	158510	120	90488	59572	106	33133	21534	100	69	114	0	-8	59	0	949	579	0	0.302973
118957	85655	91	32071	22782	84	15193	9841	55	146	104	0	-26	42	0	-92	198	0	0.307692
199540	136483	102	65486	45000	96	33465	22316	93	-93	163	0	4	116	0	-327	253	0	0.310524
365971	193579	139	167295	92169	126	52448	26092	119	-160	95	0	55	76	0	-569	267	0	0.316187
62376	43621	86	19793	14370	59	9575	6844	47	-10	63	0	-9	44	0	-46	373	0	0.319962
85846	62669	85	29189	20834	77	12629	8758	51	49	89	0	60	93	0	-1380	0	0	0.319962
171129	117971	99	71933	49592	95	22429	14799	67	-111	80	0	-81	51	0	541	1389	8	0.32185
315497	183535	125	141942	86223	123	37148	20363	111	-120	85	0	22	56	0	272	493	0	0.324681
119809	85128	95	50880	36200	88	17031	12181	56	-104	62	0	48	62	0	39	572	0	0.327513
151045	105743	97	70133	49159	94	22075	15030	65	127	77	0	-52	50	0	91	372	0	0.33412
170076	118342	98	52373	36513	92	29098	19318	76	266	194	0	-14	80	0	-907	447	0	0.33412
106393	73971	91	37604	26048	85	17371	11810	58	-175	116	0	-21	74	0	-511	100	0	0.339783
90296	65434	95	40455	28950	85	10555	7281	51	50	102	0	-17	64	0	512	390	0	0.343558
255739	145079	117	93247	52353	112	29679	16555	94	-21	80	0	0	90	0	1114	630	0	0.352997
162364	113830	101	74429	52582	93	23908	16472	67	-90	67	0	-56	118	0	157	306	0	0.354884
165590	117893	93	49245	34365	89	28825	19673	79	13	74	0	-38	38	0	204	550	0	0.356772
196024	125229	103	58882	36544	98	29866	18526	88	-106	114	0	9	30	0	620	499	0	0.365267
103624	73658	88	29107	20914	75	10463	7288	48	46	81	0	34	75	0	-707	211	0	0.36621
303324	178621	115	124705	75471	115	39978	22133	110	-82	115	0	-78	46	0	-4871	0	0	0.36621
203016	139095	109	72163	50129	97	33381	23060	94	270	151	0	-111	50	0	-785	242	0	0.367154
249167	152219	120	76261	44987	107	32143	19237	92	128	176	0	-30	51	0	-1025	78	0	0.37093
182731	125722	99	77336	53655	98	28627	19339	76	99	164	0	49	116	0	-7020	0	0	0.371874
184884	111209	118	78325	47498	104	26989	15788	78	14	83	0	-8	62	0	-256	397	0	0.373761
419317	205788	159	160069	76560	147	51086	24363	135	134	151	0	-54	58	0	326	260	0	0.375649
301598	155593	133	117105	61372	131	44259	22913	125	4	116	0	-75	55	0	959	564	0	0.37848
210574	141996	100	91348	61259	101	26212	16981	80	-32	47	0	-60	64	0	-1174	305	0	0.379424
145427	104684	91	46658	32821	88	25206	17454	72	4	139	0	-9	56	0	-64	376	0	0.386031
239416	148804	111	91273	55991	107	36695	23371	99	54	62	0	48	62	0	-898	191	0	0.387919
154606	106136	103	64023	44832	95	23003	15924	65	-25	68	0	3	73	0	-682	84	0	0.389807
223099	136097	110	83844	51611	106	38357	23135	103	-18	154	0	-55	26	0	446	695	0	0.396413
97387	70941	93	40728	29100	84	11357	8225	48	60	132	0	-87	41	0	5	484	0	0.40302
339722	184726	134	151364	81471	132	54687	29258	127	-71	79	0	-48	69	0	-535	410	0	0.403964
132932	93427	99	68208	49259	90	15667	11137	54	-8	82	0	-10	77	0	-180	274	0	0.41529
246618	153832	112	98368	59807	112	37774	23758	106	-68	54	0	-32	34	0	-1736	0	0	0.41529
359876	195196	132	107928	56425	127	61576	32096	123	-104	101	0	77	88	0	-943	288	0	0.417178
183141	127476	111	94647	66760	97	26988	18145	80	-223	14	0	31	54	0	-8119	0	0	0.417178
202069	138828	98	55376	38690	94	24984	16657	70	-156	28	0	-51	58	0	-525	240	0	0.420009
149555	104953	93	74561	52526	92	18460	12812	61	65	229	0	46	68	0	-467	207	0	0.420953
248136	144294	126	115724	68571	110	33775	19531	99	-69	47	0	-46	76	0	709	658	0	0.423785
121274	87056	92	55873	39262	89	20625	14453	62	49	88	0	-61	29	0	-135	588	0	0.428504
190696	130495	98	63335	43955	96	31096	21790	82	-35	108	0	169	135	0	-2437	0	0	0.431336
96418	69496	98	21751	15638	63	11638	7926	50	-76	142	0	57	106	0	-622	170	0	0.442662
68757	48639	84	30367	22108	79	8500	6101	44	41	138	0	-10	73	0	-492	122	0	0.443605
139716	100043	93	58228	41488	89	24102	16718	68	-259	17	0	92	70	0	-2196	0	0	0.443605
78579	58136	86	27959	20650	79	11678	8076	50	-35	83	0	-18	45	0	-396	125	0	0.446437
191269	131330	97	92290	63627	97	26173	17539	73	154	182	0	11	72	0	-671	216	0	0.447381
232810	145534	107	99985	61846	106	32057	19837	92	80	94	0	-40	99	0	-199	198	0	0.4521
119070	85094	92	47603	33733	87	13282	8852	55	35	108	0	30	67	0	-943	196	0	0.453044
55312	41115	83	28353	20492	77	8003	5567	43	-89	78	0	-25	76	0	340	917	0	0.453988
111929	72891	92	46262	29872	91	7550	5438	43	96	116	0	7	56	0	-449	738	0	0.454932
227043	150391	118	69161	44885	100	38004	25421	97	120	162	0	-57	85	0	-200	362	0	0.455875
62072	45372	82	12233	9003	49	3944	3035	31	105	95	0	102	71	0	-1344	382	0	0.456819
162527	117364	93	40524	28919	88	22123	14942	68	-25	128	0	-53	41	0	108	412	0	0.459651
467906	221358	167	243939	113369	166	75133	37929	160	-182	110	0	-104	44	0	-95	451	0	0.460595
145900	104253	96	38464	27525	87	24087	17087	70	-9	146	0	50	55	0	138	511	0	0.468145
65099	47544	85	35345	25789	81	8316	6190	43	165	135	0	-36	74	0	-70	391	0	0.470033
231667	139951	108	116005	70294	107	32466	19098	97	4	64	0	7	51	0	-487	120	0	0.471921
165944	117080	94	48553	34196	90	20233	14348	66	18	122	0	25	60	0	102	361	0	0.474752
314294	166060	123	119808	63289	118	44745	23743	111	-164	65	0	37	52	0	-1463	23	0	0.475696
183588	128225	111	68288	47879	95	29238	20914	88	-20	98	0	-127	31	0	-741	540	0	0.477584
147446	104156	95	50885	36137	92	23025	16202	67	-86	94	0	54	96	0	-71	428	0	0.478528
173006	120844	101	70104	49703	96	24809	17703	68	-151	63	0	92	67	0	-369	256	0	0.485134
383334	199172	139	175217	93898	134	58838	29633	129	163	121	0	-1	113	0	-88	366	0	0.487022
156223	110529	97	70930	50177	94	22450	15246	64	101	119	0	36	85	0	81	374	0	0.48891
317024	179076	127	93229	51377	121	45317	25572	117	-40	130	0	15	65	0	373	1008	1	0.498348
175340	112841	105	81187	51961	99	2090	1181	14	-190	32	0	36	50	0	-3064	247	0	0.499292
92088	67363	86	41264	29555	83	11939	8847	49	66	134	0	-118	73	0	-231	279	0	0.50118
356691	172818	138	133800	62885	137	48293	23157	131	244	215	0	-154	69	0	11	527	0	0.503067
147738	108175	91	76915	55335	90	25935	18607	70	17	90	0	-20	52	0	-10636	0	0	0.504011
162875	116465	94	92912	65416	95	22152	15309	62	192	104	0	8	47	0	208	801	0	0.506843
113486	82028	101	49847	36293	86	13546	9611	55	-73	71	0	35	64	0	-859	161	0	0.508731
193841	134194	99	94702	65645	96	24615	16281	73	-25	165	0	159	101	0	-206	569	0	0.51345
307116	154847	123	111234	62196	120	40466	19804	110	75	104	0	-5	51	0	-8772	0	0	0.51345
132498	93246	92	58028	41889	92	17567	12136	59	22	150	0	-19	98	0	-1341	433	0	0.514394
223081	150601	101	96091	65085	101	31242	20791	91	-133	147	0	151	101	0	-263	206	0	0.518169
220074	138498	109	88113	54496	104	34352	21437	98	4	126	0	136	119	0	-1047	265	0	0.519113
278582	157004	116	127104	73673	114	39056	20938	108	32	124	0	45	79	0	-1286	254	0	0.520057
196819	130439	109	78114	53123	99	26379	17894	73	187	160	0	75	72	0	-1704	380	0	0.521
63338	46681	83	15012	11089	50	8696	6462	45	-54	121	0	76	58	0	-490	23	0	0.522888
81028	59021	93	30096	22161	79	9083	6522	46	-75	49	0	-50	73	0	-99	615	0	0.526663
203988	142013	101	73501	51929	95	28353	19809	82	148	139	0	-171	49	0	699	722	0	0.528551
69038	50633	80	15945	11690	53	11077	8333	48	73	91	0	108	99	0	-290	230	0	0.536102
207884	142507	111	92985	64519	99	31683	21299	91	1	173	0	-19	72	0	-231	323	0	0.53799
222318	141148	109	88187	55364	101	29727	18152	88	-138	35	0	38	56	0	-135	184	0	0.542709
78879	58245	86	30542	22506	79	8951	6429	45	27	117	0	-21	42	0	-362	84	0	0.544596
268946	179079	115	103069	69535	110	41798	27958	103	70	89	0	-84	64	0	-719	155	0	0.552147
90310	67833	87	36390	26001	84	13856	9740	53	120	143	0	6	64	0	-39	257	0	0.555923
174578	124198	102	71523	50744	93	24246	16613	69	-77	105	0	-24	64	0	147	639	0	0.560642
63786	46767	89	17314	12707	56	7876	5810	42	79	98	0	-47	71	0	132	270	0	0.564417
135550	97813	90	60417	43189	89	18886	13218	59	-42	114	0	-110	36	0	-320	344	0	0.566305
223979	140600	108	85080	52293	106	34584	21903	97	62	130	0	-19	55	0	-3438	0	0	0.567249
160043	113476	97	51555	36594	91	26282	18068	70	-86	80	0	-58	53	0	-501	485	0	0.572912
228567	156344	105	95063	64933	99	28804	19187	77	-53	103	0	-46	68	0	-385	141	0	0.579519
223048	144827	104	52148	33144	101	34134	21623	97	-139	66	0	48	77	0	-205	288	0	0.584238
110357	82634	85	51422	37115	87	25936	18915	73	15	125	0	80	73	0	-965	322	0	0.585182
297678	161508	120	123013	66528	120	38275	20787	110	161	235	0	-140	12	0	-2625	0	0	0.585182
258467	145201	117	114379	64815	111	27632	15340	81	-176	71	0	-89	28	0	732	749	0	0.590845
98790	73424	89	26604	19534	67	17245	11984	56	-132	55	0	32	101	0	-3620	0	0	0.590845
243838	157743	109	89413	57649	105	40368	26322	100	68	141	0	5	60	0	-3403	0	0	0.591789
190963	133641	99	108882	76840	98	27135	18651	76	103	102	0	-59	34	0	448	558	0	0.595564
250645	149597	114	101899	59570	109	32974	19699	93	193	181	0	-106	74	0	403	619	0	0.596508
176619	124050	99	79642	56377	94	26413	19006	69	60	69	0	109	96	0	-175	253	0	0.598395
74043	54701	88	20818	15286	62	9851	7649	45	63	74	0	-29	65	0	-492	388	0	0.599339
105343	77391	88	35178	25684	83	11265	8087	50	-39	69	0	0	74	0	140	667	0	0.607834
134444	98621	92	63563	46174	90	18172	12521	57	28	90	0	-37	78	0	323	498	0	0.612553
94650	67002	94	13895	10045	52	4602	3621	34	-27	130	0	27	70	0	297	427	0	0.616328
347885	185387	137	140318	77984	126	42284	23341	116	-97	83	0	85	91	0	-420	357	0	0.618216
208065	127487	110	91534	57525	109	24782	14817	76	70	152	0	38	60	0	-1318	431	0	0.61916
112293	81283	89	31907	23485	84	13430	10039	51	-88	72	0	-74	32	0	256	350	0	0.626711
73168	52175	85	22380	16297	65	9342	6697	45	147	128	0	-87	49	0	-617	141	0	0.629542
172670	114268	101	65650	42510	96	27142	17171	85	255	220	0	-7	89	0	220	720	0	0.630486
463035	201357	155	206146	86081	157	62109	25751	150	-28	153	0	40	71	0	390	792	0	0.637093
174203	124929	99	73672	53170	93	27971	19787	70	-103	65	0	-11	64	0	-14608	0	0	0.638037
51644	39068	82	36671	27628	77	7458	5217	42	-3	62	0	-86	36	0	-5761	0	0	0.638037
119747	87831	87	55230	40263	87	15572	11346	55	89	158	0	12	72	0	386	710	0	0.651251
238039	155771	105	106079	68578	105	34861	22582	98	63	80	0	50	71	0	51	299	0	0.65597
158655	113838	94	47263	34558	89	23910	16652	67	6	94	0	158	97	0	-5892	0	0	0.65597
132128	95057	99	54974	39540	88	16875	12261	56	-2	117	0	-81	45	0	4	765	0	0.657857
253654	152126	111	110042	64004	110	48221	27967	106	54	120	0	65	75	0	66	254	0	0.658801
262591	155948	118	138978	83858	111	28859	16816	81	174	138	0	8	53	0	-649	341	0	0.660689
159440	114169	95	80355	58126	92	28664	20192	71	11	84	0	-95	61	0	-545	293	0	0.661633
201682	141215	110	63604	44684	94	32500	22820	90	5	128	0	114	79	0	-127	325	0	0.665408
264891	156246	126	110838	67459	115	34639	20504	95	53	96	0	-62	49	0	-337	346	0	0.666352
101818	73438	99	27698	20279	73	17669	12712	58	87	134	0	-108	28	0	-365	261	0	0.66824
184621	119407	102	66018	42927	97	25518	16493	75	-16	58	0	-82	112	0	-203	251	0	0.673903
194605	135657	102	75634	53736	98	27768	19740	73	243	176	0	-23	93	0	152	644	0	0.67579
364340	184983	137	128264	63237	134	57386	28909	129	49	164	0	76	95	0	-172	584	0	0.685229
58880	45839	67	28131	21361	66	8756	6569	43	-107	59	0	-49	17	0	-9128	0	0	0.685229
416388	208152	139	151737	77489	135	50117	25310	129	109	140	0	-111	27	0	270	466	0	0.687117
199648	142233	98	68565	48427	93	27392	18855	73	-5	79	0	-35	57	0	-5825	0	0	0.68806
197922	130484	105	77951	51152	102	33863	22313	94	79	132	0	-9	64	0	-1175	566	0	0.689004
204973	125876	106	73055	44608	103	26735	16560	85	88	136	0	-49	63	0	-210	433	0	0.691836
258680	158069	116	108489	67362	109	38608	24145	104	-75	73	0	-4	56	0	-165	423	0	0.693723
133737	96820	91	63294	46091	91	15344	10437	55	-136	72	0	-69	69	0	-1059	106	0	0.694667
244303	156569	118	143371	94677	106	45705	28618	101	120	125	0	97	67	0	-80	584	0	0.695611
323805	172626	120	141525	76383	120	44247	23958	113	89	88	0	-50	76	0	590	879	0	0.697499
208836	123012	112	96068	57040	105	28187	16693	83	-169	40	0	8	47	0	-671	35	0	0.699386
160829	115074	93	103068	74011	96	24558	17237	68	-58	88	0	18	83	0	729	473	0	0.704106
305495	170679	127	112885	65726	124	44659	24698	121	127	158	0	81	96	0	-2600	0	0	0.704106
171434	122470	108	61410	44491	90	27033	19679	69	82	121	0	15	87	0	-4600	0	0	0.70505
88906	64314	93	36510	26960	82	12051	8706	49	-185	62	0	76	69	0	-542	129	0	0.706937
160080	115399	106	52303	38691	88	22846	16394	65	235	157	0	18	63	0	371	648	0	0.709769
74561	54167	96	25808	19106	68	10622	7696	48	-31	40	0	-49	98	0	-355	277	0	0.7126
179163	124799	97	72179	51255	96	26411	18873	71	75	102	0	14	51	0	690	738	0	0.715432
71275	52997	87	38956	29255	80	9246	6925	45	-91	39	0	-11	54	0	-1092	353	0	0.715432
149465	106592	100	54920	38916	89	22144	15446	68	124	78	0	9	53	0	-334	437	0	0.717319
200150	143116	101	153765	109750	98	26167	18410	76	-65	30	0	0	128	0	-34	475	0	0.719207
211628	134935	112	89143	57688	102	33348	21138	96	-109	107	0	-101	39	0	-233	338	0	0.722039
192514	136657	98	63972	46319	95	31447	21561	92	54	183	0	-38	91	0	474	450	0	0.72487
139026	100795	92	54923	39768	89	20724	14642	63	-242	19	0	-36	61	0	-130	405	0	0.728646
61638	44333	88	20405	15178	59	6953	4750	41	-69	49	0	39	77	0	96	315	0	0.734309
267462	171537	125	105551	66734	111	38966	23569	106	86	148	0	-83	68	0	-426	339	0	0.735252
156646	114892	93	62439	44979	92	28275	20323	75	-123	79	0	33	55	0	-528	87	0	0.73714
132314	98628	88	40470	29636	85	15108	10527	53	54	83	0	-120	40	0	-406	95	0	0.739028
59232	44413	84	20385	15547	59	8955	6753	43	-109	60	0	21	63	0	-394	129	0	0.739972
225398	134849	116	93738	56495	105	36150	21473	99	38	109	0	-2	61	0	-637	237	0	0.741859
224270	150756	110	116659	78795	102	35562	22719	96	169	204	0	-91	44	0	-30	561	0	0.747522
57705	44072	77	17540	13113	56	6807	4953	40	-44	60	0	-77	126	0	66	421	0	0.750354
295959	164217	122	123196	70368	122	35255	19783	99	239	228	0	32	59	0	-272	568	0	0.751298
325168	171098	127	210240	111714	123	80261	43482	117	13	197	0	33	89	0	-181	399	0	0.756017
58139	44245	84	15004	11192	52	7858	6034	43	144	110	0	23	83	0	392	565	0	0.758848
254290	151395	109	110792	66274	107	37503	22633	102	61	102	0	-67	51	0	732	672	0	0.760736
206677	130705	118	80136	49585	102	30961	19194	91	100	153	0	-21	89	0	575	616	0	0.771118
172144	123380	95	57684	41569	91	27310	20140	75	87	210	0	-50	58	0	-1375	21	0	0.772062
168711	123826	92	68829	49778	92	23242	16237	71	33	108	0	31	66	0	-453	165	0	0.779613
135888	99738	91	53959	39433	87	17849	12965	56	-169	58	0	-1	75	0	-194	225	0	0.782445
143341	105742	92	69047	50494	90	18592	13016	62	-98	221	0	50	58	0	-203	275	0	0.783388
181714	131014	96	88541	63408	94	25626	17448	70	-188	38	0	-47	46	0	-323	346	0	0.789051
313409	165032	134	120141	62126	119	40104	22012	112	-104	82	0	-7	53	0	-264	257	0	0.789995
124667	90594	89	47803	35228	87	16146	12109	55	41	147	0	51	82	0	197	427	0	0.790939
190427	134184	98	58344	41351	94	26057	17972	73	128	144	0	-36	106	0	465	860	0	0.794714
177518	120582	102	82278	55697	94	26609	17753	70	129	100	0	31	77	0	-4540	0	0	0.795658
385305	197365	146	135290	68161	139	59090	29483	135	-147	114	0	-166	89	0	-2336	214	0	0.795658
183188	132854	96	70335	50497	93	26310	18441	72	-97	46	0	-143	7	0	-7874	0	0	0.796602
188996	116581	112	78774	47075	100	26509	15508	70	-126	58	0	58	61	0	-2809	0	0	0.803209
68351	52700	82	28994	21525	78	7725	5648	42	-64	112	0	58	113	0	-1690	0	0	0.804153
203934	129939	112	74840	47624	102	28817	18135	88	-149	85	0	75	52	0	-1098	432	0	0.805097
223219	141239	104	78911	48873	103	31462	19302	92	-25	125	0	-62	76	0	-8116	0	0	0.805097
139402	102236	95	40424	29759	87	20756	14978	61	-157	88	0	20	72	0	-194	273	0	0.808872
189466	132094	99	86039	59767	98	27515	18932	74	-28	126	0	-53	57	0	-217	375	0	0.812647
205407	133428	104	78522	49376	102	29628	18065	85	-37	137	0	28	58	0	40	533	0	0.815479
326756	190772	124	154370	92518	122	46672	26287	117	70	88	0	-58	64	0	-9118	0	0	0.815479
145245	108425	89	47821	34922	88	23324	16215	65	31	150	0	-70	25	0	-160	239	0	0.817367
302283	178820	136	170356	102785	121	49479	28180	114	6	109	0	13	100	0	661	929	0	0.819254
194462	132000	106	72900	49029	97	26179	17478	75	-64	56	0	39	72	0	-1229	56	0	0.821142
149354	108789	93	61355	44939	90	24077	17620	65	175	187	0	-53	36	0	-591	238	0	0.822086
186015	133070	98	56680	41043	94	24642	17142	65	126	169	0	-11	52	0	131	273	0	0.824917
192681	129051	100	82290	54524	99	28249	18656	80	-51	89	0	-3	43	0	-4453	0	0	0.824917
405887	199413	141	158559	83482	136	61927	29460	133	-65	76	0	-33	45	0	-310	371	0	0.832468
95489	69996	87	26828	19765	79	14963	10689	52	26	113	0	-96	31	0	-207	405	0	0.834356
283752	163809	122	97925	56354	114	34863	20515	102	61	127	0	-37	56	0	-4408	10	0	0.8353
288397	168567	129	132252	81816	116	37985	21694	112	-113	68	0	40	84	0	-4037	0	0	0.8353
146118	106459	98	73528	53869	91	16373	11776	57	179	210	0	58	48	0	-6826	0	0	0.836244
208594	133597	107	78731	50356	104	28388	17852	80	138	107	0	14	80	0	117	361	0	0.838131
167203	120544	107	115147	84005	96	33462	24411	87	-202	42	0	-13	65	0	-162	363	0	0.845682
402685	209029	152	197574	103671	144	71845	36396	137	-155	94	0	-57	63	0	39	549	0	0.846626
216231	145416	109	106423	72503	102	29527	18965	81	105	116	0	64	59	0	45	417	0	0.849457
209343	128900	103	108628	67418	102	27222	16850	80	-103	107	0	181	101	0	-128	419	0	0.851345
101512	74894	86	37945	27989	83	16030	12079	54	-83	45	0	34	59	0	-461	106	0	0.857008
176763	127387	99	83082	59749	95	26984	18869	72	-302	37	0	13	60	0	-545	283	0	0.858896
110696	83769	92	49345	36881	84	15545	12133	50	-26	64	0	-96	23	0	-47	196	0	0.860783
216999	129836	111	89584	52213	104	30884	18086	84	-68	81	0	69	63	0	-88	251	0	0.862671
110835	82952	89	44432	32795	85	18241	13203	57	-16	59	0	117	97	0	255	398	0	0.864559
179086	126593	98	73413	51821	95	25516	17570	80	40	56	0	65	62	0	-812	80	0	0.866446
218460	132909	105	100391	62397	106	30280	17440	96	213	298	0	168	215	0	-400	154	0	0.866446
297641	166698	126	150401	85825	118	41054	23025	113	134	172	0	24	53	0	433	795	0	0.870222
218373	139643	107	95154	59909	104	27789	17594	79	-117	36	0	-33	72	0	-569	258	0	0.872109
221835	132341	106	81501	46639	104	29379	17728	87	-10	87	0	74	67	0	110	500	0	0.873997
166332	118325	96	69675	50169	93	28661	20360	75	-7	64	0	-59	40	0	-201	311	0	0.874941
268124	154581	116	92198	51203	113	39081	22721	111	-90	78	0	-52	81	0	143	566	0	0.881548
220042	155702	104	95703	67731	98	33093	23682	91	-82	45	0	-70	75	0	-1898	362	0	0.882492
222010	120360	129	90519	48410	127	34163	18410	106	122	107	0	-85	69	0	-598	532	0	0.884379
213687	131705	111	87007	54670	106	31855	18952	91	85	92	0	-13	95	0	-564	396	0	0.886267
146284	108112	91	46512	34116	89	23803	17701	69	-58	93	0	-41	22	0	-451	308	0	0.887211
285600	180204	115	155580	97441	116	39178	22990	110	-57	59	0	-73	52	0	-244	447	0	0.890042
125140	93689	98	39298	29705	83	15223	10672	53	-79	16	0	28	98	0	-8689	0	0	0.890042
503916	245956	167	236945	118770	157	86588	45897	152	-10	121	0	-40	47	0	-11660	0	0	0.890042
283718	179581	120	96520	62498	111	38131	23539	106	180	150	0	-64	54	0	-5013	0	0	0.890986
195273	128037	103	90635	59083	101	26137	16496	78	137	140	0	-14	63	0	-12493	0	0	0.890986
161895	119514	96	40953	29775	88	22833	17067	65	-143	45	0	13	113	0	-5875	0	0	0.89193
131614	96956	95	54115	40063	87	16389	11675	53	19	91	0	-46	40	0	-8254	0	0	0.89193
57728	44729	84	22748	17382	66	7371	5453	39	-48	121	0	-43	19	0	96	328	0	0.894762
193659	138942	96	60505	43338	92	25160	17335	68	-258	0	0	79	83	0	-377	180	0	0.896649
189796	137555	99	80974	58507	93	31674	22803	89	-81	157	0	-180	30	0	261	760	0	0.9042
289575	178183	122	134667	85176	114	58005	36679	110	90	101	0	-26	63	0	-2595	0	0	0.9042
114663	85559	88	51506	38357	87	14236	10501	53	29	129	0	25	62	0	-5324	0	0	0.905144
374907	204643	132	191766	106206	129	68316	36391	125	-182	109	0	63	60	0	-7387	0	0	0.905144
282420	156468	120	122405	68211	120	39260	21454	115	-27	136	0	41	84	0	-300	282	0	0.907032
218980	141067	116	81829	52313	103	29857	19543	85	26	143	0	-21	41	0	744	832	0	0.912695
361742	170491	130	157847	76517	129	52109	25122	124	169	177	0	150	68	0	-2770	400	0	0.912695
148097	109954	94	50903	37750	89	27761	20525	76	-56	87	0	-33	105	0	-9312	0	0	0.913638
213249	144551	114	88156	59393	100	29595	20027	79	-72	57	0	95	115	0	-855	616	0	0.914582
198104	142091	98	77449	55929	97	32260	22880	85	5	65	0	12	62	0	-1088	310	0	0.915526
282564	167243	124	104836	61235	115	38306	22869	107	-19	89	0	-42	71	0	372	367	0	0.918358
275679	166065	130	113458	67203	115	43058	26056	110	-70	159	0	61	93	0	237	530	0	0.927796
176485	129116	102	78226	57065	92	26396	18932	69	39	112	0	34	73	0	927	698	0	0.932515
46568	37085	72	23780	18233	66	5739	4144	38	-4	58	0	-7	45	0	-109	350	0	0.935347
159422	115412	102	41684	30749	89	22575	16497	66	91	105	0	116	94	0	-26	255	0	0.938178
283176	184659	120	102654	63489	111	42424	27077	105	-350	36	0	-44	92	0	-2605	104	0	0.939122
180417	130671	96	60871	43972	93	26364	19026	67	-89	83	0	-50	97	0	-2071	82	0	0.940066
286408	161533	133	111576	65826	116	35336	20911	107	-36	62	0	-60	40	0	-74	498	0	0.944785
108733	82006	85	46675	34860	84	13960	10368	50	-26	82	0	74	65	0	-71	695	0	0.948561
188699	123832	106	91832	59748	100	28224	18004	77	59	99	0	45	77	0	-515	201	0	0.949504
121269	92547	87	36139	27064	83	13453	9982	48	73	93	0	-3	22	0	-3215	0	0	0.950448
272296	154490	120	91041	50262	114	36315	20588	108	108	148	0	-17	31	0	-225	578	0	0.954224
121700	87560	100	48366	35978	86	17840	13289	61	-154	63	0	-61	46	0	-3189	0	0	0.954224
147775	110786	89	81365	60623	90	25087	17887	64	25	112	0	-101	22	0	-4	361	0	0.957055
341291	191982	130	139203	80282	126	43853	25741	121	-122	129	0	-106	27	0	-543	365	0	0.957999
265289	158590	121	101182	58842	105	38935	23399	101	75	118	0	-40	30	0	-11166	0	0	0.957999
80276	59798	96	21835	16436	63	12583	9358	48	182	138	0	-10	42	0	-1011	147	0	0.958943
85817	66257	83	34900	26210	81	8592	6270	44	23	196	0	-93	59	0	324	531	0	0.960831
145946	108538	96	67103	49836	88	25081	18639	68	91	105	0	24	94	0	2	592	0	0.961774
84333	64468	92	33508	25431	79	11361	8388	47	137	108	0	26	85	0	336	576	0	0.966494
204026	129631	101	86265	55011	100	27553	16930	78	-23	125	0	32	82	0	52	469	0	0.971213
136475	100861	97	53535	40021	87	21264	15949	63	-92	52	0	131	111	0	-3098	0	0	0.972157
214662	136725	106	87080	54710	102	34885	22242	98	-66	48	0	83	58	0	33	595	0	0.974044
186363	136820	95	61474	44896	92	28843	21114	83	-84	46	0	70	79	0	-1208	230	0	0.974988
198156	127017	104	64201	40005	100	31759	19362	96	154	102	0	-45	46	0	-1145	408	0	0.975932
436507	214853	163	159088	82012	149	55426	27341	144	49	90	0	-110	66	0	-738	395	0	0.976876
83655	66037	73	39767	30645	80	10917	7905	48	162	135	0	97	107	0	79	521	0	0.978764
170997	125464	100	56126	40416	90	28247	20564	72	133	171	0	89	97	0	-3232	0	0	0.978764
252691	152478	123	110686	66690	113	35068	21539	101	-171	51	0	5	35	0	-10	300	0	0.98537
92993	72539	82	37167	28367	80	13628	10025	52	-21	64	0	-48	72	0	-2930	0	0	0.986314
125570	91482	90	54834	39177	87	18113	13353	59	-36	85	0	-115	52	0	-277	180	0	0.993865
223077	139039	108	82750	52616	102	32974	20651	94	7	110	0	115	113	0	-115	395	0	0.994809
136280	101182	92	56869	42403	89	16904	12454	54	-111	55	0	-20	95	0	624	699	0	1.00142
274512	169089	119	103283	62553	114	49782	29895	111	-149	71	0	16	94	0	-2586	0	0	1.00142
207951	135706	111	80682	53012	101	41161	27551	97	142	98	0	62	70	0	-803	208	0	1.0033
299417	175240	119	131586	78075	112	38852	22448	106	-328	62	0	-13	78	0	-2532	0	0	1.0033
108181	79717	96	27784	21101	70	16501	12732	51	-20	80	0	-8	52	0	-414	237	0	1.00991
186711	135188	101	98952	70654	94	27651	19963	77	8	72	0	58	91	0	-32	317	0	1.01085
101122	74535	89	44037	33262	84	11793	8956	47	-139	79	0	43	69	0	104	358	0	1.01746
339268	170114	135	148375	77844	130	52244	24822	125	40	208	0	-112	66	0	531	463	0	1.02312
216317	138229	117	73339	44913	101	27310	16774	82	83	87	0	-39	83	0	-861	0	0	1.0269
138466	102592	91	53260	38940	89	17753	12768	58	34	83	0	1	73	0	-442	248	0	1.03162
73880	58621	80	30463	23273	77	11100	8439	47	-3	112	0	-41	58	0	117	278	0	1.03445
184222	130098	99	73075	51746	94	23061	15880	65	147	163	0	0	91	0	-63	358	0	1.03823
155265	114975	97	61872	45913	89	20075	15205	60	7	81	0	27	49	0	-201	336	0	1.04578
261265	148663	113	121012	70470	112	33472	19316	88	133	206	0	100	71	0	17	314	0	1.05144
49745	37929	79	17109	13179	55	7354	5540	40	59	148	0	3	55	0	-1774	0	0	1.05238
235273	143981	120	77483	47272	102	37308	23704	100	-59	144	0	-91	50	0	-266	467	0	1.05333
213801	134873	109	79666	50952	106	27664	17245	78	143	114	0	45	90	0	225	516	0	1.05899
324378	177702	126	137034	76683	116	51978	27876	110	153	180	0	126	72	0	26	357	0	1.06088
245096	152011	113	107522	65721	112	36419	22660	99	102	127	0	78	60	0	64	434	0	1.06277
232564	144024	108	94806	57923	104	27696	17309	77	-149	46	0	-18	58	0	-267	194	0	1.07032
228516	162293	100	104684	73428	98	38951	27107	93	-183	53	0	-18	58	0	120	438	0	1.07409
157244	119321	90	37324	27705	87	28457	21067	73	53	105	0	23	90	0	-159	463	0	1.08731
83269	62085	91	26740	20084	72	12712	9489	48	-69	91	0	-54	29	0	-127	185	0	1.09108
172625	119178	98	60277	40140	93	27182	18485	77	45	109	0	-40	27	0	-116	108	0	1.09769
229489	141715	122	97163	60056	106	31223	19253	93	250	152	0	-9	80	0	-422	363	0	1.09958
432776	201012	149	250902	126688	150	95375	48503	145	77	138	0	-15	33	0	-809	300	0	1.10807
171063	124236	96	77514	55484	92	26830	18969	71	-225	45	0	65	114	0	-328	294	0	1.11468
48552	36209	75	17676	13693	54	7444	5848	40	85	106	0	11	70	0	-1248	84	0	1.11562
158228	117021	91	29365	21901	80	27812	20964	73	-115	91	0	86	70	0	212	733	0	1.11656
197756	143218	112	88935	64916	95	31406	22289	82	-2	67	0	-116	18	0	-346	347	0	1.12128
264719	180208	110	110272	76252	107	39659	26654	103	-106	31	0	49	103	0	163	967	0	1.12883
222825	141249	119	98769	64225	104	32272	20415	91	41	200	0	-95	59	0	160	429	0	1.13072
293096	174054	121	119608	72210	118	41463	25046	111	-12	90	0	-119	55	0	-2962	71	0	1.13167
300062	172179	123	129887	77662	113	36097	20784	107	-69	63	0	-164	13	0	-2736	755	0	1.13261
184324	120314	100	65755	41619	96	29724	18719	86	-206	6	0	-15	41	0	-6593	0	0	1.13261
285460	170298	121	103552	62624	112	39594	24362	108	-80	159	0	21	61	0	-3518	0	0	1.13355
530211	282276	176	247402	133821	162	109211	59305	158	140	112	0	-43	55	0	-762	291	0	1.13544
195056	126990	101	77929	50911	99	29062	18555	74	152	116	0	-71	34	0	-28254	0	0	1.13544
169017	126344	91	31789	24015	79	19011	14083	57	-27	168	0	-17	97	0	-12995	0	0	1.13544
351503	199560	128	124763	65119	127	51187	28284	120	-328	51	0	113	87	0	-8644	0	0	1.13639
162956	120763	106	52673	39048	89	23077	16748	64	59	113	0	22	70	0	-3003	0	0	1.13733
305267	169343	130	137655	77695	121	46381	25476	115	-77	89	0	-78	72	0	-2416	130	0	1.15809
158998	117776	90	50606	38260	89	27713	19853	76	4	116	0	98	143	0	-374	336	0	1.15904
362762	195408	136	164625	92818	134	54916	30498	128	-51	90	0	84	83	0	-717	443	0	1.16092
154191	113596	90	74736	55696	90	24278	18233	67	9	92	0	-27	76	0	-262	286	0	1.16187
70805	54720	84	16738	12596	52	7958	6107	42	30	70	0	8	52	0	-597	162	0	1.16942
260878	150148	122	99992	57888	109	32277	18901	89	-277	11	0	44	48	0	923	816	0	1.17131
112587	84619	86	39607	29885	85	13509	10214	50	-123	97	0	-2	35	0	-460	267	0	1.17319
66055	50657	85	28641	22290	77	10438	7742	46	-15	68	0	74	86	0	327	508	0	1.17508
182770	136471	92	77903	57254	92	28732	20704	75	-65	70	0	107	81	0	-33	547	0	1.17603
171524	126277	108	49961	36843	90	24913	18403	65	-46	62	0	34	88	0	309958	246788	108	1.17697
64636	51081	80	23069	17725	63	8436	6378	42	-11	63	0	0	54	0	285	351	0	1.17791
153881	113569	105	59279	42325	90	23565	17164	66	-192	44	0	1	79	0	-2121	0	0	1.17791
231464	149484	115	71871	47243	101	35281	22952	99	-3	60	0	-31	59	0	-4098	66	0	1.17886
190543	132565	99	81371	56657	96	28861	20658	73	-121	38	0	-16	36	0	-3929	0	0	1.17886
57253	45111	77	17185	13268	55	6912	5337	39	-19	144	0	-57	42	0	-175	448	0	1.18263
207201	137131	103	78619	50757	102	28611	18830	82	18	113	0	-69	62	0	-956	153	0	1.18263
237933	152771	113	94244	60418	103	33795	20998	98	183	184	0	65	94	0	-385	223	0	1.18452
148193	101204	100	69712	47514	94	20130	13176	63	-19	148	0	-59	50	0	-599	134	0	1.18546
47837	36789	81	18536	14699	53	7361	5544	41	23	69	0	51	94	0	-80	615	0	1.18735
167137	119113	99	64328	45805	95	26045	18589	69	-8	67	0	109	95	0	-434	243	0	1.19396
166743	118239	107	65159	46699	92	25187	17638	72	253	124	0	75	76	0	-2330	225	0	1.19396
82416	62916	81	27895	21515	74	11455	8570	46	62	159	0	130	83	0	-251	283	0	1.20057
208518	128917	105	87668	54944	104	28925	17097	85	6	112	0	0	59	0	-1389	82	0	1.20151
340048	219553	128	189406	125454	125	45793	29368	117	149	131	0	43	86	0	256	564	0	1.20717
274854	153092	123	102686	57877	114	30521	16795	84	-20	80	0	-48	33	0	-9886	0	0	1.20717
57793	44436	82	14582	11562	49	8204	6045	42	23	83	0	61	97	0	-4849	0	0	1.20812
51251	37278	90	19453	14972	57	6607	5222	37	-95	38	0	-137	17	0	-295	314	0	1.20906
508351	239350	170	221052	104257	155	84153	40601	149	-43	103	0	68	62	0	-566	306	0	1.21095
139307	104208	95	54771	40843	85	17060	12489	54	31	102	0	8	46	0	72	603	0	1.21378
77934	59711	82	29779	22916	78	11832	9394	46	171	103	0	30	45	0	-641	202	0	1.21472
219689	142013	106	81515	52116	100	31192	20077	87	281	192	0	-133	64	0	-7	381	0	1.22227
233543	144632	110	96765	58901	100	37256	22078	96	-18	138	0	69	80	0	-483	226	0	1.22416
333458	181978	129	130888	72214	123	45203	24485	119	1	76	0	31	63	0	-10106	0	0	1.22416
209547	135772	98	90023	56429	99	33072	20493	93	59	73	0	10	110	0	2267	3259	42	1.22416
244013	154797	109	93743	58954	103	50650	32302	98	123	123	0	-16	81	0	-478	312	0	1.22605
160803	118535	106	68300	50730	91	26467	19840	82	156	183	0	37	65	0	748	721	0	1.22888
166898	109470	102	61139	39277	94	25132	15602	70	141	179	0	-49	77	0	-42	429	0	1.23171
144877	106741	96	50332	37806	86	19901	14866	62	142	220	0	-57	77	0	-119	409	0	1.23454
149156	109629	95	61192	45577	89	20040	14729	59	32	106	0	-26	86	0	-666	469	0	1.23549
183904	132803	98	82298	60090	93	27537	19427	76	19	90	0	12	77	0	-5390	0	0	1.23549
88411	68371	85	17505	13778	52	13856	10461	52	179	169	0	-10	67	0	-356	383	0	1.23643
112166	87074	86	50344	38421	84	15023	11248	51	-220	50	0	-124	35	0	-247	258	0	1.2421
262398	155700	120	105647	63744	111	38310	23226	106	2	80	0	-94	52	0	-3464	0	0	1.2421
181015	133611	93	68749	50508	91	27802	20543	69	-77	80	0	-42	36	0	-11159	0	0	1.2421
57066	46070	74	26362	20607	67	6823	5023	40	-33	93	0	-34	72	0	-80	254	0	1.24493
242868	155995	108	91086	57007	105	35399	22715	97	40	139	0	-111	46	0	-758	40	0	1.2487
203636	151198	95	63706	47384	92	21812	15657	62	-139	46	0	44	81	0	-6771	0	0	1.2487
139045	106196	93	39290	30432	85	19100	14343	63	44	176	0	14	43	0	79	467	0	1.25153
236356	143384	110	93167	59413	107	27036	17054	75	170	163	0	-7	54	0	-351	197	0	1.25437
64830	51738	92	21903	17122	62	10834	8214	44	-105	73	0	-23	26	0	-431	365	0	1.25908
135500	103299	88	50299	37579	85	22994	16774	63	19	131	0	-5	46	0	-65	279	0	1.26003
119660	86074	90	55430	38463	90	15757	11199	54	-95	84	0	-89	68	0	297	776	0	1.26097
179337	133103	90	77010	56906	91	22382	15760	63	-159	24	0	15	64	0	-4044	0	0	1.26097
245760	155180	113	77786	47786	107	32946	20451	89	240	216	0	-55	37	0	-1440	75	0	1.26286
258154	175598	121	132919	91216	106	42993	29286	99	254	117	0	-78	47	0	-1429	255	0	1.2638
42869	34471	73	18476	14458	58	5403	3806	37	-84	56	0	-64	60	0	-410	468	0	1.26475
239687	158392	103	80913	54302	101	35249	23380	99	194	155	0	2	57	0	-2	815	0	1.26569
106032	80787	87	49854	38017	84	11781	8586	47	-245	47	0	27	60	0	-1456	173	0	1.26664
174207	128334	104	83380	61718	93	25064	18661	67	-136	124	0	-29	87	0	-1181	129	0	1.26664
212019	153496	99	84252	61492	95	22443	16120	63	140	190	0	-98	64	0	320	760	0	1.26947
156675	116303	94	56167	42599	89	25573	18669	69	-119	54	0	-17	80	0	-6529	0	0	1.26947
181460	136392	92	69172	51539	91	20655	15703	57	42	129	0	-107	55	0	-11195	0	0	1.27041
231067	165293	100	93122	66819	97	31602	21988	84	-134	92	0	-87	44	0	-12412	0	0	1.27041
137609	105470	87	57784	44600	86	18678	14135	57	14	192	0	-10	58	0	-18453	0	0	1.27041
298023	169978	115	143568	84402	114	40482	23860	109	-100	56	0	-128	39	0	-17110	0	0	1.27041
58845	46472	80	33608	26346	76	8448	6587	42	142	210	0	-12	39	0	247	417	0	1.27513
174740	128106	97	41108	30986	89	25144	18187	64	4	70	0	-50	36	0	-355	436	0	1.27607
280498	168100	117	91154	52503	108	35371	21138	98	-111	40	0	46	60	0	-1071	240	0	1.27702
63090	49267	80	29037	22559	76	8237	6256	42	-6	120	0	50	59	0	-2957	0	0	1.27796
257792	151963	112	110437	65665	109	35883	21832	103	-73	73	0	54	91	0	596	594	0	1.27891
187983	132984	98	76954	54320	96	29641	20551	76	74	133	0	90	80	0	-6480	0	0	1.27891
193330	141913	94	57561	43081	91	32935	23904	90	-46	88	0	22	85	0	-3969	0	0	1.27985
65262	50719	82	17902	14297	52	10005	7894	45	-54	58	0	-41	54	0	-9013	0	0	1.27985
44238	34398	74	20918	16530	64	6912	5033	42	-81	76	0	-10	63	0	-245	359	0	1.28174
283988	165660	115	125745	73906	113	35928	21729	107	235	162	0	-12	29	0	164	670	0	1.28551
213467	143753	108	76974	50668	97	29723	19905	81	-37	124	0	3	55	0	-434	361	0	1.28929
191151	126465	100	88523	59562	97	30809	19893	83	78	88	0	-110	24	0	-6591	0	0	1.28929
277063	156475	116	118053	66341	113	34620	19842	94	10	89	0	12	61	0	-586	76	0	1.29306
238257	139752	113	103436	62112	111	33927	19933	97	29	112	0	40	107	0	-1343	133	0	1.29401
203169	133445	103	63333	40774	97	31593	20468	84	17	86	0	62	67	0	-462	222	0	1.3025
128601	99042	101	44909	34113	83	14969	10683	52	-10	73	0	42	102	0	-373	295	0	1.31383
146070	108633	103	41458	31548	86	19258	14139	56	-161	59	0	60	97	0	131	337	0	1.31666
171199	125040	100	67779	48714	91	29599	21323	82	34	137	0	70	93	0	-4706	0	0	1.31666
114738	88429	89	33697	25762	82	12480	9158	48	-15	148	0	-13	74	0	-2857	0	0	1.3176
137200	105108	89	54253	41380	86	22782	16640	68	-29	79	0	29	80	0	-385	563	0	1.31855
183740	134412	98	84305	60196	93	24657	17083	68	195	200	0	106	100	0	-5493	0	0	1.31949
202333	134165	102	86218	57947	98	27918	18051	80	-3	64	0	7	60	0	18	335	0	1.32515
37580	30613	65	14928	11822	52	4994	3809	35	-40	76	0	-1	58	0	-463	15	0	1.32704
173546	128174	102	51551	38607	88	22758	16123	62	88	142	0	54	73	0	-126	214	0	1.32798
84753	65664	81	38187	29228	80	11783	8811	47	108	160	0	40	68	0	-685	136	0	1.32893
149423	112472	103	65587	49414	88	20524	15400	61	-88	114	0	-3	39	0	567	487	0	1.3327
79029	61178	87	22425	17512	58	10491	7631	46	-13	115	0	89	52	0	-935	83	0	1.33365
111790	83603	88	48391	36619	85	14353	11098	51	73	109	0	46	91	0	-177	568	0	1.33648
167959	115461	95	73667	49020	95	26180	17730	72	-130	55	0	73	99	0	-2810	397	0	1.33742
215840	142147	111	76205	49553	102	33836	22260	97	-9	98	0	-67	45	0	208	457	0	1.33837
85770	65160	83	36605	28332	80	15053	11544	52	-29	176	0	111	78	0	-260	325	0	1.34025
281452	169575	112	110903	65936	109	43143	27014	103	-40	94	0	8	59	0	-439	498	0	1.34497
175066	124991	96	70550	49406	94	24583	16604	74	-45	84	0	72	84	0	-213	379	0	1.34686
122920	92783	91	43261	33285	84	14280	10423	50	-130	103	0	-106	31	0	420	669	0	1.35441
283757	171673	113	140801	86585	112	43815	26580	106	21	138	0	-2	43	0	-2516	0	0	1.35441
279777	183759	107	81871	51904	104	33900	22008	99	115	163	0	15	64	0	98	524	0	1.35819
136287	105615	87	42719	32360	86	20736	15626	59	-131	27	0	-32	105	0	334	338	0	1.36102
224030	145546	102	79355	51650	98	31479	19541	82	-149	83	0	41	62	0	193	511	0	1.36291
196109	139738	95	79698	56846	92	35139	24409	89	-68	56	0	38	79	0	-3064	0	0	1.36291
228615	152902	108	92327	63015	102	35001	23095	95	-6	105	0	52	55	0	-4639	0	0	1.36385
325451	187159	117	125621	71172	115	50233	28733	109	-129	105	0	-59	46	0	667	458	0	1.36668
173452	127167	106	65863	48699	92	33223	23676	89	83	153	0	36	85	0	-3180	137	0	1.36668
146021	112253	88	46306	35625	86	28082	20118	69	-11	124	0	-42	43	0	-5005	0	0	1.36763
165053	125286	91	76569	57530	89	26211	19199	70	0	108	0	22	73	0	-6146	0	0	1.36763
236315	148845	121	88279	56709	105	31764	20016	85	119	132	0	-83	35	0	-3902	0	0	1.36857
228538	143356	115	84169	52911	104	35184	22463	97	-51	97	0	-128	58	0	-3565	0	0	1.36857
96363	73753	84	40425	28645	85	16030	11561	54	-41	97	0	-21	54	0	344	342	0	1.3714
157630	107214	98	70437	47245	96	19689	12950	67	-11	112	0	12	89	0	117	498	0	1.37329
222789	149857	101	104597	69674	102	27958	18093	76	108	142	0	59	86	0	-9	505	0	1.37518
165093	122614	93	64538	48673	89	23499	17308	63	-38	145	0	-23	87	0	-349	489	0	1.37612
254819	158550	121	129823	83900	106	35235	21247	96	199	135	0	-60	47	0	-556	312	0	1.37801
126152	98645	88	56536	43223	85	20647	16014	61	-16	146	0	52	93	0	-5690	0	0	1.37801
244798	150283	116	98174	57809	112	32091	20415	83	-42	65	0	45	73	0	-912	295	0	1.37895
135504	101803	90	46907	35804	85	19666	15040	57	-34	60	0	-17	59	0	-672	106	0	1.38084
151120	113482	91	69717	52441	90	22495	16333	64	-25	106	0	-75	50	0	-938	0	0	1.38178
163524	110808	103	74234	49804	97	27199	18361	79	-25	89	0	2	89	0	-333	588	0	1.38273
105431	82368	85	40224	31173	82	14337	11048	48	65	123	0	-1	46	0	-1976	186	0	1.38273
217632	156340	100	71231	52444	94	35422	24679	92	87	172	0	38	67	0	180	754	0	1.38462
286934	166758	119	109092	64604	117	44822	26653	113	-162	115	0	37	54	0	-975	75	0	1.3865
65191	48551	92	26303	20762	70	7972	6184	42	85	100	0	11	73	0	495	581	0	1.38839
231898	169296	101	103614	76488	100	31075	22295	78	-5	96	0	-243	27	0	60	401	0	1.38933
214395	144887	107	88024	59644	100	32290	22224	87	93	168	0	65	107	0	-3402	0	0	1.38933
60971	49320	78	26749	20854	71	9211	7514	42	-53	95	0	32	58	0	39	659	0	1.39217
254786	165939	108	114962	77419	104	36958	23436	99	-57	91	0	129	98	0	-395	445	0	1.39311
82488	63368	94	17806	13894	53	11826	9144	46	-59	55	0	81	106	0	-721	18	0	1.39405
99696	77361	86	44105	34553	82	15599	12062	51	-43	100	0	-15	44	0	-187	239	0	1.39689
193544	127924	104	69214	44836	98	25659	16858	72	122	180	0	66	56	0	290	546	0	1.39877
235795	146749	108	107874	68325	102	30616	18672	84	-121	72	0	35	70	0	-1841	194	0	1.39972
134595	103161	89	53091	40153	86	18923	14232	54	-8	93	0	-24	51	0	27	674	0	1.40066
193564	127044	106	60399	39848	98	25035	16300	65	180	111	0	35	63	0	-302	190	0	1.40255
157319	118960	92	42441	32630	86	25455	18947	63	9	67	0	-47	73	0	-1277	169	0	1.40349
138458	106585	92	45233	34526	85	21913	16811	62	-130	40	0	-26	38	0	-3005	42	0	1.40349
346320	194535	127	138130	78257	122	49816	28477	117	77	173	0	20	109	0	211275	174019	63	1.40349
172830	126398	96	76450	55498	92	26163	18883	67	127	180	0	103	107	0	-455	405	0	1.40538
58121	46236	76	29506	23001	75	7095	5304	40	-56	87	0	-12	40	0	331	481	0	1.41104
344165	186100	122	142433	79831	119	46493	24853	113	-37	135	0	-47	84	0	169	350	0	1.42048
129147	99272	89	52278	40296	85	18146	13921	54	-153	59	0	31	68	0	231	356	0	1.42426
191929	143573	99	99267	75123	96	26609	19217	72	-122	61	0	63	103	0	229673	164789	110	1.42426
138035	107305	87	33820	25925	83	18074	13146	56	80	135	0	-50	38	0	694	496	0	1.42898
305194	169453	121	122261	68319	116	45293	24359	110	17	121	0	208	114	0	-683	23	0	1.43464
46522	36903	74	20030	15990	59	3965	3088	31	182	177	0	-30	95	0	-645	0	0	1.43653
77765	60496	82	30316	23499	76	10437	7921	45	65	170	0	80	65	0	-303	358	0	1.44408
173364	129346	93	75050	55927	90	25314	17696	69	-69	49	0	75	70	0	560	850	0	1.4488
320719	190133	115	125237	73901	115	47130	27451	110	332	176	0	-67	45	0	437	749	0	1.45352
223881	141426	115	100995	66420	104	29217	18785	80	-104	56	0	82	100	0	-38	712	0	1.45635
241715	147274	110	94325	56241	104	35182	21546	98	-11	158	0	82	66	0	-68	326	0	1.45824
478262	249053	157	244904	138582	149	82506	42700	142	230	137	0	62	62	0	371944	230439	105	1.45824
184928	139424	93	95086	71737	91	25134	18016	66	152	127	0	-167	8	0	-8447	0	0	1.45824
162965	124010	91	60120	45492	90	1815	1257	15	-14	97	0	48	63	0	962	1224	8	1.46767
131036	100892	102	43865	34011	85	21492	16696	61	-55	128	0	-10	52	0	-1466	189	0	1.46862
59546	46772	83	30499	24106	76	8183	6252	42	-46	59	0	-10	57	0	-4318	0	0	1.46862
164833	123620	93	58729	44055	91	23684	17084	63	-2	101	0	-68	46	0	-357	255	0	1.4705
64076	51738	79	37415	29886	77	9109	7042	42	-111	98	0	-59	15	0	-1961	0	0	1.4705
221628	137279	119	86216	54156	104	30996	18539	90	-53	110	0	-32	63	0	-1029	176	0	1.47145
186435	135284	96	68490	50718	93	28149	20030	71	-138	40	0	27	74	0	-11	399	0	1.47711
170416	126931	102	58706	44304	89	22988	17196	62	-31	80	0	54	74	0	-62	364	0	1.48183
262062	159207	112	108686	67368	107	39520	23615	103	-67	125	0	-172	6	0	-4124	0	0	1.48183
161860	124533	89	57980	44157	87	22360	16042	62	50	132	0	52	89	0	-11368	0	0	1.48277
229518	149152	108	85676	56594	103	30627	19809	84	127	109	0	50	82	0	-4837	0	0	1.48277
216232	145772	99	71173	47805	97	31393	20560	87	-87	100	0	-15	69	0	-410	208	0	1.48938
143635	109046	95	47794	36431	87	24558	18152	68	-91	63	0	50	76	0	-63	470	0	1.49788
120554	87985	90	52731	37558	87	9519	7041	45	1	115	0	-21	39	0	251	402	0	1.50543
253661	167934	111	107359	71361	102	31195	20751	93	-535	0	0	-237	4	0	-1392	411	0	1.50543
211006	146833	102	75826	53072	97	28286	18951	79	47	86	0	-11	101	0	-736	240	0	1.50731
142774	109741	88	36795	28279	85	25157	19149	66	-83	97	0	-18	109	0	-2614	0	0	1.50731
160601	120986	105	81188	62344	90	22547	16963	61	53	181	0	-83	49	0	-1016	160	0	1.50826
53256	42114	78	20724	16622	57	7867	6428	40	76	112	0	-58	41	0	-111	186	0	1.51015
88628	71204	83	48261	37831	82	8488	6636	43	9	138	0	-37	70	0	-529	86	0	1.51203
277077	170535	111	89513	55266	105	31352	18465	84	30	145	0	1	95	0	-430	145	0	1.52053
172527	130166	92	73011	55068	90	29881	22076	81	-2	119	0	60	53	0	235	624	0	1.52525
83581	64466	95	34840	27230	79	11017	8629	45	-22	77	0	42	84	0	-621	222	0	1.52714
201845	131597	99	87084	57526	99	26050	16041	76	233	125	0	-43	50	0	40	541	0	1.52997
250232	155446	120	110747	68936	104	32813	19833	92	-121	100	0	-74	51	0	-1415	621	0	1.53091
270387	166299	113	104839	66229	109	43795	27038	105	-177	37	0	-28	55	0	26	736	0	1.53185
158008	118641	90	72230	51840	89	24486	17314	67	244	177	0	-107	52	0	-7251	0	0	1.5328
87686	66564	95	33812	26392	79	13309	10095	49	-48	83	0	31	80	0	147	264	0	1.53563
147999	108135	100	83179	60970	91	22086	16030	60	178	140	0	44	68	0	-1216	379	0	1.53563
219443	140920	111	99103	64100	102	27614	17648	77	249	97	0	16	74	0	1421	1273	23	1.53657
76146	60711	79	33397	25970	78	10409	7817	44	26	86	0	43	92	0	-288	446	0	1.53846
148504	114721	93	56982	43603	87	19091	14382	58	86	118	0	87	99	0	-71	1242	5	1.53941
87339	69126	91	37952	30055	79	12374	9783	49	56	104	0	76	76	0	-1741	0	0	1.54035
362445	186895	134	189497	98503	132	52425	25893	124	-105	70	0	-71	85	0	-399	230	0	1.54129
376442	191749	147	161457	80771	146	57452	28162	141	-278	19	0	-142	53	0	-2444	143	0	1.54224
205706	133782	105	82257	51413	97	36578	24563	95	99	173	0	64	61	0	-80	251	0	1.54507
80194	64136	86	42804	33358	79	12240	10037	46	82	118	0	36	85	0	-381	437	0	1.54601
208239	156689	100	77658	58345	94	26720	19543	70	-29	56	0	-15	46	0	-302	694	0	1.54696
232888	151964	106	147645	96628	106	34819	22582	97	176	149	0	9	57	0	378	623	0	1.54884
214429	144406	102	71604	48570	100	31969	20887	93	68	141	0	59	45	0	44	528	0	1.55356
209910	138169	103	88332	59671	99	27008	17425	82	71	101	0	-65	40	0	-2472	0	0	1.55451
137614	104051	88	58284	42993	86	25483	18437	67	-21	94	0	14	52	0	-8699	0	0	1.55451
146025	110822	94	69186	53636	87	22313	16812	60	28	159	0	-1	62	0	564	922	0	1.56111
218718	141243	117	100216	65948	102	30190	19006	84	144	147	0	140	77	0	-951	42	0	1.56206
149334	115222	96	47475	36562	86	25647	18919	71	67	114	0	-103	36	0	-3769	0	0	1.56206
334691	188386	136	137337	78158	120	46578	27113	114	-125	77	0	-92	35	0	-395	326	0	1.56395
189382	130097	98	122218	84689	97	376	245	0	-327	0	0	-56	65	0	-4730	0	0	1.56395
219462	149022	105	70787	46767	99	38753	26150	94	-107	120	0	-33	67	0	-1654	83	0	1.56489
160558	121124	98	49794	38234	88	20924	15563	60	38	149	0	74	98	0	-863	358	0	1.56583
148555	112882	103	55225	42509	87	23081	18237	60	178	217	0	59	110	0	-171	383	0	1.56772
101998	78026	83	44334	34381	84	11693	9335	47	29	97	0	-27	42	0	237	586	0	1.56961
223844	162026	100	90633	65410	96	28549	20284	69	-44	57	0	-34	55	0	-1365	0	0	1.57055
450729	231616	140	186659	96926	141	65287	33714	138	14	139	0	92	97	0	-5101	0	0	1.57055
65937	53737	77	32515	25628	76	8944	6915	42	18	142	0	97	92	0	-1802	63	0	1.57244
42042	32981	79	19573	15742	59	4594	3774	33	158	183	0	-141	16	0	246	727	0	1.57244
225913	144312	107	70482	44026	101	29246	18300	81	-12	65	0	83	91	0	-1472	109	0	1.57338
59874	47295	78	16948	13440	52	8672	6728	42	-14	121	0	67	67	0	101	452	0	1.57433
123417	96975	88	36470	28686	83	13937	10663	51	-68	45	0	113	66	0	-2	334	0	1.57622
249901	163533	106	112608	74339	103	30636	19555	84	-12	71	0	-8	106	0	-469	368	0	1.57716
182475	134517	93	89423	66642	93	28234	20552	76	81	124	0	28	48	0	212	863	0	1.58471
199214	133607	103	76112	50281	100	38424	25236	96	-61	102	0	46	94	0	-248	224	0	1.5866
196243	135687	98	80844	55856	97	26364	17539	68	54	124	0	-65	24	0	-1219	0	0	1.58754
187182	128950	101	64416	42595	94	24930	16440	71	-88	28	0	-81	42	0	-2178	79	0	1.58849
135681	104325	90	59836	46230	86	19446	14723	57	-11	112	0	-45	61	0	127	815	0	1.59037
272682	151165	113	128306	72895	112	39788	22189	106	-99	74	0	-77	54	0	299	467	0	1.5932
174895	129638	106	64896	48483	89	27085	20303	82	258	216	0	75	69	0	-1984	0	0	1.59415
227179	144507	109	103085	66386	104	34541	21128	95	71	127	0	-74	42	0	-9083	0	0	1.59415
165854	127736	92	60969	46472	90	30468	22476	78	7	96	0	22	85	0	16	303	0	1.59698
97616	76278	88	37144	29049	82	9732	7521	43	247	188	0	-120	3	0	-3658	0	0	1.59698
206582	145893	97	71203	49393	96	24341	17352	65	-134	85	0	-35	80	0	-5448	0	0	1.59792
200628	126074	104	145788	101740	100	40981	27141	95	-44	102	0	-98	33	0	-2728	0	0	1.59792
258117	161404	115	98927	61515	104	39409	25214	101	-57	113	0	62	72	0	507	657	0	1.59981
147097	111913	90	51248	38915	87	20213	15122	59	-143	76	0	-87	41	0	-461	216	0	1.60075
142175	109773	87	58546	44197	86	23266	17337	61	6	95	0	63	73	0	-931	114	0	1.6017
130733	101922	87	57124	44067	85	17948	13947	53	257	159	0	1	91	0	-566	294	0	1.60359
245053	144693	111	105454	61655	107	30370	18175	86	-83	199	0	19	79	0	-370	396	0	1.60453
199097	135551	114	94252	66365	98	29841	20966	84	143	131	0	-5	44	0	-665	130	0	1.60642
291717	168095	128	119631	70105	115	37355	21154	109	-86	109	0	-71	58	0	-2295	0	0	1.60642
210178	155281	97	96966	71836	95	30515	21916	86	-89	71	0	96	112	0	-361	231	0	1.60831
163686	124310	94	66907	51449	91	26229	19700	64	-64	139	0	24	68	0	-694	407	0	1.60925
286747	161264	122	120515	67319	120	42040	24041	115	-209	71	0	28	78	0	-138	354	0	1.61397
158012	121182	91	48633	37521	87	28394	21053	69	-16	126	0	50	94	0	-8406	0	0	1.61397
213720	141091	101	100744	68813	99	33336	21085	92	62	71	0	11	59	0	-1017	303	0	1.61491
135333	105378	88	46660	36157	85	20173	15560	58	-126	28	0	73	117	0	57	422	0	1.6168
113262	88810	83	42964	33208	82	15102	11440	50	-168	25	0	-134	64	0	-1955	99	0	1.6168
357287	191941	135	147664	77766	127	45074	23657	121	-237	67	0	-16	71	0	-4454	0	0	1.61774
391092	204492	141	168191	98857	132	72783	40402	131	-50	122	0	-11	71	0	-1604	298	0	1.61869
140301	108412	90	58819	45839	87	20911	16360	59	-372	4	0	78	70	0	-11948	0	0	1.61869
70923	57029	82	29978	23833	77	11638	8736	48	93	115	0	-101	18	0	-590	125	0	1.62058
212503	136377	103	88593	56273	101	30331	19172	79	-108	62	0	58	94	0	-232	240	0	1.62152
130480	103717	84	45456	35709	83	16672	12547	52	-37	66	0	-41	60	0	-13035	0	0	1.62246
148625	111923	100	50714	38539	87	21947	16401	60	16	96	0	-22	58	0	611	569	0	1.62718
92780	73470	81	41582	32927	80	12236	9516	48	-183	96	0	5	41	0	-3764	0	0	1.62718
192759	126272	107	89460	57583	99	33599	21406	92	91	83	0	-47	32	0	46	717	0	1.63379
142897	111820	89	64238	49655	88	24521	18295	69	107	121	0	-123	10	0	-546	189	0	1.63568
265632	167789	116	83258	53400	107	45897	28719	105	-69	85	0	-125	27	0	-435	396	0	1.63945
322128	184622	120	129605	73118	117	42983	24017	111	-6	95	0	-43	50	0	-4797	0	0	1.6404
76267	59570	83	30822	23895	77	9844	7688	45	43	64	0	-68	82	0	68	505	0	1.64228
234575	150481	104	108588	69556	103	30934	19762	83	257	217	0	68	56	0	-2835	0	0	1.64228
199235	130609	103	83774	55819	98	27850	17796	78	47	104	0	-91	35	0	-5900	0	0	1.64323
84744	69464	80	36656	29376	78	9402	7766	42	-82	45	0	-63	55	0	-7655	0	0	1.64323
224526	137129	107	107011	65996	103	28132	16727	83	256	172	0	-4	50	0	80	429	0	1.64512
280266	185397	113	95906	64334	109	31743	20133	84	-38	101	0	100	88	0	-236	366	0	1.64795
201979	145823	97	84780	62324	95	27122	19367	74	-192	26	0	-96	41	0	62	350	0	1.65078
176459	132934	94	61631	46662	90	25172	18563	70	115	142	0	47	64	0	124	517	0	1.65833
126536	100596	86	36053	28153	82	20275	15624	58	-77	53	0	36	52	0	-541	125	0	1.66022
174480	119806	97	115371	80294	96	276	212	0	-90	143	0	-30	57	0	-2020	0	0	1.66022
198394	147884	105	89884	67978	93	31729	24150	85	87	132	0	50	59	0	-695	277	0	1.66116
128317	98560	93	47448	36738	86	17384	13509	54	-4	47	0	-115	28	0	-2867	0	0	1.6621
245713	158210	118	114518	73272	105	30844	19925	90	-55	110	0	-43	28	0	-262	409	0	1.66305
111685	89038	88	45586	35827	82	16916	12904	53	-108	46	0	-59	72	0	271	811	0	1.66682
64805	50878	92	17976	14528	53	8875	6804	42	38	146	0	-61	17	0	-400	314	0	1.66966
75305	59451	86	13255	10684	47	11741	9031	48	-112	57	0	-75	48	0	-3626	0	0	1.67815
136179	107048	87	67273	51841	87	19534	15015	59	58	137	0	66	104	0	-4309	0	0	1.67815
193232	130107	107	77635	53406	96	28404	19036	80	107	112	0	-84	35	0	-80	484	0	1.68004
336085	172881	138	138614	70237	122	47795	23412	117	73	128	0	86	113	0	225	390	0	1.68759
126746	100736	83	47998	37971	82	18998	14074	57	94	137	0	10	95	0	-9617	0	0	1.68853
190523	124757	100	78637	52394	96	27893	18618	76	12	113	0	17	84	0	-3161	0	0	1.68853
291966	160628	121	120955	67258	113	40591	21193	108	143	127	0	42	98	0	-199	353	0	1.69325
235572	145844	120	95411	59366	104	33873	21994	89	61	135	0	0	71	0	-466	292	0	1.69514
167566	126117	92	58105	43750	88	26828	19562	73	129	153	0	-63	36	0	-1496	0	0	1.69608
225585	148219	103	107575	71832	102	37035	24095	98	189	196	0	-40	63	0	-565	375	0	1.69797
245412	156359	111	93043	60966	106	37405	24063	101	-75	92	0	-96	47	0	-2065	198	0	1.69797
158556	121978	89	48659	37776	85	28927	22077	83	-82	77	0	-54	46	0	-86	383	0	1.69986
191978	127808	99	78781	52805	97	26578	18385	78	36	152	0	-62	67	0	376	746	0	1.70269
75618	58609	90	27555	21718	75	11743	9129	46	-95	57	0	-28	44	0	-310	119	0	1.70458
133844	103932	87	55432	42663	85	19759	14869	57	-97	53	0	-55	32	0	0	275	0	1.70835
323570	180836	125	139516	79885	123	47611	25318	117	20	146	0	48	119	0	-339	417	0	1.71024
166542	128215	91	47771	36634	88	27487	20523	73	24	145	0	150	100	0	22	270	0	1.71685
442430	219341	137	145204	73032	135	69339	33789	131	-174	73	0	-24	73	0	9918	3964	96	1.71685
103607	84170	83	33137	26654	71	11811	9642	44	-146	68	0	29	91	0	-20864	0	0	1.71685
62129	51418	76	29228	23370	75	7951	6494	40	-102	82	0	-22	68	0	-894	73	0	1.71779
170987	126106	108	72399	52690	91	26449	19884	65	-2	143	0	-10	94	0	815	606	0	1.72157
161194	124058	96	62489	48175	89	24173	18998	63	13	118	0	176	147	0	-1348	25	0	1.72251
246973	157562	103	95868	60703	103	31234	20371	91	-165	55	0	-59	40	0	-4277	0	0	1.72251
217591	144842	111	93028	63473	100	24270	15781	73	130	129	0	-123	48	0	293	607	0	1.72629
117488	91520	91	50895	40059	83	15931	12197	51	81	203	0	-18	46	0	123	554	0	1.73101
158515	121335	91	53346	41221	86	17260	12966	54	-99	128	0	-2	36	0	-496	176	0	1.73384
170185	129467	94	73997	56014	90	23586	17899	66	-97	132	0	-7	60	0	100	335	0	1.73572
338785	199917	129	112723	65307	128	43891	26897	113	-68	83	0	-18	113	0	-3675	0	0	1.73667
239308	147745	108	92496	56654	107	35158	21678	102	59	133	0	-75	42	0	165	413	0	1.73856
177757	122581	101	60825	39911	95	24971	16822	68	17	83	0	84	52	0	752	765	0	1.74233
92155	72539	90	29463	22972	79	10924	8594	44	-188	0	0	72	71	0	752	944	0	1.74611
145441	115042	88	70235	54590	87	23516	17941	63	-239	51	0	-25	43	0	-3582	0	0	1.75649
196582	134493	98	88480	60656	97	29932	19811	85	-43	65	0	-107	56	0	3371	2633	41	1.75649
182511	136049	95	66173	49951	94	22026	16304	59	-44	100	0	-85	59	0	-4457	0	0	1.75743
108921	83676	99	37478	29028	83	14196	10895	51	-206	75	0	-33	63	0	-226	566	0	1.76026
143297	105214	95	56436	41509	89	19233	14259	59	80	100	0	-4	64	0	-1546	0	0	1.76026
174760	132664	92	67670	52055	91	28562	21330	77	15	77	0	32	76	0	-271	653	0	1.7631
125482	100046	84	38291	30452	82	25825	20063	71	25	133	0	-33	52	0	-815	484	0	1.76404
161242	124584	92	72398	55460	90	21440	16302	60	-24	104	0	-9	70	0	654	924	0	1.76687
150991	116724	90	54331	42127	86	21913	17024	61	95	191	0	-57	36	0	-3027	383	0	1.76687
117259	91825	87	53144	41541	84	14154	10931	50	-65	50	0	70	83	0	-934	60	0	1.76781
120602	95637	85	37062	29277	82	19305	15020	57	-71	78	0	46	74	0	67	333	0	1.77065
273705	167688	112	117162	74540	108	42170	26274	103	-31	119	0	85	68	0	22	544	0	1.77537
68602	55314	83	15910	12880	48	10155	8052	44	-6	103	0	123	75	0	6373	3215	58	1.77537
324276	184676	114	132603	77838	111	45012	25606	106	-53	121	0	-2	61	0	-9632	0	0	1.77537
324635	185135	126	113399	63070	114	40924	23217	108	41	135	0	64	105	0	-3233	44	0	1.77631
332075	193142	125	133371	79339	117	44546	26910	111	113	152	0	-9	98	0	-886	54	0	1.78008
241935	157732	118	86887	57365	104	31464	20684	86	-159	81	0	37	74	0	-29	605	0	1.78197
65491	53651	77	25650	20650	65	9517	7258	44	-33	93	0	-50	22	0	-5662	0	0	1.78197
331648	179399	127	134754	72103	119	42205	22599	113	-88	85	0	77	99	0	-690	241	0	1.78669
159952	120965	96	59800	46377	89	23630	17444	66	-94	97	0	-57	34	0	85	506	0	1.79141
263642	166730	113	102759	63620	103	33814	21618	97	88	276	0	-61	35	0	-1468	135	0	1.79235
512788	253293	178	167430	90874	160	80858	42638	157	-72	107	0	83	78	0	-4614	48	0	1.7933
220930	144450	103	95770	60827	102	27262	17031	80	-140	50	0	-21	45	0	75998	27560	117	1.7933
255909	154810	105	90634	53690	102	37705	23010	98	-34	70	0	83	81	0	-23403	0	0	1.7933
118750	93783	90	53941	43038	82	12597	9679	48	-97	87	0	-106	33	0	-16229	0	0	1.7933
61096	47699	89	20933	16593	61	8128	6646	40	13	178	0	29	53	0	-4201	0	0	1.79424
204661	134701	111	90360	60004	101	26118	16254	76	285	226	0	44	131	0	-196	415	0	1.79613
248267	155858	120	103531	66361	105	38224	24720	100	-18	127	0	96	64	0	-528	232	0	1.80368
54940	44275	72	19874	15938	57	7579	6269	39	24	57	0	68	79	0	-974	54	0	1.80462
160019	123889	87	65816	51058	87	28111	20879	74	101	91	0	-31	57	0	853	748	0	1.80651
253499	156846	109	102332	63838	106	34324	20556	98	-39	166	0	-15	80	0	-6832	0	0	1.80651
166818	119459	97	65597	46250	92	29184	21059	71	28	98	0	98	100	0	-4516	0	0	1.80746
192366	128629	101	78537	52152	96	28717	19084	76	-103	52	0	101	89	0	136	359	0	1.81123
197125	133425	114	74019	50881	97	33132	22357	93	-42	112	0	-37	66	0	1234	809	0	1.81406
194215	134549	104	83616	56875	96	26386	18039	70	-103	102	0	-85	67	0	-798	611	0	1.81501
153330	117456	93	53644	41038	86	23850	18120	70	-21	117	0	-151	26	0	-7336	0	0	1.81501
158015	123798	91	58758	45917	86	24026	18360	63	9	85	0	-136	46	0	-11812	0	0	1.81595
155742	120367	92	69465	52638	88	21306	15824	60	-19	92	0	33	65	0	-8069	0	0	1.81595
103717	81127	85	35904	28700	80	14724	11726	51	-2	117	0	28	59	0	-3092	0	0	1.81689
240260	156914	116	74982	47279	102	28745	17707	83	99	107	0	-34	66	0	-228	581	0	1.81973
203837	140049	99	107683	74818	97	32660	23182	92	-74	64	0	77	83	0	-137	351	0	1.82256
207912	135771	116	92859	62083	116	27269	17318	82	550	873	0	357	471	0	1355	4705	10	1.82256
95322	75086	84	31798	24990	79	12345	9997	45	-102	77	0	-35	50	0	-298	220	0	1.82539
293136	172736	111	116282	70307	110	39724	23288	103	132	105	0	-1	56	0	-302	241	0	1.82728
192105	132718	96	89968	61402	96	26428	17733	79	61	134	0	-29	79	0	-1548	15	0	1.82822
142306	111473	103	35314	27673	82	22829	17660	60	86	167	0	15	77	0	-750	284	0	1.82916
133269	105095	85	56231	43623	84	22289	17236	57	-38	114	0	-12	87	0	311	683	0	1.832
154146	120188	90	53017	40867	87	22975	17501	60	-78	52	0	36	105	0	327	879	0	1.83388
97623	78117	83	41666	33239	80	13686	11003	49	52	84	0	35	90	0	19	401	0	1.83483
75341	61205	80	19470	15732	56	9915	7760	45	-173	86	0	177	86	0	-68	356	0	1.8386
46049	37126	73	21692	17456	61	7757	6146	42	-75	63	0	-27	62	0	699	548	0	1.84521
152696	122016	87	68722	54022	87	18410	14283	53	7	116	0	-120	26	0	-13067	0	0	1.8471
93751	75247	86	30886	24835	79	11706	9292	44	126	131	0	-40	46	0	-1883	81	0	1.84804
99675	78428	83	36524	28840	80	12694	10469	46	47	96	0	32	60	0	641	423	0	1.84899
145767	114736	90	40023	31399	85	21576	16822	59	88	133	0	71	101	0	-688	252	0	1.84993
137028	108317	89	43890	34470	83	24431	19152	65	-9	103	0	-94	34	0	-24	335	0	1.85182
159666	125193	88	71438	55096	88	25286	19325	73	54	125	0	5	40	0	-118	315	0	1.8537
252362	156082	117	118361	77498	105	35700	22763	99	-148	120	0	-3	144	0	-1846	10	0	1.8537
194224	140797	103	77832	57632	94	26130	19258	73	40	148	0	-54	51	0	-1401	0	0	1.85559
113734	90058	86	38484	30511	82	18847	15011	52	-194	24	0	41	60	0	-189	497	0	1.85937
171595	118754	100	68120	46185	94	23998	16300	74	133	150	0	63	113	0	-1228	190	0	1.86031
135178	106890	88	58275	45426	86	18139	13305	53	103	107	0	-1	67	0	195	1176	5	1.86126
127350	100569	91	44782	35010	83	18385	14828	54	6	118	0	125	77	0	-198	260	0	1.86503
330851	183664	122	130440	73035	119	46299	25769	113	-187	22	0	40	129	0	-4128	103	0	1.86503
121865	100314	83	52492	41906	82	23681	18187	60	28	93	0	39	86	0	-12809	0	0	1.86503
192103	130056	100	81411	55726	96	27170	19152	76	-30	105	0	-45	43	0	-10552	0	0	1.86503
166784	130778	90	46540	35989	86	24329	18699	59	15	97	0	-20	41	0	-11706	0	0	1.86597
169292	129599	93	54554	41680	89	24641	18581	63	139	166	0	13	52	0	-5362	0	0	1.86597
193780	136508	103	82974	58235	94	27674	19499	73	-77	70	0	63	64	0	15914	6657	104	1.86597
86204	70828	80	38149	30857	78	11458	8938	47	-47	122	0	44	56	0	-15518	0	0	1.86597
152413	116164	99	36547	28799	85	22908	17889	60	85	179	0	47	86	0	-549	210	0	1.86786
86368	68852	87	27939	22196	74	12957	10315	48	84	93	0	-26	40	0	-2512	0	0	1.86881
273071	167326	113	104397	62513	111	41849	25365	106	-185	69	0	32	67	0	-5999	0	0	1.86881
147147	113186	92	56117	42994	87	21129	16127	57	-68	103	0	-21	79	0	-4826	0	0	1.86881
67232	55027	81	21704	17808	57	8923	7127	41	68	72	0	-15	56	0	-163	313	0	1.87164
215399	146809	105	73917	48832	99	30710	20817	85	8	118	0	37	75	0	643	708	0	1.87447
118481	92469	84	43979	34687	83	15245	11423	53	-185	41	0	13	85	0	-538	79	0	1.87541
222134	145926	103	91111	59479	102	32119	20127	89	56	81	0	102	83	0	-452	261	0	1.88013
124169	98793	87	56069	44380	83	16913	13454	51	62	106	0	-98	25	0	-2572	35	0	1.88108
95502	75112	85	48716	39041	81	12314	9688	45	231	143	0	20	59	0	-3346	0	0	1.88108
174553	120181	99	57857	40776	93	24060	16405	69	91	142	0	-7	59	0	244	651	0	1.88296
200551	134181	104	89779	62295	98	22506	14193	63	45	188	0	13	115	0	-875	285	0	1.88391
432910	217351	155	170200	86299	152	71074	35837	148	17	95	0	30	37	0	-218	536	0	1.8858
131753	102717	90	46379	36514	83	19580	15166	56	-70	72	0	23	50	0	-11	447	0	1.89146
195326	138978	100	86479	64388	96	25566	18532	67	-46	66	0	-135	47	0	-19	356	0	1.89901
64558	53193	79	35905	29341	76	8453	7008	43	-4	129	0	-82	38	0	-230	324	0	1.90278
232074	155709	106	109420	74135	102	28904	19536	87	146	165	0	-34	53	0	-668	418	0	1.90373
191202	145336	95	55574	42886	91	25708	18538	69	-29	95	0	34	56	0	-1071	101	0	1.90467
176883	135385	96	57400	44834	87	23230	17305	60	98	108	0	43	57	0	-442	82	0	1.90656
90121	69552	90	40963	32738	80	10453	7966	44	-12	103	0	52	50	0	-126	190	0	1.91317
133422	106195	87	61675	48574	86	17697	13874	52	182	144	0	-17	90	0	-1150	106	0	1.91317
176355	126161	97	77614	56115	96	27940	20061	80	97	126	0	-148	25	0	628	498	0	1.91505
139163	108725	86	59779	46740	86	21461	16059	59	-148	60	0	2	29	0	-374	172	0	1.91977
61892	49373	78	18250	14611	51	8259	6318	42	-95	52	0	79	110	0	-2116	210	0	1.92072
50824	40712	77	23187	18829	62	7288	5957	38	148	198	0	-34	28	0	-105	236	0	1.92638
178843	138349	92	65048	50518	87	25205	19118	67	107	171	0	-31	72	0	-610	212	0	1.92732
81168	65318	84	30704	24453	77	10045	7865	43	-88	112	0	-27	80	0	460	471	0	1.92921
231138	157588	100	67563	44543	97	31461	22053	91	-307	15	0	-10	49	0	-124	474	0	1.93393
130600	102393	95	54613	42933	85	17360	13481	56	-42	103	0	94	102	0	-645	512	0	1.93487
308440	186100	117	124499	78862	114	36793	21589	109	-16	94	0	-80	46	0	-1564	0	0	1.93582
279498	160245	109	117405	65291	110	31101	17635	92	-27	63	0	-189	18	0	-139	265	0	1.94243
62638	53864	65	30020	24701	69	8233	6598	41	-121	64	0	56	82	0	-7746	0	0	1.94243
251775	147874	111	174468	106003	110	64922	40866	104	295	179	0	-4	57	0	-4520	0	0	1.94243
216918	138474	107	84446	53726	100	32817	19792	84	1	84	0	-91	36	0	-19031	0	0	1.94431
222843	142814	111	90171	58040	104	31173	20652	83	-21	73	0	-30	31	0	-1152	32	0	1.9462
210066	147656	100	164831	115597	101	882	610	0	284	149	0	-19	70	0	769	527	0	1.94903
168136	127866	92	66357	50872	90	23910	17512	61	127	122	0	66	87	0	69	398	0	1.94903
112357	90568	83	55102	43385	83	15473	11782	52	-152	80	0	-32	74	0	-419	178	0	1.95281
168736	121296	95	56712	39849	91	24376	16939	69	26	66	0	24	90	0	312	455	0	1.95564
68286	58735	76	13289	10798	46	9290	7531	41	-75	180	0	-25	45	0	6157	2879	63	1.95564
175105	122428	99	73394	51581	95	24914	17569	70	79	220	0	-15	41	0	-3359	0	0	1.95564
64042	50087	79	12158	10004	45	9190	6987	44	-190	48	0	48	74	0	-929	0	0	1.95753
147196	113236	92	55453	42936	87	20684	15097	57	-131	78	0	31	57	0	-945	0	0	1.95753
185416	141691	99	61556	47143	92	23669	17644	72	-96	127	0	66	118	0	198	488	0	1.96036
44312	34747	86	22268	17948	59	6436	4822	38	0	70	0	-32	73	0	33	348	0	1.96225
166200	128114	91	53937	42378	86	23675	18196	61	249	267	0	88	121	0	165	645	0	1.96413
280647	177079	108	103238	65382	106	33395	20200	86	-16	93	0	-97	18	0	-7539	0	0	1.96413
229311	154064	108	76357	50153	103	30448	20168	82	8	132	0	140	97	0	-6194	0	0	1.96413
157559	123067	98	74441	58213	89	20921	15984	55	-19	130	0	68	87	0	-1057	0	0	1.96602
326964	194783	121	131144	78661	120	42312	25642	114	177	103	0	49	57	0	921	781	0	1.96885
373984	237556	129	256161	173141	130	89183	59128	126	111	135	0	108	72	0	-758	195	0	1.97263
131401	105096	85	45957	36371	83	25250	20404	65	87	114	0	-23	66	0	-5056	0	0	1.97357
116240	94050	83	42730	34167	81	18018	13904	53	-75	49	0	-9	73	0	-157	281	0	1.97546
123721	97801	88	53083	41501	83	17025	13188	52	75	135	0	-9	38	0	-57	415	0	1.97735
186307	127873	103	79909	53730	95	24735	17088	71	3	81	0	-54	31	0	-352	252	0	1.97829
212503	139805	102	91965	61500	99	27808	18001	76	-110	56	0	-63	65	0	-2326	0	0	1.97924
157334	124109	87	83754	65967	88	20970	15898	61	-161	44	0	6	91	0	-9131	0	0	1.97924
206749	146770	101	77631	55190	97	23907	16726	67	131	155	0	5	74	0	110	590	0	1.98207
134132	104623	92	64229	50467	86	21556	16543	58	77	132	0	17	72	0	241	497	0	1.98301
74297	61614	79	37672	30509	78	11201	8850	44	44	97	0	-21	83	0	-4241	0	0	1.98395
200978	140845	99	83704	57809	95	31666	22367	91	-112	46	0	44	73	0	-443	85	0	1.98584
373490	206983	132	150457	86286	130	55066	32015	126	124	131	0	-59	69	0	-6456	0	0	1.98679
45743	38640	64	15386	12672	48	5992	5001	37	-180	122	0	1	66	0	-4406	0	0	1.98679
169354	126697	95	67687	51158	88	21748	16583	63	212	195	0	-108	20	0	-228	341	0	1.98773
288868	181081	112	117890	71692	110	46599	28663	105	-19	158	0	40	76	0	-6603	0	0	1.98867
150612	119262	87	70008	55650	86	24098	18549	63	-19	93	0	7	57	0	-11117	0	0	1.98867
120542	95569	93	46381	36038	85	16177	12748	51	186	117	0	-54	61	0	134	345	0	1.98962
47588	40811	76	7179	5927	38	7577	6260	39	132	191	0	68	83	0	-1168	240	0	1.99056
85461	67977	92	35895	28693	79	14192	11167	49	174	136	0	-75	78	0	-231	300	0	1.99245
190572	144393	103	65672	50421	90	25987	19411	68	204	145	0	57	75	0	-1623	0	0	1.99245
127969	100653	93	52804	41768	83	19513	15454	55	131	195	0	-52	30	0	-326	478	0	1.99434
73504	60031	84	27324	21972	68	9765	7734	42	24	86	0	-80	37	0	546	663	0	1.99528
213476	141241	101	87583	56083	97	32840	21723	94	36	101	0	-63	46	0	-163	531	0	2.00094
341935	179112	129	164642	92526	122	57094	30777	118	-43	198	0	-143	64	0	-5562	0	0	2.00189
174728	129527	89	72496	52303	90	27781	20661	78	-62	68	0	-32	34	0	-1291	12	0	2.00283
211997	144253	98	84596	58021	98	35149	24127	93	-87	80	0	74	76	0	-461	404	0	2.00378
125326	98049	87	41644	32761	83	18569	14332	53	4	128	0	-45	38	0	-5743	0	0	2.00472
121656	96816	87	38043	30564	81	18107	14314	54	-49	62	0	-20	66	0	-1326	158	0	2.00566
122381	98133	94	57756	45878	83	19413	15203	54	161	144	0	16	59	0	404	912	0	2.00755
143483	113799	90	51692	39094	85	26423	19328	71	20	90	0	15	55	0	-4970	0	0	2.00755
112054	90742	83	32531	25885	80	14950	10742	53	-93	27	0	8	56	0	-579	202	0	2.00849
147535	113403	92	59504	46499	89	23760	18046	64	58	116	0	161	105	0	387	551	0	2.01038
118329	95919	82	60500	49083	82	17370	13305	54	-150	58	0	79	93	0	-4796	0	0	2.01133
130233	102203	88	67236	53322	86	21952	17592	57	-93	33	0	81	128	0	24	438	0	2.01416
155148	120584	97	63263	48311	87	24883	19313	64	256	142	0	-30	44	0	-1052	33	0	2.01605
67764	55221	79	31036	24949	77	6966	5343	39	69	95	0	83	79	0	1213	1313	10	2.01793
75171	61478	77	25919	20655	65	7761	6190	40	40	90	0	-74	19	0	-2766	0	0	2.01793
274743	169491	109	100468	60240	105	30119	18391	92	-31	100	0	-32	79	0	341	491	0	2.02076
213076	141386	102	93337	61716	101	26894	17820	73	-29	71	0	87	130	0	-1003	492	0	2.02171
257443	157198	109	86610	51658	102	36763	22151	100	-56	70	0	51	99	0	-7007	0	0	2.02265
272136	171957	115	91679	58949	107	39752	25027	105	296	155	0	36	93	0	-1659	281	0	2.0236
191369	132592	102	76016	51789	96	29266	20016	73	-60	115	0	44	87	0	-2477	0	0	2.02454
58892	48737	75	39946	32698	75	8362	6572	42	124	105	0	-56	47	0	-1502	0	0	2.02454
236568	148758	110	96831	61285	104	32342	19807	93	154	118	0	-33	26	0	-1313	48	0	2.02548
158708	122017	96	49154	38335	88	27331	20990	70	-112	43	0	-12	87	0	-284	514	0	2.02643
216965	142486	110	91490	61098	101	27313	17311	87	203	129	0	94	87	0	252804	197632	89	2.02643
174164	122733	98	66303	46657	93	29120	20588	77	-210	59	0	15	79	0	-423	500	0	2.02832
514564	265210	163	268951	137253	164	95941	50692	159	-321	203	0	138	323	0	390	622	0	2.0302
187467	138268	100	73008	53312	94	31054	22240	83	-213	29	0	-27	70	0	-12320	0	0	2.0302
215523	139625	102	78726	51549	101	31449	20702	87	-82	86	0	-147	32	0	-12986	0	0	2.03115
110739	88617	84	54856	43313	82	13225	10282	48	-70	95	0	86	92	0	-4222	0	0	2.03115
227368	141361	106	109944	69227	106	33935	21380	94	-193	82	0	17	51	0	-5607	0	0	2.03209
285817	171149	121	113127	67884	116	37228	22371	106	31	80	0	43	122	0	-2112	0	0	2.03303
246335	170228	102	71677	48253	101	34347	22972	93	141	115	0	-8	40	0	-1437	179	0	2.03303
197441	136492	99	83147	56816	98	25812	17072	70	149	110	0	15	70	0	11542	5085	81	2.03398
54947	45349	75	20836	17098	56	6544	5336	39	-200	53	0	40	63	0	-355	535	0	2.0387
182037	138488	96	71388	54851	90	23974	18060	60	-15	123	0	-54	44	0	-23	664	0	2.04059
127930	102096	86	52026	41112	85	18321	14645	55	-18	116	0	-189	21	0	30205	21548	101	2.04059
143164	114077	88	53260	42169	84	25389	19642	73	-147	127	0	13	80	0	-10689	0	0	2.04059
28304	23220	72	32141	25817	69	616	486	0	-53	29	0	31	75	0	-4710	0	0	2.04153
200506	148762	94	77301	58328	93	27743	20652	69	-204	144	0	-59	37	0	-4949	0	0	2.04153
301178	175371	121	123704	74493	117	37029	20614	106	-56	139	0	-26	94	0	-1782	180	0	2.04247
128701	101513	89	59019	47083	84	19945	16213	55	44	117	0	-5	52	0	-3863	0	0	2.04342
233383	157220	104	80464	54446	101	40842	28178	98	4	84	0	-55	82	0	-7277	0	0	2.04342
66023	53585	82	28314	23240	73	7887	6467	38	-177	85	0	-96	41	0	-1123	365	0	2.04436
189637	129669	101	84292	56747	99	24221	15858	67	-227	85	0	87	99	0	-255	263	0	2.05002
138233	109037	93	51989	41341	84	22281	17297	59	-70	141	0	43	92	0	-1511	91	0	2.05002
170461	126360	92	76631	56936	91	21429	15763	61	10	90	0	56	100	0	-2903	3	0	2.05097
201966	134158	101	87110	58975	99	31766	20786	85	-79	121	0	-68	90	0	-321	155	0	2.05286
125349	100535	86	42481	33668	82	20892	16281	58	-23	117	0	-60	25	0	-1269	0	0	2.05286
197992	135185	96	106289	72922	98	27049	17691	74	-147	67	0	-81	30	0	310	636	0	2.05757
260137	156946	108	112789	66524	106	39477	23471	101	-36	124	0	-1	84	0	-2522	19	0	2.05852
184157	125650	104	67521	45654	93	30499	21105	82	43	130	0	-72	31	0	1016	740	0	2.06041
95742	77753	82	37082	30040	80	11194	9395	44	-47	57	0	20	87	0	-130	352	0	2.06418
248075	165859	106	100871	69843	103	34875	23296	97	96	89	0	-3	90	0	-112	448	0	2.06607
173228	124925	100	74256	52819	91	25000	18046	69	92	90	0	-35	90	0	-5747	0	0	2.06607
56241	47800	74	20598	16922	55	8295	6683	40	-169	53	0	-28	48	0	-6312	0	0	2.06607
53537	42450	83	24369	19707	67	7130	5843	38	52	150	0	-85	23	0	-23	451	0	2.0689
116058	91535	97	40430	32266	82	15734	12340	52	-103	44	0	28	82	0	519	755	0	2.07268
88984	72676	80	39523	32209	78	10268	8348	43	108	90	0	-47	45	0	-80	453	0	2.07362
103704	83703	96	45698	36594	79	14362	11760	49	-174	40	0	9	53	0	469	514	0	2.07928
175627	118859	99	66186	43877	96	24435	16428	68	-68	102	0	-98	24	0	3	320	0	2.08117
197016	132861	106	85783	57073	97	29694	20251	92	226	142	0	-55	113	0	-2040	33	0	2.08211
247530	167186	102	95336	64415	100	36308	24464	94	-36	102	0	24	54	0	5	605	0	2.08306
218837	147905	99	95792	65230	100	32947	22079	94	60	126	0	44	69	0	-437	368	0	2.09155
136937	108847	89	40576	32895	84	21873	16803	58	68	146	0	79	92	0	102	359	0	2.09344
232862	148014	105	114783	72026	104	35868	21366	99	-60	127	0	2	66	0	8604	3783	79	2.09344
178249	125678	96	70624	47975	92	27023	17420	72	-11	151	0	75	104	0	12886	5890	93	2.09344
63840	52974	76	21958	17779	58	7664	6211	39	-60	98	0	-32	53	0	-2044	487	0	2.09438
155346	120225	103	55062	43081	86	22531	17935	61	-61	59	0	45	86	0	-65	498	0	2.09627
180847	138306	97	69621	53378	91	21365	15851	60	212	125	0	27	71	0	-364	86	0	2.09816
142859	112338	89	49002	38696	84	23428	18154	61	-66	83	0	-51	58	0	-2936	0	0	2.09816
127823	98878	95	50691	40149	85	19582	15068	54	73	116	0	57	70	0	-347	433	0	2.10005
313698	184070	117	127807	76337	117	39950	23270	111	24	117	0	-5	54	0	-195	348	0	2.10193
256998	162080	108	109754	69876	106	40777	27129	101	-48	42	0	-21	80	0	-2157	67	0	2.10288
64226	54499	79	26930	21851	68	7302	5836	39	29	72	0	25	52	0	30	514	0	2.10571
190522	136385	100	71425	51590	94	26803	18426	74	-73	83	0	-51	59	0	-1682	118	0	2.10571
152517	119835	89	63901	49917	86	19081	13952	56	236	107	0	11	59	0	-324	270	0	2.10854
227932	140608	111	95381	58469	105	33009	21224	92	-30	58	0	113	110	0	-3957	0	0	2.10854
271934	164069	108	104569	63458	106	36882	22695	100	4	184	0	-126	32	0	258	738	0	2.11137
276259	162575	126	113081	67080	110	42048	25860	103	48	75	0	-150	40	0	-4413	0	0	2.11137
110028	87866	89	30392	24389	80	14592	11568	47	88	196	0	-3	50	0	-729	115	0	2.11326
225069	154581	107	88619	60495	98	29800	20696	77	-91	91	0	2	76	0	-337	298	0	2.1142
111239	90447	81	31981	25603	79	17544	13900	52	0	78	0	113	89	0	27	394	0	2.11704
68004	52658	82	30157	24219	77	9199	7374	41	11	97	0	-1	76	0	82	249	0	2.11892
210458	143233	111	95379	64654	98	27646	18477	76	25	118	0	22	59	0	611	622	0	2.12081
206845	141059	99	82251	55848	97	33240	21913	84	247	175	0	53	204	0	-590	263	0	2.12176
232906	167771	101	65281	45378	98	32928	23922	90	-28	95	0	-81	58	0	-7061	0	0	2.12176
70809	50530	95	31026	22380	95	9955	6651	48	929	663	0	710	584	0	-5968	0	0	2.12176
339879	203277	129	137396	83564	126	39835	24620	111	-96	152	0	26	63	0	45	459	0	2.12364
215278	148589	103	83276	58501	100	29476	19906	77	19	67	0	42	87	0	-236	280	0	2.12931
66066	52816	77	23693	19325	63	8228	6731	41	36	159	0	-41	98	0	-947	59	0	2.13025
63796	52310	78	20292	16864	54	7911	6604	41	98	164	0	23	52	0	-2566	0	0	2.13025
53550	44861	68	32219	26383	74	7328	5937	38	21	116	0	-11	72	0	-788	30	0	2.13119
69979	58580	78	23399	19119	62	9654	7700	43	134	159	0	-22	51	0	245	439	0	2.13214
231531	154814	106	119626	81031	104	40145	27160	98	-78	89	0	-46	65	0	-2115	0	0	2.13214
265355	167822	126	111625	71121	114	40747	26273	106	163	130	0	19	89	0	362563	254656	105	2.13214
173409	133884	100	67849	52214	90	24136	18493	63	87	102	0	-97	33	0	-138	335	0	2.13403
296006	179775	116	114591	70414	112	31157	18885	79	-41	116	0	-72	14	0	-5296	0	0	2.13403
174341	134637	91	50018	38687	87	19742	15304	53	-323	0	0	-101	20	0	-6015	0	0	2.13497
197277	133373	114	71456	47605	97	27207	18410	77	40	85	0	23	97	0	-161	352	0	2.1378
239380	159073	112	99265	66943	107	33465	21337	89	10	118	0	-119	30	0	-3774	212	0	2.13874
58473	47283	79	21379	17606	57	7451	5420	41	-40	58	0	29	99	0	-244	159	0	2.14346
272044	170741	113	120340	78247	107	35467	22260	101	80	187	0	-119	49	0	573	615	0	2.1463
186824	132018	98	66899	47151	92	29808	20855	75	-115	54	0	-26	57	0	-1941	0	0	2.14724
180041	136509	97	76730	59207	91	29080	22309	77	-29	118	0	-12	54	0	-523	171	0	2.14818
135904	109295	88	62228	49526	84	21400	16629	57	212	193	0	22	58	0	-168	555	0	2.14913
146565	113701	88	64061	49451	87	21923	16926	59	-144	35	0	46	58	0	144	393	0	2.15196
173981	134837	92	70654	53738	88	27847	20705	73	-26	78	0	-19	59	0	-11	400	0	2.15385
312317	200529	125	137381	90184	117	33762	21930	88	93	124	0	75	80	0	-3805	0	0	2.15385
149199	119731	85	50597	40221	83	20380	16349	55	61	185	0	-95	58	0	-12015	0	0	2.15385
235310	156939	105	100789	68398	101	34642	23654	95	-75	71	0	-49	20	0	-4333	0	0	2.15479
122150	99196	86	38156	30629	81	14116	11849	47	-49	148	0	23	100	0	-761	627	0	2.15573
236642	175300	105	125085	94988	98	36027	26336	93	-18	78	0	-45	82	0	-1012	156	0	2.15668
45557	38939	57	17246	14205	51	7345	5934	39	-202	79	0	73	105	0	-217	221	0	2.15951
156516	123224	98	59017	45486	88	22137	17070	60	212	176	0	-66	49	0	-61	594	0	2.16045
168587	134867	96	76499	60772	87	22843	17719	58	81	122	0	-115	31	0	198	487	0	2.16328
300883	172561	119	122922	70056	114	38499	20673	109	22	99	0	-13	54	0	-4416	0	0	2.16423
171578	132874	94	58527	45844	88	26715	20836	76	-79	116	0	29	104	0	-9135	0	0	2.16423
210656	146388	105	112160	81062	101	35963	24107	95	-2	104	0	-30	67	0	-310	484	0	2.16895
232209	154619	101	110582	74378	100	36079	23230	93	58	144	0	7	43	0	-3132	0	0	2.16989
94904	75968	84	39849	32060	80	12593	10117	47	-201	52	0	-70	29	0	-671	98	0	2.17084
142215	114370	95	64848	51280	83	23049	17573	61	98	92	0	-34	30	0	-2461	0	0	2.17178
172239	125987	93	90466	66385	92	24783	18114	66	157	137	0	-60	85	0	-8878	0	0	2.17178
155208	122949	89	55644	43849	86	23478	17809	66	37	100	0	63	76	0	-4279	0	0	2.17178
197023	142257	99	82211	58023	95	24914	17164	72	-10	124	0	-44	28	0	-8197	0	0	2.17272
167437	131119	91	76377	59144	89	26244	20223	67	15	121	0	51	48	0	-8928	0	0	2.17272
118598	94742	87	36597	29050	83	16472	13347	51	-44	127	0	-39	63	0	-2338	0	0	2.17367
149083	117989	88	57930	45748	86	20093	15208	57	-25	139	0	70	80	0	4	217	0	2.1765
165854	125951	98	75285	57316	90	24286	18074	61	88	146	0	-11	56	0	-203	211	0	2.18311
98909	80939	80	37252	30223	79	11096	9096	45	40	160	0	-38	33	0	-2568	0	0	2.18405
155420	121039	91	70679	54215	96	20742	15618	57	9	107	0	36	80	0	-1924	54	0	2.18405
200467	129822	104	79762	50680	96	34288	22012	89	76	102	0	-85	79	0	-231	369	0	2.18688
330092	191090	123	112105	63385	121	47050	27730	116	132	183	0	23	77	0	-4968	0	0	2.18688
49544	41261	69	19445	16106	53	7751	6253	39	71	177	0	23	65	0	-6924	0	0	2.18782
302205	187656	116	122272	76736	115	43001	26616	110	182	131	0	-40	75	0	-806	293	0	2.18971
187016	144352	90	73129	56130	91	26475	18924	76	-57	130	0	13	63	0	-6389	0	0	2.19066
186049	136953	91	85368	61065	92	36937	27547	89	-8	128	0	105	64	0	-13090	0	0	2.19066
269158	173380	109	118791	77853	109	41356	26153	105	2	148	0	-64	100	0	-11886	0	0	2.19066
297074	183694	122	106574	65222	118	40148	24045	114	-99	58	0	-94	36	0	-10581	0	0	2.19066
401412	230808	144	166779	100222	139	46871	27479	127	-113	88	0	31	120	0	-11555	0	0	2.1916
122489	97560	87	51856	41344	85	16822	13259	51	84	95	0	76	56	0	92	493	0	2.19443
119376	94889	90	42932	34663	82	17680	14167	53	-26	112	0	16	105	0	-3667	0	0	2.19443
254741	171321	114	81457	54671	102	34172	23419	93	-14	52	0	-135	24	0	-732	99	0	2.19821
143234	115852	87	56664	44686	85	20206	15554	58	234	142	0	9	53	0	-6981	0	0	2.19821
257281	168308	104	88009	56589	101	34564	22506	99	17	130	0	-6	93	0	-12512	0	0	2.19821
137148	109181	88	56736	46055	84	22628	17576	60	-80	21	0	-12	40	0	-14325	0	0	2.19821
84817	70850	78	38465	31148	78	11769	9608	47	89	123	0	-89	38	0	134	506	0	2.20198
252858	169628	105	86066	56623	102	35155	22734	99	-254	79	0	-67	70	0	-4173	0	0	2.20198
407700	225061	141	199904	110956	139	76044	43035	133	-7	107	0	-47	92	0	103	480	0	2.20387
98743	81659	80	36130	29411	78	15785	12619	51	28	55	0	62	96	0	-6695	0	0	2.20481
231790	147996	109	99012	63875	107	30926	19959	88	16	108	0	-23	84	0	-4449	0	0	2.20481
104371	82123	83	43008	34093	81	13338	10307	47	26	168	0	102	102	0	-912	23	0	2.20576
308461	184408	117	116078	69063	114	39011	23549	107	94	121	0	176	127	0	-558	322	0	2.20765
129337	102196	87	54515	42930	84	19780	16308	53	-91	56	0	3	60	0	-334	247	0	2.20859
166767	121352	97	73524	53924	90	21440	15588	62	8	84	0	-56	48	0	-187	624	0	2.21142
138956	109278	98	49453	39259	84	17144	13835	49	92	118	0	37	50	0	-295	793	0	2.21236
190487	131066	100	80689	54943	97	32162	21308	90	-76	76	0	101	76	0	-2446	0	0	2.21331
44277	35534	73	19371	15479	56	6749	5674	37	86	98	0	36	70	0	243	298	0	2.21614
124003	99887	92	48974	38942	82	15907	12537	49	51	114	0	-41	77	0	-338	254	0	2.21803
249472	168592	103	116668	80832	102	31069	20534	83	119	99	0	-39	42	0	-1907	95	0	2.21897
268775	181769	113	134898	94819	112	32222	20865	95	-4	72	0	79	81	0	743	615	0	2.22369
55259	44539	78	18171	14921	52	6375	5058	37	161	158	0	35	71	0	-1893	0	0	2.22463
172531	124677	106	65774	45887	92	27626	19511	73	-260	42	0	-34	123	0	-531	306	0	2.22652
227375	164454	97	77596	54346	97	30333	21936	84	-59	78	0	-48	43	0	-5005	0	0	2.22652
145928	107232	90	49433	34436	89	23937	17219	70	-157	217	0	-60	74	0	-5081	0	0	2.22747
114181	90823	84	42600	34390	81	17073	13555	49	5	58	0	23	63	0	-5476	0	0	2.22747
187286	132008	104	54667	36491	95	27043	19025	73	215	112	0	35	60	0	-588	279	0	2.23218
155006	121718	100	44601	35639	85	24034	18731	67	22	118	0	-90	15	0	-126	281	0	2.24162
183772	133465	97	81922	58102	93	23118	16581	67	252	203	0	-7	83	0	-527	282	0	2.24257
179217	133954	102	91664	71113	96	23542	17399	63	-13	49	0	97	79	0	303806	232269	74	2.24257
205865	145195	96	64917	46211	94	29176	19326	77	36	123	0	24	122	0	46	464	0	2.24445
325884	208382	113	270970	188884	115	92510	62882	110	202	172	0	31	72	0	-10002	0	0	2.24445
49466	45284	54	21335	17995	53	9401	7609	42	-7	90	0	8	67	0	45962	19494	87	2.24445
222088	146813	105	92512	61437	100	32977	21253	92	-72	80	0	45	58	0	-106	237	0	2.24917
185539	142528	91	72701	55252	89	26279	19815	64	202	155	0	0	76	0	148	483	0	2.25201
154154	121190	88	47101	36708	85	24319	17941	66	15	69	0	54	76	0	-139	346	0	2.25389
310408	177452	113	124001	73966	113	41439	22709	109	16	65	0	93	106	0	-6830	0	0	2.25389
145424	112196	90	54885	43285	86	21111	16297	58	27	131	0	50	88	0	-789	336	0	2.25484
71340	59853	80	28235	23034	71	11630	9146	46	-184	34	0	-104	7	0	-1095	88	0	2.25578
189939	127623	100	76137	51486	98	24352	16499	64	-211	98	0	35	71	0	-220	247	0	2.25767
208739	136862	108	84804	55915	98	27005	17231	71	-17	87	0	37	50	0	-194	213	0	2.25956
70146	57547	72	27297	22022	67	10600	8447	44	-23	121	0	32	88	0	-4609	0	0	2.25956
115207	92263	82	42874	35017	81	15723	12014	50	80	106	0	-64	40	0	-5931	0	0	2.25956
117061	95826	83	42054	33782	81	17210	13707	53	-43	126	0	-35	23	0	66	396	0	2.26144
100366	81869	84	29469	24062	75	15156	12107	49	26	87	0	71	106	0	593	491	0	2.26333
89697	71041	88	32230	26307	78	9800	7733	41	31	106	0	53	63	0	-930	267	0	2.26333
170095	123302	102	74077	53083	93	24928	17778	65	92	200	0	33	66	0	25	441	0	2.26711
141540	111506	88	53648	43107	83	20784	15383	56	-54	129	0	-42	41	0	-3832	0	0	2.26711
59469	48678	74	17126	14103	50	8771	7167	41	131	145	0	86	82	0	-1937	0	0	2.26711
318712	197049	126	141926	91073	118	40925	25516	111	-32	145	0	-51	55	0	-246	416	0	2.26805
218630	147504	97	97460	65401	97	29621	18878	77	-15	103	0	12	49	0	-9944	0	0	2.26899
70907	57951	79	25649	20634	68	11470	9205	44	70	101	0	31	87	0	-454	116	0	2.27088
372044	212200	135	192433	100560	132	82155	42901	128	-146	76	0	82	70	0	-41	234	0	2.27277
227283	164603	99	76680	55718	95	33692	24434	92	152	138	0	-110	38	0	518	665	0	2.27843
221820	145035	110	73071	46404	103	33627	21784	91	50	143	0	34	72	0	-123	507	0	2.28032
265417	166449	114	118059	74912	110	33412	20520	89	-20	60	0	82	66	0	-401	168	0	2.28126
145750	108093	93	70754	52622	89	23111	16743	63	-83	85	0	10	80	0	-5104	0	0	2.28221
195805	139199	96	63061	43725	94	27666	18952	76	-167	38	0	41	85	0	-2218	168	0	2.28221
148979	116399	91	51570	40767	86	26283	20648	65	-237	123	0	-79	52	0	-1541	17	0	2.28315
251393	161729	108	83059	52051	107	33249	21130	95	-18	145	0	-85	39	0	43	365	0	2.28787
153195	121290	89	71489	56144	86	19003	14612	53	80	175	0	-11	56	0	-1907	398	0	2.28787
177247	138501	94	94762	74776	90	23180	17511	62	-149	46	0	-19	52	0	-3164	0	0	2.28882
177393	134477	90	81390	61159	92	27746	19861	78	-37	73	0	83	90	0	-1582	133	0	2.28976
49504	41472	74	20409	17012	56	6739	5670	36	-90	88	0	-125	26	0	-1038	0	0	2.2907
193905	130903	113	78869	53219	96	28024	18815	72	35	122	0	3	72	0	-519	144	0	2.29542
317825	182477	114	141524	82411	111	54802	31345	107	111	185	0	-72	40	0	-2457	262	0	2.29637
58064	49461	68	23019	18840	63	7644	6101	41	21	134	0	-9	73	0	-742	0	0	2.29825
242567	165229	113	119930	84232	102	33563	23035	96	56	128	0	-10	41	0	-401	321	0	2.2992
169656	121226	94	69294	48615	93	26545	18603	69	-16	73	0	44	98	0	-499	186	0	2.30109
262751	173199	110	113566	76975	106	47246	30801	104	-181	96	0	10	89	0	-3434	0	0	2.30109
129191	103056	85	52813	42337	84	19931	15845	55	17	102	0	-64	41	0	-136	167	0	2.30486
174720	124027	97	79965	57751	93	22753	16212	64	65	130	0	-113	62	0	-4076	0	0	2.3058
159366	124340	92	66129	51937	88	24902	18886	69	56	118	0	-4	34	0	-175	655	0	2.30769
253361	161465	110	106595	69783	109	34942	22962	92	9	59	0	-11	93	0	-21	450	0	2.30958
69544	57573	78	27863	22717	73	6876	5685	37	-276	17	0	-28	52	0	258	378	0	2.31147
394154	214364	151	155980	90407	137	68910	38026	133	-56	92	0	1	100	0	-3761	11	0	2.31147
159087	125184	98	63193	50242	87	22038	17089	58	-73	98	0	-103	34	0	-11868	0	0	2.31147
119455	96817	87	45998	37288	81	19902	15426	56	-123	33	0	26	68	0	-14225	0	0	2.31147
118560	96705	83	58942	47197	83	12323	9941	45	8	99	0	-27	97	0	247	420	0	2.3143
106799	88911	82	32088	26166	79	18873	15439	53	-25	147	0	31	58	0	-381	192	0	2.31619
184114	127673	97	65095	43217	94	25612	17381	64	71	87	0	-181	44	0	-4248	0	0	2.31619
320205	198122	121	117140	72114	115	44126	27559	110	-41	104	0	55	73	0	188	588	0	2.31807
296971	177531	121	118879	70199	114	37959	22308	105	69	175	0	-40	77	0	-8914	0	0	2.31807
234779	159409	114	97162	67103	103	25779	16691	69	35	105	0	149	110	0	-3	288	0	2.32185
31734	26621	66	13072	10972	47	5062	4366	33	110	124	0	25	54	0	-4069	0	0	2.32279
200820	140850	100	80830	56659	98	23353	15372	67	18	121	0	-25	60	0	957	911	0	2.32563
51990	43810	87	12610	10539	45	8598	7028	40	95	88	0	-169	25	0	-2694	0	0	2.32563
74664	60316	78	11863	9817	44	8464	7057	39	-98	97	0	20	67	0	-128	309	0	2.3294
202247	135633	104	85896	60032	99	27872	17990	88	76	99	0	17	52	0	482	648	0	2.33034
413955	213879	145	160431	85976	140	60787	32330	136	-78	94	0	-111	65	0	41	459	0	2.33223
172209	132188	100	60939	47319	89	23758	17844	65	26	88	0	27	73	0	-3814	94	0	2.33318
141652	111909	86	65326	51629	86	20484	15711	57	-154	43	0	46	61	0	-3471	0	0	2.33412
210651	136351	106	76593	50779	99	32785	21299	85	167	177	0	-30	40	0	-6322	0	0	2.33412
93135	76346	86	32772	26978	77	11486	9362	44	-121	69	0	83	60	0	-5545	0	0	2.33412
122381	98335	89	48350	39057	83	15799	11976	51	94	82	0	44	70	0	-5622	0	0	2.33412
262265	171178	108	114624	76659	106	35797	23686	97	-10	117	0	-10	68	0	311	472	0	2.3379
231043	157112	102	76391	50344	100	34473	23468	90	138	117	0	-136	19	0	-5030	0	0	2.3379
140149	112060	91	60827	48543	84	20036	16011	58	141	107	0	-29	70	0	-8595	0	0	2.3379
154457	124978	86	49599	39757	85	24197	19601	60	42	99	0	93	102	0	-8950	0	0	2.33884
236679	160768	100	110290	75714	99	31414	20634	86	1	58	0	-81	45	0	-13183	0	0	2.33884
114002	90446	91	34660	28047	81	14232	11622	47	99	180	0	-91	11	0	-657	81	0	2.34073
127629	101010	88	33264	26533	82	18482	14518	54	40	78	0	22	67	0	259	728	0	2.34261
71857	58721	82	34025	27931	77	9514	7647	44	94	135	0	65	60	0	-1052	0	0	2.34356
155306	125480	86	43870	35053	83	23218	17745	60	-103	67	0	9	65	0	-2925	35	0	2.34356
160964	125179	101	62439	49403	87	22738	17404	58	-45	63	0	-24	50	0	-611	355	0	2.35111
231812	151904	107	69178	44838	106	39716	25932	100	17	94	0	-22	55	0	-1827	0	0	2.35205
179173	125593	99	76342	54036	92	25921	18536	79	-87	50	0	-21	52	0	-1209	0	0	2.35205
175344	120164	94	75774	50941	94	24379	16097	69	-83	96	0	62	68	0	-2916	0	0	2.353
57022	48082	76	23569	19253	59	9259	7619	42	-121	95	0	77	65	0	18430	7898	89	2.353
48068	39341	73	20074	16628	55	5292	4392	33	-120	69	0	33	100	0	-1	260	0	2.35772
209233	146725	100	89936	63937	97	33589	24177	93	-63	61	0	-48	45	0	-853	284	0	2.35772
489227	251198	152	237707	132628	151	94338	53000	147	127	354	0	-155	75	0	-8603	0	0	2.35772
505699	252020	177	210358	110649	170	67712	33855	166	646	1198	6	395	774	0	-501	602	0	2.3596
295254	168739	127	117632	64807	127	42381	23799	105	247	253	0	9	57	0	730305	389223	127	2.3596
239140	163706	103	88389	60250	101	29167	19966	74	1	78	0	91	100	0	-5788	0	0	2.36055
177867	139950	92	79029	62179	88	22858	18068	61	83	86	0	1	50	0	-11219	0	0	2.36055
44803	36962	69	15881	13751	47	6012	5089	35	-179	80	0	-115	14	0	-11625	0	0	2.36055
145729	119081	85	52049	41683	84	20836	16506	55	-82	77	0	-106	22	0	-7061	0	0	2.36055
179048	140831	91	64684	50855	89	29534	23053	82	-30	67	0	-9	65	0	-1733	5	0	2.36149
94927	78764	82	29379	23877	78	13063	10754	45	92	110	0	48	67	0	252	299	0	2.36338
143790	111328	97	57434	44751	86	22352	17536	59	-30	73	0	29	70	0	-1851	50	0	2.36432
162675	120622	92	73620	54090	89	28734	20186	76	233	147	0	114	93	0	-2127	620	0	2.36432
52136	45400	71	25324	20671	65	6151	4780	36	-62	49	0	-26	52	0	-298	164	0	2.36715
237040	157737	100	86011	56545	99	34687	22329	96	43	102	0	-14	35	0	-876	70	0	2.36999
258247	168252	110	122652	82330	103	34621	22331	97	-73	70	0	-4	63	0	-4012	0	0	2.37093
152751	124742	84	50190	40902	83	22126	17655	61	-60	64	0	-62	39	0	-10881	0	0	2.37093
180754	141142	89	56127	44485	88	20183	15251	53	-12	103	0	-117	34	0	-8995	0	0	2.37093
127232	102516	85	38880	31310	82	18440	14101	53	-32	101	0	-171	7	0	-6989	0	0	2.37093
130544	105789	83	51620	41712	82	19715	15663	54	71	91	0	-14	38	0	-7705	0	0	2.37187
130229	105342	97	52369	42280	83	18525	15163	54	-96	57	0	17	50	0	879	803	0	2.37565
53607	44704	73	20967	17482	56	6506	5207	38	-124	26	0	-64	67	0	-1044	177	0	2.37565
191577	144699	94	63675	46846	91	25137	19236	76	-78	54	0	49	51	0	29	653	0	2.37754
172247	134272	103	101576	80701	90	21278	16311	62	102	108	0	96	107	0	71	299	0	2.38037
240795	150864	118	80274	49359	101	34767	22414	97	-235	57	0	-69	71	0	-5733	0	0	2.38131
131386	105780	86	56252	45328	84	19818	15699	56	-32	76	0	81	80	0	-8426	0	0	2.38131
155475	125600	98	65779	53355	85	22256	18059	54	-44	77	0	-9	54	0	-11451	0	0	2.38131
38731	32795	60	18008	15647	49	6551	5148	37	113	105	0	0	67	0	-5520	0	0	2.38131
180713	124526	110	74661	51865	97	25098	16942	67	-110	73	0	-153	47	0	-233	901	0	2.38226
139182	112345	85	44456	36084	83	23648	18809	62	-25	107	0	1	67	0	-248	227	0	2.38509
171477	125698	95	70753	51952	90	24825	17974	68	1	137	0	145	113	0	-3830	0	0	2.38509
209936	147042	107	83521	59565	96	28455	19942	74	-82	76	0	119	93	0	82	510	0	2.38698
169340	121353	94	76900	54578	91	24299	16371	65	-100	31	0	-99	9	0	-7358	0	0	2.38698
217156	147896	101	78941	52829	98	30136	20519	88	47	98	0	81	85	0	-11527	0	0	2.38792
112116	93112	83	45124	36975	80	14252	11599	48	-25	51	0	-149	0	0	-15366	0	0	2.38792
327327	189019	122	140184	80560	120	40100	22844	113	40	124	0	31	62	0	-25	455	0	2.39075
260152	171348	106	120013	79357	105	36133	23767	97	205	160	0	-63	27	0	-43	318	0	2.39547
120603	97164	87	49739	40223	82	16340	13108	50	-2	70	0	12	48	0	854	1250	8	2.3983
58673	48877	83	21200	17541	57	6992	5927	38	127	129	0	-20	44	0	-415	276	0	2.39924
230439	147259	117	102519	67347	100	27550	17572	71	-73	66	0	60	105	0	-250	714	0	2.40019
159920	126272	97	71737	57778	88	23994	18266	65	92	87	0	-15	61	0	-1953	0	0	2.40113
188357	133809	98	85480	60451	94	23888	16809	66	-222	96	0	44	74	0	-2952	0	0	2.40113
155113	111293	93	68120	48809	91	22097	15869	62	201	158	0	68	94	0	-4500	0	0	2.40208
200060	149816	95	67889	49662	93	34307	24949	89	-216	45	0	74	69	0	-9245	0	0	2.40208
73803	59805	91	30989	25532	76	10740	8930	43	94	129	0	-34	45	0	1061	947	0	2.41151
228234	165434	104	71066	49947	99	33826	24823	94	192	169	0	-25	77	0	-927	69	0	2.41246
195041	143690	96	89387	65905	93	24232	17556	68	36	91	0	4	88	0	-9003	0	0	2.41246
151831	122874	94	46475	37474	85	24680	19753	61	134	176	0	-26	59	0	-9984	0	0	2.41246
68497	57897	76	28120	23815	66	8241	6917	39	55	185	0	-75	70	0	-11457	0	0	2.41246
146483	117668	86	55510	45008	83	23318	19222	62	75	112	0	-2	75	0	-5789	0	0	2.4134
158727	126738	90	48232	38134	85	24456	18882	65	87	91	0	-34	32	0	137	387	0	2.41623
118515	96217	86	42909	35098	81	20047	16360	55	-107	66	0	-80	52	0	-5741	0	0	2.41623
165394	117873	95	74010	50255	92	26229	18030	72	-37	93	0	85	118	0	-5698	0	0	2.41718
48943	43771	71	23763	19731	61	6376	5211	36	17	107	0	35	110	0	-34	654	0	2.41907
184338	132985	97	81044	59205	95	23576	16277	65	-16	115	0	59	96	0	-656	55	0	2.41907
233734	156737	101	110531	75466	100	35185	23929	92	22	62	0	36	74	0	-6471	0	0	2.41907
187941	132120	104	79847	57121	94	30376	20845	81	-149	68	0	55	68	0	-2213	0	0	2.42001
176935	131912	96	78604	57390	91	23452	17094	64	24	112	0	-47	48	0	-6858	0	0	2.42095
220410	108787	113	94904	50490	113	30424	14920	98	246	122	0	-53	86	0	120	301	0	2.42473
197017	139258	100	71491	51274	94	27523	18426	87	-67	116	0	-25	59	0	638	480	0	2.42662
151778	120558	90	51580	41476	84	23673	18982	61	161	129	0	157	105	0	-141	269	0	2.4285
186681	140334	97	74864	55495	93	40531	29321	89	21	107	0	-7	54	0	-361	478	0	2.42945
130005	106476	90	41491	33233	82	18299	14270	52	-17	82	0	26	51	0	867	697	0	2.43228
197162	137703	102	78896	55289	96	28230	19468	81	-46	132	0	-117	44	0	168	1162	6	2.43417
113793	91966	83	43128	35020	81	17710	14230	57	121	140	0	74	72	0	-2355	0	0	2.43511
224103	148202	117	96546	63901	100	35124	23839	96	-110	80	0	44	73	0	-96	517	0	2.43605
156216	123296	94	59544	47529	86	23429	18276	65	113	101	0	82	55	0	24	541	0	2.43794
181897	124207	97	75558	52632	93	23348	15566	66	-89	82	0	-18	38	0	-7085	0	0	2.43794
206175	141506	101	78885	55139	99	26383	18565	70	73	155	0	-55	50	0	461	561	0	2.43983
56861	46246	83	21577	17708	60	6470	5385	37	43	110	0	93	75	0	-557	393	0	2.44077
328154	195085	120	134812	84505	119	45878	27692	114	-173	66	0	-82	77	0	-2132	39	0	2.44172
143586	115454	89	51476	40538	83	18540	14580	54	19	104	0	-17	60	0	-4744	0	0	2.44172
257002	157453	115	116060	71224	107	32623	19147	85	167	166	0	-52	65	0	-6188	0	0	2.44266
141783	108373	89	59545	44291	87	22079	16097	60	7	82	0	-11	56	0	-7930	0	0	2.44266
141313	111397	88	42835	34422	85	22113	16982	65	33	123	0	-11	51	0	-2787	0	0	2.44361
143579	116868	87	35796	29235	83	21968	16992	57	-229	32	0	-80	20	0	-5231	0	0	2.44361
109191	88201	88	41406	34148	80	13687	11008	47	42	164	0	-11	78	0	-3162	0	0	2.44361
238811	155021	103	86831	56704	100	33015	21627	92	108	186	0	-25	123	0	-6486	0	0	2.44361
136010	108957	88	63031	50586	85	22112	17437	58	-120	38	0	-75	22	0	-1007	21	0	2.44549
216695	151483	103	74845	50220	97	34894	24601	92	-108	134	0	79	70	0	-3014	0	0	2.44549
505946	251323	170	232091	112395	160	77646	41178	155	269	629	0	308	632	0	-16126	0	0	2.44549
224111	154778	100	84862	57672	96	33336	21922	86	-91	70	0	53	105	0	36626	14914	113	2.44549
209540	149549	95	72132	50066	92	33167	23369	86	24	105	0	-119	38	0	-27864	0	0	2.44644
284061	171611	114	112979	68709	112	35959	21742	92	160	181	0	-100	69	0	-24223	0	0	2.44644
177947	131609	107	68122	51210	91	28027	20404	82	-34	30	0	-129	36	0	-212	286	0	2.44927
123484	98968	83	48126	38092	86	17608	13558	55	-261	44	0	1	60	0	302644	234584	91	2.44927
236801	162307	101	86276	57737	99	31248	21624	78	-49	39	0	167	107	0	-4989	0	0	2.44927
61837	50675	89	19987	16728	55	7749	5991	40	65	158	0	53	70	0	-1210	50	0	2.45021
98156	80216	86	38288	31150	79	11997	9969	47	86	155	0	0	51	0	-2516	0	0	2.45021
130674	104033	86	44262	35702	82	19069	15071	53	23	108	0	48	95	0	-3912	0	0	2.45021
155880	122030	89	61490	47327	87	25350	19389	69	-106	43	0	15	57	0	353	478	0	2.4521
181022	138581	94	73703	55948	92	26886	20471	66	78	94	0	-70	63	0	-111	593	0	2.45399
231069	152479	102	103521	70408	100	31381	19801	88	133	89	0	-133	23	0	-7396	0	0	2.45493
65552	54961	75	15015	12420	47	10559	8572	43	-65	63	0	-97	45	0	-3444	0	0	2.45493
134497	107856	97	46817	37753	83	18017	14164	56	-18	121	0	102	81	0	-538	268	0	2.45588
176607	123235	93	70176	48639	91	27935	18903	76	-234	40	0	58	160	0	-5857	0	0	2.45588
217514	144586	102	88681	60477	98	31362	20818	87	-52	95	0	-154	9	0	-11377	0	0	2.45588
256900	177061	108	115463	80624	105	37260	25764	100	-192	56	0	2	64	0	-948	77	0	2.45776
203263	139103	99	63924	43682	96	26521	17915	72	41	110	0	-31	39	0	-10085	0	0	2.45776
63946	53188	79	23724	19526	58	7935	6773	38	-61	92	0	32	56	0	-6851	0	0	2.45776
154937	117921	93	58793	43495	90	20500	14741	61	188	160	0	58	83	0	-48	547	0	2.46154
192591	131262	98	75138	50147	94	29542	20142	77	47	168	0	7	73	0	-47	455	0	2.46531
305583	183156	120	145078	89607	115	41095	24739	110	245	150	0	141	86	0	158	414	0	2.46626
220074	152668	98	115390	78839	98	32472	22096	88	108	211	0	17	60	0	-7917	0	0	2.46626
133028	108531	85	45590	37179	81	18349	14010	55	213	168	0	41	58	0	171	429	0	2.46909
146294	119779	87	27703	22390	68	23889	18611	64	-52	64	0	8	49	0	8140	3341	78	2.46909
382739	193854	136	173879	88021	134	55872	29758	130	-131	66	0	-72	99	0	-814	384	0	2.47192
177838	131877	91	88729	66080	91	24510	17340	67	-62	53	0	-92	35	0	-13842	0	0	2.47192
192359	137626	112	80032	57738	95	28381	19322	77	-66	144	0	186	116	0	-776	136	0	2.47286
134879	106810	94	47828	38481	84	18509	15351	51	78	85	0	135	96	0	-569	167	0	2.47475
256195	169573	126	131562	90332	126	38137	24776	105	647	461	0	361	219	0	-1169	160	0	2.47475
207674	147499	99	82899	59292	96	27263	19308	71	53	159	0	-79	52	0	34	361	0	2.47758
135290	110223	88	63077	49538	84	23240	18211	61	70	114	0	-28	69	0	12964	5086	100	2.47758
89023	72112	81	33763	26892	75	15753	12193	50	-30	65	0	-89	32	0	-10710	0	0	2.47758
145756	113671	89	58984	44736	85	18196	13937	53	98	78	0	66	91	0	-8664	0	0	2.47758
78667	66364	75	28563	23804	74	10622	8696	45	129	97	0	88	107	0	-386	242	0	2.48136
208804	142284	102	80412	53295	96	29521	20009	84	-54	120	0	-52	78	0	-399	256	0	2.4823
81303	68172	76	34090	28152	75	13090	10413	47	-3	84	0	-28	107	0	-4635	0	0	2.48325
342439	204582	120	136561	83690	118	44077	27257	112	53	83	0	-143	31	0	-7900	0	0	2.48325
147019	117668	85	63216	51392	86	22915	18099	62	-149	52	0	-11	60	0	-7460	0	0	2.48325
239926	171025	108	73723	49968	101	32322	23344	86	58	90	0	-136	25	0	-4948	0	0	2.48419
49275	39570	74	13319	11175	46	6412	5083	38	42	122	0	-33	33	0	-1114	118	0	2.48513
159469	113282	99	68461	47610	91	23173	15885	65	-106	111	0	-22	47	0	-390	152	0	2.48702
146877	114598	93	67690	52593	87	22767	17284	61	139	162	0	-38	47	0	-2925	0	0	2.48702
152221	122306	86	60921	48363	84	23635	18820	60	66	137	0	-65	70	0	-5705	0	0	2.48702
206332	136059	100	92791	60526	98	27029	18513	77	49	112	0	64	58	0	-1308	210	0	2.48891
115204	94247	85	49930	41091	81	19523	15930	54	-15	140	0	-27	74	0	-6232	0	0	2.48891
70622	56108	86	29927	24022	76	14159	11811	49	54	122	0	-48	59	0	-2509	0	0	2.48891
164275	131360	89	52460	41799	87	25118	19794	63	103	115	0	-39	51	0	-447	213	0	2.48985
184429	143320	92	86456	68679	91	20643	15745	60	122	146	0	-65	50	0	-414	248	0	2.49457
146156	118005	86	73778	58182	85	21142	15871	60	84	163	0	-135	67	0	-6035	0	0	2.49457
239364	156923	100	97218	62056	100	32164	20254	78	38	86	0	27	60	0	-9326	0	0	2.49457
56946	46587	80	27937	23006	73	7193	6006	39	-54	78	0	-1	52	0	-1978	0	0	2.49552
244818	165693	109	119776	81208	105	30770	21165	82	-97	54	0	114	87	0	387	593	0	2.4974
63919	53040	75	26254	21785	63	8195	6719	41	-94	34	0	5	81	0	-4713	0	0	2.4974
87525	71152	88	37119	30912	77	11134	9257	44	-75	66	0	-69	55	0	-679	219	0	2.49835
121569	101006	82	43907	35483	82	17007	13714	51	55	59	0	-43	60	0	-4607	0	0	2.49835
147748	117040	87	54177	42364	85	21093	16840	57	-37	39	0	17	64	0	-4952	0	0	2.49835
50160	40996	77	20663	17247	53	6723	5759	36	-166	19	0	-102	12	0	-848	100	0	2.50024
203880	135271	99	100248	68521	98	25849	17108	71	-234	29	0	84	65	0	-1039	401	0	2.50118
210118	145662	105	85537	58513	98	27413	18373	78	-155	66	0	-37	69	0	320722	214123	113	2.50118
63733	53043	82	31405	25936	74	9050	7263	43	-76	40	0	63	46	0	-530	196	0	2.50212
193205	131043	103	79840	54850	98	30370	19392	87	-129	45	0	66	98	0	1353	933	0	2.50401
122736	100213	86	44733	36363	80	19461	15548	55	-59	73	0	43	55	0	1195	1076	2	2.50401
154420	122406	89	65100	52480	87	21041	16773	57	-49	111	0	60	115	0	-9359	0	0	2.50401
36433	32257	64	17316	14630	51	5898	4891	36	-109	102	0	-71	21	0	-2731	0	0	2.50496
90086	73940	89	30776	25266	77	12653	10511	45	-17	141	0	7	83	0	-392	127	0	2.50684
223670	151083	99	94406	62895	99	31934	20684	88	-2	119	0	-37	42	0	-2801	97	0	2.50684
141280	111396	90	62297	49483	86	18478	14729	54	174	136	0	32	79	0	27871	11267	102	2.50684
264664	169392	112	99192	65036	106	34258	21487	94	158	132	0	-15	44	0	-4745	0	0	2.50779
192712	143500	93	89477	68178	91	23467	17108	63	-34	69	0	-69	60	0	-12027	0	0	2.50779
143200	115440	87	61091	48703	85	20101	15422	58	-21	140	0	77	51	0	-423	184	0	2.51345
166625	123760	92	82107	61057	92	21996	15652	63	117	78	0	115	105	0	-2643	0	0	2.51345
141978	115761	86	55715	44587	84	18748	14359	55	-5	125	0	16	44	0	-74	528	0	2.51534
257726	179685	120	145635	104999	104	51658	37264	100	120	154	0	18	63	0	-1751	410	0	2.51628
140098	113322	87	65914	53767	85	21488	17348	59	-156	36	0	55	77	0	-5138	0	0	2.51628
134758	110125	86	49672	40716	82	24192	19422	69	28	149	0	35	55	0	-7105	0	0	2.51723
107827	89322	83	37623	30954	80	12807	9861	48	-9	98	0	52	55	0	-7819	0	0	2.51723
97479	74433	87	41997	31120	82	15053	11488	51	-40	106	0	79	96	0	-2865	0	0	2.51817
140159	112586	91	46138	37040	84	14875	11749	50	12	86	0	83	70	0	-6	540	0	2.51911
183175	130629	106	71792	48800	93	25050	17899	69	-16	152	0	55	63	0	-16	521	0	2.52194
292973	190760	110	105490	69649	106	32086	20987	85	156	131	0	73	89	0	-8628	0	0	2.52289
135360	107359	88	57423	45300	84	19874	15798	58	-204	42	0	-86	61	0	202	417	0	2.52855
140147	111340	88	62096	49483	86	16570	13239	49	-78	82	0	-28	53	0	-140	242	0	2.53233
185296	144318	93	73169	57939	89	25216	19089	67	162	134	0	-105	58	0	-2250	69	0	2.53233
365868	199310	130	154422	82050	131	60504	30800	127	64	139	0	80	110	0	-12200	0	0	2.53233
270258	187178	104	132196	90007	103	55379	37690	102	-130	64	0	69	72	0	-19042	0	0	2.53327
184905	130673	102	84273	59772	94	26344	18787	72	-105	38	0	-57	52	0	-697	63	0	2.53516
172637	118263	101	73139	49178	94	24014	16350	66	95	146	0	61	102	0	-3412	0	0	2.53516
188373	133632	96	80303	56738	95	19138	13255	57	21	117	0	-66	71	0	-4637	0	0	2.53516
233570	155967	103	127888	90621	99	32327	22244	91	-7	91	0	94	93	0	17	621	0	2.53799
178895	128396	95	77483	54683	93	27503	19183	75	-168	74	0	-67	50	0	-6638	0	0	2.53799
210759	151754	99	74040	54014	95	26555	18933	63	28	94	0	109	98	0	-7090	0	0	2.53799
140238	112903	96	47309	38269	82	23370	18678	60	-85	93	0	73	84	0	-490	214	0	2.54176
166923	128756	102	56943	43712	88	25216	18598	65	27	126	0	11	89	0	-3821	0	0	2.54271
122109	97465	88	65230	53819	82	18107	14780	53	89	100	0	0	59	0	-8	402	0	2.54365
41438	33784	72	17587	14870	51	6833	5689	37	-125	35	0	9	59	0	62	494	0	2.54554
146207	116269	93	61203	48426	84	22713	18193	62	10	91	0	-8	52	0	-46	354	0	2.54837
254679	159199	109	95106	59097	104	41073	24986	101	-153	53	0	-100	71	0	-6305	0	0	2.54837
155483	124832	87	60099	47955	86	25137	19549	73	90	80	0	45	68	0	-11747	0	0	2.54837
264715	176876	109	101670	68846	105	38450	25145	102	-189	13	0	-88	47	0	-11166	0	0	2.54932
185712	144283	93	84587	64798	90	24313	18902	61	-35	105	0	56	60	0	-129	187	0	2.55215
77291	66768	77	40616	33757	76	11211	9273	45	-30	78	0	55	74	0	-3062	0	0	2.55215
259361	167370	105	137058	88344	107	52908	33500	102	10	98	0	-60	34	0	-2136	0	0	2.55309
222590	154466	101	94411	66898	98	34239	23984	95	-136	74	0	-19	105	0	-12697	0	0	2.55309
54716	46999	71	18663	15698	53	8202	6692	40	78	118	0	59	87	0	-223	190	0	2.55592
168328	120879	95	85292	60237	95	22703	16283	59	27	43	0	58	52	0	7	519	0	2.55781
201786	139454	97	83617	57905	95	26399	17384	74	18	81	0	-17	69	0	-113	567	0	2.5597
139609	116076	84	58428	47603	84	21340	17056	57	32	128	0	101	85	0	-3029	11	0	2.5597
299553	194603	125	124617	84754	113	37982	23919	107	-17	106	0	12	89	0	820	571	0	2.56159
453725	238119	141	258087	135837	141	71751	37749	135	72	197	0	52	102	0	-12421	0	0	2.56159
250923	160707	118	109757	67830	118	33632	20648	100	228	223	0	76	136	0	613463	352438	85	2.56159
152284	119422	87	66522	50706	85	22036	16373	60	-157	69	0	-68	58	0	-6311	0	0	2.56159
223092	158625	92	83601	58614	92	36171	24690	89	-146	32	0	-175	11	0	14649	25079	71	2.56159
193840	136241	94	82772	57940	92	26478	18179	68	-44	82	0	-9	59	0	-14106	0	0	2.56253
143655	115301	87	65497	53096	85	20160	16607	58	118	137	0	24	51	0	-4882	0	0	2.56253
117390	91873	89	42267	33578	83	18532	14937	56	168	143	0	-88	70	0	-1073	192	0	2.56347
238421	150216	104	89991	55231	102	33978	20487	94	-37	82	0	72	62	0	-376	168	0	2.56914
76071	66480	67	31671	26832	72	10530	8850	43	218	181	0	3	88	0	6130	3063	60	2.56914
201430	141780	96	76661	52976	93	28628	19844	81	146	224	0	-12	54	0	-10824	0	0	2.56914
123012	100387	85	46630	38254	82	17596	13617	54	80	126	0	-50	40	0	-841	77	0	2.57102
276630	179061	107	105272	67441	106	33408	21150	88	167	121	0	-29	64	0	-5624	0	0	2.57102
159059	113190	96	64947	45605	92	23065	16320	63	168	79	0	-2	45	0	-198	517	0	2.57291
62737	51536	77	26552	21890	71	8737	7068	39	309	253	0	-102	50	0	-422	259	0	2.57386
201849	140450	101	81057	55534	95	30064	21090	82	-17	120	0	23	56	0	296	354	0	2.5748
162009	126594	88	65528	51560	87	21340	16258	60	61	94	0	34	57	0	213	657	0	2.57763
164584	134195	89	117623	94702	89	24225	19464	63	-12	78	0	-3	58	0	-3793	0	0	2.57763
68198	59930	77	40743	34782	76	10234	8370	43	-149	127	0	-47	73	0	711	2122	15	2.57763
212465	145792	100	90270	63467	99	30279	20636	78	-149	58	0	-4	70	0	-12153	0	0	2.57763
315831	190322	116	147388	86163	115	53917	33185	108	6	96	0	-52	73	0	-469	115	0	2.58046
158077	127030	89	83261	67405	87	22651	17893	61	-67	94	0	17	56	0	-7627	0	0	2.58046
162087	117504	96	73481	53382	91	22128	15479	61	72	115	0	-36	61	0	-178	475	0	2.58329
118665	97788	88	46370	37907	81	16220	13397	49	53	87	0	75	95	0	-3913	0	0	2.58424
241535	158495	109	80971	52763	105	30914	20627	90	-80	44	0	-73	67	0	-2207	340	0	2.58424
397281	203910	133	206730	107647	132	63672	36606	126	-87	71	0	-24	62	0	-6849	0	0	2.58518
133845	107484	90	61429	50152	84	23406	18999	55	64	138	0	-71	37	0	-528	232	0	2.58613
54158	45199	80	24842	19816	74	7241	5884	39	-60	102	0	-66	26	0	247876	202216	88	2.58613
152991	122110	89	49847	40211	85	24850	19748	67	-41	88	0	52	81	0	-566	329	0	2.58707
181777	127601	99	85540	59020	97	10888	7696	49	289	237	0	12	111	0	1133	675	0	2.5899
114729	96522	83	42710	35127	79	15532	12623	49	-503	0	0	-418	0	0	-453	396	0	2.5899
62162	52003	89	30274	25662	72	8389	6770	40	-157	9	0	-35	44	0	-1215	0	0	2.5899
140675	113253	86	60655	48641	84	18852	15062	58	-113	86	0	71	63	0	64	257	0	2.59462
104692	86291	81	43389	35619	81	15506	12409	51	103	154	0	-51	56	0	-8	268	0	2.59745
43943	38333	73	21033	17790	58	5745	4919	34	-179	29	0	20	79	0	-608	345	0	2.5984
45451	38338	63	21197	17908	52	7512	6276	38	60	153	0	-38	48	0	306	365	0	2.60028
197131	138637	98	70226	47429	96	29700	21539	80	-54	83	0	-111	22	0	-81	505	0	2.60406
57320	51383	73	21786	18428	58	7579	6449	39	-83	49	0	46	59	0	-3643	0	0	2.605
164389	131781	92	67856	54509	88	25045	20308	66	88	103	0	-38	53	0	-5595	0	0	2.605
256589	170354	112	111071	75822	108	30573	20570	78	178	105	0	-62	29	0	-11136	0	0	2.605
196790	137880	94	86560	60265	94	22001	14695	64	-84	62	0	7	56	0	-12891	0	0	2.605
177257	126522	96	76269	54021	94	26965	19743	71	112	157	0	19	95	0	-2176	0	0	2.60595
190923	150157	92	87121	68026	90	29133	22118	81	-166	36	0	8	99	0	-5601	0	0	2.60689
190601	134047	96	70388	49238	91	32386	21772	82	-196	50	0	21	57	0	-12626	0	0	2.60689
167575	131716	105	57274	45551	87	26777	20819	77	-15	100	0	13	50	0	102	495	0	2.60972
458513	220052	154	218370	110950	147	80252	41384	141	-4	289	0	108	275	0	-2536	311	0	2.61067
179782	124311	99	77116	55562	96	22815	15979	64	-33	158	0	-110	43	0	477	528	0	2.6135
66853	55058	81	26769	22307	68	9324	7086	42	-11	123	0	100	93	0	-329	119	0	2.61538
36945	30520	71	11598	9791	44	4735	3974	33	94	135	0	-44	27	0	-189	404	0	2.62671
168238	133422	91	56981	45427	87	24158	19362	64	-101	32	0	-90	21	0	-1230	85	0	2.62671
192284	141686	94	86188	62424	93	27930	20431	78	-27	61	0	-7	80	0	-7009	0	0	2.62671
201484	139007	103	66738	44994	95	24726	16451	74	54	110	0	-14	74	0	-700	164	0	2.63237
107565	92181	78	37884	31027	78	14943	11768	48	-56	142	0	88	88	0	-4683	0	0	2.63237
342670	197497	115	151113	89017	116	54227	30459	110	119	92	0	21	76	0	-4909	0	0	2.63332
221631	156528	99	81442	56848	95	35547	24116	91	-83	76	0	-69	69	0	-16863	0	0	2.63332
92547	76696	82	27799	23121	67	10022	8297	42	-64	62	0	3	52	0	-7281	0	0	2.63426
287345	169645	119	116128	68346	118	45507	26552	115	-224	56	0	-12	93	0	-237	136	0	2.63898
123888	100421	89	46090	37373	81	16011	13392	52	-262	0	0	-7	120	0	-4840	0	0	2.63898
59999	50002	88	28159	23859	66	6333	5532	35	-6	94	0	-4	39	0	-5485	0	0	2.63992
183670	129077	98	84285	61548	94	26392	18141	73	117	124	0	167	78	0	-5534	0	0	2.63992
201016	137492	105	79742	55498	97	32608	22234	93	116	123	0	70	75	0	-508	233	0	2.64181
144094	111873	101	59654	45844	97	18008	13688	57	45	85	0	167	141	0	214268	209501	51	2.64181
85285	72432	83	42459	35814	77	10158	8498	41	192	169	0	54	75	0	-4809	0	0	2.64181
46744	38716	83	17089	14234	52	5694	4618	37	59	159	0	-44	69	0	-361	318	0	2.64276
148210	115588	97	63104	50311	86	21701	17308	57	36	67	0	-25	35	0	-1057	55	0	2.6437
247296	161017	103	97617	63550	102	37231	24340	98	32	86	0	93	79	0	-4921	0	0	2.6437
53646	45012	78	19198	16130	54	6590	5446	37	140	112	0	20	82	0	-312	304	0	2.64464
70287	58216	79	32578	27217	75	8430	6808	40	-85	144	0	80	116	0	-1503	0	0	2.64559
68191	56357	81	27659	23328	66	8061	7004	39	187	184	0	-36	43	0	52	417	0	2.64653
80588	66850	93	24992	20718	66	10323	8480	42	128	109	0	-74	14	0	-69	261	0	2.64936
210981	142764	100	86535	60183	98	31289	21021	88	20	116	0	76	80	0	169	478	0	2.65125
158668	127023	89	70479	56311	86	25538	20276	65	-91	92	0	-28	48	0	-6855	0	0	2.65125
69059	59131	75	22814	19058	62	6900	5635	39	26	125	0	24	82	0	-60	195	0	2.65314
421285	218907	145	170189	93384	143	58956	30145	139	222	396	0	26	208	0	-3132	1045	3	2.65314
69150	58170	81	30023	25482	67	9045	7819	39	6	86	0	26	48	0	-8124	0	0	2.65314
44366	37527	71	15912	13624	48	7479	6215	39	-121	34	0	78	76	0	212	569	0	2.65691
103111	78614	85	48113	36187	83	15762	12154	53	88	123	0	-35	61	0	6	294	0	2.65975
146297	119083	94	61992	50683	84	25291	20096	72	-170	88	0	-44	24	0	-521	700	0	2.65975
179742	127181	94	66060	44530	92	22950	16129	66	183	123	0	-62	55	0	1060	828	0	2.66258
237365	161479	103	90383	59847	100	34373	23568	95	-24	104	0	93	126	0	-7591	0	0	2.66258
43976	36545	73	22688	19244	58	6068	5221	35	176	148	0	-97	6	0	-149	373	0	2.66352
222395	154496	104	92074	65439	97	35000	24956	92	133	210	0	94	111	0	-28	766	0	2.66446
199911	142434	100	84072	60856	97	28724	20280	74	13	53	0	-83	60	0	-15523	0	0	2.66635
86626	70523	82	32730	27540	77	8286	6881	39	107	105	0	-17	33	0	-401	354	0	2.66824
164742	119256	95	78463	56163	92	26227	18779	73	-184	39	0	85	66	0	-444	168	0	2.67013
62030	53316	74	22123	18400	56	10012	8338	43	245	150	0	-9	94	0	-445	211	0	2.67485
48384	43678	71	26626	22356	67	6162	5248	34	-160	29	0	-30	69	0	-1166	0	0	2.67579
252456	160243	124	111921	72913	112	35212	21917	96	82	154	0	81	83	0	-847	197	0	2.67579
140072	114696	93	49034	39922	84	21951	17052	58	230	170	0	-27	74	0	-256	266	0	2.67862
182895	128146	96	80182	56185	93	31387	21254	89	22	66	0	115	77	0	-2596	0	0	2.67862
189770	129179	95	81007	55449	95	25787	16451	76	-157	52	0	10	51	0	-6623	0	0	2.67862
55243	47489	73	14961	12727	48	6909	5948	36	255	146	0	-45	73	0	-439	328	0	2.68051
96595	77419	83	30179	25313	78	11848	9834	44	-124	82	0	17	41	0	-1412	489	0	2.68145
54656	46057	75	22071	18639	55	7616	6580	36	-109	83	0	51	70	0	-3661	0	0	2.68145
319865	187469	114	119877	71720	113	51207	29879	109	5	119	0	133	97	0	-6566	0	0	2.68145
36037	30220	58	11841	10327	42	6672	5489	37	125	100	0	-49	82	0	-4171	0	0	2.68145
108391	87503	92	43187	35594	81	16613	13425	53	-28	146	0	-63	25	0	-273	292	0	2.68334
131477	106679	85	52434	42803	83	16915	13197	51	-105	118	0	33	49	0	-323	400	0	2.68428
319814	193859	131	118843	73764	120	44061	27205	110	273	186	0	-33	56	0	182904	156261	70	2.68428
53939	47080	75	27835	23547	68	6171	5346	34	-1	164	0	2	99	0	347	646	0	2.68712
137930	112687	85	61172	49786	85	21226	16605	56	73	101	0	-32	37	0	-1356	0	0	2.68712
253196	175379	115	130899	94340	104	40413	28004	100	3	122	0	22	59	0	-539	161	0	2.69089
198376	143337	106	88693	64603	94	25062	17849	63	194	129	0	2	80	0	-6262	0	0	2.69184
259245	172920	103	95302	62338	100	30892	19962	81	-208	64	0	-10	52	0	-13407	0	0	2.69184
165277	131428	90	71900	56169	89	22275	17544	58	12	163	0	74	84	0	254944	233884	104	2.69184
156873	129551	87	55687	45395	83	25623	20364	67	24	158	0	-37	160	0	-18258	0	0	2.69184
255601	186458	104	120542	87286	102	48826	35045	98	-100	53	0	-57	42	0	-834	274	0	2.69278
241310	158385	112	94911	63723	101	35209	23130	97	-14	119	0	19	46	0	-337	398	0	2.6975
145190	119237	85	62252	50574	83	24525	19330	62	172	185	0	39	62	0	-7881	0	0	2.6975
100298	81654	87	31663	26694	77	14654	11716	49	95	134	0	108	108	0	-701	75	0	2.69844
150790	120201	91	53354	42652	85	23551	18246	63	2	74	0	95	87	0	59	530	0	2.70033
150696	120925	90	74378	59406	86	23580	18850	62	94	61	0	-65	28	0	37	921	0	2.70505
154067	118902	95	69475	53765	93	21968	16058	66	109	138	0	104	95	0	245262	219482	60	2.70599
279209	176388	108	81864	51380	105	34833	21515	102	-54	108	0	-11	57	0	-6947	0	0	2.70599
169871	139586	86	71929	58990	85	26410	20247	65	-153	80	0	132	76	0	-12470	0	0	2.70599
151057	121807	95	56412	46408	83	21079	16799	59	41	113	0	-72	48	0	-864	91	0	2.70694
148652	116628	91	65879	50905	87	22221	17087	57	-57	95	0	-25	96	0	-2059	264	0	2.70788
72548	58810	83	24214	20138	67	8054	6634	39	-77	39	0	-31	38	0	-1445	0	0	2.70882
196079	141581	95	101181	73376	95	25169	17376	69	-245	33	0	-113	42	0	-2051	0	0	2.70882
182957	131833	95	75438	53909	92	33249	24408	89	-111	69	0	17	52	0	-7978	0	0	2.70882
189150	135454	96	61685	43786	93	21059	14764	64	-11	59	0	-9	63	0	-12160	0	0	2.70882
180305	126045	109	69188	47214	101	21751	14401	65	572	599	0	376	355	0	24715	104099	23	2.70977
162990	129375	89	68063	53863	87	25035	19087	66	154	125	0	-43	34	0	-2141	0	0	2.71071
181357	132694	95	75180	55054	92	25809	19240	69	-94	128	0	-77	37	0	-6048	0	0	2.71071
42558	33282	86	16778	13398	54	6054	4686	37	-109	45	0	58	72	0	268254	213755	74	2.71071
71219	57946	79	34774	28616	75	6834	5365	39	17	125	0	90	61	0	-181	380	0	2.71166
108517	88969	97	47506	39219	81	11825	9271	44	-17	111	0	113	78	0	128	302	0	2.71354
235462	150144	103	101942	65247	104	35371	22596	98	-252	149	0	11	65	0	-1604	0	0	2.71354
55596	45201	79	26461	22094	71	6954	5781	37	-81	67	0	-88	35	0	-689	57	0	2.71543
173555	129061	96	51018	36155	88	30833	23068	78	18	122	0	110	109	0	-324	535	0	2.71638
163621	130397	90	53277	43241	85	21301	16650	58	113	127	0	7	91	0	-560	150	0	2.71732
88375	73821	87	37416	31306	78	11320	9808	43	-40	47	0	17	77	0	-1347	0	0	2.71826
49109	39787	82	13307	11311	45	7342	6151	39	56	121	0	12	47	0	362	720	0	2.72015
157087	126551	89	49070	39413	85	24720	20240	58	80	98	0	-55	72	0	-1065	120	0	2.72015
190583	130694	98	86268	58618	96	31409	21996	88	220	160	0	18	88	0	95	302	0	2.72298
219695	155210	112	84845	59584	96	31692	22679	88	53	112	0	-24	77	0	-258	196	0	2.72676
121524	98365	91	51333	42095	82	14872	11498	51	44	107	0	-91	73	0	-448	275	0	2.7277
200208	148352	93	80343	57474	93	25753	18349	73	212	227	0	-65	30	0	265	678	0	2.73336
70227	60167	77	30235	25432	76	11453	9333	44	-49	106	0	-53	31	0	-266	441	0	2.73525
83693	67723	95	32157	26683	77	10010	7860	44	64	162	0	34	68	0	371	336	0	2.7362
166115	129511	95	72621	57165	88	23269	17791	63	-390	0	0	45	60	0	-704	274	0	2.73714
229776	150928	111	78210	49023	98	36748	24254	96	-24	83	0	-177	47	0	-1156	79	0	2.73808
77249	65483	79	35246	29462	77	12007	10308	45	-4	136	0	30	85	0	-4735	0	0	2.73808
232473	159165	107	96736	67467	99	36866	24896	94	-64	60	0	-25	69	0	-608	478	0	2.73903
68855	57082	77	22717	19053	62	9984	8125	44	38	179	0	13	55	0	-1048	347	0	2.73997
329406	191807	129	114955	67133	126	42228	23860	118	-68	127	0	62	57	0	-59	562	0	2.7428
70246	62792	75	23821	20383	57	9796	8410	40	-141	85	0	-56	40	0	-8923	0	0	2.7428
37808	31996	66	15083	12933	49	5253	4306	33	-4	100	0	-35	26	0	-240	146	0	2.74752
83136	68945	80	32452	27281	76	11840	9735	45	26	126	0	67	75	0	-317	273	0	2.74847
150763	119565	92	55206	43721	85	19380	15411	55	3	173	0	-172	6	0	130	574	0	2.74941
67485	57366	79	32082	26913	75	9444	7978	40	-180	35	0	36	80	0	-100	356	0	2.75413
365778	211037	134	167488	103290	126	54661	31789	120	167	181	0	63	89	0	-488	428	0	2.75507
162078	124842	100	69573	53964	88	25122	18409	62	138	132	0	42	101	0	-684	353	0	2.75602
400432	218868	139	169292	96251	138	51973	28703	133	50	227	0	-48	173	0	-22	669	0	2.7579
167059	124642	89	76946	57167	89	27619	19799	72	-50	121	0	-92	62	0	-14843	0	0	2.7579
470803	231380	163	220333	110334	156	64392	32931	150	630	850	0	304	489	0	-94	490	0	2.75979
30676	28440	46	11959	10231	43	5600	4957	35	102	118	0	-18	37	0	10085	5602	78	2.75979
150389	119682	88	61016	48322	87	23726	18805	58	-95	103	0	-10	67	0	-3382	0	0	2.76074
309176	187038	117	122556	72817	113	39766	24189	107	-7	97	0	8	90	0	-105	294	0	2.76734
373058	222724	127	201231	124326	127	63798	38759	122	-88	124	0	-150	74	0	-3175	0	0	2.76829
405051	207038	137	173323	88982	135	57823	28769	130	-11	141	0	-27	71	0	-25961	0	0	2.76829
138142	112969	83	61835	48052	83	22339	16561	69	-13	65	0	-69	42	0	-27057	0	0	2.76829
175907	125360	98	61615	43540	91	30950	21723	83	102	114	0	-2	82	0	-2396	72	0	2.77017
273120	185088	112	123139	84797	107	40251	27255	103	205	176	0	-27	54	0	-1838	119	0	2.77112
185798	127935	105	81881	56335	95	29143	19318	72	-80	61	0	-67	41	0	-80	455	0	2.77301
287086	175745	122	111852	68121	116	37050	23182	100	-93	168	0	213	115	0	355	475	0	2.77678
85616	71466	82	36577	29662	78	10973	8784	44	123	160	0	109	94	0	-8875	0	0	2.77678
98385	83919	80	44724	37524	78	14403	11840	46	-64	109	0	17	67	0	-5171	0	0	2.77678
53399	45075	78	11267	9693	44	7204	5812	39	22	110	0	-13	36	0	-3281	0	0	2.77773
318045	192590	121	133531	78879	117	55507	34113	112	116	129	0	-64	29	0	100	656	0	2.77867
207298	134425	117	92632	60523	117	32369	19526	102	368	461	0	481	529	0	383395	350520	59	2.77867
269222	171290	113	101975	65173	106	39289	25724	101	-22	67	0	59	111	0	-9740	0	0	2.77961
248205	160378	104	98190	64029	102	32023	21162	85	-85	70	0	-113	43	0	-11676	0	0	2.77961
215248	144692	99	91490	61216	97	31865	20530	94	138	140	0	5	61	0	-1734	81	0	2.78056
254877	163046	106	91372	58222	102	35849	22979	97	125	138	0	-23	52	0	-5342	0	0	2.7815
124728	103370	83	61771	50146	83	19721	15467	53	-201	23	0	39	112	0	-4181	0	0	2.7815
152803	123980	90	51711	42414	85	24735	19744	58	-42	104	0	-114	66	0	-7449	0	0	2.7815
304032	168595	127	127290	71773	126	37361	19942	109	220	154	0	100	119	0	-49	344	0	2.78339
180162	145943	105	61680	49758	88	23275	18067	65	-96	159	0	31	105	0	-853	36	0	2.78528
254842	166525	104	107370	70670	100	37692	25523	94	-268	39	0	-46	38	0	-4810	0	0	2.78528
217050	154048	112	96193	68757	97	26681	19069	73	-85	140	0	142	114	0	503	690	0	2.78905
145203	117167	101	63562	51159	84	20811	16781	60	-107	66	0	22	63	0	-564	617	0	2.79
177521	138437	90	75741	60492	88	23851	18643	63	97	122	0	-57	42	0	-328	272	0	2.79094
133927	110430	85	61907	50782	84	17700	14483	57	-46	92	0	-33	62	0	-5161	0	0	2.79094
44036	37088	76	17922	15427	53	6696	5734	36	-148	62	0	-80	57	0	-188	185	0	2.79471
237311	149126	105	98087	61223	103	32167	20966	88	117	121	0	62	86	0	-231	489	0	2.79566
108223	90633	84	44724	36725	80	14686	12117	46	-26	82	0	96	68	0	-163	406	0	2.79849
131690	108454	82	59876	48717	82	17306	13248	53	7	90	0	-11	73	0	363	549	0	2.80132
193760	149773	100	92297	71627	92	32091	23712	83	-23	67	0	117	105	0	-361	353	0	2.80227
407290	223277	142	152806	84831	141	61818	34417	137	267	567	0	179	380	0	-571	328	0	2.80415
124431	102376	88	47910	39106	82	21529	17356	56	-10	90	0	-6	77	0	403	580	0	2.80887
136060	108346	102	52752	41929	102	20956	16040	63	520	389	0	197	241	0	1034	2564	4	2.80887
173003	123772	93	84344	59911	91	25798	17934	70	-10	163	0	-23	46	0	-8692	0	0	2.80887
153949	123996	87	56814	45948	85	20061	15860	56	8	70	0	10	55	0	-55	465	0	2.81076
399180	217729	142	164278	90578	132	89741	48316	128	61	210	0	27	48	0	-739	333	0	2.81265
62423	53282	75	26981	22629	67	8129	6910	39	271	233	0	59	83	0	-245	213	0	2.81454
128086	101621	87	62134	49565	85	15577	12134	50	58	113	0	32	93	0	-2693	0	0	2.81454
163271	128266	91	78847	60655	87	24924	18775	64	14	130	0	-49	52	0	-570	739	0	2.81548
194277	139677	94	84457	61426	93	22174	16190	62	-247	72	0	39	93	0	-721	274	0	2.81642
290574	171025	118	117208	69901	112	38296	21897	106	113	161	0	194	93	0	-22	501	0	2.81925
146844	121965	87	50131	41715	83	24190	19374	60	18	79	0	-51	63	0	15083	6364	98	2.81925
216085	146430	98	91344	61788	98	28950	19307	74	-41	82	0	74	85	0	-8330	0	0	2.81925
204162	143381	96	88414	59921	95	30738	21357	81	93	96	0	-40	43	0	-8703	0	0	2.8202
322728	198153	112	111821	67161	109	50251	31533	107	-124	129	0	119	94	0	-14408	0	0	2.8202
190327	133050	100	85470	59762	98	24682	16169	71	-78	95	0	90	63	0	434462	313883	113	2.8202
211504	144634	102	88790	60319	97	28530	18577	76	155	138	0	-44	45	0	557	652	0	2.82586
145419	118792	89	60912	50302	85	29773	23904	78	163	124	0	-13	72	0	-106	654	0	2.82869
268523	164658	115	134787	74640	115	31456	21265	89	435	281	0	-73	74	0	-3059	0	0	2.82964
114343	94081	82	50342	41440	81	14478	11633	50	-83	60	0	-123	30	0	-7587	0	0	2.82964
223700	147487	105	90420	59428	99	31098	19703	82	-347	1	0	-251	24	0	-10944	0	0	2.82964
198677	143853	95	76578	55287	94	34885	25426	90	-122	60	0	35	73	0	410	1044	4	2.83624
210487	149454	112	71188	53063	95	28537	20557	75	138	143	0	-70	69	0	-559	278	0	2.83719
94102	80612	80	34897	29344	77	14713	11906	47	20	73	0	44	85	0	-6403	0	0	2.83719
243218	161824	101	110584	74166	100	37014	24853	95	-114	49	0	-34	80	0	-10089	0	0	2.83719
187903	133441	97	79871	57674	95	27254	18930	82	-44	120	0	115	83	0	-330	553	0	2.84002
165120	123744	93	52612	37483	90	24020	17226	71	11	93	0	84	130	0	619	675	0	2.84946
145376	119431	85	51641	42645	83	25545	20217	65	-75	93	0	-1	86	0	1060	1143	5	2.85418
184260	142294	93	74003	56432	90	25258	19356	63	-22	87	0	9	50	0	-4275	0	0	2.85512
56459	46338	82	23287	19534	59	6954	5632	38	9	89	0	46	59	0	6	483	0	2.85606
248168	159842	101	97367	60067	101	39971	25457	97	117	132	0	47	72	0	428	547	0	2.85795
229807	158117	101	92825	65008	100	28981	19158	80	-86	58	0	-50	40	0	-7	468	0	2.85984
187891	132967	93	71557	50071	92	27318	19291	74	36	56	0	-18	53	0	-6205	0	0	2.85984
105215	87273	87	40690	33960	79	13397	10548	47	-69	91	0	-34	59	0	60	281	0	2.86267
174507	132381	93	88252	66360	93	25606	18681	70	18	70	0	73	79	0	177076	143677	106	2.86267
170626	124751	94	72645	53205	90	22889	16096	65	180	139	0	-102	39	0	-622	184	0	2.8655
91075	76300	81	31181	26055	77	13473	10155	48	10	117	0	47	53	0	231	527	0	2.86833
223160	99181	132	102009	42354	132	30383	13276	101	65	195	0	50	67	0	-794	238	0	2.86928
177279	127255	93	76942	54957	92	27856	18887	80	129	139	0	102	60	0	-371	350	0	2.87117
159505	115667	93	63635	45254	91	28272	19733	85	-6	74	0	24	73	0	67519	113970	107	2.87117
168733	119642	93	72874	51668	92	25310	17370	74	10	120	0	-81	40	0	-9998	0	0	2.87117
102219	84793	91	44206	35682	83	16659	13291	55	-236	39	0	54	75	0	261059	193086	67	2.87117
195090	133668	100	89016	62309	97	27329	18331	73	-133	67	0	44	63	0	427	565	0	2.87683
83704	71800	78	26098	22238	61	10709	8962	42	181	159	0	7	72	0	-4472	0	0	2.87777
97062	81807	85	39098	32209	78	11477	9408	44	156	111	0	12	46	0	-5661	0	0	2.87777
78802	68634	75	29573	24969	75	14369	11842	46	-76	60	0	34	68	0	-43	465	0	2.87966
169527	125955	97	76803	56237	92	28535	20532	84	33	111	0	97	116	0	119203	105700	65	2.87966
125018	102584	86	47133	38435	82	16380	13044	51	-96	66	0	-45	57	0	-192	571	0	2.8806
128212	103684	85	52583	42386	83	19765	15273	55	-56	84	0	-71	40	0	25	740	0	2.88815
168799	123585	97	102750	75605	92	354	315	0	53	87	0	-13	76	0	-2393	10	0	2.88815
118195	98674	83	43136	35951	81	18990	15641	52	-46	94	0	-41	39	0	-478	348	0	2.8891
151413	121604	93	63031	50833	85	19807	15978	54	119	120	0	-56	44	0	12104	4772	102	2.8891
142539	116265	100	65572	53425	85	20898	17390	57	-122	47	0	-38	52	0	-5258	0	0	2.8891
184245	131576	95	66422	48646	92	19654	13674	58	76	152	0	93	78	0	-3067	0	0	2.89004
119513	99229	85	31007	25754	72	18045	14407	53	140	164	0	-40	87	0	630	662	0	2.89571
84248	72009	77	35512	30237	76	9380	7883	40	88	129	0	-31	91	0	-3570	0	0	2.89571
177407	129675	96	72758	53714	91	27757	19955	73	13	131	0	-2	60	0	-7221	0	0	2.89571
308011	182856	115	139803	79767	113	42318	24785	107	-217	81	0	-29	34	0	-24	437	0	2.89759
231242	161257	96	105272	73557	98	32381	21945	82	-334	44	0	61	56	0	-284	108	0	2.90042
167717	131342	89	75219	58949	88	23549	17667	61	12	87	0	52	81	0	-7562	0	0	2.90042
224654	164028	96	91292	66007	95	28677	20212	79	-198	35	0	100	92	0	-7960	0	0	2.90137
54330	45145	83	13893	12059	46	6374	5556	35	-55	85	0	-34	71	0	-3918	0	0	2.90137
204380	148734	105	85744	62097	95	25091	18202	69	-126	107	0	10	75	0	349	412	0	2.9042
36374	30169	82	8381	7161	38	5538	4999	33	33	101	0	24	54	0	436	607	0	2.90798
43713	36674	73	19767	16813	54	4206	3808	29	58	74	0	-4	68	0	-623	68	0	2.90798
148064	118362	87	51916	42221	86	22540	17228	60	41	77	0	10	48	0	-116	834	0	2.90892
62353	55061	70	23288	19973	61	8175	6923	40	82	164	0	24	73	0	-101	185	0	2.91175
60312	50927	73	21552	18444	59	6584	5679	36	-2	166	0	46	96	0	-240	122	0	2.91364
210415	144731	102	90957	65314	99	26821	18370	72	-102	89	0	76	115	0	-2056	0	0	2.91364
59681	51064	73	24979	21369	62	7313	6232	37	-181	109	0	-27	47	0	-568	177	0	2.91458
154778	121187	88	72990	57228	87	22296	16871	62	9	107	0	-36	86	0	185	395	0	2.91647
149519	111072	94	71252	52479	89	22517	17280	58	-196	59	0	-38	85	0	-6	608	0	2.92025
280196	182864	104	111554	71608	104	37522	23259	99	-41	93	0	-124	29	0	-7386	0	0	2.92025
88921	74467	83	29751	25071	77	14668	12181	49	-77	151	0	-83	30	0	-232	447	0	2.92213
160779	115550	96	56931	41110	90	23021	16382	64	-111	53	0	-21	55	0	152	549	0	2.92402
211770	144345	99	76683	50930	96	33817	23137	92	-109	61	0	46	89	0	-4686	0	0	2.92402
351814	191028	134	136826	80293	122	49302	26284	117	70	103	0	69	75	0	187	453	0	2.92591
51678	46481	71	22382	19437	55	6637	5627	37	-63	92	0	-49	79	0	-10218	0	0	2.92591
147430	123104	83	61483	50242	84	22769	17874	59	-48	87	0	62	82	0	65218	62638	50	2.92591
141738	109333	94	60474	46050	87	21114	16143	60	-172	16	0	-3	51	0	-8055	0	0	2.92685
60172	49988	79	30819	26128	74	7105	6295	36	-159	42	0	31	89	0	363	462	0	2.92968
146670	119239	94	50417	41290	82	22529	17903	62	-6	73	0	-50	61	0	-347	112	0	2.93157
174939	132708	89	79515	58635	90	30687	22515	79	-49	68	0	52	72	0	-5534	0	0	2.93157
280144	176457	116	105902	67478	108	41331	25760	104	100	124	0	83	82	0	-5459	0	0	2.93252
166815	128980	98	64281	49461	89	24427	18697	64	-31	79	0	-52	29	0	-1135	152	0	2.93346
50964	43843	76	21147	17974	54	5979	5284	34	107	177	0	111	70	0	183	429	0	2.93723
138150	113410	86	50603	41044	83	19128	15097	54	132	251	0	-31	84	0	471	562	0	2.94007
81277	69076	78	30660	25575	76	10984	9114	43	-147	29	0	108	75	0	374	362	0	2.9429
130172	105573	90	52872	43473	82	16359	12919	50	-133	85	0	101	57	0	-1707	60	0	2.9429
79575	68584	82	23632	20336	56	10615	8864	41	-5	118	0	-21	41	0	-5658	0	0	2.9429
82573	69013	78	38354	32471	76	9082	7609	42	-169	48	0	-21	45	0	290	417	0	2.94667
162430	118676	96	58103	42571	90	23697	17736	66	145	137	0	2	77	0	110550	91641	83	2.94667
147639	110261	96	63867	46971	88	18085	13458	56	-5	65	0	94	87	0	-2822	211	0	2.94667
167370	132360	104	64979	50850	94	28294	21792	75	228	235	0	42	85	0	159069	162405	47	2.94667
140215	114186	87	59266	48847	84	24213	19756	66	-6	51	0	-54	65	0	9	362	0	2.95045
52826	46114	74	24326	20911	61	7011	5994	37	-47	85	0	9	59	0	-3794	0	0	2.95045
43047	37658	67	14966	12553	47	5267	4711	33	87	135	0	116	107	0	247	450	0	2.95234
144970	119096	86	48095	39649	84	20234	16344	54	-21	67	0	-40	42	0	-1562	221	0	2.95234
15108	14363	44	10265	9166	42	2257	1990	23	56	106	0	-74	2	0	-4286	0	0	2.95234
177296	131627	97	56831	40196	91	28195	20857	77	-133	24	0	-93	42	0	681	744	0	2.95517
56743	48140	80	22414	19190	58	6620	5363	37	32	173	0	3	86	0	224	495	0	2.958
112876	93796	92	26934	22450	69	19714	16647	53	25	111	0	5	52	0	148	433	0	2.95989
174207	125748	100	76943	55541	94	21561	15471	63	-53	123	0	-28	35	0	87	773	0	2.96083
134934	110809	84	61595	50594	83	21542	17253	59	150	156	0	-45	49	0	-277	634	0	2.96555
247326	156592	100	92288	57901	99	33395	21549	94	18	138	0	27	91	0	-317	214	0	2.96649
271066	173355	108	100328	62360	101	43261	27829	98	51	91	0	12	43	0	-10070	0	0	2.96744
79804	66203	80	28236	23859	65	8739	7481	40	-249	48	0	51	57	0	-6828	0	0	2.96744
63961	54140	77	26355	22370	63	9631	7792	42	-23	129	0	41	50	0	-181	519	0	2.97027
234283	152108	102	97064	62710	101	36048	22918	96	-102	66	0	42	73	0	269	839	0	2.97121
227199	151796	101	84021	55148	98	33317	21766	88	-20	142	0	-64	28	0	-10345	0	0	2.97121
94459	78011	83	41854	34784	78	14196	11243	47	156	97	0	23	80	0	-1837	0	0	2.97216
112677	94853	83	42279	35456	79	20938	17357	55	-32	96	0	43	97	0	-168	476	0	2.97688
171923	125828	93	55180	38951	91	22320	16570	61	-243	54	0	-10	64	0	-461	245	0	2.98065
60630	52408	74	23299	19976	57	7227	6264	36	3	93	0	34	61	0	-2946	0	0	2.98065
61153	49774	78	24799	20745	60	9331	7680	40	-123	47	0	-22	54	0	-1034	60	0	2.9816
305090	183965	125	120856	77778	123	41131	24336	118	237	147	0	-105	82	0	-596	446	0	2.98254
214200	148979	102	89573	63950	97	28887	20788	85	-138	91	0	14	70	0	-289	388	0	2.98631
183948	126237	95	66837	45174	93	23209	16559	67	-126	58	0	49	82	0	-8082	0	0	2.98631
133265	102885	88	52665	39164	88	21448	15832	58	43	93	0	-27	70	0	163282	175484	102	2.98631
47550	37702	63	53658	42568	78	4941	4289	32	103	157	0	5	54	0	-978	0	0	2.9882
50702	44323	75	21647	18602	55	6807	5722	38	-20	44	0	18	39	0	-567	84	0	2.98915
139561	113611	85	55294	44188	84	21652	17348	60	-51	101	0	59	67	0	108	806	0	2.99103
216280	149891	110	85994	59315	95	31520	22482	83	260	234	0	-107	41	0	-2438	0	0	2.99198
109948	95314	80	28083	23708	64	17146	14153	51	38	93	0	-53	54	0	-5950	0	0	2.99198
173141	125143	94	62127	43415	92	22813	15970	62	-111	31	0	-60	82	0	-552	373	0	2.99387
239096	161059	101	93024	62768	97	30556	20475	86	41	95	0	101	110	0	-7372	0	0	2.99387
267820	143329	117	94335	48220	113	41842	22814	110	-146	38	0	-7	115	0	189	519	0	2.99575
153445	123726	87	60969	49281	85	21667	16938	57	-20	167	0	-13	45	0	-209	570	0	2.99764
183317	135965	92	83853	61295	93	27839	19881	75	-207	111	0	33	39	0	-4771	0	0	2.99764
145226	108123	90	58134	42943	88	23441	17381	66	-100	86	0	13	77	0	-7459	0	0	2.99764
220507	146493	108	94122	63403	99	26757	18444	70	110	121	0	-126	36	0	-785	113	0	2.99953
77703	68050	75	35158	30182	75	9523	7987	41	41	102	0	16	57	0	-6594	0	0	2.99953
44823	38221	70	19727	17064	51	5374	4402	35	-17	117	0	-31	44	0	-5470	0	0	2.99953
170727	128592	92	77507	57076	92	22843	16595	62	17	110	0	-34	122	0	-319	363	0	3.0033
380619	223386	124	115510	70522	120	63231	36376	119	-148	171	0	-24	85	0	-8303	0	0	3.0033
271870	168008	102	113858	67944	101	35432	22427	90	-90	104	0	-56	99	0	-18271	0	0	3.0033
98217	83634	86	39002	32777	78	11903	10160	44	37	176	0	1	48	0	-7738	0	0	3.0033
221571	147320	104	90121	59366	100	25844	17213	69	124	147	0	-104	65	0	-199	340	0	3.00613
70551	58404	84	29574	24893	74	10385	8644	43	101	172	0	-55	72	0	-559	12	0	3.00802
146579	120341	87	73108	60480	86	25824	20876	66	-91	99	0	-20	51	0	-416	222	0	3.00897
140567	115928	85	60568	49885	82	18948	15727	51	-3	109	0	83	91	0	-4077	0	0	3.00897
45488	37379	75	22648	19268	58	6878	6010	36	2	100	0	25	68	0	-1488	49	0	3.00991
74977	61779	82	22920	19434	63	9774	8282	41	29	133	0	-29	49	0	-222	279	0	3.01274
136204	110195	92	46501	37746	83	19955	15586	56	-78	92	0	-16	30	0	398	531	0	3.01557
90693	77365	82	32910	27760	76	13307	10609	46	-92	77	0	65	98	0	399	479	0	3.01935
184413	141876	92	100965	77941	91	22992	17590	60	-58	127	0	-38	41	0	-512	358	0	3.01935
127228	106187	86	49972	41714	81	21094	17369	56	75	87	0	-67	59	0	-3831	0	0	3.02029
215730	155115	96	82911	59924	93	35234	24407	90	-31	54	0	-35	65	0	-5812	0	0	3.02029
66057	54440	87	28548	24208	66	9350	7779	40	76	145	0	-42	44	0	-1595	260	0	3.02124
165338	133281	91	64063	51965	86	24109	19498	64	65	176	0	-10	166	0	-1142	152	0	3.02218
43387	38089	69	19099	16275	52	3584	3004	29	27	107	0	-22	54	0	-1771	0	0	3.02218
43176	38081	70	19968	16922	55	5334	4448	34	19	116	0	24	58	0	-558	348	0	3.02312
154098	125576	89	51600	41879	84	23720	19310	60	64	89	0	83	94	0	-436	205	0	3.02407
116774	96879	93	33749	28257	78	19193	15760	53	17	168	0	46	124	0	-1174	114	0	3.02501
50245	43333	62	24696	20927	63	8834	7344	40	48	105	0	2	68	0	-552	138	0	3.02596
129071	107738	83	59795	49451	84	22018	18126	55	-196	13	0	-22	38	0	413	537	0	3.0269
102606	85965	82	47578	39735	78	11717	9732	44	162	114	0	17	104	0	-2635	0	0	3.0269
152225	113390	99	72119	55870	89	23864	17726	61	151	95	0	21	59	0	-4188	0	0	3.0269
201829	132034	111	90380	60563	96	26727	18347	78	2	80	0	121	118	0	392	747	0	3.03256
70508	60317	80	27204	23438	60	7982	6673	38	-187	12	0	58	51	0	-4188	0	0	3.03256
185086	132654	95	76184	55414	93	23839	16526	65	-60	56	0	-76	59	0	-8178	0	0	3.03256
153032	124638	87	62368	50352	86	19718	15920	53	-239	17	0	-60	28	0	57	160	0	3.03445
283908	174432	117	127819	82708	113	43419	28488	108	-50	84	0	-48	66	0	-520	368	0	3.03634
134823	109545	84	52934	42466	83	20563	15733	56	-167	78	0	-123	37	0	-10027	0	0	3.03634
35324	29141	73	15546	13479	47	5308	4458	34	144	163	0	-125	42	0	-795	0	0	3.03823
137464	111087	88	56908	45991	84	19841	15673	54	3	81	0	61	102	0	319	875	0	3.03917
37438	31111	82	14321	12307	46	6075	5204	34	-26	61	0	7	60	0	-213	206	0	3.04106
147285	120153	86	66459	54125	84	22759	19475	61	-14	85	0	64	64	0	-740	19	0	3.04294
255137	177057	100	108844	77655	99	38183	26573	95	20	81	0	127	146	0	-6118	0	0	3.04294
197325	134881	114	90607	61171	114	28865	19236	83	201	164	0	79	122	0	347195	259557	90	3.04294
73255	48645	86	75307	46642	88	8157	5429	45	5	113	0	106	101	0	764	789	0	3.04672
168171	130245	95	67878	53096	89	23172	17580	61	-45	129	0	14	69	0	-114	331	0	3.04766
184060	131140	111	74226	53640	102	27188	19018	76	-62	52	0	56	65	0	243803	186418	78	3.04766
165851	128385	91	70029	52618	88	23690	17391	62	-39	93	0	-98	41	0	-2913	0	0	3.04861
75624	63552	84	22558	19084	57	10365	9019	41	-100	84	0	-44	57	0	-4322	0	0	3.04861
127094	104629	84	51326	42508	83	15489	12327	52	-16	94	0	17	51	0	250	604	0	3.05144
165913	124140	91	57493	42075	87	27553	19832	80	18	68	0	-104	28	0	-2647	1	0	3.05144
159424	124981	104	67582	52487	104	21701	16494	71	535	562	0	186	279	0	95590	214511	36	3.05144
153618	127487	86	35507	29729	82	19558	16330	54	-119	50	0	-78	72	0	-9819	0	0	3.05144
75455	62430	91	30559	25313	76	8912	7057	42	372	536	0	242	327	0	16982	90420	21	3.05144
222070	149505	116	86204	57511	99	28246	17842	76	-88	76	0	36	40	0	374	386	0	3.05333
64841	55436	74	27534	23231	65	8571	7214	40	-28	115	0	-86	9	0	-77	315	0	3.05521
75754	65380	91	28703	24253	72	9688	8175	41	48	68	0	-58	35	0	-54	347	0	3.05805
188375	135550	97	80573	58155	92	25626	18080	68	-78	79	0	-69	59	0	-143	725	0	3.06182
67977	58565	83	28073	23997	64	8151	7203	40	228	184	0	-9	86	0	-4424	0	0	3.06277
229587	152907	109	83364	54675	97	30569	20916	78	78	161	0	-30	53	0	318	701	0	3.0656
98880	85560	83	40917	34676	77	17316	14447	49	15	70	0	105	85	0	-7095	0	0	3.0656
317271	204544	113	116854	74847	112	66207	44232	109	140	122	0	27	65	0	34	562	0	3.06937
119719	99269	85	52394	43079	83	15362	12553	48	-24	107	0	2	73	0	-594	198	0	3.07126
128886	104418	84	45929	37804	82	20071	15587	55	-126	23	0	-91	41	0	-4134	0	0	3.07126
261363	170444	105	91093	58595	105	37273	24767	100	-41	87	0	30	64	0	230	618	0	3.07315
81513	68848	86	28571	24067	71	9073	7143	43	73	222	0	4	58	0	-3305	0	0	3.07409
49603	40580	85	13324	11471	45	6418	5484	35	87	145	0	45	76	0	870	1240	6	3.07504
121387	101389	87	48553	40088	82	19634	15274	55	129	120	0	18	64	0	3896	1650	42	3.07504
177712	119044	102	74000	50835	95	24961	17254	66	119	152	0	-34	30	0	-152	495	0	3.07692
195611	142753	98	75602	54402	92	27909	19697	77	-156	134	0	-21	81	0	98	438	0	3.07881
79355	68425	79	37320	31377	76	12138	9623	45	-92	78	0	-31	46	0	-368	339	0	3.0807
258004	173862	109	89723	60317	103	36789	24751	99	-161	61	0	34	73	0	-1329	220	0	3.08164
319271	195786	127	126950	81060	121	43062	26176	116	128	160	0	-51	57	0	260	416	0	3.08353
183002	128925	93	79594	54825	93	22124	15143	62	20	89	0	34	90	0	-10144	0	0	3.08353
276700	175541	119	107481	70056	110	32990	20312	95	122	231	0	-44	40	0	-1955	0	0	3.08447
237833	152391	101	87867	55357	98	28557	18209	76	276	184	0	-41	50	0	-83	335	0	3.08825
153266	124541	86	60269	48761	86	21523	16825	61	-156	60	0	7	70	0	-368	350	0	3.09108
118105	100763	83	42036	35457	80	21284	17388	55	-97	92	0	4	79	0	-4703	0	0	3.09108
205563	142276	113	80494	55678	96	33507	23524	93	52	82	0	30	60	0	-337	270	0	3.09297
60764	50257	87	18350	15382	52	8177	6781	39	-18	76	0	-65	37	0	-2401	0	0	3.09391
350923	213499	124	206788	127049	123	64541	40939	117	-183	205	0	-45	64	0	-4447	0	0	3.09391
217220	154468	98	81383	58569	94	33670	24678	92	-69	160	0	-43	56	0	-18787	0	0	3.09391
183963	142957	91	87200	67946	90	24290	18432	64	66	142	0	-11	80	0	553	446	0	3.09958
315989	197506	117	158491	101457	115	66758	43091	112	178	119	0	65	77	0	290	1127	6	3.10146
191641	129062	95	69550	45377	92	24773	16157	65	24	75	0	-104	67	0	-13975	0	0	3.10146
247232	165738	104	108717	74202	102	33114	23316	90	-134	43	0	14	45	0	-3896	0	0	3.10241
315250	189343	134	136843	83588	117	43640	27733	113	-40	78	0	161	89	0	-449	230	0	3.10429
132575	109670	99	54604	45046	82	19177	15610	54	-13	133	0	-43	58	0	-152	312	0	3.10524
42701	38402	68	15611	13392	49	6218	5275	36	15	154	0	71	81	0	134	442	0	3.10807
78365	66705	77	37890	31855	76	9944	8589	40	-169	43	0	33	47	0	-622	141	0	3.10901
143191	121339	85	72351	60142	85	23269	19135	60	-42	169	0	-72	38	0	1089	1243	7	3.11468
136630	112984	86	58310	47955	85	22162	17570	59	164	138	0	-79	18	0	53338	90528	99	3.11468
111723	97142	79	44591	37790	79	16186	13130	49	119	140	0	-100	30	0	-9064	0	0	3.11468
127501	104046	96	42648	35066	81	18342	15070	53	49	81	0	-2	40	0	-1895	0	0	3.11562
100620	85959	84	16214	13882	48	14625	11260	48	8	155	0	91	82	0	-141	364	0	3.1194
136345	113406	86	44288	37017	82	21843	18275	57	104	147	0	0	33	0	-1073	433	0	3.12034
166608	119460	91	72469	50773	91	24723	17246	66	28	90	0	-162	37	0	-7203	0	0	3.12034
181804	128879	96	79652	56478	92	25229	16849	65	80	79	0	-13	75	0	-356	45	0	3.12317
244542	158406	110	82103	51953	101	31328	19825	95	-150	83	0	-14	54	0	-1131	185	0	3.12411
150882	125136	84	59596	48648	83	22178	17992	61	-9	148	0	-1	64	0	-23916	0	0	3.12695
174533	124328	94	56712	39362	91	23691	16781	66	31	132	0	117	150	0	-51	514	0	3.12978
217408	156033	103	69198	50057	96	36417	25611	93	255	117	0	53	67	0	338	454	0	3.13355
256523	178325	107	143067	104927	102	53596	37930	98	-101	62	0	-80	44	0	345	557	0	3.13638
44214	36428	80	19417	16604	52	5865	5024	34	-109	62	0	57	64	0	-399	183	0	3.13827
234269	154960	107	86955	57986	99	33272	22208	88	-185	20	0	-15	128	0	-850	341	0	3.13827
98012	84540	79	44957	37841	78	14979	12509	48	47	88	0	-7	73	0	-1045	157	0	3.13922
84774	71127	77	25850	21982	61	10696	8962	42	-16	112	0	46	86	0	-4152	0	0	3.13922
194125	142701	95	56050	40252	91	24267	17493	65	-136	75	0	-71	36	0	-2494	40	0	3.14016
178968	134413	90	73051	54844	90	25739	19307	65	39	93	0	-17	45	0	-175	191	0	3.14488
154166	110870	103	56681	40612	89	23032	16216	66	-31	127	0	93	80	0	-222	178	0	3.14771
58874	48622	77	25177	21786	65	6601	5559	36	16	129	0	-10	29	0	53	360	0	3.15337
66922	57726	75	26245	22489	65	6623	5788	37	-38	77	0	182	143	0	-623	74	0	3.15432
27201	25726	49	15640	13670	48	4419	3750	31	-176	119	0	-24	27	0	-619	316	0	3.15432
165748	122704	96	68044	50436	91	22076	15580	61	181	172	0	-32	69	0	-77	544	0	3.15526
218978	148062	103	103326	70635	101	33466	22337	91	6	87	0	-72	43	0	-3148	222	0	3.15526
148163	120642	88	64160	52165	84	16364	13354	52	40	82	0	-73	35	0	-6994	0	0	3.15621
140761	113629	101	53455	43680	85	18248	14835	51	-223	55	0	-115	41	0	228759	197016	101	3.15621
152341	125656	85	66600	54725	84	20558	16045	54	-68	90	0	0	62	0	-8008	0	0	3.15621
121593	101918	84	67151	56353	82	20826	17396	54	89	85	0	30	86	0	-5704	0	0	3.15621
51789	45734	73	14726	12501	47	6393	5475	36	352	243	0	52	118	0	126	290	0	3.15998
49417	42865	75	21276	18108	56	7693	6422	38	-151	61	0	-40	39	0	-1785	0	0	3.15998
110190	93906	85	52895	44536	81	15160	12409	46	111	199	0	49	63	0	-2055	0	0	3.15998
53176	45638	67	25200	21668	60	6867	5824	37	46	129	0	69	109	0	-3341	0	0	3.15998
148032	122194	88	58382	47981	83	23092	18338	64	109	113	0	21	63	0	-862	387	0	3.16187
153319	122462	94	62987	49893	86	22558	17951	58	11	65	0	51	87	0	149	444	0	3.1647
97212	81420	80	39109	32938	78	25808	21668	65	93	103	0	64	74	0	-301	132	0	3.16659
66435	56301	74	28134	23699	70	9771	8307	41	25	95	0	106	86	0	667	451	0	3.16848
82792	70767	78	37311	31895	76	12079	9984	45	-93	27	0	-13	38	0	-586	392	0	3.16942
148611	120300	91	61185	49607	86	24001	19798	67	-59	89	0	82	77	0	-228	271	0	3.17036
117419	99254	82	48529	40519	81	15806	13161	47	130	136	0	-58	21	0	-3444	0	0	3.17131
138675	114673	84	59512	49457	83	16044	13231	49	-31	72	0	43	74	0	-4157	0	0	3.17131
153282	116665	89	69421	51919	89	22672	15968	67	-9	108	0	-13	51	0	8284	3880	76	3.17131
133042	108596	100	35177	29447	81	18582	14981	50	-175	35	0	86	66	0	304	391	0	3.17508
211376	137749	101	88910	57107	96	32345	20656	88	145	122	0	-33	78	0	-4837	0	0	3.17508
53183	43326	78	20195	17289	53	6685	5519	36	-7	186	0	-40	43	0	-389	379	0	3.17603
178514	133252	95	85681	64211	92	26156	18979	74	18	79	0	-20	75	0	233	338	0	3.17697
235044	150524	103	117882	78134	101	24676	15191	73	-60	111	0	-113	89	0	4570	2189	66	3.17697
66592	57758	78	31995	26818	75	6951	5946	36	32	57	0	-25	63	0	-595	125	0	3.17886
110300	94142	81	29167	24683	70	14967	12029	47	-21	118	0	-19	68	0	-444	168	0	3.18169
195765	138015	98	86025	62326	95	27974	19043	80	137	133	0	37	50	0	791	738	0	3.18169
52173	43698	87	20857	18024	54	6168	5287	35	-84	38	0	-6	67	0	-636	121	0	3.18263
159088	126997	92	67154	53995	86	24357	19384	67	-13	84	0	50	130	0	-2753	0	0	3.18358
152291	113466	97	62967	46678	88	19888	14288	56	-108	65	0	97	76	0	-606	184	0	3.18452
189394	131323	99	86759	61555	95	23999	16809	63	-37	82	0	-92	87	0	562	951	0	3.18641
190464	138471	95	69505	50379	90	27643	19710	74	13	109	0	65	115	0	-4687	0	0	3.18735
127787	106642	88	49039	41090	81	20382	16976	53	-18	80	0	-53	21	0	-5035	0	0	3.1883
176782	134612	97	72065	55081	91	20814	15511	57	92	81	0	-9	65	0	-7330	0	0	3.1883
180612	134255	94	69033	51055	91	27993	20255	76	-25	93	0	44	72	0	-145	536	0	3.19113
107961	91712	82	36534	30811	79	14847	12343	48	-33	88	0	78	76	0	-1421	68	0	3.19207
235021	162363	99	91025	64240	97	33785	23028	90	-235	60	0	102	120	0	179	323	0	3.19396
106700	91102	82	41470	35063	78	13741	11240	46	23	93	0	-4	98	0	-6776	0	0	3.19396
138704	107385	86	66670	50782	87	21541	16229	61	-23	107	0	25	55	0	-11072	0	0	3.19585
136103	112285	93	53345	43709	83	19718	15860	55	-48	116	0	0	71	0	-1699	0	0	3.19679
161001	114264	92	71315	49999	91	24777	17555	66	64	103	0	-106	34	0	-5911	0	0	3.19679
44740	38892	68	19551	16833	53	7268	6087	37	17	109	0	6	43	0	242	708	0	3.20151
186159	135309	98	59251	41109	90	30047	21522	78	9	66	0	67	77	0	-1620	0	0	3.20151
219545	156519	96	102494	70491	98	37137	26111	94	25	137	0	25	87	0	-4172	0	0	3.20245
123044	102555	84	33417	28013	78	19679	15900	57	-112	52	0	-34	66	0	-932	38	0	3.2034
129775	111386	83	36629	30690	80	22438	18690	56	-24	75	0	-79	26	0	-1923	32	0	3.2034
228946	151568	113	94593	62824	99	33742	21741	93	90	98	0	150	106	0	-10	459	0	3.20529
119836	102316	82	49554	41584	80	16361	13535	49	92	115	0	81	86	0	-7156	0	0	3.20623
114775	97213	82	47207	39473	80	17212	14258	53	12	119	0	45	53	0	181	471	0	3.20717
169397	135739	104	58339	47682	87	24563	19709	66	-55	67	0	-29	77	0	-253	190	0	3.21
340824	213078	119	162131	105096	117	53019	33728	112	77	149	0	7	85	0	-6899	0	0	3.21
214891	153539	99	49451	33974	93	28421	21171	73	15	148	0	61	99	0	-12539	0	0	3.21095
209128	154143	93	61802	44768	91	30587	22686	82	29	93	0	34	68	0	-16040	0	0	3.21095
276628	181818	107	88772	56899	103	36574	23361	98	23	100	0	-43	53	0	-3757	0	0	3.21189
264206	175943	124	112470	76548	108	32230	21764	86	-108	136	0	-37	35	0	-6576	0	0	3.21189
286798	183358	135	119091	78278	119	32753	21012	88	10	94	0	231	203	0	-1696	69	0	3.21284
109524	93098	84	49435	41413	79	14177	11924	47	-62	104	0	16	41	0	-9093	0	0	3.21284
187032	131942	95	73147	50147	92	27363	19985	67	-137	72	0	-103	44	0	-5186	0	0	3.21378
260228	165216	121	106729	67642	105	29316	19205	77	16	151	0	35	78	0	-2844	0	0	3.21378
78333	67906	77	36367	30536	77	10120	8176	42	164	193	0	-8	107	0	-62	692	0	3.21756
216154	152076	99	60772	40886	91	33412	23752	89	105	94	0	-78	67	0	-2212	240	0	3.21756
207276	148774	92	96597	70417	94	28394	20499	72	-77	66	0	19	61	0	-10862	0	0	3.21756
148009	119593	87	75969	60609	87	27705	22326	78	-134	37	0	-46	35	0	-1063	76	0	3.2185
60395	54835	73	28031	23565	69	9002	7471	41	-6	68	0	77	128	0	10653	4565	87	3.2185
126221	107536	82	51868	43066	81	21633	17786	54	-17	88	0	-29	54	0	38	1041	2	3.2185
136079	112039	86	56166	46065	83	21151	17247	55	-100	44	0	17	68	0	-400	219	0	3.22039
261852	167189	116	90185	57584	102	38950	24520	98	-70	118	0	64	86	0	77	345	0	3.22794
183589	133919	96	81726	59512	93	25806	17497	71	-241	33	0	7	45	0	14700	5833	103	3.22794
299873	188042	109	112799	70529	108	39567	24029	103	127	178	0	33	62	0	-9082	0	0	3.22794
158842	128452	98	66012	54356	85	24011	19566	61	-37	114	0	-62	65	0	-8873	0	0	3.22794
164731	126783	93	87810	68165	89	22651	17023	64	-142	30	0	85	66	0	-10807	0	0	3.22888
205713	144386	102	80329	56174	96	28653	20195	79	-154	52	0	28	66	0	-10187	0	0	3.22888
117621	95440	89	38703	31611	80	16776	13697	50	-63	67	0	-30	42	0	-2393	501	0	3.22983
92729	75866	95	30976	25091	79	12822	10145	47	74	171	0	89	97	0	-1472	882	0	3.22983
182207	137744	99	63126	45665	91	31400	23315	80	-28	99	0	62	67	0	-4498	0	0	3.22983
73606	63728	75	30097	26140	67	8910	7747	39	-122	146	0	-83	25	0	-5647	0	0	3.22983
51363	44053	76	21218	18379	57	7993	7038	38	-95	107	0	-28	62	0	-673	180	0	3.23171
110305	94133	95	39010	32780	77	15936	13209	49	133	148	0	47	51	0	81	466	0	3.23643
144235	120561	85	52249	43410	83	22232	18281	59	189	113	0	90	132	0	-3361	0	0	3.23738
144224	118020	90	59997	48671	86	25143	20084	69	22	124	0	-16	84	0	238278	195045	84	3.23738
158530	123048	86	56044	43661	87	27513	20736	73	-193	120	0	45	78	0	-9357	0	0	3.23738
35893	33404	64	15632	14103	45	4028	3325	31	-55	72	0	3	80	0	-17586	0	0	3.24115
64350	55610	74	24932	21435	57	9663	8426	41	-94	28	0	20	70	0	-14129	0	0	3.24115
100804	83566	90	42697	36228	79	11933	9780	44	-103	80	0	-43	59	0	-4478	0	0	3.2421
187580	139305	101	84814	63123	93	26418	19714	70	111	144	0	-67	35	0	-238	342	0	3.24587
214932	146506	101	89536	61786	98	29860	20626	78	-26	61	0	-35	29	0	-3850	32	0	3.24587
47142	40505	74	20477	17821	54	6395	5322	36	177	186	0	59	104	0	-832	44	0	3.24681
188062	139055	91	88497	64904	91	30619	22200	84	-71	91	0	17	61	0	-321	320	0	3.24776
188217	129269	96	73088	49877	92	33073	22647	90	25	127	0	-122	76	0	-7517	0	0	3.24776
50702	43500	73	21411	18490	55	6451	5406	36	132	136	0	-35	71	0	268	381	0	3.25248
156260	123613	98	61953	48778	86	22921	17304	61	192	145	0	-25	71	0	-27	537	0	3.25342
182176	130107	96	81957	59356	92	21095	14323	64	22	84	0	8	61	0	-2551	0	0	3.25342
314573	193085	113	130497	81903	112	43907	26860	108	-141	109	0	87	95	0	-9339	0	0	3.25342
53120	47400	72	22419	19751	52	6884	5995	36	-9	60	0	20	56	0	-9813	0	0	3.25437
161617	119654	93	63811	47523	88	28673	20959	79	92	125	0	110	99	0	-9678	0	0	3.25437
180751	133229	96	50678	36803	91	29209	21387	82	134	118	0	5	78	0	-6682	0	0	3.25437
97213	80939	83	35239	29425	78	13780	11234	47	26	127	0	116	78	0	-9333	0	0	3.25437
126203	106311	90	45085	37443	82	18482	15567	54	68	97	0	11	81	0	-7676	0	0	3.25531
184736	144835	100	82592	66161	89	26015	20362	70	-165	46	0	-90	8	0	-4434	0	0	3.25531
135757	113970	84	54350	45348	83	22508	17871	58	77	141	0	-95	44	0	516	869	0	3.26097
267147	175942	105	96989	63972	101	38371	25736	96	-54	87	0	-37	69	0	-5725	0	0	3.26097
214212	154567	96	90227	65678	95	30639	22127	73	40	99	0	1	77	0	-8104	0	0	3.26192
169337	127575	90	55412	39865	89	22474	16955	60	-231	45	0	20	71	0	-9715	0	0	3.26192
259008	169723	108	119373	78801	106	31843	20573	80	-173	93	0	12	50	0	-11746	0	0	3.26192
260957	161809	104	99863	61764	101	34731	21242	96	-50	63	0	-77	55	0	-1092	282	0	3.2638
155739	118369	89	53770	40320	88	25469	19555	67	155	121	0	61	62	0	-9210	0	0	3.2638
228055	156166	111	96356	67230	98	32692	20974	94	65	132	0	-9	82	0	-7155	0	0	3.26475
180977	132602	109	73746	52851	98	26663	18785	84	-40	71	0	-26	72	0	300498	207960	109	3.26475
168592	126484	89	76087	56144	89	23319	16777	62	15	81	0	-85	30	0	-10842	0	0	3.26475
130106	108924	84	52146	44598	80	20567	17033	53	-43	106	0	-156	36	0	-9644	0	0	3.26475
176443	135173	92	79492	60664	91	20993	15697	58	-224	40	0	-46	17	0	-12451	0	0	3.26475
143180	120889	85	59340	49107	82	21123	16906	56	76	155	0	-12	71	0	-8491	0	0	3.26569
251629	176983	103	85441	57243	100	30121	20607	80	-95	136	0	-92	44	0	98	577	0	3.26758
269824	164057	105	119175	72550	105	42091	26051	100	44	206	0	-46	62	0	-3624	0	0	3.26758
298793	195656	115	144635	100252	115	38118	25853	99	301	176	0	110	97	0	-11102	0	0	3.26758
58900	52918	64	29385	25844	61	7836	6862	38	40	151	0	-8	46	0	-13281	0	0	3.26852
202194	148783	108	96304	69257	92	25035	18599	62	11	200	0	-52	59	0	-11106	0	0	3.26852
289420	177730	113	180927	113177	113	53007	32596	108	115	147	0	-19	62	0	-3397	0	0	3.26947
152105	121766	87	62632	50677	85	18127	14252	52	-207	75	0	107	114	0	-19	311	0	3.27135
143427	110460	86	82597	62331	88	21891	16373	60	-137	3	0	-43	89	0	10575	4015	92	3.27135
133464	103089	89	56430	42870	85	20582	15932	57	-94	57	0	-35	66	0	-4186	0	0	3.2723
255496	184942	104	106146	75473	99	46128	33458	95	-100	96	0	4	74	0	-349	322	0	3.27513
148245	118198	87	66978	51802	88	22789	17621	63	-67	35	0	-102	17	0	-9724	0	0	3.27513
62041	52814	77	24517	21154	60	7680	6500	39	-237	67	0	13	92	0	-3833	0	0	3.27607
182192	145387	90	80064	63801	89	26846	21533	70	101	176	0	32	73	0	-323	553	0	3.27607
220437	147206	97	80226	52299	98	32504	21894	83	14	121	0	49	106	0	-1168	48	0	3.27702
104863	89806	80	52631	44890	80	14066	11828	47	-132	11	0	17	83	0	-516	143	0	3.28457
209114	149240	102	93442	67745	95	28762	21045	75	179	134	0	-20	41	0	-2070	0	0	3.28551
357657	210002	138	135650	81479	132	51822	31280	128	292	393	0	235	470	0	-4636	0	0	3.28551
193100	142012	95	87072	63425	93	26324	19777	65	-240	49	0	125	89	0	-17027	0	0	3.28551
194882	140446	105	77565	54585	94	30798	22062	87	3	73	0	-17	101	0	-38	418	0	3.2874
164207	126154	93	76428	58505	89	23957	18162	64	48	88	0	51	92	0	-290	439	0	3.28834
125996	105528	85	43230	35859	80	20648	16939	57	-78	85	0	24	72	0	-1094	78	0	3.28929
94233	79666	92	31366	26506	77	10480	8676	42	136	109	0	57	91	0	-1262	0	0	3.29023
231440	160486	101	117832	84317	100	28691	19709	75	91	67	0	75	71	0	-2103	0	0	3.29117
46305	42278	57	20844	18358	51	7307	6132	38	-35	98	0	-36	54	0	-6454	0	0	3.29117
151548	124508	84	43272	36353	82	24180	19562	62	-14	95	0	0	98	0	-3098	0	0	3.29117
80721	68837	85	37202	31757	75	11143	9207	42	172	187	0	-125	30	0	-743	143	0	3.29212
128807	107628	86	41828	35259	79	15195	12253	47	99	127	0	-28	92	0	-643	69	0	3.29495
218476	147230	105	82366	56378	96	27365	19022	70	-72	164	0	74	75	0	426	737	0	3.29967
331790	209047	119	143225	92410	118	39626	24040	113	24	168	0	105	135	0	130	483	0	3.30439
127906	110861	81	38576	33250	78	21744	17958	58	-32	94	0	-60	55	0	-8588	0	0	3.30439
290196	182516	114	109737	69225	111	50732	30369	107	-45	145	0	-82	66	0	603	594	0	3.30816
331291	202066	116	122393	75107	115	56269	33646	111	87	163	0	-50	85	0	-13916	0	0	3.30816
71040	62797	78	25619	21762	67	9082	7824	40	-93	46	0	-22	49	0	-2450	79	0	3.30911
100324	84740	81	35726	30147	77	17124	14610	49	-24	41	0	-93	36	0	-2457	0	0	3.31005
51277	44853	74	22146	19087	56	5673	4703	34	-11	56	0	-11	92	0	-1285	0	0	3.31005
281882	176762	114	117080	76385	110	41463	25735	106	-78	98	0	13	75	0	-28	331	0	3.31288
184420	145591	92	69117	55310	89	23732	18153	69	-109	55	0	-11	49	0	-380	276	0	3.31383
205305	146233	99	82817	59450	96	30212	21746	79	-312	31	0	55	70	0	-6391	0	0	3.31477
66557	54925	78	23688	20184	57	7917	7037	38	93	181	0	84	52	0	657	496	0	3.31855
245626	167940	105	98831	68330	101	31471	21935	85	50	94	0	116	114	0	-1186	60	0	3.31855
229626	147445	123	86289	54564	123	38131	25298	104	918	741	0	570	523	0	106080	236088	35	3.31855
145526	123559	85	75838	63039	83	21837	17737	56	-177	57	0	142	89	0	-12412	0	0	3.31855
180229	128711	100	67057	49898	89	24958	17914	71	140	148	0	-103	16	0	-7240	0	0	3.31949
98840	84284	85	36799	31028	77	12973	10907	45	-198	45	0	20	75	0	62	618	0	3.32138
140710	116268	94	56376	46550	83	21055	16972	60	-19	94	0	34	105	0	-46	430	0	3.32232
36624	32263	70	10952	9584	41	5242	4372	34	95	159	0	63	65	0	-861	0	0	3.32327
202699	138812	98	78214	53817	94	25310	17030	71	-113	85	0	-9	38	0	-231	411	0	3.32515
82037	69064	79	41725	35816	77	10378	8403	42	133	201	0	43	78	0	-309	521	0	3.3261
250740	155296	112	97649	60352	111	39437	24767	106	83	119	0	-47	57	0	-3702	0	0	3.3261
200231	148029	101	80477	59299	92	22802	16837	60	-131	44	0	74	80	0	-724	100	0	3.32798
89326	78326	77	40079	34308	77	13919	11414	47	16	76	0	101	135	0	-5323	0	0	3.32798
232828	153144	102	75466	47955	98	30521	19451	86	-219	61	0	10	60	0	-667	208	0	3.32987
153948	126238	90	74099	61376	85	21691	17184	56	28	112	0	44	94	0	-1441	0	0	3.33837
126340	106547	84	54855	45728	82	18224	15196	52	-9	122	0	-13	74	0	-6105	0	0	3.33837
257169	173906	120	102347	71253	103	27701	18477	77	-105	69	0	23	47	0	-9607	0	0	3.33837
199969	152213	104	84715	65433	91	25101	18380	64	-67	52	0	-44	38	0	1184	964	0	3.34403
52605	45648	72	23775	20432	63	8170	6924	39	-13	77	0	-21	41	0	-658	352	0	3.34497
168963	131219	93	79358	61798	88	19490	15135	58	-100	48	0	132	91	0	313	418	0	3.34592
70562	62129	76	27602	24003	63	11211	9424	42	107	80	0	-94	43	0	-3388	0	0	3.34592
138753	105577	93	54095	40970	86	19731	14525	59	46	110	0	-13	69	0	-2793	0	0	3.34686
206687	149509	100	82813	60172	94	29887	21683	86	169	112	0	58	81	0	488	646	0	3.35252
160911	128984	89	59386	46516	86	20383	16355	54	-21	130	0	17	84	0	-1970	0	0	3.35252
468970	261495	156	138931	72635	148	61822	34218	146	1583	1419	23	1012	1009	5	-11002	0	0	3.35252
145173	112415	90	49965	36871	85	20145	15501	58	-101	76	0	-50	39	0	-458	594	0	3.35441
119814	100898	81	45073	37563	80	17779	15004	49	279	152	0	-45	42	0	-391	173	0	3.3563
177508	126144	103	82764	59369	92	19819	13948	58	66	114	0	-10	36	0	-1970	0	0	3.3563
164297	124507	93	61252	46193	90	22560	17315	63	-34	66	0	1	97	0	691	580	0	3.35819
182236	145525	90	72065	57903	87	21882	16909	62	-138	114	0	62	98	0	-1318	0	0	3.35913
129433	108904	84	60162	50790	82	18845	15419	55	83	78	0	7	72	0	78	434	0	3.36196
324992	193838	117	141402	83514	117	36406	21327	93	-40	84	0	-24	78	0	1188	748	0	3.36479
102154	88468	80	27095	23513	61	12296	9755	44	-64	62	0	65	74	0	-4716	0	0	3.36479
153227	125134	90	72605	60096	85	22639	18150	58	160	178	0	-73	60	0	-194	437	0	3.36763
229172	153687	109	102587	70067	99	30905	20597	94	-11	158	0	55	56	0	-2114	9	0	3.36857
118611	103322	80	47238	39854	79	15632	13349	48	-135	45	0	160	88	0	-8798	0	0	3.36857
147693	126291	82	41916	34801	81	19163	15589	51	-15	87	0	-52	50	0	-12179	0	0	3.36857
346770	204783	112	156098	96809	114	41990	24275	108	-77	112	0	91	83	0	-19827	0	0	3.36857
139816	110289	85	68659	52320	86	24576	18694	65	-52	66	0	110	66	0	-14532	0	0	3.36857
125728	100042	83	58496	45838	83	21136	16428	58	-90	30	0	-37	61	0	-12035	0	0	3.36857
47658	39450	77	22650	19669	56	5364	4690	33	-68	124	0	-76	28	0	-7017	0	0	3.36951
191997	140304	107	59945	42968	92	27416	19226	72	-37	100	0	16	37	0	-529	116	0	3.37046
257417	174807	111	97207	65168	100	40739	27812	96	-15	139	0	22	95	0	458	652	0	3.37329
205223	145818	97	87352	63004	94	27119	18569	79	-251	13	0	107	100	0	-6427	0	0	3.37329
209735	142892	99	83488	55742	99	26285	18249	67	209	173	0	-138	45	0	-10244	0	0	3.37329
212800	148326	97	85764	58421	95	29110	20674	83	166	149	0	-39	72	0	-7698	0	0	3.37423
151719	121614	98	58386	47455	85	19158	15302	54	20	97	0	48	87	0	-523	48	0	3.37612
154885	114636	92	48037	36240	87	21106	15724	56	-45	106	0	-21	60	0	474	474	0	3.37801
165959	133797	101	60526	49174	85	17275	14016	50	147	190	0	-9	81	0	-308	460	0	3.38462
195113	138625	94	84249	60761	93	26664	18307	71	-94	56	0	52	90	0	-5256	0	0	3.38556
159226	128870	94	66037	53634	86	23736	19442	61	-114	129	0	112	96	0	-1062	93	0	3.395
160056	131234	90	58173	47845	85	23579	19268	57	37	154	0	-35	45	0	12	664	0	3.39689
150612	124496	87	63935	52808	85	26539	21295	65	-69	106	0	78	104	0	249	507	0	3.39877
47236	42435	68	18435	16272	50	5924	5165	35	-51	202	0	-4	49	0	-4106	0	0	3.39877
127926	109237	82	65682	55312	82	22538	18835	60	141	89	0	21	58	0	203	418	0	3.40255
145407	116868	86	56388	44740	83	22742	18053	59	66	127	0	-72	77	0	-3828	0	0	3.40255
79650	68607	78	33077	28464	74	8746	7642	38	47	111	0	19	80	0	-2161	0	0	3.40538
316389	200024	111	142685	95926	110	37739	23865	104	292	140	0	-107	82	0	-607	290	0	3.40632
46009	39099	71	9658	8400	40	6745	5964	36	-31	86	0	0	50	0	63	649	0	3.40821
192497	154874	97	125796	101978	93	41019	32905	87	-38	86	0	-11	58	0	-171	238	0	3.40916
134640	113606	82	53208	43551	81	20438	17029	53	-173	12	0	-16	93	0	-7717	0	0	3.40916
125497	104651	81	49368	41358	80	16829	14150	51	19	151	0	-115	5	0	-5292	0	0	3.4101
164507	122720	92	70123	52780	89	26493	19408	68	114	151	0	51	77	0	-8367	0	0	3.4101
70346	61472	75	31796	26383	76	10337	8104	44	-88	35	0	2	77	0	216880	179109	90	3.4101
252591	173814	108	114082	81803	103	40318	27607	99	-193	29	0	50	95	0	-2065	560	0	3.4101
134350	113415	94	44784	38505	80	23414	19134	56	57	113	0	-45	51	0	5247	3012	52	3.41104
205861	139616	98	77723	51394	95	34347	23087	92	-157	71	0	-105	48	0	725	937	0	3.41387
62802	55065	75	27107	23239	67	6301	5610	34	-22	125	0	1	61	0	338	404	0	3.41671
160742	128663	92	67497	53173	86	24071	19473	62	-69	38	0	16	74	0	152	314	0	3.42048
117504	98299	81	48463	40058	80	14065	11341	45	-159	51	0	-92	67	0	-930	213	0	3.42143
207485	144194	101	99450	70541	95	26680	17647	73	11	159	0	93	127	0	-2884	0	0	3.42143
133689	112164	84	58560	48241	82	17031	13498	52	-104	93	0	52	70	0	-739	56	0	3.42331
103718	88261	84	42847	36066	78	15495	13380	47	-101	72	0	140	81	0	-1763	0	0	3.4252
282976	179724	110	100158	62250	104	43683	27516	100	-66	72	0	23	86	0	20	549	0	3.4337
129116	104229	86	55159	43380	85	21042	16259	60	-48	71	0	-83	39	0	-8393	0	0	3.4337
116513	95659	85	44361	37284	81	15805	13696	46	-114	77	0	82	85	0	141	568	0	3.43558
156721	118451	97	63326	48426	88	23304	16238	67	-69	133	0	-88	25	0	-1367	309	0	3.43653
483716	257964	154	282262	160133	156	95452	57072	151	1890	1363	20	1437	1221	14	-9639	0	0	3.43653
150971	117077	87	59677	45611	86	19918	14810	59	-109	44	0	1	61	0	-8852	0	0	3.43653
165568	128044	107	75500	57428	93	24092	17486	64	-63	51	0	51	79	0	237480	182614	94	3.43747
139573	115922	87	75316	62767	84	18049	15385	50	133	107	0	-61	57	0	-4933	0	0	3.43747
95199	79194	79	42678	36100	77	11806	10061	43	47	160	0	-81	21	0	-1309	10	0	3.43841
165220	117290	94	61927	42618	90	22484	16119	59	-191	47	0	6	50	0	-844	0	0	3.43936
355161	212507	131	142370	82456	124	44912	26816	119	-99	326	0	156	369	0	11806	4575	95	3.4403
194333	129273	98	84209	56838	97	26198	18007	70	-25	119	0	-28	56	0	-722	108	0	3.44125
353061	198600	119	138951	82437	116	47776	25829	113	-26	180	0	-103	213	0	-9804	0	0	3.44125
47642	41035	73	18703	16516	51	6880	5953	35	52	108	0	11	50	0	-294	283	0	3.44691
130574	108824	87	57821	48507	83	17136	14296	50	-135	51	0	60	92	0	-1324	261	0	3.44691
59256	51480	76	28378	24619	69	8162	6937	39	-47	82	0	93	69	0	530	867	0	3.45446
183464	132433	94	73977	52735	92	27241	19112	71	-117	72	0	53	78	0	-1088	186	0	3.45446
205946	151116	98	63427	46378	93	31810	22706	85	201	177	0	-2	60	0	-9767	0	0	3.45446
156624	118687	92	56490	44264	88	20526	14604	57	159	149	0	78	73	0	-574	50	0	3.46012
369672	211395	135	144812	85841	135	54556	32245	130	241	642	0	230	469	0	-731	151	0	3.46295
180526	138807	91	83510	64911	90	22505	16666	64	-29	125	0	78	56	0	13275	5833	94	3.46295
175132	133354	91	77763	59155	91	24185	18719	65	171	126	0	-85	76	0	-16767	0	0	3.46295
77451	72404	65	37579	33144	74	11970	10324	44	0	50	0	-14	59	0	-17053	0	0	3.46295
130305	109656	90	56207	47091	81	16653	13628	50	-45	112	0	-22	84	0	-17	642	0	3.46579
204103	152140	100	79331	60651	91	30208	22418	77	-174	51	0	-78	55	0	106	474	0	3.46673
132016	111701	86	70929	59696	83	25867	21372	66	-139	109	0	91	76	0	7152	2928	84	3.46673
211703	143829	98	82280	55533	97	29346	20044	79	102	133	0	-7	74	0	-6673	0	0	3.46673
110953	94763	85	52955	45259	79	13787	11538	47	2	133	0	-1	60	0	-10212	0	0	3.46673
198183	148622	105	63609	46372	92	22413	16562	59	87	159	0	33	70	0	-1252	0	0	3.46862
131476	111263	85	50969	42303	81	21181	17314	57	203	149	0	-109	31	0	-5604	0	0	3.46862
102578	89719	80	42482	35973	78	13395	11440	45	-98	71	0	11	91	0	-11	304	0	3.47145
168554	132024	96	64719	50705	89	23005	17633	61	-31	77	0	-2	45	0	-2982	0	0	3.47145
158972	131709	87	65821	53962	84	23715	19484	62	-26	114	0	83	62	0	-375	399	0	3.47239
144012	120655	92	55470	46591	84	24195	19820	64	-88	62	0	-2	76	0	-287	310	0	3.47428
206059	163640	104	93681	75459	92	31386	24423	86	21	88	0	-132	32	0	-3721	0	0	3.47428
198653	147150	97	54391	38919	92	28410	20661	72	128	170	0	-10	64	0	-3817	0	0	3.47522
77809	65456	82	31039	26919	72	9795	8356	40	-138	45	0	-10	36	0	-5022	0	0	3.47522
222364	168777	97	152526	117061	96	950	758	0	-97	109	0	-73	36	0	-8621	0	0	3.47522
110069	93076	81	37819	31995	78	15497	13149	48	-185	33	0	106	99	0	-4127	0	0	3.47522
257550	173863	102	95432	66843	99	38110	25281	96	-15	141	0	-17	44	0	-5764	0	0	3.47617
125020	103163	89	40075	33821	81	19376	15999	51	13	120	0	56	65	0	-368	342	0	3.479
237482	169739	103	89538	63074	99	32362	22740	88	-238	102	0	82	89	0	181	327	0	3.48277
243190	167676	116	92835	63951	100	30212	21473	85	35	122	0	48	68	0	-3579	0	0	3.48277
108670	94510	80	34224	29748	70	15881	13175	48	102	123	0	-4	45	0	-11134	0	0	3.48277
132377	109298	85	50257	41557	82	20936	17011	55	45	120	0	59	83	0	379	438	0	3.48466
394956	231220	145	224268	146458	136	89973	56167	132	993	1262	9	754	1219	7	-802	358	0	3.48655
217237	146320	110	86390	59797	94	32667	21940	92	56	100	0	-59	30	0	-12146	0	0	3.48655
181717	136066	107	72887	55228	91	26769	19482	68	-255	163	0	-164	0	0	-878	0	0	3.48844
366956	215124	144	150983	94379	135	49164	28689	130	108	800	0	337	624	0	351	883	0	3.49221
247414	172612	103	125355	86237	100	36786	25075	95	-40	59	0	-21	69	0	-7673	0	0	3.49221
153600	127520	97	51177	43031	83	23321	19273	57	35	128	0	-90	36	0	-1535	0	0	3.49316
129488	109309	85	53479	45157	80	14440	12105	47	-37	137	0	133	73	0	-7112	0	0	3.49316
124162	105069	93	53799	45908	81	15340	12536	48	202	210	0	-23	78	0	-8063	0	0	3.49316
110738	93317	82	44143	37343	80	17048	14414	50	47	136	0	59	62	0	-373	273	0	3.49504
137907	109817	84	55530	43547	84	17670	13819	53	15	122	0	11	73	0	298	643	0	3.49693
473296	259847	148	255137	148275	146	80279	44287	141	1484	1366	18	1009	1105	12	-3598	25	0	3.49788
237152	165938	98	116711	84232	99	31066	21798	81	-55	161	0	94	110	0	-12575	0	0	3.49788
149054	127002	83	46002	38364	81	21594	17659	55	117	202	0	-26	42	0	1328	3474	32	3.49788
156520	128713	85	63744	52001	85	24424	19794	65	-31	93	0	-72	46	0	-679	147	0	3.49976
45339	38848	81	22638	19606	57	5642	4721	35	-67	62	0	62	89	0	-1026	225	0	3.49976
67260	57116	79	25726	22338	68	7260	6122	38	178	156	0	-91	21	0	161	189	0	3.50165
272526	183848	109	125407	85796	105	40260	26657	100	-148	64	0	60	85	0	268	644	0	3.50448
174710	129374	91	86428	65797	90	30057	21389	73	76	141	0	-17	50	0	-6930	0	0	3.50448
240638	163272	102	118117	82930	101	28986	19604	79	-73	80	0	-75	21	0	-8673	0	0	3.50543
125174	105518	87	46506	39410	81	16309	13610	48	30	88	0	-146	28	0	-1457	208	0	3.50637
162161	125701	97	67104	51661	89	21346	15765	59	-139	60	0	169	100	0	441	788	0	3.51203
185702	141957	93	71700	55699	90	26616	19514	65	-5	132	0	-23	74	0	-5881	0	0	3.51203
368187	218506	128	190818	113040	125	69487	42710	120	269	533	0	250	682	0	-397	634	0	3.51392
123181	106429	82	66772	56645	81	22012	18593	57	-80	141	0	73	103	0	-6730	0	0	3.51392
68654	58953	79	30772	26765	72	10563	8805	41	74	94	0	147	105	0	-8118	0	0	3.51392
89846	78400	77	33580	28778	76	14560	12016	47	-51	78	0	-92	40	0	-1817	0	0	3.51487
168222	121545	94	75453	53254	92	26145	19132	75	88	138	0	80	66	0	-730	88	0	3.51675
206086	144231	112	85846	59984	99	27755	19205	72	-11	101	0	-14	60	0	686	399	0	3.51864
242120	166785	104	75634	49053	99	34207	22876	95	108	194	0	29	89	0	32893	11253	116	3.51864
344517	203685	123	162354	93046	121	54882	33552	118	-169	259	0	95	222	0	-14883	0	0	3.51864
181980	135902	91	71422	52008	91	30664	22990	79	-40	118	0	-69	31	0	-22475	0	0	3.51864
82307	71894	78	30162	26077	72	10260	8504	41	-11	84	0	-11	43	0	-7157	0	0	3.51958
208453	149205	103	62113	42915	95	29780	20993	84	-109	47	0	91	84	0	-2592	0	0	3.51958
315632	200574	111	228015	156604	113	64208	41902	109	-186	134	0	51	135	0	-4590	665	0	3.51958
175328	130580	91	61401	45465	89	26322	18217	70	-145	108	0	79	88	0	-17291	0	0	3.52053
137976	117231	84	52696	44850	82	19576	15854	55	-238	59	0	-55	38	0	-20238	0	0	3.52053
141003	113499	90	50860	40869	85	22312	17912	60	-208	63	0	-117	76	0	-4787	0	0	3.52053
72351	61508	84	33801	29195	74	9873	8431	41	12	133	0	71	60	0	-2482	0	0	3.52147
224993	158271	98	118157	86364	97	29785	21722	78	41	107	0	0	47	0	-3490	0	0	3.52147
[truncated: 7,745 more rows]
