# Supplementary material for: Phenotypic heterogeneity follows a growth-viability tradeoff in response to amino acid identity
Source: Nat Commun. 2024 Aug 2;15:6515. doi: 10.1038/s41467-024-50602-8 (PMC11297284; doi:10.1038/s41467-024-50602-8)
Supplement: Supplementary file 6 — Source Data [file 41467_2024_50602_MOESM6_ESM.zip › source_data/fig6cde/2050_G12_FBPs1_NLIMGLN.csv]

FSC-A	FSC-H	FSC-W	SSC-A	SSC-H	SSC-W	BL1-A	BL1-H	BL1-W	VL1-A	VL1-H	VL1-W	VL2-A	VL2-H	VL2-W	YL2-A	YL2-H	YL2-W	Time
89227	57235	90	58610	36256	91	28877	17811	86	-8	91	0	147	118	0	-1633	108	0	0.00205857
140690	93420	108	85133	57343	94	31943	21766	89	215	204	0	71	104	0	-654	386	0	0.00308785
49294	34933	82	18060	13085	58	10359	7309	47	27	76	0	-56	64	0	-2464	0	0	0.00411713
108799	67472	107	70431	43475	97	32383	19582	94	26	92	0	-46	58	0	-261	170	0	0.00823427
82062	53881	78	64471	38360	94	29875	17832	83	-173	54	0	-144	23	0	-1113	98	0	0.00926355
248650	123083	129	124434	60466	117	59071	29150	115	53	138	0	67	96	0	-2038	0	0	0.0102928
95397	63495	88	82201	56019	90	21807	14354	65	185	144	0	-85	90	0	572893	340005	80	0.0102928
153942	83862	107	99103	55675	106	39340	22063	101	-74	160	0	-67	43	0	431	434	0	0.0113221
70078	49554	84	42652	29924	83	15289	10649	53	-65	72	0	-108	2	0	448	777	0	0.0174978
172009	99067	107	91840	51616	106	35831	20330	101	-88	115	0	83	60	0	-117	194	0	0.0226442
98848	61848	96	55103	34181	93	24563	15293	72	-100	137	0	-8	102	0	-924	90	0	0.0236735
251713	136791	115	141228	75650	113	62795	34441	110	45	68	0	-64	52	0	104	321	0	0.0257321
185783	106666	118	125240	70930	106	43204	25179	99	-28	81	0	32	63	0	-191	432	0	0.0298492
76310	48179	91	51413	32324	89	19148	11568	64	28	81	0	45	61	0	599	813	0	0.0329371
105004	62963	109	57193	34738	95	26406	15928	78	57	139	0	-16	85	0	-238	427	0	0.0370542
156447	88432	107	98126	55169	106	35047	20002	98	-84	80	0	28	80	0	-240	245	0	0.0411713
45201	32475	76	20043	14485	61	10157	7232	49	-79	129	0	16	76	0	-472	130	0	0.0442592
160107	105617	99	93999	64087	97	40240	26619	92	-9	164	0	-34	48	0	128	588	0	0.0452885
203273	114555	115	117770	66614	107	51178	28281	104	146	113	0	-39	55	0	-148	555	0	0.0483763
75708	54069	91	41976	29759	83	19316	13736	60	-8	111	0	-95	44	0	-6135	0	0	0.0494056
180613	94170	116	83766	42722	108	41138	21935	103	-12	102	0	35	88	0	184	444	0	0.0514642
70362	48453	88	44016	31536	82	16547	11539	56	-28	85	0	-41	36	0	-3245	0	0	0.0524934
53274	37386	91	36114	25756	79	11083	8336	46	48	93	0	25	41	0	66	386	0	0.054552
175813	96751	108	83486	45096	103	40768	21945	101	120	113	0	6	79	0	-446	278	0	0.0566106
182770	102374	113	125760	74533	107	59016	35237	102	-94	108	0	47	110	0	-372	269	0	0.0596984
191838	102068	108	104171	56293	106	40431	20919	100	78	137	0	-50	37	0	-2948	0	0	0.0596984
39762	27709	75	26858	19038	76	7755	5551	43	-7	180	0	-42	34	0	-656	165	0	0.061757
154407	102452	101	73183	49335	95	29912	19336	88	148	246	0	119	80	0	294	885	0	0.0679327
128828	73098	101	82524	46854	100	27866	16318	83	-15	122	0	35	76	0	-6500	0	0	0.0679327
70689	49028	86	52334	36438	85	18335	12324	57	-87	106	0	77	125	0	-4813	0	0	0.0679327
111859	68078	107	61952	36949	95	23981	14620	70	9	91	0	-89	87	0	-1732	166	0	0.068962
89184	54298	97	62304	38533	93	19580	11696	65	42	165	0	95	110	0	38	608	0	0.0730791
214637	103126	129	122733	63050	116	44528	22730	112	-308	21	0	43	83	0	-1380	334	0	0.0741084
61587	45017	81	39350	28028	81	17404	12226	56	39	87	0	-43	49	0	-373	148	0	0.0751377
115652	78675	89	47442	32607	88	21493	14306	66	92	130	0	90	99	0	-388	163	0	0.0771962
49168	35335	78	20822	15100	61	13621	9874	50	-91	76	0	-95	21	0	-241	299	0	0.0782255
143743	76618	110	90536	50230	102	37459	21113	97	184	103	0	-62	48	0	-49	244	0	0.0802841
172468	91313	109	118155	65662	107	35717	19234	102	-155	80	0	96	130	0	323	868	0	0.0813134
145447	89141	102	116260	73399	101	40942	25445	94	-6	114	0	13	85	0	-561	501	0	0.0833719
158518	95293	104	85427	49087	99	35433	20979	92	-120	112	0	-23	75	0	-7456	0	0	0.0833719
180664	107667	107	107449	61565	106	50053	28103	104	-92	91	0	-8	87	0	-1859	0	0	0.0854305
78727	52945	92	40591	26516	85	17125	11285	59	94	143	0	38	58	0	548	434	0	0.0874891
104382	63446	100	66842	40937	96	22344	13623	67	-55	123	0	34	47	0	1130	647	0	0.0895476
159511	94070	105	81054	50020	100	32827	19374	95	57	100	0	-37	55	0	328	337	0	0.0926355
159285	96446	114	83719	52753	98	36672	22958	96	9	142	0	37	103	0	-124	437	0	0.0936648
203447	127570	106	129270	81515	101	60887	38609	97	-29	44	0	43	64	0	462	994	0	0.0967526
184084	107912	118	125372	72844	106	43368	25785	100	65	113	0	-38	67	0	-1054	40	0	0.0988112
81658	57989	88	47872	33649	85	24847	17478	71	-25	70	0	-198	0	0	-40	515	0	0.0998405
87970	59450	93	52137	35249	87	18939	12850	61	-138	42	0	113	66	0	-20	353	0	0.106016
55195	40707	77	22411	16111	63	11321	8352	50	-100	50	0	-13	50	0	-1161	222	0	0.106016
126472	74444	97	89708	52182	98	31281	17093	92	-163	39	0	-90	82	0	-23242	0	0	0.106016
76564	52541	94	29643	21218	81	15595	11175	56	-24	88	0	3	69	0	517	501	0	0.11528
54917	40253	80	32115	23411	79	15534	10985	55	-63	80	0	58	72	0	-208	118	0	0.116309
110426	76973	90	55142	38889	88	22563	16168	65	-250	43	0	-97	35	0	400	596	0	0.123514
32102	22902	65	17449	12789	56	8695	6335	44	-242	64	0	-42	22	0	682	584	0	0.125573
89735	58968	93	54648	35003	91	26472	16966	77	-74	37	0	0	45	0	-502	189	0	0.126602
72752	51380	89	39288	27888	83	21180	14561	64	-138	31	0	57	102	0	4619	1995	48	0.126602
136707	83997	100	72452	43651	97	29082	16930	85	36	108	0	-82	35	0	-689	242	0	0.127631
69461	45752	97	54896	35543	88	18576	12410	62	-192	121	0	72	56	0	-2191	0	0	0.12866
76338	46992	99	64754	40516	91	21379	13101	70	24	99	0	2	72	0	549	831	0	0.130719
172934	108609	111	104515	64999	103	37504	23195	95	-187	55	0	-1	105	0	-598	275	0	0.131748
265807	147352	113	186868	108878	115	67574	38933	110	-163	64	0	-92	33	0	-2165	286	0	0.132778
310899	174642	128	334965	207500	127	110880	64817	122	-62	142	0	38	65	0	-462	796	0	0.133807
137435	78243	114	109630	61917	103	37169	21096	98	149	123	0	-33	46	0	-181	274	0	0.136895
114001	68598	102	64548	38825	94	24300	14474	68	-43	93	0	9	41	0	-370	248	0	0.141012
337519	168308	145	225942	112419	135	86537	45451	130	-44	199	0	-70	51	0	842	620	0	0.14307
281484	141072	121	150234	77874	118	59786	28945	115	-4	123	0	-58	61	0	-179	238	0	0.145129
95778	58791	96	60630	36475	91	22760	13378	72	45	113	0	46	106	0	38	493	0	0.151305
245333	126086	129	128554	66774	114	56881	29468	110	-50	88	0	81	64	0	282	749	0	0.152334
76711	53252	78	43637	27784	84	20967	13392	65	-351	26	0	73	75	0	10414	4933	83	0.152334
61663	42536	80	55706	36536	84	17092	10846	63	133	150	0	-12	63	0	-12556	0	0	0.152334
146997	79202	108	103539	58692	106	29851	16687	84	-66	88	0	74	80	0	-160	225	0	0.156451
114019	67570	108	78444	48113	95	24535	14589	76	-158	112	0	-29	41	0	-3500	0	0	0.156451
220474	110628	110	117324	62314	111	46464	24081	104	77	151	0	-131	22	0	-2449	25	0	0.15748
95791	58946	95	52377	31846	91	18930	11296	63	65	89	0	-69	51	0	-399	56	0	0.161597
97757	56247	97	57606	33760	95	22665	13253	73	0	104	0	-25	82	0	-70	220	0	0.165715
166343	103222	98	117367	72100	102	51133	30709	96	15	111	0	-37	68	0	-2875	0	0	0.166744
130767	79420	99	82157	50042	97	34821	21385	90	-142	144	0	-35	67	0	974	877	0	0.168802
64807	46370	85	66330	47126	86	22007	15523	66	-164	66	0	7	48	0	-3454	0	0	0.168802
99009	70069	92	43515	30669	86	21534	15044	63	58	123	0	-23	71	0	-533	156	0	0.169832
87500	55059	91	57452	35264	91	23020	13787	71	58	147	0	16	83	0	-1605	221	0	0.169832
116955	67467	97	78401	44960	98	31121	17638	89	211	183	0	58	45	0	839	592	0	0.179095
211592	120430	112	124295	69096	110	55696	32631	105	-31	70	0	-116	57	0	6398	2754	67	0.179095
111867	65422	97	65991	37804	97	27043	15565	82	56	272	0	-33	73	0	-249	399	0	0.183212
176979	103369	109	138639	79650	109	42654	24236	103	177	161	0	-21	69	0	-5607	0	0	0.183212
235342	108918	127	156953	73433	118	57526	27204	114	171	84	0	-105	67	0	-8140	0	0	0.184242
94995	65530	96	44366	30403	87	19873	13585	68	36	78	0	9	65	0	-1917	66	0	0.185271
205025	109851	111	106050	59498	107	44134	23823	104	40	124	0	23	80	0	-152	776	0	0.18733
64390	44857	81	30786	21898	82	14967	10411	53	-34	100	0	44	103	0	-1238	0	0	0.188359
220774	117959	113	157535	86733	112	78426	44276	111	35	146	0	-9	79	0	-739	88	0	0.190417
117406	70218	97	86085	51238	100	24184	14177	74	124	175	0	-96	40	0	-507	171	0	0.192476
214757	108851	118	125036	64329	115	47405	23486	111	27	128	0	-37	59	0	-487	204	0	0.194535
67473	44527	87	39641	24932	85	16781	10612	59	-34	81	0	91	120	0	61	691	0	0.199681
180069	101730	106	101655	56138	105	43451	23352	101	-16	90	0	-7	63	0	120	424	0	0.204827
396023	213791	144	295630	161800	141	118333	62784	137	11	164	0	-87	88	0	-106	434	0	0.213062
90991	62798	91	59120	41703	86	31415	21586	85	195	146	0	16	72	0	-988	186	0	0.214091
102358	68030	104	80329	52211	93	28124	17585	81	15	88	0	57	76	0	-1259	75	0	0.21512
215041	115213	114	109875	59954	111	49182	27357	107	-108	64	0	-51	84	0	-301	185	0	0.220267
129041	79640	105	53570	32092	94	28693	17269	91	-137	38	0	-173	72	0	-1926	0	0	0.221296
148401	90689	101	73280	43651	99	36243	21309	96	-23	100	0	55	100	0	27	201	0	0.226442
230654	126684	112	118331	65423	108	40875	22862	103	72	189	0	-30	64	0	-291	127	0	0.228501
275478	135983	117	165606	86000	115	61222	29339	113	-73	67	0	-136	38	0	5897	3405	54	0.228501
170815	103340	112	76013	45500	102	37191	22566	98	-203	86	0	71	102	0	-8559	0	0	0.228501
90451	59552	92	57731	38228	89	24323	15631	70	-104	93	0	-66	27	0	-11768	0	0	0.22953
127984	82669	103	91995	61670	95	48030	30644	93	-133	97	0	13	84	0	-587	288	0	0.230559
264922	133361	121	142135	76612	118	77290	41674	115	27	158	0	-45	63	0	-4068	0	0	0.231589
168375	109309	101	135660	87811	102	45857	29699	97	-118	96	0	18	64	0	36	252	0	0.244969
186457	104535	113	154264	93387	105	47007	26952	102	-72	106	0	-112	55	0	280	402	0	0.248057
187068	101275	122	129629	75286	109	40295	22217	104	-318	20	0	-36	69	0	-593	220	0	0.251145
378036	184271	135	240437	119885	136	93862	45957	132	26	126	0	-113	71	0	353	477	0	0.255262
328491	186604	135	229511	131718	131	108566	60293	129	3	100	0	-13	65	0	-30	332	0	0.257321
30753	21964	70	23608	17305	67	9668	7081	47	-70	84	0	-20	51	0	-4107	0	0	0.25835
63893	46575	82	29892	21694	80	13689	10120	50	-139	70	0	128	95	0	-328	447	0	0.263496
194392	115690	111	152519	91390	107	45283	25721	102	-137	75	0	-68	48	0	-3806	0	0	0.263496
112765	67287	97	80278	47367	95	32634	18629	92	-154	83	0	4	74	0	36523	19861	108	0.263496
197250	105227	112	103915	57260	109	41728	22696	103	251	160	0	-114	69	0	446	545	0	0.268643
165720	96437	110	106394	61466	102	41546	24158	98	73	141	0	28	49	0	-403	288	0	0.270701
133229	81088	112	63243	36857	101	26035	15540	84	51	93	0	-27	72	0	-383	217	0	0.27276
174099	94821	105	97699	51945	105	44968	24900	102	111	135	0	21	62	0	-1161	511	0	0.27276
230173	119401	118	117365	60930	108	50774	26715	105	-252	80	0	-92	45	0	-11249	0	0	0.273789
110910	65574	96	75192	44194	95	28800	16784	86	-46	48	0	37	117	0	-7841	0	0	0.273789
77968	49776	99	45270	28721	86	21491	13744	66	-18	72	0	-16	63	0	268	866	0	0.275848
134243	78146	101	75334	44039	99	30443	17010	85	-54	66	0	-99	41	0	130	792	0	0.277906
28644	20209	75	24721	18762	65	8623	6383	44	-79	73	0	25	55	0	-4406	0	0	0.277906
324237	131848	141	206370	83486	137	79544	30851	132	-82	116	0	129	92	0	85	290	0	0.279965
38117	27497	72	22091	16030	67	8120	5990	42	-30	71	0	-45	60	0	205	549	0	0.283053
72809	53295	84	46117	33185	83	18016	12685	58	-25	78	0	-3	58	0	62	562	0	0.284082
130528	91643	94	67803	47735	90	27937	18507	75	20	95	0	84	80	0	-318	301	0	0.289229
68796	43340	87	52512	33094	89	18800	11212	63	-13	46	0	-38	40	0	-302	210	0	0.293346
93880	58402	102	54802	34163	92	21135	13110	70	-30	68	0	66	131	0	-589	90	0	0.295404
228571	118184	119	125963	68817	108	45608	23431	105	-33	76	0	-179	52	0	-378	320	0	0.296434
102653	62476	96	65499	40468	93	28934	17731	81	143	154	0	38	55	0	-2975	0	0	0.296434
240436	126151	125	130194	68752	110	52356	27527	107	-174	73	0	166	125	0	490	469	0	0.309814
225006	124520	111	119050	66576	107	55744	30172	105	-292	38	0	-12	105	0	-14023	0	0	0.309814
114642	80236	93	46449	33182	87	34588	23459	87	179	133	0	-83	58	0	-4241	0	0	0.310844
65949	47417	83	25946	18930	70	15974	12108	56	-229	24	0	46	62	0	-413	272	0	0.311873
53448	39674	83	35507	26016	78	16220	12091	52	-105	84	0	-99	42	0	337	466	0	0.31599
71773	51863	82	40423	28823	82	16510	11438	56	63	118	0	75	80	0	-276	223	0	0.318049
234487	140558	110	258447	161155	114	90126	55110	107	-12	57	0	-46	43	0	-619	170	0	0.319078
175086	106573	116	108146	66680	99	42480	26905	98	-72	83	0	67	50	0	-14041	0	0	0.320107
39544	30391	75	15530	11140	55	7509	5494	41	-70	91	0	-30	25	0	-351	606	0	0.321136
154945	96584	105	122938	79340	101	53394	34275	97	35	133	0	-179	11	0	-1838	0	0	0.322166
67335	49043	89	36669	26979	80	18827	13452	57	-53	62	0	-109	20	0	-4794	0	0	0.322166
83474	57213	88	64862	41795	92	25536	15926	71	425	231	0	-97	36	0	-4978	0	0	0.322166
135125	93194	93	68689	48296	90	37230	26198	88	106	111	0	0	55	0	-1257	238	0	0.323195
60568	42600	94	38654	26371	84	16765	10841	60	78	83	0	-62	14	0	-3404	0	0	0.324224
163555	95324	108	100375	59897	102	38776	22597	97	-10	78	0	-24	40	0	-3926	0	0	0.324224
116474	80735	96	64869	45618	89	29990	20888	86	46	133	0	-29	52	0	181	231	0	0.327312
156275	90352	104	78763	46010	99	28076	16205	84	1	113	0	98	86	0	-100	550	0	0.329371
40570	29887	78	25397	18462	68	9125	6662	45	-192	40	0	32	71	0	-115	250	0	0.332458
134122	78778	102	79796	47394	99	29750	17172	92	53	81	0	-69	29	0	-372	224	0	0.334517
150004	86960	102	139317	82521	101	35308	20260	97	-69	115	0	-79	120	0	-983	21	0	0.335546
205546	115478	113	106738	60201	105	46403	27290	101	29	90	0	82	68	0	-205	279	0	0.345839
149268	88441	100	113855	68180	100	44746	26755	94	12	150	0	160	94	0	-38	371	0	0.347898
70778	51678	81	32629	23751	75	13934	10364	49	-87	112	0	124	100	0	-8082	0	0	0.347898
68899	49978	80	46308	33771	82	14523	10295	53	-95	68	0	-77	65	0	-7161	0	0	0.347898
38989	30058	68	28186	20758	74	9793	7451	46	-135	91	0	-68	80	0	-60	380	0	0.350986
128553	87558	97	76072	50202	91	31060	21806	86	-142	79	0	85	106	0	-300	286	0	0.352015
104207	65288	100	61263	37580	92	24522	14420	72	-86	82	0	-62	46	0	-117	274	0	0.353044
75314	50038	87	44752	29360	86	19645	12447	63	-72	57	0	107	111	0	-85	344	0	0.355103
112853	67043	100	67391	39534	96	27519	16725	92	72	179	0	-2	93	0	-500	193	0	0.357161
237429	150213	106	170540	106827	108	74066	46291	104	-127	81	0	111	83	0	784	1096	5	0.35922
79772	56648	85	43167	30303	84	22708	15461	64	24	102	0	33	60	0	-539	265	0	0.360249
324333	152046	133	148357	70619	125	60480	28549	121	5	50	0	94	111	0	-272	560	0	0.362308
116467	67522	101	77083	45048	98	26976	15140	79	-152	88	0	67	77	0	-3133	0	0	0.363337
57481	39814	83	33490	23456	81	20327	14008	63	73	138	0	-58	44	0	-267	399	0	0.365396
42671	31557	70	13528	10107	50	12281	9313	49	176	191	0	-51	39	0	-1740	0	0	0.365396
66454	47226	82	36074	25790	82	19032	13482	57	-19	69	0	17	92	0	-1194	0	0	0.366425
128623	79436	100	55721	33085	99	27956	17288	84	-71	112	0	-58	75	0	192	377	0	0.368483
66826	49186	80	38538	27844	83	18976	14259	61	41	105	0	19	49	0	-7112	0	0	0.368483
152576	105303	94	86884	60577	94	48904	33718	92	-120	30	0	80	66	0	-9891	0	0	0.368483
54617	40238	80	27869	20419	76	15201	11098	55	-67	82	0	27	43	0	843	710	0	0.375688
135729	86974	98	85058	52003	95	41754	24830	93	-36	133	0	62	105	0	-1260	219	0	0.376718
76913	49263	88	62700	40017	90	18599	11568	62	-78	77	0	-54	57	0	-180	407	0	0.385981
101699	72782	90	58251	41727	87	17584	12332	57	134	131	0	-32	78	0	-271	380	0	0.389069
91871	65484	91	48226	34432	83	20989	15058	63	-49	64	0	-26	36	0	-3304	0	0	0.389069
183227	116302	103	143683	91481	102	54898	34951	97	94	131	0	-65	62	0	-812	255	0	0.391128
75365	51641	85	42896	27917	87	19926	12888	64	14	70	0	-21	38	0	-170	220	0	0.392157
234956	124942	109	98212	51130	109	59724	32094	107	-22	138	0	87	102	0	-2461	144	0	0.393186
124689	75702	99	68748	41817	97	33172	20159	93	40	121	0	29	85	0	-790	99	0	0.394215
51081	38007	82	22960	17040	66	11410	8543	48	-46	121	0	2	82	0	-383	120	0	0.395245
287375	140967	135	166747	84694	119	60412	28395	117	-232	42	0	-45	68	0	-586	218	0	0.397303
219923	111963	114	144284	70310	111	53687	25390	108	-376	31	0	135	113	0	738	600	0	0.400391
201502	105227	123	101431	53756	109	46441	23913	107	61	121	0	-43	50	0	431	605	0	0.403479
65900	43860	85	54374	37164	86	18852	12377	59	35	117	0	-59	46	0	-563	127	0	0.408625
89455	63471	86	44926	32614	85	29459	20345	84	59	135	0	-53	31	0	-2824	0	0	0.408625
82182	58102	96	33361	24443	83	18322	12495	59	5	118	0	-42	48	0	-727	1020	2	0.408625
160201	98839	101	88895	55466	100	35191	21411	96	73	119	0	60	92	0	-4197	0	0	0.409655
58580	42882	83	31114	22908	79	11969	9272	47	-190	34	0	24	73	0	-2476	0	0	0.410684
174573	103008	116	98942	55393	101	36211	20174	96	85	104	0	62	74	0	-619	195	0	0.411713
24109	19956	48	21205	15925	61	7280	5232	42	-172	11	0	-54	55	0	-4714	0	0	0.411713
218099	119347	122	127330	70783	108	48659	25983	103	97	112	0	62	110	0	108	923	0	0.41686
117281	71740	108	75493	46403	95	32681	19467	90	-256	52	0	106	107	0	-2279	484	0	0.41686
120915	76008	98	96902	60054	94	28041	17096	86	67	154	0	-83	35	0	-649	278	0	0.417889
71262	45992	84	51214	33482	86	19158	12476	66	-224	89	0	-12	71	0	-147	216	0	0.425094
135918	81619	101	55768	32179	96	30123	18556	91	59	113	0	35	82	0	-539	185	0	0.428182
49737	37373	76	20429	15221	58	12733	9205	49	-42	43	0	31	83	0	-377	100	0	0.43127
194451	113573	110	133937	79484	106	48858	27663	103	61	118	0	-42	60	0	488	368	0	0.435387
162003	97365	98	102023	62642	99	39533	23991	95	-19	73	0	140	122	0	-1023	37	0	0.436416
90651	56032	103	68571	43221	92	25719	16177	74	6	70	0	-38	46	0	-606	130	0	0.437445
67502	43035	92	40366	24993	89	21493	13116	70	211	124	0	-44	42	0	-1218	6	0	0.439504
132552	72151	104	101673	55702	102	33917	18947	96	67	95	0	-10	78	0	-417	233	0	0.440533
93105	59449	103	65797	43407	91	23490	15140	72	169	149	0	115	112	0	-242	336	0	0.443621
136335	90876	100	57657	39546	92	36785	24685	90	-144	77	0	51	98	0	-647	188	0	0.44465
132703	91989	93	79186	52422	96	31060	20763	87	-61	70	0	139	80	0	-774	610	0	0.44568
57245	39999	85	54099	37817	85	20736	15124	62	68	98	0	-89	33	0	-260	513	0	0.446709
93775	66963	90	43010	30297	85	19039	13953	57	-146	83	0	17	48	0	-1477	0	0	0.447738
110673	69272	96	71668	44312	95	26187	16340	78	146	151	0	-55	100	0	-3409	0	0	0.447738
89584	63853	91	44682	32240	84	22229	15761	63	101	99	0	4	45	0	-567	692	0	0.448767
75671	51388	89	44514	28893	84	21366	13599	68	-9	59	0	25	66	0	78	454	0	0.458031
77098	49642	98	56180	35894	90	22647	13814	71	310	315	0	343	263	0	77	544	0	0.458031
244081	118785	117	150425	81393	114	54534	27009	113	-48	87	0	64	70	0	-2415	0	0	0.45906
118687	84799	91	61447	44187	88	28977	20288	78	47	59	0	24	88	0	-4582	0	0	0.45906
51218	36961	83	27550	20415	70	9602	7011	46	19	124	0	-97	19	0	-2010	0	0	0.46009
205938	109904	113	130976	72573	109	48778	26099	104	-47	116	0	-96	21	0	-3468	0	0	0.46009
165811	92820	111	90590	51139	104	33607	19105	98	-157	33	0	-24	54	0	-874	292	0	0.462148
146573	85377	102	105422	59673	101	40313	23923	95	151	148	0	-4	137	0	-5844	0	0	0.462148
51766	38815	77	28590	21509	71	10857	8250	47	-102	95	0	-12	18	0	-9092	0	0	0.462148
123373	87776	100	53213	38238	88	34102	24805	87	-42	113	0	-30	71	0	-149	443	0	0.465236
105073	65257	98	54822	34289	91	24739	15244	71	52	152	0	21	41	0	1	323	0	0.467295
55865	42592	71	28241	21018	72	12365	9050	52	75	149	0	48	97	0	-2090	0	0	0.467295
70979	52015	84	41268	30156	81	21783	15046	62	232	223	0	70	67	0	-78	370	0	0.470382
36588	27467	74	27799	20598	74	9673	6712	47	-55	65	0	-82	60	0	-119	162	0	0.47347
70219	44733	86	51169	32268	86	19672	12779	63	87	88	0	-34	93	0	-1667	0	0	0.4745
168254	106612	102	135097	87971	101	44213	27940	95	48	174	0	10	70	0	-448	386	0	0.476558
42121	30113	70	25545	18634	72	11434	7867	49	-205	43	0	1	70	0	-937	276	0	0.477587
71499	49195	96	40388	27067	86	18233	12330	60	226	202	0	-19	44	0	232	659	0	0.478617
184852	103292	107	111982	63096	108	40238	22640	104	-58	100	0	18	78	0	-636	194	0	0.480675
230326	131410	114	109976	63890	112	51984	28260	108	190	183	0	146	129	0	-1831	207	0	0.481705
177793	96885	104	109121	61301	103	38263	20073	99	-196	34	0	-143	64	0	-12666	0	0	0.481705
85893	53508	94	72945	46836	92	21314	12711	70	-134	63	0	22	51	0	-297	131	0	0.48891
24104	16866	71	14701	11188	51	7468	5556	42	-106	114	0	19	43	0	-628	28	0	0.489939
114215	80518	89	52384	37624	88	22945	15733	68	-147	74	0	25	102	0	254	400	0	0.491997
113515	81907	90	77551	55732	89	35863	25374	86	225	204	0	-61	74	0	-31	268	0	0.495085
166834	109762	103	91122	57763	102	33545	21160	90	-1	105	0	-35	50	0	-326	117	0	0.497144
231892	127701	119	183674	106120	109	92196	52981	107	-86	51	0	60	67	0	-9042	0	0	0.498173
54568	39636	75	35182	25511	78	13649	9620	56	-196	20	0	75	91	0	-647	123	0	0.499202
31680	23871	69	27127	20143	71	11946	8695	48	1	73	0	-40	37	0	-707	0	0	0.500232
230178	121717	111	127321	69567	111	53832	29614	108	205	135	0	12	61	0	143	389	0	0.50229
90401	63718	90	54812	36441	90	22552	15212	68	-20	85	0	1	68	0	487	3457	6	0.50229
78513	51643	88	50645	32678	86	20379	12860	63	-22	110	0	-2	43	0	-1560	195	0	0.503319
134782	92342	95	106514	72473	94	49887	34005	92	-2	139	0	-67	57	0	-373	139	0	0.509495
294869	124958	129	232277	110241	126	103067	52472	123	-155	63	0	-51	52	0	-465	536	0	0.511554
71693	52327	80	31374	23093	77	17267	12931	54	-97	69	0	116	81	0	-7780	0	0	0.511554
307922	147838	128	165398	83332	124	61915	31076	120	-113	170	0	-25	85	0	-9296	0	0	0.512583
72714	50069	84	54161	34741	86	21241	14028	66	-138	55	0	-67	119	0	-7034	0	0	0.512583
178880	109812	103	146818	90416	105	67458	41829	102	-54	77	0	-74	56	0	-72	424	0	0.514642
331397	160852	140	200953	99105	137	81134	40034	132	-108	62	0	-17	75	0	-552	572	0	0.5167
77073	50306	94	55808	36867	89	22814	14516	74	-196	9	0	12	64	0	-975	34	0	0.518759
83488	52993	92	61902	39378	89	25597	16580	72	160	181	0	-1	65	0	276	476	0	0.520817
188525	105973	108	125367	69266	108	57153	32536	103	154	180	0	31	99	0	-338	621	0	0.521847
59402	43054	84	36565	27176	79	11186	8006	49	-45	149	0	-34	72	0	637	486	0	0.523905
199666	105963	111	97927	52824	106	45193	24384	103	16	147	0	27	95	0	-39	283	0	0.53111
63443	46823	87	33924	24786	79	16212	11592	54	41	115	0	85	109	0	-469	40	0	0.533169
46599	34433	76	32164	23800	78	10023	7238	45	-125	40	0	-5	83	0	-2671	0	0	0.533169
63858	47874	79	29629	22451	76	15159	11133	55	180	189	0	-117	40	0	-294	455	0	0.539344
117931	76717	97	59020	36586	94	26676	16440	75	105	229	0	86	70	0	-75	426	0	0.543462
54923	40895	79	38794	28616	80	12643	9295	49	-112	60	0	-53	48	0	71	466	0	0.544491
29452	22924	62	17062	12879	54	8702	6221	44	137	112	0	136	82	0	-1398	52	0	0.54552
325471	160245	136	194472	96896	128	86414	43551	124	25	126	0	-121	42	0	-4395	0	0	0.54552
69276	50136	93	43252	32097	81	16270	11611	54	-27	82	0	127	99	0	-1025	9	0	0.546549
51011	36151	88	30869	22755	79	10559	7854	49	34	241	0	-15	73	0	-373	216	0	0.547579
87396	64250	87	30003	22245	81	18778	13413	58	-112	86	0	89	144	0	39	274	0	0.548608
178707	120589	102	97824	66874	99	41709	27985	95	186	148	0	21	138	0	-456	366	0	0.55993
147114	96347	102	89773	57577	98	53247	32851	96	223	149	0	-108	42	0	-7716	0	0	0.560959
100985	65496	98	71453	47226	93	31572	20865	89	21	128	0	-9	50	0	-158	259	0	0.563018
65132	44720	88	44908	29852	82	15755	11079	57	36	95	0	21	87	0	-1838	412	0	0.563018
97650	60818	94	59710	36984	93	20769	12776	66	194	180	0	55	62	0	-34	286	0	0.567135
70196	50736	83	33823	25106	80	18211	13728	58	192	186	0	24	53	0	-2706	0	0	0.567135
166053	95936	112	88665	52647	100	36621	20926	97	-6	89	0	82	76	0	-3251	0	0	0.568164
378937	190486	141	257029	129519	143	85312	43250	135	-126	42	0	13	75	0	-6902	0	0	0.568164
172250	98083	107	95250	55378	103	38557	20431	101	-17	94	0	-38	43	0	47664	17908	117	0.568164
140365	83932	101	86993	52253	101	40299	24348	96	271	155	0	-66	66	0	-92	432	0	0.570223
126169	75053	103	73043	44023	96	29058	16800	81	-213	75	0	47	98	0	620	415	0	0.587721
121497	79445	95	79633	49333	94	31427	18692	90	-44	88	0	35	58	0	63	619	0	0.589779
148302	96214	98	70102	45133	95	32327	21015	92	-88	47	0	6	60	0	-363	465	0	0.590809
53201	38702	88	42180	31247	80	13801	9772	51	-92	66	0	51	98	0	-145	349	0	0.592867
288939	132129	135	169886	78991	134	76382	36443	129	-318	68	0	-36	83	0	-3832	417	0	0.593896
79859	59873	84	36468	26849	82	30447	22138	80	70	121	0	60	99	0	-1152	21	0	0.594926
62899	45252	87	32373	24095	79	15630	11869	55	-45	104	0	-32	82	0	-862	156	0	0.595955
202790	117300	111	143307	86999	106	64407	38390	103	216	127	0	-35	61	0	31	563	0	0.599043
89362	61267	90	43019	29881	86	27762	19326	76	-54	106	0	-74	33	0	-35	426	0	0.600072
96433	61035	89	51737	32923	91	20538	12431	67	153	188	0	52	70	0	-326	280	0	0.601101
107666	69236	90	79147	51075	93	23833	15157	68	-60	96	0	26	48	0	-86	367	0	0.605218
88671	55329	95	64053	41060	92	21544	14139	67	35	94	0	-41	48	0	-426	180	0	0.606248
142292	89270	94	80452	50873	95	37788	23428	92	-46	97	0	-27	66	0	-4660	0	0	0.606248
123314	76503	95	84298	54664	96	41014	26960	92	23	86	0	-26	48	0	-1118	276	0	0.607277
67663	50367	84	29237	20685	79	14528	10028	55	140	137	0	39	44	0	-289	462	0	0.611394
65328	47819	81	31569	22858	80	18936	14158	58	73	148	0	12	82	0	527	829	0	0.615511
118303	72017	99	79478	49204	98	42213	25558	95	-98	46	0	73	65	0	66	545	0	0.616541
76205	49379	91	50278	32965	87	22577	15079	67	30	83	0	-36	44	0	-430	166	0	0.622716
188461	111767	104	117015	71918	103	43893	26681	98	-47	101	0	-80	62	0	-502	502	0	0.623746
61651	40522	84	52449	34087	84	18222	11716	61	105	96	0	-35	43	0	-1017	261	0	0.624775
188155	101747	108	128269	72397	104	48672	25509	100	-68	72	0	-36	62	0	-463	440	0	0.625804
25035	20728	51	20337	15352	58	7784	6152	41	21	131	0	-52	37	0	-760	115	0	0.626833
112417	71568	96	63423	39970	92	27502	16973	80	8	77	0	92	103	0	-438	183	0	0.627863
262370	136076	114	134644	70248	113	57403	29942	109	-228	109	0	-65	54	0	-333	241	0	0.629921
42300	31458	73	22445	17391	60	10110	7977	45	-38	129	0	95	58	0	-10908	0	0	0.629921
50226	39065	76	22483	16750	65	10017	7615	45	-72	79	0	121	103	0	-623	10	0	0.63198
30977	24848	59	14596	11137	51	8665	6490	43	111	150	0	63	81	0	-162	452	0	0.633009
132494	80290	99	76064	46821	96	33216	20413	91	40	72	0	16	102	0	-728	0	0	0.634038
89630	56869	102	59365	37521	91	21737	13836	65	-214	55	0	124	117	0	-2151	0	0	0.634038
84828	54277	94	60676	38851	89	22892	14135	72	107	96	0	-25	59	0	239554	156516	85	0.634038
92820	65270	90	51611	35124	89	19528	13246	61	131	93	0	-42	46	0	-257	485	0	0.636097
197795	111940	106	162768	92859	109	62766	33691	106	43	98	0	-13	43	0	-2406	0	0	0.637126
238959	120336	118	174652	86374	115	63362	30696	110	-64	98	0	-54	43	0	-20	725	0	0.647419
187418	115915	102	144603	86612	104	52459	31839	100	154	114	0	-118	60	0	-10797	0	0	0.647419
184016	114409	105	85260	52491	99	39240	24546	96	-153	64	0	170	121	0	-131	575	0	0.651536
178044	105060	105	92746	56029	104	54841	33717	102	-20	93	0	109	100	0	-228	1027	2	0.653595
175971	103671	107	88404	52666	101	31811	18550	92	188	128	0	6	59	0	-184	331	0	0.658741
109025	77162	96	69351	49779	89	26926	18903	74	206	155	0	-27	79	0	632	664	0	0.661829
72669	52913	82	42097	30735	82	16573	12060	53	36	114	0	-41	34	0	129	445	0	0.664917
178183	102687	109	81760	47848	103	37529	21415	99	-51	96	0	-50	33	0	256	471	0	0.668005
142760	100378	98	85102	60170	92	34421	23529	88	-283	46	0	-22	57	0	-1842	230	0	0.669034
153020	100550	101	73975	47428	98	29685	19667	80	-121	57	0	28	61	0	372	779	0	0.672122
55911	39769	82	46811	35123	79	15350	11058	52	85	58	0	46	87	0	-378	293	0	0.673151
132921	84308	93	77406	50517	93	32849	20438	91	1	73	0	-4	53	0	-1292	0	0	0.67418
72946	54334	84	52656	38450	83	16723	12253	53	-36	103	0	32	82	0	-390	126	0	0.676239
44828	32773	74	30359	21707	74	9098	6595	46	-35	51	0	65	79	0	-531	73	0	0.681385
120269	75451	97	74401	46669	96	23825	14812	75	-1	74	0	4	56	0	-688	165	0	0.681385
77161	53504	82	42982	29909	85	20146	14024	61	24	160	0	28	53	0	-143	259	0	0.682415
76234	56666	87	48515	35937	83	20400	15056	58	114	94	0	-72	113	0	-2775	199	0	0.682415
35473	27337	72	23252	17815	62	8105	6422	40	61	90	0	69	92	0	-375	253	0	0.685503
166110	103272	112	103020	63838	101	31875	19929	90	-64	93	0	1	119	0	-496	204	0	0.686532
173264	100044	113	80452	48854	101	41884	24337	99	-20	58	0	-21	57	0	-1956	1	0	0.687561
77864	50893	89	48521	31807	86	16110	10624	59	182	226	0	23	41	0	-174	270	0	0.692708
67639	47977	84	50397	36278	84	14768	10993	54	105	212	0	-54	35	0	-20	405	0	0.694766
271904	145514	113	171780	91635	115	86223	48307	114	-13	69	0	-16	65	0	36	371	0	0.695795
112301	71134	93	75846	47512	94	35468	22452	90	-59	65	0	-10	38	0	501	664	0	0.698883
89225	56935	93	52390	32298	90	21774	13439	69	-146	98	0	-18	78	0	-345	368	0	0.700942
307057	147827	120	157678	73382	119	69907	31681	115	-92	52	0	81	78	0	-237	730	0	0.703
95165	60768	99	46071	30020	88	23404	14963	72	-191	75	0	-53	87	0	-8123	0	0	0.703
40852	30835	82	27412	20723	72	11829	9014	48	194	181	0	8	53	0	589	586	0	0.712264
146312	87918	103	82664	48722	98	33291	20310	92	24	213	0	-85	44	0	-189	616	0	0.716381
196170	107919	111	106680	61104	106	45329	24433	103	163	176	0	-57	84	0	-4425	0	0	0.716381
135606	78445	106	95045	57782	99	30197	17610	95	-180	49	0	-178	6	0	-8556	0	0	0.71741
72903	55691	80	33059	24822	79	17907	13533	54	54	77	0	103	111	0	-722	0	0	0.720498
48468	34786	82	21234	15904	59	11291	8420	48	-8	138	0	83	95	0	-850	222	0	0.720498
43660	31558	77	28028	21254	75	11120	8499	46	-45	94	0	48	92	0	487	476	0	0.724615
309609	149846	126	145733	72659	116	63386	31108	113	107	130	0	86	94	0	-2551	0	0	0.724615
88846	61733	89	55971	37715	86	25887	17550	70	-27	103	0	33	54	0	-1617	247	0	0.725645
186256	109487	107	111056	66739	106	31702	18397	84	63	66	0	-67	83	0	166	396	0	0.73182
185429	109117	102	114057	67632	102	49682	30002	99	-138	44	0	-77	32	0	-93	397	0	0.736967
111433	80024	102	49267	36330	86	23382	16951	66	-131	78	0	39	85	0	344	469	0	0.741084
286595	157594	125	167439	92402	123	80983	43726	120	-290	69	0	-22	60	0	646	1322	7	0.742113
136560	83148	108	82557	51750	98	30148	18886	87	-136	41	0	-149	36	0	-577	169	0	0.744172
65571	48923	83	32323	24458	78	11813	9018	47	-150	135	0	66	83	0	-325	635	0	0.745201
27978	22443	51	25079	19261	67	7830	5748	45	-147	28	0	89	114	0	192	374	0	0.74726
75593	55338	81	47376	35367	82	18027	13480	56	-10	110	0	25	60	0	-462	277	0	0.748289
77584	53741	87	51320	34388	88	21295	14218	65	67	151	0	2	50	0	-84	186	0	0.750347
61488	45750	81	30982	23219	79	13723	10109	49	282	188	0	-82	52	0	-167	392	0	0.751377
115112	72008	96	71922	44704	94	37673	24726	90	-65	134	0	2	47	0	-1201	38	0	0.751377
58888	43197	85	18366	13860	58	14326	10670	49	81	168	0	-2	72	0	34	295	0	0.753435
140432	100523	95	86742	62258	91	37776	26366	87	-186	25	0	-110	79	0	-808	394	0	0.754465
166864	106648	103	91748	58083	99	37981	25235	95	-13	114	0	-28	25	0	-948	72	0	0.755494
104285	70187	92	63660	40563	89	21538	13814	65	201	129	0	-73	26	0	-534	28	0	0.757552
197826	103866	112	118533	66657	108	39916	21873	104	132	105	0	-41	69	0	-160	342	0	0.758582
94987	60750	96	57906	35425	92	26690	16570	74	110	136	0	5	38	0	-996	418	0	0.759611
140649	87107	108	85287	52551	96	31796	19237	91	125	182	0	99	119	0	-4462	0	0	0.76064
242475	125878	120	140004	73600	120	58014	30628	115	267	176	0	148	130	0	-65	389	0	0.76167
143452	93973	101	115973	79365	96	43076	28129	94	123	106	0	-102	25	0	-9600	0	0	0.762699
270030	142388	123	184232	108095	113	48877	25174	109	-13	86	0	0	47	0	-16525	0	0	0.762699
236005	132192	118	166750	98583	109	62643	35575	105	227	145	0	-12	92	0	-615	187	0	0.764757
229474	122933	114	144978	81263	112	45586	24069	108	68	137	0	43	73	0	-12346	0	0	0.764757
295366	156134	127	231805	125648	121	89058	50426	116	-33	116	0	9	91	0	103	327	0	0.766816
118875	86655	88	73779	54128	88	31174	22924	84	15	88	0	-128	46	0	-5013	0	0	0.767845
208303	117173	110	132637	76297	106	60844	35202	102	-108	89	0	30	88	0	301	589	0	0.770933
54130	40953	79	31110	23492	77	12616	9796	48	80	134	0	-20	85	0	-7227	0	0	0.771962
89144	63770	92	51302	36729	85	21532	15036	64	3	93	0	57	97	0	424	386	0	0.774021
192891	116404	106	98745	58160	101	46713	29323	98	-29	74	0	-28	40	0	-4454	0	0	0.774021
208518	125319	108	135993	85348	104	46728	29757	100	-78	64	0	7	80	0	13	626	0	0.778138
439491	240587	149	270126	149651	148	123553	67872	145	-48	123	0	-65	85	0	-9249	0	0	0.778138
92490	67379	86	60096	44034	86	24777	17735	72	70	160	0	63	73	0	-694	115	0	0.780197
61670	45046	80	30506	22788	78	15422	11303	56	130	118	0	121	96	0	-4156	0	0	0.780197
258780	147918	111	278945	170989	116	106395	64047	112	3	106	0	-72	76	0	-2655	0	0	0.781226
280349	134181	129	159207	83898	125	55999	28158	122	123	97	0	-112	41	0	-2334	0	0	0.782255
181326	102643	116	86115	49186	102	37164	20617	98	-65	77	0	189	118	0	-1073	142	0	0.784314
157899	101662	98	81635	51243	95	32993	20510	92	-41	80	0	-39	51	0	-121	772	0	0.78946
82141	56968	99	69183	50188	88	25954	18489	73	-19	158	0	-117	7	0	1022	788	0	0.796665
239718	135935	110	201649	120672	109	64493	38024	105	88	143	0	-43	30	0	-1888	323	0	0.796665
80851	59969	83	55376	41362	83	16169	11826	51	157	148	0	0	59	0	-1750	0	0	0.798724
287412	149966	119	165180	86570	115	63529	34758	110	270	194	0	63	104	0	-666	145	0	0.800782
158567	94414	101	80936	47628	97	38640	22827	93	-109	122	0	-75	33	0	-14676	0	0	0.800782
197306	110679	108	114089	64830	105	43991	25237	101	-150	35	0	-115	33	0	-11701	0	0	0.800782
86546	57018	96	60407	39082	88	19329	12571	64	-25	122	0	-54	70	0	-4929	0	0	0.801812
80252	59195	84	38653	28300	82	17372	12739	57	-112	58	0	-13	47	0	-84	695	0	0.80387
153876	99256	97	99436	62684	101	36470	23094	94	-47	92	0	4	77	0	-3764	0	0	0.804899
253573	130972	117	112972	56000	113	53857	28105	108	-184	60	0	-76	81	0	-6666	0	0	0.804899
147325	89449	102	100562	62750	100	32007	18553	88	-212	26	0	-51	101	0	-2025	6	0	0.805929
79880	51043	92	56741	36941	88	21047	13292	64	11	163	0	-16	42	0	-556	165	0	0.811075
149260	97289	97	104324	68147	99	35613	22276	95	1	61	0	105	67	0	179248	120654	84	0.811075
157098	93958	106	87499	52717	97	32987	19389	96	62	83	0	55	73	0	-4262	0	0	0.811075
154297	90954	103	114466	66015	101	43927	25728	97	-34	58	0	19	76	0	29	424	0	0.816222
69961	51683	81	32954	24418	79	17951	13088	55	87	92	0	92	72	0	-774	0	0	0.820339
67713	50455	78	45052	32402	81	21908	15118	65	-161	83	0	14	122	0	-101	203	0	0.822397
243466	128128	121	126533	66846	111	56791	30438	108	19	82	0	30	71	0	-1317	139	0	0.822397
41264	31998	64	25186	19314	71	12701	9411	49	19	84	0	42	107	0	-177	245	0	0.824456
151660	83954	104	109931	60763	101	42246	24860	97	84	123	0	48	61	0	-111	392	0	0.830631
60464	44207	85	32057	24217	77	5623	4427	37	11	113	0	12	67	0	-1739	126	0	0.831661
90991	59700	102	55603	36982	89	21468	14047	64	-160	84	0	-15	57	0	-496	300	0	0.83269
33585	24754	59	25012	19109	66	7552	5575	42	-19	68	0	-64	31	0	-3272	0	0	0.83269
100950	73395	92	42973	32240	82	24368	17194	76	20	93	0	-110	32	0	129	371	0	0.836807
196199	118913	106	108138	65609	100	48439	28823	97	-6	130	0	-80	74	0	-5389	0	0	0.836807
138121	85817	109	95204	58227	98	36349	22716	94	-55	55	0	50	135	0	-2314	0	0	0.837837
55079	38071	80	45316	31176	82	17691	12292	57	-130	40	0	125	74	0	-16	394	0	0.841954
89691	60781	90	54536	35892	88	25320	16732	73	14	150	0	-45	66	0	-529	480	0	0.841954
136851	78694	106	70235	42373	96	31957	18445	94	47	124	0	-27	63	0	-293	256	0	0.846071
200963	115491	119	126146	77238	106	48215	27515	103	115	160	0	-27	41	0	-406	288	0	0.849159
121100	71589	105	74343	44259	96	29588	17833	81	23	161	0	-137	49	0	-1288	280	0	0.850188
177101	105418	107	85292	51061	99	41934	24798	97	163	170	0	-48	46	0	-3213	0	0	0.850188
72781	54583	83	44013	33265	81	14586	10918	51	113	86	0	-15	55	0	59	678	0	0.857393
82819	55232	99	47861	31511	89	21410	14062	62	7	68	0	-16	61	0	368	650	0	0.859451
67771	50855	82	35491	26775	81	14408	10888	50	-101	114	0	4	77	0	-306	624	0	0.865627
282740	147151	131	137130	70697	116	57807	29053	112	16	137	0	13	78	0	-512	285	0	0.869744
149078	97201	102	98242	67157	96	39038	26544	92	35	96	0	126	94	0	-3831	0	0	0.870774
97315	70308	88	58778	43130	85	26671	19117	78	11	86	0	-50	38	0	-709	266	0	0.871803
107360	65180	95	69181	42311	94	29668	17843	87	17	121	0	-58	43	0	-506	180	0	0.873861
90644	59994	92	49495	32135	87	23507	15737	67	76	145	0	77	101	0	-274	411	0	0.87592
132423	83902	101	85869	53707	95	29636	18805	89	-123	87	0	-60	21	0	473	1147	6	0.885184
277874	160047	121	192194	113601	121	88212	54426	116	123	138	0	50	87	0	66	289	0	0.89033
88427	57365	91	60707	38332	91	25767	16544	74	-74	66	0	-43	25	0	-16692	0	0	0.89033
50425	39945	69	31064	24004	72	9994	7173	45	13	99	0	40	73	0	-14585	0	0	0.89033
94205	55627	100	73283	46248	92	24725	15284	69	-176	33	0	-160	48	0	-3177	0	0	0.891359
82507	60979	84	45153	34159	83	18764	13470	56	-179	85	0	3	61	0	25	549	0	0.897535
102246	68773	89	57965	36320	88	27572	17160	77	-34	106	0	43	93	0	-2687	304	0	0.897535
78916	53723	90	48928	32748	84	20463	13651	63	-99	49	0	-65	28	0	-1394	0	0	0.898564
280044	147374	123	136672	73996	114	52022	27965	110	-270	48	0	-17	56	0	-843	344	0	0.899593
278549	142091	124	133287	67903	115	63517	31518	115	229	111	0	66	100	0	-10789	0	0	0.899593
116155	75942	94	68805	44466	93	25022	16206	72	157	195	0	61	58	0	-4906	0	0	0.900623
155606	101606	100	75333	48556	96	38934	23764	94	86	127	0	58	76	0	-209	456	0	0.902681
80059	59945	82	41046	31124	81	21055	15363	59	-43	91	0	47	74	0	-116	419	0	0.906798
173716	101189	108	125504	77130	103	44595	25578	96	88	140	0	-53	36	0	-176	306	0	0.911945
117896	82098	98	56965	38905	88	26514	18231	70	-57	72	0	-76	83	0	-5874	0	0	0.911945
75713	56587	85	43266	30648	83	16690	11889	56	-17	37	0	52	69	0	-199	295	0	0.918121
56905	42094	91	31785	23986	77	14620	10988	49	128	141	0	-84	43	0	-376	177	0	0.922238
166537	101746	102	112201	69728	99	38812	23369	95	15	117	0	88	92	0	-161	213	0	0.925326
210248	121084	116	93747	52484	103	41143	24257	100	-193	37	0	-95	28	0	-1626	473	0	0.926355
69477	46709	73	42797	28528	84	20446	12864	62	81	131	0	-96	41	0	-8269	0	0	0.926355
139839	99524	92	58485	43094	87	37611	25210	87	37	87	0	72	92	0	-6112	0	0	0.926355
174694	111232	98	88736	54876	96	46819	29658	95	-41	90	0	-100	80	0	-13180	0	0	0.926355
50434	38042	77	27275	21115	73	11264	8462	47	4	167	0	112	76	0	573	946	0	0.929443
107905	74249	99	57568	42071	88	25963	18169	67	-64	65	0	-75	50	0	-739	95	0	0.931501
55460	42315	69	26996	20567	69	11492	8365	46	-41	82	0	-13	53	0	-1762	0	0	0.931501
49701	38575	72	31797	24318	76	12612	9311	47	40	75	0	10	42	0	-102	451	0	0.934589
280627	157566	122	193328	114453	115	68310	38405	111	113	119	0	-36	88	0	-88	373	0	0.935618
55093	39825	83	31443	23946	77	12475	9326	49	-6	77	0	84	79	0	-581	51	0	0.938706
193809	113208	107	98082	57783	101	39789	23016	96	-119	76	0	-182	17	0	-196	321	0	0.940765
100201	75115	94	72765	55127	84	28699	22055	78	75	83	0	-33	65	0	-9506	0	0	0.940765
102362	68786	90	51630	33247	90	24517	15053	69	-74	83	0	-40	46	0	-25	388	0	0.945911
134205	85946	110	82846	52945	97	40652	25275	94	-345	50	0	-6	41	0	-273	982	0	0.94694
105192	69593	92	66630	43946	91	27544	18323	83	-52	120	0	-120	5	0	-95	418	0	0.948999
127931	81584	103	66475	42018	93	28382	18107	75	-22	50	0	-173	45	0	-452	275	0	0.950028
56394	42880	65	24811	19148	61	12230	9119	50	-151	19	0	22	52	0	-3514	0	0	0.950028
91380	67683	87	61430	45833	84	21024	15551	62	73	250	0	138	103	0	570	768	0	0.952087
102640	67937	92	59162	38629	89	22920	14827	66	52	139	0	-97	64	0	-257	547	0	0.953116
230092	127304	112	110455	62321	109	42617	23108	106	62	216	0	5	27	0	-1304	389	0	0.954145
78881	59142	83	38924	29169	80	22464	17557	59	102	102	0	10	121	0	-534	329	0	0.955175
210511	118248	108	106341	61249	107	50201	28976	102	138	196	0	35	76	0	-302	172	0	0.958263
83966	62473	82	47499	35753	81	19449	14650	54	-158	0	0	-58	61	0	-4218	0	0	0.958263
160241	104310	106	147745	92816	97	47629	29903	92	-51	119	0	-13	63	0	-1299	110	0	0.959292
32477	24713	71	19570	15079	59	10452	8112	45	-157	30	0	-89	9	0	781	724	0	0.96135
110086	69984	93	81380	50538	95	24263	14279	71	52	162	0	82	92	0	-641	21	0	0.96238
136311	88615	100	71071	45839	97	36080	23320	94	-79	38	0	6	77	0	53	399	0	0.964438
95468	72100	86	70656	53287	85	29037	21261	82	31	107	0	43	70	0	-3790	0	0	0.965468
128337	79844	94	98520	62651	96	33031	19953	92	-39	108	0	-33	55	0	-9424	0	0	0.965468
36326	27314	78	19121	14537	56	8069	6114	41	-47	77	0	64	64	0	-90	288	0	0.972673
41086	33266	54	25613	19784	69	11320	8592	48	-10	59	0	0	73	0	-2224	0	0	0.972673
203049	120164	106	112651	69503	102	66620	40018	100	103	176	0	22	107	0	837	875	0	0.974731
258509	146899	116	206163	119545	114	62643	35839	110	-1	81	0	-83	90	0	25	446	0	0.979878
223853	146598	104	157732	107942	102	58311	38760	99	-70	122	0	-3	81	0	183	695	0	0.982965
100186	74905	84	41628	31383	82	22142	16533	63	223	116	0	58	74	0	-11512	0	0	0.983995
123342	76735	99	89664	56933	94	32351	20893	89	-25	65	0	23	97	0	-459	273	0	0.989141
88957	56510	95	52948	34512	89	21757	14183	67	62	86	0	85	83	0	-161	583	0	0.994288
146526	94730	97	85133	53816	95	33776	21563	90	-53	118	0	-51	58	0	-519	225	0	1.00252
59048	42954	87	37750	28326	80	15725	11309	53	-5	72	0	132	101	0	-1178	75	0	1.00355
200509	116968	105	102465	61751	104	40354	22435	100	16	75	0	-34	61	0	-146	251	0	1.00458
218446	114465	115	196756	106114	111	107995	62404	109	-43	129	0	-6	44	0	351	466	0	1.00767
154403	106476	95	96900	68776	93	34929	24185	88	225	135	0	-110	40	0	-197	388	0	1.01076
97788	64464	93	54808	35940	89	22816	14879	64	-215	22	0	-46	53	0	-7912	0	0	1.01076
65316	48425	86	46212	31747	84	20271	14290	65	-25	73	0	-55	36	0	-353	582	0	1.01693
111398	72615	100	61726	39063	92	30161	18678	83	99	169	0	33	63	0	-2000	0	0	1.01693
101932	75354	96	49188	36135	84	19150	13952	61	107	82	0	37	125	0	28	579	0	1.02002
66615	49340	86	50044	35996	84	18198	12552	58	55	68	0	-14	50	0	19	334	0	1.02208
177338	106187	101	93234	56475	100	38585	23105	96	160	128	0	107	66	0	-1181	430	0	1.02208
109792	71096	89	58925	36524	92	24362	15662	70	-112	50	0	-51	44	0	-5532	0	0	1.02311
81135	55479	86	56572	37061	86	28011	18149	80	-16	86	0	7	49	0	102	448	0	1.02517
66815	46364	85	57325	41158	85	22473	15265	67	-109	46	0	26	44	0	-36	425	0	1.02722
105725	68932	96	71324	46547	92	25670	16258	72	-85	43	0	-57	66	0	-1278	45	0	1.02825
44565	34394	67	26238	20277	67	9580	7378	43	43	105	0	-17	29	0	-562	395	0	1.02928
190267	111194	103	108868	64262	101	39745	22775	98	28	99	0	-3	74	0	-1152	0	0	1.03031
126355	77323	102	76971	47730	93	27261	16386	79	10	64	0	66	87	0	-1725	197	0	1.03134
143959	93771	109	82470	54617	95	32359	20679	85	49	84	0	69	69	0	-546	88	0	1.0334
221758	145291	104	114350	74079	100	45238	30630	97	82	137	0	-53	71	0	-721	226	0	1.03546
136756	100739	90	81200	59053	90	40672	29436	86	7	119	0	44	110	0	-2576	0	0	1.03546
173910	107111	105	92278	57823	100	32730	20098	91	-5	152	0	1	89	0	-717	190	0	1.03752
274959	137911	114	193869	104779	114	86198	45540	111	-34	106	0	41	54	0	1	660	0	1.03855
174089	78406	137	111083	51006	137	50061	22029	135	13	117	0	8	113	0	-17619	0	0	1.03958
172970	97427	107	103802	59798	103	43113	24565	99	50	121	0	-10	68	0	-877	92	0	1.04163
67371	46793	85	52194	35477	86	17478	12051	59	-33	68	0	-18	81	0	-927	46	0	1.04266
43075	33079	80	25525	19318	68	11089	8697	47	-10	55	0	-32	23	0	-379	60	0	1.04472
140402	83974	102	91772	56923	97	31379	19054	85	66	182	0	-69	19	0	-2344	0	0	1.04472
163829	98261	111	90961	56805	98	35753	21579	94	-155	51	0	73	85	0	381	494	0	1.0509
49022	38594	77	29722	22592	76	11019	8474	47	-31	83	0	44	95	0	-28	250	0	1.05604
163952	100057	99	86000	53596	97	36481	20888	94	125	116	0	-88	29	0	-385	436	0	1.0581
38583	30057	75	26013	20107	73	7902	6035	41	-66	56	0	-72	36	0	420	606	0	1.06016
117067	73345	92	69028	42525	93	28757	17659	88	52	83	0	122	67	0	-289	339	0	1.06222
134186	97177	92	70392	52076	89	42273	31313	87	26	97	0	-7	54	0	-1983	0	0	1.06222
79604	55806	90	48954	33585	86	24093	16768	73	-17	99	0	30	62	0	-5418	0	0	1.06222
237219	122337	112	121689	61863	109	54775	28173	107	92	105	0	-65	71	0	-399	221	0	1.06428
76123	52167	88	45692	30336	86	17324	11859	58	-17	124	0	-19	58	0	-11325	0	0	1.06428
181324	105639	100	82421	48257	100	49250	28981	98	36	153	0	-67	64	0	-534	233	0	1.06737
55725	42586	82	26427	20462	77	22060	16927	59	28	116	0	-110	50	0	-2876	0	0	1.06737
163357	104090	99	102074	63768	101	38519	24084	96	76	180	0	-85	85	0	-1010	243	0	1.0684
45273	34314	76	45177	32277	78	15007	10703	55	-65	38	0	3	88	0	345	500	0	1.07148
137238	100825	89	66980	50303	88	44021	33129	88	-12	108	0	6	87	0	-66	410	0	1.07354
380171	193325	143	181296	95990	139	86336	44426	136	37	123	0	-51	27	0	-13028	0	0	1.07457
244116	135666	112	140218	77108	108	58579	31817	106	-245	56	0	-33	92	0	-17212	0	0	1.07457
214247	127801	103	110434	64520	103	48058	28442	101	5	91	0	-14	38	0	-21794	0	0	1.07457
48133	35827	76	42743	32793	79	17570	13637	52	20	71	0	-21	48	0	366	727	0	1.07663
74363	50689	85	51157	35088	84	18990	13029	59	-121	77	0	-61	60	0	-409	292	0	1.07766
128591	79872	106	91162	56740	100	27662	16850	76	-48	138	0	-18	102	0	344	699	0	1.07869
141298	96350	98	97550	66171	93	33376	22400	89	74	109	0	52	67	0	-585	163	0	1.08075
61752	47891	84	34390	26653	77	11506	8949	48	-53	91	0	-60	40	0	-6053	0	0	1.08075
73203	47985	98	48257	32624	84	19248	12373	62	66	140	0	121	101	0	-70	336	0	1.08281
180614	118669	97	185586	118365	99	43579	28879	94	52	91	0	-20	31	0	-75	217	0	1.08486
190306	111978	107	88379	52067	101	47506	27312	100	-11	111	0	115	76	0	-391	210	0	1.09413
404682	195059	145	226285	113846	143	92557	44902	141	67	143	0	64	83	0	-442	169	0	1.09619
115371	76074	95	76531	50691	91	23924	15660	71	-111	114	0	-37	80	0	-675	96	0	1.09825
136388	85200	100	76795	49022	95	30426	18970	91	146	119	0	-3	68	0	-191	242	0	1.10133
233370	134287	115	184437	114382	112	76002	47331	109	-70	39	0	11	99	0	-638	271	0	1.10442
58400	42698	80	42176	29041	81	17768	12716	57	-45	77	0	-1	58	0	28	639	0	1.10957
182347	111080	108	99523	59528	99	40880	25083	96	85	62	0	-114	31	0	152	509	0	1.11163
135683	89869	96	69654	44351	93	28131	18534	78	194	151	0	36	95	0	-333	245	0	1.11368
249546	138224	116	127115	70522	111	58403	32222	108	-91	62	0	8	53	0	-442	229	0	1.11677
182571	115089	103	88533	56091	99	47671	31352	96	83	87	0	-60	52	0	512	872	0	1.11883
101990	69143	93	72334	48914	90	22562	14798	65	-67	95	0	5	98	0	-2694	0	0	1.11883
103702	75621	86	77936	57486	88	30238	22374	82	86	105	0	27	51	0	583	544	0	1.12089
107382	79294	89	33309	25220	81	27641	21250	76	-68	70	0	3	65	0	-1332	38	0	1.12192
67762	48512	66	44785	29489	84	17982	12122	56	-19	80	0	-106	34	0	-660	233	0	1.12295
154911	89205	105	92887	54230	98	35044	20772	93	-167	40	0	183	109	0	1049	784	0	1.12501
92327	65626	90	61255	44133	85	20071	14522	59	40	127	0	-52	72	0	-237	174	0	1.12707
124233	90965	93	59484	44583	87	38623	28097	85	91	115	0	-64	61	0	-2898	37	0	1.12809
170207	108431	103	93747	58134	99	42066	26753	97	-38	103	0	-61	39	0	-3301	0	0	1.12809
146732	95337	99	85640	53928	94	36989	23247	91	14	140	0	42	102	0	423	383	0	1.13221
131175	81042	94	102851	64023	96	33204	19861	91	-3	118	0	-153	29	0	-6225	0	0	1.13221
205624	119052	104	122611	69713	104	45232	26583	101	41	59	0	-118	23	0	-378	268	0	1.13427
165052	104630	106	96064	62964	96	36186	22870	93	6	77	0	-67	78	0	-6153	0	0	1.1353
208009	113753	111	119667	66480	107	49511	27316	104	18	156	0	112	78	0	317	645	0	1.14045
76309	60701	79	49466	37816	81	21882	16034	62	-75	53	0	-18	70	0	-3843	0	0	1.14147
62069	46767	92	34113	26079	78	13122	9787	49	-157	76	0	64	107	0	-1000	358	0	1.14147
265575	150392	111	117014	69314	110	71383	40791	108	-92	157	0	-98	52	0	-6083	0	0	1.14147
33119	26106	66	18203	14170	55	8177	6522	42	100	173	0	-10	57	0	-402	202	0	1.14559
117356	77222	91	73998	47173	93	31023	20035	81	222	175	0	-85	129	0	-512	201	0	1.14662
88477	62607	89	73084	50532	88	36773	25682	86	-20	59	0	39	104	0	-4923	0	0	1.14765
98455	66825	101	58377	39511	88	22145	14349	69	60	135	0	59	76	0	-422	78	0	1.14971
234880	140319	106	134247	81802	104	63056	38333	102	140	154	0	-41	82	0	8	546	0	1.15486
19064	13579	65	14701	11786	49	5036	4045	36	217	177	0	-56	22	0	-4282	0	0	1.15486
117241	74781	92	80938	51976	92	29910	18672	83	34	126	0	117	67	0	-617	330	0	1.15588
61532	45759	92	27976	21619	71	17559	13403	56	-9	95	0	21	76	0	-3026	0	0	1.15691
212498	126464	105	141664	86551	102	51138	30039	100	-242	5	0	51	104	0	-484	151	0	1.15897
210408	121975	107	166967	98170	107	59854	35525	104	-128	112	0	38	74	0	-8000	0	0	1.15897
104850	73392	91	57684	39144	89	26397	18328	73	-3	149	0	-131	31	0	-470	170	0	1.16103
215896	123901	110	112434	66884	103	41292	23211	101	-44	57	0	3	125	0	-4956	0	0	1.16103
78026	56541	85	46833	34757	83	17650	12931	57	16	125	0	45	108	0	-474	115	0	1.16309
55149	40590	84	29124	21931	77	10609	8174	48	-1	40	0	75	111	0	-327	337	0	1.16412
202916	119969	107	97919	59392	101	43427	25628	99	-87	59	0	10	84	0	556	615	0	1.16824
54813	40946	86	30448	23447	77	12466	9840	46	-16	105	0	-20	19	0	-412	153	0	1.1703
42852	33782	74	28000	21873	69	11637	9076	47	62	120	0	-1	65	0	495	688	0	1.17544
156586	95277	102	85123	51645	98	32797	19280	91	-21	101	0	35	117	0	-25	698	0	1.17647
144977	100906	98	73991	49840	93	28538	19571	77	111	138	0	-6	51	0	-576	343	0	1.17853
129273	80783	101	78697	49290	94	36772	23655	91	-66	59	0	59	95	0	-568	84	0	1.18059
68921	48766	95	46090	32074	85	17457	12128	56	19	55	0	-33	53	0	-1012	214	0	1.18162
157599	112927	96	104195	76350	92	34141	24583	88	67	76	0	20	65	0	-467	151	0	1.18265
262603	135352	118	138841	70726	115	50542	26923	111	72	107	0	-2	75	0	-1760	0	0	1.18368
136556	82481	101	76980	48014	96	36422	22346	93	139	116	0	-134	54	0	-580	166	0	1.1847
143303	91268	100	102162	65185	98	39540	24248	95	-16	128	0	-12	46	0	-928	0	0	1.18676
193502	109017	103	97146	53606	103	40583	22466	99	-53	129	0	45	119	0	-319	468	0	1.18779
83648	65130	80	61879	47408	83	26776	20325	68	72	149	0	25	95	0	55	299	0	1.19294
272709	158753	117	212677	122911	117	72860	42886	112	-84	200	0	29	75	0	-719	91	0	1.195
61514	47187	81	26261	20590	70	13389	10193	48	-100	83	0	7	81	0	-460	158	0	1.19603
151564	96018	98	97426	60483	97	34265	21347	90	-5	143	0	37	68	0	200	799	0	1.20014
66706	50596	84	44152	33598	80	19265	14293	56	98	82	0	-104	41	0	-121	301	0	1.21044
165828	103537	101	99163	60636	98	40195	24654	95	228	128	0	86	78	0	-207	407	0	1.2125
321415	169702	140	300776	157218	136	101277	55261	131	76	162	0	-8	74	0	-58	385	0	1.21558
62887	44271	91	46459	31562	84	17993	12198	61	-193	49	0	-33	52	0	-14088	0	0	1.21558
126996	79575	96	74717	47331	93	25035	16085	77	-59	60	0	3	82	0	-1427	183	0	1.21764
156788	96768	100	73089	44411	97	32074	19583	92	7	103	0	48	59	0	123	553	0	1.22485
277989	166355	117	232144	137357	115	101303	59288	112	43	132	0	40	84	0	-89	295	0	1.22691
115613	88240	86	68232	51700	85	37013	27544	83	-94	65	0	-91	81	0	-7265	0	0	1.22793
159577	91036	105	87544	52034	100	38608	23093	97	-52	64	0	106	128	0	-1631	163	0	1.22896
239758	127967	115	192519	114630	115	91017	52893	112	-16	133	0	-85	35	0	-2382	0	0	1.22999
165722	111075	99	90798	61732	96	46491	31951	93	77	122	0	-66	37	0	-2836	0	0	1.23102
114181	84035	88	64249	47566	86	23936	17418	65	-88	67	0	143	84	0	-11980	0	0	1.23102
77950	49398	99	57058	37854	88	18219	12104	61	82	130	0	-60	33	0	-2107	0	0	1.23205
47788	36520	78	34187	26619	76	14067	10703	52	198	167	0	24	48	0	178	410	0	1.23514
136811	88368	98	72293	45304	94	35953	22790	91	30	116	0	-48	48	0	-2590	0	0	1.23514
180956	111802	99	110276	68558	99	49794	30809	95	155	156	0	-21	63	0	22123	8724	114	1.23514
79086	60804	86	48859	37820	81	24024	17662	64	129	125	0	-28	36	0	-2100	0	0	1.23617
235380	129505	121	112896	63222	105	51059	28379	102	263	163	0	189	120	0	-280	274	0	1.23926
198947	118487	101	107917	64905	102	44510	26801	99	186	237	0	-27	54	0	74	494	0	1.24337
225763	129238	117	124138	64216	108	49080	24880	105	37	110	0	-49	50	0	168	376	0	1.24543
146360	99842	96	94924	62786	93	34058	23899	90	158	168	0	33	130	0	-2251	668	0	1.24543
141585	99823	96	111344	77583	94	37651	25459	92	-84	58	0	-98	44	0	-17029	0	0	1.24646
138863	84089	101	95841	60239	95	34715	20343	92	-13	56	0	58	74	0	-3238	0	0	1.24646
134628	83767	94	71619	44039	96	31312	19318	82	21	133	0	-29	95	0	-1285	169	0	1.24749
131267	76351	107	80623	47023	97	36204	21188	95	-7	77	0	14	76	0	-1018	167	0	1.24852
200022	112884	105	115691	66093	102	51309	28944	100	18	103	0	-3	106	0	-1099	381	0	1.24955
180903	116426	113	131052	86725	100	50632	32555	95	144	155	0	-167	32	0	-58	666	0	1.25161
89608	63430	93	54745	37304	85	23784	16105	69	66	126	0	66	80	0	474240	344276	100	1.25161
124237	89515	89	64375	44758	88	33049	23409	85	-42	122	0	-69	26	0	-2808	0	0	1.25161
182241	115839	103	94969	59025	98	51651	33861	96	12	108	0	96	115	0	-545	343	0	1.25367
152090	104386	96	89019	62466	94	33224	22832	89	-41	67	0	-40	72	0	-2112	0	0	1.2547
70968	53231	84	29639	22698	79	14637	11404	51	97	141	0	51	85	0	-610	113	0	1.25675
45970	35503	76	17970	13794	57	12751	10159	47	16	98	0	124	162	0	324	660	0	1.25675
104128	70256	99	60749	41282	89	30695	19835	86	-103	68	0	143	111	0	-664	96	0	1.25881
255413	137982	129	112495	60324	116	57489	32077	112	-58	193	0	-58	85	0	-594	451	0	1.25984
160876	105473	93	79713	51816	96	36145	23220	91	-9	78	0	-11	32	0	-232	327	0	1.26602
234759	132125	123	203316	125718	123	78640	47837	108	787	492	0	647	366	0	-142	379	0	1.26602
140858	90253	95	71270	45253	93	33789	20725	87	-14	75	0	-28	56	0	-26889	0	0	1.26602
64958	50312	90	30925	23942	79	14273	10813	50	-49	57	0	-138	122	0	-1903	0	0	1.26705
75079	51469	87	43244	28493	85	18148	11845	58	157	142	0	71	99	0	684	821	0	1.27322
194273	104954	113	141918	82793	107	39792	22868	102	14	153	0	42	98	0	324	621	0	1.27631
132615	98505	90	73263	54972	87	41292	30086	86	-176	148	0	105	94	0	-6792	0	0	1.27631
143172	95727	93	82913	55117	94	27064	17377	74	-98	74	0	-46	32	0	-6690	0	0	1.27734
165920	104883	109	99597	63521	97	35075	22311	93	141	152	0	0	57	0	205	632	0	1.27837
46836	37859	65	24580	19175	68	11280	8664	47	-63	111	0	103	70	0	-298	431	0	1.28146
41548	32171	73	31867	24878	74	11515	8876	47	53	87	0	-49	48	0	456	759	0	1.28352
117997	75364	106	82137	53826	93	25497	17053	69	-172	43	0	-33	65	0	703	606	0	1.2866
97164	70182	96	62465	45117	85	22202	16565	64	-24	90	0	-45	44	0	-905	37	0	1.28763
81240	57550	86	51321	35614	85	28745	19411	75	-19	112	0	-56	32	0	-4591	0	0	1.28866
60423	43402	81	38255	27563	80	16999	11979	59	22	246	0	16	73	0	-746	263	0	1.28969
191618	125318	101	115142	74709	103	41987	27206	97	100	92	0	-76	27	0	-2458	0	0	1.28969
183310	113698	101	91008	56542	99	45970	28823	96	0	114	0	-34	40	0	560	412	0	1.29381
68594	51825	73	41242	28992	78	18943	13530	62	-19	83	0	-11	63	0	736	1380	7	1.29381
77715	61237	81	22863	18061	58	17216	13689	53	-159	14	0	77	92	0	-11704	0	0	1.29381
126807	79141	103	77588	50235	93	29878	18784	90	65	99	0	0	51	0	-107	220	0	1.29587
168794	98441	102	94405	56419	100	42508	25182	97	-6	99	0	6	84	0	-190	148	0	1.29896
81534	58003	90	59381	41574	84	21173	14168	61	-260	2	0	-81	59	0	-3908	0	0	1.29896
118804	79369	92	75398	50308	92	28083	18566	75	28	98	0	-25	92	0	-5390	0	0	1.29998
38930	28795	85	22708	17931	62	9678	7675	44	34	57	0	96	89	0	-3638	0	0	1.29998
181799	110527	101	101444	63997	102	39272	22693	98	-63	80	0	13	57	0	32	1164	5	1.30204
121538	79220	93	50933	32409	88	26663	17438	69	-178	80	0	43	77	0	-97	318	0	1.30513
142497	98122	93	68834	45669	94	28406	18726	84	18	100	0	36	91	0	-1150	356	0	1.30616
153877	88230	107	98090	61012	98	40008	24167	95	94	190	0	14	78	0	-889	430	0	1.30719
171120	112811	101	138685	93314	97	43478	28466	94	-103	74	0	-109	54	0	-756	349	0	1.30822
52029	39451	79	28530	22390	71	12960	10028	49	113	131	0	-72	26	0	-213	138	0	1.30925
179610	109005	115	130459	76414	101	50289	30350	97	-25	122	0	52	90	0	-29	623	0	1.31131
108395	78448	88	63294	44606	90	25508	18131	68	-40	81	0	98	67	0	-329	369	0	1.31337
124641	87675	94	103940	73556	90	27094	17948	76	-15	80	0	-87	38	0	-97	364	0	1.31542
97260	71687	86	45044	32250	84	23786	16879	63	54	109	0	-13	45	0	-794	83	0	1.31645
234409	133402	120	144327	82250	108	69504	40235	105	-117	62	0	10	40	0	-5694	0	0	1.31645
163304	95135	101	87591	51170	100	41890	24835	96	-43	84	0	83	157	0	-5724	0	0	1.31645
28504	21786	63	22799	17763	59	7499	5737	39	-108	46	0	78	129	0	-5650	0	0	1.31748
55066	40577	81	43907	32800	80	19448	14785	60	22	86	0	-34	53	0	-973	63	0	1.31851
90552	61337	87	67036	46584	88	20029	13157	60	77	152	0	26	80	0	-924	227	0	1.31954
238653	132076	113	100987	54761	105	54950	30361	103	-104	105	0	68	69	0	-842	517	0	1.32057
164715	107296	104	142739	95617	99	53556	35743	94	129	152	0	40	124	0	326	560	0	1.32263
65762	47412	82	45040	31896	84	15520	10997	54	110	144	0	31	85	0	111	675	0	1.32366
72564	55032	82	41894	30136	83	20082	14282	60	-42	80	0	-35	50	0	-133	341	0	1.32469
177044	106690	106	123697	76802	100	48161	29329	97	-79	116	0	25	62	0	4026	2069	29	1.32469
281734	154045	120	139022	76063	110	62925	34152	107	-258	81	0	-12	70	0	-294	272	0	1.33189
103411	74115	88	50077	33884	86	22033	15859	65	-92	40	0	-52	36	0	-442	205	0	1.33601
110912	83403	97	51104	39097	84	24556	18082	68	-17	82	0	132	125	0	161	436	0	1.33704
58410	47739	87	26212	20801	66	14266	11145	49	-99	74	0	-79	41	0	-2319	0	0	1.33807
71015	51541	96	44727	31062	85	16424	11374	56	-82	41	0	45	52	0	-2246	23	0	1.33807
75622	57029	84	32475	25287	79	16112	12307	51	-132	70	0	75	90	0	-56	466	0	1.3391
72675	49271	85	49405	32443	85	18784	12278	59	-107	101	0	-60	51	0	-3	438	0	1.34116
120987	78847	93	72556	47214	91	28413	18145	82	-23	57	0	39	66	0	-713	192	0	1.34116
139728	88302	97	68837	44499	96	31874	20481	85	-207	90	0	38	131	0	250	292	0	1.34321
62100	48471	89	36809	28800	77	12597	10148	47	-39	77	0	-20	44	0	535	600	0	1.34836
110435	72089	91	58950	39454	89	26013	17499	70	136	127	0	-73	77	0	-255	395	0	1.35145
25369	20876	55	18301	14825	54	401	383	0	10	114	0	-45	35	0	-3425	0	0	1.35248
136460	92807	97	129799	90546	95	36540	25142	90	70	120	0	94	170	0	-56	296	0	1.35454
121633	78150	105	70909	45855	92	33306	21326	88	-56	80	0	-56	45	0	-2459	0	0	1.35454
160022	92209	106	90767	53674	99	46669	27936	96	-192	24	0	29	71	0	-1446	0	0	1.35557
175565	101476	102	103600	61327	99	42397	24898	96	-110	85	0	-3	66	0	126	459	0	1.35968
138917	91075	99	73788	46903	97	34367	22001	95	-24	109	0	14	84	0	-8023	0	0	1.35968
104104	70765	94	76269	53229	89	24112	15940	64	109	84	0	-7	46	0	-782	443	0	1.36071
22190	16142	74	14797	11963	49	6011	4861	37	-93	68	0	-10	44	0	-3555	0	0	1.36174
95259	64918	100	62108	41877	87	26549	16993	77	142	99	0	18	78	0	126	347	0	1.36483
172281	110496	97	122252	79424	98	49511	31664	95	17	63	0	-16	70	0	-289	363	0	1.36998
50310	38111	70	27178	21311	75	12543	9747	47	-64	100	0	37	62	0	-570	164	0	1.37203
112329	73934	91	60790	40228	89	26109	16911	79	40	79	0	73	75	0	-527	189	0	1.37306
69963	49576	84	56317	38630	87	20067	13821	62	-33	74	0	22	74	0	-439	155	0	1.37615
86481	62622	90	50657	35653	87	21833	16315	61	127	150	0	-65	69	0	-348	179	0	1.37924
252312	109531	133	281392	159973	122	122570	68359	119	72	108	0	2	104	0	-6618	0	0	1.37924
51099	36461	80	36225	25656	82	18018	13310	58	160	111	0	69	78	0	-1002	433	0	1.38027
97321	68527	85	52129	35604	85	26865	19336	74	-23	108	0	5	70	0	1233	1091	8	1.38027
66774	53084	78	33494	26398	77	18936	14724	59	-71	83	0	67	66	0	-5668	0	0	1.38027
95242	64568	90	57528	37435	88	21378	14039	62	316	139	0	28	62	0	-765	214	0	1.38233
269114	149314	115	147209	83281	110	91427	50160	108	-120	92	0	16	62	0	-5490	0	0	1.38233
91609	66196	98	73460	54187	84	393	299	0	72	143	0	5	119	0	3	578	0	1.38439
90217	70191	82	61613	47534	83	21149	16854	56	-109	136	0	-22	38	0	246	440	0	1.38542
43917	34589	65	25171	20205	63	12406	10100	48	44	81	0	-2	81	0	-2468	0	0	1.38542
68110	46809	86	49716	34253	84	18402	12960	59	-118	81	0	9	75	0	453	625	0	1.38747
128666	83261	96	87580	58296	95	34089	21949	90	-3	88	0	-22	60	0	-542	324	0	1.3885
155028	109577	93	79968	55550	93	33048	23291	88	-39	110	0	67	109	0	-665	427	0	1.38953
38386	32786	56	18026	14087	55	9342	7446	43	-72	84	0	9	129	0	-712	132	0	1.39056
101202	69963	91	71505	50478	87	22903	15357	66	-165	102	0	-41	76	0	-337	278	0	1.39159
77507	52363	90	51805	35083	85	20832	13504	63	-99	32	0	76	70	0	-1045	186	0	1.39262
128846	83200	93	72845	45422	93	29084	18906	76	-154	85	0	-102	44	0	10400	3918	102	1.39262
162346	102850	101	84049	53283	94	37224	23885	92	-6	107	0	55	83	0	-9750	0	0	1.39262
74742	50486	85	53438	36380	86	20281	13603	61	3	119	0	-50	54	0	355	645	0	1.39983
144757	93496	104	94032	60808	93	34425	22723	90	3	94	0	25	88	0	247	593	0	1.40291
102193	77596	86	41998	32830	81	21669	16639	58	-50	135	0	-97	30	0	-6789	0	0	1.40291
78606	56367	82	48224	33399	82	21887	15405	65	68	100	0	55	66	0	-9120	0	0	1.40394
72127	52495	82	48351	34945	81	17550	12791	56	-49	61	0	-2	58	0	-1334	149	0	1.40394
51473	39784	79	29279	23101	76	11793	9181	45	17	175	0	-73	35	0	-122	262	0	1.406
60290	47180	80	28683	22189	74	15916	12047	52	16	182	0	132	84	0	-151	294	0	1.41321
107939	81545	86	57795	43886	85	29316	21956	79	82	124	0	66	121	0	-424	150	0	1.41526
254247	140223	122	135313	79476	110	58385	33204	107	210	111	0	-121	54	0	622	666	0	1.41732
98251	69150	88	67973	47228	87	22869	15318	66	-74	55	0	48	53	0	403	458	0	1.42144
106795	79796	87	60493	44421	86	20913	15111	63	10	115	0	-18	58	0	-347	98	0	1.4235
77503	59612	84	42066	32537	80	13803	10566	49	23	136	0	-6	75	0	-607	149	0	1.42453
47762	34976	69	33452	23514	78	14392	10037	56	47	101	0	15	95	0	634	585	0	1.42967
134728	88075	94	68389	43758	93	36062	23631	90	-76	108	0	-18	64	0	92	624	0	1.43276
345199	195834	124	196859	113734	125	98290	54737	121	5	101	0	75	82	0	-68	442	0	1.43482
240525	133268	115	133257	75356	114	53112	28338	111	-66	87	0	45	80	0	-809	248	0	1.43688
362181	188299	136	210152	112620	131	100444	54197	130	-35	98	0	-117	32	0	706	775	0	1.43894
105766	74917	88	73329	51532	87	27906	19325	77	62	115	0	-66	30	0	-877	286	0	1.43997
102677	79657	84	76897	59099	85	26172	19874	71	-55	61	0	16	61	0	339	574	0	1.44614
61693	48290	78	17124	13462	51	11714	9129	45	-26	92	0	-47	46	0	-1868	0	0	1.44614
246238	145115	108	228024	134305	111	108830	65403	107	49	145	0	29	78	0	66	519	0	1.4482
75785	54899	84	47234	33878	80	19355	13814	57	23	122	0	-115	44	0	-13461	0	0	1.4482
114992	87590	88	55125	42571	84	34045	25474	83	15	89	0	28	76	0	-14959	0	0	1.4482
157835	96777	98	97950	59775	97	53504	31128	96	14	102	0	-47	41	0	-21085	0	0	1.4482
34896	27267	79	31413	25255	71	9712	7967	42	-57	115	0	-50	84	0	-3	653	0	1.45026
43753	34072	74	26086	20611	73	15555	12284	51	-12	122	0	-49	71	0	540	873	0	1.45232
66876	50791	80	38230	28960	79	13518	9659	48	39	80	0	22	48	0	-7	648	0	1.45335
101231	74456	86	61022	45095	85	21862	16054	67	-66	123	0	-65	92	0	-2183	0	0	1.45438
30432	25642	58	22904	18048	57	8201	6619	43	-82	96	0	48	83	0	-4317	0	0	1.45438
181627	119220	105	82471	51753	99	45288	28436	97	-195	103	0	-22	68	0	-586	399	0	1.45541
55644	43315	81	34616	27261	76	12572	9823	45	-62	76	0	17	64	0	-203	498	0	1.45849
85262	56690	100	58314	39168	87	23302	15900	70	-44	59	0	-84	36	0	63	278	0	1.45952
131645	85740	94	77293	50773	92	31778	20775	88	57	139	0	86	82	0	-219	248	0	1.46364
125224	81601	97	69904	44097	93	29551	19203	83	-225	23	0	23	109	0	-449	178	0	1.4657
140808	90111	95	72980	46550	94	33153	20602	91	-171	58	0	-2	82	0	-431	371	0	1.46673
103319	78010	88	68513	52749	84	27197	21203	67	100	202	0	-67	24	0	-274	131	0	1.47599
125521	86715	96	78595	52878	90	31851	22170	87	-43	87	0	23	98	0	-260	289	0	1.48217
73718	54369	83	44832	31110	85	17833	12825	56	29	102	0	-144	16	0	-5294	0	0	1.4832
184924	114762	100	134728	84731	100	63978	40044	97	-101	54	0	-105	32	0	-7389	0	0	1.4832
103302	68813	100	62100	41697	89	22305	14662	68	-64	53	0	-32	80	0	-3359	0	0	1.48423
144425	99160	94	96631	66503	95	35045	24001	89	102	155	0	-82	67	0	-4611	0	0	1.48423
80344	58180	88	42412	30862	81	22251	16260	61	-48	106	0	-51	63	0	-2718	0	0	1.48628
88873	60825	86	60669	41200	88	22805	15395	61	-6	140	0	-74	80	0	-5157	0	0	1.48628
58600	44713	80	39430	30870	78	14535	11279	49	-25	60	0	-87	60	0	-2889	0	0	1.48628
88817	61393	88	55164	37643	86	21775	14450	63	-50	104	0	95	76	0	-362	596	0	1.48731
95952	65504	90	58296	39175	87	23124	15255	65	-22	126	0	-22	59	0	-113	331	0	1.49246
28983	23377	62	20688	16543	56	9870	7787	45	42	112	0	-117	15	0	-1388	393	0	1.49349
115555	81261	89	68360	46880	87	25411	17137	75	-77	96	0	24	80	0	-709	157	0	1.49349
44700	35409	72	38725	31496	74	12271	9948	45	60	90	0	-101	48	0	-5269	0	0	1.49452
44712	35262	75	28715	22559	75	12418	10042	46	-23	88	0	136	86	0	-778	0	0	1.49555
144169	93340	97	102670	66629	96	38446	24729	92	-163	56	0	-110	64	0	-2331	0	0	1.49555
62012	49460	77	29220	23470	72	14539	11247	49	-48	123	0	-106	14	0	-8488	0	0	1.49555
109380	71238	92	69852	45374	90	28465	18501	77	-90	38	0	99	71	0	-6700	0	0	1.49555
82937	59805	87	51159	35728	83	19396	13857	58	185	123	0	-20	39	0	-96	450	0	1.50069
52984	41342	78	23185	18252	60	12831	10642	47	75	153	0	32	61	0	508	830	0	1.50172
115434	86158	87	49413	38046	85	27370	20680	71	-74	51	0	-22	64	0	-845	0	0	1.50275
269882	151299	117	141176	80081	110	47675	27825	105	35	124	0	14	86	0	-326	404	0	1.50996
356137	191305	124	210725	107714	126	90940	48948	123	-268	59	0	128	92	0	-18356	0	0	1.50996
162031	108012	98	102111	66707	95	39521	25372	92	32	180	0	-22	78	0	-7792	0	0	1.51099
109166	71653	99	62283	40936	90	24156	15929	66	-138	132	0	108	84	0	-103	328	0	1.51408
77897	62183	79	37498	29705	79	23705	18541	63	48	101	0	-70	66	0	-340	272	0	1.5151
259076	148574	109	155618	90528	106	65140	38483	101	49	117	0	75	82	0	-5323	0	0	1.5151
158289	98005	106	82493	52552	97	32021	19526	85	-43	108	0	-89	78	0	-9562	0	0	1.51613
158046	101281	93	77120	48531	94	32443	20236	90	261	169	0	-146	26	0	-259	235	0	1.52128
54342	42494	86	31653	24411	77	9868	7571	44	231	240	0	26	108	0	-153	396	0	1.52128
207839	130759	104	129495	82461	100	60901	38583	96	69	62	0	-79	43	0	490	903	0	1.52231
197146	124223	101	103086	62888	100	41347	27084	95	164	116	0	-51	47	0	-7890	0	0	1.52334
51007	41829	75	28373	23322	63	10754	8176	46	101	152	0	-12	56	0	-14224	0	0	1.52334
139718	91894	100	72223	47700	92	31331	20897	88	-36	116	0	9	60	0	-632	344	0	1.52643
217513	128259	120	105874	63307	104	46891	28163	100	131	142	0	-116	54	0	-271	402	0	1.52849
62039	49020	76	33192	25317	77	12243	9397	47	52	100	0	1	96	0	-5351	0	0	1.52849
137199	96473	93	76386	52358	90	35930	25125	87	-91	71	0	1	73	0	-117	374	0	1.53157
62417	47027	79	42762	31197	79	16068	11467	54	-133	75	0	-25	44	0	-5620	0	0	1.53157
72642	57438	93	34371	27155	79	18799	14208	56	185	181	0	-57	74	0	307	469	0	1.53363
81312	54885	85	56477	38416	86	18569	12558	62	-159	31	0	29	32	0	-383	215	0	1.53466
46191	35658	74	25255	20020	70	9722	7563	42	-159	101	0	37	66	0	172	1041	3	1.53672
123188	79693	93	83096	54435	93	23709	14684	68	37	192	0	-72	55	0	-321	338	0	1.54084
60060	46089	85	31145	24199	76	13119	9836	49	71	120	0	-22	42	0	-1649	0	0	1.54084
64600	49791	92	39125	30817	78	15740	12521	50	-74	60	0	24	83	0	342	464	0	1.54392
108026	73406	92	56189	35915	88	27844	18817	81	36	134	0	-60	36	0	-256	428	0	1.54495
129234	87199	99	80449	54636	92	30136	19545	78	-94	78	0	-4	43	0	-644	309	0	1.54701
127675	81175	108	70562	46764	92	30431	20008	79	-66	130	0	-90	26	0	-426	196	0	1.54907
98509	75774	84	50464	39227	82	24835	18628	64	-21	120	0	-9	59	0	87	324	0	1.55113
67288	52114	79	55710	41978	82	13225	9407	49	-103	95	0	9	61	0	0	548	0	1.55628
31468	25077	67	16644	13489	51	8890	7150	44	-116	71	0	6	73	0	338	386	0	1.55833
56991	44501	79	42509	32559	79	20217	15470	55	-167	43	0	9	66	0	-543	243	0	1.56245
24429	18118	71	20107	16119	56	4934	3553	35	-206	44	0	123	130	0	-300	184	0	1.56451
186959	109889	114	110162	67681	101	42169	26345	97	67	162	0	-84	25	0	-1078	168	0	1.56554
86434	59772	87	47939	33516	86	20459	14013	59	7	119	0	37	58	0	-60	352	0	1.5676
121421	91717	89	45854	35161	83	31844	24631	82	-80	99	0	-16	61	0	505	713	0	1.56966
57296	45299	63	30776	24076	77	11694	8804	47	192	289	0	18	51	0	-391	80	0	1.57172
25727	20223	71	19002	15349	55	9064	7509	40	62	116	0	-20	45	0	-560	0	0	1.5748
34758	27806	74	34434	28315	71	10041	8212	43	9	123	0	16	78	0	-961	397	0	1.5748
100688	69934	89	60036	43139	87	25838	17819	70	-65	70	0	50	79	0	880	1078	4	1.57686
304048	164555	127	163815	89697	116	63289	33308	112	-27	127	0	-88	39	0	706	643	0	1.57892
86874	59641	88	55256	38339	86	20866	14460	62	296	136	0	76	53	0	-692	276	0	1.58098
55988	40086	80	40334	29862	80	16188	11624	55	80	155	0	-85	74	0	-2611	0	0	1.58098
70719	49914	85	46436	32284	83	16382	11012	57	75	85	0	71	81	0	38	451	0	1.5851
148597	94844	110	114148	76013	95	39234	25477	91	115	126	0	-68	42	0	-1289	573	0	1.58613
71643	55473	79	41294	32914	78	14221	10798	50	-74	55	0	-16	58	0	-5610	0	0	1.58613
56734	41675	75	38022	26561	78	15058	11040	53	151	158	0	-23	66	0	-251	308	0	1.58921
417711	248108	140	259916	156984	135	109291	64424	133	324	98	0	-86	61	0	-2765	122	0	1.59024
86118	56880	89	51788	33800	87	20702	13886	62	-145	45	0	86	93	0	-17	382	0	1.5923
128770	86723	94	76079	49902	91	28317	18768	74	361	225	0	-111	32	0	-783	243	0	1.59333
70135	54594	84	35534	26151	78	17526	12886	57	66	99	0	-19	34	0	-6284	0	0	1.59333
81851	64595	84	41482	32860	79	18443	14877	55	-46	108	0	69	89	0	-506	301	0	1.59539
66488	52597	81	34572	27605	77	12246	9823	46	6	109	0	-39	48	0	235	589	0	1.59848
137809	93233	102	111229	74915	94	59991	40586	90	178	139	0	-1	41	0	-2997	0	0	1.59848
281144	159181	117	172204	103525	111	59994	33967	108	111	112	0	-111	83	0	-793	381	0	1.60054
198806	130169	104	93664	61462	100	48262	32351	97	-116	91	0	49	90	0	-6345	0	0	1.60156
168317	111155	98	93891	61272	95	39393	24954	91	-25	147	0	12	56	0	49636	35038	111	1.60156
157243	115033	98	84926	60817	91	35395	24504	88	56	103	0	10	67	0	-292	207	0	1.60362
98932	77495	87	67892	53054	84	28064	21770	73	87	128	0	50	72	0	-551	239	0	1.60465
62672	48258	72	35264	28224	77	13417	10789	48	-40	74	0	83	83	0	340	720	0	1.6098
206937	119158	120	158048	91882	107	43213	25241	101	44	116	0	-34	50	0	-228	432	0	1.61803
50161	36883	77	44277	32765	81	13944	10100	51	-88	47	0	52	50	0	315	334	0	1.62112
104950	70488	100	86013	59136	91	22610	14849	65	-105	96	0	9	67	0	170	267	0	1.62833
69214	53574	81	39650	30267	79	15583	11878	50	-51	55	0	43	81	0	-8	285	0	1.63038
123322	88089	91	65792	45061	91	30115	20891	79	-23	83	0	39	70	0	-464	151	0	1.63141
70881	53707	76	42321	30097	83	17467	12062	57	103	125	0	-49	53	0	-2136	0	0	1.63244
120201	90814	86	60735	47305	85	32092	24898	83	81	114	0	-28	54	0	-1601	353	0	1.63244
116930	78316	98	77338	51884	92	27245	18481	78	-42	114	0	-36	70	0	-687	317	0	1.63862
213402	136494	104	114361	73910	100	59409	37610	97	179	147	0	-23	70	0	-6063	0	0	1.63862
283173	155614	120	142212	80446	114	56134	30619	114	102	110	0	14	75	0	-7904	0	0	1.63862
103508	79709	85	40111	31109	82	24141	17940	63	-13	102	0	-70	29	0	-2406	0	0	1.63965
341724	184287	133	213733	117360	127	85952	48172	125	43	130	0	21	73	0	16	298	0	1.64171
41784	34390	57	21477	17728	56	8851	7607	40	52	108	0	-101	27	0	-13739	0	0	1.64274
60061	44707	80	36053	26385	80	15107	10834	52	-39	115	0	-20	38	0	-71	337	0	1.64479
176275	115857	99	107718	68040	96	43263	27375	93	-20	72	0	13	54	0	-11	243	0	1.64788
35982	28294	83	23862	19342	64	9581	7617	42	-16	46	0	-25	85	0	-238	265	0	1.64994
167871	108180	106	94397	61836	95	39736	25662	92	48	78	0	-19	67	0	-1009	121	0	1.64994
234853	132822	105	118618	69240	104	56896	32901	102	-3	63	0	20	73	0	-7915	0	0	1.65097
44145	34645	84	26441	21098	74	11453	9343	45	21	109	0	-16	50	0	-2567	0	0	1.65097
198765	123733	116	79666	48403	101	49523	30747	98	73	98	0	-12	93	0	-1117	889	0	1.65097
117354	75120	100	64335	41660	91	26960	16929	79	-27	191	0	-137	5	0	-214	200	0	1.65303
59436	45782	80	40526	29501	78	18967	13065	58	45	113	0	6	104	0	-2402	0	0	1.65406
82731	65429	80	42144	32828	81	37642	28993	80	-20	128	0	-1	61	0	-3523	0	0	1.65406
72260	55890	90	39927	31281	80	15016	12169	49	31	90	0	26	51	0	-911	42	0	1.65509
151111	97931	99	89226	59354	95	48581	30849	93	67	74	0	65	125	0	-393	321	0	1.65612
124776	80169	96	76275	50088	93	30485	19874	90	182	130	0	10	51	0	6	370	0	1.65818
103921	78961	87	49843	36726	85	26622	19597	71	-126	142	0	-35	59	0	304	614	0	1.66023
166161	104871	99	98514	62009	98	35404	23044	92	-117	101	0	-48	37	0	-749	515	0	1.66126
121013	89905	88	104904	77377	89	45572	33118	84	14	114	0	188	164	0	404	438	0	1.66435
83671	57590	88	53742	36565	86	22684	15514	68	-14	64	0	-17	86	0	-123	614	0	1.66538
68504	47459	91	44131	31133	84	18772	13667	57	-146	63	0	-31	41	0	3	608	0	1.67053
25774	22152	55	14860	12231	49	7017	6297	37	-3	92	0	180	101	0	-912	0	0	1.67156
52180	41361	80	30324	24276	73	11067	8581	46	-59	80	0	-164	36	0	-1714	0	0	1.67156
189378	116390	109	146155	91985	103	55075	34980	98	-47	122	0	12	79	0	116	650	0	1.67464
76331	62703	76	40703	32591	77	14212	11671	49	122	96	0	89	114	0	-11736	0	0	1.67464
156791	95083	99	82983	51067	97	37262	22714	95	5	83	0	23	68	0	-203	522	0	1.67567
30793	25168	61	22373	18208	60	9966	8267	42	-20	115	0	-8	51	0	-1259	0	0	1.6767
29402	24173	66	21522	17281	58	6475	5159	37	-51	74	0	9	32	0	-83	253	0	1.67773
28502	22547	68	17389	14190	52	6056	5290	35	-120	35	0	-100	16	0	-1253	0	0	1.67773
71390	55521	93	34204	27107	77	17028	13217	52	-101	63	0	20	73	0	-57	467	0	1.68288
113126	72501	98	63717	40496	91	25998	16964	74	21	126	0	25	49	0	-514	169	0	1.68391
318335	167191	122	189180	97621	121	73644	40013	116	57	108	0	272	114	0	-506	257	0	1.68494
132742	93915	102	85551	60854	92	32809	23001	89	151	177	0	45	50	0	-127	476	0	1.687
58937	46342	86	38136	28857	79	14548	11298	50	-86	44	0	100	137	0	-9	366	0	1.68802
169163	106175	96	81952	50141	97	35880	21831	94	212	176	0	16	84	0	57	653	0	1.6942
169901	105093	98	87590	55374	96	40335	24686	92	-92	70	0	-58	62	0	-395	588	0	1.69523
50536	41115	64	33358	26749	75	12242	9452	48	-265	51	0	54	51	0	-4170	0	0	1.69523
146551	100242	101	67595	46882	92	30087	20779	79	106	126	0	-81	66	0	-2910	0	0	1.69626
369780	194858	136	334361	198394	132	142713	82071	129	151	150	0	-58	45	0	-801	259	0	1.69729
42402	33902	71	24315	19542	59	10337	8094	43	-27	56	0	-65	53	0	-6287	0	0	1.69832
52998	40774	78	27312	21281	75	13751	11047	48	26	127	0	-50	47	0	489	635	0	1.70346
43099	35394	75	14630	12006	49	10192	8297	44	-18	74	0	-72	41	0	-216	497	0	1.70449
289516	173987	124	204218	126067	112	86158	51330	111	32	135	0	-18	60	0	-3030	0	0	1.70449
42260	31166	85	18407	14630	54	9811	8106	42	-52	60	0	209	106	0	-844	221	0	1.70552
145546	94613	94	88135	56216	96	31610	19938	83	203	127	0	-11	51	0	675	344	0	1.71067
84398	67026	82	40381	31805	79	22557	17008	62	-11	179	0	-5	38	0	-6058	0	0	1.71067
95043	65227	89	53281	37093	86	25168	17444	70	66	166	0	-23	68	0	-3341	0	0	1.7117
24298	18453	70	19605	16085	57	6099	4780	38	-134	93	0	-80	29	0	-143	261	0	1.71273
113716	88825	87	47667	37363	84	26137	20049	69	-75	82	0	-46	50	0	-1514	158	0	1.71273
57835	43536	78	36558	27131	78	13818	9667	52	114	123	0	10	106	0	-675	79	0	1.71479
39585	31852	66	23164	18705	64	10277	8043	45	41	120	0	-61	53	0	-667	0	0	1.72508
52435	41601	89	31092	25055	75	9223	7254	43	100	96	0	-54	49	0	-1611	0	0	1.72508
42352	33511	78	17986	14602	53	9038	7351	40	-53	84	0	6	65	0	-584	409	0	1.72611
97595	64509	89	62046	40868	87	24210	14707	76	131	121	0	27	66	0	-332	279	0	1.72714
58048	43793	79	35126	26642	77	15020	11990	48	-89	69	0	61	63	0	-118	415	0	1.73022
72935	59086	92	52201	41647	78	14016	11299	47	-138	65	0	-154	83	0	-286	352	0	1.73125
63913	45997	85	42352	30800	82	18234	13585	56	-46	93	0	-64	32	0	-986	15	0	1.73125
121033	86315	98	150105	110148	92	31931	21312	86	-8	105	0	-29	57	0	159	646	0	1.73743
101978	79274	87	59177	45938	83	24418	18151	62	-70	110	0	-20	82	0	407	669	0	1.74258
136503	90136	103	69828	45874	94	30332	19613	90	61	75	0	-12	75	0	-542	271	0	1.74463
111230	79379	88	65113	46124	87	28974	19884	79	-111	77	0	-48	43	0	-5383	0	0	1.74463
79484	58069	88	52710	37723	82	18735	13077	61	-241	23	0	99	52	0	-4809	0	0	1.74463
175556	113178	97	84606	52465	97	40531	24411	94	-87	134	0	143	134	0	11447	52748	24	1.74566
85578	58230	88	59554	40345	86	22943	15451	63	-107	154	0	72	64	0	348880	222303	99	1.74566
100054	75891	88	43722	33595	82	18968	14153	54	8	107	0	-59	72	0	-2071	19	0	1.74566
75178	56974	83	52070	38925	81	18532	13574	56	12	53	0	-14	83	0	-283	281	0	1.74772
145191	92367	109	75441	47819	109	35943	23540	92	108	269	0	152	236	0	173	405	0	1.74772
50134	39845	74	35908	29283	75	11603	9620	45	-28	171	0	-75	52	0	-9095	0	0	1.74772
143410	91643	96	89499	57971	94	33471	20714	88	47	129	0	-11	74	0	-303	339	0	1.74978
206225	114959	109	106141	60181	104	58806	34737	102	6	61	0	50	69	0	-1095	62	0	1.75081
55077	47047	74	33527	27125	76	16115	12599	49	-5	107	0	3	51	0	709	765	0	1.7539
157157	100538	107	78678	50937	93	38493	24837	92	-77	85	0	72	141	0	-2343	0	0	1.7539
108753	71368	98	72746	48195	89	26099	16886	77	-61	93	0	28	55	0	-3489	0	0	1.7539
60858	47615	82	37780	30238	77	15639	12675	50	-213	52	0	-59	34	0	-2494	0	0	1.75493
149861	102841	96	94260	60831	92	35246	24481	89	112	136	0	-67	116	0	-2194	0	0	1.75493
43674	33418	75	35759	26918	75	13427	9404	53	227	162	0	14	51	0	-3735	0	0	1.75596
98199	69760	93	63501	44429	90	24061	16520	68	-63	134	0	17	62	0	-944	205	0	1.75699
80406	58332	93	43296	29727	82	17742	12499	56	39	138	0	-139	19	0	1120	813	0	1.75904
410512	190191	149	219211	103772	144	85785	41874	140	36	105	0	180	91	0	-1304	97	0	1.76007
48975	34591	90	29681	20952	80	17532	13551	54	-27	96	0	10	64	0	41	452	0	1.76316
119607	89153	91	55656	42486	84	28205	20967	76	-106	56	0	41	85	0	-293	421	0	1.76419
140993	95943	93	79082	53491	92	30163	20071	81	177	153	0	-86	45	0	11385	4687	93	1.76419
216236	129474	120	123624	76230	104	48245	29222	100	192	129	0	9	102	0	-125	218	0	1.77448
182548	109089	104	85829	51404	97	39953	23357	95	62	130	0	-8	121	0	-970	113	0	1.77654
160765	101468	102	107322	67704	102	43600	26916	97	193	197	0	70	100	0	88909	206241	40	1.77654
150200	104063	100	83775	57114	96	42569	29812	91	185	179	0	92	68	0	107	565	0	1.78066
78191	54650	85	46034	31378	85	20869	14143	61	70	141	0	18	104	0	-970	0	0	1.78169
68230	53306	91	33023	26662	76	18092	14244	53	-38	120	0	47	113	0	513	528	0	1.78889
33907	25641	70	20749	16671	58	8952	7006	43	166	153	0	-125	57	0	-340	208	0	1.79198
108428	78084	88	61575	44646	86	24243	18017	65	-6	89	0	-31	45	0	-262	207	0	1.79404
93453	74679	83	45697	36029	81	17466	13612	55	-20	126	0	-18	51	0	-1699	0	0	1.79404
117677	79513	91	71337	48567	90	27863	19094	75	194	174	0	-3	71	0	-564	93	0	1.79507
65007	50801	85	33365	26699	75	18036	14687	53	-53	118	0	20	66	0	-1053	0	0	1.7961
157943	95123	107	134945	88960	101	69161	45733	98	89	136	0	-40	62	0	-802	319	0	1.79713
115685	80586	92	70354	47057	93	30885	20198	90	48	72	0	49	71	0	462772	487800	104	1.79713
123694	91566	89	75457	54574	88	35670	25286	86	-1	109	0	-164	24	0	-13141	0	0	1.79713
121720	82162	96	81100	53848	92	25320	17064	73	-22	88	0	26	39	0	-262	394	0	1.80022
83549	66857	81	32331	25880	77	25746	19975	65	4	142	0	-26	59	0	-3952	0	0	1.80022
143035	91106	97	90289	58875	95	33731	20189	91	40	110	0	6	47	0	-576	226	0	1.80227
243115	140830	107	149829	89625	106	70372	41437	105	-30	182	0	-20	85	0	-354	417	0	1.80536
129254	85534	93	71943	47820	91	35154	22963	89	-162	78	0	-7	83	0	-2377	0	0	1.80536
96956	65550	88	54687	36323	87	21418	14233	64	-147	67	0	88	115	0	-1089	159	0	1.80639
99201	67875	89	55043	37951	85	22467	15280	63	67	97	0	39	85	0	-2184	0	0	1.80742
158359	103978	94	94202	61217	94	45043	28482	92	-77	49	0	77	76	0	-560	324	0	1.80948
46263	36844	79	20876	16789	58	9320	7291	43	-115	27	0	47	60	0	-709	0	0	1.81463
106826	71145	97	50891	34070	86	24023	16326	67	-133	118	0	-21	48	0	-716	0	0	1.81668
191817	119213	99	88768	55298	97	39537	23321	95	170	112	0	-6	49	0	-205	584	0	1.81977
75859	60057	90	44483	35378	78	23114	18389	60	-16	84	0	-11	100	0	-1333	130	0	1.8208
116652	77358	100	57321	37455	91	23858	15686	67	39	89	0	58	67	0	-3430	0	0	1.8208
91388	62873	86	64742	44406	88	19240	12957	61	76	155	0	-3	55	0	19	159	0	1.82492
112673	85814	85	51618	39168	82	23486	17762	65	-168	30	0	-144	3	0	-2198	0	0	1.82492
70098	55412	85	37744	30014	77	16678	13032	53	-5	120	0	-55	40	0	807	620	0	1.82698
127312	88764	93	77011	52442	90	33370	22690	86	26	115	0	-15	70	0	-505	68	0	1.82904
55098	42379	76	36275	27735	76	15791	12230	52	49	169	0	18	48	0	-138	372	0	1.83315
23729	18192	70	16644	13816	51	6145	4958	36	45	148	0	32	62	0	-363	54	0	1.83727
91952	64821	87	54639	38271	86	22241	15734	65	81	106	0	-64	27	0	-25	530	0	1.83933
98189	63925	93	64351	43801	88	25443	16605	68	34	124	0	-72	79	0	290	622	0	1.84139
111300	76032	94	77065	51530	89	22778	14624	65	-133	36	0	5	47	0	-1205	120	0	1.84139
78092	62540	79	39926	31866	78	16516	13002	53	-50	98	0	-39	65	0	-2628	0	0	1.84242
17898	14282	62	12934	10697	47	4990	4058	34	-17	179	0	-42	91	0	159	367	0	1.84448
65196	52820	82	31197	25269	76	12361	10272	46	68	84	0	-20	56	0	232	844	0	1.84448
209137	123350	108	137829	76097	106	55777	31275	104	-27	131	0	-63	66	0	26	456	0	1.84756
116102	75483	104	85437	56902	91	30125	20170	82	-336	0	0	61	79	0	-388	257	0	1.84962
42733	36326	58	9514	7808	43	9215	7168	43	30	111	0	48	59	0	-1199	428	0	1.85065
115711	76181	93	59634	39558	89	38461	26173	87	-63	110	0	64	82	0	247	448	0	1.85271
116103	80315	96	74077	50647	90	24903	17052	68	31	110	0	61	49	0	-2674	0	0	1.85374
70218	52220	88	40573	28996	79	19104	14174	58	-102	27	0	36	65	0	-5941	0	0	1.85374
101353	72308	88	75073	54229	89	22831	16076	61	-80	66	0	6	50	0	-1062	339	0	1.85477
94532	57846	94	64904	42494	89	30211	20018	86	40	220	0	32	78	0	-519	219	0	1.8558
76995	53297	86	60802	42075	84	15683	10742	58	-35	38	0	109	102	0	-126	292	0	1.86403
64634	48861	74	40471	30060	79	13378	9954	51	-62	55	0	82	76	0	-610	183	0	1.86506
236799	143079	105	166134	105480	105	57397	35756	101	-31	82	0	27	95	0	-1161	3	0	1.86506
39492	32012	68	20424	16622	55	10508	8436	44	159	170	0	-60	24	0	-462	208	0	1.86712
67572	52494	83	36385	28650	79	13448	10753	47	-89	55	0	-19	48	0	-479	124	0	1.86712
71500	52867	93	44583	32205	82	15274	11420	50	-196	123	0	41	44	0	26	405	0	1.86918
184563	115809	113	110485	71408	100	40938	24586	96	48	123	0	-84	33	0	-729	319	0	1.87124
44050	35837	74	16004	13183	50	10493	8236	43	55	106	0	52	101	0	-6	580	0	1.87844
50353	39369	87	28232	22750	70	12002	9372	47	26	64	0	45	99	0	544	990	0	1.8805
44578	36121	74	23671	19379	60	10963	8541	46	-112	60	0	2	55	0	-1816	0	0	1.8805
62299	49986	59	48639	36581	81	17040	12855	54	143	110	0	-48	31	0	-3931	0	0	1.8805
41758	35570	68	23559	18943	62	12017	9420	45	56	96	0	22	58	0	-362	65	0	1.88873
72424	54054	91	54627	40781	82	19378	14220	58	154	104	0	55	48	0	-2039	86	0	1.88976
313420	194997	133	202898	124042	119	94872	59626	116	-1	124	0	92	79	0	-852	149	0	1.89079
52025	44345	55	34015	27242	76	13726	11128	48	-119	101	0	51	128	0	-84	625	0	1.89285
73155	54929	93	48102	38233	79	19248	14404	58	193	136	0	7	51	0	-1004	229	0	1.89388
246468	150030	111	187079	121230	110	79796	51353	107	31	139	0	-67	34	0	-3173	0	0	1.89388
134061	88623	92	81721	55797	91	30800	19796	89	-150	53	0	4	60	0	-21290	0	0	1.89388
74359	55005	82	38229	27228	83	20356	15007	59	-79	50	0	-14	71	0	-4055	0	0	1.89491
83351	63266	96	39538	29442	96	19621	14728	61	375	336	0	296	248	0	-3414	0	0	1.89491
210455	127339	105	190741	117940	103	79891	48648	101	-132	49	0	57	88	0	-554	131	0	1.90006
130320	100061	87	78874	60915	87	32491	24261	81	114	100	0	-127	88	0	-7158	0	0	1.90006
79294	59522	86	37134	26130	84	20860	15372	63	-59	130	0	15	92	0	-108	165	0	1.90314
66301	52972	66	37827	29932	78	13462	10758	47	187	129	0	86	101	0	-120	336	0	1.9052
71883	56350	81	44530	33265	82	21199	16093	60	0	89	0	-56	72	0	-2129	0	0	1.9052
76797	56083	86	37398	26403	83	17397	12458	56	175	124	0	-16	62	0	-726	103	0	1.90623
124917	91154	92	83059	61204	89	35956	25489	86	203	243	0	80	69	0	-133	331	0	1.90932
116703	90462	88	69279	53644	85	32337	24459	82	-9	120	0	8	84	0	-228	361	0	1.91138
61305	47347	87	31649	24744	77	14895	11221	49	17	79	0	-26	39	0	43	745	0	1.91241
40731	31810	82	29015	23404	72	9576	7086	43	85	197	0	18	51	0	-3161	0	0	1.91241
74761	52247	86	46830	31726	83	20795	14887	59	40	126	0	-50	56	0	-433	508	0	1.91344
107045	75683	89	45983	31775	86	20745	14560	60	31	74	0	20	83	0	-173	492	0	1.92064
43452	35629	73	26641	21455	66	10097	8046	42	-135	21	0	12	55	0	-159	231	0	1.92476
72834	58032	80	42413	34019	78	14803	11335	49	13	64	0	29	41	0	-263	198	0	1.92682
116601	77974	95	76477	51621	91	27559	17877	79	-80	70	0	-38	54	0	74	463	0	1.92785
65330	52453	88	37208	30280	77	12575	10178	47	-97	46	0	53	109	0	207	405	0	1.93299
176319	111430	105	110321	70790	97	32706	21214	85	61	101	0	49	56	0	-3593	0	0	1.93299
42669	34345	72	29026	23643	72	8449	6388	41	18	69	0	116	87	0	121	339	0	1.9402
61101	49284	76	30006	24435	75	10988	8948	46	194	122	0	36	79	0	45	551	0	1.94637
139292	99586	91	79485	56725	89	35135	26003	86	-73	74	0	-12	46	0	72	454	0	1.94843
127478	89201	90	63059	45350	89	31785	22125	85	22	69	0	22	114	0	-7741	0	0	1.94843
279992	161209	111	141123	81695	108	61621	34733	104	-54	114	0	-57	46	0	-110	445	0	1.95152
142564	98007	97	109439	76857	92	44429	30475	88	101	195	0	-11	71	0	-2984	2	0	1.95152
69216	55877	77	40402	32378	77	14832	11855	49	51	110	0	-117	18	0	-79	548	0	1.95255
123126	82845	94	77202	52690	90	29254	19405	78	-78	74	0	-9	94	0	428	684	0	1.95358
77119	61071	84	50514	39972	79	19697	15116	54	16	127	0	33	71	0	-371	223	0	1.95461
81288	64965	80	33311	26388	78	24061	18642	66	-3	91	0	-26	66	0	-622	116	0	1.95667
76079	56691	95	38116	27688	84	14735	10396	52	-56	94	0	91	90	0	-188	366	0	1.9577
70218	56647	86	28170	22913	69	18282	15243	53	-19	118	0	-47	52	0	-1497	0	0	1.9577
111738	74410	91	55587	38013	89	31457	20837	87	-156	16	0	31	101	0	-656	115	0	1.95976
59765	47679	82	32837	26303	75	12957	10248	45	96	74	0	-127	22	0	-357	280	0	1.96078
72170	51639	85	42995	30955	83	19479	13476	59	-105	84	0	-72	28	0	-584	384	0	1.96078
85094	66696	86	21789	17513	58	21014	16516	58	-82	36	0	-54	32	0	-1830	0	0	1.96181
147601	106973	97	91777	67086	90	30811	21869	86	100	174	0	82	92	0	-1720	0	0	1.96181
108286	84145	87	51021	38898	85	23873	17589	63	-105	16	0	-2	74	0	-252	236	0	1.9649
57783	47308	87	32574	26026	75	11124	8863	45	4	126	0	-27	69	0	-584	146	0	1.96799
108067	76965	89	59929	41536	87	21705	14688	61	-119	54	0	61	96	0	239	540	0	1.97108
74990	55301	89	36548	26394	80	13342	9538	51	44	97	0	90	70	0	-2900	0	0	1.97211
203231	122870	103	110228	66641	102	47302	27464	98	-69	120	0	96	84	0	48748	94499	36	1.97211
63625	50825	81	36201	29258	76	18033	14462	55	-38	80	0	-46	40	0	-1427	0	0	1.97314
47323	36190	86	23542	19366	65	12080	9618	48	54	91	0	-1	46	0	-234	193	0	1.97417
82173	64214	88	42239	33944	79	16194	12379	51	-117	56	0	90	129	0	-611	554	0	1.97519
101030	78270	84	65181	49507	84	24520	18389	65	50	56	0	46	52	0	-1185	288	0	1.97519
75817	60166	81	35608	28756	77	21397	16717	62	-147	92	0	-88	34	0	-4733	0	0	1.97519
87185	70796	94	41024	33236	78	17127	13493	50	-159	144	0	-23	32	0	693	686	0	1.97931
97973	69439	88	78792	57360	89	21190	15110	63	105	110	0	-34	39	0	-492	156	0	1.98137
75246	55869	85	45811	33174	82	19060	13749	57	-72	54	0	8	41	0	-3264	0	0	1.98137
48371	38511	78	28434	23010	73	12764	10246	46	-184	60	0	-12	64	0	-698	55	0	1.9824
76288	62406	78	41050	32795	78	16896	13780	52	-62	104	0	47	75	0	-138	573	0	1.98446
113035	79224	89	57759	39979	87	24909	16912	71	35	84	0	15	47	0	-3319	0	0	1.98446
102105	72064	89	52614	38296	86	24874	17718	68	-93	73	0	-2	98	0	-510	110	0	1.98755
77255	61226	88	25848	20728	71	15816	12620	50	-183	7	0	15	133	0	155	429	0	1.9896
192131	126326	104	99253	65034	96	43622	28925	93	74	118	0	1	58	0	-441	179	0	1.99063
146885	104133	93	88108	60893	90	35917	25794	86	-143	1	0	-53	48	0	-2142	0	0	1.99166
73751	53626	93	49679	35288	84	18898	13765	58	-4	146	0	-55	71	0	-6	357	0	1.99372
35517	30008	56	19759	16394	52	10491	8360	44	126	160	0	-34	58	0	-3307	0	0	1.99372
52644	42998	75	22859	18796	58	15754	13261	50	37	125	0	-82	66	0	-4204	0	0	1.99372
68906	56197	79	34043	27639	77	13529	10941	47	188	219	0	-107	53	0	-14	315	0	1.99475
104274	71599	99	52289	36410	86	24255	16991	68	29	86	0	32	129	0	-927	382	0	1.99578
388618	203140	137	276286	149561	134	99308	57978	131	-83	92	0	73	85	0	753	504	0	1.99887
63003	50936	90	36120	29054	75	16396	13090	49	114	170	0	-7	39	0	-6129	0	0	1.99887
109250	74202	89	78262	54922	89	26864	18064	73	-80	76	0	19	40	0	461	706	0	2.00196
61621	50653	77	28339	23012	75	11107	8509	46	-164	29	0	-6	64	0	-1510	198	0	2.00196
27209	22095	59	20018	15887	57	7945	6776	39	42	70	0	38	84	0	1081	8380	15	2.00196
57244	45253	75	32670	26764	75	14724	12133	50	-150	44	0	-82	39	0	-2281	226	0	2.00299
21772	17874	50	17774	14672	51	5891	4927	37	85	124	0	74	120	0	-2708	0	0	2.00299
57098	42098	82	46198	34442	79	14512	10536	52	-6	52	0	42	69	0	-707	148	0	2.00401
151483	99822	96	89709	59964	93	36328	24772	90	90	103	0	-54	52	0	-4118	0	0	2.00401
127475	100155	90	33997	26684	81	32244	25014	81	-18	114	0	-26	41	0	1879	2281	31	2.00401
39143	31969	74	26421	21781	69	10297	8122	43	183	207	0	-71	9	0	-9	805	0	2.00504
159633	107370	109	109985	76910	95	45395	32549	91	102	124	0	50	69	0	-955	474	0	2.00607
78697	59041	86	44385	33038	81	16070	11981	55	6	115	0	-49	92	0	-315	141	0	2.00813
239083	142535	108	125160	78564	103	47493	27952	100	-82	86	0	0	46	0	564	657	0	2.01019
185849	120912	98	140358	92887	99	57799	37953	97	141	99	0	-111	37	0	-674	409	0	2.01122
45630	41660	48	25796	21651	59	13034	10513	45	-57	130	0	11	63	0	-8672	0	0	2.01122
83427	65852	85	41153	33080	79	16318	12747	50	-14	116	0	-56	32	0	255	589	0	2.01225
155888	104078	96	82787	54741	92	33450	21767	89	-158	70	0	116	136	0	778	693	0	2.01431
37200	31704	71	25976	21420	63	9613	7761	42	-97	72	0	20	51	0	-4113	0	0	2.01534
60460	44181	83	40974	30570	79	14351	10273	52	-4	45	0	32	71	0	936	1056	3	2.01842
89035	61692	90	57883	39617	87	20439	13332	62	-23	80	0	-40	46	0	-116	446	0	2.01945
31937	26195	57	16144	13505	49	7164	5523	40	31	131	0	3	67	0	420	745	0	2.02254
197557	122634	105	108432	68887	99	42354	26677	95	-43	110	0	-63	54	0	-1085	284	0	2.02254
182371	114834	97	97771	62342	97	39499	25086	94	-114	93	0	27	55	0	-268	355	0	2.0246
121141	95076	87	27297	21536	67	30870	24113	81	-72	92	0	-105	74	0	346	525	0	2.02872
167897	112308	101	88562	58346	94	41727	28039	92	-121	76	0	-2	80	0	-297	313	0	2.03181
103052	80323	86	61251	48143	84	30796	23719	81	-142	50	0	25	70	0	732	740	0	2.03489
186451	116644	100	95579	59345	99	40660	25316	96	-73	53	0	51	61	0	298	457	0	2.03901
147740	98663	96	123467	81953	96	34399	23144	91	12	89	0	-31	47	0	190967	229471	108	2.03901
118441	80356	91	77631	50146	93	28649	18872	80	29	75	0	-41	40	0	-118	367	0	2.04004
120671	92785	92	71654	56169	83	29699	23043	80	107	127	0	14	67	0	-1104	1033	2	2.04004
426102	207073	224	294339	138277	223	117275	56660	189	63	146	0	-94	56	0	-2591	358	0	2.04621
288086	161603	124	182226	106075	114	84236	49118	112	211	170	0	52	75	0	-2687	0	0	2.04621
105209	75923	87	62267	44355	85	25515	18691	66	-124	57	0	61	59	0	-43	384	0	2.04827
106142	69135	93	72252	48389	89	28165	18633	81	58	126	0	17	92	0	-124	359	0	2.05033
131480	91343	93	88169	64195	91	38516	27782	88	99	217	0	-20	52	0	-1712	0	0	2.05136
71077	57866	78	36115	29592	75	16507	13520	49	159	144	0	-7	63	0	-10202	0	0	2.05136
78774	56472	84	40832	29006	81	20131	14633	59	-132	49	0	7	65	0	-1098	45	0	2.05239
128549	87238	95	67197	46246	91	29495	20390	84	-39	95	0	74	60	0	-504	89	0	2.05445
92100	73527	87	48271	38474	80	826	590	0	34	82	0	-54	19	0	60	516	0	2.05548
116123	78227	91	57919	39280	88	24211	16268	65	-20	89	0	-115	75	0	-135	590	0	2.05754
201423	144268	97	173969	127189	97	1741	1170	15	98	149	0	101	61	0	166	437	0	2.05857
58679	46818	79	33315	27527	75	12816	10638	43	52	75	0	-2	64	0	-94	144	0	2.06062
104803	82273	86	126995	101158	85	33367	26049	81	82	107	0	-47	20	0	117	549	0	2.06165
68596	51252	80	39451	29299	80	17396	12507	54	32	75	0	7	38	0	32	229	0	2.06474
134117	89054	93	64380	42981	91	32553	21500	87	109	157	0	-93	13	0	-2293	0	0	2.06474
181017	119195	99	93644	60166	95	39035	26554	92	72	156	0	-23	38	0	-8983	0	0	2.06474
54517	46252	66	29912	24721	66	13074	10500	47	79	131	0	-10	65	0	-12940	0	0	2.06474
103178	74598	88	60388	43239	85	24028	16703	67	65	172	0	5	61	0	-76	172	0	2.07092
64276	46542	86	48257	35041	82	17014	11879	56	-48	155	0	15	86	0	525	560	0	2.07195
71192	56549	92	40475	32075	78	13664	10933	47	-57	66	0	31	55	0	648	771	0	2.08327
93528	69637	90	44903	32356	87	20724	15141	57	60	132	0	12	110	0	1441	1021	2	2.08739
304234	167572	121	145749	79184	113	64791	36355	110	93	124	0	-44	58	0	-3733	0	0	2.08739
140905	87481	97	87616	55581	96	30612	18816	87	-164	70	0	-102	47	0	-343	139	0	2.08944
117961	84814	86	81593	55973	90	25040	16004	66	-63	76	0	5	59	0	-4958	0	0	2.08944
79936	62383	80	41803	32390	79	17686	14108	52	-140	95	0	-34	65	0	-1964	0	0	2.09047
108734	84579	86	54311	43003	82	23398	17972	62	177	137	0	116	78	0	-403	236	0	2.09459
107246	73639	91	63114	42772	88	26233	17508	68	106	134	0	11	36	0	189	395	0	2.09974
151444	99116	94	80313	53889	93	37785	24004	91	195	173	0	-48	70	0	-4866	0	0	2.09974
61611	50828	69	35800	28712	76	13288	10657	48	83	123	0	-17	81	0	0	317	0	2.10283
78081	60914	80	41841	31760	79	17169	12737	53	64	154	0	46	82	0	199	511	0	2.10488
125251	90300	90	59042	41356	87	27980	19689	74	-133	37	0	42	74	0	-69	355	0	2.10694
181712	118239	99	93674	63034	96	40846	26893	94	44	87	0	146	136	0	-274	620	0	2.10797
185271	117369	97	97169	63222	98	39819	23759	95	-34	88	0	32	76	0	-1107	88	0	2.109
334345	201949	128	159100	96954	126	84204	52346	122	-44	68	0	-20	44	0	404587	261508	142	2.109
291856	163305	121	132160	74064	111	51470	27256	107	28	121	0	-1	101	0	-242	334	0	2.11929
54023	43183	72	26173	21059	66	14291	11856	51	64	122	0	-152	52	0	-2515	0	0	2.11929
245265	152313	106	147734	87608	107	59924	36249	103	157	112	0	17	34	0	-222	380	0	2.12341
50053	42650	75	35673	29534	75	11761	9745	45	-19	166	0	-34	37	0	-291	304	0	2.12547
47365	38061	79	24541	20181	64	10593	8665	44	89	132	0	144	86	0	-256	371	0	2.13267
18403	15469	48	15060	12477	48	5424	4382	35	-17	89	0	134	110	0	332	534	0	2.13267
46038	36998	80	32211	26433	73	12089	9961	44	84	84	0	-69	53	0	-3431	0	0	2.13267
167881	112914	97	84838	56042	92	39284	26389	91	-66	87	0	-23	52	0	629	735	0	2.13473
89767	63130	86	54423	39538	86	18330	13033	57	-42	97	0	-112	21	0	-591	258	0	2.13576
75590	55329	84	54857	40333	84	17455	12106	59	-70	61	0	-53	36	0	357	796	0	2.13782
75780	56921	84	40864	29205	80	18423	13878	56	3	83	0	-25	25	0	-1135	0	0	2.13782
89996	71591	81	44087	35851	79	17943	14722	50	-25	85	0	-48	43	0	-267	478	0	2.14297
133543	89935	99	70709	48305	89	30489	20445	84	-35	102	0	107	83	0	-1831	16	0	2.144
161642	109140	101	95413	65501	94	35392	23586	90	98	113	0	-18	97	0	-579	346	0	2.14503
42476	34693	76	13932	11495	47	11024	9014	46	-138	72	0	35	53	0	65	353	0	2.14606
84351	59134	87	43407	30967	84	17774	12448	57	-229	48	0	-28	73	0	-2166	0	0	2.14606
75726	59641	76	46375	35000	78	19861	15169	54	191	173	0	24	68	0	-2881	0	0	2.14708
94939	69722	83	53209	38155	83	22068	15911	60	78	174	0	28	99	0	-5159	0	0	2.14708
155051	109299	91	76913	53102	89	38136	25494	89	164	125	0	61	46	0	42147	77731	106	2.14708
45666	36633	73	20736	17289	57	11557	9398	43	47	144	0	68	88	0	-3518	0	0	2.14811
183595	112801	100	111604	73271	97	42618	26541	93	148	112	0	-39	55	0	-2208	0	0	2.14811
71874	52883	89	42841	31399	80	17042	11933	55	154	142	0	-20	47	0	-2334	0	0	2.14914
119197	81868	91	64993	45273	89	25030	17124	72	-47	65	0	16	65	0	191	632	0	2.15326
158451	108461	97	87225	59242	92	37239	24995	90	-18	141	0	32	53	0	-920	585	0	2.15429
121485	87773	91	68014	47685	87	28038	19359	71	-76	103	0	82	59	0	-466	162	0	2.15738
199693	127891	103	126564	82170	99	34042	20753	93	149	149	0	10	49	0	-3724	0	0	2.15738
124524	88402	90	74263	52197	89	28349	19752	82	157	160	0	-114	63	0	142	419	0	2.16047
32200	27593	65	21913	18378	56	9735	7835	42	245	127	0	-84	39	0	-5435	0	0	2.16149
47386	36945	74	33354	24929	75	14513	10869	52	21	107	0	46	77	0	451	624	0	2.16561
102213	70209	91	58849	40214	87	24075	16966	68	-60	59	0	-11	60	0	866	708	0	2.1687
57867	46905	75	33534	27017	75	13856	10940	48	-81	23	0	29	57	0	23	331	0	2.1759
74351	57502	79	54541	41872	80	18001	13522	55	24	149	0	-80	12	0	-1706	0	0	2.1759
106266	73568	92	63134	44013	88	23379	16200	68	18	76	0	41	102	0	-2377	0	0	2.17693
62413	49142	81	24365	20069	60	12312	9569	47	2	89	0	-56	27	0	-388	149	0	2.17796
44595	36440	74	33070	27339	72	12281	9409	47	-58	82	0	0	69	0	-2003	0	0	2.17796
81556	65764	85	38186	30493	78	25834	20311	63	-86	76	0	-8	62	0	-2445	84	0	2.17796
230077	152717	107	123360	84678	100	47969	31982	98	43	75	0	105	95	0	-5039	0	0	2.17899
94404	68860	88	61881	44183	85	23037	16453	63	344	209	0	-78	81	0	-12163	0	0	2.17899
66406	53446	87	46591	38313	76	15015	12359	50	-142	33	0	-3	69	0	-4114	0	0	2.18002
305241	176020	123	134767	82653	121	77887	44048	118	-207	60	0	44	92	0	-1957	0	0	2.18002
67385	53751	78	33536	27053	77	20493	16660	53	-63	89	0	80	58	0	-1039	184	0	2.18208
84769	67229	80	45505	34777	82	17321	12986	54	-75	67	0	35	66	0	9618	3788	89	2.18208
198368	129289	96	116676	76217	97	45251	28779	95	-234	67	0	123	96	0	-312	562	0	2.18311
204115	125164	110	130640	77359	101	74525	45547	100	-21	118	0	4	85	0	-7692	0	0	2.18414
106259	75919	87	51198	36939	85	30636	22433	74	-84	74	0	52	72	0	-17738	0	0	2.18414
42158	36981	58	27116	22790	59	11172	9606	42	-203	32	0	25	69	0	-16172	0	0	2.18414
65280	52189	75	38094	30882	77	23507	18203	64	-186	0	0	83	104	0	308	651	0	2.1862
85664	66282	81	62977	46457	84	33671	24447	82	-165	87	0	74	85	0	-3129	0	0	2.1862
19946	16014	56	16917	14203	50	5096	4192	35	56	86	0	-11	82	0	-88	165	0	2.20164
28763	23545	66	15294	12793	49	7371	6327	38	-11	130	0	-31	28	0	296	492	0	2.20267
107860	77988	86	48716	34540	86	24593	17712	65	-93	112	0	73	68	0	-133	357	0	2.2037
106050	79438	86	50328	36186	84	22121	16238	59	41	108	0	33	65	0	-3427	0	0	2.2037
271260	159465	120	117700	71342	109	51885	31458	107	-19	70	0	96	153	0	-474	452	0	2.20575
187706	119680	104	94415	60280	97	33173	21516	91	-264	64	0	-46	85	0	-309	351	0	2.20781
99338	73838	91	55347	40043	84	23809	16697	65	-94	49	0	88	107	0	-103	1131	4	2.20884
192159	123075	99	90120	56651	95	44525	27913	93	168	230	0	-101	45	0	-601	404	0	2.20987
78618	60629	85	40590	31554	79	18763	14619	55	30	146	0	-14	109	0	-102	239	0	2.21296
86807	69273	91	43745	34501	80	31617	24128	75	32	92	0	-46	51	0	-220	396	0	2.21399
101414	69398	88	62285	42632	88	22412	15807	58	-35	95	0	79	132	0	-4	600	0	2.21913
80031	64451	84	44057	36210	77	13696	10972	49	4	58	0	35	73	0	1	342	0	2.22222
32878	26408	75	16656	13690	50	8186	6723	40	-50	59	0	-58	36	0	-144	599	0	2.22428
71392	52433	83	41568	29003	81	20346	14868	57	-188	22	0	-66	39	0	-185	486	0	2.22428
211472	129526	108	102882	64928	99	46709	28981	95	-19	121	0	47	59	0	-511	240	0	2.22531
78375	58068	81	46537	33911	82	15975	11251	53	-70	72	0	-60	15	0	-3746	126	0	2.22531
147168	98514	96	87995	58383	93	40450	27283	90	129	154	0	-120	50	0	-5711	0	0	2.22634
80637	65590	80	48556	39915	79	14895	11938	47	85	104	0	6	41	0	574	488	0	2.2284
43528	33394	64	29688	24620	74	11550	9602	44	27	114	0	5	43	0	-179	308	0	2.22943
168425	110969	108	83377	54247	93	36987	23383	92	2	117	0	-33	91	0	-194	362	0	2.23046
36279	29980	69	17636	14589	52	10181	8357	43	-57	49	0	78	89	0	-926	248	0	2.23149
355113	204636	133	208885	116341	132	94876	57752	128	-108	67	0	84	70	0	-1049	429	0	2.23252
75826	60317	75	41016	30941	81	23385	17362	63	-96	61	0	-26	52	0	-23921	0	0	2.23252
158077	110906	93	97591	65584	96	44233	29972	92	46	151	0	-78	30	0	-988	125	0	2.23354
109556	87186	87	38631	31183	80	31068	25491	77	83	107	0	90	108	0	27	211	0	2.2356
123837	88647	89	70555	49734	89	32951	23246	85	-111	61	0	-26	55	0	758	461	0	2.24178
130988	83754	94	99446	64655	92	31585	20538	89	25	179	0	87	146	0	-365	199	0	2.24487
39453	32782	73	34783	29202	72	10964	8492	46	-188	98	0	49	79	0	-1942	0	0	2.2459
160473	113536	90	104522	74963	91	43209	30361	88	196	138	0	-60	33	0	267	682	0	2.25001
32495	27037	69	22570	19307	56	7232	6067	38	69	116	0	-149	18	0	-6771	0	0	2.25001
162512	107597	96	101971	69224	95	36819	23479	92	-83	48	0	-73	56	0	-371	320	0	2.25207
254595	128717	116	193998	109250	117	67937	37226	112	17	107	0	25	95	0	-2326	60	0	2.2531
100347	69714	100	49548	34579	85	27460	19465	74	52	96	0	-84	29	0	-1539	0	0	2.25413
181808	116853	97	84824	54884	97	38530	24385	94	244	173	0	-33	54	0	-3914	0	0	2.25413
67128	51656	83	40416	29477	79	16832	12741	55	98	98	0	-69	39	0	-268	224	0	2.26134
42290	35755	71	27897	23053	71	11020	9149	43	-73	83	0	-27	75	0	-1698	0	0	2.26236
57480	46337	77	37181	30090	76	12856	10789	45	173	180	0	33	96	0	373	547	0	2.26442
88920	65189	95	62120	45541	83	19701	14337	57	-37	120	0	-6	78	0	-1964	0	0	2.26442
63065	52390	75	32287	26379	75	13474	11038	48	41	109	0	43	73	0	79	367	0	2.26648
32326	25790	65	19720	16487	53	9285	7893	41	32	124	0	71	69	0	-1543	0	0	2.26648
47970	39766	70	22736	18910	59	9528	7534	43	68	150	0	60	101	0	-974	0	0	2.26751
150683	105637	93	116311	83462	94	3178	2396	27	227	193	0	84	102	0	-460	685	0	2.26751
192291	128517	100	113528	72553	98	53219	34145	94	202	156	0	78	97	0	128587	205342	111	2.26751
134202	89573	90	74568	50595	90	32263	22142	88	47	128	0	57	85	0	451	603	0	2.2778
94535	72305	84	67877	50517	83	27372	19425	69	37	110	0	17	65	0	14749	5780	98	2.2778
272166	154894	127	195096	113089	117	72496	39831	114	58	114	0	-65	71	0	227	540	0	2.28192
172332	97906	98	115144	65831	100	41985	23777	95	32	128	0	-19	82	0	-555	234	0	2.28398
80465	64684	84	42647	33769	79	17683	14241	50	118	135	0	6	30	0	413	539	0	2.29015
86416	62044	85	51093	35782	84	20521	15197	62	34	123	0	52	60	0	-92	369	0	2.2953
129010	89134	91	70915	49081	90	27546	18314	69	1	59	0	-1	65	0	-298	183	0	2.29736
119823	78753	90	80653	56493	89	27695	19143	78	96	124	0	-176	42	0	-3223	0	0	2.29839
220154	129032	116	119113	71403	104	45819	26224	101	176	125	0	61	81	0	-3467	0	0	2.29942
172644	106158	115	112926	70614	115	43192	26681	115	888	640	0	1296	783	0	-2010	25	0	2.29942
214196	130500	106	105294	65566	100	42613	26666	97	-52	209	0	-65	65	0	-6639	0	0	2.29942
45400	40614	55	28157	23433	70	12331	10431	44	70	130	0	-6	50	0	-7210	0	0	2.30045
200057	125619	112	106198	67698	99	45450	28631	96	-93	77	0	-11	42	0	-5574	0	0	2.30045
96111	69527	99	54271	40811	99	24617	18754	84	865	735	0	706	693	0	-4343	3149	5	2.30045
66235	53240	79	33989	28155	75	11343	8859	44	85	206	0	19	65	0	-382	398	0	2.30148
45814	38301	76	25014	20962	65	10867	9235	44	25	83	0	-40	52	0	-116	410	0	2.30354
74337	60250	83	35214	28436	77	22897	17923	59	-74	77	0	34	83	0	-418	314	0	2.30662
213539	113747	113	137138	76712	104	45225	25784	99	-81	83	0	96	73	0	-734	85	0	2.30868
168915	117139	92	92581	62718	92	45567	30120	90	119	163	0	-7	66	0	-2057	115	0	2.30971
35747	29571	65	25900	21563	68	10576	8483	44	136	168	0	-110	24	0	-708	15	0	2.31074
110604	77386	91	58356	41152	87	22745	15888	63	-95	50	0	-54	44	0	-1951	0	0	2.31074
185066	126668	95	115362	82441	96	41017	27441	93	92	152	0	25	47	0	138	380	0	2.31795
309377	179659	144	220029	128014	144	138087	80863	134	1079	591	0	753	514	0	927	5538	7	2.31795
47766	40131	72	30355	25186	73	10449	8694	43	-46	48	0	-76	80	0	-4436	0	0	2.31897
43262	35521	61	25417	18852	69	15451	11655	54	-159	37	0	8	48	0	-248	223	0	2.32103
61771	48780	83	39304	31174	75	19486	15689	59	97	79	0	-15	59	0	-117	199	0	2.32206
84515	69864	81	58155	47263	79	24810	20250	64	-78	34	0	40	59	0	218	419	0	2.32412
56747	47013	79	31547	25698	75	13764	11339	49	-91	101	0	102	105	0	-998	224	0	2.32515
124220	85035	91	80602	55378	91	27593	18627	77	38	112	0	-12	88	0	-122	142	0	2.32824
64125	51499	79	27796	22557	70	16914	13527	52	-102	57	0	-19	55	0	973	783	0	2.32927
84861	62064	85	52826	38170	83	21905	15270	60	-32	148	0	121	111	0	-1336	0	0	2.32927
102602	74138	95	52788	37306	85	19502	14165	59	-71	32	0	28	51	0	248	545	0	2.33236
61785	48918	81	47924	37065	79	16843	12683	53	-71	96	0	-55	36	0	-630	205	0	2.33338
56262	45339	77	31479	25488	73	12349	10241	44	36	142	0	47	76	0	145	498	0	2.3375
112115	84989	91	61805	44850	89	29355	21675	84	386	242	0	165	157	0	765	760	0	2.3375
67014	54565	75	32769	26612	77	12660	10097	47	149	121	0	52	94	0	-54	488	0	2.33956
110144	71170	95	88704	60948	89	34626	23732	85	-124	58	0	-10	41	0	-1690	132	0	2.34059
123635	86777	97	65556	44488	89	23751	16314	68	234	115	0	-64	44	0	-830	253	0	2.34162
74168	57458	82	46676	34787	81	16796	12459	54	47	88	0	-14	74	0	141	414	0	2.34368
43227	37856	67	25395	21190	67	10148	8238	42	8	122	0	-84	26	0	-16	498	0	2.34677
56536	44717	80	36718	30073	75	14743	11596	48	38	150	0	-44	30	0	579	941	0	2.34985
138570	98192	89	62369	43245	87	27084	18447	72	25	122	0	-2	93	0	-3174	0	0	2.34985
201992	130495	109	89649	57963	100	40455	27157	96	-51	75	0	67	67	0	200	471	0	2.35397
92576	64618	89	46498	32946	85	21182	15013	59	-12	82	0	96	92	0	425	562	0	2.35603
38256	33221	63	27490	22980	68	7962	6440	39	111	111	0	-30	61	0	-2866	0	0	2.35603
81281	66931	80	43235	34990	78	17286	14169	56	-23	49	0	-104	51	0	-398	53	0	2.36118
262331	148382	118	155255	85249	115	74341	43956	111	15	99	0	-35	59	0	245	400	0	2.36529
127995	90348	91	66257	46246	87	29542	21131	85	193	119	0	-2	49	0	-206	512	0	2.36941
159067	103125	98	122903	83086	96	42233	27203	93	82	147	0	5	65	0	-422	114	0	2.36941
30971	25680	60	22804	18838	62	6555	5691	36	-14	53	0	95	105	0	65	825	0	2.37147
171968	118880	94	94012	65391	92	41729	29292	89	4	95	0	89	58	0	275	463	0	2.3725
53451	43621	87	33604	27619	74	10667	9132	44	-127	69	0	-35	58	0	-517	196	0	2.37456
170263	109162	102	122263	80986	99	49539	31711	97	-14	135	0	147	74	0	313	394	0	2.37764
128659	79071	105	91167	57069	92	33790	21569	90	56	191	0	71	108	0	-791	115	0	2.37867
157289	108305	98	86996	59642	91	44232	31192	89	319	156	0	-67	84	0	24	531	0	2.38279
131129	93607	90	110096	80019	91	38732	27870	88	-173	80	0	44	117	0	-5155	0	0	2.38279
67049	51607	85	40129	30383	76	13650	10030	48	-90	39	0	-43	72	0	-7123	0	0	2.38279
105469	75036	97	67148	49449	85	26625	19335	70	73	138	0	155	83	0	-1015	34	0	2.38382
25299	21023	56	17360	14400	52	7154	6281	38	87	140	0	2	57	0	318	469	0	2.38794
52713	42271	82	25555	20843	67	11037	9076	43	211	170	0	-35	60	0	-1151	66	0	2.38897
135259	94142	91	73779	49650	92	34143	22773	89	85	116	0	52	81	0	375	542	0	2.39205
52777	43993	73	32893	27376	74	14242	11355	49	-27	41	0	58	70	0	-107	714	0	2.39308
95429	68879	94	58227	42726	83	23499	17270	68	145	102	0	-66	60	0	578	518	0	2.39514
40597	32818	71	17590	14771	48	8995	8001	40	106	153	0	-35	57	0	-3265	0	0	2.39514
49716	41816	75	35040	29173	74	14546	11631	49	45	101	0	-89	53	0	-2852	0	0	2.39617
38178	31501	67	15617	13138	49	10327	8363	42	96	177	0	-23	37	0	-144	439	0	2.39823
131436	96832	90	67764	49540	89	36748	26590	86	-57	75	0	-16	82	0	-1173	222	0	2.39926
48117	40112	74	25595	21182	60	12242	10316	44	19	133	0	-11	44	0	-5309	0	0	2.39926
69397	55977	82	28807	23811	74	15529	12472	50	125	92	0	21	69	0	44	352	0	2.40132
156467	113790	91	104522	78949	90	38368	27727	88	100	184	0	-73	28	0	-19159	0	0	2.40543
49135	40859	77	24081	20175	65	12896	10996	45	-14	109	0	81	55	0	-183	93	0	2.40852
71161	52861	80	43541	31606	81	19111	13918	54	16	139	0	-40	59	0	983	925	0	2.41264
128215	87345	89	78645	53392	89	26029	17167	71	-170	75	0	64	75	0	-1546	6	0	2.41264
183647	120988	96	94034	62632	93	39788	26025	90	159	144	0	-116	44	0	-3924	0	0	2.41367
65799	53566	79	33952	27726	75	13884	11469	46	162	153	0	-23	38	0	152	357	0	2.41573
293891	186348	115	212610	134476	116	81878	49435	114	41	110	0	37	77	0	128	849	0	2.4219
140485	97146	94	83133	57351	93	28424	19412	73	-116	62	0	-9	50	0	-6424	0	0	2.4219
69897	54426	93	47977	36518	79	15099	11540	51	97	84	0	-52	63	0	-667	64	0	2.42602
220584	131000	107	104377	63706	101	49728	30275	97	-15	105	0	128	94	0	44	585	0	2.42911
96444	78210	83	46431	37813	79	18762	14777	54	-2	99	0	-72	48	0	-9771	0	0	2.42911
64530	52986	77	23647	19350	60	12607	10037	44	72	98	0	-8	69	0	-4038	0	0	2.42911
68443	52866	85	39677	29232	78	18304	13359	60	165	154	0	55	81	0	-962	61	0	2.43014
265681	153622	118	143171	84115	112	55498	32832	108	37	108	0	-32	61	0	-338	188	0	2.43631
290080	164514	109	183616	104949	110	70484	40050	106	182	138	0	10	79	0	-14795	0	0	2.43631
136146	98085	90	66648	47243	88	26043	18747	68	-218	57	0	-53	55	0	-17041	0	0	2.43734
38961	31483	64	19584	16313	52	8443	7014	41	136	152	0	-122	43	0	-5811	0	0	2.43734
73814	60196	78	34922	28482	77	21745	17963	57	-131	27	0	-15	50	0	-393	522	0	2.43837
39449	30950	73	29271	22845	72	10838	8337	45	76	113	0	20	54	0	-64	435	0	2.4394
77003	55326	84	39224	27944	83	18516	12984	57	10	74	0	-15	52	0	-4195	0	0	2.44146
51025	42438	73	29461	24532	73	12111	10192	44	-81	62	0	78	82	0	-17	228	0	2.44352
42762	35406	68	25125	20636	64	12372	10088	44	-79	99	0	62	116	0	-626	397	0	2.44455
130229	90905	103	65248	46027	88	26366	17988	68	1	99	0	68	83	0	-508	306	0	2.44558
177553	118448	94	91527	60024	94	41982	27255	91	-34	54	0	-46	94	0	84	425	0	2.44969
57269	46689	65	37046	28279	78	15930	12463	51	-44	59	0	-20	85	0	-5752	0	0	2.44969
100199	74492	85	48313	34812	82	23157	16814	62	-105	90	0	-123	11	0	395	560	0	2.45175
65730	54965	79	37916	31587	75	15615	12589	49	20	97	0	110	126	0	-280	284	0	2.46102
88321	69907	81	54674	43434	82	23317	18217	61	191	181	0	38	106	0	39697	87741	36	2.46102
118725	85879	92	61282	43745	86	26061	18398	70	27	101	0	2	46	0	-1859	0	0	2.46205
46738	39009	74	27241	22651	71	10506	8673	42	17	75	0	-14	35	0	-416	194	0	2.46925
240119	150475	106	148306	93323	104	51677	32002	101	55	115	0	144	116	0	1275	1384	11	2.47337
72831	59274	76	43296	35545	76	13452	11368	46	244	172	0	-39	83	0	-333	546	0	2.4744
152591	104201	99	70227	48072	91	33081	23178	87	-91	63	0	-8	90	0	-3246	0	0	2.4744
167394	113519	98	81820	55590	94	34167	22587	90	96	110	0	-47	29	0	135	795	0	2.47646
243645	138157	113	140180	81793	109	50307	28633	105	233	254	0	61	99	0	563	506	0	2.47954
60481	49877	76	36848	30038	75	13477	10705	47	115	159	0	-43	65	0	-409	356	0	2.4816
68053	48254	83	46751	33846	82	18492	13140	54	-157	27	0	37	80	0	3	344	0	2.48366
79670	64150	78	58685	45455	80	19164	14654	56	-135	36	0	-77	55	0	-1254	108	0	2.48469
60614	48366	78	33252	27175	75	13309	10565	46	14	141	0	10	48	0	-947	45	0	2.48572
111973	89593	83	61604	49694	82	27266	21070	67	153	253	0	-17	54	0	-2247	0	0	2.48572
117265	91466	87	60640	48088	83	33383	25476	80	76	175	0	-40	28	0	-2	288	0	2.49087
323277	166965	130	237237	124690	122	99628	53819	120	-17	113	0	64	91	0	1210	798	0	2.49189
101463	78414	87	59065	43474	87	24595	18173	65	-7	150	0	99	101	0	-1755	0	0	2.49395
64131	51282	90	34014	27414	75	13512	10658	47	-15	92	0	17	49	0	-1568	0	0	2.49395
98017	72852	83	57275	41212	84	24106	16782	65	77	131	0	49	55	0	-3016	0	0	2.49498
76441	64024	77	33814	28116	77	15305	12999	45	-219	34	0	-56	49	0	-5518	0	0	2.49498
73791	61099	80	40900	31913	81	16905	12943	51	-10	83	0	1	65	0	-327	114	0	2.49807
87615	64260	87	54550	39198	83	20400	13796	60	211	144	0	-13	61	0	-2172	0	0	2.49807
101689	86337	78	46325	37959	79	40278	32335	80	-149	45	0	42	75	0	158	591	0	2.4991
48676	38217	87	42123	33854	75	13138	10190	48	79	124	0	-5	50	0	-1154	68	0	2.50013
169143	124169	89	91531	67987	89	40816	29665	86	124	138	0	10	44	0	-280	443	0	2.50219
92546	70200	83	53856	39594	84	22863	16598	61	-59	52	0	202	103	0	-1006	0	0	2.50425
38425	35012	51	18472	15548	52	9731	7864	42	4	55	0	-16	70	0	165	516	0	2.50528
60718	45162	88	44415	33162	79	15246	11136	52	102	145	0	-76	48	0	-2255	0	0	2.50528
157240	103601	105	82327	55530	109	41705	26667	91	396	248	0	326	306	0	-1988	0	0	2.50528
172655	117324	94	83144	55711	93	36479	24748	90	162	129	0	31	85	0	-261	447	0	2.50836
158532	107549	98	72785	50325	93	35708	23100	90	-221	92	0	-24	66	0	-840	50	0	2.51248
116319	83816	94	74492	53479	89	28678	18987	84	-88	137	0	-40	35	0	-3237	0	0	2.51248
162501	104805	96	128103	88712	95	39069	25871	92	-228	54	0	8	81	0	-5473	0	0	2.51248
163196	113263	94	76689	53824	91	51203	34665	90	-80	123	0	6	102	0	-10812	0	0	2.51248
56914	48040	74	26720	21409	59	14788	12147	48	-24	169	0	-30	24	0	-12267	0	0	2.51248
87125	68188	81	36857	29082	79	19461	15614	53	-61	71	0	9	101	0	-1927	0	0	2.51351
87118	67486	81	45327	33279	80	27080	19794	69	125	93	0	-54	52	0	-17	261	0	2.51763
59355	45883	82	35715	27121	79	14172	10866	50	54	92	0	41	85	0	-1219	0	0	2.51866
40134	33559	74	17950	15127	51	9031	7759	38	-57	52	0	-40	55	0	-819	175	0	2.51866
66597	53511	91	41481	34047	77	10782	8190	44	55	97	0	-46	60	0	-954	296	0	2.52277
36937	32733	51	29783	24764	71	8755	7168	41	-107	26	0	-12	60	0	-3499	0	0	2.52277
55119	46548	73	27256	22399	66	13247	10857	45	-138	32	0	-82	105	0	-368	214	0	2.52483
87025	66469	82	49342	37517	81	18920	14642	53	-39	65	0	-14	43	0	-2220	0	0	2.52483
180343	118470	96	103503	69848	95	39650	26223	92	-155	54	0	-57	42	0	-1147	331	0	2.52586
392811	179792	160	243387	120082	143	113213	55233	141	72	225	0	-126	45	0	-10688	0	0	2.52586
142286	96502	97	84116	57247	92	33849	23278	87	-17	133	0	35	87	0	-10	498	0	2.52895
137106	100456	95	70426	49613	92	30657	21049	87	147	154	0	45	94	0	313662	226908	86	2.52895
43058	38716	58	32270	27357	68	8144	6786	39	-30	44	0	24	72	0	-7218	0	0	2.52895
53305	44669	72	28032	23796	63	9290	7395	43	-155	60	0	7	55	0	-7279	0	0	2.52895
211746	136143	101	98948	68757	96	42905	28358	94	-42	130	0	-104	71	0	79	516	0	2.53307
126907	86457	90	87596	61641	89	30920	21359	86	-93	63	0	57	68	0	-2666	0	0	2.5341
166615	114386	99	84525	57476	93	38158	25610	90	-98	229	0	52	103	0	251	649	0	2.53924
104483	75325	94	73181	54605	85	22751	16975	64	37	109	0	14	101	0	-1616	0	0	2.54027
63754	50636	81	33137	26657	76	14386	11719	50	-41	79	0	-23	36	0	1	562	0	2.54336
168131	103587	102	113217	69033	97	55431	35332	96	-81	130	0	-69	31	0	-248	512	0	2.54439
107478	83494	85	75058	56778	84	23438	17681	60	-214	42	0	2	93	0	-6440	0	0	2.54439
81216	57159	96	66341	47214	96	19158	13091	67	670	547	0	433	307	0	-6342	0	0	2.54542
56352	45837	83	27487	22008	72	12035	9830	44	-41	100	0	4	44	0	-555	89	0	2.54645
267066	158541	116	187364	116716	114	68724	43178	110	-133	84	0	-68	48	0	-164	483	0	2.54953
59653	52419	59	43875	33811	76	17678	13931	61	-91	79	0	165	116	0	-179	255	0	2.55262
60162	45690	91	37217	28012	78	16043	12176	50	60	112	0	-13	34	0	-99	341	0	2.55468
105940	76337	88	86822	62460	87	25413	17895	66	179	125	0	-75	34	0	-577	113	0	2.55571
257961	158750	122	172269	112235	106	59785	37435	104	-128	86	0	-25	45	0	-5913	0	0	2.55571
100749	82785	81	69762	56971	81	32707	27077	78	46	96	0	-12	73	0	-3614	0	0	2.55674
67646	56054	77	30173	25325	69	13730	10868	48	28	81	0	41	87	0	-7254	0	0	2.55674
115827	91867	92	71110	57387	82	28322	22625	74	-192	68	0	-43	48	0	-1753	1	0	2.55777
113700	80212	89	67236	47433	88	25371	17695	73	-54	106	0	-107	40	0	-122	673	0	2.56086
133382	85545	102	72315	50160	89	27945	18839	74	-50	95	0	112	84	0	-126	525	0	2.56394
24782	22017	56	17253	14706	50	6444	5473	37	49	86	0	69	84	0	-1470	0	0	2.56497
188765	126249	99	80015	53562	93	49685	32385	92	-31	73	0	103	109	0	398	441	0	2.57012
146824	103339	90	56551	38309	91	38676	26952	87	189	133	0	-120	38	0	-1412	91	0	2.57115
42981	34997	81	39104	30856	75	12292	9543	48	-26	98	0	-81	23	0	332	890	0	2.57424
77130	58228	81	47193	35027	83	20349	15362	57	94	121	0	56	56	0	341	707	0	2.5763
151768	109061	102	83841	59111	91	33987	24318	87	167	132	0	20	56	0	788	708	0	2.57733
162378	102551	95	107086	69122	97	35175	22095	94	8	126	0	-42	88	0	-5081	0	0	2.57733
99417	73944	85	68153	50168	85	19048	13764	54	1	69	0	17	52	0	-459	46	0	2.58453
33171	28642	58	18992	16136	51	6938	5534	38	-132	49	0	-39	11	0	-4075	0	0	2.58453
46504	38633	74	25330	21852	60	8187	6747	39	73	161	0	-42	52	0	-5436	0	0	2.58453
152546	108066	97	75652	54111	89	26214	17963	67	63	171	0	90	103	0	-5781	0	0	2.58453
70237	57366	76	32767	27299	75	14238	11251	50	-101	46	0	72	122	0	-783	373	0	2.58659
30762	25810	64	14803	12600	48	8101	6625	40	65	121	0	-50	87	0	-3000	0	0	2.58659
162345	118884	92	117589	88653	92	80592	60420	91	42	107	0	7	76	0	-208	296	0	2.58762
48145	41827	71	28038	23839	63	10501	9016	44	2	91	0	-10	62	0	-11843	0	0	2.58762
397844	236419	153	298318	181417	144	125437	77116	141	127	176	0	30	79	0	-1928	144	0	2.58865
48615	42825	67	22105	19312	50	10822	8735	44	-48	57	0	-44	32	0	-23742	0	0	2.58865
44693	37075	73	34627	26910	76	14164	10959	50	-62	100	0	12	65	0	-68	274	0	2.59379
131596	101247	86	66530	50572	85	26873	20465	69	151	196	0	-70	48	0	-831	48	0	2.59482
63407	49661	87	40762	31746	79	23883	18929	68	-167	50	0	-89	77	0	573	495	0	2.59791
55465	47531	64	33889	28572	73	13766	11477	45	-75	70	0	37	41	0	-14498	0	0	2.59791
238699	132243	104	148591	89981	103	67332	40678	101	122	100	0	-7	81	0	-305	231	0	2.61026
76848	57428	83	46385	34971	81	20520	15135	57	0	130	0	-20	35	0	305	407	0	2.61232
54972	43454	76	40258	30953	76	14348	11023	49	78	120	0	-79	49	0	-3395	0	0	2.61335
45527	38609	65	21615	18344	56	9308	7601	42	1	147	0	29	81	0	45	404	0	2.61747
29340	25036	62	19523	16390	54	6539	5247	37	-38	107	0	-60	36	0	-2312	0	0	2.61747
91286	74108	80	27311	22511	67	15935	12416	49	-28	119	0	-84	107	0	-742	262	0	2.6185
60378	50371	75	31173	25795	75	14503	11736	49	60	128	0	-4	51	0	-500	159	0	2.62261
56891	48172	71	38562	30960	75	20326	16358	52	-96	92	0	116	102	0	-905	415	0	2.62364
51822	44032	76	25536	21584	64	10933	9347	42	-15	113	0	-33	76	0	969	1156	7	2.62673
38572	35030	58	21411	18134	57	7874	6592	38	2	71	0	-73	37	0	52	374	0	2.62879
205071	137604	96	88051	56755	96	45872	30083	93	91	79	0	-173	65	0	-720	0	0	2.63291
52870	44849	66	26191	21602	69	11301	9774	44	167	225	0	75	115	0	-140	560	0	2.63394
79381	59834	81	65658	48979	82	20175	14549	63	20	96	0	-33	29	0	240	551	0	2.63599
340487	184808	122	159468	87014	116	79119	44365	114	36	112	0	26	58	0	-5281	0	0	2.63599
53224	41833	82	39205	31440	75	15230	11639	52	-156	82	0	10	91	0	-644	230	0	2.63702
82706	67608	81	40389	32708	79	16011	12505	52	-128	56	0	130	103	0	304	328	0	2.64011
97577	80525	82	39765	32933	79	20076	16612	56	10	69	0	-177	17	0	-109	509	0	2.64217
70316	57475	77	37070	30399	76	12204	9716	46	-84	36	0	55	81	0	-2329	0	0	2.64217
90637	69360	85	47154	34295	82	21931	16219	67	23	123	0	48	101	0	233	535	0	2.64423
98152	69719	87	65736	46703	86	23581	17156	63	-126	79	0	-73	48	0	-273	227	0	2.64526
70171	58920	77	33745	28171	75	18492	14906	58	5	136	0	54	69	0	33	628	0	2.64835
318099	146025	128	170857	71582	127	96281	48502	124	111	145	0	-176	33	0	-4495	0	0	2.64835
58955	51406	56	34651	29041	75	12479	10064	43	99	135	0	35	107	0	-7167	0	0	2.64835
61860	48903	80	32624	25427	76	16543	12822	53	-201	30	0	-70	37	0	-1832	0	0	2.64937
331048	200166	130	242649	158311	130	112033	70065	126	100	125	0	9	79	0	-487	472	0	2.6504
50602	41473	76	25330	21047	64	9993	8194	42	-123	109	0	20	48	0	438	561	0	2.65246
63409	52698	82	18177	15201	52	13716	11355	47	-143	49	0	-13	67	0	183	385	0	2.65349
111772	81296	87	58555	42826	87	32221	23111	84	144	124	0	-81	55	0	-2303	0	0	2.65349
274675	162254	125	124596	76305	110	64334	38700	108	71	158	0	-21	44	0	-1489	196	0	2.65452
157408	110804	90	84085	58345	91	34775	24339	88	193	129	0	47	84	0	-6808	0	0	2.65555
49212	39361	76	29201	24233	73	11623	9186	45	-131	65	0	35	106	0	-505	19	0	2.65761
18686	16817	45	14019	11870	47	5154	4294	33	-6	95	0	-101	84	0	-344	233	0	2.65864
287050	159818	122	151111	86057	109	64003	36250	108	-136	40	0	60	93	0	-261	382	0	2.65967
97441	78749	82	44519	34673	82	23292	18524	59	-135	72	0	-179	8	0	308	684	0	2.66276
49926	43804	73	27161	22973	65	13637	11374	46	-89	93	0	90	94	0	-3169	0	0	2.66276
65612	56566	67	39344	32312	76	14775	11912	47	68	122	0	37	91	0	-4049	0	0	2.66378
140850	100774	90	77462	54833	90	33500	23356	88	-26	126	0	23	120	0	-236	287	0	2.66481
54698	44865	76	39750	31441	76	14000	10627	49	94	125	0	-21	39	0	6076	2991	64	2.66481
63204	49663	79	40460	30967	76	18636	14581	54	-61	92	0	-93	90	0	-2728	0	0	2.66481
181757	117796	98	90326	59110	95	35398	22133	92	-60	88	0	-128	53	0	-5897	0	0	2.66481
67163	55232	80	27419	22707	69	14322	11895	48	99	130	0	-129	84	0	-965	0	0	2.66584
57076	45846	86	39410	30436	75	14666	11697	50	-40	54	0	-12	66	0	-261	192	0	2.66893
136802	90039	97	84075	57525	91	41029	29169	88	-48	110	0	-12	69	0	-2869	0	0	2.66893
131147	92909	93	91397	66683	89	31646	21664	85	49	123	0	-179	53	0	-9657	0	0	2.66893
140554	96301	92	67074	46022	90	31226	21461	87	30	86	0	71	91	0	-489	706	0	2.67099
88415	68452	79	52509	39829	80	19962	14953	57	-94	77	0	77	83	0	-4327	0	0	2.67099
151680	99339	103	85185	59469	94	33656	22777	90	-18	118	0	9	34	0	-274	317	0	2.67922
91552	70049	80	47730	35009	83	19546	14103	56	-95	91	0	64	70	0	-879	136	0	2.68025
109410	79155	87	75354	55472	88	23259	16357	63	-81	66	0	72	60	0	-2434	0	0	2.68128
43859	38019	72	29680	24685	70	9218	7415	41	176	162	0	13	89	0	-657	0	0	2.68334
161052	113932	92	79580	55503	91	37629	26285	88	-203	81	0	37	72	0	-17	607	0	2.68437
109236	89125	90	55068	45351	81	30234	24109	75	-91	51	0	21	113	0	-3214	0	0	2.68437
165906	112700	96	97590	65976	93	41830	27391	91	-6	118	0	34	71	0	184	291	0	2.68849
256922	163428	115	167063	107513	109	80390	52344	107	-146	82	0	12	55	0	-1228	550	0	2.68952
99880	68278	93	60557	41951	86	26081	18608	66	-125	141	0	-120	17	0	-188	822	0	2.69055
240313	156081	109	94249	61906	102	53678	33684	100	34	139	0	16	85	0	39571	45154	119	2.69055
153555	114620	92	99736	78624	88	39436	30867	84	-127	104	0	-80	20	0	-487	120	0	2.69466
144784	99518	95	104488	75099	92	32188	22471	87	-141	33	0	-120	5	0	-1098	12	0	2.69569
125837	90373	97	76948	57657	87	24791	17599	64	159	164	0	10	95	0	433	881	0	2.69775
210384	140197	101	94362	63250	97	49082	33827	95	53	151	0	6	78	0	-293	290	0	2.70084
97005	71275	99	63114	45378	83	19264	13533	56	21	114	0	-65	58	0	-172	210	0	2.70599
91934	74289	84	44469	36748	79	22635	18512	57	24	85	0	-17	102	0	-85	470	0	2.70907
55353	48723	64	30842	25802	74	12264	10367	43	-5	74	0	-48	18	0	-4304	0	0	2.7101
95875	71336	85	66026	50204	84	19827	14426	58	136	161	0	-37	37	0	-439	405	0	2.71216
193583	130684	101	78146	52254	94	35385	24620	91	31	144	0	181	103	0	-321	201	0	2.71525
414313	216661	151	516941	297778	153	193362	101339	151	363	840	0	310	729	0	-3460	0	0	2.71628
30931	27407	61	14480	12350	47	8432	7037	39	-83	113	0	-41	28	0	-5501	0	0	2.71731
64200	53042	76	36560	30320	75	11233	8975	43	-43	106	0	-19	52	0	-100	281	0	2.72245
84922	62966	84	49068	36539	81	20010	14516	57	-107	89	0	-73	65	0	-2473	0	0	2.72245
52452	43737	72	31868	26751	74	12707	10317	48	-173	60	0	-97	36	0	215	336	0	2.72451
221632	138640	102	121074	78000	100	49043	31165	97	-150	67	0	46	49	0	-1522	358	0	2.72451
63785	51806	80	35488	29601	75	13804	11724	47	66	198	0	-14	52	0	-87	543	0	2.72657
32144	28731	63	24870	21158	60	8532	7114	40	98	90	0	-38	69	0	-2807	0	0	2.72657
160907	112127	94	81116	55918	93	31443	21405	78	-105	134	0	42	75	0	-3	290	0	2.7276
131835	81828	107	85791	55739	107	38715	24960	93	1134	840	0	868	544	0	-758	64	0	2.7276
150935	109577	90	99929	74294	90	37469	26628	87	-108	84	0	18	25	0	285	504	0	2.73275
122604	93812	95	52413	39968	82	32094	23527	83	-109	146	0	70	117	0	-740	0	0	2.73481
136782	83943	97	124017	79048	95	40517	24182	90	80	128	0	21	100	0	-2132	0	0	2.73481
206819	131691	104	123037	81902	97	44836	27871	94	-119	63	0	103	77	0	-983	283	0	2.73583
108934	78098	85	62015	42535	87	24861	16649	65	-88	43	0	36	47	0	740	637	0	2.74098
51038	42346	76	21035	17365	55	11128	9376	43	59	206	0	58	100	0	-569	29	0	2.74304
69391	52947	80	46030	34902	79	18574	13445	55	-51	59	0	-97	33	0	-1166	195	0	2.74304
221004	140551	103	105431	68568	99	48125	31013	97	106	259	0	45	82	0	-5442	0	0	2.74304
142514	104511	93	103563	78664	90	44672	32979	87	-87	85	0	-15	87	0	-66	323	0	2.74819
103437	77507	87	54222	39208	86	22714	16015	63	-92	87	0	-29	50	0	304	681	0	2.75024
79226	64072	87	36524	29805	77	17005	13755	53	1	80	0	-62	42	0	-514	227	0	2.75127
80559	59142	84	51675	37073	85	20240	14881	58	-54	102	0	18	81	0	-2374	0	0	2.75127
48989	39746	84	25254	21386	62	11013	9326	42	105	201	0	-61	82	0	-1617	0	0	2.7523
83337	65466	95	47191	35707	80	19915	15549	53	-21	76	0	-107	30	0	-2574	0	0	2.7523
25283	22326	57	16601	14349	49	9065	7338	42	99	154	0	-29	73	0	100	455	0	2.76054
57583	44735	86	40573	31409	77	14463	11051	50	-7	106	0	-21	69	0	-778	0	0	2.7626
43127	36003	73	23037	19587	57	9673	8229	40	218	116	0	-33	48	0	-1230	0	0	2.7626
107425	87801	86	38920	32172	79	33558	27425	79	-147	82	0	-21	63	0	-1947	0	0	2.76363
169674	122602	93	107241	79038	92	36591	26914	89	-91	126	0	-6	78	0	-2278	0	0	2.76363
93688	69411	83	50990	38129	81	22378	16437	63	-104	78	0	137	73	0	-241	190	0	2.76671
70025	52226	84	38511	29545	78	13392	10306	50	-121	91	0	-92	62	0	-1603	0	0	2.76774
32379	29355	60	18718	16001	54	8245	6470	40	-67	100	0	-20	75	0	-828	240	0	2.76774
108597	84148	86	65653	51618	83	30173	23331	80	-76	41	0	-18	100	0	-766	141	0	2.77392
139029	99024	93	83918	60864	89	28444	20281	74	0	73	0	-88	21	0	-155	412	0	2.77495
294393	171721	122	175956	103055	112	80016	48508	111	182	113	0	-48	31	0	-1818	169	0	2.77598
109931	81107	85	62329	45504	84	24742	17281	67	-39	61	0	-158	43	0	-18987	0	0	2.77598
95137	72888	83	60164	46088	82	22211	16538	63	138	118	0	-80	70	0	-18920	0	0	2.77598
294365	186407	113	166095	108134	110	75641	49983	108	34	96	0	99	106	0	-4698	0	0	2.77701
63455	53165	76	27566	23211	59	18387	15043	51	59	128	0	29	59	0	-18980	0	0	2.77701
141386	100693	94	100166	75222	90	31518	23363	85	253	144	0	-96	51	0	-10242	0	0	2.77701
158868	117987	96	81039	60026	89	50004	37029	87	-30	138	0	43	38	0	-495	395	0	2.77906
84591	72511	76	50836	42325	78	22465	18284	60	-167	29	0	-30	58	0	-103	264	0	2.78215
57685	44911	86	38036	30026	76	17719	13674	55	-102	39	0	-1	58	0	-429	151	0	2.78318
144385	100031	96	77023	53402	90	30675	21284	76	-50	61	0	-108	22	0	848	554	0	2.7873
63927	51591	85	28511	24071	67	11448	9410	43	-23	64	0	-19	61	0	-403	386	0	2.78936
68748	56869	83	32613	26942	76	15612	12576	50	54	136	0	79	91	0	48	302	0	2.79245
32972	30333	46	8082	7091	38	7625	6559	38	22	91	0	-16	34	0	-1268	0	0	2.79245
71148	54171	81	48761	36730	79	18682	14268	57	-104	75	0	4	52	0	-2453	0	0	2.79347
119502	94769	85	67402	53615	83	30135	23872	81	-60	67	0	-28	61	0	206	537	0	2.79553
41889	36368	70	27118	23135	61	10662	9160	43	44	81	0	33	66	0	-2927	0	0	2.79553
54507	44886	74	28397	24031	74	10371	8680	42	-83	64	0	63	94	0	-14	762	0	2.79759
127868	81632	93	71550	47483	90	30583	20741	81	-82	79	0	60	66	0	-837	216	0	2.79759
215903	139912	99	95769	62900	97	50394	32206	96	115	116	0	-34	112	0	-47	418	0	2.79965
38218	30701	76	26463	22361	68	7892	6168	38	34	99	0	-70	48	0	-765	300	0	2.80068
154536	105108	98	83416	57176	92	31250	20569	81	10	83	0	-80	30	0	638	672	0	2.80274
169198	114658	97	86141	57572	93	45236	30160	90	-12	150	0	-78	51	0	-95	824	0	2.8048
70537	58508	77	35394	29450	76	14648	12054	48	68	165	0	50	44	0	149	339	0	2.80686
132365	91255	94	71649	50691	89	26904	18572	73	30	100	0	-93	57	0	-2410	29	0	2.80788
157768	115230	93	162021	120764	92	61956	45122	88	157	160	0	-31	39	0	-8884	0	0	2.80788
66138	51262	79	48523	38093	79	16070	12054	50	-97	71	0	-52	10	0	-630	198	0	2.80891
102716	71651	87	66166	47118	85	35875	25141	83	13	92	0	63	70	0	-4499	0	0	2.80891
138923	108223	98	71020	56417	85	38226	30070	84	91	124	0	-36	60	0	571	662	0	2.81097
185273	128856	96	92203	63448	95	40826	27246	92	-89	106	0	-13	55	0	-603	225	0	2.81303
157768	110525	93	107495	74573	94	42859	29740	90	-195	54	0	-61	53	0	-8502	0	0	2.81303
113702	89960	94	75777	60683	84	30192	24024	79	-29	78	0	70	63	0	463	517	0	2.81818
153985	105893	102	81090	56049	91	32296	22884	87	-44	134	0	-8	50	0	-5804	0	0	2.81818
101326	76870	83	69629	51721	85	24176	17768	74	35	104	0	30	107	0	-11259	0	0	2.81818
70769	60237	75	27050	23206	58	12748	10331	45	-23	104	0	62	75	0	-13207	0	0	2.81921
63007	51522	74	35030	26849	76	15064	11776	53	40	85	0	-81	42	0	-1672	0	0	2.82024
118229	86699	91	61945	46336	86	24279	18048	61	-2	104	0	-15	70	0	-104	265	0	2.82127
127966	91575	90	65213	47106	87	35121	25554	84	35	76	0	-9	66	0	-765	73	0	2.82229
32098	27486	77	20567	17448	54	7625	6152	39	10	74	0	-43	85	0	-588	555	0	2.82332
175311	120355	100	96625	67355	96	53211	37372	93	12	142	0	-10	87	0	-539	187	0	2.82538
139410	94687	95	94582	64684	91	34306	23377	88	-83	60	0	-29	43	0	-327	214	0	2.82744
133373	93165	103	67018	47124	90	24873	17001	63	-49	113	0	-83	41	0	-375	64	0	2.83259
242384	141272	105	130895	78460	103	57909	34003	100	55	104	0	-62	29	0	-2122	290	0	2.83362
78001	58555	87	57108	42939	81	18472	13645	55	-54	71	0	49	105	0	-4404	0	0	2.83362
218312	139612	101	110936	70442	99	43120	26936	96	-120	94	0	-65	32	0	-484	166	0	2.83568
295708	153871	118	228360	121481	117	81271	43513	112	-171	90	0	-16	67	0	-10520	0	0	2.84391
25645	21672	60	15581	13435	48	5998	5085	35	-127	11	0	-13	52	0	-696	87	0	2.84494
44868	38012	74	21145	18059	56	8374	6963	40	-101	90	0	86	86	0	-714	118	0	2.84597
67186	55180	85	31391	26140	75	14323	11760	47	-16	78	0	-19	48	0	-707	174	0	2.847
58591	45840	76	36050	28126	78	14542	11142	49	-88	55	0	-82	34	0	346	366	0	2.84906
73338	59721	77	40476	31668	78	16790	13339	50	26	117	0	-124	13	0	-722	162	0	2.85009
21230	20042	44	16980	14534	50	6816	5671	37	-90	61	0	118	99	0	-2042	0	0	2.85009
110235	78922	86	55415	38960	87	26440	18118	74	184	127	0	22	97	0	-231	416	0	2.85214
82606	64634	80	44792	34814	81	18784	14313	57	-208	21	0	14	103	0	262	437	0	2.8542
98958	82653	96	20439	17284	53	29089	23616	78	132	137	0	73	94	0	-424	556	0	2.85523
57398	47034	89	31689	25923	75	14873	12104	48	55	104	0	24	72	0	-757	0	0	2.85626
78181	65929	77	34788	29106	76	17284	14368	49	-94	41	0	-63	77	0	-24	298	0	2.86141
56472	42850	81	32923	24567	75	15035	11195	53	-43	163	0	-62	45	0	103	670	0	2.86244
173018	124563	93	87376	62706	89	35353	24422	86	-161	121	0	47	90	0	-1963	0	0	2.86244
48159	40439	68	38496	30416	75	12924	10170	46	9	66	0	-139	10	0	-9172	0	0	2.86347
192555	126830	96	107634	71673	95	37634	23513	91	-70	86	0	59	75	0	-10930	0	0	2.86347
133669	97463	93	70551	50927	88	26033	19104	66	86	107	0	-72	39	0	-6037	0	0	2.86347
86697	65269	84	41760	31508	82	20191	15195	56	141	108	0	86	94	0	-68	246	0	2.87067
74723	62964	78	52582	44537	77	27481	22781	72	-88	108	0	-74	37	0	-2319	0	0	2.8717
64531	55353	75	29582	24995	74	17347	14895	52	-179	87	0	19	76	0	-99	256	0	2.87479
148698	100234	93	80945	54561	90	30938	20334	84	1	153	0	-4	112	0	239	425	0	2.87993
96246	71964	87	45187	32541	85	18230	12893	54	-3	66	0	24	70	0	-1283	0	0	2.88096
29022	24411	71	23051	19812	58	9226	7793	41	152	112	0	77	88	0	-1292	0	0	2.88199
141716	101199	97	79024	55943	88	30118	21884	82	-31	117	0	-11	73	0	-2217	0	0	2.88199
65725	55805	77	52369	44562	77	17466	14514	55	-36	66	0	60	39	0	-70	322	0	2.88302
84657	71965	81	42546	35786	77	16381	12987	50	147	152	0	-21	57	0	-272	378	0	2.88508
62926	52586	77	32740	27521	74	13638	11603	45	112	66	0	69	60	0	-570	116	0	2.88611
42394	34895	74	25038	21157	64	7953	6786	37	258	218	0	33	83	0	176	233	0	2.8892
57900	43149	92	39674	30250	79	14458	10854	50	126	156	0	-112	25	0	78	448	0	2.89023
396093	192330	141	248451	131039	132	117041	62956	129	220	230	0	153	94	0	201	1001	1	2.89229
77852	61683	81	51446	39840	81	19322	14914	56	42	77	0	-67	49	0	-287	482	0	2.89434
113420	91996	83	55368	45310	81	27650	22662	64	90	186	0	38	77	0	-1355	175	0	2.89434
86512	65568	81	42957	32211	82	17052	13548	51	18	65	0	-14	63	0	-83	594	0	2.89743
142533	103631	94	65803	46486	90	34576	24453	86	115	112	0	94	82	0	1223	656	0	2.90155
104962	76009	85	57223	41283	85	20961	14771	63	144	133	0	-36	25	0	-1788	207	0	2.90258
61271	52159	76	32883	26501	76	13825	11855	47	21	74	0	20	81	0	-529	90	0	2.90361
129761	97351	89	66679	49100	87	29771	22475	74	115	115	0	-9	58	0	-1985	102	0	2.90464
91269	76369	81	45517	37977	79	27117	22020	68	11	150	0	121	94	0	-224	373	0	2.90567
354979	200681	126	259518	159551	125	104646	63016	122	-17	148	0	58	92	0	-2216	140	0	2.90567
111512	83507	87	51589	39642	83	26468	19764	66	183	176	0	-119	39	0	-16052	0	0	2.90567
202821	137293	98	121855	84978	98	55236	37430	96	11	88	0	40	55	0	917	1118	5	2.90772
177815	118173	101	87475	58530	94	33912	22201	85	67	105	0	-99	55	0	-3189	0	0	2.90875
19440	15409	62	14300	12344	48	4730	4241	33	-65	46	0	-66	50	0	-624	0	0	2.90978
136763	103123	102	54875	40649	84	34550	26565	83	-215	76	0	-3	42	0	-624	369	0	2.91081
35845	29420	61	21655	18379	56	7287	6092	38	75	115	0	-54	75	0	-4604	0	0	2.91081
53959	47967	68	31252	26678	73	11140	9483	42	-30	64	0	2	86	0	-3221	0	0	2.91184
218725	139335	106	127597	81317	100	38430	24224	95	100	152	0	-6	67	0	241	574	0	2.91287
290966	160502	112	143885	81236	108	66150	37567	106	-34	78	0	31	66	0	-277	493	0	2.91493
125462	94634	89	58891	43750	87	37778	28476	84	56	103	0	-65	74	0	-29	312	0	2.91596
73899	57433	87	42304	31881	82	20548	15466	60	125	137	0	-18	84	0	-377	156	0	2.91802
86115	64301	84	42773	32102	80	16184	11912	52	149	141	0	51	82	0	-3596	0	0	2.91802
62660	53296	73	32599	27229	75	14311	11674	47	-7	130	0	-64	61	0	-177	827	0	2.91905
126898	89242	99	55156	38879	85	29367	20406	84	-15	76	0	-63	57	0	-483	230	0	2.92008
63843	54658	75	33054	28044	74	12041	10251	45	15	168	0	-115	38	0	-83	311	0	2.92213
85541	70344	81	40817	33116	80	17040	13833	51	56	124	0	-115	21	0	-1219	47	0	2.92213
41920	35230	73	28338	24085	69	10591	8602	44	103	117	0	31	52	0	-2575	0	0	2.92316
168601	112638	103	89021	60088	93	37389	24329	90	4	124	0	-24	67	0	146	736	0	2.92625
147463	102918	91	78740	55629	89	36518	25649	87	-48	161	0	-59	35	0	-3206	0	0	2.92625
60554	52378	73	23513	19952	58	13680	11497	46	-34	102	0	-21	35	0	-336	121	0	2.92934
311168	191146	128	299106	182817	119	107151	66299	117	59	169	0	-89	54	0	-3190	0	0	2.92934
109774	80275	85	63813	45270	84	26429	18160	73	67	110	0	-72	49	0	-24204	0	0	2.92934
315399	171768	133	120151	69429	131	79227	44628	130	12	165	0	187	181	0	-11406	0	0	2.93037
176880	116090	98	114126	80825	95	41768	28198	93	-118	111	0	98	66	0	215	466	0	2.93243
230176	144251	102	105342	66975	100	48847	30413	98	299	156	0	-36	67	0	-4653	0	0	2.93243
34518	29805	60	20957	18405	53	7822	6618	39	74	100	0	9	76	0	-10475	0	0	2.93346
34466	27615	80	22801	19342	59	7054	5920	37	66	106	0	109	79	0	-306	154	0	2.93552
280022	172730	120	215619	138770	110	86147	52299	109	30	165	0	62	56	0	-65	507	0	2.9386
155535	110287	103	87471	62951	90	33566	23739	86	208	140	0	-103	47	0	-5062	0	0	2.93963
88645	68757	83	53919	41073	80	19018	14159	53	-48	73	0	-54	37	0	-7314	0	0	2.93963
81687	68149	81	31077	26230	76	15176	12819	49	-108	79	0	-16	48	0	137	319	0	2.94272
137144	99640	95	64364	46709	87	31137	22168	85	-11	146	0	-22	84	0	-1323	296	0	2.94375
46233	39192	75	23013	19897	56	10410	8531	42	-115	2	0	32	60	0	22	425	0	2.94581
56170	45009	82	31379	24223	78	15660	11607	54	8	137	0	29	68	0	-234	454	0	2.94684
78863	63593	83	32521	24975	77	17605	13482	54	-137	44	0	-23	58	0	-129	358	0	2.94787
65703	53915	77	36388	29496	77	15834	12698	49	-10	172	0	-76	51	0	410	765	0	2.94993
52284	42259	65	29829	23759	74	15748	12277	51	-71	70	0	-47	47	0	-3035	0	0	2.94993
34235	29238	68	21707	18290	56	7232	6216	38	-34	49	0	64	83	0	608	514	0	2.95713
113994	81573	86	57345	41303	87	24119	16461	66	171	117	0	20	91	0	392	585	0	2.95816
66838	56903	75	21176	17799	56	15574	12956	49	-59	86	0	81	89	0	-1800	0	0	2.95816
74263	62084	78	32814	27717	75	17970	14647	52	5	97	0	-35	96	0	-15	681	0	2.96742
53235	45099	74	23018	20075	56	11605	10311	42	25	137	0	-82	16	0	-2314	0	0	2.96742
113346	87004	85	54651	40958	85	30538	22802	80	-54	96	0	116	108	0	-4548	0	0	2.96742
195986	131179	96	124189	83779	94	52025	35925	90	92	79	0	50	61	0	-9365	0	0	2.96845
92359	77668	79	46875	37604	79	19646	14957	55	-8	88	0	126	150	0	-51	283	0	2.97154
97660	81210	82	26062	21648	66	20914	16600	54	-81	80	0	-57	29	0	57	804	0	2.9736
136748	99944	92	64929	47583	89	25889	18397	66	71	151	0	-32	37	0	-1923	116	0	2.9736
253566	167411	106	169140	107635	109	74438	48730	105	-139	84	0	78	67	0	309	540	0	2.97772
114187	87891	86	52696	40396	84	29374	22496	72	-222	20	0	-7	52	0	138	321	0	2.9808
51414	44344	73	20052	16957	55	11232	9348	45	132	145	0	54	66	0	335	459	0	2.98595
125217	89995	88	68398	47871	88	27861	20047	73	103	131	0	-38	67	0	-2279	0	0	2.98595
120995	95046	87	63377	50520	83	31854	25813	80	-2	85	0	40	48	0	-135	687	0	2.98698
106052	79501	89	62482	47983	83	29852	21802	81	190	188	0	80	96	0	671	715	0	2.99007
78728	66426	80	38797	32961	76	18767	14943	54	-64	58	0	53	105	0	-3271	0	0	2.9911
95481	72310	84	58459	44620	83	23698	17433	60	310	173	0	-84	37	0	-5513	0	0	2.9911
170745	118187	98	95699	66815	95	34598	22785	91	-166	154	0	-11	58	0	-197	749	0	2.99521
171617	117447	106	83365	56829	94	35750	24381	90	74	175	0	76	132	0	160	420	0	2.9983
185234	104569	122	84417	48519	116	45100	27306	114	17	76	0	-22	59	0	-662	628	0	2.99933
50496	43050	66	28342	23678	72	11428	9666	45	-11	71	0	2	91	0	-47	532	0	3.00654
163037	112436	94	80816	56771	92	36293	25409	89	-28	65	0	106	101	0	-532	198	0	3.00654
45135	37616	66	24376	20866	59	10894	9413	42	-58	133	0	134	107	0	-3547	0	0	3.00654
54603	45645	75	30015	25132	73	10199	8317	42	102	103	0	-30	82	0	625	521	0	3.01065
171135	119799	100	96272	68134	95	40442	29107	92	-116	116	0	40	69	0	-261	263	0	3.01168
17619	16349	46	13927	12032	46	5684	5095	34	45	115	0	-17	28	0	-403	165	0	3.01374
76247	59102	81	51791	41063	79	19347	14726	52	172	109	0	21	83	0	151	494	0	3.01992
209791	141318	104	121378	83009	95	51670	34897	92	72	68	0	49	90	0	-1135	202	0	3.01992
77026	58976	83	50146	38670	81	20335	15118	55	-110	47	0	58	88	0	161	481	0	3.023
68140	55510	80	28869	23978	75	13760	11536	46	-58	78	0	-48	55	0	12	315	0	3.02506
60575	47339	85	40365	33590	75	14792	11832	48	-22	94	0	-55	37	0	-13	403	0	3.02918
80768	67479	79	44108	37242	77	15140	12415	52	101	152	0	104	99	0	-888	215	0	3.03021
46715	39322	78	25917	22185	62	14364	12202	46	-21	43	0	16	46	0	75	530	0	3.0333
280308	144732	119	121818	59189	112	64572	36074	109	-112	127	0	122	75	0	-704	394	0	3.03433
86869	73337	79	43804	37253	77	20721	16579	55	47	132	0	-116	6	0	-12592	0	0	3.03433
95573	69428	87	52739	38715	84	18976	13340	58	-107	115	0	-58	38	0	-11601	0	0	3.03433
92470	71557	81	61513	47966	83	21253	16108	58	106	173	0	-35	40	0	218	712	0	3.03639
145190	96931	107	79855	54946	92	29326	20526	75	40	115	0	-62	16	0	125	297	0	3.03844
137842	99207	91	62500	45183	89	29980	21307	85	-5	86	0	56	110	0	224	514	0	3.04153
38409	33229	67	19892	17111	55	8176	6579	40	-90	56	0	30	79	0	-320	272	0	3.04462
294640	192167	114	206583	140085	112	75538	50918	108	-13	145	0	9	60	0	916	1510	11	3.0508
239554	151259	110	134104	86695	108	65655	40833	106	-222	75	0	-58	37	0	-622	338	0	3.05388
204514	127391	102	107656	68085	97	46585	29074	94	-32	98	0	5	35	0	-4808	0	0	3.05491
93679	72865	83	47967	36409	82	23283	17606	62	197	143	0	11	62	0	-11379	0	0	3.05491
95573	75138	82	49909	39990	79	21863	17256	58	14	131	0	56	84	0	401	1001	1	3.05594
103133	76378	87	70229	53053	85	25413	18713	70	-168	61	0	8	37	0	-382	570	0	3.05697
106343	82870	83	52102	39454	80	25434	19026	67	-42	69	0	-76	44	0	-4510	0	0	3.058
112445	87387	82	75273	58374	84	30462	23672	79	-144	99	0	-20	41	0	-8022	0	0	3.058
145575	109692	98	76500	56347	86	34665	26011	84	115	75	0	-86	22	0	-5502	0	0	3.058
247998	158505	104	137943	89706	104	57780	37430	100	112	189	0	21	68	0	26	409	0	3.06006
88141	64125	86	50620	37575	82	20513	15451	58	-83	89	0	37	39	0	-1100	102	0	3.06212
151955	108861	91	89360	63415	91	37795	26541	87	32	160	0	-23	48	0	-193	230	0	3.06521
46159	38998	67	27008	23137	71	11002	9777	42	211	246	0	-79	30	0	-768	167	0	3.06726
39001	35196	63	21347	18642	54	7491	6408	37	-126	46	0	-20	45	0	-671	297	0	3.06726
57832	48028	82	24941	21758	60	13528	11478	46	92	123	0	-68	79	0	-325	151	0	3.07035
75014	63537	78	51378	43725	78	25474	22325	66	62	127	0	11	62	0	-420	222	0	3.07138
78316	60887	87	43222	33018	80	22342	17357	58	51	121	0	-81	29	0	-4615	0	0	3.07138
64406	51381	77	37152	28915	78	17653	13570	54	3	96	0	0	77	0	-59	186	0	3.07344
66597	56709	77	37317	31596	75	15745	13100	50	-54	60	0	-90	45	0	-7	211	0	3.07653
108519	88699	83	46568	38703	80	24337	19212	66	-189	84	0	-27	72	0	-17	341	0	3.07859
389088	220078	129	361897	206281	129	174404	104580	125	-64	229	0	293	107	0	-481	402	0	3.0827
75953	60709	80	39888	32020	80	20581	16442	58	-45	116	0	-28	87	0	-5667	0	0	3.08373
71330	57249	78	44429	34116	78	16508	12702	51	-156	63	0	4	45	0	183	983	0	3.08579
97076	71818	86	58375	42805	84	21275	15104	57	-79	51	0	-197	26	0	-236	207	0	3.08785
331676	184068	117	175174	98363	116	79541	45887	114	42	210	0	167	101	0	-5283	0	0	3.08785
136465	99476	87	97145	70840	87	28570	20064	76	-124	99	0	-99	44	0	-16931	0	0	3.08785
66917	53778	86	36100	29919	75	15351	12904	48	49	127	0	-123	36	0	-889	322	0	3.08888
277577	168482	113	173477	102610	110	54696	32625	105	136	111	0	-9	99	0	267	636	0	3.09403
97861	75571	87	50589	37937	84	26783	20516	70	-23	71	0	-33	71	0	-405	347	0	3.09608
48387	42448	65	27912	23820	63	13548	11382	45	29	71	0	-19	44	0	-1965	0	0	3.10432
233653	136541	121	155899	86500	105	62213	35594	102	-71	75	0	-81	34	0	-4706	0	0	3.10535
157259	109282	107	72036	50727	90	31912	22267	85	149	172	0	11	67	0	239	924	0	3.10946
122844	89485	90	78019	56296	88	30041	21141	85	-112	153	0	9	91	0	-336	196	0	3.11049
26114	24098	49	14089	12164	45	7240	6106	38	-13	131	0	84	78	0	-1237	0	0	3.11152
75289	60783	89	35682	29956	77	14764	12559	48	133	116	0	-86	43	0	-1183	0	0	3.11152
46927	39969	73	27306	23162	69	9922	8087	40	-92	70	0	-95	39	0	299	678	0	3.11461
197874	134859	103	103773	72182	97	42038	28063	94	-18	48	0	-25	31	0	1074	922	0	3.11667
267332	154434	117	165407	102865	109	58362	35013	106	152	140	0	163	73	0	-121	647	0	3.1177
118150	89776	91	51894	39257	83	28723	21536	73	-156	24	0	-9	77	0	-3650	0	0	3.11873
75885	58472	81	45323	34832	79	18060	13670	54	112	182	0	-78	59	0	-3992	0	0	3.11873
29911	25777	68	15596	13933	47	6237	5380	37	-39	146	0	28	85	0	-5278	0	0	3.11873
97151	72757	84	49476	36272	83	23204	17051	62	80	134	0	-42	65	0	191	335	0	3.12387
140662	100099	88	98966	72302	88	46371	32280	86	179	163	0	36	86	0	-140	399	0	3.1249
106377	80451	85	57266	42408	84	20866	15694	57	12	193	0	-52	40	0	-1955	14	0	3.12593
190330	136181	101	94296	68454	95	36694	26424	91	502	223	0	106	99	0	-3958	0	0	3.12593
129309	102963	88	50262	40309	82	25016	20271	63	-27	64	0	27	44	0	-34	274	0	3.12799
78319	63639	87	37544	29991	77	18225	14942	51	7	83	0	18	79	0	-826	33	0	3.12902
131825	95555	88	75964	55847	87	29370	20564	74	-50	86	0	13	63	0	-361	178	0	3.13211
67446	57612	76	34446	29371	75	14972	12507	48	28	114	0	115	95	0	66	226	0	3.13417
175492	124594	104	92681	65805	91	41497	28923	88	-35	69	0	1	90	0	169	276	0	3.13931
111787	81779	87	59340	42872	84	27269	18435	74	70	176	0	39	59	0	-1513	0	0	3.14034
18785	18175	53	13198	11406	44	6354	5491	36	23	191	0	91	98	0	-47	411	0	3.1424
127267	95021	86	66575	49123	87	25318	18353	72	-266	38	0	17	58	0	-589	92	0	3.14446
41297	34961	69	20404	17554	54	9057	7673	39	88	90	0	94	103	0	545	1000	1	3.14858
31977	28391	54	21074	18509	54	7717	6954	37	-48	83	0	-61	32	0	-445	178	0	3.14858
63421	53284	84	26073	22206	64	13111	11235	46	-67	69	0	64	62	0	201	621	0	3.14961
56784	48488	72	23534	19911	66	12555	10773	45	-86	83	0	70	93	0	-871	267	0	3.14961
26344	22026	66	20320	17562	54	6359	4912	37	13	62	0	-120	16	0	-292	78	0	3.15269
194021	121309	109	105622	67247	98	38959	25032	95	-18	161	0	-52	39	0	37	378	0	3.15475
64960	54182	77	33883	28255	75	12852	10837	46	-143	28	0	-70	74	0	-954	852	0	3.15475
63728	56471	73	48538	41340	74	17527	14906	51	82	151	0	-31	74	0	-4431	0	0	3.15475
203956	147883	98	138187	100559	95	56917	41172	91	-135	51	0	158	92	0	-14	373	0	3.1599
150194	105226	92	88812	63852	92	28132	18469	78	-32	98	0	-8	46	0	-33	752	0	3.1671
33722	29943	62	20305	17575	53	9838	8275	42	-32	102	0	78	46	0	-422	96	0	3.16916
180170	119633	103	93659	61195	93	38419	25964	91	38	48	0	103	96	0	-379	208	0	3.17225
52909	43180	75	44317	34650	75	13783	10479	49	259	165	0	133	138	0	-5439	0	0	3.17225
57322	48804	73	29381	24545	74	13760	11478	45	-2	150	0	-35	56	0	-470	102	0	3.17328
66673	54652	80	36396	30777	76	13984	12242	45	-10	130	0	58	65	0	-118	465	0	3.17431
88734	73247	80	46841	38627	79	20236	16904	56	45	130	0	-37	51	0	-2183	0	0	3.17534
19716	16358	62	13978	12221	47	4848	4084	33	0	109	0	-63	44	0	-484	0	0	3.17637
59598	51487	73	30381	25699	73	11959	10105	43	-3	126	0	14	53	0	-97	227	0	3.17843
78672	62724	81	42087	31981	81	24261	18174	68	168	144	0	22	89	0	662	499	0	3.1846
137622	108351	87	60576	48400	85	29527	23367	78	-150	47	0	52	64	0	-2454	0	0	3.1846
222426	152630	98	121119	85682	97	57185	40434	94	-231	46	0	53	81	0	461	959	0	3.18872
89599	68690	83	47449	36586	81	20568	15084	59	42	106	0	-16	41	0	194	642	0	3.1949
68523	57150	76	30252	26026	72	14098	12031	47	-42	182	0	-41	53	0	-51	211	0	3.19798
25482	22246	61	18565	16344	51	5139	4842	31	17	204	0	-43	41	0	5	359	0	3.20004
25533	22573	57	11818	10390	42	6527	5764	35	33	74	0	-73	8	0	-914	55	0	3.20004
351120	188388	133	204360	112057	128	82118	45751	124	67	161	0	-54	192	0	-495	314	0	3.20107
97413	76623	79	53714	39868	81	20372	15134	60	-52	145	0	-16	82	0	-12771	0	0	3.20107
62054	52210	74	34106	29232	73	14751	12375	47	90	108	0	-64	27	0	373	453	0	3.20828
133290	99616	87	88462	67179	87	25830	18491	73	-31	91	0	23	88	0	250	468	0	3.21136
98672	73336	83	61415	46124	83	22149	16871	59	-169	9	0	-98	33	0	-1658	0	0	3.21239
87845	67060	81	41986	31118	83	20969	15820	55	41	91	0	96	63	0	-969	0	0	3.21342
91454	73242	87	39605	30966	81	19881	15644	54	-200	44	0	-23	25	0	-3845	0	0	3.21342
162958	112634	93	103949	73598	92	63012	43334	93	96	178	0	57	111	0	-2795	118	0	3.21445
74389	61442	79	37270	31625	75	16509	13520	50	-72	91	0	110	107	0	-385	120	0	3.21857
51123	44103	74	32148	27823	72	10034	8507	41	-98	118	0	81	98	0	-1698	0	0	3.21857
34513	29688	68	19277	16893	50	7141	6295	36	14	87	0	-27	47	0	-796	0	0	3.2196
237422	170679	99	224035	166683	100	65313	48038	95	19	91	0	147	89	0	-387	467	0	3.22063
126691	77701	107	92277	54254	107	39086	23330	107	1692	1250	16	1063	868	0	117830	312473	35	3.22063
106919	86825	93	57042	47565	80	26835	21568	75	-82	96	0	-44	33	0	-8323	0	0	3.22063
62109	51549	75	29080	24849	73	10480	8694	43	19	93	0	-28	57	0	-2074	167	0	3.22166
323143	181467	115	182667	102876	115	74253	43060	112	24	100	0	-131	57	0	-314	211	0	3.22371
118749	88798	87	58136	42173	85	25204	18489	66	146	136	0	74	77	0	411	915	0	3.22989
74692	60717	80	41036	32601	79	18929	14950	54	-1	156	0	-31	48	0	-759	32	0	3.23092
56367	47697	76	28949	24973	72	11223	9698	42	89	109	0	69	56	0	-1446	0	0	3.23092
64611	53470	78	30547	25579	76	14757	12400	49	42	136	0	-38	39	0	78	350	0	3.23298
46488	41065	63	27152	23236	65	7153	6110	37	-144	17	0	16	64	0	51	908	0	3.23401
64046	53283	77	29455	23896	74	13810	11727	46	-147	67	0	-63	79	0	86	333	0	3.23504
167243	119895	94	90197	65551	91	40089	28637	88	-85	70	0	36	84	0	-371	430	0	3.23607
179534	124851	95	110196	79995	96	52705	36363	93	71	183	0	-65	48	0	-6990	0	0	3.23607
129773	96837	85	68456	51906	84	30088	22410	72	-65	145	0	-53	38	0	-19107	0	0	3.23607
90649	70531	84	48909	37564	79	20098	15099	58	35	123	0	93	100	0	-10790	0	0	3.2371
34111	28624	71	24523	20964	69	7999	6886	39	202	237	0	-22	54	0	-165	298	0	3.23812
59645	48989	78	28594	22918	74	13149	10869	46	62	70	0	9	60	0	-2377	0	0	3.23812
72856	60836	80	46117	39407	77	14038	12035	46	88	119	0	-120	2	0	-2933	0	0	3.23915
60737	53855	64	32372	28013	74	13078	11467	44	61	179	0	44	56	0	-4573	0	0	3.23915
195288	120749	106	120038	75795	99	42579	26527	96	9	92	0	19	65	0	-849	259	0	3.24018
127927	90913	90	73435	55262	87	29119	21093	80	-71	135	0	-75	32	0	-5662	0	0	3.24121
343513	186006	125	265311	134750	126	100510	53391	122	150	284	0	100	146	0	-13057	0	0	3.24121
186879	141629	91	87638	66757	89	41823	31873	87	2	68	0	-33	42	0	-7832	0	0	3.24121
74909	62703	81	38981	33459	76	16049	13261	49	-87	65	0	-122	27	0	-16225	0	0	3.24121
89301	70437	81	46440	36279	80	19196	14473	56	1	74	0	-63	15	0	-594	26	0	3.24533
82322	64730	88	47865	36796	81	19844	15687	55	234	121	0	-15	69	0	-799	390	0	3.24636
34739	31480	66	25030	21874	60	8268	7238	39	7	61	0	122	167	0	-1682	0	0	3.24636
32067	28183	68	19337	16963	51	7722	6877	36	244	149	0	-40	39	0	-306	266	0	3.24842
49613	41789	68	30501	24699	75	11574	9481	44	-102	112	0	62	95	0	-150	296	0	3.24945
56351	47994	72	39934	31083	75	15974	12365	51	27	121	0	-109	36	0	234	725	0	3.25871
165866	114643	95	94318	66712	91	33567	23015	85	-84	58	0	65	80	0	-1452	123	0	3.25974
122165	92425	85	53308	39876	85	30516	22750	82	-5	115	0	-36	72	0	-3824	0	0	3.26592
46649	40528	60	24010	20710	60	9390	7707	41	-106	79	0	-36	99	0	-1494	0	0	3.26694
144545	101849	107	87309	66205	90	30847	22539	83	-1	121	0	136	102	0	-2335	0	0	3.26694
281985	167982	112	229838	136002	111	80723	54070	106	225	161	0	69	93	0	-2942	0	0	3.26694
95057	74203	85	54322	42160	82	25682	19648	61	-194	33	0	-72	49	0	-450	230	0	3.269
197787	131585	99	157911	103824	98	49071	32409	95	-41	60	0	-94	14	0	179	679	0	3.27415
62537	52745	76	39644	33130	75	15284	12724	47	-54	37	0	-100	91	0	-236	739	0	3.27621
259971	165504	111	147494	91007	104	63802	41663	100	-76	88	0	74	59	0	-448	490	0	3.28033
20864	15597	63	15852	13994	47	4543	3885	32	-41	82	0	38	111	0	-372	257	0	3.28444
93147	70242	87	42488	31494	82	20040	14399	57	62	99	0	4	66	0	-1133	143	0	3.28444
51552	44891	77	28878	24240	72	13662	11296	47	93	92	0	-123	44	0	383	583	0	3.29371
70110	55308	89	34033	27363	75	18340	14749	50	201	251	0	73	82	0	-470	119	0	3.29474
99973	76069	84	79540	62265	83	27303	20879	73	15	165	0	-41	99	0	-2910	0	0	3.29474
43279	37318	73	25499	22238	63	10700	9167	41	82	155	0	58	65	0	98	266	0	3.29679
59714	49131	81	37206	29866	77	15144	12058	49	43	132	0	-67	60	0	-1486	0	0	3.29782
107367	83836	85	68582	54591	83	24907	19486	64	-64	69	0	-12	54	0	55	192	0	3.30194
125553	97565	87	75989	56710	89	24842	18669	68	106	133	0	98	107	0	125593	170776	100	3.30194
50720	41610	69	30540	24278	74	12319	9609	48	60	72	0	55	107	0	-1607	257	0	3.30194
128903	94948	89	64757	48927	85	25833	18874	67	-203	30	0	46	49	0	589	777	0	3.304
183826	122771	95	109489	71775	95	52480	33907	94	120	119	0	-10	43	0	377	606	0	3.30915
105128	78867	84	64330	48727	85	22253	16727	57	53	150	0	-70	39	0	-4467	0	0	3.31017
65461	51939	81	46501	36184	78	18416	14636	53	-33	144	0	-51	69	0	-2215	0	0	3.31017
62516	54645	74	29257	25110	73	14275	12111	45	-120	45	0	-15	58	0	-136	313	0	3.31223
78835	66328	78	57059	48700	78	12362	10298	44	-39	97	0	-29	25	0	-1266	139	0	3.31223
133476	87758	94	100293	69195	90	38205	26393	89	141	181	0	10	56	0	-5188	0	0	3.31223
54842	46614	76	24292	21043	59	12291	10082	44	92	111	0	-20	56	0	-2243	0	0	3.31326
145853	110268	92	120127	93759	90	34650	26290	86	-49	97	0	-86	4	0	-1670	4	0	3.31429
228813	142672	104	94088	58968	99	48690	31108	96	94	118	0	-38	53	0	-169	304	0	3.31738
119342	87816	94	64431	48368	85	27467	20027	77	154	194	0	53	52	0	343	483	0	3.31944
15094	13985	47	11331	10300	41	5674	5259	32	-33	45	0	32	71	0	-3987	0	0	3.31944
88825	71366	82	49017	38791	78	17686	13483	53	37	140	0	-73	59	0	-3215	0	0	3.32047
104633	74484	87	78470	53354	88	26746	18282	74	142	124	0	55	64	0	474	426	0	3.32253
127987	91967	90	77139	56209	89	29324	21299	77	-348	38	0	-100	22	0	52	486	0	3.32664
85165	67215	81	37987	29376	78	20671	16192	56	-110	83	0	72	79	0	-6090	0	0	3.32664
121607	90298	90	63192	47188	85	26442	19230	72	-97	77	0	94	105	0	200	767	0	3.3287
159307	114088	106	78998	55794	106	37703	26352	90	588	407	0	575	304	0	25504	80672	28	3.3287
147940	109333	91	85965	63615	89	29505	22255	77	48	115	0	0	25	0	-3137	0	0	3.3287
138828	109637	89	65741	51866	85	35834	27744	84	-22	80	0	44	122	0	828	677	0	3.33385
148627	99988	101	96923	67042	91	41231	29339	88	-44	75	0	15	77	0	-4844	0	0	3.33488
131706	98971	87	74141	52223	85	29957	21731	77	-78	74	0	43	72	0	-11814	0	0	3.33488
69582	61364	74	46598	37878	78	21218	17153	54	-117	88	0	-26	59	0	-13966	0	0	3.33488
39082	34285	66	21997	19671	53	11948	10300	44	-79	116	0	-11	80	0	-6771	0	0	3.33488
119837	98534	85	70366	57871	82	35995	28945	81	130	151	0	-185	28	0	-8439	0	0	3.33488
104148	87534	82	45797	38535	79	24662	20074	60	32	159	0	44	74	0	-3934	0	0	3.33591
56337	47277	79	27939	23521	67	12154	9906	44	-130	74	0	75	50	0	-437	262	0	3.33694
77916	65929	80	40802	34263	76	16870	14052	51	34	113	0	55	106	0	-1185	272	0	3.33797
127717	103833	92	77902	62957	84	33013	26550	81	45	81	0	141	116	0	-275	239	0	3.34002
51104	44708	65	23226	20029	58	10524	8754	42	-129	54	0	-67	57	0	-4071	0	0	3.34002
154508	104641	95	79881	53389	91	34701	22729	88	268	178	0	-76	77	0	-1935	0	0	3.34105
106168	77285	89	64707	49763	84	25448	18759	69	-247	1	0	21	68	0	-62	678	0	3.34517
104062	77135	92	68658	51799	85	27487	20303	76	188	119	0	6	95	0	-2834	0	0	3.34517
69181	56246	76	43284	34970	76	18599	15254	52	11	97	0	-59	47	0	-478	337	0	3.3462
113557	79701	101	79762	59785	87	22946	16415	67	91	159	0	98	82	0	283	343	0	3.35238
124782	96480	88	63008	49136	83	35083	27747	82	-132	62	0	86	74	0	287	321	0	3.35443
69746	59769	85	27348	23495	73	17271	15090	47	-141	56	0	67	57	0	-141	411	0	3.35546
195945	141679	95	92456	64142	94	53321	37211	93	-14	67	0	98	84	0	-481	183	0	3.35752
136528	101635	89	88635	67836	88	33852	25111	85	144	171	0	96	70	0	-159	361	0	3.36061
54269	43034	78	37003	29447	74	14787	11572	51	-69	68	0	112	85	0	-5	588	0	3.3637
27037	23151	64	17316	14968	49	6490	5544	34	-113	28	0	-43	36	0	190	615	0	3.36473
62211	52553	76	34084	27933	77	14867	12415	48	39	82	0	-51	12	0	-430	246	0	3.36576
101762	81589	83	65722	50612	82	22544	17561	59	-151	81	0	22	61	0	-3262	0	0	3.36576
87508	72753	80	29750	25001	73	17463	14595	50	-134	54	0	8	66	0	-1601	137	0	3.36679
57328	47484	88	27801	23945	65	10922	9558	42	175	122	0	11	64	0	-165	423	0	3.36781
234567	151368	102	129929	83594	101	39486	24445	96	105	99	0	74	76	0	495	504	0	3.37399
40067	35560	68	21169	18603	52	8221	7042	38	181	154	0	-14	68	0	-1014	269	0	3.37502
226222	134989	101	175494	118999	100	60593	37546	98	174	102	0	-81	43	0	-1277	77	0	3.37605
167211	119012	92	89847	64133	90	35825	25714	88	-102	105	0	-108	43	0	-10710	0	0	3.37605
83412	63317	85	53183	41268	81	18923	14276	54	4	83	0	-22	30	0	-204	101	0	3.38428
45863	40101	71	19853	17505	51	9550	8115	40	9	116	0	9	110	0	-660	302	0	3.38531
108283	82989	87	61190	46929	83	23297	17324	58	116	128	0	17	61	0	-705	4	0	3.38634
214013	100981	127	122783	51447	123	56149	25649	120	-98	239	0	-6	312	0	-3937	0	0	3.38634
98786	75664	91	64127	49143	83	22333	16644	60	-125	61	0	-103	47	0	-29	579	0	3.39046
101673	78336	84	69347	53085	85	24302	18589	62	-79	55	0	40	64	0	314	571	0	3.39252
334510	208555	124	196593	128086	123	84493	54983	121	187	294	0	166	284	0	-61	589	0	3.39663
25974	21392	68	14763	13029	45	5651	4613	35	-87	41	0	-37	77	0	-218	219	0	3.39869
151410	111904	93	71207	52791	89	29496	21389	74	8	54	0	-43	50	0	-891	0	0	3.39972
86708	74805	76	69047	59608	78	31909	26970	76	257	150	0	-137	40	0	-5443	0	0	3.39972
65746	53536	77	40392	32489	77	16645	12845	52	76	134	0	-54	56	0	-9520	0	0	3.39972
49324	44196	63	31774	27862	72	11806	9997	44	-89	65	0	21	58	0	480	487	0	3.40178
90609	74577	79	31225	26315	77	20157	16793	54	-129	103	0	13	113	0	139	560	0	3.40384
48184	41796	72	23109	19851	58	9157	7770	40	55	92	0	-9	50	0	-10	647	0	3.40487
111979	79774	87	54655	38412	87	29346	20953	81	-47	108	0	-65	79	0	-1046	0	0	3.40487
125271	76240	92	62411	38147	91	26122	15961	76	40	124	0	-133	32	0	-1339	42	0	3.4059
60625	48888	87	34766	27823	76	15176	12020	52	69	161	0	-2	80	0	-814	88	0	3.40693
96952	76761	82	51589	39533	82	21232	16378	60	48	150	0	33	53	0	-298	196	0	3.40796
47339	38888	77	25675	22028	62	11225	9622	42	-63	36	0	33	48	0	187	258	0	3.41207
154720	117687	90	62273	48406	86	39126	29863	85	-24	57	0	2	73	0	-229	346	0	3.41207
43997	38384	61	26868	23170	69	10770	9211	42	103	157	0	-36	20	0	-96	161	0	3.41516
55707	48020	67	26316	23221	66	8911	7792	40	93	144	0	109	82	0	-529	184	0	3.41722
34867	29581	68	17634	15368	50	6608	5591	37	-30	65	0	42	43	0	245	347	0	3.41825
92876	72660	85	40963	32068	80	20189	15374	56	-82	44	0	98	98	0	-298	488	0	3.42134
132568	98110	86	73885	54865	87	28643	20488	66	-41	74	0	6	51	0	-1890	0	0	3.42134
72554	63295	78	23843	20493	60	16567	14038	47	-52	69	0	-83	11	0	-6008	0	0	3.42134
241012	159168	106	125246	86225	104	48302	32742	101	46	181	0	14	64	0	-7137	0	0	3.42237
41015	34436	84	22090	19173	54	8740	7467	39	-128	102	0	1	77	0	-4300	0	0	3.42237
90359	70119	92	60453	45670	83	19667	15055	55	-104	172	0	-77	74	0	-202	184	0	3.42751
92609	80482	78	64383	54881	79	31279	25796	77	-134	14	0	-167	55	0	-3887	0	0	3.42751
126743	84962	99	64546	43111	88	26462	17932	76	-66	124	0	65	63	0	-300	299	0	3.42957
58219	49510	70	19385	16800	52	15528	13550	46	-76	93	0	-10	69	0	-209	196	0	3.43163
105401	82044	85	55585	43198	84	21391	16984	59	74	145	0	103	115	0	-383	282	0	3.43575
203226	142165	104	104097	74135	93	46142	32008	92	-8	143	0	-76	77	0	22304	8142	110	3.43575
98587	75111	85	72867	54362	84	23245	16934	66	-49	183	0	-66	55	0	-10154	0	0	3.43575
40768	37365	68	22741	19981	52	11776	10120	42	-27	76	0	-86	36	0	-7941	0	0	3.43575
161804	119948	89	76108	57480	88	32105	24050	85	-127	91	0	28	67	0	-3932	0	0	3.43678
50124	42436	75	21662	18953	54	9772	8539	40	-98	82	0	-28	61	0	168	329	0	3.43986
22920	20683	49	14642	12991	46	5227	4454	34	132	136	0	25	84	0	-1069	0	0	3.43986
63815	56197	74	29507	25381	73	12324	10417	43	-168	13	0	126	107	0	54	553	0	3.44295
65161	53454	77	42551	35202	75	19885	16393	54	88	107	0	-12	49	0	113	290	0	3.44604
192281	113459	103	169937	108990	100	52159	32549	96	-138	78	0	-80	35	0	-2213	0	0	3.44604
22346	19722	64	14317	12789	45	6164	5519	35	-56	71	0	-87	37	0	208	667	0	3.45427
182820	132415	97	93639	69914	92	40970	30278	88	-160	87	0	-6	52	0	-836	240	0	3.4553
77321	62513	93	64711	55750	79	27701	23349	75	-5	82	0	-106	30	0	153	764	0	3.45633
25759	22066	76	18623	16528	51	5372	4610	33	-163	38	0	-1	32	0	-2763	0	0	3.45633
215392	127729	99	109301	66758	99	50881	31250	96	186	122	0	-44	80	0	238	768	0	3.45839
97109	78907	80	61586	48310	80	23494	17089	66	-41	78	0	-20	48	0	-9462	0	0	3.45839
132253	90214	89	81779	58186	89	34345	24188	86	128	154	0	20	83	0	-8174	0	0	3.45839
120611	87639	90	58201	41699	86	29767	21653	80	35	114	0	-89	40	0	-701	162	0	3.46148
112262	89213	87	64558	50520	82	25419	19749	65	11	86	0	9	61	0	-5034	0	0	3.46148
90093	67116	86	49684	38842	81	18212	14018	54	-80	140	0	-31	63	0	-614	97	0	3.46251
72421	59091	77	32404	25791	75	16443	12855	50	101	120	0	-24	33	0	-3107	0	0	3.46354
47643	41828	62	24437	21155	63	12084	10316	43	-43	101	0	49	94	0	-451	135	0	3.47177
154660	105993	92	101829	72314	92	35242	24487	89	108	165	0	45	98	0	-266	175	0	3.4728
222292	142380	103	129206	84657	101	58292	38960	98	127	168	0	99	132	0	-1071	124	0	3.47383
96258	69074	93	68938	51014	86	19193	14357	56	-59	81	0	93	62	0	-22	1016	1	3.47692
93817	72928	84	51525	39084	83	22948	17113	61	92	152	0	110	78	0	1498	1227	10	3.47692
84820	66554	86	51319	40160	80	17717	13188	53	-130	52	0	-17	98	0	-1981	0	0	3.47795
257197	167831	104	110117	70812	101	57442	37550	99	-17	97	0	-85	37	0	-1809	0	0	3.47898
190303	132082	96	115836	86815	93	40960	29427	92	120	137	0	-46	91	0	-5603	0	0	3.47898
53431	47308	72	29021	24595	69	13727	11253	46	-18	150	0	-28	53	0	-8051	0	0	3.47898
60962	51491	76	30944	26787	74	10264	9362	40	-67	62	0	-7	42	0	-2156	0	0	3.48001
53426	44473	80	24187	21232	57	9154	7686	40	131	140	0	-63	63	0	-267	208	0	3.48309
90659	66659	87	48558	35421	82	21359	15042	58	18	103	0	-91	38	0	-2007	0	0	3.48309
95257	68932	98	47372	34251	82	18727	14019	56	-163	61	0	-13	72	0	-432	373	0	3.48618
80437	69262	76	26550	22867	67	18449	15340	49	39	157	0	63	87	0	-188	377	0	3.48721
130649	99862	90	79570	60917	88	35399	26864	84	68	104	0	91	114	0	313	834	0	3.48824
221665	143464	101	123278	78145	100	56863	34620	98	113	141	0	-61	55	0	-434	164	0	3.4903
115029	95049	84	63031	52242	81	31440	25926	79	-160	61	0	-109	61	0	-9389	0	0	3.49133
80222	62293	87	47703	37652	79	15830	12128	53	-125	31	0	157	153	0	-3486	0	0	3.49133
71966	57354	82	46379	36717	80	21872	16994	56	-38	169	0	-14	49	0	-1273	147	0	3.49236
53585	47379	71	35091	30047	74	11148	9665	43	-65	29	0	29	71	0	-454	208	0	3.49339
154961	118191	90	88753	68430	88	41896	32563	86	15	103	0	44	86	0	15	419	0	3.4975
144509	107278	86	66101	46878	88	37853	27578	86	26	199	0	-121	57	0	-2689	0	0	3.4975
32615	30553	50	23057	20513	54	8190	7059	38	-188	73	0	-46	15	0	-7973	0	0	3.4975
180395	135762	99	149778	118449	94	44768	34857	90	-83	48	0	19	62	0	-5030	0	0	3.49853
22484	19114	65	15096	13344	47	6061	5434	33	9	95	0	52	72	0	-1280	0	0	3.49956
35099	30110	57	19719	17419	53	6706	5797	36	-168	43	0	-22	33	0	-46	366	0	3.50265
223183	151011	99	108080	78165	96	46815	32717	94	-135	78	0	69	65	0	-2106	0	0	3.50265
155316	112079	93	96281	68338	93	41021	27925	90	169	156	0	-19	72	0	-3234	0	0	3.50368
36912	31776	62	19725	17285	52	8605	7227	37	174	166	0	-113	4	0	18	355	0	3.50986
88631	72367	79	46521	36097	81	20234	15417	55	-75	74	0	61	59	0	419	484	0	3.51088
59770	50592	75	36505	29606	76	13553	10931	48	21	58	0	-63	16	0	-197	434	0	3.51294
146975	106656	88	87464	65357	88	33298	24801	83	317	190	0	-38	79	0	-647	299	0	3.51294
74170	58833	93	41178	33296	78	14431	11226	48	49	90	0	-34	23	0	-126	468	0	3.51603
91095	76218	82	50955	43564	78	41667	34813	78	-183	37	0	45	69	0	-98	743	0	3.51706
250455	172805	98	192517	131216	102	72596	50137	97	-56	61	0	8	62	0	-4163	0	0	3.51706
93090	78784	81	41246	35184	77	20693	16886	64	-2	81	0	8	97	0	-120	757	0	3.52015
54458	46697	77	24543	21278	58	10312	8823	41	-67	52	0	29	68	0	366	339	0	3.52324
208729	141966	100	97433	67374	95	47131	32518	93	98	122	0	-42	38	0	-2012	246	0	3.52324
42915	37866	67	22286	19377	56	10979	9621	42	-155	55	0	187	148	0	241	641	0	3.52735
87050	67387	82	50346	38577	81	20519	15817	56	14	59	0	3	62	0	-1246	45	0	3.52735
146059	106818	102	80430	59945	89	29675	21202	73	31	83	0	115	90	0	-2635	0	0	3.52838
63236	54519	76	26769	23255	59	11153	9384	43	-373	8	0	-110	19	0	583	1355	7	3.52838
56015	48497	78	31668	27968	72	12189	10421	43	44	163	0	-16	62	0	-4939	0	0	3.52838
56469	49239	76	26826	22605	68	13125	10650	46	-1	89	0	-64	12	0	-984	195	0	3.52941
240603	158613	104	117076	79919	99	55036	36588	97	119	97	0	35	82	0	385	576	0	3.5325
49803	44050	74	24709	21684	59	11688	10570	42	122	110	0	-72	45	0	-4035	0	0	3.5325
314968	177853	117	214929	133422	116	91161	55117	114	8	157	0	22	173	0	-2091	45	0	3.53353
80181	61205	83	36801	27623	81	18031	13510	54	87	91	0	-83	24	0	-485	116	0	3.53765
107349	83983	96	54379	41210	82	22759	16994	62	-197	54	0	48	59	0	-726	93	0	3.53765
94300	68546	83	64578	47324	84	28836	21108	80	-63	72	0	42	86	0	-1183	15	0	3.53868
107243	82755	87	63578	48565	84	24679	18338	67	-106	122	0	-27	114	0	5476	2383	72	3.53868
34132	28413	74	20720	18125	53	6800	6321	35	-24	84	0	1	46	0	-397	49	0	3.54073
126010	95315	85	60419	45208	85	27416	20349	73	68	133	0	-1	63	0	618	671	0	3.54279
258626	164883	111	146685	96493	101	53916	34363	98	157	190	0	-10	68	0	92	262	0	3.54485
60507	50468	85	31775	27104	73	13144	10963	46	266	181	0	-43	84	0	-516	96	0	3.55
75539	64739	75	38102	32124	76	16107	13278	48	144	137	0	99	92	0	-681	0	0	3.55206
92712	74371	81	59146	45717	80	22783	17290	58	71	100	0	-67	22	0	25	470	0	3.5572
161405	116655	92	75001	55720	90	31778	22609	88	-76	24	0	20	78	0	-4029	0	0	3.5572
57464	50500	70	39417	32417	75	12403	10139	43	15	55	0	-45	29	0	-11036	0	0	3.5572
27899	25147	71	15068	13238	46	6508	5870	35	14	176	0	8	55	0	-115	416	0	3.56338
67401	59316	75	32138	27741	74	15137	12965	49	-20	61	0	33	90	0	-145	276	0	3.56647
164547	114123	94	97300	68769	93	32288	21109	85	157	105	0	121	74	0	-254	195	0	3.57058
34124	28771	77	18132	15966	50	8122	7259	38	100	122	0	-15	57	0	-391	223	0	3.57264
57753	46027	76	37131	29313	75	16097	12321	49	102	100	0	-91	65	0	333	492	0	3.57264
54694	46249	80	30764	26793	73	10762	8776	43	-256	31	0	45	63	0	-1539	0	0	3.57264
284864	127459	227	155765	64389	221	62808	27755	187	846	670	0	713	535	0	-8168	0	0	3.57367
64845	51451	88	37281	30085	77	12765	10410	46	78	118	0	63	83	0	-258	367	0	3.5747
138597	108094	86	111302	87009	87	31977	24136	83	-44	80	0	-14	65	0	-2172	0	0	3.57573
20823	17543	64	13683	12283	44	4891	4166	33	-98	73	0	-29	14	0	-2267	41	0	3.57573
47677	42111	65	22500	19850	59	12584	11125	44	90	110	0	87	76	0	281	675	0	3.57676
55926	45551	83	38819	31628	75	15989	12548	49	-141	89	0	-86	51	0	-123	237	0	3.57882
130927	99848	87	81675	62830	87	30690	23703	78	-9	47	0	54	126	0	190	640	0	3.57985
333968	201177	125	228853	142781	119	89092	54059	116	263	386	0	161	192	0	112	507	0	3.58293
164145	118758	105	75642	55803	90	34592	25015	88	-44	47	0	-53	66	0	-4189	0	0	3.58396
64093	55609	79	34667	29427	73	14715	12626	46	-31	102	0	62	76	0	422	970	0	3.58602
141020	113026	100	67848	55015	84	30687	24876	78	7	73	0	-55	34	0	-392	97	0	3.58705
64776	55418	79	38492	32421	75	13899	12242	45	-46	105	0	32	78	0	-342	118	0	3.59117
71744	61359	80	34880	30212	75	18900	16075	51	-57	140	0	-61	76	0	262	615	0	3.59117
78834	61477	82	46698	36760	79	17655	13475	52	-208	25	0	104	125	0	-1859	0	0	3.5922
66787	56438	77	36741	31342	74	11246	9470	45	76	114	0	53	61	0	-960	104	0	3.59323
94655	73372	83	44638	34488	82	28889	22615	80	180	131	0	-46	24	0	101	867	0	3.59426
131595	103101	85	56589	44497	83	28920	22535	71	-7	61	0	55	77	0	215	535	0	3.59837
48237	42316	68	26318	23136	64	10370	8779	42	95	101	0	-3	56	0	-536	98	0	3.60043
89510	72101	80	53959	42524	82	18923	15110	58	32	147	0	-52	29	0	-2411	0	0	3.60043
151943	107225	94	73567	52231	89	30770	21649	86	-84	141	0	-49	86	0	-2932	0	0	3.60043
217040	148850	95	87113	61404	94	46030	32524	91	-57	133	0	53	61	0	-48	180	0	3.60249
110614	88978	82	58375	46605	84	19896	15899	52	-69	89	0	-34	49	0	-7709	0	0	3.60249
89296	71215	79	49773	40181	79	21978	17551	55	-130	92	0	-72	56	0	534	608	0	3.60764
179297	138158	90	69002	53833	88	43738	34362	86	0	94	0	-49	66	0	242	373	0	3.6097
182995	130036	95	94602	68668	91	36558	25953	88	-42	167	0	70	67	0	-7939	0	0	3.6097
56701	50350	72	16688	15026	45	12932	11226	42	73	80	0	-31	35	0	-11990	0	0	3.6097
112122	86090	84	77480	62646	83	24832	19521	60	29	132	0	43	104	0	-515	424	0	3.61175
33321	30558	56	19281	16964	51	9873	8594	40	-42	91	0	0	31	0	-1615	0	0	3.61175
93343	76882	90	42781	35930	79	18315	15023	52	61	111	0	-20	43	0	235	467	0	3.61484
200836	136751	97	117942	81259	97	46391	31614	93	-40	167	0	-38	58	0	-3680	0	0	3.61484
53706	49939	72	30572	27221	61	13030	11436	43	44	161	0	-52	39	0	-9032	0	0	3.61484
71411	59421	77	55481	46138	78	21751	17872	60	-181	55	0	39	62	0	-5167	0	0	3.61587
119406	94225	86	67313	52860	85	29757	23004	76	157	119	0	-80	29	0	-1006	1	0	3.6169
120725	93425	91	63868	50326	85	28215	21499	73	297	239	0	-53	69	0	-235	368	0	3.61896
177992	130165	93	123006	92445	90	32702	24264	87	139	120	0	-66	107	0	-36	366	0	3.62411
96864	77393	85	48630	39248	80	22156	17846	59	3	114	0	-45	26	0	-6339	0	0	3.62514
100429	79412	82	61089	46936	83	28262	21415	69	-93	33	0	-19	32	0	-158	346	0	3.62616
23212	18656	67	14838	13107	46	5495	4746	34	17	123	0	-37	72	0	-4600	0	0	3.62616
59579	51301	75	28808	24985	73	10806	9238	42	-64	77	0	-14	73	0	-335	248	0	3.63028
64137	53145	79	36032	30162	76	17909	14651	52	56	133	0	47	133	0	-1826	147	0	3.63028
92640	76038	82	48147	39383	79	24984	20262	68	-98	86	0	-47	55	0	65	281	0	3.63646
44149	38886	70	24553	21365	62	11244	9379	43	97	128	0	30	78	0	-108	174	0	3.63852
127175	93860	89	112611	86791	88	48009	37350	85	56	107	0	93	69	0	-1631	0	0	3.63955
341997	165628	148	264819	150083	141	83009	44801	137	1482	1521	16	854	1051	6	-16437	0	0	3.63955
29114	22134	78	21259	13372	78	9568	6497	71	434	348	0	284	226	0	661944	480964	63	3.63955
174890	128249	90	98536	72865	88	45153	32823	87	-195	46	0	-15	45	0	-17416	0	0	3.63955
163714	121703	91	82207	60988	88	36832	28660	85	97	166	0	-14	54	0	-1760	2	0	3.64057
156797	108588	91	96046	68977	91	38414	27090	87	79	162	0	11	81	0	-5350	0	0	3.64057
134687	106364	87	76139	59794	85	38850	31277	83	-97	105	0	12	64	0	-10485	0	0	3.64057
55001	46443	77	40768	33883	75	15370	12802	50	225	141	0	-81	28	0	-467	116	0	3.64263
119037	93299	83	76031	59489	85	35825	27721	82	-63	92	0	-1	43	0	-1235	115	0	3.64366
160242	114388	92	79543	55769	91	27809	19159	78	24	106	0	-54	52	0	-4410	0	0	3.64366
205935	141838	99	90254	65654	94	53606	35856	92	-9	90	0	-104	49	0	-857	515	0	3.64469
172019	121340	94	134020	98134	92	61514	43498	90	133	190	0	57	99	0	-13999	0	0	3.64469
122346	98278	83	67563	54557	81	27754	22456	69	76	99	0	-101	44	0	-578	153	0	3.64675
184269	129639	93	91639	66686	92	35659	25187	88	-79	43	0	50	61	0	-943	196	0	3.64778
80049	66786	80	36013	30038	76	13737	10948	46	-46	107	0	-2	70	0	-992	0	0	3.64881
172118	123595	96	91817	66230	93	42625	30751	89	-82	72	0	-31	60	0	-5798	0	0	3.64881
58873	49344	82	30455	26278	72	11570	9656	43	-97	82	0	-16	60	0	-3816	0	0	3.64881
71056	59246	77	44215	35627	77	18619	14528	52	18	76	0	-50	51	0	-495	224	0	3.65087
[truncated: 11,851 more rows]
