# Supplementary material for: Phenotypic heterogeneity follows a growth-viability tradeoff in response to amino acid identity
Source: Nat Commun. 2024 Aug 2;15:6515. doi: 10.1038/s41467-024-50602-8 (PMC11297284; doi:10.1038/s41467-024-50602-8)
Supplement: Supplementary file 6 — Source Data [file 41467_2024_50602_MOESM6_ESM.zip › source_data/fig6cde/2130_A5_yATP_NLIMLEU.csv]

FSC-A	FSC-H	FSC-W	SSC-A	SSC-H	SSC-W	BL1-A	BL1-H	BL1-W	VL1-A	VL1-H	VL1-W	VL2-A	VL2-H	VL2-W	YL2-A	YL2-H	YL2-W	Time
99451	99747	74	31271	30923	71	1289	1203	10	986	1041	5	3443	3548	27	400101	389312	83	0
111340	108777	79	43273	42574	74	943	1183	8	789	966	0	2231	2058	21	289773	283106	82	0
51104	51783	63	15251	15506	41	689	560	0	551	429	0	1180	1266	10	146796	141110	78	0.00106338
271634	185931	119	109558	76738	105	3698	2789	31	3632	2277	36	8755	6420	47	951842	669613	116	0.00106338
162471	149868	82	55626	50950	78	2236	2123	21	2540	2197	24	4802	4578	32	557489	506334	88	0.00106338
118649	109098	81	45049	39982	77	1583	1338	14	1487	1155	11	3508	2979	29	386125	339080	85	0.00106338
123971	114048	84	46150	41266	77	1507	1385	14	1201	1247	10	2999	2537	27	347041	308084	82	0.00212675
48138	49593	59	19121	19329	46	455	597	0	790	575	0	1541	1446	15	153116	149245	74	0.00425351
43419	45439	65	11989	12239	38	350	499	0	487	464	0	1015	925	0	121901	117854	72	0.00425351
127847	120837	80	56488	52909	77	1617	1638	15	1359	1376	14	3251	3146	27	383240	360452	85	0.00425351
246648	182804	94	89718	66808	93	3204	2478	29	3059	2342	30	6239	4688	42	739463	544409	100	0.00531689
113748	112484	79	41532	40385	74	1514	1502	17	1797	1569	19	3882	3782	29	482380	461678	84	0.00531689
53532	56304	68	29546	29671	67	764	604	0	468	611	0	1176	1258	10	183535	184579	77	0.00850702
159890	135816	86	65981	55090	83	1625	1411	16	1808	1630	17	4107	3507	33	480983	409205	94	0.0095704
37522	39879	61	19616	20122	46	84	189	0	125	179	0	818	940	0	109946	113331	71	0.0106338
32850	34108	62	15396	15926	42	417	493	0	335	446	0	725	807	0	104721	105675	73	0.0127605
101068	92587	77	45701	40402	76	1161	845	0	883	755	0	2491	2361	24	293735	252116	85	0.0138239
121637	115370	87	41730	39193	77	1213	1206	9	1660	1310	14	2929	2771	26	353118	320390	87	0.0138239
19120	17818	60	12734	13228	39	143	268	0	284	201	0	209	295	0	40069	41929	68	0.0148873
106321	101541	79	31805	30431	74	1597	1443	12	1001	1081	7	2728	2505	24	295246	282411	84	0.0159507
21712	21165	60	12003	12347	38	337	204	0	324	341	0	417	474	0	67354	69509	72	0.0159507
60631	60621	73	17854	17890	43	964	1071	5	731	772	0	1481	1542	14	162597	159805	78	0.0159507
126201	117150	84	53868	50925	77	1289	1265	12	1532	1269	15	3757	3445	30	424203	385112	87	0.0191408
51546	52156	66	13184	13412	40	536	681	0	558	511	0	1199	1273	11	149052	147298	76	0.0202042
24995	25196	53	5831	5878	30	177	195	0	331	333	0	814	785	0	86137	87701	68	0.0202042
52090	53611	68	15450	15571	42	666	589	0	563	535	0	1439	1355	13	155746	155140	76	0.0212675
41037	42030	62	12457	12801	38	242	335	0	526	581	0	954	991	0	147763	140385	76	0.0223309
39905	38629	75	12368	12651	39	358	334	0	324	389	0	779	707	0	121251	122002	73	0.0223309
29253	29069	62	12446	12698	39	125	268	0	456	398	0	639	718	0	88488	83929	70	0.0233943
94927	96426	74	36853	36850	71	1221	1086	6	1630	1678	16	3453	3449	27	419058	402242	82	0.0265844
80142	79173	72	31791	32008	70	1010	834	0	885	808	0	2052	1926	22	228952	216658	82	0.0276478
35967	38733	45	14797	15070	42	423	399	0	305	441	0	934	925	0	102118	102738	71	0.0276478
169027	148567	91	65398	59122	81	1873	1455	16	2080	1803	19	4399	4052	31	512486	447843	90	0.0287112
122988	117219	77	44447	41814	75	1501	1254	14	1283	1072	7	3147	2941	27	365599	348330	87	0.0287112
67930	67380	80	17695	17837	42	1005	929	0	692	966	0	1778	1731	17	229949	228853	78	0.0297746
26531	26415	63	7696	7989	34	153	238	0	126	245	0	538	630	0	88390	89328	68	0.0297746
196611	159866	94	60531	47663	86	2958	2445	25	2166	1604	23	5455	4369	39	625983	496921	97	0.0297746
165569	153939	87	51536	47763	79	1785	1737	18	1585	1561	15	4352	4119	31	525553	484250	92	0.0297746
118591	112825	80	43796	42142	74	966	1019	3	1452	1279	14	3410	3205	27	417351	396481	85	0.0319013
130196	119294	81	53934	49598	77	1163	1024	4	1303	1503	15	3637	3390	29	449314	403459	88	0.0319013
116924	103810	84	45387	39712	78	1107	1082	6	1164	998	0	3014	2502	27	324975	279337	87	0.0329647
107945	103877	82	42311	41207	74	1536	1506	14	1610	1405	16	3522	3613	28	396230	376456	83	0.0329647
119536	111129	79	40576	35804	75	1486	1347	15	1582	1452	17	3543	3202	28	428118	389641	85	0.0340281
51269	50314	83	19155	19400	46	501	531	0	576	512	0	1025	1066	6	141721	134490	74	0.0340281
174280	138385	86	66833	52531	83	1555	1275	15	1918	1327	17	4039	3396	33	467256	369216	92	0.0350914
20716	21871	52	8342	8671	34	-149	86	0	118	359	0	586	596	0	62205	65142	65	0.0361548
55771	56241	70	13527	13401	40	409	444	0	354	521	0	1465	1375	15	163672	163844	80	0.0382816
24232	25182	51	10140	10234	36	199	257	0	98	278	0	462	498	0	83544	80159	72	0.0382816
22813	24252	48	7680	7880	33	95	177	0	226	214	0	457	541	0	55873	55080	73	0.0404083
228879	180866	90	94651	74693	90	2621	2071	24	2622	1963	28	7032	5208	44	784815	604271	101	0.0414717
95254	95070	74	33398	33251	71	785	811	0	1289	1295	11	3123	3177	26	385295	374191	82	0.0425351
159918	132344	83	54514	44514	81	1684	1369	17	1927	1507	18	4096	3287	34	489838	392307	90	0.0435985
97367	96732	73	30390	29883	72	767	813	0	1222	1224	10	2850	2807	25	334989	317274	86	0.0446618
137292	135249	77	53919	53427	76	1722	1667	16	2431	2327	22	5321	4942	34	577198	553708	85	0.0446618
75421	81071	70	31384	31696	69	616	677	0	836	828	0	2210	2301	21	258455	248760	82	0.0457252
99560	101168	74	49113	50189	72	1277	1118	9	1488	1575	16	3304	3385	26	413633	393299	82	0.0457252
41520	41371	71	16213	16845	41	378	300	0	265	253	0	945	1047	5	111801	111153	71	0.0457252
128979	124474	78	41195	40504	76	1644	1662	17	1691	1469	16	3587	3572	28	394768	376039	88	0.0467886
196316	170292	90	112262	97192	86	2896	2775	23	3049	2598	28	7612	6619	41	799470	690851	96	0.047852
115430	113351	77	30070	29987	69	982	1019	3	1521	1461	14	3321	3348	26	352417	334166	83	0.047852
52747	53596	67	19782	19955	45	169	356	0	289	454	0	1021	1205	9	160944	162115	76	0.0489154
172061	137479	87	64674	53550	85	2253	1883	22	2308	1755	22	4613	3890	35	502255	397006	96	0.0489154
143926	129667	84	62159	55771	82	1897	1663	18	1820	1569	18	4072	3663	33	470584	428239	91	0.0499787
220018	169336	109	101904	81248	93	3084	2380	28	3284	2511	29	7251	5802	43	821004	640454	101	0.0499787
105284	104512	76	34966	34987	71	1387	1239	11	1213	1364	12	2530	2452	22	306159	293506	80	0.0499787
165085	136970	83	58866	49008	81	1914	1558	17	2239	1849	20	4728	3954	35	512225	430099	91	0.0499787
109700	104850	81	37374	35390	74	1439	1459	14	1084	1230	12	2907	2754	25	339002	318430	83	0.0510421
240966	174822	103	106747	80004	94	3503	2689	29	3233	2221	31	7193	5265	42	830960	600559	110	0.0510421
220570	165112	91	72640	54135	88	2819	1877	28	2785	2045	28	6386	4897	41	685937	507325	98	0.0510421
119275	108168	80	48893	43976	78	1188	1024	4	1305	1223	11	2999	2795	27	361398	329437	85	0.0510421
37721	36743	63	15355	15773	41	314	318	0	381	388	0	956	959	0	108108	105613	76	0.0510421
25387	26241	61	8391	8696	34	355	360	0	410	442	0	665	689	0	99963	100908	71	0.0521055
91416	89069	82	28832	28737	71	819	779	0	1096	1063	6	2582	2621	22	308359	299882	84	0.0521055
31580	32263	67	14262	14455	41	202	295	0	431	432	0	753	802	0	92194	93028	69	0.0542322
50888	50660	71	18260	18668	44	361	355	0	603	514	0	1203	1167	9	148159	144913	78	0.0552956
37907	38425	58	16917	17326	43	77	190	0	654	527	0	791	792	0	104574	107568	76	0.056359
235143	179323	94	77942	59812	90	3301	2326	30	2970	2198	28	7287	5562	43	750654	574284	101	0.0584858
113714	110264	77	34253	33627	74	1031	1202	9	1455	1450	13	3694	3642	28	482032	459803	85	0.0595491
49714	49529	67	16969	17165	43	492	588	0	633	632	0	1304	1228	11	153693	155208	78	0.0606125
132304	122162	81	59789	54790	79	1057	1234	9	1391	1404	14	3674	3553	28	402298	365928	88	0.0606125
59174	56307	77	16792	16778	43	724	749	0	366	530	0	1285	1204	10	167414	155527	81	0.0616759
65993	67090	70	13414	13559	39	550	543	0	714	672	0	1440	1489	14	183930	180766	78	0.0627393
107103	96638	79	42907	38193	75	1067	1185	10	1226	1064	5	2825	2616	27	313280	271832	88	0.0627393
35439	34927	63	14530	14580	41	377	486	0	456	532	0	952	1036	4	105758	103791	72	0.0638026
27991	30010	45	10883	11054	38	195	246	0	390	276	0	613	617	0	86712	82852	74	0.064866
123553	118595	76	48767	46386	76	1751	1619	16	1700	1597	16	3478	3331	28	363221	346562	88	0.064866
256472	180656	96	93757	66333	94	2943	2032	29	3217	2139	31	6718	4688	43	708558	504775	102	0.064866
128425	115086	94	66917	61165	80	1229	1026	5	1289	1275	12	3612	3403	28	402460	353173	87	0.0659294
123255	87638	83	55023	38193	83	1145	740	0	1299	949	0	3168	2329	32	376810	268848	92	0.0669928
37170	36772	63	14664	14820	41	193	285	0	299	370	0	1016	963	0	118394	118649	72	0.0680561
35679	37090	61	9296	9411	36	233	519	0	392	410	0	907	929	0	121382	117963	72	0.0680561
114995	107424	78	58280	54112	76	1532	1318	12	1306	1184	9	3111	2833	27	368403	338346	84	0.0691195
46862	45821	78	16740	16967	42	297	584	0	538	523	0	1113	992	0	134941	139876	75	0.0701829
52414	53507	68	16440	16733	42	547	474	0	231	431	0	1304	1422	13	142163	140814	76	0.0701829
46123	46682	75	19026	19353	45	327	366	0	472	457	0	1077	1183	9	145162	140063	77	0.0701829
212186	140475	118	71610	44997	117	2667	1869	19	2162	1357	21	5364	3573	37	665024	442931	125	0.0701829
96216	93829	76	36170	35623	73	859	1201	8	966	1042	5	2982	2972	26	350766	336706	83	0.0712463
30923	29861	64	11809	11911	38	259	247	0	287	235	0	664	607	0	84220	80334	71	0.0723097
140812	131228	81	38484	35502	76	1689	1604	16	1983	1872	20	4377	4157	31	563499	538072	89	0.0723097
109997	100316	80	39243	35018	76	1526	1364	12	1316	1165	12	3186	2826	28	349014	307287	85	0.0744364
51633	51344	69	19328	19563	45	730	745	0	629	592	0	1130	1156	9	143123	145088	77	0.0744364
57365	57250	69	20239	20764	45	876	677	0	781	791	0	1516	1475	15	156461	152392	74	0.0744364
42526	44572	66	17783	18257	44	226	191	0	381	301	0	1070	1167	8	133685	135292	74	0.0744364
74238	73091	81	30765	30985	70	805	828	0	854	882	0	2105	2139	19	253733	239043	80	0.0754998
148877	131353	81	60080	53118	80	1530	1482	14	1808	1551	18	3964	3433	31	464255	394833	88	0.0765632
81434	80890	73	29906	30292	70	788	818	0	863	713	0	1913	1989	19	214282	206489	79	0.0776265
59185	59656	80	24689	24933	60	574	651	0	546	624	0	1518	1579	15	179814	180384	75	0.0786899
20257	19496	61	12595	12793	39	176	193	0	334	286	0	535	411	0	67285	67249	68	0.0786899
116608	109901	87	43456	40948	75	1386	1260	12	1369	1247	12	3089	2778	27	367246	343974	84	0.0797533
19613	21860	46	7139	7145	33	277	245	0	138	151	0	583	623	0	65449	62983	68	0.0797533
286390	198284	103	83221	55116	101	4042	2789	34	3512	2252	34	8059	5379	46	931415	642192	110	0.08188
167856	146323	82	60124	51933	82	1911	1580	20	2184	1651	23	4882	4182	35	559243	476528	92	0.08188
30458	30865	57	9577	9823	36	-4	182	0	334	224	0	584	535	0	82640	86314	72	0.0840068
44634	44520	66	13270	13349	41	538	466	0	214	387	0	846	869	0	125946	125326	74	0.0850702
41878	42358	60	12052	12360	38	413	459	0	385	438	0	965	913	0	117190	117912	73	0.0861336
221772	167823	98	79294	60552	90	3008	2265	27	2535	1809	25	5615	4112	39	672049	498011	101	0.0861336
135757	116414	84	56996	49322	80	1651	1510	15	1527	1365	15	3713	2979	32	375962	312196	93	0.0861336
41088	42489	63	13879	14223	39	552	550	0	308	375	0	1071	1244	10	126119	120096	75	0.0871969
72203	77570	70	35297	36672	69	692	684	0	1014	961	0	1986	2135	20	216993	206995	76	0.0871969
48172	50918	63	13783	14683	38	545	734	0	855	690	0	1146	1148	9	137576	135092	77	0.0871969
36441	37186	65	14132	14619	40	511	464	0	597	564	0	923	952	0	112472	115844	73	0.0882603
135652	128808	79	37615	34769	77	1416	1372	13	1569	1309	13	4014	3899	30	436439	407845	86	0.0882603
102754	104087	73	32086	31975	71	852	900	0	1052	1158	8	3026	2776	25	361641	349687	81	0.0882603
112217	100901	95	41043	35336	90	1186	945	0	1262	1136	9	3755	3355	29	429561	376368	95	0.0882603
53469	53400	72	23334	23653	53	426	334	0	500	447	0	1091	1124	8	135661	128699	76	0.0893237
43331	43330	75	15553	15695	42	408	545	0	539	396	0	1247	1209	10	151053	146480	76	0.0903871
249443	183807	95	90225	65910	94	3601	2641	32	3393	2458	32	7981	5638	46	831557	616841	104	0.0914504
143425	127535	82	58199	51248	80	1372	1237	10	1946	1791	18	4542	4278	31	541832	475164	91	0.0914504
232568	165351	98	82842	58980	94	2387	1839	24	2391	1675	25	5545	4065	40	649085	458556	102	0.0914504
147935	140045	92	45912	43962	76	2151	1886	20	1659	1434	16	4334	4159	30	522112	488948	85	0.0925138
33810	34832	60	13330	13555	39	262	348	0	347	332	0	638	746	0	102485	102350	76	0.0935772
132221	113128	88	53480	45371	81	1887	1518	16	1471	1254	16	3307	2789	28	407144	336432	94	0.0935772
124687	110885	87	45868	39885	78	1310	1178	10	1354	1152	11	3361	3295	28	409985	358155	95	0.0946406
117952	115207	87	51940	51723	73	1468	1512	15	1688	1430	16	3807	3691	28	444960	420547	83	0.0946406
71001	70807	71	19941	19783	47	983	1040	4	868	734	0	2010	2172	20	232367	226668	79	0.0967673
114111	111125	77	36278	34963	73	1092	1099	7	1172	1260	11	2761	2585	25	351102	327085	83	0.0978307
64403	63217	66	19490	19743	45	690	748	0	721	719	0	1586	1484	15	182623	171933	79	0.0988941
22811	25304	49	11443	11888	37	75	214	0	179	202	0	744	771	0	84592	87521	70	0.0988941
122616	116945	84	60543	56957	76	1018	1033	4	1454	1481	15	3413	3070	28	409975	377519	86	0.0988941
51564	53762	65	21139	21692	47	546	495	0	404	469	0	1127	1054	5	165767	162919	75	0.0988941
53349	55270	67	15993	16558	42	467	507	0	487	404	0	1303	1283	12	143142	143484	76	0.0988941
166707	144326	85	62393	52922	82	1729	1394	15	1876	1626	18	4959	4311	36	554149	461498	90	0.0999575
134557	131578	87	39181	38295	74	1780	1783	17	1549	1418	15	3688	3503	29	429062	405640	86	0.101021
106171	104262	84	41777	41216	73	758	701	0	1332	1226	11	2819	2804	26	361284	353005	83	0.101021
31635	33548	46	10940	11406	37	206	307	0	331	314	0	685	850	0	90440	89324	69	0.103148
117811	116061	77	34289	33858	74	1281	1347	11	1391	1370	13	3354	3117	28	351188	332752	85	0.104211
51275	50811	69	19046	18998	47	424	404	0	465	495	0	1085	1221	10	162120	156125	75	0.105274
45700	45462	71	11377	11158	38	449	469	0	243	343	0	1124	1107	7	142899	137863	82	0.105274
76351	76045	76	18849	18376	50	655	749	0	748	738	0	1740	1791	17	218149	208949	88	0.105274
168389	141868	87	65996	55958	84	2258	1829	20	2171	1852	21	4783	4113	35	541390	456028	93	0.106338
89647	82499	74	36881	33464	73	937	913	0	1304	1061	6	2150	1893	23	255223	231817	83	0.107401
146307	137815	89	39446	37794	77	1677	1950	17	1994	1847	20	4121	3932	31	513463	471115	91	0.107401
64618	66827	67	10748	11173	37	679	731	0	517	558	0	1434	1410	14	192305	185822	76	0.108464
76453	75894	72	26868	26605	63	623	801	0	700	774	0	2182	2015	20	260865	257039	80	0.111655
56323	54684	73	21584	21876	49	575	778	0	672	523	0	1519	1521	15	158357	149814	80	0.111655
148320	127859	83	51464	43303	81	1697	1462	18	1758	1492	17	3895	3323	31	450868	382082	94	0.111655
122930	119035	83	56380	54491	76	1121	1276	11	1438	1507	15	3684	3613	27	451499	429681	85	0.112718
61306	62019	70	19435	19763	44	404	514	0	635	681	0	1672	1672	16	200106	186238	80	0.112718
36536	35939	59	15747	15916	42	662	684	0	296	407	0	979	964	0	109575	110774	72	0.112718
79028	77043	73	33757	33443	71	953	908	0	1139	953	0	2081	2198	20	234530	226500	82	0.113781
31260	32318	54	13714	13895	39	403	374	0	428	496	0	861	951	0	104243	106951	73	0.114845
72792	72434	71	27799	27959	68	1047	1021	4	846	825	0	2063	2042	21	195852	193732	79	0.114845
152646	135182	88	60148	53418	82	1353	1307	13	1899	1873	19	4312	4059	31	507569	439930	95	0.115908
21035	21582	50	9299	9442	36	76	213	0	283	266	0	354	433	0	72544	75768	67	0.116972
212639	169289	99	79958	64553	88	1876	1471	19	2594	2057	24	6378	4929	42	705004	554255	97	0.118035
103467	89370	83	41584	35799	77	1240	979	0	1097	837	0	2736	2452	26	322317	273001	89	0.118035
124062	110007	81	49169	43127	79	1383	1378	12	1547	1367	13	3545	3026	29	406879	358861	89	0.119098
58116	59225	70	20739	20962	47	933	741	0	405	550	0	1485	1404	14	174838	172400	85	0.119098
40499	39828	66	8795	8869	35	535	581	0	457	541	0	961	877	0	132069	131185	74	0.120162
24444	29269	36	11768	12157	37	234	289	0	500	398	0	527	582	0	90064	93768	69	0.121225
51828	51755	68	20294	20581	47	369	303	0	433	265	0	995	922	0	127057	127499	77	0.122288
94864	94713	74	49220	48867	73	1036	987	0	1122	1224	11	3483	3589	26	382520	367297	82	0.122288
88378	88685	73	31436	31415	71	687	741	0	1067	931	0	2236	2227	20	264299	250677	80	0.122288
148174	131573	81	53311	46036	80	1576	1566	17	1821	1728	20	4653	4116	32	573058	509227	90	0.124415
18119	19115	47	10463	10726	37	281	276	0	83	95	0	443	454	0	60589	59561	72	0.124415
88209	89699	74	39083	39022	71	1096	1045	5	788	883	0	2311	2126	22	305755	296678	83	0.124415
62240	65566	65	22812	23119	48	687	827	0	692	657	0	1563	1520	16	180833	179261	76	0.124415
136757	120430	80	45605	39909	79	1679	1386	16	1950	1485	17	3692	3283	30	420088	352102	86	0.124415
113568	110497	75	44984	43977	74	1128	1068	6	1639	1587	16	3101	3298	25	362036	349110	84	0.125479
37576	39757	50	13820	14242	40	581	689	0	540	495	0	924	977	0	119451	121163	72	0.125479
37649	39796	51	10667	11002	37	394	369	0	303	349	0	842	901	0	105702	103284	73	0.125479
58119	58027	77	21392	21375	51	744	679	0	673	666	0	1622	1619	17	181247	181999	75	0.127605
80355	78740	74	27379	27433	65	634	790	0	787	699	0	1974	1896	19	226068	214128	80	0.128669
95752	95043	74	29990	29714	72	1306	1157	10	943	988	0	2476	2544	22	287452	278981	83	0.129732
121073	115512	78	40850	39038	76	1405	1295	11	1402	1261	11	3589	3369	29	412693	389642	87	0.129732
111639	99223	80	39468	34724	75	1225	1131	8	1113	1167	9	2789	2378	27	319733	284056	85	0.130795
150893	125106	94	56907	47014	82	1908	1532	19	1435	1277	14	3765	3054	32	445399	364657	92	0.131859
57374	58753	68	26097	26755	52	798	850	0	730	574	0	1534	1711	16	182936	181781	74	0.131859
180528	149420	86	71299	58712	83	1778	1558	19	1953	1522	22	4718	4144	34	590839	487997	92	0.131859
126772	113320	97	49138	42979	97	1214	1032	4	1362	1176	12	3362	3001	27	421258	355670	97	0.131859
96204	91495	80	35849	34219	73	1459	1113	9	836	829	0	2409	2296	23	289137	263078	86	0.132922
285348	174188	143	100381	59497	131	4048	2911	25	3444	2272	25	7697	5113	60	891469	579792	143	0.133986
147980	139297	80	54226	50251	79	1302	1386	12	1687	1598	16	4343	3962	31	554842	512771	88	0.135049
357051	246102	129	214469	154233	130	6699	4565	41	7081	4805	43	16640	12237	60	1.04858e+06	1.03952e+06	135	0.135049
57786	59211	69	17377	18008	42	507	588	0	561	556	0	1365	1313	13	180384	174206	74	0.135049
218924	168679	112	82494	63682	94	3022	2320	27	2572	2071	25	6161	4794	39	655913	498954	102	0.136112
179606	151486	84	83011	69706	84	1922	1558	20	2436	2058	24	5488	4524	38	629615	527677	93	0.136112
25982	28158	44	11366	12117	36	179	197	0	257	366	0	731	761	0	77427	80967	69	0.136112
60683	59190	79	25644	25877	63	836	807	0	367	566	0	1230	1223	12	164275	157077	77	0.137176
132896	118077	80	52548	46108	80	1426	1150	9	1914	1513	15	3252	2856	28	385797	331028	88	0.139302
34392	36389	54	9163	9371	35	265	247	0	273	318	0	652	638	0	91753	90852	71	0.139302
51721	51065	76	18007	18248	44	432	529	0	388	463	0	1146	1200	11	167663	157379	78	0.140366
45437	44844	78	18469	18667	45	390	353	0	421	535	0	1077	1074	6	128822	123754	72	0.140366
109665	108558	74	40369	39595	73	1623	1558	16	1798	1766	16	3983	4024	28	403787	393310	81	0.140366
118742	110586	85	67756	65212	77	1374	1464	14	1533	1582	16	3596	3328	28	456684	425497	88	0.142493
120090	67197	116	36741	18791	103	949	614	0	1125	615	0	3000	1622	29	351696	199159	112	0.142493
36842	40330	43	12533	12783	38	228	268	0	296	387	0	817	956	0	125043	122973	74	0.142493
35758	37959	63	11626	12042	37	334	264	0	513	444	0	855	869	0	106755	103302	73	0.145683
32515	32704	58	17821	18181	46	475	591	0	389	387	0	820	900	0	97883	98778	70	0.145683
31449	32032	66	13226	13371	40	145	292	0	169	201	0	594	582	0	86272	86545	71	0.146746
60402	60276	70	19938	20346	46	590	483	0	628	578	0	1293	1295	11	163342	155897	75	0.147809
53142	55315	57	22346	22689	49	602	724	0	897	782	0	1405	1430	14	186783	182577	79	0.148873
77643	78645	74	17801	17879	43	760	926	0	866	799	0	1978	1901	19	222496	213687	78	0.149936
166789	139645	84	67904	56438	84	1899	1412	17	2299	1961	21	5298	4568	35	626880	526507	94	0.149936
128048	112733	96	46135	39860	79	1690	1338	18	1193	1207	10	3286	2879	28	360478	308829	87	0.151
147584	126481	83	59823	51742	82	2008	1601	19	1771	1394	14	4188	3648	32	440480	373276	92	0.152063
117517	105205	79	41606	36742	77	1322	1076	8	1317	1254	12	3198	2930	27	367934	311498	89	0.152063
23951	24514	50	8927	9102	35	375	352	0	272	278	0	548	567	0	77612	78688	72	0.153126
226755	189598	90	91992	78403	89	3357	2685	27	3207	2526	27	7255	5762	41	795913	677543	98	0.153126
45640	46095	70	15390	16101	41	446	454	0	332	479	0	970	908	0	113801	119770	71	0.153126
32457	32611	69	9677	10075	35	134	140	0	228	289	0	813	787	0	101753	101867	72	0.15419
53970	53336	70	18056	18185	44	219	429	0	411	468	0	975	1017	3	132841	129645	76	0.155253
52410	52499	63	25070	25575	57	831	744	0	541	655	0	1315	1279	12	148784	151149	77	0.156316
37128	36414	66	13657	13843	40	491	474	0	179	351	0	888	839	0	99285	94638	78	0.156316
51261	49892	82	21359	21418	51	345	607	0	310	415	0	990	1085	7	149990	152186	75	0.158443
157824	133228	83	61145	51523	81	2122	1691	20	1834	1599	19	3912	3362	32	477019	398280	89	0.158443
41300	42136	66	18746	19079	45	336	386	0	499	433	0	962	915	0	121831	115197	74	0.159507
131892	116741	81	60989	53724	79	1533	1350	14	1544	1226	12	3668	3135	31	415667	357533	89	0.16057
175855	140543	103	57952	45363	103	2039	1568	19	1696	1622	17	4350	3372	34	498153	390472	103	0.16057
78595	79625	74	29465	29617	68	634	693	0	816	1090	5	1911	1936	18	227390	220271	79	0.161633
20351	22660	46	10704	11135	37	163	235	0	279	277	0	659	577	0	68539	65970	64	0.161633
73494	73789	86	20040	20395	45	1123	1015	4	786	731	0	1831	1906	19	229135	217211	77	0.162697
107480	101542	84	23926	23389	55	1358	1216	11	1413	1349	14	2444	2487	22	318075	305440	81	0.162697
190234	154287	90	80709	66813	84	1409	1225	11	2203	1798	21	5310	4206	36	636933	520061	93	0.164823
186091	151323	88	79605	64938	87	2027	1538	21	2227	1649	23	5022	4040	39	580242	464383	96	0.164823
30089	32820	57	11903	12279	39	380	438	0	221	271	0	1015	1003	2	104856	109121	69	0.165887
111558	101982	79	39022	34469	76	1313	1203	13	1018	955	0	3159	2599	28	358203	317243	85	0.165887
111815	109211	79	29975	29226	69	1132	1090	8	1720	1586	17	3428	3264	27	408539	392470	82	0.165887
144282	137144	83	61532	59515	78	1695	1433	16	1677	1702	17	4126	4021	29	468097	426013	86	0.169077
184492	165659	87	71630	64359	83	2043	1774	19	2809	2539	25	6984	6129	39	817155	714493	92	0.169077
44820	44674	66	11300	11410	38	593	494	0	489	382	0	1177	1081	6	137944	135063	75	0.171204
153175	128434	85	50235	41701	81	1816	1725	17	1573	1278	15	3872	3309	32	420472	351975	89	0.172267
244898	191228	95	74937	58276	91	3261	2512	29	2927	2318	27	6110	4451	41	702871	562063	100	0.172267
54981	53750	70	14727	15053	40	610	647	0	412	533	0	1416	1377	14	160721	161162	76	0.17333
157636	132154	90	58083	49508	82	2102	2066	20	2164	1635	22	4917	4023	36	509805	422713	93	0.175457
21454	22106	43	9416	9641	35	194	261	0	176	288	0	522	562	0	70346	69239	67	0.175457
57079	59047	67	20265	20439	47	838	884	0	440	508	0	1589	1571	15	177647	173881	77	0.175457
26845	28719	51	13152	13784	38	301	322	0	320	339	0	690	694	0	79848	78151	69	0.176521
42702	42915	72	16565	16994	42	519	598	0	584	521	0	948	862	0	124157	119089	72	0.176521
175682	147360	86	73421	62248	84	2425	1696	26	2177	1675	23	4926	4099	35	578609	478418	93	0.176521
156756	134938	83	58901	49894	82	2183	1735	21	1763	1471	18	4208	3504	33	494237	402598	90	0.176521
278923	191734	99	108857	75349	98	4264	2953	34	3413	2640	32	8657	5869	45	955090	645616	107	0.178647
57499	58115	73	20255	20669	47	671	552	0	646	514	0	1355	1457	14	171932	168566	74	0.178647
36817	38340	67	10774	11013	37	772	660	0	331	340	0	1101	1138	7	114137	113127	72	0.179711
131890	119207	79	52291	46461	78	1249	1158	8	1796	1480	16	4228	3758	32	437952	388707	88	0.179711
117172	102158	82	45413	40601	78	1547	1177	12	1371	920	0	3764	3309	30	413869	357558	89	0.180774
144463	126499	83	53481	46687	82	1926	1414	16	1866	1480	18	3860	3489	30	456741	383735	92	0.180774
54877	56369	69	21004	21020	48	891	913	0	691	707	0	1430	1425	15	170513	164458	79	0.180774
48529	48651	66	20489	20922	49	559	518	0	403	477	0	1223	1165	10	138765	138680	73	0.181838
31862	32193	63	10494	10702	37	332	346	0	287	335	0	671	648	0	96273	97427	70	0.181838
132384	123844	89	46499	43887	77	1209	1326	11	1414	1365	12	3842	3719	29	485236	446349	88	0.182901
190988	154591	90	60854	49689	84	2760	2117	27	2440	1976	26	5377	4448	35	644158	510474	96	0.182901
20197	21371	58	8282	8647	33	305	289	0	62	145	0	714	860	0	79155	78461	65	0.183964
48184	48965	68	20549	20774	50	489	453	0	420	450	0	953	808	0	121553	118145	74	0.183964
49309	50585	67	11553	11556	37	817	720	0	665	727	0	1259	1260	12	169903	166518	75	0.186091
67519	66011	70	25653	25653	56	1091	1160	8	724	782	0	1775	1784	19	207659	198348	79	0.187154
44580	44727	66	25369	25921	59	306	423	0	227	262	0	970	985	0	125294	126708	73	0.187154
102314	95443	81	38121	36436	73	1114	1013	3	1262	1095	9	3090	2909	26	357351	331065	86	0.187154
60259	58868	69	25701	25952	57	634	654	0	703	672	0	1590	1614	16	180220	175084	76	0.188218
50634	48665	77	14088	14571	40	599	601	0	361	576	0	1170	1256	11	131200	129281	74	0.188218
98402	94089	75	40242	38091	74	676	675	0	1137	983	0	2617	2509	24	324786	304889	84	0.188218
108715	100498	79	31907	28950	74	1234	1233	12	1384	1281	12	2937	2903	25	329348	312615	86	0.189281
94033	93263	73	36405	36256	71	737	796	0	1224	1176	10	2910	2711	25	318943	311175	81	0.189281
70741	71258	70	31197	31367	69	530	585	0	824	795	0	1348	1335	12	192052	188382	78	0.189281
41924	41031	68	16134	16481	42	626	566	0	442	484	0	921	773	0	107820	108788	76	0.190345
96667	90990	77	37593	34399	75	1529	1353	15	1109	1043	5	2702	2543	25	285527	259589	84	0.191408
49046	50151	61	14392	14911	40	636	567	0	663	598	0	1234	1287	11	150328	146670	74	0.191408
107582	107526	75	44741	44360	73	1908	1708	18	1455	1380	13	3454	3425	27	374910	363715	81	0.192471
78655	75453	79	29498	29228	68	987	995	0	945	705	0	1990	1995	20	253716	246713	81	0.194598
157962	131200	84	64301	52877	82	1497	1138	12	1765	1483	20	4590	4050	33	568572	467270	93	0.195661
81963	81048	74	28240	28150	65	1025	915	0	907	997	0	1972	1922	18	234357	227176	81	0.196725
112883	111467	78	33650	32959	73	1075	1084	7	1791	1680	17	3897	3836	28	439421	421634	84	0.196725
38353	37854	74	16045	16465	41	512	361	0	330	302	0	768	796	0	101213	102456	74	0.197788
91489	89783	75	27668	27411	71	1161	1045	5	1029	952	0	2148	2175	20	255147	244785	81	0.197788
140696	136589	82	57032	55072	75	1440	1569	13	2076	1869	21	4621	4388	32	495388	472317	84	0.199915
242057	182519	100	90461	69674	91	3751	2386	34	3336	2441	30	7116	5307	44	793208	613145	99	0.199915
108271	103270	75	45409	41560	76	1101	890	0	1402	1185	11	2615	2262	24	308208	279279	83	0.199915
49579	50286	66	25348	25971	51	188	234	0	528	511	0	1244	1284	13	140013	140954	74	0.200978
219627	168519	106	82246	64347	90	2539	1931	25	2365	1798	23	6033	4862	39	710082	541475	98	0.200978
30547	29961	68	6732	7017	32	266	248	0	408	426	0	713	656	0	102189	101506	67	0.202042
220888	171773	104	83633	67439	88	3122	2216	29	2732	2210	26	6013	4543	40	682845	546246	95	0.202042
79892	82369	69	29003	29456	56	759	669	0	901	891	0	2076	2138	19	245078	240823	80	0.202042
95885	94132	78	29263	28200	63	874	1027	3	1013	884	0	2410	2292	24	265989	250533	79	0.202042
29637	26803	70	16360	16659	43	302	291	0	435	417	0	818	815	0	86840	86446	67	0.203105
26777	28203	45	13668	13799	41	331	339	0	412	312	0	711	796	0	91810	93262	71	0.204168
37972	39197	61	14754	15050	41	298	339	0	431	394	0	732	845	0	97817	98716	75	0.204168
49038	49577	64	22038	22024	52	408	382	0	576	434	0	955	1067	5	141983	140959	74	0.205232
56729	54883	83	22699	22607	52	767	632	0	548	632	0	1209	1139	9	152223	146207	77	0.205232
138265	121374	81	56329	49490	81	1815	1549	17	1768	1432	18	3971	3541	31	435725	372849	90	0.206295
88742	85970	75	29539	29286	71	1352	1292	12	834	850	0	2332	2114	22	279718	268027	80	0.206295
73870	77919	69	36199	35990	69	627	683	0	912	877	0	2008	1972	19	227150	225221	79	0.208422
140255	129272	78	50304	41667	81	1764	1469	15	1688	1650	18	4756	3988	36	501669	429574	96	0.208422
128379	112264	81	56495	50096	78	1393	1416	13	1583	1485	15	3905	3319	32	432628	378337	87	0.208422
227589	180339	89	101381	80889	87	2810	2147	27	2980	2277	29	6842	5410	41	820589	640416	95	0.208422
146945	130075	85	70436	62179	80	1362	1049	7	2018	1558	22	4623	4285	32	541910	467512	87	0.208422
56150	57170	68	22661	23150	46	650	559	0	431	531	0	1245	1249	11	173638	177235	75	0.209485
316169	213615	106	106413	69491	101	4123	2516	36	3685	2494	34	10145	6699	52	1.04858e+06	734039	108	0.209485
161095	151034	97	44490	42158	77	1936	1812	19	1977	1724	20	4860	4537	33	523240	493342	87	0.210549
162771	146478	82	65278	57023	83	2201	2075	20	1909	1628	20	4415	4092	31	536935	466689	90	0.210549
162714	126975	98	60149	47895	84	2118	1412	18	2039	1334	18	4249	3337	34	480356	376421	96	0.211612
114613	99184	92	47223	40867	78	952	952	0	1227	1064	6	2850	2540	26	364479	321253	86	0.212675
23959	25390	61	10155	10339	36	258	215	0	296	341	0	631	595	0	93880	93010	66	0.213739
110969	108659	77	44234	42170	74	1401	1447	14	1380	1388	15	3380	3283	27	391787	365327	83	0.213739
27968	29170	63	9641	9713	35	579	420	0	532	486	0	856	880	0	108726	108273	73	0.215866
151835	130114	82	58342	49353	81	1768	1431	19	1860	1620	19	4374	3597	34	505924	419820	90	0.215866
101982	99797	80	37513	36989	72	964	1042	4	897	833	0	2734	2559	24	333307	318595	83	0.216929
86728	84490	89	35357	34504	71	1035	899	0	828	733	0	2337	2314	23	265905	248809	89	0.216929
326124	223714	115	140664	101258	111	4713	3190	35	3976	2715	34	9631	6911	49	1.04858e+06	821292	119	0.216929
171598	137556	88	66022	53633	84	2222	1710	22	1518	1406	15	4281	3376	34	484061	391023	94	0.217992
179830	157085	92	85235	76564	85	1648	1466	16	1947	1904	20	4053	3687	31	473600	415024	92	0.220119
211792	194928	88	195546	183815	88	3748	3275	28	4356	3995	32	8424	7852	39	958297	871048	94	0.220119
61778	63327	70	19114	20053	42	1043	880	0	640	605	0	1481	1394	14	180896	177735	75	0.221182
51104	50610	70	19557	20131	45	664	697	0	533	373	0	1342	1281	10	147811	148827	74	0.221182
240226	181048	102	90855	68405	94	3842	3032	29	3332	2526	32	7222	5297	43	832792	641668	105	0.223309
107550	104647	75	30047	29004	69	1070	1133	8	1480	1244	11	3077	2925	26	346070	309763	84	0.223309
144042	138488	81	73023	71501	77	1859	1784	17	2033	2028	20	4909	4785	32	559564	516630	86	0.223309
155537	143045	83	77644	72183	82	1685	1502	16	1724	1570	17	4030	3772	30	433227	397156	91	0.224373
22619	24238	45	6950	7289	32	269	261	0	158	273	0	572	605	0	82255	86778	67	0.224373
47300	47523	74	13344	13643	39	439	353	0	675	608	0	1059	1144	8	128920	126533	75	0.227563
153820	136532	99	46358	41057	79	2142	2029	20	2393	2198	22	5151	4527	35	599914	531170	91	0.228626
27464	30640	41	7045	7264	33	240	336	0	240	254	0	885	945	0	86958	89512	67	0.229689
100373	98806	73	36856	35673	72	1451	1714	15	1015	1036	4	2572	2416	23	281504	274899	82	0.229689
69172	67994	76	24621	25043	55	817	791	0	883	611	0	1696	1675	17	191720	190914	76	0.230753
73303	73914	72	21958	21958	49	895	1113	6	759	909	0	1869	1844	19	223101	219289	80	0.230753
181176	146757	85	65871	54025	84	2498	2120	25	1938	1492	19	4646	3752	35	510171	416341	93	0.230753
75388	76186	72	29449	29228	63	891	744	0	610	628	0	1884	1862	19	235702	231783	79	0.231816
122188	117618	80	43462	42351	74	1553	1340	12	1660	1775	17	4202	3908	31	510412	493916	84	0.231816
122640	119467	83	35339	34747	73	1706	1747	16	1797	1456	16	3764	3729	28	447175	431700	83	0.231816
78824	77198	75	33886	33677	70	623	748	0	1072	1021	3	2142	2135	21	239104	236442	78	0.23288
42319	42862	65	12056	12293	37	442	374	0	355	349	0	1089	1041	4	123754	125852	71	0.23288
135540	117680	80	49465	42669	79	1906	1865	18	1593	1187	13	4083	3431	33	477999	414595	89	0.233943
106201	103093	77	30683	28653	74	944	938	0	1220	1243	11	2978	2997	24	356370	326084	87	0.235006
185522	150724	85	67630	54422	85	2665	2225	25	1947	1546	19	4818	3829	36	548568	423840	95	0.235006
260728	183307	99	86365	58465	94	3379	2422	30	2741	1743	28	6967	4800	43	780084	553433	105	0.23607
62333	62423	70	26814	26933	59	710	776	0	727	773	0	1630	1555	16	161388	154336	76	0.238197
68485	66440	80	15614	15695	41	872	801	0	555	711	0	1899	1912	20	250131	242495	78	0.24245
94020	85272	77	39459	36347	73	1186	988	0	834	780	0	2413	2179	23	282609	249053	83	0.243513
131057	121304	83	53939	49061	78	1339	1291	12	1477	1181	13	3804	3587	29	428937	386154	88	0.243513
55080	56423	69	22304	22551	49	413	370	0	475	537	0	1128	1253	10	147537	143043	77	0.243513
93451	94126	83	34567	34203	70	1116	1039	6	1112	1169	8	3178	3243	26	367942	357529	82	0.244577
30164	30357	64	16020	16554	43	116	330	0	302	289	0	727	761	0	84645	81788	69	0.244577
127336	113226	80	52608	44794	81	1299	1168	10	1351	1108	7	3030	2673	27	419533	369909	90	0.24564
105053	101940	87	31042	31202	72	1551	1593	15	1545	1314	14	3884	3993	29	421816	406976	81	0.24564
176713	149696	86	62667	50467	84	2378	2026	22	2031	1718	22	4917	4036	35	538106	439156	92	0.24564
144440	138371	80	34628	33351	76	1794	1694	18	1814	1774	19	4041	3595	30	412011	382269	85	0.246704
71894	72918	70	27671	28322	56	789	485	0	873	747	0	1618	1532	16	191883	188694	79	0.246704
35443	37326	58	18122	18698	42	109	266	0	423	467	0	858	986	0	120096	122537	72	0.246704
130753	116463	85	52079	45843	78	1284	1226	11	1434	1433	13	4092	3693	31	488878	435172	88	0.247767
111504	104738	81	33133	30067	75	1063	1116	7	1138	1104	9	3178	3020	26	414962	377286	86	0.249894
19869	20765	47	8084	8279	34	47	213	0	184	234	0	506	495	0	75323	76506	68	0.25202
268335	188870	153	101150	68801	136	3796	2780	29	3541	2302	30	7732	5404	43	899180	638009	176	0.253084
123631	110521	79	38340	33821	78	1976	1847	17	1525	1438	15	3309	3022	27	385528	337311	87	0.254147
63595	65384	70	22224	21886	51	791	672	0	597	429	0	1469	1453	14	181977	177203	85	0.254147
144272	130864	81	49210	42813	78	1768	1679	18	1968	1828	20	4843	4306	34	568056	501605	88	0.254147
117314	104007	88	48474	43220	77	1064	974	0	1255	1007	3	2854	2440	27	317793	270090	86	0.254147
150681	141178	79	48726	45455	78	1985	1845	20	1686	1518	18	4444	4299	31	494526	470774	88	0.254147
149860	132482	81	67874	60133	81	1850	1503	17	1772	1518	16	3932	3436	30	445946	379414	89	0.254147
21934	22796	46	4327	4664	28	196	271	0	126	139	0	394	410	0	55950	59927	67	0.255211
243628	177583	96	84321	62095	93	2849	2319	27	3053	2143	29	6774	4970	42	758073	555642	102	0.255211
57684	59718	68	22060	22030	47	400	564	0	238	511	0	1366	1356	13	168232	166961	78	0.257337
32138	33593	52	19297	20034	45	164	320	0	292	402	0	741	776	0	95388	93699	73	0.261591
179175	149093	85	78074	67213	83	2280	1770	22	1943	1466	20	4678	3758	36	519075	418513	93	0.261591
43652	45782	66	16948	17544	41	340	262	0	412	436	0	961	883	0	136222	136355	73	0.261591
66132	66592	71	14302	14440	39	899	981	0	529	600	0	1827	1781	19	197993	194716	78	0.262654
127924	116683	80	51466	45832	79	1554	1454	14	1483	1275	13	3142	2748	27	390509	351576	88	0.262654
38677	39221	62	17153	17587	43	431	354	0	528	364	0	909	891	0	109806	111642	72	0.263718
154342	133656	92	70263	61746	81	1663	1562	16	1561	1453	17	3636	3099	30	445407	384825	88	0.264781
205784	161695	91	85447	66804	88	2455	2176	21	2935	2179	27	5621	4536	38	671117	529545	97	0.267971
58528	57097	72	22249	22846	47	502	529	0	447	563	0	1152	1222	11	154003	146963	75	0.267971
115572	103719	94	43892	39375	77	1011	909	0	1207	1093	7	3177	2837	27	343256	291751	94	0.267971
106857	104566	82	35578	35134	72	1259	1180	9	1227	1392	13	3025	2997	26	395719	381990	81	0.270098
50470	51655	66	18783	19180	45	790	861	0	414	436	0	1092	1163	9	152602	150132	76	0.270098
51691	53767	67	21999	22237	51	762	783	0	392	509	0	1437	1442	13	174410	168744	74	0.270098
107997	105546	82	32523	31811	72	1360	1367	12	1398	1367	13	2908	2779	26	365003	346117	81	0.271161
90929	91059	73	33962	33552	71	817	778	0	1004	1046	5	2812	2755	25	312342	301903	79	0.271161
49596	52020	57	18800	18943	45	429	387	0	492	727	0	1322	1228	12	150122	148297	75	0.272225
122816	112260	95	46754	42930	78	1510	1223	13	1524	1331	13	3937	3712	30	438095	417057	85	0.273288
109120	100518	78	42491	39094	76	1389	1105	9	1231	1248	11	3560	3117	30	406227	373533	84	0.274351
71091	71023	76	20370	20370	50	622	586	0	834	906	0	1894	1900	19	225557	219665	78	0.275415
155953	141413	83	57520	51393	79	1921	1540	18	1816	1754	17	3815	3245	31	459698	418756	87	0.275415
138861	125525	80	45375	40329	77	1792	1526	18	2111	1690	18	4124	3678	31	495931	423062	87	0.275415
104756	102480	89	54319	53802	75	1134	1220	9	1918	1848	19	4118	3986	30	466295	444317	83	0.276478
107888	104047	91	34081	33769	71	1191	1191	8	1327	1286	12	3536	3479	27	384539	375807	83	0.276478
26353	26399	62	11300	11476	38	296	340	0	271	254	0	552	651	0	62854	59123	74	0.277541
77847	77469	80	29338	29565	69	671	641	0	719	645	0	1743	1785	18	210937	208557	78	0.280732
121122	111887	78	51566	47667	77	1013	997	0	1512	1484	16	4159	3979	30	459484	422947	86	0.281795
32897	34997	51	6995	7408	32	191	199	0	191	329	0	664	698	0	100161	104216	70	0.281795
24226	24804	51	7556	7862	33	322	301	0	263	248	0	461	497	0	75428	74602	65	0.281795
45756	44955	72	18756	18951	45	443	483	0	434	375	0	906	1040	4	133182	127426	82	0.281795
84386	84314	73	30828	30661	68	840	788	0	1000	1114	7	2342	2321	21	267343	256956	81	0.281795
112308	112780	74	49175	48826	73	1126	1104	7	1450	1470	14	3424	3616	26	366261	352890	81	0.282858
261800	200376	93	94737	72438	92	3619	2662	31	3494	2663	31	6945	5386	41	783256	582673	102	0.282858
35989	37904	57	16008	16622	42	358	312	0	263	338	0	857	1013	3	101942	104848	69	0.282858
22461	23806	59	6412	6763	32	96	154	0	45	119	0	451	557	0	70819	71390	66	0.282858
165863	150362	86	59330	54160	80	1918	1661	19	2335	1892	23	5082	4699	33	618858	571200	89	0.283922
52928	50834	80	20860	20978	48	41	212	0	296	445	0	865	940	0	139178	137179	75	0.283922
282155	214642	111	114802	89975	110	2819	2301	24	3351	2459	32	7892	6191	44	941527	748609	121	0.284985
68660	69440	70	23605	24116	50	1033	940	0	568	699	0	1671	1567	16	189205	181448	76	0.284985
205211	162557	87	70578	55422	88	2687	2201	26	1927	1374	22	5219	4108	37	594835	462888	96	0.286048
107507	96473	85	38021	33720	76	1304	1294	11	967	855	0	3109	2935	27	369808	341008	87	0.287112
39694	41160	50	16729	17060	43	387	348	0	482	435	0	1020	1060	5	131190	128059	74	0.287112
131870	124557	77	55868	52437	78	1330	1528	13	1537	1596	16	3813	3640	29	475648	448779	86	0.291365
129774	120089	81	50144	45650	77	1206	994	0	1209	1252	10	3742	3589	29	490689	463043	85	0.291365
246477	160968	105	94144	62279	97	2281	1790	23	3168	2076	31	7103	4781	45	768264	513836	104	0.292429
170508	149470	85	69477	60494	82	2615	2070	25	2507	2295	24	5846	4784	39	630705	543128	90	0.292429
57377	56981	85	16098	15986	42	844	758	0	404	517	0	1554	1567	15	168975	163956	78	0.293492
262959	188454	102	80268	57399	96	3246	2179	30	2777	2245	28	6049	4337	43	694144	484516	106	0.293492
32045	33030	65	5698	5875	30	276	356	0	342	417	0	978	1074	6	96154	98271	69	0.294555
55828	55953	70	20775	20885	47	506	599	0	707	559	0	1320	1363	13	140469	142647	75	0.297746
40982	40573	75	10179	10386	36	137	293	0	414	399	0	1107	1057	6	135247	131961	73	0.297746
113765	111190	77	33206	32163	73	1671	1713	18	1841	1678	17	3977	3650	32	443646	421502	85	0.298809
38218	39191	64	12482	12755	38	489	423	0	443	444	0	907	972	0	126381	127724	71	0.299872
60905	59967	82	17392	17823	42	630	651	0	585	496	0	1414	1465	15	173741	167173	76	0.299872
77841	78340	71	30180	30717	69	717	576	0	663	582	0	1970	1829	20	214719	201683	78	0.299872
130582	116489	83	57302	51108	79	1304	1124	9	1374	1153	12	3575	3123	29	415028	364775	86	0.299872
182751	145874	87	63024	49872	87	2028	1586	21	1769	1614	18	4728	3908	35	559455	435116	95	0.300936
45582	44861	72	16965	17313	43	527	658	0	462	482	0	1116	1078	7	121509	118223	73	0.301999
18080	19812	39	5408	5784	30	183	259	0	422	278	0	461	418	0	67269	67580	65	0.301999
28212	28149	62	9067	9227	35	394	301	0	130	235	0	683	612	0	99075	95921	69	0.304126
22749	23943	52	9001	9257	34	227	229	0	174	359	0	464	552	0	71725	72478	69	0.304126
187243	158381	92	75140	65613	87	2398	2010	24	2316	1994	23	4886	4251	35	581244	491928	99	0.306253
123734	111565	83	51790	47236	78	1579	1306	14	1672	1462	16	3748	3382	29	408436	364004	86	0.306253
71867	66199	88	23857	20504	88	714	824	0	929	886	0	1884	1701	18	210145	185066	88	0.306253
117134	113947	76	33145	32546	73	1410	1432	14	1524	1522	15	3085	3195	26	368174	345107	84	0.306253
285972	182989	137	144694	93196	133	3625	2584	27	4051	2957	29	9112	6448	54	1.04858e+06	714478	140	0.307316
139866	123367	81	51818	44677	79	1640	1537	16	2118	1662	20	3787	3356	31	455912	391877	86	0.307316
234192	179921	108	95504	74581	91	2756	2315	26	3355	2724	30	7604	5730	44	826376	634545	97	0.308379
21186	22594	56	9988	10578	35	119	186	0	177	150	0	442	523	0	53093	53213	65	0.308379
97979	95198	78	30039	29312	72	1037	1211	10	1147	945	0	2683	2623	24	300688	283145	82	0.308379
46565	47867	66	17442	17971	43	517	453	0	500	332	0	1274	1330	13	137817	133115	73	0.31157
54142	55170	69	15311	15396	41	632	663	0	549	614	0	1158	1191	9	164252	161862	75	0.31157
122068	109966	85	57244	52423	77	1301	1159	10	1758	1430	17	3404	3092	28	439975	399406	87	0.31157
124969	117038	80	54806	51603	77	1039	955	0	1411	1246	11	3135	2864	27	372123	341041	87	0.312633
120014	115023	79	36990	36120	74	1603	1678	15	1657	1525	15	3734	3587	28	436065	415436	86	0.312633
120069	108027	79	45838	39989	77	1274	1199	10	1188	1068	6	2905	2668	27	384985	332695	86	0.313696
356414	238378	129	136929	93349	122	4106	2859	34	4616	3406	37	10921	8406	49	1.04858e+06	1.01114e+06	131	0.313696
179389	149028	86	68651	55641	84	2692	2094	27	2528	1807	25	5585	4409	38	624893	510712	92	0.313696
20960	23010	58	7349	7947	33	284	277	0	171	273	0	648	532	0	68598	70301	65	0.313696
109773	105909	78	38974	37476	76	1393	1305	11	1510	1447	13	3105	3054	25	350220	328864	86	0.31476
130582	121304	80	58291	53667	78	1591	1535	16	1549	1278	14	3876	3801	28	454684	419910	90	0.315823
90435	88220	76	34456	32696	72	1601	1365	16	1170	1081	8	2676	2433	24	329887	306145	82	0.315823
46888	44343	73	13476	13869	39	560	548	0	322	323	0	964	959	0	129994	129329	75	0.316886
53570	53567	84	13076	13117	39	740	873	0	557	523	0	1554	1537	16	175483	172346	77	0.31795
132282	120551	81	53477	48930	78	1757	1413	17	1987	1881	19	4512	4209	31	512063	465796	86	0.319013
181595	159530	94	81871	73390	84	3017	2511	25	2631	2269	24	5487	4737	37	739797	625438	93	0.320077
74509	75018	75	21877	22321	46	797	781	0	744	809	0	1853	1829	19	226003	216672	77	0.320077
41796	40649	68	11941	12076	38	383	399	0	282	383	0	987	1036	4	124745	122540	73	0.320077
141915	130046	80	54842	50866	78	1735	1486	15	1730	1626	16	4491	4075	31	543064	486086	87	0.32114
21992	22507	59	12919	13209	39	324	190	0	123	165	0	732	556	0	68389	68881	69	0.322203
288023	195169	109	86252	63774	103	3664	2361	34	3267	2389	32	8521	5724	47	922693	638666	111	0.322203
127073	113348	97	40050	35899	97	1513	1328	13	1984	1775	18	4701	4180	31	535486	478233	97	0.322203
148925	126097	84	65663	55586	82	1802	1615	16	1347	1247	15	3689	3032	33	443512	361333	92	0.326457
124053	114942	79	45349	41382	77	970	907	0	1350	1328	14	3715	3486	29	416994	372823	87	0.326457
63809	64125	72	15111	15475	41	560	637	0	683	669	0	1607	1475	15	196166	197240	77	0.326457
120278	108072	83	51714	46400	78	1199	1007	2	1223	1104	9	3172	3061	26	385865	353327	95	0.33071
24526	26285	44	8704	8828	35	143	206	0	273	311	0	730	625	0	84557	89009	70	0.332837
47736	47205	65	17778	18001	44	255	362	0	268	402	0	1138	1175	8	127187	130725	73	0.332837
127788	115409	94	46992	42369	78	1241	1252	11	1635	1458	16	3907	3483	31	446839	393569	87	0.3339
126945	115488	81	62617	57225	78	1575	1463	15	1685	1353	14	3655	3483	29	440417	400867	86	0.334964
75167	76494	70	24269	24381	53	1069	915	0	889	946	0	2054	2134	20	213814	205151	76	0.334964
138509	121055	80	54596	46979	80	1428	1379	15	1540	1391	17	3645	3209	29	433908	373488	90	0.334964
95971	96853	74	27559	27993	54	1091	1173	10	1201	1299	11	3122	3279	26	356667	341903	80	0.334964
40744	44245	45	12600	13310	38	303	303	0	299	361	0	1067	1194	10	119639	127025	72	0.334964
52945	53307	67	19448	20163	43	676	584	0	516	486	0	1543	1601	15	176683	173277	73	0.334964
83078	85320	71	18485	18816	43	859	958	0	1135	976	0	2538	2680	23	301482	291792	78	0.336027
101378	100280	85	40769	40253	72	1034	1204	11	1430	1366	14	3039	2965	25	375840	358324	90	0.336027
199948	164445	86	76698	62943	86	1939	1577	19	2795	2004	27	6019	4863	38	730901	606910	94	0.336027
89152	90098	75	36997	36840	73	762	811	0	1020	954	0	2501	2475	21	309992	295874	90	0.336027
89306	86016	78	36584	35639	73	706	879	0	1232	1201	11	2442	2157	23	299532	287345	81	0.337091
105198	97479	80	42072	38574	77	1277	1300	13	1172	991	0	2732	2576	24	323536	304843	82	0.337091
153308	129177	96	54573	46695	82	1865	1480	18	1538	1345	15	3725	3282	30	454778	381174	91	0.337091
78838	77654	72	33472	33478	71	577	596	0	994	875	0	1857	1933	19	218242	211689	79	0.338154
66164	70327	68	31084	31008	69	630	789	0	783	781	0	1985	1962	20	235519	227148	75	0.338154
57632	55906	80	19312	19263	47	300	304	0	489	705	0	1256	1355	12	146466	138420	77	0.339217
113072	105394	84	45688	42106	76	1229	1005	2	1467	1340	12	3077	2832	27	354321	321130	82	0.339217
210812	168076	94	64398	52164	89	2688	1979	26	2253	1839	24	5328	4411	36	615244	499867	99	0.340281
177891	147936	90	64132	52237	86	2400	2231	22	2319	1928	24	5002	4087	38	585394	486848	92	0.340281
116476	110817	77	46628	43368	77	1846	1486	16	1331	1106	8	3200	2987	26	340567	313405	84	0.340281
130607	115562	80	52285	45938	78	1318	1059	7	1725	1496	17	3788	3339	31	483949	432367	88	0.340281
91873	89541	79	29696	28821	71	1650	1630	17	1099	1009	4	2743	2880	24	309857	293511	89	0.340281
116521	114071	75	45114	43526	74	1053	914	0	1593	1374	14	3081	3011	26	420219	399277	84	0.340281
32762	35082	55	17194	17854	41	468	388	0	470	478	0	717	949	0	109935	111296	69	0.341344
222502	172969	94	61870	47441	91	2706	2059	26	2311	1898	23	5606	4600	37	623678	514303	99	0.342407
19750	21514	50	5068	5310	29	129	101	0	290	293	0	557	532	0	66661	66735	63	0.343471
23531	25602	56	9724	9994	36	174	232	0	289	307	0	761	689	0	69544	68701	66	0.343471
140179	117732	93	51654	44273	83	1688	1429	16	1386	1183	13	3821	3283	31	390228	322194	93	0.343471
47629	47420	69	21915	22476	50	333	330	0	503	552	0	930	865	0	134497	134389	73	0.343471
235664	179479	95	77544	59386	92	3346	2656	29	2882	2054	28	6698	5437	40	713968	546534	101	0.344534
43740	43278	69	11874	11956	38	572	596	0	536	461	0	1209	1318	12	138695	139526	76	0.345598
52525	53367	69	19504	19626	47	435	382	0	362	389	0	1351	1320	12	178461	171202	75	0.345598
49702	50024	67	14996	15219	41	488	514	0	377	467	0	1188	1216	11	146528	142009	78	0.346661
70255	70973	72	15435	15413	42	858	1008	2	549	684	0	1691	1688	17	211420	198220	79	0.346661
93305	92733	78	42339	41680	73	1124	1076	6	1100	1086	6	2635	2496	24	296384	287436	83	0.347724
167260	143984	83	80445	69434	83	2533	1926	25	1997	1553	22	4475	3762	34	572604	486294	90	0.348788
32900	35376	52	11234	11895	36	166	133	0	110	261	0	655	598	0	86116	87771	70	0.348788
54685	54666	70	16736	17002	43	455	368	0	317	438	0	1124	1171	9	151470	144084	78	0.348788
298709	184296	117	104650	64655	114	3948	2383	37	3433	2208	32	8538	5283	50	921829	557353	123	0.349851
26976	26569	66	8792	9052	35	211	187	0	206	344	0	646	659	0	84711	87946	67	0.349851
139842	122489	90	62359	54836	81	1322	1035	5	1713	1637	17	4450	4002	32	487571	421268	93	0.351978
26715	27138	60	11111	11206	38	288	243	0	181	251	0	549	533	0	69869	67240	70	0.353041
23541	25705	52	14191	14466	41	270	319	0	175	254	0	807	672	0	76144	75129	65	0.354105
21119	22309	57	12392	12450	40	166	226	0	224	309	0	366	531	0	74869	73197	67	0.355168
125881	110187	81	58267	51076	79	1345	1086	6	1411	1330	13	3475	3217	29	388758	335126	89	0.355168
109712	108311	75	31390	30973	73	1198	1159	9	1024	1054	6	2839	2719	25	313756	297128	83	0.356231
100157	101588	74	30440	30180	70	1094	1079	6	1238	1253	11	3123	3117	26	345920	338067	82	0.357295
103691	99849	78	36529	33421	75	907	1003	2	1373	1141	10	2925	2870	26	321511	299865	84	0.358358
102457	102480	88	27598	27314	66	1130	1066	7	1086	1225	8	3053	3179	26	354576	339485	86	0.358358
44079	43181	79	15201	15340	42	488	465	0	448	501	0	928	1088	6	125604	121482	74	0.358358
123064	113058	80	40867	36454	78	1561	1590	15	1718	1467	16	3353	2908	29	382967	348993	89	0.360485
145068	127998	94	51463	45219	81	1772	1488	17	1718	1290	16	4041	3591	31	449059	387819	92	0.360485
140239	129190	82	57957	53596	78	1791	1683	17	1724	1558	16	4126	3542	32	437489	394124	89	0.362612
73829	76091	71	27818	28130	64	1072	907	0	741	837	0	1908	1825	19	243655	239684	76	0.362612
68596	67911	73	35923	32987	69	782	846	0	711	581	0	1293	1459	14	170678	167217	76	0.362612
26469	27457	53	5812	5944	30	397	314	0	260	281	0	651	686	0	102888	101458	70	0.362612
67200	65992	74	25870	26160	65	877	774	0	800	662	0	1640	1611	17	209953	214723	76	0.363675
32802	32822	63	10192	10511	36	132	200	0	399	361	0	793	724	0	102788	102580	70	0.364738
52977	56154	59	17601	17802	44	542	488	0	524	430	0	1274	1378	13	153024	149923	75	0.364738
26059	27006	54	16012	16645	42	285	338	0	300	343	0	821	806	0	87994	88691	67	0.364738
153569	133829	85	53415	46550	79	1707	1608	14	1344	1411	13	3929	3544	30	455683	398490	89	0.365802
137936	125095	79	49819	44954	78	1331	1109	8	1594	1233	13	3387	3234	28	396682	360946	86	0.366865
106436	106747	75	38736	38243	73	1675	1647	16	1519	1493	16	3203	3172	27	403716	395677	82	0.368992
38469	40741	60	12698	13121	38	685	676	0	196	324	0	1047	1011	3	131691	136379	72	0.368992
33310	35012	49	7377	7771	33	394	239	0	420	319	0	768	821	0	98963	99880	68	0.368992
127515	116737	80	47464	42022	79	1569	1318	14	1397	1249	14	3492	3208	28	387899	346945	86	0.371119
106244	106272	73	35218	33537	72	1297	1242	10	1430	1434	15	3490	3319	28	385477	359764	81	0.371119
207578	178450	90	76541	66399	85	2817	2437	25	2918	2627	26	6872	5978	40	674812	582300	96	0.373245
27238	29501	46	9125	9309	35	440	224	0	201	299	0	636	788	0	90139	88670	68	0.373245
101650	102586	75	28692	28406	71	1205	1228	11	1005	1093	7	2627	2512	24	328073	318330	80	0.374309
101961	101384	74	50643	50176	73	955	906	0	1164	1212	9	3264	3255	26	344615	327803	81	0.375372
39294	39737	61	17697	18067	43	229	361	0	268	328	0	1052	1061	5	113695	109709	73	0.376436
92128	88129	85	27663	27563	62	1191	1115	7	961	735	0	1984	2237	19	262633	248995	82	0.377499
152966	134407	98	51173	44819	81	1737	1672	18	1725	1523	17	4902	4321	33	514978	453254	98	0.377499
43710	46378	53	17664	18413	41	451	356	0	467	411	0	932	971	0	130187	130633	73	0.377499
148784	133009	87	53272	46934	79	1727	1471	16	1756	1559	19	4802	4379	32	554570	492249	88	0.379626
36232	35990	67	13108	13354	40	416	393	0	210	197	0	827	942	0	104194	103450	75	0.380689
247872	168809	97	84853	54942	96	3147	2268	30	2602	1905	28	7085	4900	45	768554	513975	106	0.381752
97127	95596	73	33171	33341	71	679	772	0	1215	1000	1	2970	2797	25	356287	337107	82	0.382816
149080	143705	83	62779	61675	78	1879	1849	16	1755	1608	17	4587	4510	31	498310	471720	88	0.383879
29709	32373	54	10498	10749	37	229	263	0	236	216	0	758	740	0	92479	89047	70	0.383879
88330	88017	76	37673	37526	71	1174	1450	11	1137	1173	9	2803	2738	25	287618	276756	82	0.384943
98067	97301	73	33473	33305	72	1160	1080	6	1286	1105	8	2933	2784	25	303193	294410	83	0.384943
136214	126175	79	51267	46736	77	1384	1305	13	1614	1375	14	4047	3800	30	459836	403996	87	0.384943
74625	75537	71	23374	23848	51	780	715	0	884	842	0	1836	1876	19	208384	206187	77	0.384943
214967	165824	95	87444	69509	87	2693	1974	27	2619	2165	25	5916	4475	39	643576	495111	95	0.386006
162300	133102	88	67696	55049	84	1858	1541	19	1946	1459	22	4534	4056	33	540620	443728	101	0.386006
161700	147845	84	36455	32603	79	2087	1920	20	1813	1862	18	4261	3959	29	435391	392498	89	0.386006
34662	36116	53	13087	13619	39	295	312	0	185	336	0	693	757	0	98289	98874	72	0.387069
65457	65483	70	22001	21993	51	707	757	0	855	998	0	1853	1884	19	201718	200009	77	0.387069
61935	61690	72	19329	19640	46	775	795	0	736	612	0	1376	1404	13	172579	169099	74	0.388133
140772	122872	84	50752	44276	80	2020	1512	19	1441	1449	14	4035	3377	33	449661	391555	91	0.388133
73657	73818	74	23475	23576	51	1141	1017	3	792	881	0	1644	1712	17	226408	226404	75	0.388133
189856	164030	86	89771	77352	84	1944	1581	20	2719	2110	27	6233	5331	37	726447	640061	91	0.390259
36698	36205	70	15473	16023	41	184	202	0	520	521	0	847	848	0	107464	107327	72	0.390259
127382	119583	78	57278	52429	76	1072	917	0	1544	1390	15	3562	3384	28	436389	409299	86	0.390259
46818	48079	61	19697	20345	44	828	670	0	624	642	0	1136	1175	10	143895	143757	74	0.390259
118065	117820	74	26811	26767	53	1316	1097	8	1202	1065	8	2949	2880	26	349167	338655	83	0.390259
20211	20951	48	9357	9723	35	393	410	0	447	338	0	477	537	0	77295	79740	69	0.391323
152120	134286	82	57867	50899	81	2202	1854	22	1655	1427	17	4200	3745	32	496513	436533	91	0.391323
30569	30808	65	14583	14787	41	266	304	0	441	393	0	892	819	0	96618	95514	72	0.394513
40473	40691	62	11643	11810	38	539	572	0	632	819	0	1019	968	0	122897	123132	72	0.394513
136220	120867	87	50716	45139	80	1291	1247	9	1657	1418	17	4526	4243	32	513430	464663	86	0.394513
35381	35386	55	12964	13285	39	314	400	0	253	287	0	786	844	0	111602	111354	69	0.395576
143318	131782	82	55751	51211	78	1885	1472	16	2077	1812	21	4471	4340	31	533222	488479	87	0.39664
181185	147345	88	58116	47627	85	2312	1691	23	1986	1653	21	4699	3625	36	524127	428916	94	0.398766
25903	28523	48	9187	9378	36	271	283	0	32	167	0	646	684	0	76482	77250	68	0.398766
196910	155847	91	66034	53622	87	2611	2076	25	2194	1646	21	5388	4299	37	579359	465403	96	0.39983
24327	25900	49	9326	9488	36	259	419	0	137	188	0	638	502	0	77498	77050	67	0.39983
124350	120220	77	37752	36234	76	1915	1822	18	1768	1493	14	3620	3406	28	385571	361474	95	0.39983
131893	118862	81	51805	46448	78	1637	1538	16	1663	1618	16	4100	3702	31	467438	413215	96	0.39983
50292	51004	68	15881	16435	41	772	739	0	244	493	0	973	1135	7	137508	139342	70	0.39983
201484	183019	94	87402	81763	82	2764	2666	24	3252	2720	28	8021	7460	40	1.04858e+06	975705	92	0.400893
46821	48066	67	18810	19280	44	363	275	0	221	303	0	922	940	0	119622	120602	70	0.400893
68293	66949	86	25402	25527	67	561	548	0	602	656	0	1750	1909	18	207441	201509	75	0.401957
110223	108170	75	43649	43345	73	1212	1292	10	1415	1423	14	3720	3631	27	416650	403209	80	0.401957
36455	37685	65	12869	13311	38	278	327	0	595	433	0	824	933	0	103243	102261	70	0.401957
99920	99408	74	36640	36280	72	1158	1259	10	1546	1248	11	3288	3103	28	372498	365480	80	0.40302
46671	47250	66	17203	17226	44	581	498	0	363	496	0	1220	1200	9	139278	135467	75	0.404083
230944	178389	104	97957	77551	91	3116	2284	28	2795	2195	28	6156	4867	39	742272	568341	100	0.407273
132588	121071	80	41688	36958	78	1603	1253	14	1911	1606	17	4296	4140	30	519473	470365	89	0.408337
132919	124340	79	46848	42881	78	1218	1099	8	1879	1727	19	4085	3787	32	523762	489381	83	0.408337
159156	133804	84	64698	54138	83	1599	1294	15	2001	1534	19	4428	3824	33	546550	456733	91	0.408337
135178	123732	80	59303	52790	79	1145	973	0	1311	1149	10	3703	3123	30	393701	352620	84	0.408337
30894	30710	69	10704	10855	37	336	353	0	385	301	0	642	675	0	92846	95270	70	0.408337
140373	124010	83	56615	49309	82	1443	1247	15	1450	1339	13	4030	3777	30	479164	432015	88	0.4094
65247	66805	76	16894	16644	43	854	881	0	650	658	0	1486	1504	14	180076	174136	77	0.4094
145807	129129	89	76776	68957	81	1556	1297	14	1643	1505	17	3304	2984	28	406988	357839	86	0.410464
21482	21655	55	6046	6422	31	91	159	0	224	212	0	457	548	0	81737	83158	67	0.410464
228800	180845	90	78375	61384	89	2764	2150	28	2766	2047	27	5969	4605	40	674530	528150	96	0.410464
42284	43170	63	10202	10564	36	324	350	0	223	349	0	1051	1206	10	121357	119670	73	0.410464
111453	112117	74	46873	46567	73	1591	1494	16	1917	1667	18	4092	4094	28	462582	444941	81	0.411527
118730	113351	82	38844	38140	74	1236	1032	5	1653	1503	17	3966	3861	29	485722	468451	83	0.411527
156276	139676	95	54735	48112	80	2087	1740	23	2117	1828	19	4771	4256	34	617496	541633	91	0.411527
69777	74483	68	19487	20122	45	468	702	0	783	757	0	1545	1611	17	210608	208511	75	0.41259
75596	73751	84	28919	29052	70	570	713	0	775	760	0	2104	2063	20	226217	221511	76	0.413654
68021	66927	71	18731	18998	46	540	728	0	721	633	0	1446	1444	14	184118	182413	76	0.413654
258471	202506	100	79895	59896	93	3606	2787	31	3147	2390	30	6929	5380	43	789197	619576	102	0.414717
21795	23515	39	8710	8654	36	274	317	0	309	188	0	750	759	0	88952	84993	76	0.414717
107268	107481	75	27104	27350	60	1288	1278	12	1343	1143	9	3451	3527	26	408462	393569	81	0.414717
95763	95067	75	27226	26407	66	1300	1289	13	1417	1304	13	2709	2581	24	313915	307098	78	0.414717
153006	133599	81	67661	58530	81	1683	1446	15	1465	1341	14	3596	3142	31	425848	365845	88	0.414717
130100	114263	81	46708	41253	78	2158	2084	21	1223	1160	10	3027	2497	28	364097	314608	83	0.414717
36220	38263	55	9685	10021	36	530	400	0	249	242	0	821	900	0	104549	108733	71	0.415781
298703	196259	108	158714	119631	106	4435	3139	35	3778	2500	35	8744	5924	48	1.04036e+06	746871	114	0.415781
57025	57739	70	21204	22008	44	596	511	0	592	836	0	1378	1274	12	164590	157920	75	0.415781
49960	50859	68	19097	19254	45	175	243	0	400	371	0	907	891	0	133212	136022	73	0.416844
240753	188262	94	73690	56166	90	2958	2318	27	2960	2293	29	6076	4794	39	699727	556191	99	0.416844
71234	71090	74	29868	29799	69	690	668	0	885	955	0	1723	1605	19	204732	200955	78	0.417907
40110	37573	82	15239	15461	41	605	512	0	648	477	0	913	844	0	115828	114295	69	0.417907
55944	55201	85	21261	21223	49	671	584	0	512	792	0	1451	1428	14	167335	165547	75	0.418971
34764	36130	59	17529	17704	44	261	214	0	188	187	0	666	658	0	101136	100869	74	0.418971
41556	43139	65	11321	11681	36	520	510	0	514	360	0	900	1015	3	121617	120828	73	0.418971
38913	39616	65	8076	8311	33	315	349	0	337	489	0	897	904	0	118655	118552	74	0.418971
38591	36931	68	15409	15862	41	187	260	0	251	272	0	1013	954	0	100180	97939	75	0.420034
31567	32833	52	14099	14329	39	546	487	0	164	283	0	872	852	0	100799	98164	74	0.420034
44787	43902	69	16601	16827	43	611	743	0	562	503	0	1081	1070	5	124697	124525	71	0.421097
35412	34969	67	13048	13418	39	264	442	0	393	359	0	803	836	0	112476	115292	70	0.422161
103286	100106	74	37335	34937	74	1377	1237	11	1178	1141	9	2740	2490	25	312917	298391	83	0.424288
147836	128594	93	39561	32670	81	1996	1723	19	1923	1562	16	3630	3147	30	455203	385272	89	0.424288
110988	107875	80	25255	24986	61	1108	1144	8	1431	1358	14	4003	3663	30	427675	415736	84	0.424288
82215	84623	70	25826	26125	53	733	676	0	882	911	0	2344	2371	21	287653	282806	79	0.425351
223126	171480	92	96150	74199	90	2605	1992	26	3017	2053	31	7139	5605	41	777334	592427	98	0.425351
114245	107429	91	44456	43016	75	999	1125	7	1536	1486	16	3304	3269	27	388574	364454	84	0.425351
114899	111526	77	34891	34646	74	1482	1367	14	1610	1309	12	3306	3167	27	364867	351266	84	0.425351
86586	87252	73	25922	25729	59	902	715	0	875	908	0	1956	1965	18	262711	256129	79	0.426414
44314	42448	73	15302	15617	40	536	574	0	497	570	0	1182	1188	10	136832	130593	77	0.426414
104733	102017	91	34253	33891	72	1170	1318	10	1313	1282	12	3639	3547	28	426149	415418	83	0.427478
148169	130137	84	78922	70960	82	1825	1775	18	1849	1466	20	4173	3795	32	468962	400726	88	0.427478
32159	32395	58	10799	10973	37	251	405	0	428	289	0	693	716	0	111353	114143	72	0.428541
136283	129888	78	44745	42570	75	1354	1283	11	1308	1356	13	2882	2714	26	381126	356620	85	0.430668
18698	19351	48	8975	9260	35	57	194	0	233	343	0	410	511	0	63567	66926	67	0.430668
54851	53658	68	20771	20904	52	671	530	0	468	480	0	1436	1388	14	169884	169362	75	0.431731
117828	107440	83	49111	45171	77	1259	1220	10	1418	1207	10	3215	2871	27	381613	336994	85	0.431731
23400	26017	40	11418	11775	37	328	246	0	148	209	0	624	623	0	93928	92837	75	0.432795
118011	117471	75	57100	56237	74	1645	1432	15	1617	1524	16	3838	3656	29	432747	403111	85	0.433858
162805	137242	87	68704	57920	82	1289	1297	13	1842	1430	21	4307	3535	33	567159	485958	91	0.435985
116789	115733	75	45696	45284	74	1294	1184	11	1739	1657	17	3905	3799	30	447846	429388	82	0.438111
31377	33091	49	12323	12656	38	170	138	0	266	283	0	906	779	0	99662	100833	69	0.439175
158177	133093	85	60082	50522	82	1915	1626	20	2008	1750	19	3982	3249	32	434485	370224	88	0.439175
23331	24251	56	9608	9978	35	289	309	0	107	137	0	540	509	0	72065	70158	65	0.439175
188602	153718	90	62169	51623	84	2894	2472	26	2566	2038	26	5222	4322	36	593254	479532	93	0.440238
47470	47301	71	16892	16995	43	569	561	0	554	636	0	1234	1288	11	154936	157838	74	0.441302
38748	36659	78	13945	13515	43	556	482	0	329	501	0	723	699	0	118037	105925	81	0.441302
32139	34420	47	14131	14480	41	193	154	0	365	385	0	668	642	0	90574	92732	69	0.441302
46292	48120	66	10935	11244	37	629	645	0	811	798	0	1934	2017	20	232623	231692	73	0.442365
75935	74948	72	26066	26140	55	848	841	0	910	797	0	1733	1606	18	240314	227593	78	0.443428
311828	209481	101	110863	74588	99	4658	3004	36	4004	2256	36	9476	6364	50	1.02401e+06	685972	106	0.443428
64251	66117	69	15586	15793	41	987	1145	7	755	809	0	1717	1759	18	226199	220104	76	0.443428
122673	119366	78	35946	35110	74	964	1060	5	1534	1433	15	3609	3400	27	392674	373752	83	0.445555
144899	127761	87	59962	52417	82	1426	1357	13	1929	1521	18	4285	3896	32	511561	449477	90	0.446618
227775	191652	92	59193	47573	88	3587	3227	27	2932	2684	27	7275	6160	40	792120	685132	97	0.447682
194547	178468	93	63894	59874	80	2780	2459	25	2547	2283	23	4757	4338	34	508955	464247	89	0.447682
59625	59876	69	26203	26172	59	413	531	0	625	676	0	1273	1340	12	180549	181131	77	0.448745
49165	50779	68	15030	15196	42	567	700	0	709	532	0	1245	1250	10	154761	154029	75	0.449809
76694	76196	77	25742	25674	64	1024	1022	3	835	814	0	2158	2393	20	238627	232904	78	0.450872
153112	128640	83	40101	32094	80	2067	1643	21	1471	1350	13	3882	3224	32	443937	381055	96	0.450872
29986	30263	56	13986	14451	40	354	390	0	243	276	0	766	822	0	98618	98163	70	0.451935
34166	35096	64	9744	9953	36	483	582	0	399	351	0	928	914	0	113701	114740	69	0.454062
24988	28226	43	9469	9824	36	124	114	0	213	277	0	608	590	0	88175	85960	69	0.455125
199728	160262	94	76345	62720	90	2820	2354	24	2449	1870	24	5703	4424	37	608110	484498	98	0.456189
26610	30000	59	5936	6552	30	54	158	0	90	171	0	795	820	0	97643	102189	70	0.456189
235415	184883	94	77503	60591	89	3101	2479	27	2641	2028	27	6209	4819	41	700816	553107	97	0.456189
117510	105144	80	47144	41569	78	1483	1130	13	1233	947	0	3156	2862	28	345452	300280	90	0.456189
116497	113109	79	37714	36826	74	990	976	0	1219	1247	11	3679	3578	29	417845	397570	85	0.457252
193497	158878	85	73359	58755	85	2296	1858	23	2438	2036	24	5065	4035	38	615785	500271	91	0.457252
155088	135046	84	60791	51445	82	1314	1050	6	1932	1416	17	3934	3578	30	492869	416691	88	0.459379
34961	35583	64	9755	9751	36	596	494	0	399	443	0	789	921	0	105157	106238	71	0.459379
110798	105872	92	38006	35312	74	1320	1345	12	1146	945	0	2770	2612	24	320728	303188	83	0.460442
120671	113526	84	37775	33940	76	1479	1521	14	1620	1363	14	3906	3599	29	417992	389049	87	0.464696
67654	69131	70	21571	21440	50	1130	987	0	744	670	0	1580	1498	15	212370	209893	75	0.465759
51599	52087	67	15896	16152	41	659	654	0	354	639	0	1215	1301	12	141940	140684	75	0.465759
90548	90109	77	34412	34403	71	876	740	0	1102	995	0	2121	2122	21	298548	292571	78	0.466823
74654	75449	71	21881	22227	50	1006	984	0	657	691	0	1703	1708	16	222557	214153	77	0.466823
100121	100143	76	34356	34359	71	1233	1040	5	1439	1413	13	3095	3195	26	381769	384367	80	0.467886
90173	88406	76	29627	29774	70	806	558	0	648	771	0	2413	2298	23	273634	262640	80	0.468949
87242	88407	72	29896	29880	70	745	848	0	862	929	0	2855	2721	25	306588	296203	81	0.470013
31797	32398	56	7724	7921	34	325	264	0	241	210	0	469	479	0	79296	77721	69	0.470013
165290	138191	84	52657	43931	82	1932	1690	17	1677	1451	17	4230	3461	34	457059	370962	88	0.471076
199998	157945	94	66305	52339	88	2351	1805	24	2613	1804	24	5241	3976	38	612404	486012	97	0.471076
36096	36514	57	12429	13045	38	228	300	0	276	200	0	618	762	0	97764	95941	71	0.47533
27377	29399	43	6713	6851	32	201	217	0	297	343	0	772	801	0	86753	88239	69	0.47533
142105	136183	80	54785	53438	75	1372	1384	13	2002	1919	19	4365	4284	29	532838	507912	85	0.476393
145973	125715	84	74175	62496	83	1327	1071	10	1699	1438	17	4534	3907	34	496496	419030	88	0.476393
99901	98053	78	35423	34990	72	965	1114	6	1062	1229	9	2523	2624	22	313720	304130	81	0.477456
64288	64320	72	26151	26009	62	904	919	0	611	643	0	1383	1399	15	173918	168453	73	0.47852
70694	70863	72	17877	17996	44	783	768	0	749	763	0	1605	1747	17	196949	195748	78	0.47852
29122	29121	65	13806	13977	41	596	576	0	582	435	0	756	759	0	87381	84271	68	0.480647
120300	114096	82	43784	43303	73	1074	976	0	1573	1194	14	3915	3853	29	428267	412211	82	0.480647
58198	57972	69	21621	21763	49	470	492	0	677	587	0	1370	1319	12	177753	175993	75	0.482773
39030	41641	48	15604	15925	42	252	276	0	301	532	0	1018	1004	2	131535	132231	73	0.482773
263232	181454	113	137458	105385	109	4231	3103	32	4240	3120	34	9416	7162	47	1.04346e+06	771550	116	0.482773
146240	126078	83	55890	48565	81	1675	1624	18	1424	1273	14	3502	2898	29	402232	343576	91	0.483837
152040	135735	97	56328	48645	85	1477	1180	13	1889	1627	17	4556	4073	32	498227	430023	99	0.483837
168699	149547	83	72348	61859	82	1877	1588	19	2022	1839	21	4672	4089	34	541419	473628	89	0.483837
122525	116174	80	43597	40368	76	1475	1406	13	1610	1608	16	4234	3941	31	487732	447362	86	0.483837
120486	109655	80	44417	39928	78	1929	1678	21	1204	1157	8	3329	3236	28	406372	351924	86	0.4849
77509	78142	73	26554	26522	63	727	745	0	687	800	0	1866	1692	18	209689	207201	77	0.4849
44292	43851	75	12080	12324	38	314	342	0	156	277	0	993	982	0	128725	126425	72	0.485963
149607	134413	81	40248	35372	78	1732	1387	17	1887	1633	19	3952	3484	31	483167	427627	88	0.487027
96292	93594	79	45491	42978	72	916	892	0	1489	1301	12	2902	2718	26	354754	332950	81	0.487027
236621	188584	94	121444	101305	92	2519	2037	24	3392	2716	31	8040	6192	43	861425	677057	101	0.490217
97004	98024	74	28770	29190	58	1153	1186	10	1086	1019	3	3117	3023	26	375955	360647	81	0.490217
25452	24392	62	14609	14955	40	321	304	0	213	387	0	612	667	0	76376	77065	69	0.49128
57145	57881	69	21452	21536	49	635	572	0	729	634	0	1362	1362	13	170490	169129	74	0.492344
30487	32693	53	9902	10034	36	255	331	0	478	448	0	841	799	0	89137	86666	70	0.493407
99486	91102	78	39017	35785	75	717	717	0	1100	943	0	2121	2070	21	261425	237924	83	0.493407
110938	105577	79	44224	40949	76	1688	1803	16	1432	1324	13	3393	3240	28	395541	370593	84	0.496597
33563	34526	52	17798	18300	44	342	301	0	525	420	0	749	617	0	109449	109324	69	0.496597
107565	105734	77	40391	39325	73	1414	1234	10	1662	1466	16	3009	2841	27	379234	363072	83	0.497661
36349	37481	54	12283	12604	39	255	406	0	400	484	0	795	778	0	112985	115361	70	0.497661
122640	116277	85	46835	43385	78	1261	1115	7	1277	1302	13	3093	2819	26	365409	339498	92	0.497661
188477	168014	84	71662	63498	82	2960	2401	25	2650	2187	23	5273	4631	35	561848	487383	91	0.498724
20645	22753	51	9855	10270	35	246	185	0	119	219	0	555	612	0	80912	82599	64	0.498724
112442	99368	92	43721	38460	76	1387	1249	11	1409	931	0	2878	2500	26	324868	276805	84	0.499787
31904	33033	58	11839	12273	38	314	254	0	359	335	0	643	735	0	101700	98153	72	0.499787
43020	45602	55	16867	17095	44	281	367	0	277	413	0	948	945	0	123688	120490	76	0.501914
115967	105253	79	51028	46080	77	1010	1066	5	1507	1274	14	3344	3159	29	398233	355905	84	0.501914
37975	39587	50	16552	16943	43	274	273	0	251	242	0	716	729	0	103586	103805	71	0.501914
38325	40176	59	21071	21138	50	410	315	0	300	293	0	735	748	0	109332	109263	74	0.505104
138396	128418	81	57990	51836	80	1739	1643	16	1612	1520	15	4349	4091	31	500305	459600	89	0.507231
124596	113914	81	55598	50346	80	1347	1485	13	1553	1377	15	4175	3945	31	436644	396996	96	0.507231
116218	115806	76	37348	36284	74	1143	964	0	1490	1565	16	3545	3341	28	440174	420371	92	0.507231
119661	110642	83	40240	36882	76	1738	1749	16	1554	1528	15	2998	2687	27	333173	298268	81	0.508294
149820	127119	82	52357	43775	81	2140	1984	20	1617	1222	15	3850	3082	33	466800	387468	89	0.508294
85236	83637	83	23868	23911	58	1229	1300	11	860	815	0	2252	2066	22	257550	254626	80	0.509358
46756	50216	49	15383	15640	40	761	823	0	517	521	0	1487	1493	15	147939	143175	75	0.509358
96922	94337	82	30257	29947	72	718	807	0	790	871	0	2796	2716	25	312754	307442	81	0.509358
92205	90310	78	30559	30386	71	867	897	0	1154	1176	7	2554	2577	22	299914	294436	79	0.510421
20708	21099	51	5666	6057	30	160	141	0	245	262	0	438	623	0	75131	73533	63	0.510421
62064	62227	73	23431	23379	55	980	967	0	518	618	0	1625	1621	16	198279	192818	77	0.512548
43482	42151	72	15919	15791	43	532	532	0	564	450	0	1034	1006	2	143167	133825	82	0.512548
71924	71970	72	18295	18364	44	1032	986	0	851	797	0	1839	1952	19	203238	199754	75	0.513611
134285	117767	86	60485	53058	80	1085	947	0	1466	1228	12	4308	3890	32	428571	364815	92	0.513611
215710	172033	88	80267	64362	87	3054	2377	25	3041	2358	30	6224	5090	41	720531	559235	97	0.513611
294246	212588	99	153110	113476	99	4171	3107	34	5029	3484	39	11525	8810	49	1.04858e+06	980954	116	0.513611
80721	76931	89	26517	26756	61	1023	964	0	953	952	0	2168	2152	20	235335	228517	79	0.514675
163851	139676	84	53683	44265	83	2209	1758	21	2359	2037	23	4509	3904	34	537787	440936	91	0.514675
87747	87070	74	35391	35168	70	1395	1260	13	1023	931	0	2866	2896	25	294152	293119	78	0.515738
35086	35708	64	16059	16234	41	300	253	0	180	231	0	712	649	0	105430	102956	70	0.515738
171880	148195	98	70098	62836	83	2220	1819	22	2291	2001	21	5458	4934	35	646421	573094	93	0.516801
74519	75350	70	20639	20603	46	1155	1148	8	891	870	0	1994	1840	20	246379	234177	78	0.516801
49740	49381	70	13768	14152	39	765	752	0	411	674	0	1191	1222	10	141953	144427	71	0.516801
86301	85218	74	20663	20519	47	1105	1144	10	1190	1282	12	2617	2605	24	281542	278731	79	0.517865
92451	90791	75	17040	17008	43	1182	1206	9	1226	1077	6	2900	2873	25	353839	348461	83	0.517865
38834	38121	68	12582	12714	39	242	343	0	233	275	0	773	724	0	109123	109956	74	0.519991
20208	21245	47	10234	10483	36	309	246	0	367	359	0	529	499	0	82957	85163	68	0.519991
35735	37450	64	11711	11863	38	351	347	0	247	337	0	851	816	0	111137	110368	71	0.519991
117980	109296	80	50369	46408	76	1151	1080	8	1598	1480	15	3261	3023	27	402752	368414	86	0.521055
77645	77510	72	17604	17973	43	900	798	0	1193	883	0	1733	1780	19	193569	188178	77	0.521055
45246	48097	61	18901	19231	43	481	514	0	527	472	0	1158	1223	11	153279	152715	72	0.521055
102083	101752	75	33082	32539	72	1273	1317	11	1348	1315	13	2768	2737	24	323390	310160	81	0.521055
162642	147012	88	62869	56365	80	2181	1650	23	2006	1701	20	4571	3964	33	540719	486093	88	0.522118
128837	114053	97	47532	41210	97	1477	1295	13	1297	1167	11	3989	3552	30	462270	381910	97	0.522118
233398	182379	108	80072	62840	88	3068	2481	27	2856	2170	26	6400	5096	40	704806	566813	98	0.523182
196961	163859	91	78773	63843	86	2294	2008	23	2062	1635	21	5023	4269	34	595766	488643	94	0.523182
112665	113098	74	28584	28775	57	955	1011	2	1374	1406	15	3602	3482	29	404626	389048	91	0.523182
47771	49431	66	19068	19762	43	384	334	0	631	622	0	951	1060	5	117682	119488	73	0.523182
119903	113425	82	37139	35213	76	1578	1457	17	1540	1299	13	2600	2392	25	338345	319981	84	0.523182
107301	108383	73	31416	31359	72	1192	1098	6	1284	1244	11	3207	3072	27	408236	405625	81	0.524245
269199	199383	96	92120	72504	93	3582	2653	32	4519	3068	37	11317	7765	53	1.04858e+06	806513	102	0.524245
32629	32644	67	15525	15888	42	164	197	0	456	490	0	520	598	0	85590	81808	68	0.524245
58343	58929	68	20936	20965	47	580	607	0	560	559	0	1093	1187	9	169551	162991	75	0.525308
78837	80509	70	22868	22754	57	885	1081	6	984	982	0	2219	2084	22	226243	221907	78	0.526372
37850	38136	68	13433	13653	39	588	462	0	295	352	0	966	869	0	126675	122406	72	0.528498
45959	45624	68	12138	12273	38	632	690	0	694	530	0	993	952	0	132850	133394	74	0.529562
49602	51271	59	16099	16279	44	367	467	0	570	416	0	1270	1448	13	160333	163165	72	0.531689
23103	25218	48	8498	8725	34	58	166	0	227	216	0	698	669	0	84825	83377	70	0.531689
50298	51965	64	24344	24270	56	589	559	0	646	653	0	1408	1305	13	152091	144657	74	0.533815
88796	87234	76	34380	34191	71	1017	1097	7	1018	850	0	2817	2655	25	306396	297173	79	0.533815
229598	173904	96	78884	59836	93	3463	2573	29	2891	1990	29	6229	4618	41	716258	543411	100	0.534879
167352	146304	87	80761	72168	83	2479	2170	23	2121	1832	20	5094	4470	35	534042	479534	92	0.537005
291585	207659	109	112062	81694	105	3702	2608	33	3293	2385	31	7687	5401	44	893223	643876	113	0.537005
106285	105559	75	33914	33804	71	1703	1391	15	1083	1028	4	2696	2671	23	302396	295436	80	0.537005
54510	58134	66	14024	14611	39	668	663	0	538	630	0	1361	1426	14	148035	148188	73	0.537005
76066	76939	76	23606	23540	53	934	1044	4	1051	935	0	2260	2273	21	278767	267693	78	0.538069
94015	91726	82	25979	25140	59	1733	1597	15	1085	976	0	2634	2747	23	309396	294636	81	0.539132
67928	67752	71	27481	27897	61	804	692	0	645	671	0	1581	1547	16	207715	198721	77	0.539132
130319	116574	90	53540	48042	79	1386	1094	8	1651	1363	15	3896	3517	31	449511	390507	96	0.539132
48197	50680	51	15773	16527	41	651	527	0	531	638	0	1244	1126	9	155647	157130	72	0.539132
73784	74286	73	24382	24406	54	902	874	0	802	703	0	2075	1854	21	246494	239954	77	0.540196
30587	32416	57	14521	14918	41	285	329	0	417	287	0	847	927	0	99255	94991	70	0.540196
313283	222493	121	173509	120147	107	7201	4861	43	5672	4045	40	13988	9792	59	1.04858e+06	1.02099e+06	115	0.540196
42685	45395	52	15467	16518	39	243	286	0	383	353	0	1020	1063	6	113393	116088	71	0.541259
86316	89148	72	20835	21450	43	908	1072	5	1073	1011	3	2198	2153	21	266568	265362	79	0.541259
125957	113892	79	61714	54456	78	1277	1110	9	1564	1354	15	3983	3394	32	420606	374150	83	0.541259
171796	144715	85	59181	49357	82	1857	1591	20	1984	1602	21	4337	3515	33	449875	358001	90	0.541259
101781	103436	75	32804	33048	67	980	1008	2	1271	1193	9	3105	3060	26	382888	371719	80	0.541259
154549	133025	81	65128	56580	80	1647	1469	16	1755	1557	19	4429	3681	35	472296	396912	87	0.541259
145085	132393	79	66215	59332	79	1600	1473	15	1961	1701	19	4770	4604	33	569112	508690	84	0.541259
132156	121660	79	49217	43677	79	1824	1565	17	1298	1525	15	3721	3278	31	429712	369807	84	0.541259
126246	113279	96	50280	45161	96	1761	1674	16	1291	1134	9	3480	3190	28	410973	355819	96	0.541259
157790	135652	86	64260	54293	82	1314	1025	5	1780	1512	16	4142	3861	30	469178	390056	89	0.542322
25319	26084	61	11327	11348	38	105	215	0	226	299	0	600	536	0	91413	86595	75	0.542322
41696	42330	62	15397	15790	41	521	659	0	287	403	0	1108	1190	10	121409	117397	71	0.542322
70129	69753	83	26879	27139	61	549	526	0	598	460	0	1699	1726	16	207062	198942	76	0.542322
53243	51837	78	17553	17689	44	495	523	0	540	491	0	1370	1373	13	168022	169125	77	0.542322
171016	141913	87	55913	46262	82	2109	1763	20	1852	1576	20	4671	3955	33	493002	414691	89	0.543386
37255	38324	48	12045	12093	38	258	184	0	497	410	0	747	668	0	92702	97153	71	0.543386
48532	47798	83	10525	10720	36	458	393	0	338	427	0	996	1024	3	136742	136548	73	0.544449
96035	93695	76	38116	37861	72	562	687	0	723	702	0	2070	2134	21	240444	231575	80	0.544449
110369	109821	78	43360	42493	75	1024	946	0	1282	1404	12	3369	3115	28	407710	403414	93	0.544449
32274	34279	54	14006	14354	41	451	446	0	166	344	0	878	893	0	101553	100848	67	0.544449
175579	163585	82	50656	45177	82	2330	2233	21	2394	2039	22	5169	4700	34	576744	515705	88	0.544449
36052	36372	76	12038	12212	39	305	291	0	376	455	0	816	826	0	107756	105345	70	0.545513
136517	126068	84	52054	47521	79	1493	1328	13	1840	1450	16	3816	3542	30	449903	423527	84	0.545513
234518	167963	107	83185	60795	95	2727	2056	27	2479	1855	26	5856	4492	42	673482	472809	104	0.545513
352788	271064	115	183781	148440	113	7032	5692	39	7134	5738	40	15078	12123	58	1.04858e+06	1.02688e+06	117	0.545513
120963	109109	79	44298	39884	77	1062	819	0	1349	1072	9	3052	2843	27	351282	310608	85	0.546576
167281	147721	85	75368	66533	83	2337	1934	23	2030	1649	20	4606	4066	34	567148	517880	91	0.546576
122063	118138	77	57450	56148	75	1546	1656	16	1728	1533	17	4650	4498	32	507299	485944	83	0.548703
36544	37401	62	13411	13657	40	303	219	0	638	420	0	856	904	0	111441	110659	72	0.548703
125836	115121	80	50684	46461	77	1350	1219	11	1509	1310	15	4072	3700	31	431213	399363	83	0.548703
62204	63457	64	27414	27265	66	554	456	0	645	675	0	1755	1691	17	180375	183745	75	0.549766
51031	51831	70	14252	14483	41	535	540	0	624	580	0	1338	1306	12	173525	169554	73	0.549766
66796	68353	70	26158	26039	58	1013	772	0	661	671	0	1766	1664	18	201637	198582	76	0.549766
187470	161825	87	75687	66777	85	1530	1278	16	2199	1951	21	5086	4581	34	594942	519560	93	0.550829
75754	76794	75	24362	24462	52	985	1098	6	785	766	0	1944	1892	20	236368	232203	77	0.550829
92649	93686	72	39732	38919	72	696	763	0	1142	1050	5	2761	2696	24	330018	319232	80	0.551893
121386	115906	77	61694	57795	76	1282	1153	9	1471	1322	13	3550	3361	28	427648	397315	84	0.551893
105671	99308	78	36592	33191	76	1060	1031	4	1070	941	0	2830	2588	26	320447	288698	84	0.552956
162884	155771	80	34769	33099	78	2105	1958	21	2378	2037	22	6674	6493	36	728661	683014	90	0.55402
36189	37342	61	14880	15138	41	234	355	0	539	376	0	783	753	0	103032	108105	69	0.55402
100086	94522	80	73420	70318	76	1790	1598	17	1823	1956	18	5383	5128	34	558146	541971	83	0.555083
101093	90079	78	39860	34961	76	882	1000	1	967	958	0	2411	2081	23	296430	251878	87	0.555083
98073	97004	76	29890	29111	72	1127	1063	6	997	971	0	2499	2560	23	278349	269127	79	0.555083
151310	140791	85	50216	45454	79	2032	1904	20	1937	1679	20	3984	3673	30	486228	453089	90	0.55721
323289	190571	217	113745	74101	165	4462	3105	31	3992	2581	30	8843	5333	51	1.03697e+06	602915	230	0.558273
19063	19336	41	8357	8668	34	288	216	0	267	203	0	512	484	0	59574	62274	65	0.559336
225488	173167	95	80295	62294	93	3131	2333	28	2562	1873	27	6381	4624	42	688932	528871	102	0.56359
45928	47526	62	18926	19423	45	533	560	0	369	474	0	981	1184	9	132529	127830	73	0.564653
271193	180897	100	92987	58421	99	3542	2290	33	3869	2682	35	7753	5375	46	876746	578123	107	0.564653
31003	31302	58	13578	14000	39	372	392	0	203	327	0	814	769	0	89409	90809	69	0.564653
51294	53496	66	14422	15052	39	677	642	0	762	693	0	1630	1642	16	176940	180098	73	0.564653
252850	150793	214	100992	64808	169	2450	1455	18	2659	1697	20	6282	3863	41	720937	433886	223	0.565717
47036	46047	70	11022	11354	37	659	672	0	597	493	0	1065	1161	8	136024	135564	71	0.565717
26946	27637	48	13074	13555	39	262	312	0	162	268	0	652	638	0	83605	84090	65	0.565717
161697	146613	85	41020	36123	80	2434	2434	22	2077	1829	19	5251	4874	33	618889	568653	89	0.565717
126080	124047	80	36604	35952	74	1737	1621	15	1475	1543	16	3512	3266	28	428986	408070	85	0.565717
222074	168820	88	80600	61007	88	2330	1767	24	2803	2223	28	6294	4612	41	735105	540902	96	0.56678
34098	30561	77	15211	13499	67	395	356	0	356	292	0	1007	789	0	119392	101646	79	0.56678
129258	126730	76	46264	45107	75	2200	2109	19	1666	1538	15	3926	4118	27	444076	418752	82	0.56678
88991	87379	75	29913	30165	62	1154	1225	11	945	941	0	2513	2350	23	292148	281806	78	0.56678
84373	80985	75	30663	28061	64	1149	1209	10	1000	928	0	2245	2308	21	296578	283018	80	0.56678
156680	146368	80	88258	82780	81	1516	1431	15	1486	1164	13	2497	2357	23	231822	206309	84	0.56678
50159	51422	66	16570	16870	42	326	503	0	517	598	0	1443	1453	15	164467	156007	73	0.567843
110668	108210	80	30961	31089	71	1107	959	0	1348	1312	11	3376	3263	27	382952	370586	79	0.567843
52455	52804	71	22108	22605	49	325	419	0	562	539	0	1321	1335	12	148113	149592	74	0.567843
93280	90121	75	22407	22154	51	1093	1083	5	1140	1313	11	2721	2526	24	315265	296809	79	0.567843
332387	212931	109	134559	90303	106	5928	4009	39	6120	3904	43	12478	7872	57	1.04858e+06	870753	112	0.568907
77955	79444	74	21919	22025	51	576	838	0	972	933	0	2007	2073	19	250689	248218	75	0.568907
39862	40279	68	13728	13899	40	278	301	0	266	387	0	1026	1000	1	112694	115347	74	0.56997
129835	121153	80	59210	55712	78	1562	1475	13	2007	1792	20	4444	4043	32	514754	477052	86	0.56997
93157	91429	76	33308	33104	72	1008	1222	8	963	1119	7	3023	2839	26	383648	365840	81	0.571034
64271	65083	72	16268	16281	43	868	887	0	718	846	0	1895	1816	18	210456	204102	76	0.571034
38727	39077	62	16153	16363	42	472	544	0	377	520	0	913	942	0	118223	121529	74	0.572097
32257	33461	63	7009	7060	33	288	301	0	293	258	0	788	833	0	105936	104040	71	0.572097
44068	43696	67	16686	16974	44	486	594	0	427	441	0	975	964	0	114491	112540	74	0.57635
65237	64895	77	21680	21872	51	933	840	0	749	788	0	1778	1816	18	188624	179882	76	0.577414
184923	147085	88	67944	55350	86	2663	1914	26	2030	1479	21	5250	3997	37	541012	434282	94	0.577414
46944	47683	67	19389	19776	45	200	321	0	374	434	0	1219	1203	10	124410	124667	72	0.577414
169995	143255	87	62663	51931	84	2138	1538	21	1803	1531	19	5294	4398	37	581275	476821	93	0.578477
59367	62081	66	12545	13251	38	770	701	0	887	725	0	1444	1482	15	197927	199156	74	0.578477
23542	22997	61	9945	10387	35	221	359	0	373	355	0	832	847	0	80059	81205	68	0.578477
71916	73003	76	22647	22957	48	691	546	0	948	839	0	1676	1886	18	220340	220532	76	0.578477
296678	191865	108	124484	82859	106	3216	2054	29	3778	2379	37	8588	5863	48	1.04028e+06	676258	114	0.578477
41080	43914	65	24744	25715	49	491	449	0	274	363	0	788	965	0	117746	121013	69	0.579541
31891	32035	56	13541	13810	39	249	297	0	469	399	0	847	857	0	97838	97977	70	0.579541
174099	141391	88	69264	56968	85	2248	1957	22	1958	1527	22	4571	3432	37	473448	382926	89	0.580604
45820	47423	67	18553	18973	43	436	443	0	740	738	0	1392	1376	13	139892	137598	75	0.580604
113398	109041	87	45928	45252	75	1595	1675	15	1165	1222	10	3006	2896	26	369203	361478	83	0.581667
131701	118626	83	40089	34646	80	1492	1340	13	1516	1221	15	3544	3089	30	390235	334782	88	0.582731
160167	139018	85	56101	47992	81	1916	1646	17	1909	1587	20	4478	4045	32	534736	471301	91	0.583794
36359	37950	53	9653	9744	37	400	475	0	258	408	0	1000	968	0	120338	121739	70	0.583794
121599	119104	78	37333	36828	74	1663	1391	14	1911	1758	18	4319	4303	30	501247	474721	83	0.584857
58874	61457	59	18006	18283	44	812	807	0	794	709	0	1558	1470	14	189223	189022	74	0.584857
25253	27346	48	9660	10042	36	341	204	0	220	252	0	665	617	0	97405	97648	69	0.584857
44345	44440	69	14789	15162	41	539	528	0	456	397	0	919	917	0	126841	126937	71	0.584857
84733	80307	75	31673	29947	73	812	783	0	849	792	0	1993	1902	20	232371	219391	80	0.584857
121999	114082	78	49664	44852	78	1310	1261	11	1173	1216	11	3792	3477	30	467189	427310	84	0.585921
112027	101989	83	49868	46125	76	1164	958	0	1043	889	0	3157	2773	27	344944	312986	87	0.586984
141908	134195	80	41510	39545	77	2412	2220	23	1915	1821	18	3720	3550	29	459995	429165	87	0.588048
57276	57925	69	23664	23563	53	923	688	0	566	578	0	1309	1327	11	172628	166832	79	0.589111
143371	129133	89	63936	56764	79	1625	1359	14	1760	1460	18	4568	4057	32	496144	430079	96	0.589111
142369	123337	83	56232	48796	79	2014	1566	19	1842	1516	16	3665	2966	31	415434	351067	89	0.589111
29989	32138	51	8400	8965	33	83	201	0	361	334	0	714	874	0	105609	103139	71	0.590174
77800	78760	70	21392	21794	48	852	888	0	938	934	0	2142	2176	20	233171	232202	78	0.590174
98408	97271	76	32371	32139	71	1352	1345	12	976	1054	5	2505	2527	24	281330	265170	79	0.591238
72779	71342	76	27960	27817	70	965	966	0	841	699	0	2053	1830	20	214107	208999	80	0.592301
115491	113785	83	27632	27168	69	1086	1031	4	1520	1171	11	3601	3417	28	409121	400107	81	0.593364
272480	197461	107	115315	87316	101	3988	3054	32	3465	2506	32	8343	6187	44	909808	667364	110	0.593364
159691	138517	83	53641	46582	81	1772	1360	16	1598	1314	17	4425	4026	32	555004	486613	90	0.593364
53722	54041	70	21399	21414	48	807	759	0	587	563	0	1434	1375	14	171399	169554	76	0.594428
84800	85810	72	29353	28805	71	871	733	0	754	656	0	2210	2245	21	266456	254588	88	0.594428
164232	138153	87	58210	48774	84	2475	1995	21	1954	1589	19	4159	3467	33	492342	400415	90	0.595491
47821	49817	49	18379	18609	45	628	628	0	618	550	0	1081	1060	6	131628	126058	74	0.595491
33109	34060	63	14677	15046	40	395	288	0	404	388	0	862	832	0	98540	99184	69	0.596555
22768	22839	53	5778	5795	31	242	215	0	53	243	0	583	557	0	66286	65509	67	0.596555
207210	175026	90	131530	112989	87	3845	3489	29	4204	3536	32	9759	8437	45	1.04858e+06	944455	93	0.598681
19571	18887	59	7823	7958	34	147	283	0	137	138	0	476	577	0	78081	79105	67	0.599745
308036	205367	111	98733	65000	108	5228	3051	41	3977	2983	35	8856	5922	46	960134	642913	116	0.600808
63368	65829	67	21509	22157	46	714	694	0	859	802	0	1680	1604	17	205955	206383	73	0.601872
85071	83987	74	24764	24952	53	654	642	0	714	897	0	2071	2221	19	236634	228851	77	0.601872
84357	85852	73	16936	16513	44	1140	1147	8	1116	841	0	2501	2340	23	276930	267893	88	0.601872
268065	197215	111	86894	65238	95	3694	2992	30	3882	2607	34	8160	6184	43	889838	663812	104	0.602935
74321	76424	76	29045	29535	57	1040	1015	4	615	683	0	2010	1917	20	242203	234136	77	0.602935
59618	60833	68	25061	25200	54	481	611	0	656	607	0	1466	1449	13	171692	167295	76	0.602935
270953	194344	99	104046	74494	97	3771	2771	31	3230	2346	30	8161	6288	45	966695	743969	104	0.603998
45412	46200	82	12971	13391	38	387	527	0	550	462	0	943	1086	6	118807	120077	72	0.603998
56267	55492	69	20092	20312	46	858	935	0	411	565	0	1604	1538	16	184554	183313	74	0.603998
22560	21750	60	7199	7422	33	139	207	0	118	322	0	574	602	0	66662	65927	62	0.605062
150512	133246	87	55126	48820	80	1421	1297	11	1579	1363	13	4169	3594	32	520266	455215	87	0.605062
47166	47061	71	15869	16131	41	517	476	0	513	397	0	1184	1244	10	140106	142205	73	0.608252
200155	163329	89	77766	63333	85	2587	2200	23	2585	2145	25	5435	4465	38	634971	512935	95	0.609315
33539	35173	42	14657	15111	40	379	334	0	428	352	0	947	927	0	117282	117829	70	0.609315
30773	31940	53	10817	11101	37	674	647	0	338	422	0	863	833	0	100348	98928	70	0.609315
62308	62220	76	25966	26307	58	462	481	0	642	541	0	1448	1445	13	160696	161126	74	0.610379
47046	47518	64	18713	18900	44	274	274	0	212	456	0	902	946	0	130766	125982	75	0.611442
51406	49246	79	16034	16292	43	540	496	0	561	505	0	1302	1255	12	137948	135350	75	0.612505
36265	35784	63	11554	11717	38	424	474	0	298	314	0	807	790	0	89545	92335	69	0.612505
121951	113058	78	52697	48774	78	1255	1203	12	1552	1432	14	3971	3745	30	408002	368436	85	0.613569
41460	42598	65	16809	16783	44	250	230	0	328	381	0	972	998	0	108077	106072	71	0.614632
70088	70792	72	26833	26968	61	1009	920	0	892	998	0	2375	2415	23	284921	272944	77	0.614632
263671	200637	99	115742	91078	98	4002	3136	32	3730	2614	34	8445	6306	46	909077	705782	108	0.615695
82226	84243	75	27339	27851	51	868	923	0	878	745	0	2181	2147	21	251616	238366	75	0.615695
125113	112052	80	44752	39803	77	1272	975	0	1880	1427	17	3892	3495	30	435560	386782	85	0.616759
114024	108555	82	45320	42908	75	1073	1092	7	1364	1224	11	3024	2873	27	350775	328837	82	0.616759
113508	111283	83	50785	49704	74	1011	920	0	1481	1308	12	3487	3344	29	386985	371577	83	0.616759
79363	74006	82	34714	31717	73	643	638	0	966	848	0	2417	1956	23	257064	231981	82	0.616759
120515	116302	80	25799	25271	65	1251	1007	2	1286	1264	11	3938	3991	28	516236	496758	84	0.618886
146389	124059	89	54957	46938	81	2236	1716	22	1783	1355	18	3886	3316	32	435187	368406	88	0.618886
104357	105900	72	37196	37007	72	1329	1365	13	1626	1236	16	3429	3410	27	393172	374250	80	0.618886
93567	90819	80	32613	32381	72	929	977	0	1029	1226	10	2405	2345	23	291127	282817	79	0.619949
214649	127315	122	86254	48348	118	2710	1717	20	2598	1511	17	5354	3309	50	622898	360199	126	0.619949
127696	117357	79	56880	51639	78	1579	1283	14	1409	1380	14	3716	3460	29	407190	357635	84	0.619949
38313	37924	74	10308	10745	36	168	265	0	527	574	0	809	822	0	106565	107994	68	0.621012
144739	127060	92	60872	54473	82	1978	1738	18	1863	1580	18	3795	3418	30	408989	359882	87	0.621012
101802	99918	76	30992	30853	73	1176	1114	7	1769	1620	16	3694	3822	28	407819	387374	83	0.622076
32872	32876	63	11403	11399	38	336	376	0	451	379	0	1014	911	0	120524	118987	69	0.623139
101282	97822	76	46625	46171	74	1023	1203	9	1399	1353	12	3312	3210	27	360916	349156	82	0.623139
82468	84235	71	23594	23226	49	1098	976	0	1164	1041	5	2164	2222	20	278034	271640	77	0.624202
82092	82838	73	31619	31627	70	842	682	0	801	664	0	1990	2146	20	251169	246361	78	0.624202
110116	107591	88	33176	32231	72	1260	1382	14	1338	1076	7	2750	2625	24	328710	314359	80	0.625266
209479	161608	88	84592	64641	87	2651	1904	26	2648	1968	27	6604	4919	41	759635	577654	96	0.625266
117926	108189	80	49005	43294	79	770	800	0	1344	1448	15	3430	2858	30	398941	349685	87	0.625266
177207	143606	91	64328	52824	84	2262	2019	21	2026	1664	22	4957	4217	35	553262	443423	94	0.626329
32555	32455	66	8232	8668	34	154	233	0	519	533	0	679	782	0	104817	106527	68	0.626329
114225	111666	78	26957	26934	70	1571	1537	16	1318	1266	12	2971	2967	26	357144	351018	81	0.627393
27469	26530	62	13555	13995	40	458	289	0	218	292	0	547	529	0	73048	65991	72	0.628456
92326	87866	82	36863	36381	73	751	762	0	1023	998	0	2317	2229	22	258190	250267	80	0.629519
53245	55562	67	16707	17033	43	771	629	0	468	518	0	1346	1197	11	149990	145449	73	0.629519
136477	125365	85	55791	51750	78	1645	1417	15	1748	1554	18	4359	3896	31	506119	454081	86	0.630583
144685	124724	92	60358	51899	82	1378	1191	12	1696	1593	16	3795	3371	30	460533	385885	89	0.631646
51726	51876	78	19727	19941	46	481	674	0	768	579	0	1076	1091	6	141676	136611	73	0.632709
72389	70580	82	26326	26228	59	936	922	0	715	706	0	1864	1652	18	208300	198422	76	0.632709
23383	22133	70	9183	9374	36	181	164	0	223	193	0	412	372	0	54263	56930	62	0.633773
109758	104541	87	63380	62993	74	1253	1416	13	1465	1329	12	3157	3044	25	349908	327443	84	0.634836
32346	33893	52	9203	9469	35	163	176	0	429	394	0	706	669	0	102862	108704	70	0.6359
45119	45191	75	9834	9800	36	729	692	0	538	501	0	1247	1334	12	147661	143106	81	0.636963
41337	40688	69	16455	16657	42	523	481	0	736	574	0	1167	1193	10	135769	134449	71	0.636963
97011	96348	73	26768	26550	62	1232	1214	10	889	909	0	2637	2615	23	284164	264219	80	0.63909
34788	35825	56	8852	9110	35	257	320	0	326	321	0	604	711	0	90281	92736	67	0.640153
170065	144428	85	67131	56780	83	2107	1612	22	2011	1818	18	4269	3553	34	528629	442016	91	0.640153
138843	128978	83	39592	34944	79	2147	1850	20	1509	1456	15	3343	3153	27	425211	394367	84	0.641216
134030	117849	79	63007	53916	79	1839	1605	19	1359	1343	13	3954	3297	31	417010	353771	85	0.641216
95493	95306	77	26918	27089	53	1191	1117	8	1090	995	0	2923	3056	25	365077	356430	80	0.641216
254884	185793	100	79282	58572	92	3476	2545	31	2821	2020	26	6571	4532	43	706784	506878	101	0.64228
150242	140488	78	70263	65412	79	2099	1705	20	1778	1386	15	3881	3514	30	455545	414128	85	0.64228
59935	58485	72	19563	19771	46	531	594	0	494	467	0	1296	1417	12	164172	156983	75	0.644407
37834	36275	76	13710	13641	41	463	429	0	509	460	0	1023	1031	5	123708	127578	73	0.644407
54123	54839	56	19329	19393	45	431	618	0	568	677	0	1292	1284	11	153427	151491	76	0.644407
88702	90483	72	43291	43453	71	825	818	0	1062	892	0	2160	2275	21	301852	301766	80	0.644407
37245	38387	60	10734	10704	37	179	230	0	337	315	0	915	905	0	117236	115541	72	0.64547
223967	173503	93	85984	65871	89	2520	2127	25	1981	1509	22	5992	4751	40	725218	552681	97	0.646533
58857	55954	75	11841	12033	37	712	726	0	824	710	0	1305	1492	14	155999	152685	77	0.647597
116312	113135	79	41655	40241	74	1187	1056	6	1132	1259	10	3092	2932	26	318031	303200	83	0.64866
109341	100042	79	49341	45501	76	1447	1276	12	1470	1214	11	3242	3130	27	352646	315576	84	0.64866
88916	90402	72	37816	38377	71	1253	1286	10	1228	1147	8	2741	2490	25	272536	266367	80	0.649723
228099	174428	92	87565	68884	90	2839	2183	26	2723	2042	27	6214	5033	39	705027	538275	100	0.650787
60050	61585	67	11046	11296	37	874	839	0	560	548	0	1282	1246	12	200306	201044	76	0.65185
133767	122245	78	59925	53701	78	1470	1193	15	1963	1507	18	3804	3601	29	456265	400035	88	0.65185
70829	68588	77	18904	19030	45	616	657	0	755	605	0	1659	1614	17	186380	181189	76	0.652914
27198	26031	71	7411	7603	33	260	204	0	207	302	0	673	604	0	69789	70568	68	0.65504
48659	48591	70	9240	9370	35	527	637	0	566	599	0	1312	1240	12	159133	161246	76	0.65504
46960	49250	55	17164	17283	44	576	449	0	495	417	0	934	1047	5	130931	130877	73	0.656104
38914	39061	61	11793	12080	38	618	523	0	249	260	0	830	789	0	111595	114451	73	0.656104
49434	50951	63	21971	22291	51	706	1019	2	374	346	0	1367	1317	12	151851	157134	73	0.656104
47779	49106	68	10043	10244	36	670	718	0	393	459	0	1197	1144	8	131785	133499	74	0.656104
190029	159894	90	94955	80910	87	1931	1734	18	2431	1945	25	5649	4726	37	657190	563523	94	0.657167
27491	29529	45	15447	15563	42	154	216	0	316	240	0	827	824	0	95919	89533	71	0.658231
135673	118083	83	51047	44172	79	1492	1202	13	1452	1208	13	3582	2997	30	397131	341385	86	0.658231
117368	109827	85	43710	40064	75	1398	1272	12	1659	1598	16	3477	3216	28	379521	334854	84	0.658231
51904	52061	68	16950	16773	43	480	493	0	267	446	0	1207	1166	10	135802	138908	75	0.659294
115818	113939	79	39804	39353	74	1520	1429	14	1686	1592	18	4050	4224	30	452082	434206	83	0.659294
231860	179934	96	81132	63009	90	2783	2309	24	2668	2201	25	5738	4557	38	666064	528468	98	0.660357
147096	137270	83	67751	63446	81	1810	1797	18	1900	1639	18	4460	4309	31	532308	508573	88	0.661421
173584	147981	85	63977	54086	84	1921	1603	19	1753	1602	20	5091	4362	35	554610	462477	92	0.661421
119941	108926	81	49671	44330	78	1440	1451	13	1596	1113	11	2938	2551	27	368631	329145	85	0.661421
198817	181619	87	82576	76222	83	2617	2545	23	3464	3133	28	7978	7033	41	887127	814592	90	0.661421
125642	117910	78	67029	62581	76	1164	1355	11	1217	1165	9	3440	3366	28	412824	383991	82	0.661421
50744	55923	51	13744	14885	37	401	447	0	527	438	0	1388	1369	13	148620	156641	71	0.661421
113264	110071	77	38619	37589	75	1043	1017	4	1341	1446	14	3618	3466	28	392819	372428	85	0.662484
47857	43006	83	12617	11278	47	617	611	0	401	430	0	1264	1138	8	144571	126642	83	0.662484
119121	113783	76	46282	44835	75	1287	1373	11	1480	1325	12	3785	3793	29	422269	394360	84	0.664611
46491	45019	77	14576	14884	41	459	394	0	600	442	0	1101	1014	3	120867	118687	71	0.665674
185232	153855	89	77790	66132	85	2384	1979	22	2047	1548	19	4354	3628	33	518588	426443	92	0.665674
34440	32842	79	6477	6081	33	322	265	0	450	400	0	832	926	0	112084	99599	79	0.665674
179469	146568	85	72362	60179	84	2294	1977	23	1961	1753	20	4816	3923	35	551006	462527	91	0.666738
42876	44507	66	8250	8780	33	650	703	0	624	408	0	1231	1144	8	124001	120637	70	0.666738
31859	30469	70	13389	13647	39	424	326	0	229	343	0	673	717	0	104354	102201	69	0.667801
38184	38863	64	7685	7714	33	449	536	0	374	266	0	977	1018	3	104235	104309	70	0.667801
92583	92868	74	27400	27014	64	1363	1278	11	1104	1097	6	2413	2298	23	278291	274459	80	0.667801
58749	60950	71	19622	19451	48	603	450	0	629	533	0	1238	1250	11	170752	170855	74	0.668864
231613	173538	94	83688	62810	91	3265	2467	29	2708	1933	27	7019	5218	44	724248	565889	99	0.668864
31540	32565	63	11386	11978	36	390	539	0	442	357	0	699	703	0	93843	93992	65	0.668864
205513	125428	100	80351	49467	95	2280	1383	24	2657	1682	28	6092	4364	45	715804	479983	104	0.669928
161585	135377	101	68513	57794	101	2193	1754	20	2065	1739	18	4559	3598	34	491034	393809	101	0.669928
99402	100812	74	31932	32029	67	1172	1204	9	1393	1462	15	3511	3387	28	408250	393118	78	0.669928
116216	107682	79	50314	46084	79	1241	1186	10	1361	1258	11	3587	3385	29	411897	371956	84	0.669928
119885	108108	83	50189	44479	79	1015	699	0	1176	1089	8	3235	2751	28	394054	345912	85	0.670991
114341	101932	87	45861	41171	76	1264	1282	11	1382	1079	7	2874	2671	26	354700	314117	83	0.670991
61496	63287	69	20323	20748	44	754	742	0	725	829	0	1488	1517	14	168224	168754	72	0.670991
48260	50539	64	19936	20563	44	174	167	0	572	480	0	994	1019	3	131010	134458	71	0.670991
123463	111678	89	42373	38496	78	1065	1058	5	1591	1288	14	3570	3168	29	388035	353166	87	0.673118
109686	107973	82	26576	26439	60	1613	1514	15	1563	1425	16	3149	3083	26	407375	397194	81	0.674181
160800	144583	84	60136	52599	82	1935	1573	16	1856	1795	19	4911	4423	34	564224	488544	92	0.674181
238629	186257	93	82747	62287	90	2638	1944	26	2876	2281	26	6752	5437	40	768890	600317	97	0.675245
108209	105032	76	49486	46255	75	1327	1272	12	1182	1417	12	3326	3235	27	401965	377676	81	0.676308
108542	104774	77	46528	42573	75	1200	1203	9	1390	1220	12	2636	2615	24	331649	309384	83	0.678435
110966	106103	77	41028	38934	75	1176	1051	5	1089	1055	6	2873	2646	25	282415	257075	81	0.678435
116576	114264	77	48260	47050	74	1554	1557	15	1223	1150	11	3066	3132	26	372313	354871	83	0.679498
33127	32759	65	14588	14927	40	233	282	0	358	390	0	638	705	0	85496	85009	69	0.679498
116845	113852	77	36488	35602	74	1717	1831	17	1810	1665	16	3555	3486	27	417124	395836	83	0.681625
62826	62568	66	19769	19742	52	1106	1089	8	734	826	0	1756	1661	18	182184	170499	86	0.681625
119857	118006	76	31152	30922	70	1497	1266	12	1533	1450	15	3657	3526	28	419216	405768	82	0.681625
30272	30179	64	9957	10316	35	116	270	0	82	250	0	577	627	0	81050	82167	66	0.682688
56174	55170	85	22434	22504	50	357	499	0	570	550	0	1356	1313	12	150764	145486	76	0.682688
108858	106904	85	47262	46659	73	1187	1147	8	1314	1231	10	2721	2709	25	358595	342562	81	0.683752
227813	163057	93	89657	64503	91	3668	2948	31	3114	2152	33	7832	5648	45	837078	609454	101	0.684815
119151	115908	77	32022	31374	74	1750	1630	17	2194	2228	20	4988	5006	32	599950	585573	83	0.685878
32127	31368	67	11114	11325	37	292	218	0	287	276	0	654	705	0	92770	91643	70	0.685878
27815	29277	54	10429	10634	37	476	409	0	566	526	0	694	726	0	93731	93672	67	0.685878
127839	115679	83	43631	38772	78	1586	1495	14	1566	1334	14	3289	2880	28	368807	334775	85	0.686942
112600	110816	75	37754	37200	74	1651	1533	16	1258	1123	9	3166	3236	25	387504	373442	83	0.686942
149942	138797	80	50815	47130	79	1962	1788	21	1968	1701	18	4002	3661	30	445329	407035	88	0.686942
25828	25604	65	9125	9446	35	355	294	0	251	266	0	554	602	0	81491	82745	63	0.688005
130355	114284	96	53481	46543	79	1725	1428	17	1605	1285	15	3787	3371	30	386875	344521	86	0.688005
30552	32018	67	12407	13133	37	140	176	0	158	359	0	610	720	0	81228	82076	69	0.688005
73416	74247	71	19577	19673	46	437	587	0	467	551	0	1846	1796	17	190664	183722	76	0.690132
46070	48862	65	13689	14023	40	437	393	0	501	599	0	1253	1210	11	149675	149857	73	0.691195
105734	105639	78	38284	38081	72	1345	1435	14	1286	1287	13	3646	3475	27	392936	384695	79	0.691195
209249	161579	88	72428	56758	87	2184	1764	23	2424	1862	26	5829	4657	39	671756	519734	95	0.691195
228890	171057	92	98036	75147	92	3062	2389	28	3027	2154	30	7115	5286	42	725525	536396	97	0.692259
227771	166456	94	80217	58668	91	3119	2022	28	2650	2118	28	6396	4646	42	684356	520736	98	0.692259
45065	43379	82	12209	11394	43	454	538	0	406	433	0	1249	1165	9	165283	150175	82	0.692259
69734	71396	59	33067	33580	62	804	912	0	794	772	0	2024	2045	20	232683	222642	87	0.692259
35548	34862	67	17519	17936	41	17	294	0	341	236	0	608	640	0	99991	102555	68	0.692259
53359	52744	76	19463	19607	45	404	426	0	783	661	0	1310	1282	11	142720	141715	72	0.693322
68345	67297	73	22560	22892	48	643	618	0	745	601	0	1641	1557	16	193049	187527	75	0.693322
301934	191125	112	115686	73496	110	4190	2578	34	3668	2447	36	8699	5613	50	996581	628075	116	0.693322
46332	47741	66	22238	22958	47	548	478	0	551	585	0	852	947	0	130072	128473	71	0.694385
69821	69604	71	32036	32101	70	944	903	0	738	679	0	1577	1614	15	192205	193469	77	0.694385
61295	60417	72	15191	15341	41	457	599	0	590	633	0	1507	1480	14	171351	163554	77	0.694385
134747	117398	80	64421	57211	80	1575	1180	14	1763	1559	18	3802	3467	30	427749	372777	85	0.694385
43672	43621	65	22203	22766	51	553	508	0	547	568	0	973	1075	6	123649	123389	72	0.695449
211634	162224	109	80767	64696	90	2276	1774	21	2643	2253	26	5947	4579	39	657514	512483	97	0.695449
31085	33092	44	12818	12893	40	216	329	0	163	200	0	635	680	0	100404	96238	73	0.696512
63797	63085	80	30555	30060	70	324	415	0	756	645	0	1510	1553	14	177641	163184	85	0.696512
112878	107838	84	29372	28179	75	1308	1075	7	1455	1190	11	3389	3248	26	431761	406678	93	0.696512
37846	38487	59	12380	12410	39	202	417	0	326	333	0	782	784	0	98860	98886	70	0.697575
63282	62471	85	23698	23508	58	778	714	0	611	623	0	1434	1407	13	155473	152056	74	0.697575
73067	70831	87	29102	28632	69	713	634	0	581	842	0	1626	1559	16	192919	183926	87	0.697575
44455	44806	70	17529	17679	45	492	558	0	394	424	0	991	1025	4	117787	117691	71	0.698639
45896	48378	63	10650	10974	37	648	640	0	371	350	0	1221	1303	12	140500	141718	70	0.698639
33409	35422	52	20939	21180	48	195	300	0	308	531	0	738	736	0	102577	97000	71	0.699702
50071	50967	69	17685	17910	44	533	635	0	492	482	0	1208	1139	9	146189	144645	73	0.699702
133540	117126	80	56062	47969	79	1199	1113	7	1351	1040	7	4030	3203	33	454747	384026	83	0.699702
159084	141769	81	68338	60838	81	2072	1847	19	1904	1487	19	4082	3536	31	472671	388922	90	0.699702
51518	51738	69	12595	12629	40	522	557	0	373	421	0	1174	1218	10	143476	143210	72	0.701829
21456	21981	60	10589	10906	37	362	387	0	172	232	0	717	783	0	85612	85563	67	0.702892
129804	120447	85	50656	46602	77	1171	885	0	1778	1555	17	3588	3253	30	405083	370472	85	0.705019
108248	104921	80	32670	32310	73	1141	1089	6	990	1031	4	3320	3218	26	405863	399642	80	0.706082
124166	112924	90	47384	43171	78	1545	1258	13	1630	1458	16	3460	3039	29	364539	329997	85	0.707146
60088	61602	76	26604	27047	60	352	560	0	685	651	0	1414	1434	14	161393	160680	75	0.707146
142028	133801	82	47896	44379	76	1787	1813	17	1592	1619	17	4130	4116	29	480407	441054	84	0.708209
117982	111711	80	47025	44187	75	1582	1557	16	1330	1192	11	3888	3501	30	480608	438141	84	0.708209
119478	118033	75	30373	29760	72	1017	1149	8	1505	1500	15	3842	3735	28	432505	413003	83	0.709273
95273	91226	80	32572	31145	73	1302	1387	13	1082	940	0	2315	2169	22	256868	236009	80	0.710336
167208	140019	85	65758	54161	85	1919	1518	20	2007	1583	19	4503	3739	33	530602	432610	102	0.710336
200596	168989	89	55319	45930	85	2783	2384	25	2396	2091	23	5967	5135	37	664483	559801	95	0.711399
113697	110156	78	39940	39449	73	1618	1510	17	1447	1435	15	4071	4031	30	412208	389903	92	0.711399
135661	128611	80	51667	47740	76	1627	1574	15	1895	1505	17	3794	3735	29	461813	437100	84	0.711399
281505	208874	105	114921	87704	102	2879	2380	26	3290	2343	31	8603	6515	45	990332	756345	108	0.711399
50264	54603	41	20544	21302	44	849	899	0	499	684	0	1573	1625	15	168983	164124	73	0.711399
187025	148360	90	70097	55890	86	2193	1751	22	1999	1654	22	4596	3567	35	502302	390932	90	0.712463
108847	107560	76	40140	39663	73	944	880	0	1448	1314	12	3515	3572	27	416363	410305	80	0.712463
145742	131937	83	60851	53851	79	1750	1482	17	1978	1826	20	4484	3974	33	553272	500211	85	0.712463
43154	43523	57	13266	13665	39	547	495	0	264	418	0	1018	1050	5	125311	127734	69	0.712463
83081	84036	81	32677	32415	70	1202	1221	11	787	740	0	2238	2191	22	287286	271985	78	0.713526
146437	130289	83	54810	48060	82	1685	1377	15	1807	1589	18	4131	3887	30	492305	434989	88	0.713526
308101	215683	113	123343	80577	111	4431	3241	34	4248	3168	36	9496	6882	48	1.01198e+06	695658	119	0.71459
19546	21937	48	10282	10554	37	292	285	0	-25	127	0	370	471	0	57146	60731	66	0.715653
55410	55583	68	13534	13391	40	738	680	0	699	732	0	1330	1360	12	164441	160806	75	0.716716
119115	108559	79	48639	43391	77	1384	1275	13	1292	1233	13	3387	3018	30	416458	365401	85	0.716716
46836	46005	71	17459	17747	44	470	513	0	511	481	0	1215	1333	12	152795	154271	73	0.716716
138620	126818	82	61188	55720	79	1657	1499	15	1508	1369	16	3926	3641	30	462174	412826	86	0.716716
180510	150278	86	70970	58666	85	2331	1972	21	2634	1950	27	5314	4238	36	604701	490721	92	0.71778
134142	116423	82	50852	43108	80	2013	1582	15	1739	1332	17	3181	2552	30	380128	314197	89	0.71778
151315	127670	83	56616	47750	81	1836	1498	17	1489	1271	14	3698	3096	31	472910	394791	90	0.718843
48161	46944	77	17397	17684	43	276	241	0	592	493	0	847	970	0	132165	130865	73	0.718843
81737	81625	88	22022	21791	48	1098	1070	6	1013	979	0	2137	2111	20	234960	229945	78	0.719906
47404	50062	54	18028	18224	45	653	658	0	735	604	0	1128	1135	8	155687	153846	74	0.72097
102261	100342	80	34792	34313	72	1327	1073	5	1460	1211	11	3184	2890	26	353917	342916	80	0.72097
121581	116689	92	62433	60084	76	1626	1353	15	1749	1874	17	4342	4212	31	504538	480146	82	0.722033
49651	51954	69	24872	24993	56	568	496	0	484	437	0	1224	1218	10	146266	141929	72	0.725223
192980	153457	90	63326	49198	88	2251	1886	22	1943	1552	20	4864	3789	36	602568	473028	94	0.72735
29263	28831	60	11261	11560	38	218	208	0	475	435	0	571	616	0	82052	80855	70	0.73054
194301	156228	90	59626	46171	86	2382	2218	22	2349	1861	23	5015	4269	36	608167	490921	94	0.731604
54556	56850	58	11861	12095	37	672	665	0	835	810	0	1489	1394	14	167560	168615	72	0.731604
79313	80277	70	30146	30211	71	1142	1082	6	1148	1200	9	2444	2522	22	264443	257167	78	0.731604
128209	116378	81	56773	50645	78	1276	1108	10	1426	1158	14	3529	3155	30	406355	373386	84	0.732667
49741	49764	77	18287	18641	44	300	260	0	411	637	0	1268	1424	12	157155	158169	71	0.732667
89009	87260	83	37994	37695	71	1113	1078	6	907	903	0	2395	2375	23	262544	249061	78	0.732667
191314	170170	101	71052	64118	83	2155	2068	20	2364	1849	22	5119	4939	34	606316	556346	92	0.73373
98001	97878	73	28412	27361	69	1500	1444	14	1231	1021	4	2980	2624	27	327612	310487	84	0.73373
60038	61643	68	19072	19813	43	468	544	0	441	523	0	1313	1238	11	155526	153843	73	0.73373
107400	106967	75	47279	46707	73	1477	1565	15	1167	1170	10	2806	2495	27	312524	296152	78	0.735857
38077	38374	57	10276	10419	36	461	514	0	408	560	0	1003	970	0	134174	134295	70	0.73692
57051	56999	69	20978	21016	50	1070	870	0	898	712	0	1394	1444	13	167712	166340	76	0.739047
147578	132129	83	65616	57810	82	1345	1279	13	2006	1752	20	4121	3683	31	458882	399412	86	0.741174
24110	23936	65	9598	9476	37	138	296	0	239	346	0	725	614	0	81209	74837	76	0.741174
143153	116409	84	70329	61543	82	2462	1963	23	2486	2036	25	5906	5150	37	703270	621076	90	0.743301
289841	206166	107	86827	61463	98	3891	3092	30	3337	2627	30	7790	5302	46	851230	617893	106	0.743301
121058	120749	74	38384	37134	74	1115	1040	4	1740	1683	19	3596	3397	27	432836	415881	81	0.743301
114155	110585	77	40491	39936	73	1364	1259	13	1561	1344	14	3439	3300	27	397711	385859	79	0.744364
150578	139164	80	58687	53008	80	1247	1363	12	1830	1841	19	4836	4459	34	564686	508423	85	0.744364
145286	128114	94	62678	56454	81	1524	1314	14	1846	1450	17	3758	3532	29	461959	413245	88	0.745427
122962	112645	80	49589	44153	78	1284	1054	6	1501	1229	14	3447	2967	28	408531	374369	81	0.745427
111977	110345	77	39129	38691	74	1590	1488	15	1513	1477	16	4044	3913	29	430924	418702	84	0.746491
26527	27890	45	8251	8295	35	82	229	0	435	321	0	632	673	0	79885	77136	69	0.747554
149041	124593	87	53830	45105	84	1719	1431	17	1480	1151	11	3225	2789	29	386144	321490	91	0.747554
108634	102485	90	35904	34727	74	1258	1228	11	1115	1368	12	3362	3202	27	458634	425792	82	0.748618
39737	41319	58	15673	15890	41	410	512	0	640	512	0	939	916	0	109845	109433	70	0.748618
114014	111014	76	33513	32815	73	1128	1254	9	1197	1145	9	3277	3227	27	348770	337398	85	0.748618
47902	50549	56	11391	11382	38	794	694	0	559	577	0	1215	1213	10	150742	150958	73	0.750744
66418	67593	73	26459	26816	57	630	707	0	708	659	0	1613	1631	15	198917	196114	76	0.750744
110885	109021	76	29748	29768	71	1187	1091	7	1150	1142	8	3044	3025	26	365018	359669	80	0.750744
183350	148136	90	67772	55991	85	2180	1889	21	2394	1665	23	5583	4606	37	625335	507421	94	0.750744
131957	126718	91	36932	35217	76	1975	1830	19	1948	1828	19	4800	4823	31	567183	535191	93	0.750744
109796	103546	90	43569	40770	75	1009	1026	4	1348	1020	4	3283	3031	27	357821	336230	83	0.751808
37716	39277	61	16089	15932	43	421	430	0	171	455	0	1033	934	0	120627	115685	81	0.751808
20923	21950	48	7685	8158	33	188	194	0	302	228	0	378	449	0	70852	71694	65	0.751808
114520	105447	78	47428	43014	77	1068	1044	5	1344	1263	10	3315	2868	29	379153	341928	84	0.752871
100159	95579	92	56397	55435	75	1061	938	0	1392	1391	14	3285	3143	27	376356	360588	92	0.752871
108133	108807	75	36791	36163	73	1267	1306	11	1467	1517	15	4244	4234	29	479895	463368	83	0.752871
38301	39846	59	16356	16494	43	348	479	0	424	291	0	926	994	0	125583	125659	71	0.752871
25307	26760	48	10151	10359	36	199	233	0	324	302	0	607	650	0	90545	91799	70	0.752871
121550	111697	81	43603	39380	76	1123	810	0	1782	1636	17	3362	3021	28	387852	347006	84	0.753934
36389	38554	53	8659	9061	34	464	605	0	398	347	0	841	759	0	106508	106454	69	0.753934
132163	117912	84	46355	40769	77	2131	1773	20	1652	1340	15	3581	3331	30	393795	346998	85	0.754998
44280	45171	64	17562	17800	44	251	322	0	394	508	0	1078	1113	7	129796	123991	73	0.754998
40375	41957	55	15675	16301	42	289	352	0	417	324	0	800	901	0	107459	105876	73	0.754998
145604	130170	82	50956	46054	79	1933	1910	18	1576	1453	15	3970	3522	31	457287	407816	88	0.754998
53872	53960	70	22464	22604	51	801	954	0	513	435	0	1423	1324	12	174023	172280	74	0.754998
46072	45168	83	12299	12684	38	582	599	0	887	591	0	1175	1278	10	121737	119589	76	0.756061
151120	131922	89	64887	56045	82	2158	1854	19	1625	1355	15	4120	3339	34	485822	409420	88	0.757125
24607	25306	55	10721	10965	37	244	227	0	295	377	0	748	776	0	79120	78830	65	0.757125
40037	39763	70	12494	12719	40	269	306	0	462	490	0	848	981	0	130189	128004	71	0.759251
194229	161084	88	68512	56179	86	2252	1857	21	2239	1805	23	4841	3759	35	572176	465043	94	0.759251
138233	117217	85	48930	41116	81	2024	1532	20	1347	1273	13	4180	3600	32	460519	389848	89	0.761378
144629	126921	84	61779	54346	80	2039	1688	18	1859	1610	19	3918	3607	29	419267	365182	86	0.761378
135059	125515	81	62425	58014	79	1289	1226	11	1872	1583	17	3847	3683	28	461951	437248	85	0.762442
59216	60720	64	25268	25355	56	554	541	0	843	675	0	1430	1457	15	183047	185289	74	0.762442
67922	68494	69	11174	11535	36	881	915	0	867	766	0	1517	1608	17	217052	212147	76	0.762442
138135	120628	89	59874	51512	80	1478	1192	11	1334	1050	6	3358	2939	29	391349	340612	88	0.763505
141886	120912	86	53777	45970	81	1135	976	0	1422	1178	11	3236	2968	28	368272	322658	86	0.764568
58360	60167	66	22907	23035	51	650	606	0	562	608	0	1650	1657	16	178368	174657	77	0.764568
322881	196381	121	140255	83807	121	4284	2523	38	4728	3039	41	10052	6135	51	1.04858e+06	684829	131	0.765632
159881	142052	87	62685	54192	82	2062	1744	21	2333	1963	23	5124	4727	34	597915	512741	87	0.765632
31818	33426	59	13058	13561	39	160	283	0	412	410	0	701	800	0	107779	104167	67	0.766695
106020	100338	78	37825	35502	75	1299	1316	11	1303	1147	11	2292	2223	23	285919	263051	79	0.766695
124321	116704	80	46765	43862	75	1427	1399	12	1557	1405	15	3886	3624	28	444040	402565	82	0.766695
138998	124796	81	57538	50971	79	1651	1211	13	1400	1253	11	3948	3491	31	486632	430439	84	0.767758
35771	35473	58	15146	15472	40	263	393	0	449	431	0	722	756	0	109610	106348	71	0.768822
181434	159640	85	50189	43874	81	1625	1302	16	2834	2534	23	5930	5401	36	707126	655683	92	0.768822
31542	32205	62	10537	10937	37	208	172	0	417	492	0	863	967	0	107919	112215	70	0.769885
181251	138443	91	75236	57892	89	2429	1780	26	1910	1473	22	5018	3880	38	563803	413011	94	0.769885
114285	109051	91	43622	41703	73	1352	1217	10	1224	1115	9	2955	2642	26	348840	324516	84	0.770949
48669	49032	75	17019	17116	44	744	785	0	391	517	0	1192	1147	10	137483	138144	71	0.770949
124123	115012	95	51449	47587	76	1314	1423	12	1420	1311	12	3327	3121	28	420583	375999	85	0.770949
39617	37309	77	17968	17914	46	311	490	0	338	304	0	977	964	0	119336	115945	70	0.773075
121476	110541	80	48930	44306	78	1360	1245	11	1345	1211	11	3231	2898	28	353557	314664	84	0.773075
61954	60206	78	23319	23458	53	910	1000	1	652	613	0	1595	1603	16	183885	187321	72	0.774139
35178	35541	57	18751	18962	46	251	329	0	516	386	0	799	856	0	102951	99473	69	0.775202
190701	171613	90	60766	53129	83	3100	2775	25	2810	2687	24	6118	5313	38	760171	671649	90	0.775202
30105	29523	67	12694	12922	39	170	154	0	350	220	0	501	532	0	72887	73453	68	0.776265
33328	33420	60	10729	10802	37	413	467	0	545	506	0	606	651	0	100509	97753	70	0.777329
181143	157543	88	59330	50254	86	2672	2313	23	2265	2198	23	5523	4629	36	612448	527477	93	0.777329
36681	38631	60	14925	15352	41	306	458	0	521	406	0	899	845	0	114226	111014	70	0.777329
194683	166949	87	72202	61322	83	2218	2055	21	2389	1986	23	5511	4744	36	663900	569133	93	0.780519
54584	53997	70	19383	19370	45	460	454	0	304	439	0	1000	947	0	137213	136977	76	0.780519
45728	47130	66	13967	13959	40	453	561	0	303	387	0	889	1003	1	142476	139970	73	0.781582
132708	124454	94	55444	51458	78	1424	1390	14	1530	1406	14	3933	3647	29	446939	408117	85	0.781582
151505	129649	90	57907	49526	81	1621	1585	16	2110	1866	21	4473	3953	33	536419	454894	88	0.782646
21065	20374	60	9025	9292	34	267	254	0	79	238	0	416	442	0	61830	62564	67	0.783709
38739	38781	71	23247	23542	52	330	327	0	319	385	0	873	920	0	116335	114006	70	0.784772
194979	157292	94	86778	70131	88	3633	2787	30	3368	2569	30	8018	6316	43	886490	712186	99	0.784772
55957	58162	67	21916	22255	48	591	643	0	707	645	0	1298	1222	11	167265	166951	74	0.785836
126152	121888	79	33504	32116	74	1674	1621	18	1807	1153	10	3255	3216	25	369157	356104	80	0.785836
123414	116028	81	52233	48490	77	1279	1166	11	1624	1471	14	3869	3610	30	440231	403802	88	0.785836
140013	121774	80	52102	45273	78	1576	1304	16	1607	1413	15	3819	3435	31	418243	354306	86	0.785836
75404	76496	72	16598	17013	41	1034	1018	3	886	1029	4	2117	1894	20	238238	236807	77	0.785836
121678	109322	83	53757	48092	78	1305	1138	9	1442	1231	12	3481	3142	28	405057	353963	84	0.785836
97190	95517	77	54729	53949	73	1012	856	0	1158	969	0	2285	2359	22	322296	311539	81	0.786899
27416	29021	42	8127	8413	33	216	270	0	157	231	0	665	680	0	81713	85221	70	0.786899
29359	29424	64	10766	11254	36	318	396	0	241	303	0	586	618	0	87743	83686	68	0.787963
229195	193939	98	102162	85723	92	3370	2802	28	3260	2682	29	8247	6270	45	939201	756248	98	0.787963
104197	102411	83	38354	36977	74	1144	993	0	1501	1335	14	3503	3559	27	394062	382796	82	0.787963
41705	42263	60	10420	10517	36	398	355	0	476	521	0	1102	1230	10	145887	142796	74	0.789026
209940	162540	89	94911	75351	89	2536	1964	25	2985	2307	26	6347	4943	40	748875	596291	106	0.789026
18840	21996	38	10443	11023	36	363	315	0	264	380	0	598	756	0	71383	76982	63	0.790089
86042	86253	72	33762	33780	70	1579	1678	17	993	1092	6	2551	2431	25	267315	266175	76	0.790089
73019	72625	72	20181	20092	47	628	659	0	842	728	0	1516	1369	14	202124	194261	77	0.790089
32356	34820	43	12894	13283	38	405	259	0	284	356	0	901	955	0	98052	96474	69	0.790089
295667	206422	116	112203	79018	112	4391	2913	34	4369	3024	35	9193	6772	47	1.03671e+06	742944	118	0.791153
111121	90218	97	46183	36037	97	1100	966	0	1448	888	0	2895	2187	26	379602	279993	97	0.791153
121657	109380	80	46618	40950	77	1312	1161	10	1233	1084	7	3054	2641	28	348973	304011	85	0.792216
63056	64435	69	26742	26949	65	907	1046	5	987	955	0	1473	1519	15	185265	182405	74	0.793279
61057	59814	77	16043	16063	42	689	680	0	371	622	0	1410	1388	15	191318	190878	75	0.793279
146036	131152	85	50982	45427	79	1727	1370	15	1739	1453	16	3617	3394	28	445125	397866	85	0.794343
250684	186483	99	86071	63858	98	3692	2514	31	3090	2505	30	7254	5388	43	740257	541844	106	0.795406
221617	161029	122	66264	46919	122	3078	2015	26	2789	1989	26	5958	4203	39	731092	525667	122	0.795406
79019	80287	73	22079	22290	46	1186	1205	10	1221	1281	10	2156	2181	20	262325	259702	78	0.795406
75561	74585	76	23923	23861	54	1076	1036	4	863	964	0	2000	2080	20	232851	223311	77	0.797533
21356	24769	39	8961	9285	34	119	102	0	344	329	0	440	563	0	72192	72149	65	0.797533
144267	127785	88	62524	55447	81	1765	1484	18	1942	1545	19	4383	3694	34	459744	395223	86	0.798596
31118	30074	65	11332	11742	37	224	239	0	496	431	0	767	746	0	101654	99242	68	0.79966
57256	58478	71	19540	19651	45	589	548	0	820	777	0	1524	1466	15	168149	167520	74	0.79966
46816	48884	59	15260	15465	41	523	409	0	383	396	0	1147	1149	9	115679	113773	71	0.79966
31509	32676	58	14498	14616	41	453	483	0	328	358	0	993	948	0	106537	105941	69	0.801786
108502	108082	73	50652	49937	73	1126	1072	6	1473	1456	13	3106	3232	25	360847	347349	80	0.801786
34892	38605	49	11453	11786	37	276	256	0	291	415	0	840	791	0	106152	104856	71	0.801786
79552	79333	74	31412	31130	71	899	914	0	920	793	0	2244	2174	20	260672	253660	79	0.80285
132643	119300	81	37896	33053	77	1236	1303	13	1472	1397	14	3737	3312	30	412003	365938	86	0.803913
128938	118252	81	52653	47341	79	1584	1414	14	1775	1555	19	4099	3521	32	498755	453786	86	0.804977
100509	97600	85	26255	26272	63	1246	1268	10	1125	1123	7	2702	2643	23	296097	282208	80	0.804977
32861	34012	60	18948	19602	43	148	344	0	169	315	0	902	877	0	116337	113180	68	0.804977
98503	98832	74	44240	44288	71	1373	1155	10	1363	1303	12	3229	3253	27	383855	375040	78	0.80604
307669	213590	124	113160	78740	119	5516	3783	36	4783	3380	38	9841	6862	50	1.04544e+06	732280	124	0.80604
114162	112667	76	26010	26196	52	1547	1414	16	1460	1388	12	3896	4124	28	442062	428413	80	0.80604
108482	104470	78	52911	51866	74	1187	1226	10	1390	1300	12	3468	3355	28	435524	418516	81	0.808167
21869	21608	52	8402	8649	34	296	367	0	111	198	0	438	558	0	64447	64552	68	0.80923
75249	75765	72	28729	28588	70	1143	1211	10	851	685	0	1866	1928	18	210892	203536	81	0.80923
31670	33318	50	6422	6368	33	439	310	0	324	264	0	835	824	0	107469	105417	69	0.810293
48293	50216	66	15599	15801	43	582	780	0	794	620	0	1278	1199	10	135546	133969	71	0.810293
59251	59666	73	12376	12516	38	857	961	0	677	573	0	1644	1492	17	187483	180793	77	0.811357
138765	120214	80	51547	44510	78	2009	1799	20	1543	1317	13	3918	3206	32	427443	348802	86	0.811357
70473	73297	70	15969	16558	40	846	943	0	797	936	0	2220	2149	20	231269	229306	78	0.811357
46365	46607	62	17762	18222	44	442	586	0	438	484	0	1015	1156	8	143738	143059	71	0.81242
43793	45194	58	21092	21511	47	659	798	0	640	580	0	1126	1123	8	140237	139606	72	0.81242
127420	118829	80	48329	44349	77	1396	1342	14	1612	1388	14	3780	3309	29	432660	390993	86	0.81242
51264	54478	67	31517	31730	67	389	443	0	458	452	0	1287	1370	14	157014	152467	72	0.813484
131085	121097	81	55209	50113	80	1186	1021	4	1697	1222	13	3701	3441	29	431426	390183	86	0.813484
56712	56078	69	14870	15375	41	645	683	0	474	643	0	1511	1601	15	187221	184879	74	0.813484
108261	104997	77	29801	29300	72	1332	1186	9	1244	1070	6	3237	3266	26	375840	360020	82	0.814547
181287	150208	88	74461	61245	86	1864	1572	18	2109	1979	23	5839	5156	37	667297	548326	92	0.814547
37904	39636	65	8335	8481	35	523	500	0	327	461	0	1231	1104	7	130331	133457	70	0.814547
100634	97365	75	34548	33463	72	949	997	0	1233	1181	10	2809	2599	25	290851	274594	81	0.817737
118653	112617	79	44749	42650	76	1260	1092	8	1978	1919	19	3991	3819	29	464631	432999	85	0.817737
64723	65214	76	21706	21953	49	637	783	0	701	636	0	1561	1651	16	176376	171109	75	0.818801
330775	219939	120	122872	83743	118	5138	3429	36	4692	3021	40	11050	7634	52	1.04858e+06	853190	125	0.818801
134037	123690	96	55350	50632	79	1737	1603	16	1786	1766	17	3926	3664	30	499861	467556	85	0.819864
243861	192392	96	103925	83697	92	2938	2572	25	3278	2389	30	6978	5365	42	767538	602957	99	0.819864
55856	61075	66	21947	22957	44	340	378	0	652	585	0	1399	1432	14	155848	152101	74	0.821991
131685	121937	78	50465	46137	78	1368	1408	13	1939	1348	17	3998	3574	30	453884	412574	84	0.821991
52527	54782	60	22033	22310	49	283	391	0	610	511	0	1193	1234	11	147918	153611	74	0.823054
176369	152617	86	54177	45476	84	2014	1863	20	2110	1870	21	4611	3962	35	539741	448368	91	0.823054
136612	119713	83	48113	41136	80	1885	1615	17	1434	1118	10	3177	2604	28	411466	365703	86	0.823054
97652	96514	77	29341	29667	63	1220	1023	5	1046	1040	5	2591	2476	25	321604	320704	80	0.823054
114113	102648	87	50868	44781	78	1003	960	0	1186	952	0	2913	2675	27	354842	309832	85	0.824117
72237	66795	88	21442	19109	88	564	476	0	606	691	0	1722	1658	16	217841	190155	88	0.824117
239202	178149	95	95580	74690	92	3731	2583	33	2726	2039	27	6295	4797	40	689264	519672	103	0.825181
129832	126119	78	39557	38403	75	2444	2267	21	1454	1455	14	4035	3826	30	409208	395867	82	0.826244
81563	83653	72	24949	25279	53	709	700	0	844	760	0	1907	1882	18	233375	226734	77	0.826244
82114	81700	74	23154	23023	52	856	863	0	794	924	0	2229	2203	21	259978	251538	81	0.826244
149058	124292	86	51165	42732	81	1688	1367	14	1623	1284	15	3833	3046	33	444393	371912	89	0.827308
38669	40426	52	15825	16278	41	258	190	0	341	334	0	919	835	0	111803	112812	72	0.827308
192190	109630	193	81621	37146	180	1673	1285	10	1693	984	0	4707	2529	33	527052	292727	204	0.828371
22551	18612	74	11147	10029	46	43	122	0	125	273	0	647	708	0	89062	86101	74	0.828371
166116	137536	86	60109	50330	82	1973	1625	20	1782	1455	18	4045	3253	32	432233	353901	90	0.828371
118222	114941	76	49026	47341	75	1556	1646	17	1522	1153	10	3498	3226	28	416233	396774	81	0.828371
34930	35311	57	12378	12814	38	282	472	0	625	473	0	998	937	0	107732	110546	70	0.829434
37772	39780	55	17587	18003	43	343	258	0	297	307	0	706	695	0	104838	102917	72	0.829434
118860	110311	80	42944	39538	75	909	848	0	1123	1201	9	3359	2975	28	360076	330555	82	0.830498
121852	111861	79	45981	41317	78	1631	1346	14	1309	926	0	3130	2785	26	350207	312001	86	0.831561
94289	86457	92	27869	24844	92	1165	1094	7	1076	857	0	2063	1914	19	269802	237346	92	0.831561
150635	136934	83	64147	57658	82	1233	1057	8	2259	2031	21	4273	3926	30	459041	404423	89	0.832624
119683	114199	82	45676	42660	77	1245	1359	12	1376	1340	14	3786	3601	29	436669	405885	84	0.832624
27302	26674	62	12195	12773	38	53	115	0	186	353	0	582	519	0	86696	88181	67	0.832624
196921	157220	93	76554	63077	89	2176	2214	19	2105	1735	23	4677	3778	35	579898	473313	97	0.833688
270191	179661	104	92299	62713	102	4080	2731	33	3591	2350	33	8642	5930	49	984455	632430	108	0.833688
201612	173141	92	78809	68223	88	2059	1944	20	2694	2363	24	5737	5301	36	671009	598626	94	0.833688
56506	56274	69	22443	22556	49	594	768	0	843	620	0	1064	1052	6	151870	148609	75	0.834751
159635	133537	84	59164	48867	83	1231	903	0	2059	1534	20	3521	3098	29	439434	375047	89	0.834751
107999	106403	76	50293	50232	74	1453	1516	14	1689	1831	16	3664	3670	28	409737	399231	79	0.835815
108665	102382	81	41611	38851	74	1069	1247	10	1535	1385	14	3109	3111	26	364272	337406	82	0.835815
136127	125525	82	50884	46843	78	1523	1312	14	1560	1520	14	3669	3214	29	401097	362312	86	0.836878
137666	121822	97	50722	45445	78	1887	1450	16	1606	1532	17	3727	3336	30	453412	409906	90	0.836878
37805	39340	48	16525	16699	42	541	548	0	565	482	0	879	1013	2	116990	118098	69	0.836878
243811	195614	91	92779	74909	89	3486	2555	32	3018	2613	27	6902	5612	42	762784	607339	95	0.837941
123633	112223	79	49166	43643	78	1420	1089	8	1199	1136	9	2928	2598	28	344659	301518	82	0.837941
41577	40132	71	12534	12738	39	386	525	0	406	459	0	913	957	0	136714	138786	70	0.837941
57754	57076	75	13044	13201	39	548	634	0	605	535	0	1280	1293	12	167804	163597	75	0.839005
165780	144024	84	63890	53725	83	2402	2226	21	2260	1886	23	5335	4876	35	608502	538470	88	0.839005
27916	28268	53	8543	9002	33	317	357	0	357	439	0	709	667	0	82282	84961	66	0.839005
33156	34303	49	16057	16003	44	236	190	0	250	374	0	700	750	0	92523	92360	67	0.840068
42533	43337	65	13107	13214	40	464	395	0	558	537	0	975	830	0	124819	126285	72	0.841131
144504	95249	99	48817	29579	94	1634	998	0	1657	1147	10	4025	2893	40	458021	310698	101	0.842195
61553	62415	73	25859	26033	53	677	813	0	681	594	0	1745	1628	18	183255	179688	76	0.842195
112102	109016	78	41223	40808	73	1311	1343	13	1256	1289	12	3583	3360	28	381142	358987	82	0.843258
24290	26588	49	9595	9761	36	186	235	0	498	427	0	579	778	0	88285	90097	65	0.843258
133909	123910	78	52264	48015	78	1915	1696	18	1726	1470	17	3443	3311	27	407458	376687	85	0.843258
61738	65589	65	24743	25074	54	1014	956	0	730	633	0	1631	1652	17	197460	192042	76	0.844322
162258	134248	88	57605	48294	83	1780	1467	19	1921	1438	21	3864	3175	32	470133	382015	92	0.845385
97632	96582	73	27693	27381	63	898	821	0	1089	1052	5	2941	2941	25	332150	321869	81	0.845385
106831	104668	75	32132	31793	72	1481	1394	14	1515	1225	12	3324	3183	27	409740	387024	80	0.846448
258284	178091	103	83772	58070	102	3673	2432	32	2908	2035	30	7531	4927	45	857715	583695	109	0.846448
50163	51956	65	21322	22265	45	398	311	0	468	440	0	1340	1325	12	151481	152264	72	0.847512
77503	79268	72	21800	22019	48	1018	981	0	974	994	0	2127	2278	21	245616	235806	81	0.847512
42610	43725	66	20319	20855	44	255	341	0	485	336	0	1205	1267	10	142849	137623	71	0.847512
75133	76045	72	28010	28380	56	799	844	0	804	829	0	2124	1930	22	222639	214483	76	0.847512
245508	191948	97	104253	84946	95	3224	2749	26	3270	2541	30	7060	5499	41	809809	625405	101	0.847512
51278	50580	84	13392	13608	40	565	752	0	473	597	0	1088	1134	9	145955	143168	74	0.848575
45313	44122	78	10315	10508	37	350	284	0	604	496	0	998	1033	4	120627	123228	71	0.848575
135872	122708	91	42621	38357	77	1733	1694	17	1603	1350	14	3573	3238	29	405155	365273	96	0.848575
125035	116100	78	39274	35702	77	1250	1341	12	1472	1309	14	3782	3433	30	460418	434862	83	0.849638
168699	151592	84	87976	78550	84	1844	1486	18	2227	1804	23	5069	4540	34	559233	491280	90	0.849638
133992	121009	88	52856	48778	77	1214	984	0	1698	1462	16	3663	3299	28	409666	381621	86	0.849638
39849	41317	62	13130	13697	38	337	496	0	668	597	0	1039	1067	6	125885	124105	72	0.849638
166364	145258	86	69032	59473	84	1985	1770	20	2074	1729	19	5281	4680	36	565986	473273	90	0.849638
106499	106300	76	39987	40172	72	1110	1076	7	1370	1239	11	3569	3611	27	429158	413395	81	0.850702
23406	24041	50	7107	7259	33	216	213	0	291	337	0	532	600	0	82255	82409	68	0.850702
65755	66001	73	25015	24091	62	672	576	0	751	691	0	1347	1397	14	121767	113068	76	0.851765
115721	114587	78	45826	44996	75	1306	1173	13	1519	1466	15	3425	3113	27	411611	391267	83	0.852829
104511	102883	75	30627	30333	72	1159	1201	9	1458	1354	13	3687	3723	27	385463	372299	81	0.853892
121446	113419	78	56465	52014	77	1315	1258	15	1742	1507	19	3283	2950	28	393493	356418	84	0.854955
17108	18078	44	9780	10222	35	157	222	0	351	337	0	381	480	0	62288	66035	59	0.854955
279758	209399	108	113847	87946	101	4448	3595	33	3691	2946	31	8408	6317	44	863062	643235	108	0.854955
153755	144142	80	55913	52130	77	2349	2093	22	1802	1756	19	4158	4148	29	494795	456155	84	0.856019
18606	19580	53	9456	9822	36	154	149	0	163	180	0	537	524	0	69886	70664	69	0.858145
78512	76251	79	20083	20276	46	874	957	0	991	871	0	2065	1920	20	220533	215700	78	0.859209
38051	41025	45	8122	8209	34	460	338	0	265	318	0	965	1034	4	124044	125032	70	0.860272
53560	51938	70	11560	11689	38	704	786	0	600	605	0	1442	1433	14	162555	151379	73	0.862399
55511	54938	75	24566	24872	54	461	377	0	533	472	0	1310	1332	11	139986	135635	77	0.862399
39142	40423	65	8038	8330	33	546	503	0	529	488	0	1180	1302	10	126556	123173	71	0.862399
140173	133092	95	37474	34688	77	2208	2097	21	1668	1633	17	4086	3913	30	440757	420819	95	0.863462
255798	190189	100	89915	68422	95	3096	2375	30	3476	2405	32	7044	5130	43	757581	574122	103	0.864526
137153	121998	80	60300	52690	80	1119	1086	8	1723	1549	18	3802	3257	31	447496	377882	86	0.865589
77671	79078	72	26147	26769	55	857	878	0	727	937	0	2447	2469	21	262683	252085	78	0.865589
77882	77187	70	22276	22102	50	1095	1054	5	768	722	0	2262	2148	22	235649	225295	77	0.866652
21406	21509	52	10682	10924	37	254	324	0	323	267	0	608	640	0	74961	76413	63	0.866652
54994	56394	68	15098	15179	41	686	660	0	618	481	0	1605	1538	16	168598	156879	72	0.866652
121118	107280	88	42392	36775	81	1722	1600	16	1534	1331	13	3446	2877	29	434674	379588	97	0.866652
42153	41887	66	11421	11562	38	567	506	0	582	486	0	1212	1152	8	118365	121185	69	0.867716
76550	77176	71	27411	27701	66	736	687	0	729	759	0	2059	1923	19	241749	235113	75	0.867716
130954	123185	79	57599	53654	77	1213	1311	10	1503	1313	12	3879	3522	30	422937	393102	85	0.867716
30105	30871	68	9944	10056	36	352	339	0	195	188	0	648	664	0	95227	93694	68	0.870906
33623	34713	63	9549	9462	36	414	378	0	153	123	0	611	633	0	96945	93366	73	0.870906
108058	104783	75	38847	37123	75	1423	1381	13	985	1003	1	2388	2218	23	311541	295506	81	0.870906
47196	46852	70	13187	13278	39	638	473	0	362	409	0	1242	1356	11	136812	136238	76	0.87516
134936	71900	103	40908	26647	94	1505	855	0	1380	751	0	3154	1864	39	367750	199821	100	0.87516
191410	156654	87	70854	58083	85	2195	1674	20	2071	1731	21	4870	4071	35	612600	501003	91	0.87516
60357	58364	78	12883	13030	39	794	843	0	842	777	0	1727	1810	18	190231	185885	74	0.876223
94683	86686	78	40182	36283	76	992	718	0	1142	1035	5	2479	2246	23	276604	251809	82	0.876223
149302	142550	90	35909	35110	74	2195	2312	20	1930	1743	20	4383	4162	31	482506	461269	84	0.876223
137863	122982	89	55311	49323	79	1377	1184	12	1850	1625	19	4150	3786	32	439947	391121	85	0.877286
127099	116854	78	97355	91258	78	1569	1407	15	1912	1761	18	4650	4454	33	547291	502573	84	0.877286
92518	91648	74	28453	28696	58	770	921	0	1084	1003	2	2733	2703	24	310872	301281	79	0.877286
292712	212024	113	135858	97047	109	6939	4992	39	5861	4473	40	13339	10120	53	1.04858e+06	1.02216e+06	116	0.877286
224259	165393	97	87782	64985	91	2588	1753	25	2332	1798	24	5706	4237	41	698323	490148	109	0.877286
206256	164140	92	93236	74006	90	1844	1424	19	2273	1869	22	5730	4682	38	625555	504932	95	0.87835
55213	54580	73	20251	20227	49	684	787	0	478	511	0	1274	1329	13	150699	152131	73	0.879413
42157	43120	65	18007	18367	45	446	461	0	270	394	0	884	870	0	116210	112288	70	0.879413
39574	41064	62	16047	16350	43	520	453	0	257	342	0	797	847	0	105866	107713	74	0.879413
138718	126000	80	60689	54253	78	1579	1436	15	2124	1817	20	3963	3742	30	501263	457042	86	0.880476
226689	178468	94	74518	58191	90	3342	2673	28	2509	1927	25	6578	5134	42	755617	582033	99	0.880476
189686	154745	100	84006	68175	87	2363	2088	22	2898	2076	28	6956	5704	41	785066	634925	93	0.88154
119047	114965	79	26989	26504	62	1326	1246	12	1731	1399	14	3974	3903	28	459193	442623	84	0.882603
23882	23137	65	7853	8198	33	302	204	0	359	333	0	618	718	0	76933	73817	67	0.88473
144620	137368	79	35964	34133	75	1968	1718	20	1644	1626	16	3984	3794	30	469451	439554	84	0.885793
158880	133431	94	55417	45865	82	2143	1730	22	1795	1353	18	4079	3610	32	449729	364627	90	0.886857
39686	42154	48	20385	20773	47	291	359	0	324	435	0	1160	1179	9	146596	145711	73	0.886857
243724	182393	95	118329	91807	93	2785	2223	27	3548	2760	33	9084	7134	45	948239	724983	101	0.88792
100692	100313	77	36420	35733	72	754	816	0	1417	1189	9	3205	3211	25	341580	332760	79	0.888983
112344	110906	76	39801	39133	73	912	929	0	1072	993	0	2871	2849	25	339121	335863	82	0.89111
27944	32238	38	9503	9783	35	417	384	0	396	324	0	846	941	0	92298	89758	73	0.892174
127591	118011	81	40566	35180	76	1808	1553	18	1969	1818	18	4212	3954	31	505064	460376	84	0.892174
37546	38706	64	10946	11407	36	444	484	0	382	416	0	865	913	0	114659	116179	72	0.892174
43860	45719	59	12008	12243	37	343	426	0	255	452	0	851	1011	2	114292	114139	71	0.892174
197903	181619	87	73050	68465	84	2378	2229	21	2353	2184	23	5545	5076	34	646096	593059	92	0.893237
62544	63688	71	18912	19452	43	962	1055	5	827	840	0	1494	1429	14	200079	194009	76	0.893237
111367	106260	75	44223	41429	74	1017	1080	6	1534	1375	13	3142	3002	27	357675	336047	81	0.893237
47022	42044	83	13156	11254	60	375	330	0	725	648	0	1058	975	0	134194	112751	83	0.893237
319936	222978	131	141474	103477	112	4249	3239	33	4309	2722	37	9557	6519	50	1.02633e+06	696311	118	0.895364
39963	42337	58	9719	10322	35	212	177	0	238	377	0	1009	979	0	122436	122986	70	0.895364
110444	102519	79	43650	39712	77	1036	1058	5	1202	1127	8	3043	2857	26	325216	295162	83	0.895364
108309	104963	78	34588	33638	73	1188	1108	6	1289	965	0	2672	2697	24	305034	292719	80	0.895364
80054	79357	75	26186	26784	56	729	702	0	575	662	0	2023	1972	20	271739	265744	75	0.895364
33235	34571	61	11889	12533	37	443	381	0	481	337	0	672	773	0	101016	107093	66	0.895364
57766	43392	79	22612	18074	59	700	545	0	691	477	0	1355	1150	11	193949	142161	86	0.895364
36249	36447	64	16883	17165	43	351	341	0	292	329	0	594	739	0	89152	93635	68	0.896427
42309	43850	66	17876	18054	45	460	483	0	625	563	0	1140	1264	9	129642	128496	69	0.896427
48684	49335	74	15530	15776	41	622	749	0	624	660	0	1473	1375	14	148552	143143	74	0.898554
64567	64136	76	22114	22246	51	629	693	0	657	591	0	1746	1570	16	195681	190314	75	0.899617
307587	222079	117	91594	62863	104	4868	3538	34	3957	2723	34	9465	6907	48	992300	730496	109	0.899617
24387	26144	50	11802	12195	38	236	272	0	207	381	0	553	572	0	81692	81887	66	0.900681
26812	28424	55	12996	13324	40	237	204	0	231	316	0	520	597	0	85724	88227	68	0.900681
42984	45535	56	12739	12868	39	269	400	0	335	429	0	999	1214	9	124458	122774	72	0.901744
97863	96667	79	19767	19257	46	864	1004	2	1287	1030	4	2740	2790	24	348243	337113	80	0.902807
172399	144646	89	57693	47909	81	1728	1532	17	2081	1659	22	4389	3660	34	538844	455471	88	0.902807
46528	49294	52	13848	14313	39	568	620	0	454	578	0	1219	1227	11	143914	142128	69	0.902807
107311	105216	77	26640	26733	58	765	870	0	1288	1250	10	3229	3067	26	381368	362372	81	0.902807
44064	44902	67	11957	12150	38	365	428	0	425	516	0	956	887	0	148227	149167	70	0.903871
124881	114193	78	50199	44874	78	1422	1247	12	1430	1344	14	3436	3063	28	395032	350788	86	0.904934
63250	62375	70	20829	21062	48	812	680	0	782	772	0	1690	1811	17	171278	164082	76	0.905997
142024	131102	84	64873	60813	78	1829	1757	18	1763	1698	18	4770	4143	35	482200	440092	85	0.907061
119937	105826	81	46062	40702	78	1348	1282	10	1257	1045	5	2775	2489	25	329548	298726	83	0.907061
44280	46925	66	16775	17134	42	334	364	0	475	364	0	897	991	0	129653	126438	74	0.908124
54009	54317	69	11819	11805	38	660	653	0	685	552	0	1288	1187	9	170818	168833	76	0.909188
35541	35771	64	17481	17663	44	281	365	0	269	353	0	621	754	0	107970	104358	70	0.909188
27666	29003	62	7954	7884	34	310	184	0	269	198	0	698	692	0	92644	86139	74	0.909188
51018	50800	75	13981	14047	41	432	584	0	714	653	0	1341	1504	13	162383	162630	72	0.910251
272538	200347	99	105071	79950	97	4098	3279	32	3180	2285	29	7658	5874	43	859598	656185	103	0.910251
160747	129929	89	58133	47330	85	2006	1760	19	1620	1526	16	4173	3327	33	463170	358724	94	0.911314
47620	47854	70	20859	21164	48	256	284	0	365	477	0	1178	1120	8	140075	139716	72	0.912378
60025	60918	69	17936	18168	43	487	622	0	640	851	0	1400	1422	13	161413	161185	75	0.912378
95397	89751	75	44305	41835	73	769	874	0	1024	913	0	2267	1941	23	243603	223959	77	0.912378
40350	42050	55	11486	11670	37	550	342	0	319	449	0	993	971	0	128401	128824	69	0.913441
62700	63113	81	20864	21102	46	842	783	0	748	715	0	1491	1474	15	174525	176467	74	0.913441
67167	69904	72	16025	16251	43	585	501	0	566	820	0	1413	1481	14	183489	177735	76	0.913441
45971	44494	70	13591	13735	41	672	548	0	523	334	0	1301	1276	12	156037	155120	74	0.914504
48365	48237	80	12689	12981	38	256	321	0	367	519	0	1042	1155	8	151887	148539	73	0.914504
144708	128930	83	59487	54387	80	1815	1605	18	2637	2205	25	6887	6652	37	600799	570339	86	0.914504
29513	29458	54	9751	10278	35	122	174	0	222	306	0	663	684	0	76028	79648	68	0.914504
57823	59531	69	27991	28688	56	715	819	0	489	564	0	1454	1477	13	153619	152528	74	0.914504
235130	177386	98	133557	102543	97	4309	3389	32	3956	3062	32	9055	7159	47	966962	765569	112	0.914504
167924	139216	89	67292	57316	84	1560	1363	13	1642	1498	16	4644	4027	34	561334	468310	90	0.915568
133354	119633	81	52733	45464	78	1507	1046	8	1762	1453	16	3398	2954	30	397970	357593	84	0.916631
121578	109463	79	57499	52289	78	1450	1369	12	1288	1173	11	3060	2677	27	382787	335238	89	0.916631
39489	42102	46	12602	13435	38	262	375	0	417	492	0	1002	866	0	127412	127227	69	0.916631
182440	152211	86	69030	58000	84	2306	1892	23	2604	2111	26	5304	4690	36	639746	531846	92	0.916631
206129	152202	92	75563	55457	90	2662	2002	25	2236	1823	24	5326	4069	38	619618	451172	97	0.917695
42926	43602	66	11071	11538	36	243	359	0	565	560	0	1184	1198	10	134313	133115	72	0.917695
25759	26028	61	8768	9443	34	315	203	0	355	307	0	650	617	0	76241	78550	64	0.917695
65035	66779	74	18459	18494	46	996	1034	4	776	651	0	1951	1906	20	217807	212430	84	0.917695
50406	50805	62	15195	15515	42	826	758	0	709	636	0	1438	1452	15	163241	163531	73	0.918758
115415	103436	80	49849	44464	77	1368	1294	12	1173	1145	10	3358	2869	29	372549	325210	84	0.918758
189950	157862	87	73164	60955	85	2055	1547	19	2418	2121	24	5788	5223	37	661712	553610	93	0.918758
130745	116056	87	56723	49446	77	1524	1285	12	1651	1429	15	3780	3458	30	450163	395115	85	0.918758
260116	193737	109	121046	92219	100	3285	2528	29	3521	2561	33	8940	6523	46	969591	725606	108	0.919821
26208	27106	46	8812	9277	34	235	291	0	258	381	0	469	506	0	74213	73971	67	0.919821
108510	107759	75	39486	38707	74	1042	1070	6	1683	1456	16	3229	3093	27	382358	361800	80	0.919821
126607	114145	80	48636	42372	79	1295	1290	13	1579	1601	17	3650	3306	29	428625	382149	86	0.920885
146025	125482	83	62755	52946	81	1413	1136	11	1558	1332	15	3960	3325	33	417410	344376	87	0.923011
134411	118066	99	40077	33872	99	1790	1576	15	1614	1335	14	4016	3720	27	444147	394778	99	0.923011
113160	111763	75	26051	25625	55	1188	1190	10	1577	1373	14	3784	3960	28	422691	401502	82	0.923011
31571	32765	67	9226	9424	35	450	531	0	548	549	0	837	835	0	114051	114781	67	0.924075
20875	19670	55	6613	6672	32	251	258	0	69	183	0	416	375	0	62413	65715	60	0.924075
42338	41002	72	12398	12374	39	523	571	0	379	430	0	1153	1168	9	135280	134572	69	0.924075
44724	44522	68	11191	11171	38	233	381	0	255	341	0	769	904	0	110215	112872	72	0.924075
23763	23348	52	7684	7838	34	394	285	0	281	304	0	519	497	0	74806	74975	67	0.928328
68227	66118	87	24059	23638	55	617	612	0	734	637	0	1381	1430	14	176451	175029	76	0.928328
40356	39943	78	11154	11257	37	304	326	0	348	408	0	889	864	0	123551	119746	71	0.929392
106030	100518	80	33189	31941	74	1184	1210	8	1374	1364	14	2757	2612	25	300231	279874	85	0.930455
76483	76216	76	16537	16645	42	1549	1428	14	786	844	0	2166	2091	21	259943	256764	76	0.930455
49037	51242	57	21838	22366	49	644	487	0	497	489	0	1032	1046	5	160211	157242	72	0.930455
73724	74949	70	18305	18484	45	1069	975	0	985	939	0	1854	1785	19	245314	240727	75	0.931518
35473	36975	52	14646	14792	41	255	368	0	435	599	0	706	751	0	103745	101094	71	0.932582
42267	39330	80	17263	16628	52	492	419	0	319	351	0	972	886	0	116192	110783	81	0.932582
155824	136613	87	55139	46792	82	1653	1544	16	1778	1509	18	4765	4323	34	532962	481592	90	0.933645
136538	122027	83	54669	47760	78	1918	1634	18	1722	1487	17	4213	3872	31	481753	424551	85	0.933645
58289	59558	69	20932	21059	47	762	646	0	562	654	0	1457	1596	14	189364	183421	71	0.933645
98495	95044	79	22387	22528	50	1313	1231	10	1263	1209	9	2971	2962	25	338076	327759	79	0.934709
105670	109239	65	25351	24997	61	1511	1666	15	1498	1385	15	4040	3916	29	451748	439483	81	0.935772
232410	175136	97	91057	66577	93	2176	1622	21	2458	1882	26	6220	4576	41	699943	512812	100	0.936835
141930	126221	90	45417	40922	80	1150	1179	11	1628	1460	19	4129	3788	31	449809	400929	89	0.936835
30943	30902	65	11589	11920	37	405	331	0	451	339	0	755	816	0	96712	92766	69	0.936835
35855	34435	75	18046	18336	44	277	290	0	238	333	0	1013	1014	2	117702	112652	70	0.937899
108406	99272	91	49837	45971	76	924	642	0	1404	1180	12	3529	3263	28	374029	343668	83	0.937899
31659	32154	65	11740	12210	37	224	336	0	501	387	0	851	788	0	113893	110907	68	0.938962
112592	109054	85	36954	36541	73	1246	1427	13	1483	1452	15	3164	3101	25	392992	384459	79	0.938962
22524	24297	45	5477	5600	30	132	193	0	187	255	0	722	664	0	76831	78011	61	0.940026
90784	90460	73	48266	48157	72	1071	1168	9	1707	1483	15	3163	3140	26	365354	350489	78	0.940026
105870	103637	74	45271	43072	74	858	958	0	1473	1218	12	3595	3431	29	391071	377205	79	0.941089
223231	172739	91	76467	59002	89	3174	2469	28	2642	2007	27	6318	4945	40	699534	547633	95	0.941089
110399	111516	74	29511	29186	70	893	848	0	1266	1122	8	3411	3421	27	439315	416254	80	0.942152
161956	126122	87	73879	58080	83	2522	1794	25	2520	1912	23	5490	4340	38	656673	497502	92	0.942152
115466	108146	77	53346	48794	75	1093	949	0	1415	1187	10	3105	2851	26	355763	322378	81	0.943216
113237	109013	89	49952	48909	76	1133	1106	7	1404	1429	14	3464	3354	28	391079	376157	83	0.943216
235689	168160	98	82210	60658	95	2987	2205	27	2895	2028	27	6083	4387	40	673912	487635	101	0.944279
109659	109220	76	23913	23751	56	1229	1220	12	1365	1235	10	2645	2578	23	334386	322894	78	0.944279
109942	106669	76	51664	50260	75	1012	1094	7	1311	1258	10	2923	2686	25	325263	309913	79	0.944279
60705	59642	72	15547	15777	42	843	739	0	629	570	0	1542	1583	16	173994	173229	76	0.945342
132232	119625	79	47721	41183	78	1691	1529	17	1537	1422	16	3584	3396	30	470329	411977	87	0.945342
137028	127066	79	53588	46783	78	1786	1568	15	1756	1634	21	3903	3402	31	422613	370414	86	0.946406
172341	138622	86	66282	53111	83	2340	1810	22	1849	1664	20	4239	3381	35	519873	416820	88	0.946406
94342	93723	80	29607	29879	70	662	762	0	1097	807	0	2199	2109	21	277511	272881	77	0.947469
141401	124034	86	59468	53065	79	1596	1548	15	1812	1714	18	4400	4163	31	496923	445840	84	0.947469
45315	44460	79	15397	15405	41	470	527	0	582	617	0	1384	1197	11	125592	123693	72	0.948533
51983	51245	71	22451	22661	52	396	473	0	495	521	0	1066	1051	5	130705	127732	74	0.948533
57117	56248	69	19434	19658	48	569	430	0	526	594	0	1541	1463	14	161937	160712	75	0.949596
160930	108216	112	55840	34551	104	1605	1018	3	2200	1635	17	4403	3178	38	497066	343206	111	0.949596
125212	114157	81	54019	47701	78	1241	932	0	1928	1477	18	3130	2786	28	377439	336208	83	0.949596
81473	79442	73	30442	30700	71	794	678	0	1038	899	0	1973	1866	20	240452	237541	77	0.951723
58945	59426	70	22110	22236	51	671	531	0	689	640	0	1400	1519	14	163606	161161	74	0.951723
64845	64229	75	26298	26387	66	1006	867	0	564	523	0	1583	1512	17	187133	185664	75	0.952786
91701	85855	78	40394	37343	74	797	697	0	1027	943	0	2766	2633	26	309485	293504	81	0.952786
125277	113326	82	54856	48782	79	1275	1207	10	1408	1262	12	3264	2945	27	400854	361123	85	0.952786
98510	91094	76	43685	39813	75	1324	1205	11	1179	811	0	2340	2155	23	296726	272443	81	0.952786
22356	23578	59	11019	11531	36	145	212	0	350	215	0	469	570	0	73752	74438	62	0.952786
26929	27026	51	13583	12471	46	307	240	0	265	333	0	740	748	0	104410	85129	77	0.952786
325015	228350	109	121520	88481	109	4893	3653	35	5183	3881	37	10846	7497	52	1.04858e+06	812100	115	0.953849
128121	119788	81	56331	51321	77	1317	1109	9	1549	1430	14	3721	3393	29	416139	380533	84	0.953849
112183	109019	75	56317	55170	76	1330	1180	9	1541	1517	15	3626	3545	28	437313	420160	81	0.954913
120212	116035	87	41714	41970	74	1268	1347	12	1548	1462	16	3812	3857	27	435778	418407	81	0.954913
113593	107157	88	39011	37499	74	676	729	0	1602	1352	12	3339	3349	25	387029	364284	81	0.954913
30204	29935	64	9175	9277	36	148	139	0	495	395	0	696	717	0	87897	86741	69	0.955976
112686	104302	87	49692	45727	77	1310	1272	11	1431	1132	11	3251	3011	27	385578	349874	82	0.955976
121601	113670	79	52829	48193	76	1423	1367	12	1447	1257	11	3614	3446	28	414059	371574	83	0.955976
126690	118068	79	48893	44985	78	1932	1782	19	1478	1387	14	3465	3028	29	355350	327755	85	0.95704
38891	40402	59	16075	16606	41	387	449	0	354	287	0	1124	1160	9	109663	108712	71	0.95704
59160	56864	86	22737	22685	50	587	548	0	691	529	0	1266	1260	11	156295	155283	76	0.958103
128319	122045	86	42466	39647	76	2332	1980	21	1501	1316	16	3755	3567	29	416787	383683	82	0.958103
236123	180279	92	108365	86174	91	4553	3948	32	3790	2896	33	8859	7400	44	1.0055e+06	804812	101	0.958103
168730	144527	88	70618	60381	83	2021	1689	22	2010	1751	22	4723	4218	35	537074	456077	91	0.959166
30881	31565	65	9532	9758	36	232	267	0	293	349	0	643	664	0	97888	98904	68	0.959166
130428	114855	82	53766	45717	80	1386	1243	12	1463	1384	16	4215	3647	32	485428	421595	98	0.959166
120675	108465	80	54938	48659	78	1104	1084	6	1468	1287	13	3722	3409	29	408459	372233	86	0.96023
27109	27070	68	8736	8752	35	303	376	0	495	407	0	554	589	0	80981	80943	67	0.961293
97558	94411	79	35651	33990	73	982	1228	9	920	904	0	2154	2000	21	257696	243118	78	0.961293
183774	157674	90	64638	53873	84	2852	2374	26	2318	2144	21	5411	4583	37	612376	514369	94	0.962356
23016	24036	46	5461	5586	30	72	190	0	331	233	0	617	621	0	79454	80469	64	0.96342
71222	69291	71	27178	27076	63	699	661	0	762	751	0	1580	1707	16	201871	195352	77	0.96342
148618	133531	86	62984	55067	82	1113	1204	10	1568	1319	15	4606	4164	32	487877	437754	87	0.96342
55022	56862	70	10289	10485	36	745	586	0	472	626	0	1400	1337	12	171035	170966	74	0.964483
220691	172643	100	73535	57735	89	2956	2382	25	3101	2316	28	5921	4761	39	693656	539931	97	0.964483
112072	98897	82	43481	38534	75	1464	1391	13	1644	1371	15	3273	2934	28	377296	326473	83	0.965547
50723	49251	69	12292	12493	38	514	420	0	391	567	0	1162	1148	9	150752	154287	72	0.96661
25664	25344	53	12557	12674	40	205	279	0	132	225	0	698	726	0	84032	86662	65	0.967673
102533	101436	75	23448	23033	62	1622	1498	16	1409	1264	13	3189	3163	27	348043	340183	80	0.968737
94894	90664	84	23082	22462	54	1352	1259	11	802	899	0	2295	2287	21	315000	290850	91	0.968737
262537	194383	97	90324	69184	92	3714	2533	31	3605	2788	32	7891	5861	44	906968	680260	100	0.968737
83312	84313	72	41280	41324	71	1043	985	0	1298	1306	11	2425	2441	22	302901	294221	75	0.9698
150511	133307	87	57748	49984	82	1372	1098	7	1762	1675	19	4473	3944	33	515706	449469	97	0.9698
35418	37821	54	18145	18697	43	351	356	0	352	416	0	938	968	0	139155	138025	68	0.9698
45261	45940	67	15382	16075	40	347	474	0	563	601	0	1153	1291	11	132767	135068	67	0.9698
158722	137741	86	52376	46251	82	2035	1868	20	1591	1394	14	4363	3570	33	457274	401977	88	0.9698
216752	176136	92	82854	68376	89	3068	2500	27	2626	2150	25	6064	5170	38	671650	550526	93	0.970863
222770	180064	88	103192	82488	89	1977	1796	20	2646	2029	26	6328	4896	40	771244	609165	94	0.970863
123286	117876	79	33594	31768	74	1902	1780	18	1695	1413	14	4440	4140	31	441537	419196	80	0.971927
59624	60732	70	16352	16393	43	657	690	0	747	687	0	1438	1400	15	153474	153494	71	0.971927
180953	157547	94	65760	57666	84	1662	1506	17	2220	1837	20	5428	4594	37	561230	486815	92	0.971927
65428	66405	69	20352	20885	46	955	938	0	827	588	0	1667	1793	17	214440	214918	76	0.97299
209532	163763	91	78253	62258	88	2084	1684	21	2873	2399	27	5905	4807	38	599995	475399	93	0.97299
37159	39124	57	8403	8690	33	500	445	0	575	514	0	899	1084	7	127095	127893	69	0.97299
107179	107051	74	28074	27731	72	1208	1358	10	1652	1360	14	3832	3758	29	436942	419951	81	0.97299
30344	30362	62	7076	7579	32	266	274	0	467	395	0	558	547	0	61685	63320	63	0.974054
125141	115610	84	48116	44679	75	1313	1263	11	1809	1610	17	4019	3931	30	508394	466570	82	0.974054
198081	160533	89	63993	51562	87	2678	2008	26	2470	1881	24	5004	4198	35	547520	433947	93	0.974054
39259	38675	62	15188	15387	42	488	303	0	380	323	0	798	783	0	97093	100935	69	0.975117
123874	116104	78	54971	51414	78	1152	1129	8	1585	1483	16	3994	3709	30	422880	393948	83	0.975117
111666	109904	77	27338	27078	64	1249	1143	8	1276	1220	11	3582	3498	28	416178	393926	79	0.975117
136094	131987	77	58114	56469	75	1830	1615	19	1669	1523	16	4041	3712	30	485006	461095	81	0.975117
35489	33135	78	7562	7819	33	437	435	0	193	278	0	858	802	0	97907	98304	71	0.97618
256813	192210	104	95404	72780	100	4013	2998	31	3351	2281	31	7482	5824	43	814203	627086	106	0.977244
199694	173328	88	72603	58918	87	2820	2301	25	2560	2177	24	6280	5323	39	684896	576528	92	0.977244
48902	51697	65	15094	15495	40	413	456	0	411	507	0	1124	1180	9	149773	149088	71	0.977244
125328	114577	85	46546	40924	76	1678	1468	15	1297	1230	12	2951	2665	27	376153	339498	82	0.978307
59975	57960	85	21353	21401	50	898	1008	2	569	620	0	1697	1640	18	189416	180298	74	0.97937
42028	41106	82	8719	8915	35	265	241	0	400	456	0	908	926	0	113306	114528	70	0.97937
33589	36183	57	14696	14916	41	165	237	0	476	479	0	865	760	0	101230	104718	66	0.97937
27712	27628	61	12520	12888	38	319	244	0	318	230	0	516	662	0	72708	71235	64	0.97937
37039	37236	66	14579	15012	40	322	284	0	318	404	0	871	899	0	100497	101508	71	0.97937
141784	117045	98	52037	43501	80	2074	1691	20	1643	1420	17	4183	3361	33	461169	382150	89	0.980434
97487	96171	74	33410	32262	73	1313	1336	12	896	988	0	2416	2229	23	278097	271838	79	0.982561
54309	56360	62	17812	18021	45	532	635	0	425	575	0	1334	1156	10	166433	164472	72	0.983624
170525	143157	94	76447	65779	85	2476	2227	21	1877	1513	20	5361	4581	37	581955	497204	91	0.983624
49670	49963	77	24035	24348	52	612	487	0	555	463	0	991	924	0	133891	130251	73	0.984687
208316	162688	91	80611	61645	89	1877	1374	17	2045	1623	20	5307	4278	36	667120	513980	95	0.984687
176191	149551	87	70142	60653	82	1939	1584	20	1876	1697	21	4615	3794	34	461517	388523	86	0.984687
98894	96430	76	32772	31463	74	967	952	0	1280	1522	13	3156	2889	26	362923	344199	91	0.984687
85248	86399	82	22615	23244	47	1066	975	0	818	931	0	2104	2188	21	255220	242766	77	0.984687
221074	173151	93	81484	62769	90	3266	2479	28	2491	1965	27	6010	4946	40	631600	502073	99	0.985751
63840	64885	69	21423	21836	47	902	885	0	651	765	0	1721	1641	18	214655	207945	74	0.986814
45126	45358	70	15759	15842	44	440	664	0	517	458	0	1137	1144	9	146931	146366	72	0.986814
173291	145153	86	82841	71171	84	2191	2057	21	2021	1552	20	5081	4311	36	550034	448181	90	0.986814
124182	117926	94	52076	50350	76	1677	1526	16	1852	1806	19	4245	4083	29	518201	489610	84	0.987877
59527	60224	70	13820	14040	40	880	841	0	787	740	0	1410	1528	14	175681	172126	75	0.987877
90238	88872	85	29247	29060	69	800	801	0	909	795	0	2403	2253	22	276652	261946	78	0.987877
172802	152420	84	94226	84373	83	2181	2028	21	2070	1999	21	5076	4272	35	569898	507357	89	0.988941
59538	59005	72	23811	24264	50	562	674	0	571	526	0	1585	1504	15	154851	153395	73	0.988941
79275	79781	73	21512	22034	46	1004	977	0	1031	808	0	2077	1990	21	259676	250494	78	0.990004
41027	43253	66	20266	20938	43	218	323	0	406	355	0	897	890	0	108953	107132	69	0.990004
63891	64297	75	33355	33321	69	439	498	0	422	522	0	1462	1391	14	176197	165602	75	0.991068
119196	116873	75	34784	34149	73	1366	1539	13	1662	1575	16	4163	4151	29	468949	453505	85	0.991068
172511	149510	87	55853	46740	84	2042	1639	18	2277	1899	23	4749	4367	33	585596	502562	89	0.992131
45703	46236	78	9312	9474	36	329	295	0	369	327	0	867	973	0	130308	127131	71	0.993194
80081	71308	78	40709	35516	76	1099	1068	6	980	713	0	2044	1799	21	241708	210201	83	0.993194
42996	43816	68	14407	14876	40	307	346	0	584	485	0	874	955	0	122249	121235	70	0.993194
30146	29187	60	14556	14830	40	172	231	0	241	454	0	771	721	0	98055	94187	68	0.993194
137015	121061	83	30417	25674	79	1496	1191	12	1582	1508	15	4165	3702	31	448229	392899	88	0.994258
84410	84098	71	26633	26533	58	909	811	0	763	784	0	2320	2452	22	265881	256873	79	0.994258
108562	108507	73	34958	34298	73	1470	1428	13	1870	1735	18	3457	3503	27	405170	394284	80	0.995321
84158	84911	71	26968	26803	59	586	654	0	1092	923	0	2443	2253	23	270913	269880	79	0.995321
133024	114909	83	56839	49033	79	1342	1102	13	1539	1379	18	4076	3725	31	466479	402222	85	0.995321
73828	73708	72	23277	23371	50	867	912	0	703	780	0	1909	1810	19	217233	209897	75	0.995321
207793	116284	117	68590	42618	109	1980	1153	10	2294	1185	11	5887	3104	60	643292	349720	114	0.995321
269685	184597	100	96307	65995	96	3565	2853	29	2638	1958	28	7035	4573	45	774940	511470	114	0.995321
156983	141972	83	59460	52740	80	1662	1588	16	1608	1493	17	4822	4484	34	593710	513365	86	0.995321
38892	42471	55	16838	17733	41	297	494	0	305	328	0	1039	1197	10	129825	132996	70	0.996385
55641	53708	84	24357	24353	55	478	605	0	655	542	0	1456	1452	14	153433	155372	71	0.996385
35974	36715	58	9997	10151	36	345	518	0	487	468	0	1028	1002	2	120233	117583	72	0.997448
26674	25574	65	9047	9197	36	167	221	0	335	338	0	495	564	0	82285	83621	65	0.997448
115167	108152	83	48223	44503	77	955	960	0	1597	1341	13	3878	3515	29	414212	373940	82	0.997448
133507	125018	80	38685	36096	76	1760	1312	16	1743	1397	15	3543	3326	28	415331	380634	82	0.998511
114331	110012	79	46274	43862	75	1176	1001	1	1356	1307	11	3589	3504	27	333145	311700	80	0.999575
114904	108664	78	39395	38061	74	1395	1286	13	1539	1496	16	3889	3867	29	435644	418242	81	0.999575
168152	151620	101	41254	36317	101	1791	1621	16	2098	1928	21	5082	4535	33	524558	453659	101	0.999575
34983	35956	56	17100	17312	43	429	495	0	297	270	0	776	780	0	101839	98086	71	1.0017
37526	38428	54	18422	18597	46	364	310	0	381	302	0	1031	1022	3	103089	100990	71	1.0017
40699	42027	64	11169	11509	37	589	452	0	220	401	0	1031	1122	8	120481	116419	75	1.0017
174008	136155	88	75164	58778	86	4088	3332	32	3471	3132	28	7798	6279	44	812933	657319	93	1.0017
70670	71272	71	21759	22143	47	705	946	0	769	693	0	1865	1836	17	212336	208681	77	1.00276
108902	109356	75	28133	27922	57	1297	1283	10	1444	1419	13	3871	3647	29	466749	456647	80	1.00276
70801	71243	72	23488	23783	53	951	913	0	689	656	0	1733	1699	17	184617	182350	74	1.00276
59370	60211	71	14324	14801	39	756	932	0	731	640	0	1468	1367	13	186619	184383	73	1.00276
97360	96701	74	30515	30495	63	853	965	0	1344	1427	13	2811	2844	24	328077	320070	76	1.00276
31242	31511	64	10583	10873	36	360	357	0	213	332	0	820	900	0	96997	97780	69	1.00276
153501	135250	85	62419	54459	81	1951	1696	18	2062	1728	20	4767	4210	33	577739	515985	87	1.00383
170177	149880	85	50797	44934	80	2407	1952	23	2181	1990	20	4823	4262	33	540792	470692	87	1.00383
123979	115401	80	38761	35327	77	1281	985	0	1826	1675	17	4259	3989	30	511260	466930	83	1.00383
111810	100630	79	42099	37582	76	1047	1005	2	1363	1040	8	2699	2446	25	337410	301944	81	1.00489
108079	106901	74	53176	52282	74	1204	1395	11	1343	1358	11	3435	3336	27	384289	377518	79	1.00489
49453	48431	72	13181	13328	40	696	665	0	623	530	0	1323	1484	13	145998	142609	72	1.00702
103527	100971	75	32688	32580	73	976	966	0	1239	1294	13	2801	2578	25	351049	342120	81	1.00915
103372	100066	75	34276	32183	72	1153	1017	4	1206	1208	9	2837	2769	24	324192	309154	82	1.01234
190579	153576	96	60578	48716	83	2246	1744	23	2420	2115	22	4991	3792	37	542217	444487	89	1.01234
232315	180371	94	103429	84448	90	3375	2702	29	3361	2580	32	7899	6701	42	914207	753952	94	1.0134
117797	109200	78	56755	52378	77	1267	1156	9	1569	1254	13	3529	3326	29	405791	364923	86	1.0134
47806	46978	69	25651	26033	60	404	500	0	661	466	0	929	958	0	130082	133634	71	1.01446
66803	67136	70	22769	22976	49	596	555	0	603	677	0	1557	1351	14	179328	172863	74	1.01553
25357	27429	42	10631	10989	36	292	381	0	267	292	0	719	674	0	74240	74362	65	1.01553
54393	54179	78	25173	25336	57	423	493	0	419	440	0	1261	1187	9	145415	142961	74	1.01553
264574	164433	124	96364	55605	108	3702	2325	34	2922	2127	28	7485	4849	51	831672	520635	124	1.01553
41917	42888	53	10743	11098	36	270	220	0	396	370	0	1172	1090	8	129455	126629	73	1.01659
38345	40254	56	18380	18536	45	406	317	0	408	435	0	916	988	0	108820	108009	70	1.01659
122524	111497	79	52066	46360	79	1143	983	0	1504	1265	16	3311	3103	28	418040	356777	87	1.01659
41360	39383	68	14782	15074	41	349	458	0	450	479	0	1089	999	0	114180	111928	69	1.01765
31280	31429	63	11940	11897	39	476	420	0	197	322	0	721	662	0	90508	86118	78	1.01765
106506	103045	76	29752	29067	68	984	1038	4	1380	1181	11	3088	2998	26	353373	343694	81	1.01872
51767	52291	68	16453	16505	42	635	695	0	559	385	0	1070	1146	8	141298	143383	71	1.01872
137239	122428	84	56706	49068	80	1810	1548	17	1593	1414	15	3334	2849	29	400779	349822	87	1.01978
34122	32633	69	10489	10809	37	353	229	0	534	457	0	978	1146	8	114326	113559	70	1.01978
73452	75504	71	28030	28204	68	596	624	0	706	730	0	1893	1925	19	209787	203263	75	1.02191
104356	96187	83	44005	39778	74	799	821	0	1037	1191	9	2579	2380	25	313139	283444	80	1.02191
132506	131487	77	38845	37429	74	1905	2023	18	1681	1625	17	3917	3734	30	463920	434406	81	1.02191
19713	20822	42	7868	8202	33	223	180	0	89	117	0	546	611	0	63887	65381	68	1.02297
98472	98005	78	40949	41151	72	1201	1389	12	967	1141	9	3058	2990	26	354160	339969	79	1.02297
104486	104098	82	28699	28964	61	1235	1264	10	1398	1372	13	2935	2868	26	355396	337851	80	1.02297
22918	22668	62	4399	4749	28	376	422	0	350	315	0	570	679	0	89360	91587	62	1.02297
41621	42978	67	14049	14231	40	380	435	0	363	387	0	863	893	0	124454	124957	69	1.02403
120207	109540	84	45576	41815	76	1624	1538	15	1201	1119	8	3200	2770	27	376421	344851	84	1.02403
154633	147333	86	40387	39282	77	1672	1694	16	1832	1828	18	4432	4470	30	518191	483775	84	1.0251
22619	23839	48	8199	8492	34	289	382	0	339	249	0	829	833	0	92333	92052	71	1.0251
115552	111067	80	29037	28691	67	1193	1274	10	1364	1401	14	3114	3113	26	392526	377773	81	1.02616
58613	60571	68	17425	17760	43	944	726	0	761	689	0	1424	1506	15	176871	175118	73	1.02616
49632	49624	68	11383	11671	38	783	688	0	470	465	0	1258	1170	10	147479	146555	73	1.02616
163145	133070	91	48169	38300	83	2044	1961	20	1733	1398	17	4596	3743	34	488088	401720	90	1.02829
180268	153623	87	76564	63921	85	1944	1499	19	2563	2069	23	5466	4746	36	617277	518241	91	1.02829
333985	244040	116	130778	97399	115	5184	3936	33	4567	3407	37	10795	7918	48	1.04858e+06	876379	121	1.02829
37573	37246	66	14926	15377	40	507	495	0	365	360	0	785	854	0	98678	99282	71	1.02935
40209	40178	55	15076	15075	41	620	567	0	585	520	0	995	970	0	133328	128242	69	1.02935
28088	29781	55	12510	12864	38	453	414	0	143	129	0	619	651	0	89695	93909	67	1.02935
160100	131061	86	57383	47670	82	1813	1412	18	1912	1587	17	3721	3066	31	437692	365958	88	1.03041
38146	38512	65	16725	17158	41	356	363	0	430	415	0	853	898	0	111593	113221	70	1.03041
60333	61215	69	13105	13224	40	668	637	0	657	736	0	1302	1297	12	181446	178647	75	1.03041
28903	31893	42	6404	6453	32	434	417	0	242	316	0	552	699	0	81854	79434	67	1.03148
41257	43624	72	15110	15425	41	511	430	0	403	533	0	1112	1031	5	140923	139909	72	1.03148
197065	151459	95	67082	52481	89	2184	1930	20	2250	1690	24	4943	4024	35	561399	438323	96	1.03148
23549	23003	56	11185	11410	38	240	227	0	62	246	0	518	490	0	65381	65357	66	1.0336
20879	22458	42	6804	7062	32	162	276	0	170	129	0	512	425	0	62572	63599	65	1.0336
147498	134262	82	55631	49037	81	1537	1430	15	2275	1899	21	4499	4194	32	513728	454164	88	1.0336
104573	104584	73	33105	32821	72	1205	1087	7	1307	1293	12	3711	3572	28	409274	392421	78	1.03467
23017	24256	59	8890	9044	35	233	275	0	-41	175	0	529	575	0	75296	75266	69	1.03467
37129	37050	71	10378	10606	37	321	276	0	485	350	0	937	968	0	116020	117633	69	1.03573
42071	43414	62	13597	13771	39	481	508	0	535	507	0	1015	1075	6	118604	115524	70	1.03786
113262	103634	89	51839	47163	77	1287	1051	7	1314	1190	12	3123	2887	27	387238	348138	82	1.03786
25945	25797	60	8583	8861	34	136	222	0	245	295	0	447	560	0	75180	72050	67	1.04105
126746	112320	80	53164	47679	78	1385	1143	9	1626	1462	15	3758	3406	30	421599	381206	96	1.04105
73171	75641	69	24656	24950	52	886	792	0	725	765	0	1850	1807	18	220216	222943	77	1.04105
39480	39253	65	19121	19541	46	444	484	0	449	408	0	1066	1004	2	125182	124624	70	1.04211
133490	108879	86	55327	44274	82	1524	1136	12	1416	1237	12	3617	2873	32	404247	319764	87	1.04211
30253	27988	76	8489	8826	34	278	355	0	338	303	0	643	795	0	92323	92195	66	1.04317
40252	40532	69	15381	15725	41	213	310	0	377	469	0	1234	1233	9	126992	126277	70	1.04317
41898	43882	56	16783	16935	43	494	512	0	387	447	0	1073	1021	4	127939	123665	74	1.04424
49606	49632	65	12245	12455	38	520	621	0	369	531	0	1156	1323	12	148413	148520	72	1.04424
30862	32077	57	13877	13856	40	221	214	0	163	413	0	706	620	0	91385	89957	70	1.0453
115104	110008	78	28987	27788	75	1056	962	0	1768	1681	17	3793	3646	29	418097	390943	94	1.0453
85249	79440	90	18720	17539	59	1174	866	0	924	714	0	1989	1892	19	259654	237274	90	1.0453
24937	25651	45	7968	8240	33	176	208	0	438	446	0	577	681	0	79373	81058	66	1.0453
25025	25471	57	13106	13485	39	261	260	0	227	423	0	790	847	0	97011	96276	68	1.04636
33494	33584	63	15425	15896	42	277	177	0	178	398	0	740	805	0	96755	95814	67	1.04636
53246	52541	73	13988	14333	40	686	628	0	661	579	0	1351	1257	11	164614	160176	73	1.04636
24793	25448	60	12193	12313	39	266	172	0	246	318	0	393	445	0	66605	68720	66	1.04743
130794	118029	79	50752	43941	79	1723	1370	17	1925	1623	17	3796	3477	31	429170	375628	88	1.04849
60715	60499	68	20442	20717	45	890	874	0	631	481	0	1432	1518	14	175286	177329	72	1.04849
154360	129455	88	60065	51140	81	1953	1624	20	1682	1553	17	3862	3148	32	420792	351191	90	1.04955
52031	52592	65	15261	15469	41	576	532	0	367	578	0	1357	1276	13	135067	134630	76	1.04955
134803	130388	78	32168	31011	75	1735	1665	17	1181	1306	12	3280	3212	26	370691	345490	84	1.05274
109161	101966	79	46284	42463	76	1406	1227	10	728	757	0	2730	2601	24	323465	295808	85	1.05274
92214	51658	96	28455	14710	79	1161	860	0	1209	691	0	2369	1365	20	257572	145200	101	1.05381
205117	160416	93	70825	56029	88	2711	2264	24	2442	1846	26	5177	4041	37	543449	419391	98	1.05487
33586	33929	63	11311	11577	37	370	258	0	527	403	0	867	974	0	105541	105851	69	1.05487
120593	109979	78	46543	41684	77	1263	1311	12	1801	1638	17	3845	3565	30	438568	398179	84	1.05593
46922	47117	68	13559	13998	39	288	305	0	401	453	0	1138	1226	10	118595	120947	73	1.05593
55326	57566	67	14676	15003	41	653	593	0	576	677	0	1172	1126	8	166426	166462	74	1.05593
70923	72105	69	31673	31826	68	758	689	0	921	739	0	1632	1647	17	207348	204384	75	1.05593
70304	72250	70	30425	30437	69	468	562	0	841	788	0	2036	1990	20	231373	226774	78	1.057
32689	33187	65	13404	13776	39	328	400	0	360	314	0	780	778	0	91199	92145	71	1.05806
148031	138624	85	54289	50030	78	1825	1617	17	1876	1583	19	3835	3542	30	442994	406772	86	1.05806
151995	134496	82	61120	53722	80	2064	1619	19	2280	1582	23	4072	3642	31	448336	380338	85	1.05912
52512	51789	71	19130	19270	46	434	510	0	618	629	0	1433	1569	15	168991	166709	71	1.06019
19374	19243	56	4036	4058	27	73	151	0	-4	179	0	407	439	0	61839	63953	61	1.06019
36850	37046	55	11935	11975	39	418	309	0	341	210	0	730	812	0	101403	103787	67	1.06125
26450	28023	60	11567	11706	38	181	229	0	158	247	0	627	753	0	95530	97895	68	1.06125
73322	72396	75	17719	17918	44	1047	1115	6	931	930	0	1909	1844	19	244002	239730	77	1.06231
195668	175192	102	95353	86123	84	2586	2323	23	3165	2962	27	7331	6649	39	920338	838420	91	1.06338
149653	129304	83	63577	54888	82	1597	1393	15	1361	1189	12	4049	3428	32	466926	384020	87	1.06338
128660	118070	80	55348	49636	79	1372	1186	12	1385	1184	11	3873	3501	30	431378	379258	85	1.06444
29473	31457	45	7423	7555	33	346	356	0	165	219	0	734	867	0	100298	97496	66	1.0655
53340	53955	70	22126	22452	48	510	573	0	634	669	0	1519	1569	15	148622	144555	71	1.0655
57542	59801	68	14677	14837	41	476	582	0	831	713	0	1385	1368	12	171858	168110	74	1.0655
126961	114086	81	57916	51923	78	1368	1338	14	1969	1545	19	3891	3574	30	448177	402347	85	1.06657
64662	64339	71	24596	24782	54	604	656	0	484	582	0	1527	1483	15	167472	164422	75	1.06657
22234	22564	54	7687	7819	34	294	375	0	82	131	0	527	414	0	67705	70665	63	1.06763
30006	31372	56	14609	15039	41	292	346	0	187	282	0	725	801	0	102363	99236	67	1.06763
56159	57560	70	29550	30026	67	275	228	0	541	487	0	1129	1091	7	137763	134789	78	1.06763
131603	114460	90	54849	48392	79	1536	1484	13	1510	1298	12	3565	3001	30	378352	315338	86	1.06869
100711	95175	75	39420	35131	76	1371	1295	11	1115	1087	7	2719	2608	25	307005	276460	83	1.06869
49219	49914	69	14344	14071	43	766	747	0	542	394	0	1255	1229	11	142191	136954	83	1.06869
24783	26765	55	9906	10336	35	252	225	0	330	260	0	602	564	0	76895	80814	65	1.06976
137363	120782	84	46038	40945	81	1203	1018	5	1480	1349	13	3478	3035	29	414710	364842	90	1.07082
189734	150758	89	73188	60234	85	2168	1698	22	2310	1690	22	4972	4087	35	524667	418557	92	1.07082
102737	97964	79	44094	41851	74	841	1007	2	1435	1256	12	2988	2915	26	334281	313793	79	1.07188
65781	63728	82	22591	21512	70	837	791	0	754	717	0	1521	1555	15	211593	198656	87	1.07188
234675	175870	99	107787	82467	92	2465	1658	26	2996	2129	29	7758	5451	44	850648	618953	97	1.07295
47057	49020	68	13120	13769	38	764	822	0	574	610	0	925	990	0	153195	159234	71	1.07295
47998	48540	67	13027	13189	39	633	653	0	653	681	0	1385	1474	14	150443	149167	73	1.07401
42030	42939	66	9973	10052	36	425	499	0	325	346	0	825	897	0	127261	126365	69	1.07401
109474	104753	81	33649	31643	73	1403	1494	13	1333	1304	12	3187	3100	26	350230	323635	81	1.07401
71326	70894	71	22198	22488	50	611	620	0	539	717	0	1449	1470	14	180654	176078	77	1.07401
76761	77205	72	33189	33210	70	778	795	0	1105	802	0	2269	2325	21	269461	261031	77	1.07401
59957	65996	46	21021	21066	51	1088	982	0	799	866	0	1730	1588	18	214948	199726	75	1.07614
112303	112045	75	33561	32426	73	1295	1232	10	1680	1462	14	3824	3528	29	451739	438483	83	1.07614
39047	40058	66	13473	13336	41	395	408	0	491	513	0	1092	968	0	123740	118350	81	1.07614
42371	41709	64	15125	15150	41	428	411	0	327	501	0	1169	1141	9	124979	121289	72	1.0772
40418	40749	67	11340	11568	38	522	647	0	503	414	0	1162	1029	4	144864	141711	73	1.0772
184582	143291	87	80884	63497	86	2018	1348	18	2141	1715	21	5475	4264	37	627625	485787	92	1.0772
184325	150769	88	77752	63459	86	2482	1956	23	2408	1968	23	5180	4456	36	608755	502831	94	1.07826
54267	54023	70	15150	15338	41	449	597	0	475	468	0	1312	1246	12	139121	141608	72	1.07933
43501	45394	68	12173	12554	38	623	744	0	538	466	0	1331	1377	14	134976	128552	70	1.07933
34964	37352	45	15019	15262	41	158	218	0	243	201	0	778	710	0	112910	112527	69	1.07933
131863	122949	81	54895	50793	78	985	1076	6	1369	1220	11	3385	2980	29	394608	357090	84	1.08145
79787	81640	72	18615	18536	46	674	617	0	960	908	0	2243	2088	22	245842	241123	80	1.08252
30143	30211	57	8475	8683	34	337	400	0	484	499	0	834	910	0	106218	110582	69	1.08252
121520	120384	76	33849	33547	73	1556	1749	16	1558	1587	15	3880	3714	29	427672	412182	81	1.08252
37254	39841	49	12037	12520	38	476	358	0	458	376	0	999	1022	4	117139	113110	72	1.08252
126925	123846	76	44871	43642	75	1437	1394	15	1467	1300	12	3493	3513	27	447078	418471	84	1.08358
88425	87951	72	23148	23282	52	831	807	0	1090	935	0	2964	2875	26	343294	328073	78	1.08358
22616	23332	55	10393	10864	37	340	199	0	92	222	0	536	535	0	81951	82916	65	1.08358
69560	68856	74	24234	24334	60	782	851	0	725	624	0	1530	1625	16	207569	202178	76	1.08464
87730	85217	89	34946	33859	73	1022	1060	6	937	783	0	2368	2237	22	268339	239001	89	1.08464
101836	101495	75	30562	29886	72	1195	1182	10	1422	1238	13	3472	3076	29	404706	391930	81	1.08571
153987	149113	78	65297	63042	77	2269	2161	19	1961	1725	19	4217	4114	30	446653	417852	84	1.08571
251873	147471	142	90051	57893	142	3693	2222	26	3474	1752	26	7419	4689	57	820639	495962	142	1.08571
121566	110116	80	55339	49903	78	1215	1227	10	1472	1167	11	3699	3472	29	411337	379394	83	1.08677
81716	82038	87	26542	27051	56	1014	1042	5	773	977	0	2129	2151	21	244658	246461	76	1.08677
109859	110421	74	44042	43493	72	877	971	0	2309	1892	22	4008	3840	29	440829	430028	80	1.08677
213472	166791	91	97756	79473	87	2311	1792	23	2609	1896	26	6045	4652	40	694835	550130	93	1.08677
33235	29820	79	12220	10500	61	338	276	0	312	254	0	795	749	0	104427	83837	79	1.08677
31147	33064	62	15441	16422	39	48	257	0	329	291	0	706	788	0	92123	93513	65	1.08677
54752	54834	76	14866	15572	40	621	439	0	540	550	0	1439	1531	14	142885	140965	72	1.08783
150405	123714	88	55762	45484	81	2115	1757	19	1767	1467	17	3587	3053	32	408984	332418	86	1.08783
154249	130678	91	62458	53121	82	1580	1458	16	1728	1649	17	4142	3601	32	496490	411678	88	1.0889
122306	107016	82	50424	44398	78	1408	1190	13	1361	1124	12	3146	2629	27	366075	317855	87	1.0889
28244	28950	56	11732	11878	38	290	431	0	313	297	0	575	578	0	90846	95344	68	1.09103
87621	84888	79	26579	26607	68	459	536	0	897	822	0	2445	2237	24	248793	242565	78	1.09103
29749	30297	63	10560	10685	37	287	229	0	168	381	0	739	805	0	81786	81701	68	1.09103
74215	74553	76	31701	31205	70	600	648	0	698	783	0	1674	1673	17	216204	212571	76	1.09315
32831	33543	58	9683	9842	36	591	501	0	398	342	0	940	928	0	134389	131921	70	1.09315
54341	54123	75	20342	20354	53	562	515	0	460	449	0	1110	1193	9	150927	151937	73	1.09315
28006	30259	49	11565	11911	37	140	161	0	442	425	0	653	646	0	78774	80650	65	1.09422
105988	103332	78	26697	26347	66	1255	1210	10	1368	1383	12	3213	3117	26	371925	367722	80	1.09528
120591	110386	79	50177	45749	75	1079	1086	6	1506	1132	10	3166	3206	27	406010	364988	80	1.09528
29643	34120	41	11200	11711	37	262	247	0	281	328	0	753	849	0	87742	92791	66	1.09528
44034	44769	67	14491	14827	40	289	229	0	291	336	0	1219	1073	7	124978	124920	71	1.09528
94557	96228	74	35871	35456	72	926	858	0	862	825	0	2597	2500	23	325087	310248	79	1.09528
24903	25551	61	11195	11469	38	152	129	0	108	135	0	697	608	0	73693	74616	68	1.09528
30486	31252	63	9870	10144	35	352	276	0	367	361	0	619	624	0	84777	84787	67	1.09634
125855	116483	93	59717	54762	77	1641	1334	14	1319	1257	12	3635	3342	28	408740	364135	88	1.09634
112489	109089	77	30981	30794	69	1519	1523	14	1446	1329	13	3749	3850	28	440012	432294	82	1.09634
143034	130373	81	56023	51057	79	1352	1240	12	1699	1602	15	3718	3525	30	479690	437273	87	1.09634
83524	85287	70	37301	37413	70	755	865	0	843	957	0	2167	2100	21	233349	232024	75	1.09634
118050	109038	89	52719	49395	77	1273	1087	7	1200	1148	8	3480	3287	29	384871	357145	82	1.09634
267374	187854	107	87900	61701	97	2936	2039	28	3350	2113	31	7721	5530	43	893642	642564	105	1.09741
115359	110173	77	47601	42411	77	961	851	0	1258	1227	11	3414	3101	28	427641	390532	82	1.09847
40634	40460	76	16119	16405	42	190	156	0	387	342	0	749	729	0	103983	103087	68	1.09847
114061	107688	89	39481	39096	74	1117	1181	10	1517	1627	17	3347	3282	26	407564	376086	81	1.09847
38637	40753	59	18027	18109	46	152	212	0	370	349	0	1049	977	0	121583	118756	71	1.09953
107027	105032	85	50418	49260	73	1214	1071	7	1550	1426	16	3651	3681	28	409140	393835	82	1.1006
52982	55298	57	12212	12551	38	521	372	0	574	439	0	1447	1402	14	162289	160665	74	1.1006
41102	41035	70	19235	19715	45	298	242	0	479	379	0	943	963	0	123003	127470	72	1.10166
49304	49672	71	20740	20960	49	535	502	0	279	279	0	1079	1121	9	156115	156820	73	1.10272
28151	26911	71	9485	9455	36	263	260	0	167	328	0	473	521	0	92117	88579	68	1.10379
15179	16495	44	6979	7190	32	40	90	0	222	246	0	402	393	0	51856	54193	60	1.10485
27193	27817	61	11769	12007	39	189	257	0	338	234	0	731	755	0	95548	94569	68	1.10485
24460	23998	59	9686	9796	37	228	201	0	148	280	0	694	724	0	75665	75118	64	1.10591
116463	109797	82	54069	50285	76	1248	1211	10	1478	1318	14	3718	3457	28	414540	383252	83	1.10591
32726	31654	60	8621	8781	35	179	354	0	154	211	0	937	768	0	94503	92669	70	1.10698
52228	54291	64	17799	18122	44	597	610	0	498	553	0	1128	1166	9	147013	143036	74	1.10698
149972	141564	80	59744	55792	79	1814	1756	17	1605	1727	17	4686	4563	31	503531	484230	84	1.10804
50160	52130	69	12813	12850	40	701	734	0	350	496	0	1215	1112	9	159992	151185	83	1.10804
29042	31378	53	13979	14701	39	179	334	0	142	243	0	775	676	0	90150	91154	67	1.10804
22699	23871	43	10365	10561	36	295	459	0	353	402	0	588	629	0	77801	79003	63	1.10804
94885	92522	80	25012	24546	55	1111	1153	9	1245	992	0	2432	2428	23	261942	258353	77	1.1091
220375	171971	110	91418	73470	91	2738	2150	26	2882	2076	28	6441	5163	40	695192	542306	97	1.11017
257924	195222	92	110352	84884	92	3847	2670	33	3899	2967	32	8801	6928	46	1.03276e+06	822396	98	1.11017
32637	33453	49	10248	10904	35	666	523	0	250	273	0	1013	1085	6	96147	96075	66	1.11017
105781	106812	72	30643	30418	69	1402	1373	13	1431	1529	15	3504	3295	27	392874	379276	80	1.11123
44653	47697	52	18964	19355	45	968	943	0	415	382	0	1065	1201	9	133911	135968	72	1.11336
144298	125515	84	57979	51512	80	1960	1806	19	1696	1283	17	4200	3599	32	455889	393155	86	1.11336
137760	123969	86	53760	47949	79	1475	1255	12	1379	1375	14	4035	3549	32	452736	400470	86	1.11336
241110	189744	99	128471	96422	96	4013	3088	33	4672	3634	37	12184	9579	51	1.04858e+06	1.00492e+06	103	1.11336
103613	104424	76	49632	48562	72	1050	1146	8	1222	1272	12	3084	2908	26	391165	368440	90	1.11336
113933	107727	79	54334	49193	77	1038	1142	8	1136	1221	10	3514	3171	29	393991	358509	82	1.11442
40034	42219	58	15041	16009	39	613	446	0	430	388	0	988	1058	5	128226	130771	69	1.11442
145137	125986	85	61458	54148	81	1541	1427	14	2059	1615	20	4682	4120	35	565568	495056	87	1.11442
92559	88355	90	23464	21781	90	917	860	0	998	948	0	2455	2226	22	313203	289083	90	1.11442
27223	27006	62	6581	6751	33	184	246	0	138	183	0	754	873	0	89613	89846	67	1.11548
164453	138449	86	48765	41455	82	1847	1674	18	1796	1624	18	4236	3529	32	474995	400252	88	1.11548
24206	25087	53	6082	6451	31	299	296	0	215	214	0	721	724	0	94686	95291	66	1.11548
174688	146637	93	73852	62609	84	2029	1660	20	2089	1912	21	5058	4202	35	575568	488535	90	1.11548
48485	47501	83	15311	15559	41	561	551	0	735	607	0	1077	1060	6	152029	147002	73	1.11548
80529	77796	81	21612	21622	49	1039	843	0	782	693	0	2195	2255	20	233158	227740	81	1.11548
142507	133268	80	54826	50303	78	1929	2022	18	2107	2051	21	4896	4435	33	616983	571130	87	1.11761
28468	30223	47	10292	10389	37	227	370	0	344	248	0	752	757	0	92859	92274	68	1.11867
24202	25847	49	11306	11626	37	226	298	0	347	336	0	482	615	0	76730	71359	69	1.11867
67162	66313	71	18983	19068	43	627	687	0	847	789	0	1769	1802	18	200446	199143	74	1.1208
53505	52923	73	23134	23259	56	676	698	0	506	561	0	1426	1374	14	165667	157900	73	1.1208
133639	121605	81	54055	49415	79	1211	1208	11	1596	1392	16	3987	3638	31	474267	424109	87	1.12186
19761	20713	47	4808	5118	29	204	225	0	393	310	0	648	556	0	62572	63870	65	1.12293
52157	55248	50	26089	26211	62	597	354	0	796	711	0	1174	1201	9	170782	168320	73	1.12293
54558	55445	65	12273	12222	39	735	705	0	780	692	0	1414	1478	13	179545	178500	74	1.12293
60468	62139	66	18739	19041	45	603	789	0	507	664	0	1569	1604	16	180785	178610	74	1.12293
111457	108755	76	30113	29605	72	1381	1278	12	1455	1372	12	3554	3395	28	390041	372994	82	1.12399
56324	58325	61	29656	30097	64	403	500	0	425	528	0	1168	1367	12	159555	159141	72	1.12399
131436	119436	79	51900	46359	77	1327	1297	12	1575	1480	14	3767	3322	32	446881	394812	85	1.12399
283571	207589	101	107807	79436	97	3533	2653	30	4209	2927	34	8283	6098	46	988793	717200	106	1.12505
38609	40423	50	13158	14054	38	389	340	0	274	349	0	767	794	0	112023	115122	68	1.12505
130130	122832	77	41653	37126	77	1686	1368	19	2121	1989	20	4696	4363	32	511870	475331	84	1.12505
52472	56226	57	15881	16303	41	167	328	0	560	491	0	1129	1068	6	136700	134922	73	1.12505
54546	55332	69	21336	21907	47	665	836	0	622	641	0	1287	1195	11	156074	153754	75	1.12505
171036	144286	86	57557	46865	83	2070	1882	21	2226	1856	22	4308	3716	33	500336	425105	90	1.12505
217504	169458	92	98800	80401	90	1897	1519	17	2240	1790	23	5839	4586	40	734180	593536	96	1.12505
32652	31095	66	10906	11391	36	389	490	0	280	378	0	865	875	0	102714	102939	68	1.12612
88116	84660	81	30132	29027	66	1036	825	0	1104	1066	7	1972	1913	21	233887	221942	78	1.12612
193285	148394	90	64774	49883	87	2471	1806	23	2397	1667	24	4734	3627	36	584012	448110	94	1.12612
46532	47378	65	14413	14500	39	568	637	0	490	564	0	1223	1195	9	126463	122896	72	1.12718
143784	128803	92	67990	61156	81	1638	1276	15	1609	1492	16	3863	3532	30	431793	384319	87	1.12824
29911	29316	68	8100	8485	34	357	353	0	294	244	0	524	499	0	90803	93144	68	1.12824
88706	88496	76	42126	42143	72	801	808	0	1070	1134	8	2906	2857	25	320517	312721	78	1.12824
57327	57187	72	13535	13623	39	1080	983	0	846	655	0	1547	1508	16	183994	174616	75	1.12824
129743	118784	81	52103	46561	78	1637	1615	14	1579	1360	16	3900	3706	32	472166	423402	85	1.12824
43626	41913	73	12670	13073	38	611	683	0	795	680	0	1057	1065	6	152380	149190	72	1.12824
77019	76269	78	21045	20986	47	904	885	0	936	952	0	2020	1903	20	219421	211133	79	1.12824
19638	19752	54	8397	8595	35	223	209	0	231	231	0	498	534	0	74245	74472	64	1.12931
162781	145869	84	66773	59369	81	2261	2196	21	2105	2087	19	4832	4490	33	551717	496629	88	1.13037
50223	51909	67	20205	20181	48	433	432	0	669	487	0	1196	1096	8	155981	158869	72	1.1325
38984	40337	67	17909	18233	43	479	491	0	351	406	0	799	968	0	108264	106875	70	1.1325
54116	55294	65	23692	23830	60	697	855	0	382	426	0	1244	1328	12	143803	144426	72	1.13462
32982	32694	64	8120	8210	34	554	643	0	385	324	0	910	956	0	104258	106487	67	1.13569
54682	55020	67	23489	23683	52	940	910	0	515	522	0	1379	1287	13	153395	154659	73	1.13569
50386	50973	67	18257	18677	42	763	685	0	589	518	0	1159	1286	11	160404	159500	73	1.13569
43642	44194	68	12771	12930	40	739	684	0	332	411	0	1010	986	0	129658	125818	70	1.13675
22105	21940	70	10993	11269	37	82	173	0	84	164	0	549	390	0	69361	67170	65	1.13675
105874	103438	83	52822	51626	74	1489	1542	15	1719	1580	16	4262	3926	31	476929	451130	81	1.13675
91740	90609	81	26633	26588	69	1251	1275	10	1136	988	0	2549	2292	24	300020	286686	77	1.13781
21454	21383	50	7486	7653	32	178	138	0	-19	181	0	535	531	0	66639	67912	65	1.13781
99037	99981	73	45451	44919	72	1157	1108	7	1447	1407	14	2782	2749	24	361249	350543	77	1.13888
39122	41669	66	9101	9249	35	558	606	0	494	426	0	1022	1058	6	111832	113062	68	1.13888
43109	45963	64	15031	15565	40	248	298	0	420	415	0	1083	1256	9	149451	145065	71	1.13888
110034	104703	79	38551	36801	74	1315	1337	12	1390	1421	13	2982	2942	25	344311	333470	81	1.13994
66910	66502	73	17511	17689	43	823	966	0	652	743	0	1574	1548	14	214411	210269	76	1.141
70471	70852	71	19777	19970	46	1001	883	0	855	897	0	1646	1637	17	218143	206360	79	1.141
47777	47757	68	15659	15905	42	300	441	0	515	535	0	1112	1145	9	128451	133512	69	1.141
42736	43556	65	20447	20922	46	363	241	0	399	411	0	872	931	0	113572	110997	70	1.141
46970	48401	62	18564	18932	45	691	454	0	625	578	0	1322	1304	12	161106	157081	73	1.14207
129370	117190	96	45748	41084	78	1842	1553	19	1304	1393	13	2873	2729	25	379799	340415	96	1.14207
135624	116224	90	47348	40394	81	1847	1659	17	1730	1430	15	3926	3495	30	417276	352551	98	1.14207
37056	37098	79	10613	11036	36	454	496	0	368	354	0	878	901	0	113704	111709	67	1.14313
142792	129293	83	48760	43798	79	1833	1445	16	1781	1508	18	4469	4205	31	529169	484373	88	1.14313
23955	26475	38	7790	7971	33	280	314	0	268	276	0	792	831	0	102450	100453	67	1.14419
31914	31476	60	14287	14417	41	310	339	0	395	486	0	746	736	0	98868	96494	67	1.14419
24422	23800	63	11850	11907	39	307	345	0	231	265	0	458	621	0	69059	70687	68	1.14419
137935	128764	90	48663	45368	78	1678	1633	17	1742	1554	16	4018	3852	30	451414	421641	95	1.14419
31253	32984	47	13019	13242	39	465	343	0	279	401	0	773	813	0	101969	102976	66	1.14526
168666	141262	86	58531	47987	84	2352	1820	25	1881	1543	20	4089	3196	34	494283	405609	91	1.14526
66992	60007	87	20973	18472	87	984	755	0	707	685	0	1900	1761	17	194927	171143	87	1.14526
185354	153645	97	66106	55596	85	2404	1891	22	2259	1867	23	5772	4709	39	647825	552022	94	1.14632
276879	204967	104	115785	92397	100	4203	3155	31	3561	2517	32	7908	5986	44	822709	623143	106	1.14738
305737	205166	109	132757	94332	105	5198	3762	36	4514	3184	38	10843	8121	50	1.04858e+06	891565	111	1.14738
20862	23795	38	8972	10228	32	190	189	0	239	354	0	483	473	0	62124	66216	62	1.14738
83398	83442	77	20437	20028	51	1182	1069	5	1071	1094	8	2536	2602	22	261917	250995	76	1.14951
138355	122021	90	50585	43637	81	1500	1285	14	1510	1145	14	3491	3152	29	413131	362617	89	1.15057
118210	112755	78	43768	40974	76	898	874	0	1470	1335	13	3334	3102	27	380942	358478	82	1.15057
139693	125915	87	39401	34387	77	1951	1541	18	1911	1508	17	4434	4204	32	490507	443414	86	1.1527
32714	33012	63	14375	14824	40	248	181	0	169	254	0	603	711	0	94813	93140	67	1.15483
246546	180010	103	101215	73664	96	2319	1836	23	3213	2434	29	7919	5811	44	806577	613961	103	1.15483
46769	48080	66	16568	16910	41	513	451	0	603	625	0	1250	1312	11	144475	136850	75	1.15483
117469	112620	76	45821	44630	75	1444	1423	15	1588	1500	15	3473	3296	28	403963	380582	83	1.15589
119719	117722	79	58839	58169	75	1646	1503	15	1551	1607	16	3928	3778	29	464206	448378	82	1.15695
36156	31079	81	12454	9737	80	297	297	0	410	366	0	943	820	0	118593	89116	81	1.15695
141610	130736	85	50658	45551	80	1941	1663	18	1748	1416	16	3881	3556	30	438901	400322	87	1.15802
63506	66122	69	15193	15451	40	617	544	0	786	720	0	1641	1651	17	198108	192693	75	1.15802
109517	108346	75	24986	25086	54	1338	1445	13	1461	1466	13	3411	3351	27	428543	415265	81	1.15802
71248	72751	70	18729	18916	44	849	746	0	956	819	0	1670	1685	17	211991	206257	75	1.15908
196747	156812	95	66807	52354	88	2592	2084	24	2125	1701	22	5032	4157	36	601495	486244	94	1.15908
25141	24438	62	7135	7353	33	234	144	0	278	276	0	611	609	0	67150	67913	67	1.16014
94136	94851	73	37137	36091	73	1038	872	0	1198	1091	8	2580	2608	23	288468	273157	83	1.16121
135453	128595	86	65086	60959	79	1668	1697	17	1972	1771	19	4100	3955	30	451490	423734	85	1.16121
146109	119980	100	54341	43374	100	1664	1400	13	1396	1294	11	3931	3147	31	453422	365518	100	1.16121
283944	197126	131	160338	121596	125	4230	3272	27	3261	2810	28	9040	6654	55	982680	715402	133	1.16227
167580	145542	104	55761	45004	104	2282	2018	20	1727	1709	18	5220	4438	33	563356	474786	104	1.16227
84247	78794	76	35715	33014	73	1149	952	0	902	789	0	2364	2167	23	261696	234453	78	1.16227
53902	54643	68	15852	16394	40	298	316	0	417	542	0	1113	1071	6	139409	137995	72	1.16227
48102	47612	75	16847	17267	43	393	457	0	408	424	0	1153	1114	8	127605	128802	73	1.16227
84786	84765	73	37382	37423	71	813	737	0	1139	1177	9	2638	2598	24	285232	278344	83	1.16227
34504	35732	57	10360	10298	37	389	385	0	453	462	0	674	728	0	101813	96953	68	1.1644
26123	25169	52	7232	7306	33	172	222	0	350	349	0	508	506	0	79240	79244	64	1.1644
87976	87005	78	28294	27917	70	1119	978	0	891	777	0	2544	2350	22	276232	267668	78	1.1644
61550	62791	69	18170	18276	44	746	772	0	723	674	0	1624	1528	16	196373	192101	75	1.16652
141141	121389	89	68495	60016	81	1665	1313	17	1338	1249	13	3830	3220	32	403298	340366	86	1.16759
33727	35644	50	7818	8227	33	242	299	0	420	383	0	854	803	0	101674	102104	70	1.16759
25904	26516	59	6992	7031	33	325	204	0	178	292	0	698	664	0	93492	93087	67	1.16865
49214	49999	69	11927	12327	38	647	602	0	420	429	0	1347	1357	13	160858	155034	73	1.16865
44358	44795	66	11549	11932	37	648	524	0	603	448	0	1089	1156	9	137372	131024	71	1.16865
236636	196707	93	74977	62125	87	4013	3217	30	3280	2836	29	6926	5591	42	710863	597677	95	1.16971
116696	107345	79	51794	47757	77	1272	1041	5	988	827	0	2991	2567	27	363138	332604	81	1.16971
24642	26162	50	13446	14148	38	446	416	0	86	171	0	601	554	0	88220	89243	66	1.16971
41453	42927	66	11183	11100	39	461	645	0	487	505	0	1054	1055	5	123023	118489	69	1.17078
226056	181669	94	86551	70275	89	3226	2799	27	2814	2048	29	6235	4830	41	702157	558294	94	1.17184
18604	20345	51	6695	7125	32	137	148	0	152	200	0	415	381	0	58750	61829	60	1.17184
214459	164914	97	87464	68559	92	2678	1927	27	2452	1949	24	5347	4194	39	636682	494889	97	1.17291
40687	40077	66	12692	12776	39	162	350	0	434	461	0	1039	1063	6	125388	121872	73	1.17397
131918	113220	84	54192	47961	81	1431	1441	13	1622	1617	16	3380	2809	28	423220	359089	87	1.17503
87359	87165	74	32802	32535	71	878	918	0	1067	958	0	2407	2477	21	285415	278009	77	1.17503
49631	51047	62	16663	16434	44	450	469	0	190	379	0	1104	1128	7	133820	134172	83	1.17503
60833	34009	94	24200	13024	72	201	169	0	390	327	0	1268	723	0	171376	92522	92	1.17503
44010	45413	65	14716	14967	40	306	343	0	295	444	0	1072	1076	6	121890	116469	71	1.1761
121877	106773	93	51845	46688	77	1620	1356	15	1039	948	0	3065	2586	28	386448	337318	86	1.1761
112778	98198	83	46578	40620	77	1089	995	0	1580	1306	12	3444	3270	28	375283	330687	83	1.1761
43440	43312	66	11193	11263	38	1383	1490	12	2165	2112	20	2756	2879	25	78760	79620	68	1.1761
57775	58014	69	15513	15872	41	639	598	0	808	690	0	1232	1226	12	187476	191757	73	1.1761
190354	165800	89	77537	67533	84	2472	2154	23	2539	2112	24	5938	5382	36	690917	601855	90	1.17716
31408	31876	63	14065	14218	40	359	394	0	454	381	0	794	722	0	100398	103431	67	1.17822
30890	31853	48	8694	8751	36	348	413	0	337	356	0	738	729	0	90659	91796	66	1.17822
141100	127216	86	52627	45916	79	1537	1371	16	1828	1657	18	3959	3564	30	445043	391549	84	1.17822
67680	69027	73	19909	19991	46	905	894	0	845	835	0	1853	1894	18	195732	184736	73	1.17929
167366	148756	83	63956	55104	81	2348	1930	22	2204	1804	21	5289	4536	36	556183	491096	86	1.18035
23243	23626	62	7969	8038	35	247	219	0	381	453	0	672	689	0	77148	79322	69	1.18141
74738	74482	78	19973	19871	48	596	712	0	549	675	0	2138	2309	20	241642	236048	74	1.18141
21706	22705	48	7270	7361	33	215	311	0	164	191	0	644	696	0	81095	83820	62	1.18141
37245	38812	49	16863	16975	44	265	358	0	387	456	0	829	890	0	125189	129901	68	1.18248
49765	49214	67	19301	19300	46	543	562	0	377	348	0	1352	1312	12	139672	141167	71	1.18354
33592	34781	51	13193	13017	40	71	251	0	358	459	0	947	939	0	122835	121617	71	1.1846
266860	217310	92	157119	127765	93	3776	3045	30	4871	3747	37	11068	8921	50	1.04858e+06	978262	96	1.1846
122945	125179	74	40785	40068	73	1319	1304	11	1405	1288	13	3660	3607	28	412074	395319	79	1.1846
46399	52360	46	16396	16935	41	474	521	0	502	486	0	1267	1336	12	149842	149567	69	1.1846
182429	149718	99	79746	67072	86	2497	2163	23	2307	1646	22	4874	3946	36	530420	439944	91	1.18779
131412	126397	80	46760	45478	76	1891	1675	16	1959	1783	20	4614	4418	32	519716	503744	84	1.18992
104266	101200	85	41944	41508	73	1715	1737	16	1148	977	0	3138	3103	26	347047	336810	79	1.18992
[truncated: 7,568 more rows]
