# Supplementary material for: Phenotypic heterogeneity follows a growth-viability tradeoff in response to amino acid identity
Source: Nat Commun. 2024 Aug 2;15:6515. doi: 10.1038/s41467-024-50602-8 (PMC11297284; doi:10.1038/s41467-024-50602-8)
Supplement: Supplementary file 6 — Source Data [file 41467_2024_50602_MOESM6_ESM.zip › source_data/fig6cde/1930_G3_yATP_NLIMGLN.csv]

FSC-A	FSC-H	FSC-W	SSC-A	SSC-H	SSC-W	BL1-A	BL1-H	BL1-W	VL1-A	VL1-H	VL1-W	VL2-A	VL2-H	VL2-W	YL2-A	YL2-H	YL2-W	Time
147985	122649	96	47250	38937	81	1686	1331	16	1605	1359	15	3396	2692	31	297530	240871	89	0.00238711
113276	96470	81	41608	36029	77	1313	1222	12	1278	947	0	2423	2131	24	233389	197592	87	0.00238711
103280	102617	74	19170	19036	46	1403	1349	13	1519	1624	15	3328	3360	25	422988	400757	81	0.00358066
40973	38236	69	11314	11639	37	487	620	0	433	494	0	870	835	0	95945	95233	73	0.00358066
53316	56699	66	22766	23274	49	505	483	0	677	687	0	1165	1337	12	171113	165908	74	0.00358066
236329	181616	93	90533	69369	90	2657	2124	26	3202	2199	31	7414	5833	42	1.01236e+06	776861	100	0.00477422
42336	43218	68	10327	10502	37	509	580	0	505	441	0	902	987	0	89914	84908	72	0.00477422
107047	104497	77	44287	43587	74	964	968	0	1023	928	0	2913	3040	25	416527	402293	83	0.00596777
133992	120731	82	55981	50429	78	1300	1289	12	1574	1388	14	4024	3758	31	557528	493469	90	0.00716133
150426	143931	79	48958	46554	77	2111	1944	20	1832	1824	18	3901	3666	29	351240	330054	85	0.00835488
206094	161978	95	81715	64194	87	2162	2044	19	2484	1922	25	6327	4998	39	832214	657662	98	0.00835488
193313	147778	89	70447	55431	88	2072	1504	21	2389	1613	26	4413	3266	36	362190	268801	96	0.00954844
38068	38288	73	8594	9190	34	178	237	0	319	367	0	950	1014	2	121491	122776	71	0.00954844
104876	94589	79	37628	33701	76	1312	1178	10	1035	939	0	2596	2271	26	231463	203314	82	0.00954844
81124	81448	72	19360	19865	44	929	853	0	902	1102	6	2415	2612	22	331251	324442	80	0.010742
102964	99970	88	47003	45465	73	1368	1185	10	962	943	0	2378	2374	21	203992	188211	81	0.010742
106839	90980	81	41940	36538	77	1546	1259	15	1523	1209	11	2397	1973	24	225852	183987	85	0.0119355
101495	95864	76	37383	35241	75	1277	1349	11	1150	1064	5	1961	1860	19	208550	205077	80	0.0119355
172023	146509	87	72683	62876	83	1648	1568	17	2271	1867	23	5433	4626	36	717616	612721	95	0.0143227
91197	91579	76	34978	35058	71	1131	1221	10	1477	1117	9	2956	3005	25	383859	367134	80	0.0143227
96451	86049	81	39368	34933	76	1034	890	0	976	701	0	1886	1719	19	197142	177141	87	0.0155162
84151	82285	74	33466	33324	71	1066	1095	6	1213	1017	4	2261	2187	22	309765	306836	81	0.0155162
123544	116903	78	60336	56309	78	1389	1256	13	1535	1385	15	3254	2908	28	292566	269892	86	0.0155162
57104	56633	72	21106	20888	49	561	683	0	617	665	0	1381	1282	13	151683	152363	78	0.0167098
194058	148235	88	79093	59801	87	2052	1444	20	2163	1701	22	5164	4057	37	705004	530689	105	0.0179033
208546	169374	86	72835	58445	84	2390	1975	23	2212	1792	22	4624	3670	34	442401	357076	91	0.0179033
89048	88697	78	36007	35387	70	1133	981	0	1102	1102	7	2620	2638	23	369371	354730	81	0.0202904
83665	73904	80	34433	30295	74	919	946	0	846	755	0	1663	1552	17	191958	166311	83	0.0202904
272115	197285	104	92509	67538	95	3745	2899	31	3488	2421	33	6942	4863	43	596041	418512	101	0.021484
99206	89082	81	40019	35896	74	1093	1048	4	901	785	0	1816	1624	19	184682	161600	83	0.021484
140217	115255	87	49883	41310	82	1903	1670	19	1438	1102	10	3176	2584	29	278071	231326	91	0.0226775
55537	54877	65	21158	21314	47	526	583	0	471	582	0	1336	1190	10	114681	115707	75	0.0226775
154847	126551	87	64744	51659	84	1875	1514	18	1989	1454	19	4413	3535	35	638079	516258	96	0.0226775
118154	115912	77	29601	29442	70	1512	1388	17	1672	1698	16	4112	4170	29	570946	543656	86	0.0226775
89341	81224	77	35149	31528	75	1476	1211	12	668	808	0	2079	1832	21	167933	145943	81	0.0238711
178287	147078	97	62606	50974	83	2197	1805	20	1833	1604	21	4148	3359	34	345137	284041	94	0.0250647
266172	194090	110	96274	71370	98	3670	2565	30	3509	2412	32	6964	5067	42	557584	406860	106	0.0262582
217224	171782	94	76271	59155	88	2556	2298	25	2506	1952	26	5068	4061	35	473026	377891	96	0.0262582
188031	152746	87	80180	65355	84	2255	1759	23	1991	1464	20	3990	3229	33	348882	277795	89	0.0262582
186470	162782	88	79417	67878	85	2228	2053	21	2221	1769	24	5272	4806	35	741612	647952	92	0.0274518
217596	181219	94	103611	87276	89	2806	2383	25	2870	2415	26	6389	5685	38	699678	581081	95	0.0286453
136048	123189	83	63338	58762	78	1271	1173	9	1398	1211	12	3194	3069	27	350291	323834	86	0.0298389
142731	129684	83	64319	59279	78	1686	1487	16	1743	1708	19	3293	3104	28	280733	263203	82	0.0310324
110905	107653	78	37600	37029	74	1357	1464	14	1511	1534	16	3305	3279	27	465004	431624	85	0.0310324
168052	140904	84	58660	48934	83	2474	2020	23	1978	1466	19	4458	3533	33	402879	330164	89	0.0310324
89226	88611	73	28016	27872	69	931	1008	2	849	803	0	2535	2657	22	362416	346605	81	0.0310324
70441	69063	71	15689	15495	45	787	870	0	446	567	0	1792	1628	17	144679	145303	76	0.032226
143381	131087	83	60622	53052	81	1337	1107	8	1817	1684	20	4411	3938	32	599480	534110	88	0.0334195
125183	123104	75	35438	34291	73	1394	1419	14	1624	1688	17	3858	3711	29	539439	518944	83	0.0346131
98396	89074	76	40877	36413	76	1583	1480	13	1149	1210	10	2892	2443	26	215909	190570	80	0.0346131
69686	70299	76	17316	17354	44	956	807	0	591	600	0	1929	1811	19	185895	181454	76	0.0358066
249569	186304	98	90211	67007	94	3476	2706	29	2960	2140	28	5614	4246	39	478851	369304	101	0.0358066
215708	174909	93	63836	51501	87	3119	2377	27	2246	1863	21	4654	3976	34	376239	307747	94	0.0358066
103877	102420	76	32898	32446	71	1357	1373	12	1262	1084	8	3290	3083	27	469074	439151	82	0.0370002
34320	35944	56	9392	9528	35	456	492	0	423	312	0	812	814	0	100779	99898	69	0.0370002
214356	169803	91	64483	50663	88	2752	2346	25	2293	1776	24	4749	3767	35	422381	338095	93	0.0381938
290087	199545	118	114134	79277	108	3951	2694	34	3450	2335	33	6771	4517	44	634270	443931	115	0.0393873
260724	191348	100	85366	62722	95	3836	2975	33	2999	2365	29	7108	5181	44	582927	430424	102	0.0393873
119016	102227	80	46997	40348	78	1606	1367	16	1571	1192	13	2551	2216	25	231496	187318	87	0.0393873
25703	25264	57	15450	15853	41	169	219	0	75	126	0	677	674	0	85593	83437	68	0.0405809
169935	137146	88	62310	50277	83	2115	1614	21	2095	1559	19	3690	3160	31	386325	319974	93	0.0417744
153056	123602	87	65123	54142	83	1376	1207	11	1475	1066	10	2831	2364	27	296046	235544	92	0.0417744
123656	104928	84	52035	43779	79	1172	1072	6	1168	1142	9	2677	2077	29	264621	209944	86	0.042968
153429	125700	87	57843	48197	83	1930	1503	18	1548	1022	8	3028	2283	29	288756	235192	91	0.0453551
108878	109757	74	31932	32027	70	1562	1605	16	1780	1784	16	3712	3648	29	525696	500882	82	0.0453551
159299	131186	85	62198	50129	83	1638	1244	14	1883	1513	18	4662	3677	35	593430	481046	91	0.0465486
231067	189713	93	113274	94806	90	3259	2466	29	2775	2354	26	5850	4762	38	587509	492005	97	0.0465486
279849	195138	98	138058	93749	97	2749	1665	29	2888	1887	29	6387	4551	43	744042	508104	103	0.0465486
120846	99993	79	51983	42457	80	1803	1360	16	1153	777	0	2482	2214	23	240360	190888	85	0.0477422
149622	130465	83	51294	44679	78	2284	1757	22	2392	2019	23	4117	3325	33	366024	312853	86	0.0477422
342457	225023	122	117945	77867	120	4895	3162	37	3873	2539	34	9289	6138	48	784354	519050	128	0.0477422
176238	145335	85	72646	60251	83	2040	1739	19	2373	1914	24	5067	4371	37	698359	586391	92	0.0489357
125647	103592	81	50789	42853	79	1571	1263	15	1614	1284	14	2555	1938	27	262417	215347	86	0.0489357
24864	26616	44	13424	13557	40	238	305	0	314	319	0	654	600	0	85112	87080	75	0.0501293
140296	120953	88	63780	56222	81	1268	1023	5	1500	1259	13	2502	2098	24	229194	204676	88	0.0501293
117136	105402	79	43533	38442	75	1304	1201	11	1638	1310	13	3089	2746	27	273150	237201	86	0.0501293
91613	92070	73	37540	37265	71	1016	991	0	1458	1477	14	3143	3270	25	415296	405648	81	0.0525164
214868	161239	93	76031	57345	90	3137	2459	28	2184	1706	24	5024	3770	37	433559	333497	99	0.0549035
50637	54117	66	14473	14949	40	317	371	0	622	694	0	1145	1214	11	169335	165434	75	0.0549035
280653	194895	104	160993	126801	102	5941	4308	38	5079	3987	37	9588	7330	48	884994	660110	110	0.0560971
238812	202225	92	126774	106363	90	3902	3187	31	3498	2851	31	7146	6047	40	745452	640683	98	0.0560971
129894	117514	81	50536	46835	78	1313	1231	11	1502	1173	14	4026	3541	32	514286	464560	87	0.0572906
78034	77527	73	15710	15521	42	958	981	0	708	767	0	1718	1820	18	167582	164060	81	0.0572906
165920	150733	81	52266	45785	82	2584	2199	23	1742	1662	18	3823	3507	30	354643	317680	88	0.0572906
186785	148596	91	72159	57720	86	2339	1794	24	1757	1494	18	3809	2886	33	372955	303015	93	0.0584842
91951	94286	71	24534	24837	52	1082	1053	6	1007	1083	5	2534	2654	22	391323	383073	80	0.0584842
43846	43875	66	16590	16807	43	247	411	0	422	372	0	782	754	0	107532	105039	74	0.0596777
197734	165486	91	95706	78880	87	3076	2350	28	2541	2440	24	5638	4802	37	516751	431461	94	0.0620649
146562	134307	82	64924	57931	78	1543	1409	14	1647	1389	15	3594	3327	28	414335	368634	85	0.0620649
175563	139271	98	68504	55633	85	2144	1708	21	1754	1445	18	4449	3578	35	413184	327429	90	0.0632584
59897	59708	71	24491	24257	60	528	533	0	556	530	0	1474	1322	14	172891	171873	76	0.0632584
158798	134188	84	63286	53191	82	1601	1605	17	2295	1899	22	4823	4103	36	637414	531099	91	0.064452
196879	153437	90	70028	53932	86	2792	2131	27	1895	1495	20	4508	3488	35	401742	320631	95	0.0656455
138845	123618	82	58149	50637	79	2024	1825	18	1543	1422	17	3378	3090	29	307599	258144	86	0.0668391
129458	120662	95	58001	54413	77	1926	1830	17	1131	1099	7	2736	2483	25	256476	236937	84	0.0668391
92660	93149	80	30183	29861	70	1414	1183	10	1540	1502	14	3184	2996	26	393389	397919	89	0.0668391
91007	87817	73	33485	32123	73	1141	1004	2	1027	992	0	1983	1881	19	191830	182113	80	0.0680326
126680	109810	95	49270	42382	78	2004	1816	19	1286	1000	2	2963	2622	27	267292	225019	85	0.0692262
69936	69328	72	26787	25858	69	931	845	0	812	675	0	1480	1409	14	151237	141669	76	0.0704197
328719	219425	125	116339	77809	122	4901	3137	36	4578	2946	39	9113	6262	48	797301	529262	129	0.0716133
148137	130124	84	55646	47109	82	1662	1430	16	1955	1758	20	4556	3911	33	593036	510768	90	0.0728068
31982	34057	53	8779	9100	34	311	342	0	434	361	0	804	807	0	126866	130724	69	0.0728068
150191	130633	94	59292	51660	81	1482	1285	13	1879	1559	17	4255	3636	33	594813	504206	87	0.075194
189214	153776	89	75725	61731	85	2188	1738	23	2467	1691	26	5641	4613	37	751016	598595	95	0.075194
166431	141343	83	94037	79292	84	1534	1259	15	1925	1798	20	4886	4129	34	572650	491319	89	0.075194
125496	119894	76	53131	49784	75	1644	1538	15	1883	1432	19	3772	3587	29	496695	471446	82	0.075194
128433	119070	79	65864	59204	77	1458	1415	13	1966	1524	18	4301	3970	31	572945	523336	85	0.075194
112452	99286	79	43140	38393	77	1417	1291	12	1312	979	0	2317	2055	24	223582	192207	82	0.075194
74539	72793	74	19081	19080	45	938	999	0	920	945	0	2048	1891	20	152905	146192	77	0.0763875
95921	94124	80	32916	32218	71	1071	1193	9	1686	1647	16	3098	2901	26	448645	435344	80	0.0763875
38697	39193	65	13862	14007	40	364	488	0	351	323	0	730	799	0	94135	91869	72	0.0775811
41173	43392	66	18344	18555	45	465	427	0	354	393	0	1225	1159	10	150040	148675	73	0.0775811
90114	86075	76	26565	24964	66	1737	1687	17	1005	1029	4	2237	1922	23	199108	186819	80	0.0787746
274790	210261	99	152425	121457	98	4318	3265	35	4483	3479	36	9885	7746	46	1.04858e+06	951993	106	0.0787746
75716	74186	66	33226	31498	63	1152	1142	9	754	723	0	1823	1817	19	169942	153180	78	0.0787746
90705	92275	74	43618	44149	71	1217	1035	4	1170	1019	3	2608	2595	24	389309	373338	79	0.0787746
210453	168329	91	91742	72345	89	2441	1979	24	2588	1945	26	6177	4874	38	787780	617021	97	0.0811617
150367	127098	85	68143	55912	83	1489	1269	13	1876	1529	17	4429	3705	34	612058	503538	92	0.0811617
131575	113584	85	48447	40951	80	1737	1467	17	1415	1192	12	2999	2707	26	309404	267374	85	0.0823553
106190	91256	79	42321	36966	77	1227	1024	4	919	941	0	2290	1928	23	236295	201937	85	0.0823553
90088	93843	71	17045	17371	43	1701	1670	16	1600	1477	14	2752	2762	25	234479	229001	77	0.0823553
309341	214929	101	113089	77949	99	4773	3219	36	3513	2313	35	7518	5273	45	640896	459210	105	0.0823553
91176	84146	74	43786	39811	75	1036	1123	7	1138	1042	6	2059	1951	21	187591	173878	80	0.0823553
125725	119385	85	52220	51155	75	1273	1481	12	1419	1287	13	3406	3116	28	462403	438770	83	0.0835488
205520	158783	91	78905	61251	88	2265	1822	22	2530	2010	26	4779	3505	37	401468	298629	95	0.0835488
137623	121933	82	56205	49289	79	1331	1062	7	1504	1322	13	3612	3139	29	392760	343087	86	0.0835488
151820	136648	84	64532	57341	80	1600	1547	17	1698	1653	18	4249	3965	31	477645	415436	89	0.0835488
152365	129559	84	53384	44707	82	2291	1962	21	2133	1733	20	4496	3755	33	374200	318732	89	0.0835488
80631	81967	72	23908	24366	47	514	637	0	853	866	0	1922	1973	20	262108	256616	77	0.0835488
179801	140526	89	66701	52348	85	1893	1609	19	1931	1336	18	3928	2991	33	342059	272435	91	0.0847424
81746	76822	74	32928	30332	71	1020	903	0	743	873	0	1898	1831	19	190051	176454	80	0.0847424
78042	76868	71	18207	18049	46	1005	928	0	753	741	0	1518	1428	15	181419	178872	79	0.0847424
105542	98954	78	41305	37438	76	1157	1059	6	1201	1124	9	2162	2117	22	255300	227345	86	0.0847424
142038	132955	87	49764	47326	76	1257	1186	11	1380	1099	8	3158	2827	28	292777	257262	86	0.0871295
133033	110726	85	53711	45242	80	1615	1293	13	1442	1216	11	3371	2673	30	339659	272775	87	0.0871295
39337	39490	60	19205	19762	45	545	447	0	241	470	0	820	772	0	105829	104609	71	0.0871295
168207	137004	86	62425	51176	83	2373	1889	23	1615	1084	11	3635	2803	34	325868	256570	92	0.0871295
118183	100166	84	45195	38179	78	1846	1770	19	1313	907	0	2910	2551	26	281045	238119	87	0.0883231
69559	68061	72	25947	26132	61	430	628	0	675	618	0	1483	1420	14	156230	153405	76	0.0895166
88948	82084	75	33513	29950	74	1290	982	0	900	646	0	1765	1692	20	173972	155827	82	0.0895166
101534	101940	76	22778	22662	48	1198	1178	9	1480	1534	13	3290	3156	28	424294	406221	90	0.0895166
334337	242631	105	183824	131307	103	9327	6899	45	8040	6039	46	17253	13085	60	1.04858e+06	1.01776e+06	107	0.0895166
301944	210524	109	109871	77910	107	4756	3463	35	4177	2870	35	8125	5789	45	689019	486187	114	0.0895166
94512	91556	83	25606	25339	64	862	846	0	1193	1249	12	3416	3441	26	415474	401050	82	0.0907102
113227	108540	85	24721	24515	55	1193	1205	10	1371	1405	14	3950	3887	28	488804	470702	84	0.0919037
116944	101421	91	55850	49926	77	1180	1161	9	1166	1053	8	2918	2432	26	217215	191726	83	0.0919037
81553	81950	75	19980	19976	46	820	816	0	1091	1154	9	2464	2373	22	331752	333439	79	0.0919037
148651	111368	105	53023	31995	101	1815	1550	13	1872	1386	15	4663	3758	28	609533	488453	111	0.0919037
278312	202287	113	91859	66942	109	4271	2993	33	3400	2404	30	6785	4902	41	651030	488184	117	0.0930973
110994	109126	75	51097	51080	74	1579	1471	16	1798	1766	18	3716	3579	29	520911	491567	82	0.0930973
211625	155950	92	73010	54599	89	3074	2377	29	2468	1689	27	5361	4118	38	457378	334751	97	0.0942908
116640	96232	88	41652	35273	78	1463	1324	13	1072	848	0	2539	2033	26	258021	217053	88	0.0954844
75259	72196	73	32193	29827	72	1103	1229	9	1071	859	0	1650	1535	17	176066	160907	79	0.0954844
208522	165452	91	95581	76333	87	2178	1717	23	2517	1806	29	6333	4983	39	862275	679469	97	0.0966779
168765	148170	97	66427	58791	83	1936	1912	19	2018	1513	17	3888	3286	33	339880	293944	90	0.0966779
90206	90622	79	22756	22935	50	1059	1208	10	706	803	0	1908	2017	18	184030	179618	79	0.0978715
42287	43146	67	21718	21772	51	418	345	0	474	496	0	783	882	0	115651	114192	70	0.0990651
153528	137572	84	82336	74241	81	1781	1591	18	1966	1709	20	4856	4170	34	693477	615129	89	0.101452
105091	103312	77	27650	27566	68	1390	1302	12	1461	1353	14	3400	3312	27	443168	432289	82	0.102646
149546	129220	88	66156	59024	82	1566	1532	15	1687	1423	16	3652	3127	30	389524	327685	90	0.103839
200116	153502	109	85962	65206	109	2261	1493	23	2345	1751	25	6457	5003	41	805575	624375	109	0.103839
86240	84134	74	31979	31195	71	1264	1135	9	1116	909	0	1991	1884	21	168698	160602	78	0.105033
103927	103685	73	42395	41519	72	1225	1161	10	1225	1117	10	3554	3517	28	429947	411731	80	0.106226
74605	74163	71	26913	26843	65	869	878	0	694	709	0	1853	1813	18	269825	265350	77	0.10742
319521	215639	112	128318	89826	107	4416	3010	34	4104	2563	37	8215	5590	47	713570	490122	113	0.108613
82540	86517	70	18079	18580	42	794	862	0	1172	891	0	2576	2647	23	325425	325501	79	0.108613
95430	89165	77	36018	33345	74	1319	1252	10	1204	1080	6	2320	2193	22	220885	203567	80	0.109807
215240	165449	96	85289	65607	89	2242	1691	22	2572	2074	25	6647	5074	41	857167	667403	98	0.111001
120974	106887	79	45355	39464	77	1547	1497	15	1250	1147	12	2591	2413	25	237696	204214	83	0.111001
136869	115243	81	55642	46207	80	1899	1817	17	1411	1347	17	3380	2831	29	306140	249366	85	0.112194
55498	56608	67	23035	23563	48	666	560	0	469	595	0	1121	1151	8	138174	131821	72	0.112194
188500	159972	97	91600	80820	84	3075	2824	26	2471	2173	24	5110	4325	35	478007	412261	89	0.112194
109706	111406	74	35802	34801	73	1277	1211	10	1753	1539	18	4121	3941	29	470359	438467	91	0.112194
109957	106844	77	31888	31528	73	1346	1356	12	1508	1351	14	3651	3444	28	466808	455627	83	0.113388
100283	96642	87	31577	31260	71	915	854	0	1541	1352	16	3456	3522	26	452920	442495	81	0.114581
105292	100425	78	27644	27113	72	1181	969	0	1277	1191	9	2856	2856	25	302653	280183	81	0.115775
107001	93186	80	39413	33586	76	1384	1234	12	1203	1051	6	2469	2023	25	229931	190419	82	0.115775
100431	98335	75	49768	49234	73	1045	1044	4	1104	1217	10	2779	2689	24	387321	383120	80	0.115775
106400	105133	74	39642	38883	72	1420	1434	13	1193	1286	13	3702	3576	28	475903	458144	81	0.115775
113047	114668	73	23429	23029	52	1516	1398	14	1717	1904	17	3942	3977	29	539048	515443	82	0.116968
130329	122831	78	56597	51534	77	1681	1513	17	1881	1613	18	4513	4221	32	587031	535422	84	0.116968
131351	112139	80	54694	47407	79	1579	1328	15	1359	1047	7	2575	2200	26	264288	222062	83	0.116968
300251	211358	108	158583	119650	109	4196	2859	33	3702	2444	35	6917	4728	43	600075	424021	112	0.119355
51672	51510	63	13226	14076	38	773	607	0	411	311	0	1030	984	0	109214	106481	72	0.119355
153079	135934	83	64915	58789	81	1623	1407	16	2029	1766	20	4996	4412	34	655626	578746	99	0.121743
72010	72042	72	28346	28245	67	1178	1123	7	1003	793	0	2030	1892	20	187263	177078	78	0.126517
103978	88069	80	40465	34338	77	1691	1304	15	1213	1010	3	2148	1870	24	212675	175112	85	0.126517
226247	168871	96	72925	54985	92	3009	2072	30	2979	2244	28	6253	4657	40	588010	433981	101	0.131291
87341	83233	73	33661	31068	74	1388	1171	11	1053	893	0	2306	2163	23	209150	194447	80	0.132485
109836	94243	84	43389	37060	78	1903	1412	18	1310	1100	9	2557	2188	24	229625	192061	85	0.133678
48613	49565	67	18193	18391	46	511	577	0	336	385	0	1322	1074	7	151443	143279	75	0.137259
103058	104291	72	55449	54827	73	803	997	0	1200	1085	7	2904	2841	24	351706	336718	80	0.137259
108432	92011	80	43696	37035	77	1476	1188	11	1265	1067	7	2747	2227	27	270318	224181	84	0.138452
112292	110236	77	34998	34488	73	1334	1352	12	1387	1438	13	3610	3628	28	506482	477293	84	0.138452
38494	40116	63	17343	17767	43	479	585	0	365	290	0	1027	1062	6	124889	128019	71	0.139646
67004	67081	79	18765	18822	46	781	849	0	608	767	0	1415	1445	13	159865	152556	75	0.140839
97224	97266	73	32668	32270	72	1223	1163	11	1555	1281	14	3146	3049	26	443707	427218	81	0.142033
192067	152375	86	75550	60915	85	2176	1488	23	2088	1759	22	4477	3763	33	472039	367831	90	0.142033
121359	107453	79	53908	48088	78	1063	789	0	1730	1483	16	3066	2723	27	390271	341278	85	0.142033
141711	132035	78	58348	52446	77	1566	1382	15	1679	1652	17	4396	4072	31	581538	536743	85	0.143227
78649	79555	79	22746	22561	50	1241	1323	11	683	677	0	1691	1485	16	152046	145025	78	0.143227
84992	86123	73	27695	27729	64	1265	1201	10	1147	1040	6	2810	2831	23	361157	344252	78	0.143227
120777	111138	83	61429	57260	77	1171	1104	7	1277	1067	6	2445	2354	23	295667	265535	85	0.14442
82942	79487	71	35587	33122	62	1119	982	0	881	739	0	2038	1910	21	182858	169690	79	0.14442
150573	141045	80	57277	52636	78	1689	1609	15	1716	1520	18	4628	4128	33	564553	512178	86	0.145614
69841	69047	73	20585	20288	49	1162	1096	8	749	654	0	1839	1816	17	166206	157741	75	0.146807
161011	133310	86	69833	57430	83	1879	1734	18	1607	1209	13	4487	3737	33	612321	518932	91	0.146807
190003	162805	88	112605	99992	84	4020	3641	29	3254	2944	25	6677	5831	38	553165	491451	87	0.149194
163355	138232	83	71170	60864	82	1971	1761	18	1630	1472	16	3086	2530	29	312643	258257	88	0.149194
97372	94012	90	29480	28730	71	966	833	0	1117	1029	5	2849	2640	26	265215	252955	79	0.149194
50064	51550	67	12273	12522	38	572	610	0	721	642	0	997	1210	9	134687	130724	73	0.150388
55896	57708	68	11214	11424	37	500	531	0	543	585	0	1284	1349	12	156460	157251	76	0.150388
81351	78587	88	37875	37758	70	810	793	0	1372	1190	11	2357	2316	22	322882	309482	78	0.150388
45345	46016	67	20794	21464	45	258	321	0	433	590	0	999	1185	8	140791	138863	73	0.151581
177599	141475	95	61395	50500	85	2117	1570	21	2019	1539	21	3905	3045	33	381441	295253	91	0.151581
161734	129794	84	52836	42365	83	2341	1967	23	1713	1242	16	3916	3176	32	336925	257805	90	0.151581
129364	106390	81	57872	46928	80	1873	1377	18	1591	1123	9	3150	2370	31	265222	209525	85	0.152775
101223	84984	85	41187	34783	77	1042	854	0	1103	911	0	1939	1643	20	207640	179841	84	0.153969
194503	145344	92	71137	54923	89	2815	2104	26	2570	2005	26	5147	3859	38	466651	354489	97	0.153969
115078	97784	82	42598	35810	79	1447	1165	11	1207	1012	4	2448	2111	23	228174	189901	86	0.153969
45988	47618	67	15851	16219	41	499	438	0	359	339	0	1226	1210	10	131541	133923	73	0.153969
109020	107488	88	34767	34525	71	1036	1267	10	1792	1681	16	3896	3899	29	492465	474412	83	0.156356
92222	90466	74	35378	33513	72	1302	1238	10	1373	1136	8	2819	2638	25	224572	213390	80	0.156356
95577	96399	73	30594	30308	71	959	934	0	1223	1126	10	3176	3118	27	384136	368026	80	0.157549
104353	103139	76	39296	38357	73	1083	879	0	1470	1361	15	3266	3193	27	434586	415892	83	0.157549
59276	58474	69	23915	23913	57	620	659	0	528	567	0	1278	1272	12	113376	105222	75	0.158743
140746	118119	92	56290	46856	80	1762	1496	20	1761	1307	17	3334	2675	30	295541	242765	89	0.158743
113647	94482	84	45580	38748	80	1372	1023	5	1469	1073	7	2649	2394	25	261354	213947	88	0.159936
121043	109006	85	50769	45978	78	1072	841	0	1320	1118	9	2966	2630	27	375534	338034	88	0.159936
267738	202719	94	90945	67974	94	4057	3307	32	3228	2239	32	6720	5406	42	631832	490607	99	0.159936
352518	239626	112	135644	91436	111	6446	4651	38	5749	3966	43	11992	8185	52	1.02778e+06	710498	116	0.16113
76896	65218	88	30212	26690	73	902	971	0	784	655	0	1680	1448	17	170503	148890	81	0.162323
56146	55109	74	16835	16717	44	282	395	0	335	419	0	1117	1170	8	131739	132223	75	0.162323
94681	95315	77	23267	23079	53	760	714	0	1100	1225	11	2694	2784	23	399390	387657	82	0.163517
118575	102787	91	41460	36039	79	1476	1290	11	1297	1039	6	2595	2360	25	215375	185008	85	0.164711
132974	112344	91	50725	43081	80	1345	1180	11	1296	1032	6	2795	2361	25	248704	210330	86	0.164711
152847	128038	86	61718	51819	83	1513	1107	11	1721	1143	12	4320	3578	32	558191	482204	90	0.164711
122784	112078	92	55329	49807	78	1122	951	0	1186	1164	9	3189	2666	29	336238	301257	87	0.165904
39544	41991	49	9678	10103	35	437	371	0	489	543	0	956	986	0	131986	128494	74	0.165904
340000	238053	119	136566	97981	118	5968	4070	37	4892	3400	36	10308	7351	50	957385	712478	125	0.167098
197617	161921	86	90225	74656	86	2342	1957	21	2594	2295	23	5729	4569	37	829660	679599	93	0.167098
122698	110079	81	54763	49233	78	1473	1316	13	1629	1184	10	2943	2779	26	309709	278474	85	0.168291
237834	191632	96	122194	97691	91	3052	2452	27	2786	2062	27	5455	4290	38	579821	484558	96	0.168291
164444	98332	101	61076	37369	98	1850	1064	6	1342	831	0	3339	1723	44	354947	180877	103	0.168291
95415	96103	73	27820	27946	70	1239	1385	11	1222	1143	8	2819	2752	25	418690	403972	80	0.169485
151818	123754	90	61058	50300	82	2039	1764	19	1541	1304	13	3252	2637	29	285591	233641	89	0.169485
138158	114268	86	54413	46137	81	1598	1235	18	1708	1224	15	3084	2441	30	272493	220304	90	0.170678
109617	107231	78	58982	58074	75	1368	1477	14	1180	1355	12	3452	3578	26	458558	441024	83	0.171872
102089	89003	80	43925	37840	77	1548	1306	15	1073	1104	7	2297	1954	25	215782	183853	82	0.173065
69714	68987	73	15539	15348	41	982	1118	6	897	805	0	1729	1780	18	165555	166891	75	0.174259
120402	108098	81	51227	45605	78	986	1005	2	1287	1210	12	3018	2685	27	343495	300569	85	0.174259
80619	82513	73	23588	23523	50	1169	1054	7	892	920	0	1884	1900	19	180009	174861	79	0.174259
106014	104654	80	27318	27143	70	1028	1142	8	1438	1487	14	3565	3574	28	429613	408548	81	0.175453
36533	36339	65	12160	12228	38	306	356	0	202	271	0	806	899	0	90913	91641	70	0.176646
61467	62146	80	24336	24424	56	523	551	0	640	668	0	1307	1346	11	131145	130774	74	0.176646
245531	182778	93	81142	59932	92	3521	2640	30	3368	2540	32	6630	4970	41	544256	409500	98	0.176646
197016	167236	87	72522	61258	84	3018	2585	27	2650	2242	24	5620	4788	37	457939	393714	92	0.180227
120106	107260	81	52346	44868	78	1000	849	0	1374	1101	7	2644	2416	24	285683	251792	83	0.18142
124305	104461	82	50293	42283	79	1935	1527	18	975	850	0	2655	2212	27	247429	211125	85	0.182614
189294	151030	95	82566	65166	85	2051	1631	19	2189	1608	23	4497	3463	35	626152	489822	92	0.183807
57519	57776	70	12878	13239	39	693	728	0	620	767	0	1303	1313	12	118220	110400	75	0.186195
84855	83403	73	33798	33410	70	757	741	0	1103	1055	5	2575	2709	24	249788	241625	80	0.187388
161523	139606	83	74191	64584	83	1966	1885	20	2223	1866	23	4540	3905	34	509818	447371	89	0.187388
62932	62760	79	18163	18298	44	737	843	0	718	760	0	1414	1390	13	144858	138466	73	0.188582
89303	87971	76	38412	38302	72	969	890	0	957	1045	4	2566	2446	23	313167	312277	79	0.190969
124365	122919	76	32799	32351	73	1977	1991	20	2201	2158	22	4826	4541	33	628204	589613	83	0.190969
65860	64557	71	13988	14154	40	954	957	0	839	763	0	1670	1616	17	150752	148010	77	0.192162
363843	234830	123	123260	77606	121	5557	3735	38	4870	3192	41	10281	6698	50	955139	622442	126	0.192162
124790	109919	90	46845	42134	78	1242	933	0	1440	1276	13	2671	2416	25	307288	273506	85	0.194549
131427	118570	92	52469	45778	79	1248	1277	11	1391	1365	14	3502	3220	28	523324	467346	85	0.195743
48813	49016	69	18676	18755	46	579	707	0	691	599	0	978	1027	4	114795	115601	73	0.196937
136066	121133	80	63499	54852	80	1420	1283	13	1654	1472	18	3787	3480	30	523272	448440	88	0.200517
21065	23323	46	7392	7667	33	349	269	0	248	410	0	716	682	0	73489	72067	68	0.200517
216897	170126	91	83981	66267	88	1912	1568	20	2795	2112	29	6263	4984	40	838379	672462	95	0.201711
108635	97606	80	39109	35511	75	1644	1394	15	1115	1064	6	2837	2562	26	250119	226471	85	0.204098
67573	65779	72	24800	23879	57	559	532	0	970	1063	6	1662	1563	17	181526	173214	76	0.204098
110358	108357	76	33659	33070	73	1592	1687	17	1914	1885	18	4316	3851	32	526650	502378	83	0.206485
194260	151335	103	80335	63145	85	2334	1708	25	2283	1731	22	5729	4388	40	768546	587500	95	0.207679
228196	172918	96	85703	66137	91	2322	1631	24	2469	1701	27	5439	4031	39	643537	467322	101	0.208872
180738	155314	89	57633	48618	82	2180	2194	19	1786	1722	19	4804	4227	35	684945	602335	89	0.210066
49268	52286	64	15733	16001	42	313	322	0	334	479	0	895	993	0	110627	111289	71	0.211259
171535	140486	95	65265	53761	84	1696	1316	16	1795	1465	17	4516	3813	34	480076	400493	92	0.212453
91098	79831	80	39581	35241	75	1177	1000	1	782	729	0	1800	1680	17	183797	162051	83	0.213646
245316	180918	94	86199	63519	91	3486	2696	29	3267	2325	32	6660	4795	43	567838	420054	98	0.21484
128512	121606	81	50623	47216	77	1170	1181	9	1384	1417	14	3640	3586	27	459795	436183	85	0.216033
224825	185021	93	160426	139738	93	5969	5103	35	5234	4315	37	11879	10203	46	1.01983e+06	854178	98	0.219614
69594	69694	81	16471	16457	44	1091	1088	6	423	460	0	1532	1456	16	135560	128835	77	0.222001
89473	86223	76	34435	32568	72	1050	923	0	1044	948	0	2587	2322	23	206851	194535	81	0.222001
143247	131030	90	69955	64542	79	1821	1619	18	1896	1711	18	4925	4639	33	668982	610664	88	0.222001
236126	177735	112	88755	63030	112	2997	2057	28	3026	2532	26	6483	5093	40	582971	418071	112	0.222001
303019	213229	111	109799	79154	108	4960	3331	37	4416	2869	39	8729	6265	46	773046	530035	114	0.223195
108046	108110	73	39423	39051	72	1375	1127	9	1455	1311	13	3461	3377	27	499458	474956	82	0.224388
60592	61777	67	15819	15935	42	685	701	0	612	643	0	1368	1357	14	115896	112957	72	0.224388
207955	156491	92	72974	55215	89	2687	2201	26	2036	1590	21	4287	3341	34	387145	296882	96	0.225582
192275	145111	89	74897	57127	87	2473	2062	23	2766	2127	28	5224	3822	38	435776	321455	94	0.225582
79394	77938	74	27286	27190	65	962	827	0	1018	956	0	2306	2164	22	298146	288488	78	0.226775
52779	53267	75	12980	13138	38	380	416	0	662	657	0	958	969	0	128438	127802	74	0.226775
95015	84678	76	41657	36688	76	796	1000	1	997	841	0	2358	1994	24	191130	168567	82	0.226775
251298	188950	93	94794	72605	90	3524	2634	31	2888	2206	30	5552	4079	39	478979	361999	95	0.227969
228022	169504	102	86580	66321	94	3215	2448	28	2869	2181	28	6075	4535	41	538753	396091	101	0.227969
144193	117103	86	43415	34914	81	2206	1764	23	1340	1058	8	3178	2604	28	291233	241649	87	0.229163
72011	65790	75	27952	25685	69	946	908	0	801	861	0	1519	1352	13	180816	162718	81	0.230356
174787	141684	100	81349	68963	84	2490	1942	23	2225	1548	25	3972	2979	33	346310	286508	93	0.230356
83878	85397	72	26847	27090	54	1010	1012	2	998	851	0	2529	2434	24	328011	324473	80	0.230356
42897	44497	66	10422	10977	36	559	543	0	413	423	0	998	1047	5	96259	92988	70	0.230356
84732	85993	72	40244	40775	70	1096	1034	4	1183	1150	9	2656	2720	23	381373	373068	78	0.23155
77676	75314	74	26444	25726	63	1192	1251	10	865	926	0	1915	2055	20	158876	149089	78	0.23155
130741	117788	89	54192	48744	79	1863	1984	17	1756	1494	19	4065	3700	30	548617	493766	87	0.232743
204951	164337	90	70536	56014	86	2680	2178	26	2348	1873	24	5002	3818	36	439186	348697	98	0.233937
57042	56781	75	13794	14165	39	691	755	0	451	562	0	1393	1382	14	140069	130736	74	0.233937
171787	143289	84	65067	52202	84	1634	1450	14	2282	1822	24	4848	3812	37	589581	492278	92	0.23513
92451	91537	89	24254	24006	56	1123	975	0	845	968	0	2793	2735	24	356875	341418	81	0.236324
102305	88172	80	38528	33684	77	1208	1171	8	1336	1158	11	2261	1920	23	232741	200593	85	0.236324
152813	130920	82	58276	48820	81	1563	1383	15	1830	1567	18	4665	4124	34	653489	563552	90	0.236324
92611	91548	74	23169	23092	51	707	899	0	933	844	0	2681	2560	24	324693	310875	82	0.237517
89229	90054	79	35435	35056	71	1023	859	0	1044	1032	4	2589	2563	23	346976	336130	80	0.237517
196602	152878	94	75001	58400	88	2318	2042	22	2194	1555	23	5512	4451	38	745255	577026	98	0.239905
115794	114147	75	36667	35948	73	1293	1335	12	1366	1481	14	3423	3283	28	480779	465353	83	0.239905
138311	131421	77	55921	53361	76	1655	1500	15	1701	1587	15	3906	3682	29	568023	548001	83	0.242292
44551	44992	62	12863	13266	39	590	533	0	505	420	0	1104	999	0	97877	97443	73	0.242292
263913	192946	98	122609	96567	97	3843	2856	32	3343	2652	31	6514	4794	42	535642	400004	101	0.242292
205076	158163	98	71797	55891	88	2802	2359	26	2385	1775	25	5191	4026	38	453556	352634	96	0.243485
84575	84815	74	23591	23302	50	1136	1194	9	1238	931	0	2166	2072	23	180455	174658	78	0.243485
186700	146368	88	81176	65485	87	2871	2174	27	2242	1791	22	3802	3061	31	365856	280321	92	0.243485
134196	126530	89	43713	42463	74	1440	1475	14	1770	1659	17	4427	3954	33	555951	537044	84	0.244679
122606	112228	78	53471	47467	78	1192	880	0	1551	1552	17	3906	3591	31	494681	448500	86	0.245872
83758	82510	80	29591	30035	67	812	810	0	1017	888	0	2159	2148	20	304634	292322	83	0.245872
76983	78813	72	30063	29714	64	827	840	0	573	737	0	1923	1861	20	185433	179733	76	0.247066
149337	142300	81	42805	39088	78	1874	1733	17	1501	1531	14	3528	3361	28	324233	296423	85	0.247066
95544	90835	77	34079	32007	73	1167	1166	9	904	884	0	2148	2081	21	264460	238280	81	0.247066
122210	116943	79	48190	44802	76	1713	1362	17	1857	1682	18	4612	4502	31	609019	567725	84	0.248259
101416	100047	75	50995	50387	74	2119	2157	20	1854	1668	17	3524	3293	29	319089	299426	81	0.249453
65958	65454	79	18910	19199	43	1050	944	0	618	609	0	1564	1429	16	127451	124252	74	0.249453
132047	114307	87	41372	36632	78	1991	1735	19	1375	1157	12	2662	2452	25	259792	238296	86	0.249453
66464	67284	73	28407	28370	66	835	841	0	567	689	0	1432	1258	13	145778	144357	73	0.250647
106928	106667	74	47631	46767	73	1500	1510	15	1673	1609	16	3712	3664	28	509467	494210	80	0.253034
227386	180784	88	127054	102265	90	2648	2116	26	2916	2348	27	5955	4677	39	592266	477436	95	0.253034
315682	251503	96	233623	192266	97	9970	7720	41	8440	6855	45	17125	14110	60	1.04858e+06	1.02981e+06	104	0.253034
51109	51239	83	16232	16295	45	398	454	0	388	334	0	1058	1090	6	126089	120290	73	0.254227
106013	103876	76	28210	27690	66	1230	1213	11	1429	1331	13	3317	3266	27	462303	446326	82	0.255421
62695	63810	84	16754	16806	43	589	538	0	682	520	0	1464	1383	14	152455	154755	71	0.255421
50662	51886	61	15076	15181	42	611	571	0	676	617	0	1309	1357	13	177303	175269	75	0.256614
140590	112820	100	48755	39040	81	1622	1162	10	1466	1229	14	3683	2951	31	330384	261928	92	0.256614
155063	129327	84	67911	56916	82	1824	1523	15	2173	1547	21	4866	4011	36	646524	541691	89	0.257808
140561	124221	81	42586	37117	77	1590	1345	15	1214	1074	8	3436	3010	30	492923	445777	87	0.259001
221275	171104	100	78623	59700	90	2761	2096	27	2776	2260	28	7556	5698	43	940883	724727	96	0.260195
166405	142474	84	79170	69173	82	2312	1834	24	2002	1593	22	3697	3246	30	373538	311726	86	0.260195
290462	199924	112	101895	70794	108	4439	3234	33	3264	2296	32	7332	5001	43	634906	440158	116	0.261389
92526	90264	78	39891	38581	72	1535	1371	12	1049	994	0	2484	2343	21	208993	187780	89	0.261389
79272	82639	71	18876	19592	41	1111	1093	7	1032	1001	1	2190	2178	22	331631	322146	76	0.261389
134664	109072	84	54194	44914	81	2045	1659	21	1176	1028	4	3169	2618	30	278665	223220	86	0.262582
147604	130688	83	75833	67898	81	1943	1818	18	1589	1709	19	4254	3890	30	608997	552325	89	0.263776
179411	159035	88	73172	64898	84	2240	2033	21	1929	1588	18	3732	3345	30	319447	290558	89	0.263776
148602	128538	83	66487	57385	80	1696	1254	16	1536	1364	14	3305	2800	29	329927	277524	85	0.263776
60475	61777	71	13913	14057	41	829	749	0	1032	806	0	1449	1352	14	157948	156882	77	0.264969
42323	43269	68	9742	9860	36	392	316	0	408	498	0	896	1040	4	99303	96816	71	0.264969
221147	170555	92	90898	72160	91	2789	2029	27	2564	1791	26	4799	3725	36	423161	325535	97	0.266163
120752	102029	88	48018	41625	79	1476	1258	14	1542	1250	13	3056	2394	28	278470	227007	84	0.267356
73488	74385	73	28417	28245	66	1212	1296	11	831	754	0	1839	1766	19	181888	177287	76	0.267356
95516	89833	79	36365	33615	73	1394	1278	12	1056	1120	8	2436	2122	25	196948	180249	80	0.267356
147516	122065	82	52359	43021	80	2328	1904	21	1907	1361	19	3979	3183	32	349567	289635	87	0.267356
146736	129578	90	64351	55296	82	1752	1532	16	1735	1575	18	4240	3642	33	600157	523692	90	0.269743
27866	29156	50	17265	17898	42	435	429	0	207	222	0	689	841	0	83872	84240	68	0.269743
91884	86078	76	32110	28795	75	1436	1307	13	832	913	0	2179	1868	21	194132	174494	78	0.269743
245723	189843	99	116757	94114	95	4314	3212	33	3165	2560	29	6734	5420	39	577312	461801	101	0.269743
161727	137596	84	68468	56548	83	1719	1473	17	2202	1781	22	5611	4664	38	701918	576529	93	0.270937
214997	172118	88	71130	56690	86	2157	1610	21	2495	2057	25	4658	3813	35	473782	373237	93	0.270937
98569	97971	74	40951	39778	72	1108	1050	4	1163	1083	7	2642	2658	25	322539	305744	79	0.270937
70911	73274	70	33146	33576	69	1113	1214	10	952	858	0	2309	2276	22	292024	286780	77	0.27213
70125	67732	75	23536	23102	55	912	840	0	584	600	0	1254	1221	11	142033	135297	75	0.27213
186418	154403	102	73374	61412	84	2073	1591	20	1619	1530	18	3283	2751	29	341172	280764	93	0.27213
175512	142820	83	62551	51006	84	2410	1997	23	2206	1777	23	4243	3321	34	404507	324938	90	0.273324
313047	208272	125	138827	96040	112	4295	2817	34	4228	3137	37	9551	6529	51	910608	662748	120	0.274518
44133	45618	53	12630	13062	38	448	479	0	430	483	0	1075	979	0	115251	111577	70	0.274518
200148	158148	91	65777	52167	87	2838	2227	26	2877	2354	30	5571	4441	38	484357	385591	94	0.275711
104768	90675	80	43215	37709	77	1275	1069	6	1210	1016	4	2198	1966	23	234725	205004	88	0.276905
163975	141923	83	62371	54425	81	1536	1270	16	1655	1370	14	4056	3581	31	484572	424899	87	0.276905
129944	124874	82	39159	38264	74	1802	1814	19	1689	1585	16	4289	4018	31	572118	531626	84	0.278098
78468	80139	71	31790	31801	70	816	987	0	1026	1000	1	2081	2109	21	286674	278157	78	0.278098
84035	83736	74	40734	40910	71	997	929	0	1027	995	0	2730	2787	24	336634	326810	79	0.279292
102854	91237	83	34996	30572	75	1174	1037	6	1230	1193	9	2288	2007	24	235037	203499	83	0.284066
211100	184010	86	120966	105939	85	6818	5692	37	5036	4202	36	11232	9726	46	921092	777647	91	0.286453
96184	94777	83	25308	24914	57	1432	1263	11	1117	988	0	3007	3030	24	407482	390599	82	0.286453
103515	100453	75	34199	33197	73	1493	1319	15	1722	1613	15	3915	3764	29	458497	427305	91	0.286453
49245	51690	59	14162	14533	39	613	674	0	659	564	0	961	962	0	103638	102005	70	0.287647
153911	134577	81	79259	69965	82	1611	1479	17	1729	1556	18	4688	4164	34	680965	582279	89	0.287647
88317	83139	75	36032	33668	72	1413	1496	14	876	1033	4	2265	2097	22	207107	189621	79	0.290034
66421	66877	70	18545	18479	45	839	803	0	620	661	0	1619	1608	17	157109	153183	75	0.290034
186906	161884	91	76975	65892	84	2497	2094	24	1656	1581	19	4611	3746	34	402493	348427	90	0.291227
130836	109732	98	46435	39030	79	1850	1481	18	1481	1086	11	2982	2238	29	267515	217224	86	0.294808
117221	103299	82	46788	39991	77	1840	1519	21	1343	1140	9	3099	2575	27	267156	226969	83	0.294808
90167	79727	78	38751	34720	74	1299	1083	7	961	840	0	2147	1771	21	181575	155901	82	0.296002
70259	72156	71	14302	14472	39	989	776	0	872	758	0	1832	1905	17	140539	144742	74	0.296002
285296	205580	106	99237	71123	103	4376	3134	33	3779	2850	32	8258	5943	45	701538	509520	110	0.297195
264863	186641	108	88321	61613	103	3486	2629	29	3287	2496	32	6252	4544	41	594482	416025	108	0.298389
209729	173830	88	100351	84689	88	2637	2084	24	2492	2093	25	5476	4716	36	556341	462565	96	0.299582
43055	46010	57	16832	17142	44	404	502	0	445	461	0	1225	1260	10	163389	162171	72	0.301969
216543	165382	91	73555	56459	89	2958	2358	27	2362	1916	25	5228	4028	37	456851	355392	97	0.304356
147415	122226	85	55465	47169	80	2110	1620	22	1316	1153	13	3259	2698	29	315957	258909	86	0.30555
208291	166675	103	81047	67651	88	3195	2587	28	3080	2644	29	7077	5819	40	590014	483512	95	0.30555
169185	140844	86	70911	58516	84	1957	1629	18	2154	1613	21	5162	4351	35	697809	582847	92	0.30555
67367	65924	76	28083	26926	69	847	886	0	740	718	0	1522	1449	13	146929	138060	76	0.306744
229089	168870	92	83697	62477	90	2765	1785	29	2837	1931	29	5275	3844	39	468224	341122	94	0.306744
101475	99444	86	20559	20113	48	1741	1568	16	1523	1401	15	2776	2733	24	275661	270225	80	0.307937
159131	131696	82	57036	47363	82	2576	2133	25	1777	1389	18	4178	3379	33	371840	294758	88	0.309131
57727	55705	78	24262	23419	57	721	663	0	449	574	0	1215	1171	9	155510	152155	73	0.309131
142219	128850	81	54724	48883	79	1514	1372	13	1861	1527	20	4285	3850	32	563731	498980	89	0.310324
201927	156953	91	89878	70441	88	2644	2231	25	2703	1770	29	5482	4396	38	781639	610993	95	0.310324
129693	118767	80	50018	42962	79	1647	1370	14	1356	1241	12	2981	2560	27	308617	268706	85	0.310324
132484	108850	84	44071	36380	79	1581	1213	14	1645	1357	17	2875	2500	27	288047	229939	86	0.312711
50566	49617	74	13715	13422	40	466	601	0	309	345	0	1206	1151	9	135800	129987	76	0.312711
101678	98422	85	28553	27567	73	1514	1270	13	1241	1084	7	3084	2975	25	444874	417590	91	0.312711
119803	112326	80	54450	52382	76	2042	2039	19	1876	1688	19	4062	3683	31	376216	353847	83	0.312711
92318	93124	73	40874	40614	72	1508	1369	12	1241	1044	6	2863	2629	24	385069	372888	82	0.313905
123492	111688	86	51125	45234	79	1390	1217	10	1669	1391	16	3619	3344	28	489891	445471	88	0.313905
147898	127343	84	70209	60695	82	1710	1433	18	1441	1157	14	3015	2444	28	323701	266325	99	0.313905
26441	27924	58	15163	15812	40	199	310	0	335	363	0	696	796	0	100865	101457	65	0.315098
301245	222794	105	190415	154076	105	5791	4754	34	4569	3568	34	9417	7382	45	835250	646782	108	0.315098
154684	136907	81	73447	65653	79	2041	1890	19	1983	1748	20	4266	3965	32	432730	383514	85	0.315098
56276	56499	71	25084	25301	56	377	415	0	523	553	0	1097	1239	10	143602	146958	77	0.316292
108251	106494	78	33381	33005	73	1243	1245	11	1735	1674	15	3968	3748	30	486028	467188	83	0.317486
120667	106877	80	54547	48346	77	1426	1159	11	1045	874	0	2521	2122	23	239806	202206	84	0.317486
154289	133773	89	67199	59246	81	1536	1212	12	1705	1363	17	3665	3131	30	405859	351904	89	0.317486
70358	68544	85	20601	20740	49	807	1032	4	592	581	0	1421	1623	14	163819	155733	76	0.319873
82023	76955	73	32766	29245	73	1199	876	0	955	892	0	1733	1515	16	176330	154334	78	0.319873
180792	148537	89	91442	75713	86	3120	2494	27	2766	2381	24	5717	4674	37	479144	382330	102	0.319873
188927	154378	95	77110	63709	85	2139	1684	22	2180	1711	22	4834	4005	35	509489	407546	92	0.319873
111328	111864	76	36491	36181	71	1830	1707	17	1910	1602	17	3971	3973	29	488447	466670	81	0.321066
158328	138224	82	68814	60375	81	1212	937	0	1501	1438	16	3997	3359	31	488005	414282	86	0.321066
279223	211850	98	136680	106381	97	4266	3169	32	4112	3178	34	8712	6793	45	916041	731786	103	0.321066
70770	68391	73	26053	24633	54	815	692	0	1124	902	0	1497	1454	15	164081	153187	75	0.321066
258201	187328	102	121007	91236	101	3189	2654	28	3126	2133	31	5983	4540	39	613603	455055	107	0.32226
124601	114631	79	50303	47113	75	1368	1180	12	1170	1120	8	2711	2476	25	320598	294304	82	0.323453
195556	173517	87	108829	97722	86	3211	2746	27	3059	2639	26	5976	5279	37	552472	508387	91	0.323453
131250	115090	88	65021	57289	79	1379	1189	9	1622	1385	17	3904	3389	31	511280	463194	87	0.324647
150747	125744	94	58066	50031	83	1382	1218	12	1371	1343	14	2997	2349	27	279522	240361	88	0.32584
136893	129498	82	46084	42940	76	2187	2121	21	2144	2403	21	3935	3700	29	403603	380788	87	0.327034
159553	133484	85	58484	47860	82	2079	1694	20	1574	1278	14	3838	3191	32	330364	274099	88	0.327034
192215	163380	89	92118	80155	85	3754	3093	30	2867	2513	25	6351	5466	38	583438	511425	91	0.327034
114650	114970	75	39944	39815	72	1369	1368	14	1695	1546	16	4055	3854	30	526203	499836	80	0.327034
224188	181629	89	92375	73379	88	3439	2861	28	2525	2086	25	5971	4844	38	495044	404763	92	0.328228
155149	133283	85	53646	46079	79	2072	1908	20	1719	1647	17	3868	3425	31	352894	312141	87	0.328228
255648	187178	93	84433	60873	91	3749	2896	31	3160	2268	32	6868	5033	42	619702	442906	98	0.328228
136173	116073	81	48585	41771	79	1856	1700	18	1559	1345	15	3059	2640	27	262590	219126	84	0.330615
169702	136658	85	66181	52703	83	1724	1628	17	1631	1415	17	3469	2844	31	340176	277660	88	0.333002
68749	70555	69	20865	21149	47	374	458	0	730	721	0	1594	1640	16	169693	166479	74	0.334195
64011	64271	69	17892	18130	43	1089	991	0	718	626	0	1581	1490	15	136250	134021	73	0.334195
78474	75147	84	29355	27437	72	895	889	0	835	707	0	1562	1503	16	150707	142998	79	0.334195
95918	94851	74	42049	41830	72	826	851	0	1368	1367	12	3248	3236	26	425547	415099	80	0.337776
107540	103989	83	48162	46757	75	1309	1235	10	1875	1825	17	4139	4155	29	484643	460647	92	0.337776
83732	83719	76	18158	17951	44	861	948	0	1102	1011	3	2458	2466	23	324579	309071	79	0.337776
59601	56217	85	13415	12912	43	605	517	0	553	518	0	1192	1112	8	156251	142512	85	0.337776
82074	84485	71	25521	25693	56	851	872	0	1241	1099	9	2200	2154	21	271163	264518	78	0.33897
70411	71428	72	16417	16411	42	1112	1263	10	589	658	0	1660	1738	17	140928	140704	76	0.33897
83355	82296	77	20086	20137	46	710	827	0	764	734	0	1926	1899	19	222981	217157	76	0.33897
71595	71073	70	25351	24274	54	750	860	0	787	838	0	1894	1856	19	174126	161674	78	0.33897
22918	23493	50	7539	7806	33	238	185	0	55	278	0	680	648	0	72567	72325	65	0.340163
277407	201402	108	187379	145139	102	5248	3793	37	4012	2908	35	9507	7001	47	851802	642163	108	0.341357
165171	135188	85	58172	47481	83	1935	1380	18	1539	1176	12	3475	2834	31	337770	275866	91	0.34255
153523	128423	86	44970	36322	81	1932	1668	19	1648	1308	17	3708	3131	30	328289	266875	88	0.343744
282182	189413	105	101279	67847	102	4050	2778	34	3290	2241	34	8024	5149	47	697246	471351	109	0.343744
122396	115534	77	48050	44455	75	1643	1460	15	1482	1173	11	3181	2869	27	371292	353318	81	0.344937
70518	69275	80	28055	26853	64	597	716	0	653	490	0	1697	1724	17	150284	139062	77	0.344937
116311	113964	76	40621	40432	75	1201	1529	14	1378	1341	14	3351	3309	26	476260	441526	83	0.344937
162963	129342	92	56843	45612	84	2324	1875	25	1660	1089	12	3540	2950	30	316261	258961	90	0.344937
124998	116485	82	50016	45151	77	1265	1195	9	1589	1380	15	3774	3370	31	503953	460402	85	0.344937
156727	135450	87	51867	46546	79	1404	1435	13	2235	1813	21	4616	4149	34	589848	519802	92	0.347324
177042	147214	84	76495	63190	84	2313	2088	22	2138	1732	23	4520	3621	34	375141	300783	89	0.347324
164227	144262	94	73075	63507	82	1710	1582	16	2173	1839	21	5081	4544	33	697694	620634	91	0.348518
80085	78084	78	25954	25364	64	834	853	0	966	858	0	1885	1790	18	176370	169644	77	0.348518
93962	85459	81	42274	38285	75	632	776	0	1280	993	0	2407	2063	23	259672	232349	82	0.349712
197542	152558	89	70220	54214	86	2802	1916	27	2077	1594	22	4410	3378	35	414915	318405	94	0.349712
105825	93880	79	44302	39360	76	966	756	0	1048	875	0	2210	1722	22	255885	222748	86	0.352099
86532	85037	73	35091	32468	73	1373	1182	11	1154	1103	7	2028	1906	21	198135	186323	81	0.352099
146737	122064	84	60299	50668	82	1597	1252	13	1963	1596	19	3969	3290	32	531239	443720	91	0.353292
115689	114341	75	48368	47099	74	1490	1389	14	1257	1413	13	3359	3226	29	448072	418220	85	0.353292
94714	86160	92	34978	30358	92	1285	1179	9	1313	1178	9	2341	2163	21	227775	194380	92	0.353292
104676	106279	73	32319	32753	64	939	976	0	989	1202	9	2963	2908	25	374258	362589	78	0.353292
111258	97254	79	40858	35679	76	1203	1194	9	1056	1039	5	2576	2245	25	217543	190459	85	0.356873
86923	88846	72	37171	37478	69	873	678	0	927	941	0	2486	2440	23	313905	305559	77	0.358066
123435	104876	89	47729	40913	79	1621	1589	17	1540	1368	13	3365	2913	28	304094	268240	87	0.35926
73246	72765	73	22793	22748	54	806	680	0	1021	863	0	2022	2010	18	162182	162231	78	0.360454
321758	222089	111	133214	97520	107	4650	3333	36	4564	3284	37	9210	6560	48	809132	583626	114	0.360454
62552	61732	60	27978	26840	59	927	998	0	922	764	0	1442	1484	15	150707	141749	73	0.360454
159986	135615	84	67514	57106	84	1914	1665	19	2293	1878	21	5007	4277	35	687881	591241	91	0.362841
102880	104265	73	74336	73896	73	1286	1352	12	1663	1266	12	3591	3664	28	426580	412605	80	0.362841
102182	97205	76	31095	29667	74	1381	1152	10	1090	1059	5	2386	2350	23	223340	208868	80	0.364034
34392	35501	53	16873	17080	43	505	453	0	280	270	0	707	714	0	88082	87366	67	0.364034
130729	127976	77	38086	36982	75	2012	2010	18	2288	2099	21	3595	3441	28	294602	275763	81	0.364034
129444	123364	79	60663	58294	76	1599	1583	15	1751	1553	18	3905	3561	30	539647	505831	85	0.367615
178197	146178	90	87744	73055	84	3415	2785	28	3040	2601	29	6713	5730	39	560682	482020	89	0.367615
68237	69614	73	30547	30742	68	598	582	0	660	640	0	1529	1495	15	165604	163720	75	0.367615
111173	110738	76	44302	42884	74	1802	1698	16	1218	1109	7	2470	2336	22	252511	240385	79	0.370002
58163	57986	75	22604	22542	56	255	331	0	506	504	0	1245	1150	10	144156	140297	73	0.371196
151842	123572	84	61187	49480	82	1997	1509	19	1750	1279	16	2844	2288	28	297255	241249	88	0.372389
170794	137177	87	57213	45656	83	2430	1952	24	2053	1560	20	3800	2954	33	323364	264874	92	0.373583
195707	156143	104	71080	58066	86	2451	1901	23	1914	1525	20	4768	3822	35	402559	317040	92	0.374776
79780	78017	74	28463	28236	71	716	960	0	775	824	0	1940	1591	19	181718	169876	79	0.37597
101922	86529	92	42312	37159	76	1535	1197	10	1067	935	0	2248	1762	22	205474	174190	81	0.37597
109326	109888	77	39713	39009	73	1354	1196	9	1552	1405	16	4194	4056	29	525924	514483	82	0.37597
181719	142526	86	68026	54872	85	2516	2335	23	2075	1517	22	4092	3296	34	406627	327767	90	0.37597
150243	142759	80	45127	42131	78	2092	1958	20	2200	1926	22	4260	3973	32	381996	362266	84	0.377163
116950	116776	75	30231	29479	73	1635	1604	15	1517	1690	16	4341	3929	32	594711	572188	83	0.378357
52571	53255	79	16016	16207	42	438	427	0	620	550	0	1109	1074	7	111517	114269	74	0.378357
112374	97052	94	49265	43193	78	1496	1129	10	849	894	0	1998	1724	20	218506	195012	84	0.378357
98038	96373	75	21736	21573	50	1217	1261	10	1037	1125	7	3233	3116	27	421110	403661	81	0.37955
158908	134585	84	54489	47534	81	2202	1870	21	2002	1639	20	4146	3583	32	405519	348407	89	0.37955
41879	43395	59	15004	15109	42	716	653	0	286	377	0	732	689	0	97706	94441	70	0.381938
368285	272472	107	221154	164697	108	7878	5806	41	7922	6153	45	17275	13383	61	1.04858e+06	1.0405e+06	112	0.381938
113632	105680	85	51245	47257	75	1582	1638	14	1460	1370	14	2881	2651	26	245212	225579	79	0.384325
49880	49829	71	11463	11403	38	526	484	0	615	500	0	1088	1209	9	166032	164494	75	0.386712
191478	155742	93	63473	52051	85	2373	1886	23	1968	1609	21	4291	3330	35	370539	299831	89	0.386712
107169	94497	80	43123	37488	76	1415	1202	12	1257	963	0	2358	2062	24	246223	220204	84	0.386712
64401	65608	70	23205	23406	51	644	646	0	454	602	0	1318	1310	12	162078	156364	77	0.387905
110944	101820	86	32678	29073	76	1441	1407	13	1358	1370	13	2714	2278	26	246245	224575	81	0.387905
135634	119828	97	44536	37876	79	1510	1518	16	1624	1220	14	3126	2769	28	242252	210997	83	0.387905
115233	109690	77	49232	46246	75	1664	1644	17	1737	1658	17	3247	2900	28	275286	264758	80	0.387905
100844	98981	75	38294	37770	71	1054	1173	8	1072	1117	7	2848	2716	24	318897	303932	78	0.389099
266481	195077	94	82830	59184	93	4158	2897	34	3598	2795	31	7445	5534	43	678106	487375	100	0.390292
149107	145182	80	53877	52126	76	2406	2387	22	2225	2247	20	5239	5077	32	714249	669647	85	0.390292
58339	58164	68	16118	16170	44	808	869	0	419	519	0	1204	1273	11	114326	112744	74	0.39268
106810	93604	82	47958	42573	77	735	729	0	1231	954	0	2345	2062	23	227515	197248	84	0.393873
216917	163207	94	65861	48730	90	2810	2223	27	2465	1585	24	5007	3796	37	454173	346496	99	0.395067
110010	106362	77	52163	49100	76	965	1044	5	1266	1082	7	3571	3368	28	437097	417914	81	0.395067
154490	144192	81	56039	53413	78	1547	1569	15	1447	1764	15	4586	4493	30	534379	511745	89	0.39626
163163	138553	86	60285	50595	82	1572	1320	14	2197	1790	22	4296	3724	33	581393	493094	91	0.397454
52167	54063	64	10321	10647	36	526	528	0	524	543	0	1509	1529	15	180023	179977	75	0.398647
117002	115647	78	33974	33961	73	1486	1510	16	1796	1793	18	4891	4934	31	581516	552871	82	0.398647
35355	36468	57	10468	10728	36	344	311	0	410	331	0	990	927	0	119772	114838	69	0.398647
110094	107884	76	38499	38160	72	1326	1268	14	1279	1177	11	3643	3608	28	508327	493063	82	0.399841
67430	67449	74	12959	12822	39	849	776	0	493	673	0	1686	1634	17	178879	173115	74	0.402228
206670	157385	99	70449	54613	88	2755	2203	24	2250	1840	24	5205	3985	37	408033	305756	95	0.402228
218555	164064	109	76009	58285	90	2539	2207	24	2435	1833	25	5286	3928	37	475745	357517	96	0.403422
105924	104661	81	35578	35368	71	1516	1374	14	1660	1542	15	3617	3684	27	467681	457320	82	0.403422
207122	162462	87	79004	60079	86	1994	1453	19	2503	1971	26	6175	4603	40	788035	605934	94	0.404615
110195	96377	80	47498	41369	77	1024	874	0	1507	1089	8	2506	2183	24	249598	210629	83	0.407002
138560	112474	82	53920	43261	81	2005	1676	20	1654	1261	13	3299	2531	32	293307	227929	90	0.407002
202418	160700	88	55330	43615	83	2613	1949	27	2223	1696	23	4737	3896	36	406111	326087	91	0.408196
258073	152604	112	106040	68013	103	2968	1651	32	3180	1704	33	6928	4259	46	786786	511331	110	0.408196
110675	108722	75	37762	37712	73	1190	1313	11	2335	1952	23	3400	3440	26	385119	378939	78	0.408196
225254	174054	107	102045	80203	89	3115	1957	30	3328	2522	31	7142	5484	42	905693	718446	94	0.409389
57688	57627	67	23558	23676	51	328	370	0	457	492	0	1068	1064	5	120553	120035	72	0.410583
208583	139706	97	95510	66216	95	1940	1321	17	2074	1349	20	4745	3245	39	488386	336090	102	0.410583
93737	82868	78	37651	32789	76	1115	1009	2	1250	1089	7	2505	2193	24	201416	171162	81	0.411776
32924	33194	72	14064	14110	41	260	314	0	402	401	0	642	734	0	93450	94002	67	0.411776
108415	106846	76	40769	40041	73	1574	1547	15	1470	1446	14	3276	3172	27	460699	437931	79	0.41297
167669	135618	87	62519	50362	84	2137	1891	21	1931	1779	21	5416	4483	36	738281	608840	89	0.41297
232331	183630	89	101788	84275	86	2897	2241	27	2849	2239	29	6501	5519	38	752767	609566	93	0.41297
158885	141221	83	63494	54181	83	1772	1515	17	1991	1626	17	5092	4644	34	674508	603194	87	0.414164
188908	154090	89	85748	69483	85	2447	1909	24	2168	1798	22	5520	4659	38	727777	594706	90	0.414164
115678	107164	79	49229	45225	76	1338	1322	13	1507	1323	13	2668	2476	25	256819	236766	80	0.414164
229673	173479	109	112734	89160	91	3321	2720	27	3646	2817	31	5775	4582	38	575203	444180	97	0.415357
84150	82018	78	23520	23409	54	1052	1017	3	1147	1196	9	2563	2583	23	219933	213600	80	0.416551
50896	51848	66	15687	15908	43	487	492	0	292	365	0	1182	1264	10	155273	159627	75	0.416551
93740	83121	88	35239	31048	76	1220	1085	7	1017	952	0	2286	2055	24	199945	178182	82	0.417744
52773	52496	68	12718	12802	39	510	547	0	687	645	0	1227	1159	10	136969	131645	73	0.417744
180581	155799	86	56899	46968	85	2939	2503	26	2662	2171	25	4940	4282	35	450217	400712	91	0.417744
112121	109498	79	57927	57148	75	1314	1461	13	1773	1832	19	4283	4052	30	551995	536540	82	0.418938
224020	174023	99	78758	60901	87	3050	2384	27	2496	1643	27	5080	4030	36	481847	375898	93	0.420131
96263	90789	79	37756	35157	75	1343	1180	10	1281	1151	10	2418	2180	24	221814	204409	80	0.420131
181208	153332	85	81113	66295	85	1729	1443	18	2214	1680	23	5464	4456	37	746771	627283	92	0.421325
79855	75081	77	31533	29666	70	804	804	0	743	744	0	1660	1596	17	188638	174552	78	0.421325
108453	107904	74	26885	26680	60	1281	1244	11	1513	1523	14	3684	3523	29	489482	465479	83	0.421325
202032	172435	88	76215	64133	86	3001	2472	27	2375	1890	25	4776	4085	34	425960	355679	93	0.422518
73531	75138	72	31531	31707	69	1020	967	0	754	780	0	1780	1682	18	166161	160640	74	0.422518
175616	136122	90	61751	49097	84	2142	1563	24	1684	1354	18	3764	2773	32	335557	266732	90	0.423712
121495	105296	83	41870	34936	79	1799	1601	18	1318	1115	8	2658	2409	25	273429	228207	86	0.424906
102088	93994	83	27695	24668	75	1431	1475	15	1157	951	0	2417	2212	23	198305	177973	81	0.426099
364610	268741	125	209761	158075	123	6707	4881	38	6689	4985	41	12834	9874	52	1.04858e+06	962422	128	0.426099
210186	167779	99	82242	67352	87	3126	2196	29	2698	2196	25	5403	4264	38	527446	420530	94	0.427293
57614	55152	77	14248	14274	40	566	675	0	541	613	0	1010	916	0	106836	111620	72	0.428486
103503	86549	93	42164	36548	78	1493	1217	11	1217	969	0	2272	2105	23	219636	194343	83	0.428486
102465	90254	79	40048	35336	76	1114	909	0	1137	879	0	2213	2019	24	233164	204819	84	0.428486
72959	72139	73	19933	20282	46	713	742	0	667	613	0	1715	1701	17	190975	185425	79	0.42968
111260	108039	75	29959	29213	72	1043	1156	8	1393	1485	15	3603	3388	28	456246	444785	81	0.430873
66741	65600	70	29222	27106	71	685	585	0	763	734	0	1539	1519	15	135274	124024	77	0.43326
183452	145405	87	63377	49921	84	2681	1963	26	1879	1610	19	4366	3354	35	353506	277267	91	0.434454
110318	110144	75	30419	30414	69	1543	1379	15	1948	1976	19	4267	4140	31	563738	537455	82	0.434454
94437	86412	76	39709	35169	75	1015	808	0	1250	1103	7	1988	1779	23	196028	174922	81	0.434454
134155	109901	86	59411	48577	82	1638	1328	15	1602	1049	11	3436	2690	31	357320	298393	87	0.435648
170524	140484	86	56327	45648	84	2215	1850	22	1931	1500	19	3752	3223	32	356582	287409	90	0.435648
137254	122956	81	64296	56394	80	1172	918	0	1763	1527	16	3742	3277	31	516837	460335	86	0.436841
180422	158440	84	91653	84602	84	4614	4245	30	3470	3057	28	7144	6427	40	631477	571299	101	0.436841
52699	53365	68	10814	10913	37	390	646	0	527	605	0	1140	1249	10	125078	122338	75	0.438035
69260	69472	74	14961	15160	41	1030	1097	6	700	645	0	1591	1626	16	138026	137728	75	0.438035
191732	151617	88	59669	46469	85	2560	2102	24	1988	1341	18	5149	4228	36	430983	345084	92	0.438035
151905	124198	89	51527	41442	82	2558	2124	25	1473	1350	16	3990	3201	32	332356	268520	87	0.439228
90904	87402	75	30657	28524	73	1236	1148	8	1286	993	0	2204	2164	21	174521	158476	79	0.439228
214450	169171	89	81852	63915	88	2616	2101	25	2292	1869	25	5159	4131	37	460091	368012	95	0.440422
113765	109924	78	45121	43513	74	1450	1246	12	1198	1191	10	2705	2514	25	257605	255715	78	0.440422
103689	100871	84	28331	27920	62	1170	1268	11	1409	1277	11	3329	3325	27	459010	441022	83	0.441615
115020	113661	77	34095	33406	72	1275	1355	12	2052	1822	20	3828	3651	28	519424	491243	83	0.441615
199220	153790	99	88905	69021	91	2643	1994	25	2508	2034	27	5994	4631	40	811230	623738	99	0.441615
193038	154370	86	81682	66135	86	1981	1575	20	2222	1568	23	5709	4681	38	747750	591514	93	0.442809
100444	87511	94	39906	35290	76	1173	1081	8	939	798	0	2355	2163	23	206185	175218	82	0.442809
337598	225844	125	135284	95060	109	4619	3175	37	4122	3101	35	9634	6171	49	853948	581867	120	0.442809
126235	112540	78	50172	43307	78	1429	1279	13	1527	1363	14	2924	2622	26	285681	248107	84	0.442809
360131	249317	110	125836	88926	107	5765	4007	38	5331	3582	40	10766	7311	51	887834	617828	113	0.442809
67084	65937	72	19800	19508	48	747	802	0	840	813	0	1398	1375	13	144460	143830	76	0.444002
136345	122767	83	58334	53558	79	1635	1587	17	1742	1491	18	4717	4336	32	560824	509403	85	0.444002
76822	74276	89	26221	22306	70	1006	971	0	1023	870	0	1605	1530	17	207584	205997	75	0.445196
113775	110895	92	29434	28755	73	1554	1482	13	1616	1612	15	3456	3426	27	475066	449546	92	0.445196
127189	109558	97	43161	37280	79	1783	1518	17	1527	1392	17	2839	2586	26	238575	205143	85	0.445196
164530	133568	89	69480	56321	84	1969	1587	21	1915	1769	22	5324	4196	37	704468	568446	92	0.447583
78404	75711	75	23878	23509	53	760	878	0	844	989	0	1924	1802	19	159386	153181	75	0.448777
143782	121420	82	52221	43525	81	1825	1560	17	1942	1294	16	3422	2825	31	334238	276456	87	0.448777
115460	113321	79	43465	42711	73	1248	1067	8	1472	1216	12	3545	3506	28	448369	424277	83	0.44997
71538	69318	77	23812	21886	57	971	890	0	818	838	0	1740	1563	18	162416	152590	78	0.44997
98309	86839	79	39168	33889	76	1425	1319	13	1053	848	0	2194	1847	23	213590	180525	85	0.451164
95770	95652	75	22720	22676	49	1164	1116	8	1195	1126	9	2808	2829	23	354402	340719	78	0.451164
228589	181982	90	105728	85163	91	3092	2390	28	2668	2334	25	5868	4738	37	520846	421986	94	0.451164
191437	143656	91	69646	52357	87	2501	1547	27	1954	1407	22	4624	3333	36	398071	292419	94	0.452357
64901	65658	70	22799	23002	51	852	945	0	693	802	0	1805	1846	18	233937	225441	77	0.452357
103507	90502	83	42609	37898	77	1542	1264	18	1095	1023	3	2169	2108	21	230097	199995	83	0.452357
161144	128957	84	65895	54872	83	1520	1216	15	1249	1098	8	3160	2732	28	366747	298630	89	0.453551
158009	130680	85	62954	52222	84	1600	1305	15	1539	1252	15	4282	3479	34	407241	331450	90	0.454744
124254	120494	76	33508	32533	74	1547	1520	14	1748	1392	14	3863	3882	29	552329	528660	84	0.454744
112083	111492	75	24583	24671	53	1208	1030	4	1730	1483	16	3878	3779	29	489288	471248	80	0.454744
41593	43412	46	12538	12854	38	253	291	0	286	354	0	812	785	0	100416	97753	71	0.454744
277383	208751	105	102788	75806	103	3652	2841	30	3957	3227	33	7928	5781	46	735326	556939	110	0.455938
335110	257446	113	181581	142720	110	9706	7896	42	7811	6189	43	17269	13798	61	1.04858e+06	1.01475e+06	115	0.455938
104966	104357	76	21331	21238	47	1151	1129	8	1331	1231	12	3034	3061	27	452185	440286	80	0.457132
178186	146093	87	74923	61843	84	2822	2325	25	1969	1707	21	3941	3391	32	345875	282968	90	0.457132
97239	83449	94	47787	42542	76	727	677	0	942	798	0	2229	2112	23	249221	215780	82	0.458325
65131	65484	70	20886	20971	49	541	550	0	557	578	0	1468	1482	15	209328	205853	77	0.459519
55089	56200	68	15186	15274	42	673	689	0	708	712	0	1375	1250	11	131815	129535	76	0.459519
78970	76809	80	27745	26298	69	1019	744	0	980	793	0	1636	1601	17	190109	186054	76	0.460712
210878	160334	98	70044	55171	89	2532	1964	26	2487	1818	26	5365	4175	38	446056	332271	97	0.460712
64133	64281	69	23369	23438	57	722	776	0	869	883	0	1522	1563	15	145950	142091	77	0.461906
80208	78813	80	23204	22206	51	917	980	0	765	789	0	2047	1843	21	194243	188611	77	0.461906
99886	87902	85	41069	36112	77	1775	1590	17	1011	1053	5	2503	2153	25	234639	202223	85	0.463099
88524	82708	77	35873	33938	73	1140	955	0	894	865	0	2261	2260	22	198944	188215	78	0.463099
56665	58509	67	15112	15525	41	910	861	0	633	772	0	1265	1212	10	126068	127121	71	0.463099
172609	142347	86	74508	60635	85	1658	1102	8	2129	1666	21	5174	4352	36	705902	568431	91	0.463099
60645	62704	67	26473	25890	54	699	611	0	733	778	0	1668	1792	18	161014	153375	72	0.463099
100245	103516	72	39633	39690	72	1271	1295	11	1406	1345	14	3660	3487	28	453132	423355	80	0.464293
289134	195831	103	105020	71730	100	3798	2525	33	3802	2518	36	8154	5445	47	726877	497684	110	0.465486
84704	77465	77	36241	32881	74	1142	1090	7	466	682	0	2085	1859	21	168252	154133	78	0.465486
307832	221523	101	99395	71592	94	5502	3950	38	3430	2573	32	8342	5949	47	699268	486649	102	0.465486
67109	68241	69	17525	18142	42	740	706	0	628	841	0	1288	1347	12	145923	147610	74	0.465486
124250	108613	85	56777	50335	78	1151	1121	8	1424	1088	9	2829	2400	26	318808	281064	84	0.46668
61282	62900	68	33281	33525	67	519	697	0	626	781	0	1603	1557	15	198332	194560	76	0.470261
69456	67517	73	29833	28636	68	591	599	0	882	698	0	1457	1348	13	132600	127752	75	0.470261
79320	76977	74	31294	30153	70	1224	1138	7	1171	1126	8	2198	2122	21	205509	196867	78	0.472648
205920	161015	92	78691	60579	88	2278	1734	23	2439	1861	24	5916	4546	40	726624	578362	97	0.473841
69498	68336	69	26300	25811	58	840	766	0	497	332	0	1543	1526	16	152852	147759	77	0.473841
307081	222773	109	101250	74219	102	5079	3822	35	4787	3317	36	9059	6227	50	787383	587010	108	0.475035
127623	123975	77	37649	37062	73	1571	1452	14	1840	1584	19	4211	4231	30	487696	458663	84	0.475035
102598	87880	81	38521	33342	77	1276	1224	12	1205	1095	8	2233	2112	23	214900	182581	84	0.477422
141839	124782	94	59522	51631	80	1815	1565	18	1506	1333	15	2876	2397	28	320507	282038	84	0.477422
118736	85662	83	42669	31774	82	1520	998	0	1138	936	0	2822	2075	30	273691	201496	89	0.477422
107186	100049	83	36256	33844	74	890	827	0	1166	1197	11	3151	2903	26	289499	272572	81	0.478615
134710	117230	82	48724	41853	79	1714	1750	17	1516	1209	14	2973	2705	27	276862	233561	91	0.478615
59840	60284	74	14866	14764	41	292	423	0	286	460	0	1179	1154	8	153001	147780	73	0.479809
181122	144428	92	62908	51263	85	2219	1643	22	2111	1549	22	3902	3033	32	375038	292720	91	0.479809
117378	112256	79	43039	41435	74	1343	1224	11	1498	1260	12	2733	2531	24	229009	216104	80	0.481003
94685	96160	73	22333	22214	52	1055	986	0	1348	1226	11	2971	2940	25	388626	373135	79	0.48339
58044	60915	68	17909	18080	46	491	495	0	619	636	0	1603	1422	16	230133	222080	74	0.48339
123678	120075	92	44936	43937	74	1439	1445	12	1627	1375	16	4308	4147	31	593660	563223	83	0.48339
313415	217454	107	111128	76229	105	5006	3711	35	4089	2597	37	8452	5873	47	702555	480238	113	0.485777
84963	83680	71	35975	33599	72	1091	1014	3	1062	1014	3	2233	2102	21	199634	189668	78	0.485777
127944	116428	85	41538	37072	78	1320	1151	10	1355	1226	13	3134	2859	27	344840	306590	85	0.48697
163301	134307	99	62639	52582	84	2003	1611	19	1565	1199	15	3577	2929	32	368150	299465	90	0.488164
153770	135632	97	71748	64938	81	1656	1527	14	1525	1419	15	4486	4054	32	548007	496734	87	0.489357
198620	156687	102	84070	66527	87	2040	1682	21	2711	2252	26	6073	4907	39	809202	649355	95	0.490551
87714	79616	83	32485	29874	74	915	1038	4	783	791	0	1631	1498	18	178618	164066	79	0.491745
182509	142305	85	82281	65402	86	2066	1363	22	2065	1515	22	4880	3797	36	644998	508318	96	0.492938
138504	119847	80	53936	45679	80	1129	1049	7	1244	1052	8	2688	2265	26	260437	216723	85	0.492938
52338	52900	70	22055	22409	47	672	621	0	420	482	0	948	913	0	113100	110169	72	0.494132
85616	86110	79	34896	34810	71	1306	1193	12	990	923	0	2141	2223	20	205927	202649	78	0.494132
90467	89121	79	36108	35712	71	928	1033	4	1027	980	0	2628	2693	24	345633	332871	79	0.494132
82855	72542	76	33434	29572	74	724	609	0	1079	922	0	1805	1801	19	187298	166386	80	0.495325
73751	70065	80	14104	14078	41	961	1112	8	616	788	0	1599	1614	15	167745	164257	76	0.496519
245651	193391	92	161227	132707	91	3707	2970	30	3141	2508	29	6775	5432	40	604405	479194	98	0.496519
61569	63644	80	16787	17749	41	564	660	0	664	692	0	1201	1144	10	135469	137894	73	0.496519
231297	176915	102	87561	66758	94	2821	2098	27	2818	2092	28	6984	5493	42	927636	717846	103	0.497712
226317	169877	96	91177	68864	92	3020	2222	29	2484	1853	26	5237	3798	38	433885	330271	99	0.498906
106205	106849	75	29701	29579	70	1598	1618	15	1565	1655	16	3793	3791	27	518423	501430	79	0.498906
98839	101461	71	38949	38597	71	1119	1016	3	1128	948	0	2705	2635	24	333145	329169	79	0.498906
82598	81323	80	29479	28918	64	1393	1185	10	953	909	0	2214	2090	22	213659	209214	75	0.498906
86786	83254	73	32500	30271	72	1217	1206	10	848	789	0	2096	1879	20	175132	168901	78	0.498906
263958	174571	108	110381	73041	101	3297	2194	32	2651	2134	29	6193	4118	44	540763	355274	108	0.500099
120440	112278	79	49198	43983	76	1067	1105	7	1538	1324	13	3389	3129	29	423692	375696	84	0.500099
150606	123463	86	52213	43045	82	2100	1633	20	1608	1357	15	3591	2963	31	323234	266520	90	0.502487
69498	71820	69	25005	25185	57	494	551	0	705	723	0	1536	1474	16	208888	203601	78	0.50368
147109	117045	93	51740	41342	82	2245	1858	20	1626	1371	18	3926	2974	34	317475	254172	91	0.50368
91914	83930	78	34939	31586	74	841	760	0	1035	882	0	1836	1628	19	203579	180695	81	0.504874
167003	138168	85	50236	39311	81	2311	2066	21	2126	1783	22	4247	3442	34	363300	295885	91	0.504874
216433	169378	99	71899	55597	88	3594	2866	29	2581	1965	24	5068	3964	38	469018	359920	106	0.504874
88990	80707	77	38191	34108	75	1011	877	0	1163	1081	7	2059	1843	20	209523	187080	80	0.504874
204711	164016	99	81429	67360	86	2380	1751	23	2090	1784	21	4306	3267	33	411264	326400	94	0.506067
128653	103364	99	48997	38876	99	1700	1327	15	1468	1004	2	3283	2706	28	277411	218022	99	0.506067
87801	87434	74	27056	27020	68	673	533	0	1002	849	0	2507	2426	24	301800	293716	78	0.507261
68268	64830	72	28446	26167	67	776	757	0	695	575	0	1813	1630	18	207535	189078	79	0.509648
83584	83668	72	21023	20088	50	1466	1541	15	1010	910	0	1975	1866	20	176182	164634	77	0.509648
182581	152705	86	73609	61234	84	2785	2219	26	2440	1897	24	4886	4287	35	431403	375402	91	0.509648
154975	138665	81	64798	56274	82	2265	2039	23	1913	1644	20	4752	4129	34	506224	438693	88	0.509648
64670	64780	72	25376	24878	52	905	740	0	844	754	0	1678	1391	16	139195	131437	74	0.510841
148344	128479	83	66733	57463	82	2010	1621	18	1749	1369	16	3548	3153	29	310895	275639	85	0.510841
245853	195686	103	129618	105291	92	2804	2324	25	2819	2110	27	6836	5405	41	827887	656440	99	0.510841
131830	126928	82	40714	39458	76	1168	1025	4	1616	1489	15	4038	3798	31	483642	453835	82	0.512035
188459	149414	88	68824	54588	85	2396	1847	24	2586	2215	25	4438	3503	35	421256	337212	91	0.514422
45164	46439	66	18184	18311	45	263	429	0	365	287	0	1048	1130	7	142068	142626	70	0.514422
70372	71390	68	16109	16085	43	860	804	0	793	657	0	1483	1622	15	173907	171987	77	0.515616
96245	85540	77	43477	38184	76	896	710	0	779	663	0	2064	1591	22	210154	189393	80	0.516809
60096	59420	71	15880	15815	43	981	891	0	445	545	0	1261	1298	11	110496	107065	72	0.516809
169194	138655	90	43375	35335	83	3157	2578	27	2353	1795	24	4340	3488	34	402271	337469	88	0.518003
135830	110914	84	48488	40190	80	1573	1217	14	1003	972	0	2878	2335	27	309769	251816	84	0.518003
72399	71355	71	32366	31155	70	949	847	0	827	636	0	1808	1806	17	158442	150590	74	0.522777
56192	54817	71	15352	15136	41	725	757	0	407	457	0	1114	1120	8	124157	124143	72	0.522777
126640	113418	89	55346	48638	78	1017	968	0	1155	1194	10	3381	3044	29	342250	308254	85	0.523971
146180	119663	83	53085	43494	81	2112	1866	21	1687	1239	15	3180	2635	29	293504	236579	88	0.523971
46418	46916	64	18211	18671	42	691	749	0	570	569	0	1227	1190	10	101286	105084	72	0.523971
211394	172345	91	78357	64928	87	2327	1829	22	2122	1632	21	4528	3821	34	471651	386013	92	0.525164
200915	161686	93	64118	52415	87	2847	2149	27	2525	1931	27	5689	4478	38	541173	442147	94	0.526358
316502	215952	126	109211	74534	112	5083	3209	37	4015	2564	36	8556	5777	46	707406	490691	118	0.526358
124041	120708	76	42128	41442	74	1446	1456	14	1595	1331	14	3967	3966	30	550222	523902	84	0.527551
223016	179286	95	107933	88847	88	3813	3236	29	3452	2857	29	7128	5730	41	676085	557800	106	0.527551
122087	105543	80	41406	35713	77	1485	1341	13	1107	1029	4	2591	2176	25	223124	191714	84	0.527551
124134	113705	81	48843	44381	77	1593	1277	15	1431	1464	14	2800	2491	26	248742	228452	84	0.529938
161993	147512	86	56380	50630	78	2761	2483	24	2048	1674	21	4589	4187	33	390787	352679	85	0.529938
239535	174476	107	75916	54235	93	3853	2617	33	3097	2138	31	5324	3946	39	515280	373310	103	0.531132
154739	130143	84	57600	47984	82	2014	1814	19	1697	1259	17	3458	2959	30	294276	234602	88	0.531132
163243	92233	112	45539	27535	95	1648	845	0	1890	946	0	3324	2089	40	332826	182402	101	0.532325
90359	77855	78	37456	32678	75	946	956	0	813	708	0	2074	1661	21	181587	161916	78	0.532325
110002	107523	78	46620	45663	73	1485	1287	16	1207	1241	13	3231	3248	25	463036	446959	81	0.533519
130361	127299	85	35377	34652	74	2260	1996	23	1835	1658	18	3932	3729	30	348451	328702	81	0.534713
121051	107567	79	56327	49632	78	1413	1294	13	1662	1233	15	2855	2523	27	242055	205137	82	0.534713
135893	120936	80	63075	54878	80	1618	1195	12	1343	1199	13	2947	2416	28	287230	237565	86	0.534713
185990	150645	87	60182	48310	84	2499	2007	23	2058	1637	23	4345	3470	36	376688	300121	103	0.534713
78505	77983	83	24383	24251	53	509	371	0	797	822	0	1696	1745	17	207000	203461	76	0.535906
72833	67701	81	33116	30688	71	892	750	0	738	638	0	1690	1590	16	145773	130908	79	0.535906
66690	69187	65	23206	22871	50	1234	1197	9	851	763	0	1663	1693	16	160803	151581	77	0.535906
214910	159663	91	122944	84460	90	4678	3238	36	4480	3003	37	9755	7122	51	964718	713183	97	0.5371
220450	164544	107	85038	63619	92	2632	1582	26	2314	1598	26	5680	4261	40	794577	604417	100	0.5371
99661	96770	85	43553	43044	72	786	843	0	1020	871	0	2661	2776	24	399914	381819	79	0.5371
133393	118405	81	56280	48003	79	1424	1228	12	1352	1223	13	3799	3431	30	414216	361238	87	0.538293
100736	91368	78	33088	29568	74	1137	872	0	1005	1024	5	2241	2080	22	217142	196328	81	0.539487
118487	115893	75	48655	47265	74	1322	1375	12	1328	1314	13	3179	3276	26	430270	412782	81	0.539487
99516	99479	74	31942	31820	70	1444	1345	13	1242	1209	10	3173	3245	25	388676	375594	80	0.539487
153215	130610	90	76092	65899	82	1505	1497	15	2023	1631	20	4565	3831	34	586113	493556	91	0.54068
137452	127547	79	57063	50427	79	1275	1147	9	1719	1565	17	3906	3487	31	573913	515326	85	0.54068
87152	78911	79	38143	35302	74	834	818	0	822	666	0	1888	1733	19	205435	186505	78	0.54068
119724	111574	88	40191	36663	75	1414	1284	13	1525	1213	13	3215	3068	27	266168	236950	83	0.54068
205917	157661	100	70352	53346	89	2629	2115	25	2492	1780	24	5264	4050	38	451561	352097	96	0.541874
51780	53970	55	15813	16079	41	778	754	0	627	619	0	1292	1245	12	108737	109640	70	0.541874
167643	144101	84	62508	51053	83	1940	1603	21	1961	1697	21	5176	4426	35	730894	620939	90	0.541874
85484	77108	75	36897	33729	74	531	579	0	941	711	0	1790	1789	19	205038	184250	79	0.541874
99976	101318	74	24139	24428	48	1059	930	0	1317	1234	10	3272	3184	27	425260	411588	78	0.541874
122931	118716	77	37740	36239	74	1417	1280	12	2058	1771	19	4245	4177	30	539937	514056	84	0.543067
229989	164091	101	85289	61845	90	2813	1814	28	2568	1753	27	5474	4110	41	524120	381426	98	0.543067
287610	199643	108	96683	67573	106	3433	2487	30	3270	2370	31	6962	4527	44	709057	494907	113	0.543067
78343	78072	73	33499	31586	72	1156	991	0	779	790	0	1946	1893	20	159111	145985	77	0.543067
106987	105330	79	38877	37758	73	1775	1442	18	1736	1526	15	3672	3751	28	502428	485717	92	0.543067
76998	74021	73	26543	26032	59	920	899	0	789	722	0	1840	1843	17	172132	172235	75	0.544261
126973	106346	84	53608	45261	79	1313	1075	7	1291	858	0	2611	1980	27	257777	214633	84	0.544261
265426	201369	108	145117	108817	100	4174	2847	34	3582	2660	32	7572	5920	42	662977	508078	115	0.544261
150449	128755	96	59400	51366	82	1651	1340	17	1513	1251	11	4204	3635	32	624110	533611	92	0.546648
106729	93501	83	41980	35955	77	1194	1124	8	1234	879	0	2610	2140	26	228605	191996	82	0.546648
40792	41638	62	11068	11450	37	456	498	0	389	485	0	892	965	0	134029	135862	71	0.546648
120293	101247	93	46053	39072	78	1705	1235	17	1271	989	0	2991	2555	28	241178	206803	87	0.546648
159213	138552	95	64017	55052	84	1962	1639	19	1406	1279	15	3284	2979	27	289387	252831	88	0.547842
173002	144968	90	76117	63895	84	1803	1511	15	1738	1447	19	3704	3387	29	516397	435644	90	0.549035
84792	79996	73	35146	32861	72	831	969	0	911	712	0	1595	1606	17	168858	157420	78	0.549035
239623	188788	94	98220	77708	90	2589	2024	25	2546	2158	25	4883	3796	37	449683	341216	96	0.549035
186999	141589	88	68812	52277	86	2303	1644	23	1835	1274	17	4017	2873	36	373961	274561	95	0.549035
72623	70396	87	20226	20374	46	951	907	0	756	737	0	2028	1860	19	163839	157308	76	0.550229
104570	104549	77	22447	22126	56	1366	1365	11	1186	1327	13	3445	3520	27	431037	416002	82	0.551422
193302	156679	89	72344	58408	85	2225	1628	23	1850	1622	22	5645	4734	37	742141	607635	91	0.551422
229270	173434	90	102756	77371	90	2420	1667	24	2936	2069	29	6258	4953	39	877794	670409	96	0.551422
74689	77018	71	30423	31331	60	733	842	0	942	933	0	2192	2144	22	267805	268320	74	0.551422
144940	118538	83	54989	44911	82	1953	1521	21	1457	1206	13	3445	2790	29	289082	242116	87	0.552616
108678	97501	82	39956	35500	77	1617	1380	15	1207	1256	10	2543	2373	24	214272	193078	80	0.552616
249891	187091	112	84186	62041	98	2794	2197	25	3105	2121	31	6046	4624	40	651617	478249	112	0.552616
81245	75893	66	35823	32551	73	848	854	0	660	698	0	1455	1313	15	191770	170302	78	0.552616
87655	86154	78	23021	23137	50	1470	1354	12	973	1094	6	2759	2685	25	360699	342243	79	0.555003
152656	128720	86	64649	54093	80	1444	1194	10	1567	1289	12	3451	2966	31	374033	317964	86	0.555003
70014	69159	70	26863	26077	64	772	754	0	771	875	0	1551	1639	16	154136	151731	77	0.55739
104590	102286	77	29758	28377	70	1665	1768	16	1420	1315	13	3118	2928	27	246569	235562	79	0.55739
69335	69978	72	24966	24932	54	710	746	0	818	939	0	1694	1697	17	208272	204797	75	0.558584
93219	93007	75	28035	28043	67	1095	1000	1	1133	1207	9	2725	2444	24	377755	366088	79	0.559777
54776	56016	67	17352	17644	42	592	699	0	598	586	0	1213	1144	10	133033	128695	73	0.559777
143195	132333	80	58452	52431	78	1608	1598	16	1685	1460	15	3828	3526	30	464977	419294	85	0.559777
103277	91272	79	43815	38538	76	1193	934	0	991	906	0	2186	1922	23	274812	233709	82	0.559777
142332	122981	84	61286	53839	80	1479	1216	10	1339	1261	12	4216	3481	33	559485	485833	88	0.560971
153200	126382	86	59016	48276	84	1373	935	0	1793	1446	16	4181	3472	33	558925	475108	90	0.562164
216839	169932	93	82229	65038	89	2969	2442	26	2512	1888	25	5283	4180	37	463257	366999	94	0.562164
91898	89147	77	35791	35379	72	881	951	0	1470	1349	14	2825	2946	24	345899	331671	81	0.563358
168597	136804	91	62227	51714	82	1936	1447	20	1407	1325	15	3590	2994	30	313509	255881	88	0.564551
155592	136389	83	62606	55163	81	1915	1770	16	1930	1585	20	4452	4050	32	535716	476369	87	0.565745
203363	159673	88	61026	46171	86	2614	1964	26	2582	1986	27	4966	3745	38	398007	301260	105	0.565745
129434	124003	78	62047	58400	78	1662	1617	15	1621	1335	15	3181	3150	26	299769	278098	83	0.565745
190768	158771	92	73399	60527	84	2144	1933	19	2329	1943	24	5227	4212	36	694398	591704	91	0.566939
209081	158658	92	91169	68878	91	2113	1649	22	2626	2065	24	6017	4536	40	806892	594004	100	0.566939
86087	80050	75	35505	32858	73	1058	1020	3	883	953	0	1905	1647	19	197615	176483	78	0.566939
98351	86616	79	39037	34477	75	1292	1023	3	1164	1012	3	2167	1988	23	202649	175850	82	0.568132
204583	161735	91	89966	72328	90	2875	2119	27	2453	1936	25	4841	3849	36	455953	355306	97	0.569326
277713	205222	115	88293	65333	102	3238	2476	27	3871	2378	33	7377	5320	44	645223	493751	108	0.570519
128232	125648	76	35638	35157	72	1384	1261	11	1785	1702	17	4024	4036	28	486991	462676	81	0.570519
130315	125479	84	31812	31135	74	1606	1649	16	1703	1610	16	3855	3765	29	535449	512474	83	0.571713
78623	76555	73	18589	18410	45	767	887	0	780	687	0	1961	2011	18	197866	194473	77	0.572906
158543	134834	93	56612	46546	83	1903	1692	17	2069	1741	21	4606	4127	33	602004	525415	91	0.572906
297564	193571	109	103312	70702	103	4236	2867	34	3792	2643	36	7717	5131	47	667587	434490	111	0.575293
178900	145648	85	71319	56504	83	2474	1920	23	2439	1940	25	5624	4408	39	743923	581335	92	0.575293
90823	91574	71	20789	21138	47	1233	1240	12	1019	995	0	2123	2173	21	209190	208320	76	0.576487
101197	99753	76	28448	28206	70	1425	1323	12	1364	1335	13	3423	3354	27	449393	427581	81	0.576487
319717	234814	122	122442	91237	111	5680	4345	35	4426	3321	35	9478	7105	47	818102	629912	115	0.576487
54012	55243	68	19307	19439	48	293	275	0	614	513	0	1220	1324	10	135808	140697	73	0.577681
90071	89966	72	33183	33003	71	1127	1297	11	1072	993	0	2843	2868	25	345016	333702	77	0.577681
257876	198897	101	130671	100184	95	2759	2011	27	3209	2370	30	7425	5659	42	907655	695822	104	0.578874
93154	93196	78	40853	41004	71	1268	1156	8	1023	1054	5	2650	2479	24	359426	343158	77	0.578874
58027	58891	69	17416	17433	43	693	749	0	592	710	0	1369	1358	13	134828	132618	73	0.578874
113017	110643	75	36596	36148	74	1158	1099	8	1673	1455	15	3262	3005	28	406489	381829	81	0.580068
64227	64041	74	13810	13645	40	666	739	0	554	650	0	1268	1339	12	152342	149051	75	0.581261
229005	182400	89	85042	68480	88	2945	2057	27	2880	2432	28	5639	4442	38	571927	454923	95	0.582455
67835	65672	73	16850	16776	44	861	915	0	954	918	0	1430	1469	15	160912	155552	74	0.584842
95723	95519	74	28022	27779	71	998	1160	7	1109	1103	7	2819	2915	24	382229	362894	80	0.588423
90704	79718	78	39010	34315	75	1311	1166	9	1176	988	0	2034	1768	20	208899	181492	82	0.588423
109481	94010	77	33187	27856	77	1467	1179	10	1281	1220	13	2373	2016	25	224026	191432	80	0.589616
78722	77914	72	23451	23541	52	955	908	0	700	813	0	1611	1611	15	174737	171861	77	0.589616
107432	91435	80	38521	33084	78	1600	1365	16	1227	906	0	2348	1952	24	253864	211061	82	0.592003
191214	156390	88	65532	52775	86	2807	2245	27	2399	1604	28	4901	4055	35	473246	387208	93	0.592003
54515	52326	76	16881	16945	43	268	363	0	470	428	0	1307	1259	10	122029	116909	71	0.593197
212560	173226	89	68556	58361	88	3789	3217	30	2974	2338	31	6495	5234	41	555440	457358	93	0.593197
202821	151501	92	69897	52865	89	2735	2133	26	2109	1451	22	4693	3602	36	413220	306021	98	0.59439
182458	140776	89	59132	45681	84	2980	2403	26	2201	1773	22	4651	3493	36	363477	276042	89	0.59439
206195	161439	90	81376	63793	87	2204	1750	22	2077	1514	25	6099	4693	40	708095	560279	94	0.595584
278689	216250	105	139251	109075	101	5035	3875	34	4691	3618	36	10560	8506	48	1.04858e+06	889944	104	0.596777
57399	56114	69	13638	13632	41	865	659	0	685	753	0	1305	1430	15	141465	134249	75	0.596777
105016	103261	77	47984	47369	74	1140	1111	8	1221	1054	5	3432	3347	27	406655	401000	79	0.597971
179603	143661	85	72305	57713	84	2391	1915	24	2333	1680	24	5258	4282	36	676173	539301	89	0.597971
86415	74400	92	36697	32843	75	1164	1037	5	683	491	0	1757	1595	18	182463	163138	81	0.597971
105986	104318	76	31715	31341	71	1545	1483	14	1454	1416	13	3253	3285	26	429074	412230	82	0.599165
172662	150331	95	57615	49454	81	2743	2709	23	2075	1940	20	5042	4324	35	446653	384864	100	0.599165
143392	124826	97	62313	52540	85	1869	1536	18	1982	1556	19	4423	3727	33	559165	492687	97	0.599165
168214	124962	94	56447	43102	86	2377	2015	24	2024	1545	18	4052	3167	33	386488	294663	93	0.599165
92733	82881	78	35412	31450	75	1459	1338	14	946	821	0	2074	1875	21	221964	190802	80	0.599165
92712	84357	78	36635	32596	75	827	832	0	935	895	0	1883	1742	19	249207	219393	81	0.600358
88524	76858	78	39112	34472	75	1218	1044	7	1053	802	0	2112	1807	21	183226	157996	77	0.600358
111650	109861	78	31645	31390	72	1393	1302	12	1923	2032	20	3944	3752	29	523651	507120	80	0.600358
100012	89698	93	39350	35398	74	1183	1102	8	1111	1083	7	2323	2118	23	215560	192987	78	0.601552
130084	124290	90	37503	37111	74	1655	1532	16	1857	1579	18	4159	3997	30	564357	536256	83	0.601552
140373	123712	83	61911	53739	81	1462	1199	10	2175	1829	20	4944	4277	36	688601	610607	90	0.601552
195482	158979	86	84789	69182	84	2122	1910	20	2181	2022	23	6054	5010	40	834924	685707	91	0.602745
88591	89414	72	42355	42373	72	1307	1308	12	1032	1101	7	2923	2800	26	355073	345943	79	0.602745
67852	68282	69	23024	22846	54	740	703	0	618	579	0	1341	1340	11	154078	149324	75	0.603939
57446	57545	68	22328	21835	49	543	560	0	857	686	0	1202	1239	12	107313	105328	74	0.606326
76136	78420	71	27739	28203	57	482	491	0	1010	908	0	1700	1786	18	211116	203114	77	0.606326
90422	85653	77	35891	33349	74	1311	1241	11	973	891	0	2366	2276	22	200487	190859	78	0.606326
48522	49418	62	20406	21064	45	524	297	0	556	603	0	874	1066	5	134610	138316	71	0.606326
103988	104968	74	35358	35113	72	1190	1164	8	1262	1297	11	3175	3228	25	374610	365423	79	0.607519
156154	126407	94	60501	49524	83	1786	1575	17	1949	1544	21	3650	2943	32	330858	265769	88	0.608713
101328	93842	92	39293	36503	92	913	757	0	953	831	0	2831	2637	25	375800	347047	92	0.608713
90144	90946	72	39670	39218	71	1063	1150	8	985	1085	6	2337	2445	22	210608	207864	75	0.608713
157412	151726	83	37520	36366	75	2647	2415	23	1670	1492	15	3902	3866	29	394653	377798	82	0.608713
135997	130942	82	43407	42580	75	1049	1180	9	1790	1633	19	4217	4228	29	503486	484022	82	0.609906
183652	163686	96	95159	86520	81	3717	3404	28	3725	3395	30	7268	6366	40	648602	596268	85	0.609906
148613	125647	83	51976	44380	80	1841	1673	16	2314	1791	23	5495	4783	35	696697	606583	89	0.6111
83724	73888	91	32347	29204	73	1198	934	0	869	807	0	1927	1663	20	179626	151248	77	0.6111
152510	129031	82	60302	50159	81	1588	1139	12	2215	1694	22	4833	4146	35	648756	556936	89	0.612294
230566	127175	104	95412	54714	100	3168	1765	33	2945	1622	34	6785	3700	49	734112	407859	115	0.612294
92229	85413	77	37904	34162	75	1275	1045	6	1251	916	0	2234	1936	23	226211	205899	81	0.612294
159595	152256	79	72029	67862	78	1833	1737	16	1826	1783	20	4599	4247	32	549046	516341	84	0.612294
82855	80581	73	28952	28457	63	737	827	0	891	746	0	2107	2117	20	181484	172502	77	0.613487
194001	157957	88	94083	75934	89	2997	2404	27	3278	2499	29	6513	5359	39	565692	467258	95	0.613487
225393	164868	96	101725	76800	91	2732	2041	27	2762	2157	27	7410	5957	44	897014	682740	95	0.613487
86465	80141	75	34034	31127	74	925	728	0	842	581	0	2044	1929	20	232411	213684	79	0.613487
224524	178244	92	77997	62690	88	3017	2241	28	2783	2273	25	5061	4028	37	480825	382983	94	0.614681
101686	88734	84	40843	35355	76	1352	1084	8	1190	826	0	2239	2058	22	198555	168829	83	0.614681
143204	138582	83	40655	39387	76	1948	1907	18	2146	1961	20	4994	4622	32	659541	628563	86	0.615874
137558	123690	84	66877	60442	79	1680	1599	16	1860	1577	16	4248	3978	31	596780	541825	87	0.617068
93135	85733	78	35253	31541	75	1185	1165	8	1458	1094	10	2204	2052	21	213984	186605	81	0.617068
111100	103399	83	41776	38472	74	1000	758	0	1434	1324	13	2606	2521	24	296090	270457	81	0.620649
84140	84450	72	64960	64275	73	1780	1579	16	1391	1380	15	2856	2653	26	252704	245010	77	0.620649
162001	135613	85	67930	57341	83	1878	1436	16	1607	1305	14	3376	2532	30	363333	299327	87	0.620649
125952	108027	86	36189	30789	79	2079	1562	21	1851	1595	17	3407	2970	29	269488	234214	85	0.620649
106547	104818	80	40879	40346	73	1323	1066	6	1494	1353	12	3778	3641	28	478110	459919	80	0.624229
68084	68147	69	20748	20944	47	876	925	0	696	696	0	1586	1635	16	137715	139567	73	0.624229
104520	102449	76	31800	31242	69	1394	1360	13	1151	1205	11	3024	2859	26	270281	255749	80	0.624229
33889	35060	50	14102	14455	40	204	304	0	283	354	0	718	746	0	74462	78135	67	0.624229
245397	180675	97	113489	85584	95	2440	1604	26	3264	2513	31	7625	5563	44	921765	691544	102	0.626616
119662	116285	76	35626	33439	75	1362	1385	14	1432	1235	12	2893	2707	25	270172	257428	80	0.62781
113397	111602	75	42435	41862	73	1343	1226	14	1176	1078	6	2416	2298	24	261715	249246	79	0.62781
83372	83663	71	25667	25165	66	808	978	0	1129	1203	11	2755	2670	24	349005	342812	77	0.630197
144364	128730	82	80066	71216	80	1684	1548	16	2089	1768	20	4385	3921	32	607921	539251	86	0.630197
128674	121685	89	51155	47394	77	1673	1615	16	1559	1349	16	3031	2794	26	290232	271087	81	0.630197
58722	59030	74	16099	16292	42	692	685	0	571	556	0	1313	1265	11	136231	136004	71	0.631391
149896	127714	83	62306	54007	80	1220	963	0	1461	1165	11	2698	2497	25	254310	217094	85	0.632584
281477	181092	107	118047	75520	105	2853	1863	27	3163	1902	34	8357	5359	49	1.03493e+06	656759	112	0.633778
53127	53852	68	22970	23598	51	372	364	0	188	332	0	1275	1074	8	109320	106966	71	0.633778
293888	196648	112	158843	114817	105	3537	2361	32	4008	2865	37	9028	6494	49	1.02002e+06	723055	108	0.633778
38367	42618	49	10456	11293	35	698	594	0	384	540	0	1124	1079	6	97866	99141	65	0.633778
65776	65914	86	22665	23081	50	692	614	0	635	527	0	1340	1486	14	126082	124588	71	0.633778
180666	143384	91	71139	56885	87	1812	1318	17	2059	1543	18	4871	3836	36	624907	497963	94	0.634971
187663	149001	91	90165	72396	87	1876	1602	17	2517	1944	26	5731	4889	36	743747	591114	92	0.636165
193182	148033	88	71284	55840	87	2462	1837	24	2445	1694	26	5042	3991	37	478046	371823	91	0.636165
74728	74761	72	22593	21833	58	792	704	0	956	913	0	2204	2115	20	261022	237721	88	0.636165
146768	134504	82	59670	52713	79	1659	1550	18	1816	1800	19	4774	4278	34	649856	595567	86	0.636165
208931	166945	106	74917	60128	88	2171	1694	21	2522	2162	25	5722	4579	38	836611	669241	92	0.637358
168970	152032	84	60130	52491	82	2269	1900	22	2022	1780	23	4008	3576	31	362765	315295	87	0.638552
302302	208623	112	125237	88436	108	3503	2462	31	4481	3289	36	8790	6243	49	895567	645737	114	0.639745
118436	102900	82	43602	38083	78	1076	994	0	1121	976	0	2438	2157	22	272556	243148	84	0.639745
105632	103752	75	34637	33886	72	1358	1281	12	1498	1512	14	3320	3302	26	437046	424423	80	0.640939
234368	184730	102	81482	65338	91	2772	1914	28	2712	2113	26	5743	4505	38	522845	420336	94	0.640939
144852	121662	85	68697	57474	82	1260	1142	8	1548	1212	12	2705	2115	27	277850	223805	89	0.64452
65763	66555	70	14926	14922	42	1077	1045	4	760	779	0	1201	1311	12	136111	130567	77	0.649294
50705	52606	68	26315	26792	56	565	382	0	468	351	0	1144	1038	5	129209	128060	72	0.649294
118370	117331	88	25219	24843	53	1391	1445	13	1234	1295	12	3622	3452	27	433609	420633	84	0.649294
72761	71925	78	21960	21362	50	842	949	0	671	673	0	2127	2020	19	145926	144867	75	0.649294
96971	85651	78	39962	35321	76	1310	1289	12	1157	983	0	2366	2111	24	210838	185292	79	0.650487
118221	101586	84	41076	35316	77	1699	1548	14	1542	1368	15	2930	2440	28	252646	217042	84	0.652874
187006	146480	103	76799	59579	87	1853	1370	19	1960	1658	20	5517	4408	37	729919	577865	103	0.652874
104532	102706	76	33154	32659	71	1135	1380	12	1574	1407	14	3470	3773	26	474503	462905	79	0.654068
211576	167268	92	87822	69438	88	2433	1847	25	2397	1962	26	6052	4757	40	861978	677690	97	0.655262
150908	125744	84	52802	43882	81	1823	1796	19	1359	1050	7	2868	2434	27	269892	224389	87	0.655262
80618	81009	67	22263	21968	50	1490	1425	13	1144	1015	3	2248	2217	22	201441	192504	79	0.655262
132641	120432	83	59331	53537	79	1305	1242	10	1733	1563	17	3764	3549	30	510218	466165	86	0.657649
254810	211521	97	85509	71383	90	3344	2687	28	3122	2522	28	6172	5085	39	547508	469591	99	0.658842
97028	95853	76	37196	36916	71	1146	1009	3	1126	1155	9	2923	2816	25	390130	374320	80	0.660036
118682	113940	78	38379	36792	75	1670	1524	15	1129	918	0	2856	2695	25	277788	262055	84	0.661229
84856	83621	80	51731	51503	72	808	754	0	1232	1111	8	2000	1926	21	273654	268069	78	0.661229
81150	80975	71	26376	24577	61	1139	953	0	842	814	0	1722	1849	18	168458	157979	78	0.662423
198724	168148	89	102324	89654	87	2751	2272	26	2985	2552	27	6955	5866	39	793775	692307	95	0.662423
318380	223572	106	118548	86053	104	5115	3555	37	3949	3010	33	8195	5823	46	701801	486855	110	0.662423
75390	76363	71	27782	27780	51	896	1007	2	945	997	0	1700	1900	17	181209	178468	74	0.663616
228206	171732	89	81658	61501	88	3123	2200	28	2431	1708	25	5676	4218	40	467208	342118	93	0.663616
159294	130898	85	63547	50595	82	2143	1567	21	1906	1346	19	4899	3823	37	664992	523113	90	0.663616
71054	73123	70	27318	27268	49	899	989	0	934	865	0	1958	1907	20	159871	153052	73	0.663616
106093	101541	78	29408	28887	70	1755	1453	17	1241	1239	11	2481	2390	23	241364	239488	80	0.663616
133445	120524	98	53793	48620	80	1656	1582	16	1524	1452	15	3994	3592	31	592611	547065	88	0.66481
105837	104040	78	44144	43763	73	1304	1137	9	1549	1508	16	3440	3330	27	479568	463423	80	0.66481
65408	66343	70	16924	17140	42	636	594	0	727	661	0	1504	1675	16	141179	140659	73	0.66481
109394	103565	79	46922	44379	74	1737	1404	16	1460	1354	12	2577	2341	24	216666	199544	78	0.66481
137646	126156	84	74753	68448	79	1573	1500	15	1770	1402	16	4420	4033	32	565122	524733	85	0.666004
89082	90351	72	31771	31730	71	1009	890	0	1040	1053	5	2258	2214	21	266410	262223	78	0.667197
144288	137215	82	33508	32586	76	1660	1710	16	1618	1669	16	4097	3974	29	541037	498611	86	0.668391
169960	141925	84	71702	59175	83	1977	1604	19	2190	1753	22	5717	4593	37	673100	568229	89	0.668391
80993	77144	76	29425	28418	70	852	797	0	965	1118	6	1895	1756	20	193444	186090	78	0.668391
85774	76205	81	34175	30449	74	892	767	0	826	730	0	1779	1567	19	176774	158852	79	0.669584
129006	126655	75	64142	63214	76	1830	1853	16	1391	1409	15	3759	3851	28	412610	393305	82	0.670778
94966	91856	76	24984	24752	52	1320	1289	12	1118	1213	9	2461	2409	22	195483	190545	76	0.670778
74730	74733	74	30913	30882	70	871	1045	4	467	697	0	1901	1875	20	252364	251775	74	0.671971
162622	149133	83	50863	45368	78	2719	2416	23	2605	2236	24	5513	5092	36	484894	432410	86	0.671971
90758	79901	80	32636	28574	75	1020	842	0	867	845	0	2019	1878	20	194620	171723	81	0.673165
48599	49951	62	19191	19493	45	652	544	0	576	676	0	1001	996	0	113138	111475	69	0.673165
104174	91565	94	41706	36682	77	1143	1126	8	1187	856	0	2578	2108	27	239067	207737	82	0.673165
199856	165087	95	86543	71613	86	2309	2096	22	2399	1785	23	5940	4878	38	763448	631969	91	0.674358
43962	44019	68	17996	18239	44	277	240	0	546	444	0	824	891	0	88963	89047	70	0.674358
96012	81156	86	40688	35010	78	1176	982	0	938	938	0	2203	1937	23	233574	186860	88	0.675552
68357	63761	75	29584	27374	72	780	887	0	273	337	0	1463	1171	11	163834	154114	75	0.676746
78326	78543	73	25108	24801	59	827	905	0	793	867	0	1796	1814	18	162917	157086	74	0.676746
151682	118405	85	59286	46352	83	1731	1564	19	1652	1249	16	3937	3000	34	331943	252943	87	0.679133
57138	55007	73	19446	19502	48	399	577	0	292	470	0	1158	1080	8	165063	160018	75	0.680326
66465	66229	69	11634	12005	37	827	992	0	777	672	0	1420	1452	13	144555	145365	74	0.680326
146994	126223	85	73454	62080	83	1605	1514	16	1769	1648	19	4503	3985	33	592578	511583	90	0.682713
79941	78701	84	15589	15470	43	1165	1251	10	1215	1114	8	2177	2289	20	180089	172340	77	0.686294
67463	67839	70	22029	21948	49	684	760	0	504	709	0	1678	1538	16	167521	163999	74	0.686294
67541	69279	70	24647	24812	56	584	676	0	563	762	0	1676	1591	18	191583	187463	76	0.687488
79593	79097	74	31228	28868	72	1071	979	0	852	947	0	1744	1592	19	177386	164385	78	0.687488
122118	120804	80	31822	31446	72	1470	1363	14	1639	1473	16	3867	3791	29	524984	507827	82	0.687488
268775	197425	96	101143	76207	94	4135	3129	31	4025	2882	34	7717	5699	44	691766	508611	102	0.688681
207758	158025	93	67163	51465	89	2391	1815	24	2263	1824	23	4552	3725	35	430038	320073	95	0.691068
208100	157751	89	78188	58995	87	3091	2092	30	2446	1687	26	5234	3884	39	468174	349877	92	0.691068
152448	125389	84	58717	48021	81	1880	1566	18	1745	1412	16	3856	3094	32	383117	307633	85	0.692262
78378	78109	73	32590	32731	70	1057	1104	7	773	725	0	1784	1752	18	159220	158503	74	0.693455
66846	62403	79	25236	25059	57	924	945	0	575	625	0	1256	1231	10	125152	119481	73	0.694649
85000	77398	76	36065	32040	72	1094	858	0	1085	856	0	2022	1805	20	191853	162492	79	0.695842
109238	107389	82	41298	40465	72	1573	1599	15	1173	1397	13	3899	4010	28	439983	414318	82	0.70181
211010	170211	88	91908	75390	86	3181	2336	29	2922	2142	29	5461	4392	38	490059	395225	95	0.703004
218019	172953	95	98444	78958	89	2867	2074	28	2609	2049	25	5766	4423	39	590543	459526	93	0.703004
210133	172675	87	78012	63676	86	2832	2233	28	2205	1648	21	5101	4106	36	399320	318770	104	0.704197
87239	85042	80	24161	23722	53	1231	1336	10	1144	1075	6	1955	1826	19	191322	188600	74	0.704197
134417	113228	87	55988	47302	81	1474	1284	15	1298	987	0	2871	2424	27	287056	243859	87	0.704197
86051	77367	75	35299	31772	74	1042	980	0	1152	776	0	1943	1683	19	176745	160200	81	0.704197
74540	71441	88	27138	25632	72	1067	1117	7	622	590	0	1722	1673	17	162437	153255	88	0.704197
53831	58679	52	24960	26267	47	472	498	0	613	671	0	1369	1374	13	174067	174722	73	0.705391
38281	37860	67	17757	17859	47	243	278	0	389	390	0	844	858	0	109677	108580	72	0.705391
95130	91858	89	29001	28592	71	1587	1639	15	1003	988	0	2585	2565	22	238877	230103	77	0.706584
116767	98717	86	43985	37631	78	1537	1475	15	1274	1067	7	2757	2372	26	257329	215222	85	0.706584
109233	108112	76	26742	26454	69	1514	1353	13	1306	1422	13	4155	4172	29	497685	472622	90	0.706584
131504	114934	82	48214	42020	79	1255	1087	7	1373	1191	12	3262	2690	30	343224	302201	86	0.707778
41346	39122	76	11686	11880	37	290	326	0	433	456	0	933	919	0	132198	130937	73	0.707778
173135	132925	100	65115	50707	85	1724	1394	16	2006	1814	19	4337	3548	33	397479	293823	94	0.708972
58774	57371	72	12748	12614	39	557	677	0	564	623	0	1368	1361	13	154022	150476	73	0.710165
275196	204885	102	97539	73830	95	3825	2831	32	3970	2932	33	7480	5768	42	737614	558897	103	0.710165
176998	141050	101	75674	59576	104	2040	1672	19	1759	1524	16	4958	3970	35	600191	463618	104	0.710165
114123	98854	81	43541	37422	78	1593	1305	17	1250	1059	9	2890	2535	27	251315	211653	81	0.710165
134820	122906	86	53623	47144	80	1419	1253	13	1582	1291	15	3911	3684	30	508759	453961	85	0.711359
100012	88238	81	41987	37203	76	858	789	0	928	817	0	2217	1917	22	208924	184216	80	0.712552
83563	80973	75	27108	26004	66	985	1006	2	1037	1028	3	1511	1522	16	178141	169596	79	0.714939
119994	116010	87	50048	48481	74	1593	1251	14	1434	1417	14	3281	3181	28	416592	397412	80	0.716133
53990	54918	70	22841	23250	48	380	482	0	422	560	0	1334	1309	11	147859	147843	72	0.716133
46634	48054	68	14552	14691	40	460	378	0	447	440	0	973	1143	8	100973	98753	71	0.717326
108389	105729	78	40807	39048	73	1133	1077	7	1352	1422	14	3497	3656	27	486762	468582	81	0.719714
135500	120345	97	52175	46666	79	1778	1634	17	1460	1158	12	3894	3449	31	520799	463868	88	0.720907
84299	73494	79	38139	34306	75	1256	1109	8	986	756	0	1995	1571	22	162626	147815	84	0.720907
222127	163174	94	112393	80951	92	3670	2726	31	3013	2224	29	6352	4655	41	572224	422768	97	0.722101
81193	79077	89	27364	27284	67	628	781	0	668	752	0	2283	2251	21	247775	238773	80	0.723294
109384	99379	79	46610	41470	77	1545	1474	15	1328	1276	12	2749	2525	26	243151	213547	83	0.725681
58243	59291	69	12143	12082	40	557	537	0	624	610	0	1460	1442	15	131071	129521	77	0.726875
110502	105614	87	40299	38976	74	1271	1042	5	1279	1154	10	3013	2823	26	317249	292379	81	0.726875
71344	70422	81	18552	18783	44	677	693	0	840	719	0	1513	1494	15	141527	137991	78	0.728068
211651	158936	93	88423	67635	89	2345	1949	22	2747	1879	30	6465	4827	42	856523	653744	100	0.728068
101359	85570	79	34018	28766	77	1237	1062	9	994	779	0	2068	1816	21	200801	171835	83	0.729262
179971	148031	92	62117	51331	84	2377	2094	20	2250	1688	22	4195	3387	34	387893	316887	94	0.729262
74392	70486	74	29461	28200	66	920	885	0	954	911	0	1955	1785	20	171106	170007	76	0.731649
58707	59140	80	14924	15189	41	541	611	0	514	558	0	1371	1388	13	145097	145948	74	0.732843
165645	136788	89	70497	58839	83	1175	869	0	1539	1340	14	3179	2646	29	349527	287143	89	0.732843
90996	90658	73	28943	28171	72	1161	1159	10	1061	831	0	1837	1816	18	196439	188368	79	0.73523
201692	160358	87	76288	60218	85	1910	1473	20	2467	1953	24	5940	4730	37	791350	638550	93	0.73523
165374	150808	94	82115	73860	99	2125	1854	20	3709	3283	30	6018	5372	36	666531	595654	99	0.73523
105614	104340	74	34783	34453	71	1270	1212	8	1778	1655	18	3822	3870	28	503580	484326	82	0.737617
104250	91452	80	43415	38236	76	1362	1164	11	1147	1106	7	2806	2523	26	233422	199114	83	0.737617
188432	154867	98	84590	69725	86	2638	2230	23	2670	2074	26	5909	5321	38	901486	746143	92	0.73881
100447	102457	74	27007	26952	60	1145	1200	8	1313	1333	11	3146	3228	26	433919	421808	79	0.73881
36075	37880	59	10924	11454	35	330	572	0	541	404	0	903	905	0	98535	97804	66	0.73881
117226	106592	81	45271	40207	79	1623	1473	15	1212	1117	8	2549	2344	24	303145	265079	84	0.73881
168815	138299	85	62089	50180	83	2101	1778	21	2077	1617	22	3732	2944	31	318074	253505	90	0.740004
214981	174874	91	92618	76580	87	2362	1900	21	2873	2351	26	5454	4386	37	583954	472640	95	0.740004
239071	191563	103	81689	64875	94	3311	2847	28	2880	2489	27	6285	5093	38	551322	477284	98	0.741198
159574	139640	84	66097	57305	80	1353	1156	10	1984	1658	20	4442	3920	33	541255	460168	87	0.742391
150203	130945	84	55074	47917	84	1365	1304	12	1793	1297	18	4132	3580	32	440086	373949	99	0.742391
93367	85526	82	37539	34383	75	1022	1124	7	1316	1098	10	2045	1975	20	227305	204734	82	0.743585
146968	136595	80	59460	54562	79	1419	1198	10	1803	1671	17	3757	3296	31	376273	334336	87	0.743585
55065	56342	66	15227	15051	42	461	379	0	480	435	0	1303	1328	11	159052	156090	74	0.743585
40519	38532	68	6682	6679	32	631	542	0	436	382	0	922	983	0	110899	106879	70	0.744778
185312	148052	95	72183	57037	84	1701	1429	17	2422	1998	24	5418	4392	37	715730	574767	91	0.744778
196746	148722	97	69904	53160	87	1580	1256	15	2528	1932	27	5650	4535	39	667528	511100	97	0.745972
234596	187224	91	98869	82555	87	2220	1841	21	2562	2026	23	5985	5043	37	630265	511076	95	0.745972
49846	50807	69	22387	22531	51	398	401	0	437	593	0	1261	1402	13	179844	177035	74	0.747165
188810	155642	86	81741	68103	85	2043	1679	20	2221	1968	23	4991	3976	36	546465	439785	90	0.747165
137997	118339	84	59419	49969	80	1431	1253	11	1803	1588	17	3874	3410	30	544472	468033	88	0.748359
120914	114590	80	49637	45590	78	1643	1575	16	1635	1434	16	3930	3714	31	567054	526160	84	0.749552
124008	119393	80	43939	41717	75	1672	1497	16	1726	1628	15	3721	3701	28	420414	402965	83	0.749552
57004	56689	70	16321	16235	43	960	853	0	703	589	0	1355	1281	12	118440	116810	74	0.750746
58757	58023	74	11619	11682	38	1078	914	0	890	776	0	1457	1351	13	125437	123339	74	0.753133
90733	91375	71	36708	36388	71	994	934	0	1122	1041	5	2885	2811	25	385075	371145	80	0.753133
330770	219975	125	115513	77214	106	5173	3487	36	4539	3056	37	9398	6241	50	757898	502610	114	0.75552
125409	105418	88	44414	37696	78	1849	1508	17	1393	1121	9	2697	2310	26	249074	207654	86	0.75552
89446	91262	74	25798	26285	51	1123	1038	6	1278	1057	7	2953	2792	25	361672	353402	77	0.75552
129294	124015	81	31359	31145	73	1442	1504	13	1846	1694	19	4468	4157	31	616804	593729	82	0.756714
196280	156823	92	84814	67105	86	2192	1645	20	2390	1790	24	6033	4860	39	803566	639695	94	0.756714
37929	39244	60	6749	6799	32	308	263	0	355	303	0	915	951	0	91791	89176	70	0.757907
111660	108210	77	44904	43656	75	1487	1335	12	1357	1194	9	3127	2787	27	430940	403972	82	0.757907
105528	104945	74	51047	50126	74	1163	1124	9	1270	1134	8	3065	2955	26	434408	414446	81	0.759101
159613	134914	95	79070	67099	83	1918	1721	17	1558	1181	13	3472	2925	29	345570	289245	89	0.759101
221468	170163	96	82580	63517	89	3484	2829	30	2233	1828	22	5428	4232	36	460703	351177	97	0.760294
124076	121711	77	53205	52302	75	1144	1251	11	1747	1741	18	3824	3857	28	487597	450916	84	0.760294
137043	117635	81	54123	45937	79	1584	1303	13	1400	1172	11	2704	2262	27	305658	253942	85	0.760294
70482	71509	70	25524	25669	55	768	816	0	621	584	0	1764	1828	17	201731	198933	75	0.761488
77618	72138	76	33391	30925	73	837	842	0	679	603	0	1428	1380	13	162866	146961	80	0.761488
175502	138341	92	67527	54232	84	2340	1914	21	2339	1920	24	4487	3422	36	392510	315817	92	0.763875
122403	113664	78	41422	37218	77	1481	1406	13	1603	1386	15	3996	3455	31	515703	474328	85	0.763875
210128	165779	110	136896	114713	110	3314	2668	27	3284	2757	28	6265	4953	39	665081	512121	110	0.763875
70576	72835	72	21844	22527	46	651	767	0	838	857	0	1986	1930	20	260108	250026	76	0.763875
148060	120905	95	72160	62294	82	1911	1582	19	1850	1448	18	3776	3086	31	371207	313925	88	0.763875
91666	88294	80	33342	32835	71	819	743	0	647	845	0	1874	1902	20	213238	200283	79	0.765069
89283	89170	75	41329	41420	71	1076	1026	4	899	952	0	2327	2361	22	321771	300413	78	0.765069
184170	158521	90	82748	71342	83	1897	1635	20	2437	2165	24	5722	4737	37	774417	677159	88	0.765069
127861	111779	80	59802	51551	79	1402	1215	9	1429	1271	13	3266	2819	29	399845	352188	84	0.766262
118321	115024	76	30603	29683	73	1072	1322	11	1757	1848	19	3961	3619	32	528625	506117	83	0.766262
315561	215507	108	106006	71134	104	5108	3299	38	4272	3018	35	8436	5727	48	717080	498899	111	0.767456
23160	22948	64	8382	8507	34	227	179	0	278	432	0	578	557	0	85917	83159	68	0.769843
152361	134359	85	55156	48113	81	1835	1711	18	1898	1519	18	3062	2695	27	333627	294241	85	0.769843
114678	102587	79	45303	40262	77	1198	1065	7	1127	1032	4	3520	3182	29	463459	416905	86	0.771036
108319	107102	74	31935	31806	72	1220	1195	9	1257	1280	12	3721	3656	28	475020	456667	82	0.77223
177492	164289	82	49263	44152	81	2659	2394	24	2009	1672	21	4421	4074	31	396184	376513	90	0.77223
82385	83163	71	35052	33493	71	1198	1136	8	975	1099	6	1964	1883	20	178625	168054	84	0.77223
57522	55569	80	13372	12388	44	984	890	0	624	667	0	1564	1343	13	138744	125501	85	0.77223
187733	150161	86	79763	63888	85	2193	1781	22	1981	1554	22	4293	3384	34	417737	325666	94	0.77223
184683	151622	84	78470	64394	84	1577	1357	16	2534	2031	22	5294	4342	37	768825	633139	102	0.77223
271286	197995	98	99487	71595	95	3330	2450	32	3188	2398	33	6544	4604	41	601981	429337	112	0.77223
132522	116349	81	54298	46545	79	1375	1364	12	1457	1236	12	3184	2762	28	284867	239452	83	0.77223
81588	74750	74	33717	30292	70	740	773	0	894	794	0	1993	1729	22	195998	178437	78	0.77223
108911	98127	77	47416	42827	77	871	843	0	1189	1140	9	2353	2091	23	222955	193986	82	0.773424
109108	101199	83	40671	38205	74	1277	1336	12	1329	1318	12	2987	2943	25	277811	256958	81	0.773424
206410	159936	92	80644	64708	86	2477	1767	26	2341	1732	25	4590	3619	37	379444	285042	92	0.773424
113348	103999	94	35796	31871	94	1684	1534	14	1606	1355	12	3687	3477	28	488675	451040	94	0.773424
148515	121390	85	53700	44449	82	1847	1432	18	1681	1052	8	2719	2288	26	258927	206099	85	0.774617
85826	86260	74	25945	26351	55	1035	1048	4	1098	1260	12	2869	2895	23	362129	349974	79	0.774617
67376	67542	76	22323	22677	50	862	833	0	544	554	0	1565	1638	16	154161	154240	73	0.774617
183250	152337	89	73159	59321	86	1912	1474	21	2254	1857	23	5913	5077	37	796508	678335	104	0.774617
156027	135362	86	66297	56341	83	1716	1462	16	2071	1640	18	4352	3776	33	591692	502711	88	0.774617
104668	105272	75	35353	35449	72	1407	1677	15	1854	1775	19	4314	4129	31	510763	498406	80	0.774617
54774	56185	68	12568	13223	38	731	698	0	730	707	0	1450	1325	13	151861	156468	72	0.775811
128646	106821	84	50163	41713	80	1484	1167	9	1265	837	0	2550	2122	25	222014	186836	85	0.775811
145259	134215	83	56439	51278	79	1189	976	0	1440	1481	15	4103	3826	31	459505	426029	85	0.775811
346681	238573	136	199683	151092	134	8800	6280	40	6409	4852	42	13975	10138	56	1.04858e+06	853859	137	0.777004
138231	122675	82	56050	48496	79	1588	1427	16	1743	1322	19	4417	3948	33	571506	504287	86	0.777004
264866	178427	97	94974	64189	96	3851	2527	34	3162	2081	31	6550	4404	44	617493	395722	103	0.778198
110738	94136	90	37704	32662	77	1425	1171	12	980	812	0	2185	1819	23	210967	177225	81	0.778198
94775	94161	74	34582	33989	72	966	971	0	1054	1158	8	2187	2082	21	263005	256895	77	0.779391
63130	61852	72	23831	23804	53	723	764	0	689	581	0	1319	1311	11	158953	151949	72	0.779391
80253	79615	74	16283	16412	42	1096	980	0	1056	1202	9	2580	2567	23	319974	318228	78	0.779391
91326	79569	81	38770	34215	76	1200	1056	6	875	790	0	1985	1754	21	196048	167375	80	0.780585
71309	69473	72	24439	24014	58	595	665	0	863	860	0	1582	1491	14	146009	140481	74	0.781778
222381	165456	96	76390	56563	89	2934	2228	27	2607	2097	26	5653	4353	38	477808	344459	92	0.781778
117427	106870	82	46764	41211	76	1391	1395	15	1318	1380	13	3674	3193	29	477656	426777	83	0.784166
114020	102808	78	49538	42790	78	1482	1181	11	1215	1151	11	3946	3360	32	515768	466882	85	0.785359
86678	83473	73	33830	30820	72	1376	980	0	995	922	0	2318	2297	21	203601	184492	79	0.785359
275745	194711	106	89235	62626	95	4351	3177	33	3644	2479	35	7093	4806	43	612692	426410	102	0.785359
148921	122184	85	56573	46354	81	1980	1651	20	1951	1284	18	3272	2611	31	324550	253287	87	0.786553
134199	116122	83	62673	56703	81	1320	1172	8	1403	1323	15	3435	3091	29	375264	329924	88	0.787746
55090	55489	69	22021	22013	50	514	588	0	437	516	0	1344	1395	13	157840	157409	72	0.787746
187267	150610	92	86866	70446	87	1645	1550	16	2411	1763	21	5769	4767	38	731544	585061	95	0.78894
95538	92459	75	32438	30031	73	1319	1325	11	1236	1071	8	2349	2051	23	218634	205689	79	0.78894
64839	67171	69	15840	15958	42	834	824	0	565	626	0	1466	1554	15	144095	143770	76	0.790133
111765	97718	84	36007	31006	76	1523	1352	15	1017	845	0	2436	2159	23	247223	209681	84	0.790133
98581	96632	78	33061	31900	72	1491	1307	15	1029	1109	7	2599	2393	24	209844	198072	78	0.790133
176606	146588	83	77047	64865	83	1390	1116	11	1607	1329	15	3370	2862	30	325614	268281	86	0.790133
63050	57607	80	22390	19435	87	649	628	0	643	697	0	1357	1231	10	141664	121409	87	0.790133
175080	144326	89	63546	51759	84	1670	1141	16	1981	1750	21	4844	3995	35	595723	484207	93	0.791327
214948	169652	94	89551	71415	88	3093	2266	28	2147	1696	23	4725	3835	36	409383	325272	94	0.791327
96882	97322	81	31325	31447	65	1523	1401	13	1108	1107	8	2960	2973	25	396323	391877	79	0.791327
259409	191441	98	88428	65407	97	3886	2730	31	2693	2023	27	6296	4639	39	544043	401515	104	0.791327
125404	110634	81	57556	50926	79	1476	1260	11	1176	1109	9	3011	2745	26	330028	289841	84	0.79252
163369	137552	99	71290	59929	84	1831	1487	16	2046	1696	18	4807	4174	35	682954	572679	101	0.79252
132683	112205	91	55703	48758	79	1733	1404	16	1452	1183	11	3130	2505	30	277348	228958	84	0.79252
36825	37675	60	8351	9187	33	253	485	0	507	470	0	848	871	0	102715	101973	68	0.79252
101992	88668	79	40260	34756	76	963	702	0	1182	1064	7	2068	1870	22	191933	162233	82	0.793714
118797	114778	92	43892	43326	73	1735	1677	17	1854	2009	19	4367	4038	32	551135	538151	82	0.793714
270673	181399	111	102716	67367	100	3949	2518	36	3561	2166	34	7628	4953	49	710016	475102	105	0.793714
121589	120881	75	53291	51742	75	1641	1446	17	1692	1618	16	4364	4324	30	604255	579810	82	0.794908
231533	181650	91	149066	128475	91	6348	5151	36	5655	4242	39	12225	10290	53	1.00778e+06	822847	95	0.794908
136372	118747	82	57436	48636	81	1595	1405	15	1508	1267	15	3950	3512	31	564988	505403	88	0.794908
59835	57761	85	20524	20466	53	890	770	0	631	593	0	1091	960	0	130164	127984	72	0.796101
185809	154709	87	59866	47834	85	2630	2087	24	2231	1802	21	4293	3504	35	380818	308671	90	0.796101
201795	156249	91	65685	50516	88	3009	2297	28	2437	1937	23	4690	3633	36	409280	322387	94	0.797295
134249	104833	88	53981	42412	82	1932	1560	21	1720	1316	15	3762	2886	34	287952	218499	88	0.797295
208675	163177	96	84045	66971	87	3056	2400	27	2461	1959	24	5367	4351	37	549200	434003	94	0.798488
111143	110311	75	42528	42135	73	1303	1306	12	1448	1378	13	3757	3661	28	494506	474441	81	0.798488
83253	83865	73	34529	34602	71	1183	1148	8	1223	1019	4	2421	2563	22	345915	344305	78	0.798488
49219	49943	67	24307	24428	58	476	412	0	231	289	0	1052	1024	3	124381	121659	72	0.799682
234510	191510	95	118284	98472	89	3690	2872	30	3870	3583	31	8999	7531	46	1.04858e+06	905004	99	0.800875
78652	73346	89	26607	23535	90	927	906	0	964	774	0	1864	1519	18	193393	170441	90	0.800875
65400	66623	70	24760	23893	55	849	794	0	703	572	0	1554	1614	16	138941	126486	78	0.803262
235932	175599	100	90826	68763	91	3382	2626	30	2219	1759	24	5413	3912	40	446076	330941	95	0.803262
128538	107368	80	50900	42469	79	1595	1287	13	1237	1002	1	3053	2372	29	275137	225944	87	0.804456
187421	158989	85	69449	57733	83	2305	1929	20	2539	2114	24	6015	5261	38	794258	681259	101	0.804456
52927	54908	67	13842	14143	40	744	769	0	660	625	0	1349	1283	12	114463	113609	75	0.804456
71453	69071	73	26647	25114	59	820	832	0	846	743	0	1875	1815	19	162799	147258	76	0.80565
154697	143124	85	71589	66002	79	1924	1775	18	1847	1680	18	4764	4598	31	647159	615760	86	0.80565
123189	106932	89	47234	39869	78	1486	1405	16	1674	1190	15	2547	2293	25	267278	231633	83	0.806843
74486	72925	71	30941	30580	70	1268	1039	6	926	952	0	2143	1964	19	189137	191612	75	0.808037
56848	57201	70	21003	21529	47	605	625	0	257	487	0	1371	1221	10	159961	155241	73	0.808037
82550	81469	77	21240	20992	50	627	649	0	800	857	0	2338	2308	22	304649	291615	89	0.808037
109416	102106	77	40191	36588	74	1106	1039	6	1257	1245	10	2741	2734	24	255923	238596	80	0.808037
65434	63860	73	16812	16980	43	656	681	0	755	690	0	1294	1349	13	150588	148915	75	0.80923
64113	63756	73	18904	19112	48	735	786	0	518	549	0	1506	1588	15	139505	133798	73	0.80923
157291	136712	83	58132	51391	82	1537	1279	16	1626	1471	17	4760	4286	34	613821	531777	89	0.810424
29469	30742	62	10789	11138	36	34	98	0	626	400	0	858	963	0	96527	96169	67	0.810424
37753	39056	59	16140	16643	42	487	465	0	385	437	0	943	977	0	128058	128294	72	0.810424
158695	139920	83	54263	45109	82	1804	1609	18	2150	1932	23	4873	4128	34	681513	598502	88	0.810424
90619	85137	72	37445	33561	74	1089	850	0	823	838	0	2087	1781	21	207462	185760	80	0.810424
249868	179891	105	94122	69299	101	3230	2218	31	3287	2199	32	5085	3663	38	539554	381270	107	0.811617
73444	70637	73	24618	23689	59	902	950	0	908	895	0	1651	1580	16	151128	145369	78	0.812811
155140	123192	83	58633	47026	83	1600	1331	14	1694	1335	17	3310	2690	31	348977	269887	91	0.814004
103141	89446	83	39246	34256	76	1371	1158	11	1156	922	0	2598	2370	25	231517	196755	82	0.814004
144370	134271	80	62527	56720	78	1452	1558	15	1957	1759	22	4609	4164	32	663338	606931	86	0.814004
63879	65296	69	19984	19930	47	489	614	0	748	706	0	1638	1606	16	157749	154118	78	0.815198
357689	225019	128	130537	82185	123	4798	3013	36	5163	2867	41	8916	5632	50	820033	505183	128	0.816392
180581	162113	86	81648	72196	82	2886	2974	24	2616	2277	25	5128	4720	34	444417	410080	85	0.816392
119156	101464	79	51895	43484	79	1383	1095	9	1193	964	0	2673	2141	27	241862	199838	85	0.817585
227488	170969	103	101842	73407	91	2656	1914	25	2355	1850	24	5443	4041	39	652834	481492	108	0.818779
60629	61329	67	18178	18674	43	822	771	0	517	631	0	1265	1311	12	139555	139045	73	0.818779
196364	159598	88	74361	59322	85	2153	1648	23	2549	1943	25	5742	4850	37	782429	625516	90	0.818779
24969	26051	58	5683	5677	30	59	288	0	387	307	0	704	724	0	83602	84542	66	0.821166
108666	105740	78	49408	48293	74	1169	1136	8	1455	1481	15	3474	3308	29	448384	431339	83	0.821166
78059	78663	74	23308	23439	57	997	937	0	1057	964	0	2306	2441	22	297776	293107	79	0.822359
109671	106629	77	28356	27371	73	1191	1223	10	1430	1303	13	3428	3235	26	456047	428423	92	0.822359
248619	179354	93	87699	64052	91	3255	2246	31	2677	1959	29	5579	3852	41	480493	346757	96	0.822359
108246	107836	74	22048	21613	49	1780	1566	16	1508	1471	15	3481	3341	28	450082	432765	80	0.822359
222709	177017	99	114744	91327	91	2776	2556	23	2647	1992	25	5425	4147	38	509166	400180	94	0.823553
69690	69342	73	18562	18862	44	1000	925	0	636	698	0	1799	1754	18	168571	167499	73	0.824746
180789	156708	87	67651	58232	83	2449	2038	22	2040	1884	21	4293	3837	31	394953	337297	88	0.82594
145695	130834	81	65606	58979	81	1526	1353	15	1402	1417	14	3940	3365	32	462408	400767	88	0.827133
102463	93952	87	44475	40574	75	1418	1212	11	1236	1049	5	2130	1979	22	205275	185024	79	0.827133
111078	108784	79	38807	38388	72	1240	1315	11	1466	1382	15	3505	3476	27	533289	515148	83	0.828327
69718	68216	73	16870	16801	42	823	766	0	464	803	0	1245	1286	12	150640	150109	76	0.829521
205422	153297	102	78271	59473	91	3256	2349	30	2340	1925	24	5175	3949	38	407601	299562	96	0.830714
108352	95305	76	41130	36045	75	1344	1316	12	1267	815	0	2222	1885	23	201973	171258	80	0.830714
73049	74662	70	21606	21609	48	934	893	0	625	663	0	1647	1680	16	156291	149397	75	0.830714
100529	100629	78	26444	26465	58	979	1149	8	1101	1220	10	3004	3042	25	417356	400159	79	0.830714
105820	95345	81	41565	36522	77	1482	1397	15	1230	1102	8	2436	2308	22	211331	187612	80	0.830714
156421	130710	85	77101	67053	83	1645	1419	15	1848	1465	16	3288	2700	29	289444	228015	87	0.831908
117338	115873	75	48048	46899	74	1373	1266	10	1394	1361	13	3537	3514	27	469633	445855	82	0.831908
106090	102856	76	35407	34514	72	1432	1275	12	1298	1264	11	3454	3394	28	467999	450654	79	0.831908
164406	137857	87	71874	59273	84	1582	1143	9	1961	1562	21	4853	4046	34	667737	555270	91	0.833101
163839	142688	100	57719	46890	100	1801	1463	17	2274	1893	22	5357	4725	33	706905	612303	100	0.833101
146933	132319	82	50315	43867	80	1374	1312	13	1515	1396	15	4267	4214	30	591090	522837	88	0.833101
157660	123985	87	61422	49837	84	1675	1310	14	1587	1208	16	3171	2697	29	305668	237217	90	0.834295
149041	119996	90	50145	39784	82	1532	1201	11	1539	1382	16	3269	2783	30	284604	222980	90	0.834295
169072	138113	88	58760	46909	83	1921	1318	21	1712	1380	15	3656	3020	32	373370	305959	86	0.834295
168518	139341	84	57984	47530	82	2508	2061	24	1760	1160	14	3845	3069	33	340623	277042	89	0.834295
147509	138509	81	48958	44699	78	2113	1842	21	1977	1837	21	3632	3374	29	332091	305230	82	0.835488
142078	135091	80	46029	44964	76	1388	1294	11	1760	1794	16	4182	4036	31	532995	512446	84	0.835488
147872	122269	84	53283	44526	81	1597	1328	13	1203	1124	10	3012	2490	28	289209	242317	87	0.835488
100410	98078	85	46493	46116	73	1469	1407	13	1303	1376	14	3085	2781	26	394293	387061	80	0.836682
119042	104619	87	45723	40129	78	1238	1078	7	1301	1106	8	2543	2244	25	244997	216052	81	0.836682
199752	155299	101	80129	63192	87	2325	1652	23	1918	1524	21	4337	3485	33	381203	292727	94	0.839069
184187	149479	93	65200	52617	85	2193	1621	21	1674	1399	19	4981	4001	36	670884	536399	93	0.839069
222135	191030	103	97417	83885	91	3520	2963	27	3270	2778	28	6082	5524	35	559852	494370	107	0.839069
116739	112681	80	39649	38015	74	1281	1406	13	1582	1418	14	3623	3682	28	502453	486876	81	0.839069
189714	168331	88	88813	78375	87	3039	2705	26	2294	1992	23	5080	4762	33	472324	437339	90	0.840263
140517	120960	86	52794	45342	80	1870	1756	19	1813	1557	18	3537	2972	30	314180	273755	88	0.841456
65739	66030	71	21893	22109	48	567	719	0	705	739	0	1427	1430	13	139756	140862	75	0.841456
89420	84325	75	34132	32371	72	1095	1031	4	1075	1194	10	2112	2277	20	196534	181393	79	0.841456
161628	122120	106	57088	43732	95	1941	1485	16	1567	1300	15	3830	2849	33	337898	262235	106	0.841456
67486	66491	71	13596	13476	41	721	721	0	784	822	0	1957	1744	18	177603	175368	75	0.84265
95779	84476	79	36911	32609	75	1352	1180	11	1270	985	0	2215	1977	24	198607	167655	80	0.845037
92640	91695	76	27956	27899	61	984	937	0	1214	1110	9	2981	2677	27	386715	375403	78	0.845037
64319	62440	81	24368	24339	61	341	359	0	771	591	0	1314	1291	12	122998	120351	71	0.84623
206600	171776	90	173582	151382	90	2526	2182	23	2921	2323	27	5787	5038	35	590787	507552	92	0.847424
109409	104077	77	37732	35590	73	871	920	0	1214	1146	10	3047	2715	27	352494	336133	81	0.848617
119747	109500	80	47107	42151	77	1453	1269	13	1557	1316	16	3224	2938	27	334578	305906	82	0.849811
142277	120770	85	54341	45779	80	1465	1176	14	1653	1329	15	3312	2833	28	334035	290115	85	0.849811
111228	102773	93	31472	28132	93	1368	1136	9	1420	1123	10	3350	2912	27	442882	410533	93	0.851005
108868	104347	91	33590	33127	72	1582	1528	15	1754	1699	19	3889	3839	29	510013	490715	80	0.852198
197897	175426	90	105767	94284	85	3312	3144	27	2969	2732	27	6369	5701	38	660065	578496	90	0.852198
88396	81028	78	33311	28853	76	961	983	0	811	627	0	2055	1940	21	204356	176652	80	0.853392
102294	100459	90	27603	27565	70	991	1019	3	1318	1280	13	3543	3453	28	483782	468196	81	0.854585
51830	51518	69	27030	27190	67	375	424	0	589	512	0	1114	1066	6	112577	108718	71	0.854585
76021	75673	76	23931	23249	54	735	748	0	794	641	0	1676	1671	17	148850	144567	74	0.855779
132783	126603	83	57932	55065	76	1275	1205	10	1492	1330	12	3288	3181	27	399157	380891	83	0.855779
136112	111592	84	56245	47169	82	1906	1583	19	1193	1046	7	3462	2654	31	288999	224322	90	0.85936
112397	108721	91	24023	23742	52	1553	1608	15	1266	1205	12	3768	3749	28	442870	425671	81	0.85936
36337	39764	46	13592	13923	39	121	217	0	357	273	0	797	759	0	95925	95012	68	0.860553
194965	154982	86	85228	67419	86	2033	1583	18	2339	1972	26	6124	4489	41	804363	634914	93	0.860553
115925	111642	81	36284	34137	76	1282	1352	13	1526	1418	13	3967	3531	31	540895	513913	82	0.860553
35006	37060	47	5658	5898	30	164	220	0	430	369	0	911	851	0	123955	126439	69	0.861747
219671	181476	89	76787	62611	86	3313	2811	27	3041	2716	27	5852	4766	39	559891	470835	90	0.861747
67458	67988	72	11926	11834	39	868	917	0	819	761	0	1417	1441	13	135392	131042	74	0.861747
64704	66702	75	16719	16867	45	826	952	0	776	703	0	1632	1652	15	134634	131240	74	0.861747
113298	98417	81	45733	38952	77	1656	1520	15	1495	1343	14	2850	2260	27	237497	196605	81	0.86294
113472	98402	81	45638	39377	78	1508	1015	4	1233	868	0	2488	2063	26	229468	192271	85	0.86294
123328	105274	80	51477	44285	79	1569	1296	16	1550	1284	16	3076	2634	29	268690	229958	84	0.86294
155796	141827	83	68827	62006	81	2407	2140	21	2040	1872	20	3644	3382	28	317200	282914	85	0.86294
86745	78571	74	34375	30456	70	995	942	0	1112	942	0	2010	1753	21	194911	169672	78	0.86294
254421	192453	98	92814	71034	91	3955	2747	33	3553	2632	32	6712	5151	40	594212	476610	95	0.864134
185394	152397	86	77796	64038	85	2038	1848	17	1991	1570	18	4361	3758	35	460408	370571	91	0.864134
39773	41770	50	21587	22316	46	346	306	0	213	324	0	865	915	0	103638	105920	69	0.864134
155724	137134	82	63188	55589	79	1705	1480	17	1830	1842	18	4772	4183	34	659475	595549	86	0.865327
204056	172237	90	101462	88435	88	5154	4764	31	3882	3554	30	8549	7301	44	695759	593938	94	0.865327
172486	146850	88	73708	62780	83	1995	1948	19	1789	1520	21	3684	3219	31	353727	293487	87	0.866521
334614	249630	125	144317	108699	107	6258	4641	39	7152	5435	43	13014	10084	55	991534	810473	109	0.866521
29884	33504	41	11154	11962	37	444	512	0	462	488	0	709	767	0	83852	85507	67	0.866521
95819	95226	73	35600	35840	71	1264	1087	8	1305	1334	12	2983	2829	26	394365	385354	77	0.866521
280389	208189	120	159935	128619	101	5237	3889	35	4107	3052	33	7989	6388	43	782872	636544	105	0.867714
141890	116430	89	53821	44630	81	2056	1556	22	1701	1467	17	3179	2639	29	288922	236517	85	0.868908
102387	89517	77	39439	34345	76	1532	1185	13	1298	932	0	2376	2146	23	197895	172169	80	0.868908
155278	130230	88	66524	56112	82	1866	1703	20	1944	1763	18	3684	3224	30	363520	311305	87	0.870101
50122	50088	68	13432	13315	40	497	585	0	238	333	0	1134	1134	9	111597	110107	72	0.870101
119340	107694	79	45781	40109	79	1324	1069	6	1112	1079	7	2694	2335	25	251953	222526	85	0.871295
201914	156890	91	69272	53532	85	2160	1622	21	1831	1451	20	5044	3890	37	461836	351339	92	0.872489
76832	79148	70	34680	35202	70	1136	1211	10	885	815	0	1938	2028	19	159959	153998	74	0.872489
74149	70177	71	27002	24524	52	877	783	0	1000	894	0	1487	1550	16	179969	158676	79	0.872489
121285	104465	81	39765	33160	76	1537	1326	15	1181	829	0	2627	2167	27	212031	180288	83	0.872489
64919	66229	71	28284	28596	63	569	614	0	604	640	0	1480	1537	14	185435	182482	75	0.873682
325607	223178	114	111398	76282	108	6195	4330	39	4344	2975	38	9301	6451	48	772663	541344	113	0.873682
104625	101121	78	39915	39463	74	1332	1295	14	1247	1096	8	3562	3371	28	440634	421273	81	0.873682
158720	134800	82	50402	41851	81	2090	1708	22	1781	1335	20	3863	3077	33	318245	266298	87	0.874876
108575	96214	77	41982	37360	76	1099	998	0	1295	1103	11	2642	2390	25	225234	190366	81	0.876069
175015	143836	95	66921	56304	83	2211	1864	21	2064	1486	19	4061	3200	34	351473	288900	86	0.876069
69415	70766	70	19803	19629	47	778	775	0	952	1000	1	1667	1630	16	142467	141780	75	0.876069
49096	46924	76	13545	13310	41	673	601	0	540	551	0	1053	1067	6	119281	117743	71	0.878456
85104	74865	78	29336	26057	74	1072	1042	5	950	759	0	2052	1884	21	171726	154270	83	0.878456
117800	97944	84	44088	37099	78	1636	1336	13	1482	1236	12	3195	2497	29	283961	230916	86	0.87965
26442	27500	49	9962	10185	36	309	397	0	186	374	0	824	816	0	93074	93578	72	0.87965
104658	103741	75	30891	30437	72	1240	1141	10	1513	1477	15	3325	3102	28	431933	424080	81	0.87965
192070	155611	89	88293	72313	87	2029	1623	20	2410	1860	23	4327	3605	32	478874	378998	93	0.880843
33394	34891	52	10020	10332	35	445	385	0	526	382	0	736	734	0	91037	92163	69	0.880843
225540	170194	92	76632	57128	87	3467	2494	30	2822	2018	29	5542	4271	40	448165	342296	95	0.882037
126334	124471	73	39395	38344	73	2041	1923	20	1753	1722	16	3370	3252	28	329271	312804	80	0.882037
46208	46593	66	17991	18612	42	627	784	0	448	590	0	904	936	0	110767	109449	73	0.882037
87131	90329	72	34625	34951	71	1213	1015	4	1221	1164	10	2565	2475	24	361332	347868	78	0.882037
229543	177874	97	80848	63311	89	2657	1997	26	2565	1943	26	5518	4189	40	516795	391820	96	0.883231
62341	63293	71	18669	19267	44	713	674	0	489	543	0	1261	1202	11	144132	139974	74	0.883231
103486	103192	73	30209	30101	70	1118	1271	10	1217	1305	12	3152	3049	27	467337	453140	78	0.883231
174245	145127	85	76008	63128	83	1953	1773	20	2286	1746	24	5292	4485	36	672308	565044	90	0.883231
196691	167135	90	75557	64355	84	1603	1419	16	2012	1641	20	5460	4569	37	704356	588216	93	0.883231
205845	166681	91	69271	56270	87	2503	2238	22	2220	1609	21	5105	4166	37	581203	485007	94	0.884424
321459	219603	107	110229	76497	105	4409	2981	36	4125	2727	36	8948	5980	49	766212	533952	112	0.884424
187370	149572	87	62550	49942	85	2630	2110	24	2086	1725	20	4414	3512	34	385290	308151	91	0.885618
157331	146841	81	76175	69565	79	2120	1816	18	2668	2197	25	5517	5115	35	744321	686990	85	0.885618
70603	66048	77	31814	30539	61	791	836	0	946	833	0	1418	1328	12	173441	164838	74	0.885618
51854	50577	73	18629	19073	43	401	303	0	480	423	0	1185	1135	9	151425	149597	72	0.885618
116578	111378	79	35944	35303	73	1500	1356	12	1594	1483	17	3718	3563	28	553850	532103	82	0.886811
115098	110797	80	30682	30160	73	1206	1050	5	1393	1404	15	3388	3244	27	507735	492622	82	0.889198
87521	79610	80	35589	32460	73	1144	1039	7	870	688	0	1941	1795	19	178179	167863	79	0.891585
111410	99033	78	54645	48248	77	1307	1116	7	1238	1041	5	2204	1943	22	241978	207390	80	0.893973
205148	160941	90	75851	60221	87	1812	1386	17	2192	1561	21	4910	3946	35	534576	407313	92	0.893973
110461	107675	79	41603	41148	73	1541	1498	15	1736	1702	16	4225	4145	28	509926	488577	82	0.895166
64014	64938	63	17532	17376	45	1057	1130	7	939	927	0	1606	1509	16	159338	155434	74	0.895166
102758	90773	77	40441	35644	75	1428	1260	12	1298	1135	9	2758	2254	28	228636	198234	79	0.897553
176728	90789	112	72509	36033	110	2159	987	0	2056	1064	6	3868	2024	39	371419	186169	117	0.898747
103780	103232	76	27492	27388	63	1591	1553	14	1323	1368	14	3947	3840	30	526612	502611	80	0.898747
55704	52885	85	8318	8565	35	479	536	0	668	585	0	1466	1332	15	168677	167571	72	0.898747
149005	131673	97	64715	57220	81	1446	1392	14	1681	1250	14	3768	3283	30	471378	423057	86	0.89994
108211	95026	81	44421	38933	78	1316	1103	9	1074	1017	3	2451	2178	24	206872	182101	84	0.89994
342606	236394	130	113437	79197	112	4628	3162	36	5094	3343	37	8948	6065	46	842344	578514	130	0.89994
48768	49179	68	19967	20365	46	429	358	0	508	455	0	734	732	0	103160	103766	71	0.89994
303926	230180	115	265281	225323	115	8781	7362	38	7115	5620	39	15490	12779	57	1.04858e+06	1.02108e+06	118	0.901134
104720	103577	74	31070	31043	71	1191	1176	9	1304	1288	12	3271	3284	26	434341	416338	78	0.901134
140232	128506	79	41971	37480	76	1812	1650	17	1991	1813	19	4166	3659	32	563752	512895	84	0.901134
178768	146407	88	64003	52515	86	2193	1885	20	1965	1568	19	4364	3675	33	359351	285944	89	0.902327
172920	138286	88	67326	54146	85	1742	1567	17	1835	1558	18	4521	3912	33	701751	586106	93	0.903521
91338	79092	82	39336	34930	76	752	609	0	1089	954	0	2001	1768	21	205278	177561	84	0.904715
52714	53053	68	13110	13330	39	844	876	0	548	516	0	1179	1225	10	127920	122949	73	0.904715
316611	232055	114	139492	103717	113	3485	2604	30	4173	2976	34	10205	7986	47	1.04858e+06	943618	120	0.905908
58093	59770	68	23150	23584	47	740	814	0	465	519	0	1579	1568	16	161122	158747	71	0.905908
62297	62043	72	28253	28283	69	739	590	0	346	491	0	1480	1163	13	162370	160292	75	0.907102
49229	49927	71	17178	17270	43	538	723	0	781	693	0	1362	1373	13	123947	123461	71	0.907102
220572	172469	88	61455	47268	87	2935	2196	27	2510	1968	25	5441	4057	39	539796	414610	95	0.909489
123015	107003	95	42013	35676	78	1780	1320	17	1230	1158	11	3098	2680	28	283346	244267	84	0.909489
244797	177659	95	86013	62727	93	4253	2921	34	3159	2186	30	6315	4593	40	541361	394057	100	0.910682
61001	60038	72	22542	22077	52	641	571	0	571	447	0	1476	1476	14	148102	144003	72	0.911876
157694	132834	86	72671	62209	83	1682	1264	16	1579	1448	16	3565	3037	28	393945	328086	88	0.911876
90003	87663	76	25826	25681	59	944	1010	3	929	1034	4	2487	2524	22	320896	317918	81	0.913069
224280	167145	101	78391	60078	90	2944	2154	28	2260	1633	26	5297	3871	38	471019	355760	99	0.913069
226670	188518	93	128724	113156	86	4816	3984	33	4173	3680	31	9151	7558	46	875921	756126	105	0.913069
111644	97938	79	44398	38884	76	1177	942	0	1260	1074	7	2507	2184	25	235153	207793	80	0.914263
75653	77531	71	30502	30400	68	825	689	0	837	806	0	2227	2363	22	278652	279116	76	0.914263
133793	115362	83	65466	58228	80	1576	1416	15	1472	997	0	2898	2539	26	261378	222087	86	0.914263
76835	76231	72	30031	28356	72	1191	1099	6	965	759	0	1886	1800	19	173564	168396	78	0.915457
123636	119263	94	40098	39705	75	1710	1529	16	1176	1238	13	2588	2664	23	279404	267647	81	0.915457
112874	93475	94	46706	39944	78	1460	1141	9	1371	1118	9	2739	2289	27	231919	193537	83	0.915457
146849	122875	91	61971	52249	82	1511	1188	13	1474	1200	14	2998	2546	27	297485	242599	86	0.91665
51691	52443	66	14192	14249	40	859	760	0	747	668	0	1088	1005	2	122296	119130	72	0.917844
58302	56906	75	20160	20196	49	726	859	0	473	473	0	1149	1375	12	119476	114750	74	0.919037
123536	122389	85	22812	22503	53	1444	1453	13	1583	1545	15	4356	4367	29	611186	581087	81	0.919037
60787	61142	68	20389	19546	48	553	490	0	621	585	0	1398	1497	14	162381	162182	72	0.919037
66314	67410	70	15372	15486	41	635	595	0	796	733	0	1569	1561	16	166338	163557	74	0.919037
123135	103465	81	43429	36349	79	1643	1176	15	1133	1036	5	2870	2360	26	251941	220035	82	0.920231
95433	94610	90	42152	41985	72	721	839	0	962	947	0	2581	2456	23	290385	282754	78	0.920231
38728	39376	57	16531	16913	42	458	432	0	327	392	0	843	813	0	125297	126479	70	0.923811
119373	118193	74	31124	30268	72	1161	1165	7	1704	1837	16	3955	4014	28	537289	514273	80	0.923811
130487	112640	81	49180	42015	79	1774	1519	19	1834	1363	17	2996	2601	28	291900	247576	84	0.923811
60533	58240	70	23289	23315	56	734	779	0	670	648	0	1409	1546	14	115775	113367	75	0.925005
222399	167217	102	104683	79825	90	2743	2042	26	2374	1798	24	4742	3606	37	532574	411238	96	0.926199
71110	73413	68	29840	30585	60	993	863	0	765	891	0	1750	1796	18	157795	156523	74	0.926199
250977	176900	97	92606	67459	95	3980	3003	30	3551	2264	33	6441	4875	42	592816	415272	104	0.927392
179788	143653	92	61942	49214	84	2423	1749	25	2047	1609	21	4401	3407	35	408410	327469	90	0.927392
101913	88860	83	40957	35595	76	1273	995	0	963	867	0	2101	1866	22	245887	207455	83	0.927392
201915	179593	87	149027	135613	85	3279	3003	27	3137	2708	26	6693	6010	39	662032	596621	102	0.927392
92703	91105	74	33753	33330	61	1146	1149	9	947	1019	3	2319	2292	22	229044	215816	75	0.927392
117361	108955	78	49486	45572	76	1140	977	0	1300	1213	11	2842	2505	26	338312	303948	81	0.927392
68796	65703	71	31524	29804	59	645	523	0	846	575	0	1412	1324	14	137734	121056	76	0.927392
75409	71039	75	29597	27145	64	977	864	0	691	648	0	1612	1307	16	176271	157012	78	0.928586
93336	83696	79	37660	32844	74	1318	1094	9	1388	1019	3	2284	2016	23	209928	185902	92	0.928586
183893	153521	89	55838	46252	82	1537	1445	14	1928	1544	21	4569	3908	33	543666	451470	90	0.928586
136790	130764	79	37230	35163	77	1739	1712	16	1757	1716	16	3523	3210	27	346102	324941	83	0.929779
60447	56150	75	29941	28088	69	559	606	0	688	561	0	1256	1156	10	145934	135386	74	0.930973
91947	91982	73	31806	31359	71	1175	1025	4	1046	1174	10	2916	3091	25	380963	367381	78	0.932166
34165	33956	65	12549	12934	38	240	241	0	201	201	0	794	821	0	91599	94361	67	0.932166
175623	142926	86	65953	53199	85	1888	1593	18	2394	1773	22	4919	4274	35	648357	529215	91	0.932166
233583	174787	117	97198	73194	117	2563	1957	24	3021	2077	29	7775	5944	43	999501	732219	117	0.932166
160626	130019	97	61439	50613	83	2177	1761	21	2141	1603	21	3783	3021	31	335986	276722	88	0.93336
54663	53620	80	13756	13940	40	642	559	0	351	352	0	1194	1269	11	129943	127950	71	0.935747
65534	65401	75	24899	25070	64	421	494	0	683	671	0	1476	1440	14	164280	163167	74	0.935747
105933	90116	79	45893	38350	79	1450	1414	15	1104	1004	2	2695	2205	27	238614	203418	84	0.935747
114794	112453	77	25932	25723	62	1718	1689	17	1659	1759	17	4012	4038	28	497252	472956	81	0.936941
79155	78714	75	36022	35840	71	958	1062	5	1125	918	0	2439	2328	22	308982	302287	80	0.938134
101337	99821	74	32221	31476	72	917	1043	5	922	917	0	2232	2235	22	227174	216571	77	0.938134
125324	106450	83	48795	41490	78	1376	1151	9	1152	1080	9	2772	2253	26	244968	211810	84	0.938134
34702	37260	44	15379	15685	41	115	228	0	101	285	0	780	866	0	103119	102051	69	0.938134
72271	74062	71	33952	34139	69	778	647	0	828	892	0	2188	2055	23	262943	262870	74	0.940521
308042	202543	114	106299	71259	110	3945	2819	34	4042	2819	35	8460	5409	48	664012	441144	117	0.941715
181644	139485	104	68024	51938	104	2005	1378	19	1685	1431	16	3922	2841	33	365377	265938	104	0.941715
164717	140758	88	71413	60742	84	2316	1977	22	2213	1892	22	4744	4085	35	642198	552661	91	0.944102
151553	139726	79	55649	50289	79	2064	1655	20	1824	1734	20	5024	4565	34	661253	589505	87	0.946489
198721	151527	90	66930	51738	88	2352	2004	23	2041	1583	20	4934	3795	36	400234	304746	93	0.946489
74830	72759	71	27805	27130	68	734	813	0	648	582	0	1458	1330	13	154963	144410	77	0.947683
43522	44869	61	25286	25661	58	447	439	0	527	513	0	1053	1009	3	154363	152557	72	0.947683
120300	118106	74	49377	47533	74	1624	1530	14	1682	1451	16	4478	4440	31	520849	494925	81	0.948876
98146	86385	79	39361	34574	75	1287	1145	12	1102	883	0	2348	2002	25	212320	186274	79	0.948876
88173	84859	75	25934	24590	58	1266	1190	10	1189	1013	3	2482	2427	24	214136	203486	77	0.948876
242320	185420	91	83885	63767	89	3604	2680	30	2756	1994	28	5505	4088	38	512599	392896	96	0.948876
123258	106232	82	63045	55058	80	2411	2112	23	2539	2233	23	5693	4890	37	552133	477506	93	0.95007
265877	193883	97	86842	62297	94	3082	2371	28	3091	2255	31	6645	4825	42	550433	397947	99	0.95007
135830	115032	86	53338	45934	80	1516	1275	16	1681	1247	14	3220	2695	29	380875	324514	88	0.952457
144573	120214	83	51540	42710	81	1538	1119	13	1719	1384	16	3337	2638	32	317667	260466	87	0.95365
58876	57510	78	18243	18392	45	546	387	0	603	455	0	1364	1258	11	131043	128126	75	0.954844
81765	77387	74	30481	27739	72	1096	1033	4	902	875	0	1778	1741	17	160725	144918	81	0.954844
232418	135211	129	81432	44049	117	2612	1706	22	2491	1492	19	5278	3072	49	505916	271346	124	0.956037
77180	75643	73	30518	29553	70	1180	1232	9	737	825	0	1712	1665	16	193680	183195	79	0.956037
77043	68998	79	33612	30298	74	907	835	0	1013	794	0	1605	1570	18	165330	149396	79	0.958425
57839	58849	69	22733	23045	52	485	491	0	786	600	0	1262	1456	13	180033	178150	74	0.959618
106568	108644	73	29163	29624	52	1323	1300	10	1360	1415	14	3049	3057	25	403865	392799	79	0.959618
163232	134350	83	61213	50636	83	1809	1482	18	1893	1365	20	3514	2807	33	332808	258088	88	0.959618
158210	126072	85	64876	52021	83	2206	1439	21	2050	1551	21	3744	3034	32	358041	274230	87	0.959618
86386	83079	88	34115	34127	71	885	1100	6	1084	890	0	2291	2350	22	324878	321480	78	0.960812
179904	147660	87	64500	52970	83	2539	2419	22	1804	1562	19	4195	3529	32	391937	324857	88	0.960812
126568	109991	79	42178	35266	79	1894	1632	17	1307	1185	10	3123	2663	28	264794	212061	86	0.962005
109139	107831	77	63739	62429	75	1475	1428	14	1118	1037	5	2543	2352	22	215520	202671	77	0.962005
288525	203073	102	105910	76870	97	4462	3335	34	3296	2350	33	8038	5659	46	649387	462852	105	0.962005
68559	71097	69	21543	22192	44	856	853	0	704	715	0	1245	1278	11	174497	176366	72	0.962005
102180	96899	77	21390	20598	51	1153	1128	8	981	989	0	1849	1887	18	177700	170176	79	0.963199
60580	61354	71	21101	21183	50	520	545	0	714	664	0	1397	1452	14	148327	146647	77	0.963199
194036	149575	96	70240	54616	85	2857	2034	27	2147	1809	22	4479	3409	35	411182	318751	90	0.963199
194434	152966	87	60400	46766	84	2682	2122	25	1963	1488	21	4604	3761	36	398846	310920	90	0.963199
159324	136238	84	68790	57209	82	1640	1476	16	1971	1551	18	5086	4083	37	673446	558686	87	0.964392
101123	85028	94	39127	31840	94	1466	1164	10	1145	915	0	2563	2136	23	250425	194380	94	0.964392
175254	137538	97	63028	50467	85	2366	1669	23	1855	1359	17	3708	3003	31	343457	254670	104	0.964392
139185	118211	83	53465	44920	80	1793	1591	19	1689	1383	17	3277	2657	30	298990	250910	84	0.964392
124775	106668	85	50036	42152	79	1571	1252	17	1226	929	0	2527	2112	26	237202	190207	83	0.964392
196577	158165	101	77544	63468	90	2882	2196	27	2241	1938	23	4755	4043	35	452522	377175	92	0.964392
127567	114160	79	51355	44032	79	1367	1273	12	1359	1230	12	3137	2717	29	338648	288531	83	0.965586
85921	78612	75	34276	30918	73	1188	877	0	695	692	0	2014	1869	21	171094	157265	78	0.965586
82636	81264	76	38064	37577	72	845	899	0	931	937	0	2401	2353	22	295213	282098	78	0.965586
213315	163107	93	77638	60268	89	2794	1861	27	2093	1637	23	4941	3579	37	460434	337047	95	0.966779
151784	133612	85	54318	47715	79	1679	1341	17	1812	1682	18	4817	4425	32	614297	556841	88	0.967973
139347	119290	89	56799	49675	80	1953	1476	21	1837	1462	18	3153	2653	29	303696	261013	86	0.967973
230400	193577	101	110216	94271	89	3732	3105	28	3915	3116	32	7819	6613	41	779476	684219	95	0.967973
224240	164076	112	97835	71360	112	2859	1858	26	2805	1843	26	7529	5503	45	906920	666319	112	0.967973
38331	37430	66	16481	16726	43	373	516	0	323	460	0	889	982	0	102849	103401	68	0.969167
182865	165662	93	138876	127625	84	3063	3112	25	2988	2806	25	7061	6724	36	642689	592630	87	0.97036
208377	166238	105	68444	55242	85	2123	1686	21	2226	1627	23	4725	3823	35	514218	406113	92	0.971554
48941	47360	72	10943	11009	37	464	583	0	465	551	0	1278	1320	13	174851	171881	73	0.971554
107665	105439	74	36261	35550	73	1312	1447	13	1332	1345	12	2844	2899	24	425646	407031	82	0.973941
146683	141229	81	38960	38128	75	1815	1665	16	2238	1926	22	5140	5065	32	694937	662652	84	0.973941
250211	182392	104	79088	56964	97	4072	3186	32	3475	2349	31	7193	5104	44	578773	419134	102	0.975134
99513	87075	80	34308	29994	76	1123	1045	5	1082	863	0	1963	1745	20	211364	190175	83	0.975134
239519	196692	108	90322	75295	90	3188	2585	26	2829	2351	26	6160	5130	39	558156	461957	95	0.978715
202067	151699	93	81705	61588	88	1674	1258	16	1784	1410	17	4232	3280	34	382980	285689	94	0.979909
63695	63466	71	15820	16138	41	728	760	0	783	744	0	1401	1356	14	151598	143514	74	0.981102
96922	96438	73	35610	35489	71	1079	1041	5	1090	1126	8	3093	3164	25	380765	378710	79	0.981102
200841	167811	87	109592	95721	85	1821	1447	19	2195	1823	21	4585	3888	33	513044	448164	89	0.982296
199541	159584	86	85090	68231	84	2338	2047	24	2075	1645	18	4299	3612	33	374076	288784	89	0.982296
106387	99862	77	41133	37658	76	1162	1032	4	1304	1100	8	2895	2663	26	360714	331254	81	0.982296
177297	145158	95	64557	51208	85	1877	1533	18	1801	1355	17	5239	4705	34	722153	601599	94	0.985876
56822	57223	69	12778	12909	39	1081	921	0	517	765	0	1584	1646	15	130158	129112	73	0.988263
224183	189124	89	144054	122047	90	2891	2242	26	3119	2611	27	6537	5682	37	763227	664017	93	0.989457
87289	85226	74	26273	24124	57	1089	1080	6	1097	945	0	2129	1915	22	180244	168618	78	0.990651
144877	130732	81	60494	53314	80	1746	1569	19	1757	1370	17	3886	3286	31	417901	366127	85	0.990651
93157	92825	74	22814	22653	53	1127	1109	6	1299	1473	13	3300	3245	27	410104	408019	77	0.991844
201809	158382	97	75016	59255	88	2884	2237	26	2309	1544	24	4500	3442	36	396131	310935	106	0.991844
85380	77355	76	34466	31140	73	1358	1069	8	841	662	0	2203	1979	22	179959	166126	79	0.991844
71903	72183	70	27263	26638	69	769	674	0	843	837	0	1743	1670	19	173009	164230	75	0.993038
79416	80175	72	31770	32259	70	759	815	0	869	1000	1	2409	2443	23	329420	321826	79	0.994231
96728	94479	75	27273	26938	63	1042	1061	6	1310	1352	12	2913	2744	26	419246	400480	81	0.995425
69982	69530	73	16328	16422	42	1007	969	0	910	999	0	1690	1665	17	175326	173281	74	0.995425
276722	225479	106	116903	95307	95	6083	4872	35	5076	4171	35	9973	8204	45	943290	807315	103	0.996618
126942	121832	76	57698	54059	76	1520	1589	15	1740	1460	17	2764	2432	26	247573	233814	79	0.996618
75608	77055	72	30447	30788	65	461	533	0	634	505	0	1390	1311	14	186475	178573	76	0.996618
42355	42716	60	14556	14991	40	562	596	0	678	570	0	873	892	0	84504	82852	69	0.996618
85322	80401	80	29807	28017	68	992	910	0	1112	958	0	1773	1735	19	193473	182786	76	0.996618
111260	109213	77	34872	34752	73	1390	1328	13	1626	1559	15	4150	4088	30	546135	528027	81	0.996618
66509	66986	79	25632	25867	59	340	428	0	676	622	0	1654	1724	16	183407	178929	76	0.997812
88031	83696	76	34139	31041	74	1131	1070	6	979	928	0	2343	2159	23	206270	184700	77	0.999005
45875	44124	69	18155	18263	46	493	536	0	521	583	0	824	863	0	92846	90480	74	1.0002
318303	214195	106	146206	96581	102	6087	4084	39	4910	3390	41	10836	8057	51	1.04858e+06	839625	105	1.0002
126145	115367	79	51377	45252	80	1628	1084	9	1203	1003	2	3638	3051	29	417352	358567	95	1.0002
159271	131972	85	60983	49918	84	1543	1199	16	1821	1535	19	4832	3979	36	633987	524093	89	1.00259
221355	171451	87	89446	66512	87	3067	2319	29	2768	2017	27	5405	4063	39	510036	385028	91	1.00259
105682	93314	82	52997	47291	78	1295	1198	10	951	872	0	1980	1699	21	212144	184082	82	1.00378
192194	154129	87	107961	88822	88	1321	1231	11	2412	1936	24	4689	4026	35	569182	451041	92	1.00378
145159	118685	82	51049	43242	80	2083	1693	21	1815	1478	19	3524	2821	32	302054	249787	84	1.00497
90481	88087	76	33615	31494	73	1217	1209	9	1337	1194	9	2440	2181	23	207720	191034	78	1.00617
81023	74433	74	35343	32684	71	858	743	0	881	636	0	1648	1698	17	198231	174803	78	1.00736
99268	85298	83	40727	35175	76	1277	1116	7	1055	1001	1	2283	1925	24	203509	174347	80	1.00736
80178	78788	71	23547	23811	52	1274	1148	7	1079	1051	5	2026	2117	19	192112	182147	76	1.00736
252977	207613	95	167220	142515	95	5794	4771	33	5165	4192	35	10102	8458	46	911211	779752	98	1.00855
98269	98745	73	32386	32431	59	1518	1321	14	937	887	0	2034	1951	20	189099	188332	75	1.00855
25891	27775	46	5662	6455	30	350	341	0	438	428	0	545	623	0	85240	86627	63	1.00855
90562	91718	73	25139	25520	50	1057	1110	8	1315	1262	12	2731	2778	24	367071	356545	77	1.00855
106010	103214	77	38751	38563	72	956	953	0	1179	1306	12	2619	2671	24	297970	291220	77	1.00975
116936	109611	91	46495	44048	78	1373	1228	13	1763	1652	16	3773	3687	28	483982	446774	93	1.00975
88476	82762	79	39869	36865	73	849	822	0	1316	915	0	2148	2120	21	226062	201150	77	1.00975
100263	100484	74	49476	49155	72	1275	1080	9	1427	1345	14	3428	3485	26	426478	416451	77	1.00975
95132	94307	74	22044	22590	46	913	1030	4	969	978	0	2427	2337	23	335650	322578	76	1.00975
55691	57443	79	15308	15633	40	562	596	0	558	471	0	1209	1221	10	117698	119623	69	1.00975
163121	126848	88	53753	42032	85	2329	1744	23	1898	1388	19	3716	2783	33	341408	264907	88	1.01094
62666	59384	82	18280	17930	46	826	854	0	520	637	0	1458	1430	14	152744	147654	72	1.01094
208948	162365	89	76321	58352	88	2654	2177	25	2662	2006	26	4970	3908	36	468535	368097	90	1.01094
330431	235012	120	174938	119910	118	6528	4925	39	5738	4441	38	11219	8259	51	976062	734287	134	1.01094
46317	48877	60	11102	11891	36	582	759	0	491	584	0	1113	1185	10	122739	123683	67	1.01094
116890	98167	81	43621	35703	79	1362	1121	8	1182	1054	5	2425	2094	24	257614	210364	84	1.01333
146736	121576	87	51719	42895	82	1905	1380	21	1604	1219	13	3470	2856	31	301100	250816	86	1.01333
77067	76909	75	28199	27716	63	857	720	0	978	785	0	1757	1691	18	232533	229022	76	1.01452
161744	143823	84	73171	62992	82	1838	1507	19	1994	1710	19	5017	4404	35	666090	585609	92	1.01452
152150	135823	80	66927	57870	81	2175	1909	19	1791	1460	18	4145	3652	32	537609	464654	84	1.01452
150023	122932	94	62178	51893	83	1793	1489	17	1429	1226	13	3420	2618	31	307821	256370	87	1.01572
83310	73984	76	39599	35005	74	1117	1006	3	1052	855	0	1996	1835	21	212625	194846	77	1.01691
189804	158862	85	67880	56794	84	2858	2265	26	2414	1861	24	4953	4081	36	432921	365545	95	1.0181
347547	237259	110	119911	82614	109	5970	4005	39	5283	3605	42	11407	7697	51	976087	668400	114	1.0181
152074	130706	84	62662	55287	82	1899	1618	18	2204	1754	22	5336	4714	34	675079	580864	89	1.0193
91637	90860	74	24494	24509	60	1366	1209	11	1255	1001	1	2974	2965	24	381991	372842	78	1.0193
70607	72732	72	19403	19781	45	1039	1136	8	730	692	0	1586	1699	16	151123	146811	74	1.02049
149313	124142	85	67951	58509	83	1659	1423	17	1332	1323	15	2840	2263	29	239534	204516	90	1.02049
207584	163493	88	72819	56534	87	2661	2235	25	2299	1664	24	5182	4040	38	441739	331689	94	1.02168
85013	84479	78	41362	41387	71	617	777	0	1025	920	0	2624	2656	23	333963	331774	76	1.02288
119193	110304	76	43597	38936	75	1736	1582	17	1564	1445	16	2889	2692	25	263229	232910	82	1.02288
264786	194369	97	98789	72487	95	3288	2348	31	3175	2297	31	6025	4297	41	570658	416061	99	1.02407
141417	114178	85	65701	52835	83	1286	1198	9	1421	1158	12	2749	2433	26	260417	212017	89	1.02765
159048	129819	99	60014	48965	83	2048	1707	20	1610	1241	14	3220	2520	30	283722	225805	89	1.03004
309676	220804	103	116578	82457	102	4870	3211	37	3871	2693	33	7845	5624	45	635229	456776	106	1.03123
77896	78964	71	26064	26004	60	995	1052	5	1071	1047	5	2491	2398	22	307191	302496	77	1.03242
99343	84314	84	40521	35128	76	1528	1277	14	861	710	0	2055	1845	22	189502	162312	84	1.03362
173334	103114	113	62918	36043	111	1890	1093	6	2074	1235	12	4855	3592	41	627498	442489	117	1.03362
89904	84852	74	35446	32571	75	1464	1250	12	1125	941	0	2207	1982	22	186870	175239	80	1.03839
150381	132765	82	75367	64341	83	1883	1732	17	1980	1620	20	4545	3966	33	636027	559878	87	1.03839
120892	115143	81	48002	44968	75	1724	1399	13	1557	1258	14	3757	3613	29	446666	418046	81	1.03839
34373	33373	66	9293	9600	35	347	459	0	285	304	0	652	579	0	66955	66559	67	1.03959
150900	139070	84	64268	59184	80	1725	1569	17	1500	1615	15	4444	4104	31	508317	456664	86	1.04078
129146	115069	92	42173	38301	76	1906	1644	19	1615	1363	15	3176	2917	27	303316	281205	80	1.04078
102451	104409	74	39557	39061	72	1219	1170	10	1553	1613	16	3408	3230	28	479512	455189	79	1.04317
241256	176428	102	84940	62518	92	2725	1956	27	2769	1917	27	5375	4098	39	462080	336846	100	1.04436
90820	86282	87	26084	26179	65	650	740	0	1327	1292	11	2527	2518	23	297329	286065	79	1.05033
140266	127046	89	53633	48574	77	1387	1217	13	1697	1507	17	4686	4322	33	582383	532365	84	1.05033
89476	88336	75	32403	31131	72	1067	957	0	1160	952	0	2372	2301	23	199179	192851	76	1.05152
50854	53304	64	34162	34844	67	919	911	0	868	862	0	1543	1512	16	171412	167315	72	1.05152
108678	110886	72	33240	33459	71	1353	1401	13	1818	1857	20	4163	4096	30	565131	548236	78	1.05152
64444	63191	71	16058	16064	42	797	768	0	817	795	0	1379	1448	13	136222	130939	74	1.05152
50321	51233	67	18683	19108	43	604	431	0	770	606	0	962	1028	4	109214	107788	71	1.05272
73400	71013	73	26021	23903	60	1112	903	0	591	549	0	1811	1730	18	168786	162623	74	1.05272
111211	107095	81	33358	32678	73	1183	1027	4	1138	1131	8	2803	2579	25	296318	288109	81	1.05272
92965	87799	75	35815	33151	73	1342	1014	3	958	769	0	2092	1747	22	246255	225214	83	1.05272
67356	65622	76	26831	26444	64	868	1000	1	617	546	0	1662	1662	16	128739	117949	86	1.05272
179025	145110	102	68974	55544	84	1867	1390	17	2255	1947	23	5542	4529	38	745222	608973	89	1.05391
116730	100930	85	43535	37547	77	1347	1061	12	1154	1142	8	2565	2213	25	242529	197985	82	1.0551
271528	223735	97	154310	127630	96	7174	5675	37	6242	4807	40	14066	11106	55	1.04858e+06	942044	102	1.0551
82770	82855	71	22132	22127	48	644	812	0	845	683	0	1946	1908	20	268597	263071	76	1.0563
177135	140874	87	69444	55360	86	2363	1857	23	1968	1504	21	3927	3182	33	339621	271639	91	1.0563
181168	157594	103	106036	93996	86	4326	3997	29	3468	3322	28	7571	6987	39	639192	576747	91	1.05749
58003	61203	61	27340	28108	55	734	858	0	539	580	0	1139	1227	9	105776	101444	73	1.05868
86560	84888	76	32036	32116	68	1084	1078	7	1144	1124	8	2690	2449	24	361222	352799	76	1.05868
65342	68196	63	16466	17004	41	395	535	0	946	799	0	1579	1621	16	138447	131276	71	1.05868
98216	94189	76	37857	35663	74	1506	1455	15	1069	943	0	2101	1937	21	227196	210011	78	1.05868
244912	184222	95	80514	60282	94	2925	2249	28	2904	2155	30	5848	4270	41	523381	393675	102	1.05988
143718	119239	84	66970	56540	82	1878	1328	19	1399	1209	12	2778	2225	28	274112	216334	87	1.05988
118771	99878	87	43685	37349	79	1212	1054	6	967	794	0	2004	1734	21	227502	200078	83	1.06107
122079	119294	81	37949	36593	73	1372	1521	15	1709	1518	16	4213	3979	30	541002	507236	84	1.06226
98227	95145	74	28227	28124	71	981	886	0	1595	1514	15	2778	2845	24	431049	408549	80	1.06584
28539	27703	62	6464	6501	32	128	199	0	430	376	0	728	790	0	91005	87628	77	1.06584
250317	182651	95	87736	64059	92	3007	2362	28	2650	1868	30	5879	4069	41	558997	422362	101	1.06704
137109	111698	85	61072	49778	82	2082	1442	20	1731	1442	17	3314	2809	30	291851	230732	87	1.06823
93541	85310	78	46677	43473	74	1277	1031	5	1261	964	0	2046	1899	21	208589	192595	80	1.06943
90286	78990	93	42516	36088	78	1120	1129	8	1215	1154	8	2224	1773	21	217677	186516	93	1.06943
92895	92584	72	39066	38759	71	919	931	0	1063	1091	6	2967	2804	27	380525	370233	79	1.07062
86961	85679	73	48274	47919	72	1326	1250	11	1339	1144	10	2783	2812	25	339992	334063	78	1.07062
192111	150762	104	62371	48483	85	3155	2465	29	1935	1426	22	4739	3588	37	377549	292881	90	1.07181
74689	78705	69	24184	23945	59	1120	1157	9	936	782	0	1673	1648	18	163749	158644	75	1.0742
206687	174951	90	71798	58560	87	2892	2368	26	2421	2028	24	5313	4919	35	461896	392357	93	1.0742
128380	117880	78	48762	44286	78	1229	1147	10	1482	1401	14	3516	3162	30	424392	383638	86	1.07539
95848	94493	76	27571	27352	64	924	1052	5	1040	882	0	2496	2569	22	303949	290934	79	1.07659
111841	112064	73	30766	30530	72	1519	1255	13	1514	1391	14	4274	3862	32	520892	502863	80	1.07659
39313	37055	67	9526	9660	35	275	372	0	356	398	0	832	904	0	94325	93347	67	1.07778
155151	126527	85	57373	46096	82	2523	2331	22	1718	1387	17	3603	2971	30	346067	273414	88	1.07897
155410	136388	82	88435	77290	81	1999	1633	20	2221	1793	22	4940	4606	34	667081	580154	86	1.07897
115010	100316	79	41945	36317	77	1364	1276	12	1233	1076	8	3037	2478	28	258945	226395	82	1.07897
139523	131366	84	61647	57957	77	1847	1729	19	1796	1579	19	3934	3858	28	325794	310676	83	1.08136
134729	122118	78	58186	51963	78	1788	1391	15	1779	1477	17	4368	4028	32	563566	509976	82	1.08136
131992	110447	84	45606	37807	81	1939	1620	17	1646	1366	15	3202	2753	29	310778	259298	85	1.08255
106779	106010	76	35465	35273	72	1613	1691	15	1343	1324	13	3512	3471	28	471134	454459	78	1.08255
81215	81318	74	28422	28248	59	1274	1206	12	1106	1083	6	2242	2265	22	199972	190598	73	1.08255
152712	125957	88	59802	49577	81	1804	1568	17	1610	1359	15	3691	3038	32	354102	286271	86	1.08255
49522	48577	76	25472	25415	61	392	405	0	589	622	0	871	1071	6	119238	120980	70	1.08375
348619	229438	110	138409	93982	109	5067	3218	39	4662	2950	39	9247	6370	49	797350	541483	112	1.08375
103468	106025	73	32089	33088	59	1418	1372	13	1053	1124	8	3475	3214	28	459976	451288	77	1.08494
86262	84170	72	34153	32932	72	1264	1316	13	801	717	0	1754	1654	18	184481	169077	74	1.08494
148286	125788	84	50321	42362	80	2236	1828	23	1366	1218	10	3564	2852	30	310676	266008	86	1.08494
103910	104214	75	27907	28113	52	1146	1131	9	1302	1299	11	3500	3299	28	425550	410275	78	1.08494
101045	102153	74	37423	38039	71	1224	1483	12	1208	1260	9	3084	3005	25	418010	395740	77	1.08494
128956	111605	97	65476	59240	80	2003	1781	17	1939	1687	19	4570	4035	32	463662	424080	83	1.08494
146101	123680	84	47183	39767	79	1970	1903	20	1928	1677	18	3406	3049	29	307163	261308	83	1.08613
117578	99847	83	46617	40332	78	1531	1454	15	1184	944	0	2147	1797	21	230885	193530	82	1.08613
172274	138410	92	71045	58599	83	1925	1468	21	1742	1266	17	3197	2561	29	332764	265310	87	1.08613
179718	137108	104	64562	48396	104	2089	1668	20	2124	1551	21	4219	3219	34	353446	267191	104	1.08613
118778	120917	75	34959	35019	68	1595	1553	16	1610	1628	18	4245	3963	31	558342	531309	80	1.08613
338530	242353	114	158975	113406	103	4775	3684	34	4211	3008	37	7692	5712	44	675229	524066	105	1.08613
63064	61587	75	23802	24240	52	505	575	0	517	524	0	1316	1379	12	163090	166483	71	1.08733
163489	128853	102	67380	53712	83	1380	1148	10	1606	1483	14	4447	3508	34	583798	465694	90	1.08733
159371	134939	90	67228	56659	83	1472	1332	13	1913	1668	17	4720	4089	35	608563	510055	88	1.08733
92208	92682	71	46713	46378	72	1152	1054	7	1233	1208	11	3049	2775	27	419441	409527	77	1.08733
31929	31402	63	16489	16740	43	405	349	0	374	508	0	859	934	0	103316	107155	67	1.08852
107590	104767	90	26566	26247	65	1240	1129	8	1241	1244	11	3575	3712	27	467497	447574	78	1.08852
182443	155247	85	64512	53911	83	2449	1989	22	1937	1766	20	4517	4102	33	420807	352354	88	1.08852
180091	139797	88	61468	48851	86	2151	1531	23	2299	1686	23	4269	3362	35	370577	290420	90	1.08852
77059	71714	72	33274	30950	72	881	819	0	710	704	0	1804	1600	19	174727	165778	75	1.08972
63687	62226	73	28410	26708	71	770	769	0	605	463	0	1512	1438	15	151295	147557	74	1.08972
50956	52574	58	11709	11844	39	444	465	0	541	453	0	936	944	0	115745	114521	70	1.08972
335986	213218	132	115937	75141	125	4982	3224	37	4397	2770	38	8819	5588	48	783100	520935	129	1.08972
139636	127319	78	64944	57525	78	1537	1523	15	1706	1678	16	4391	3895	31	609300	550161	86	1.08972
74667	70016	71	29655	27866	61	968	985	0	987	845	0	1453	1392	14	177199	166450	77	1.08972
139460	122747	80	52916	46155	78	1863	1467	17	1649	1277	16	3197	2729	28	327079	278394	82	1.09091
181865	144581	87	62422	50011	83	2181	1723	21	1738	1632	16	3711	2934	32	331135	255647	88	1.09091
110229	92898	85	46342	39954	77	1455	1320	13	957	946	0	2234	1901	23	199846	165673	80	1.09091
76710	75306	79	21093	21463	47	758	723	0	722	793	0	1854	1955	19	194826	194033	74	1.09091
115316	105694	85	38084	33559	76	1489	1402	14	1343	1095	9	2702	2402	25	237114	214239	81	1.09091
67532	69077	67	33276	33485	69	909	920	0	679	572	0	1299	1511	14	158364	157367	73	1.09091
114369	100198	78	41068	35646	78	1499	1293	15	1143	928	0	2675	2218	27	241937	212992	87	1.09091
90307	90452	72	28396	28533	65	809	966	0	1146	1076	6	2642	2716	23	341285	336122	77	1.0921
171813	132765	96	57999	44946	84	2433	1836	23	2225	1680	23	4818	3663	36	403201	314250	89	1.0921
215446	164638	90	85625	66254	89	2936	2050	28	2142	1820	23	5080	3952	38	430955	319935	92	1.0921
94936	86456	82	35469	32837	73	1342	1334	12	1122	1134	8	2263	2353	22	192072	174572	77	1.0921
137886	115252	83	51818	42784	80	1725	1434	17	1478	1291	14	3298	3011	29	320659	276601	84	1.0921
87282	87209	77	32326	32258	70	874	871	0	885	759	0	2334	2341	22	295545	282041	75	1.0933
190767	148505	106	57525	44328	89	2800	1935	27	2058	1584	21	4770	3561	36	433890	331647	106	1.0933
109833	96931	78	43487	38234	77	1415	1044	6	1339	1049	5	2640	2401	25	236133	209130	82	1.0933
219105	177438	106	113840	92436	89	2676	2236	24	3092	2577	27	7346	6082	41	795938	673450	93	1.0933
80891	79623	73	22382	22123	52	860	773	0	845	684	0	1634	1608	17	180734	173648	76	1.09449
165744	136089	100	57854	48393	84	1902	1393	18	1670	1401	18	3278	2648	29	280879	238038	87	1.09449
47584	48328	67	14378	14306	41	364	270	0	632	651	0	1011	1077	6	153170	153250	71	1.09568
82203	71870	79	40148	35274	76	797	825	0	722	771	0	1468	1304	14	171411	148661	82	1.09568
203750	155053	91	73488	56120	89	2199	1753	22	2334	1713	25	4276	3274	36	391600	290729	94	1.09688
262993	209715	95	136016	113586	90	4617	3981	31	3880	3309	31	8373	7102	44	780823	658196	96	1.09688
130337	115315	81	45482	39401	79	1492	1131	11	1688	1412	17	2985	2470	26	277192	238846	85	1.09807
69282	69519	80	24108	24348	49	797	680	0	706	583	0	1418	1356	13	173964	172528	77	1.09807
110042	91799	81	47308	40284	79	1506	1102	9	963	745	0	2465	1957	26	234203	189506	84	1.09807
131921	111603	95	63367	55006	80	1658	1371	17	1039	901	0	2747	2324	26	281526	240644	84	1.09807
83337	78469	76	34057	31844	73	1089	1169	8	613	825	0	1969	1878	20	183358	179947	79	1.09926
92888	92661	75	43495	43380	71	862	964	0	1002	941	0	2901	2826	25	340867	333752	77	1.09926
244647	183208	97	82444	62379	89	3493	2599	29	3020	2251	28	6753	5152	43	570226	433624	95	1.09926
162528	130323	84	69895	55921	84	2057	1286	19	1547	1174	13	3483	2837	30	308801	241503	90	1.09926
81019	84146	72	27755	27809	58	731	891	0	1050	1114	7	2346	2383	22	344310	337908	76	1.09926
97768	92666	82	35610	32604	75	1344	1268	11	1281	1166	10	2365	2170	23	217522	202717	79	1.10046
146647	122235	88	56567	47143	81	1533	1225	15	1482	1078	9	2954	2445	28	310841	258172	85	1.10046
133928	122083	79	56528	51883	78	1303	1158	11	1785	1553	18	4679	4397	33	591491	533586	82	1.10046
225217	190528	96	89813	80251	87	3744	3019	30	2958	2906	26	6602	5688	39	571331	488802	93	1.10165
84541	77204	82	34958	31491	73	1274	1144	10	933	757	0	2116	1950	21	186097	173713	77	1.10165
95694	93122	75	32578	30135	74	856	836	0	1049	1033	4	2555	2407	23	276678	254567	81	1.10284
136241	127494	80	102620	97036	80	3388	3175	27	3001	2783	26	6405	6070	37	545165	509764	83	1.10284
287745	202178	127	90286	59709	127	4289	2972	31	3587	2408	31	7684	5286	45	746385	495993	127	1.10284
91121	89459	74	24611	24654	52	888	945	0	1200	984	0	2612	2586	24	336960	326079	79	1.10523
140415	114902	83	50789	40656	82	1379	1382	14	1432	1200	12	3267	2926	28	304166	243208	88	1.10643
304494	194486	114	111399	72153	110	4359	3072	35	3564	2238	35	8234	5233	48	758752	484271	115	1.10762
135290	116464	82	52697	44540	80	1696	1460	17	1448	1219	12	2864	2321	27	233212	194297	86	1.10762
187722	148758	89	76813	61242	85	2114	1801	21	1931	1550	19	3926	3133	32	359675	287131	90	1.10762
252928	183320	94	92518	70387	93	2997	2115	29	2986	2195	30	5881	4232	40	587008	440157	98	1.10881
111321	96268	85	42953	37052	77	1473	1174	9	1283	1033	5	2248	1813	23	238267	205408	84	1.10881
234786	175334	99	79737	59626	92	3193	2439	30	2050	1648	23	4707	3621	36	457129	357214	96	1.10881
137071	122210	81	53473	45918	81	1262	1217	10	1702	1548	17	3966	3492	32	553604	502446	85	1.1112
230593	171387	101	74802	56032	92	3182	2428	28	2938	2301	29	5799	4487	38	590499	461214	100	1.1112
79801	80891	72	27468	26746	63	1059	866	0	959	1000	1	1999	1833	20	239842	223336	76	1.11239
71533	72066	76	26773	26431	70	1020	1016	3	1036	1025	4	1567	1659	16	155497	150613	76	1.11239
262528	213473	96	145788	119235	94	3656	2710	31	3163	2528	29	6784	5419	41	644412	515136	98	1.11359
66754	66820	71	13339	13284	39	970	1105	6	572	699	0	1572	1561	17	162219	153878	87	1.11359
79941	80021	72	28506	28495	63	684	684	0	756	622	0	2183	2057	21	250165	239501	76	1.11359
91673	88031	78	25077	24237	66	1144	976	0	1089	1065	6	2329	2190	21	222858	205355	91	1.11359
60265	59489	69	28524	28821	68	475	523	0	815	751	0	1320	1283	11	138077	132958	74	1.11478
140101	123588	87	62619	54807	80	1257	1379	11	1504	1241	14	3136	2766	27	351806	308020	86	1.11597
91056	86073	76	30887	28193	73	1042	993	0	941	961	0	2207	2076	22	198993	182098	81	1.11597
255237	181428	97	90649	64714	92	3713	2518	32	2919	1987	29	6501	4690	41	526934	374717	96	1.11597
113719	96877	78	48144	41830	78	1101	961	0	1541	1131	7	2701	2399	26	252779	214173	84	1.11717
212177	161298	96	79311	59777	88	2760	2105	25	2479	2066	26	4854	3582	37	496488	367218	94	1.11717
318381	220147	120	106684	73577	107	4766	3511	35	4743	3302	38	8822	6324	46	685497	475616	113	1.11717
161692	134346	83	58631	48005	81	2049	1544	21	1569	1189	13	3635	3011	32	358566	288920	86	1.11717
129042	121598	78	70588	64837	78	1857	1761	20	1749	1398	17	4307	4093	31	589078	541836	84	1.11836
218633	165032	96	73108	56221	89	2808	1954	26	2529	1783	27	5041	3919	36	444428	339078	91	1.11836
179853	147992	92	77458	64997	84	2348	1957	23	2009	1552	21	4540	3876	34	503482	412424	88	1.11836
95586	97639	73	27558	27942	54	1039	1026	4	1183	1148	9	2510	2525	23	309473	304851	76	1.11836
260671	225272	91	120531	105403	89	4942	4020	32	4472	3910	32	8432	7385	43	765997	663742	91	1.11836
317196	212371	124	106842	70385	105	4674	3493	34	4207	2850	36	8897	6014	48	756856	513137	109	1.11955
183353	141318	110	72759	56059	110	2057	1665	20	1744	1300	15	4821	3602	35	658485	511114	110	1.11955
142522	133181	78	111984	104672	78	3939	3758	28	3492	3029	29	7156	6775	38	583505	522356	80	1.11955
116687	111258	76	45267	42185	76	1135	1021	3	1234	1117	8	2918	2564	25	353663	329329	81	1.11955
121415	100928	83	47092	40803	80	1624	1322	14	1058	950	0	2362	1963	25	211993	173519	84	1.11955
100187	99057	76	27294	27918	51	1298	1289	12	1402	1356	13	3012	2839	26	404546	397147	80	1.11955
283180	212789	109	148172	110693	107	4135	3026	33	3754	2930	30	8550	6650	44	825301	637802	109	1.12075
193972	158276	105	79868	62841	105	2354	1935	23	1852	1761	18	5786	4835	37	815917	674835	105	1.12194
96054	93619	75	24010	24018	51	1170	1032	4	917	904	0	2957	2825	26	382395	378865	76	1.12194
94929	93109	84	33671	33208	72	1222	1101	7	1224	1097	8	2757	2958	23	349115	330084	79	1.12194
56560	56477	78	13085	13222	40	737	566	0	177	322	0	1019	1160	9	104449	103489	68	1.12314
95977	90812	82	35002	32745	75	1468	1369	14	924	975	0	2349	2310	22	193892	182120	78	1.12314
83788	83771	71	26352	26118	62	804	840	0	986	799	0	2441	2382	21	300007	291099	76	1.12314
125180	114848	80	41902	37853	76	1266	1470	14	2091	1838	20	3509	3242	29	354538	317639	82	1.12314
106726	102938	78	37931	37571	73	1283	1150	10	1375	1090	7	3348	3301	27	441175	430602	80	1.12314
107276	106738	78	29568	29632	71	1230	1278	11	1482	1324	12	2964	3020	26	418759	405207	78	1.12433
58063	58795	64	19633	20200	46	614	525	0	581	609	0	1325	1278	12	145299	147255	71	1.12433
130690	123000	78	50910	45718	78	1078	1205	9	1412	1136	9	3817	3654	30	422948	386775	81	1.12433
279654	197892	106	106621	78380	101	3908	2912	33	4117	2808	35	7431	5171	44	671413	483812	105	1.12552
178768	138441	106	74500	56893	106	2482	1910	24	2222	1745	21	4637	3501	34	413054	328070	106	1.12552
95110	88673	85	37373	34540	74	1247	1126	9	819	686	0	2196	1995	21	216192	201245	79	1.12672
266655	193755	95	91933	67140	92	4117	2950	33	3436	2294	33	6853	4908	43	639622	448980	101	1.12791
196027	169464	86	121356	108689	84	2821	2299	26	2993	2553	26	7076	6117	39	696927	616064	87	1.1291
149368	137369	89	80533	75507	80	2661	2309	23	2170	2028	22	4081	3883	30	369618	341437	84	1.1303
152196	132304	87	64559	57042	82	1200	1194	10	1372	1216	14	3585	2973	30	439156	374965	88	1.1303
116423	97724	80	46866	39506	78	1908	1451	18	1041	992	0	2692	2161	27	253865	208363	82	1.1303
152792	130647	88	62887	53275	82	1143	1037	4	1421	1103	8	2657	2318	25	307201	261456	86	1.13149
167230	137332	93	62563	52215	82	1495	1228	15	1776	1405	19	4226	3563	33	508344	431859	89	1.13268
239752	179606	98	96656	72252	93	2086	1627	20	2797	2130	26	6355	4701	41	759456	572703	99	1.13268
66690	62468	87	29519	28483	70	573	712	0	544	545	0	1271	1088	8	154573	147103	73	1.13507
64609	62180	72	19564	19299	53	899	744	0	658	650	0	1217	1195	11	129214	124713	86	1.13507
81173	80427	73	24410	24158	54	1026	911	0	901	703	0	1665	1553	15	152642	149168	74	1.13507
81304	75037	78	31583	29486	71	841	856	0	773	765	0	2040	1942	20	187607	173198	81	1.13626
199733	168550	87	88933	75495	86	2838	2341	26	2549	2068	24	5314	4603	35	524087	438526	92	1.13626
192645	158471	98	68652	56817	84	2612	2117	25	2030	1562	21	4525	4007	32	398662	333939	89	1.13746
188462	149963	91	92094	76142	86	2111	1804	19	2143	1568	23	4897	3894	36	565986	451451	92	1.13746
143506	126941	81	63936	55792	81	1588	1451	16	1579	1171	13	3070	2658	29	283267	243151	94	1.13746
91078	90672	76	20773	21068	45	963	999	0	1167	1139	9	2170	2284	21	311238	310178	77	1.13865
243693	178193	96	87843	63796	92	3524	2622	30	2307	1845	23	5360	3964	39	524974	374855	97	1.13865
64034	64724	71	25682	25671	58	777	776	0	579	625	0	1480	1581	15	142877	142903	74	1.13984
164719	147304	86	77947	69766	81	2363	2302	21	1943	1657	20	4265	3657	33	393448	344150	85	1.13984
30883	29834	66	9734	10007	36	48	161	0	143	268	0	729	874	0	107230	108106	70	1.14104
293771	223392	115	131306	104499	105	5460	4616	33	4489	3702	35	10191	8416	48	945333	796202	110	1.14104
142747	118621	82	50856	42160	81	1734	1518	18	1392	1267	13	3178	2673	29	283341	225086	85	1.14104
82207	84778	75	19526	19855	43	888	1038	4	867	1030	3	2378	2250	22	305172	300786	75	1.14104
119964	113556	79	49390	45393	76	1505	1478	13	1197	1245	11	4275	3923	32	526986	487892	82	1.14104
46283	45552	69	18484	18830	44	301	354	0	228	458	0	1065	1100	7	82693	84612	70	1.14223
210922	134231	133	75610	47457	114	2044	1385	14	2311	1554	18	5359	3665	37	661280	461379	122	1.14343
314060	202621	124	107932	70153	109	4641	3024	38	3289	2137	33	7952	5014	46	712266	448716	115	1.14343
116559	112727	78	35234	34038	73	1119	1083	8	1519	1627	16	3676	3640	28	477397	459954	82	1.14343
94817	95443	73	29654	29589	68	1101	1016	3	1253	1016	4	3111	3220	26	403905	387531	79	1.14462
288960	201457	101	169532	128054	101	4611	3452	33	5089	3738	38	11311	8597	49	1.04858e+06	944940	104	1.14462
195974	148585	96	68179	50645	86	2524	1786	24	2439	1625	26	4983	3536	39	422802	318736	90	1.14581
84178	88711	63	38595	37974	71	1185	1134	9	852	877	0	2308	2278	22	311824	297510	77	1.14581
242925	205163	88	153202	131252	89	3903	3198	30	4396	3660	33	12272	10342	50	1.04858e+06	1.02714e+06	93	1.14701
80578	80204	74	24358	24216	59	985	1045	4	710	823	0	2091	2136	21	284725	281585	76	1.1482
111694	111486	73	30554	29978	72	1258	1302	11	1546	1516	14	3537	3581	26	451795	442694	79	1.14939
122692	114970	80	48700	44551	76	1776	1579	16	1331	1194	10	2291	2119	23	225232	206246	81	1.15059
61567	58944	85	12225	11583	41	432	404	0	704	627	0	1491	1404	15	162918	151612	85	1.15059
180919	144737	87	68357	54856	84	1853	1561	17	1986	1425	18	3884	3121	32	388547	317557	90	1.15059
90568	89031	74	28726	28984	67	804	885	0	1320	1220	11	2556	2564	22	367445	356230	78	1.15059
154368	131439	84	71623	62509	81	2108	1803	19	1851	1516	16	3716	3156	31	345651	291614	86	1.15178
145549	115324	85	59707	48348	83	1647	1172	17	1466	1141	14	3377	2755	30	311529	247228	85	1.15178
107856	107280	77	39713	39075	72	1255	1342	12	1263	1398	13	3079	2938	27	340572	334581	77	1.15178
111158	98976	77	52126	46704	76	978	894	0	1444	1170	11	2525	2391	24	334443	295758	81	1.15178
128083	111913	85	52318	46425	79	1293	1105	8	1066	1089	6	3126	2708	29	353691	301797	85	1.15297
146657	122953	84	58657	48931	80	1724	1558	16	1732	1201	15	3094	2660	28	311973	255852	85	1.15297
120439	116798	82	36187	35786	73	1334	1252	12	1626	1738	16	4692	4531	31	557553	543053	81	1.15297
95144	96373	72	31549	32330	61	1060	929	0	1003	1051	5	3025	2872	27	356053	347030	77	1.15417
299328	209779	122	101227	71219	106	4219	3237	32	3806	2420	35	7501	5246	44	718023	517754	110	1.15536
196917	162453	91	77990	64798	86	1680	1456	14	2229	1780	23	4930	3935	35	591273	499231	90	1.15536
21736	20665	61	122932	124584	66	159	128	0	166	194	0	24	63	0	-2108	0	0	1.15536
314193	215950	111	121495	88555	105	4094	2844	32	4497	2948	38	8198	5783	46	713276	486301	109	1.15536
134832	113126	81	39974	33493	79	1533	1234	11	1505	1358	14	2857	2399	27	273384	218423	81	1.15655
229071	195282	87	122521	107272	86	2930	2349	27	3195	2688	29	7250	6404	42	808269	717264	89	1.15655
259931	191448	93	96891	72244	91	4320	2890	34	2951	2295	30	7101	5061	43	632814	455293	96	1.15655
95546	85201	76	43369	39467	75	1036	971	0	1259	1238	12	2324	1965	24	233930	209998	78	1.15655
109355	110655	75	39075	39201	72	1386	1549	14	1636	1677	17	3805	3688	29	553954	543936	81	1.15655
92518	84251	76	40533	36804	74	1481	1452	15	1158	1011	2	2232	2113	22	206130	188116	76	1.15655
98387	91820	75	39806	36611	73	853	976	0	992	799	0	2119	2011	22	202027	190000	76	1.15655
312454	229536	104	182666	147072	103	7030	5536	41	5984	4541	40	12014	9197	53	1.04564e+06	826890	106	1.15655
198376	152644	92	75179	59033	88	1660	1382	14	1944	1276	21	3914	2993	34	464355	356446	92	1.15775
125259	115758	78	42429	37965	77	1560	1560	15	1715	1269	15	2713	2582	24	268290	246717	79	1.15775
69679	70163	71	35859	36497	70	639	690	0	616	701	0	1462	1280	14	169714	167222	73	1.15775
117507	102413	84	49946	43790	79	1269	1384	11	1141	1009	3	2845	2450	27	349522	307535	85	1.15894
92776	87724	91	25659	25244	66	1026	863	0	949	1005	1	2908	2871	25	379483	363702	79	1.15894
32846	30207	66	9942	9837	36	275	349	0	208	295	0	639	848	0	92159	90505	70	1.15894
105704	101260	79	24626	23860	60	1185	1149	9	1179	1143	9	2822	2827	24	372872	360889	81	1.15894
107817	100632	80	48701	45839	75	840	848	0	1142	1165	9	2530	2431	23	270033	245505	81	1.16014
130121	107795	88	50175	41950	79	1636	1343	16	1520	1313	12	3030	2532	28	272876	226863	84	1.16014
41418	42594	64	9754	9846	37	576	646	0	410	475	0	864	1014	3	88444	84445	67	1.16133
137834	113939	82	57127	47548	81	1694	1365	16	1453	1020	5	3383	2669	32	329742	264803	86	1.16133
101635	87830	82	39629	34515	76	1756	1560	17	1059	866	0	2332	1950	24	215313	186476	80	1.16372
133076	111303	82	53466	44154	81	1516	1304	13	1248	1068	8	2460	2088	24	294721	240341	86	1.16491
192062	148096	91	68447	53231	87	2380	2010	24	1858	1395	20	4357	3140	37	410106	321925	93	1.1661
159847	132917	83	66107	54684	83	1797	1440	19	1276	1320	14	3420	2881	29	296062	244048	88	1.16849
270375	199218	101	120886	93020	97	4645	3643	34	3791	3012	31	8031	6241	43	683410	534263	105	1.16849
137515	115603	82	54122	45816	81	1546	1283	16	1622	1159	12	2867	2304	28	261894	207863	85	1.16968
33440	34057	61	16387	16935	41	321	375	0	257	318	0	723	758	0	100533	101213	67	1.16968
59578	60480	70	24270	24667	50	358	357	0	629	509	0	1246	1170	9	144822	149960	74	1.16968
104953	102530	75	34590	34074	72	1731	1798	17	1397	1301	12	2988	3027	24	309754	298539	79	1.17088
99889	93048	80	32098	30744	75	1436	1381	12	1277	1232	10	2384	2272	22	217627	201950	81	1.17446
163189	142880	82	96480	85719	82	1840	1531	17	1938	1540	18	3461	3102	30	368186	316396	87	1.17446
84787	82858	72	36125	33810	73	1074	973	0	1110	917	0	1834	1690	19	178435	167291	79	1.17446
129998	125799	90	51153	49263	75	1329	1390	13	1564	1762	17	4138	4163	30	585315	565603	82	1.17685
127852	106834	87	41289	34457	79	1781	1615	19	1560	1063	7	2901	2528	27	259311	216730	85	1.17685
189549	145682	90	64788	49808	87	2617	2031	26	2113	1664	21	4621	3554	35	429210	327241	92	1.17685
145703	132594	80	62825	56066	79	2099	1936	21	1566	1423	15	4320	3794	32	625133	566334	85	1.17685
96034	84339	79	37204	32403	76	846	801	0	747	758	0	2029	1647	21	216715	181553	83	1.17804
193238	159223	86	78223	65091	84	2393	1976	24	2127	1682	22	4637	3505	36	474414	384437	89	1.17804
49142	56089	50	18357	19372	41	931	993	0	704	585	0	1227	1311	12	115032	115017	69	1.17804
96367	101007	71	29136	30143	53	1114	1243	10	1330	1542	16	3749	3576	28	423428	414668	77	1.17804
120621	108089	80	48073	41512	78	1465	1450	16	1485	1303	12	3037	2623	28	254293	224571	81	1.17804
221921	174202	95	82751	63801	88	2693	2165	26	2589	2124	26	5191	4046	37	410739	312708	91	1.17923
118339	102824	82	42855	36764	78	1418	1423	12	1274	1191	11	2920	2583	27	259980	224279	83	1.17923
111411	112363	73	69715	68835	74	1425	1480	14	1364	1437	14	3914	3674	29	472474	458788	81	1.17923
237200	182525	101	102078	79889	91	2660	1892	27	2730	2254	26	6217	5088	39	751008	590293	97	1.18043
156747	127325	86	66963	55693	84	1728	1476	17	1549	1175	11	3496	2695	31	317499	259713	90	1.18043
138029	114985	82	50164	41896	80	2006	1525	20	1374	1132	9	3307	2708	30	255549	208065	87	1.18043
76891	78296	70	30719	30915	70	1214	1273	11	870	855	0	2301	2256	23	191895	186397	74	1.18162
353912	234233	113	165309	113628	112	6841	5229	39	5741	3910	40	11973	8513	54	1.04858e+06	785920	115	1.18281
120288	100567	88	46581	39681	78	1716	1382	16	1161	991	0	2872	2252	27	277521	230634	84	1.18281
99095	95858	79	25091	23050	77	1413	1285	10	1369	1240	11	2994	2946	25	405311	377652	90	1.18281
109073	97643	79	48996	43849	77	1163	992	0	1056	896	0	2315	2031	24	215595	192530	79	1.18401
89454	89674	71	36890	36843	71	996	1147	8	1260	1259	12	2832	2812	25	405072	390336	77	1.18401
106383	104901	88	27717	27459	70	1512	1618	16	1404	1326	14	3225	3101	27	475611	443604	80	1.18401
106382	102244	81	51032	50568	74	1074	934	0	1163	1276	10	3291	3095	27	388542	380667	81	1.1852
136259	133197	80	35225	34617	73	1221	1233	11	1646	1606	16	4225	4330	29	491419	475868	81	1.1852
115250	101661	80	42997	36662	78	1366	1037	6	894	763	0	2789	2476	27	282279	249155	82	1.1852
135831	113916	83	58859	49665	81	1948	1659	18	1562	1198	14	3207	2697	29	282402	223966	86	1.18639
73573	70098	76	31548	29836	71	1186	994	0	837	700	0	1552	1354	14	154333	141315	88	1.18639
169849	136447	85	55633	44653	83	2153	1715	20	2173	1745	22	4147	3322	33	382771	312768	90	1.18639
122065	110035	78	51602	45048	78	1222	1123	10	1299	1093	8	2989	2474	28	292230	252773	95	1.18639
154359	132339	82	69064	56951	80	1731	1204	19	1901	1470	20	4558	3836	35	657994	555011	85	1.18639
78388	74989	72	36155	33494	68	727	542	0	767	711	0	1950	1761	20	185530	173496	75	1.18639
67528	66482	73	25538	25843	55	714	678	0	682	811	0	1727	1722	17	241038	233029	73	1.18759
117693	106565	77	55270	49875	77	1438	1178	10	1312	1212	12	2635	2391	26	312421	277037	81	1.18997
108638	93502	81	42805	36782	78	1317	1045	5	1113	921	0	2714	2247	27	225197	183044	81	1.18997
193127	154725	93	73691	59731	85	2030	1808	21	2230	1684	21	5859	4876	37	726217	604008	90	1.18997
92042	83469	80	47740	44048	74	1066	866	0	906	850	0	2027	2071	20	202679	184238	77	1.19117
86929	80474	79	29330	27103	72	1132	981	0	898	723	0	1892	1851	20	195238	187462	78	1.19117
178028	147721	102	81199	67588	84	1954	1487	19	2290	1686	24	5419	4671	37	687775	599322	89	1.19117
250399	201868	96	174099	151323	90	6016	5006	35	5759	4763	37	11341	9760	47	1.04858e+06	911602	92	1.19117
34310	35032	54	15239	15813	40	166	281	0	177	350	0	900	857	0	106002	110544	67	1.19236
131899	118921	79	50054	44973	79	1556	1327	15	1418	1339	14	2678	2626	25	264014	237656	82	1.19236
105896	102988	75	30783	30143	72	1331	1270	12	1313	1297	13	3240	3151	27	451011	434830	79	1.19355
36521	37841	65	11559	11867	37	328	461	0	578	495	0	631	563	0	105164	105493	66	1.19475
155669	136357	87	63340	53870	81	1460	1411	13	2031	1834	21	4592	4204	33	628054	546933	86	1.19475
131755	111454	81	47454	39440	79	2076	1947	20	1776	1330	17	3590	2925	31	277916	232328	86	1.19594
336635	234809	120	200109	148975	120	4281	2834	34	4305	2999	36	8511	5910	47	778315	531488	122	1.19594
58455	55614	74	24189	22782	54	957	696	0	639	712	0	1116	1135	8	152323	145872	73	1.19594
148465	135740	80	61016	55189	79	1428	1455	14	1806	1520	19	4137	3821	31	456342	412567	84	1.19714
355854	230517	122	133082	85795	120	6109	3768	39	5982	4059	41	10883	7049	53	1.02459e+06	689286	124	1.19714
160382	129203	87	54800	43971	83	1814	1387	20	1664	1283	16	3314	2763	31	328482	268272	86	1.19833
86602	78372	84	37305	33725	74	1043	906	0	952	709	0	2009	1761	20	178845	164835	78	1.19952
270351	202237	99	90980	68521	97	3899	2945	32	3738	2826	35	8535	6722	46	730572	557188	102	1.19952
112581	112067	77	28306	28652	55	1204	1102	9	1243	1305	12	3874	3662	29	520015	495311	77	1.19952
264705	198699	98	114471	87043	94	3919	2707	32	3281	2209	31	6642	4903	41	581135	421480	96	1.19952
80897	80310	59	36096	33488	70	1020	860	0	1039	752	0	1870	1752	20	204560	185441	77	1.19952
108702	106398	77	39141	38066	73	1397	1437	14	1103	1068	7	2698	2627	25	249406	239003	76	1.19952
308446	218352	119	107941	76482	116	4757	3352	36	4521	3230	35	9030	6180	48	750996	536127	119	1.19952
314879	203071	114	128088	87706	110	3790	2482	33	4075	2474	36	8805	5971	50	897845	619902	115	1.20191
46445	46023	71	22114	22479	49	434	487	0	551	477	0	1201	1234	10	148490	153125	72	1.2043
149452	131513	83	73042	64537	82	1184	1216	11	1571	1386	14	4345	3795	33	609627	540265	87	1.20549
134111	130046	81	35963	34879	75	1962	1896	18	2111	2103	22	5381	5334	33	662201	626910	83	1.20668
82950	80369	76	30348	28759	71	866	704	0	783	877	0	1596	1489	16	175210	173883	74	1.20788
98450	84456	78	39057	33917	77	1281	1055	6	1270	1037	6	2073	1748	21	221103	187087	83	1.20788
269883	198834	100	96523	70795	99	4316	2931	33	3225	2492	30	6316	4551	41	590597	444129	103	1.20907
90536	85226	76	40126	36445	74	849	759	0	898	802	0	2224	2115	21	221863	205640	79	1.20907
257881	150955	104	106321	65780	102	3605	2098	34	3159	1818	36	6915	4412	47	782005	557055	106	1.20907
83811	85297	71	37935	38863	70	1092	931	0	1257	1082	8	2571	2743	23	341086	329470	77	1.20907
114252	110870	76	37760	35107	76	1686	1596	17	1670	1297	14	3117	2626	27	281301	269235	80	1.20907
173670	137337	88	65603	53243	87	2380	1783	25	2376	1685	24	4457	3470	35	365514	282346	105	1.20907
59068	56856	77	19555	19499	47	585	523	0	558	590	0	1241	1191	10	130492	127981	78	1.21026
153060	121807	87	57288	46804	83	2378	1942	24	1479	1329	14	3681	2856	32	327156	263455	88	1.21146
216802	180311	99	95485	80144	90	3506	2789	28	3115	2756	27	7189	6070	40	575512	493242	107	1.21146
234397	168205	106	84880	62250	91	3074	2007	29	3102	2101	32	5986	4441	40	525733	380554	95	1.21146
82679	67893	92	31652	26247	92	865	557	0	1039	810	0	1869	1498	16	186982	145490	92	1.21146
75872	66475	87	29902	26758	67	899	801	0	780	734	0	1588	1500	16	150711	130647	78	1.21265
118370	99804	84	44763	38202	79	1650	1360	15	1307	1221	11	2900	2644	26	249998	213187	86	1.21265
263384	208103	100	147945	129061	94	7060	6045	37	6324	5322	39	12704	10899	50	1.04858e+06	953103	97	1.21385
103672	101471	75	43426	40204	75	1058	811	0	1352	1327	13	3278	2950	27	406808	368160	91	1.21385
120530	102161	81	48403	41088	77	1768	1433	19	1509	1267	13	2945	2482	29	254803	208289	80	1.21385
89878	84064	78	29713	26996	65	1140	1111	8	1317	1126	9	1908	1834	20	195150	185527	76	1.21504
49206	48814	69	11141	11504	36	512	577	0	422	450	0	1046	1073	6	105089	106251	70	1.21504
124575	118152	78	41893	38995	76	1354	1252	12	1773	1545	18	3777	3643	29	545738	517677	83	1.21504
46906	46607	67	12507	12613	39	507	578	0	459	495	0	875	1082	5	99442	102203	70	1.21623
76775	78421	67	17617	17524	43	1116	1037	6	994	789	0	1962	1919	20	185010	177942	77	1.21623
81625	72603	83	30342	27265	73	995	886	0	755	758	0	1829	1521	17	169734	152870	77	1.21623
237064	158416	98	91205	63049	94	3295	2220	30	3160	2055	30	6520	4543	43	521706	357667	101	1.21743
93109	93935	74	21425	21578	48	1310	1268	11	916	1102	7	3225	3312	27	411333	398999	78	1.21862
101889	100629	83	49524	49236	73	1647	1371	17	1481	1496	13	3196	3261	26	437695	422190	82	1.21862
205007	162910	95	70573	56463	92	3071	2500	27	2805	2187	27	6004	4880	39	582057	473097	97	1.21981
166145	131135	87	57323	45562	83	2559	2089	22	1748	1477	15	3399	2809	30	315311	255860	87	1.21981
95592	93469	74	22913	22863	51	1024	1123	8	1434	1367	15	2412	2364	23	208786	195334	77	1.21981
110790	107117	76	29267	28810	65	1385	1258	13	1127	1000	1	3255	3206	27	447533	433393	81	1.21981
44580	42501	80	10234	10505	36	384	337	0	313	381	0	983	879	0	154057	152491	71	1.22101
40286	40365	65	15496	15536	44	530	512	0	263	378	0	871	996	0	99240	93428	72	1.22101
37843	36160	78	11495	11309	39	478	529	0	243	300	0	1074	1089	7	114565	109903	81	1.22101
115509	98285	85	44533	37828	79	1300	973	0	1451	985	0	2346	2033	24	205819	176227	84	1.2222
51424	52456	77	15576	15838	41	584	525	0	294	430	0	1255	1269	11	140889	141337	71	1.2222
124206	114412	80	43098	38336	78	1532	1455	18	1341	1156	13	3029	2566	27	298571	272660	84	1.2222
161375	128453	86	58535	46876	84	2560	1948	26	1640	1282	14	3468	2782	31	313467	251736	88	1.2222
62759	62482	74	15629	15550	41	615	684	0	660	541	0	1419	1445	14	181739	182784	73	1.22339
135838	123606	82	70311	63904	79	1543	1274	14	1563	1849	16	4290	3918	31	542539	500430	85	1.22459
82279	84213	72	26728	26862	56	881	852	0	885	939	0	1859	1816	19	159991	154656	76	1.22459
248819	176321	98	86399	63222	92	3339	2285	31	2919	2067	29	6259	4459	43	573223	401288	99	1.22817
185583	146754	89	70515	55852	87	2433	1888	24	1907	1451	22	4327	3424	34	390136	307035	93	1.22936
117161	99547	84	42591	36113	78	1521	1253	12	1192	1063	6	3013	2574	27	233595	192812	81	1.23056
87186	86661	75	37656	37403	71	896	988	0	1049	891	0	2636	2607	23	366870	359892	76	1.23056
187706	152916	87	73172	59144	84	1480	1128	10	2025	1673	19	4613	3659	35	575364	477743	90	1.23056
96205	95409	75	31788	30410	71	1256	1128	10	1065	1012	3	2351	2299	23	198096	185783	76	1.23056
111303	112869	77	30251	30411	62	1160	1117	7	1300	1372	12	3068	3055	27	430562	418855	78	1.23056
153048	130014	85	64096	53707	82	1785	1588	16	1380	1237	13	3222	2762	28	340497	300519	84	1.23175
107177	106773	75	45461	45520	73	1389	1322	13	1320	1386	13	3499	3478	28	455909	440359	79	1.23175
219829	168995	92	103561	80302	91	2778	1882	26	2656	1673	29	6553	4760	43	880136	684172	107	1.23175
116728	114880	74	53089	49606	76	1373	1273	12	1675	1111	11	3005	2792	27	320842	297031	79	1.23175
101572	97904	82	34158	34074	72	1663	1317	14	944	993	0	2960	2831	25	285072	273467	76	1.23175
326537	212308	126	156118	109273	119	4258	2928	34	3938	2762	38	9524	6753	51	1.04858e+06	789601	124	1.23294
116176	112558	77	51035	49916	75	1344	1226	10	1534	1520	14	3749	3465	29	488011	466977	82	1.23414
276362	196975	99	98013	70275	96	3661	2850	30	3331	2425	31	7416	5359	46	590852	434903	100	1.23533
125479	113980	78	52428	46257	78	1308	1199	11	1705	1271	15	3468	3370	27	511965	459491	82	1.23652
108194	105812	80	23586	23643	52	1545	1569	14	1440	1476	15	3972	3821	29	486706	467786	79	1.23652
216269	174220	103	65118	52881	88	3455	2768	29	2926	2325	28	5896	4997	38	508081	409961	95	1.23772
160394	126771	94	59069	48513	82	2200	1712	21	2161	1716	21	3548	2928	31	369039	302733	87	1.23891
160992	139303	85	67833	57484	82	1540	1331	14	1678	1591	18	4192	3659	32	517562	441272	86	1.23891
190229	146435	99	79617	62719	86	1934	1504	18	2109	1590	21	5197	4029	37	703477	552807	93	1.2401
57192	56807	74	21891	21902	49	636	571	0	483	378	0	1350	1429	13	136744	133245	73	1.2413
67427	66910	79	14648	14815	41	798	880	0	461	614	0	1296	1323	11	150849	150377	74	1.2413
122010	112833	83	41359	37544	75	1720	1478	16	1306	1338	14	3118	2850	27	277692	252617	81	1.24249
197562	156703	87	80091	63025	84	1883	1543	19	2423	1907	25	6263	4943	40	771187	614262	91	1.24368
76527	75608	73	29582	29342	70	580	655	0	706	699	0	1800	1772	20	215800	212490	76	1.24368
87478	87448	74	36785	37003	71	1054	1027	4	959	1020	4	2746	2779	24	371221	352756	79	1.24488
211927	164487	106	84943	66882	88	2382	1786	24	2230	1728	21	4625	3477	35	451495	370281	93	1.24607
128018	106533	96	49674	41400	79	1645	1507	14	1351	1226	12	2840	2293	27	269358	223601	86	1.24607
75980	73506	75	28374	27575	67	1011	1003	1	954	1060	5	1564	1501	16	162879	152093	76	1.24726
118948	99973	79	48309	40526	77	1850	1643	17	1363	1274	14	2615	2349	26	257591	210179	82	1.24726
144475	119662	82	49998	40839	80	2290	1809	23	1368	1148	12	3164	2562	29	286851	238543	84	1.24726
102679	103464	74	42572	42132	73	1413	1326	12	1766	1880	19	3557	3370	28	463558	449810	79	1.24846
62107	63678	70	15047	15213	41	515	468	0	663	646	0	1374	1295	13	163935	157978	73	1.24846
241540	207566	95	101464	88734	94	5068	4086	32	3576	3268	30	8751	7564	44	786602	684222	102	1.24965
80974	83443	72	26744	27002	53	915	845	0	1062	924	0	2610	2670	24	316802	308287	77	1.25085
74978	70858	88	19893	19654	48	713	704	0	865	894	0	1939	1788	19	208628	198434	76	1.25204
137450	115626	87	62587	53286	82	1520	1368	16	1647	1227	15	3643	3165	30	375845	334448	87	1.25204
156829	128054	103	64021	52892	103	1972	1577	17	1997	1615	19	4933	4123	33	630744	539443	103	1.25204
131522	117507	82	54363	48669	79	1462	1447	14	1501	1102	11	3152	2787	29	347839	304007	83	1.25323
136451	112499	85	50254	42206	80	1583	1561	15	1236	940	0	2913	2158	29	269216	224246	86	1.25443
142157	118870	86	49877	41331	81	2053	1744	20	1734	1224	17	3233	2799	29	344543	290564	86	1.25443
67982	66774	72	25182	24369	59	438	645	0	813	753	0	1798	1666	16	142283	135821	78	1.25562
107514	99745	77	37337	35427	75	1513	1439	14	1178	1134	8	2543	2240	24	222560	208324	84	1.25681
84271	81050	77	22447	21526	52	1105	1119	8	1007	1008	2	2394	2285	21	188430	185687	76	1.25681
107730	94421	80	45195	39230	78	1119	994	0	1387	1206	11	2472	2195	24	253934	217230	82	1.25681
89405	89089	75	24308	24640	50	1237	1066	7	1151	1137	8	2883	2997	24	376017	366607	80	1.25681
130100	113442	79	57845	50408	80	1609	1466	15	1234	1028	5	2405	2126	24	258331	222581	83	1.25801
108190	108485	74	26945	27154	56	1090	1094	6	1286	1244	10	3622	3444	28	511887	493930	80	1.25801
30056	32930	43	8275	8962	34	349	434	0	493	414	0	827	820	0	107875	114998	65	1.25801
88283	79507	77	39149	34734	75	942	856	0	949	719	0	2067	1864	21	201188	177543	78	1.25801
117840	107096	79	46646	41619	77	722	724	0	1246	977	0	2690	2376	26	319259	281232	82	1.25801
89866	85787	73	35557	32700	73	1071	1071	6	1222	1111	9	2221	2137	20	192076	185861	77	1.2592
77484	75502	74	23558	23613	52	964	858	0	1032	827	0	1819	1740	17	190911	184842	76	1.2592
199396	177039	87	100787	92686	87	3565	3400	26	3398	2925	29	6548	5686	38	572138	504416	91	1.2592
227607	173979	114	76082	55672	114	3161	2210	28	3024	2257	28	5950	4227	41	521981	397041	114	1.2592
122035	111323	94	37228	32890	94	1583	1489	13	1602	1507	15	4223	3645	31	560585	509064	94	1.2592
194166	159772	88	78350	65206	86	1976	1653	20	2383	1824	24	5325	4569	37	610310	497435	89	1.2592
175634	141235	87	59029	46795	86	1980	1411	20	2014	1481	18	3957	3443	31	382915	316204	90	1.26039
268929	208730	99	128300	103131	96	4060	3048	32	3804	2725	35	7267	5792	42	749887	628402	100	1.26039
284425	193131	106	103434	70797	103	4142	2786	35	3090	2230	31	6599	4453	44	619845	425357	107	1.26039
137851	118747	82	62568	53965	80	1661	1589	15	1630	1236	14	3857	3350	30	515874	452474	86	1.26159
220511	183777	98	76067	62719	86	3756	3254	28	3405	2661	30	7140	6068	41	568367	482777	91	1.26159
185741	156628	89	71932	59195	86	2095	1857	21	2238	1798	23	5705	4984	36	761499	639426	92	1.26159
138563	114931	86	54883	46126	81	1769	1490	18	1141	915	0	3009	2524	28	305733	258887	84	1.26278
169580	143662	85	66681	56618	82	2091	1734	19	2174	1688	21	3670	2912	31	310416	268180	86	1.26278
93024	84103	79	31905	28163	74	1259	1154	10	1083	906	0	2354	2109	24	201622	180989	82	1.26278
73952	71023	88	22795	22772	50	763	827	0	829	665	0	1675	1565	18	200241	191689	74	1.26278
119325	104837	79	41674	36063	77	1867	1530	19	1387	1264	13	3029	2593	28	248638	221188	80	1.26278
97104	95497	76	41504	40987	72	852	869	0	1163	1035	5	2792	2786	24	379663	365691	77	1.26397
78446	75554	72	26713	25553	62	1071	905	0	967	979	0	1925	2029	19	166260	163605	74	1.26397
108176	99595	82	40480	36334	75	1362	1303	12	1120	1043	6	2742	2492	25	250853	228678	80	1.26397
129751	124766	80	50531	48677	74	1333	1435	13	1684	1494	17	4047	3693	31	548532	527972	91	1.26397
162504	137960	86	65878	54253	83	1822	1634	18	2282	1886	21	4583	3924	35	641170	541219	89	1.26517
194111	153731	91	77167	61663	88	2293	1576	23	2295	1696	25	5596	4453	39	787387	608075	94	1.26517
104647	95729	93	33479	30267	93	1003	1049	6	1531	1229	11	3475	2991	28	441377	388501	93	1.26517
82365	83994	73	25756	26701	48	471	546	0	928	942	0	2283	2241	21	251890	252482	74	1.26517
102241	92231	77	43468	39460	76	1060	1041	5	1031	952	0	2087	1815	23	210439	183949	79	1.26517
275833	209048	106	104339	76258	105	4401	3282	32	3769	3037	33	8899	6933	46	799676	633391	107	1.26636
123373	108402	96	47000	40756	78	1297	1249	12	1062	779	0	2639	2376	25	289170	242056	96	1.26636
84304	86506	63	23573	23994	48	1278	1175	10	1169	1159	8	2068	2202	20	175028	176046	73	1.26636
161796	144382	83	90809	80337	82	1521	1358	15	1566	1534	16	3664	3122	30	348593	298536	85	1.26636
266605	192418	119	85572	61329	103	4214	3102	32	3266	2474	29	7245	5229	43	601471	449642	119	1.26636
166470	135221	89	62306	51390	84	1315	1246	11	2167	1956	21	4764	3772	36	604568	487898	91	1.26756
110803	96379	80	47221	41698	77	1371	1069	9	1523	1190	10	2206	2029	22	230155	199735	80	1.26756
206651	167844	93	79810	63672	89	2963	2293	26	2884	2269	27	7112	5831	41	956677	814937	93	1.26875
108243	92996	80	45019	38984	78	1324	968	0	1017	828	0	2598	2190	24	207946	175199	81	1.26994
175155	140442	89	74467	60398	84	1692	1614	17	1766	1309	18	4680	3722	35	590922	477417	90	1.27114
139142	117352	83	55037	45652	81	1143	1016	3	1533	1282	15	2838	2318	26	289234	236011	87	1.27233
26909	27005	60	6433	6794	32	166	235	0	195	220	0	672	786	0	95229	95063	64	1.27233
190266	146398	91	69187	53923	88	2483	1774	26	1973	1758	22	3926	2940	34	364127	281034	91	1.27352
223163	182803	89	89246	73028	86	4006	3425	31	3396	2669	30	7828	6661	42	727447	615088	91	1.27591
126437	110792	80	56562	48283	79	1444	1236	12	1517	1287	13	2860	2418	27	300998	256015	83	1.2771
182843	146050	99	75243	58951	90	2063	1896	18	1976	1502	21	5185	4221	36	682677	533260	105	1.2771
259675	191156	94	93579	69171	93	3157	2291	30	3400	2419	32	6381	4679	42	614406	466899	101	1.2771
271394	201142	96	70955	53767	92	4270	3204	34	3716	2881	32	7228	5262	43	621200	451370	98	1.2783
73928	68743	88	24750	23091	73	826	675	0	683	758	0	1757	1590	15	176424	150475	88	1.2783
287302	199313	114	132688	91107	113	4554	2938	36	4567	2968	39	10178	7420	49	1.04858e+06	895465	119	1.2783
304587	212024	100	151137	109590	99	4216	2929	36	4477	3085	38	9861	6940	51	1.04858e+06	747416	104	1.2783
218057	179323	99	72520	57738	90	2977	2351	26	2286	2041	24	5171	4127	37	476042	369303	97	1.27949
176761	144427	102	69441	57322	85	1912	1559	19	2124	1570	20	5497	4529	36	727824	598513	98	1.28068
156678	139300	83	82561	73492	80	1841	1509	18	2180	1970	22	5030	4392	35	686008	613848	88	1.28307
60304	61890	69	19012	19495	44	393	488	0	422	540	0	1140	1218	11	119770	119976	74	1.28307
136569	114954	98	55921	48312	81	1165	938	0	1406	1211	12	2881	2608	26	325198	287096	85	1.28427
168998	136882	96	78379	63905	86	1884	1751	17	2113	1762	22	4377	3439	33	444143	369964	93	1.28546
104756	96538	81	39998	36598	77	1811	1610	16	1015	1069	6	2394	2202	24	206568	191828	81	1.28546
60776	59493	77	14281	14232	41	608	661	0	877	893	0	1381	1349	13	126283	130958	75	1.28665
87804	80818	75	35533	31607	75	1222	1100	7	1035	992	0	2208	2043	22	190981	168657	80	1.28665
151325	141700	80	86822	80506	80	2037	1867	20	2318	2112	21	5225	4681	35	689567	642674	85	1.28665
150918	128860	83	61266	51842	80	2167	1974	20	2094	1832	18	4868	4295	34	668337	588399	88	1.28785
102380	91285	81	51505	46484	76	929	876	0	1268	1202	11	2259	1958	23	219525	197110	82	1.28904
106416	91291	81	44811	38331	77	1532	1293	13	860	888	0	2508	2061	26	248165	209193	82	1.29023
213208	174657	88	81189	65307	87	3759	2901	30	2968	2285	28	6740	5471	40	536630	445473	93	1.29143
36653	37942	65	17044	17287	42	519	364	0	441	464	0	783	723	0	122031	118440	67	1.29262
72281	72688	73	28085	26831	71	973	1012	3	869	754	0	1810	1863	18	176185	168399	76	1.29381
104391	103956	74	34286	33950	73	1338	1404	13	1323	1286	11	3130	3206	25	430803	410099	83	1.2962
121221	117651	90	48442	47591	74	1437	1337	14	1590	1543	15	3865	3824	29	536719	505971	83	1.29739
55268	57228	56	11085	11150	38	437	581	0	609	699	0	1095	1133	9	113308	110641	73	1.29859
147392	120213	87	51081	41942	81	1663	1445	15	1748	1442	18	3422	2941	30	302524	245350	88	1.29859
148635	131973	81	62728	53495	80	1364	1104	10	1890	1389	18	3655	3170	30	447137	391925	87	1.29978
187066	147703	88	77238	60337	84	2431	1752	25	2422	1821	23	4983	4071	36	533825	436820	89	1.30097
238057	185750	95	80686	64423	89	3925	3231	31	2989	2235	29	6405	4834	42	607669	487736	95	1.30217
67010	66251	73	16941	17172	43	779	859	0	1026	1001	1	1337	1411	14	144558	138067	73	1.30217
341122	232115	116	105267	70775	107	5108	3796	35	5150	3622	38	9467	6591	48	823000	571319	112	1.30217
166212	139134	83	72479	60985	83	2183	1984	22	1918	1761	20	4084	3381	33	428322	365453	84	1.30336
182688	151108	91	52725	43394	82	1972	1677	18	2098	1538	20	4455	3751	35	452702	369477	89	1.30336
105086	92075	83	42895	38075	76	1337	1190	14	1397	1042	6	2703	2501	24	236703	206631	80	1.30336
74920	76345	71	14874	14967	41	906	926	0	817	970	0	1835	1860	18	173460	165262	74	1.30456
65854	61969	75	25657	24753	63	890	912	0	567	707	0	1283	1224	11	150663	147082	72	1.30575
141381	117785	84	55813	47512	80	1762	1510	17	1635	1364	17	3629	2905	31	291865	244039	84	1.30575
238543	181091	95	98348	76066	90	2697	2024	27	2618	2033	26	5712	4104	40	483712	368798	95	1.30575
117856	111464	93	30231	30081	67	1013	1099	7	1356	1367	12	3529	3501	28	462815	451753	80	1.30575
174989	148721	87	77728	65639	84	2060	2163	21	2234	1788	23	5827	4951	37	786704	668966	88	1.30694
48601	51363	56	25848	26783	51	385	482	0	593	755	0	1242	1221	10	178114	174372	69	1.30694
113725	96647	80	39013	32782	79	1189	1095	8	1532	1350	15	2901	2463	27	240943	198385	83	1.30814
107209	103904	76	47469	44882	74	1297	995	0	954	1173	9	2321	2118	22	213589	201892	80	1.31052
63698	64172	71	16147	16306	42	670	662	0	648	386	0	1193	1315	11	133547	130107	74	1.31172
95070	91444	77	33760	31746	73	1555	1284	14	1280	1430	12	2423	2255	23	206110	198489	77	1.31291
68320	68002	71	30156	29530	70	650	582	0	660	570	0	1294	1322	13	167486	157183	75	1.31291
218683	189241	104	110484	95627	87	2187	1924	20	2307	2273	21	6577	5576	39	807095	709030	91	1.3141
73575	75031	72	36028	36216	70	581	655	0	781	811	0	2082	1888	21	251305	251301	75	1.3141
[truncated: 7,407 more rows]
