# Supplementary material for: Phenotypic heterogeneity follows a growth-viability tradeoff in response to amino acid identity
Source: Nat Commun. 2024 Aug 2;15:6515. doi: 10.1038/s41467-024-50602-8 (PMC11297284; doi:10.1038/s41467-024-50602-8)
Supplement: Supplementary file 6 — Source Data [file 41467_2024_50602_MOESM6_ESM.zip › source_data/fig6cde/1850_D1_FBPs1_NREPPRO.csv]

FSC-A	FSC-H	FSC-W	SSC-A	SSC-H	SSC-W	BL1-A	BL1-H	BL1-W	VL1-A	VL1-H	VL1-W	VL2-A	VL2-H	VL2-W	YL2-A	YL2-H	YL2-W	Time
42999	29178	78	22054	15429	66	6780	5038	40	74	61	0	83	89	0	-216	184	0	0.00692573
310013	173231	129	119662	65888	126	48826	26967	121	-19	84	0	-96	57	0	-264	554	0	0.0138515
190028	130474	108	75685	51947	97	26039	17832	74	-98	65	0	14	55	0	-104	158	0	0.017809
284610	167860	129	114635	67070	119	48029	27458	114	-297	24	0	72	73	0	512	564	0	0.0207772
212839	137919	102	77372	50442	100	32885	21187	90	94	97	0	-17	63	0	-1061	72	0	0.0217666
319686	177668	128	143820	82895	120	49577	27120	115	58	96	0	-73	26	0	-410	364	0	0.0267135
86179	61722	89	26782	19182	68	10131	7379	47	-107	53	0	-26	43	0	-6636	0	0	0.0267135
102323	73344	93	20208	14165	61	14758	10551	54	-80	133	0	-15	85	0	-27	353	0	0.0425438
200412	128443	105	84602	53697	101	31998	19707	83	-187	69	0	79	127	0	-593	213	0	0.0494695
217947	148954	103	165013	112712	103	39590	27068	94	7	71	0	-126	40	0	-792	327	0	0.0504589
215959	133287	113	87002	55148	105	32665	20550	87	-46	114	0	-62	39	0	-38	552	0	0.0554058
206232	142518	103	101591	69369	99	35695	23938	93	-77	100	0	-10	52	0	-568	290	0	0.0573846
288515	156450	123	145778	83382	120	44134	23560	113	-191	60	0	-24	51	0	-2877	0	0	0.0573846
197975	130168	102	85620	56291	101	24553	15631	71	-98	47	0	-53	56	0	-464	212	0	0.0652997
260141	156117	124	78551	46460	106	23832	14414	70	-27	71	0	-48	85	0	656	550	0	0.0702467
104835	73871	102	43923	30876	87	13871	9575	54	-216	43	0	-63	27	0	-2089	0	0	0.0712361
221670	146500	109	97647	64461	106	39065	25832	100	113	80	0	-70	73	0	-20	368	0	0.0742042
228857	139491	109	99360	60320	108	39057	22978	102	-6	144	0	-60	58	0	-61	465	0	0.0920132
130485	88017	94	47665	31383	90	23358	15296	68	20	89	0	-44	39	0	13422	5615	106	0.0920132
72031	51250	85	29899	21660	76	14376	10388	50	174	140	0	16	63	0	-7	427	0	0.0999283
87239	61842	84	26285	18776	71	15486	10766	53	52	104	0	-123	40	0	-1703	0	0	0.0999283
235716	145785	118	100255	61683	109	39094	24085	102	71	119	0	15	55	0	-292	159	0	0.110812
305001	168591	126	116599	65410	121	45367	25147	114	118	155	0	2	94	0	-431	609	0	0.11279
249535	160254	110	106989	69553	111	38954	25038	105	127	153	0	37	72	0	570	892	0	0.116748
207219	140412	101	182787	127870	103	43028	28611	94	-38	110	0	2	70	0	-831	237	0	0.117737
79919	56543	84	28805	20668	80	10369	7363	46	86	162	0	83	55	0	-1331	262	0	0.118727
95107	67656	92	21183	15440	62	13599	9594	55	-49	67	0	-16	45	0	223	367	0	0.138515
307532	173936	129	123044	70702	120	49249	28067	115	90	122	0	20	97	0	-201	304	0	0.141483
379997	197814	140	155092	85501	133	80323	43145	131	-244	26	0	-125	39	0	419	462	0	0.14643
133529	96025	91	77068	55296	91	29858	20879	84	-305	0	0	89	91	0	150	542	0	0.160281
93712	66751	92	40292	29224	83	13202	9385	49	-186	19	0	-74	38	0	-2409	0	0	0.16127
204019	126170	105	83498	49999	103	40830	25477	99	9	67	0	42	109	0	-521	247	0	0.164239
104145	76117	96	45947	33129	85	16698	11667	59	-164	69	0	49	83	0	519	618	0	0.170175
211566	142045	103	84216	55564	100	31501	20352	85	-1	150	0	47	66	0	35	451	0	0.171164
80249	57993	87	17430	12705	54	12499	9114	49	250	131	0	16	50	0	-31	344	0	0.174133
86299	62505	89	47123	34078	83	10648	7714	47	70	150	0	-34	52	0	-404	109	0	0.177101
378220	201686	142	148450	80179	139	56984	31582	133	212	162	0	-94	90	0	43	577	0	0.182048
191742	132010	104	81732	56201	95	29204	19781	80	-19	85	0	-19	55	0	-92	464	0	0.195899
183792	127216	111	105877	73247	98	30232	20859	84	-80	141	0	-101	33	0	-864	59	0	0.201835
51246	39050	77	16258	12092	55	7469	5282	43	-82	48	0	9	84	0	-261	221	0	0.206782
312624	180221	116	132802	76008	117	43289	24712	111	-133	86	0	79	71	0	604	637	0	0.209751
236596	143767	114	114407	71649	106	37153	22715	101	-118	87	0	15	68	0	-1486	0	0	0.21074
98190	70973	85	24031	17354	66	13944	10061	51	92	168	0	-32	59	0	-3699	0	0	0.211729
234102	154753	121	108180	71800	106	43399	27234	102	156	160	0	-97	62	0	-359	238	0	0.213708
219809	140145	102	87256	55801	103	31573	18936	96	128	115	0	-50	44	0	-490	143	0	0.221623
261320	153212	120	103236	60124	113	37993	21665	109	99	103	0	102	50	0	-60	350	0	0.223602
39558	28829	76	14684	10808	53	7496	5228	41	-102	25	0	144	90	0	-392	152	0	0.22756
68440	49073	82	25108	18177	71	11474	8150	50	-95	66	0	23	68	0	32	390	0	0.244379
160588	113910	104	63977	45433	91	25180	17615	69	-8	123	0	-104	44	0	-11	410	0	0.246358
187685	132067	101	78065	55983	95	26444	18353	71	220	242	0	-82	42	0	-6622	0	0	0.246358
200188	135902	103	54096	37272	97	30319	20442	78	-45	133	0	-100	30	0	-1027	506	0	0.247347
219310	145367	106	70920	46334	99	33296	21351	89	-33	85	0	34	98	0	39	475	0	0.250316
119006	86660	92	50869	36530	87	21332	15007	61	-92	64	0	-30	38	0	78	423	0	0.252294
411164	207100	141	151462	77687	134	64388	33478	132	-127	100	0	23	93	0	-511	366	0	0.267135
208541	142750	101	120989	84776	100	39651	26446	97	49	150	0	-8	77	0	-597	231	0	0.277029
153745	108985	97	53379	37908	90	22465	15738	64	-13	119	0	16	95	0	-794	502	0	0.278018
89699	65669	98	21966	15940	66	14537	10316	51	-26	65	0	53	66	0	-503	174	0	0.279008
78366	57090	96	27942	20589	78	9574	6658	45	-87	135	0	130	119	0	-496	218	0	0.281976
97012	70307	89	25842	19153	69	10740	7510	48	-75	83	0	-48	45	0	7	293	0	0.294838
75342	54997	83	27652	20349	72	10776	7399	47	-169	26	0	31	64	0	13	349	0	0.299785
239811	146826	107	87480	51727	103	43512	26886	99	100	115	0	-20	111	0	-776	633	0	0.300774
47892	34328	77	17412	12816	59	9736	7358	46	96	154	0	29	61	0	-628	0	0	0.305721
219994	146555	110	90222	62021	100	29373	19477	83	40	106	0	-55	45	0	377	605	0	0.3077
242799	158709	110	128499	86139	108	45684	29698	104	112	174	0	-53	133	0	-248	372	0	0.318583
235929	152202	105	121649	77345	104	37249	23737	97	-228	106	0	20	52	0	99	447	0	0.32353
188132	132606	102	38961	27843	91	22845	15825	63	-32	142	0	-34	65	0	88	332	0	0.335403
90541	64564	94	30553	22194	78	11748	8618	48	-1	78	0	-32	26	0	39	395	0	0.339361
155621	111253	96	63276	45030	93	27482	19603	74	130	102	0	5	49	0	285	644	0	0.342329
97697	70918	99	39503	28858	82	14318	10138	53	33	165	0	64	103	0	-156	287	0	0.347276
225731	154612	103	131339	89387	105	36910	25552	96	-35	53	0	20	74	0	-204	654	0	0.350244
112500	80047	102	47343	34323	87	14486	10023	51	-122	113	0	-69	75	0	-188	458	0	0.362117
84669	61639	90	36368	26808	82	10307	7333	46	-100	51	0	-50	32	0	-221	330	0	0.364095
68946	50899	84	34321	25424	79	13009	9122	52	-228	37	0	-30	63	0	-27	364	0	0.369042
102027	75143	96	45723	33522	84	13146	9566	51	1	76	0	3	69	0	-343	480	0	0.370032
214743	142179	119	116138	79045	106	30916	20582	87	21	146	0	-66	65	0	490	388	0	0.371021
195533	135249	100	65503	45653	95	27471	18675	72	81	138	0	-19	43	0	999	1227	9	0.374979
91685	67043	98	38546	28588	82	11656	8705	46	-92	45	0	-79	46	0	181	353	0	0.378936
187255	127986	100	78099	54604	96	27763	19308	78	-113	98	0	-46	68	0	-461	116	0	0.387841
88303	65247	96	34422	25768	81	11534	8602	49	99	144	0	-40	31	0	-256	208	0	0.38982
103013	75834	92	37958	28000	83	18492	12701	57	-58	75	0	-60	72	0	-1967	0	0	0.38982
235975	145057	118	104108	61955	111	27951	16614	78	-292	88	0	57	79	0	17	431	0	0.397735
228889	149752	109	65451	41638	102	34028	21271	96	102	176	0	-50	98	0	644	739	0	0.402682
179197	127345	109	66426	48062	93	29974	20902	88	-18	114	0	117	99	0	-80	268	0	0.414554
456260	224125	155	198886	101126	152	66074	32863	147	-129	86	0	-28	52	0	141	502	0	0.427416
212541	148336	106	139942	98984	102	40759	28275	95	26	109	0	0	52	0	792	776	0	0.435331
203190	138799	100	96800	65226	102	45153	30227	98	-89	175	0	-105	41	0	-836	201	0	0.436321
124608	85692	95	54857	36494	90	23654	15410	66	189	100	0	-64	51	0	-185	214	0	0.439289
204652	135813	105	49046	30887	97	29810	19144	86	186	134	0	-1	61	0	-620	85	0	0.451162
261862	171577	113	109004	72771	104	33791	21607	98	57	101	0	34	76	0	-330	203	0	0.45314
227607	143360	107	104245	67210	102	33287	20441	97	190	169	0	-35	47	0	-401	597	0	0.455119
53567	40390	81	36439	27319	77	6533	4931	40	-182	22	0	-51	54	0	-164	285	0	0.456109
211670	145257	102	95685	66143	99	30971	19916	84	-277	61	0	-35	128	0	-856	172	0	0.457098
48292	38400	76	21711	16771	59	7518	5901	41	-21	137	0	72	66	0	-4908	0	0	0.457098
148397	109059	95	27987	20690	75	22453	16595	65	21	133	0	-8	40	0	-2863	0	0	0.458087
282950	175757	119	132595	85405	115	47113	28263	108	286	143	0	25	69	0	-485	183	0	0.465013
71110	54311	88	24731	18530	68	11676	8467	52	-132	53	0	34	82	0	-16	265	0	0.468971
214397	148223	101	88807	61280	96	29595	20030	84	135	123	0	14	69	0	539	618	0	0.472928
65193	48061	94	26476	19975	71	11424	8093	51	235	131	0	-66	25	0	-80	411	0	0.476886
155620	112650	105	68647	49716	90	19380	13901	62	55	130	0	25	67	0	-295	264	0	0.479854
352801	190805	137	150504	82470	129	52308	28592	124	210	188	0	-34	45	0	633	585	0	0.484801
345163	186868	136	122456	66145	132	49155	26665	128	66	189	0	6	85	0	-79	394	0	0.488758
112943	83301	90	32888	24227	82	18278	13441	57	211	188	0	41	79	0	266	773	0	0.493705
76711	58250	84	30435	22450	79	8521	5977	44	-43	141	0	14	55	0	247	662	0	0.511514
55915	41541	81	21657	16413	61	8915	6172	46	69	139	0	24	38	0	-213	180	0	0.530313
273273	167774	110	103270	62582	109	33861	20405	98	111	86	0	-9	105	0	-40	461	0	0.538228
144425	104553	96	39253	28361	86	23616	16473	63	21	90	0	-5	64	0	-71	757	0	0.542185
415690	219116	143	138453	71022	137	64467	34140	132	272	159	0	80	97	0	-537	167	0	0.547132
135377	94062	100	51927	35731	90	21514	14898	67	14	98	0	-94	40	0	-115	172	0	0.55109
179119	126224	101	74387	51837	94	31765	21668	83	12	111	0	-67	72	0	-1456	439	0	0.552079
344743	183349	129	141172	75752	124	48082	26648	119	185	228	0	5	92	0	601	545	0	0.559005
116943	86004	97	46941	34950	85	19968	14924	60	278	173	0	-13	55	0	-710	382	0	0.559995
157041	112975	97	79072	58668	90	16302	12122	52	-23	130	0	0	62	0	543	392	0	0.562963
71360	52842	88	32388	24072	79	11394	8415	49	-39	101	0	-14	39	0	-647	242	0	0.563952
64772	49056	80	21850	16493	59	12025	9071	48	-91	72	0	-17	21	0	-172	275	0	0.570878
246838	156070	113	97990	63147	105	40992	26294	101	195	117	0	33	74	0	-914	0	0	0.577804
86536	59562	98	28857	19213	98	9257	5958	47	800	559	0	402	394	0	414	472	0	0.577804
332864	178008	127	139804	75095	127	49564	26255	123	-89	144	0	53	57	0	-347	324	0	0.58374
256551	162013	112	107222	70405	109	32671	20329	88	-55	82	0	61	87	0	200	375	0	0.592644
69971	53027	87	36278	27416	80	10742	7888	47	-90	53	0	-100	24	0	229	418	0	0.601549
71925	54029	91	26106	19413	70	9379	6921	45	-31	115	0	-45	62	0	451	556	0	0.603528
203809	137903	105	84893	56452	99	35485	23920	95	51	109	0	-39	60	0	242	408	0	0.604517
119631	89613	90	58600	42890	88	20024	14653	59	-154	63	0	87	51	0	420	442	0	0.610453
243769	149545	111	96070	58396	109	39703	24114	104	-185	88	0	-27	52	0	-8811	0	0	0.617379
83153	61797	87	14273	10838	49	13343	9750	51	-43	72	0	-48	37	0	-108	288	0	0.620347
120474	89263	88	43297	31953	84	20357	15092	58	2	103	0	-28	70	0	-766	95	0	0.620347
178458	115832	103	75415	47020	100	23222	15433	63	65	133	0	-100	15	0	-3450	0	0	0.621337
48216	34502	84	21934	16720	62	6861	4971	42	-4	143	0	83	80	0	44	242	0	0.623315
112144	84226	87	56334	41126	87	16291	11562	56	-25	118	0	-97	36	0	-447	13	0	0.628262
182544	132847	94	74766	54437	93	25782	18356	69	79	115	0	11	63	0	-217	266	0	0.640135
270117	165475	110	98305	58096	107	39141	24376	102	91	161	0	-156	55	0	-3480	0	0	0.640135
116587	81593	93	46126	32065	87	17835	13150	57	188	111	0	44	64	0	-395	83	0	0.643103
257090	155166	116	114941	70030	109	37200	22324	95	253	153	0	-32	45	0	-1031	180	0	0.644093
177890	106870	109	118760	73382	103	501	342	0	151	138	0	77	71	0	51	263	0	0.650029
323076	188241	130	99985	57319	120	52061	30468	117	-91	102	0	55	82	0	-197	234	0	0.652008
119396	89135	85	21535	16232	59	21078	15409	60	-45	46	0	-172	57	0	-5777	0	0	0.652008
124900	91565	91	41947	31025	86	21191	15604	61	-92	80	0	-98	39	0	-94	410	0	0.653987
71927	53793	86	16981	12702	56	9658	7573	45	13	82	0	60	58	0	-468	234	0	0.654976
50569	38553	78	27188	20605	76	8629	6412	42	188	142	0	82	120	0	39	469	0	0.665859
230617	145122	105	87779	53889	102	31611	19769	88	91	114	0	-155	28	0	-889	175	0	0.666849
115213	85428	87	32942	24747	82	17147	12377	54	131	123	0	5	66	0	-536	164	0	0.674764
72191	56190	87	30571	23446	78	9942	7266	46	23	120	0	-12	43	0	-492	138	0	0.677732
210564	145246	108	87855	60642	98	40861	28334	94	-150	87	0	17	91	0	306	614	0	0.681689
240564	165862	104	120626	82569	102	44165	29496	98	-98	59	0	175	100	0	-354	357	0	0.692573
45247	34095	73	21448	16258	58	8642	6663	43	62	103	0	75	78	0	-237	156	0	0.694552
72014	56081	83	30377	23065	77	11388	8055	50	154	137	0	20	61	0	585	655	0	0.699498
219769	146170	103	88969	59391	103	34040	21917	97	-22	83	0	18	95	0	-359	242	0	0.702467
269884	153319	121	117248	67151	113	36776	20306	108	46	137	0	76	70	0	205	696	0	0.704445
51731	41720	60	27418	20613	76	8359	6495	41	-55	74	0	-40	49	0	-581	105	0	0.707414
152531	112029	100	51935	38426	91	23777	17690	66	-19	76	0	-8	41	0	614	808	0	0.709392
225977	144560	104	105273	69142	104	32906	20584	95	15	78	0	35	84	0	700	606	0	0.711371
236578	149191	107	95881	60524	105	36958	23762	100	-70	113	0	82	86	0	471	899	0	0.717307
290505	170218	112	132011	78200	113	30497	17088	86	1	87	0	114	119	0	773	1309	9	0.724233
49188	37674	83	25720	19598	70	5721	4205	38	125	90	0	45	117	0	-80	324	0	0.726212
219647	149139	99	127943	89874	100	35776	23747	94	-5	109	0	-105	74	0	-1621	0	0	0.726212
176854	129915	108	83294	60268	94	30569	21925	83	-161	68	0	4	56	0	-799	240	0	0.728191
66744	51998	79	25716	19651	70	11085	8432	47	93	109	0	-69	61	0	-118	466	0	0.733138
229182	151943	116	92563	61445	103	39448	25200	100	157	120	0	-91	34	0	534	583	0	0.739074
152637	114967	89	54275	40388	89	29238	20994	75	47	84	0	108	76	0	-64	395	0	0.742042
232822	144587	104	107062	64239	104	37854	23335	99	-30	79	0	47	87	0	-2400	0	0	0.742042
197166	140940	96	97969	71112	98	32287	22833	79	-32	62	0	76	97	0	455	407	0	0.754904
65239	51242	81	14615	11333	52	8961	7021	41	-66	29	0	181	145	0	15	180	0	0.757872
269906	170032	123	112763	69565	106	42502	26597	102	-38	74	0	34	163	0	493	871	0	0.765788
197241	135450	100	81356	55198	95	34503	23005	91	102	136	0	-98	90	0	-3118	0	0	0.766777
280252	167754	114	126632	77477	113	43355	25515	107	26	115	0	25	63	0	725	469	0	0.768756
159731	116747	101	44479	32955	89	21063	15392	60	29	90	0	-94	76	0	-288	303	0	0.779639
208632	146269	97	77915	54284	96	26121	17841	75	191	116	0	-6	58	0	-831	123	0	0.784586
206874	137451	102	86199	57207	99	31382	20421	86	56	87	0	38	67	0	395	403	0	0.785575
267287	162734	106	117023	70806	106	43394	24752	102	-9	109	0	41	88	0	-498	325	0	0.786565
254627	165695	109	65505	42473	102	38856	24626	100	62	72	0	-41	68	0	-7744	0	0	0.787554
70836	53923	85	22851	17302	66	8079	6102	41	119	136	0	21	82	0	342	607	0	0.789533
109643	71681	95	65955	43513	90	938	680	0	-1	51	0	-80	14	0	-13	396	0	0.789533
95694	72553	85	54668	41734	84	14439	10713	51	-30	134	0	-20	67	0	269	721	0	0.790522
70508	52542	87	26004	19806	67	9750	7578	44	-150	42	0	-21	88	0	-363	277	0	0.795469
182357	130596	98	88660	63131	96	32779	23698	83	4	152	0	-18	76	0	-486	250	0	0.800416
226407	142974	107	77324	46020	103	31429	19109	91	123	137	0	28	79	0	661	590	0	0.804374
137798	104242	90	48708	36472	87	24170	18734	63	-183	54	0	-72	29	0	-632	33	0	0.806353
163517	119495	98	80973	59941	91	24983	18787	65	167	143	0	119	108	0	598	433	0	0.808331
136196	101395	93	42723	31971	86	19469	13935	61	4	171	0	27	83	0	-426	481	0	0.809321
174234	127459	96	48524	36071	88	27864	20941	76	-173	45	0	-78	52	0	-897	426	0	0.81031
150326	111339	94	49547	37106	88	19988	15362	55	-21	65	0	-63	58	0	300	441	0	0.828119
71144	54314	92	32668	24734	78	5847	4330	37	-9	143	0	-47	36	0	-654	547	0	0.829108
168570	124399	95	73521	54404	92	28035	20873	74	-144	49	0	-18	42	0	11	253	0	0.832077
164404	120555	98	60089	43646	91	27947	19604	76	-100	61	0	67	116	0	-4396	0	0	0.833066
341692	181868	129	147876	81881	125	48765	24796	120	5	123	0	64	98	0	-94	584	0	0.835045
61039	45200	79	29076	22007	78	10382	7570	48	195	217	0	-46	62	0	130	775	0	0.838013
212458	146539	106	89088	62849	103	34288	23805	99	45	128	0	-44	50	0	229	493	0	0.844939
163904	117244	93	55713	40007	90	26624	19069	74	-18	107	0	68	55	0	-2285	0	0	0.845928
44247	33402	77	12391	9603	48	6206	4898	37	148	157	0	-21	27	0	-273	424	0	0.846918
181936	133039	95	38629	28672	87	31297	22852	86	-110	84	0	34	121	0	600	594	0	0.850875
34971	27804	68	10728	8387	46	6405	4881	38	-29	120	0	67	106	0	344	359	0	0.853843
72809	57200	92	30599	23630	75	9542	7047	44	-67	97	0	-134	29	0	-727	40	0	0.854833
244088	150112	110	109270	68643	104	38133	23907	100	-39	89	0	-37	115	0	-184	433	0	0.856811
184456	133799	101	51350	37437	90	30754	21904	89	-158	110	0	28	71	0	-74	439	0	0.860769
86069	65876	97	36727	28296	80	13790	10222	53	60	151	0	33	84	0	251	411	0	0.865716
478348	228254	180	240458	112925	167	84296	39748	161	157	163	0	94	104	0	-1056	340	0	0.866705
378952	195587	137	143501	73749	134	51845	27979	127	-40	161	0	55	73	0	-3019	68	0	0.867695
200646	139037	108	65808	44482	95	28930	20089	81	-54	89	0	-44	48	0	450	480	0	0.87462
77404	59405	81	27294	20970	71	12099	9131	48	-69	95	0	-27	49	0	307	687	0	0.877589
283954	165356	127	108881	62939	111	47495	29080	106	-10	129	0	-70	56	0	-109	371	0	0.879567
321620	185756	120	142213	83205	121	52176	28815	115	215	172	0	18	75	0	433	652	0	0.887482
229681	144438	117	86066	53510	100	38517	23976	96	-4	58	0	26	66	0	1100	1013	2	0.892429
181494	133901	100	45609	33932	90	29103	20851	86	27	96	0	21	77	0	-1216	264	0	0.893419
60449	45465	91	14692	11183	49	9072	6778	45	-42	73	0	-28	28	0	184	381	0	0.896387
221066	145669	103	94755	60573	101	37446	24730	97	98	170	0	-100	38	0	-297	198	0	0.898366
66929	53858	78	27158	21300	68	9170	7132	43	-44	78	0	41	84	0	-177	257	0	0.904302
59963	46340	84	27612	21242	67	8762	6867	42	-71	62	0	75	122	0	1231	983	0	0.916175
73794	57194	80	16416	12702	53	10097	7639	44	63	190	0	35	80	0	-673	223	0	0.917164
226452	139621	111	103021	62903	105	29894	18743	87	-236	66	0	-95	26	0	79	497	0	0.925079
206889	148918	99	83349	60619	95	27993	20073	75	-26	79	0	16	63	0	-132	307	0	0.927058
181719	131797	100	82023	59288	92	28682	21239	77	74	97	0	55	66	0	-26	264	0	0.945856
306681	190860	113	169444	108404	113	32601	20743	90	-4	83	0	-65	82	0	-4941	0	0	0.945856
123451	91151	98	48357	36479	85	16682	12644	52	7	101	0	48	54	0	-136	416	0	0.949814
96836	73723	84	32930	25348	82	9932	7739	45	-93	54	0	103	74	0	-450	172	0	0.952782
198362	144340	112	68348	50188	95	28524	20860	83	44	110	0	-49	82	0	143	538	0	0.95674
149603	112166	90	50200	36455	88	26337	18854	70	-47	124	0	33	45	0	-432	358	0	0.962676
105347	78010	94	30333	23218	76	15614	12189	53	1	93	0	-27	38	0	462	894	0	0.967623
89808	67894	84	30986	23322	79	13189	9828	50	-56	38	0	-8	57	0	627	556	0	0.970591
54951	42475	90	33907	26610	77	8991	7200	42	52	127	0	-108	37	0	-165	356	0	0.97257
70026	55077	83	24222	18920	69	9981	7530	43	70	138	0	63	76	0	-293	479	0	0.986421
272911	169248	112	110784	68213	110	38422	23955	106	144	136	0	-43	48	0	420	648	0	0.987411
403405	222921	135	167280	99015	131	68911	37864	126	204	168	0	-172	45	0	70	480	0	0.991368
199901	138708	99	86014	60017	98	30404	20907	88	-51	56	0	-37	41	0	-512	207	0	0.993347
181278	114756	114	73445	46438	98	26907	17014	77	-108	116	0	95	64	0	-2023	0	0	0.994337
148830	109402	94	57205	42722	89	19041	14133	58	60	134	0	-51	37	0	-120	162	0	0.996315
199636	136007	103	67105	44095	100	30139	19992	78	-79	45	0	-9	58	0	560	728	0	1.00225
81612	64324	84	18599	14419	54	16357	12883	51	-314	5	0	1	87	0	44	409	0	1.0072
220403	156161	102	109316	77432	99	42402	29879	94	-123	61	0	20	71	0	-88	322	0	1.01808
72443	55699	85	36572	28373	79	11981	8920	48	-70	142	0	10	58	0	165	470	0	1.02006
205254	143277	104	77753	54367	96	29064	19978	83	-12	110	0	-6	71	0	-885	259	0	1.02006
88922	68955	88	42393	32340	81	9897	7339	45	-41	77	0	92	89	0	-497	380	0	1.02798
187996	134738	109	99921	72226	97	30098	21012	78	136	195	0	-25	73	0	80	267	0	1.03193
238062	154843	106	106665	69240	103	36919	24102	97	-82	75	0	-59	41	0	64	613	0	1.0349
160092	117624	97	63344	46750	92	27070	19721	73	132	124	0	-51	53	0	-257	221	0	1.03985
385102	216835	135	159701	91523	133	57800	31974	129	114	119	0	-159	55	0	82	622	0	1.05172
138602	93263	94	56391	37578	91	20353	12974	68	-43	47	0	-72	58	0	-554	323	0	1.05469
248068	165713	107	111895	75436	105	32145	20821	87	-11	123	0	-79	87	0	-816	501	0	1.05568
156991	119123	97	81624	61196	90	23730	17694	67	-17	125	0	-7	71	0	-444	277	0	1.0725
444564	198149	157	329909	175057	157	139899	74340	152	65	109	0	95	111	0	-1884	32	0	1.07349
54150	41035	74	21369	16886	56	10833	8313	45	-69	89	0	-23	55	0	125	261	0	1.08041
219044	143565	106	91680	58847	101	32483	20698	85	27	80	0	32	72	0	180	525	0	1.08437
150749	115531	90	83085	62725	89	26727	19933	71	130	97	0	66	70	0	225	648	0	1.08833
218943	142389	112	77371	48312	98	40866	26446	94	-171	29	0	-92	26	0	1222	816	0	1.0913
252398	160784	114	108587	68308	105	38519	25106	100	-97	81	0	17	125	0	-701	293	0	1.09328
160017	121570	92	39622	29825	87	23681	17917	65	-36	133	0	-50	59	0	264	329	0	1.09426
222497	153087	106	87769	60121	100	30346	21125	88	257	127	0	-1	61	0	-353	235	0	1.09822
221857	152293	100	105514	72358	101	35892	24078	96	267	156	0	-33	60	0	-8271	0	0	1.09822
221188	158229	100	86989	63050	98	25197	17391	70	164	117	0	-138	23	0	574	827	0	1.1002
269563	159621	121	119633	73070	112	43009	25696	106	-63	32	0	-129	95	0	-642	329	0	1.10218
131599	100473	101	50446	38990	84	21033	15947	61	202	244	0	-8	63	0	-4878	0	0	1.10218
328124	177774	121	142305	80396	119	44764	23306	113	-34	97	0	-45	59	0	182	776	0	1.10515
166278	124429	92	72658	55272	90	29870	21312	80	-226	40	0	-20	46	0	-393	329	0	1.11999
57646	44762	81	16825	13327	53	9295	6635	45	168	148	0	-65	32	0	-135	225	0	1.12296
197726	137545	99	69369	48524	95	31497	21240	90	-39	44	0	-78	28	0	-53	554	0	1.12494
53987	42939	73	11736	9195	46	8940	7027	43	86	117	0	26	70	0	-56	314	0	1.13087
187678	136965	100	69778	51306	93	27474	20556	71	-49	104	0	-16	42	0	254	394	0	1.13582
99070	75581	87	43275	33576	81	13861	10508	51	-35	71	0	-37	77	0	-396	405	0	1.14077
38200	30081	76	15317	12234	50	5571	4708	34	-45	75	0	-56	55	0	139	587	0	1.15264
222144	160561	97	107811	78645	98	36101	24912	92	231	142	0	153	115	0	-39	454	0	1.15363
203031	140846	112	94706	65022	96	26260	18709	70	-106	94	0	57	71	0	-434	64	0	1.16253
227173	152245	109	75303	49170	99	30534	20034	86	78	132	0	-30	53	0	-460	177	0	1.17144
190918	140089	97	82815	61134	94	30414	23129	88	-214	18	0	35	85	0	-898	160	0	1.17243
281593	164509	123	105476	60652	116	40452	23427	111	-67	101	0	59	105	0	-337	510	0	1.17638
205705	133302	109	86589	57620	101	28452	17817	74	-107	89	0	-65	47	0	-563	310	0	1.17836
73076	57884	93	29698	23074	73	11665	9240	47	230	234	0	-63	40	0	-1813	0	0	1.17935
172350	127266	99	50009	37291	89	30353	22856	79	-172	64	0	-25	53	0	-640	58	0	1.18232
114158	87813	87	43078	33001	84	17590	13393	54	219	185	0	126	104	0	-305	266	0	1.1843
83034	65841	80	30540	23750	79	13382	10101	51	147	153	0	2	71	0	-828	30	0	1.18529
293235	168922	121	137611	80189	119	54243	33027	113	126	167	0	-72	47	0	-74	286	0	1.19617
182635	135590	106	72790	54755	95	27203	19946	69	92	111	0	-55	118	0	-839	564	0	1.19716
375567	202789	122	153674	85547	116	69427	37280	113	19	142	0	-35	62	0	-12392	0	0	1.19716
61431	49207	81	30632	24547	74	7616	5968	41	66	75	0	6	56	0	-302	117	0	1.20112
146985	111321	91	46568	35006	86	24690	18862	69	130	191	0	18	108	0	492	639	0	1.20607
69302	54687	89	28480	22519	69	9661	7270	44	-9	182	0	-20	73	0	-552	194	0	1.21596
55203	43897	78	14059	11168	48	10943	8907	45	0	95	0	32	62	0	-746	169	0	1.21596
84353	70777	79	23930	18640	63	9501	7357	43	-15	136	0	9	77	0	251	697	0	1.22289
78808	62730	81	34510	27096	78	13179	10292	48	142	139	0	36	85	0	-513	167	0	1.22783
265881	176795	109	137924	94066	105	48611	32115	101	-10	138	0	-72	65	0	-119	657	0	1.22882
375941	198543	144	148990	83207	140	50406	26818	128	-209	90	0	-92	47	0	-1045	692	0	1.22981
170957	131274	90	86215	64962	91	28131	21271	70	-135	107	0	13	49	0	-8087	0	0	1.22981
390955	194326	137	153753	77353	133	58609	30001	127	-140	131	0	-79	113	0	-755	383	0	1.23377
185779	135038	99	78073	57755	96	25545	18862	69	-150	99	0	74	72	0	-58	206	0	1.23575
110876	88279	87	36224	28105	81	13863	10805	49	-100	48	0	-150	61	0	-225	427	0	1.23773
166558	126933	92	44136	33866	86	30229	22076	85	-97	90	0	65	73	0	-353	152	0	1.24267
165721	123081	100	103858	77937	96	21710	16035	60	-10	66	0	-65	23	0	47	251	0	1.24762
236312	147510	122	88284	55628	105	48310	30040	103	114	116	0	14	86	0	-568	372	0	1.24861
176318	132308	101	74558	56109	93	26919	19843	72	2	152	0	-35	61	0	438	528	0	1.25356
147349	113019	95	64101	48804	87	21733	16869	57	-66	150	0	107	93	0	318	348	0	1.2585
164041	125849	90	101082	76079	92	34997	26797	86	68	81	0	50	80	0	212979	174258	105	1.2585
98776	77604	86	18512	14358	54	17192	13380	52	36	102	0	-96	52	0	197	535	0	1.27631
174769	132265	93	97382	73710	94	27428	20117	74	116	90	0	-48	31	0	-315	209	0	1.28027
286130	175446	110	115560	72252	110	41001	25848	104	54	129	0	-40	35	0	-2646	0	0	1.28027
45921	38032	74	17186	13761	52	6116	4884	36	-98	41	0	-61	76	0	460	827	0	1.28819
160799	120703	94	44734	33564	87	24534	18121	65	103	139	0	0	72	0	970	686	0	1.29214
187671	131113	103	74147	50749	95	26176	17777	70	-204	75	0	-100	70	0	193	678	0	1.29412
62261	50119	77	32169	25966	77	8164	6318	40	-78	40	0	-44	47	0	-273	142	0	1.2961
135051	102879	91	51649	39433	87	18263	13737	55	115	195	0	-66	31	0	425	647	0	1.29907
75116	59191	81	33662	26746	77	12286	9452	47	15	85	0	-19	70	0	-1374	0	0	1.29907
213684	141767	106	84188	54478	102	38437	24987	97	22	174	0	19	58	0	133	596	0	1.30105
171227	123609	96	76885	55075	95	24515	17010	67	131	167	0	11	97	0	-257	222	0	1.30402
242007	160725	104	97480	64457	100	39875	25540	96	-105	39	0	41	49	0	-1487	196	0	1.30402
82789	64552	87	38986	30289	80	12776	10079	48	74	167	0	-22	50	0	-46	410	0	1.31589
144404	110581	87	50202	38954	85	22484	16712	62	33	89	0	23	93	0	522	619	0	1.33172
259292	185084	103	130170	93505	104	44189	30907	99	36	106	0	-45	62	0	335	296	0	1.33963
52773	41696	79	23809	19192	64	7576	6045	40	-10	86	0	9	67	0	-1460	0	0	1.34062
146865	110123	92	64934	48532	89	24303	17778	61	4	101	0	-91	72	0	408	706	0	1.34458
267051	173300	120	73330	48270	105	48129	30951	105	-264	74	0	-13	67	0	-3742	0	0	1.34458
448113	242740	163	194218	114086	156	70471	39106	152	192	151	0	-3	58	0	-1124	346	0	1.34557
234173	144164	105	88840	54977	101	33592	20933	88	48	83	0	-13	63	0	-17983	0	0	1.34557
119832	92709	88	30215	23160	83	16150	12277	55	-71	47	0	28	41	0	686	425	0	1.34854
111050	86522	86	32070	25274	80	20261	15290	57	-46	93	0	45	80	0	390	920	0	1.3525
262010	149995	110	114708	65007	107	33502	20088	101	-73	44	0	26	104	0	255	550	0	1.35744
46608	39294	65	17452	13982	53	7706	6084	40	-83	85	0	-41	117	0	708	478	0	1.36635
134173	104661	87	63203	49440	85	29715	22699	79	190	129	0	-61	59	0	-89	269	0	1.36734
137175	106957	90	60073	46289	88	22824	17059	64	351	205	0	-79	31	0	-216	311	0	1.37525
329994	182065	126	133223	75139	123	50565	27754	117	191	156	0	26	44	0	534	758	0	1.37723
40632	33679	67	10070	8285	42	6019	4736	37	59	82	0	12	73	0	-431	152	0	1.38218
70323	55937	78	23914	19111	66	8250	6458	42	-42	76	0	69	70	0	-427	203	0	1.38613
229270	155550	103	72365	50519	99	29571	19093	72	43	92	0	3	78	0	-150	338	0	1.38811
157563	119149	94	56397	42277	89	24620	18089	67	-45	147	0	-81	41	0	-366	548	0	1.39108
205606	152746	112	76778	58171	94	30943	23174	83	210	145	0	-83	64	0	-488	316	0	1.39405
157449	116859	105	62425	45517	90	24662	18419	67	65	126	0	-6	74	0	444	507	0	1.39801
177539	131447	103	56161	40778	91	31658	23045	81	-120	56	0	118	92	0	-636	351	0	1.399
289436	181398	127	147298	97180	117	41877	25839	112	-98	103	0	-13	106	0	-1534	279	0	1.39999
69449	55191	81	27582	21644	71	11344	9022	45	-77	121	0	-23	72	0	101	342	0	1.40295
229503	150657	111	88452	58955	101	31605	20281	90	43	177	0	-124	61	0	-700	138	0	1.40394
135261	103524	94	88767	70123	87	21231	16285	57	-36	132	0	-70	63	0	567	564	0	1.40889
221492	156459	103	97420	69285	96	33705	23964	92	6	124	0	10	38	0	-1967	515	0	1.40889
94471	74480	86	36525	29337	81	13155	10513	47	-41	59	0	-55	68	0	-1978	0	0	1.40988
121550	95048	94	45242	35509	82	17863	14054	53	45	152	0	-6	57	0	-684	6	0	1.41582
244047	165806	104	54172	36098	97	37223	25746	96	108	109	0	-3	68	0	-3736	0	0	1.41582
143447	111646	91	75489	58233	88	22353	16653	63	225	152	0	-87	68	0	193	411	0	1.41878
205766	138564	101	77312	52168	99	26536	17303	76	-150	33	0	119	75	0	523	554	0	1.42274
94724	73887	83	54086	42646	82	9568	7530	42	-155	51	0	-52	37	0	-1220	0	0	1.42373
78600	62214	83	40638	32011	79	11133	8843	46	-51	162	0	-6	32	0	255	789	0	1.42571
159246	124138	102	77581	59499	90	21799	16566	60	10	136	0	95	68	0	639	650	0	1.43363
385174	186215	141	193051	90102	139	69883	34996	135	162	141	0	-70	60	0	-699	153	0	1.43461
129961	103170	85	36664	28791	83	16540	12868	50	78	176	0	95	81	0	-175	626	0	1.43659
171789	132309	89	62041	47539	88	26130	20370	66	-157	75	0	9	76	0	236	495	0	1.43956
255897	164777	109	87854	54339	104	33724	22494	95	-77	125	0	120	103	0	-1512	775	0	1.44055
301715	190342	123	129691	81712	122	46850	29175	118	20	99	0	80	91	0	58	620	0	1.44748
458503	205617	157	232177	102304	160	72467	31738	153	8	142	0	-33	66	0	424	622	0	1.45045
36592	29369	75	9534	7550	44	6744	5447	37	-17	146	0	13	59	0	-352	541	0	1.4544
88487	70188	84	33873	26455	79	15080	11676	50	-91	86	0	34	73	0	184	293	0	1.45539
138553	109038	90	62550	48466	86	21444	16808	57	130	169	0	-25	45	0	-184	250	0	1.45737
102736	82353	91	46666	36892	80	16672	13171	50	-131	42	0	33	52	0	106	585	0	1.4732
250780	155664	116	131016	82527	111	28751	17432	82	-160	59	0	132	79	0	84	438	0	1.48408
81744	64524	83	25998	20658	68	12944	9635	48	7	108	0	21	66	0	-97	327	0	1.48903
115166	91136	88	46778	36751	82	15226	11917	51	7	101	0	9	64	0	-967	74	0	1.48903
94512	74529	91	30668	24434	78	17379	13713	51	6	104	0	47	72	0	-426	211	0	1.49002
196316	136844	99	70350	48926	96	27496	18930	80	120	138	0	105	87	0	-457	366	0	1.49101
297578	197128	115	147224	100254	113	47276	30355	109	-130	51	0	-98	26	0	-780	54	0	1.49299
165215	126918	91	80210	61548	91	31927	24258	87	-180	45	0	-52	47	0	765	570	0	1.49695
215931	149838	99	96231	65249	98	32908	23327	87	-37	65	0	61	87	0	-7421	0	0	1.49695
208983	149161	105	70112	49583	94	30414	20987	84	20	116	0	-61	33	0	-5817	0	0	1.49794
158809	124167	90	92651	71365	91	24102	18176	64	46	167	0	-64	37	0	136	829	0	1.49991
284682	162792	124	128902	75319	109	47048	26423	104	-20	102	0	-11	74	0	-2274	0	0	1.5009
225221	151107	106	73882	48994	97	29690	19574	81	-65	83	0	-74	79	0	-427	304	0	1.50585
162184	121259	98	74991	57601	91	24467	18249	63	-309	46	0	-19	62	0	1426	1216	9	1.50783
57150	45900	84	23530	19231	60	6036	5088	36	-8	71	0	16	69	0	-1155	273	0	1.50882
49496	38618	84	16648	13315	52	7411	5748	40	-204	2	0	-23	78	0	119	353	0	1.5108
157141	116532	91	64617	47240	89	26185	18750	70	313	147	0	-48	52	0	43	326	0	1.51377
54379	43857	87	22853	18461	62	7688	6112	42	147	142	0	-109	35	0	97	583	0	1.51574
75079	60521	82	28786	22818	76	11627	8842	46	160	100	0	-13	50	0	-255	599	0	1.51673
387385	220494	145	131231	73475	145	61995	35532	140	-112	132	0	170	81	0	102862	74183	161	1.51673
219445	161517	95	95528	72400	96	47656	34706	93	-49	57	0	-74	51	0	-79	840	0	1.5197
217109	140759	117	86309	57372	101	33468	21250	97	-180	116	0	-69	76	0	-1772	0	0	1.52069
41236	33062	72	11391	9303	45	6615	5176	37	-88	58	0	51	82	0	-210	158	0	1.52564
78812	61441	90	40587	32247	77	10391	8074	43	97	96	0	5	97	0	-120	123	0	1.53059
163029	112555	102	72798	50300	94	21298	14786	62	-46	68	0	45	145	0	-162	396	0	1.53751
86223	66873	90	23696	18922	64	13881	10720	48	-28	55	0	-17	49	0	-302	356	0	1.5385
47754	37334	84	20190	16239	58	7362	5647	39	-1	159	0	-50	24	0	55	379	0	1.53949
49194	39518	73	20802	16962	57	6155	4488	39	-15	117	0	129	57	0	60	739	0	1.54938
153359	118053	96	74220	57840	88	26706	20012	66	-17	68	0	101	73	0	-127	255	0	1.55235
176234	131032	104	107761	81957	94	26703	19951	74	124	101	0	83	95	0	-414	280	0	1.56324
372655	198404	151	154666	88432	135	61557	34556	129	-62	157	0	-54	82	0	-594	287	0	1.56521
160024	123298	103	66912	52077	88	20042	15218	55	64	141	0	-5	53	0	-6416	0	0	1.5662
103078	81332	82	37093	29272	81	16889	12566	52	1	110	0	-44	48	0	2	317	0	1.57214
286164	178205	121	125104	80068	116	39574	24647	111	4	132	0	14	71	0	76	272	0	1.57412
234940	156704	106	102459	68424	102	39447	26693	96	21	91	0	-74	52	0	-7352	0	0	1.57511
321847	182955	124	111972	67285	116	45317	24329	114	-50	199	0	-137	28	0	98	570	0	1.57709
304260	188453	110	113577	71478	107	55857	34523	105	27	86	0	-105	68	0	-8635	0	0	1.57709
65357	52692	79	29763	23653	77	6411	5132	40	107	90	0	-25	19	0	-93	499	0	1.57907
165460	129217	89	76515	59208	88	22999	17485	60	-132	67	0	-3	55	0	-993	132	0	1.57907
74932	59941	78	33026	26242	77	13273	10457	49	74	126	0	-28	78	0	-343	271	0	1.58104
108384	87381	86	57843	45930	82	17951	14048	52	-22	56	0	18	84	0	-249	212	0	1.58401
44162	36084	77	23179	18800	60	7404	5792	40	-74	61	0	-42	12	0	-859	151	0	1.58401
203734	136456	100	79899	53513	98	32784	20803	92	-45	68	0	-113	62	0	-1433	167	0	1.585
139682	111080	90	64830	50426	87	22361	16741	65	35	83	0	-96	64	0	-70	417	0	1.58797
169509	131938	90	107563	82820	92	30473	23302	84	193	159	0	-28	37	0	-124	747	0	1.58995
131463	103097	88	53634	41950	84	17335	13323	52	49	55	0	-26	62	0	-1528	189	0	1.59094
336825	194492	124	129043	74904	123	52057	29811	118	18	131	0	-100	38	0	854	1046	4	1.59292
216416	148639	101	102623	70306	97	41504	28043	94	-10	68	0	-68	55	0	-12066	0	0	1.59292
21716	16936	62	12403	10213	46	4277	3409	33	94	105	0	4	40	0	-3242	0	0	1.59391
192055	133285	100	83033	57565	97	28120	19139	76	-106	53	0	-59	59	0	-748	185	0	1.5949
94362	74063	93	37833	29815	80	13523	10790	48	-29	81	0	21	54	0	-641	166	0	1.59589
115581	93379	86	52674	41742	82	18835	14797	56	-44	91	0	-29	32	0	-1977	0	0	1.59589
54201	44173	79	25017	20010	67	8331	6535	41	-89	93	0	33	55	0	-322	195	0	1.59687
57793	45634	82	22609	18056	61	6284	5098	39	18	64	0	-84	28	0	35	360	0	1.60281
165804	127282	96	44903	34767	86	26623	19775	68	208	184	0	-64	50	0	-116	750	0	1.60677
76738	62178	80	30435	24290	74	12421	9904	46	45	98	0	-3	65	0	551	567	0	1.61567
224866	155863	99	89432	59562	100	28325	19795	79	-105	52	0	-30	41	0	-1847	0	0	1.61567
84758	71081	78	31165	24731	77	10263	8440	42	-200	5	0	-32	26	0	-245	375	0	1.61765
221254	149919	104	80774	54162	101	25878	16262	70	-116	55	0	-7	82	0	-539	151	0	1.62557
284831	177358	115	113135	69407	111	36158	23459	91	174	115	0	19	82	0	267	729	0	1.64535
135459	106920	84	62170	49052	85	25305	19026	67	7	120	0	30	69	0	-43	462	0	1.64832
57072	45733	90	25458	19864	77	7071	5359	39	127	207	0	78	77	0	51498	128641	36	1.64832
61755	47833	78	20105	16270	56	7672	5767	41	-17	73	0	-76	59	0	52	368	0	1.6503
212395	142747	108	94729	64084	101	31766	21515	86	90	145	0	-66	49	0	-232	420	0	1.65129
184386	138132	96	78283	57065	93	29232	21471	75	8	111	0	-41	104	0	-169	228	0	1.65327
142696	110999	92	67694	53408	87	19759	15449	58	201	147	0	49	52	0	71	475	0	1.65426
245685	178220	104	107455	81054	102	26370	19274	76	38	202	0	-99	27	0	-2079	272	0	1.65426
126005	100744	84	44580	35786	82	22437	17611	58	98	111	0	-41	90	0	-387	393	0	1.65921
433495	233635	148	249431	133236	144	78381	44275	137	-13	176	0	29	63	0	25981	18621	158	1.65921
289381	191648	108	127965	85591	106	29915	18201	78	47	127	0	-12	74	0	-24792	0	0	1.65921
137397	98556	95	114534	87482	92	51170	38322	88	-9	104	0	-79	50	0	-3826	0	0	1.6602
51846	41333	86	14308	11472	49	8450	6575	42	-21	79	0	-28	46	0	-487	125	0	1.66316
260892	165290	117	72658	47238	106	34691	21175	91	-8	106	0	-8	41	0	396	562	0	1.66613
286773	187235	113	102924	66996	107	45262	28828	102	249	141	0	-115	29	0	350	373	0	1.67009
106541	84774	82	42195	33473	84	16212	12678	53	-59	63	0	-50	74	0	-3759	0	0	1.67108
39050	30077	80	16637	13655	51	5299	4241	34	-75	32	0	-4	62	0	-128	580	0	1.67603
46007	36990	71	16411	13474	50	5783	4622	36	27	133	0	46	77	0	617	749	0	1.67702
79400	64562	82	30283	24186	78	12422	10204	45	-85	35	0	-18	58	0	-251	289	0	1.68097
96203	78220	88	58958	47455	82	16591	13173	52	19	173	0	26	63	0	-52	332	0	1.70076
171545	127263	94	56303	40511	90	24191	17473	67	116	120	0	9	91	0	-656	82	0	1.70175
80470	66541	77	36939	29993	77	11485	9502	45	311	224	0	28	58	0	-2140	0	0	1.70175
42201	36793	71	19730	16150	56	6578	5413	36	-78	64	0	16	79	0	6	199	0	1.70967
56394	45843	78	22787	18493	60	8226	6778	40	-2	146	0	78	72	0	-427	408	0	1.71065
371062	205027	139	124298	67393	134	56314	31025	131	-59	73	0	-118	92	0	567	750	0	1.71263
82696	69248	68	37170	29966	78	13383	10881	47	14	73	0	82	125	0	533	538	0	1.71857
221906	140899	103	91686	59388	100	28831	17609	77	-179	30	0	27	60	0	-276	618	0	1.72055
218771	151424	99	91636	64382	98	32685	21690	88	-102	109	0	3	57	0	-100	381	0	1.72352
191458	136214	98	76318	54360	94	30562	21602	86	95	101	0	-42	55	0	-81	428	0	1.72945
346841	224066	127	142039	95771	111	74621	48426	109	43	275	0	-24	87	0	656	460	0	1.73539
61445	52241	75	30333	25357	73	10393	8618	42	-129	101	0	9	81	0	-10805	0	0	1.73539
185072	136402	108	51894	38464	90	29419	20234	79	-73	33	0	-28	44	0	-288	240	0	1.74034
80830	66857	79	34835	28072	78	11690	9113	46	-25	123	0	-34	37	0	-286	344	0	1.74627
75458	59151	93	26888	21562	74	9677	7951	42	-67	50	0	-104	73	0	134	401	0	1.74825
53150	44005	75	32180	26398	75	5746	4652	36	-67	39	0	2	70	0	462	543	0	1.75122
87248	71034	83	27999	22488	76	12005	9795	44	-38	168	0	154	98	0	-536	71	0	1.75419
82091	65697	83	25955	21030	66	10597	8117	45	-185	47	0	90	70	0	168	1012	2	1.75617
65481	51645	82	24950	20207	65	8501	6702	42	-174	151	0	33	64	0	-221	420	0	1.75913
75560	61788	76	29622	23823	76	10531	8487	43	-107	60	0	101	99	0	588	628	0	1.76111
92055	73485	81	26812	21449	69	7857	6132	40	-176	33	0	-2	57	0	-179	159	0	1.7621
392321	210643	139	169433	94740	139	60696	32409	135	-32	125	0	-86	51	0	-619	311	0	1.76309
129927	100947	91	55386	43963	86	14277	11425	49	36	146	0	-15	81	0	-8379	0	0	1.76309
124348	100804	85	57138	45375	84	20410	16134	56	60	84	0	113	127	0	209	616	0	1.77002
160379	115938	99	73271	52338	92	28286	19515	77	80	122	0	-64	37	0	-1131	25	0	1.77101
64195	49860	79	25171	20600	64	9124	7729	42	-28	155	0	9	105	0	-70	486	0	1.77694
269795	155530	115	105265	61401	110	35201	20362	105	85	114	0	-36	52	0	407	671	0	1.77892
132146	104029	97	49405	39782	83	22089	17359	58	85	99	0	26	49	0	-13	326	0	1.78486
197754	137983	103	62104	42968	94	30115	20856	89	-30	172	0	-60	39	0	392	465	0	1.78783
70673	58916	79	35737	28860	77	9013	6722	42	-37	100	0	11	75	0	-353	331	0	1.79178
78508	64215	88	36965	29666	77	11976	9568	46	-82	27	0	57	99	0	0	420	0	1.79574
81388	64707	88	32132	25951	78	10263	9003	41	-98	90	0	-24	65	0	234	397	0	1.7997
113557	92515	83	48954	39153	82	11135	8721	44	-7	91	0	60	86	0	-44	380	0	1.80267
284904	160035	110	119693	67861	110	37648	19379	105	49	186	0	80	73	0	471	520	0	1.8086
107959	86850	92	37858	30711	79	18828	14724	53	38	134	0	-9	55	0	-77	445	0	1.81256
74826	63109	79	40911	33289	78	10390	8567	44	36	156	0	-41	67	0	-199	361	0	1.81454
66663	54730	89	39358	31809	77	6757	5533	39	231	150	0	0	42	0	-82	499	0	1.81652
194239	140363	109	72112	51604	94	29925	21587	73	-35	48	0	125	86	0	519	433	0	1.81949
281239	157218	120	112355	62977	116	39792	22015	112	-120	131	0	-1	51	0	-414	260	0	1.82542
193175	148676	93	95385	73801	91	29600	22941	75	-129	118	0	42	86	0	-2815	0	0	1.82641
399005	223215	147	176777	95815	146	68874	39165	141	54	110	0	156	101	0	-811	379	0	1.82938
135820	106133	93	41669	33043	84	18416	13534	56	-117	46	0	19	46	0	-439	301	0	1.83235
50292	40396	76	19452	16104	54	8172	6358	40	-9	158	0	-22	50	0	-324	165	0	1.83532
310802	198300	121	123212	80563	114	42576	27445	109	-16	89	0	-110	54	0	-675	126	0	1.84917
64904	52319	86	25423	20973	66	10456	8521	43	-98	28	0	103	90	0	-935	0	0	1.85708
147331	115953	86	54119	42819	85	20533	15999	56	109	176	0	6	70	0	1065	890	0	1.85906
170694	130413	104	64877	50455	88	29702	22323	86	-69	67	0	2	43	0	-226	572	0	1.86104
127178	96118	87	41146	29948	83	20816	15195	59	-31	126	0	24	66	0	-365	529	0	1.86599
120887	97040	85	77368	62458	84	16499	12931	54	142	184	0	-14	16	0	-3259	0	0	1.86599
214641	145447	99	90405	62580	98	38274	24294	94	117	179	0	33	87	0	-3100	0	0	1.86698
44778	37943	68	18376	14889	56	6460	5132	37	24	145	0	-26	49	0	144	476	0	1.86896
66551	54755	77	19406	15915	55	8582	7049	41	-31	82	0	-46	45	0	72	458	0	1.86995
232780	155469	103	105059	71083	100	30387	19924	90	272	266	0	119	122	0	-427	586	0	1.87489
95320	77217	81	30265	24253	77	16203	12693	50	-85	82	0	-113	18	0	-502	148	0	1.87588
60871	49910	80	18448	15024	52	7433	6235	37	118	76	0	12	56	0	-635	343	0	1.87984
196271	137129	98	74365	52141	97	26030	17934	74	156	95	0	2	67	0	-243	546	0	1.88083
108381	87433	82	38529	30957	81	10831	8932	42	1	105	0	-76	22	0	181	360	0	1.88973
135441	107605	92	47426	37884	83	16658	13203	50	164	163	0	36	82	0	-563	817	0	1.89072
234596	155590	114	98620	67301	105	31768	21354	88	-14	77	0	-8	53	0	-747	625	0	1.8927
131628	102207	97	56124	44705	85	18061	14257	55	88	181	0	38	59	0	-1148	328	0	1.89369
119829	94032	87	37327	29605	82	21432	16958	56	136	100	0	-103	13	0	-1027	189	0	1.89369
227616	153426	113	95183	64393	102	36825	24282	98	196	168	0	-77	81	0	-4510	0	0	1.89468
170470	131650	92	72216	56283	89	28308	21832	70	-208	5	0	63	77	0	-8	417	0	1.89666
109834	86445	85	45311	36093	82	13847	10644	48	-123	93	0	-62	32	0	-3060	0	0	1.89666
70546	59083	69	23793	19620	58	13135	10784	46	-11	50	0	-28	83	0	-5796	0	0	1.89666
37997	31897	64	14165	11698	48	5399	4360	34	65	123	0	-22	65	0	-16	177	0	1.90655
189645	134035	96	73364	51871	94	30403	19948	91	57	105	0	47	94	0	147	930	0	1.90853
251289	163450	107	116581	77582	106	33234	21400	88	-43	75	0	172	112	0	-3838	0	0	1.90952
61500	48375	81	18243	14704	51	7532	5854	40	-30	127	0	-19	70	0	-1366	285	0	1.91051
161010	123011	93	65808	51233	89	28037	21807	68	24	161	0	-135	77	0	-2679	0	0	1.92337
67493	55389	81	32451	26785	75	7798	6101	42	-148	20	0	18	55	0	-87	267	0	1.92535
176193	137503	91	89196	70401	90	21223	16653	58	12	70	0	16	62	0	585	579	0	1.92733
299866	174772	121	112220	63979	113	38103	23907	106	-144	24	0	107	75	0	-2501	0	0	1.92832
192365	132311	105	64349	44732	96	29025	20625	82	143	102	0	-117	5	0	251	695	0	1.9303
155763	120732	91	56869	44213	87	25286	19002	63	80	131	0	7	46	0	-443	231	0	1.93228
244911	162630	106	91847	60662	100	36523	24247	96	46	76	0	9	42	0	-416	581	0	1.93327
231046	153807	110	84644	54352	105	35053	23512	98	22	60	0	5	89	0	-210	591	0	1.93821
168363	133283	91	110419	87076	92	27952	21081	73	-192	37	0	-53	41	0	-2848	0	0	1.93821
294600	178859	125	97919	57601	113	36114	21657	101	-97	46	0	-16	100	0	-493	318	0	1.94415
56720	46607	77	30679	25201	73	9067	7347	39	-15	72	0	-6	63	0	784	656	0	1.95108
209354	139993	101	87154	59058	99	35040	21897	94	68	105	0	-32	101	0	879	678	0	1.95602
130270	103568	89	44095	34689	83	17923	14001	53	-27	76	0	47	91	0	-172	229	0	1.95998
170369	121484	95	68023	47612	93	28427	19526	84	-20	87	0	12	81	0	-320	356	0	1.96295
138595	111789	89	54001	43134	85	18479	14785	56	-15	90	0	-72	71	0	63	669	0	1.97779
246972	167604	103	115218	79454	100	35425	24759	91	85	116	0	147	95	0	-1964	84	0	1.97878
180626	125841	97	83006	55938	96	34505	23646	89	-48	64	0	-32	66	0	-147	363	0	1.98175
67173	56116	85	34613	28635	75	9930	8226	42	-196	14	0	39	79	0	-2773	0	0	1.98175
30541	26213	67	15156	12726	49	6229	5398	35	153	136	0	-53	18	0	-640	0	0	1.98768
70863	58189	91	29234	23655	76	9074	6827	43	176	143	0	12	87	0	138	236	0	1.9956
239621	162411	102	93223	64099	98	25592	17201	77	9	113	0	-7	69	0	-966	443	0	1.9956
68519	56056	91	25504	20579	64	10747	8362	43	-211	51	0	16	98	0	7	554	0	2.00055
168482	130796	88	68385	52360	89	25301	19352	68	187	123	0	26	117	0	-146	456	0	2.00549
50140	38989	86	8009	6781	39	9317	7995	40	-42	77	0	48	126	0	-1076	4	0	2.00648
37618	31690	58	9718	8020	42	6171	4995	35	-98	64	0	12	61	0	-160	396	0	2.01341
420519	237598	144	142306	79866	139	62406	35421	135	9	82	0	31	96	0	180	487	0	2.02033
154769	121303	94	50031	39771	86	24420	19255	59	3	65	0	-15	44	0	272	466	0	2.02726
134244	109222	86	57108	45890	84	17927	13851	55	87	80	0	-18	115	0	-1394	196	0	2.02825
89018	73076	79	35576	29048	78	14136	11487	47	33	119	0	-29	117	0	398	789	0	2.03221
152942	122538	87	43048	34207	83	26741	20850	69	185	113	0	35	86	0	-44	533	0	2.0332
69481	56782	78	18966	15485	55	9579	7514	43	-64	20	0	35	88	0	-286	438	0	2.03418
105514	85162	96	56233	45817	81	16502	13738	48	247	184	0	-88	14	0	-1	254	0	2.03814
290423	167445	114	112458	64143	114	41103	25037	109	-187	42	0	3	77	0	64	329	0	2.03913
109017	85980	98	36242	29139	80	14906	11543	51	-142	58	0	81	88	0	-1529	138	0	2.04012
71349	60417	78	21070	17458	56	7523	6277	40	-110	59	0	40	60	0	-337	296	0	2.04309
109689	88408	85	49154	39783	82	21232	17815	57	-157	96	0	-24	39	0	639	488	0	2.04408
224435	155715	104	125626	89771	100	26628	18501	74	-117	78	0	33	75	0	-1720	176	0	2.04507
154651	117794	87	58039	42285	89	22917	16495	61	-111	72	0	36	89	0	-111	354	0	2.05002
294659	171884	125	152939	92857	119	39382	21601	115	-76	96	0	-70	74	0	592	421	0	2.05298
114900	94345	81	53349	43144	81	20338	16461	54	-54	117	0	-71	15	0	-331	233	0	2.05694
171307	131280	94	60259	47378	87	27898	21560	80	-54	73	0	-103	8	0	-452	279	0	2.0609
63627	53581	73	21217	17492	55	10555	8996	42	-85	46	0	39	41	0	-2048	0	0	2.06189
63931	53371	78	27997	23209	72	6388	4963	37	235	175	0	-34	47	0	330	450	0	2.06585
230012	161354	114	103632	75193	98	40629	28406	96	39	87	0	72	77	0	26	615	0	2.07178
130873	106232	85	64604	51771	85	19070	15420	52	-235	46	0	-1	68	0	290	607	0	2.07574
198765	136908	107	87079	61401	100	30956	20255	82	-50	71	0	60	84	0	-9	422	0	2.07772
68548	55903	79	33866	27907	75	6620	5314	36	74	103	0	65	57	0	655	722	0	2.09157
160494	126283	98	73828	58500	89	22425	18203	59	170	149	0	-10	83	0	-444	215	0	2.09256
293343	191846	117	89288	57222	106	43652	28126	102	181	128	0	-58	60	0	-223	248	0	2.09454
215968	153841	104	91018	66532	95	35897	25186	90	-14	111	0	-108	37	0	-233	478	0	2.09751
72999	59039	81	31158	25814	76	9120	7377	41	6	104	0	-16	94	0	120	358	0	2.10146
126698	101730	98	54084	43653	83	13707	11058	46	-69	98	0	53	92	0	-178	378	0	2.10542
63993	53583	73	15717	12818	49	11399	9134	45	-72	66	0	105	77	0	-42	292	0	2.10839
44381	37066	72	19640	16508	53	7987	6789	37	-89	104	0	12	86	0	-130	329	0	2.10839
96561	78890	81	27287	22262	71	14669	12176	45	-30	143	0	-67	48	0	164	731	0	2.10938
181224	130237	96	71501	50592	91	27027	19743	68	-37	116	0	63	56	0	-79	559	0	2.12323
62582	51458	74	17099	14166	50	10393	8233	44	-63	83	0	26	79	0	-304	460	0	2.12521
200489	141674	105	86494	61053	96	23901	16807	69	-47	100	0	-65	32	0	-488	206	0	2.13115
145073	114721	99	44045	35241	85	23321	18930	62	-22	82	0	-38	35	0	279	465	0	2.13609
223586	156487	99	66539	46745	96	32791	23678	86	-111	77	0	41	56	0	-520	255	0	2.13906
167541	119940	95	57424	40873	91	31089	21300	86	-49	86	0	-19	46	0	-22	250	0	2.14203
274244	172034	119	92873	58994	113	41076	25433	109	-67	132	0	18	92	0	220	427	0	2.14698
170876	133165	94	81962	63361	88	25681	19910	68	124	198	0	-32	39	0	-493	264	0	2.14895
183816	128996	96	82898	58991	95	27325	18942	77	-232	3	0	42	49	0	-5851	0	0	2.14895
175641	126107	97	53906	38269	90	26325	18544	64	-28	97	0	59	69	0	-2	265	0	2.16577
231483	156344	102	92303	61448	99	31529	20656	86	124	174	0	45	93	0	375	655	0	2.16973
144912	118432	84	60472	48402	84	21862	17415	58	46	223	0	21	48	0	-6956	0	0	2.16973
57202	46559	83	18025	14791	53	7980	6737	38	29	114	0	-55	49	0	253	338	0	2.17666
160313	117555	101	69473	51655	90	23312	16571	61	40	76	0	28	49	0	-301	295	0	2.1816
199252	154286	108	62466	49404	90	29565	22987	71	-11	138	0	-129	23	0	153	726	0	2.18556
95072	73593	86	47256	36143	82	18032	13779	55	253	123	0	114	85	0	319	380	0	2.1915
176765	137145	91	82299	64019	88	28605	21925	74	148	157	0	-117	68	0	327	335	0	2.19447
309766	191930	115	103782	64405	110	37470	22787	105	-138	63	0	-25	70	0	217	563	0	2.19644
310072	198550	110	134528	88629	109	41577	26038	105	-50	84	0	44	75	0	-6535	0	0	2.19743
79722	64177	85	36720	30350	77	10608	8847	42	-183	20	0	-20	73	0	263	352	0	2.20139
349264	211626	137	110362	65706	129	66453	40003	126	-185	38	0	-51	47	0	-2381	62	0	2.20139
409512	241073	129	173805	105634	127	96281	55608	126	-192	67	0	30	65	0	-18611	0	0	2.20139
42213	33940	76	16349	13706	50	6160	5091	36	-159	46	0	-24	66	0	-4072	0	0	2.20238
35655	30796	65	13269	10986	46	5306	4137	34	182	112	0	-5	61	0	555	467	0	2.20535
47947	40617	71	24383	20128	62	7589	6350	38	-111	84	0	-10	87	0	-530	432	0	2.20535
80213	65293	81	28437	23138	75	11458	8965	46	-1	110	0	45	61	0	-48	522	0	2.20733
187094	148266	89	68078	53591	88	19213	14789	58	3	92	0	-108	80	0	-101	307	0	2.21228
277292	177588	117	95726	59711	110	40562	26581	104	-66	110	0	98	64	0	312	577	0	2.21623
88114	73720	80	42224	35046	78	16851	13881	51	-163	55	0	-11	52	0	-315	375	0	2.21821
74936	63416	79	31484	26225	76	12869	10619	46	78	105	0	63	95	0	-290	332	0	2.22118
58674	47485	76	18407	15050	54	8416	6793	40	44	139	0	18	61	0	-771	0	0	2.22217
149545	115504	91	52508	39266	87	20720	15756	61	-116	65	0	28	83	0	191	671	0	2.23008
56016	47838	72	27195	22292	70	8597	6855	40	2	69	0	-7	67	0	-11	325	0	2.23107
274215	168929	112	100526	61413	108	40548	24874	105	-67	73	0	104	92	0	-514	115	0	2.23602
151640	123818	86	89028	71379	87	22481	18730	61	32	82	0	-77	50	0	-5078	0	0	2.23602
201868	147358	100	76982	54725	94	28113	19499	75	-33	65	0	-28	35	0	-1759	0	0	2.23701
172284	130686	90	76479	57102	90	34855	25340	87	-147	102	0	20	73	0	-692	361	0	2.24789
224356	148364	106	86633	55943	102	31443	20656	82	10	178	0	-17	50	0	-396	277	0	2.2568
184256	142338	91	82231	63976	91	21987	17110	55	-205	79	0	112	143	0	169	434	0	2.26273
145019	114968	87	50271	40715	85	24652	19372	65	-146	30	0	-18	78	0	438	674	0	2.26471
143619	109195	96	59913	44441	89	23492	17113	66	10	93	0	-102	4	0	-58	202	0	2.26669
40943	34167	66	14903	12154	48	6791	6182	35	-134	62	0	27	89	0	-1191	0	0	2.26768
58550	47853	80	26987	22246	68	11420	9181	44	103	161	0	31	71	0	1207	666	0	2.27065
170848	132766	89	86546	67120	89	24428	18693	66	153	178	0	22	57	0	-207	384	0	2.27164
42748	34434	77	18788	16208	54	6505	5098	37	-14	91	0	-8	65	0	-471	20	0	2.27955
77353	64739	82	32600	27097	76	12416	10048	46	-115	103	0	-15	40	0	-275	356	0	2.28648
59125	48794	80	11055	9090	43	8716	6961	42	-24	50	0	-49	17	0	40	551	0	2.28846
48091	38764	74	15239	12521	48	7357	6054	38	-104	76	0	55	63	0	173	418	0	2.29044
253788	171324	121	133807	94605	105	43041	29183	101	-16	113	0	74	101	0	-45	399	0	2.29242
311471	186172	119	138154	83887	116	48310	29077	111	56	98	0	-5	52	0	272	769	0	2.29341
219954	156859	97	105141	74543	97	32474	23441	84	19	126	0	-19	59	0	-1974	333	0	2.29439
222214	151447	101	93537	62309	98	31532	21308	84	274	127	0	-114	85	0	152	330	0	2.29637
139297	113484	91	54085	44176	82	20671	16259	54	-35	136	0	12	57	0	-504	110	0	2.29934
194738	133372	99	78106	53067	96	22666	15611	63	40	99	0	99	111	0	-343	210	0	2.30132
171176	131642	92	80134	63008	89	22865	17092	63	-3	141	0	-23	81	0	-4219	0	0	2.30231
120271	97985	98	29881	24240	80	21594	18092	60	-90	83	0	22	94	0	-414	664	0	2.3033
263608	169203	112	94657	59210	110	35241	23596	97	42	128	0	49	97	0	-205	762	0	2.30429
341272	203682	128	145600	89635	121	57824	35021	117	-67	141	0	25	62	0	-207	547	0	2.30726
60355	48636	78	17284	14304	54	7945	6207	40	-76	29	0	-32	54	0	-245	110	0	2.30924
119539	100015	80	49106	40390	80	17995	14214	53	-89	34	0	-46	73	0	-131	151	0	2.32507
320771	196846	120	147033	96258	115	46562	28537	110	66	112	0	185	78	0	253	428	0	2.32803
232033	147341	111	78983	49331	101	32903	21510	90	9	127	0	47	85	0	173	357	0	2.33199
229022	149701	111	84885	55513	103	34686	23718	92	-58	68	0	65	74	0	-10142	0	0	2.33199
163373	118750	96	72388	51618	92	21226	15109	60	76	109	0	-41	72	0	-12670	0	0	2.33199
83887	69235	83	32190	26880	76	11919	9844	45	-234	73	0	-98	60	0	-374	276	0	2.33397
277602	176634	128	116890	75830	119	35047	22355	93	72	110	0	54	92	0	-1407	45	0	2.33397
205602	151426	111	78050	56918	95	25116	18373	66	-154	68	0	-36	35	0	-534	154	0	2.33595
87194	73572	80	23236	19728	56	11621	9417	45	13	106	0	-102	13	0	4960	2221	42	2.33595
48830	40009	77	33471	28307	72	5545	4554	34	-107	132	0	-8	102	0	-289	125	0	2.33793
113431	93327	81	56281	46388	82	16407	13011	52	63	124	0	76	155	0	-348	308	0	2.3409
234738	154327	109	83401	56770	103	33897	22168	90	-55	26	0	21	100	0	-27	234	0	2.34386
86996	72895	77	32175	26613	77	11896	9350	47	43	89	0	-49	74	0	-2858	0	0	2.34386
249966	155245	107	97062	60737	102	32640	20471	84	-195	33	0	23	61	0	465	602	0	2.35673
212258	144204	115	88580	61711	99	32345	21382	86	-10	88	0	69	87	0	-773	165	0	2.3587
209384	142947	98	90386	61620	96	24218	15723	72	-58	97	0	-10	81	0	533	482	0	2.36167
43142	36136	72	21503	18081	57	7491	6337	38	-129	68	0	-9	80	0	420	699	0	2.36761
68086	55037	87	26786	22434	65	12452	10179	46	-64	86	0	-40	53	0	-7	570	0	2.3686
41440	35952	57	11925	10149	43	4703	3892	34	-128	52	0	38	62	0	292	883	0	2.37256
173097	137813	92	70700	55296	90	27777	21518	83	-25	233	0	-20	78	0	-576	100	0	2.39037
218470	143871	106	90142	59940	102	34947	22544	95	86	117	0	183	87	0	260338	220024	69	2.39037
249038	163651	104	114860	75036	102	36654	23709	97	-112	75	0	146	60	0	-106	364	0	2.39432
150124	123824	87	58726	47351	85	26375	20392	71	74	144	0	9	41	0	6669	3593	57	2.39432
143693	116446	91	87320	70549	86	23932	19171	61	-30	87	0	-4	91	0	-292	271	0	2.39927
288225	187051	117	145458	96317	114	45492	29014	109	14	108	0	-130	69	0	-192	417	0	2.40125
84098	68546	84	23237	19325	63	11939	9522	45	60	100	0	35	71	0	37	227	0	2.4062
68920	57585	81	36393	30556	75	8744	6845	41	51	125	0	16	66	0	-572	315	0	2.41015
90401	76479	76	39360	32729	78	15662	12605	51	237	138	0	-3	78	0	-1331	108	0	2.41015
180112	134046	101	70335	51469	92	30367	22257	77	58	76	0	-38	35	0	113	529	0	2.41411
81191	68083	79	35728	29429	77	12956	10943	46	-1	55	0	1	97	0	97	477	0	2.41807
57435	48782	80	16478	13960	48	9736	8001	43	150	160	0	-27	47	0	-228	138	0	2.42005
134925	109923	88	51859	42610	84	19854	15723	56	-85	67	0	67	84	0	164	283	0	2.42895
55442	48461	79	10176	8524	42	9367	7975	41	-99	102	0	60	119	0	-257	92	0	2.43093
154514	123357	89	61922	49819	85	19953	16067	57	97	153	0	-64	38	0	-124	253	0	2.43291
65014	53377	84	21211	17370	55	10341	8038	43	15	62	0	33	67	0	-219	287	0	2.43588
176273	130423	100	68562	50753	91	24754	18618	63	15	87	0	6	51	0	217	596	0	2.43885
60307	42377	90	75461	49307	85	5415	3518	41	114	172	0	60	62	0	-406	224	0	2.44379
321376	190460	142	120886	74238	125	50602	29583	120	7	106	0	131	122	0	-396	365	0	2.44577
152797	123449	93	67009	53095	84	26747	20966	70	-185	43	0	-40	40	0	-6178	0	0	2.44577
43514	36023	85	20585	17303	56	5785	5089	33	-94	64	0	80	59	0	295	340	0	2.44973
129679	103153	85	49918	38098	84	19319	15010	57	0	164	0	48	56	0	-309	394	0	2.45369
242721	161715	107	108826	75066	103	29883	19951	78	-213	87	0	124	67	0	-1101	205	0	2.45468
109787	84321	95	44541	34115	81	19331	14470	56	-19	120	0	24	66	0	-486	185	0	2.45665
108328	91050	85	30015	24947	77	15155	12423	48	-95	76	0	37	89	0	262	354	0	2.46259
162818	129738	92	55050	43062	86	20736	16040	55	-43	97	0	8	53	0	-427	138	0	2.46358
209524	155266	98	89349	66321	95	27575	20210	74	36	165	0	-96	68	0	-3566	0	0	2.46457
324685	193084	110	115414	69372	111	48881	29307	108	-148	64	0	-47	89	0	-12979	0	0	2.46457
125856	105430	83	60672	49968	84	22400	18014	56	-61	86	0	70	81	0	120	474	0	2.47743
135349	113056	84	56339	46476	83	21269	17371	58	169	161	0	93	111	0	104	305	0	2.48139
160003	127104	90	70808	56737	88	25567	20609	64	1	175	0	-65	26	0	355	433	0	2.48337
116215	91016	94	34127	26036	82	18002	13542	54	-168	65	0	27	78	0	185	477	0	2.48436
187672	139051	96	81788	59793	93	25910	19294	69	86	58	0	15	134	0	-324	97	0	2.48634
145979	117196	93	63176	51578	84	21627	17263	58	-82	77	0	-58	58	0	-1367	8	0	2.48634
52565	45211	73	9730	8362	40	8929	7144	40	149	140	0	-17	60	0	-2715	0	0	2.48733
278606	184129	110	143930	100692	107	43084	28496	101	72	135	0	55	134	0	-155	550	0	2.4893
212534	144931	104	91598	61238	99	31324	21360	88	-149	78	0	75	74	0	-707	260	0	2.50019
62336	55873	66	24272	20202	62	10754	8934	44	-75	92	0	61	101	0	-821	102	0	2.50513
73412	59454	87	20393	17032	53	11092	9562	43	219	148	0	-70	41	0	-1706	0	0	2.50612
159228	119056	94	63917	47638	90	23703	16918	63	123	136	0	-37	43	0	-100	527	0	2.5081
210439	151597	96	66315	47397	93	35460	25736	91	-51	114	0	90	62	0	-1517	323	0	2.50909
336784	197129	124	127539	77390	119	57603	34637	116	-166	62	0	46	113	0	294	498	0	2.51206
58367	49053	70	16960	14148	51	10474	8705	43	-19	54	0	-69	20	0	-831	189	0	2.51305
56997	47041	75	27307	22797	70	7717	6656	38	-108	57	0	-2	54	0	6	247	0	2.52987
72197	60828	88	21851	18266	58	10153	7997	43	136	103	0	7	62	0	-85	329	0	2.53086
158554	118830	95	61970	46439	88	27099	19773	72	-56	78	0	-90	14	0	-716	183	0	2.53185
48289	41502	69	13955	11885	45	7956	7340	38	-20	82	0	-40	54	0	4	304	0	2.53877
335227	210708	118	127411	79970	116	49097	30637	110	19	152	0	40	111	0	-702	158	0	2.53976
63550	54105	73	25919	22120	59	12689	10104	44	-78	123	0	15	87	0	-7598	0	0	2.53976
224192	148538	111	84295	55522	99	32044	20582	90	-119	66	0	37	102	0	1020	1077	5	2.54273
24500	21574	54	7387	6332	39	5220	4657	33	126	126	0	-14	80	0	-1528	0	0	2.54372
87473	72529	90	32969	27287	77	13179	10619	48	12	94	0	34	73	0	-198	303	0	2.54966
300589	185435	121	111566	70270	118	47963	30145	114	-265	107	0	53	102	0	598	533	0	2.55164
44100	37160	82	10570	8941	41	5690	4793	35	-38	64	0	-12	83	0	46	967	0	2.55361
67457	56135	85	23544	19925	59	10191	8376	42	71	107	0	31	98	0	693	577	0	2.55559
45925	39597	64	13593	11584	46	7668	5679	41	15	118	0	-106	48	0	56	420	0	2.56549
188687	138286	96	78581	56796	93	30894	22923	85	-65	77	0	36	56	0	107	416	0	2.56747
242414	159572	102	95659	62505	103	38852	25180	99	-43	65	0	8	46	0	-1604	419	0	2.56846
58299	48160	79	24456	20127	65	10450	8979	42	-101	85	0	-115	24	0	-317	267	0	2.57439
173186	138550	94	108964	87108	88	23486	18967	59	-145	26	0	3	52	0	-504	309	0	2.57538
353629	214012	126	96075	59558	121	66065	40824	118	-143	71	0	41	58	0	-725	476	0	2.57637
196539	146712	94	75659	53718	95	26851	19446	68	95	109	0	-17	49	0	-15185	0	0	2.57637
128124	105233	90	33843	28100	79	17322	13337	52	-44	80	0	40	71	0	-155	224	0	2.5833
194208	139859	98	91005	67608	96	29094	20888	80	81	177	0	-61	64	0	-93	674	0	2.59121
235993	178940	97	83895	64020	94	39025	29011	90	138	199	0	-129	37	0	329	670	0	2.60012
42175	38010	67	19555	16589	57	6454	5602	35	-152	45	0	105	58	0	-908	18	0	2.60012
67218	51546	85	52020	41452	79	1205	905	0	-112	54	0	120	97	0	104	341	0	2.60902
92361	76985	80	26459	22050	69	14660	12044	47	-36	84	0	-61	9	0	-222	651	0	2.61001
155193	126617	88	65948	53369	84	29819	24140	81	47	98	0	-7	46	0	-586	78	0	2.611
144799	106291	92	51931	36337	87	24395	17659	60	-53	96	0	-49	50	0	-29	607	0	2.61298
159985	131595	87	63410	51030	85	30222	23787	76	-33	98	0	36	68	0	-4977	0	0	2.61298
98878	81293	91	32830	27378	77	14375	11503	46	-118	43	0	117	80	0	-1765	200	0	2.61397
104467	84960	86	33593	28222	79	16775	13391	51	57	165	0	28	105	0	631	1142	5	2.61891
188125	132944	99	109376	78479	95	30539	21958	78	-15	58	0	-5	50	0	-182	219	0	2.62188
72621	61704	82	29020	24512	75	8434	7369	39	70	91	0	31	46	0	-1401	116	0	2.62188
123625	104058	82	44807	37184	81	18003	14045	53	44	118	0	-68	92	0	202	341	0	2.62386
135246	111526	84	68738	56431	84	27198	22190	71	-51	115	0	-78	34	0	-1680	193	0	2.62386
46390	40417	60	15185	12919	49	6711	5899	36	-32	79	0	85	82	0	362	523	0	2.62881
177745	140633	93	71857	56871	87	29924	23919	84	149	173	0	80	96	0	-69	812	0	2.64464
55356	45545	88	22323	18772	58	8537	7064	41	-49	60	0	-33	49	0	-461	147	0	2.64563
189518	148325	91	78079	60705	91	21959	17100	59	73	97	0	-153	43	0	1133	1069	4	2.64761
106547	90561	79	47076	39101	79	18881	15801	51	59	89	0	-12	44	0	-5002	0	0	2.64761
236709	165677	102	87648	61016	98	30044	20975	83	159	102	0	-39	36	0	712	586	0	2.65354
175266	136345	91	63021	49094	89	27042	20600	70	175	146	0	-127	27	0	-2046	0	0	2.65354
26531	22715	57	12609	11002	44	5519	4803	33	-86	38	0	-34	25	0	-638	361	0	2.65453
49773	41320	74	21722	18143	58	8187	6607	39	66	137	0	-35	43	0	-622	167	0	2.6575
126207	103467	90	41657	34538	81	19811	15884	55	108	112	0	-13	82	0	-86	465	0	2.66542
252015	162411	103	93652	59848	100	36046	22324	92	0	198	0	122	79	0	-6137	0	0	2.66542
409600	224339	131	195730	112928	131	84766	51434	127	155	319	0	116	341	0	592	767	0	2.67729
57085	48815	77	25764	21693	66	8340	7351	39	151	122	0	-17	77	0	-838	93	0	2.67828
98136	80676	86	52368	43517	82	12924	10731	45	-187	11	0	65	77	0	-513	91	0	2.68421
213292	152024	111	86408	61217	98	34491	23846	93	77	120	0	19	68	0	228	527	0	2.68619
379545	194686	142	166399	90377	138	54852	30231	133	113	478	0	127	313	0	274	308	0	2.68718
88514	74709	85	21470	18217	57	10907	8777	44	66	132	0	44	86	0	-102	727	0	2.70301
108804	86110	97	46591	36294	84	19727	15784	53	-14	138	0	-30	60	0	-212	233	0	2.70697
178297	136789	97	77040	58012	91	29190	21514	71	81	79	0	78	97	0	-3322	0	0	2.70697
150818	122834	86	46300	37201	83	21528	16812	56	-92	73	0	-50	80	0	-3625	0	0	2.70796
46304	38715	86	10877	9387	42	6181	5001	36	119	134	0	67	68	0	454	826	0	2.70895
238931	167613	99	76633	52943	100	38747	27410	94	-146	88	0	-49	77	0	-51	269	0	2.70994
141955	105851	98	54251	39528	87	21512	15836	60	-38	197	0	11	61	0	682	837	0	2.72181
214364	145175	105	86795	59944	95	34083	23877	92	-24	86	0	-50	25	0	-2340	33	0	2.72181
38845	34566	70	15784	13295	48	4125	3537	30	-2	78	0	109	106	0	488	577	0	2.72577
193537	146003	108	66213	49545	93	27063	20106	70	68	117	0	-10	67	0	-261	566	0	2.72874
50843	41854	76	22991	19637	58	7189	6159	37	52	77	0	-53	27	0	-288	137	0	2.73467
54808	46510	73	17736	15313	50	6482	5552	36	-159	31	0	49	105	0	410	475	0	2.74358
83193	70986	78	35506	30094	75	12655	10615	45	-28	78	0	-95	47	0	144	550	0	2.74556
105198	87640	83	41409	34222	78	21440	17227	56	7	202	0	29	52	0	876	458	0	2.74951
151442	120249	88	62044	48917	87	23889	18516	60	36	125	0	94	100	0	-329	351	0	2.7505
82160	69476	80	30576	25831	75	12162	10001	44	-78	115	0	43	98	0	-186	417	0	2.75149
191863	139353	99	54407	38846	96	25041	17622	70	19	81	0	38	50	0	525	507	0	2.75941
76509	65085	79	30163	25324	74	12542	10354	44	-31	76	0	-25	44	0	-1685	0	0	2.75941
50083	43618	73	26588	22720	65	8780	7333	40	-112	40	0	-30	74	0	442	717	0	2.76238
163446	130995	103	71839	58218	86	25223	20406	63	70	72	0	-24	55	0	271	449	0	2.76534
91228	74261	87	22183	19072	57	13067	11014	45	139	139	0	11	29	0	-340	369	0	2.76633
129345	107293	83	68268	56701	83	21077	17148	58	-17	78	0	-49	18	0	-305	471	0	2.76732
52432	44731	78	25380	21636	62	9160	7776	41	161	114	0	20	106	0	-119	559	0	2.77425
59099	50733	73	39007	33259	75	9839	8525	40	7	196	0	10	61	0	-232	642	0	2.77425
280682	182343	108	106008	70171	104	42379	27661	99	161	120	0	-95	51	0	-119	416	0	2.77821
136978	113938	83	57682	47507	82	18157	14759	51	-74	64	0	109	69	0	498	681	0	2.78612
76146	65003	78	18834	15928	53	11048	8900	44	-3	82	0	32	117	0	-947	0	0	2.78711
151688	123910	89	95833	78058	87	22011	17770	56	-35	99	0	8	53	0	-864	109	0	2.78711
322412	196332	122	120564	73762	117	53527	32058	112	211	182	0	41	100	0	-188	603	0	2.79008
205218	150202	100	66630	46231	94	28072	21132	75	-98	66	0	28	54	0	-3855	0	0	2.79107
193639	140554	106	66036	46895	90	33921	24469	87	-13	54	0	137	86	0	-31	434	0	2.79404
210154	151268	98	84495	61123	95	33451	23880	91	-31	165	0	-101	47	0	111	357	0	2.79799
60248	50762	76	23896	20013	57	9649	8244	40	-24	57	0	-12	51	0	-233	168	0	2.80195
227741	162369	99	90307	61649	98	34674	23743	93	236	167	0	72	72	0	-232	629	0	2.80294
98558	84328	84	35866	30270	77	16036	13858	52	-37	70	0	58	90	0	85	615	0	2.80492
120900	99066	85	59325	47824	82	22815	18365	58	146	133	0	-153	13	0	30	340	0	2.80591
223318	143469	103	95360	60862	99	33159	21292	86	-1	159	0	-58	66	0	-1016	443	0	2.8069
163454	127524	105	71163	55130	105	18013	13725	60	264	479	0	229	343	0	188114	219112	48	2.8069
80661	69135	79	30258	25500	76	14062	11731	46	42	196	0	1	55	0	-49	605	0	2.81086
276075	180620	122	127924	85127	117	42334	27360	112	204	189	0	10	52	0	108	690	0	2.82866
109659	91605	84	41555	34245	80	13047	10725	45	-35	75	0	-83	27	0	-52	336	0	2.83163
195434	144325	95	87286	62973	93	29851	22200	78	-89	99	0	8	78	0	-1259	303	0	2.83262
157676	123590	87	61014	46719	86	24777	18409	63	2	94	0	-31	64	0	-5905	0	0	2.83262
143548	101662	101	60133	41611	89	21993	15670	64	100	155	0	-26	42	0	-115	320	0	2.83658
78250	65221	78	12902	10987	45	12784	10180	47	85	106	0	4	62	0	-140	399	0	2.83955
234444	158722	105	81279	54134	102	36030	23146	94	-33	81	0	-25	83	0	-2877	0	0	2.83955
41837	36560	72	17911	15731	49	5330	4298	36	-192	16	0	174	96	0	-4766	0	0	2.83955
336153	198959	122	126192	75700	118	50551	28741	114	-12	60	0	-1	42	0	41	472	0	2.84944
164893	126132	95	69953	52859	88	26856	20789	74	144	96	0	45	70	0	-237	232	0	2.85142
214291	154397	103	84015	59886	94	31951	23719	90	16	129	0	-60	60	0	26	812	0	2.8534
88783	73849	82	41308	35024	77	9441	7932	40	-106	88	0	4	52	0	-257	568	0	2.86033
172680	138730	89	67339	54528	87	24788	18556	66	115	82	0	25	78	0	-728	130	0	2.86131
302007	179550	122	118118	70009	109	42735	24141	104	-91	78	0	37	114	0	6859	2862	66	2.86131
60799	50640	88	26292	22600	68	10281	9077	41	-53	106	0	-34	42	0	-275	270	0	2.87022
141244	117657	86	45259	37292	84	18713	15388	52	21	118	0	-148	15	0	694	662	0	2.87418
48360	39949	80	12580	10661	44	6024	4884	36	-70	65	0	30	60	0	-228	82	0	2.87912
52993	46182	71	22678	19264	60	7670	6413	38	118	79	0	-10	51	0	565	527	0	2.88704
211488	161163	97	75499	58832	91	29137	21867	73	-14	73	0	17	62	0	27	414	0	2.88803
42045	36297	81	9176	7951	39	5561	4775	34	-102	144	0	68	69	0	-289	111	0	2.891
98720	82114	94	23694	20295	62	16790	14141	49	154	188	0	-91	25	0	92	504	0	2.89298
86628	73942	87	41738	35366	77	12188	10330	44	80	119	0	-77	26	0	-541	102	0	2.89594
90220	76048	85	19495	16790	51	14670	12216	48	34	116	0	-6	50	0	50	572	0	2.90485
86127	76037	75	36814	31371	76	14528	12007	50	-61	89	0	-5	110	0	-492	441	0	2.90683
56766	48557	88	27311	23302	71	9136	7950	39	-154	23	0	81	83	0	-863	23	0	2.90782
214191	151009	101	75512	51415	97	30667	22748	82	-221	62	0	4	70	0	-90	593	0	2.92365
58982	52843	69	23644	20486	55	8103	6988	38	-142	14	0	30	80	0	-6832	0	0	2.92365
32041	27555	67	16300	14375	48	4774	4358	31	-38	37	0	-7	45	0	-268	112	0	2.92661
253274	180759	111	119970	86613	100	28523	20358	76	-188	38	0	-28	80	0	-39	385	0	2.92859
143569	111497	92	89443	69070	88	418	429	0	-100	67	0	32	73	0	-1550	149	0	2.92859
201575	147166	100	81382	59398	93	36301	25442	90	216	203	0	35	129	0	-937	77	0	2.93354
102137	90802	77	26310	22211	64	15521	13243	49	-106	64	0	60	66	0	-3411	0	0	2.93453
107281	59040	104	82423	40744	105	687	402	0	235	238	0	14	58	0	-802	80	0	2.93552
91929	77742	84	61680	52567	79	11651	9941	41	175	127	0	-32	86	0	-378	116	0	2.9375
26089	25401	43	9315	8188	40	5584	5004	33	-11	109	0	12	70	0	-418	260	0	2.94047
193765	144039	95	66093	48142	92	29048	21388	75	102	114	0	-64	25	0	-390	202	0	2.94244
61016	52022	75	27088	22970	69	2721	2136	25	-16	58	0	-40	49	0	144	347	0	2.94442
174260	131096	96	62544	46234	92	28771	21201	73	3	83	0	-23	35	0	-456	220	0	2.94739
38138	33904	65	18831	16226	52	7400	5829	39	140	102	0	49	68	0	-618	86	0	2.95135
30831	27237	57	14707	12567	46	5621	4910	33	81	133	0	17	39	0	-593	497	0	2.95135
221818	149087	105	94862	64069	99	31557	21343	93	6	106	0	-40	52	0	569	453	0	2.95432
34575	30332	71	19973	17351	52	6684	5707	36	-38	27	0	-84	83	0	-1140	90	0	2.95432
335650	206610	134	145913	94295	117	34608	22603	102	154	128	0	-51	113	0	-87	486	0	2.95729
324986	204852	131	116194	72687	129	58440	37223	125	83	483	0	127	255	0	-3186	494	0	2.95729
137017	114094	87	55720	46401	83	20715	16431	56	68	184	0	52	92	0	156	688	0	2.95926
156645	131225	89	39806	33047	83	25610	20409	66	30	180	0	84	112	0	475	468	0	2.96322
151080	125618	90	85749	70316	88	25077	20817	62	70	168	0	-6	78	0	485	476	0	2.96718
96866	78148	82	42598	34405	79	18160	14389	55	-177	71	0	6	90	0	-158	535	0	2.96817
79856	69038	77	29353	25197	74	10739	9158	43	18	101	0	-62	68	0	0	603	0	2.96916
191971	133834	110	85505	61337	94	33382	22656	90	-43	125	0	-15	45	0	237	843	0	2.97114
174181	143672	86	120586	98897	90	26919	22014	67	-36	88	0	-16	77	0	36	339	0	2.98004
215394	149166	95	82955	55124	95	33268	22119	85	161	220	0	-16	74	0	-7767	0	0	2.98004
82392	70763	79	44417	37800	77	8063	6907	39	-53	72	0	30	59	0	-839	0	0	2.984
252154	160549	103	93113	57305	102	37091	23799	96	-43	80	0	142	127	0	-2975	0	0	2.984
68227	58550	80	23464	20124	61	8343	7033	39	98	75	0	-44	35	0	-2336	0	0	2.98499
60240	52315	76	36025	31258	73	6977	5967	38	89	78	0	-30	49	0	235	537	0	2.98796
180191	142382	95	87929	69083	90	25232	19218	64	78	164	0	56	110	0	258	726	0	2.98895
201884	146087	101	77462	56717	93	32420	22343	90	75	150	0	163	98	0	-871	217	0	2.99092
36873	32564	59	14584	12806	47	4774	4447	31	62	138	0	61	77	0	580	348	0	3.0028
72290	62685	76	28149	23777	70	12225	10379	44	17	82	0	-10	83	0	-121	332	0	3.0028
300593	189155	118	126589	77712	108	55113	33407	105	32	89	0	12	73	0	-549	81	0	3.00873
38948	35159	51	13945	12353	44	7318	6350	37	-81	86	0	-150	11	0	-9690	0	0	3.00873
67742	59108	76	32134	27337	73	11140	9385	42	-10	141	0	-28	32	0	101	362	0	3.0117
50318	43536	80	22742	19718	57	5454	4899	33	20	127	0	80	93	0	-177	337	0	3.02061
77764	66399	78	32724	27704	75	12465	9942	44	69	162	0	64	75	0	26	206	0	3.02259
221164	147094	102	77202	50318	100	31841	21073	87	-38	172	0	87	69	0	-39	357	0	3.02555
36695	29650	69	11696	10129	43	5822	5065	34	-157	27	0	-62	22	0	-215	232	0	3.02852
293523	171992	116	122661	71491	113	35339	20287	98	-14	152	0	78	108	0	-69	975	0	3.02951
41618	34895	78	17639	15069	51	7860	6398	40	-13	59	0	1	66	0	-227	306	0	3.03248
26584	21883	71	12774	11103	45	3607	3380	28	86	176	0	87	88	0	154	422	0	3.03446
300494	193314	120	130396	87469	112	42424	27952	107	-37	81	0	5	68	0	1003	880	0	3.03644
198351	145128	95	72699	51163	92	28421	19972	80	116	108	0	-65	43	0	-6170	0	0	3.03743
183973	132734	94	83036	61108	92	24971	18047	68	23	128	0	-59	43	0	-8670	0	0	3.03743
39476	33342	72	19860	17064	51	6396	5334	36	29	62	0	15	66	0	-6421	0	0	3.03743
72033	60849	86	25363	21712	62	12266	10786	42	-126	165	0	106	59	0	-309	603	0	3.03842
82506	70426	84	24318	20414	62	11783	9673	45	30	78	0	22	54	0	-105	240	0	3.04039
96735	82603	81	42633	36003	79	14518	12282	47	125	115	0	9	44	0	-278	283	0	3.04138
45995	38659	75	12812	11104	45	7560	6962	34	-104	82	0	-79	43	0	-518	486	0	3.04237
204457	141810	102	80751	55918	96	29011	20213	74	147	124	0	104	85	0	-2556	0	0	3.04237
167200	138430	90	67093	55470	85	26440	21656	63	-90	49	0	12	34	0	-7636	0	0	3.04237
58624	50028	80	20871	18079	56	9685	8119	39	112	117	0	3	73	0	407	1226	6	3.05128
59559	51755	81	23032	19863	58	8813	7423	40	-95	71	0	-16	40	0	-124	276	0	3.06117
214713	158996	100	92751	68481	98	33269	24836	93	101	116	0	2	91	0	-449	345	0	3.06612
171554	141284	101	69679	57266	86	19075	15504	52	-48	91	0	59	91	0	-5	338	0	3.07008
37914	33482	62	17802	15583	49	5674	5013	34	-135	67	0	-14	48	0	-537	60	0	3.07205
32748	26852	64	12632	11018	45	4987	4372	32	-4	52	0	-17	53	0	-219	338	0	3.07304
203913	151274	99	87196	64460	93	42607	31108	89	-90	94	0	33	51	0	-1518	257	0	3.07304
101328	85397	88	39556	33418	77	14946	12358	48	-144	26	0	17	76	0	734	823	0	3.07898
75464	64473	80	18647	15911	53	11902	10487	43	20	77	0	-45	67	0	-70	380	0	3.07997
288482	184083	118	109713	70928	109	47194	29609	105	122	170	0	76	119	0	-426	254	0	3.08591
366209	166817	145	127499	54761	142	54524	24157	137	504	330	0	265	345	0	11	404	0	3.08887
179844	132308	96	62755	44744	93	24988	17903	66	-6	110	0	-3	66	0	-30	494	0	3.09778
158754	130266	88	100006	82354	87	30528	24677	80	-52	93	0	89	66	0	552	860	0	3.10075
250786	161525	113	104751	68837	105	37481	24549	99	-158	94	0	-76	36	0	485	688	0	3.1047
71922	59662	76	32180	25784	76	13520	10740	48	19	124	0	44	71	0	-438	178	0	3.10767
90410	74940	83	34979	29317	77	12412	10716	45	12	59	0	-44	20	0	-855	353	0	3.10866
62780	53223	79	28289	23956	70	9958	7791	43	223	141	0	20	95	0	-10	288	0	3.10965
166278	129035	88	70155	53872	87	30795	23633	82	-215	34	0	-50	35	0	715	657	0	3.11262
98023	73866	90	41682	30901	83	14584	10553	52	261	116	0	-50	38	0	50	834	0	3.12053
75664	64827	80	24739	21239	67	10450	8429	43	-25	75	0	-54	83	0	-905	56	0	3.12152
199467	147228	96	84330	60360	94	34092	24487	89	1	90	0	65	96	0	-92	481	0	3.12647
123512	101007	98	59814	49607	85	12414	9708	47	163	175	0	9	52	0	65230	101310	98	3.12746
136953	115361	84	58861	49710	82	20238	16796	55	-31	95	0	-54	26	0	-5788	0	0	3.12746
147150	123939	86	72108	60022	84	17293	14453	52	-120	82	0	49	87	0	-3773	13	0	3.12746
142013	119012	86	57306	48145	83	24991	20484	62	-32	67	0	113	92	0	-106	755	0	3.12845
252968	129287	110	107087	55054	104	33822	18671	94	85	128	0	190	175	0	-193	302	0	3.13439
294269	191736	118	150846	99254	110	41469	26539	106	-125	116	0	59	120	0	-308	371	0	3.13834
210200	160324	95	113859	88690	93	25262	18593	63	179	142	0	-138	53	0	-696	119	0	3.14428
136277	116566	80	47774	40773	80	21063	17131	58	-131	70	0	-18	78	0	-6146	0	0	3.14428
45772	40232	75	21806	19127	56	6230	5206	36	-62	112	0	6	38	0	-313	238	0	3.14824
51649	45843	73	24189	21133	57	8734	7553	38	93	114	0	48	71	0	-596	77	0	3.15121
49952	42909	80	16554	14482	48	7569	6491	37	34	127	0	-34	43	0	-267	600	0	3.15417
191733	155189	91	86967	70416	89	36391	29197	84	-94	38	0	20	53	0	-508	208	0	3.15615
104539	90322	80	46814	39869	80	17098	14801	50	-57	57	0	10	54	0	1311	1018	2	3.16011
56458	47349	80	21056	18550	53	8744	7627	38	101	92	0	78	71	0	-1145	63	0	3.16011
223303	156422	109	94928	64350	100	31230	22397	77	93	241	0	20	62	0	-172	273	0	3.16308
38661	36626	66	17598	15535	50	5407	4425	34	157	168	0	-48	44	0	-1141	0	0	3.16407
156771	128351	86	59688	49453	84	25033	20565	69	67	150	0	-30	65	0	-264	295	0	3.16506
54872	46440	76	18310	15835	50	8089	7055	39	-99	45	0	-68	57	0	-369	537	0	3.16704
207900	151042	97	83545	61496	95	27681	20220	67	-85	110	0	103	63	0	205	323	0	3.17594
298664	144103	258	134798	70734	206	48501	23668	167	-47	111	0	86	176	0	741	998	0	3.18485
157392	130525	97	65643	54189	85	20143	16316	53	-77	48	0	-10	82	0	-226	315	0	3.1888
232604	173083	106	99217	74165	104	27127	20092	64	-65	105	0	63	93	0	637	872	0	3.19771
144494	116474	93	66338	54704	87	25641	20759	64	-21	108	0	-45	45	0	545	434	0	3.20166
149953	119930	89	73792	60311	87	20594	16358	57	81	108	0	-58	20	0	-60	301	0	3.20562
192229	142169	98	83552	62571	91	27632	19987	78	126	112	0	42	68	0	-2851	0	0	3.20661
89584	76849	86	46540	40334	77	12793	10975	43	69	127	0	-102	34	0	-3895	0	0	3.20661
204432	144308	101	94182	67871	93	27410	19455	74	23	78	0	120	77	0	-1593	0	0	3.2076
153846	108048	94	64268	44997	90	24568	17085	63	103	114	0	28	56	0	-247	514	0	3.21354
181206	138148	89	70943	52740	90	36183	26697	88	254	166	0	65	94	0	-5858	0	0	3.21354
65687	56137	80	25236	21073	67	9827	8091	42	-19	84	0	44	83	0	49890	88919	89	3.21354
108441	95902	80	51454	44151	78	17785	14534	50	-275	0	0	20	63	0	-7482	0	0	3.21354
285754	173262	113	103443	64858	108	41802	25314	104	87	108	0	45	94	0	-761	355	0	3.21453
121126	101030	85	42340	35787	81	15369	12303	47	22	66	0	99	69	0	-620	321	0	3.21651
64090	55424	74	22593	19367	57	8995	7777	39	-80	70	0	95	57	0	153	738	0	3.21947
46296	41522	77	16812	14658	49	6982	5997	36	133	200	0	64	83	0	-82	198	0	3.2264
147035	123648	88	55954	46706	83	25003	20492	63	-186	33	0	79	62	0	-458	222	0	3.23135
148811	123006	89	44730	37280	84	17294	14499	48	94	152	0	-46	45	0	-37	699	0	3.23728
33737	30208	57	11492	10140	43	5630	4589	35	-185	73	0	23	40	0	163	446	0	3.24025
286492	200205	105	112312	75033	106	39356	27304	100	-88	74	0	36	83	0	-881	116	0	3.24025
35412	30425	76	10820	9374	41	4865	4072	33	253	171	0	-114	31	0	-447	92	0	3.2452
205272	142381	99	79981	56686	94	33765	23316	91	-104	62	0	26	44	0	-3	498	0	3.25311
180171	136441	100	77242	57300	91	31392	23646	85	189	201	0	109	90	0	-846	18	0	3.2541
225259	151225	98	96620	67935	96	36307	24106	93	172	142	0	48	82	0	718	581	0	3.26103
200821	144679	94	99943	71845	94	25571	17787	69	107	148	0	62	63	0	-53	591	0	3.26301
54961	49045	75	15676	13588	47	9474	8024	40	45	123	0	-23	43	0	53	388	0	3.26499
36309	32425	57	15039	13112	46	5211	4703	31	9	77	0	17	65	0	-489	21	0	3.26993
192529	140176	94	77105	56146	92	29628	21519	79	-23	116	0	-142	40	0	-92	772	0	3.27785
173842	135795	93	70517	53968	88	32387	24609	81	-53	83	0	-12	64	0	95	350	0	3.28082
84800	72133	79	20398	17659	52	11774	10089	43	184	217	0	-95	37	0	-549	203	0	3.28279
78378	69557	75	20505	17811	52	12681	10829	44	-76	92	0	20	45	0	-332	454	0	3.28378
75371	63754	84	28925	25072	71	9590	8417	40	118	200	0	44	147	0	-1593	0	0	3.28378
128825	111880	80	38348	32805	78	22368	18447	57	-37	45	0	53	75	0	376	333	0	3.28675
267198	150695	109	90730	50866	107	42305	23079	104	118	205	0	-33	75	0	505	668	0	3.28873
217485	149073	102	88926	61546	97	33410	22518	92	-66	60	0	72	74	0	-7353	0	0	3.28873
41202	36934	70	14945	13292	46	6873	5984	37	21	110	0	-22	70	0	-149	160	0	3.29071
274241	175371	113	127353	82800	105	35172	22767	93	129	133	0	-143	75	0	-244	234	0	3.3006
206861	147858	100	85777	60761	94	26774	19714	67	-16	105	0	-14	100	0	-338	445	0	3.30654
58927	50675	74	24870	21500	63	8932	7632	39	49	76	0	67	91	0	155	316	0	3.30951
35185	29962	81	11199	10074	41	5106	4508	32	116	134	0	-85	12	0	-498	38	0	3.3105
108397	92128	85	62292	53383	81	18222	15803	51	234	159	0	15	58	0	-394	106	0	3.31742
156569	127690	88	56669	47387	85	18177	15004	51	106	110	0	51	51	0	596	624	0	3.31841
194661	145233	96	90783	69426	94	32097	23412	90	-9	79	0	93	100	0	198	479	0	3.32534
124092	98435	87	57164	44146	83	23394	18736	58	126	150	0	62	73	0	-6654	0	0	3.32534
120928	101797	83	55706	46303	81	18917	15834	51	43	144	0	69	114	0	-2217	0	0	3.32633
171098	140365	97	61444	48735	86	24121	18992	58	181	157	0	132	109	0	111	284	0	3.32831
84092	71726	81	33860	28971	77	12035	10077	45	-83	59	0	-78	39	0	-90	158	0	3.33029
56756	49094	75	26541	23323	63	9328	7746	40	94	84	0	-6	65	0	-87	365	0	3.33523
233489	155871	103	116017	82197	99	36875	25120	95	143	237	0	38	45	0	-51	165	0	3.34018
224336	159753	101	95864	69313	96	34358	22748	92	75	179	0	18	58	0	-2134	191	0	3.34018
123993	105580	88	35182	29955	79	12658	11050	44	18	149	0	10	56	0	-507	510	0	3.34117
149561	124858	85	69076	58018	84	25518	20870	63	80	105	0	0	77	0	893	837	0	3.34513
77294	65885	81	25006	21725	59	8998	7469	39	-53	63	0	-31	32	0	-604	80	0	3.34908
176528	146260	88	104213	85605	88	17190	14293	50	-49	167	0	25	58	0	25	370	0	3.35601
71010	60874	76	35414	30615	75	6288	5491	35	86	106	0	-46	46	0	127	384	0	3.36294
40307	35252	71	18701	16335	52	5317	4775	33	31	112	0	42	98	0	207	518	0	3.37975
74996	66810	77	48780	41772	76	11220	9361	42	97	186	0	13	54	0	-221	268	0	3.38272
190020	144998	97	92094	69954	91	23402	17388	64	-57	55	0	-19	79	0	-69	632	0	3.38371
47936	41551	75	19792	17393	53	7616	6816	37	-14	51	0	-26	42	0	-62	231	0	3.3847
208011	152744	97	75319	56353	92	26825	19306	67	-143	69	0	-25	38	0	30	451	0	3.3946
126841	108012	83	60162	51185	81	19712	16138	53	-142	202	0	118	89	0	342	634	0	3.40944
42080	36061	76	14334	12623	46	6718	6044	35	-54	46	0	22	74	0	-216	159	0	3.41438
61870	54306	76	17672	15570	48	6360	5361	36	-70	146	0	-63	33	0	-1314	0	0	3.41438
83891	72607	80	25976	22550	68	12538	10458	45	83	88	0	63	81	0	279	402	0	3.41636
212764	161248	95	79593	58765	96	35122	26242	90	64	164	0	5	107	0	-18	341	0	3.42032
411097	212174	142	185250	95987	141	54491	26798	135	944	825	0	836	910	0	-558	464	0	3.42428
80818	69377	82	44344	38460	76	13651	11592	45	33	96	0	47	119	0	148	489	0	3.42725
43098	36626	72	19112	16828	50	8424	7820	37	42	69	0	-53	70	0	-783	295	0	3.42725
131768	112232	84	49314	41780	81	19350	16118	52	-17	58	0	-90	71	0	236	389	0	3.43021
213714	148705	100	86885	61840	96	30694	21096	87	69	88	0	-50	36	0	-197	561	0	3.43417
76995	68318	82	32345	28120	73	11301	9830	41	185	178	0	97	114	0	-287	268	0	3.43516
84157	73149	80	25580	21989	64	12806	10943	45	-17	65	0	-1	64	0	-221	419	0	3.44209
59907	53368	66	12399	10984	42	8936	7341	40	-30	115	0	103	71	0	-631	144	0	3.44209
59245	52906	67	29317	25540	71	9678	7979	42	95	146	0	84	70	0	214	300	0	3.44407
133850	113300	82	36515	31462	79	18650	15597	51	-175	65	0	131	78	0	-728	226	0	3.45198
61875	55871	62	25263	21891	61	8414	7637	38	-87	51	0	-39	64	0	89	1116	4	3.45495
293472	173354	129	119607	70772	112	42183	25208	108	-222	280	0	22	179	0	-815	387	0	3.45495
256235	182080	102	107656	77181	101	36682	25339	96	-107	72	0	6	93	0	400	988	0	3.46286
28829	25348	64	15750	14027	45	4080	3216	31	-22	85	0	-62	17	0	-2953	0	0	3.46286
212123	152369	99	61296	43907	93	25451	18403	68	-18	106	0	-63	66	0	-2639	0	0	3.46286
54923	49029	61	18488	16502	49	6804	5640	35	-12	111	0	16	36	0	214	406	0	3.46781
55345	49808	75	27641	24355	68	7913	7047	37	67	186	0	30	95	0	-307	325	0	3.47276
77659	62098	80	46706	37253	81	306	215	0	219	176	0	106	96	0	448	692	0	3.4777
105719	92432	82	35330	30387	77	20905	17410	54	24	190	0	65	106	0	386	464	0	3.48166
386971	217637	123	217631	131147	122	63840	34040	119	239	557	0	166	329	0	-531	415	0	3.48859
139640	123632	80	34233	29180	79	21146	17424	57	138	170	0	-13	52	0	-79	214	0	3.49551
125763	104464	83	46037	38049	82	21850	18376	53	83	146	0	23	58	0	-127	460	0	3.4965
174890	145647	87	81121	67098	86	28677	22925	66	-253	7	0	-9	59	0	-3336	0	0	3.4965
165776	113363	101	79616	57804	92	26463	17399	75	12	154	0	13	58	0	-492	198	0	3.50145
45735	41323	70	23271	20493	58	8586	7224	40	93	129	0	27	54	0	-609	0	0	3.51233
521027	249422	174	268565	131809	169	104187	54073	164	1844	1053	7	1474	1007	3	144	913	0	3.51431
65253	54981	88	24762	21773	62	7854	6869	37	-89	126	0	70	70	0	-101	367	0	3.51629
290560	178113	119	120753	75468	109	37692	23853	95	54	196	0	93	108	0	-131	473	0	3.52124
88437	78715	77	29172	25307	74	17385	15083	50	-85	65	0	31	49	0	211	481	0	3.5252
92310	82648	77	35130	30565	76	11056	9783	42	232	154	0	34	67	0	-620	478	0	3.52618
66470	57314	85	25814	22329	64	9849	8820	40	122	158	0	-30	37	0	-986	0	0	3.52717
53133	46992	64	18536	16123	51	8619	7521	39	-131	52	0	131	60	0	214	680	0	3.52915
100735	86583	82	28300	24629	72	13314	11394	46	-9	90	0	-33	28	0	-529	102	0	3.53113
67305	56862	84	27113	23753	67	11031	9459	42	-66	85	0	-123	44	0	8	343	0	3.53212
72967	64571	77	29278	25337	70	14138	11785	48	54	133	0	164	109	0	433	914	0	3.53707
51713	46822	69	20763	18325	53	7520	6665	37	83	87	0	27	60	0	-175	372	0	3.54004
135823	117298	82	71058	59949	83	17704	15514	48	223	117	0	-22	50	0	7	242	0	3.54696
40024	36587	67	13265	11883	43	6230	5470	36	50	139	0	45	81	0	-466	0	0	3.55092
61898	53759	76	25533	22074	60	8171	7177	38	42	142	0	55	96	0	-50	199	0	3.55982
35908	31263	60	13412	11800	45	5059	4429	33	-56	123	0	21	68	0	407	646	0	3.56279
285510	190480	116	131108	90468	115	49459	33393	110	145	384	0	114	421	0	-178	254	0	3.56378
205950	145246	95	87369	60621	96	29879	20886	84	178	160	0	32	50	0	10050	4563	76	3.56378
213382	158213	99	96860	72437	95	30962	22002	82	-18	78	0	140	104	0	-794	188	0	3.56576
153591	113827	89	57261	42304	89	20747	14617	58	185	152	0	27	85	0	-274	397	0	3.56774
46401	40513	70	18803	16645	52	6733	5704	35	95	110	0	2	52	0	-326	276	0	3.57071
87970	75556	86	39200	33947	75	10959	9489	42	66	175	0	-46	40	0	-152	430	0	3.5717
276250	184401	109	96114	64228	106	43332	29076	103	199	307	0	93	100	0	138	788	0	3.57862
161749	130134	90	79962	64899	87	25037	19786	63	-30	48	0	-16	82	0	365	841	0	3.5806
44288	40066	67	13086	11454	44	7348	6485	36	0	110	0	-47	34	0	-150	337	0	3.58357
58567	50563	73	28059	24059	67	9996	8359	41	79	105	0	-21	51	0	-127	395	0	3.59544
106317	92098	83	46094	39829	79	20191	16913	53	36	104	0	35	82	0	298	583	0	3.59643
79769	67967	80	27192	23583	64	10222	8557	40	269	227	0	-60	54	0	31	287	0	3.60237
224216	156087	96	99967	70545	96	33557	23687	90	75	183	0	73	95	0	-552	296	0	3.60336
55996	52012	71	24010	21008	58	8395	7066	39	-112	54	0	20	78	0	-432	230	0	3.60435
35628	32147	52	18862	16774	50	7494	6211	37	-89	22	0	6	43	0	5	575	0	3.6083
194388	142704	108	84268	62031	91	30870	23266	79	45	158	0	16	82	0	331	766	0	3.61226
181916	136222	98	68279	51141	91	28850	21617	74	79	105	0	-14	54	0	-465	148	0	3.62117
353693	206470	134	147617	94802	125	59379	35712	124	850	1050	6	379	694	0	81	242	0	3.62611
170493	141254	87	72878	60196	87	22483	17095	58	-132	91	0	-26	47	0	-306	267	0	3.62809
96801	82518	84	32386	27948	75	12915	11324	46	184	166	0	1	41	0	-30	541	0	3.637
189193	152899	91	98401	79994	89	28290	22118	82	186	162	0	-58	39	0	884	939	0	3.63996
167801	122490	96	71267	52199	90	27942	20422	68	119	172	0	-69	61	0	-403	420	0	3.64392
56423	49466	72	21202	18514	53	7865	6980	37	-13	41	0	20	65	0	-285	152	0	3.65085
217493	153534	103	95707	68758	97	28928	21027	72	51	94	0	-24	66	0	181	395	0	3.65579
72785	63609	77	31493	27436	74	10246	9267	40	-67	86	0	26	73	0	24	578	0	3.65777
158140	128996	92	52652	43374	84	24143	20124	61	-166	60	0	3	72	0	446	478	0	3.66173
371198	217379	145	149004	85994	143	69909	43033	138	1154	908	0	957	786	0	808	621	0	3.66371
172240	131855	98	63980	50214	87	23211	17333	68	19	95	0	-24	55	0	960	690	0	3.66668
212434	155671	97	73424	53284	90	29947	21093	86	-3	116	0	91	63	0	-486	219	0	3.66866
47900	43072	58	13843	12255	44	9732	8665	39	-8	92	0	-105	42	0	22	346	0	3.67261
163501	136425	88	68254	56762	86	19541	15506	53	-120	84	0	72	128	0	-705	73	0	3.6736
159126	124119	89	66448	51467	87	23927	17722	65	50	93	0	-75	107	0	996	658	0	3.67756
193463	142459	94	70074	50123	92	30127	22112	82	-41	104	0	17	65	0	9	669	0	3.67954
115878	96138	85	48303	39355	81	17474	13985	50	-47	84	0	101	89	0	667	562	0	3.68251
113615	87924	86	49336	38360	84	18462	14731	54	68	183	0	58	57	0	447	1000	1	3.68449
44166	39232	71	19917	17671	53	6924	5988	37	34	117	0	-17	67	0	-192	296	0	3.7023
111157	86467	87	47730	36164	81	16135	12594	51	-91	68	0	67	77	0	-309	503	0	3.70329
55186	46826	76	24534	21662	59	8412	7359	38	-106	30	0	13	72	0	-382	227	0	3.70724
97368	84442	82	43172	37703	77	15177	13120	47	151	143	0	13	98	0	-159	758	0	3.7112
125023	107361	81	48381	40867	80	18076	14899	51	124	103	0	59	105	0	-865	320	0	3.7112
330001	211766	119	101718	65458	115	54941	35125	112	89	511	0	298	577	0	-8118	0	0	3.7112
170802	133149	90	92247	73349	88	24260	18837	66	-48	72	0	-32	74	0	767	621	0	3.71417
109251	97590	77	58200	49983	79	17319	14801	49	47	123	0	34	63	0	-604	84	0	3.71615
185148	137105	99	78867	58748	93	29076	20833	77	33	85	0	-33	46	0	876	685	0	3.72109
27187	25371	55	14289	12715	45	4254	3738	29	-16	76	0	-14	21	0	-1531	0	0	3.72208
75662	65419	81	32653	28391	73	11595	9777	46	-21	68	0	46	68	0	-67	465	0	3.72307
167748	130049	92	64151	50026	88	24503	17818	60	-23	220	0	123	97	0	-1816	218	0	3.72307
174693	132248	94	67630	51564	90	24027	17662	60	-15	91	0	-17	49	0	-8125	0	0	3.72406
99656	88651	79	44026	38389	77	17142	14542	49	11	122	0	-22	44	0	84	289	0	3.7389
230391	177613	94	128344	99998	92	1222	946	0	39	134	0	74	100	0	-1525	0	0	3.73989
221681	156742	102	89690	63546	96	36631	25451	91	-23	157	0	64	82	0	-276	283	0	3.75078
141535	119684	84	65933	55701	83	19719	16193	53	-38	136	0	76	94	0	164	521	0	3.75275
126811	105509	84	45921	37812	80	20522	16816	55	2	104	0	25	71	0	-1159	75	0	3.75374
132698	112594	96	63664	53801	83	20666	17058	52	77	72	0	53	93	0	162	330	0	3.76067
25847	23478	58	14107	12415	46	3851	3397	29	43	130	0	14	59	0	-477	112	0	3.76364
142536	122499	83	48179	40928	81	22943	18676	59	19	145	0	29	63	0	-6128	0	0	3.76463
157664	134068	87	50121	42293	83	27613	22629	76	-53	76	0	-70	89	0	-607	123	0	3.76562
267971	176640	105	114194	75894	106	38385	25107	101	177	236	0	12	255	0	-105	303	0	3.7765
151001	117945	87	67239	52128	86	23871	17995	62	182	128	0	21	114	0	-2016	0	0	3.7765
72379	63706	77	27912	23964	74	11438	9773	44	116	127	0	110	108	0	-661	16	0	3.77848
253759	181674	107	123000	89725	97	45267	32958	92	-26	111	0	18	196	0	-1096	43	0	3.77947
135800	105850	92	60120	45852	89	21737	16435	65	-54	37	0	-23	65	0	34146	12795	101	3.77947
167145	132341	89	64445	48826	86	25395	19869	72	62	124	0	-22	46	0	385	588	0	3.78244
71521	63410	75	26915	23704	69	11953	10040	44	141	151	0	77	72	0	-604	108	0	3.79134
160511	132059	92	69029	57931	86	21332	18121	53	-41	128	0	41	66	0	-609	37	0	3.79332
35835	34092	51	17120	15276	48	5794	5095	34	-47	49	0	32	113	0	260	328	0	3.79827
43891	39012	72	20069	18014	52	7370	6327	37	28	105	0	-96	7	0	198	566	0	3.80915
223303	159471	104	79761	56662	94	36362	25103	90	211	241	0	-105	44	0	68	590	0	3.81212
125416	108094	89	50616	43463	80	15577	13176	49	-162	41	0	26	61	0	-2612	0	0	3.81212
57775	51445	77	20862	18205	57	9095	8123	39	-117	100	0	-146	0	0	575	599	0	3.82003
209261	147135	103	86242	60909	93	29330	20779	81	-3	66	0	-13	95	0	-451	296	0	3.82201
155401	124214	92	76628	63123	85	20623	16565	54	-1	72	0	16	48	0	225	261	0	3.82795
40751	35909	69	19157	17005	51	5887	5422	32	107	156	0	54	48	0	244	549	0	3.83487
60154	53850	74	23374	20824	57	7567	6529	37	-4	88	0	142	91	0	-469	2	0	3.84279
79202	68218	76	23512	20702	59	12303	10768	43	46	122	0	63	82	0	-374	116	0	3.84774
272649	181506	104	109931	74770	102	40966	26425	97	8	252	0	192	249	0	-453	596	0	3.84774
62707	58109	67	24511	21442	61	10701	9168	42	87	132	0	-4	66	0	191	351	0	3.85565
229939	158148	95	83933	60074	94	30903	21036	84	216	162	0	23	98	0	-2849	0	0	3.85565
44270	40861	71	18931	16782	50	8674	7315	39	111	132	0	43	105	0	-480	110	0	3.85763
75111	66595	83	25025	22216	58	13830	11695	48	32	106	0	53	52	0	94	339	0	3.86456
178239	143949	87	73772	61260	88	37480	30926	84	178	168	0	-90	39	0	-2474	196	0	3.86456
53246	46204	75	24782	21853	60	5406	4965	32	-148	95	0	-119	19	0	-14	319	0	3.87049
91797	81383	78	41116	36154	76	14899	12247	48	-105	88	0	170	81	0	-466	50	0	3.87049
218486	158982	94	99762	72764	96	37016	27217	91	-41	53	0	32	114	0	343	434	0	3.87346
193002	143889	95	75711	56271	92	28830	21630	75	-18	97	0	3	52	0	226	501	0	3.87643
127668	109246	88	48783	41066	82	16251	13782	47	-166	83	0	-52	34	0	290	443	0	3.88731
44733	38310	79	18747	16618	49	6941	6038	35	164	114	0	100	88	0	-45	228	0	3.89226
135357	116098	83	55731	47354	81	18922	15606	52	109	128	0	-9	63	0	206	824	0	3.89325
129800	111801	83	52510	44992	81	14096	12293	45	-6	62	0	38	60	0	403	636	0	3.89523
263831	185780	104	77966	55863	101	37289	25905	96	110	254	0	123	239	0	-5222	0	0	3.89523
137933	117836	82	65273	55374	81	22920	19361	56	95	161	0	-11	56	0	624	954	0	3.90116
128599	100073	88	50298	39163	85	18483	14735	55	6	85	0	2	40	0	-3651	0	0	3.90116
167333	129462	93	73316	55208	88	22978	17120	62	147	243	0	41	71	0	-403	161	0	3.90512
54050	45788	85	19896	17621	51	8256	7708	36	-5	97	0	65	66	0	-415	229	0	3.91897
73240	63842	90	27681	24285	69	7856	6915	37	-25	173	0	153	77	0	-527	592	0	3.91996
211999	143183	102	86313	60662	96	30565	20414	83	-34	131	0	161	159	0	-42	435	0	3.92194
184661	142104	92	74617	56455	89	36272	27341	86	169	149	0	-115	18	0	-450	152	0	3.92392
409921	243846	135	174533	102679	134	82194	52072	130	1157	1045	5	937	928	0	-922	270	0	3.93282
230755	166037	100	112776	81737	101	39066	26046	96	141	328	0	107	249	0	-2899	0	0	3.93282
184180	142166	97	74696	58726	89	27023	20663	69	-17	56	0	-31	47	0	-8222	0	0	3.93381
89501	78829	77	34351	29750	75	14844	12877	47	-48	118	0	26	66	0	570	432	0	3.93876
178829	137938	94	75918	58346	90	31288	23033	81	-44	93	0	-29	81	0	1148	1053	5	3.94371
406587	233554	138	145515	88936	137	68951	39332	135	1165	1057	6	710	576	0	-8307	0	0	3.94371
78344	69172	78	34175	29889	75	12935	11246	45	73	150	0	68	88	0	-676	135	0	3.95261
134518	116501	82	61526	52395	82	19214	16206	52	67	91	0	-8	91	0	902	742	0	3.9536
192507	141319	107	77779	58369	94	29449	20218	87	153	221	0	22	74	0	18593	6757	110	3.9536
201403	151989	94	83955	61592	93	28695	21630	75	159	196	0	-62	31	0	-67	211	0	3.95558
188149	146316	92	76056	60218	89	28337	21832	72	-75	61	0	21	48	0	-2323	0	0	3.95657
200742	152245	96	91347	70032	95	27813	21102	72	36	86	0	3	106	0	176	588	0	3.96547
144683	123508	86	51400	43641	81	16486	13643	49	0	131	0	-21	44	0	-96	521	0	3.96745
262964	161228	105	119044	74203	103	43174	26933	98	63	249	0	199	277	0	-3446	0	0	3.96844
249460	164962	100	93803	60932	96	33293	21427	91	6	68	0	-76	215	0	-10874	0	0	3.96844
122684	104219	83	61719	51268	83	21809	17349	55	81	123	0	-65	43	0	-940	0	0	3.97042
73152	63546	85	28968	25697	73	12497	11057	42	96	157	0	72	95	0	389	460	0	3.97438
184580	152975	87	81428	65504	88	28646	22822	71	72	115	0	4	67	0	-68	399	0	3.98031
56810	51374	72	22301	19961	57	9525	8676	39	-49	103	0	120	80	0	-478	124	0	3.9813
31715	28034	63	8994	7943	39	4506	4015	30	-30	103	0	5	52	0	486	794	0	3.98427
28927	28647	53	15301	13765	46	5404	4953	31	-129	67	0	9	46	0	241	659	0	3.98922
48057	42256	71	21269	18905	54	7141	6303	37	-34	49	0	19	95	0	0	292	0	3.99417
361433	218997	127	175652	104528	129	57980	34709	124	842	845	0	606	535	0	-34	727	0	3.99713
192830	148511	96	74437	57458	91	34925	25631	88	-17	77	0	-43	44	0	-401	167	0	4.00109
57877	51530	79	32029	28428	72	8580	7559	38	-12	116	0	-24	43	0	-2187	0	0	4.00109
118211	101346	87	50471	43569	80	12234	10434	44	40	165	0	-44	78	0	-60	591	0	4.00505
79336	66518	79	30743	25568	76	14989	12251	48	-17	104	0	-35	70	0	-586	163	0	4.00604
274111	173571	105	110234	70279	103	34456	21611	93	390	378	0	99	281	0	-455	193	0	4.00802
167040	128538	102	68691	52821	87	24900	19063	65	4	61	0	127	104	0	-52	273	0	4.01099
345726	215639	116	154431	99501	116	60090	38465	113	431	695	0	411	633	0	963	872	0	4.02088
333782	217259	124	102675	67670	115	48846	31697	112	343	822	0	508	598	0	-6027	0	0	4.02088
252341	170601	103	102220	69610	99	31900	21313	89	-65	276	0	92	229	0	-18	717	0	4.03374
140712	119470	89	62040	53435	82	20892	17476	52	252	133	0	42	60	0	341	541	0	4.0377
97191	86076	82	43362	37919	77	14774	12855	46	15	113	0	43	93	0	-280	394	0	4.04265
56091	49882	82	19121	17111	49	5539	4878	32	-59	74	0	-35	67	0	-326	247	0	4.0565
102658	87406	93	49985	43887	77	16888	14445	50	-130	50	0	-18	48	0	-73	452	0	4.06144
268440	179906	110	106957	73328	104	45491	28532	102	112	630	0	310	475	0	35	755	0	4.06342
36662	33522	63	22421	19876	56	5909	5260	34	-172	29	0	56	68	0	12	502	0	4.06837
203326	155082	95	71802	54021	92	28521	21244	75	46	121	0	147	122	0	-282	186	0	4.07431
256279	172498	106	96448	65232	100	36590	24782	96	89	208	0	243	363	0	-752	285	0	4.0753
124667	105186	90	56362	48529	80	17606	15032	49	222	158	0	-15	49	0	-116	253	0	4.07925
44409	39809	61	13442	11950	44	6715	5955	36	49	73	0	3	69	0	-265	347	0	4.08123
61793	55368	81	40467	36248	73	11597	10094	42	-94	84	0	-98	67	0	-69	368	0	4.08222
182123	138818	94	70064	54315	88	25206	18784	67	57	126	0	75	90	0	177	554	0	4.08618
162235	126113	90	70759	54897	88	31020	23979	85	-31	31	0	13	100	0	326	505	0	4.09014
29806	26018	66	11509	10314	42	5200	4762	31	17	67	0	22	49	0	80	553	0	4.09113
44898	39584	70	18361	16396	52	6692	5712	35	82	128	0	-53	58	0	592	536	0	4.09805
172670	130265	89	68278	51141	87	26352	19774	65	-158	62	0	-56	36	0	-673	281	0	4.09904
75792	67206	82	30424	26680	72	14073	12564	44	-58	158	0	-5	63	0	-355	320	0	4.11685
370041	226329	132	375073	226951	130	109356	64531	123	1682	1559	23	1280	1200	19	773	817	0	4.11883
94239	83881	77	35727	31069	75	12729	11189	43	-19	82	0	60	88	0	-16	602	0	4.12081
121975	107341	82	51461	44984	79	20978	17984	55	-64	160	0	47	49	0	175	608	0	4.12378
124448	109384	80	49148	43179	78	22578	20012	55	-129	76	0	-6	39	0	-3475	0	0	4.12378
63800	57716	73	24857	22346	60	9300	8249	38	33	107	0	-14	48	0	-142	155	0	4.1307
86687	77649	81	29905	26666	73	15665	13287	47	-124	28	0	-61	39	0	-1595	0	0	4.1307
303284	192352	111	98063	66289	106	47772	30351	104	231	508	0	-1	443	0	406	549	0	4.13169
46098	41450	72	18051	16249	51	7372	6628	37	-45	79	0	32	75	0	-480	193	0	4.13664
60691	53394	78	17460	15489	49	9329	7954	40	-22	120	0	44	71	0	-226	335	0	4.14356
34327	31191	56	14412	13102	45	5307	4657	34	185	114	0	94	89	0	-874	88	0	4.14356
201826	146524	102	83981	62628	92	31123	22065	79	-56	141	0	22	162	0	-1809	197	0	4.14356
323123	204953	114	120387	76503	108	57309	36414	105	312	697	0	262	731	0	-44	268	0	4.14851
226045	158249	101	86270	59610	98	37377	26363	95	113	319	0	131	240	0	-2386	0	0	4.14851
47655	43828	63	17269	15489	49	7388	7051	35	-11	60	0	-8	53	0	-143	236	0	4.15049
171254	137902	88	79092	63827	86	26736	21116	64	94	97	0	-27	59	0	706	643	0	4.15741
88779	78376	88	34348	30302	75	12542	10952	43	-78	64	0	-88	25	0	203	855	0	4.16731
53230	47727	80	16297	14742	46	7729	6972	37	-149	27	0	77	86	0	345	733	0	4.17522
112850	97736	84	40356	35207	78	16851	14773	51	38	88	0	-173	28	0	394	745	0	4.18116
213012	154289	104	84770	62006	92	31262	22520	87	204	192	0	-10	68	0	-904	0	0	4.18215
74251	66129	78	31934	28542	74	9743	8573	39	-6	96	0	27	58	0	-5070	0	0	4.18314
49296	44370	71	23112	20795	54	7665	6606	37	-54	91	0	37	60	0	498	501	0	4.18809
182878	142217	97	77042	59417	90	29697	22543	77	127	191	0	-17	103	0	-2305	0	0	4.18908
197117	150666	92	82710	61486	91	28143	21019	80	124	134	0	11	103	0	289	887	0	4.19699
80724	75003	68	30251	26966	65	12448	10755	42	-68	98	0	19	59	0	-5324	0	0	4.19699
161792	136008	86	51582	42456	83	24185	19410	66	34	86	0	33	126	0	1511	1819	17	4.19699
195316	148306	90	59425	44392	88	24175	17918	60	-63	115	0	-11	71	0	-10687	0	0	4.19699
194694	148774	96	73748	55664	90	32464	24768	81	295	150	0	33	98	0	-133	312	0	4.20293
50178	42384	86	20443	18304	54	7720	6729	36	1	59	0	-7	70	0	288	292	0	4.20886
140060	116840	86	72692	60978	83	21949	17387	56	-180	93	0	96	100	0	852	687	0	4.20985
56977	50549	73	20393	18381	51	9129	8041	39	-14	90	0	-18	97	0	-2462	0	0	4.20985
67935	62274	72	27278	24351	61	10661	9167	40	-58	57	0	-41	33	0	-3444	0	0	4.20985
294063	199223	110	122677	84496	107	39895	26947	104	335	644	0	201	427	0	249	536	0	4.21183
53952	48490	72	14772	13265	45	8365	7699	37	-31	103	0	-38	41	0	-131	171	0	4.2148
27794	24841	64	12565	11479	43	4660	4176	31	70	118	0	-75	42	0	-248	240	0	4.21579
171749	131507	90	70665	55365	89	25684	18796	65	41	117	0	-33	80	0	-110	413	0	4.21876
59628	52958	73	26447	23910	61	9518	8067	41	-5	72	0	-63	38	0	-372	95	0	4.21975
344361	188950	124	172683	97069	120	46451	25842	114	593	639	0	441	509	0	-107	404	0	4.22173
66786	59009	79	22390	20023	53	10880	9082	43	-112	106	0	57	86	0	-293	84	0	4.2336
85823	74019	77	37819	32622	76	14630	12731	45	0	68	0	86	54	0	-468	67	0	4.24052
208636	151587	97	103200	74552	92	36309	25541	87	10	105	0	-24	187	0	-131	383	0	4.2425
48495	42805	75	17853	16075	48	5732	5187	33	71	109	0	45	71	0	44	386	0	4.24448
81769	72337	81	31611	27321	74	12673	10710	47	198	190	0	-107	53	0	-196	472	0	4.24646
49932	43773	73	21772	19459	55	6416	5574	35	45	80	0	-14	61	0	-1491	520	0	4.24646
218387	154606	95	97762	69831	95	31465	21698	84	242	397	0	166	260	0	469	671	0	4.25536
183362	142146	93	62980	47751	89	26631	19649	70	35	64	0	85	92	0	20	512	0	4.25734
34200	30172	69	15412	14055	45	4768	4170	32	-93	47	0	-26	46	0	257	449	0	4.26328
175985	137329	92	67323	51547	89	28362	22087	73	29	209	0	20	119	0	-208	626	0	4.26823
151564	125849	88	64254	52758	84	23902	19159	63	26	119	0	55	120	0	353	1215	6	4.27218
46922	42374	70	18626	16880	49	6760	5924	35	42	93	0	-53	20	0	-55	293	0	4.27515
49339	46314	74	21501	19402	53	7225	6431	35	-88	104	0	58	100	0	-463	296	0	4.28801
184173	151589	99	72247	59878	86	24355	19659	58	138	172	0	53	122	0	635	600	0	4.29494
289818	191017	106	114770	77427	105	48914	32453	102	303	798	0	225	530	0	-5901	0	0	4.29494
258043	164945	112	148531	109147	103	38135	25364	99	50	432	0	131	357	0	49	589	0	4.30681
127494	108897	83	53175	46417	81	15238	13292	48	8	71	0	-104	45	0	-439	421	0	4.30978
266497	181748	107	118483	85021	101	34053	24229	95	257	453	0	-29	280	0	13730	4454	114	4.30978
221897	182566	91	94375	77896	91	33864	26770	86	-80	135	0	56	241	0	-741	119	0	4.31176
148681	126491	84	53897	45481	83	20558	17924	51	-73	113	0	74	125	0	68	643	0	4.31671
166527	133839	89	65767	51469	85	25875	20031	67	-2	221	0	10	88	0	-5267	0	0	4.31671
183504	140019	105	98090	76009	91	28737	21640	70	-36	134	0	34	119	0	60	850	0	4.31967
71295	64167	73	34164	30061	74	12324	11067	43	-40	61	0	-51	37	0	-275	231	0	4.32165
209751	159838	92	94626	74433	92	34838	25719	89	70	169	0	71	106	0	386	463	0	4.32363
48256	44269	66	16941	15633	46	6617	5996	34	74	96	0	1	79	0	-5716	0	0	4.32363
194827	147347	101	76810	58452	90	32518	24780	80	35	170	0	-33	177	0	-2201	0	0	4.32363
76005	67158	75	35519	31543	74	7051	6678	35	27	76	0	16	49	0	-33	304	0	4.32561
271095	183827	101	101247	71833	101	44702	30762	98	250	655	0	118	426	0	-129	448	0	4.33056
182510	153758	93	113995	95752	89	39269	32814	82	-226	207	0	135	76	0	-6	352	0	4.33452
421417	254441	151	175006	117484	142	68985	42147	141	1475	1050	6	796	606	0	620	4469	6	4.33748
120549	105185	84	54486	47562	80	18404	15755	51	109	136	0	-15	68	0	78	266	0	4.34144
43574	38950	68	18683	16777	51	6567	5667	35	-143	80	0	-33	56	0	-261	204	0	4.34441
171988	145127	99	85045	72796	85	20680	17583	54	44	141	0	16	76	0	320	577	0	4.3543
316622	184291	115	139035	83544	114	46432	24799	110	471	548	0	524	400	0	-77	474	0	4.36024
123846	106796	84	52496	45235	80	17451	15052	50	162	147	0	98	165	0	365	693	0	4.36717
266552	190200	107	127256	90745	99	65369	47022	96	318	746	0	231	655	0	493	402	0	4.37706
172548	141888	89	76103	61208	87	23956	19358	61	142	183	0	59	86	0	-3421	0	0	4.37805
227152	161420	99	95385	65969	98	45117	32958	94	22	524	0	51	309	0	200	833	0	4.38399
134927	116938	82	54958	47602	81	18495	15731	49	-22	100	0	-22	63	0	-246	331	0	4.38794
94288	83924	77	34174	30060	76	15593	13546	47	17	106	0	-3	57	0	-15	448	0	4.38893
85641	77059	88	27893	24596	68	13725	12025	44	30	110	0	-30	78	0	-2151	0	0	4.38893
130443	113861	85	56557	48192	82	19180	15903	57	82	111	0	86	70	0	116703	106049	97	4.38893
123408	107911	84	54586	47236	80	18709	16161	51	-23	60	0	33	83	0	-231	378	0	4.39091
207530	169794	99	110803	90900	92	26362	21878	68	185	252	0	57	193	0	-1312	52	0	4.3919
187184	138920	92	73159	54268	91	27376	20249	74	246	146	0	119	141	0	206	754	0	4.39883
35287	33916	66	15050	13957	43	5859	5200	34	41	81	0	-12	55	0	-1610	0	0	4.39982
185988	141145	95	56743	42356	88	23151	16512	57	15	230	0	-17	176	0	-229	369	0	4.40179
54196	49956	72	22375	20016	54	8159	7254	38	-294	1	0	-45	41	0	433	1118	4	4.40278
127489	113350	82	26562	23255	62	24751	21196	60	71	113	0	-24	60	0	28	767	0	4.40575
273978	186010	114	113082	80672	102	38099	25937	97	97	537	0	262	538	0	-2856	0	0	4.40575
135080	117737	83	52008	45358	79	25484	21521	74	112	114	0	-12	71	0	-162	261	0	4.41466
151672	130130	89	73654	63652	83	26202	22222	63	-32	112	0	-38	76	0	-2312	0	0	4.41466
31608	29978	57	17123	15423	49	5416	4669	33	-10	103	0	-95	29	0	213	529	0	4.41664
171074	132941	97	70208	54361	87	25050	18722	68	-19	81	0	24	110	0	-254	133	0	4.41861
141607	122087	99	53424	46256	81	21338	18427	55	59	104	0	42	68	0	-328	81	0	4.42257
83509	73973	79	26417	23499	64	11535	9755	42	176	172	0	-4	60	0	570	621	0	4.43247
235362	167851	107	146660	110633	100	48844	36911	95	380	418	0	94	403	0	-1083	431	0	4.43247
293030	185654	101	109170	71341	101	44249	27532	97	190	604	0	294	608	0	-10334	0	0	4.43247
110874	96451	89	43256	37798	77	19966	17019	52	-195	51	0	26	64	0	67	178	0	4.43543
44211	39637	76	12474	11365	42	8025	7111	37	103	134	0	29	96	0	-52	295	0	4.43741
159309	123865	87	74800	57880	86	28628	22314	81	-50	116	0	-21	137	0	-901	190	0	4.4384
59756	54088	74	25673	22810	61	9968	8729	40	77	131	0	-15	50	0	242	372	0	4.44533
44138	40137	63	19092	17047	49	7593	6787	37	103	175	0	-145	0	0	21	298	0	4.45027
127836	108232	81	40746	33021	81	25095	20675	62	137	142	0	125	66	0	346	349	0	4.45126
290889	190652	110	125154	79911	105	44630	29806	100	319	565	0	271	502	0	-905	0	0	4.46215
58734	55944	67	26463	24039	59	7352	6746	35	33	110	0	-98	40	0	-6400	0	0	4.46314
160235	126464	100	69675	54461	86	24619	19032	63	-2	131	0	117	126	0	-142	261	0	4.46512
134187	116166	88	59517	50967	82	16302	13870	47	61	101	0	31	45	0	117	623	0	4.47006
160240	126217	90	64489	48241	87	24164	18868	61	163	227	0	8	188	0	276	950	0	4.47699
260427	179133	101	96122	65000	98	35662	23433	93	123	358	0	231	439	0	-5317	0	0	4.47798
267257	136978	113	109114	54039	111	46700	22929	108	528	498	0	380	321	0	682	416	0	4.49183
157908	129872	85	66312	52788	85	27227	22146	71	-89	75	0	51	187	0	-40	532	0	4.50073
209687	152283	98	76919	55063	94	29428	21454	75	41	374	0	66	195	0	70	514	0	4.50172
291834	187045	117	107968	69504	114	43361	26965	109	816	727	0	281	399	0	-21	296	0	4.50469
44498	41995	64	27358	25192	68	8865	8211	37	-102	49	0	-27	30	0	-41	287	0	4.50865
155566	125212	87	63260	50954	86	26472	20964	72	86	130	0	-89	94	0	-133	395	0	4.50964
42125	37373	74	18607	16995	49	5378	4572	34	-198	7	0	33	43	0	174	498	0	4.51162
190365	138571	92	93830	70093	92	30153	20637	81	-65	300	0	31	153	0	-702	254	0	4.51261
174273	131690	100	58941	43482	91	24130	18484	67	71	288	0	1	238	0	137	804	0	4.51557
291091	201615	114	118166	84109	111	45239	31910	107	625	836	0	408	583	0	289	314	0	4.52052
214561	153946	97	84058	60023	95	26474	18841	70	189	507	0	32	339	0	671	572	0	4.52349
127443	110321	82	63665	55694	82	17720	15152	50	20	70	0	-31	70	0	-209	176	0	4.53536
142209	119544	90	55210	47105	83	22493	18145	54	20	131	0	-18	119	0	-1023	174	0	4.53635
242643	180326	104	96279	70662	96	34653	25774	90	210	485	0	187	348	0	-6686	0	0	4.53635
115494	104785	79	55306	49286	77	22421	20015	52	6	137	0	-52	97	0	-12316	0	0	4.53635
111015	98827	81	55971	49628	79	17754	15812	49	-149	58	0	-109	22	0	352	1122	6	4.54031
65878	58205	83	19344	17294	50	9618	8842	39	119	108	0	-80	66	0	412	924	0	4.54328
47222	43721	70	22636	20661	53	7348	6487	36	38	151	0	33	74	0	-621	431	0	4.54328
205701	147491	96	118176	90029	94	24137	17321	65	14	387	0	135	153	0	-2574	0	0	4.54328
133956	119080	80	72443	63909	81	28756	24135	72	98	90	0	-61	32	0	72	283	0	4.55416
130893	114142	81	52239	45354	80	14328	12258	46	-49	168	0	15	53	0	-490	433	0	4.55515
154053	133996	92	79898	69113	83	23081	19372	62	126	102	0	15	103	0	-784	6	0	4.55713
274011	186666	103	98387	66876	99	47914	32044	97	152	581	0	240	499	0	-329	325	0	4.5601
173782	139992	90	66576	53341	88	26314	21017	63	12	254	0	30	100	0	-1449	12	0	4.56109
166127	127793	94	63573	48930	88	25839	20095	65	265	245	0	166	230	0	-4018	0	0	4.56109
136826	112282	87	54477	44405	83	19138	14756	56	-143	34	0	85	119	0	832	791	0	4.56999
186648	157503	87	108088	91691	88	25885	21047	62	337	338	0	66	186	0	-64	239	0	4.5789
179753	149331	91	79078	65682	86	32230	26428	84	70	94	0	43	189	0	203	479	0	4.58186
278806	174797	110	108678	67812	103	41364	27578	99	413	629	0	243	375	0	837	721	0	4.58483
207789	148170	95	69741	48337	93	30463	21349	81	-94	373	0	90	465	0	420	462	0	4.5878
267903	178188	105	101291	66862	103	37471	25303	97	179	414	0	272	500	0	745	547	0	4.59374
191963	146246	92	72531	53862	90	31463	22494	82	220	464	0	-4	225	0	-204	286	0	4.61056
210985	160345	94	82563	61979	90	30021	22850	75	92	371	0	63	309	0	-6948	0	0	4.61056
49731	43482	78	29730	26954	70	5398	4931	32	32	128	0	17	56	0	-81	267	0	4.62441
151132	131961	83	70307	60645	82	23616	20310	56	38	133	0	165	97	0	-133	275	0	4.6254
47490	44997	66	17121	15659	46	7098	6199	36	-42	103	0	-6	55	0	-306	250	0	4.62836
23645	22658	44	38956	34012	67	242	157	0	-169	0	0	13	56	0	-255	47	0	4.62935
63972	57389	75	18300	16750	48	10769	9434	41	-172	21	0	25	48	0	-533	280	0	4.62935
150711	130099	88	56465	48659	83	18890	16333	49	67	117	0	93	137	0	-549	343	0	4.63034
58099	52725	74	24673	22168	61	5549	4815	34	121	130	0	-80	69	0	-243	345	0	4.63232
133034	106328	86	51260	40102	83	22659	17170	60	92	210	0	-36	151	0	-1140	239	0	4.63232
39278	35413	70	20609	18913	53	6614	5859	35	-83	44	0	-33	49	0	-208	178	0	4.6343
195021	149466	91	82740	61330	89	28289	21753	75	221	258	0	79	203	0	-1	501	0	4.63529
64851	58342	76	23331	21144	56	8177	7312	37	102	118	0	-56	47	0	-191	243	0	4.64222
129226	114793	81	61206	53396	81	16850	14094	47	-47	104	0	-75	30	0	-1482	102	0	4.64321
82750	74023	78	25586	22778	61	13617	12196	44	67	160	0	50	65	0	648	710	0	4.64815
42423	40543	66	20905	19142	54	6035	5564	32	-9	73	0	7	112	0	-309	567	0	4.65211
42374	38269	72	20840	19032	52	5703	5211	33	-127	31	0	43	91	0	151	526	0	4.65508
363420	215921	147	151665	90893	139	79924	48085	137	1759	1222	15	1009	741	0	4078	19977	12	4.66299
143619	121656	95	59292	51270	84	21061	18259	52	-97	154	0	76	184	0	870	685	0	4.66596
164739	138897	93	74686	62937	85	22083	18187	52	-80	186	0	-22	108	0	-354	107	0	4.66992
37544	31698	79	13951	12789	43	4164	3664	29	-18	91	0	-3	68	0	20	380	0	4.67388
152651	127754	87	77669	65008	85	24523	20691	61	121	280	0	61	173	0	342	506	0	4.67783
134048	114029	90	56516	48602	82	24909	21174	58	26	156	0	94	156	0	-332	237	0	4.67882
216183	160848	94	73015	53548	91	32055	23293	76	47	514	0	123	335	0	-4435	0	0	4.67882
162007	124896	104	58718	47136	86	21773	17261	59	167	204	0	7	113	0	-229	190	0	4.67981
346271	220923	118	142511	91075	117	63118	41275	115	1139	759	0	862	747	0	-8901	0	0	4.67981
64752	58012	75	23802	20908	60	11602	9971	42	108	97	0	-30	68	0	121	904	0	4.68278
25340	22736	60	9618	8879	38	4240	3922	28	102	94	0	-76	11	0	326	791	0	4.68377
78627	71236	81	17598	15962	46	12728	11171	44	120	114	0	-18	60	0	65	658	0	4.68872
166359	140068	101	71588	61230	84	32611	26677	78	-65	264	0	19	159	0	1082	833	0	4.69169
82955	73954	90	35999	32105	73	9767	8465	41	-58	99	0	69	96	0	193	465	0	4.69366
64038	58852	68	19977	17887	52	10106	9044	40	-31	97	0	72	63	0	-104	253	0	4.69564
260839	172768	109	100692	66442	101	40347	26288	96	211	545	0	240	513	0	227	524	0	4.70356
153437	122967	89	63382	50897	85	24637	18909	62	-166	277	0	92	191	0	-3818	0	0	4.70356
318303	213114	130	117311	76657	116	48073	32533	111	981	986	0	512	474	0	658	631	0	4.70653
171378	137120	95	71693	56549	88	27008	20589	69	104	240	0	24	186	0	-273	497	0	4.71048
33811	30222	66	13288	12061	43	4629	4197	31	140	153	0	-15	84	0	-540	32	0	4.71642
333295	218835	111	128040	86166	106	50519	31718	102	609	744	0	391	587	0	30	185	0	4.71939
253051	172396	103	83004	55589	99	35295	22671	89	89	537	0	302	496	0	-7872	0	0	4.71939
61285	55693	73	27749	24910	71	8714	7867	37	30	81	0	24	89	0	1077	1115	5	4.72236
150998	129567	92	63238	54697	82	19439	16133	52	9	208	0	85	127	0	94	544	0	4.72434
176287	141220	86	73093	55030	86	28963	22128	76	-120	143	0	-83	172	0	-303	332	0	4.7273
272993	186755	96	109255	74066	97	46977	30396	94	386	699	0	425	666	0	-5679	0	0	4.7273
279032	195136	97	102086	71187	98	42213	28934	95	383	595	0	136	376	0	-17672	0	0	4.7273
137145	118354	88	48069	41819	81	22329	18810	55	163	309	0	-26	109	0	-752	101	0	4.72928
179389	142997	104	67635	54678	88	25927	20190	62	94	295	0	66	208	0	-253	376	0	4.73225
139591	122410	89	48427	42269	79	22435	19122	54	-12	93	0	43	124	0	-3854	0	0	4.73324
31264	28911	56	15913	14651	45	4956	4425	32	-17	84	0	80	70	0	-71	456	0	4.74313
47387	45526	56	18201	16543	48	6984	6259	35	104	115	0	17	93	0	-3	564	0	4.7461
240789	154758	103	111966	75129	103	43405	27594	99	360	556	0	341	435	0	-1002	139	0	4.7461
106209	94006	94	38365	33997	76	15566	13398	46	75	148	0	18	50	0	275	447	0	4.74907
219087	151583	105	69840	47910	101	35959	24561	95	546	348	0	129	359	0	174321	171022	115	4.74907
203207	160340	92	113878	91796	90	34980	28351	84	403	455	0	47	259	0	-105	400	0	4.75105
91678	76056	94	36656	29398	77	16914	13772	50	77	133	0	5	77	0	416	431	0	4.75699
439842	255547	154	179416	110350	145	49342	35389	120	5298	3591	45	2682	1720	31	10411	51326	19	4.75699
168734	141705	85	53658	44555	84	23917	19387	57	-138	216	0	114	82	0	-6893	0	0	4.75699
261191	180508	108	115053	82073	103	41907	29577	99	332	600	0	355	572	0	-807	317	0	4.75896
144554	115112	92	54377	42564	84	23775	18298	67	129	208	0	-15	70	0	86	396	0	4.76886
186736	139720	93	74722	55208	89	26747	19798	68	28	217	0	-31	174	0	148	522	0	4.77183
58609	54161	73	22110	20214	53	6482	6146	34	-2	75	0	17	25	0	552	418	0	4.78964
121525	107263	89	41088	36344	79	21843	19367	56	-160	79	0	-76	106	0	-26	274	0	4.79458
93353	84241	76	35647	31993	74	15271	13606	45	-101	92	0	74	90	0	-426	88	0	4.79854
96898	84895	79	38474	34656	75	11919	10567	43	110	117	0	36	45	0	-2336	0	0	4.79854
133303	117611	95	62658	55052	80	23413	20254	58	-7	134	0	-4	73	0	355	611	0	4.80942
33998	33056	67	17055	15878	45	4259	4213	29	42	84	0	24	78	0	-5111	0	0	4.80942
51066	46058	66	17447	16052	46	5329	4795	32	-34	138	0	10	64	0	-2830	0	0	4.80942
228051	161820	109	92675	66864	97	31006	21797	81	423	530	0	348	445	0	-1150	163	0	4.81041
81241	71047	76	31025	27765	73	8368	7059	39	51	95	0	-12	66	0	351	679	0	4.81536
121418	107622	81	40344	35704	79	20046	17416	50	214	224	0	20	125	0	-98	290	0	4.81833
150982	129785	87	69596	60352	82	25251	21381	60	218	257	0	70	207	0	-4492	0	0	4.81833
160415	126209	103	48385	38599	84	23353	18205	58	20	251	0	107	316	0	25	453	0	4.82723
62698	55424	77	29577	26824	71	9515	8340	40	131	126	0	-134	12	0	-231	144	0	4.82921
284771	196205	104	116239	81411	104	47561	33903	100	730	869	0	447	660	0	-2281	0	0	4.82921
45177	41412	70	19587	17760	50	6932	6488	35	-36	113	0	-66	35	0	540	704	0	4.83515
131985	116790	84	67856	59663	82	23118	20317	56	-6	40	0	10	224	0	791	665	0	4.84108
50487	45145	77	18003	16436	48	5969	5669	33	-31	75	0	28	125	0	-200	412	0	4.84207
256991	173015	116	111104	75473	99	34626	22815	94	658	631	0	361	345	0	-334	298	0	4.84306
42427	40353	68	12586	11643	42	5757	5277	33	58	148	0	54	81	0	-276	279	0	4.84999
146200	126035	99	72404	63935	83	20253	17764	51	205	329	0	30	132	0	729	1239	6	4.85197
34481	31634	67	20490	18821	52	5589	5012	33	-57	79	0	-8	57	0	-586	342	0	4.85296
153111	119131	91	66415	51589	85	23836	17785	64	209	392	0	192	178	0	158	417	0	4.85493
196405	149877	92	82845	62873	91	35004	26718	87	101	294	0	35	391	0	-2	325	0	4.85889
40313	36701	69	15618	14332	44	5852	5407	33	-165	32	0	114	136	0	-112	478	0	4.86186
216204	161827	95	81519	61291	93	30778	22902	82	252	558	0	140	522	0	-184	182	0	4.86384
48493	46452	60	32278	29678	69	7068	6466	35	-17	148	0	-7	59	0	-5264	0	0	4.86384
54811	49755	72	23705	21410	56	9980	8989	40	-75	53	0	-29	69	0	-3573	0	0	4.86384
226951	161768	97	93885	66055	93	36095	25316	90	380	459	0	152	397	0	-4313	0	0	4.86384
212661	158056	90	109026	79068	92	34861	25714	86	143	427	0	122	453	0	-7788	0	0	4.86483
79796	77100	64	36235	33690	72	14306	12769	44	-18	108	0	-42	45	0	-13531	0	0	4.86483
161802	135698	85	75813	64270	85	23116	18781	57	260	301	0	76	155	0	-323	784	0	4.86582
74647	69760	74	20481	18544	51	11113	9973	40	-9	101	0	63	103	0	-136	429	0	4.86879
202295	155258	102	68367	53228	91	27960	21250	69	164	407	0	203	405	0	-801	36	0	4.86879
153006	120786	87	60393	48067	85	21374	17126	59	94	194	0	51	269	0	-108	470	0	4.87175
206577	156423	95	91242	67597	94	26987	20191	71	406	631	0	156	341	0	169	557	0	4.87769
60117	57322	62	26882	24629	57	7100	5942	37	-150	35	0	15	66	0	-5982	0	0	4.87769
95318	85915	78	44292	39264	77	13435	11401	45	-20	68	0	-59	69	0	-3005	0	0	4.87769
43357	37712	75	20443	18739	52	5590	4785	33	-37	90	0	92	96	0	-211	278	0	4.88066
205969	156766	92	83953	65460	91	31603	23632	83	102	415	0	178	364	0	-1163	177	0	4.88165
130188	115239	82	52839	46388	80	20433	17698	55	63	182	0	27	127	0	-209	450	0	4.8866
151437	125754	90	47603	38719	83	22772	18215	58	150	318	0	171	255	0	-414	158	0	4.88857
192115	152020	103	72279	57891	88	27703	21795	71	195	478	0	-1	202	0	237	731	0	4.8955
191958	153839	94	52753	41870	87	30562	23920	82	283	396	0	274	453	0	-3137	0	0	4.8955
273448	183250	107	118501	76606	101	46675	29616	98	298	708	0	390	541	0	-774	413	0	4.89748
182746	139320	95	56787	41552	90	27296	19996	66	141	374	0	61	217	0	-176	114	0	4.90638
179557	140513	107	73761	57100	107	29874	22761	88	162	301	0	104	249	0	286712	216463	107	4.90737
112754	100650	78	48661	42244	77	19493	17426	51	10	266	0	31	70	0	-446	136	0	4.90935
88194	76370	80	39600	33039	78	15622	13401	48	36	181	0	-34	67	0	-2026	68	0	4.90935
39606	36103	64	17170	15907	48	6325	5701	35	-26	55	0	50	84	0	-841	20	0	4.91034
205210	156095	94	79876	58104	90	35641	26770	86	141	384	0	165	405	0	409	430	0	4.91331
29024	27414	57	14156	13218	43	5299	4957	32	-11	99	0	-155	29	0	-1264	142	0	4.91331
86477	77857	81	30287	27194	73	15044	13804	46	170	89	0	168	104	0	-242	376	0	4.91529
192112	159600	93	81580	68492	87	19809	16899	50	138	253	0	136	223	0	-950	16	0	4.91628
118857	104964	80	51669	45232	78	17003	14832	48	-11	208	0	4	76	0	84	428	0	4.93211
276042	182915	106	116338	77713	102	31059	19923	82	437	530	0	310	338	0	333	532	0	4.93903
162850	139546	90	76149	65166	83	19982	16635	50	159	242	0	30	239	0	661	921	0	4.942
74031	65076	77	32346	29288	74	13223	11964	44	91	139	0	-12	74	0	-350	237	0	4.95288
165989	138690	84	64196	52966	84	27024	22827	68	144	299	0	74	141	0	168	730	0	4.95486
49275	44595	81	20481	18634	49	7089	6529	36	-4	101	0	60	63	0	-2366	0	0	4.95585
41749	36845	73	14115	12934	44	5598	5012	32	111	167	0	14	79	0	-1550	0	0	4.95585
73947	66948	74	33970	30595	72	11008	9940	41	-17	72	0	94	88	0	29	428	0	4.95684
128168	115882	80	55867	49189	79	21380	18083	52	174	136	0	-42	68	0	85	466	0	4.95882
269735	178671	107	105420	69016	106	40664	25852	101	673	715	0	607	516	0	139	515	0	4.96674
135690	116105	90	49157	41630	80	18685	16214	50	69	244	0	-15	64	0	-106	309	0	4.97069
165836	139953	91	61770	53548	84	20411	17629	53	193	345	0	83	239	0	-479	180	0	4.97267
31384	30190	48	14069	12912	44	6064	5385	33	60	86	0	-33	80	0	-736	306	0	4.97366
387469	205047	144	163188	88952	142	61403	33013	138	1172	789	0	937	576	0	37410	123467	26	4.97663
217517	158552	112	86197	62359	95	31695	23797	85	346	606	0	207	436	0	-2301	0	0	4.97762
134300	114676	92	58676	49942	81	19268	16076	51	146	365	0	-19	151	0	-152	436	0	4.98059
183829	140034	90	86367	66541	89	29303	22006	73	399	431	0	242	366	0	-3512	0	0	4.98059
89586	79244	88	25247	22728	58	17663	16716	49	-96	79	0	-82	107	0	-2993	0	0	4.98158
229885	182000	95	97496	77091	93	40441	31828	90	393	672	0	300	516	0	-67	287	0	4.98356
204572	152861	102	55179	41252	90	26084	19514	69	284	463	0	197	485	0	-94	362	0	4.98454
172900	145290	97	83658	71858	86	24039	20273	61	432	364	0	157	253	0	-303	353	0	4.9885
254431	168085	99	97495	62866	98	36393	23548	95	335	478	0	381	507	0	-4658	0	0	4.9885
419453	234186	145	198482	111771	144	72126	41182	140	1426	848	0	1170	857	0	43591	155162	28	4.99444
71843	64813	78	32295	29091	72	11573	10112	43	-32	65	0	-24	42	0	835	570	0	4.9984
77087	71172	73	29441	26456	71	10254	9157	40	59	127	0	113	88	0	-965	61	0	4.99939
51135	45278	70	12629	11514	43	8485	7473	39	71	99	0	-80	57	0	47	620	0	5.00038
111842	100049	85	49652	43793	77	17972	16029	49	176	137	0	132	169	0	-212	341	0	5.00433
247707	169836	103	121595	85219	100	45418	31680	95	437	663	0	358	398	0	-545	179	0	5.01027
74974	68109	90	37169	33563	73	9503	8387	39	29	199	0	-87	43	0	-582	176	0	5.02709
205165	154603	96	83410	63770	96	26928	19998	67	233	433	0	319	364	0	-2512	37	0	5.02709
165457	130258	94	63760	50696	86	24384	19307	66	241	379	0	46	222	0	185	569	0	5.03896
138930	113175	87	68840	56394	83	21974	17499	54	195	400	0	104	223	0	-1784	272	0	5.03995
163497	139774	86	71902	61445	84	26245	21826	68	80	406	0	79	263	0	213	327	0	5.04193
142066	127058	80	59679	52501	80	18278	15814	50	9	308	0	57	164	0	-225	342	0	5.04688
140572	122126	87	49565	43313	81	21725	18334	53	184	295	0	82	171	0	388	845	0	5.04886
47737	45605	51	9610	8916	38	7248	6337	36	7	76	0	-22	57	0	-552	132	0	5.04886
182424	144718	87	67579	52966	87	23100	17514	59	62	384	0	109	306	0	589	689	0	5.05281
309575	186780	122	122913	73267	124	42846	25649	118	535	391	0	568	529	0	11679	5443	112	5.05281
55737	51348	70	12038	10820	41	9571	8065	38	-141	32	0	5	76	0	200	467	0	5.05776
59990	53473	76	19177	17593	50	7334	6467	36	141	119	0	-15	79	0	231	415	0	5.05974
50185	45570	61	26396	24282	69	5742	5035	34	7	87	0	-1	72	0	244	460	0	5.06172
185525	139061	107	81515	60401	98	23527	17779	62	379	503	0	390	400	0	61674	56854	71	5.06172
180016	140114	98	76352	58268	90	27867	21636	74	42	350	0	204	340	0	-55	243	0	5.06567
53180	48406	74	23213	21268	57	7648	6747	36	174	119	0	59	72	0	-17	208	0	5.06864
53086	49700	73	22965	21297	56	9076	8585	37	142	149	0	36	108	0	812	597	0	5.07458
55459	50951	80	18750	17184	48	8261	7535	36	-74	31	0	4	60	0	-685	63	0	5.07458
409631	218566	143	308575	177439	142	129655	78877	138	2731	1659	31	2053	1313	22	45164	184681	26	5.07458
80865	74025	76	49695	45277	75	12791	11251	45	-75	86	0	48	102	0	-1	193	0	5.07854
153563	134223	85	83201	72469	83	17695	14766	51	175	442	0	130	205	0	-386	321	0	5.07953
113064	100986	80	52596	46814	78	20016	17247	51	103	96	0	-84	85	0	676	959	0	5.09041
175153	148707	90	77138	65791	85	30061	25599	74	168	450	0	210	393	0	-3133	0	0	5.09041
46161	42387	79	19168	17480	50	7755	6684	37	34	94	0	-102	116	0	224	513	0	5.09734
80418	74433	77	27272	24424	65	12428	11339	43	0	163	0	-98	43	0	-194	146	0	5.09832
51211	47742	69	19420	17617	48	7045	6839	34	25	148	0	-8	47	0	-2022	0	0	5.09832
235135	165999	101	97278	71662	96	34921	24898	92	461	595	0	398	445	0	-180	303	0	5.10327
45282	41945	69	17416	15816	47	6482	5754	34	-22	177	0	-50	36	0	469	654	0	5.10921
503223	291349	160	286920	174614	154	98650	58878	147	2476	1659	24	1812	1084	18	233693	529433	40	5.11218
85525	77631	78	40138	35817	74	15441	13916	46	84	130	0	15	68	0	-636	45	0	5.11514
168258	137772	91	53965	43912	87	29826	23936	79	46	410	0	166	403	0	-58	357	0	5.12207
177634	135409	103	68400	51441	89	26033	20100	64	271	570	0	183	328	0	-5337	0	0	5.12207
152673	129502	83	59596	48348	82	20676	17057	52	8	302	0	19	324	0	959	824	0	5.12702
245790	167738	112	100521	71595	98	36632	25199	94	378	404	0	233	363	0	-689	82	0	5.13196
82998	74061	81	29781	26838	73	12194	10817	43	100	95	0	15	41	0	457	508	0	5.13394
27960	28282	55	9988	9365	39	4429	4013	29	84	112	0	-10	43	0	59	647	0	5.13691
254681	190615	101	117269	89964	98	40353	30342	94	521	884	0	389	665	0	-64	586	0	5.14384
165700	137236	89	70263	58041	84	23090	18462	62	117	549	0	148	418	0	-179	297	0	5.14779
335170	191157	127	148619	89044	119	47098	26168	115	815	660	0	657	551	0	568	5309	7	5.14878
191224	146504	99	79011	59226	91	24048	18444	64	331	503	0	232	265	0	36	276	0	5.15274
57849	52494	83	27518	25208	62	9103	8338	37	-9	110	0	7	112	0	-3128	0	0	5.15274
165898	141224	87	75532	65133	84	26598	23039	62	172	329	0	109	320	0	282	631	0	5.16165
233699	158460	101	94332	65126	99	33488	22179	95	229	420	0	386	514	0	-6352	0	0	5.16165
324182	201383	117	152556	97544	115	55048	34620	111	903	639	0	702	541	0	316	2591	4	5.16659
218979	149500	101	75454	52429	98	33300	22564	86	514	419	0	301	442	0	549	548	0	5.16857
153650	133958	85	72163	63257	84	21382	18277	54	274	400	0	117	273	0	284	742	0	5.17253
123392	112646	80	43063	38311	77	19104	17173	48	54	152	0	107	176	0	698	870	0	5.18638
61182	58294	71	22866	20999	53	11025	9954	40	-152	18	0	134	74	0	-3101	0	0	5.18638
184859	141558	94	76287	58511	91	32445	24061	88	148	502	0	212	371	0	265	552	0	5.19331
220262	177782	95	81795	64706	92	48123	37908	89	702	902	0	391	738	0	1034	865	0	5.19528
221615	181245	108	97560	80081	91	36594	28993	88	306	756	0	224	477	0	11238	5006	90	5.19528
238230	174642	99	99267	76008	95	27780	19873	70	559	703	0	288	507	0	387	855	0	5.19924
62672	57350	73	25439	23372	58	8284	7586	36	68	75	0	-74	68	0	-581	215	0	5.20023
154630	127632	87	60892	48897	87	20932	16788	55	44	446	0	188	196	0	-1908	0	0	5.20023
155643	134317	82	74811	64315	83	26737	22868	66	220	390	0	61	394	0	85	449	0	5.20518
160279	126909	89	67158	53421	87	24908	18994	62	415	490	0	55	236	0	285	784	0	5.20617
124325	97618	84	53185	41464	82	17934	14097	51	92	298	0	168	259	0	512	390	0	5.20815
202171	146040	93	88306	64544	92	28648	20793	76	406	597	0	88	273	0	165	428	0	5.21507
156279	132215	87	62579	52423	83	27900	23606	67	-108	419	0	130	311	0	783	728	0	5.21804
166695	136255	99	74899	61353	85	22799	18261	59	114	456	0	233	345	0	47	418	0	5.22101
113603	100531	88	43455	38696	77	16206	14390	46	35	101	0	-31	122	0	-870	251	0	5.22101
68407	62770	75	25953	23373	67	12000	10822	41	19	96	0	46	59	0	74	401	0	5.23684
281074	199198	103	68939	49835	98	41924	28611	96	701	712	0	498	538	0	821	590	0	5.23981
222159	166885	110	91520	71253	95	40893	29673	91	342	505	0	266	469	0	24738	9042	110	5.23981
308133	209755	101	133708	93000	103	62444	43953	101	860	989	0	574	518	0	-19655	0	0	5.23981
151971	123367	88	45398	36092	83	22748	18810	58	144	335	0	65	198	0	33	556	0	5.24772
279445	177571	108	107655	69059	104	44999	29323	101	599	752	0	538	527	0	-3490	0	0	5.24871
199132	143091	94	84220	58924	92	23999	16864	61	408	526	0	129	223	0	-10676	0	0	5.24871
185269	141514	91	83300	63218	90	27094	20599	70	56	258	0	78	283	0	521	400	0	5.25663
260242	174774	124	96855	62762	124	37985	25246	105	713	475	0	524	471	0	273276	207590	124	5.25663
271655	188085	106	101540	71125	101	42402	30553	97	697	611	0	546	551	0	429	561	0	5.26355
128560	114913	80	37085	33221	77	21763	19246	53	245	370	0	6	163	0	12	514	0	5.26454
268065	184188	109	107616	76191	105	35269	24379	93	690	698	0	359	345	0	-205	828	0	5.2685
48903	45911	66	25770	23860	59	8245	7518	36	20	68	0	-11	73	0	-1365	0	0	5.27048
101609	92155	83	38647	35052	75	16595	14682	46	-26	215	0	6	188	0	-1781	0	0	5.27048
132234	114008	86	63558	55775	80	19729	16816	50	-23	253	0	100	225	0	261	883	0	5.27444
262722	178796	104	105525	72015	104	43270	29837	101	772	674	0	450	323	0	-671	183	0	5.2774
220181	167297	93	92691	68328	90	32194	23334	82	253	510	0	323	466	0	-194	494	0	5.27938
158033	124983	88	73396	59076	85	22716	17717	59	129	374	0	56	300	0	-3729	0	0	5.27938
49720	43885	75	18187	16476	50	7025	6238	35	-128	99	0	53	98	0	242	270	0	5.28235
72600	67216	74	32908	29832	73	11062	9669	41	45	112	0	-60	110	0	145	864	0	5.28433
247801	178344	101	110349	78209	100	42774	31757	95	672	595	0	493	520	0	-140	417	0	5.28928
93843	84143	78	39097	34672	76	14544	13079	44	82	152	0	31	208	0	210	356	0	5.29521
169986	135180	98	48664	39362	84	26296	21198	66	175	453	0	195	319	0	150	468	0	5.30511
50447	45109	82	15647	14524	44	8619	8134	37	33	70	0	-26	51	0	-802	112	0	5.3061
106690	96777	77	39757	35922	76	18002	16468	48	234	119	0	61	235	0	-2074	0	0	5.3061
72330	66071	77	29270	26443	69	11231	9744	43	-19	79	0	85	98	0	209	512	0	5.31005
221935	167400	97	110247	84253	93	36110	27240	88	492	772	0	307	524	0	-1896	0	0	5.31005
38471	34308	69	19400	17869	50	4707	4397	30	10	187	0	1	99	0	-898	52	0	5.31104
78096	72261	76	24849	22318	62	11483	9858	42	-132	65	0	60	65	0	-553	39	0	5.31203
46083	39902	77	20439	18954	51	5662	5292	31	4	131	0	53	72	0	-35	347	0	5.315
247271	187409	103	143460	112382	102	37213	27532	98	908	864	0	586	565	0	533	749	0	5.31995
64149	60912	71	31279	28856	66	11455	10561	40	72	135	0	12	45	0	-7170	0	0	5.31995
270582	187618	106	109833	75705	104	41994	29584	99	847	833	0	329	459	0	-2328	0	0	5.31995
51913	46932	72	16752	15117	48	9434	8056	40	-134	71	0	38	67	0	358	434	0	5.32193
73327	68186	80	18446	16794	49	12631	11449	41	28	82	0	24	104	0	-81	201	0	5.32489
170807	136999	96	68800	55547	87	23484	18380	62	209	426	0	200	403	0	-25	368	0	5.33083
21533	20122	48	11898	11174	42	5003	4212	33	-24	78	0	-11	121	0	-289	70	0	5.33281
27681	27015	48	12792	12041	42	3628	3191	28	52	88	0	-15	64	0	84	447	0	5.33578
52184	48582	74	19537	17764	52	7392	7075	35	210	153	0	-51	79	0	991	852	0	5.33776
70097	65705	75	21403	19620	52	9194	8403	38	-93	78	0	-11	80	0	772	980	0	5.34072
124045	110533	82	45617	39774	78	19783	17347	49	77	218	0	13	265	0	-341	370	0	5.34171
39844	35755	66	15992	15089	45	5519	5330	31	13	134	0	7	52	0	-892	0	0	5.34171
57178	53647	76	19301	17667	51	8226	7143	38	-19	108	0	-25	51	0	116	531	0	5.34567
25911	25014	46	10457	9883	39	4322	4081	29	86	112	0	75	85	0	-657	263	0	5.34567
136720	119134	89	48095	42865	79	23456	20667	58	132	411	0	115	316	0	-62	334	0	5.34765
265566	175084	101	96831	63320	99	39044	25053	95	334	473	0	530	520	0	-24	369	0	5.35161
155186	130371	93	62770	52815	83	23392	20210	61	192	216	0	134	132	0	-138	275	0	5.35754
57187	49831	86	21329	19478	53	7972	7309	36	-106	87	0	14	86	0	-468	75	0	5.35952
67845	62788	73	27957	25213	68	11778	10875	41	-39	78	0	48	117	0	-62	258	0	5.36645
203709	153497	93	70443	51649	91	32178	24946	86	249	443	0	207	242	0	27	400	0	5.37733
217972	163215	109	71658	52203	91	33507	25609	86	241	501	0	326	478	0	594	627	0	5.37931
46636	43310	69	16387	15135	47	5683	5641	31	-10	138	0	49	86	0	-257	569	0	5.3803
176023	135095	88	74844	58199	89	28577	21612	75	81	340	0	74	312	0	-158	299	0	5.3803
125595	111029	82	48838	43455	78	18954	16628	50	107	297	0	68	270	0	-3423	0	0	5.38129
140978	115168	90	63180	51240	83	23643	19077	59	84	392	0	102	315	0	-1075	58	0	5.38129
40414	34425	79	14960	13819	47	6430	5545	35	59	119	0	-101	70	0	-692	226	0	5.38228
69251	63807	73	24133	21986	58	10203	9263	39	100	172	0	61	80	0	-1415	113	0	5.38327
71804	66801	72	32764	29831	71	9632	8661	38	-18	162	0	37	72	0	-2630	0	0	5.38327
258724	178452	103	103802	73378	98	42418	29142	94	618	731	0	382	472	0	-336	591	0	5.38525
281984	193027	103	116428	82035	102	40384	27630	98	537	677	0	392	472	0	160	468	0	5.38822
169677	134098	89	67130	53444	87	22863	17905	58	349	390	0	236	323	0	-45	212	0	5.39019
167585	125069	92	73053	56487	89	22929	16665	59	163	530	0	120	242	0	672	643	0	5.40207
180579	153121	90	77102	66678	88	27894	23000	68	402	493	0	337	339	0	-3234	0	0	5.40207
142199	115884	92	54961	44721	84	25875	20878	64	189	334	0	174	244	0	-23	596	0	5.40504
119796	107951	86	51597	46184	78	15989	14221	47	164	286	0	-111	122	0	-4657	0	0	5.40504
201518	152268	95	73463	55607	91	29592	22300	70	413	418	0	283	421	0	-258	313	0	5.40899
252979	176741	115	128279	90882	115	38947	25971	96	603	680	0	744	497	0	281863	212250	115	5.40899
245265	184212	105	117094	90823	103	42439	31068	94	420	547	0	566	536	0	22884	8465	115	5.40899
188987	155475	104	84632	69137	89	21526	18105	54	207	532	0	345	502	0	-588	103	0	5.42087
73425	69691	73	34895	31699	72	10747	9723	40	33	99	0	-27	90	0	-467	313	0	5.42284
259511	177393	99	105075	73920	97	35878	22705	93	860	860	0	615	575	0	-781	216	0	5.42482
138635	109094	96	53080	41846	83	20861	16178	53	103	275	0	167	267	0	104	762	0	5.43076
40636	39223	60	10684	9736	40	6856	6320	34	-19	103	0	43	93	0	-669	43	0	5.43175
38778	35383	79	11693	10889	41	3706	3323	29	-15	131	0	5	44	0	291	464	0	5.43472
88472	80072	80	31520	28563	75	12086	10939	43	123	297	0	9	117	0	15	360	0	5.44065
71276	65653	69	27764	25100	63	10034	8976	39	152	128	0	16	95	0	-2480	0	0	5.44065
146247	129422	82	71137	62540	80	17714	14602	47	-93	304	0	191	385	0	-5046	0	0	5.44065
119252	109008	80	44455	40090	78	20546	17852	55	264	445	0	173	322	0	-4533	0	0	5.44164
226472	163745	98	79879	57662	93	33269	24213	89	628	557	0	385	550	0	-451	225	0	5.44263
199948	171055	89	95108	82612	85	23785	19622	55	624	610	0	210	442	0	-6326	0	0	5.44263
52637	48378	81	22550	20801	60	7379	6942	35	-34	129	0	48	65	0	48	614	0	5.44956
40976	42020	46	18687	17281	48	8912	8388	37	147	141	0	45	89	0	75	389	0	5.4545
121849	109129	82	52714	46709	79	19572	17639	50	189	250	0	72	262	0	-26	725	0	5.45945
36590	34019	60	14464	13485	44	4795	4367	31	-103	129	0	-11	85	0	-188	225	0	5.46539
190282	141288	97	80101	60675	92	32938	23928	88	401	521	0	337	313	0	-445	284	0	5.46638
36238	33613	66	17214	15917	48	5677	5142	33	51	96	0	-102	82	0	134	756	0	5.47034
165639	131894	91	73757	59153	86	23674	18928	61	355	404	0	222	391	0	192	579	0	5.47627
148927	117881	95	60696	47234	86	25156	19732	64	8	311	0	257	298	0	-561	530	0	5.47627
174626	152201	101	68315	58915	84	29964	26145	80	336	567	0	237	419	0	523	794	0	5.48122
218796	165105	96	75665	57201	89	40832	31284	87	414	615	0	388	558	0	433	558	0	5.48913
143019	117224	87	55462	45552	85	21868	17122	57	157	293	0	65	266	0	-496	261	0	5.49012
56099	51350	72	23705	21806	58	8574	7402	38	-21	195	0	57	90	0	57	560	0	5.49111
53252	49652	69	26012	24164	66	8220	7319	37	36	121	0	-75	95	0	417	540	0	5.49903
120655	109557	81	62263	55868	79	17017	15241	46	218	267	0	5	246	0	-331	315	0	5.50397
43286	41933	54	18910	17459	48	5292	5036	31	-48	42	0	38	72	0	-2092	0	0	5.50496
179643	151478	92	106970	91797	86	23361	19635	60	368	805	0	369	422	0	-704	351	0	5.50595
224685	170043	95	69205	50886	90	33513	24794	83	641	592	0	197	415	0	612	521	0	5.50991
139294	123424	80	64280	56564	80	17683	15404	48	-12	272	0	98	155	0	-511	166	0	5.51189
189251	150295	92	67064	53659	88	29765	22280	75	259	387	0	171	286	0	-142	737	0	5.51585
156861	136694	87	64763	56498	85	24714	21462	61	327	475	0	285	509	0	-52	354	0	5.52475
108495	94821	84	53428	45419	80	20292	17988	51	-18	355	0	44	195	0	-2851	0	0	5.52475
46455	43746	69	21099	19427	52	8114	7396	36	98	144	0	-56	116	0	-54	511	0	5.52673
187317	152221	88	93173	76900	88	29111	22595	74	310	560	0	269	302	0	164	883	0	5.5297
117074	93093	85	51650	40896	82	18488	14971	52	-42	287	0	146	201	0	-52	443	0	5.53069
64922	58985	74	23668	21536	58	10353	9722	39	187	124	0	44	87	0	-469	189	0	5.53168
179927	138551	93	76063	57808	90	25833	19533	69	595	475	0	322	488	0	-94	315	0	5.54949
179647	137328	98	70129	53977	88	22794	16979	64	410	419	0	248	346	0	-241	233	0	5.55344
114420	103513	81	40124	35841	77	14585	13208	45	312	341	0	131	259	0	-1790	0	0	5.55443
123481	110848	86	54983	49283	78	20517	17739	52	32	208	0	1	257	0	284	719	0	5.55641
44663	41167	71	19191	17897	50	7660	6771	36	-40	67	0	-31	56	0	184	467	0	5.5673
209495	150805	91	86258	60509	91	29520	20801	71	360	455	0	396	330	0	297	850	0	5.56927
114936	104080	78	45656	41484	77	19605	17998	48	210	170	0	111	348	0	-3490	0	0	5.56927
183263	138706	92	74130	55904	90	29504	21679	82	456	486	0	322	416	0	-4082	0	0	5.57026
174080	141917	92	75658	62213	88	26350	21364	64	272	556	0	343	513	0	-12	914	0	5.57125
357817	239228	148	204462	140249	136	60461	40728	130	1790	1143	16	1176	1009	3	117738	307283	35	5.5762
159618	138065	84	72893	63140	85	21180	18848	51	443	549	0	239	318	0	-97	589	0	5.57917
207495	155798	96	92853	71776	93	29453	22217	75	294	517	0	244	323	0	-326	460	0	5.58016
98049	89083	77	50412	45907	76	17420	15370	46	68	305	0	-82	107	0	-440	68	0	5.58412
197431	146632	97	78310	57409	93	26127	19460	65	722	632	0	393	424	0	579	1507	10	5.58906
46390	44593	69	21141	19631	52	6809	6258	35	265	183	0	-15	53	0	-262	185	0	5.59203
63950	57867	87	26841	24736	65	9376	8583	38	-94	167	0	-12	91	0	-416	115	0	5.59698
141748	123755	98	42446	37589	79	20526	17610	52	58	329	0	217	501	0	-536	160	0	5.60093
147784	122318	86	60398	49796	84	19301	15174	53	134	324	0	211	257	0	3324	1928	23	5.60093
60498	56548	65	24586	22340	62	9010	7957	38	-13	125	0	-69	6	0	-335	353	0	5.60291
119408	107432	80	55156	48617	77	20279	18119	47	147	310	0	199	174	0	-391	135	0	5.60984
48637	44228	70	21579	20045	53	6929	6166	35	-81	87	0	40	76	0	-172	540	0	5.61578
163244	126060	90	80679	62888	89	24093	18450	65	541	597	0	153	325	0	164	463	0	5.62072
58007	54001	74	21715	20634	49	6480	6192	33	-168	109	0	-42	107	0	-5254	0	0	5.62072
58844	54556	73	26348	24128	59	8218	7441	38	99	137	0	-21	96	0	-186	241	0	5.6227
177432	141820	89	65573	52629	88	23443	18133	62	383	467	0	260	293	0	-97	656	0	5.62369
77901	72027	90	24701	22689	58	15905	14487	46	116	220	0	53	160	0	-369	159	0	5.62864
199407	155846	95	83500	64597	92	24309	19190	60	376	419	0	169	310	0	-1110	308	0	5.62864
150285	122887	85	61266	50420	83	22234	18483	55	226	375	0	193	337	0	-7118	0	0	5.62864
184646	139649	90	60393	45030	88	31071	23730	88	340	453	0	345	450	0	-201	479	0	5.63358
170649	143356	88	69732	57950	85	26677	22056	69	240	571	0	272	585	0	664	627	0	5.63853
171477	133096	88	72453	56083	87	25284	19631	64	344	546	0	476	574	0	-2914	0	0	5.63853
264710	188844	100	73024	50928	98	35556	25212	96	780	779	0	767	722	0	-4024	897	0	5.63853
227051	180437	98	99824	82873	91	30957	23667	86	588	704	0	354	476	0	-3224	0	0	5.63952
163825	133113	89	68806	55581	85	22484	17961	60	243	311	0	199	215	0	-7934	0	0	5.63952
48278	44846	76	21433	20105	51	8202	7424	37	-61	103	0	-14	74	0	-3166	0	0	5.64051
295535	195221	113	115604	77545	103	45138	29006	101	688	570	0	628	589	0	111	5116	6	5.64744
144526	117831	84	58491	46817	83	19768	16198	53	182	516	0	220	249	0	-342	268	0	5.65337
95174	86085	75	40033	36354	75	13837	11827	45	22	258	0	25	200	0	-345	208	0	5.65733
299456	185931	109	108411	68191	107	44748	27478	102	1029	739	0	667	580	0	1865	12127	12	5.66129
113826	101275	85	49927	44267	77	21005	18016	53	187	349	0	58	193	0	198	759	0	5.66426
186372	149050	88	84846	66493	88	35350	28949	83	432	606	0	359	409	0	-267	282	0	5.66623
203908	158458	93	77013	61171	89	30058	23255	73	283	410	0	364	435	0	-3033	151	0	5.66623
53209	49228	79	21617	20156	54	9344	8266	39	148	281	0	-2	42	0	-2954	0	0	5.66722
83144	76538	76	30638	27947	74	14327	12614	47	352	462	0	119	134	0	-45	401	0	5.67118
201620	151171	101	85313	64398	92	34709	26880	88	158	328	0	267	345	0	-1790	93	0	5.67118
132148	116450	97	52889	47086	80	24994	21597	59	137	335	0	143	211	0	-2786	0	0	5.67217
185119	158353	90	75956	66148	85	21988	19337	56	284	453	0	190	426	0	-361	450	0	5.6791
169712	142152	86	88080	73708	87	22875	18804	55	451	474	0	130	294	0	272	418	0	5.68108
128432	114852	79	50289	44712	79	20446	17707	52	136	380	0	202	299	0	-523	0	0	5.68305
25006	24539	44	9680	9079	38	4966	4547	31	32	183	0	5	42	0	-132	205	0	5.68701
58765	54738	73	22576	20931	55	10403	9497	39	272	157	0	-57	63	0	-164	217	0	5.68998
70567	64471	77	27577	25187	66	10905	10181	41	-35	85	0	113	181	0	-725	267	0	5.68998
257245	189581	102	102745	75873	100	42784	31629	97	674	756	0	484	445	0	-403	3259	5	5.69097
120589	108076	80	28317	25400	70	19851	17903	50	32	385	0	67	228	0	-138	342	0	5.69295
186950	157029	88	61386	49989	86	27452	22551	69	367	515	0	212	328	0	-547	147	0	5.69789
125079	108532	84	52883	44940	80	18606	15613	51	164	147	0	131	253	0	-801	10	0	5.69888
155881	135651	86	72874	63667	84	24989	21798	63	396	561	0	154	346	0	102	288	0	5.70878
151765	128384	84	59054	49339	83	19437	15166	56	284	390	0	184	261	0	-1128	0	0	5.70977
80141	71573	84	35478	32118	73	11157	10191	40	-195	141	0	84	187	0	-1192	0	0	5.71076
79308	72985	76	22088	20420	53	11266	10483	39	160	233	0	93	197	0	-2198	0	0	5.71076
105761	96720	83	50211	45025	77	15718	14223	45	360	336	0	54	314	0	-185	186	0	5.71274
275283	181725	109	121008	77511	106	45269	29026	101	666	473	0	629	519	0	3148	11190	12	5.7157
103535	95376	78	30958	28196	75	15288	13912	43	60	314	0	174	196	0	-359	141	0	5.72461
136535	122342	82	40527	36306	79	24999	22119	56	388	527	0	283	350	0	-1830	0	0	5.72461
62659	56509	76	26209	24214	61	9833	8888	39	-45	197	0	0	62	0	373	1019	2	5.72857
337417	159407	221	136924	70944	199	50957	24284	167	916	593	0	423	394	0	57549	60628	59	5.73153
157024	137986	82	65018	56964	81	26763	23044	66	381	380	0	127	407	0	-4250	0	0	5.73153
280009	188580	106	85559	55835	102	41076	26549	99	809	629	0	669	493	0	637	7994	8	5.73351
152283	120168	93	45668	34779	86	20129	16426	54	306	464	0	169	223	0	-821	89	0	5.73549
78142	72573	73	27749	25611	63	13449	12333	43	412	260	0	28	133	0	-2665	128	0	5.73549
164634	130356	88	79753	63123	87	22195	17892	56	191	438	0	241	463	0	123	274	0	5.73747
44451	40257	69	18295	16936	49	6714	6271	34	-104	122	0	-21	95	0	342	533	0	5.73846
199148	159386	97	94873	78597	89	32529	26775	85	474	537	0	408	512	0	69	764	0	5.74637
179246	135898	92	73470	56432	89	24525	18644	63	553	449	0	217	355	0	-5419	0	0	5.74736
160813	135421	91	55890	46548	83	25210	20902	68	530	538	0	147	302	0	-345	197	0	5.7533
71564	64684	85	25323	23453	62	11520	10332	41	202	171	0	-33	38	0	-295	85	0	5.76023
88597	82318	73	41398	37820	74	15497	14153	45	210	337	0	0	120	0	-2203	0	0	5.76122
126758	113733	89	61528	55232	79	23734	20699	62	330	436	0	151	241	0	-609	240	0	5.76221
259096	186561	98	106955	77894	98	34639	25240	93	699	516	0	386	398	0	449	3280	5	5.76517
216966	163232	96	85198	63721	93	31568	23271	88	605	597	0	335	367	0	-8971	0	0	5.76616
59173	57298	64	27691	25825	59	11585	10418	41	-47	62	0	81	175	0	-5769	0	0	5.76616
165944	130539	90	72218	56738	85	29864	22812	75	383	578	0	166	358	0	-7145	0	0	5.76616
60351	56465	68	26063	23606	65	9927	9253	39	15	112	0	42	65	0	-346	209	0	5.76913
110216	100203	77	39043	35494	76	17195	15514	47	144	517	0	10	237	0	302	281	0	5.77309
54186	51868	69	23189	21778	52	10784	10076	38	-362	8	0	112	175	0	-2454	0	0	5.77309
124497	104737	83	47234	38428	80	23775	19709	65	265	362	0	35	139	0	-283	357	0	5.77705
42128	41748	60	12000	10983	42	8528	7988	37	-14	160	0	71	142	0	-100	121	0	5.78397
154904	124214	93	71746	57634	86	21811	17056	56	515	533	0	154	353	0	384	413	0	5.79387
38331	37823	52	16378	15571	44	5774	5223	33	-52	124	0	24	133	0	-3692	0	0	5.79387
156389	129354	84	38021	30724	81	26201	20781	64	428	384	0	228	322	0	442	684	0	5.79584
36997	35001	63	13534	12606	44	6524	6050	34	-23	146	0	15	125	0	-224	179	0	5.79782
32019	29505	63	14536	13678	44	5801	5713	32	46	102	0	48	85	0	495	725	0	5.80079
262283	187420	106	84673	59215	97	44027	30815	94	687	667	0	826	688	0	418	1931	2	5.80475
168423	133827	92	65246	50835	87	18523	14800	52	534	731	0	377	406	0	-426	347	0	5.81563
210204	172009	91	145226	120118	91	718	595	0	1340	1464	17	531	506	0	-5441	0	0	5.81563
60796	59076	71	18882	18024	45	10515	9596	40	-70	82	0	11	211	0	-2182	0	0	5.81563
137326	124079	81	74820	67976	81	27163	24102	61	43	492	0	226	324	0	-3132	0	0	5.81662
227729	164027	102	88553	63569	94	31981	22912	83	819	644	0	422	427	0	22	510	0	5.82058
248441	170922	98	98105	67028	97	36627	25484	93	949	635	0	485	486	0	230	2910	5	5.82256
56316	52192	78	26760	24774	61	8695	7949	38	68	98	0	20	53	0	122	694	0	5.82553
52915	49176	71	19235	17742	51	7968	7428	36	-24	121	0	18	104	0	1065	828	0	5.8275
101566	93191	76	38486	34956	75	15661	14241	46	298	260	0	154	196	0	886	612	0	5.82948
173695	134747	94	77614	60609	89	25795	20002	67	587	577	0	314	348	0	69	643	0	5.83047
270855	189511	106	114813	81483	99	38642	27769	95	477	635	0	610	628	0	-229	5191	6	5.83146
203703	154426	95	84671	65919	90	28641	21484	75	292	545	0	289	435	0	354	594	0	5.8374
131092	118511	82	46174	41698	78	24159	21360	64	229	475	0	165	307	0	-2350	0	0	5.8374
127535	112314	83	46995	42055	80	23610	20801	56	196	521	0	204	304	0	-260	478	0	5.83938
60575	57882	68	24954	22972	61	9629	8701	39	75	235	0	20	97	0	-77	393	0	5.84136
217380	181245	92	97893	83294	89	40023	32790	85	599	722	0	386	589	0	231	413	0	5.84334
316177	200808	113	116284	71778	113	56358	35132	109	1193	752	0	1033	682	0	18013	80343	22	5.84531
180738	145167	88	72031	56113	86	25167	20159	62	298	473	0	299	286	0	151	266	0	5.85422
85520	77887	89	39317	36251	74	13068	11402	44	-58	332	0	251	224	0	280	440	0	5.85818
201324	160959	96	86366	69303	88	31496	24925	84	354	501	0	293	463	0	-307	249	0	5.8651
308361	191612	108	120351	75691	108	54719	33618	105	1173	830	0	790	586	0	1592	33933	15	5.86609
138369	123822	86	58307	50968	80	21270	18484	56	143	350	0	261	300	0	184	629	0	5.87203
122178	103354	85	50883	41857	80	19609	15993	52	461	373	0	167	280	0	-5018	0	0	5.87302
42610	39293	67	19087	17756	49	6126	5743	33	39	193	0	-5	77	0	267	457	0	5.87598
169336	133264	93	62324	48325	86	24158	18668	61	415	494	0	259	341	0	446	664	0	5.89775
131249	111753	82	55277	47052	81	21265	18172	54	211	321	0	41	245	0	-2387	0	0	5.89775
85179	78729	75	34227	31244	73	11170	10228	40	70	270	0	97	138	0	-148	372	0	5.90171
81232	72724	77	29819	27357	72	10981	9733	41	62	208	0	48	118	0	-215	173	0	5.90369
108156	97870	78	41835	37333	77	18090	16439	47	299	418	0	68	245	0	-170	338	0	5.90567
77360	67342	76	37653	32134	76	9870	8079	42	170	207	0	61	207	0	519	419	0	5.91259
34435	32752	55	14969	14044	43	4238	3975	29	-86	76	0	88	100	0	-1143	199	0	5.91259
114790	106634	78	35936	32910	76	22411	19893	57	47	376	0	160	265	0	-1990	0	0	5.91259
197253	150199	104	90562	71042	91	30109	23211	69	541	605	0	419	440	0	-289	802	0	5.91457
274608	190958	103	109663	78181	97	45371	31572	94	765	716	0	475	419	0	980	4886	9	5.91655
74642	70863	73	23021	21533	52	13015	11517	43	297	254	0	55	139	0	-4302	0	0	5.91655
190749	161038	89	84194	71422	85	23094	19381	56	222	516	0	370	453	0	-5141	0	0	5.91655
137256	122701	83	54278	48457	79	19935	17860	52	303	296	0	132	250	0	-448	374	0	5.91853
121462	108398	83	48882	43722	78	24548	22617	55	224	404	0	186	342	0	123	577	0	5.92051
53448	47834	80	28142	26054	69	9092	8346	38	119	110	0	-3	103	0	378	394	0	5.92348
127596	118182	80	50206	45310	77	17619	15884	46	265	310	0	335	314	0	-352	274	0	5.92545
189682	149259	100	69577	55080	88	27715	21207	72	329	544	0	369	472	0	492	466	0	5.92743
129524	116408	87	58584	52282	80	19538	17751	49	389	460	0	228	367	0	115	522	0	5.93139
177649	147573	88	78032	63856	86	28850	23473	77	546	589	0	383	471	0	569	570	0	5.93733
117726	98008	82	48565	39549	81	15895	12837	49	109	173	0	225	331	0	-2757	0	0	5.93733
456825	250524	158	234674	149422	154	90093	53953	149	1726	1176	14	1712	968	0	605400	463077	60	5.93931
112467	102088	79	40213	36510	76	12826	11292	44	157	331	0	145	279	0	-684	152	0	5.93931
255315	190961	106	108449	85269	98	32662	24033	88	1091	1071	7	560	499	0	1546	8523	11	5.94128
127359	114018	88	47946	43289	79	17365	15398	50	180	369	0	226	263	0	-101	354	0	5.94623
82178	76618	76	30950	28146	73	9936	9181	39	218	165	0	39	225	0	-754	0	0	5.95118
205087	158742	95	88810	68327	90	27147	20948	67	594	667	0	354	441	0	160	1526	5	5.95415
214981	163827	95	72571	55294	92	37254	27498	90	678	555	0	509	591	0	802	1380	1	5.9581
146740	123183	86	60705	50862	84	18243	14799	51	225	454	0	221	312	0	-6	660	0	5.96008
47237	44179	71	14652	13517	44	5811	5216	33	295	205	0	-6	64	0	-579	370	0	5.96206
173047	147981	98	85866	74011	86	24727	21099	62	543	784	0	274	431	0	172	552	0	5.96602
133677	120680	89	42569	38673	78	21688	20232	55	226	263	0	311	400	0	93	469	0	5.96998
163972	135626	91	71059	58718	84	24040	19507	68	212	346	0	194	347	0	325	359	0	5.97393
26537	24525	63	13307	12728	42	3099	2945	26	81	98	0	6	97	0	-4106	0	0	5.97393
41396	40146	69	21875	20663	51	7007	6479	34	-101	52	0	6	59	0	-3744	0	0	5.97393
192950	153173	95	145151	118554	91	34162	27155	86	545	568	0	375	390	0	360	956	0	5.97591
174863	140102	100	68285	54881	87	22710	17738	60	382	544	0	268	296	0	-434	355	0	5.97888
50863	47690	70	22111	20512	55	7268	6788	35	99	288	0	14	89	0	205	407	0	5.98185
120957	111222	78	56012	50936	77	25194	22848	59	151	396	0	136	294	0	-263	176	0	5.99372
40848	39000	60	19256	18233	49	3945	3524	29	-2	47	0	7	33	0	-466	131	0	5.99471
236034	165807	110	80330	55719	95	35538	25100	90	709	559	0	597	522	0	289	2792	4	6.00065
75756	69951	74	31521	29114	72	10718	9700	41	-55	262	0	22	51	0	-496	198	0	6.00362
133675	116003	83	74139	65505	82	23055	20185	56	451	443	0	130	198	0	-1724	14	0	6.00362
163771	135222	87	61886	50008	84	29747	23832	74	417	475	0	271	304	0	-2948	0	0	6.00362
71965	67301	75	26886	24930	61	8832	8084	37	136	234	0	107	224	0	-378	139	0	6.00856
175846	138220	91	69222	54021	89	22608	17997	56	397	545	0	297	388	0	1342	1166	1	6.01054
202277	164619	91	66859	55028	89	24571	19062	63	668	646	0	486	531	0	-3955	1261	1	6.01054
189656	149315	95	97325	77512	90	27801	21678	69	436	515	0	527	517	0	-5007	323	0	6.01153
112409	102426	80	46095	41283	77	16883	15158	48	279	368	0	176	256	0	-347	514	0	6.01549
276282	194258	103	132377	97538	102	44397	31458	98	447	608	0	694	549	0	1498	20076	13	6.01648
49086	44391	74	18981	17546	49	7662	7036	37	-66	109	0	37	71	0	245	525	0	6.01945
122070	112311	79	44109	40004	77	17288	14968	52	277	340	0	148	411	0	-62	314	0	6.02143
43733	40577	81	13277	12370	42	4685	4124	30	-102	153	0	58	107	0	644	614	0	6.0234
32656	28741	70	17110	16146	46	4224	3611	30	186	181	0	32	66	0	142	318	0	6.02736
337437	203753	133	128931	81191	125	50107	29235	120	831	656	0	891	607	0	124248	265675	39	6.02934
164239	144990	87	79895	70826	84	28250	24123	70	353	398	0	360	439	0	108	569	0	6.04517
232110	171527	96	77303	56714	93	39587	29106	90	648	692	0	562	497	0	-164	5184	9	6.04517
244371	174619	99	103405	74580	99	32859	21894	89	755	637	0	489	483	0	-4663	11673	7	6.04616
121210	109548	79	65967	59757	78	19409	16878	49	132	222	0	133	193	0	-229	240	0	6.04814
167046	137385	86	71430	57590	87	21782	16549	61	389	544	0	277	319	0	615	832	0	6.05012
63277	58124	72	39350	36873	71	8737	8299	36	182	202	0	61	133	0	-318	408	0	6.06001
137874	122677	87	74008	66612	82	15825	13939	45	230	461	0	204	344	0	329	533	0	6.06397
172263	137212	97	66747	53874	87	22685	17643	56	436	619	0	212	413	0	-85	891	0	6.06694
154781	129139	88	55475	45875	83	29217	23679	76	353	609	0	242	234	0	553	908	0	6.07188
123871	109114	79	56770	47971	80	17663	15044	51	286	259	0	143	237	0	-5559	0	0	6.07188
52127	49451	73	21598	20349	54	9063	8288	38	6	65	0	21	95	0	-32	296	0	6.07584
508103	285832	156	292526	167710	156	264617	147634	155	3220	2039	32	3207	2021	34	1.04858e+06	1.0159e+06	69	6.08079
287058	202494	113	130043	96360	107	36510	26687	96	937	689	0	776	611	0	7773	60625	16	6.08079
160712	135297	87	57040	47414	84	24677	21374	59	386	467	0	355	520	0	-2438	218	0	6.08178
116146	104587	83	52800	47913	78	14248	12388	44	235	276	0	47	113	0	-2892	0	0	6.08277
124773	111614	85	46383	42090	78	15919	14517	47	314	372	0	90	268	0	-96	439	0	6.0887
38051	35156	68	16206	15160	45	5852	5550	32	262	198	0	-42	44	0	-565	0	0	6.09068
202277	150698	98	66671	49956	91	26619	20135	71	623	600	0	504	294	0	648	3729	6	6.09068
115277	103093	91	38736	35042	77	10428	9320	40	63	269	0	200	294	0	-12	430	0	6.09365
135139	123148	82	47189	42620	78	23382	20915	59	398	358	0	196	276	0	176	486	0	6.09959
369457	221569	144	144396	91219	129	64620	39356	126	1141	742	0	978	675	0	249357	364886	40	6.09959
110610	101542	76	57303	52233	77	19345	17021	52	170	430	0	268	201	0	-128	630	0	6.10256
196841	150756	91	68820	51100	91	28459	22054	74	510	703	0	543	586	0	1486	3479	5	6.10453
173514	140868	87	69023	55252	86	26343	20701	65	381	445	0	362	423	0	522	705	0	6.10651
187470	146621	102	59378	44864	87	25633	20186	63	263	299	0	311	324	0	84	1474	2	6.10849
33379	32753	56	19484	18333	49	6045	5641	33	-80	241	0	45	99	0	-116	434	0	6.11245
45987	43178	78	17584	16420	47	7288	6842	34	178	162	0	29	224	0	194	492	0	6.11641
38793	36159	61	14768	13929	43	5742	5384	32	-9	139	0	129	133	0	-291	299	0	6.11937
89766	81773	83	33871	30807	74	9966	9243	38	184	227	0	123	275	0	-10	738	0	6.12036
191520	147955	93	75152	57372	90	29480	21934	81	582	593	0	617	479	0	663	4223	7	6.13817
76797	73432	65	22887	21145	52	11873	10168	41	92	180	0	112	232	0	568	828	0	6.14312
66884	59788	73	29663	27000	72	10764	9231	41	-56	90	0	54	183	0	104	357	0	6.15202
109444	100439	80	35176	32044	75	13713	12120	44	217	377	0	249	234	0	-512	73	0	6.15697
78713	71780	78	34022	31355	73	9296	8755	38	-13	234	0	18	133	0	-381	314	0	6.15994
387451	223431	151	151917	92972	138	72943	42800	136	1710	1128	14	1343	943	0	443801	406950	53	6.15994
60841	56965	71	23560	21826	57	8685	7881	38	85	148	0	-10	74	0	225	803	0	6.16291
26615	23650	63	10396	9810	40	4750	4585	30	29	85	0	68	111	0	-533	0	0	6.17181
229935	165327	98	86889	64590	94	31638	22663	86	553	553	0	388	369	0	2104	7680	10	6.17577
174600	135438	95	81260	62066	89	30136	22780	74	365	447	0	483	486	0	808	2160	3	6.18171
252388	160260	112	87501	54555	99	37423	23434	96	709	548	0	733	452	0	-1938	21694	12	6.18171
146584	120845	87	68848	56055	85	26232	21446	64	303	577	0	319	267	0	-3607	627	0	6.1827
149373	131457	85	48591	43206	80	24576	20967	65	181	343	0	329	371	0	-405	607	0	6.18368
55032	52378	73	21815	20430	51	9251	8439	38	82	217	0	91	139	0	-5115	0	0	6.18368
150346	127845	84	69299	58398	84	23873	20513	55	298	489	0	220	312	0	134	1761	3	6.19655
72377	66281	72	30449	27920	70	11082	9961	42	93	137	0	8	215	0	237	429	0	6.2005
329113	208725	116	140072	90502	114	52846	34110	109	1074	835	0	670	470	0	50608	166057	27	6.2005
167525	132167	89	49730	37429	84	24617	19144	61	246	356	0	321	375	0	585	1712	8	6.20545
376241	208092	128	161375	90805	127	54816	29135	123	1151	777	0	847	607	0	191603	294712	42	6.21238
85870	78137	86	40622	37239	73	12966	11761	42	-15	198	0	66	193	0	-1850	152	0	6.21238
219729	162023	100	81238	60782	91	30017	22554	74	694	592	0	571	541	0	1104	8158	10	6.22524
38782	38277	55	16380	15345	44	5092	4767	30	161	199	0	45	83	0	79	247	0	6.23414
165039	131941	88	51553	40042	84	21459	17070	53	344	441	0	463	417	0	216	1875	2	6.2381
183663	141915	93	79685	61453	88	24994	19555	60	543	591	0	407	380	0	-4489	1282	1	6.23909
49830	46615	69	21707	20474	51	5533	5181	32	98	91	0	-19	67	0	381	721	0	6.25393
227624	183179	98	107256	86193	92	37826	30162	88	642	635	0	625	532	0	1578	7507	9	6.25393
128842	116787	84	55880	50158	78	17923	16025	49	192	501	0	207	296	0	-192	368	0	6.2569
269304	185238	105	92982	64628	100	45684	30792	97	848	603	0	570	512	0	8319	43097	19	6.25789
134468	119874	84	54798	47583	80	26908	23319	62	156	349	0	201	269	0	209	1300	2	6.26383
112996	90758	83	45731	36626	80	16276	12872	50	383	287	0	168	244	0	57	538	0	6.26877
93366	85607	76	31402	28812	74	18553	16855	49	205	220	0	25	163	0	-863	236	0	6.26976
169951	137520	89	72348	58825	86	30170	24410	78	517	438	0	207	292	0	644	3770	6	6.27867
246445	170431	100	83104	59712	97	34848	24905	86	593	441	0	618	581	0	6711	35852	18	6.27966
209722	169996	93	95854	77807	93	41443	33839	88	602	821	0	753	618	0	-713	9807	9	6.28065
342635	213683	125	124613	77033	117	47979	30447	112	1326	959	0	726	574	0	136288	309604	35	6.28163
83011	78798	81	32968	29961	73	15266	14048	46	277	350	0	197	314	0	-357	151	0	6.28559
69280	66086	73	24603	22950	54	10210	9619	38	104	261	0	83	163	0	345	1053	4	6.28658
215755	164919	95	94865	72861	91	36407	28282	87	671	615	0	614	610	0	1848	11484	10	6.29054
62141	57455	73	23413	21507	52	10562	10062	38	2	121	0	-21	164	0	336	564	0	6.29252
124757	114952	83	51890	47020	79	20642	18649	51	359	579	0	258	325	0	-240	333	0	6.30142
212124	163582	95	65299	49848	90	32517	24525	87	639	502	0	369	443	0	1763	9040	10	6.31033
34345	33945	65	12869	12328	40	5425	5018	32	-99	168	0	54	82	0	-3887	0	0	6.31033
246671	187081	116	115807	90162	99	47312	36534	94	1017	707	0	560	630	0	9046	44779	17	6.31329
180211	135094	92	62487	47738	87	24376	18125	63	443	413	0	264	314	0	1110	5945	8	6.32418
136698	115069	87	57543	46671	81	24393	19551	58	218	340	0	201	290	0	229	1738	2	6.32616
51753	48126	70	22612	21013	55	8821	8120	37	95	210	0	36	97	0	-230	355	0	6.32715
121497	110769	81	38452	35047	76	15611	14046	46	105	261	0	117	271	0	-186	240	0	6.32913
117873	108151	80	50199	44866	78	14942	13420	44	182	290	0	165	274	0	-371	328	0	6.33407
232339	162949	99	83218	57321	98	35373	25582	93	678	459	0	700	592	0	6561	36241	16	6.33605
289030	198396	103	116329	82250	101	42308	29179	97	776	584	0	580	459	0	7731	62856	16	6.33605
78141	73741	76	38542	35972	73	9310	8632	37	-156	190	0	46	178	0	-2321	0	0	6.33704
157406	130157	95	63247	52120	83	23711	19556	57	567	425	0	396	354	0	-4733	1455	1	6.33704
202521	170822	89	69488	59679	86	21052	17848	52	888	839	0	339	461	0	-3483	3196	4	6.33704
123812	111414	82	41502	37199	77	20431	18085	54	392	440	0	188	278	0	918	868	0	6.34001
123942	112977	79	53810	48940	78	22925	21522	53	183	401	0	277	443	0	-17	654	0	6.34199
42737	40200	62	13974	13284	43	7130	6744	34	-64	43	0	33	119	0	194	335	0	6.34693
169025	138812	87	48619	39234	85	26497	21269	64	713	587	0	380	392	0	1172	3821	9	6.35386
132222	112942	84	52915	45041	81	21279	17721	58	151	296	0	269	300	0	-2976	113	0	6.35386
34622	32070	62	13773	12876	43	5394	4925	32	-9	105	0	35	139	0	-74	341	0	6.35782
234865	173937	101	86819	65589	96	39695	29208	93	877	604	0	418	430	0	6586	35615	15	6.36178
38935	36591	68	14315	13438	43	5107	4619	31	172	119	0	40	106	0	-319	187	0	6.36375
63840	58315	77	22505	20861	54	9414	8641	38	179	169	0	126	154	0	50	419	0	6.36573
36479	36165	63	13119	12495	41	4964	4697	31	-26	107	0	50	111	0	-1483	0	0	6.36573
113053	93831	89	42286	34368	79	18888	15295	50	91	283	0	154	198	0	427	1138	1	6.37266
225702	167377	94	93483	68390	94	36477	26945	90	813	658	0	404	490	0	3746	18202	13	6.37958
34386	33510	47	15716	15045	43	5841	5749	31	185	269	0	103	78	0	-2572	0	0	6.38057
134832	116102	82	61841	52456	81	21051	17092	60	124	304	0	232	295	0	-3073	991	0	6.38057
136899	126505	79	59719	53647	79	23890	20961	58	334	402	0	379	453	0	1094	911	0	6.38354
39222	38040	54	18364	17338	48	5243	4708	32	81	223	0	48	105	0	10	446	0	6.38948
103200	93808	79	32331	29682	75	13469	12264	43	280	327	0	83	249	0	-276	303	0	6.39047
252478	179008	103	84119	61379	97	43246	31184	94	666	681	0	610	474	0	10840	53049	19	6.39344
47978	46758	57	20092	18756	51	5529	5314	32	-70	200	0	-90	81	0	399	751	0	6.39541
374942	235916	124	197237	126542	121	75668	49350	117	1773	1271	15	1436	1076	8	264594	485642	40	6.40036
104455	97723	76	40155	37220	75	18858	17083	51	373	338	0	212	258	0	-6282	0	0	6.40135
260427	182316	97	99611	71133	96	35079	25331	86	941	700	0	596	496	0	7364	36161	18	6.4063
321386	207477	113	135676	91536	111	46064	30417	107	1069	771	0	829	535	0	67921	206426	29	6.4063
139417	118722	85	72082	61529	83	24248	21188	53	315	417	0	325	374	0	-1953	1655	2	6.40729
146741	120910	88	62536	51681	81	20299	16390	53	394	407	0	216	202	0	-5924	479	0	6.40729
161046	142000	88	38742	34231	79	22667	20060	53	303	386	0	393	491	0	-340	835	0	6.40927
51171	49883	70	24059	22484	53	8852	8249	37	96	204	0	64	134	0	-300	108	0	6.4152
113476	104604	80	54652	49755	77	17572	15498	45	176	376	0	158	261	0	-156	695	0	6.42213
302763	201138	105	136002	97049	103	39857	27317	99	1067	881	0	691	582	0	31515	119157	25	6.42905
33480	30324	73	15115	14505	43	6884	6647	33	58	145	0	122	106	0	312	681	0	6.434
202143	149439	93	86445	64033	92	28479	20297	75	630	378	0	466	410	0	2462	13005	14	6.43796
120534	110404	79	38545	35096	75	19902	17341	48	245	418	0	47	310	0	-4448	33	0	6.43895
142725	116600	88	53597	43018	83	18112	13916	54	360	283	0	215	347	0	481	3519	4	6.43994
163212	130685	87	74501	60577	87	25943	20671	64	435	394	0	310	324	0	792	5310	6	6.44192
212387	157095	89	81738	59499	89	32553	23899	85	677	650	0	192	374	0	2697	15066	13	6.4429
81269	75989	80	35682	33249	73	12172	11020	42	93	138	0	152	155	0	-299	484	0	6.44488
131177	118611	85	47198	42966	78	21602	18978	53	403	538	0	107	254	0	769	1043	1	6.44686
50180	50316	53	22770	21385	54	6975	6483	35	74	158	0	54	106	0	-216	186	0	6.45379
69065	64516	72	17311	16306	45	10383	9680	39	80	133	0	113	190	0	-165	303	0	6.47358
152553	126606	89	69164	57943	84	22581	18717	59	516	488	0	216	264	0	-798	2979	4	6.47457
245804	176788	101	91254	66304	99	34753	24163	94	791	635	0	373	439	0	15459	68211	21	6.48743
89891	82826	76	42005	38792	74	16890	15623	46	317	279	0	25	153	0	-223	806	0	6.49237
392284	244664	130	221639	139924	128	60073	37976	123	1834	1223	19	1203	790	0	347388	380959	47	6.49237
328194	201578	123	133745	86576	115	54251	31833	111	963	721	0	1055	653	0	161508	314683	37	6.49534
338375	214423	125	146705	91182	124	52914	33933	120	1163	956	0	701	494	0	268644	322717	47	6.49831
54377	54227	55	14714	14214	42	7243	6820	35	207	182	0	14	106	0	-4222	0	0	6.49831
56271	50686	77	20713	19249	53	8582	7970	37	182	307	0	134	125	0	-192	232	0	6.50128
118319	109058	79	55601	50332	79	15148	13454	44	314	311	0	281	366	0	65	2162	3	6.50227
107240	98449	82	49974	45716	77	16117	14466	46	48	215	0	117	229	0	189	1429	2	6.50722
183204	141689	90	75861	58913	88	30153	23341	78	431	482	0	451	385	0	695	13728	12	6.50722
150424	131005	83	65111	57358	82	22767	19075	56	409	465	0	333	309	0	-3261	2393	3	6.5082
169751	143307	87	76707	65359	85	20512	17294	57	441	581	0	451	473	0	1914	9582	10	6.51117
129816	117846	78	45678	41575	77	20574	18527	51	299	422	0	271	305	0	633	1946	2	6.51315
29434	28385	63	16273	15327	45	4768	4405	30	-74	166	0	41	186	0	-1620	57	0	6.51315
28378	28117	58	9660	9098	38	4267	4065	28	-74	102	0	-10	64	0	88	410	0	6.51711
187787	147727	89	85474	66791	89	34001	26404	85	683	484	0	548	548	0	2669	16599	12	6.5181
101089	93402	79	44041	40815	74	13719	12435	43	118	287	0	223	312	0	-1258	265	0	6.51909
154050	123593	91	61101	50296	85	21977	17296	59	242	391	0	424	313	0	1258	8354	10	6.52305
250518	172461	103	87524	61233	99	32705	21959	92	1031	746	0	635	535	0	19702	78196	24	6.52601
66289	62805	70	28176	26056	70	10032	8976	40	102	127	0	71	130	0	-481	209	0	6.52799
108227	97831	82	42236	38661	76	15874	14328	45	76	224	0	221	323	0	348	1538	3	6.53789
16479	16464	43	92095	83772	69	406	345	0	184	274	0	106	149	0	21	521	0	6.54085
226707	168357	101	79552	59772	93	28819	21776	71	672	563	0	552	532	0	7180	40579	15	6.55273
47486	44821	67	15260	14376	45	6945	6456	34	121	141	0	34	122	0	706	696	0	6.5557
140870	129097	83	62706	56969	79	19277	17476	49	269	354	0	125	167	0	165	2501	3	6.55767
69787	64715	88	27919	25645	66	10780	10051	39	34	232	0	165	201	0	178	510	0	6.56658
45045	43145	66	18793	17549	48	6114	5897	32	-98	79	0	116	164	0	376	547	0	6.56856
211386	156853	95	81610	60201	95	32112	24649	78	503	513	0	461	374	0	9862	49010	19	6.56856
297682	195932	106	95802	62504	103	52017	33088	101	928	824	0	732	671	0	66218	212567	30	6.57054
130527	119918	78	55391	50265	78	17089	15178	46	310	593	0	137	244	0	-3396	1430	1	6.57054
106887	99041	77	51272	46822	78	18372	16240	50	444	535	0	225	258	0	333	2286	5	6.59329
114624	104911	86	38932	35775	75	14065	12637	44	177	382	0	107	205	0	923	1619	2	6.59824
160402	130497	87	55101	43037	85	24197	19153	62	308	257	0	269	352	0	1630	10705	10	6.61209
122607	112744	78	49674	45318	77	19091	17542	49	311	371	0	310	383	0	-376	1482	1	6.61308
70495	65926	74	22843	21228	54	9963	9106	38	73	205	0	156	251	0	-201	354	0	6.61506
30023	29478	55	15604	14627	46	4345	4021	29	32	136	0	125	187	0	33	376	0	6.61605
226561	166780	100	82296	62753	91	31382	23697	87	611	728	0	413	388	0	5416	29718	15	6.61803
49500	45679	74	21775	20539	53	9978	9515	38	-53	139	0	217	177	0	36	376	0	6.62198
43806	42220	55	12789	12280	41	7551	7210	34	105	161	0	66	152	0	242	523	0	6.62198
66844	61129	83	30232	28745	69	8066	7494	36	40	281	0	173	165	0	-428	220	0	6.62594
139756	118748	85	45067	37755	81	18329	15373	50	148	250	0	241	228	0	752	5919	7	6.63287
128603	117843	84	56188	50875	78	18066	15983	48	377	327	0	253	245	0	-1890	2877	3	6.63386
169175	137759	101	57315	47626	84	23069	18288	60	265	396	0	290	391	0	2861	11852	11	6.64177
92056	86043	80	37675	34735	73	13455	11893	44	358	325	0	129	265	0	-339	1115	1	6.64375
64678	60065	73	16947	15780	46	10136	9455	38	-132	85	0	141	212	0	-2366	0	0	6.64375
68056	64014	74	28356	26466	66	10035	9095	38	169	245	0	194	173	0	222	488	0	6.64771
162833	132676	88	49718	39459	83	25068	20206	62	307	486	0	333	356	0	3570	14532	15	6.65068
151805	122290	87	58290	47762	85	27447	21830	74	288	332	0	193	271	0	-2226	12276	10	6.65068
157463	126198	93	53768	42670	84	24354	19558	62	204	448	0	371	343	0	2364	10991	10	6.65463
126080	113186	86	36691	33438	77	21093	18646	51	383	410	0	273	360	0	580	3874	6	6.65661
100983	92573	76	24471	22831	59	9860	9347	38	360	245	0	144	174	0	-1646	1439	1	6.6576
263559	183758	107	98447	69350	98	40624	28551	94	775	632	0	715	595	0	32792	124283	25	6.65859
160098	132292	86	66848	54326	85	27389	22500	66	581	531	0	318	402	0	3750	19348	13	6.66057
122865	112774	80	76793	70090	81	24179	21589	58	269	356	0	294	341	0	-1214	3177	4	6.66057
134053	118644	84	57963	52515	80	16038	14063	46	337	322	0	252	185	0	-1247	4616	5	6.66156
121321	110459	80	55561	50817	81	18677	16530	49	335	419	0	330	381	0	1373	3099	4	6.66552
32806	35403	45	19977	18985	49	6482	6182	33	106	130	0	-102	74	0	215	381	0	6.6764
68359	64093	72	28214	26376	70	12475	11562	43	178	381	0	102	169	0	-69	400	0	6.67739
138196	126541	80	46026	42098	78	19710	17748	49	552	482	0	320	387	0	103	2693	3	6.67937
150657	126456	87	61013	50740	82	25517	21272	61	451	407	0	204	215	0	1807	8196	8	6.68333
108248	97713	86	42799	38933	76	17101	15426	46	55	268	0	153	225	0	436	2832	6	6.68531
47519	47057	69	19477	18410	50	6574	6208	32	92	142	0	16	142	0	-521	239	0	6.69223
67219	63851	74	24804	23052	56	10408	9450	39	39	264	0	35	160	0	-206	550	0	6.6952
161078	129217	90	54362	43988	86	23096	18826	59	542	361	0	410	425	0	3446	16195	14	6.69718
139293	127673	91	55346	50279	78	28962	26811	71	686	729	0	458	588	0	634	8003	8	6.70114
114035	106107	78	46412	42590	77	16739	14931	47	451	442	0	188	242	0	-2541	2373	3	6.70213
89631	83441	76	27483	25438	64	12681	11318	41	134	228	0	186	253	0	318	669	0	6.7041
90577	75925	86	33577	28215	78	14876	12623	46	287	250	0	199	151	0	1276	3348	6	6.71301
123722	114093	80	48546	44175	78	20175	17782	55	383	389	0	218	349	0	948	4494	5	6.71499
131987	120705	81	57858	52097	78	18301	15776	49	531	685	0	418	338	0	798	5748	7	6.71895
213210	169885	92	96249	77949	89	26173	20049	69	855	693	0	552	474	0	2065	30435	14	6.71895
184717	149127	87	75437	60226	88	23900	19310	62	461	516	0	479	456	0	2687	24522	15	6.71895
48370	47706	59	23486	22131	53	5784	5505	31	41	180	0	56	73	0	-510	131	0	6.7229
195456	156443	93	82905	67076	90	29661	23392	86	666	589	0	195	279	0	7098	34462	17	6.7229
253587	195460	98	87527	67520	96	38645	29752	92	955	817	0	677	550	0	22599	95255	24	6.72686
142311	130447	80	51339	45935	79	23453	20917	53	374	317	0	290	269	0	-4205	8396	6	6.72686
147273	122804	89	63324	53134	83	22265	17861	55	418	342	0	310	321	0	1964	11420	9	6.73082
257868	182921	98	88948	60678	94	38902	25827	91	810	625	0	545	424	0	24991	100904	24	6.73478
44697	43212	67	18826	17809	47	6914	6643	34	-22	132	0	139	120	0	-594	640	0	6.73576
34952	33445	66	14203	13473	42	5415	5083	31	69	57	0	-73	28	0	-302	183	0	6.73675
130870	120357	81	41631	37678	77	21234	18819	51	160	377	0	235	252	0	830	5829	8	6.73972
187192	140245	103	70193	53008	90	27374	21367	67	518	542	0	363	296	0	7914	39822	17	6.7417
136467	119122	81	54760	47035	81	19923	16581	52	420	376	0	249	332	0	-3552	6721	7	6.7417
195279	162504	86	83641	69098	86	38023	31903	82	784	651	0	606	483	0	-1304	21126	10	6.7417
195838	142201	96	76622	58688	89	28936	21134	73	679	540	0	411	278	0	9483	39460	20	6.74467
117348	109440	76	40217	36841	76	17952	16231	47	92	180	0	169	205	0	1495	4428	13	6.74665
129730	118474	80	48591	44030	78	16476	14949	47	334	295	0	199	259	0	-1756	4556	6	6.74665
161584	145315	82	59393	52113	82	27339	24556	78	387	600	0	390	402	0	1989	11869	9	6.74962
51609	49806	65	16668	15913	46	7186	7131	33	9	277	0	49	61	0	-194	339	0	6.75258
105438	95016	89	41509	38363	75	14007	12708	42	240	189	0	292	280	0	-101	1972	3	6.75555
170954	150142	85	70578	61897	83	21857	18377	60	785	823	0	312	337	0	2296	15804	10	6.76149
187516	137837	92	61051	44068	88	25473	18783	68	708	519	0	442	495	0	6078	32948	15	6.76545
176925	144225	93	51576	41581	84	26677	21331	74	634	436	0	406	384	0	5474	26415	14	6.76841
203607	155873	93	81779	63643	91	33394	25461	87	557	534	0	477	417	0	10614	49670	19	6.77237
46631	44549	71	24000	22020	59	7765	6994	37	46	180	0	81	94	0	-675	161	0	6.77336
152238	126379	86	56826	47948	84	20275	16997	54	311	298	0	475	381	0	3085	14514	13	6.77435
127698	115714	95	41918	37931	77	17763	15621	47	461	350	0	155	234	0	610	5591	7	6.77633
296421	187027	110	128730	82286	106	47143	31195	101	1230	913	0	987	749	0	130972	302441	34	6.78227
136451	124198	83	46181	41853	78	18138	15618	50	431	445	0	377	270	0	1055	9738	9	6.78622
112897	104838	78	47494	43406	76	14910	13394	44	264	300	0	297	230	0	866	3956	6	6.79513
399533	239607	131	190550	112128	131	70111	42626	128	1624	963	0	1239	726	0	552085	439919	58	6.79612
52869	50445	71	15823	15091	45	8316	7527	37	16	120	0	37	125	0	-174	158	0	6.80007
274675	196309	100	93803	68092	99	39855	28872	95	1124	792	0	765	639	0	49471	169467	28	6.80007
335740	214930	119	123662	83619	113	51960	33181	109	1048	884	0	882	584	0	212777	308835	42	6.81393
59565	57897	72	24521	23014	55	9313	8149	39	92	260	0	94	98	0	-1821	0	0	6.81492
225190	171800	96	79820	61068	92	29449	22382	79	691	557	0	547	571	0	16429	74729	21	6.81788
148768	129117	90	62958	54226	82	19116	15764	51	417	485	0	287	343	0	2842	15436	13	6.82481
185898	147694	95	73826	60407	88	27297	21009	67	636	611	0	335	376	0	5360	39362	15	6.8258
143648	117711	85	59777	48438	83	25826	21320	61	307	419	0	211	221	0	3465	16071	18	6.84064
91239	84214	76	39695	35346	76	17759	16080	49	188	229	0	299	261	0	1243	4881	6	6.84559
154040	129679	84	56254	46193	82	28544	22620	73	432	489	0	437	286	0	3418	23630	15	6.84658
213441	165797	93	79981	60798	90	33636	25023	85	758	521	0	549	591	0	16892	72118	20	6.85449
282199	189466	100	109103	75779	98	39717	26930	94	939	713	0	526	478	0	42885	143782	29	6.85746
138516	126230	82	56567	50947	80	22993	20854	52	444	421	0	264	366	0	455	12266	10	6.85845
71226	67522	77	28859	27000	64	9918	9234	38	158	255	0	39	137	0	-49	1313	1	6.87626
142046	126787	97	57454	51392	80	16190	14551	48	145	344	0	221	191	0	1135	13202	10	6.87725
180614	143001	92	78125	61402	88	30024	24120	79	325	369	0	518	494	0	10453	53850	18	6.88022
164909	132782	88	68055	54221	87	26714	21197	69	194	310	0	272	339	0	6749	32265	19	6.88219
183256	143719	91	74126	56404	86	28085	22596	69	705	640	0	473	433	0	7051	44828	17	6.88219
54927	51682	70	23738	22198	59	8948	8298	37	177	175	0	114	85	0	682	1100	1	6.88714
202239	154969	92	71939	53226	89	30151	23237	73	797	482	0	337	455	0	16835	79319	21	6.88714
110162	99712	89	47326	42848	77	13916	12771	43	428	398	0	181	206	0	375	4882	5	6.89308
87852	81879	75	40975	37804	73	12128	11313	41	198	231	0	109	222	0	412	2315	3	6.89605
213318	160766	92	75005	56145	90	30260	22505	71	802	754	0	465	307	0	18300	81892	22	6.89704
237491	168426	104	90057	63481	97	42782	29540	94	995	782	0	607	516	0	68853	207978	28	6.89704
238116	175846	95	125829	94055	97	26750	19601	65	709	603	0	518	355	0	35940	143203	24	6.89802
47196	43139	75	16208	15256	45	7624	7259	35	32	174	0	2	36	0	-1226	390	0	6.89802
139880	109955	86	60569	47562	85	22805	17589	58	272	369	0	239	298	0	3488	21514	15	6.89901
255180	173161	122	97227	65460	122	39112	26994	103	988	632	0	664	529	0	274621	242958	122	6.89901
277642	191705	103	120043	79604	102	50601	34894	97	937	692	0	710	613	0	79853	217729	33	6.9
91457	82494	77	36431	32203	74	15174	13319	45	113	215	0	171	239	0	322	4464	7	6.90198
161817	129700	95	52029	40131	85	21249	16776	55	488	467	0	416	344	0	2724	26016	12	6.90198
96068	80484	79	36818	29930	77	14849	12386	46	299	323	0	214	251	0	1392	7081	10	6.90792
94860	89365	74	37958	35296	74	14088	13225	43	135	199	0	102	140	0	1237	6114	8	6.91287
127934	117531	83	45337	41716	77	19856	17649	49	395	516	0	258	287	0	573	8810	7	6.91385
[truncated: 7,934 more rows]
