# Supplementary material for: Phenotypic heterogeneity follows a growth-viability tradeoff in response to amino acid identity
Source: Nat Commun. 2024 Aug 2;15:6515. doi: 10.1038/s41467-024-50602-8 (PMC11297284; doi:10.1038/s41467-024-50602-8)
Supplement: Supplementary file 6 — Source Data [file 41467_2024_50602_MOESM6_ESM.zip › source_data/fig6cde/1530_C5_yATP_NLIMLEU.csv]

FSC-A	FSC-H	FSC-W	SSC-A	SSC-H	SSC-W	BL1-A	BL1-H	BL1-W	VL1-A	VL1-H	VL1-W	VL2-A	VL2-H	VL2-W	YL2-A	YL2-H	YL2-W	Time
77171	76518	75	21489	21604	49	1058	969	0	1138	1028	4	2189	2176	21	218960	213686	82	0.00393357
44755	44470	73	19015	19406	44	471	572	0	504	604	0	1307	1326	12	127850	124771	78	0.00393357
167381	151727	89	60175	55020	81	1794	1802	19	2441	2102	24	5624	4875	36	509085	464998	92	0.00786713
84414	83619	75	25683	25429	64	945	987	0	1158	1212	9	2505	2496	22	258818	250732	82	0.0108173
108824	98143	78	35912	31935	76	1577	1605	16	1705	1462	16	3518	3303	28	321794	288409	87	0.0118007
55340	55396	71	14454	14677	41	977	1005	1	780	743	0	1839	1808	17	152110	146065	77	0.0127841
40755	41294	66	22679	23046	51	412	429	0	818	836	0	1262	1228	11	120332	124864	75	0.0137675
125652	123641	79	30467	30220	74	1843	1888	18	1925	1745	21	4788	4592	32	408165	395318	87	0.0147509
105560	104728	74	33040	32031	73	1592	1726	16	1769	1600	17	3775	3676	29	337841	323145	87	0.0167177
80132	78344	74	27389	27366	70	1026	927	0	1158	998	0	2636	2552	22	232920	220645	83	0.0186844
74918	76681	71	21148	21433	49	904	968	0	1115	1074	6	2332	2450	22	209036	203541	81	0.0186844
180283	146705	87	66591	54572	85	2219	1689	22	2718	2101	28	6312	5101	40	589560	469293	97	0.0186844
81891	81505	71	32253	33045	69	943	990	0	1030	928	0	2572	2649	24	258257	257250	82	0.0196678
105455	102752	76	33747	33424	73	1843	1598	16	1597	1350	14	3457	3291	28	310678	289408	84	0.0196678
81019	81237	71	31982	32047	70	705	751	0	986	973	0	2451	2304	22	222368	223528	84	0.0206512
96592	96835	75	36542	36588	71	1291	1322	12	1713	1566	16	3232	3176	26	285968	271479	84	0.0216346
136973	120840	86	55206	48097	81	1686	1473	16	1930	1541	17	4296	3618	33	440220	380803	96	0.0265516
131831	114049	93	48147	41421	78	1747	1577	19	2105	1810	21	4402	3803	33	417990	366402	93	0.027535
143233	136487	81	52709	51054	78	2274	2166	21	2258	2064	22	5821	5492	34	524158	483148	93	0.0304851
196493	152048	87	65746	50805	86	2305	1576	25	2884	2035	28	6700	5066	41	566994	439436	98	0.0304851
241370	207372	96	163939	144815	93	5346	4610	32	5883	4913	37	13436	11533	52	1.04858e+06	979945	104	0.0324519
65617	66598	69	25522	25775	58	582	595	0	783	840	0	1849	1811	19	181404	170415	79	0.0344187
153551	133863	86	50498	43835	82	1984	1953	19	2089	1758	23	5441	4880	35	475586	406450	95	0.0354021
185506	145810	88	68289	53355	87	2420	1741	24	2432	1846	26	5572	4434	38	503160	394531	100	0.0363855
87349	87652	72	27533	27282	69	1166	1065	7	1062	1117	8	3052	2924	26	241198	231957	82	0.0373689
53644	53402	80	24320	24633	55	609	550	0	710	798	0	1543	1677	17	139071	141851	76	0.0393357
83670	85190	71	33949	34097	70	1040	1127	7	1373	1300	12	2443	2552	22	217527	212978	82	0.0393357
91231	89676	73	33020	32598	71	1339	1331	11	1530	1377	14	3088	3178	25	274205	266947	84	0.0413025
167750	138311	84	53899	43509	83	2560	2358	24	2413	1776	24	5570	4579	37	477394	394490	93	0.0422858
109313	98129	78	42997	37054	77	1342	1057	7	1713	1338	16	3729	3259	31	324109	275444	88	0.045236
133913	117542	82	55707	48126	80	1495	1417	14	2059	1825	21	4326	4030	32	396068	339642	92	0.0462194
165936	159149	80	64234	62700	78	2486	2185	23	2853	2784	23	5976	5648	35	571022	537980	89	0.0462194
150126	144747	78	81326	79320	78	2426	2509	21	2545	2390	25	6424	6203	36	551595	528962	87	0.0472028
93429	94685	75	37061	37577	70	1206	1158	10	1460	1495	15	3714	3610	28	332613	325303	82	0.0472028
95781	95229	83	25633	25849	60	1457	1548	14	1381	1217	10	3270	3325	25	286391	271230	84	0.0481862
90497	89721	74	23299	23024	51	1355	1493	14	1520	1561	14	2942	2929	25	281696	273113	82	0.050153
106267	105767	77	22139	22093	50	1503	1603	14	1919	1815	19	3615	3494	27	325246	312509	85	0.0540865
112298	109462	83	41730	39982	74	1252	1280	12	1650	1653	18	3874	3809	29	351293	326934	87	0.0570367
120356	110635	80	39932	35885	76	1711	1528	16	1536	1358	16	4207	3934	31	343816	310884	88	0.0570367
96920	94660	75	38251	38275	71	1639	1547	15	1450	1217	14	3202	3073	27	268412	256343	84	0.0599869
76869	78675	70	28481	28991	64	1184	1017	3	1299	1263	10	2604	2488	23	223560	218499	82	0.0629371
202291	159158	92	58810	45261	87	2502	1939	23	2627	2068	25	6413	5235	40	543174	411881	103	0.0649038
83805	85316	76	26793	26943	69	1359	1184	11	1138	1001	1	2950	2819	26	283528	283158	82	0.0658872
134976	130585	79	40098	38945	73	2012	1891	19	2200	1912	21	4345	3915	33	403027	378950	86	0.0668706
169018	125990	87	57162	42641	85	2200	1499	24	2338	1871	25	5283	3986	38	479132	347240	96	0.067854
104006	94302	88	36619	33005	74	1817	1673	17	1758	1453	16	3481	3244	28	310265	277194	87	0.0688374
104749	94678	83	43786	38145	77	1109	927	0	1835	1489	20	4031	3327	32	347798	299487	87	0.0708042
81789	81404	73	22814	23016	50	902	930	0	1150	1225	9	2400	2392	22	245108	240039	82	0.0708042
129022	115251	79	49167	44028	78	2029	1649	19	1768	1661	18	4544	4201	32	396563	353967	88	0.0737544
99351	98003	75	25225	24893	59	1537	1513	15	1818	1458	15	3326	3395	26	324380	312545	84	0.0747378
86425	88070	72	22268	22247	51	1015	1034	4	1541	1423	14	3150	3076	26	292871	281897	84	0.0757212
84694	86776	71	21256	21192	48	1215	1055	6	1356	1231	11	2806	2797	24	265021	254407	84	0.0757212
97802	95402	82	26448	26268	56	1321	1361	13	1212	1501	14	3353	3331	26	309334	295786	85	0.0796547
173157	130230	90	68868	53959	87	2340	1587	25	2763	1954	27	6286	4809	41	608720	437443	102	0.0806381
108503	108231	79	36219	35938	73	1633	1617	15	1754	1597	15	3934	3926	29	357547	335287	86	0.0826049
96491	97643	72	33638	33785	71	1096	907	0	1722	1506	17	3222	3043	26	297040	288138	85	0.0835883
74091	75858	70	37652	38191	70	1006	1168	7	1157	1210	9	2515	2518	23	241596	237728	82	0.090472
162277	134708	84	54415	44299	83	2028	1731	19	2058	1692	22	5092	3898	38	458699	367703	97	0.0934222
97210	96069	78	37855	37198	73	1085	1062	6	1536	1439	13	3120	3007	26	278030	264847	82	0.102273
94787	92506	75	32261	31909	71	1621	1570	17	1595	1501	13	3347	3416	26	312124	303322	82	0.102273
87901	87693	74	27677	27574	68	943	1095	6	1600	1489	14	2950	2890	25	260312	256831	82	0.10424
95997	95858	74	29248	29308	70	817	925	0	1268	1307	13	3495	3595	27	278160	273170	82	0.105223
254518	197998	96	89176	69723	92	3639	2803	29	4575	3673	34	10918	8442	49	1.02696e+06	799620	105	0.105223
86147	85922	82	22062	22365	47	1211	1194	8	1293	1195	11	2815	2836	25	238142	237268	80	0.105223
99531	98204	75	33589	32400	73	1541	1422	14	1400	1313	13	3701	3457	28	333442	320794	86	0.106206
223474	169939	93	87063	68248	91	2967	2139	28	3110	2403	30	7568	5622	44	694847	522145	106	0.109156
63497	64748	68	23589	23835	51	745	696	0	978	813	0	1795	1649	19	148529	142136	79	0.111123
130400	117893	82	44500	40273	79	1682	1591	15	1886	1694	20	4491	4025	32	360011	321439	89	0.111123
93025	92342	75	25152	25165	56	1054	1235	11	1184	1205	10	3414	3334	27	303978	294535	83	0.114073
75351	76090	74	28112	28150	66	964	843	0	1039	980	0	2201	2282	20	210836	203823	81	0.115057
104610	102839	89	37698	36711	72	1551	1386	14	1545	1584	15	3955	3724	30	336550	334431	82	0.117024
113209	103482	83	37296	34757	76	1375	1310	11	1709	1766	19	3918	3635	30	355626	330023	89	0.118007
86155	86526	75	30336	30672	70	1141	1169	8	1444	1529	13	3101	3059	26	275720	268726	83	0.11899
75912	75573	73	35723	35876	71	976	832	0	1077	1003	1	2178	2144	21	212298	209655	83	0.121941
87533	87314	73	39988	39878	71	1403	1494	14	1139	1270	11	2875	2937	25	268590	256025	84	0.123907
132445	120544	77	65027	59090	78	1927	1782	18	1847	1598	19	4218	3717	32	397236	352722	90	0.126858
320817	239067	115	103733	79208	111	4171	3071	33	5009	3760	38	12283	9331	50	1.04858e+06	841722	122	0.132758
109672	106626	77	41090	38353	74	1329	1126	13	1599	1526	16	3774	3609	28	311317	294029	85	0.135708
161468	145003	82	54456	47513	80	2008	1694	21	2239	2062	22	5410	5137	35	484057	423991	90	0.136691
95708	97266	71	30780	30418	71	1666	1637	17	1412	1162	10	3432	3361	27	319933	301173	83	0.137675
106574	96754	88	39992	36475	75	1312	1343	11	1549	1389	14	3558	3382	29	297390	268388	84	0.137675
109539	101412	77	42134	38100	74	1347	1208	12	1669	1456	15	3490	3263	28	346955	312695	86	0.140625
168118	147300	84	41979	34282	82	1677	1450	15	2392	2065	25	4981	4172	35	464976	397570	94	0.146525
99981	94342	77	28225	25505	74	1272	933	0	1584	1418	15	3188	2806	28	287540	251987	92	0.146525
92046	91467	75	30765	31072	70	1014	951	0	1101	1061	6	2946	2798	25	268633	254359	84	0.146525
67830	70916	70	24612	25315	52	994	1002	2	963	885	0	2406	2365	22	191491	191432	77	0.147509
129188	111789	86	56396	49714	80	1644	1535	16	2167	1588	21	4483	4104	32	414798	357645	93	0.148492
126226	112745	97	50238	44744	78	1526	1626	14	1684	1528	16	3798	3342	30	333196	294722	88	0.148492
83279	81890	88	23416	23467	52	1054	1245	10	995	1110	7	2527	2606	23	236813	226841	81	0.149476
91194	92981	73	32982	32399	71	1083	1125	7	1055	1023	4	2833	2741	24	284185	266767	84	0.156359
71783	72946	71	19552	19628	46	732	935	0	753	860	0	2324	2376	22	213600	203242	82	0.157343
91277	90686	74	23103	23306	53	1220	1372	11	1610	1478	14	3161	3096	26	286462	281272	83	0.158326
101961	98244	80	37494	36636	73	1204	1311	13	1548	1444	14	2828	2640	26	269092	256948	92	0.159309
128003	111030	87	46196	40351	79	1570	1324	15	1889	1431	19	4271	3656	33	371178	319892	89	0.160293
103253	98724	75	36083	33894	73	1350	1352	15	1613	1558	16	3648	3556	28	324180	302807	84	0.161276
87729	82944	78	27501	25773	66	1048	1204	9	1034	1034	4	2528	2353	25	247700	230262	84	0.16226
107734	105624	87	37931	37255	73	1282	1290	10	1523	1635	15	3500	3381	28	336591	328447	85	0.16226
146369	125175	85	57318	49188	82	1734	1493	17	1990	1563	19	4710	3918	34	426193	361889	92	0.163243
83247	83194	75	31681	31734	71	707	754	0	1341	1272	12	2326	2411	22	245161	239351	84	0.164226
77782	76477	74	25734	25836	63	922	843	0	968	928	0	2421	2196	23	209930	203695	81	0.164226
155534	136703	84	48406	41142	80	2150	1940	19	2437	2026	24	5316	4603	34	508990	431897	93	0.166193
121470	116147	77	52463	50058	76	1564	1431	15	1794	1738	19	3647	3401	29	367294	330911	88	0.166193
125445	116814	80	44197	39545	79	1457	1217	11	1739	1421	17	3868	3717	29	344877	305327	87	0.167177
160503	136325	83	56163	47220	82	2167	1608	22	1955	1554	19	4803	3971	34	414015	347790	92	0.16816
125642	113229	78	47426	42500	78	1339	1187	10	1849	1697	19	4007	3588	30	375064	331589	91	0.17111
80339	82287	74	30721	30732	70	850	987	0	1229	1125	8	2520	2638	23	253750	253646	82	0.172094
35200	36262	65	12889	13295	39	498	451	0	464	670	0	1145	1129	9	119076	118784	75	0.17406
120708	115671	84	57175	56333	75	1506	1439	14	1708	1823	18	4226	4318	30	378523	360596	86	0.175044
143797	126663	98	51550	43118	98	1744	1765	18	2146	1823	21	4698	3889	34	433435	372397	98	0.175044
135897	128607	79	48034	45067	76	1892	1821	19	2134	1999	22	4963	4572	33	490862	452267	88	0.176027
87987	86815	83	32980	33052	71	1098	1042	5	1195	1189	10	2844	2776	24	243607	239167	84	0.178977
102626	101627	74	29188	28955	72	1678	1468	16	1706	1416	17	4010	3739	30	359841	349378	88	0.179961
185884	141277	101	64563	49479	87	2354	1912	24	2477	1851	26	5505	4105	39	524617	408100	98	0.182911
72073	74962	65	28416	28707	69	1050	905	0	972	1085	6	2587	2420	23	228123	221960	79	0.184878
161026	142588	88	58038	50785	81	1944	1648	21	2561	2291	24	5341	4767	35	523877	454147	94	0.189795
180498	153889	87	87135	77371	86	2105	1947	20	2372	1774	23	5179	4546	35	486982	412515	95	0.192745
63880	66352	69	15173	15586	40	1034	1054	4	1040	931	0	2044	1921	20	205698	200788	78	0.192745
85451	82867	86	20736	20926	47	1210	1314	11	1165	1201	10	2857	2672	24	245887	243419	81	0.193728
58961	62863	68	26829	27276	66	648	676	0	889	799	0	2018	1897	20	168648	171558	76	0.195695
88212	90384	72	33234	33339	71	1120	1106	7	1200	1082	7	2690	2718	23	266665	255869	82	0.195695
90822	90849	74	24230	24207	50	1100	1221	9	1282	1069	6	2940	2942	25	262157	249995	83	0.196678
30641	29314	71	11818	12279	38	446	387	0	481	449	0	797	869	0	75335	74154	70	0.198645
23333	24353	48	12114	12440	38	253	341	0	527	482	0	554	625	0	60952	62506	69	0.202579
152308	123805	83	53381	43729	82	2107	1535	21	2485	1873	25	4927	3784	36	456231	369972	95	0.202579
120962	114047	77	38293	35292	76	1492	1470	15	1994	1937	18	4136	3681	31	352133	324047	87	0.204545
133096	124123	81	48344	44133	78	1449	1387	13	2130	2006	20	3983	3676	30	393907	360663	90	0.207496
304455	203690	112	93060	63138	98	4306	3012	35	4713	3167	40	11651	7850	54	1.02741e+06	692230	109	0.213396
142442	128377	81	44819	38541	80	2175	1960	19	2053	1784	20	4930	4007	36	452463	383577	95	0.214379
230755	168904	101	78820	58450	99	3253	2519	27	3710	2561	32	8105	6158	46	756761	565988	111	0.214379
113945	109891	77	49266	46163	76	1622	1239	12	2116	1664	20	3745	3572	29	335776	314752	84	0.215363
117065	106271	80	42872	38903	75	1449	1231	13	1788	1559	18	4125	3721	31	387466	351669	87	0.215363
85681	83882	76	15263	15197	42	1089	1179	8	913	1133	7	2790	2742	25	259441	246267	81	0.216346
107451	105347	79	42950	42240	74	1108	1033	5	1475	1324	15	3646	3620	27	328324	318524	85	0.21733
112680	103957	79	37982	34842	75	1334	1240	12	1388	1301	13	3881	3528	30	313242	288344	86	0.219296
105375	96624	76	42758	37942	75	1459	1158	9	1516	1154	10	3370	2957	30	356528	311799	86	0.222247
134371	115714	96	51528	46126	79	1763	1525	17	2412	1854	26	4924	4238	35	437250	388455	91	0.231097
137619	120126	82	46178	39270	80	1606	1318	15	2011	1813	20	4501	3938	33	406585	345712	91	0.23208
122858	116691	81	42351	40509	76	1457	1475	13	1819	1861	18	4167	4106	29	360678	342902	89	0.234047
104056	102853	74	33687	33300	73	1510	1663	14	1777	1811	17	3704	3658	28	351662	337060	84	0.236997
43900	44721	66	18274	18568	45	604	587	0	689	612	0	996	1144	8	106480	104645	75	0.236997
198276	161725	105	75845	62428	87	2705	2040	26	2880	2441	26	6239	4984	39	619515	498718	98	0.237981
31185	34002	48	8500	8675	34	507	428	0	347	435	0	1458	1263	13	94357	94358	72	0.238964
103947	100636	80	36216	35443	73	1659	1571	16	1606	1468	15	3234	3026	27	305252	292780	84	0.238964
85490	86401	74	25280	25367	63	921	1058	5	1267	1169	9	2860	2823	25	246559	240574	81	0.240931
323607	224311	125	128363	88904	113	4286	2722	35	5946	3735	42	13448	9059	57	1.04858e+06	836476	124	0.242898
68922	73034	68	19125	20038	42	882	822	0	1007	912	0	2186	2078	21	207789	206307	78	0.242898
109663	104918	78	42174	40783	74	1691	1622	16	1272	1241	12	3526	3365	28	288703	269186	84	0.244865
89962	90718	79	32938	32955	70	1057	1038	4	1441	1453	14	2858	2924	25	260392	250376	81	0.245848
94026	93540	76	33417	33534	71	975	1095	7	1412	1314	12	3159	3121	27	281281	270029	83	0.245848
95422	95229	85	28193	28263	65	1171	1112	7	1533	1553	15	3300	3228	27	287123	274775	80	0.246831
109503	108264	74	31763	31325	71	1428	1517	13	1366	1271	13	3611	3527	28	345087	326237	83	0.247815
69898	67755	72	22321	22193	50	873	779	0	786	793	0	2211	2117	21	207552	201537	79	0.252732
122578	113847	79	45622	41221	77	1457	1251	11	1735	1576	17	3248	2890	28	307768	274714	86	0.253715
43489	45240	66	14254	14330	41	561	618	0	641	556	0	1329	1295	13	141447	136580	74	0.255682
137554	121634	97	55045	48975	79	1564	1382	15	1910	1570	20	4072	3740	31	384078	336413	88	0.255682
100174	100678	74	35730	35515	72	1388	1170	11	1600	1393	14	3578	3443	28	314906	299945	84	0.256665
99714	100724	74	21894	21796	48	851	903	0	1435	1322	13	3254	3319	26	295156	280859	83	0.259615
46952	47018	69	17989	18604	43	407	525	0	549	499	0	1468	1469	14	116790	113129	75	0.261582
150920	126645	85	56334	45508	83	2600	2099	25	2517	1841	23	6113	5055	40	562226	459711	93	0.262566
114340	113049	74	51595	51039	73	1552	1680	15	1803	1792	18	4158	3985	30	373967	355607	84	0.265516
50643	52150	64	19701	19846	46	628	901	0	642	525	0	1563	1487	14	142958	141247	79	0.265516
98306	97581	75	28273	27922	68	1554	1534	15	1275	1185	11	3236	3405	25	331593	321659	82	0.266499
169033	138375	86	62928	51327	82	2201	1774	22	2697	2238	26	5536	4417	38	481116	396118	92	0.267483
101813	100755	84	35306	34890	71	1372	1412	14	1818	1669	19	4388	4310	30	378896	366135	84	0.267483
84499	85784	73	14386	14663	40	1084	1113	8	1172	1153	8	2816	2780	25	266151	266330	80	0.267483
161697	130247	83	55174	43712	82	2106	1698	21	1931	1488	20	5120	4111	36	439702	348083	93	0.267483
121672	114093	80	41892	37540	77	1398	1288	13	1882	1622	17	4096	3781	32	345810	304504	86	0.268466
85107	84628	74	19006	18964	45	926	1022	3	1188	1026	4	2436	2428	22	227416	224666	81	0.270433
107020	100430	83	41183	37268	76	1419	1401	13	1536	1443	16	3414	3302	28	321006	291805	86	0.270433
180812	150088	89	61054	50173	85	2284	1665	22	2877	2204	27	6125	4617	42	555344	447775	98	0.272399
44880	44532	72	18701	19128	44	539	604	0	754	810	0	1372	1406	13	130033	129551	77	0.273383
101464	101584	77	55530	55650	73	1740	1732	15	1471	1454	13	3251	3394	26	270794	267256	82	0.276333
112145	108849	76	35934	33857	75	1504	1535	14	1496	1442	15	4205	4041	29	349413	320595	88	0.277316
74700	77041	71	27984	28054	64	900	823	0	1119	1072	6	2019	2042	20	192444	187006	79	0.277316
65942	65306	74	15109	15271	41	1118	1102	7	1421	1427	14	2780	2725	24	140804	138050	79	0.2783
84451	81590	88	26979	26425	71	913	961	0	1412	1385	12	2876	2670	24	250280	238465	89	0.2783
123078	105673	83	43628	37707	78	1645	1389	16	1733	1421	17	3742	3287	31	364176	303730	90	0.279283
275292	179556	108	102675	67832	107	3773	2270	33	3833	2351	37	9881	6312	50	903836	608810	120	0.279283
67102	67253	64	20486	20848	47	853	806	0	798	833	0	2145	2079	20	194478	191709	82	0.2842
93668	91843	77	27032	26917	65	1182	1081	6	1354	1370	12	3141	3323	24	268749	257872	82	0.28715
163927	134858	88	57578	47334	81	1922	1482	20	1998	1647	21	4500	3536	36	426694	342253	92	0.28715
160862	148491	82	56760	50900	80	2380	2036	22	2502	2273	22	5702	5230	36	562925	497684	91	0.290101
119239	109441	83	44961	40317	75	1743	1626	17	1941	1471	20	4265	3745	32	383305	348501	85	0.291084
82173	82564	71	19709	19729	47	1088	1142	8	1107	1072	6	2700	2526	24	248755	238315	80	0.291084
184320	155028	84	47978	38611	84	2220	1722	20	2648	2064	24	6079	5074	38	530369	434189	95	0.291084
29398	32036	50	12835	13311	39	531	525	0	486	353	0	942	1129	8	89982	91426	69	0.292067
93747	92400	77	22339	22075	57	1141	1081	6	1256	1221	10	2807	2784	24	271238	261411	84	0.295018
88240	85868	76	25701	25712	55	1221	1119	8	1039	1338	11	2947	2879	24	272307	267003	83	0.296001
249788	203934	97	113275	95430	94	4298	3521	31	5097	4231	35	12146	10548	50	1.04858e+06	927175	104	0.296001
32760	34591	55	11875	11957	39	183	225	0	512	412	0	888	802	0	83320	83774	71	0.296984
128338	107670	86	51654	43549	80	2249	1812	22	1728	1409	17	4641	3850	36	407371	330367	89	0.298951
193239	148848	91	70099	55286	88	2837	2162	25	2505	2201	28	6484	4764	40	613668	458523	101	0.302885
177748	144829	85	73607	60564	84	2003	1589	20	2242	1948	23	5196	4150	35	486998	400276	95	0.302885
111021	110236	78	30167	30069	60	1189	1254	12	1509	1629	16	3712	3867	26	337437	322318	86	0.302885
139939	128212	82	46333	41587	78	1404	1149	10	1869	1801	20	4766	4142	34	408811	356678	91	0.303868
154230	125996	85	53164	44245	82	2105	1696	19	2185	1995	22	4799	3657	37	461785	376204	93	0.303868
167579	133781	85	64096	51802	83	2212	1601	23	2280	1798	22	5453	4268	38	493026	389383	96	0.304851
128033	124407	79	39992	38178	75	1626	1579	15	2191	2057	21	4272	3929	31	425630	395637	89	0.306818
208207	164391	96	76534	61398	87	2369	1916	25	2911	2330	27	6385	5025	39	561922	439064	98	0.307802
119508	108367	81	47250	42477	76	1378	1344	13	1861	1526	18	3728	3373	30	345263	320684	87	0.308785
92547	91929	76	41737	41608	72	996	969	0	1285	1112	8	2941	3135	24	267743	259953	83	0.309768
88057	89145	72	28658	28632	60	1202	1078	6	1490	1295	13	2775	2800	25	275688	265938	80	0.309768
237328	180707	103	79562	60526	90	2972	2315	27	3443	2564	32	7862	6062	44	706065	530513	101	0.309768
73152	72637	81	20600	20665	47	822	849	0	1060	1070	6	2137	2285	19	187168	177461	80	0.311735
96830	96050	75	36865	35392	72	1412	1418	12	1594	1400	14	3636	3543	28	321251	300220	86	0.313702
51291	51795	68	19452	19752	49	485	639	0	712	795	0	1628	1581	15	153756	149517	78	0.315669
119581	108274	78	44228	39393	76	1626	1594	15	1684	1525	16	3774	3291	30	351526	320943	86	0.316652
100101	99566	78	22004	21679	49	1400	1222	10	1829	1742	18	3851	3873	28	353713	338274	84	0.320586
74385	75558	71	17627	17775	42	882	976	0	1142	1146	8	2596	2680	23	214937	207361	79	0.320586
94432	93929	74	26220	25705	66	1758	1597	18	1255	1217	11	3458	3356	27	309237	302189	84	0.321569
103336	99415	85	33068	32642	72	1476	1364	13	1354	1364	13	3114	2985	25	290328	278148	91	0.321569
103433	103267	85	37955	37702	71	1731	1636	17	1389	1238	10	3329	3465	27	308176	304171	80	0.323536
72726	73222	72	32004	32388	68	886	909	0	1191	1172	9	2498	2552	22	206985	201416	78	0.325503
212153	183084	91	91262	78985	88	2345	1809	24	3186	2621	28	6711	5644	40	578590	488235	98	0.327469
83006	81633	73	31579	31748	71	1144	1179	9	1288	1400	11	3165	2940	26	263851	250577	83	0.334353
71695	76331	66	13692	13947	40	927	1009	1	861	983	0	2547	2391	23	242184	234925	82	0.334353
156332	127068	88	51889	42555	82	1898	1678	18	2613	2294	25	5545	4489	37	502569	393929	98	0.33927
126059	113948	78	41899	37191	76	1679	1487	17	2171	1895	21	4515	3748	34	378144	338918	87	0.340254
116207	105507	80	40019	36069	77	1675	1537	15	1432	1291	14	3650	3347	29	370821	328962	88	0.340254
98944	96683	88	29713	29750	71	1289	1125	10	1321	1395	11	3013	3224	26	261606	249067	82	0.341237
68284	68388	82	23686	23840	52	651	718	0	951	978	0	2111	2046	19	191989	191092	78	0.341237
128570	113654	94	40219	34881	78	1619	1469	15	2022	1951	19	4412	3645	34	383801	334963	90	0.34222
65229	68085	68	23163	23589	54	929	899	0	691	733	0	2052	1856	21	188436	182367	79	0.343204
108749	106501	74	30867	30536	72	1542	1425	15	1953	1714	18	3989	3793	30	377497	372966	84	0.343204
209013	157372	94	71957	56849	89	2563	2038	26	3023	2382	29	7300	5535	42	711746	539503	103	0.344187
107665	96386	77	40776	35991	75	1255	1218	11	1915	1736	19	4060	3458	32	352276	303950	86	0.348121
167349	131592	89	57898	45590	83	1850	1555	18	2653	1926	28	5355	4388	38	488059	365833	94	0.348121
136197	132287	78	37048	36430	75	1789	1531	17	2178	2004	20	4909	4807	32	448230	424837	86	0.348121
120988	108108	81	51667	45642	79	1606	1415	13	1527	1503	15	3687	3377	30	343722	302899	89	0.350087
89169	90397	75	33580	34031	70	1437	1452	13	1544	1505	14	3262	3279	26	299991	285384	81	0.350087
98850	99260	79	38585	38343	73	1447	1267	13	1306	1350	13	3114	3040	27	250210	246312	81	0.350087
92928	93267	75	26064	26169	55	1119	1148	9	1384	1263	12	2980	2877	26	274560	269789	83	0.352054
102803	100841	78	30206	29881	67	1616	1668	15	1446	1242	13	3752	3535	29	309824	293651	83	0.354021
95784	96107	75	21845	21867	48	1320	1441	13	1735	1698	16	3432	3456	26	317224	304469	83	0.354021
87985	89469	70	31727	31632	71	1066	966	0	1036	1074	7	2975	2835	26	279540	264725	81	0.354021
145246	136028	80	61063	57682	78	2504	2265	24	2273	2038	22	4948	4562	32	440973	408152	89	0.357955
52537	53898	61	16679	16936	42	589	583	0	532	556	0	1463	1440	13	140132	142437	77	0.358938
134631	118401	82	50610	43259	80	1569	1483	15	2197	1764	21	4489	4029	32	412045	354689	89	0.358938
93922	93167	80	35076	35223	71	1358	1289	12	1243	1346	12	2747	2585	25	242460	227295	84	0.359921
93158	88022	80	37893	33852	73	1163	1045	5	1380	1125	11	3343	2860	30	306962	275692	85	0.359921
33223	35897	51	11615	11855	38	344	389	0	561	661	0	908	959	0	90370	88117	76	0.365822
215018	168827	93	62104	49834	86	2653	1967	26	3067	2350	28	7322	5657	41	630441	498231	99	0.365822
93834	94396	74	32513	32260	72	1052	1062	6	1301	1167	10	3216	3294	27	279749	259977	85	0.369755
140957	116806	86	50358	41236	81	1599	1226	12	1746	1652	19	3940	3252	32	383793	309192	91	0.374672
41193	42337	74	8252	8506	34	505	504	0	612	628	0	1226	1315	12	106956	103862	75	0.375656
166629	139783	86	71051	59318	82	1945	1936	20	2594	2254	24	5803	4618	37	520183	418933	93	0.376639
62131	61046	76	21780	21943	47	821	836	0	790	711	0	1701	1649	16	168663	165069	77	0.378606
98649	95246	90	39793	39546	72	1229	1048	6	1304	1308	13	2850	2954	24	274034	263038	84	0.380573
160255	131754	88	56501	45967	83	1964	1594	18	2043	1790	22	4816	4084	34	445617	371085	91	0.381556
167129	153985	83	54136	48629	81	2678	2391	24	2602	2295	24	6041	5385	39	578398	515218	91	0.382539
147893	132968	88	55366	48991	79	1650	1406	16	2013	1876	21	4638	3832	35	428402	371708	90	0.382539
107009	102363	78	46773	44754	73	1700	1678	16	1611	1600	17	3548	3651	27	304788	289765	85	0.38549
141074	87422	99	51599	29985	99	1763	1197	9	2050	1369	13	4892	3241	50	456061	299350	111	0.387456
124686	121721	77	40760	39406	74	1775	1757	19	2021	1896	18	4459	4203	32	408626	377480	85	0.389423
77770	77533	72	33214	33116	70	1017	1055	4	1340	1307	13	2750	2724	25	246598	246171	82	0.390406
101980	97167	78	34374	31422	75	1684	1589	14	1692	1462	20	3376	3220	27	326544	297085	86	0.393357
30627	31966	57	12220	12445	39	428	506	0	364	438	0	955	976	0	83491	82287	74	0.393357
93695	92186	77	32277	31293	72	1402	1246	10	1375	1335	13	3188	3296	26	285041	280654	86	0.39434
100266	98899	81	36417	36006	72	1140	1019	5	1334	1297	12	3217	3105	26	283212	273779	85	0.39434
94110	92785	79	28137	27951	69	1564	1417	14	1321	1319	13	3217	3227	25	315293	310241	84	0.395323
100587	100497	77	38678	38117	71	1661	1471	15	1886	1832	18	3546	3650	26	343336	330818	84	0.39729
91805	93072	74	34689	34443	70	1374	1243	13	1384	1342	13	3097	2891	27	248639	248608	81	0.39729
144640	134999	84	67453	63011	78	1814	1644	16	2215	1849	21	4475	4243	32	413262	374419	89	0.398274
101203	99457	81	26107	25893	62	1644	1667	16	1523	1439	16	3628	3498	27	302198	294621	82	0.401224
55544	56443	73	21453	21584	48	584	516	0	732	723	0	1443	1490	14	148774	140477	79	0.409091
67869	66459	82	18378	18467	45	1368	1387	12	1158	1076	7	2287	2247	23	214873	206365	79	0.410074
90029	90626	72	35786	35884	71	1052	1000	2	1538	1255	14	2998	2958	26	284642	276137	83	0.412041
64002	64959	85	22021	22143	47	819	674	0	891	763	0	1687	1576	16	150240	150322	76	0.414991
86052	83798	77	16412	16604	42	1213	1061	6	1296	1309	13	2683	2752	24	278839	273281	83	0.416958
104325	103632	74	29419	29284	71	1589	1479	15	1477	1490	14	3697	3685	28	319682	307462	83	0.417941
36699	37440	61	12794	13159	38	561	476	0	416	417	0	933	1061	5	95779	95039	73	0.417941
94013	91690	78	24791	24891	65	1231	1139	10	1609	1542	15	3010	3089	25	276913	274475	81	0.418925
75352	75070	72	20034	20240	46	923	988	0	1066	860	0	2347	2228	23	218398	215065	80	0.421875
205661	170808	88	66759	55149	86	2654	2135	25	2867	2292	27	7114	5884	41	615776	514925	96	0.422858
128630	108995	83	43812	37076	77	1105	977	0	1863	1432	19	4508	3867	33	376414	315493	91	0.423842
108911	108955	79	26893	26784	55	1620	1540	15	2001	1715	19	4434	4336	31	383031	368167	85	0.423842
95028	95217	72	22694	22446	52	1334	1453	13	1546	1443	15	3507	3358	27	299419	292160	83	0.424825
126439	113744	78	53687	47452	78	1618	1495	18	1843	1712	20	4104	3650	31	379435	325894	88	0.424825
92080	92672	76	27329	27252	60	1147	1078	6	1471	1644	15	3441	3214	29	317048	307397	83	0.425809
160512	126528	84	57250	45477	84	2106	1811	20	2048	1756	23	5605	4300	38	463198	353672	95	0.426792
108205	103541	84	42591	41399	74	1713	1597	17	1835	1679	18	3622	3496	28	335893	320476	85	0.426792
76365	75624	82	29651	29529	70	912	936	0	1228	1230	10	2229	2389	21	224880	222064	81	0.427775
51366	54356	68	15148	15280	41	557	582	0	643	728	0	1755	1683	17	157100	154500	77	0.428759
89704	88009	76	23434	23375	51	1339	1337	12	1276	1043	5	2846	2808	25	267642	249729	84	0.430726
113523	104282	81	42947	39450	76	1522	1504	13	1730	1538	19	3596	3197	29	331937	293526	88	0.430726
98103	95831	83	32510	32052	72	1508	1379	14	1302	1310	12	3284	3117	26	292281	276598	83	0.433676
100604	98386	86	30190	29816	72	1059	1048	6	1327	1436	13	3407	3254	27	301591	286599	91	0.433676
105721	104259	76	28585	28411	71	1391	1318	13	1594	1386	15	4072	3947	29	325231	314062	82	0.435643
66022	65643	80	20509	20430	49	734	950	0	616	772	0	1936	1923	19	170397	171338	78	0.436626
144870	126694	81	53727	47477	78	1783	1750	17	1743	1589	18	4888	4422	34	451681	391459	92	0.438593
107133	104635	84	30936	30474	72	1387	1262	11	1452	1482	14	3435	3409	28	326592	312375	86	0.439576
97687	95780	74	25931	25945	64	1172	1264	11	1278	1280	12	3088	2890	26	269057	259815	78	0.439576
133039	118536	80	43728	38938	78	1354	1079	10	1939	1678	19	4410	3955	33	388541	337356	88	0.441543
102202	100797	75	37476	37195	73	1320	1252	11	1353	1402	14	3471	3413	28	280383	271822	83	0.441543
79405	78716	76	17270	17290	43	1097	994	0	1216	1284	11	2648	2575	25	253053	249401	81	0.444493
114655	109764	79	38841	37577	75	1646	1516	16	1616	1502	16	4193	3873	31	369120	343408	84	0.444493
74377	74786	78	25982	26139	59	1057	967	0	1197	1165	9	2770	2648	24	248333	244578	80	0.445476
57813	59426	73	18598	18723	45	486	579	0	498	707	0	1648	1668	17	143140	140894	76	0.44646
82765	82718	73	24298	24407	59	897	1052	4	1025	926	0	2400	2305	23	216237	208280	79	0.448427
120690	118213	81	55682	55093	75	1859	1770	17	1908	1730	19	4318	4217	31	385398	360990	88	0.450393
87466	86315	74	24410	24203	57	1112	1191	9	1401	1209	10	3117	3118	25	291610	285218	81	0.45236
103938	99887	80	41437	38678	75	1301	1219	10	1735	1654	18	3492	3214	28	295144	274922	84	0.453344
112193	111713	75	31529	31380	72	1435	1507	15	1639	1627	17	4051	3828	30	390209	378499	87	0.45531
34053	39832	41	20943	21487	46	574	482	0	709	686	0	1162	1077	7	108841	106785	70	0.45531
91899	89146	78	32142	32227	72	1005	1032	4	1307	1315	12	2758	2730	24	271407	267662	81	0.457277
44481	46401	66	19522	19899	49	450	492	0	512	469	0	977	1041	5	108071	102829	79	0.458261
122060	109706	80	41301	36659	76	1283	1034	6	1599	1650	18	4065	3534	30	378153	323550	89	0.459244
215641	151738	97	82678	59240	90	2459	1791	26	2526	1781	28	6387	4345	41	534646	379202	101	0.460227
98685	98649	76	52915	51428	74	1291	1314	11	2066	1723	19	3016	2842	27	273599	260522	82	0.460227
191837	149458	90	62594	49049	86	1963	1561	20	2344	1733	24	5386	4260	38	526927	404114	99	0.461211
168586	134942	101	55527	44881	82	2272	1712	21	2292	2000	25	5144	3943	37	451089	366483	92	0.463177
103132	101815	90	36976	36524	72	1236	1115	9	1851	1624	18	3942	3947	29	370127	361858	84	0.465144
56543	56736	71	20447	20446	47	739	754	0	662	666	0	1644	1713	16	157867	154790	80	0.467111
108255	105514	76	37716	36679	73	1156	1085	8	1991	1707	18	3769	3606	29	355752	339646	83	0.469078
88126	88790	73	18682	18838	45	1174	1162	10	1205	1108	7	2794	2680	26	254044	246877	80	0.469078
117965	105421	85	41148	36121	77	1608	1391	15	1842	1556	16	4359	3957	31	393678	341658	88	0.472028
83394	83881	78	15824	16104	42	1342	1468	14	1459	1279	12	2935	2848	26	269089	263613	79	0.472028
73350	72478	73	24205	24463	51	873	902	0	1335	1302	13	2092	2147	21	216043	209076	79	0.473011
76613	78397	64	31466	30464	63	1100	826	0	1058	935	0	3037	2888	26	264859	252965	81	0.473995
156886	144551	80	62592	54857	81	2186	1848	20	2458	2202	23	5712	4841	38	595250	509635	89	0.473995
136684	135112	76	47459	46032	75	2107	1892	19	2252	2168	20	5659	5327	35	498373	469479	86	0.473995
82995	87761	70	20972	21485	44	1147	1023	3	1278	1288	10	2839	2683	25	258055	253434	78	0.473995
87197	85879	75	29571	30124	58	1072	915	0	1562	1352	13	2752	2725	23	236658	229068	79	0.473995
86785	87956	74	19732	19628	46	1278	1314	12	1316	1458	13	3324	3151	27	286795	279146	80	0.477928
79627	81918	68	24504	24783	54	974	1050	4	1039	963	0	2453	2382	22	234343	233365	79	0.477928
116204	112851	81	40374	38831	74	1346	1481	15	2046	1789	19	3905	3714	30	355718	338444	84	0.478912
116434	108892	77	45225	41576	76	1681	1522	16	1734	1584	17	3598	3302	30	337299	302811	89	0.479895
55401	57044	71	14882	15514	40	860	943	0	615	591	0	1678	1594	17	160902	156602	77	0.479895
120416	108485	84	41196	36231	77	1473	1335	13	1760	1569	17	4299	3831	33	372743	320091	91	0.481862
89752	88643	74	20059	20054	47	879	785	0	1406	1345	14	2616	2434	24	270489	267302	79	0.482845
98177	97743	73	30229	29493	71	1341	1367	12	1596	1394	15	3753	3563	30	359462	345166	82	0.484812
89639	88581	76	38701	38779	72	1202	1063	6	1205	1227	10	2911	2768	24	261819	252781	83	0.486779
95072	89384	79	34568	32428	72	1463	1308	13	1086	1143	10	3514	3269	28	294646	272143	83	0.486779
194231	143285	89	64849	48113	86	2475	1863	25	2372	1824	26	5967	4374	41	537744	399977	98	0.487762
181295	135678	93	64998	48267	88	2164	1876	21	2650	2002	27	6267	4881	41	563991	418648	101	0.488746
92452	92818	73	32380	32592	70	1226	1208	10	1159	1208	11	2832	2656	25	248410	236979	81	0.491696
105021	98001	77	35457	32391	74	1196	1095	7	1619	1606	16	3678	3359	29	327811	298367	85	0.492679
90866	90113	79	24428	24471	55	1224	1076	6	1476	1460	15	3547	3511	28	302074	282489	83	0.494646
110319	96750	93	49665	43453	78	1545	1401	16	1631	1533	16	3659	3114	30	350587	301658	87	0.494646
118552	104904	80	40737	35973	77	1315	1276	11	1387	1283	13	3687	3524	30	360594	316084	87	0.49858
95535	93672	76	28769	27103	72	1469	1217	12	1814	1654	18	3631	3326	28	342826	324787	82	0.49858
115673	113320	76	35939	35606	73	1855	1775	19	1933	1801	19	3864	3836	28	385090	370662	82	0.49858
111660	103805	88	41820	38871	75	1399	1249	13	1684	1466	14	4224	3942	31	361224	328550	86	0.503497
86125	86294	82	32464	32436	69	1334	1245	10	1436	1425	14	3053	3108	25	276129	268260	79	0.50448
83108	83045	74	24046	24015	54	942	896	0	1388	1162	10	2509	2590	22	235108	227242	83	0.50448
301535	189583	108	109086	68995	107	4058	2856	34	4295	2672	38	10266	6651	53	1.04858e+06	733609	117	0.505463
109601	108273	77	42295	42069	74	1270	1447	13	1606	1602	16	3166	2972	27	305911	297404	83	0.505463
129509	111671	82	45017	39347	78	1361	1229	11	1633	1418	16	3828	3244	32	361664	310894	89	0.511364
86789	87558	72	24287	24439	54	901	998	0	1143	1035	6	2889	2796	26	269488	262118	82	0.51333
40294	41778	57	6082	6254	31	368	375	0	394	420	0	1231	1168	10	107835	109152	72	0.51333
123289	112615	83	53418	48216	78	1600	1269	15	1691	1567	17	3880	3497	30	369158	328757	88	0.514314
68658	67822	71	27154	25932	70	819	756	0	961	1006	2	2455	2406	22	206661	209097	78	0.514314
219647	163815	100	64944	47366	89	3088	2303	27	3291	2426	30	7890	5863	44	703596	520532	102	0.523164
137830	120837	82	44778	38368	79	1691	1463	17	2214	1749	19	4220	3737	32	377951	323339	92	0.524148
96085	96617	72	23676	23782	53	1618	1490	15	1622	1446	16	3429	3290	28	328593	319140	81	0.525131
169852	145442	86	72467	62627	85	2251	1768	23	2283	1771	23	5137	4057	37	451809	378517	94	0.530048
74332	75891	74	29747	30367	64	1130	1214	9	1086	1055	6	2203	2279	21	213259	207426	79	0.530048
129968	126429	79	38703	37948	74	1814	2150	19	1921	1938	20	4509	4469	30	401327	379432	85	0.531031
74921	75875	71	20036	20155	47	862	900	0	779	987	0	2436	2303	22	210625	201024	79	0.533982
87035	84790	72	28183	27405	64	1100	1020	3	1265	1306	12	2964	2810	26	253120	242677	80	0.534965
90398	89935	74	31389	31411	70	987	1088	6	1227	1172	10	2703	2720	23	263199	243186	81	0.535948
103824	92674	91	37406	33666	75	1083	1038	6	1757	1509	16	3178	2849	28	292562	250506	84	0.535948
79790	80546	72	21887	22073	50	863	916	0	1078	1210	10	2599	2736	23	244528	231653	82	0.536932
203256	158410	92	66432	52398	86	2385	1902	23	2873	2425	27	6515	4920	41	584917	460462	99	0.536932
90134	89639	79	33347	33180	71	1035	1047	5	1196	1070	6	2746	2585	24	267808	257454	82	0.536932
134681	117656	83	46629	39657	79	1365	1118	9	1607	1439	19	4003	3446	32	359966	301028	89	0.540865
97845	95796	75	29353	28990	71	1283	1249	12	1173	1291	11	2982	2919	24	281767	275733	82	0.540865
174694	141230	84	64376	51475	83	2504	1916	25	2303	1960	23	5950	4870	39	508859	399812	93	0.541849
109022	98340	81	39415	35511	76	1613	1482	14	1925	1644	19	4290	3618	32	353640	317734	87	0.545782
115485	104378	82	46708	41691	77	1958	1605	17	1907	1438	19	3916	3532	30	361860	312767	90	0.548733
40641	40126	67	13059	13389	38	272	297	0	395	488	0	1143	1110	7	102819	102648	75	0.551683
110744	109402	75	37077	35187	74	1796	1593	17	1393	1315	14	3865	3751	29	337696	311616	86	0.552666
79002	79535	72	26640	26586	68	1130	1110	7	1175	1043	5	2968	2915	24	239320	231486	82	0.553649
75303	74405	73	29279	29716	69	972	934	0	789	808	0	2296	2125	22	198501	186918	81	0.555616
92739	91506	76	27845	27614	65	1016	1190	9	1236	1254	11	2728	2701	24	275242	265743	83	0.557583
111635	102252	78	36150	31973	77	1440	1230	12	1423	1461	17	4505	3944	32	404122	364365	87	0.55955
122978	120261	83	36573	35884	74	1354	1256	12	1645	1622	17	4051	4029	28	364473	349099	86	0.560533
123447	112090	84	43974	38695	77	1703	1538	17	1610	1529	16	4213	3808	32	357287	318245	89	0.560533
204416	159615	94	74505	59209	88	2340	1914	21	2621	1898	27	5331	4099	38	522373	408491	99	0.563483
94906	93464	80	17739	17583	45	1305	1331	12	1349	1220	10	2935	2825	25	264513	264064	82	0.564467
108089	98112	78	41933	36968	76	1593	1298	17	1595	1412	15	4203	3769	30	355764	319021	86	0.566434
254253	190591	110	87765	66558	96	3428	2824	30	4115	3136	34	9170	6774	47	816979	614981	110	0.5684
132020	112568	84	47040	40323	80	1727	1368	15	2036	1797	20	4354	3883	31	352662	299398	88	0.569384
84994	87131	73	26539	26622	58	1081	1107	7	1672	1342	14	3059	3033	26	270515	265162	80	0.569384
120623	108169	81	47948	43000	78	1449	1393	13	1813	1618	17	3960	3587	30	317719	280409	85	0.571351
314988	224818	117	114320	83606	115	4424	3285	34	5447	3779	37	12336	9845	51	1.04858e+06	898350	125	0.576267
114943	111316	77	32463	30440	72	1433	1377	13	1916	1837	19	4152	3797	31	367188	344310	83	0.576267
52181	54597	67	12979	13412	39	492	528	0	627	832	0	1737	1816	18	149740	144331	76	0.580201
126401	112378	79	40540	35811	77	1589	1662	16	1535	1581	17	4000	3319	31	370880	323630	89	0.580201
138158	123802	85	42065	36686	79	1914	1618	16	2215	1882	22	4601	3973	34	419889	370273	90	0.580201
120392	107212	80	44569	38710	78	1806	1697	18	1592	1670	15	4405	4053	32	379960	319462	87	0.580201
161472	134156	83	54966	44814	82	2037	1708	22	2246	1775	24	4877	3961	35	447198	368114	92	0.584135
191273	170834	87	79730	69226	86	3470	2882	27	3511	3061	31	8513	7596	41	750126	634291	97	0.584135
94357	93413	78	33019	32669	70	1275	1260	10	1396	1514	15	3149	3162	27	317045	307812	78	0.584135
123032	108403	81	43446	39138	77	1777	1493	18	1762	1777	19	4025	3571	31	375731	322226	86	0.584135
197796	154146	96	69528	55333	88	2373	1945	23	2896	2062	27	6252	4624	41	566822	442334	98	0.586101
104080	97452	86	41314	36817	76	1396	1328	14	1782	1489	16	3885	3604	30	356680	317455	85	0.592985
170386	135014	85	59670	47521	83	2167	1804	22	2514	2121	24	5195	4285	35	501045	400130	92	0.595935
114716	109018	87	38321	37056	74	1227	1243	9	1543	1324	15	3493	3264	28	312028	292935	83	0.595935
50352	50940	68	17175	17823	42	673	708	0	662	598	0	1438	1508	13	132019	125014	76	0.596919
83945	82686	74	27466	27683	70	781	757	0	945	1001	1	2749	2665	24	249084	237192	83	0.596919
96475	94416	74	29419	29770	69	1466	1363	12	1404	1327	15	3510	3449	28	320821	313017	82	0.596919
108111	106906	75	19341	19364	46	1505	1381	12	1637	1763	17	4070	3802	30	362270	349745	86	0.597902
59450	62379	69	15377	15849	40	851	768	0	934	889	0	1902	1860	18	170785	164524	75	0.598886
94657	94223	73	18408	18433	45	1226	1261	12	1505	1334	14	3399	3141	28	313795	304844	81	0.599869
80975	82618	73	21192	21219	50	1049	1061	6	1036	1106	8	2740	2627	25	241235	234504	78	0.600852
94890	95366	72	34222	33734	72	1290	1243	12	1395	1371	13	3808	3605	29	318865	307308	82	0.602819
85363	84546	73	38059	38283	71	926	879	0	1278	1235	11	2469	2508	22	239794	227535	81	0.604786
74787	75543	72	20036	20261	46	1041	905	0	883	949	0	2636	2513	24	210846	201492	80	0.605769
96698	96333	75	33816	33327	71	1405	1295	13	1564	1342	15	3530	3310	28	301990	290433	83	0.612653
56515	58224	70	21521	21880	47	745	674	0	927	865	0	1705	1689	18	153523	153741	78	0.613636
142029	128247	86	57470	51648	79	1448	1403	13	2132	1944	22	5144	4360	36	430074	380905	89	0.616587
176062	139107	88	61446	48893	85	1987	1563	20	2535	1775	27	5033	3889	37	486262	376452	97	0.616587
91059	94119	72	34187	34674	68	1311	1213	11	1651	1631	16	3316	3417	26	297031	283783	81	0.616587
112343	110546	75	32758	32050	73	1205	1207	11	1728	1568	16	3975	3950	28	358823	346710	82	0.616587
106443	97552	92	41604	36948	80	932	964	0	1612	1477	15	3575	3061	30	343715	293630	92	0.616587
43652	43871	56	16978	16962	44	535	563	0	563	600	0	1285	1211	9	120420	112883	82	0.618553
65821	68720	69	23630	24250	49	986	948	0	943	967	0	2266	2292	22	199724	193507	77	0.619537
95879	94390	74	33870	32499	72	1443	1250	13	1304	1369	13	3174	2946	27	304500	289154	82	0.619537
131466	117287	81	47013	42522	78	1632	1328	17	1778	1358	16	3949	3474	31	384836	343558	89	0.62052
137626	122327	85	45542	39329	80	1462	1201	9	1852	1590	21	4579	4045	33	416981	367655	89	0.622487
112297	112727	75	44449	43420	74	1563	1514	16	1833	1535	18	4183	3861	31	370685	360124	86	0.622487
159127	128772	84	58076	46620	83	2600	2169	25	2406	1756	26	4688	3732	36	449508	360068	95	0.625437
68990	68717	70	21527	21855	48	812	832	0	1022	980	0	2286	2314	21	203068	205569	79	0.627404
97142	97520	74	24190	24177	60	1185	1178	10	1188	1237	11	3262	3075	27	300782	291539	82	0.630354
88033	89541	75	19828	19736	47	1106	1135	7	1466	1429	14	2868	2849	25	293374	279348	80	0.630354
116204	105407	79	42811	38478	76	1374	1218	12	1776	1559	17	3602	3374	28	349734	318298	88	0.632321
138354	122392	82	59029	51537	80	2198	1775	22	2399	1955	25	3778	3467	31	389951	343270	90	0.633304
113438	108400	79	30587	29587	72	1421	1558	14	1778	1547	16	3774	3550	30	338723	327492	83	0.634288
91262	88485	84	26998	26848	68	982	846	0	1398	1217	14	3039	2857	26	273571	265050	81	0.636254
77989	78775	71	28700	28864	62	757	766	0	1332	1157	8	2499	2553	23	223001	217241	82	0.636254
119156	110723	79	32654	29437	75	1340	1233	11	1375	1390	13	3936	3800	30	338119	306459	86	0.637238
59465	59939	70	15456	15483	42	826	762	0	959	936	0	1950	1964	19	179963	176507	78	0.642155
112863	102016	80	43861	38987	77	1385	1203	11	1424	1446	15	3238	2953	28	325979	283379	89	0.643138
103006	99435	74	33651	30963	72	1500	1544	14	1345	1370	13	3597	3485	28	313908	290468	86	0.646088
113187	109726	80	39197	37912	73	1689	1529	15	2045	1648	20	3964	4012	28	362586	347220	83	0.646088
107803	96047	89	44684	39115	77	1183	1033	4	1530	1498	15	3277	2937	29	326184	285036	89	0.647072
125682	116783	78	44292	40156	77	1724	1628	16	1874	1696	19	3874	3565	30	383060	344653	89	0.648055
104319	96405	80	39479	36458	76	1295	1111	9	1422	1130	10	3462	3197	28	313059	290724	86	0.651005
84646	86250	74	25473	25688	60	982	1083	6	1052	1113	7	2906	2758	25	246922	240026	80	0.651005
131090	119082	79	46608	41233	78	1388	1113	11	1942	1805	20	4107	3527	32	384318	343597	88	0.655922
175845	152116	86	62627	54632	82	1857	1345	21	2321	1833	23	6141	5331	37	554213	462482	91	0.655922
69961	71146	70	26847	27477	51	755	641	0	867	830	0	1994	1997	20	174767	169213	79	0.655922
122270	114424	79	50828	48483	75	1614	1667	16	2095	1800	21	4573	4392	31	400661	381829	87	0.656906
37272	36873	75	16649	16884	45	464	354	0	390	391	0	1147	1142	10	98139	93119	73	0.657889
186644	166007	86	54972	47099	85	2849	2504	25	3362	2818	28	7012	5943	40	648810	576884	97	0.659856
202959	155672	99	71029	55184	89	2191	1771	21	2955	2219	28	6089	4807	41	595891	468396	98	0.661823
57626	57832	67	22028	22245	48	750	593	0	652	667	0	1696	1709	18	162488	166092	78	0.661823
307852	217982	105	119466	85209	103	4247	3257	32	4538	3302	36	10530	7528	51	974207	691811	115	0.662806
79574	80026	78	30319	30327	69	928	957	0	1144	1009	2	2473	2284	24	219252	215259	77	0.663789
128059	109016	89	46398	39512	80	1626	1539	17	2262	1791	22	4027	3373	32	361228	310436	88	0.664773
115175	108943	86	39126	37061	76	1351	1446	13	1622	1435	15	3247	2918	28	318789	298529	95	0.664773
139445	117402	88	50551	42607	81	1669	1451	15	2152	1851	21	4450	3574	33	395352	330026	92	0.66674
96916	96177	81	38942	38641	72	1412	1330	14	1493	1448	15	3659	3523	28	321305	309870	84	0.66674
45541	47107	57	20574	20987	47	701	617	0	866	627	0	1220	1379	13	113658	104446	73	0.667723
163680	131606	98	57687	46868	82	1872	1482	20	2315	1920	23	4740	3866	35	433785	348757	94	0.667723
250424	193452	101	90930	67578	97	3446	2598	30	4320	3193	34	9542	7411	47	918569	701496	113	0.667723
58919	60676	69	17817	18389	43	546	596	0	875	893	0	1987	1879	20	163758	160954	75	0.667723
317334	245159	107	125564	98512	106	5168	4198	34	6479	4790	39	14573	11271	55	1.04858e+06	1.00526e+06	116	0.670673
91795	91150	77	22860	22557	55	1277	1376	12	1467	1359	13	3159	3232	26	295208	279276	82	0.670673
189862	102614	108	58233	30636	103	1961	1113	6	2479	1279	22	5982	3311	57	551232	300069	114	0.671656
48335	50560	66	18608	18960	45	621	518	0	689	644	0	1517	1612	15	136285	134887	77	0.673623
169502	137521	99	50972	41253	83	2286	1635	23	2501	1996	23	4986	3917	36	437662	360077	92	0.673623
96868	97197	73	31451	31280	70	1093	1031	3	1532	1342	15	3165	3096	25	298019	284457	82	0.674607
76793	79976	77	26436	26730	55	990	996	0	1047	1016	3	2195	2093	21	216152	211486	79	0.674607
176603	144269	92	44810	36500	83	2320	2045	22	2558	2058	25	5517	4664	37	495861	395008	92	0.674607
95462	94707	73	40062	39699	72	1186	1196	9	1365	1358	12	2992	2916	25	280063	276845	81	0.677557
123963	115388	80	50874	46328	78	1159	1188	10	1835	1612	19	3682	3273	28	331050	297986	87	0.677557
121426	111604	88	44450	40565	77	1518	1224	13	2000	1805	21	4323	3981	31	405232	364727	91	0.67854
36558	37590	55	16476	17032	43	510	679	0	352	478	0	962	1011	3	97266	100448	75	0.679524
71037	73936	70	22498	22633	51	772	745	0	919	1073	5	2183	2215	21	208942	202202	81	0.68149
69267	70900	74	15544	15599	42	770	778	0	927	946	0	2038	2114	20	204778	200526	79	0.683457
92903	92832	74	23507	23581	51	1275	1192	9	1376	1626	14	3367	3209	27	291302	281885	80	0.684441
98238	87505	85	39073	34405	76	1598	1497	15	1479	1325	14	3424	3075	29	322431	282267	88	0.684441
127321	112923	83	34857	29987	77	1723	1488	18	1639	1535	17	4445	4021	33	370933	334990	88	0.685424
108349	103065	78	39964	37808	73	1409	1597	14	1595	1440	15	3770	3238	30	320197	298150	84	0.686407
76454	76592	87	30626	30791	69	1070	1026	4	1086	1199	9	2406	2327	24	217249	220116	77	0.686407
168854	140555	88	81552	70255	84	3264	2688	28	3916	3377	30	9194	7765	44	798880	679069	93	0.691324
189989	152171	92	54008	41586	83	2689	2184	25	2621	2044	28	6140	4859	41	599041	470056	93	0.692308
33823	34255	62	15438	15832	41	432	459	0	472	381	0	941	1113	8	88761	87944	72	0.693291
182450	154462	87	68753	58740	84	2781	2354	26	3000	2335	27	6664	5716	40	625465	538782	96	0.695258
168621	143769	87	65038	55250	83	2304	2180	21	2406	1872	25	5396	4434	37	450120	383178	91	0.697225
136015	118536	85	43657	37704	80	1520	1507	16	2026	1616	17	4290	3824	32	407968	348896	88	0.697225
94418	94782	72	39839	39777	71	1621	1709	14	1437	1362	13	3698	3625	28	331872	326513	79	0.698208
84246	85282	72	29782	29971	69	907	807	0	1106	1144	7	2316	2316	22	230467	223367	79	0.699191
46526	48218	55	13620	13874	40	537	595	0	564	618	0	1492	1575	15	135523	133435	75	0.699191
95583	94332	87	25680	25682	63	1293	1338	11	1290	1151	11	3219	3077	26	322346	308705	80	0.701158
92976	91557	75	36212	36282	72	1753	1450	17	1420	1311	14	3531	3448	27	334517	329988	82	0.703125
123091	113057	83	51679	47894	78	1771	1628	17	1649	1537	16	4085	3690	31	382528	353625	88	0.705092
79868	80103	73	34022	33716	70	1152	953	0	1103	1040	4	2511	2527	23	235988	229784	79	0.705092
106032	103996	76	32551	32037	72	1596	1733	16	1689	1551	16	3656	3414	29	334527	316526	83	0.705092
99197	99818	72	34644	33730	73	1183	1222	10	1111	1083	7	2850	2819	25	257371	243702	82	0.707059
127644	111417	81	40253	35476	78	1717	1437	19	2027	1622	20	4156	3528	31	371525	323525	88	0.708042
129253	112358	81	48234	40566	80	2085	1544	20	1476	1368	15	4279	3886	32	401084	356886	92	0.708042
106282	98703	77	35010	31791	74	1328	1167	11	1737	1398	17	3530	3179	29	307109	274150	85	0.710009
79814	80646	75	18213	18200	44	1206	1199	9	943	944	0	2532	2578	23	222134	216058	80	0.711976
95590	94577	74	25042	24670	55	1125	1148	9	1448	1496	14	3214	3126	27	293639	281557	81	0.711976
98064	97508	73	21102	21020	46	1324	1282	14	1296	1488	13	4116	4226	28	340619	328319	83	0.711976
79253	82304	70	14346	14622	40	783	861	0	887	1096	6	2455	2598	22	209522	200515	79	0.711976
144049	135349	85	55830	52609	78	1998	2113	19	2456	2248	23	5218	4825	34	481990	453664	88	0.712959
18832	21433	43	10383	11060	35	48	239	0	135	296	0	664	761	0	60540	63909	67	0.712959
113475	102572	79	48204	42589	76	1299	1051	7	1394	1128	10	3292	2874	28	304122	265889	83	0.712959
78258	80382	72	32213	32350	70	718	833	0	998	1034	5	2144	2183	21	234527	236767	80	0.713942
50772	51255	66	16222	16266	42	585	652	0	548	567	0	1697	1621	16	157445	158660	74	0.719843
138233	122264	83	42984	38300	77	1744	1615	16	1919	1776	20	4715	3982	35	427415	374016	88	0.723776
39166	38649	72	11487	11942	37	446	493	0	596	516	0	1305	1372	12	121531	119840	74	0.723776
109757	99389	79	39983	35150	75	1765	1671	16	1665	1414	16	3651	3506	30	356928	311242	84	0.725743
137589	117228	97	39385	32988	79	1711	1658	14	1461	1259	14	4213	3539	33	385395	323662	90	0.726726
50566	51913	61	18644	18781	45	754	665	0	539	684	0	1531	1644	15	145661	141149	75	0.726726
244495	176614	98	79409	59028	92	3155	2225	29	3295	2225	32	7349	5284	42	698283	507391	101	0.726726
64735	66987	71	22910	23605	47	1230	1070	7	959	972	0	2251	2106	21	190127	192525	75	0.726726
100466	100924	72	40848	41512	71	1349	1363	14	1612	1781	16	3579	3518	28	313920	300671	80	0.726726
83842	82822	75	26880	27226	59	908	985	0	701	861	0	2387	2464	22	242870	231355	82	0.728693
130775	114108	83	44962	37943	78	1348	1001	1	1896	1483	21	4308	3664	33	416617	364251	90	0.729677
86986	87056	78	33288	33247	70	893	1013	2	1364	1238	10	2937	2934	26	267850	258478	80	0.73066
32419	34004	52	14615	14915	41	585	477	0	393	427	0	870	831	0	81159	85216	70	0.731643
26558	28885	46	9435	9727	36	413	431	0	379	477	0	964	1041	4	86419	87128	73	0.731643
96431	95810	76	25090	24929	55	1631	1459	14	1501	1617	15	3855	3654	29	332266	318198	82	0.731643
127180	116479	81	41604	36797	78	1658	1599	16	2219	1897	21	4630	4067	33	412736	370703	89	0.732627
111226	105903	77	32324	29528	75	1243	1050	5	1519	1352	15	3318	2982	28	286464	268722	86	0.73361
95536	88801	78	36759	33324	75	1261	1132	10	1559	1215	12	3109	2910	27	279715	243725	87	0.735577
91475	91472	73	31970	31574	70	1047	1146	8	1137	989	0	2623	2507	25	262721	252094	80	0.73656
238591	163674	100	80156	54958	91	2749	1941	28	3134	2088	32	7632	5422	45	692952	469578	101	0.740494
186807	151508	86	61832	48265	85	2359	1795	24	2956	2494	26	6719	5262	42	644020	499394	94	0.740494
281674	191179	118	95504	64759	99	3469	2336	31	4168	2958	35	9651	6761	49	880154	601760	109	0.741477
110827	105303	79	41658	39213	74	1457	1368	13	1834	1628	18	3562	3592	28	320127	296597	84	0.742461
193850	152817	85	67155	52041	85	2427	1896	21	2781	2029	24	5930	4621	39	541965	421269	94	0.742461
123086	111820	79	40798	35421	77	1475	1172	11	2030	1618	22	4588	4381	31	436885	378929	91	0.743444
107756	99058	82	35075	31064	75	1086	744	0	1342	1312	12	3326	2718	29	304856	273654	84	0.743444
299610	216938	108	114954	85637	101	4302	3326	32	5326	3706	38	11801	8815	51	1.04858e+06	806186	108	0.743444
72603	72364	74	25549	25531	63	994	891	0	1251	1126	7	2008	1929	19	183634	170954	81	0.745411
50072	49855	66	20657	21053	47	463	470	0	491	526	0	1556	1460	14	126758	119707	76	0.747378
88065	85892	88	33782	33609	70	1016	927	0	1355	1209	11	2675	2699	23	243205	238232	81	0.752295
105837	98379	76	35592	31335	76	1388	1217	11	1482	1358	13	3622	3241	30	318562	283075	84	0.752295
42199	45437	63	17385	17427	45	621	603	0	425	519	0	1464	1466	15	119473	116850	75	0.756228
93693	92791	86	32389	32453	71	1208	1110	8	1431	1347	16	3278	3137	27	297220	295701	82	0.758195
72800	73038	80	20830	20810	47	583	616	0	942	877	0	2055	2254	19	212732	202659	79	0.759178
44943	46620	67	14751	15122	41	619	595	0	541	536	0	1718	1647	16	133107	130118	73	0.759178
116044	103750	78	43102	38440	77	1684	1477	15	1745	1720	17	4101	3792	32	367293	321210	86	0.759178
157588	134338	93	67434	58414	81	1953	1667	17	2492	2263	24	4851	4139	35	464531	397011	90	0.759178
131272	127258	84	53349	52480	75	1696	1805	16	1853	1886	18	4177	4187	29	400946	383267	83	0.760162
186967	145928	92	68421	53617	85	2688	2194	26	2619	1985	25	6411	4912	40	550741	442649	96	0.764095
114994	102289	85	40287	35697	78	1398	1088	8	1583	1419	17	3989	3522	31	358417	301314	87	0.766062
117177	114048	77	25851	24883	57	1500	1328	13	1625	1625	17	3465	3348	28	344171	327710	85	0.767045
98854	97775	77	28112	28088	70	1218	1374	13	1247	1251	11	3168	3136	27	273118	262034	82	0.769012
99988	98244	75	20862	20740	48	1560	1521	14	1439	1325	13	3413	3424	26	347619	338121	86	0.770979
99935	101778	73	26734	26867	59	1214	1269	11	1478	1496	15	3448	3292	27	292852	274913	83	0.770979
47782	46486	80	21200	20755	53	686	643	0	745	568	0	1275	1208	10	146476	132765	84	0.770979
217700	165336	95	71377	55037	89	2467	2027	24	3122	2511	30	6515	4494	44	639774	470652	99	0.770979
30505	31618	54	12800	13396	38	439	418	0	372	465	0	1091	1261	10	96837	98128	70	0.771962
82599	83298	71	31773	31471	71	1017	1018	3	921	926	0	2688	2707	24	245032	246515	80	0.771962
34353	36125	49	12244	12813	39	433	435	0	650	514	0	1049	1214	9	97401	94808	71	0.771962
117107	109015	78	48291	45421	77	1292	1241	12	1516	1453	15	3714	3383	30	337296	314308	87	0.773929
93472	93132	77	41004	41286	71	1212	1170	10	1552	1470	16	3366	3379	27	313858	302727	82	0.773929
62466	61829	67	22393	22488	51	649	735	0	1050	792	0	1707	1572	18	163913	163908	79	0.774913
99701	99327	75	28617	28424	70	1210	1140	9	1704	1485	16	3476	3399	28	309114	294663	81	0.775896
99713	99889	79	23304	23075	51	999	1125	8	1675	1539	16	3787	3506	30	303656	296042	81	0.776879
134508	123341	78	51472	46395	78	1762	1352	16	2030	1777	20	3972	3756	29	370173	336903	86	0.780813
93435	94599	77	34828	35297	72	1179	1054	5	1193	1255	11	3109	2966	26	276826	262700	82	0.780813
150896	123834	85	50769	41386	82	1927	1705	20	2119	1687	21	4604	3751	35	455305	374114	91	0.787697
122241	117898	82	44487	43441	75	1434	1320	14	1801	1681	18	3855	3950	28	347494	329102	85	0.78868
96461	96125	76	29686	29829	70	1210	1233	10	1302	1372	12	3536	3533	27	317009	305344	82	0.78868
98689	95662	84	25191	25059	65	1169	982	0	1431	1415	13	3023	2964	25	301719	290459	82	0.79163
131634	117541	83	46990	40910	79	1569	1305	13	1878	1664	18	4080	3662	31	373491	324610	90	0.79458
133855	114609	90	54946	47628	80	1854	1517	19	2192	1648	23	4268	3620	34	446327	379029	88	0.795564
39442	38966	63	16553	16770	44	294	354	0	636	563	0	1102	1162	8	102247	103073	73	0.796547
87837	87977	72	23535	23812	49	1251	1170	9	1132	1158	9	2752	2894	24	235454	229874	82	0.798514
125709	123679	78	50297	48872	74	1973	2038	19	2215	2110	21	4707	4545	33	430570	419210	83	0.800481
90916	89353	74	33484	32931	72	1352	1412	13	1355	1310	13	3343	3212	26	299986	289823	84	0.800481
86415	85441	73	21208	21227	51	1357	1459	14	1387	1195	12	2541	2673	24	244914	243247	79	0.801464
118607	113919	78	36771	34914	74	1706	1633	16	1838	1675	18	4273	4121	30	381142	366647	83	0.802448
112765	101734	89	36760	33234	75	1639	1374	17	1781	1560	17	3793	3491	30	328770	297241	85	0.807365
37917	38410	70	18715	19380	46	392	459	0	341	439	0	1056	983	0	91980	88939	73	0.808348
42360	41985	66	17796	18094	43	318	259	0	643	629	0	985	981	0	99265	96911	72	0.810315
30576	31422	64	13820	14260	40	279	193	0	159	149	0	1079	1070	6	77047	77259	70	0.810315
139205	119579	83	44292	37328	79	2307	1846	23	2017	1964	20	4763	4237	33	446953	375019	90	0.813265
73652	75643	71	31475	32191	69	830	919	0	1007	1092	6	2277	2231	22	197685	191045	79	0.813265
100622	99805	73	32333	32732	70	1178	1282	11	1626	1631	15	3606	3479	28	321633	310361	81	0.813265
102109	102750	77	41252	40929	72	1858	1848	17	1792	1584	20	4125	3949	30	380767	374527	80	0.814248
128811	116517	80	43120	38849	78	2018	1796	20	2189	1790	21	4914	4374	33	390882	354660	88	0.816215
107020	104895	74	41282	38190	75	1565	1303	17	1729	1599	17	3571	3172	30	339033	314388	82	0.816215
64492	66259	64	23541	23820	50	734	732	0	963	920	0	2060	1907	20	216592	206154	79	0.817198
97864	97445	75	37461	37024	71	1561	1687	15	1437	1356	12	3591	3670	27	345090	329132	83	0.818182
128068	117221	80	38968	34455	76	1454	1393	13	1926	1678	19	3833	3529	30	361703	323456	85	0.820149
126761	114574	84	49373	43781	77	1831	1651	18	1904	1567	21	4371	3807	32	385965	341321	87	0.820149
153245	139735	94	51730	46699	78	1940	1619	18	2251	2137	23	5001	4548	35	465199	421533	88	0.821132
92171	90531	75	30400	30392	71	1244	1281	11	1396	1247	10	3312	3203	27	278448	268386	83	0.821132
128934	115203	81	36013	31087	79	1610	1363	16	1763	1798	19	4265	3951	32	369333	326274	89	0.822115
115206	108270	84	38484	36047	75	1377	1334	13	1956	1676	21	3986	3632	30	368979	350300	86	0.825066
99842	97932	76	26210	25571	59	1397	1295	15	1368	1470	14	3256	3070	26	274750	262050	82	0.827032
110745	100339	81	36910	33348	76	1481	1354	13	1656	1637	18	3895	3781	28	345795	306591	86	0.827032
88911	88132	79	30365	29944	70	1218	1219	11	1136	984	0	2654	2582	23	263593	257817	86	0.828016
86068	84619	74	23605	23582	53	1056	1107	7	1264	1059	7	2937	2845	26	263688	259566	81	0.831949
140661	124026	84	33978	28620	77	1588	1508	14	1627	1643	17	4215	3819	31	371432	324020	90	0.833916
94108	94020	75	23148	22962	56	1337	1523	12	1477	1512	14	3467	3434	27	294229	285512	80	0.836866
92976	93447	73	36036	36140	72	1310	1380	12	1576	1659	15	3764	3447	29	331955	318495	81	0.83785
92859	92565	77	31921	31601	71	1285	1205	10	1176	1088	8	2766	2700	25	274008	256692	81	0.838833
143645	138429	79	51949	49545	77	1814	1764	19	2282	2070	22	5688	5359	35	487179	461387	86	0.8408
110059	107129	77	51075	49968	76	1561	1477	15	1968	1774	19	3751	3781	27	331311	317099	85	0.841783
64621	64173	72	21231	21503	47	1112	1014	4	752	714	0	1947	1915	19	175525	173860	78	0.842767
119538	108716	80	43516	38526	77	1428	1202	12	1714	1537	16	3840	3509	31	368586	331466	87	0.842767
71974	74096	71	28010	27861	59	738	989	0	660	754	0	1715	1710	17	173733	169369	78	0.84375
116372	100495	80	38997	33392	78	1434	1336	16	1771	1398	16	4090	3579	31	355860	307262	88	0.844733
116854	115768	77	37023	36533	74	1682	1521	15	1693	1746	18	4059	3877	31	368660	348057	86	0.853584
123975	110475	81	43358	37968	77	1525	1194	15	1480	1360	16	4036	3610	31	332321	290076	89	0.853584
75146	75597	77	15443	15672	42	931	959	0	840	981	0	2221	2202	20	198276	193064	78	0.857518
45959	45944	74	12159	12510	37	811	727	0	560	460	0	1492	1468	14	123658	119199	74	0.861451
76721	75818	73	18445	18587	45	967	918	0	1296	1215	10	2493	2337	23	224387	223790	79	0.862435
97477	98710	75	21895	21823	50	1357	1536	13	1683	1557	17	3447	3309	28	299849	285359	79	0.862435
48944	51209	65	28545	28945	66	710	582	0	592	731	0	1536	1556	16	142419	139918	74	0.862435
64551	65863	70	18326	18465	45	691	783	0	752	815	0	2104	2137	21	190994	191482	77	0.868335
64174	64282	69	19536	19985	44	888	902	0	689	686	0	1869	1821	19	193413	192924	78	0.869318
97827	99759	71	43989	44160	71	1456	1510	15	1745	1564	17	3519	3575	26	322086	315165	81	0.869318
185045	152654	86	65377	52781	86	3154	2282	30	2900	2275	27	6465	5023	42	591589	470064	96	0.872268
126031	115943	85	44367	40106	77	1728	1685	17	1838	1636	20	4166	3672	32	345629	312539	86	0.875219
97597	95893	74	37855	37806	73	1412	1551	14	1540	1392	14	3209	3298	26	294307	283784	80	0.875219
106400	99963	92	43899	40456	88	1400	1326	11	1608	1550	16	3511	3172	27	323951	289006	92	0.875219
135773	130082	86	42223	41340	75	1921	1911	19	2239	2326	21	4434	4105	32	403567	379399	84	0.876202
187198	146407	89	66934	52265	86	2448	1794	25	2884	2244	28	5891	4425	39	513875	393049	95	0.876202
79521	79667	72	31605	31705	71	1128	1059	5	968	1028	4	1976	2117	20	204958	204350	80	0.876202
135882	118141	82	46594	39658	79	1707	1481	17	1957	1565	20	4330	3819	33	410177	353871	88	0.877185
228695	172515	93	74671	55196	93	3107	2543	27	3280	2764	29	7052	5242	44	636908	475662	102	0.878169
106824	106225	76	37969	37532	73	1433	1433	14	1775	1588	17	4137	4001	31	375069	359978	82	0.878169
137964	123191	81	40465	35287	77	1497	1464	14	1870	1787	19	4727	4140	33	385663	339995	87	0.879152
97763	98597	74	18807	19151	44	1452	1557	14	1731	1563	16	3581	3486	28	331605	323493	80	0.879152
182335	163694	88	76699	69391	82	2587	2210	24	2691	2268	24	5889	5303	36	534013	480909	89	0.879152
107136	96811	94	33906	30770	75	1163	986	0	1583	1357	14	3262	3126	28	324285	284853	85	0.880136
35146	36071	55	19387	19660	45	219	273	0	504	525	0	895	895	0	85517	81919	70	0.883086
114654	104116	87	42742	38145	77	1359	1148	9	2111	1563	20	3421	3338	28	325112	286655	86	0.884069
80600	83344	70	19077	18967	45	977	926	0	1228	988	0	2259	2132	22	239240	232562	78	0.886036
66571	68343	67	21207	21387	49	769	721	0	908	826	0	2030	2159	20	186384	183796	78	0.886036
167607	134050	85	62953	49841	83	2282	1787	24	2434	1991	26	5602	4229	40	473076	377041	92	0.887019
113232	106395	78	39060	36433	76	1655	1656	16	2059	1704	21	3706	3494	29	346616	321396	85	0.891936
107266	101589	85	40743	38285	74	1169	1162	8	1270	1372	13	3153	2806	28	320457	304120	83	0.89292
84725	83556	73	27424	27265	57	1237	1135	8	1186	1160	10	2789	2687	24	250408	244737	79	0.89292
166538	141849	85	47853	40554	82	2045	1904	19	2705	2329	25	5270	4681	34	477025	417064	89	0.893903
179425	144548	87	50243	40031	84	2187	1737	22	2389	2027	25	5156	4272	37	503415	412693	95	0.894886
204825	153960	102	70736	53120	87	2342	1728	24	2739	1986	28	5842	4495	38	549414	410403	97	0.89587
33823	36379	45	14990	15420	42	273	394	0	583	516	0	928	1017	3	98751	96211	72	0.896853
112348	107162	77	38404	35712	75	1776	1619	16	1509	1409	16	3774	3672	29	349404	324676	86	0.899803
176478	145801	96	64506	54237	85	2157	1591	21	2313	2014	23	5553	4771	36	539264	447925	95	0.900787
73405	75386	72	25434	25641	51	1253	1256	11	925	1031	4	2285	2212	21	225749	224745	76	0.900787
54415	55357	67	21429	21820	46	516	445	0	538	540	0	1324	1587	14	138326	131328	73	0.90177
86338	87123	71	19893	19943	48	1233	1199	10	1287	1275	11	2953	2969	24	252331	245062	79	0.902754
82911	83970	74	31425	31405	70	1238	1222	11	1077	1060	5	2783	2545	26	247149	239476	78	0.906687
101203	101885	74	26930	26852	61	1286	1296	11	1563	1336	14	3323	3264	27	286161	279924	80	0.906687
139125	125191	81	53451	47302	79	1565	1436	14	2134	1555	21	4169	4018	30	366367	326959	86	0.908654
111853	98041	85	35867	31980	75	1127	1090	6	1586	1231	13	3657	3085	31	330027	295747	84	0.910621
171415	156939	88	55907	50232	83	2063	2333	18	2646	2383	25	6139	5649	37	558420	503068	92	0.912587
66766	66874	73	29558	30016	67	706	681	0	1064	1106	7	2049	2021	20	194908	192575	76	0.918488
100133	97039	91	19121	19223	46	1115	1212	11	1574	1346	13	3474	3341	27	293313	282776	82	0.918488
103160	103679	74	31602	31207	71	1299	1358	12	1652	1740	18	3642	3564	27	324019	316149	81	0.919471
58285	61249	67	18060	18693	43	793	839	0	885	828	0	1931	1947	19	151495	147565	74	0.919471
193770	166449	85	66450	56450	84	2556	2030	25	2844	2294	27	6484	5715	39	629383	523520	93	0.920455
109567	108715	77	31160	30730	72	1668	1485	14	1389	1252	12	3361	3242	27	321240	302883	81	0.922421
113071	103832	79	31479	27464	77	1294	1009	4	1652	1471	18	3958	3638	31	352419	308446	87	0.923405
114596	110987	78	27348	27367	62	1511	1488	14	1836	1554	19	4161	3803	31	360140	345118	82	0.924388
126474	112339	81	48872	43267	79	1668	1492	16	1667	1502	19	4163	3513	32	358665	321967	88	0.926355
142825	122344	90	38551	31562	80	1978	1705	20	1935	1734	20	5189	4402	35	422278	367680	99	0.926355
72378	72683	72	27848	27991	61	790	835	0	1207	1150	10	2099	2214	21	236674	231084	77	0.927338
161946	137233	83	54406	46067	82	1818	1502	18	2175	1724	22	5198	4572	35	490623	413851	91	0.927338
108851	102855	78	29420	26939	65	1717	1646	16	1842	1429	16	4116	3853	30	359226	334838	85	0.930288
108751	108406	75	29823	29839	68	1463	1344	13	1407	1364	14	3511	3386	27	341601	331958	82	0.930288
79272	79330	70	25536	25789	56	1423	1330	12	1013	1172	8	2537	2537	23	227278	227891	76	0.931272
154052	126950	86	47535	38547	80	1985	1765	20	2352	1735	23	4619	3691	36	401679	322549	94	0.932255
109628	100856	76	36344	31416	75	1388	1398	14	1804	1457	16	4011	3533	32	357005	316869	84	0.937172
101613	99545	75	38373	37136	73	1241	1238	12	1614	1434	16	3331	2965	27	290276	269044	81	0.937172
101483	101179	75	44102	44015	73	1422	1289	14	1465	1457	17	3880	3634	30	312130	301097	83	0.939139
109864	100154	79	34755	31446	76	1272	1220	12	1632	1526	16	3598	3139	30	316415	282390	83	0.939139
82854	84540	70	22204	22575	51	1011	1108	7	1295	1162	10	2678	2760	23	247594	243111	79	0.940122
92337	92347	73	28279	27733	71	1148	1105	8	1169	1158	9	2861	2742	26	277885	267810	79	0.941106
53049	54711	67	21881	22149	49	766	660	0	728	793	0	1755	1810	18	153395	151781	75	0.942089
71307	70677	72	23321	23459	55	809	734	0	573	611	0	1911	1956	19	164734	158780	75	0.942089
62621	63939	70	13282	13554	40	577	567	0	701	789	0	2070	1913	20	169330	158781	75	0.943073
192342	148855	92	72109	56466	90	2267	1782	22	2875	2140	27	5945	4802	39	544411	424912	98	0.944056
86926	89824	72	40560	40677	71	822	869	0	1411	1341	12	3588	3653	28	294230	283998	80	0.947006
211854	167090	91	69076	53436	88	2820	2243	25	3242	2718	29	7451	5798	44	638936	514504	98	0.947006
60824	61794	64	13320	13532	40	837	790	0	881	750	0	1889	1916	17	165516	164011	75	0.94799
79759	79685	74	15289	15438	42	1037	1031	4	1071	1061	6	2570	2428	25	254160	243959	81	0.948973
97426	93598	80	37267	36663	72	1402	1212	12	1477	1308	14	3465	3497	26	296359	277470	81	0.948973
174333	140869	90	57222	45935	85	2247	1680	25	2328	1905	22	5321	4295	36	444640	344841	95	0.951923
85294	84579	71	36580	36501	71	1353	1231	12	1547	1577	15	3018	3015	24	254704	247360	81	0.954873
136504	118238	84	48610	42645	80	1908	1791	20	2078	1860	21	4661	4016	33	428881	379726	90	0.955857
99810	95953	77	32558	31675	72	1215	1327	11	1431	1219	11	3351	3088	27	278159	259255	82	0.958807
142051	129671	80	39254	33364	80	1563	1506	15	1959	1883	20	4656	4431	32	407457	365139	87	0.95979
91369	85206	74	35187	31227	74	1314	1158	10	1257	1254	13	3178	2828	28	296191	263103	84	0.960774
279397	201572	103	108787	80296	95	4572	3246	36	5691	4021	39	12739	9312	54	1.04858e+06	976850	106	0.961757
184327	140996	93	61656	47367	86	1942	1874	19	2428	1895	26	5579	4386	39	492569	380111	96	0.961757
156508	153283	79	56330	55281	77	2560	2348	22	3230	3033	28	5999	5519	37	544737	506564	89	0.961757
28271	30661	44	14203	14195	42	283	449	0	417	525	0	957	924	0	94611	90901	72	0.966674
85846	84269	89	15478	15568	42	980	942	0	1232	1159	8	3085	3084	26	235414	229919	78	0.968641
143290	122241	86	49963	42625	81	1872	1384	22	2254	1555	22	4577	3872	34	437240	367454	88	0.969624
111311	103608	77	43163	38513	77	1707	1498	16	1572	1364	14	3331	3089	28	337590	295185	84	0.969624
191784	144159	89	69972	52283	87	2460	1777	25	2854	2052	29	6262	4688	41	559686	410398	96	0.970608
58134	58347	69	20453	20586	49	991	878	0	665	621	0	1841	1677	19	147747	147956	74	0.972574
27903	29428	55	10235	10452	37	236	343	0	484	408	0	989	916	0	86901	86813	69	0.973558
187235	144747	87	61315	47418	85	2404	2033	24	2311	1680	26	5849	4566	38	524303	403356	95	0.974541
79444	79426	73	32561	32618	70	1051	1055	5	1233	1159	8	2883	2802	25	256153	255385	80	0.975525
108872	108747	76	28088	27786	67	1702	1695	17	2051	1837	18	4102	4279	29	361656	341403	81	0.975525
190771	160588	86	67910	57577	84	2054	1847	20	2439	2031	25	5288	4450	36	491321	412500	93	0.976508
182993	146331	87	52776	40950	84	1638	1359	18	2316	2076	22	6048	4673	40	540176	413071	94	0.977491
80925	83317	78	30143	30555	68	1085	1080	6	1345	1296	12	3130	3194	26	252663	238446	78	0.980441
101882	100542	79	39374	39382	72	1585	1669	17	1583	1735	15	3645	3524	28	344737	328664	80	0.982408
91011	91677	78	23833	24084	50	1226	1149	9	1474	1409	13	2880	3061	24	246738	233882	81	0.982408
105292	98508	76	39290	36129	75	1167	992	0	1380	1253	11	3487	3189	28	294194	268191	81	0.983392
92223	92185	73	30247	29907	71	1004	1049	5	1268	1224	11	2757	2696	23	274337	265440	81	0.983392
107470	98053	78	38557	34054	76	1396	1318	10	1566	1479	16	3348	3136	28	333755	309936	85	0.989292
38564	40722	60	11669	11616	39	664	732	0	582	562	0	1219	1167	10	105466	105679	72	0.991259
36366	39099	53	12400	12731	38	530	586	0	593	499	0	1025	966	0	103987	100181	72	0.992242
117475	107140	79	35961	31902	78	1438	1222	12	1766	1462	17	3843	3500	29	377943	331238	86	0.993226
114913	108339	79	41211	37876	75	1330	1589	14	2123	1785	20	3959	3813	30	370358	347530	84	0.998143
144598	122041	85	49440	41777	82	2137	2116	20	2390	1951	24	4497	3791	33	438049	358721	90	0.998143
97776	97032	76	44310	42658	73	1277	1171	10	1467	1372	13	3397	3310	28	287375	272417	80	0.999126
117289	111861	88	28506	28236	62	1664	1661	15	1573	1705	17	4009	3849	29	358011	348478	83	1.00109
33322	34353	64	6248	6320	32	1936	1917	19	2562	2279	24	3011	3164	26	90594	89530	72	1.00601
137908	123489	81	51839	45337	80	1658	1425	16	1926	1558	19	4377	3735	33	394992	348312	91	1.01191
80835	79508	74	24785	24843	53	1163	1029	4	1085	1056	6	2633	2615	23	230827	233126	80	1.01388
130388	114647	97	40010	35105	77	1733	1489	15	2191	2107	22	4648	4195	33	418043	365845	88	1.01584
129879	116815	81	53082	46640	79	1802	1434	17	1958	1578	19	4082	3602	32	352978	313382	87	1.01683
259384	191475	93	140142	113777	92	5617	4254	36	6646	5090	40	15822	12787	57	1.04858e+06	1.01986e+06	99	1.01683
51139	56368	46	24271	24439	48	766	672	0	881	856	0	1669	1776	17	148588	149812	74	1.01781
107254	96220	79	39830	35225	76	1659	1456	15	1524	1400	15	3918	3363	31	331603	295262	85	1.01781
112015	108095	82	36463	36126	74	1503	1320	13	1767	1560	15	3333	3379	27	301639	290584	85	1.01781
78084	76591	78	18820	19005	46	907	987	0	1146	1059	6	2353	2204	22	210760	201992	79	1.01978
83337	86238	71	23090	23245	47	1019	853	0	1455	1344	14	2658	2678	23	262135	261143	81	1.01978
79631	80574	76	28355	28418	69	1134	1148	8	886	758	0	2681	2765	24	226179	220957	80	1.02076
39745	41542	63	19974	20238	46	634	506	0	637	673	0	973	921	0	105883	104800	72	1.02174
118554	113051	79	43598	40893	75	1621	1533	14	1825	1601	17	4106	3716	30	386653	362293	87	1.02371
134736	115507	84	54215	45776	80	1784	1459	16	2208	2017	22	5576	4563	37	514234	433993	94	1.02764
171459	138034	91	63070	50277	85	2015	1690	19	2249	1824	23	4912	3926	36	440966	346917	94	1.03059
89712	91557	72	29682	30093	65	1222	1263	12	1485	1599	14	3340	3260	27	278351	271739	80	1.03059
89836	86743	84	25904	25675	61	1311	1093	8	1439	1486	13	3076	2989	25	279903	277930	79	1.03158
97660	95723	77	37522	37324	71	1378	1227	11	1456	1426	15	3115	3265	25	302198	298415	80	1.03158
46513	47978	73	16576	16549	45	415	528	0	649	598	0	1402	1529	16	131552	128888	75	1.03256
121875	112641	79	61964	57142	77	1297	1325	14	1885	1681	20	3676	3439	29	348094	307528	87	1.03354
93785	92402	88	27469	27514	63	1373	1262	13	1538	1538	14	3359	3315	27	298857	282228	89	1.03354
35096	36426	56	13507	13992	39	475	468	0	629	566	0	943	1061	6	112937	111111	70	1.03354
78191	79635	71	26916	27269	62	995	963	0	1066	1150	7	2515	2601	23	220459	220291	77	1.03354
87754	88273	73	12530	12706	39	1146	981	0	1408	1228	13	2957	2875	25	282642	276836	81	1.03453
211259	164251	90	57981	43800	87	2605	1965	24	2963	2321	29	7246	5679	42	566410	431281	96	1.03453
125713	110960	92	45866	40267	78	1565	1306	13	1989	1762	21	3974	3271	33	383144	324948	88	1.03551
34912	36505	63	16329	16837	42	407	367	0	79	269	0	1028	1057	5	78575	79911	69	1.03551
100758	99305	78	26700	26411	64	1196	1211	11	1460	1413	13	3576	3518	28	317233	312626	82	1.03846
74418	75104	72	29119	29232	69	1009	927	0	981	1018	3	2105	2094	20	209761	210576	77	1.03846
104660	100703	75	42417	39560	75	1569	1645	15	1615	1445	16	3862	3797	29	351856	324278	82	1.03846
114652	110746	84	38464	37308	73	1688	1680	17	1640	1602	17	3678	3540	29	354544	341710	86	1.04436
128745	124017	78	41573	39462	74	1910	1615	19	2126	2083	21	4934	4604	34	447830	424488	83	1.04436
125894	119802	77	43905	41785	76	1674	1566	16	2073	1960	20	4837	4554	33	409936	393028	84	1.04436
135122	129356	85	47973	44999	74	1691	1612	16	1737	1543	18	3896	3555	30	364993	338295	83	1.04633
70913	71700	71	25048	25305	53	703	743	0	992	1023	4	2294	2326	20	203686	201353	79	1.05026
93108	93567	72	30098	30087	71	1021	917	0	1490	1444	15	2893	2859	25	283144	274351	82	1.05125
87080	86477	79	34605	34803	71	1248	1195	9	1551	1372	13	2904	2820	26	265468	255759	86	1.05125
94440	95002	73	31318	31053	70	1467	1624	15	1694	1492	17	3897	3766	29	304135	295968	81	1.05321
140617	127462	83	46489	41526	77	1735	1556	18	2096	1809	22	3756	3440	31	384718	349068	87	1.05518
190381	151503	89	56541	45676	84	2474	1756	23	2607	1987	25	6088	4939	39	535056	429416	94	1.05518
94281	94032	73	30893	30421	71	1095	990	0	1379	1366	13	3509	3459	28	295921	287087	82	1.05616
146140	140597	79	57896	55089	78	1993	2010	18	2677	2432	23	4934	4742	33	422130	399040	86	1.05616
155113	135343	86	55624	48636	82	1694	1553	16	2302	1904	21	4760	3957	35	456182	380588	91	1.05813
97088	89180	77	37377	32920	75	1204	1089	7	1403	1358	14	3064	2901	27	305716	268000	84	1.05813
95373	93778	79	36758	35963	73	1170	1038	5	1303	1198	11	3017	2919	25	281886	268781	81	1.06305
100795	102046	75	45815	45693	72	1195	1287	11	1656	1671	16	3294	3372	26	331548	321112	81	1.06403
167781	143076	85	59461	50528	82	2268	1918	24	2539	1968	25	5612	4781	38	490616	418611	88	1.06403
131645	112143	89	46150	39032	79	1414	1389	14	1841	1487	20	4144	3721	32	391001	329867	88	1.066
114193	103983	80	38808	34069	77	1349	1011	2	1747	1466	18	4023	3587	30	339161	298102	86	1.06698
184153	149324	86	64699	53396	85	2307	2008	24	2446	2183	21	5769	4808	38	525125	425350	93	1.06796
69491	70967	71	26165	26259	59	842	747	0	1215	894	0	2036	1937	21	187631	183699	79	1.0719
107786	107135	76	36211	35777	73	1635	1663	16	1594	1576	18	3553	3505	28	330564	314210	82	1.07288
216767	169578	98	66852	53150	87	2787	2179	26	2899	2210	29	6485	5094	40	584298	463624	95	1.07288
110635	102759	77	33721	30036	75	1387	1104	9	1943	1755	19	3704	3240	31	317015	285408	83	1.07288
90544	91210	74	30043	30111	70	1173	1013	3	1684	1433	15	3193	3102	27	289649	287009	80	1.07386
103350	102483	74	40185	39766	72	1509	1473	15	1697	1568	17	3826	3541	29	328365	314184	82	1.07485
114277	100115	81	39991	35005	77	1175	1254	10	1807	1729	19	4151	3804	31	364465	311392	86	1.07485
145120	136762	83	47677	46004	76	1974	1920	18	1947	1932	21	5509	5120	34	446850	422452	86	1.07583
55668	56150	67	16906	17218	44	586	586	0	672	717	0	1815	1893	18	170320	171980	76	1.07976
157224	139897	85	57405	49736	82	2052	1859	20	2098	1964	19	4482	4076	32	438841	387279	91	1.07976
49501	53469	48	21335	21677	47	796	701	0	513	637	0	1574	1526	15	150823	151513	84	1.07976
114027	102763	90	40624	36415	77	1379	1185	9	1938	1586	18	3698	3316	30	358863	313217	87	1.07976
143975	140148	78	36366	35393	75	1843	1877	20	2304	2194	23	5539	5089	36	493659	477819	84	1.08075
96716	100308	72	24371	24553	50	1353	1303	13	1309	1230	12	3520	3577	28	306135	293112	78	1.08075
128284	114777	84	42176	38279	77	1614	1425	14	2230	1991	21	4666	4401	32	419187	379225	90	1.08075
100063	98972	76	44325	44271	72	1363	1318	12	1544	1537	16	3385	3257	28	283082	276132	81	1.08665
69199	70634	72	19925	20049	48	875	854	0	1013	1034	4	2058	1974	21	191065	185632	76	1.0896
290641	214959	101	150184	115188	100	4554	3622	31	5607	4323	39	12767	10098	52	1.04858e+06	930205	108	1.09058
85809	85762	73	23784	24290	47	1308	1161	10	1099	979	0	3030	2608	27	264901	254154	80	1.09058
76800	77175	73	20124	20269	46	907	914	0	1059	1101	8	2241	2238	21	221435	216684	78	1.09058
96755	96849	75	37331	36438	72	1003	1087	6	1210	1163	10	3179	3180	26	303222	288288	82	1.09255
63099	64875	68	23506	23688	51	1079	872	0	992	981	0	2398	2277	22	239809	231256	78	1.09451
76046	77693	71	29292	29316	69	985	1016	3	1003	1113	6	2589	2578	23	239997	227101	78	1.09451
60109	59812	76	22223	22528	49	724	745	0	807	897	0	1907	2053	20	171629	166971	80	1.0955
145414	137618	87	49728	47470	75	2163	2149	19	2394	2035	24	5350	5220	34	502209	470076	87	1.0955
73167	72729	78	28143	28151	65	980	902	0	1040	1225	9	2212	2309	21	215366	211274	79	1.09747
34747	37071	55	16547	16674	43	393	391	0	517	428	0	963	1092	6	98689	98794	71	1.1014
127144	114380	80	33484	28970	77	1563	1413	16	1992	1805	20	4323	3733	33	419923	366775	87	1.1014
104827	100634	75	36886	34975	74	1447	1462	14	1550	1502	14	3367	3326	26	331277	310424	86	1.10238
82784	83467	71	20732	20678	50	930	847	0	1065	1048	5	2825	2702	24	259090	252893	81	1.10337
98163	96173	74	26901	26404	68	1373	1344	12	1439	1275	11	3008	2921	27	297766	280554	82	1.10533
98567	92291	93	38864	36281	75	917	1001	1	1229	1213	11	3220	3045	26	272356	258550	84	1.10828
145950	132682	80	50607	45852	79	1770	1587	18	1815	1597	18	3967	3649	29	364326	332851	88	1.10927
138044	131972	77	52798	49823	75	2077	1878	19	1726	1776	17	4535	4270	33	386792	355970	86	1.11025
190706	154666	87	66139	52741	84	2153	1768	21	2888	2376	28	6757	5439	41	650747	534398	97	1.11517
125635	109682	82	44032	38342	78	1559	1436	15	1900	1553	19	3735	3077	32	351524	308872	89	1.11517
75039	75129	73	31232	31322	70	964	956	0	1233	967	0	2329	2356	22	219510	217631	78	1.11615
96781	95953	74	33968	33066	72	1155	1021	4	1611	1527	15	3021	2815	26	292292	276151	80	1.11713
76756	75395	73	20522	20682	47	1148	1226	8	1089	1139	7	2410	2423	23	214353	208418	78	1.11812
99824	97280	80	24183	23898	55	1303	1560	13	1439	1403	13	3516	3313	29	303825	296934	82	1.12008
228027	162465	110	85222	62554	92	2971	2153	27	2891	2326	27	6619	4712	43	610785	450099	103	1.12008
155582	125863	85	49355	40420	82	1970	1544	19	2025	1669	23	5180	4197	36	484030	392137	91	1.12107
139077	131756	79	46338	43803	78	1992	1849	18	2187	2029	21	4350	4353	30	424957	397933	85	1.12205
86410	86011	74	27132	27244	64	1415	1422	12	1103	1116	8	2981	2978	25	273423	261930	80	1.12303
78321	80755	71	36631	36755	70	1035	1004	2	1279	1053	5	2630	2560	24	244799	239799	81	1.12402
102638	94801	78	40832	37157	75	1105	977	0	1370	1439	14	3465	3158	29	318134	290034	85	1.12992
96077	95816	73	27282	27060	71	1323	1250	11	1375	1395	13	3550	3542	27	323775	307668	83	1.13582
219926	167499	88	74934	55948	88	2904	2127	27	3505	2617	29	7164	5787	41	667166	505916	98	1.1368
42866	44007	71	14817	15173	41	575	628	0	428	474	0	1049	1144	8	96902	97657	72	1.13975
113023	112510	76	40464	39956	73	1696	1773	18	1607	1566	15	3848	3633	29	328269	309181	85	1.13975
219735	165394	89	81549	61899	87	3148	2142	30	3210	2317	33	7049	5091	43	606980	443826	96	1.14073
63551	64634	69	22811	23113	52	775	741	0	928	923	0	2104	2124	20	189721	191173	77	1.14073
108118	106925	76	39342	38681	73	1455	1449	12	1491	1619	15	3535	3378	28	313320	305873	82	1.14565
112058	102218	83	46268	40386	77	1584	1454	17	1551	1367	15	3702	3429	29	380997	336239	86	1.14663
110736	105695	81	38288	36191	74	1426	1498	14	1967	1756	18	3979	3859	30	368429	342408	83	1.1486
126778	111862	85	40614	35311	79	1764	1874	17	1661	1656	19	4103	3558	32	370188	324091	86	1.1486
99352	99035	73	36385	36276	71	1587	1280	14	1738	1747	16	3653	3448	28	337775	322753	79	1.14958
99271	99032	74	40713	40500	72	1002	898	0	1783	1529	17	3241	3177	27	284593	272279	79	1.15253
97832	96582	80	42459	42276	71	1431	1254	11	1446	1524	14	3674	3701	27	335123	324889	80	1.15352
130318	114231	81	44744	38642	78	1850	1638	17	1860	1674	21	4726	4175	34	420179	370494	91	1.1545
138472	130012	83	46211	44252	77	1362	1234	12	2245	1874	20	4592	4649	31	441724	400607	87	1.15745
116892	106945	78	41593	37284	76	1856	1596	16	1470	1486	17	3947	3470	31	351497	307429	85	1.15844
49069	50397	74	19049	19370	45	448	541	0	550	646	0	1669	1543	16	142980	137093	75	1.1604
331329	219371	121	96990	63165	120	4559	3275	35	5119	3235	41	11664	7779	54	1.01499e+06	657759	127	1.1604
99122	95745	75	32930	31120	72	1362	1390	13	1496	1214	12	3259	3180	28	302779	291469	80	1.1604
101109	102064	76	38373	37122	73	1469	1611	14	1529	1378	14	3347	3033	27	306991	301066	79	1.1604
102974	100402	83	37530	36951	72	1315	1330	13	1473	1521	15	3340	3231	27	310080	295410	82	1.17024
84051	85582	72	30420	30381	69	1243	1350	11	1399	1338	12	2743	2771	23	251429	249292	81	1.17122
35679	36447	60	12118	12276	38	421	457	0	502	495	0	1035	1085	7	97355	99246	70	1.17122
126839	108228	81	46345	38951	78	1895	1575	19	1843	1742	20	4187	3366	34	384379	326615	87	1.1722
48102	48206	73	13940	14247	40	555	517	0	519	715	0	1407	1319	12	120285	117102	73	1.1722
303253	209087	105	98307	68314	102	4269	2812	37	4788	3182	38	10946	7696	50	1.04858e+06	736805	113	1.17319
87977	91568	72	36283	36288	70	1010	1155	9	1150	1205	10	2981	3044	25	254564	253756	78	1.17319
102135	100801	78	41261	40888	72	935	874	0	1623	1459	15	3442	3381	27	304769	296021	82	1.17319
105357	101293	75	38306	35906	74	1330	1262	13	1472	1281	13	3504	3271	28	307469	286788	81	1.17515
135849	132057	78	46327	45154	76	1846	1800	17	2532	2340	22	5294	4893	34	475098	447364	87	1.17712
99440	99421	76	36174	35983	72	1248	1468	12	1143	1059	6	3042	2928	26	252472	242263	81	1.17712
123074	119205	77	34776	33362	75	1256	1245	12	1790	1785	18	4027	3740	30	370494	346812	85	1.17712
100639	97405	74	36517	33861	73	1354	1206	11	1781	1668	21	3885	3704	30	326635	298969	81	1.18007
248515	179242	97	86498	63287	94	3016	2333	28	3586	2622	32	7981	5891	46	693420	500273	102	1.18007
110539	106856	80	35215	34864	74	1314	1435	13	1497	1410	15	3801	3601	29	305633	298119	82	1.184
78220	78823	82	14254	14313	41	1057	910	0	1490	1362	14	2533	2422	24	236264	230271	78	1.184
90269	89862	78	32605	32610	70	1209	1199	9	1496	1273	12	3127	3158	25	268710	259207	81	1.18499
140613	122047	86	47988	41144	79	1630	1450	17	2226	1706	22	5029	4445	34	462660	404215	88	1.18695
169449	138752	85	49114	39316	83	2294	1854	23	2770	2357	26	5760	4744	37	485188	404452	92	1.18695
224469	159166	94	72407	52208	90	3182	2179	30	3106	2349	30	7288	5115	44	693892	497357	98	1.18794
48358	48853	65	18555	18620	48	704	708	0	741	711	0	1488	1497	14	138008	132553	73	1.19089
108265	108897	82	39486	39110	72	1350	1213	12	1513	1487	17	3856	3577	29	326906	323669	81	1.19187
100884	97520	74	37622	34770	73	1207	1244	11	1535	1156	11	3476	3232	28	299930	278643	81	1.19285
126849	113367	80	50517	44061	79	1871	1487	18	1980	1617	20	3951	3673	30	360128	319461	89	1.19285
161774	136720	87	42499	34558	81	2125	1596	21	2424	1881	22	4281	3602	33	438756	357523	94	1.19482
80383	82236	71	38567	39003	70	1009	954	0	922	953	0	2661	2738	24	246500	235442	81	1.19974
96879	97325	74	47710	47055	73	1257	1230	11	1188	972	0	3347	3240	27	297610	284636	84	1.20072
91398	87504	79	17564	17520	43	1217	1196	9	1249	1287	13	3079	3057	26	283940	269771	84	1.2017
109685	101235	78	36251	32285	76	1379	1147	11	1476	1264	13	4020	3663	30	331005	291128	85	1.20465
75461	75746	82	28826	29107	69	962	922	0	1049	1102	7	2245	2300	22	219325	214811	77	1.20662
136072	124561	81	43849	39134	78	1901	1579	18	2092	1842	21	4819	4524	31	424034	380778	85	1.20662
144518	126111	81	65463	57265	80	1703	1496	18	1884	1599	20	4056	3882	31	350630	301639	87	1.20662
154581	144759	82	49048	45422	79	1978	1937	18	2532	2195	24	5346	4809	34	450006	431405	86	1.21056
92609	93052	73	33405	33098	71	1072	1188	9	1252	1167	10	2834	2709	25	254299	248527	79	1.21252
113116	105702	78	34746	31276	77	1320	1131	8	1329	1206	12	3528	3253	29	328368	299590	84	1.21252
102175	99718	75	25795	23611	58	1343	1222	12	1293	1532	14	3768	3475	29	301166	284032	82	1.21351
203920	171329	91	77358	64003	89	2350	2040	21	2755	2393	25	6162	5108	40	621127	515085	96	1.21449
100796	101332	73	27779	27713	59	1722	1579	15	1726	1690	16	3884	3576	29	335104	330213	82	1.21449
69127	73083	71	13649	14364	38	1213	1020	4	891	1103	7	2763	2660	25	214237	207936	80	1.21449
97759	96496	77	23534	23529	52	1284	1297	11	1798	1572	15	3234	3334	26	266077	249759	81	1.21646
136779	123771	82	38528	33821	79	1742	1627	16	2156	1852	22	4595	4128	33	433311	387532	86	1.21646
80844	79992	78	33352	33682	69	1352	1197	10	1224	1096	8	2574	2652	23	220426	222765	78	1.21744
91247	91296	75	28933	29185	60	1058	1092	8	1424	1259	11	2417	2308	23	230664	223195	78	1.21744
107994	98364	77	39702	36092	75	1341	1177	10	1699	1415	15	3266	3058	27	325182	289223	83	1.21744
115408	105801	80	33003	29111	76	1369	1317	12	1803	1392	20	3919	3688	31	359309	323471	89	1.22137
110194	103484	84	38916	36785	74	1595	1376	15	1382	1291	14	3833	3675	30	363751	340854	84	1.22137
87749	87605	73	30910	30944	71	905	750	0	1232	1144	10	2911	2773	25	257176	246251	80	1.22137
67745	69509	67	21049	21577	46	847	842	0	945	1018	3	2341	2414	22	211030	211848	77	1.22137
96018	95635	75	22643	22618	51	1481	1456	15	1412	1459	14	2969	3151	26	295246	279597	80	1.22236
225396	167641	91	80165	60440	89	2777	2018	28	2829	1920	30	7091	5151	44	622411	467696	99	1.22432
133348	119317	82	48137	42221	79	1885	1847	19	2297	2032	21	4566	4007	32	432328	378891	89	1.22924
98405	91520	77	35271	31517	75	1356	1257	11	1515	1360	14	3372	3029	29	306035	282039	84	1.23121
137150	130146	80	49863	47520	78	1751	1752	17	2230	1877	19	4559	4346	31	406451	381372	91	1.23121
217951	169215	97	80994	63286	91	2752	2171	26	3168	2644	27	7415	5635	43	739248	586956	98	1.23219
123735	108634	81	47435	41205	79	1389	1294	13	1991	1692	19	4009	3486	32	373607	312020	91	1.23416
204557	155692	101	71252	53935	87	2875	2279	25	2792	2011	28	6475	4789	40	577530	439337	98	1.23711
91295	89860	74	38247	38280	71	1329	1447	14	1307	1534	14	2909	2743	26	295936	287113	80	1.23711
138261	133854	80	45443	43741	75	1676	1533	17	1917	1719	18	4448	4139	33	392645	369127	84	1.23711
100480	93964	86	31840	28841	74	980	1029	5	1577	1472	16	3034	2815	27	290561	263596	82	1.23711
312517	224369	113	121702	93078	105	5888	4505	37	5848	4090	39	13945	10279	56	1.04858e+06	896219	117	1.24104
98288	96514	77	31973	31392	72	1102	1230	11	1522	1479	14	2897	2913	24	289159	278250	81	1.24202
93518	93041	73	21644	21656	48	1270	1311	11	1219	1313	13	3396	3266	26	280073	277751	84	1.24301
131027	116496	92	46006	40466	79	1799	1664	17	2210	1987	22	4833	4274	33	411071	362152	89	1.24399
95921	93247	75	33403	32868	72	1181	1239	9	1583	1517	16	3020	3014	25	283882	272812	81	1.24596
89423	87928	75	36488	36696	70	1093	1140	8	1468	1526	15	3566	3387	28	291525	276321	79	1.24596
180174	146999	86	62486	50724	84	2055	1660	22	2690	1859	24	5694	4485	38	524191	417151	93	1.24694
149648	125219	83	51315	41915	81	1651	1470	15	2117	1672	21	5153	4248	37	445357	368155	89	1.25186
97636	94603	74	36008	33973	74	1690	1417	15	1584	1372	15	3652	3232	29	327363	302815	82	1.25186
133839	119771	85	46223	40698	78	1308	1329	13	1885	1624	19	4284	3617	32	388245	349370	87	1.25382
167131	144662	84	58435	49211	83	1792	1616	18	2251	1888	22	5215	4658	34	473950	416003	92	1.25382
85446	86424	74	23971	24604	50	1179	1178	9	1230	1089	7	2699	2577	24	256446	246695	79	1.25382
73265	76529	69	28847	29012	66	534	677	0	895	906	0	2214	2077	22	224575	215101	78	1.25382
141264	127741	81	55956	49526	79	1740	1515	17	2005	1769	19	4505	3895	33	405090	349478	86	1.25382
121600	113536	78	46487	42162	76	1486	1372	15	1852	1541	20	4094	3709	30	367952	331685	85	1.25481
107552	106279	76	31507	31047	70	1287	1307	12	1298	1084	7	3392	3259	28	292163	286162	82	1.25579
62803	64280	69	24791	25370	55	642	708	0	769	788	0	1703	1631	18	166456	167515	75	1.25579
64276	66039	72	19159	19357	45	795	807	0	686	828	0	2031	1924	19	192188	188192	79	1.25776
109859	101836	79	40624	36861	76	1287	1172	10	1587	1360	14	3418	2919	29	315564	286193	85	1.25874
191342	146111	87	64516	48243	86	2531	1759	24	2563	2097	25	6401	4702	41	567741	427311	95	1.26169
45148	45682	66	17699	17830	45	694	593	0	566	452	0	1099	1117	8	126000	124616	72	1.26267
107394	103900	75	41105	38747	74	1167	1029	4	1497	1348	13	3511	3351	28	320257	292863	82	1.26267
85066	85787	77	27335	27414	54	1086	1087	7	1230	1190	10	2682	2565	24	219351	213049	79	1.26366
90469	88301	74	34465	34303	72	1105	1119	7	1329	1279	11	3104	3110	26	270660	263870	82	1.26366
93549	90772	80	37435	37242	72	1136	1172	8	1458	1220	11	3401	3201	28	289128	278698	83	1.26366
74758	74999	71	19607	19812	45	1290	1309	13	1335	1187	9	2507	2463	24	233101	235732	79	1.26661
123571	113022	81	41214	36220	78	1593	1430	15	1890	1738	20	4618	4050	34	422993	366983	90	1.26661
77647	80544	69	27960	27744	61	1046	1142	8	1358	1369	11	2817	2708	25	240166	236961	78	1.26661
74066	76208	73	21803	21870	49	1004	1075	5	879	965	0	2137	2038	20	193662	191024	81	1.26759
55911	54713	70	16590	16732	43	776	784	0	1091	820	0	1703	1626	17	160806	156524	75	1.26759
130632	114250	93	41437	35280	79	1686	1539	16	1947	1709	19	4326	3792	32	387212	336141	90	1.26858
91773	96014	71	27578	27577	62	1309	1450	12	1670	1450	15	3342	3213	26	303985	291173	88	1.27153
71567	71711	72	26867	27076	55	763	837	0	929	905	0	2601	2522	22	216952	212761	78	1.27153
113797	111074	76	45496	43261	74	1753	1680	17	1855	1615	20	4404	4244	30	384362	368407	82	1.27448
47929	48723	65	14139	14560	40	494	423	0	448	441	0	1341	1406	14	124971	125810	72	1.27448
128911	117886	83	42841	38163	77	1376	1432	14	1984	1803	22	3783	3241	30	377572	338049	87	1.27743
105556	102994	76	37170	34381	75	1366	1396	14	1817	1550	20	3549	3275	29	348245	322243	82	1.27743
95058	95358	72	53771	53684	73	1273	1333	12	1392	1432	15	3472	3371	27	294444	288761	80	1.28136
48373	49197	68	13134	13744	38	506	710	0	477	623	0	1619	1615	17	144227	142820	75	1.28136
116043	110829	79	40371	37561	76	1555	1490	14	1722	1778	17	3943	3683	30	340231	325100	83	1.28234
98253	94953	77	25231	24805	57	1526	1377	14	1609	1689	17	3842	3707	28	344034	322639	84	1.28431
99848	98141	84	34150	33892	72	1398	1444	14	1305	1284	11	3118	3049	26	316072	306658	80	1.28529
33104	33501	64	12558	12984	39	289	383	0	526	549	0	783	881	0	86171	87804	68	1.28529
67823	68207	73	21676	21741	48	851	850	0	812	855	0	2162	2065	22	188288	181590	77	1.28628
78502	80856	71	16437	16740	43	1305	1436	11	1006	1025	3	2245	2058	21	212864	207336	76	1.28628
129064	122421	79	49107	46316	76	1798	1698	17	2396	1925	23	4559	4350	32	419859	383128	85	1.28628
26954	25935	59	10960	11246	38	228	259	0	365	387	0	674	763	0	80998	81568	69	1.28824
111910	103673	80	31889	28921	76	1410	1294	13	1460	1440	15	3468	3293	28	330181	306846	86	1.28824
150657	126636	87	44573	37056	80	1800	1574	19	2068	1726	22	4968	4243	36	447460	374973	92	1.28923
132388	119191	82	42718	39228	77	1850	1697	18	2005	1675	20	3625	3428	28	351299	322193	87	1.29021
20251	21694	46	13793	14437	40	415	540	0	188	276	0	687	667	0	62267	64364	67	1.29218
100155	93282	78	33344	29990	74	1252	1009	2	1660	1609	16	3701	3495	28	326403	292820	86	1.29513
127677	115397	80	51571	46134	78	1669	1624	17	2185	1906	24	4189	3764	33	391789	354688	87	1.30004
108702	107864	74	41157	40814	73	1788	1634	16	1518	1363	15	3493	3347	28	343234	335421	83	1.30004
132489	116594	82	45729	40582	79	1369	1297	12	1919	1548	17	4148	3670	32	397718	336692	90	1.30103
225369	181392	105	81597	65888	92	3246	2708	27	3165	2504	30	7946	6187	43	714420	582889	102	1.30201
288612	198484	108	90130	60497	104	4334	3142	33	4477	2985	36	10154	6841	50	957843	662028	112	1.30299
116744	109062	77	45980	41062	78	1517	1349	14	2002	1621	18	4039	3437	31	367639	333155	85	1.30299
202688	155262	101	58588	44815	87	2518	1875	25	2673	2153	27	6294	4529	40	549228	433979	97	1.30398
93706	93068	74	33582	32982	73	1159	1144	8	1286	1349	12	3290	3042	27	281659	274308	91	1.30398
113940	110748	75	29880	29195	72	1392	1377	13	1790	1553	17	4134	3916	30	360397	344941	83	1.30693
259837	184594	107	102457	73362	105	3465	2695	30	3579	2460	32	8406	5981	47	715465	503439	112	1.30791
85327	88585	72	18835	19026	44	1017	1047	5	1281	1372	12	3169	2971	26	290208	277007	77	1.30791
107469	96454	79	40562	36428	76	1560	1395	15	1460	1220	12	3366	2987	28	297763	264647	84	1.30791
86754	88261	71	18142	18080	45	936	869	0	1203	1294	12	2844	2773	24	231870	223347	77	1.31184
126583	111300	79	48997	42534	78	1450	1340	12	1844	1631	20	3558	2995	30	342112	285072	87	1.31184
139486	128041	85	44020	39262	78	2036	1739	19	1885	1792	20	4720	4478	32	409990	367010	85	1.31381
108960	108041	75	36443	35559	74	1334	1529	13	1445	1348	16	3507	3414	28	314950	299477	85	1.31971
54777	54884	70	19625	19909	46	625	728	0	761	710	0	1599	1672	16	143218	137223	75	1.3207
111503	106762	76	36576	33595	76	1446	1404	14	1991	1863	19	3959	3452	32	355089	324866	84	1.32266
65994	68121	70	22699	22718	50	992	984	0	1023	845	0	1940	1916	19	187355	185678	75	1.32266
54351	54991	61	16235	16378	43	632	588	0	683	648	0	1435	1431	14	140619	138948	73	1.32365
98369	97245	74	24605	24776	58	1147	1163	9	1538	1508	15	3097	3167	25	294170	282220	83	1.32561
34036	34717	54	10135	10540	36	267	390	0	748	614	0	965	1108	6	97513	99207	70	1.32561
153140	123331	84	49448	39763	81	2163	1679	22	2078	1968	21	4625	3697	35	410017	330629	92	1.32561
124413	114838	78	43565	39239	78	1750	1461	15	1270	1238	12	3492	3224	27	324134	286467	87	1.32856
97572	93752	75	40302	37122	75	1568	1365	13	1675	1496	17	3505	3063	29	310336	281430	85	1.33151
126389	116771	79	55522	51375	77	1688	1188	14	2115	1732	19	4557	3976	32	405692	361075	85	1.3325
163615	131517	84	56246	44748	83	2357	1802	21	2393	1893	25	5461	4422	38	469768	373227	93	1.3325
35021	36229	54	14335	14451	40	586	559	0	444	466	0	1315	1182	10	106516	103341	79	1.3325
194434	155415	89	76511	61721	85	2260	1853	22	2560	1823	26	5788	4746	38	510784	409000	95	1.33348
124627	115335	81	37003	33259	78	1401	1227	12	1753	1666	16	3988	3614	30	356284	322895	84	1.33446
117705	111483	85	40243	39234	74	1453	1445	14	1700	1551	17	3592	3311	28	313552	297495	83	1.33545
137694	124009	81	48015	42337	80	1705	1366	13	2009	1825	20	4440	3782	35	422728	369622	85	1.33545
100738	100282	79	28793	28568	70	1371	1253	12	1489	1512	16	3277	3356	26	304180	295470	81	1.33643
124941	120238	83	39731	39134	74	2028	1876	19	1816	1622	17	4173	4048	30	385354	366021	88	1.3384
47633	51046	52	23654	24106	48	542	540	0	982	895	0	1404	1445	14	129904	126418	72	1.33938
73220	73700	74	23707	23869	52	752	1006	2	1197	969	0	2431	2402	22	221717	220803	79	1.34233
104409	101573	78	29843	29580	72	1790	1800	17	1879	1729	18	3679	3600	28	318405	307317	82	1.34233
239988	178625	94	72181	53016	90	3050	2329	28	3265	2412	31	7599	5624	44	684005	510829	98	1.34233
97045	92694	88	30627	28015	72	1338	1443	13	1263	1125	9	3602	3382	29	323422	307824	81	1.3443
104979	94360	82	39199	35211	75	1072	1152	8	1591	1367	16	3327	3130	27	290735	266580	84	1.34921
156478	147610	80	40078	35800	80	1851	1589	19	2470	2216	24	5638	5305	34	517313	472438	88	1.34921
104200	104840	73	34781	34794	71	1463	1471	14	1296	1410	14	3580	3461	28	294162	275562	80	1.34921
34759	34855	66	12913	13181	39	379	400	0	720	572	0	1035	1079	6	98392	100981	70	1.34921
80111	77379	80	27189	27200	58	864	879	0	1006	1122	7	2247	2183	23	235623	232577	78	1.3502
91094	89991	74	35401	34838	71	1394	1363	12	1325	1250	11	2883	2865	26	263853	257945	80	1.35413
72446	74006	72	20408	20570	47	1140	1048	5	1182	1182	9	2496	2502	23	220749	217456	77	1.3561
128869	125684	78	33578	32330	75	1536	1744	14	2126	1973	21	4934	4726	31	442510	428641	84	1.35708
89086	89852	73	34913	34093	71	1418	1181	12	1747	1691	19	3315	3135	27	302164	289119	78	1.35806
65844	68029	70	23414	23563	54	920	992	0	1200	883	0	2376	2599	22	207905	201755	79	1.362
296951	211686	109	129178	97255	105	3787	2619	33	4410	3065	37	9818	7225	46	876308	655582	114	1.36396
82089	83809	71	26923	27450	53	1202	1134	9	1221	1416	12	3201	3039	27	278386	269161	78	1.36495
105738	105568	74	42152	42653	73	1666	1699	17	2098	1903	19	3287	3273	28	307770	297036	79	1.36495
139170	123187	92	51205	45042	79	2125	1976	19	2120	1762	21	4984	4339	35	455718	401474	86	1.36495
155433	130429	85	52823	44860	82	1839	1508	17	2182	2037	21	5155	4607	34	474676	401553	91	1.36593
234518	178937	96	103875	81449	93	3398	2597	29	3788	3151	31	9186	7641	44	828807	679512	100	1.3679
256001	199156	94	103981	81811	91	4322	3441	32	5210	4196	36	11514	9509	49	1.04858e+06	882029	103	1.37085
73225	73096	72	27329	26969	64	855	789	0	1039	1124	7	2156	1980	21	181217	174669	80	1.37281
97938	88566	77	35118	30922	76	1248	1155	10	1628	1203	12	2721	2492	25	292399	263765	83	1.37478
91433	91681	73	25350	24838	59	1423	1351	12	1398	1231	11	3814	3625	29	324578	317190	81	1.37675
130703	117287	85	51673	46286	79	1464	1205	11	1982	1869	20	4108	3714	31	367773	335101	88	1.37675
98471	96449	74	23096	23221	49	1478	1436	14	1640	1692	17	3571	3471	29	310194	296053	81	1.37773
37606	38472	64	19687	20050	46	395	344	0	430	553	0	997	985	0	103314	101412	72	1.38363
175036	146211	85	68543	57711	82	2119	1659	21	2578	2140	26	5716	4703	38	516831	435141	91	1.38658
100614	99344	74	32058	31223	71	1037	1102	8	1330	1189	11	2744	2711	24	259851	248118	82	1.38658
81752	81168	78	29955	29974	71	1279	1310	11	1229	946	0	2571	2523	23	230416	224624	79	1.38953
119835	108620	78	37568	33492	75	1653	1467	16	1473	1353	14	4336	3574	34	340729	297737	86	1.38953
119078	107125	87	45503	40228	79	1174	1044	5	1653	1684	16	4049	3652	32	377000	345248	88	1.3915
187012	147027	89	62293	47883	87	2563	2075	24	2925	2105	29	6228	4819	40	578199	456859	94	1.39543
75345	75482	71	34433	34502	69	1212	1287	11	987	989	0	2241	2408	21	207381	200706	78	1.40035
139716	135413	87	58250	56009	77	1720	1753	18	1830	1707	20	4971	4661	33	396614	369248	83	1.40232
98599	98839	80	32315	31945	72	1129	1038	5	1301	1172	10	3028	2981	26	294723	278976	79	1.40232
153009	134935	93	53909	47195	81	1773	1553	16	2290	1892	22	4894	4116	35	398942	339298	89	1.40428
89101	86501	86	25499	25305	66	1408	1357	12	1392	1409	13	2624	2562	24	249049	241535	81	1.40822
117342	103872	79	47950	42410	78	1946	1467	18	1714	1551	16	4073	3480	33	353800	311653	86	1.40822
335461	231955	124	145758	103698	121	5784	4233	36	5305	4069	37	14255	10651	56	1.04858e+06	940510	131	1.4092
135339	131100	77	53227	52381	77	1757	1377	15	2071	2104	19	4776	4472	33	417769	397801	84	1.41215
80616	83433	72	25650	25724	57	1121	956	0	1390	1302	12	3212	2986	26	272841	267668	80	1.41313
107229	105240	76	35347	34919	72	1238	1136	9	1438	1368	13	3571	3443	28	339653	318862	87	1.41313
125574	121004	78	55664	53550	77	1595	1451	15	1396	1308	13	3461	3442	27	310256	284354	87	1.41608
89752	90274	73	36094	35510	71	1390	1427	13	1386	1471	14	3210	2939	27	279624	272813	81	1.41608
100692	100420	74	43809	43617	72	1201	1125	9	1685	1798	17	3710	3604	28	347046	335769	85	1.421
123893	109323	80	45004	39539	78	1415	1388	14	1762	1717	18	4643	3982	35	418382	369601	87	1.421
93541	93771	72	34335	33242	72	1161	996	0	1460	1159	10	2981	2779	26	279926	264704	80	1.421
271292	195125	97	83329	58680	96	3192	2268	28	3743	2587	33	8060	5938	45	752488	539478	104	1.42395
213481	159691	99	72443	54957	88	2471	1773	24	3398	2659	32	6625	5089	42	587882	445181	96	1.42592
152044	123569	85	53553	43003	82	1721	1225	18	2074	1545	22	5098	3992	37	452883	341199	99	1.42592
102890	99694	77	41216	39200	73	1447	1383	14	1497	1504	13	3457	3347	29	290120	273765	83	1.43182
46817	47086	82	19842	20364	44	311	372	0	627	669	0	1667	1603	16	123397	123272	72	1.4328
169045	90992	100	48744	27744	95	2025	1125	8	2251	1345	32	6259	3706	49	546916	297283	103	1.43477
77087	79527	72	14168	14173	41	1077	1085	6	1184	985	0	2321	2314	22	213010	205344	78	1.44067
117440	114107	84	42838	42228	73	1693	1693	17	1676	1683	15	4147	4014	30	366211	349772	81	1.44165
192782	146558	106	67299	50824	106	2426	1764	24	2670	1964	28	6501	4725	41	563590	417669	106	1.44165
113384	109274	76	30733	29338	72	1249	1081	8	1519	1562	16	3346	3272	28	326286	305773	80	1.4446
260272	217273	91	100996	82831	90	4490	3951	30	5003	4415	34	11414	9907	48	1.04858e+06	957649	97	1.4446
119257	111747	87	37689	33781	74	1591	1620	16	1871	1615	19	4094	3798	31	370656	332670	86	1.44657
107698	101952	76	40565	37514	74	1536	1431	15	2143	1770	21	4148	3781	32	363273	331425	85	1.44755
191355	157048	89	76853	62345	87	2237	1666	23	2897	2396	26	6143	5021	39	594915	497352	95	1.44854
86486	88568	72	20226	20350	49	1327	1058	6	1341	1319	12	3097	3077	26	282527	266020	80	1.44854
255471	191329	97	74522	56005	93	3353	2537	28	3789	2794	35	8752	6559	48	777378	583329	101	1.44854
143689	138240	80	63499	61764	77	1693	1875	16	2141	2024	19	5126	4690	33	454019	420546	85	1.45247
42850	44048	64	15256	15706	40	589	538	0	810	649	0	1354	1365	14	124119	122669	73	1.45345
119744	113083	77	39924	35570	76	1665	1566	14	1695	1618	15	3813	3410	30	316892	297190	83	1.45739
102545	103288	74	30355	29664	72	1311	1333	12	1488	1404	15	3410	3457	26	325632	312530	81	1.45739
316122	212783	109	114695	76110	105	4686	3112	35	5242	3463	40	11986	8290	53	1.04858e+06	779922	115	1.45739
251885	205472	91	157730	136260	92	5211	4047	34	5833	5099	37	13486	11387	52	1.04858e+06	980021	98	1.45739
104347	103508	75	29062	28689	72	1513	1394	14	1526	1465	15	3475	3542	27	306527	300026	82	1.46034
114780	103482	83	43497	38947	76	1658	1528	15	1599	1404	15	3533	3242	28	336452	301980	85	1.46034
116160	104052	83	48722	43562	77	1357	1369	14	1911	1929	20	3724	3325	30	332913	299045	86	1.46132
238420	163946	99	88983	63797	94	2754	2225	26	3700	2621	33	7874	5480	46	700420	470544	105	1.46132
111014	97504	78	40996	35779	77	1814	1385	16	1512	1338	14	3613	3173	30	350845	312129	84	1.4623
103107	97148	77	39326	36279	73	1077	1126	7	1543	1293	17	3261	2908	29	295676	274574	84	1.46329
83110	83591	73	34599	34834	71	1192	1145	8	1357	1398	12	3043	2885	26	247517	244258	80	1.46624
44796	45199	66	21326	21639	49	587	591	0	391	452	0	1149	1197	10	113439	112394	74	1.46722
120754	106544	81	41182	35645	78	1609	1309	14	1693	1506	16	3944	3437	32	354779	303155	86	1.4682
117265	115283	76	26084	25906	54	1363	1471	13	1573	1625	18	4475	4292	32	411484	393527	83	1.47115
103789	100180	78	30945	29852	72	1363	1297	11	1683	1458	16	3527	3548	28	332295	317395	83	1.47312
81105	79504	87	27327	26911	69	919	824	0	1171	1071	5	2677	2398	24	235798	223940	88	1.47312
120352	108112	80	36563	31949	77	1360	1350	12	1556	1603	16	3948	3244	32	388037	343650	87	1.4741
213263	185680	105	87567	76130	88	2871	2430	24	3046	2693	27	7243	6153	42	698587	609140	95	1.4741
104311	104462	77	39082	38684	72	1271	1193	10	1330	1269	14	3309	3328	27	297689	291883	80	1.47509
158788	122780	86	55828	42693	83	2100	1703	22	2473	1695	26	5488	4285	39	487749	370900	94	1.47509
138846	118075	82	54251	45175	81	1834	1530	19	2150	1751	20	4760	3942	35	443238	368895	90	1.48
86467	84755	86	31307	31196	71	677	814	0	1383	1236	11	2937	2892	25	260370	249336	80	1.48197
100147	99894	73	24302	24306	59	1178	1244	11	1426	1393	15	3764	3393	29	317471	305943	83	1.48295
158352	130563	90	52952	43502	82	1761	1371	16	1947	1721	18	4897	4125	36	449975	365247	92	1.4859
132693	128059	81	48174	45929	76	1652	1605	15	1651	1650	18	4174	3830	31	404875	383481	83	1.4859
93313	91768	90	25897	25718	61	1341	1265	12	1424	1306	12	3276	3014	27	292939	286268	80	1.48689
223006	171949	92	95199	77157	90	2902	2079	29	3393	2657	33	7915	5940	44	702241	525564	100	1.49181
83730	86020	67	29329	29552	65	1273	1323	13	1290	1167	10	2983	3000	25	260012	256560	79	1.49181
229538	170485	96	96095	75750	90	2612	1992	26	3228	2508	30	7676	5760	44	660594	501680	102	1.49377
84090	86729	64	22598	22839	50	1053	1186	8	1284	1334	12	3046	2944	25	280286	269563	79	1.49377
75136	76772	71	28543	28734	66	1352	1248	13	996	1019	4	2759	2518	25	233881	221634	78	1.49771
106495	103825	78	34007	33244	73	1449	1364	14	1687	1343	14	3256	3174	28	344270	327461	82	1.49967
84663	84488	76	35751	35920	71	957	1022	3	1380	1361	13	2770	2780	25	261334	255391	79	1.49967
119717	107173	89	46790	42742	77	1371	1477	13	1366	1505	15	3891	3479	30	365441	337500	86	1.50262
103393	100646	75	27827	27165	68	1440	1421	14	1450	1398	14	3586	3439	28	346160	339845	83	1.50852
209791	165830	88	62844	49523	85	2387	2155	23	3052	1960	30	6448	4758	42	527666	402860	94	1.50951
85452	89481	70	30628	30422	66	1194	1281	11	1475	1288	14	3267	3190	26	311590	294744	80	1.50951
37497	36373	73	16100	16261	42	462	650	0	531	570	0	942	903	0	104174	95948	74	1.50951
59818	59569	75	13540	13560	40	784	861	0	917	818	0	1964	1825	20	172800	168098	77	1.51049
176832	152137	85	65869	56489	83	1982	1557	19	2781	2077	25	5499	4675	37	468809	409933	91	1.51442
213271	183620	88	50199	42525	84	2806	2367	25	3353	3010	29	7424	6737	40	731016	651837	96	1.51639
103087	96516	77	43706	39347	77	1546	1437	15	1611	1377	16	4111	3716	32	364039	330903	85	1.51836
111483	99045	76	37669	32585	76	1545	1055	11	1459	1441	16	3982	3436	31	342497	294306	86	1.52131
77291	77401	80	32424	31902	70	616	803	0	1077	996	0	2226	2221	21	196387	188489	81	1.52131
100461	96315	75	38008	35721	74	1077	995	0	1344	1375	13	3310	3040	28	284217	268320	82	1.52229
95202	94961	81	22127	22489	47	1215	1167	9	1389	1281	13	3310	3093	28	313619	306686	80	1.52229
171264	140489	85	46452	37689	82	2270	1884	23	2363	1842	24	5368	4305	37	477153	387923	91	1.52229
150114	126479	101	49886	41164	101	1757	1471	17	2530	2232	22	5173	4254	35	448194	366771	101	1.52229
63959	66757	67	27686	28271	63	797	910	0	930	930	0	2077	1958	20	189122	186366	74	1.52229
124203	97170	88	174038	141519	87	1633	1392	14	1602	1322	12	3228	3219	26	281890	263546	96	1.52229
84245	85560	72	32304	32109	71	946	902	0	1487	1362	14	3047	2936	26	262929	257217	79	1.52524
125767	110301	80	48707	42272	79	1750	1488	16	1972	1619	20	4205	3774	32	357509	307539	87	1.52524
111453	97551	85	45961	40699	76	1565	1387	15	1465	1426	16	3718	3163	30	342865	305281	85	1.52819
186005	144014	89	61753	48094	85	2176	1738	21	2435	1915	26	5604	4267	38	471052	355377	93	1.52819
125708	125107	77	40356	39796	73	2249	2065	21	2318	2169	20	4315	4304	30	402857	391156	82	1.52819
77932	80729	69	19126	19581	44	1039	1007	2	1109	1278	10	2688	2617	24	255045	251065	77	1.52819
95908	96295	74	26585	26929	53	1316	1146	10	1569	1457	14	3349	3378	27	283950	280886	79	1.52819
49884	48811	69	8682	8811	34	546	697	0	941	904	0	1699	1800	16	56560	56266	74	1.53016
82531	84589	70	32368	32539	70	980	1117	7	1176	1129	8	3047	2921	26	243045	232803	78	1.53212
114681	113749	79	40513	39931	72	1491	1596	14	1863	1875	18	4196	4389	29	355453	342603	83	1.53999
110047	107307	79	38887	38398	73	1451	1594	14	1527	1561	14	3733	3670	27	311616	298641	83	1.54097
165941	138798	83	56626	46364	81	2028	1679	21	1972	1666	20	5399	4531	36	465123	382493	89	1.54097
99045	98470	73	36096	35569	71	1294	1256	11	1674	1535	15	3279	2962	28	298688	286026	80	1.54097
100375	98178	80	31996	30167	74	1193	1136	8	1325	1341	13	3561	3346	28	336693	307765	84	1.54097
91400	89535	73	32515	31826	71	1062	1025	4	1345	1243	12	2779	2597	25	254514	247396	80	1.54196
38741	39710	70	10704	10961	37	465	366	0	430	524	0	1152	1214	10	103663	106253	72	1.54392
35102	35292	63	12611	12974	38	297	437	0	498	391	0	1072	1001	1	89858	89222	72	1.54688
111317	98988	83	44796	39978	77	1404	1285	13	1788	1534	19	4081	3861	30	340365	299217	85	1.54688
121619	109734	81	44221	39670	77	1142	1106	8	1712	1580	18	3987	3478	31	341282	307492	88	1.55179
165614	140640	98	44151	36857	82	2322	1907	23	2660	2410	25	6054	4865	38	528171	446371	90	1.55278
113915	103612	83	39683	35608	75	1819	1678	17	1752	1682	18	4671	4211	34	397895	354845	85	1.55278
91768	92298	75	36159	35691	71	968	914	0	1145	1076	7	2846	2763	25	273655	261957	80	1.56163
95052	95663	72	33640	33209	71	1276	1473	12	1329	1191	10	2998	3007	26	282656	271976	81	1.56163
124151	111824	88	46927	41852	77	1478	1372	14	2048	1758	20	3934	3732	30	350482	316131	86	1.56261
78607	79242	77	23315	23300	53	1044	1014	4	1041	1264	10	2690	2501	24	237137	234808	78	1.56261
115152	102309	81	47506	41647	77	1529	1503	14	1565	1518	15	3633	3401	29	308432	276043	85	1.56261
124277	122866	76	27939	27191	66	1399	1459	15	1796	1483	18	4351	4412	30	382682	365089	82	1.56261
66427	66849	72	25774	26247	54	838	924	0	1060	953	0	1820	1839	18	174010	169647	76	1.56359
74810	76783	72	14765	15098	40	1019	899	0	916	820	0	2423	2513	22	217516	215535	77	1.56359
72807	74727	70	18827	19054	43	1139	1192	9	1037	1016	3	2450	2425	22	239381	230469	80	1.56359
166429	138261	85	61674	50900	83	1740	1296	18	2265	1699	23	4966	4183	35	453427	379826	93	1.56556
112960	108253	77	48835	45198	76	1690	1519	17	1536	1525	15	3828	3561	30	352178	329414	83	1.56556
60357	61834	70	14202	14231	41	818	729	0	610	619	0	1820	1790	18	178441	173873	76	1.57048
115597	111932	82	39259	38375	74	1355	1187	11	1832	1722	19	3827	3579	30	335254	316428	82	1.57146
73573	74870	72	33736	33810	70	837	896	0	1067	1004	3	2292	2290	22	227141	220804	78	1.57146
128565	114041	90	46072	40885	77	1442	1195	12	1749	1416	17	4164	3484	34	382083	338994	86	1.57539
123714	110874	78	41232	36973	77	1668	1450	16	1910	1632	17	4447	3916	32	393965	351354	84	1.57638
63221	64029	68	21556	21946	47	631	756	0	896	860	0	1731	1738	18	187050	184115	77	1.57736
22142	24378	45	11679	11953	38	343	413	0	346	394	0	819	792	0	79828	79950	67	1.58129
106179	102960	76	34491	33309	73	1421	1370	13	1574	1614	15	4138	3999	29	353750	344669	82	1.58129
118441	114736	78	45227	44394	75	1616	1761	15	1999	2020	20	4540	4411	31	435171	416748	84	1.58129
102757	100051	75	37240	35807	73	1372	1163	10	1676	1491	16	3933	3795	30	326896	313572	82	1.58129
164541	129903	88	54621	42257	83	1965	1541	18	2271	1725	23	5207	3884	37	476778	375639	92	1.58228
105463	95741	77	40564	35756	76	1425	1332	14	1793	1699	18	4332	3845	32	430347	381540	87	1.58228
141481	117655	82	49742	41458	80	1904	1584	19	2089	1742	20	4395	3726	33	384147	316536	87	1.58228
87502	89983	72	27332	27327	57	1083	1065	6	1562	1550	16	3425	3376	27	309184	303278	83	1.58228
59912	61306	69	10414	10350	37	1638	1496	16	1393	1410	14	2801	2779	25	260873	253218	77	1.58228
213673	160593	96	87237	66669	92	2896	2363	27	3667	2839	31	8868	6564	48	760169	582918	103	1.58424
138082	121986	80	52509	45625	80	1922	1660	19	1806	1456	15	4089	3651	31	382766	331284	87	1.58818
71965	74609	69	35542	35972	69	1105	1051	5	1151	1071	6	2327	2293	22	201611	194429	77	1.58818
85774	86453	74	32259	32584	70	977	1224	9	1141	1194	10	3081	2992	25	269471	261916	80	1.59014
35179	37349	60	16770	17355	42	507	409	0	416	414	0	1124	1212	10	92132	92776	69	1.59113
70792	71139	72	25064	25335	57	934	905	0	985	1040	4	2242	2132	21	200831	197985	76	1.59113
174016	147412	88	75880	64933	83	2352	2000	22	2886	2675	25	6396	5522	38	619862	524310	91	1.59309
142299	136625	77	46283	45274	76	2412	2262	22	2491	2569	24	6928	6333	41	659790	611446	86	1.59408
141181	125337	81	39256	33038	78	2008	1802	20	2436	1890	23	5175	4659	33	463690	401301	88	1.59408
107758	99857	76	43993	39783	74	1080	996	0	1629	1602	15	3067	2939	26	302736	285573	81	1.59408
152740	123298	88	52609	42648	82	1758	1413	17	2255	1777	22	4301	3553	33	413075	327774	90	1.59899
94399	94812	74	43028	42923	72	1088	976	0	1143	1111	8	2920	2855	25	276481	268137	81	1.60293
88570	87115	73	27250	26817	62	979	1124	7	1254	1286	12	3077	3025	25	288970	278990	82	1.60391
126170	119346	80	53372	47684	78	1414	1455	13	1907	1439	18	3877	3554	30	341440	311847	82	1.6049
113499	111990	79	26740	26539	60	1463	1402	13	1602	1467	18	3952	3667	30	380600	363929	84	1.6049
79505	80798	73	33118	32813	70	984	933	0	1238	1340	12	2745	2794	24	251738	240890	79	1.60588
123681	109169	79	33766	28958	76	1329	1200	12	2040	1681	19	4181	3688	32	371964	326306	84	1.60785
100241	98694	74	24564	24615	56	1387	1223	12	1527	1364	14	3559	3745	26	292021	286695	81	1.60981
156223	126296	94	56293	45117	83	1682	1479	16	1962	1438	18	4848	3813	36	414330	328972	91	1.60981
64685	65246	70	23353	23951	50	796	765	0	776	781	0	1769	1676	18	180198	183176	75	1.60981
143310	114152	86	49918	39807	82	1683	1420	17	1976	1391	20	4710	4068	35	439089	349682	91	1.60981
140028	131185	81	66276	62182	79	1746	1696	19	2149	1926	20	4765	4443	33	429654	390656	86	1.6108
137156	122687	87	50671	45268	78	1635	1464	15	2010	1652	21	4741	4435	33	388004	347780	84	1.61375
247450	192105	92	86875	64951	90	3531	2731	30	3884	3003	31	7976	6161	43	727921	562779	99	1.61375
167094	136886	84	52789	42542	82	2198	1658	21	2345	1847	24	5306	4182	36	482277	390711	92	1.61866
94565	94766	72	25886	24534	59	1122	1215	10	1353	1106	10	3189	3069	26	281188	266815	80	1.61866
105918	104110	82	36878	36290	72	1254	1351	11	1386	1482	13	3536	3545	28	306651	304122	82	1.62063
174827	152975	85	59107	50316	83	2359	1878	22	2526	2153	23	5459	4836	35	481719	419927	91	1.62063
85021	88048	72	23669	23291	58	1220	1259	11	1148	1253	13	3271	3049	27	287238	265249	80	1.62358
163413	144651	83	59392	50851	81	2083	1825	19	2620	2241	25	5294	4594	36	469057	391557	91	1.62456
73284	74714	70	24393	24449	54	970	962	0	1099	953	0	2299	2144	23	219393	207921	79	1.62456
78350	77678	75	22958	23142	51	824	884	0	1274	1336	12	2356	2330	21	241019	239625	80	1.62653
110885	109581	74	74070	73056	76	1572	1531	15	1640	1540	15	3750	3537	28	340520	323347	91	1.62653
112655	110493	78	34266	33114	73	1553	1747	15	1794	1631	16	3836	3803	29	365336	344538	87	1.6285
222756	181029	107	99147	81587	95	2796	2216	25	3616	2918	29	7547	6283	41	651026	521380	107	1.6285
95184	93538	73	25248	25167	55	1153	1208	10	1773	1615	17	3133	3036	26	312970	303626	83	1.6344
43415	42861	69	17060	17268	42	521	393	0	692	727	0	1190	1063	6	107356	106256	73	1.63538
72202	72623	71	19140	18901	46	1132	1079	5	725	749	0	2337	2446	21	200454	193791	80	1.63735
149279	126508	82	54495	45646	81	1740	1672	17	1644	1512	18	4889	4054	35	444735	362968	91	1.63735
121759	119222	76	47279	45563	73	1678	1646	15	1876	1913	19	4055	3812	30	384649	355751	82	1.63833
120439	114410	83	42714	41227	75	1263	1155	9	1859	1636	18	4051	3909	30	339282	326820	83	1.63931
152513	133441	83	53693	46120	82	2147	1885	21	2115	1926	23	4608	3839	34	426843	371209	89	1.64423
48670	49715	68	20191	20400	47	858	783	0	707	806	0	1537	1494	16	135071	131148	73	1.6462
106503	97162	79	40931	36743	76	1155	1212	11	1704	1434	15	3753	3679	29	333925	300472	84	1.64816
113187	110949	76	47481	46912	73	1399	1536	14	1787	1717	18	4210	3876	31	343981	331243	83	1.64816
97243	92656	77	29903	28856	73	1386	1355	13	1389	1341	14	2868	2760	25	267010	258713	80	1.64816
189125	148730	90	47097	36889	84	2299	1856	23	2455	1951	26	5433	4166	38	509604	401401	93	1.64915
176914	147292	88	53199	43761	84	1824	1405	19	2364	1965	24	5260	4368	37	511692	423700	91	1.64915
90556	89539	75	30887	30832	71	1428	1431	13	929	975	0	2854	2957	25	262409	245725	81	1.65013
121865	120455	75	40951	40032	74	1567	1591	16	1859	1698	21	4201	4088	30	367583	354409	82	1.65013
123171	111330	79	32487	28719	75	1674	1462	15	1947	1667	19	4518	3884	33	398229	368094	86	1.65013
177327	140429	87	54981	43371	84	2223	1661	23	2516	2074	24	5137	3822	38	500222	396842	90	1.65013
38653	39285	72	13206	13415	39	338	514	0	536	523	0	1053	1092	6	104481	102873	71	1.65406
128688	126029	76	40510	39451	74	2134	2154	19	2021	1743	20	4594	4298	31	428200	411105	84	1.65603
89030	89802	72	27119	27016	63	854	873	0	1322	1311	11	2904	2821	26	277491	271719	81	1.65603
80553	81941	75	20924	21025	52	952	844	0	1078	978	0	2847	2783	25	254932	248043	82	1.65997
73568	74268	70	21909	21985	47	1033	903	0	1301	1104	6	2303	2246	22	207160	202955	79	1.66193
108870	106311	82	47073	45581	75	1505	1339	12	1875	1652	18	3365	3286	28	292173	276750	85	1.66292
87747	88291	75	29696	29559	70	958	980	0	1471	1407	14	3224	3115	25	280443	272517	78	1.6639
38999	38714	67	18856	19166	47	468	568	0	628	642	0	1224	1206	9	103654	104042	72	1.66488
121770	118788	77	44624	42935	74	1794	1777	18	1817	1672	20	4214	3972	31	415321	393828	85	1.66488
87935	88758	74	32443	32613	71	1093	1276	10	1324	1284	14	2371	2276	22	251879	237435	79	1.66488
78115	79317	73	21413	23177	41	854	907	0	1137	1133	8	2467	2470	23	223135	220365	80	1.66488
179203	161879	85	72387	64384	82	2814	2577	23	3119	2760	27	6520	6103	37	649924	579159	91	1.66685
93868	94600	73	32937	33085	71	1631	1562	15	1589	1536	16	3080	2939	26	277224	268449	80	1.66685
66805	67089	83	20515	20928	47	783	824	0	890	885	0	2091	2172	20	198582	191111	78	1.66783
155224	124688	88	50618	40292	82	2124	1790	21	2398	1747	22	4931	3778	36	450073	355650	101	1.66783
126646	117142	83	44458	41019	75	1604	1522	15	1859	1763	19	4724	4523	32	398171	367116	85	1.67275
167256	135377	85	59158	48086	84	1966	1657	18	2616	1930	25	5145	3938	37	465059	367679	101	1.67275
95766	99900	72	32801	33072	71	1617	1677	15	1190	1221	11	3388	3335	26	303983	296248	79	1.67275
88518	88468	72	22493	22458	52	1385	1632	13	1214	1006	2	3155	3151	25	307668	304192	82	1.67668
107378	105365	77	31151	30922	73	1451	1286	15	1696	1701	15	3806	3763	28	337909	323822	82	1.67865
84994	87218	73	26022	25905	59	1111	1188	10	1417	1406	13	2951	2937	25	279121	275175	80	1.67865
90452	90465	72	25568	25386	61	1089	1142	9	1375	1255	13	3177	3181	26	279320	263776	89	1.67865
103416	98764	91	25997	25221	69	1401	1441	13	1398	1437	12	3308	3194	26	295562	282033	85	1.67963
92239	87143	78	32757	29467	75	1084	937	0	1378	1239	11	3374	3221	28	322271	298439	83	1.6816
105387	104328	87	38193	38010	72	1485	1363	15	1448	1524	16	3402	3266	27	305770	302116	80	1.6816
133377	119170	81	46917	41605	78	1271	1373	13	1729	1695	19	4344	3836	32	382216	342300	87	1.6816
134297	120123	89	40581	34993	78	1720	1576	16	1974	1713	20	4207	3630	32	391545	347920	85	1.68947
86296	88301	73	28271	28240	69	1282	1299	11	1508	1498	16	3208	2974	28	308643	300809	80	1.68947
97494	94957	77	25977	25285	56	1339	1276	12	1555	1539	16	3677	3700	28	316326	305625	82	1.69438
167684	134887	98	63286	50808	83	1962	1637	20	1814	1441	18	4952	3923	37	466712	373352	93	1.69635
94202	96523	73	30258	30996	63	1073	1155	8	1550	1594	17	3275	3265	26	284018	274841	80	1.69635
104368	104185	81	31883	32004	69	1383	1134	9	1569	1477	14	3294	3274	26	306521	304648	81	1.69635
55812	55490	76	21448	21777	49	879	1056	4	780	758	0	1373	1450	13	141586	138307	74	1.69832
110594	101097	82	38042	34081	75	1539	1308	16	1975	1625	19	4062	3310	33	366814	333030	85	1.6993
116655	110849	80	38887	37747	74	1149	1127	8	1651	1534	15	3792	3627	29	333016	313160	88	1.70127
154750	137231	82	59544	52344	81	2125	2020	20	2453	2124	24	5074	4396	35	432389	382600	90	1.70422
90475	89766	73	28358	28231	67	1246	1238	11	1793	1467	17	3371	3287	26	301561	292194	80	1.70815
105657	98782	80	41732	38183	75	1463	1264	12	1533	1251	13	3535	3443	29	309100	284750	82	1.70913
110114	106474	75	41458	37824	74	1767	1685	16	1624	1719	17	3963	3883	28	375520	354012	82	1.70913
217990	168353	93	66844	49881	90	2645	2135	26	2935	2103	29	7035	5575	43	627340	469550	101	1.71208
117884	109227	81	34465	30776	76	1254	1264	11	1534	1546	17	4053	3660	30	369754	333306	85	1.71405
180642	138487	89	64934	49660	86	1924	1546	20	2576	1833	28	5990	4630	39	565461	426765	95	1.71405
89021	85135	85	22298	22195	50	1028	956	0	1124	1174	9	2436	2516	23	224818	214594	82	1.717
74576	74192	73	31578	31463	70	1028	964	0	1410	1119	8	2573	2297	25	223021	211634	87	1.717
106611	94151	85	38640	33918	77	1517	1348	15	1461	1352	15	4151	3782	31	377109	325152	88	1.71897
172112	140610	84	66981	55345	83	2493	1999	23	2661	2152	24	5955	4800	39	537557	435598	101	1.71897
127403	121359	77	46132	42741	76	1528	1463	15	2166	1891	22	4782	4577	32	403284	378651	86	1.71897
39904	41351	58	17897	18324	44	398	426	0	394	321	0	991	954	0	101400	106036	71	1.71897
108060	107336	74	50899	50342	74	1584	1556	15	1832	1742	20	4118	3977	30	360425	338778	84	1.72389
101493	102156	73	31324	31398	72	1265	1209	11	1360	1416	12	3265	3147	26	284219	281006	82	1.72389
78124	77145	73	34225	34328	71	1324	1353	13	1323	1311	12	2851	2747	25	286703	279281	81	1.72389
111719	100730	94	37906	34234	77	1199	1008	3	1243	1055	7	2818	2642	25	283704	258914	94	1.72389
112460	110446	77	29515	29621	68	1677	1567	17	1790	1557	17	3919	3991	28	351981	336360	83	1.72487
88284	88544	75	14736	14720	41	1366	1151	9	1123	988	0	3105	3118	26	272593	269636	79	1.72684
227303	189642	96	84236	70641	89	3210	2749	26	3497	2974	28	8785	7503	42	806836	654792	107	1.72684
81909	80459	77	33517	33133	70	897	1085	5	1141	905	0	2770	2740	23	229770	225902	79	1.7288
157962	128613	100	51871	42388	83	2143	1732	20	2314	1848	24	5405	4482	35	477684	399089	91	1.7288
40012	42107	63	9097	9736	34	589	448	0	455	485	0	1250	1233	11	118547	113707	71	1.7288
56258	57524	68	23104	23240	52	263	418	0	636	768	0	1541	1571	16	147899	144515	76	1.72979
101658	98041	84	29751	29537	72	1159	1140	8	1585	1366	15	3208	3220	27	279192	266209	84	1.73175
92702	91750	73	21655	21627	50	1261	1284	12	1318	1415	14	3242	3096	27	301121	295046	81	1.7347
92824	92287	73	35127	34520	71	994	1137	7	1317	1292	11	2979	2691	27	271541	263257	81	1.73569
193593	151766	90	64299	51597	86	2534	1931	24	2666	2191	25	6442	5314	39	558254	424087	94	1.73569
107994	101786	77	37827	34497	75	1487	1367	15	2006	1707	20	3724	3503	29	344263	311141	85	1.73569
118911	118805	76	49530	49050	74	1592	1596	14	1633	1554	16	3831	3569	30	340653	322057	82	1.74355
127594	115838	80	42898	38282	78	1869	1648	17	2073	1751	19	4597	3928	34	379210	334704	86	1.74552
94218	95469	76	42404	41621	72	1443	1413	14	1385	1409	14	3325	3168	27	303703	289349	81	1.7465
70033	72218	71	21166	21494	46	889	723	0	968	1118	7	2331	2270	23	226098	223662	77	1.7465
108094	105453	88	29902	29831	72	1398	1404	13	1743	1736	19	4211	4115	30	367758	355831	82	1.74749
26131	25215	61	11788	12056	38	97	214	0	509	362	0	542	572	0	66352	67053	68	1.74945
178449	145681	89	66301	55502	85	1787	1423	17	2181	1854	20	5614	4512	39	507306	409794	94	1.74945
80271	79927	75	32606	32665	70	1292	1376	12	1066	1146	9	2564	2479	23	248073	236735	80	1.75142
188317	152137	96	65245	53674	85	2229	1864	21	2435	1974	26	6377	4995	39	562268	464967	95	1.75142
139639	119749	81	52979	45175	80	1814	1669	18	1770	1502	21	4480	3877	33	396449	328444	87	1.7524
53714	54058	68	23673	24231	52	558	569	0	899	756	0	1528	1488	16	150160	152643	76	1.7524
46321	47103	65	21874	22383	48	679	446	0	685	684	0	1338	1324	12	136987	132380	75	1.75732
55866	57696	63	20808	21129	46	663	700	0	544	699	0	1598	1384	14	130563	129433	76	1.75732
183804	140685	88	53350	39692	85	2516	1923	26	2367	1783	27	6064	4594	40	554271	417989	95	1.76027
121239	118653	75	39535	39087	74	1331	1409	13	1864	1867	19	4281	4143	30	378076	359596	82	1.76027
135351	129546	85	43985	41559	76	2022	1788	18	2130	1817	20	4326	4123	31	399307	374014	85	1.76519
218369	122009	99	74062	37953	99	2851	1443	33	3119	1668	37	6687	3907	49	613052	358212	106	1.76519
141695	128253	79	56364	50630	79	1845	1414	19	2013	1718	20	4076	3935	31	374515	318846	86	1.76519
114090	112855	74	41983	41871	73	1356	1393	12	1835	1644	17	3877	3842	28	347634	328457	81	1.76519
47037	47826	70	20141	20452	45	421	414	0	503	547	0	1337	1255	11	113153	113555	71	1.76617
100929	99804	76	38984	38368	73	1325	1429	12	1409	1196	10	3016	3058	26	284918	274192	83	1.76912
245237	174861	106	82823	60001	94	2972	1880	29	3155	2202	33	7780	5543	46	787847	556725	104	1.76912
98887	96332	77	40368	40238	72	1298	1284	12	1630	1500	16	3702	3806	29	348669	334460	81	1.77207
87975	88666	73	14100	14142	40	969	957	0	1427	1343	13	2855	2826	25	253311	245385	79	1.77306
105009	103682	74	41580	37505	76	1226	1173	10	1822	1755	18	3728	3683	28	322716	302141	82	1.77502
131265	126446	78	43050	40549	76	1705	1703	17	2174	2019	22	4644	4590	31	468121	440104	86	1.77601
46270	42761	80	15278	15486	41	305	259	0	587	646	0	1115	1164	9	113087	110317	77	1.77896
102662	100026	79	34623	33770	73	1208	1176	9	1662	1449	14	3430	3104	28	304004	292606	83	1.77994
185796	152345	86	59987	48175	84	1957	1587	19	2654	2248	25	5098	4155	37	518170	417930	96	1.78387
54997	57711	68	23989	23961	54	490	633	0	923	771	0	1635	1845	17	151278	151157	76	1.78387
111249	108751	76	35115	34181	73	1605	1552	15	1579	1434	15	3744	3625	28	332484	319481	82	1.78682
84648	83468	76	33669	33572	70	1046	1049	4	1296	1238	11	2656	2668	23	265564	257084	80	1.78682
57335	57559	78	11326	11684	37	671	477	0	808	655	0	1695	1669	18	152172	154719	73	1.79371
136567	121212	88	51110	45149	78	1583	1329	15	2139	1766	22	4649	4236	33	406738	359121	86	1.79567
88579	89505	72	25565	25970	55	1377	1503	15	1410	1398	12	3387	3479	27	281198	269312	79	1.79567
232110	183177	91	78893	60206	91	2887	2097	28	3221	2677	30	7650	6293	40	751035	609098	99	1.79666
114100	110259	79	43882	42981	74	1394	1364	12	1860	1544	17	3794	3694	29	333800	318979	81	1.79666
109472	108747	78	37130	36995	73	1520	1343	14	1922	1583	18	3631	3505	28	325520	318597	80	1.79764
82126	84064	71	30507	31189	62	940	968	0	1102	1118	9	2473	2652	22	226674	222154	78	1.80059
216033	161041	93	73578	54577	89	3050	2334	29	2914	2163	28	6510	4681	42	561654	416968	95	1.80059
96073	95552	77	28838	28729	65	1123	1061	6	1460	1653	14	3273	3008	28	299182	292405	79	1.80157
254535	187283	99	82297	60173	94	2541	1929	26	3828	2797	32	8609	6267	45	764400	566238	107	1.80846
182953	146796	85	58926	46981	83	2330	1751	22	2542	1913	27	5810	4376	39	572259	448209	92	1.80846
98127	99105	74	31273	31253	68	1153	1101	7	1530	1369	14	3566	3436	27	321735	307715	90	1.80846
103385	102015	76	39217	38029	74	1273	1311	11	1663	1672	17	3506	3420	29	309450	299108	81	1.80944
86419	87210	71	28581	28537	70	1113	1088	7	1602	1377	14	3008	2971	25	277060	267863	80	1.81927
156743	130809	86	41613	34309	79	1630	1420	16	2258	1890	23	4507	3664	34	418554	344520	90	1.82026
99370	98045	75	24690	24285	60	1481	1305	14	1574	1449	15	3820	3599	28	331875	316526	82	1.82222
109658	99021	91	40891	36822	75	1242	1083	8	1596	1542	17	3553	3217	29	315451	276186	83	1.82419
98158	93510	75	39358	36692	74	1409	1259	13	1618	1316	17	3438	2955	29	275484	243618	82	1.82813
151215	130500	89	68060	59425	82	1881	1649	19	2220	1693	22	4564	4209	33	397282	342477	90	1.83009
121792	112568	77	45015	39687	78	1953	1942	18	1644	1453	14	4299	3823	32	385561	341148	86	1.83108
127607	107219	86	36033	31068	79	1405	1256	12	1723	1522	16	3732	3127	31	353731	296715	89	1.83108
124436	121624	78	25731	25243	59	1122	1212	10	2109	1969	19	4033	3973	29	398879	382445	81	1.83206
102911	99743	84	35947	35073	74	1635	1872	15	1738	1528	17	3979	3788	30	332089	322111	85	1.83304
50535	51631	70	18589	18784	44	598	614	0	599	641	0	1496	1388	13	132474	129449	72	1.83304
204607	185957	87	82980	75231	84	2624	2421	24	3224	2855	28	7008	6316	38	656382	580035	90	1.83403
149751	139784	81	50965	46253	78	2317	2109	21	2466	1912	23	5446	5023	35	469033	422044	87	1.83403
124598	122147	76	42342	41529	74	1483	1333	16	1818	1777	19	4373	4283	30	397707	372000	82	1.83501
81163	79764	86	37775	37615	71	983	899	0	967	946	0	2381	2353	22	232393	228143	79	1.83599
82493	82723	73	38960	39019	71	1003	1000	1	1292	1240	11	2487	2408	23	248973	242654	80	1.83993
115187	113317	75	51466	50637	74	1476	1553	15	1818	1833	19	4087	4145	29	358729	338725	82	1.84189
32716	34994	60	17998	18360	46	499	237	0	485	499	0	1070	902	0	82764	79196	69	1.84583
104078	98798	76	49953	47242	75	1299	1181	10	1718	1310	16	3396	3084	28	311403	290011	83	1.84681
96095	92019	78	35147	34109	73	1163	1140	8	1432	1332	12	3334	3065	27	313707	299646	83	1.85271
192615	149276	88	64803	49053	85	2448	1848	24	2498	2102	26	5649	4215	40	535250	397901	95	1.85468
149227	145064	79	48400	46222	76	2146	2021	21	2713	2596	24	5977	5502	36	563608	524711	86	1.85468
118742	115820	80	35845	34828	73	1751	1746	16	1722	1683	18	4501	4209	33	400742	389247	82	1.85468
217087	167284	91	66343	50286	89	2688	2104	25	3095	2325	30	7293	5677	43	644747	499738	98	1.85861
131040	126134	79	44390	42990	76	1730	1635	18	1839	1719	17	4597	4433	30	422865	392055	87	1.85861
106010	104455	76	34255	33657	73	1560	1549	15	1372	1411	13	3808	3747	28	317191	302484	83	1.85861
93709	93756	73	20829	20885	48	1380	1242	12	1437	1341	14	3407	3304	26	300717	291879	80	1.85959
129540	111098	97	43937	37393	79	1657	1387	15	2069	1633	19	4233	3697	32	397573	349603	87	1.86058
105286	104171	76	28583	28621	68	1366	1366	13	1435	1508	15	3651	3321	29	353399	345047	80	1.86156
49444	50252	66	21517	21998	51	674	645	0	524	668	0	1505	1472	15	128045	130138	72	1.86549
100185	96681	90	36530	35814	72	1480	1420	13	1387	1246	11	3663	3448	29	303197	291517	83	1.86844
134225	129673	78	48979	46647	76	1903	1652	18	2412	2233	23	5217	4988	33	471032	442539	85	1.87041
75372	75858	71	29875	30018	69	1048	1126	8	1124	1081	7	2617	2481	25	245358	235194	77	1.87041
103808	101715	78	37287	36895	72	1359	1274	13	1508	1518	15	4029	4025	29	331045	315852	81	1.87139
100894	95221	75	41290	38353	74	1339	1243	11	1628	1404	16	3540	3135	29	321207	291129	82	1.87139
128734	119704	79	46906	41843	78	1826	1628	17	1931	1848	19	4794	4401	33	395201	353296	85	1.87434
98883	96837	78	45861	44414	73	1209	1173	10	1571	1680	17	3320	3294	27	304519	291497	80	1.87533
58712	58521	68	22946	23033	53	812	750	0	984	954	0	1937	1743	20	174577	166110	77	1.87533
118983	117058	75	35339	34525	73	1715	1789	17	1617	1625	16	4066	3962	30	382823	371392	82	1.87533
85091	84782	71	37019	37228	70	758	889	0	1152	1137	8	2563	2522	24	236387	230803	80	1.87631
160652	136578	89	55380	46909	83	2066	1919	20	2272	2083	22	5518	5011	36	511846	419497	92	1.87729
165160	151688	84	59729	55351	79	2002	1789	21	2288	2175	23	4789	4432	32	451422	418175	87	1.87729
167005	157838	80	54334	52616	77	2277	2156	21	2792	2578	26	6183	5798	36	605852	553179	88	1.87926
29614	31921	55	14768	15193	41	320	278	0	678	544	0	828	923	0	76503	73941	71	1.8832
71509	71805	74	19705	19800	46	1245	1283	11	1157	1028	3	2446	2492	24	217917	208121	77	1.8832
147980	129358	83	35922	29207	81	2378	1984	23	2621	2367	25	5396	4776	36	515874	448937	88	1.8832
140158	133431	83	43960	42129	78	2097	1918	19	2232	2275	21	5184	4738	33	481372	437179	96	1.8832
96283	93696	76	35063	33619	72	1160	1161	9	1248	1020	4	2780	2493	25	260127	246934	82	1.88418
166891	144194	85	64176	55178	83	1991	1876	19	2307	1882	22	4897	4297	34	429372	372353	92	1.88713
33563	34427	58	11765	12097	38	378	319	0	496	465	0	1053	1075	6	100434	100396	70	1.8891
86930	86354	74	31476	31684	70	1057	1120	7	1370	1344	12	2663	2717	24	281296	268740	79	1.89008
103089	100338	76	33548	31852	74	1452	1274	12	1400	1225	11	3793	3676	29	342979	329312	82	1.89008
99706	99095	77	27766	27781	64	1381	1371	15	1593	1602	17	3324	3361	27	307975	296394	81	1.89008
72815	71212	81	31682	30934	71	1020	1044	4	848	793	0	2540	2405	23	239876	219600	87	1.89008
247133	169517	98	77943	52743	95	2861	1858	30	3275	2000	36	8732	5918	48	781577	554841	104	1.89303
134261	119390	83	46284	40360	78	1822	1474	18	2182	1919	22	4570	3969	34	407541	355748	89	1.895
115965	103894	85	47139	41016	77	1412	1314	11	1767	1491	19	3828	3155	32	347882	307377	86	1.90581
92878	87555	74	36078	33756	73	1065	1049	5	1429	1298	13	3180	2919	27	284714	268451	81	1.90581
96458	95366	74	42482	42498	73	1523	1544	16	1544	1461	14	3363	3300	28	310618	290585	83	1.90778
110225	101608	81	39653	36045	77	1576	1549	14	1880	1636	19	4158	3531	33	355200	325406	85	1.91466
60024	60910	69	10894	11277	37	553	687	0	820	820	0	1425	1438	15	144750	143727	76	1.91466
164609	134420	88	54625	42495	82	1872	1653	20	2657	2006	26	5442	4577	37	524314	422052	95	1.91466
127795	111431	97	44131	37923	81	1313	1162	11	1810	1758	19	4115	3709	32	382329	325050	97	1.91466
120928	105560	83	47986	40463	80	1694	1501	15	1731	1428	20	4338	3658	32	389820	338463	96	1.91466
94976	96718	68	32103	32403	68	1292	1237	10	1282	1336	13	3486	3321	28	300874	291697	81	1.91466
131065	130869	75	40267	39928	74	1643	1543	17	1948	1919	20	4100	4018	29	375179	355982	83	1.91466
81466	82762	71	23380	23607	52	1113	1127	7	1239	1175	9	2553	2655	24	249675	246994	80	1.91565
122740	108185	88	40726	35499	79	1263	1125	8	1549	1378	18	3546	3083	29	319841	278079	89	1.91663
203367	165594	90	68627	56133	87	2165	1762	21	2806	2356	25	7125	5702	41	643699	527355	97	1.92155
78119	78367	81	31896	31973	70	958	1027	4	1119	1090	7	3151	3166	25	284813	274270	80	1.92155
157601	140317	85	36759	30801	81	1769	1579	17	1906	1540	18	5056	4588	33	477195	419439	89	1.92548
96880	93652	84	29539	27080	74	1463	1422	14	1630	1649	16	3953	3750	30	330551	314930	83	1.92941
172064	149994	82	88877	77483	83	2716	2229	24	2893	2313	27	6035	5367	38	530534	457600	90	1.92941
220862	176905	97	83896	68066	91	2626	2179	23	3373	2758	30	7334	5899	43	652216	528432	102	1.9304
106907	104443	76	36698	35822	73	1381	1307	10	1483	1393	15	4111	4095	29	343335	333600	82	1.93138
126064	115396	84	43756	38298	79	1836	1684	18	2101	1833	21	3915	3681	30	380337	346739	96	1.93138
76750	80257	71	15193	15395	42	938	997	0	1120	1164	8	2485	2293	24	254168	253023	80	1.93138
92424	94157	73	26643	27293	54	1308	1178	9	1343	1334	12	3256	3115	27	282361	273716	78	1.93138
72882	75835	71	34573	35393	69	1083	1027	4	1161	1072	6	2480	2320	23	222357	214965	78	1.93138
191569	170526	101	69315	61104	87	2686	2305	26	3057	2826	26	7509	6282	42	677665	589167	101	1.93335
66441	66959	79	21963	21974	52	834	735	0	767	862	0	1890	1829	19	167116	162762	77	1.93531
62613	63239	69	17388	17540	45	548	709	0	897	897	0	2062	2033	20	160506	157309	77	1.93728
68362	67650	72	26107	26320	64	837	724	0	495	482	0	1476	1539	15	160465	154732	77	1.93826
89887	90255	74	37980	37628	71	1189	1226	10	1601	1461	15	3293	3142	26	299118	286985	82	1.93826
87559	87895	74	27309	27334	65	1307	1249	12	1372	1317	12	3018	3146	24	266814	253176	83	1.94318
100736	98115	78	36882	35014	73	1181	1029	5	1738	1552	16	3490	3084	29	334646	311013	83	1.94318
91700	91417	75	30966	30732	72	823	969	0	1419	1244	12	2969	3127	25	275143	256635	81	1.94417
88737	87453	77	29434	29225	71	1185	1048	5	1555	1302	13	2807	2578	25	270480	258439	90	1.94417
30285	31945	51	10443	10638	37	487	574	0	520	380	0	991	919	0	83688	80963	70	1.95203
116025	112914	88	54095	53284	74	1783	1537	16	1826	1558	18	3565	3584	28	361742	353466	84	1.95203
98355	96872	75	33015	32883	71	1106	1156	8	1233	1228	11	3342	3204	28	313435	305414	81	1.95203
62945	62801	72	17911	18310	44	991	933	0	758	978	0	2061	2164	20	184112	182460	76	1.95302
134765	132122	81	43089	42728	75	1973	1790	20	2186	1931	21	4811	4572	32	420322	395770	83	1.96187
76093	75511	72	18211	18388	44	881	970	0	1142	1057	5	2586	2516	24	212932	203690	78	1.96187
92263	90244	82	25749	25477	57	1102	1045	5	1338	1332	14	3216	3049	25	311165	305829	82	1.96285
86108	83911	85	28451	27942	71	1230	1061	7	1269	1284	11	3012	2818	26	279902	263786	89	1.96285
178827	144059	90	61302	48633	86	1979	1733	19	2362	1896	23	5406	4235	39	497424	395416	95	1.9658
91305	91451	73	30623	30692	71	1642	1487	14	1230	1267	11	3018	2908	26	296035	285133	80	1.96777
68532	67964	73	15204	15451	40	915	927	0	939	865	0	2135	2144	21	200147	195329	78	1.96973
191921	164047	90	68106	57697	86	2256	1794	24	2542	2227	24	6545	5510	39	571477	476258	95	1.97072
107933	104574	76	34223	32667	72	1532	1351	13	1523	1498	15	3497	3267	28	337165	318184	84	1.97465
103106	98533	77	39114	36818	73	1421	1413	15	1423	1239	11	3391	3214	27	308506	284489	80	1.97465
159485	132698	88	61796	51644	82	1826	1482	15	1863	1515	18	5164	4368	37	456835	381311	93	1.97465
130192	118954	80	45338	41351	77	1575	1390	18	1948	1642	21	4403	3958	33	403800	359332	87	1.97563
146001	127791	84	44601	39072	80	1829	1764	16	1980	1728	19	4408	3836	32	385199	342424	86	1.97563
109812	103363	85	38781	35676	75	802	930	0	1470	1389	14	3054	2960	27	284702	262161	80	1.97563
112554	98557	94	39073	33271	78	1246	1243	12	1564	1226	12	3208	2658	29	335602	284169	94	1.97563
63466	64064	69	21678	22375	46	449	670	0	734	820	0	1906	1806	20	162719	162125	77	1.97563
113328	105437	77	42883	38737	74	1675	1514	15	1714	1647	20	3822	3421	31	336224	299858	81	1.97563
81089	79722	78	27109	26826	63	962	1016	3	1143	1068	6	2510	2555	22	231282	221212	79	1.97662
147172	118366	99	61642	50673	83	1627	1330	14	2063	1644	22	4561	3690	35	433403	350682	92	1.97662
133107	114753	82	46313	40321	79	1567	1328	16	1692	1620	18	4253	3697	32	366385	316443	88	1.9776
272042	183607	100	83366	56733	96	3807	2575	34	4684	3073	38	9418	6520	48	853418	601660	105	1.9776
109924	108123	76	40281	39935	73	1217	1310	11	1655	1649	17	3879	3928	29	339338	331269	81	1.97858
134903	128599	79	66846	65822	76	1898	1989	18	1971	1956	21	4898	4551	33	436972	420065	86	1.97957
128040	117033	78	43740	39211	76	1767	1542	17	2064	1809	19	4095	3660	32	369051	326922	85	1.97957
95131	90657	78	37236	34755	74	1313	1227	11	1378	1397	15	3333	3155	27	276740	257889	80	1.97957
171937	162274	80	60249	55970	79	2298	2042	21	2110	2129	22	5535	5050	35	530719	492859	90	1.98153
125098	122449	80	41779	40700	74	1496	1458	14	1546	1518	17	4321	3952	32	395106	375810	83	1.98153
101843	100888	74	27615	27547	59	1483	1677	15	1437	1335	14	3739	3715	29	346829	340278	81	1.98153
182827	151779	85	55948	46890	84	2087	1766	20	2892	2231	29	5724	4815	37	517037	438451	91	1.98153
77122	76221	73	26490	26331	67	1032	1141	8	922	1008	2	2355	2392	22	204259	201881	79	1.98252
89218	89046	85	25412	25217	58	1140	977	0	1166	997	0	2852	2648	26	236574	232225	79	1.9835
123135	114074	81	44585	40785	78	1497	1242	12	1563	1373	15	3833	3583	30	386775	353743	88	1.9835
96196	93113	73	35980	33632	73	1730	1605	16	1618	1460	16	3721	3533	28	327260	311468	82	1.98842
103503	96713	83	32365	29555	75	1258	1223	10	1914	1683	17	3003	2695	26	295064	270490	83	1.9894
96303	93569	79	34726	33807	73	1423	1607	13	1534	1596	16	3365	3406	27	282235	263237	90	1.9894
103458	99579	81	36615	35796	74	1239	1202	10	1429	1287	12	3312	3177	27	274139	265898	80	1.99137
87952	79605	91	32051	29556	91	923	963	0	1266	1130	8	2887	2668	23	246259	215257	91	1.99137
147469	141456	78	48527	47053	77	1956	1771	18	2218	1873	21	5006	4864	33	443872	414563	86	1.99137
79244	79729	79	35965	35984	69	856	1056	5	1209	1131	9	2316	2194	21	224323	224452	77	1.99727
89907	90695	72	32528	30196	84	1070	1065	6	1441	1177	12	2710	2762	24	248205	241235	81	1.99825
122788	110216	82	39640	35328	77	1645	1468	16	1708	1386	19	4076	3647	31	390979	351296	88	1.99924
44712	44117	75	16010	16586	42	475	460	0	467	612	0	1348	1402	13	125517	127064	73	2.00022
105587	101079	80	25277	22809	65	1523	1437	13	1589	1454	14	3844	3659	30	312004	292342	83	2.00022
93500	88724	91	22457	21794	60	1144	1059	5	1606	1543	15	3492	3416	26	292690	265367	91	2.00022
113197	114776	74	33868	33351	73	1874	1733	17	2050	2056	20	4565	4440	32	436723	408141	84	2.0012
148323	125265	83	47771	39414	81	2142	1967	19	2314	1903	22	4678	3973	34	449498	385372	93	2.00415
148063	140832	80	52342	49236	78	2187	1976	21	2742	2544	24	5661	5526	35	561669	507513	91	2.00415
138085	134396	81	45160	43999	76	1723	1540	18	2238	2174	22	4817	4737	32	451689	421858	85	2.00514
94646	92329	74	30789	29980	71	1490	1377	13	1317	1275	12	2976	2924	26	297081	290423	80	2.00809
103965	103956	76	35279	34539	72	1352	1332	13	1639	1495	18	3136	3098	26	318573	304673	81	2.01005
112282	106837	87	40439	38224	75	1259	1244	10	1367	1270	12	3661	3464	30	322564	296043	83	2.01005
100114	96437	83	29420	28395	65	1274	1271	12	1315	1251	11	3372	2930	29	312713	293536	82	2.01005
70019	67166	76	21640	21744	48	1018	1055	4	1193	1157	9	2293	2312	22	222151	220537	79	2.01104
121334	109110	82	42113	37442	77	1727	1504	18	1846	1559	20	3984	3524	32	385146	345779	86	2.013
88167	89639	72	30375	30294	70	1196	1108	7	1263	1319	11	3244	3146	27	320667	312019	79	2.013
109265	95817	90	35953	31892	76	1529	1246	12	1605	1155	14	3498	2981	29	325636	287002	85	2.01399
200855	167180	95	76170	64322	86	2712	2185	25	2948	2500	27	6900	5945	40	601358	507610	92	2.01497
119717	114648	87	41490	40313	74	1467	1148	12	1856	1711	20	4323	4046	32	352028	336823	81	2.01694
96422	94422	85	27706	27587	72	1524	1453	13	1517	1450	14	3443	3493	27	330144	316636	81	2.02087
193968	105571	114	53698	26276	109	2456	1265	16	2363	1361	16	6358	3751	56	557136	299309	118	2.0248
146048	138748	80	45709	44557	77	1901	1877	18	2102	1940	21	5207	5140	33	531498	500504	87	2.02677
121873	112342	79	38536	35185	75	1477	1238	13	1596	1305	17	3902	3512	31	406480	378388	85	2.02677
47892	50247	57	14404	14731	41	689	743	0	730	483	0	1562	1478	16	143937	146680	74	2.02677
185120	147853	89	61554	48795	86	2518	1963	24	2468	1890	25	5441	4191	38	537360	414656	97	2.02972
95651	93794	89	41485	41440	72	1294	1178	10	1492	1303	14	3065	3002	27	266921	254933	83	2.0307
192249	152839	86	64103	50777	85	2605	1951	25	3069	2230	30	7373	5766	42	633264	479888	95	2.03169
114637	103949	76	39640	35516	76	1399	1161	12	1737	1551	17	3551	2955	31	302493	263922	83	2.03169
111067	109932	76	56116	55656	75	1312	1384	13	1686	1714	16	3845	3858	29	329500	328494	81	2.03169
149912	127540	92	57450	46695	81	1928	1682	17	2080	1746	20	4827	4108	35	481923	406732	91	2.03365
141755	139093	78	37393	36684	74	2246	2025	20	2369	2261	22	5549	5233	34	464436	439957	86	2.0366
92321	90645	76	31059	30617	71	1449	1344	11	986	1013	4	2706	2509	25	260537	254884	79	2.03759
88392	90601	71	32503	32762	70	1269	1201	12	1219	1404	12	3014	3082	25	269605	258272	81	2.03759
87263	91012	71	26865	27067	57	1522	1377	14	1344	1366	12	3169	2974	27	272901	269000	77	2.04054
205933	155019	90	82093	62498	89	2780	2283	24	2847	1951	29	6835	4855	45	611075	426292	106	2.04054
31714	37763	38	18850	19995	41	427	523	0	502	445	0	1057	1087	6	93575	97794	67	2.04054
121988	111105	80	42954	38002	76	1569	1481	15	1908	1554	19	3852	3223	31	341675	304516	83	2.04152
53775	54236	79	23410	23510	55	609	674	0	664	640	0	1335	1273	12	110904	117413	73	2.04152
116431	113295	76	30520	29743	73	1779	1898	18	1902	1615	19	4773	4684	32	411586	398621	82	2.04152
94655	93750	76	31971	31463	71	1404	1407	13	1577	1249	10	3406	3150	27	298480	278839	81	2.0425
133013	126460	78	40782	38092	76	1918	1949	18	2114	1906	20	4870	4621	32	449680	421513	84	2.04349
89044	88047	76	29277	29302	61	1271	1254	11	997	923	0	2813	2784	24	254034	248058	80	2.04644
50363	50388	69	19514	19692	47	375	443	0	586	524	0	1275	1162	9	120775	118923	75	2.04742
94767	92226	83	32302	32431	71	879	970	0	1374	1374	12	2984	2886	25	278694	266520	79	2.04742
112367	105230	93	55701	52516	76	1511	1404	13	1691	1627	18	3465	3258	28	313913	292362	82	2.05037
187428	151007	94	60655	48939	87	2363	1945	24	2750	2122	28	6555	5239	39	575501	458850	104	2.05037
103608	102689	77	29154	28932	57	1189	1045	5	1477	1425	15	3475	3417	28	338678	323689	80	2.05037
98916	99263	74	27834	28276	53	1065	1171	8	1520	1398	14	3112	2894	27	294118	287681	79	2.05037
107926	99611	80	37024	33015	77	1280	1167	9	1424	1379	13	3538	3382	29	283795	259597	84	2.05135
54313	54963	66	16533	16740	42	600	661	0	897	833	0	1611	1724	17	153782	149807	76	2.05332
84926	84820	75	28500	28620	63	963	1089	7	1249	1263	10	2508	2543	23	246548	240266	77	2.05627
107186	96559	80	36619	32349	76	1615	1335	15	1525	1270	15	3977	3719	30	340373	294907	85	2.05627
90450	86579	82	30224	29711	71	1371	1169	10	1146	1301	12	2964	2782	26	249666	242097	82	2.05824
90321	91704	73	31005	30924	70	1329	1238	11	1392	1413	14	2932	2994	25	260183	255115	81	2.05922
73477	73216	73	24140	24268	59	1105	1082	7	932	1043	4	2442	2412	22	214771	214433	78	2.05922
123307	110944	82	48396	44038	77	1650	1380	17	2116	1880	21	4494	4118	33	377685	341496	84	2.05922
109023	105385	86	36322	35150	72	1798	1649	17	1651	1785	17	3998	3739	30	365882	352349	83	2.06119
110794	107989	77	34608	33622	72	1439	1450	13	1819	1746	19	3527	3470	28	353214	338983	84	2.06217
177403	140788	102	63868	51258	84	2129	1622	23	2101	1797	22	5491	4248	38	500081	397750	91	2.06217
100683	100588	75	25281	25254	59	1476	1543	14	1713	1481	14	3407	3370	28	332581	324572	83	2.06414
102674	100141	78	34216	33368	72	1413	1117	9	1552	1444	13	3452	3265	27	323106	306605	83	2.06611
64860	65189	76	21086	21274	47	564	617	0	952	824	0	1950	1787	19	175474	178874	75	2.06709
122616	118113	80	44736	43987	76	1996	1900	18	2024	1951	19	4425	4229	31	375514	355657	85	2.06807
101737	97426	76	37176	33761	73	1356	1254	11	1523	1366	16	3523	3215	28	332579	306953	86	2.06906
154838	133510	84	58039	50096	81	1838	1759	20	2169	1823	23	5002	4024	37	422126	352974	91	2.07004
127707	114411	81	44473	38497	79	1661	1301	16	1912	1848	20	4187	3706	31	411776	352162	88	2.07004
191759	152014	91	63861	49499	84	2318	1867	24	2873	2333	27	5846	4717	38	550786	436412	96	2.07102
181251	149221	89	58024	46843	84	1871	1572	21	2371	1822	26	5715	4643	39	524540	431889	103	2.07299
123027	110880	81	47230	41720	78	1708	1583	16	1984	1805	19	4382	4068	31	406757	367460	89	2.07299
61093	61437	69	21015	21257	48	682	752	0	869	693	0	1824	1805	19	172434	166662	78	2.07299
126123	125325	77	41349	40586	74	1981	1704	18	1895	1909	18	4483	4369	30	428290	403126	82	2.07397
56159	58652	65	11433	11798	37	462	469	0	816	825	0	1812	1957	18	153866	153409	73	2.07397
93064	92576	76	33407	33106	70	1004	1009	2	1408	1129	9	2787	2874	25	245909	234853	80	2.07397
38729	40968	57	16314	16575	43	368	449	0	607	640	0	1152	1246	10	115853	113149	74	2.07594
80557	81864	71	35443	35331	70	1149	988	0	1299	1263	14	2895	2882	25	249473	239619	80	2.07791
52646	49297	82	23797	24423	51	874	916	0	564	517	0	1620	1593	16	131381	126388	75	2.07889
108625	108398	77	32321	31361	73	1325	1298	13	1763	1539	19	3517	3315	28	331835	325458	82	2.07987
111565	102046	83	41304	38098	75	1222	1223	11	1555	1514	15	3506	3197	29	313900	287746	85	2.08184
137568	115607	83	36743	29872	78	1650	1195	12	1938	1470	19	4859	3845	36	417685	352439	89	2.08184
109119	108065	76	49945	49083	74	1610	1747	16	2082	1978	20	4582	4458	32	411180	391512	83	2.08184
88756	89658	73	28743	28432	71	1166	1177	8	1311	1342	13	3405	3394	28	282397	274373	82	2.08381
105778	104955	74	27833	27617	64	1436	1241	13	1635	1454	16	3887	4076	28	337623	330004	83	2.08381
124087	110159	80	43183	38031	77	1694	1530	17	1645	1464	17	3938	3414	32	376578	333368	86	2.08676
102345	95823	91	31372	28326	77	1603	1547	17	1574	1542	16	3813	3514	29	362748	324074	91	2.08676
87605	86187	76	32369	32338	70	1119	1318	11	1239	1279	12	3122	3089	26	300182	298454	80	2.09167
296950	216199	118	100039	73738	115	4521	3251	33	4832	3502	38	11493	8501	49	1.04858e+06	822106	123	2.09266
279573	202993	106	111872	86204	98	4558	3342	34	4710	3294	36	9848	7026	48	942044	728968	107	2.09266
46242	48654	66	20824	21263	47	779	867	0	543	601	0	1497	1600	15	148908	151503	72	2.09364
187778	154781	85	66226	55142	84	2303	1982	23	2571	1987	26	5736	4879	38	538343	440041	93	2.09364
104747	101693	75	41504	38271	76	1237	1217	11	1417	1251	13	3490	3474	28	324719	300721	83	2.09462
111928	103973	80	42501	38721	75	1783	1546	18	1853	1694	20	4101	3715	31	373355	335197	89	2.09462
38948	38829	63	12863	13107	38	261	318	0	596	763	0	1074	1038	5	94283	94867	72	2.09659
156828	129570	82	53173	44035	80	2060	1661	20	2159	1602	23	4715	3641	37	432905	349463	88	2.09659
90286	91993	72	23684	23276	55	976	1186	8	1312	1424	14	3345	3202	28	284838	280807	80	2.09954
139437	130865	80	50204	46240	78	1923	1754	18	2113	1862	20	4385	3967	33	421726	388648	90	2.10052
163203	142585	85	66224	57067	81	1872	1726	20	2518	2012	24	5652	5003	37	477166	401541	86	2.10052
115413	103852	78	44165	38214	77	1566	1298	12	1880	1575	20	4212	3516	34	371305	313908	86	2.10052
105658	107261	74	33818	33903	71	1393	1479	13	1385	1381	12	3732	3517	29	330040	323705	80	2.10052
150222	141581	81	43606	40653	79	1974	1853	20	2238	1927	22	5373	5091	33	530559	486459	86	2.10151
86883	86810	74	25810	25152	65	1112	1065	5	1215	1152	8	2969	2933	25	243861	242159	80	2.11036
90692	89954	76	34370	34411	71	1230	1169	9	1084	1034	4	3028	2868	26	270863	256083	80	2.11331
26470	26527	49	84367	82164	69	66	105	0	189	211	0	61	141	0	3329	1824	26	2.11331
27052	28369	58	9301	10134	34	354	340	0	232	227	0	884	894	0	75624	74784	67	2.11331
222908	173675	98	75154	59710	92	2561	2305	22	2990	2317	28	7290	5956	41	680854	540741	100	2.11823
225230	171318	91	75456	58530	90	2773	2094	26	3312	2549	31	7058	5277	43	677564	502631	98	2.11921
101207	101115	73	32850	32617	72	1525	1437	14	1618	1658	16	3688	3329	29	317953	304491	82	2.12019
88714	86926	73	31005	30609	71	1052	1151	8	1181	1236	11	2936	2647	26	253190	246004	80	2.12019
56798	53376	84	17624	16900	52	678	618	0	752	734	0	1680	1549	15	147256	130533	84	2.12019
256833	193613	96	92212	68575	95	3252	2598	29	3951	3016	33	9403	6934	48	857352	641516	105	2.12019
158725	127389	91	58895	46466	83	1961	1506	21	1978	1601	21	5093	3883	38	466131	375785	93	2.12216
234245	167167	95	77994	56028	89	3324	2423	30	3854	2741	35	8223	5618	48	745307	499560	99	2.12314
83233	85930	70	22320	22566	48	1050	995	0	1441	1434	13	3479	3561	26	303321	295812	79	2.12314
33449	34441	53	12932	13062	40	273	316	0	692	612	0	1065	988	0	93967	96237	71	2.12413
87387	84963	74	29616	28695	69	806	842	0	1410	1464	15	3053	2910	27	246774	238075	81	2.12511
277902	189667	103	89260	60376	100	3493	2357	32	4212	2724	37	10285	6959	51	907486	610327	108	2.12511
93319	88823	90	36570	33561	76	1275	1033	5	1373	1283	12	3293	3002	26	306477	266319	90	2.12609
75379	79261	66	23109	23694	49	1192	1076	6	1127	1084	7	2331	2293	23	245332	239185	78	2.12609
110769	97614	81	46063	41056	77	1687	1478	16	1854	1265	16	4150	3538	32	364301	317413	88	2.12708
131393	110959	82	49990	41747	80	1581	1347	14	1867	1346	14	4261	3469	34	392025	321510	89	2.12708
254023	185414	99	87472	62623	95	3407	2421	32	4120	2946	37	9368	6698	47	881290	633610	104	2.12806
134309	115943	84	44081	37950	80	1618	1303	16	2043	1663	21	4722	3977	35	429167	374093	90	2.12806
95780	93327	73	35720	34396	71	1538	1466	13	1607	1482	17	3725	3743	28	301606	282717	80	2.12806
64592	63195	79	25079	25138	60	854	781	0	799	693	0	1715	1745	18	144015	138388	78	2.13003
89445	91571	73	31334	31490	70	887	792	0	1248	1232	9	2696	2709	24	235652	232491	79	2.13003
121042	107278	81	44177	38905	78	1272	903	0	1926	1622	18	3672	3297	29	357767	314019	88	2.13396
94357	87229	77	38243	34873	74	1200	1155	9	1623	1489	17	3513	3088	30	310862	283322	85	2.13494
23356	26278	41	11400	11678	38	497	478	0	166	212	0	685	681	0	67567	66083	74	2.13494
165267	146061	82	62948	54682	81	2441	2155	22	2901	2518	27	5767	5025	37	553602	492052	91	2.13789
57854	58144	69	16132	16529	42	811	905	0	1108	1062	7	2118	2060	20	166828	163815	76	2.13888
91774	91344	75	29334	29230	70	1084	1381	11	1469	1320	13	3123	2976	26	278153	268785	80	2.13888
91775	93031	73	31804	31968	69	1245	1243	13	1666	1265	12	3385	3156	26	307592	308741	79	2.13888
79839	79314	79	26076	26079	57	908	891	0	1092	928	0	2359	2381	23	211737	207974	78	2.13986
129370	126769	76	32801	32086	73	1635	1417	15	2174	1997	20	5072	4999	32	437222	417043	83	2.14576
106210	103554	75	25677	25459	58	1659	1675	16	1458	1270	12	3987	3879	29	353660	336622	82	2.14674
147307	125563	88	44887	37851	81	1967	1491	21	2344	1911	23	5640	4855	37	488696	415508	92	2.14773
93023	92654	73	31442	31310	70	1098	1195	9	1281	1295	13	3096	2986	26	298991	290463	80	2.14871
110858	100170	79	42329	38218	76	1265	1307	11	1498	1368	15	3608	3313	29	332971	294287	85	2.14871
55607	55954	70	18006	18413	45	643	642	0	818	799	0	1527	1385	14	145838	138963	76	2.14969
110083	101319	79	40002	35940	76	1145	1015	3	1505	1342	13	3753	3612	29	341374	307493	86	2.14969
112353	110127	81	29887	29261	72	1439	1427	13	1719	1751	18	4200	4145	30	394198	376660	82	2.15068
106343	104968	76	30514	29945	72	1443	1335	14	1516	1345	14	3183	3175	26	289582	280203	82	2.15264
101090	100841	73	36344	36793	71	1344	1522	14	1169	1374	12	3387	3347	27	295210	286404	79	2.15264
130322	127985	77	53060	51526	75	1940	1888	19	2200	2130	21	4788	4487	33	431933	420314	86	2.15461
94630	94352	75	14112	14066	41	1655	1741	14	1292	1343	11	3283	3238	26	295469	280824	79	2.15756
92294	92864	75	30492	30407	71	1011	1194	9	1205	1192	11	2864	2881	24	287808	275419	80	2.15854
53432	53548	79	16123	16299	42	618	681	0	675	702	0	1950	1979	19	165092	164357	73	2.16051
258511	198739	96	153820	124502	94	5221	3914	36	5607	4467	39	12947	9935	54	1.04858e+06	920932	106	2.16149
103445	102425	80	25237	24809	61	1503	1423	14	1711	1594	16	3891	3761	28	325650	317390	81	2.16248
220378	168093	94	83248	65761	90	2515	2064	25	3050	2387	28	6880	5079	42	612413	465669	100	2.16346
93245	92645	77	31559	31554	69	1019	1017	3	1065	1098	6	2576	2665	24	255060	242572	79	2.16543
81460	82031	76	37373	37436	71	1245	1097	9	1138	1053	5	2771	2603	25	249441	244727	79	2.16543
146194	122615	85	46997	39188	80	2193	1670	19	1627	1488	18	4263	3323	35	418952	354398	90	2.16641
94781	92141	77	31871	30400	73	1245	1006	1	1373	1369	13	3566	3301	29	335104	316447	80	2.16838
302679	221124	108	125060	97409	100	5098	3825	33	5450	4357	38	12532	9867	52	1.04858e+06	823547	108	2.17231
37797	39646	65	14299	14324	40	642	619	0	736	630	0	1132	1167	9	122342	119527	72	2.17821
96812	95070	76	29490	28871	66	1233	1158	10	1194	1198	9	3301	3119	26	281906	272388	81	2.1792
91900	93405	73	32393	32410	70	1491	1375	14	1449	1461	14	3307	3198	27	315500	303776	82	2.18018
99411	97574	75	31285	30967	73	1243	1315	13	1570	1481	16	3586	3619	28	332323	317640	82	2.18116
107355	96736	84	32417	28457	76	1324	1119	8	1386	1291	13	3511	3175	30	328084	295191	86	2.18116
104151	105551	75	50674	50239	73	1334	1390	13	1358	1418	15	3284	3312	26	308662	300981	81	2.18116
94809	92114	84	37088	37115	73	1064	1241	11	1317	1262	11	2913	2723	26	286362	275239	83	2.18215
75170	75530	73	23499	23688	50	776	712	0	1124	1058	6	2443	2352	23	201510	200835	79	2.18215
148976	121760	85	53577	44403	81	2071	1643	21	2011	1596	21	4846	3995	35	443525	360839	90	2.18313
95868	93537	76	31267	31179	72	1026	1059	5	1384	1246	10	2853	2785	26	268256	254185	83	2.18411
105326	102282	77	32712	31578	73	1735	1493	16	1680	1550	17	3912	3769	29	326862	311767	92	2.18411
49366	50790	70	16858	17043	44	646	439	0	518	679	0	1504	1643	16	154131	152001	75	2.1851
56702	57718	68	16500	16586	43	602	764	0	767	686	0	1837	2038	19	164369	163915	75	2.18608
61045	61639	74	21255	21259	49	678	766	0	850	717	0	1616	1735	16	156283	153467	78	2.18706
96949	92452	75	32371	29549	72	1209	1077	6	1254	1338	13	3474	3199	29	323310	297763	82	2.18706
52583	53973	68	18102	18069	46	916	977	0	795	812	0	1720	1800	16	167213	161840	76	2.19001
77976	79273	72	21792	22110	49	883	834	0	1050	1095	7	2635	2674	23	247007	242622	80	2.19198
179685	136283	105	67248	51774	86	2271	1829	23	2715	1916	26	6056	4754	39	578071	440744	95	2.19198
42617	42478	70	12789	12956	39	519	442	0	697	652	0	1190	1165	10	115415	114711	73	2.19591
187936	103219	188	71841	36940	167	2299	1195	10	2457	1588	17	6459	3570	53	566618	327599	207	2.19788
111963	104203	79	38632	34524	74	1474	1405	15	1634	1359	16	3920	3481	31	333725	301044	83	2.19788
101641	101329	74	42567	41753	71	1050	1301	9	1773	1545	16	3293	3288	27	282409	273919	80	2.19985
115387	109032	77	34024	31578	74	1781	1414	17	1878	1619	18	3948	3696	30	357300	339969	83	2.20083
168569	136237	103	58784	46309	89	2596	1869	26	2299	1979	23	5696	4582	38	489888	392654	103	2.20083
157252	136813	83	58869	49482	82	2312	1866	22	2273	1938	22	5488	4653	37	506247	420416	90	2.20083
182940	145889	87	60373	47531	82	2295	1678	25	2803	2018	27	6171	4996	40	494048	383878	89	2.20083
199832	157970	91	207900	179713	91	7118	5853	37	7922	6505	44	18389	15639	61	1.04858e+06	1.03497e+06	104	2.20083
84015	83420	71	29813	28931	53	1186	996	0	1270	1124	8	3096	2798	27	289709	279723	77	2.20083
172966	143249	88	63871	52894	83	1923	1685	20	2350	1939	24	5207	4317	35	447545	368536	88	2.20181
110736	105177	83	37061	34196	75	1329	1328	11	1475	1350	14	3677	3412	29	313270	291881	82	2.20378
104535	91919	80	38024	33158	76	1449	1290	13	1535	1129	15	3076	2921	27	298648	263767	84	2.20476
99441	96595	76	41596	38614	75	1511	1321	13	1412	1378	14	3276	3207	26	317183	296269	83	2.20673
106831	107285	73	32831	32853	71	1752	1557	15	2041	2025	20	4345	4475	30	354599	344882	81	2.20771
124283	119160	79	44231	42257	74	1304	1480	13	2144	1838	21	4435	4170	31	400732	374051	81	2.20771
68835	71178	71	22176	22664	49	1081	1093	7	871	900	0	2329	2236	22	189389	183608	77	2.20771
145854	136335	80	51968	47918	78	1859	2157	17	2380	2326	23	5006	4464	35	452897	416230	87	2.2087
45711	46384	63	17504	17888	43	564	649	0	789	725	0	1405	1407	13	126114	127486	74	2.21165
50466	52028	64	12278	12489	38	409	490	0	719	694	0	1360	1407	13	156220	155393	77	2.21361
82684	82667	74	35554	35810	70	1020	1147	7	949	1149	8	2617	2610	24	230370	223223	88	2.21361
113174	101291	79	40304	36221	76	1433	1375	15	1775	1399	18	3622	3150	30	333078	296482	85	2.21361
101610	100221	78	39196	39128	72	1178	1133	9	1315	1329	12	3748	3502	29	326224	321208	81	2.21558
210517	175182	93	64675	50760	88	2574	2255	24	2794	2438	26	6718	5879	41	603859	513155	97	2.21656
95192	95573	73	29853	29833	71	1218	1165	8	1628	1555	18	2864	2748	26	292690	287198	81	2.21755
133864	116089	97	45186	38928	81	1760	1523	17	1912	1710	20	4541	3922	33	420369	362119	97	2.21755
87544	87238	73	22471	22109	54	1241	1370	12	1161	1118	9	2881	2724	25	245615	234943	89	2.21755
96762	96798	74	24839	24795	61	1371	1416	14	1345	1417	13	2868	2938	25	269879	253445	81	2.22247
143126	119987	84	51755	42187	79	1988	1449	20	2373	1800	23	4438	3735	34	418487	339107	93	2.22443
107695	108550	73	30727	30585	71	1472	1458	13	1355	1625	15	3940	3920	30	326421	311146	83	2.22443
115607	103978	79	43501	38131	77	1578	1389	17	1692	1587	16	3930	3475	31	346615	299667	83	2.22542
76159	75764	74	17117	17380	43	948	902	0	1121	923	0	2331	2203	22	194324	188704	78	2.22542
96820	96464	82	31303	31198	70	1360	1334	12	1727	1496	16	3690	3682	28	324626	308961	79	2.2264
115711	110568	78	43038	40983	75	1581	1529	15	1524	1618	14	3523	3435	28	330979	321268	81	2.22738
127514	116508	77	39516	35382	76	1678	1403	16	1708	1621	17	4183	3641	31	396266	365955	83	2.22738
123545	108832	80	44225	39103	77	1536	1380	15	1864	1628	19	4152	3800	32	373978	326830	85	2.22837
95407	93927	75	26209	25923	62	1199	1103	7	1286	1244	12	2990	2934	25	257186	250442	80	2.2323
87287	84089	79	32170	31407	72	1360	1404	12	1029	1200	8	2317	2213	22	237507	219073	90	2.2323
38880	40635	52	14301	14834	39	446	517	0	718	604	0	1320	1403	12	134412	130458	71	2.2323
96094	96182	81	26615	26874	56	1162	1212	10	1453	1533	16	3441	3463	26	319699	309128	81	2.23328
162959	144181	87	46025	40187	82	1896	1728	17	2154	1892	20	4787	4211	33	417928	367862	89	2.23722
60333	61722	72	16485	16648	42	733	659	0	685	726	0	1645	1684	18	172057	168896	77	2.23918
91219	91664	81	36936	36733	72	1276	1284	10	1503	1322	14	3243	3021	27	287221	278737	78	2.24115
151732	122742	91	53661	43784	83	1726	1422	17	1928	1409	20	4673	3659	35	379605	306428	95	2.24312
37563	39079	54	13527	13849	39	268	410	0	425	325	0	873	927	0	101797	103278	71	2.2441
101392	101645	74	34861	34804	71	1033	1099	7	1497	1429	14	3262	2900	27	270782	260844	83	2.24508
240459	202133	93	122501	106713	88	3442	2986	28	4008	3382	32	8447	7179	43	776680	675286	96	2.24607
346487	243720	122	204719	156303	121	8507	6283	40	8969	6612	46	21307	16388	67	1.04858e+06	1.04556e+06	131	2.24705
122524	109660	80	47207	41800	78	1392	1249	11	1499	1234	15	3669	3233	29	358937	306777	85	2.24705
101390	100912	90	23776	23722	53	1453	1303	13	1383	1422	13	3595	3591	28	322550	306198	90	2.24705
118006	107780	78	53370	48417	78	1622	1322	14	1504	1364	15	3775	3550	30	332797	297640	85	2.24803
110566	105887	80	37471	34510	74	1479	1618	14	1557	1532	16	3797	3475	30	337175	310224	84	2.25
53269	53975	70	15406	15555	42	676	703	0	671	591	0	1834	1790	17	134603	130226	78	2.25
90743	89460	73	30719	30694	71	1052	1091	6	1286	1093	8	2999	2714	26	275978	273254	81	2.25
39421	38709	73	13054	13287	40	440	480	0	403	582	0	1102	1022	4	97505	97358	73	2.25393
92166	93065	72	33528	33269	71	1237	1078	6	1558	1496	18	3558	3620	27	306842	296028	82	2.25492
101237	94270	81	49122	45892	74	1105	1014	4	1374	1299	12	3103	2833	28	272155	249227	81	2.25492
115089	108573	80	43266	39595	76	1278	1120	9	1943	1759	19	3664	3464	30	348322	331764	82	2.25492
131979	130383	76	50973	50165	75	1587	1441	16	2042	1835	21	4751	4446	31	425935	399233	85	2.25492
99888	102232	73	39256	38378	72	1726	1762	16	1687	1458	18	4007	4018	29	371329	347794	82	2.2559
29651	31100	46	12039	12577	37	351	393	0	420	427	0	821	817	0	86095	86241	67	2.2559
119487	115120	78	34600	32720	75	1614	1473	15	1941	1915	18	4620	4505	30	433430	414345	84	2.25983
224676	177036	92	59559	47559	89	3304	2481	28	3777	2837	33	8219	6258	44	710811	556201	97	2.25983
91952	92997	78	37803	37439	72	1239	1253	10	1545	1393	14	3432	3116	28	295603	284090	80	2.26082
86235	85231	80	24536	24606	51	1086	1057	5	1084	1134	8	2699	2663	25	246972	237676	78	2.2618
167949	140657	85	55976	45667	82	2586	2203	24	2502	1846	27	5636	4709	38	495818	415617	92	2.2618
117689	104106	83	42683	36779	77	1503	1359	14	1950	1590	21	4166	3317	34	370786	327370	85	2.26377
168786	142646	87	57253	48065	82	2009	1594	20	2501	1948	27	5717	4899	37	506631	423885	90	2.26475
128056	123930	78	36223	35655	75	1725	1653	18	2130	2101	22	5094	4908	32	451333	436757	85	2.26475
44668	44337	72	20336	20760	47	236	336	0	704	730	0	1435	1387	13	106074	107025	71	2.26573
121317	119294	76	36969	35331	76	1575	1544	15	1845	1831	19	4780	4470	32	411735	384713	89	2.26573
66009	65497	83	28266	28782	60	907	805	0	600	698	0	2071	1959	21	194098	192235	76	2.26672
69744	71626	70	27280	27963	57	829	861	0	1059	905	0	2159	2375	20	213009	209885	76	2.2677
42100	43331	65	15296	15375	41	541	581	0	486	581	0	1410	1269	13	123186	117503	73	2.2677
86367	88147	72	29685	29316	71	1033	1106	6	1376	1473	13	2941	2931	25	262780	257398	82	2.26868
120673	111384	94	45333	40963	77	1813	1498	20	2002	1668	18	4236	3930	31	378513	347150	85	2.26967
149995	133954	86	52230	45289	81	1879	1676	19	2287	1774	24	4521	4071	33	403221	358307	87	2.26967
78189	80238	71	31439	31848	70	695	765	0	1205	1232	10	2447	2420	22	208071	203224	78	2.26967
79802	79726	72	17179	17397	43	913	995	0	1315	1182	10	2340	2379	22	223565	221666	77	2.26967
128914	114343	84	42073	37203	78	1275	1078	7	1429	1199	11	3431	3233	29	347401	311589	85	2.27065
160975	145961	88	55306	50599	80	2348	2163	21	2359	2171	23	5160	4694	33	483873	435106	89	2.27065
95163	92592	81	29719	29477	72	927	932	0	1217	1258	13	3369	3130	28	282269	272463	82	2.27262
157718	143682	84	55382	49466	82	2237	1993	20	2421	2215	24	5486	4694	36	510228	454233	94	2.27262
129037	115326	80	49016	43121	77	1694	1396	14	1790	1586	19	3943	3518	31	367202	315410	85	2.2736
98579	96446	74	29822	27474	71	1222	1106	7	1546	1360	15	3695	3467	28	335762	315829	79	2.2736
103576	102267	77	48593	47927	73	1469	1660	16	1547	1205	13	3640	3629	28	305018	286109	81	2.27459
175623	159139	84	66988	61173	82	2591	2439	22	2988	2593	27	6963	6176	39	627336	570883	90	2.27753
112601	103014	77	43059	38685	77	1639	1446	16	1988	1788	20	3921	3319	31	376872	334081	85	2.2795
44995	47335	65	17317	17801	42	836	841	0	639	626	0	1066	1165	9	123296	121286	75	2.2795
106597	98218	84	39961	35974	74	1242	1108	8	1377	1219	12	3631	3300	29	376687	340403	84	2.28049
140694	126771	80	50426	44896	79	1668	1349	15	1898	1691	18	4093	3659	32	363285	318593	89	2.28147
77039	76692	72	22066	22295	47	1071	1140	8	942	920	0	2274	2159	22	192023	180628	78	2.28147
69768	68029	82	13961	14282	40	855	913	0	581	781	0	1860	1965	19	196814	196096	78	2.28245
35469	35115	68	11147	11339	38	278	315	0	412	521	0	766	885	0	81799	84600	68	2.28835
82081	84190	66	21508	21795	48	867	934	0	1361	1260	11	2748	2705	24	249293	241587	79	2.28934
111918	102428	78	42108	37826	77	1226	1035	5	1741	1333	18	3977	3566	31	360274	324424	88	2.28934
114024	108287	84	36249	34050	74	1729	1558	16	1668	1593	18	4099	3938	30	343810	324831	85	2.28934
94676	95954	73	33179	32983	71	1208	1295	11	1437	1569	14	3077	2970	25	288921	289863	80	2.29032
119027	111602	79	39707	36706	76	1579	1304	14	1745	1589	17	4201	3757	32	357291	324905	85	2.29032
106658	106457	73	33180	32940	72	1489	1372	13	1630	1598	16	4231	3940	30	351105	337869	81	2.2913
109131	106966	77	37784	36140	74	1577	1407	16	1683	1721	17	3778	3677	29	351571	329688	82	2.29524
66252	66657	69	20905	21119	47	829	901	0	835	899	0	2421	2377	22	186928	179376	78	2.29524
69652	69267	83	14583	14772	40	999	1049	4	986	913	0	2175	2172	20	205425	199923	77	2.29622
94544	92230	81	38680	38434	71	1423	1195	11	1163	1139	7	2822	2756	25	269428	266071	78	2.29917
27857	28213	54	10512	10717	37	557	524	0	265	371	0	794	838	0	84271	81752	69	2.30114
42185	43568	64	17331	17565	43	428	359	0	577	586	0	1034	952	0	114051	110145	73	2.30212
74956	74049	73	22304	22549	49	738	753	0	792	923	0	2466	2424	23	195410	190630	79	2.30212
223490	176269	93	88641	69057	90	2653	2100	24	2928	2315	27	6813	5466	41	631096	501133	97	2.30212
247679	178538	97	84105	59511	93	3665	2778	30	3432	2497	34	8892	6404	48	842671	620103	102	2.3031
84926	87378	73	35525	36387	70	1001	1055	5	1410	1338	13	2468	2519	23	242820	234180	78	2.3031
116370	101936	83	42778	37881	77	1607	1298	13	1519	1418	15	3938	3187	32	370564	313000	84	2.3031
103284	103585	77	40394	39769	72	1247	1234	9	1819	1654	18	3320	3303	28	309086	301017	80	2.30409
69431	72087	62	21883	22477	47	979	1023	3	941	1042	5	2243	2277	21	195321	191853	78	2.30409
149307	124511	86	48022	40053	82	1779	1332	18	2125	1693	18	4773	4040	35	415500	343805	91	2.30409
99535	98251	80	29374	27840	73	1511	1392	14	1408	1436	14	3349	3284	26	327185	314251	84	2.30507
85072	84442	74	29665	29514	71	915	1102	6	1293	1235	12	2822	2744	24	246136	237964	80	2.30507
113915	112999	76	41086	40467	74	1332	1356	13	1753	1479	15	4169	4176	29	367908	355630	85	2.31097
306977	237846	105	122202	97023	104	5181	3974	35	6254	5236	36	14398	11710	54	1.04858e+06	989857	113	2.31097
161412	128534	85	55235	43964	83	2048	1646	19	2002	1559	20	4679	3468	36	431843	339577	95	2.31195
95579	95578	73	22954	22505	54	1079	1137	8	1269	1408	13	3239	3088	27	287095	275824	81	2.31392
38374	36566	78	12028	12420	38	379	466	0	432	450	0	1125	1147	8	107486	104975	72	2.3149
47744	48344	67	14332	14561	40	650	630	0	646	542	0	1278	1359	13	115629	109581	74	2.3149
165981	143317	88	59185	50808	82	2170	1781	21	2467	2145	25	5460	4470	38	505492	436144	91	2.31785
75238	75349	72	36067	36148	70	861	852	0	990	946	0	2625	2533	24	247866	242346	80	2.31884
85342	83964	84	23204	23164	52	1306	1302	11	945	1031	4	2929	2766	25	255009	244388	81	2.31982
103256	101093	79	47923	47914	73	1138	1220	10	1415	1464	14	3544	3409	28	289651	274087	80	2.32179
71385	71950	72	26479	26280	59	776	600	0	886	755	0	1954	1924	19	185777	177831	75	2.32277
45067	45588	69	17928	17995	47	604	547	0	513	640	0	1287	1298	12	147803	145338	79	2.32277
118888	116499	84	32039	31845	72	1756	1559	17	1221	1318	13	3531	3476	27	322679	312312	81	2.32277
93710	94259	74	25946	25873	60	1110	1022	4	1460	1434	14	3125	3089	27	302802	283461	80	2.32375
122447	106355	81	45452	39169	80	1717	1562	17	1841	1482	19	4049	3667	32	349981	301473	88	2.32867
87834	88730	74	26386	26332	59	1385	1084	9	1595	1357	15	3011	2823	25	271789	262589	77	2.32965
108011	101205	77	43507	40021	76	1416	1218	12	1468	1418	15	3923	3551	31	350529	322211	87	2.32965
94885	92708	77	35226	34380	72	916	802	0	1448	1265	13	3075	3142	25	282873	269891	80	2.33064
145360	128163	80	37328	32461	78	2304	2107	22	2345	2028	24	5052	4480	35	460492	420056	86	2.33064
159813	132199	97	49249	39691	81	1847	1537	17	2117	1775	24	4960	4002	35	439796	362196	91	2.33359
112611	109085	89	34868	34586	73	1507	1513	13	1520	1460	16	3803	3675	29	318403	305122	81	2.33654
91209	89667	85	35247	35047	71	988	966	0	1394	1365	14	3228	3249	27	280853	266911	80	2.33654
94226	90990	86	23830	23851	53	911	1026	3	1173	1029	5	2877	2803	25	254488	250150	81	2.33752
168432	131862	85	54545	42246	84	2240	1752	22	2254	1677	23	5485	4213	38	490228	385567	93	2.33851
193519	156163	102	64930	53399	87	2266	1743	24	3118	2457	30	6642	5298	40	651793	525266	96	2.33949
123909	113392	78	39834	34498	77	1613	1393	13	2118	1539	22	4773	4322	34	397014	347730	85	2.34047
102170	93432	80	36992	32538	75	1443	1402	15	1681	1331	14	3348	3142	28	308690	275650	84	2.34047
62289	64073	70	25264	25139	59	753	699	0	872	720	0	1769	1755	19	168060	165937	76	2.34146
117891	116465	76	35385	34957	73	1552	1568	15	2026	1749	19	4276	3955	31	370722	351331	81	2.34146
110878	108230	81	30417	30402	72	1322	1134	11	1772	1566	18	4066	3912	30	357161	348123	84	2.34146
92482	92762	79	24204	24559	49	1092	1134	8	1427	1423	13	3115	2888	27	259164	249696	80	2.34146
325949	215302	105	105836	69298	100	4632	3197	36	4922	3420	40	11943	7977	53	1.04858e+06	733541	108	2.34146
250206	202903	93	78635	62811	92	2937	2309	26	3290	2516	28	7788	6292	43	683013	559035	100	2.34146
75286	79856	69	21800	22754	43	1258	1323	11	1328	1170	9	2612	2608	24	250339	246808	74	2.34146
89430	91056	72	37701	37819	71	1115	1054	6	1364	1163	9	3026	2967	26	283018	273603	79	2.34244
207769	164870	95	67925	54091	88	2463	1923	25	2793	2159	29	6260	4952	40	545565	431523	98	2.34244
31656	29910	64	10782	10940	37	251	230	0	376	386	0	1054	1115	9	84140	83945	70	2.34342
83637	82938	72	22110	22196	53	966	999	0	1081	868	0	3025	2840	26	252497	240897	79	2.34342
183751	151290	91	68899	55859	84	2241	2221	20	2397	1912	24	5119	4233	36	496368	412344	96	2.34441
176873	141478	91	58292	46323	83	2486	1894	24	2686	2006	27	5549	4184	37	451151	368074	92	2.34834
107106	94440	88	42716	38296	76	1482	1281	14	1442	1252	13	3752	3287	30	319471	276246	84	2.35031
100303	95630	83	26859	24759	67	1488	1343	12	1453	1411	14	3049	3016	26	286106	270945	81	2.35031
109706	99878	86	42368	38537	76	1239	1174	10	1148	980	0	3156	2755	26	284503	267320	84	2.35227
98499	97544	75	33991	32801	73	1347	1310	13	1270	1227	11	3582	3460	28	292545	275141	81	2.35424
146050	124091	80	61576	51559	81	1961	1480	21	1844	1638	19	4536	3923	33	402170	337294	88	2.35522
115996	109132	76	44611	40680	75	1564	1352	15	1713	1651	18	4449	3920	34	379424	333751	85	2.35522
96655	89003	75	31400	28412	74	1480	1522	15	1523	1398	16	3137	2957	27	283687	263895	82	2.35621
102233	100286	78	31389	30736	72	1247	1290	12	1460	1353	14	3674	3519	29	315162	309764	80	2.35817
106025	105722	80	40737	40770	73	1377	1428	13	1773	1481	15	3860	3940	28	329625	318903	80	2.35916
122410	121507	80	51236	50918	74	1868	2017	18	2086	1874	21	4558	4504	31	409731	389423	81	2.35916
84775	84911	72	23344	23213	58	1226	1214	9	1498	1434	13	2759	2660	24	263072	252939	79	2.36112
76725	74567	87	24059	22987	71	1068	1069	6	924	852	0	2720	2630	24	263364	243486	87	2.36112
85924	87432	72	37306	37019	71	908	1108	7	1235	1286	10	3105	2968	27	259623	251878	80	2.36211
82111	80284	88	29498	29403	70	1190	1293	10	1034	858	0	2807	2579	24	237238	234639	79	2.36211
117031	115858	79	38200	37430	73	1810	1468	17	1480	1477	14	3738	3783	29	340155	328389	82	2.36407
93140	92332	76	27231	26746	65	1451	1177	12	1202	1372	12	3198	3057	26	291822	274660	81	2.36407
183176	144794	86	66114	52224	86	2347	1649	24	2439	1946	24	6082	4718	40	525197	404281	94	2.36506
192608	162571	86	56269	45977	84	2290	1893	22	3037	2461	27	6553	5648	39	554355	476011	94	2.36604
95203	93875	80	33937	33881	71	1223	1225	11	1309	1326	12	2804	2739	25	267706	264170	80	2.36604
152482	128997	94	54242	45257	81	1687	1324	13	2065	1627	22	4688	3752	35	431240	353468	91	2.36899
66433	67866	71	18583	18613	46	957	869	0	1207	982	0	2128	2177	21	188444	183731	79	2.37096
106082	97842	77	45895	42115	75	1558	1489	16	1659	1499	16	3722	3541	29	338273	296275	86	2.37194
98212	98179	86	37564	36487	73	1529	1479	15	1598	1552	15	3437	3129	28	311029	294962	90	2.37194
74203	75269	75	27585	27579	69	849	821	0	849	874	0	2330	2298	22	189524	183500	78	2.37489
128560	126534	76	45982	45318	75	1801	1747	18	2119	1873	18	4524	4519	30	403220	394157	84	2.37686
88136	88486	75	27543	27539	63	1145	1083	8	1367	1239	11	3043	2942	25	258216	255258	84	2.37784
177217	156066	87	55182	46881	82	2343	2066	21	2344	1965	24	5596	4875	36	479783	422105	90	2.37981
185005	155222	90	59216	50549	83	2760	2100	25	2918	2451	26	5516	4778	36	494218	415879	92	2.38079
115038	108409	92	42120	38814	77	1632	1574	15	1790	1482	18	4022	3774	30	363508	331964	87	2.38177
145342	121832	89	45483	37520	82	1472	1356	14	2047	1703	20	4671	4047	34	429616	359992	90	2.38276
94565	92100	76	36463	36449	72	1636	1589	15	1460	1413	13	3177	3034	26	284626	268598	82	2.38276
89864	89205	82	32459	32589	71	1256	1213	11	1233	1213	9	3259	3129	27	294200	285677	80	2.38374
89502	89261	73	34558	34723	71	1207	1124	8	1292	1319	11	3217	3082	27	277952	273383	78	2.38964
80027	81072	72	22011	21995	51	1132	1291	10	1440	1255	12	2801	2564	25	241796	234946	78	2.39062
94780	91695	82	38250	36491	72	1380	1376	13	1511	1563	15	3092	3023	26	292969	273153	80	2.39062
77102	76422	73	27018	26760	62	799	805	0	836	866	0	2165	2135	21	223544	216118	78	2.39358
120367	114072	78	46956	43034	77	1626	1408	17	1779	1538	16	3943	3695	30	355606	326419	83	2.39554
98826	99586	76	25442	25508	55	980	1079	6	1695	1557	15	3408	3224	28	287450	281082	81	2.39849
299438	203903	102	89458	60357	100	3722	2501	32	4597	3169	36	11011	7367	52	957999	653185	107	2.39849
79617	79713	75	23842	24001	49	836	888	0	1265	1048	5	2389	2437	22	225359	222232	78	2.39948
69389	70201	69	19744	19671	49	735	907	0	955	870	0	2036	2080	20	190806	185210	76	2.40046
175149	140204	88	57760	46145	84	2239	1791	21	2522	1991	24	5451	4348	38	495180	407474	95	2.40144
141909	131198	87	38975	34990	80	1923	1791	19	1905	1783	21	4841	4622	33	447371	403396	87	2.40144
148044	139382	82	53845	50382	78	1764	1752	17	1954	1889	19	4276	3913	31	421045	387404	86	2.40144
89341	90237	76	17499	17433	45	1153	1010	3	886	821	0	2740	2683	24	247655	247451	79	2.40243
47344	47997	68	19791	20069	47	542	646	0	710	710	0	1278	1279	11	126753	122477	75	2.40341
84577	83772	75	36215	36145	71	1094	988	0	1207	1094	7	2268	2253	22	211725	212566	81	2.40341
136535	122004	83	37914	33358	76	1777	1581	16	2079	1865	22	4706	4152	34	448799	392453	87	2.40538
150149	126008	97	52618	42843	80	2196	1783	22	2009	1544	21	5046	4084	35	467483	385667	91	2.40636
229912	131988	103	81280	40591	101	3031	1806	32	3244	2061	34	7048	4439	51	667117	382889	111	2.40734
81121	84254	70	23537	23690	55	1200	1224	8	1292	1420	12	2512	2460	24	237319	236684	77	2.40833
141865	122421	84	47294	39532	81	1644	1574	17	1990	1789	20	4595	4104	33	462273	396301	92	2.40833
89685	90177	73	32682	32543	72	1168	1051	6	1241	1258	12	3270	3416	27	281768	274006	79	2.40931
96076	97131	73	25799	25385	62	1108	935	0	1462	1275	12	3629	3498	28	309642	297059	89	2.40931
84427	85432	72	31901	32246	69	1017	1064	5	1376	1135	10	2775	2674	25	229852	220939	78	2.40931
100070	99172	77	30408	30348	67	1350	1321	13	1475	1253	13	3549	3559	28	325864	322317	80	2.40931
86179	86610	72	15206	15446	41	1185	1401	11	928	984	0	2661	2617	24	249402	244216	78	2.40931
110046	98011	81	41647	36927	76	1330	1322	12	1859	1617	19	3734	3197	31	335979	296358	86	2.41029
185808	142795	102	60914	46729	86	2507	1893	25	2464	2073	25	7007	5442	42	636628	494526	94	2.41128
84271	82420	78	33090	33304	71	994	973	0	977	1094	7	2575	2358	23	241468	225598	80	2.41226
117012	102942	90	38671	32914	79	1383	1144	10	1528	1443	14	3874	3364	31	337916	289166	85	2.41226
138974	136063	76	52127	51011	76	2022	1721	20	2354	2079	21	5301	5230	33	466475	442303	85	2.41226
119845	117067	77	47249	42979	77	1473	1311	15	1863	1729	17	4408	3888	32	410707	380809	84	2.41324
64406	61761	78	25028	25016	55	877	841	0	810	872	0	1844	1891	18	156575	158578	76	2.41324
26175	26336	65	11428	11855	38	1029	1106	7	1988	1906	19	1017	1042	5	3357	4187	26	2.41423
93468	95046	73	24777	24649	57	1271	1150	10	1263	1268	11	3201	3196	27	285350	280372	83	2.41914
63101	65038	67	22626	22685	50	589	638	0	760	814	0	2120	2238	20	182566	180406	75	2.42504
190260	162159	85	60606	49030	83	2960	2581	25	3118	2716	28	7447	6596	41	664013	573298	92	2.42603
95069	95745	75	21835	21769	50	1230	1320	13	1308	1248	11	2976	2826	26	287066	279760	81	2.42898
180968	146090	90	50062	39636	84	2092	1513	19	2361	1870	25	5911	4708	40	527056	425062	90	2.42898
97373	98079	80	35052	34999	71	1072	1003	1	1349	1306	11	3204	3153	26	296418	279496	81	2.42898
274741	212146	95	92699	73301	95	3625	2866	29	4330	3416	33	9856	7496	47	943801	736828	102	2.42898
79557	80043	73	26462	26896	57	865	1102	6	1212	1045	5	2678	2605	24	249397	239565	77	2.42898
104587	105890	73	29333	29032	61	1470	1625	16	1864	1695	17	4198	4062	29	357906	340703	81	2.42898
61999	64122	69	26754	27342	56	810	800	0	1057	965	0	2142	2144	20	175630	170094	74	2.42996
31131	30318	70	12965	13446	38	314	420	0	344	498	0	1223	1085	7	87149	89108	67	2.42996
127401	111847	83	43222	37560	80	1745	1419	15	1483	1247	14	3221	2626	29	323553	283699	87	2.43094
88075	85820	89	38187	38087	72	983	935	0	1263	1173	10	2681	2632	24	276634	272923	81	2.43291
208598	185788	87	90658	80291	86	2458	2067	23	2843	2558	26	5864	5180	37	551050	477481	92	2.43389
82592	82275	72	17685	17738	46	1204	1152	10	1223	1208	11	3211	3139	27	272178	267283	80	2.43488
101995	90526	87	36455	31994	76	1338	1324	14	1626	1500	14	4029	3610	31	351969	311321	85	2.43488
135122	120151	82	45347	39342	81	1483	1360	14	1851	1521	19	4913	4226	36	422082	362175	88	2.43488
103897	102400	75	29625	29221	67	1743	1643	17	1355	1322	13	3602	3445	28	316331	301822	80	2.43684
99746	100108	72	33876	33695	72	1513	1509	13	1274	1404	14	3459	3317	27	312425	306128	83	2.43979
53272	54255	61	23400	23782	50	599	664	0	663	653	0	1574	1640	16	136962	134292	77	2.44078
87679	85636	75	27551	25718	67	949	873	0	1099	1144	9	2523	2294	25	263163	246874	78	2.44668
36072	35827	74	13395	13735	39	435	448	0	363	382	0	1058	1011	3	106211	110410	72	2.44668
101870	100582	85	30511	30424	72	1366	1420	13	1370	1283	12	3010	2998	25	293623	280772	80	2.44668
166808	129911	86	67357	53190	85	2231	1663	22	2215	1743	26	5343	4299	38	452985	355037	91	2.44766
98283	92260	74	38089	34093	74	1303	1039	6	1383	1167	10	3864	3459	31	309034	267755	83	2.45258
156579	147989	96	57324	53562	79	2364	2061	21	2972	2604	27	6358	5896	37	628291	592355	87	2.45455
62322	67280	62	22703	23016	52	701	808	0	898	913	0	2052	2166	22	191078	183721	75	2.45455
95138	93807	75	38004	37566	72	1595	1384	13	1912	1605	18	3735	3647	28	322627	305726	80	2.45553
98285	97697	80	40331	40141	72	1186	1127	8	1388	1250	12	3047	2917	26	288492	278193	80	2.45651
87748	85727	84	33221	32840	71	1075	1134	7	1472	1371	14	2950	2879	24	275769	269148	81	2.45651
130601	113631	79	45025	38461	78	1629	1328	15	2075	1689	21	4106	3469	32	383598	321614	87	2.4575
125355	114166	83	42973	38331	79	1681	1417	15	1673	1529	16	3832	3431	30	352951	303517	86	2.4575
127114	113831	80	44592	39005	79	1454	1330	11	1829	1728	19	4342	3658	32	373528	316750	88	2.45848
173640	142894	87	52282	42492	82	2343	1872	23	2447	1874	25	5313	4198	37	493258	404284	91	2.45946
120209	107433	81	39759	35271	79	1850	1683	17	1734	1678	18	4288	3676	34	402433	351642	88	2.46241
46008	48089	54	11020	11249	36	548	590	0	540	511	0	1309	1316	13	139441	139817	74	2.46536
173834	138754	89	48352	39104	83	2141	1733	22	2426	1939	24	5536	4385	37	482251	392646	91	2.46635
124541	119487	83	35350	34687	74	1696	1612	16	1788	1642	17	4005	3765	29	385090	367538	84	2.46831
166545	133992	89	57105	45530	83	2002	1702	20	2149	1565	23	5721	4471	37	502834	389589	93	2.46831
105122	96715	77	49747	45527	75	1244	1236	10	1316	1211	14	3170	2792	29	258814	240580	85	2.4693
89619	90833	72	33193	33199	70	1244	1103	8	1411	1441	13	2795	2830	25	260286	256912	79	2.4693
115913	112618	77	41740	40371	73	1589	1436	14	1497	1276	13	3482	3105	30	298014	287880	82	2.4693
58395	55845	78	372000	363510	82	283	290	0	429	445	0	135	130	0	13329	4941	86	2.4693
99360	97909	85	22705	23571	44	1352	1353	11	1446	1453	16	3696	3599	28	337136	323386	82	2.47028
58391	57113	86	12961	13081	39	570	630	0	866	975	0	2125	2000	20	186127	167281	86	2.47028
33298	35987	62	11364	12090	36	464	492	0	539	580	0	841	973	0	91540	91017	70	2.47028
34919	32387	67	15342	15792	41	561	432	0	293	245	0	837	846	0	88222	88948	70	2.47126
48411	48957	67	17009	17317	43	613	620	0	703	506	0	1168	1235	11	123299	125236	75	2.47225
117030	115234	80	27890	27635	71	1538	1586	15	1720	1791	17	4371	4317	31	377532	368785	85	2.47421
162632	132053	85	60863	49532	83	2102	1640	20	2552	1823	25	5187	4147	37	473591	375475	93	2.47421
183713	162060	89	59207	53335	83	2578	2297	23	2814	2395	25	6250	5448	38	556838	499968	90	2.47421
154908	126184	100	50219	41252	81	1773	1491	21	2130	1750	23	4597	3748	35	399863	328267	89	2.4752
46224	44486	65	14606	14809	41	570	512	0	617	617	0	1249	1333	13	135391	133842	73	2.47618
272431	181957	107	97932	66614	96	3130	1898	32	3822	2405	36	8595	5775	49	830854	542124	103	2.47913
101002	101797	73	26280	25997	63	1432	1331	12	1863	1669	19	3914	3937	29	336435	317753	81	2.48798
188230	148626	88	70526	56541	87	2452	2015	24	3035	2559	28	6162	4904	38	544298	434577	96	2.48798
346070	236322	122	125165	85863	117	5116	3345	38	6340	4335	42	13785	9387	58	1.04858e+06	831459	126	2.48995
70057	71565	68	23366	23247	54	808	820	0	975	1026	3	2099	2095	19	199729	198871	74	2.49093
182247	142671	100	62265	48785	89	2358	1864	23	2557	1942	25	5689	4442	38	540237	415392	106	2.49093
86547	87395	72	34590	34457	70	1322	1229	11	1202	1140	9	2866	2723	25	256329	252070	78	2.49093
142146	117700	81	46086	37401	79	1548	1255	14	1733	1454	18	4549	3800	34	392168	316533	86	2.49191
74613	70859	88	27628	26155	72	1170	1199	9	808	878	0	2472	2160	22	211441	192060	88	2.49191
161142	133835	88	68250	58107	84	1715	1478	17	1782	1504	18	4425	3703	33	402408	335576	91	2.4929
84974	89293	70	31137	30877	70	1291	1258	11	1357	1368	12	2979	3068	25	263935	258416	80	2.4929
116478	115704	80	30531	30007	73	1521	1422	15	1847	1818	18	4535	4194	32	386927	354676	93	2.4929
95588	90293	77	33356	30449	74	1469	1331	13	1291	1260	13	3334	3193	27	291966	268697	86	2.49781
91879	92058	74	35561	35238	72	1012	891	0	1281	1277	10	2919	2858	25	272365	259621	79	2.49781
177357	151348	86	57315	48581	84	2883	2438	25	2650	2288	24	5579	4622	37	500673	420690	93	2.4988
98149	96759	86	23158	23294	51	1428	1325	11	1468	1454	14	3244	3237	26	299525	286247	80	2.49978
91289	91271	80	34217	33888	71	1259	1155	9	1342	1503	13	3341	3203	27	305187	293639	81	2.50077
95650	93708	86	40937	40622	72	1346	1584	13	1380	1286	12	2873	2968	24	279673	266925	82	2.5047
126645	112351	80	46862	40170	78	1609	1356	17	1976	1513	18	4227	3847	30	369366	322804	89	2.50568
86934	86644	74	29569	29265	71	1065	1162	7	1317	1411	12	2733	2664	25	252440	255016	79	2.50667
81967	83022	73	25170	25024	56	910	930	0	1010	1013	3	2644	2635	24	219356	216861	79	2.50765
111286	108987	77	39030	37425	73	1294	1350	12	1302	1336	11	3172	3127	26	296124	281902	82	2.50765
136177	125488	81	39904	35128	79	1678	1455	17	2054	1565	18	4583	4238	32	362063	329349	87	2.50863
177922	145050	88	57341	47125	84	2525	2017	23	2586	2145	26	6073	4777	38	545722	448246	92	2.50962
196819	159162	95	62436	50342	86	2616	2093	24	2694	2466	25	6136	5155	40	589617	495355	94	2.5106
102627	99894	76	35238	34134	72	1472	1289	14	1338	1499	14	3588	3534	28	314550	299241	79	2.5106
95262	94461	76	26534	26097	64	1352	1287	13	1622	1577	17	2959	2809	26	272579	260853	84	2.51453
104497	103004	74	46024	45981	73	1398	1418	13	1715	1735	17	4193	3990	30	350077	339640	81	2.51552
105083	91287	83	39843	34534	76	1214	1052	5	1511	1396	14	3238	2854	28	270048	234036	82	2.5165
69727	68875	80	20926	21268	47	850	848	0	1093	979	0	2225	2265	22	206956	206309	78	2.5165
39761	42060	59	17024	17560	44	384	341	0	587	637	0	1171	1123	8	117770	115409	70	2.51748
159947	138125	85	51385	44145	81	2059	1616	20	1930	1671	20	4937	4474	34	446499	403132	89	2.51847
32138	32593	54	12651	12913	39	425	357	0	407	333	0	921	855	0	83490	88571	70	2.52142
119958	102081	95	40891	34658	78	1403	1141	9	1925	1761	19	4187	3630	32	349316	295030	90	2.5224
316641	203517	122	104900	69286	119	4258	2791	34	4472	2628	37	9750	6564	50	912703	600439	127	2.5224
68188	68932	69	26678	26988	55	924	935	0	1119	982	0	1974	2075	21	189989	190243	77	2.52338
258422	208211	95	137999	116799	96	5249	4276	35	6150	4933	38	14355	12303	55	1.04858e+06	978445	103	2.52338
86807	86174	74	30886	30893	69	1160	1138	8	1353	1296	13	2993	3030	25	264462	258014	80	2.52437
201493	130954	94	65164	42625	91	2845	2105	29	2955	1906	31	7043	4860	44	632829	413154	103	2.53027
99197	98088	74	31455	30891	73	1627	1538	14	1719	1525	17	3282	3214	27	326963	321046	81	2.53125
126534	106667	83	37055	31250	79	1711	1477	17	1546	1327	15	4025	3246	32	373871	308715	89	2.53125
225615	185699	96	62138	50007	92	2841	2346	27	3255	2688	28	7524	6065	44	721775	589176	103	2.53125
71134	74587	69	21483	22251	45	898	879	0	1098	1135	7	2197	2368	21	192236	191852	77	2.53125
92711	92193	73	29246	29155	69	1226	1121	9	1457	1352	14	2822	2868	25	249734	242587	79	2.53223
69219	70143	69	28949	29274	65	889	752	0	907	851	0	1895	1734	19	164361	162777	75	2.53223
77637	77698	72	25113	25165	58	864	1119	7	1179	1076	7	2169	2092	21	230362	223409	79	2.53322
70215	68816	81	22661	22749	53	835	758	0	818	874	0	2210	2038	20	197042	194101	76	2.53322
88240	86834	79	26355	26492	61	967	985	0	1204	1232	10	2880	2866	25	251828	240691	80	2.53322
40773	42561	59	11361	11397	38	378	564	0	245	378	0	1121	1288	11	118071	115810	74	2.53518
143974	137163	85	47068	44950	76	1947	2052	18	2225	2028	20	5405	4848	35	488684	457008	86	2.53813
182466	147592	86	55913	44906	83	2010	1466	21	2442	1876	25	5242	4392	37	464623	368773	93	2.53813
125114	113920	81	37660	33991	76	1548	1308	13	1974	2031	21	4031	3788	30	365026	334620	86	2.5401
92090	92221	74	27270	27259	66	1240	1160	8	1536	1543	17	3515	3348	28	328046	318879	80	2.54502
99670	98572	75	47777	47524	72	1072	1035	4	1586	1480	16	3586	3527	28	333951	324169	80	2.54502
141587	119965	83	54959	46962	81	2046	1684	21	2411	1881	24	4717	4030	34	470055	391260	89	2.546
37713	37814	72	14223	14312	41	515	540	0	605	667	0	1188	1207	10	120101	117727	71	2.54698
106609	96053	78	41083	36406	77	1371	972	0	1750	1506	18	3783	3460	30	326604	289177	87	2.55092
168733	139333	86	60074	50143	81	2333	1952	22	2169	1750	21	5245	4272	37	457569	368000	91	2.55092
56578	57953	68	19153	19576	46	522	479	0	657	868	0	1610	1616	16	152135	153131	75	2.5519
76813	79809	69	23999	24158	51	873	852	0	1225	1189	9	2539	2425	22	229283	224486	80	2.5519
80975	82674	71	20763	21118	46	1020	972	0	982	953	0	2599	2613	22	223371	226764	78	2.5519
104579	99957	76	30965	28777	74	1296	1147	9	1658	1541	15	3625	3561	29	351587	327735	85	2.55288
60371	60160	79	22052	22281	53	910	822	0	822	766	0	1739	1714	17	157318	149490	76	2.55387
26923	27013	65	9234	9536	36	419	477	0	507	514	0	832	857	0	83030	83891	68	2.55584
92620	93146	73	25756	26090	56	1112	1250	10	1133	995	0	3154	3078	27	281386	275061	81	2.55879
104016	99352	92	39882	39337	72	1345	1322	12	1320	1327	12	3290	3055	27	293451	283498	83	2.55977
54815	54392	83	15769	15884	42	975	814	0	883	837	0	1635	1651	17	165307	161786	76	2.55977
107921	102322	78	43846	40726	76	1372	1108	10	1386	1210	12	3159	3013	26	272487	248629	85	2.56272
172030	143956	93	53364	42774	84	2340	1901	23	2547	1965	25	5751	4851	37	502914	409913	94	2.56862
120937	106146	80	43338	37942	79	1610	1366	14	1931	1726	21	4191	3871	31	391414	345854	89	2.56862
100659	100212	76	29646	29223	71	1191	1152	9	1797	1694	18	3879	3857	28	343720	337657	81	2.5696
155274	136670	85	34677	29765	79	2128	1798	21	2172	1912	23	5433	4515	36	462541	413502	89	2.5696
114877	107549	79	46342	42502	75	1461	1177	11	1789	1504	19	3426	3255	27	315115	281051	84	2.5696
125764	113455	87	49780	45317	76	1703	1536	17	1811	1688	18	4444	3953	32	382273	331938	84	2.57354
100095	99359	73	25929	25669	65	1054	1078	6	1400	1441	16	3057	2993	26	307891	292250	81	2.57452
183331	147126	95	55760	45153	85	2594	2072	25	2707	2200	27	6133	5049	39	529512	429853	93	2.57649
67669	70407	66	21150	21761	47	919	816	0	981	907	0	2151	2168	20	208888	205976	77	2.57649
106889	106726	79	46685	45966	73	1598	1409	13	1820	1660	18	3196	3168	26	284939	264010	82	2.57747
161449	140556	90	50576	43943	80	1628	1373	18	2090	1864	23	4810	4162	35	451524	395005	88	2.57944
153283	126354	83	45327	37086	82	2229	1763	22	1980	1745	20	4845	4057	35	430310	353960	89	2.57944
91021	91218	73	22924	22964	51	895	1000	1	1123	1234	10	2930	2959	25	286972	276446	79	2.58042
221717	160685	92	64551	49363	88	2680	2029	25	3051	2380	29	7795	5583	45	628227	455871	96	2.58042
179945	151371	102	73922	62860	84	2257	1985	20	2434	2150	25	5610	4785	37	493485	417590	93	2.58337
97490	99284	74	52265	51555	73	1259	1076	7	1625	1474	14	3323	3396	27	309136	297290	83	2.58435
139001	121536	89	45787	39432	80	1808	1633	18	2004	1694	19	4390	3884	32	384588	332882	90	2.58829
114911	108455	80	34927	31610	74	1200	1095	8	1462	1185	11	3547	3455	27	300948	276523	85	2.59419
103657	100155	86	31516	31189	72	1191	922	0	1220	1242	11	3247	3193	26	311559	303022	80	2.59419
102667	101633	76	42091	40917	72	1060	1020	4	1516	1463	14	3502	3270	28	311888	291271	81	2.59517
87422	88721	72	35709	35661	70	1279	1078	7	1237	1060	6	2769	2801	23	238681	240567	80	2.59517
93881	94551	74	22754	23195	49	989	1007	2	1440	1406	14	3256	3397	25	320721	308829	78	2.59517
69109	69382	70	29886	29944	69	1000	842	0	833	743	0	1815	1901	20	185046	184231	79	2.5991
140879	122275	82	51757	45021	79	2093	1914	19	2118	1890	22	4908	4228	36	417133	365889	89	2.60009
131803	127049	84	45092	43025	76	1734	1604	17	1883	1889	20	4454	4477	31	385275	362962	84	2.60009
97911	88553	76	34333	30883	74	1524	1409	14	1580	1220	13	4054	3553	32	342360	302948	86	2.60107
186965	149082	91	62720	49946	85	2382	1885	22	2247	1869	23	5138	4307	36	473424	379006	95	2.60304
136698	112263	82	52972	44275	80	1685	1364	14	1661	1457	17	4216	3286	35	371175	299157	89	2.60304
111350	96690	80	39919	34592	76	1474	1326	15	1586	1302	13	3782	3166	30	316161	261267	85	2.60402
35453	35213	63	10014	10242	36	583	523	0	535	453	0	868	849	0	83544	86444	71	2.60599
112107	99527	82	39134	34122	77	1582	1366	15	1547	1252	13	3730	3357	30	339873	296777	89	2.60697
101577	99196	77	35600	33632	73	1372	1440	12	1857	1508	18	3558	3337	29	328682	316572	82	2.60697
100204	101237	75	24706	24462	55	1332	1238	13	1387	1382	12	3133	2887	26	294010	289286	78	2.6109
94419	92300	87	33681	32657	72	1180	1128	8	1540	1351	14	3007	2885	26	303048	289727	82	2.61189
97877	98198	73	35942	35801	72	1405	1393	13	1742	1755	17	3570	3597	28	312887	299249	85	2.61189
122500	115358	81	30980	27609	74	2006	1946	19	1934	1663	19	4219	4020	31	390690	360065	83	2.61287
103727	105677	72	36112	36280	72	1440	1330	15	1575	1434	13	3520	3553	28	311510	295461	81	2.61287
38855	39199	64	14288	14935	39	567	572	0	494	473	0	1208	1247	12	105176	102329	75	2.61287
85555	85845	77	14279	14563	40	932	868	0	1278	1166	10	2665	2660	23	249381	249065	77	2.61287
149788	130986	92	46405	41075	78	1757	1388	16	2105	1842	22	4817	4333	33	458021	401024	89	2.61779
103442	95435	80	40124	36681	75	1209	1122	9	1604	1353	14	3542	3221	29	312131	289428	88	2.61779
254096	185597	96	101549	74968	93	3880	2640	32	3965	2877	33	9047	6636	47	808841	598648	102	2.61976
35978	40099	42	13060	13836	38	466	530	0	530	579	0	1039	1149	8	91521	93844	69	2.61976
103074	101235	79	39873	39446	73	1468	1374	13	1547	1436	15	3698	3627	28	302190	291670	83	2.62074
92506	89737	73	35272	32862	73	932	889	0	1860	1477	16	3282	2894	28	317407	286822	83	2.62369
97568	97025	78	27714	27652	62	1227	1104	7	1556	1589	17	3147	3069	26	267510	261202	83	2.62467
72797	74303	72	23343	23014	54	730	702	0	921	917	0	2093	1898	20	194655	180314	87	2.62467
120450	108686	84	43417	38288	77	1542	1478	16	1945	1551	19	4609	4210	33	412003	368672	85	2.62566
244984	190330	96	62135	47945	92	3292	2478	28	3387	2703	29	8242	6511	45	766324	600361	101	2.62566
45581	47451	66	17269	17676	42	574	623	0	724	493	0	1244	1402	12	120802	122182	70	2.62664
242303	178362	103	85437	64161	93	3185	2381	29	3566	2640	33	7517	5262	46	692563	513930	101	2.62664
106743	106989	73	36827	36435	72	1475	1381	12	1675	1385	18	3470	3593	27	327455	310503	80	2.62762
62545	62604	69	22643	22902	50	871	849	0	920	856	0	2041	1990	20	178413	169177	76	2.63057
[truncated: 7,646 more rows]
