# Supplementary material for: Phenotypic heterogeneity follows a growth-viability tradeoff in response to amino acid identity
Source: Nat Commun. 2024 Aug 2;15:6515. doi: 10.1038/s41467-024-50602-8 (PMC11297284; doi:10.1038/s41467-024-50602-8)
Supplement: Supplementary file 6 — Source Data [file 41467_2024_50602_MOESM6_ESM.zip › source_data/fig6cde/2050_H3_FBPs1_NREPGLN.csv]

FSC-A	FSC-H	FSC-W	SSC-A	SSC-H	SSC-W	BL1-A	BL1-H	BL1-W	VL1-A	VL1-H	VL1-W	VL2-A	VL2-H	VL2-W	YL2-A	YL2-H	YL2-W	Time
202210	105390	112	150347	76277	112	47704	23912	109	-87	130	0	86	113	0	-2593	41	0	0.000995669
105971	72861	96	57597	39140	89	21512	14590	63	222	205	0	-56	50	0	-3240	0	0	0.00199134
248700	148010	118	156924	92499	115	51344	30911	110	-219	19	0	-83	34	0	-6741	0	0	0.00199134
313745	151963	124	160503	76271	121	69643	31750	118	-187	72	0	-66	98	0	-18972	0	0	0.00199134
138058	92258	94	89232	60525	94	40008	25732	91	-152	85	0	-33	32	0	-20249	0	0	0.00199134
156955	88016	116	91541	51386	104	33989	18925	95	208	118	0	-58	28	0	-532	441	0	0.00398268
117713	77194	98	61806	39735	95	24844	16073	75	55	113	0	-52	74	0	-226	291	0	0.0129437
334743	161462	130	169424	83603	125	75195	35203	124	97	94	0	30	77	0	-408	363	0	0.0139394
199429	105076	112	127414	69723	110	40180	20718	106	48	171	0	-134	27	0	28	395	0	0.017922
211503	116625	109	184888	106704	108	50890	28456	104	-69	111	0	-39	45	0	-3929	20	0	0.0189177
497432	234716	167	577043	308496	166	217071	111350	161	-171	87	0	-13	135	0	-3163	0	0	0.0199134
112255	69025	98	62304	38172	92	25126	14890	72	-64	77	0	-67	66	0	-430	110	0	0.0298701
63105	46172	81	31812	22998	81	20888	14629	62	139	201	0	55	118	0	-953	171	0	0.0328571
61780	43740	86	22540	15974	65	11813	8022	50	61	120	0	-90	29	0	-253	200	0	0.0368397
227872	117581	115	139524	73751	114	48889	24864	109	24	146	0	-8	60	0	-1384	417	0	0.0368397
111436	69357	93	68569	41065	93	22609	13540	73	0	117	0	5	53	0	-623	291	0	0.0388311
77433	53423	87	61348	43602	86	29098	21157	75	-86	79	0	13	64	0	-306	302	0	0.0398268
67111	46960	78	45808	31993	84	16191	11110	55	-134	85	0	54	76	0	-548	122	0	0.0448051
166969	104068	100	73717	44398	100	34116	20780	95	24	87	0	-9	62	0	2	375	0	0.0487878
349356	182769	132	211638	112757	129	92242	50954	128	-90	85	0	-73	62	0	-1116	257	0	0.0497834
324041	151043	132	176245	81208	133	54073	26312	129	-78	107	0	-9	82	0	-1956	228	0	0.0507791
103805	71680	90	30007	21245	87	21893	14913	62	-121	18	0	78	63	0	-297	233	0	0.0577488
311692	143015	134	271606	125044	136	66001	31176	130	-31	135	0	-104	79	0	-509	417	0	0.0597401
140068	92264	97	137083	91852	96	43280	27567	93	-94	120	0	-27	66	0	19965	8607	105	0.0597401
201420	114254	112	123407	74982	107	49782	28709	104	-160	73	0	-184	28	0	-1167	301	0	0.0607358
102890	60483	107	97567	54369	99	10279	6155	54	27	46	0	-61	38	0	-6629	0	0	0.0617315
194495	120530	103	116949	73690	103	41081	25457	98	-360	49	0	-172	0	0	-3538	0	0	0.0617315
201256	117509	111	153451	93119	107	24871	14335	76	-57	59	0	-82	43	0	-839	162	0	0.0637228
249646	136464	119	164930	91723	116	59155	32296	112	109	133	0	13	75	0	-1429	88	0	0.0647185
336653	187176	131	382737	227293	126	127494	69630	122	156	172	0	46	87	0	188	440	0	0.0677055
334554	167610	139	245670	125213	137	89190	44345	132	-80	103	0	86	80	0	-2431	278	0	0.0687011
77714	55357	91	47456	33680	83	23478	16772	66	43	129	0	-45	41	0	250	574	0	0.0756708
260103	142401	118	83648	45084	114	34879	18377	107	75	90	0	47	93	0	-108	533	0	0.0776622
225947	121481	124	102988	56037	109	52975	27971	107	-51	133	0	64	94	0	-1292	99	0	0.0786578
120990	68549	112	74437	43695	98	26036	15467	80	103	128	0	-57	79	0	-902	98	0	0.0796535
137419	79341	105	174032	104942	103	48687	28208	98	61	103	0	13	36	0	23	474	0	0.0806492
107543	72002	103	67617	47133	89	23445	15868	66	134	133	0	110	78	0	-1714	118	0	0.0816448
94987	68418	88	39576	28467	85	22323	15624	63	-126	62	0	-63	53	0	-463	226	0	0.0876189
160817	89781	107	106269	60882	105	38261	21647	100	-106	46	0	-68	56	0	833	689	0	0.0906059
202986	109969	115	132324	73237	110	48897	25149	106	-28	92	0	-106	43	0	-454	331	0	0.0916015
95076	62760	92	76696	50078	93	31306	19546	89	-134	47	0	84	96	0	-148	320	0	0.0985712
307524	158130	125	282617	155381	123	69856	36591	117	56	218	0	36	70	0	-694	473	0	0.100563
212351	112488	115	117825	60765	114	63383	33599	110	-87	68	0	-117	33	0	-3146	0	0	0.101558
245442	128217	112	118161	61512	112	54883	28292	108	-20	117	0	-15	59	0	-907	0	0	0.104545
54342	40960	64	37895	27752	79	12198	8842	51	-51	83	0	-12	62	0	-11410	0	0	0.104545
181688	109017	116	131125	80623	106	53057	32696	102	-6	76	0	100	104	0	179	563	0	0.106537
236505	136751	115	146675	83247	114	53125	30826	110	62	77	0	-175	17	0	309	745	0	0.109524
151612	92092	106	101624	62329	101	46870	29035	98	-47	144	0	-4	68	0	-344	577	0	0.110519
434201	215779	160	448194	227759	161	145422	72941	157	-180	111	0	17	81	0	-103	549	0	0.116493
150453	86914	104	89400	50739	100	36151	19978	97	-103	123	0	-39	85	0	-511	139	0	0.121472
295304	141146	127	167121	84952	121	63721	29202	118	-115	52	0	26	71	0	-9180	0	0	0.121472
218421	118585	117	114651	60972	106	59070	31729	104	-252	1	0	-37	37	0	166	579	0	0.128441
170258	112207	100	165591	112453	98	63292	42698	95	-84	63	0	-52	47	0	-4588	0	0	0.129437
232262	125993	110	132644	72737	108	60631	33194	104	-137	98	0	49	91	0	652	1224	7	0.131428
47763	35144	78	36498	26556	78	15336	11200	54	24	145	0	30	64	0	-10974	0	0	0.131428
50353	35015	83	36663	26488	80	15055	10379	57	2	127	0	-30	42	0	-478	238	0	0.132424
136395	93323	95	67081	46051	94	33927	22307	91	-52	90	0	32	57	0	-598	225	0	0.13342
376316	164837	148	184441	82543	143	72103	30966	138	151	97	0	30	125	0	506	749	0	0.143376
91906	63930	86	49090	35056	85	23068	16560	65	-94	46	0	17	91	0	-464	168	0	0.144372
165701	91850	112	90903	51261	105	40936	23016	102	-4	92	0	-55	67	0	10557	4115	100	0.144372
115134	78489	93	59745	42409	88	29370	19799	82	7	112	0	-56	60	0	-5879	0	0	0.144372
103392	65113	94	131902	86563	95	48713	31256	92	-167	53	0	32	93	0	-585	283	0	0.151342
207046	118806	106	188961	109872	109	114387	64810	108	-27	95	0	-11	55	0	-205	477	0	0.153333
141878	100500	94	36298	25875	87	24210	16590	67	131	126	0	3	69	0	654	870	0	0.162294
166468	107628	99	95336	61648	97	41781	26774	94	-82	47	0	-73	35	0	268	505	0	0.164285
405256	217324	143	514200	266797	148	153342	80548	142	-36	124	0	-65	48	0	-583	626	0	0.168268
109530	68815	106	69476	42926	93	25060	15066	70	75	65	0	-31	47	0	432	404	0	0.171255
252549	132970	125	167624	90415	123	43916	22619	116	44	98	0	-10	87	0	-162	446	0	0.176233
110614	72055	100	75081	48179	94	22361	14322	68	47	208	0	100	80	0	-6573	0	0	0.177229
167932	94266	111	97402	55673	104	43053	23862	102	39	142	0	-35	66	0	-1085	82	0	0.178225
20478	15177	59	10662	7905	47	1531	974	0	52	152	0	-96	52	0	-652	356	0	0.17922
295462	148403	127	131666	64498	121	53163	26700	120	-71	134	0	116	117	0	647	593	0	0.18619
168707	111603	101	119292	79963	101	26374	17090	72	-47	82	0	100	80	0	-2944	29	0	0.19316
166130	97221	109	100179	57779	101	34318	20078	97	104	108	0	36	69	0	-408	413	0	0.195151
88839	61474	88	51962	36593	86	26756	18729	72	-18	123	0	0	84	0	-295	284	0	0.202121
211207	115870	110	125083	67754	110	36843	20381	103	-9	79	0	58	78	0	18	266	0	0.204112
38609	27444	82	32286	23371	77	13572	9253	55	31	106	0	-5	47	0	357	524	0	0.208095
172380	101787	103	103417	61594	103	43397	24346	99	113	119	0	-8	48	0	362	332	0	0.20909
67637	48213	95	32194	23212	81	16112	11563	55	122	110	0	-117	34	0	125	886	0	0.213073
60650	44991	86	33216	24195	79	17327	12877	53	-36	78	0	45	60	0	-1059	33	0	0.214069
197472	110514	112	116991	65982	111	46106	25267	106	-109	128	0	-9	69	0	22	503	0	0.21606
40926	29597	64	30934	22616	76	16575	12003	58	-7	68	0	-50	10	0	-1906	0	0	0.21606
191736	106520	110	115072	64630	105	39851	22501	101	-42	141	0	8	96	0	-688	160	0	0.218051
166099	90083	118	95564	53390	118	47311	25059	103	1256	717	0	539	400	0	-474	260	0	0.218051
222182	114807	116	124990	67500	111	46533	24374	108	-142	100	0	12	56	0	-940	219	0	0.219047
345893	164053	135	175072	82072	132	88124	40983	131	-158	74	0	-92	64	0	-776	646	0	0.220043
163907	96600	105	107879	65749	103	38730	22957	98	48	115	0	-117	13	0	-3401	0	0	0.221038
293668	162279	133	177901	99567	125	57756	31999	119	-129	93	0	-124	26	0	-713	529	0	0.222034
100557	64732	93	68649	44366	91	38022	24355	90	-26	175	0	84	100	0	-570	107	0	0.226017
26636	20641	58	27968	20722	72	-99	129	0	18	145	0	-13	41	0	20	359	0	0.229999
246350	134335	113	154657	81382	110	60495	32005	107	39	144	0	16	48	0	-108	618	0	0.229999
221395	116818	114	104201	56643	110	44740	23502	104	77	133	0	-3	111	0	-3761	0	0	0.230995
141275	93615	102	71853	47680	95	27208	17702	77	31	174	0	-64	61	0	268	899	0	0.239956
68375	49788	85	30872	22278	80	14033	10030	53	117	205	0	-20	75	0	218	301	0	0.241948
80511	57791	82	47936	32416	87	16257	11269	57	86	147	0	89	98	0	605	866	0	0.247922
280835	141182	125	227521	116473	125	106671	52394	122	271	110	0	6	49	0	-731	381	0	0.248917
339495	160072	137	280183	147125	128	101290	50327	124	88	162	0	-15	91	0	-1622	86	0	0.249913
198666	112289	107	107332	60236	106	38490	22123	102	-93	86	0	169	110	0	-417	221	0	0.260865
156439	86451	117	97629	53670	104	28953	15848	90	-1	76	0	-11	73	0	-1091	214	0	0.261861
137928	59590	146	155305	61119	142	35151	17415	123	-130	129	0	206	95	0	-4498	0	0	0.261861
297075	148955	136	171686	85416	121	74992	36723	117	45	192	0	32	56	0	815	744	0	0.265844
191486	119045	106	158345	99324	107	33732	19542	96	-149	66	0	-20	44	0	371	608	0	0.269826
95562	66021	90	54099	38649	88	29432	20265	84	-56	53	0	4	44	0	-424	270	0	0.270822
133451	82572	99	88122	53700	99	40663	24834	95	-214	86	0	42	33	0	-663	412	0	0.271818
100191	70230	89	71868	51045	88	26868	18373	71	13	116	0	-35	74	0	178	787	0	0.2758
242324	124701	116	163493	88218	117	39756	21661	110	-177	95	0	-40	52	0	309	476	0	0.280779
238557	113861	128	134341	67339	117	18225	8592	69	92	110	0	58	91	0	-2396	33	0	0.281774
192753	112867	104	130711	76510	105	45383	26355	100	33	110	0	158	112	0	-652	92	0	0.28277
111509	66379	102	76397	45875	95	32093	18462	91	-73	101	0	-46	38	0	-9532	0	0	0.28277
278230	141801	119	204104	111176	119	76408	44253	114	-220	64	0	25	107	0	-1042	198	0	0.284761
382265	176006	153	140349	61379	145	95803	46583	143	200	134	0	7	115	0	836	1029	3	0.288744
332540	167000	133	295004	167447	129	114116	62043	126	74	117	0	-74	60	0	-254	356	0	0.293722
85259	62022	86	39802	28721	84	30328	21992	84	-158	61	0	-10	67	0	-478	37	0	0.296709
168065	98693	105	114808	68712	103	41825	25355	99	159	196	0	34	67	0	-117	420	0	0.301688
461829	235126	158	331652	163311	157	161592	79756	154	-122	92	0	-33	96	0	-1620	120	0	0.302683
293762	144158	123	221653	116877	117	56001	27566	112	145	185	0	-96	63	0	-32822	0	0	0.302683
159380	94448	106	128219	76464	103	26707	15050	79	35	154	0	-64	50	0	-34	719	0	0.307662
109384	67459	103	63654	38656	93	23089	13865	71	-22	59	0	-11	63	0	-293	679	0	0.309653
165314	96665	105	112141	66389	103	31733	18626	87	227	129	0	-83	51	0	-3376	0	0	0.309653
104711	63812	97	73792	44923	96	28794	16965	82	-197	34	0	3	62	0	346	371	0	0.31264
196443	118591	106	115960	70476	105	53814	31530	102	10	125	0	26	107	0	-219	423	0	0.313636
218104	122565	108	152382	84145	108	46551	26155	102	-126	87	0	-11	26	0	-4263	0	0	0.314631
84275	59675	85	45921	33064	85	21692	14792	69	243	135	0	-24	86	0	204	853	0	0.318614
192146	112040	118	123962	72608	104	46265	26579	100	-171	39	0	86	77	0	-429	184	0	0.325584
135403	88685	94	74743	47129	93	31590	20310	89	48	125	0	-102	17	0	-4599	0	0	0.326579
163448	110280	98	87233	60564	95	42594	29414	93	-7	91	0	101	92	0	-44	399	0	0.333549
125388	78189	97	105937	65447	97	42387	25905	94	10	128	0	-17	55	0	-89	708	0	0.33554
84401	52108	94	56037	34844	92	19812	12704	66	-79	84	0	-112	14	0	69	908	0	0.336536
148568	89930	98	96175	57457	99	38751	23159	95	-14	157	0	-49	34	0	-276	112	0	0.338527
155955	90630	112	101702	59074	101	37403	20713	98	57	135	0	34	72	0	-4127	0	0	0.339523
171677	101574	108	93225	55880	101	38875	23145	97	62	75	0	25	61	0	-5512	0	0	0.339523
147441	86431	103	87010	51497	98	32223	18613	91	-214	84	0	92	89	0	257	603	0	0.343506
93251	65826	87	59465	43115	86	20950	14923	64	-34	145	0	21	87	0	-1279	7	0	0.354458
260040	135029	120	147283	79712	112	64706	33327	109	-2	175	0	90	130	0	-5349	0	0	0.355454
148666	89930	98	84793	50211	98	40776	23401	94	-5	131	0	-128	21	0	-19854	0	0	0.355454
196542	106793	107	104351	57852	104	42863	23506	100	-150	80	0	-44	33	0	-2092	0	0	0.356449
45062	27460	78	81247	46519	84	10462	6110	54	12	84	0	-57	64	0	-313	461	0	0.359436
162530	90915	109	102720	58934	103	33776	18980	98	-137	56	0	-80	76	0	-928	246	0	0.359436
136541	90590	99	102492	66427	99	26270	16874	80	-126	60	0	-36	60	0	-645	88	0	0.363419
264777	154708	113	168938	100007	112	97220	58704	109	13	97	0	-11	71	0	-858	250	0	0.364415
81893	57856	98	42786	30991	83	21294	15407	57	-30	85	0	-97	36	0	87	385	0	0.366406
48634	36068	71	21241	15981	59	13179	9185	51	49	96	0	-62	70	0	-202	229	0	0.368397
241151	127615	117	145635	79626	114	50977	27930	111	281	188	0	1	81	0	-671	392	0	0.369393
168512	99826	107	118795	67758	106	39507	23250	100	-112	122	0	136	55	0	-586	202	0	0.371384
110362	69670	98	63761	39169	94	24323	14422	70	-53	71	0	54	92	0	203	714	0	0.373376
145502	86133	104	72896	42755	97	31161	18435	89	226	173	0	75	74	0	-2092	351	0	0.374371
155246	94883	101	135625	84199	102	52609	32134	98	-59	74	0	10	67	0	-127	202	0	0.376363
59337	43964	71	31309	23081	80	15066	11046	54	47	93	0	8	76	0	-5002	0	0	0.377358
189280	108338	106	104383	60482	106	40814	23720	102	135	155	0	-5	77	0	-8385	0	0	0.377358
66722	47260	82	59150	42119	85	26266	17747	73	-74	183	0	-32	117	0	-71	547	0	0.37935
203064	118051	110	96829	55896	106	53345	32122	101	-17	148	0	-15	57	0	-2211	389	0	0.380345
195080	112310	120	148552	85794	107	44964	25520	102	18	117	0	96	71	0	-3499	0	0	0.381341
85155	62265	84	34735	25501	82	24082	17465	63	182	106	0	73	97	0	-291	390	0	0.383332
132737	92480	93	61484	44199	89	44844	31628	89	67	187	0	-12	92	0	-2494	0	0	0.383332
126258	75938	103	78784	47501	98	31316	18588	90	136	95	0	78	63	0	-1245	157	0	0.384328
340735	170419	132	314358	169694	132	129059	70905	128	-15	130	0	-4	45	0	-3711	0	0	0.385324
104940	69572	93	59850	39396	91	24721	15631	67	-84	73	0	40	89	0	108	464	0	0.388311
224833	114292	115	147883	78093	114	54383	28612	109	65	93	0	20	75	0	-81	1073	4	0.390302
71476	46811	94	86396	57141	89	60	80	0	89	130	0	-3	58	0	-5278	0	0	0.390302
88999	61844	87	56028	37987	86	19594	13397	61	211	158	0	-48	78	0	-2519	0	0	0.391298
149005	87588	104	93423	54777	100	30119	17705	89	-98	91	0	59	79	0	-6561	0	0	0.391298
151185	92833	98	103000	61331	99	30724	18364	87	243	128	0	-21	80	0	-6394	0	0	0.391298
174814	103958	113	108883	64675	104	41802	24831	100	85	97	0	8	69	0	-169	289	0	0.394285
100042	73338	89	72869	52968	88	29922	21516	82	-7	56	0	34	65	0	24	486	0	0.395281
152818	89386	101	85284	49342	101	32120	18197	95	147	170	0	-47	39	0	-223	405	0	0.401255
204379	114148	107	136388	76265	108	41365	22503	105	-13	141	0	68	109	0	-4118	0	0	0.401255
443433	231582	152	373034	189164	150	144598	72463	147	-139	114	0	191	127	0	-12666	0	0	0.40225
254243	129093	122	142798	72978	114	51164	25054	111	84	192	0	-111	32	0	82	311	0	0.406233
153640	105002	101	75643	53403	93	39842	27894	91	-26	103	0	130	76	0	-560	325	0	0.408224
406211	186180	140	431106	212063	143	153135	74930	136	-9	126	0	20	66	0	516	681	0	0.410216
410285	189361	153	237113	105003	151	102181	43478	148	106	131	0	-119	25	0	-189	630	0	0.415194
125840	74628	103	83029	50344	98	28804	17042	81	-17	159	0	106	117	0	-315	365	0	0.419177
242832	126543	112	127094	65800	113	60010	32814	109	195	132	0	-3	46	0	-3151	0	0	0.420172
135260	84141	101	94511	58409	97	28260	17602	81	-72	149	0	-165	18	0	162	671	0	0.422164
164192	91212	106	116131	66060	103	36258	19918	97	28	115	0	-99	52	0	118	262	0	0.425151
66025	46655	95	31527	23154	80	17440	12511	57	-63	92	0	-64	27	0	-572	135	0	0.427142
351831	165806	138	201509	97586	129	66409	30975	124	-295	81	0	24	89	0	-244	463	0	0.436103
232699	120048	122	147943	78372	112	60196	33647	109	110	123	0	116	83	0	-753	191	0	0.437099
113179	71577	99	71133	45262	95	29287	17653	84	34	92	0	18	72	0	48	370	0	0.440086
88852	60508	91	58878	38606	90	29923	19328	86	-19	110	0	-52	62	0	-997	172	0	0.440086
117107	76375	96	75625	48401	92	25491	15678	74	-99	78	0	38	49	0	-506	262	0	0.442077
63898	51819	60	27885	20331	75	18613	13568	61	64	106	0	-32	44	0	172	572	0	0.448051
380544	178963	146	184500	87188	132	96972	45290	130	162	127	0	63	97	0	504	704	0	0.450042
265274	144344	132	161344	91681	123	66223	37492	119	-92	78	0	-23	63	0	-3019	0	0	0.451038
175756	94919	105	109501	60732	107	49351	25906	104	219	179	0	112	99	0	205116	302579	53	0.451038
71656	51484	90	44037	32048	83	18994	13610	59	34	108	0	-55	33	0	-1112	148	0	0.452034
356987	167851	142	182719	86857	135	75787	36328	133	-27	109	0	-83	23	0	-5161	0	0	0.452034
79973	57519	87	47231	32566	83	17450	11834	60	-87	70	0	56	63	0	-4182	0	0	0.453029
274567	154843	118	255536	153644	119	119043	73572	114	188	143	0	-26	68	0	-1403	0	0	0.455021
372365	173744	148	210593	101424	141	79873	38090	137	-243	81	0	171	83	0	-3825	0	0	0.456016
158227	96107	104	87702	52173	98	42216	25166	95	59	119	0	-8	39	0	234	352	0	0.458008
427419	201661	153	212744	99042	144	130420	63464	143	-217	83	0	35	93	0	-845	371	0	0.46199
261523	126148	120	132016	68618	116	59395	28738	114	-109	82	0	6	68	0	-2588	223	0	0.462986
81285	60731	86	19437	14523	59	23449	16757	65	25	142	0	-58	61	0	74	610	0	0.46896
448871	190644	160	253129	110419	155	114190	50266	151	117	111	0	28	90	0	-27	853	0	0.470951
79600	58618	83	50170	36084	83	15966	11440	56	27	138	0	-37	62	0	-10598	0	0	0.471947
151189	94983	99	86364	55846	96	34433	21233	91	-128	60	0	-60	111	0	-12983	0	0	0.471947
239439	139726	115	196192	112705	112	55150	31293	106	-48	95	0	53	126	0	-1882	0	0	0.472943
81786	54167	92	61759	39003	91	21576	13349	67	-279	30	0	-1	82	0	-535	468	0	0.47593
306399	147907	128	173117	84959	128	65455	31835	123	84	74	0	56	88	0	-96	950	0	0.476925
258665	135228	119	226304	117912	117	71291	37621	110	-78	67	0	-57	62	0	-2800	0	0	0.477921
156667	98742	99	114338	68199	99	36555	22450	94	48	91	0	-23	43	0	186	381	0	0.479912
298197	147849	128	166743	86989	123	46737	22328	116	93	104	0	7	71	0	-3057	0	0	0.480908
88242	63669	85	47605	34314	84	28725	20002	75	85	147	0	-57	79	0	-9415	0	0	0.480908
142194	85901	101	166938	107267	99	74016	47800	94	30	83	0	-150	27	0	-342	174	0	0.482899
165087	94614	103	106465	62933	103	33066	18733	92	53	151	0	-24	69	0	208	640	0	0.484891
207107	111854	114	111722	59362	108	34583	18418	93	94	150	0	6	72	0	-414	466	0	0.488873
157520	92474	101	85428	49705	101	31036	17501	90	-143	77	0	-32	49	0	-547	607	0	0.489869
284468	150887	130	164271	88717	117	53345	28659	111	59	81	0	1	60	0	209	639	0	0.493852
167628	91647	110	123003	69202	103	31972	18058	87	199	168	0	0	55	0	-1734	0	0	0.494847
105785	68912	98	95238	64119	93	40288	26787	89	-29	132	0	-47	51	0	-7839	0	0	0.494847
140116	87581	95	86708	52657	96	38423	22812	92	-2	123	0	-36	86	0	2	674	0	0.49883
114929	78394	90	70471	46169	93	23462	14821	71	-128	57	0	-72	63	0	-97	344	0	0.500821
145614	87829	100	105085	62977	100	33698	20091	94	44	81	0	39	81	0	-1808	325	0	0.500821
246899	133053	113	142229	76676	111	60052	33061	108	278	138	0	46	61	0	130	641	0	0.506795
447951	239465	155	387737	209661	154	175228	90643	154	-49	128	0	-165	45	0	-14237	0	0	0.506795
124121	87217	96	78699	57059	90	28110	20402	71	-111	102	0	-59	41	0	-10420	0	0	0.507791
204075	116638	105	144093	83670	105	35152	19103	98	-242	51	0	23	55	0	-281	388	0	0.510778
111034	74702	89	60175	39097	89	28535	18781	79	-2	101	0	-26	78	0	-299	113	0	0.513765
225520	134187	106	130492	78694	105	70795	43595	101	-151	80	0	-16	63	0	475	482	0	0.515756
264602	137119	118	155978	85246	116	49631	26199	113	-194	48	0	12	80	0	-7049	0	0	0.515756
178945	100367	111	104383	59496	103	40487	23798	98	-76	100	0	79	58	0	-7825	0	0	0.516752
83379	61694	84	31666	23604	81	17926	13506	55	-155	37	0	-71	29	0	-3775	0	0	0.516752
133418	85912	95	89495	55488	95	24352	14806	77	-49	114	0	-19	96	0	4	352	0	0.523722
117722	79690	103	59046	41281	89	29073	20024	82	33	150	0	53	70	0	-3224	0	0	0.523722
101499	66255	92	61503	39438	92	27343	17462	77	-112	52	0	53	68	0	-3370	0	0	0.524717
40591	29039	76	12852	9550	50	260	259	0	61	171	0	72	100	0	-919	191	0	0.525713
76107	54258	93	47297	34461	83	19152	13458	60	-27	91	0	-32	58	0	-337	189	0	0.532683
130583	84292	97	89405	55338	96	39214	24350	93	94	99	0	-111	72	0	-91	351	0	0.534674
112951	78214	92	70814	48847	89	23579	15959	70	-161	26	0	-11	62	0	-7959	0	0	0.534674
135515	84055	98	80276	48987	95	34841	21058	91	-86	92	0	-28	41	0	-6382	0	0	0.534674
185861	107558	105	111513	63088	102	44702	27065	98	44	89	0	-105	41	0	-3238	0	0	0.53567
103124	63684	91	68164	42307	93	28217	16899	86	28	88	0	-13	52	0	152	415	0	0.540648
258518	137711	114	249423	142729	113	96657	54643	110	-12	84	0	-103	33	0	569	673	0	0.544631
106221	77476	86	65964	49093	85	24044	17365	63	14	106	0	-36	77	0	-39484	0	0	0.555583
154806	99410	98	110049	70094	100	39351	24794	96	113	136	0	-77	53	0	627	831	0	0.557575
245235	133407	123	139747	74489	114	53558	29556	110	-1	106	0	35	84	0	-2784	152	0	0.566536
97906	69434	90	63075	44729	89	24182	16897	70	-220	44	0	42	62	0	-545	531	0	0.567531
64804	47518	81	37052	27154	80	15678	11510	56	-118	68	0	-6	51	0	-281	124	0	0.569523
97347	68915	88	56750	40986	87	28479	19819	73	226	136	0	-22	29	0	398	459	0	0.570518
291077	159284	122	162960	86511	119	90450	50808	115	-218	11	0	-9	75	0	14	698	0	0.573505
248436	130760	120	134023	72644	111	57379	30748	108	-192	98	0	3	115	0	-1743	220	0	0.574501
247483	123483	120	158469	83281	113	52439	26694	109	-124	47	0	32	69	0	-207	588	0	0.576492
38491	28621	73	26619	20044	71	10601	7695	46	162	163	0	37	116	0	-138	305	0	0.579479
184981	105256	105	131923	75375	104	41068	22940	99	120	114	0	-25	47	0	-639	140	0	0.581471
183348	111626	109	88712	53925	101	45744	28212	99	221	129	0	-24	56	0	404	584	0	0.583462
219259	111627	127	123257	63231	127	41980	20150	127	132	380	0	203	195	0	-374	72	0	0.583462
306735	156096	118	172509	89524	116	69606	35018	113	-116	99	0	-8	41	0	-1686	11	0	0.584458
232081	121853	113	130791	74890	110	47046	24387	107	92	175	0	-52	40	0	-612	236	0	0.592423
238400	130388	114	193220	106762	113	77936	44478	107	219	172	0	-9	119	0	-2482	0	0	0.592423
202888	111028	107	107077	60145	106	44575	23861	102	86	153	0	-119	30	0	-10293	0	0	0.593419
105829	66526	93	86913	55949	94	22413	13558	71	0	104	0	55	87	0	-148	627	0	0.59541
87871	63278	99	44081	31934	85	24090	17366	70	196	186	0	67	67	0	827	797	0	0.598397
237221	134343	109	175738	103791	111	73289	43329	106	-463	11	0	117	90	0	-418	549	0	0.598397
140559	83947	97	93389	56204	98	25312	15116	72	-9	104	0	-89	61	0	-18	518	0	0.604371
197345	102494	113	123327	66626	108	71885	36865	106	-70	87	0	165	126	0	-6014	0	0	0.605367
223961	124370	109	134829	74860	109	64184	35682	108	-5	110	0	-31	34	0	382	352	0	0.609349
273677	152149	112	215740	114993	115	59535	32201	108	-5	115	0	24	76	0	-944	819	0	0.610345
218449	125463	112	126750	73324	109	49540	28194	104	-63	61	0	144	91	0	-5613	139	0	0.611341
156085	91992	101	102139	60726	100	33104	18037	96	243	152	0	-65	60	0	-1040	64	0	0.612336
399340	196566	149	307279	161043	142	133056	70858	139	-118	101	0	61	79	0	-323	374	0	0.616319
304724	140174	123	195398	93917	123	64791	29879	118	-11	160	0	-125	39	0	-2917	0	0	0.617315
144139	89004	103	96261	58458	98	40020	25334	93	82	114	0	80	51	0	-191	318	0	0.620302
360824	185377	141	225202	113760	135	84961	44940	130	76	130	0	-24	70	0	32	315	0	0.624284
235011	130401	110	127353	71341	107	62608	34157	104	71	106	0	8	37	0	-8143	0	0	0.62528
321165	159138	134	191200	94345	127	71007	32688	122	20	99	0	45	86	0	-178	167	0	0.629263
367598	215549	134	243662	147053	129	108048	60576	129	44	123	0	43	83	0	-44	619	0	0.63225
133245	83557	99	101896	63322	97	28125	17009	84	-120	117	0	-40	35	0	-4879	0	0	0.63225
246479	137732	112	134572	78394	111	65102	34925	109	-55	102	0	-23	66	0	-9294	0	0	0.63225
324156	169240	126	138616	74742	119	84793	44999	117	-156	32	0	-3	49	0	-11147	0	0	0.633245
112683	71354	95	86373	54811	95	28202	17704	84	103	136	0	67	99	0	-398	601	0	0.639219
369824	183128	157	323620	167093	143	122947	67183	138	-16	109	0	7	58	0	-586	209	0	0.643202
85964	62757	85	48301	35661	85	31734	23863	83	-91	45	0	54	68	0	252	416	0	0.647185
203589	121279	108	123948	74795	104	46859	27661	100	22	86	0	-46	96	0	381	741	0	0.650172
208070	116372	110	113874	63211	105	46045	26494	101	-67	101	0	26	67	0	-1625	66	0	0.651167
194671	120496	115	102659	63053	105	42444	26158	100	-15	87	0	-39	79	0	-1033	320	0	0.652163
84462	62988	86	55178	39316	84	28724	21038	76	-110	94	0	-27	58	0	-2864	0	0	0.653159
369755	168244	143	195364	88515	137	76516	35814	132	139	111	0	-32	47	0	-4166	0	0	0.653159
168338	97235	102	105234	61691	102	34038	19794	97	16	91	0	-1	48	0	-361	435	0	0.657141
186967	115137	114	130011	83036	101	37320	22876	98	-76	57	0	-84	40	0	-120	181	0	0.663115
256696	140719	121	139258	75700	109	49517	26435	106	96	93	0	-81	57	0	-100	141	0	0.672076
341855	172008	145	181806	90373	133	68940	35609	129	125	174	0	-34	139	0	169	604	0	0.674068
172860	102128	114	90347	52200	101	33123	19029	93	-165	20	0	-18	54	0	129	487	0	0.67805
272017	133792	127	255696	131417	119	85433	43475	116	145	158	0	-46	66	0	-6817	0	0	0.67805
229781	121581	114	123242	66494	109	48980	26065	105	-96	116	0	49	113	0	695	742	0	0.681037
174392	105602	99	99890	59953	99	31881	19441	90	-212	61	0	-1	63	0	-62	428	0	0.683029
307921	164579	121	280992	162925	121	95074	53490	116	88	101	0	-14	86	0	774	694	0	0.690994
88938	57309	89	57688	37044	89	23080	14338	68	-187	76	0	10	57	0	-9608	0	0	0.690994
144347	96500	97	98822	63991	98	31512	21275	91	65	153	0	40	101	0	-257	618	0	0.692985
133391	83844	109	96276	61588	97	32683	19447	93	85	127	0	40	80	0	422	772	0	0.694977
85862	62094	89	33537	24955	81	22607	16155	62	-28	124	0	37	123	0	377	472	0	0.697964
139907	97932	95	90783	65356	91	40576	28498	89	-11	71	0	151	127	0	-31	302	0	0.699955
100538	63763	95	72025	45805	91	23310	14354	72	-22	108	0	3	27	0	135	572	0	0.701946
131835	82604	100	82879	51582	95	30827	18905	83	-91	59	0	28	49	0	-2560	77	0	0.702942
320008	157043	127	152025	72871	125	75066	36932	121	97	135	0	143	115	0	-612	170	0	0.703938
68222	51613	80	41685	30837	81	18748	13631	58	46	82	0	-46	50	0	-12237	0	0	0.703938
93663	65929	92	52582	36399	88	20171	14379	58	-50	131	0	43	96	0	-7574	0	0	0.704934
45155	34799	77	33538	25556	76	16182	12178	55	3	87	0	29	60	0	216	312	0	0.706925
95405	67393	101	63598	42827	90	32384	21784	86	-32	92	0	-23	50	0	79	310	0	0.709912
116461	84932	88	68686	50773	87	28436	20072	76	-131	94	0	134	102	0	-321	333	0	0.710908
165470	106309	103	122754	78094	101	37012	21267	97	343	168	0	-93	60	0	-1682	67	0	0.711903
263171	146217	112	133969	75672	113	54945	30437	110	108	116	0	64	77	0	-7469	0	0	0.711903
125058	87384	89	101469	73876	91	42725	30068	89	-191	36	0	17	51	0	-21131	0	0	0.711903
92046	62138	88	61802	41818	87	25772	17517	65	-83	74	0	25	66	0	-465	188	0	0.713895
73615	52511	88	37069	26605	86	19321	14133	64	661	441	0	280	252	0	-175	633	0	0.713895
140857	82996	107	95528	57766	100	30211	17984	86	-46	108	0	-71	21	0	-5159	0	0	0.71489
198735	117696	103	114351	67126	104	42791	24847	100	-214	45	0	-6	64	0	-1095	36	0	0.715886
29709	21047	67	77214	47533	81	9034	5826	49	-124	67	0	-14	31	0	-4485	0	0	0.716882
87298	56167	101	66363	43235	90	18961	12029	61	-38	99	0	-22	70	0	-1423	0	0	0.717877
191389	112105	102	97078	55060	100	40863	23575	96	-129	140	0	4	61	0	106	325	0	0.72186
158237	96423	99	101794	61492	100	30831	18314	92	19	98	0	-42	76	0	464	699	0	0.723851
268739	139859	116	194091	107368	116	68299	38863	112	-270	67	0	1	71	0	713	785	0	0.727834
163134	93813	105	99819	58740	99	36654	22131	94	-204	37	0	-1	59	0	-17269	0	0	0.727834
102006	65222	98	73203	46485	91	32894	20794	88	-106	30	0	14	59	0	-1248	0	0	0.72883
153076	101797	103	128073	86547	96	56334	37791	93	-140	108	0	-27	52	0	-539	329	0	0.729825
104374	70299	96	55872	37263	89	20807	13494	64	-39	45	0	-30	66	0	-1219	0	0	0.731817
99369	62583	100	68262	43447	92	22428	13990	67	25	76	0	5	47	0	10700	4116	91	0.731817
111615	71926	95	73688	46522	92	21269	13885	67	15	161	0	62	98	0	-3588	0	0	0.731817
324551	174000	126	287904	153242	125	108373	57433	118	133	379	0	332	336	0	-4694	0	0	0.731817
54267	40088	85	35490	26768	79	14184	10405	53	52	120	0	-80	43	0	-951	647	0	0.733808
113170	72929	92	70305	44762	91	23540	14992	68	219	145	0	-66	45	0	-2998	90	0	0.733808
402979	180311	139	320081	144304	133	97416	44620	131	10	135	0	38	66	0	-602	231	0	0.736795
111219	78311	89	83047	57234	90	31240	21580	86	-121	147	0	-108	18	0	-99	507	0	0.739782
162836	98080	107	107940	64946	100	39171	23820	96	-66	82	0	127	104	0	-5303	0	0	0.739782
65544	47885	81	38914	29406	80	14298	10246	55	-140	43	0	30	105	0	-80	457	0	0.745756
224809	119909	114	159363	86735	112	55285	31709	109	2	84	0	-126	45	0	1621	895	0	0.746752
90925	59714	91	64623	41529	91	20151	12670	63	43	127	0	-74	30	0	-146	226	0	0.749739
411943	219630	143	305810	163626	141	157819	87681	139	-28	93	0	-41	51	0	-2405	107	0	0.750734
201226	132685	97	117397	78185	97	47657	30966	94	-191	66	0	-40	57	0	-42106	0	0	0.750734
184028	109401	107	91972	54327	103	36418	21462	99	325	250	0	-72	36	0	-15338	0	0	0.750734
219766	121728	109	154557	87191	108	47490	26943	104	152	166	0	-10	78	0	-2286	0	0	0.75173
192392	108928	106	103385	57438	104	38576	21500	98	7	90	0	19	89	0	-397	354	0	0.753721
85393	62893	87	50581	37753	83	23584	17912	62	2	64	0	-38	72	0	-1524	0	0	0.754717
121905	85652	97	82055	59390	90	33887	23653	86	37	127	0	33	84	0	-307	118	0	0.756708
76923	52377	96	53721	36479	85	26001	17293	80	-110	41	0	1	65	0	-852	154	0	0.757704
201308	131757	104	96464	62366	102	48876	30969	99	62	107	0	-112	47	0	725	827	0	0.761687
144106	85513	112	79785	46072	99	30741	18155	86	22	67	0	71	56	0	-426	185	0	0.765669
208763	130506	105	163964	104662	105	72215	46254	101	-51	111	0	37	84	0	-5357	0	0	0.765669
89359	64344	96	56297	41807	84	24908	18138	70	-133	43	0	74	58	0	-2835	0	0	0.766665
326863	169101	127	205624	114179	124	83562	46805	119	-138	109	0	19	69	0	-7464	0	0	0.766665
156684	95899	100	93122	56277	98	33709	20071	87	-69	109	0	-16	76	0	-226	407	0	0.772639
172609	96312	109	93186	54092	103	34244	18651	100	246	143	0	-51	60	0	-6	451	0	0.776622
291020	151565	124	153353	80251	116	67696	35680	112	351	144	0	38	81	0	274	542	0	0.778613
316922	164396	128	142026	71647	123	71414	36900	119	-285	88	0	-21	75	0	-668	279	0	0.782596
320200	158100	133	152695	76513	128	65765	31305	124	115	223	0	-24	95	0	105	671	0	0.785583
212345	122906	110	114869	65055	104	44137	24843	100	160	102	0	46	65	0	-9119	0	0	0.785583
225718	119106	116	123653	63513	112	43818	23608	105	91	106	0	67	108	0	-4669	0	0	0.786578
154011	95989	107	97249	60456	100	30742	18522	86	111	134	0	15	64	0	-846	315	0	0.787574
214407	122774	107	129676	75450	108	47845	28823	102	155	151	0	-66	51	0	-2432	313	0	0.78857
140353	97515	95	90125	61725	96	31130	21584	84	76	178	0	-35	42	0	-24	345	0	0.790561
116344	73686	94	77243	48476	93	32210	19575	89	164	83	0	-5	80	0	252	334	0	0.796535
281333	135296	121	147085	73272	117	62886	31181	116	37	137	0	71	99	0	-3208	0	0	0.796535
334393	169423	124	149069	76110	120	97504	49421	117	-203	56	0	-33	38	0	-2151	153	0	0.797531
117546	75326	100	57805	35246	92	27658	16450	76	259	190	0	-54	63	0	-635	42	0	0.805496
243479	134366	117	129424	70985	108	55734	30532	106	-149	105	0	-23	67	0	-2830	0	0	0.805496
115256	74189	106	63971	40580	92	34190	21088	89	-123	72	0	4	85	0	-153	203	0	0.807487
129707	87414	92	82330	55030	93	35869	23641	89	-38	79	0	-32	42	0	300	279	0	0.81147
53825	40277	80	27232	20719	75	19594	14699	59	49	125	0	18	77	0	-385	158	0	0.812466
101895	65217	98	66876	43899	91	22452	14007	72	17	144	0	42	85	0	-3059	0	0	0.812466
78291	55243	87	48103	33902	86	22603	15589	67	226	120	0	119	84	0	-775	255	0	0.814457
265644	135766	116	147903	74361	114	59289	31275	110	107	150	0	-65	40	0	-24	478	0	0.81844
132236	94654	90	78316	57174	89	37864	26630	87	125	144	0	17	55	0	-10023	0	0	0.819435
174570	114815	101	97040	63867	98	44172	28723	94	1	110	0	-14	54	0	-576	157	0	0.822422
194165	106868	106	122183	66940	107	40524	21984	103	-49	86	0	-150	40	0	383	809	0	0.827401
194930	105602	114	116329	65719	108	46122	24747	104	-21	105	0	188	90	0	-5544	0	0	0.827401
151970	92365	113	86175	52174	97	36205	21683	94	27	99	0	30	98	0	-1480	16	0	0.828396
134525	96685	95	76667	56352	91	36954	26860	89	-75	84	0	115	90	0	-290	269	0	0.830388
86890	62030	90	50040	34846	86	22104	15567	63	-19	103	0	5	54	0	-354	180	0	0.833375
87881	65586	88	49885	37443	83	17854	13037	56	13	150	0	-22	35	0	628	533	0	0.836362
159991	96378	101	98562	59916	98	31829	18885	91	61	98	0	-84	34	0	-880	487	0	0.837357
90375	66884	88	59461	44351	85	20869	15289	60	-132	52	0	-9	42	0	-475	237	0	0.842336
68776	53308	88	58808	45076	81	16253	12585	52	-95	77	0	38	74	0	-3276	0	0	0.842336
161435	98296	99	86938	51984	98	36447	21343	94	-79	86	0	-184	27	0	-2823	0	0	0.843332
159986	97127	97	99480	60012	99	35484	21421	95	100	107	0	-109	35	0	-3134	0	0	0.844327
240023	133582	125	112927	66950	109	46977	25785	105	31	53	0	-41	52	0	220	760	0	0.846318
71054	52920	82	43831	32288	82	15240	11258	52	-169	75	0	-40	76	0	-123	200	0	0.849306
214756	120215	111	110184	60986	106	71946	42148	106	-134	100	0	57	55	0	-811	253	0	0.850301
153933	103628	97	104022	68269	97	31595	20075	91	-183	70	0	-57	33	0	-89	308	0	0.853288
138991	91061	96	100958	66845	96	25336	16111	73	-66	105	0	-9	43	0	-331	565	0	0.854284
328739	162318	136	268786	144503	129	86517	42712	124	-10	100	0	-146	13	0	-6844	0	0	0.85528
271711	141145	132	127678	69133	120	61238	31059	119	-156	125	0	-46	100	0	1229	1527	6	0.860258
359636	175836	135	206625	103584	133	78221	39210	128	-29	97	0	-189	29	0	-18446	0	0	0.860258
301899	156284	122	158916	84058	118	59951	31187	114	8	61	0	129	77	0	-11760	0	0	0.861253
163510	111183	99	141694	95311	98	52032	34076	94	213	186	0	72	103	0	-2606	0	0	0.862249
97016	65562	92	73129	49189	89	17941	12414	60	20	97	0	4	66	0	-1167	15	0	0.863245
275861	157195	110	225183	135698	113	78626	46439	108	-69	130	0	-137	27	0	-6171	0	0	0.863245
70733	50784	82	44465	32220	81	19505	14107	60	-2	81	0	-98	0	0	-8964	0	0	0.864241
222882	123524	109	138896	80247	107	50734	27992	103	-191	52	0	-42	63	0	-11715	0	0	0.864241
192301	115120	106	113799	67216	101	41849	24869	98	49	184	0	53	55	0	-97	424	0	0.872206
172446	100306	108	86202	50635	99	39810	22679	96	-86	86	0	-8	57	0	219	726	0	0.879176
71134	51993	80	79425	56597	84	35	140	0	-210	72	0	34	93	0	3664	2308	41	0.879176
169494	90852	103	108481	61020	104	37965	21523	99	-33	64	0	44	93	0	-206	366	0	0.881167
159749	100718	100	93893	56929	101	39528	24523	95	-79	85	0	42	66	0	434	546	0	0.88515
208770	129248	112	188915	115636	107	48087	29958	98	3	142	0	113	85	0	-297	310	0	0.888137
113026	81532	91	78020	57672	87	28166	20750	75	29	174	0	-19	44	0	-329	496	0	0.892119
77372	55716	94	39841	30510	81	19254	13765	59	-167	84	0	-27	51	0	-43	341	0	0.894111
172654	102711	110	146085	93031	101	39929	23347	97	-139	113	0	97	91	0	-226	173	0	0.897098
238432	134884	114	142317	80013	109	50216	27481	105	120	156	0	-50	97	0	-413	336	0	0.898093
166588	108625	111	162425	109681	102	54624	36021	97	298	177	0	34	39	0	-656	324	0	0.900085
69029	51969	80	33398	25017	79	18233	13552	56	97	132	0	10	77	0	-315	155	0	0.902076
173560	117789	97	80231	52788	97	41602	27703	93	189	118	0	-129	4	0	419	453	0	0.904067
188134	112831	103	152146	91541	103	45606	27934	100	130	195	0	27	81	0	-5428	0	0	0.904067
105473	74095	88	60798	41413	89	22213	15221	65	-34	95	0	-53	46	0	-2968	0	0	0.905063
54855	42635	79	39484	30439	77	18011	13433	56	-10	116	0	5	77	0	-575	298	0	0.906059
218813	116244	114	129479	67943	107	46587	24879	102	-222	101	0	145	85	0	-83	440	0	0.90805
180067	108019	103	132808	80535	103	61498	36411	101	-169	97	0	6	57	0	-1708	302	0	0.909046
56032	41776	88	34085	25755	78	14017	10634	51	-187	81	0	11	56	0	-1194	60	0	0.910041
64953	50267	75	29473	22181	78	14895	10913	53	-166	47	0	0	75	0	-626	0	0	0.91502
79016	57899	89	53410	39807	83	16526	12165	54	131	137	0	-39	44	0	-1020	67	0	0.91502
126899	75777	95	77432	44880	96	22963	13020	68	45	88	0	2	109	0	-5038	0	0	0.916015
199403	114230	120	105356	60249	103	39960	23221	100	30	156	0	-11	63	0	-6260	0	0	0.916015
157109	98863	97	90056	55853	98	34308	21120	92	140	149	0	66	55	0	-114	398	0	0.920994
119016	83311	94	78376	55216	90	20132	14314	58	98	275	0	-83	54	0	-2106	0	0	0.920994
200925	119486	105	109665	64896	103	47621	27566	100	63	159	0	-35	35	0	159	375	0	0.925972
444501	222091	158	324493	163101	159	134825	69632	154	-207	45	0	47	96	0	1064	400	0	0.929955
88062	64451	88	58672	44227	84	18361	13543	54	-29	85	0	-30	69	0	-5826	0	0	0.93095
215949	119311	115	136963	77320	109	62517	35508	106	-50	150	0	39	69	0	-1978	0	0	0.93095
146382	90324	97	102765	66296	97	35995	21720	94	-108	27	0	14	74	0	-5920	0	0	0.931946
68468	51620	81	42472	32513	80	16341	12290	53	-45	77	0	19	72	0	-2672	0	0	0.932942
126793	78621	97	80346	50335	95	49427	31495	93	-6	106	0	-52	104	0	425	490	0	0.934933
68114	51820	84	45569	34814	80	14728	10630	52	9	208	0	-8	69	0	-3939	0	0	0.934933
208003	123104	107	168343	103773	108	39795	22975	104	-54	56	0	52	113	0	528	684	0	0.941903
154055	91463	113	102161	60558	99	26230	16175	75	-87	74	0	-47	74	0	-132	527	0	0.943894
238582	128423	116	201437	116233	113	70898	40092	109	-264	110	0	-175	5	0	590	665	0	0.946881
260525	142991	113	131717	74503	109	51243	27303	106	22	111	0	-70	42	0	-2957	0	0	0.947877
150013	89871	108	94098	57136	99	27521	16600	78	-19	101	0	-190	30	0	-1912	0	0	0.948872
225494	124853	123	134519	75945	108	38827	21520	102	-208	136	0	136	95	0	-1251	422	0	0.950864
409192	196447	152	139987	72041	142	93570	44144	143	-16	171	0	-50	49	0	-506	411	0	0.952855
145651	104544	96	84372	61964	90	43452	31086	88	-163	61	0	95	96	0	-1520	0	0	0.954846
155527	97055	105	94205	59469	97	33496	20884	93	54	129	0	-11	52	0	-3482	0	0	0.954846
185281	112120	104	130475	78632	102	35565	21276	98	-25	44	0	27	63	0	-202	200	0	0.958829
113182	81222	91	84759	61440	88	25022	17367	71	-80	90	0	-40	41	0	-1396	0	0	0.959825
263443	134178	120	192198	106833	116	61193	33143	110	96	92	0	29	64	0	-1266	391	0	0.96082
109474	68365	99	71510	45476	93	25209	15774	72	-8	120	0	-74	36	0	-2567	0	0	0.961816
189489	119738	104	101768	61959	101	45743	28832	96	-97	53	0	19	110	0	-628	262	0	0.966794
149473	97255	109	170850	122141	95	73066	51744	92	-36	134	0	97	129	0	-2175	0	0	0.96779
238165	139264	103	115272	66228	104	44090	25296	100	-51	81	0	3	64	0	-6818	0	0	0.96779
110026	69983	94	68140	42989	91	25787	15982	73	-8	117	0	73	146	0	-8956	0	0	0.971773
67102	50617	93	41570	32174	79	13408	10590	47	3	112	0	38	55	0	1076	1337	7	0.981729
157290	96490	99	103043	63073	98	37915	23639	92	3	84	0	-158	24	0	-365	134	0	0.984716
122273	76882	95	71852	45989	93	30956	18685	86	-6	127	0	30	64	0	-2158	0	0	0.984716
530903	242648	163	320862	125231	164	108545	45874	160	-167	79	0	43	116	0	-7752	0	0	0.985712
182173	120231	99	126280	82561	102	32540	20251	92	-69	93	0	41	98	0	-418	474	0	0.987703
131459	82535	99	68966	43763	94	30162	18285	84	-89	93	0	-32	42	0	-359	429	0	0.99069
63685	48075	83	41999	32189	79	15953	12332	52	146	107	0	-65	64	0	112	896	0	0.991686
69695	52347	89	37883	29195	79	20654	15354	59	23	131	0	119	84	0	-95	404	0	0.999651
436565	237989	149	388409	209695	148	144933	70508	146	19	146	0	-138	51	0	-49	464	0	1.00563
388788	189808	142	250538	124608	141	103106	49320	138	110	184	0	-42	47	0	-818	533	0	1.00662
60729	46469	81	50054	38495	80	18734	14017	56	-24	108	0	-134	0	0	-708	128	0	1.00861
385327	190539	147	314538	157067	133	104698	50649	129	98	230	0	138	83	0	-1890	309	0	1.00861
187737	112622	113	118157	72193	103	35917	21213	97	-132	66	0	-92	47	0	-1200	125	0	1.0106
275042	132336	127	193085	97561	118	78384	42071	113	-128	64	0	83	69	0	-1431	460	0	1.0116
149204	92368	107	95309	59381	97	40428	24482	93	108	140	0	-34	45	0	-5174	0	0	1.0116
63904	48378	78	34843	26775	80	15253	11162	53	-49	89	0	39	87	0	-4762	0	0	1.0126
118252	84776	92	73331	53315	90	41867	30221	87	17	96	0	-33	58	0	-5583	0	0	1.0126
146168	88000	101	114207	72773	99	30541	19338	92	148	218	0	-53	64	0	-685	218	0	1.01359
147885	102869	105	111320	75436	96	38425	25829	92	16	95	0	43	72	0	513	508	0	1.01558
146549	88367	103	75533	46882	97	34130	20100	94	-48	70	0	-47	52	0	-427	299	0	1.01757
153253	97916	100	95442	59015	96	33461	21504	92	-7	74	0	53	77	0	-6827	0	0	1.01757
189345	116315	99	144429	92112	100	53259	32769	97	114	103	0	-19	57	0	92	288	0	1.02255
63587	48999	78	27282	21260	76	15364	11491	53	147	99	0	-2	65	0	-157	242	0	1.02554
139708	99710	95	79270	58094	91	39455	28399	89	47	106	0	36	74	0	-371	230	0	1.02653
112278	77191	92	93327	66156	92	34293	24773	86	-20	83	0	-80	43	0	-1201	110	0	1.02753
185255	109007	104	101084	60168	101	31020	17830	89	238	176	0	-21	61	0	-2812	0	0	1.02853
147021	85256	97	91830	54076	99	37145	22042	95	-48	80	0	-10	66	0	-2012	0	0	1.02952
149598	88960	102	96741	59447	99	36888	21099	95	240	136	0	83	69	0	-132	918	0	1.03052
164053	97335	100	120030	74462	100	29058	17439	82	-5	160	0	12	72	0	-4489	0	0	1.03151
112596	75428	95	72291	48024	90	25043	15989	71	-175	42	0	5	106	0	-10298	0	0	1.03151
129363	82827	102	84266	52771	96	39633	24280	93	82	109	0	34	72	0	-4755	0	0	1.03151
176291	105616	103	103000	60037	100	33247	19246	93	-78	81	0	-29	68	0	-4865	0	0	1.03251
185707	126302	102	147481	101579	97	59490	39666	95	197	109	0	47	108	0	-4381	0	0	1.03251
113168	72603	94	69598	45433	92	27403	17580	71	-17	108	0	-65	79	0	-164	327	0	1.03948
147826	92872	97	97873	62162	97	34439	22143	92	-86	67	0	83	154	0	-1631	0	0	1.04047
206936	112413	114	116273	64396	107	40094	21861	104	271	165	0	-6	101	0	-330	259	0	1.04446
114258	73216	99	80107	52481	93	33273	21788	90	-3	99	0	10	93	0	-47	448	0	1.04545
87125	61112	90	56502	39420	85	19080	13182	57	168	168	0	-63	32	0	-379	212	0	1.04744
116904	76812	98	64586	41081	91	27156	17434	70	154	129	0	-99	31	0	-1862	176	0	1.04844
58722	45566	80	40117	31216	78	16129	12804	51	126	122	0	175	95	0	348	395	0	1.05342
266397	145077	126	147946	81404	111	58232	31669	108	-15	74	0	-6	70	0	-210	631	0	1.05441
96955	64279	90	69000	46310	91	25104	16677	75	88	163	0	0	55	0	-2307	0	0	1.05541
75978	57128	86	38675	29649	80	17317	13287	54	92	117	0	-48	40	0	-598	29	0	1.0574
82732	59760	91	52566	39049	83	20699	14691	61	-79	151	0	-17	65	0	-609	237	0	1.05939
176591	101869	113	113151	68842	101	39138	22188	97	246	173	0	-32	43	0	-107	415	0	1.06039
327509	157594	127	176552	87924	125	73249	36857	121	34	137	0	-87	57	0	-6927	0	0	1.06138
59508	44035	91	35514	27305	77	11930	8988	46	-99	31	0	-20	69	0	-3286	0	0	1.06138
179667	113787	102	173747	114890	101	57917	35975	98	-134	89	0	-42	53	0	-233	599	0	1.06736
321609	160446	131	177538	87546	128	71653	35889	125	-181	80	0	122	119	0	-2233	88	0	1.06835
297439	164221	118	189855	110679	116	87304	47930	113	-99	74	0	1	81	0	-15923	0	0	1.06835
52628	41562	76	23215	18305	59	14144	10924	52	-84	70	0	-50	47	0	-13458	0	0	1.06935
174610	105797	98	90798	54740	99	37062	22837	95	-240	40	0	36	115	0	143	450	0	1.07234
292474	160014	122	237556	141359	116	104225	59757	112	289	139	0	-112	55	0	-6378	0	0	1.07234
92081	61097	88	56262	37652	87	26078	16887	73	-110	62	0	14	69	0	-4163	0	0	1.07333
136484	86300	94	80509	52412	96	26889	17118	75	-11	199	0	45	63	0	-1276	0	0	1.07532
72907	55743	84	49767	38318	80	21901	16640	63	95	175	0	-23	58	0	-13	265	0	1.07731
81187	56362	99	56758	38285	87	20572	13448	62	88	145	0	-147	44	0	21	388	0	1.07931
359244	167380	137	238992	111897	132	87551	39799	130	-140	126	0	68	65	0	142	722	0	1.0803
85616	62308	87	54974	38058	85	22146	16210	64	6	107	0	-66	27	0	-355	230	0	1.08329
189295	119372	110	105420	66450	101	48662	30628	98	-60	65	0	77	68	0	-2551	0	0	1.08329
172142	89375	115	117975	64440	104	33230	18611	97	-53	77	0	178	119	0	-252	160	0	1.09026
136706	88322	98	96488	63550	94	22040	14764	63	-69	61	0	-7	66	0	-4291	0	0	1.09125
257224	143869	116	139624	79389	112	53812	29968	108	120	142	0	136	122	0	-252	370	0	1.09324
93604	60349	91	52645	34192	89	22958	14756	68	-61	91	0	-124	16	0	-8248	0	0	1.09324
181304	108011	101	105859	62796	100	49201	29544	96	7	101	0	-150	15	0	-867	411	0	1.09424
261205	152482	114	174472	103761	109	51242	29240	104	-94	92	0	-49	63	0	654	875	0	1.09623
149156	91154	97	73506	45485	97	29627	17809	86	-44	133	0	36	95	0	-628	177	0	1.09822
132481	91080	95	112727	79206	94	34377	23951	88	12	112	0	103	87	0	-672	74	0	1.10021
193085	118532	108	106068	63874	99	40283	25262	96	-127	33	0	19	76	0	-831	107	0	1.1042
121922	88005	92	63925	46447	88	28219	20231	70	275	186	0	-11	29	0	-79	378	0	1.10718
191654	112699	106	113858	69178	101	43185	25200	97	151	127	0	43	65	0	-306	264	0	1.10918
138732	87392	96	87097	56208	95	33523	20880	91	116	315	0	56	76	0	116	513	0	1.11415
171781	105840	106	96952	61635	96	32845	20795	90	-126	84	0	-34	107	0	-842	91	0	1.11515
106735	70561	91	73820	49139	92	23132	14757	66	-19	120	0	-97	38	0	-408	224	0	1.11614
224272	130245	105	134293	78229	104	44238	25470	99	73	115	0	13	55	0	40	543	0	1.12013
137682	87820	97	88116	56609	96	25956	15772	73	45	106	0	-65	32	0	-1473	0	0	1.12112
187220	110936	110	99373	59352	100	37976	22484	96	123	141	0	-106	28	0	-1796	0	0	1.12212
125575	81469	93	80470	51563	92	25231	16203	70	12	91	0	77	109	0	-8583	0	0	1.12212
99158	74907	86	53361	40795	82	21667	16109	61	61	128	0	-33	95	0	-3301	0	0	1.12311
323856	170280	124	169212	90667	122	71848	37754	119	-264	49	0	-9	69	0	-8389	0	0	1.12311
137808	83540	101	92214	56958	97	27933	16960	76	-111	53	0	-58	80	0	-6940	0	0	1.12311
99057	74871	84	55623	42509	83	25694	19383	74	128	135	0	-59	59	0	-1110	100	0	1.12511
85593	57458	91	65527	44208	88	17992	11561	62	-29	134	0	-115	27	0	-1166	31	0	1.1261
70509	54379	85	28898	22485	72	16019	12286	52	-33	99	0	-33	42	0	17	503	0	1.12809
179819	112309	104	90712	57468	99	40954	24515	95	-147	131	0	-20	65	0	-2193	20	0	1.12809
250371	134334	111	126284	68434	108	50775	28354	104	87	134	0	-87	57	0	-7143	0	0	1.12809
176391	103604	103	115904	69276	101	43786	25807	98	-86	124	0	-19	36	0	521	546	0	1.13208
70717	53543	81	39576	31015	78	16520	12573	53	198	133	0	-56	45	0	-6594	0	0	1.13208
111707	72960	93	65597	41679	93	23631	15231	69	-244	26	0	13	50	0	-575	212	0	1.13805
100764	72456	87	63817	44362	85	29970	20442	81	-112	135	0	-16	52	0	-4912	0	0	1.13805
156588	97922	95	77771	47137	96	34342	21958	93	39	144	0	13	92	0	-5832	0	0	1.13905
103010	69018	101	75432	51234	89	28315	18648	80	76	184	0	30	62	0	-3036	0	0	1.13905
107827	82325	86	49766	37693	85	31007	23312	81	-2	82	0	86	81	0	291	490	0	1.14303
43752	33052	76	31774	25121	74	9719	7726	44	42	130	0	-58	89	0	-5741	0	0	1.14402
220946	126474	110	116631	67191	106	51265	28959	104	-68	118	0	-9	64	0	-7574	0	0	1.14402
148689	94108	104	86924	54092	95	30019	17746	86	-91	70	0	-77	62	0	-1701	0	0	1.149
407901	189276	159	194542	92093	146	96166	47211	145	-102	82	0	-51	63	0	1162	1162	6	1.15099
77371	59978	85	56909	43740	83	20289	15145	60	-108	79	0	98	56	0	-3700	0	0	1.15199
195620	110972	106	119275	67815	106	33748	18930	102	-89	55	0	-210	31	0	-892	222	0	1.15298
176039	111352	98	94206	59025	98	37731	23936	95	-2	75	0	-31	35	0	-791	143	0	1.16095
91639	57034	91	73515	46927	93	25025	14988	72	-97	84	0	-93	39	0	-707	199	0	1.16195
60142	45706	90	25221	19744	66	14011	10703	51	-85	72	0	-9	36	0	-336	592	0	1.16294
193697	113812	108	138914	80141	104	63793	35645	101	-51	161	0	-34	70	0	338	473	0	1.16493
164626	104449	100	113074	72218	99	33017	20676	81	-78	95	0	28	63	0	-144	678	0	1.16892
148002	91078	101	88523	54573	98	31318	18398	82	-9	136	0	16	90	0	-766	61	0	1.17091
111471	70926	94	78852	50519	93	28524	17245	89	-21	91	0	7	50	0	-1277	124	0	1.1719
153005	110424	93	106503	74614	95	26334	17524	70	23	106	0	117	99	0	525	617	0	1.17987
277341	179718	115	230269	153986	112	85124	55032	106	98	161	0	38	37	0	-295	228	0	1.18086
259312	151722	110	183900	109573	109	55825	33624	103	41	114	0	40	92	0	-705	709	0	1.18285
141948	100808	97	92426	66008	93	31328	22663	86	-110	73	0	-26	46	0	-3023	239	0	1.18285
276451	148302	114	148989	79900	113	56821	29655	111	-168	62	0	-9	53	0	-41	600	0	1.18584
87706	65006	89	54365	41065	83	26365	20028	71	-8	95	0	110	108	0	-488	324	0	1.18684
149982	92901	112	94224	60792	97	30458	18308	83	91	131	0	2	146	0	-5535	0	0	1.18684
246890	140593	113	174956	99322	111	54503	31623	108	22	89	0	2	82	0	-6139	0	0	1.18783
235624	135514	111	124393	71977	106	55660	32060	103	42	163	0	28	44	0	228	616	0	1.19082
125745	92957	87	74033	55621	88	28630	20416	75	-60	88	0	-55	30	0	-9000	0	0	1.19082
98046	74249	83	64296	45708	86	27584	19305	77	97	133	0	-52	34	0	-13709	0	0	1.19082
147426	101364	93	91228	59662	97	44337	29186	92	-49	102	0	72	126	0	-170	325	0	1.19381
144705	86840	98	94084	56776	97	28120	16415	84	55	135	0	-158	57	0	21593	8066	111	1.19381
160044	98574	105	112810	68683	100	33958	20680	88	112	118	0	25	71	0	-627	158	0	1.20177
206515	123548	106	136776	81786	103	54161	32249	100	-202	57	0	22	99	0	-215	359	0	1.20476
190069	115578	108	126554	77763	100	44957	27691	96	-69	79	0	31	74	0	-2189	367	0	1.20575
216796	124601	105	119248	67493	104	58200	32413	101	-53	123	0	-59	54	0	-2202	119	0	1.20675
60528	48703	78	41992	32760	78	14773	11931	49	-22	134	0	-59	44	0	-8795	0	0	1.20675
75122	50677	88	49166	33389	86	18671	12360	59	-54	96	0	48	123	0	-5967	0	0	1.20675
136809	90692	106	67258	42963	92	36531	23450	89	16	69	0	59	64	0	-321	123	0	1.21073
147216	90925	97	85127	53495	97	36854	23431	93	-63	127	0	18	123	0	-296	436	0	1.21571
249730	140590	113	182100	108442	108	45178	25160	103	-119	81	0	-54	64	0	-557	395	0	1.2177
66830	52024	83	42075	32606	80	15185	12032	49	-39	83	0	71	97	0	154	459	0	1.21969
120694	75454	92	74604	46688	92	24793	15401	71	-217	45	0	51	63	0	-339	349	0	1.22268
128799	83080	104	82087	53543	94	30335	18943	84	64	128	0	-24	61	0	208635	160436	60	1.22268
395149	187159	144	231029	116819	135	107115	53731	132	-169	67	0	82	49	0	-2505	122	0	1.22268
243137	138292	116	148838	91086	105	51425	28868	103	34	80	0	-58	42	0	-296	350	0	1.22567
324073	168892	122	176147	94825	118	83722	44644	116	67	100	0	-115	39	0	-6157	0	0	1.22666
328128	165753	131	156154	79127	129	64623	33065	124	150	243	0	-104	49	0	-6110	0	0	1.22666
50219	37703	79	28534	21986	75	14731	11046	52	28	99	0	-13	40	0	-839	96	0	1.22866
272153	153120	126	120536	63465	115	43362	24322	109	275	137	0	-90	65	0	-584	299	0	1.22965
59159	43368	83	34417	26579	78	12943	9638	51	156	131	0	14	97	0	-563	55	0	1.23164
445811	227195	162	344912	173785	159	180699	92114	156	145	154	0	12	79	0	-2659	195	0	1.23164
164629	111407	96	109965	72026	100	38059	25565	94	-80	69	0	16	64	0	-156	802	0	1.23363
55530	45120	70	19575	15341	57	13633	10565	50	-115	56	0	-90	77	0	-149	302	0	1.23662
80746	60162	83	47958	36594	81	20923	15699	58	79	124	0	16	48	0	-1490	0	0	1.23762
107670	74312	93	63288	43685	88	28392	20144	83	88	198	0	-36	32	0	-111	336	0	1.23961
339425	170517	130	212774	108794	129	71763	37357	124	-24	68	0	-140	46	0	140	852	0	1.2416
233207	129750	114	164006	95368	107	49302	29615	102	181	208	0	8	65	0	-367	104	0	1.24359
381407	223171	155	227608	136003	150	125091	75295	146	284	139	0	49	86	0	86	422	0	1.24558
197634	114075	111	120715	72755	103	43183	26401	100	-91	92	0	30	82	0	-546	191	0	1.24857
93095	61501	90	80029	53080	91	22565	15162	65	149	184	0	118	114	0	-263	153	0	1.25156
144779	102933	102	71753	51012	92	34649	25244	87	42	100	0	-110	44	0	-2351	114	0	1.25156
155752	99289	101	78931	48216	95	32439	19920	88	-211	49	0	56	66	0	-2107	0	0	1.25255
143374	91952	97	100043	63221	96	39726	24839	92	-70	104	0	-107	21	0	-1357	127	0	1.25355
41494	33284	73	24982	19423	67	9992	8322	42	101	123	0	0	43	0	5	379	0	1.25653
80739	60028	84	54746	41640	83	20834	15160	59	65	112	0	-1	49	0	77	347	0	1.26151
181612	108701	108	106149	63171	100	38846	23756	96	-7	82	0	-9	44	0	632	466	0	1.2655
271453	139995	126	240941	132043	117	69318	39249	113	-229	70	0	3	48	0	-21813	0	0	1.26749
288455	156314	133	252973	139359	121	75906	40422	115	-60	89	0	-33	49	0	-74	473	0	1.27047
40220	32344	69	19566	15569	54	16359	12610	52	-143	45	0	-52	46	0	45	255	0	1.27446
169375	105096	113	132483	80841	99	45352	27091	93	76	125	0	9	80	0	710	562	0	1.27744
173639	119512	98	101467	68672	99	29571	19555	77	-198	29	0	-75	67	0	-691	181	0	1.28043
185162	116017	102	122322	76939	100	43463	27244	96	51	202	0	-43	100	0	-35	671	0	1.28342
92343	64873	85	39995	29010	82	6779	4743	42	-59	86	0	18	55	0	-8650	0	0	1.28342
296349	165095	121	202787	114844	121	70094	41542	115	-28	70	0	-79	58	0	378	786	0	1.28441
307566	170784	124	241333	136250	122	89685	51912	118	42	158	0	72	105	0	-513	368	0	1.29437
267079	151365	111	125866	71033	110	61140	33525	106	-56	76	0	-60	44	0	-2112	109	0	1.29537
130977	96719	89	76809	57848	88	34482	25090	85	52	92	0	-65	50	0	-2279	0	0	1.29636
288739	162277	124	232890	146792	114	55197	32953	107	126	116	0	-5	67	0	-530	156	0	1.30034
103357	67388	95	73746	48502	90	24022	15602	66	-50	67	0	-8	80	0	-6062	0	0	1.30134
79157	58079	84	51834	38340	84	20549	14691	60	-82	47	0	-64	49	0	-728	17	0	1.30333
276342	164926	121	162545	95620	117	59725	37052	110	-5	97	0	11	96	0	-283	284	0	1.30731
250318	145612	113	206286	130353	107	75930	46304	103	137	127	0	13	43	0	-169	356	0	1.31229
80254	55004	82	56957	39482	85	19274	13604	57	11	94	0	86	70	0	-16135	0	0	1.31229
208723	117592	107	126327	72274	105	40607	22407	100	-104	54	0	-20	66	0	-5812	0	0	1.31229
141409	85735	99	84197	53597	94	34450	21175	90	-47	62	0	38	96	0	-3454	0	0	1.31329
211342	125874	104	119351	72422	102	40613	24368	99	61	111	0	-85	71	0	-7301	0	0	1.31329
97813	73867	86	51061	38136	84	27358	20702	76	-46	102	0	-135	22	0	-8942	0	0	1.31428
157511	106330	104	104437	69696	97	33181	21303	93	-26	81	0	-21	61	0	-2399	0	0	1.31428
179461	110239	101	104628	65399	98	34476	20717	95	53	160	0	-25	45	0	-5160	0	0	1.31528
137917	87311	95	113074	75885	95	30567	20039	85	-52	72	0	-54	64	0	-8594	0	0	1.31528
114448	75446	92	77586	51393	91	29590	19210	83	-71	73	0	-61	64	0	-602	218	0	1.32026
118834	89724	94	56226	43202	86	39933	29911	85	31	105	0	8	83	0	280	629	0	1.32324
47937	37090	71	23640	18904	60	11644	8848	48	86	148	0	-7	56	0	290	540	0	1.32524
180408	116914	103	113553	76363	99	37873	23919	97	109	255	0	2	65	0	-1710	114	0	1.32524
97295	72489	81	64019	46087	86	21724	15707	61	10	105	0	-56	71	0	-1263	0	0	1.32623
133028	96815	91	77133	54102	89	32522	23066	86	30	94	0	-3	93	0	-244	239	0	1.33021
230236	132472	108	163056	95827	109	41857	24146	104	137	167	0	16	97	0	176	821	0	1.3322
125197	82895	91	89593	58367	95	29348	18191	88	-2	127	0	73	89	0	330120	225654	68	1.3322
129594	84636	93	79548	52842	93	34260	22949	90	-125	97	0	-33	50	0	-3555	53	0	1.3332
69867	52225	80	35776	27714	78	20569	16101	57	97	146	0	54	86	0	195	201	0	1.33519
357723	177121	138	232430	125323	136	100327	54749	133	80	133	0	115	69	0	-2459	86	0	1.33619
93477	70960	89	48968	37602	82	20771	15305	61	-143	90	0	81	81	0	-2812	0	0	1.33718
477710	238347	161	381763	200311	161	169922	92158	157	14	89	0	129	98	0	-10674	0	0	1.33718
94680	65776	89	63843	43801	89	24542	16246	72	-175	37	0	-73	55	0	-1453	0	0	1.33818
211353	126782	104	142197	85012	103	54494	31705	99	-19	106	0	5	41	0	104	484	0	1.34117
192741	115899	99	104518	61814	99	48370	29148	96	238	103	0	-127	38	0	-10151	0	0	1.34117
72084	58483	77	47014	36309	79	19239	14745	54	-233	54	0	-48	51	0	-11495	0	0	1.34117
86556	63371	83	58923	41841	85	23071	16821	63	46	177	0	-33	83	0	-580	236	0	1.34814
248938	147567	113	205928	122743	113	52400	33056	108	-10	85	0	-39	44	0	26	368	0	1.35112
146883	93799	103	90151	56234	94	29161	17992	79	86	104	0	-32	69	0	582	1016	2	1.35311
130484	85113	95	89970	58375	93	41561	27212	91	16	124	0	-31	94	0	-73	296	0	1.3561
296210	167143	115	145022	80787	113	60562	32576	110	-130	88	0	69	44	0	-449	308	0	1.36008
278730	151970	115	176237	93965	114	52212	26071	111	138	155	0	-48	56	0	-11263	0	0	1.36008
79890	58859	91	42374	29807	85	22945	16691	66	-38	105	0	127	124	0	-4028	0	0	1.36108
232233	132830	105	139831	80249	106	57371	32315	102	-156	57	0	-41	76	0	-454	285	0	1.36506
189954	115924	102	148074	91786	104	40323	24158	98	208	103	0	34	70	0	471233	280242	89	1.36506
89786	68880	84	52376	39400	85	22711	16837	66	253	161	0	-118	30	0	-2933	0	0	1.36606
357612	174425	138	321125	187690	127	107459	60626	123	-121	99	0	7	74	0	337	602	0	1.37203
142588	93617	94	101147	67016	92	31683	20471	81	128	153	0	-114	23	0	-16983	0	0	1.37203
295941	174441	108	139308	82597	105	75751	44614	105	-18	93	0	-34	51	0	-25300	0	0	1.37203
239937	138752	113	137740	80907	108	52076	29593	104	154	155	0	-11	96	0	-5221	0	0	1.37303
103729	66755	91	72141	47138	91	25401	16549	71	291	168	0	-50	26	0	-1250	168	0	1.37402
269305	163439	115	108841	64351	112	60166	35616	110	25	137	0	26	109	0	-411	340	0	1.37701
242442	141987	114	159565	94917	111	75282	44860	108	-42	87	0	-2	43	0	-1924	38	0	1.379
229624	138010	110	248212	158913	109	69993	45735	105	37	111	0	23	68	0	152	369	0	1.38298
301853	157652	121	165035	87008	117	60764	32985	114	-65	55	0	-123	74	0	-22303	0	0	1.38298
214721	132477	111	261672	175738	109	78814	51249	105	90	79	0	-63	91	0	-9614	0	0	1.38398
166412	106252	106	90497	57955	97	32947	20731	92	122	125	0	152	102	0	-3253	0	0	1.38498
176880	110358	98	78991	49652	98	46270	29970	94	231	121	0	-57	90	0	296	998	0	1.38597
354752	198710	129	257950	157868	128	89900	51608	122	-111	121	0	5	72	0	-339	464	0	1.38796
155080	99864	99	98626	62831	97	28064	17419	80	-148	57	0	44	78	0	-8522	0	0	1.38896
174263	102978	99	95394	56576	99	41566	25258	96	50	123	0	-54	32	0	-8398	0	0	1.38896
276751	161235	112	136328	78784	109	61344	35565	106	55	116	0	-80	43	0	-7422	0	0	1.38995
243310	142883	109	125799	74472	105	52699	30496	103	40	81	0	-9	72	0	-175	338	0	1.39294
253406	143335	115	145416	81084	113	66552	37512	111	122	128	0	48	116	0	252	520	0	1.39593
88213	59567	96	54619	37389	86	19152	13162	61	140	157	0	16	108	0	-80	290	0	1.39792
222806	135495	104	93593	54797	102	41054	25237	98	122	144	0	39	83	0	-204	294	0	1.39991
164533	103191	102	103072	65404	99	29583	17478	81	-141	69	0	-34	88	0	-3676	0	0	1.39991
80846	60308	88	53969	40787	81	21700	16668	64	14	127	0	64	75	0	639	914	0	1.40389
274118	152674	116	133778	73067	114	50246	27195	111	-111	113	0	65	85	0	240	388	0	1.40688
75972	54316	88	35027	24545	84	22763	16882	65	-80	87	0	57	74	0	-1408	0	0	1.40788
127824	82696	94	85486	56309	92	23259	14970	67	-34	84	0	38	79	0	398	640	0	1.41584
132715	82372	97	82313	51206	94	30571	19311	90	-123	119	0	49	73	0	-227	482	0	1.41684
251356	140497	107	151551	85880	108	67487	39314	103	-175	131	0	61	95	0	-8575	0	0	1.41684
218289	136669	114	200256	134842	105	60207	39146	102	-256	59	0	-11	96	0	447	840	0	1.41982
181392	113619	101	121339	78526	101	38405	22093	96	200	137	0	17	51	0	-351	344	0	1.42182
120506	91439	92	59863	45612	86	30456	22986	76	36	91	0	168	101	0	-108	332	0	1.42381
162094	107632	98	96478	64802	95	47208	31080	94	29	59	0	16	90	0	-383	495	0	1.4258
86862	63498	84	56430	40503	85	23985	16658	62	-23	96	0	-79	89	0	-6283	0	0	1.4258
155940	99670	106	87405	57043	95	36124	22710	91	26	132	0	6	57	0	-5777	0	0	1.4258
160504	102498	100	106363	68070	96	28782	18237	81	5	151	0	-85	40	0	-2821	0	0	1.42679
349116	181507	133	179575	100142	131	83514	46121	128	-123	73	0	106	95	0	-608	287	0	1.42878
274421	105207	167	175915	68934	159	74046	30523	155	-189	82	0	79	105	0	-12098	0	0	1.42878
279460	136606	117	199699	93089	117	56058	26136	111	162	176	0	31	74	0	35	486	0	1.43277
134911	90024	101	82049	55274	92	34973	22480	89	97	81	0	-36	59	0	-3422	0	0	1.43277
62309	48484	80	38936	30615	78	14823	11534	51	71	94	0	-38	52	0	760	616	0	1.43675
279601	164574	115	218951	126681	114	79552	44304	109	70	112	0	99	80	0	-1490	0	0	1.43775
87962	61738	84	51487	35985	85	24159	16804	63	-49	126	0	-126	56	0	-32018	0	0	1.43874
64997	48927	90	39074	30464	79	14595	11273	48	-33	118	0	73	72	0	-8695	0	0	1.43874
51584	29677	85	140887	87394	93	14708	9655	57	91	72	0	-26	60	0	-1461	0	0	1.43974
96889	70581	93	61895	43857	87	22785	16044	65	-180	29	0	63	152	0	-156	248	0	1.44173
154155	95337	102	119309	75602	98	50870	32618	97	-81	108	0	-58	77	0	-5640	0	0	1.44173
60214	47537	78	32344	25595	78	14762	11447	49	-31	105	0	-31	23	0	-94	459	0	1.44671
140493	96891	90	92131	62974	90	30455	20912	86	-39	108	0	85	121	0	-3746	0	0	1.44671
94991	67602	98	50651	35505	85	21846	14888	65	-59	73	0	53	97	0	-265	361	0	1.4477
36347	28064	78	19390	15629	56	9813	7447	44	-15	103	0	-8	103	0	-564	174	0	1.44969
158033	105894	97	95288	66606	95	36426	24018	91	-78	44	0	-104	23	0	-380	696	0	1.44969
215091	123050	120	136865	77465	105	40664	23902	99	-48	127	0	58	85	0	-961	67	0	1.45069
242829	152694	107	189886	125518	105	61639	38662	101	-75	82	0	-45	76	0	279	522	0	1.45467
189055	124014	102	96813	61939	99	30754	19205	84	-172	70	0	49	79	0	-355	233	0	1.46065
168261	100817	102	101854	60886	101	32632	19567	95	100	144	0	-63	49	0	293088	193864	75	1.46065
272333	155696	114	144949	84328	108	67290	38786	106	-98	117	0	32	63	0	-1887	133	0	1.46164
160628	104381	103	106527	68388	95	41557	26866	94	7	57	0	-66	51	0	-1089	161	0	1.46264
299057	160631	121	198494	109528	122	57384	30116	118	-43	152	0	73	78	0	-1060	174	0	1.46363
137211	90150	91	80477	50042	94	26239	16733	72	61	125	0	-2	67	0	-2657	0	0	1.46463
276799	151433	128	158275	89159	113	62199	34617	109	112	168	0	-114	11	0	-3601	0	0	1.46463
220315	122135	110	118155	69274	106	45181	23466	103	86	105	0	-10	77	0	-182	199	0	1.46762
159708	104571	111	109644	73274	95	43514	28014	93	24	127	0	-182	15	0	-52	391	0	1.4706
215754	127923	118	93617	56058	102	43339	25563	99	254	125	0	-15	45	0	-1230	0	0	1.4716
156004	101339	96	89144	57110	97	31152	20677	79	23	116	0	-78	88	0	-1110	178	0	1.47259
99159	69022	91	79084	55920	87	22217	15073	62	135	150	0	-96	61	0	-748	160	0	1.47459
136378	90896	91	75992	49355	91	32807	20717	85	-12	72	0	22	45	0	-19813	0	0	1.47857
146209	89569	98	97257	61416	96	36597	22637	92	-143	107	0	5	48	0	-130	477	0	1.48355
57256	49031	61	36916	28987	77	13663	10553	49	38	90	0	-64	21	0	244	497	0	1.48454
395082	198719	143	310026	155317	144	105919	53615	138	283	153	0	14	72	0	-2479	0	0	1.48554
174897	109289	97	91715	58705	96	42672	25871	95	-153	81	0	-60	39	0	-398	181	0	1.49151
204190	124153	107	110190	67150	101	49211	29701	98	-25	165	0	96	128	0	-5370	0	0	1.49151
146341	99188	93	106259	71286	95	35180	24039	91	58	140	0	-95	37	0	-2468	1119	10	1.49151
287674	166478	116	131083	76130	112	69305	39680	110	-115	115	0	106	78	0	-780	561	0	1.49251
146704	100480	97	87107	58582	93	31961	21835	82	153	147	0	-52	35	0	-11451	0	0	1.4935
145692	94619	97	89949	59629	94	32009	19834	87	-82	50	0	-82	32	0	-16730	0	0	1.4935
165300	102316	107	140099	88476	100	42063	26145	95	52	122	0	103	105	0	-227	229	0	1.49948
105781	70264	102	69052	47524	87	23970	15901	68	25	89	0	38	113	0	-583	281	0	1.50047
130194	85912	97	85663	55425	92	26791	16969	74	33	77	0	103	91	0	-1087	0	0	1.50246
74884	53916	83	49605	35416	83	23570	16511	68	27	133	0	-51	56	0	340	529	0	1.50446
116235	79736	92	63656	43137	90	25537	16472	69	-20	84	0	74	62	0	-29	368	0	1.50645
201936	126343	116	94469	60156	99	45593	27863	98	-57	65	0	1	53	0	-545	258	0	1.50844
58343	45252	87	38139	30192	76	20504	15827	59	-59	75	0	-35	80	0	-991	113	0	1.50943
154011	98233	98	96467	61095	97	30172	18726	78	-75	50	0	2	62	0	76	638	0	1.51143
180659	108105	109	101727	61102	99	37646	23103	94	-12	78	0	52	71	0	-2563	0	0	1.51242
280470	151425	122	156984	89783	114	68407	37721	112	213	135	0	20	52	0	162	516	0	1.51541
45043	29333	86	94653	61112	85	7546	4696	49	145	128	0	-16	82	0	-1215	66	0	1.5164
94987	71304	83	60047	43695	98	23463	17257	64	13177	8438	59	5475	3781	42	-1587	0	0	1.5164
47760	36814	82	30702	25062	74	11620	9508	46	130	119	0	-34	43	0	-2374	0	0	1.5164
273401	126535	130	161211	79304	119	64544	33139	116	36	84	0	3	61	0	-1377	272	0	1.5174
111674	79343	91	62351	43218	90	23147	16059	64	76	178	0	17	76	0	-6009	0	0	1.5174
65663	51019	78	47203	36331	79	20226	15561	57	-184	31	0	-46	43	0	-9114	0	0	1.51839
90203	62294	90	56062	38232	87	26299	17974	73	-139	55	0	-49	73	0	-467	307	0	1.52039
191727	114276	101	103814	61146	101	52173	31888	97	160	114	0	35	79	0	-2495	0	0	1.52039
238234	123286	116	174285	96871	113	71335	37894	109	-141	63	0	29	67	0	-725	74	0	1.52337
135774	92615	95	87133	58120	94	35834	24771	89	-159	46	0	-70	50	0	-1788	0	0	1.52437
121410	81742	91	76597	52008	91	29460	19374	75	32	117	0	-111	56	0	-5993	0	0	1.52437
88875	68783	84	54753	43219	81	24777	19791	63	-21	114	0	59	87	0	-1946	213	0	1.52536
303538	156712	122	188649	101112	119	62514	33029	113	-56	100	0	18	81	0	-917	432	0	1.52636
60967	46842	91	28436	22227	77	8369	6363	41	-159	103	0	61	66	0	258	560	0	1.52835
201013	121445	115	99455	59625	100	43757	26670	97	37	98	0	-52	65	0	-925	17	0	1.52935
135445	85531	94	63553	39528	93	35237	22626	91	-7	76	0	-28	68	0	733	657	0	1.53134
136674	101157	89	77293	58580	89	34328	25736	85	87	118	0	-23	47	0	-182	297	0	1.53532
220766	131093	107	128885	78124	102	39740	24761	98	-36	88	0	15	55	0	-64	576	0	1.5413
166818	111149	104	76481	50991	94	38393	25073	91	-151	39	0	-45	37	0	-280	339	0	1.54329
220764	131966	117	102527	61305	103	43473	25953	101	62	162	0	-44	41	0	-3350	0	0	1.54329
99293	66759	102	76727	53383	88	19157	12978	57	-24	192	0	9	100	0	-1067	0	0	1.54528
340294	203288	125	327319	181575	128	124746	68499	123	105	116	0	-32	74	0	-549	361	0	1.54627
242993	129296	114	131081	72604	107	63216	34814	105	-158	112	0	39	83	0	-30346	0	0	1.54627
131484	95769	91	84613	61981	88	36580	26938	86	-232	95	0	-30	41	0	-6334	0	0	1.54727
98067	65470	96	60534	40666	88	27153	17911	70	47	130	0	-9	57	0	-1383	383	0	1.54826
74131	58340	80	53040	41819	80	18738	14197	56	152	128	0	-80	25	0	334	332	0	1.55026
154097	100006	99	71212	46896	94	32828	20985	92	-75	117	0	-115	70	0	-838	145	0	1.55026
149676	96966	103	95879	64716	95	36224	23969	91	-40	147	0	35	46	0	-367	389	0	1.55225
68598	55464	75	35520	28121	77	17177	13672	54	51	120	0	2	61	0	190	447	0	1.55523
135444	90140	93	86896	57968	92	28907	19538	87	-56	36	0	85	72	0	-523	623	0	1.55623
186577	122637	100	105951	68500	97	48282	31342	94	57	165	0	55	87	0	-1441	146	0	1.55623
132667	85605	93	92714	60592	94	38452	24220	91	40	152	0	-74	28	0	-11346	0	0	1.55623
148237	99783	99	69965	45896	93	38616	25763	89	-66	84	0	-112	19	0	-15976	0	0	1.55623
126057	87796	89	67777	46973	89	23515	16211	67	-89	76	0	83	57	0	-17425	0	0	1.55723
166843	105717	101	109813	71200	96	36141	23797	93	128	148	0	-10	95	0	200	331	0	1.5622
78552	62342	80	43919	34877	80	24817	19484	64	-132	90	0	71	63	0	461	491	0	1.5642
283598	170472	117	132989	81228	110	61883	38696	107	90	187	0	8	34	0	-578	374	0	1.5642
211574	130979	104	111826	67309	101	42777	26201	97	-3	84	0	-14	59	0	-4963	0	0	1.56519
203441	125748	106	153319	95428	103	56133	35747	98	198	117	0	-77	101	0	412	443	0	1.57017
87997	66540	86	52225	37669	82	24091	18056	65	33	119	0	51	87	0	594	679	0	1.57714
216809	125984	107	99801	57783	103	43704	24956	100	106	166	0	-61	53	0	89	679	0	1.57913
184135	118761	105	92111	60244	97	35559	21827	93	-171	53	0	115	105	0	-895	497	0	1.58013
122852	77717	95	70209	44257	92	26991	16256	75	232	155	0	42	81	0	-24	552	0	1.58212
255865	145035	113	168988	100975	109	57171	32700	105	-18	132	0	10	85	0	-1560	95	0	1.58311
301859	160732	134	204374	114945	122	94461	56128	117	93	150	0	-108	33	0	-2252	276	0	1.58411
64294	50288	91	47401	37645	77	12821	10466	48	126	105	0	14	64	0	-397	627	0	1.5851
148867	92291	111	74622	45570	111	29459	18045	92	284	276	0	211	217	0	-2379	0	0	1.5851
114765	77556	92	72368	48701	89	25879	17833	67	56	127	0	69	80	0	-174	365	0	1.58809
41132	33568	71	23685	19119	61	8862	7157	42	63	102	0	69	74	0	-242	61	0	1.59108
66120	51661	79	26488	21258	68	15908	12954	50	84	78	0	-75	62	0	81667	66813	60	1.59108
60537	48505	78	36468	29274	76	13331	10879	47	-25	71	0	80	71	0	-218	215	0	1.59606
125089	84995	93	70410	48408	90	28910	19886	72	123	96	0	12	123	0	-344	224	0	1.59904
99156	68894	89	57959	40523	86	23770	16284	66	216	188	0	61	78	0	-318	307	0	1.60104
145974	96025	102	86601	56181	93	32269	21264	88	173	128	0	62	92	0	563	588	0	1.60203
182865	116220	101	107615	68717	99	41594	26273	96	70	125	0	-65	44	0	-50	572	0	1.60502
298282	162319	124	232849	135877	123	85314	51078	118	134	130	0	-160	71	0	199	522	0	1.60601
96327	73104	85	70318	52724	83	25759	18380	65	-60	82	0	-36	32	0	-13966	0	0	1.60701
54861	45052	73	23207	18660	61	18103	14627	53	-116	96	0	-106	33	0	67	295	0	1.609
140819	86255	107	86849	54499	95	35180	21456	87	118	123	0	90	111	0	-1007	156	0	1.61
296779	159593	132	161527	86664	132	63746	33949	118	712	559	0	628	401	0	-1148	283	0	1.61
226933	117937	113	170635	92390	109	53829	26811	105	163	168	0	-102	26	0	-11621	0	0	1.61
103667	77299	88	52286	38882	86	25016	17908	70	62	49	0	-8	81	0	-3729	0	0	1.61099
188651	118127	109	101487	63102	100	48651	31669	96	-83	61	0	42	100	0	-6044	0	0	1.61099
142851	95834	93	79032	51992	91	28546	18159	80	-46	88	0	-25	69	0	-6638	0	0	1.61099
131745	85111	95	89046	58398	93	31447	20187	83	31	128	0	85	139	0	-5246	0	0	1.61199
188989	116647	105	95055	58776	102	39221	24415	98	80	114	0	28	69	0	-93	303	0	1.61398
124841	95402	92	49948	39193	84	35867	27851	83	-81	168	0	48	74	0	-192	416	0	1.61597
105355	76007	93	67461	47040	90	20158	13837	58	46	100	0	36	66	0	-476	450	0	1.61796
131893	95484	102	60710	45561	88	35978	25571	88	-13	100	0	-72	77	0	-285	244	0	1.62095
295591	160290	120	236218	128699	116	80172	45136	112	19	114	0	-30	102	0	-8628	0	0	1.62095
50370	40987	69	32928	27026	71	13075	10215	46	-12	94	0	-135	18	0	-12775	0	0	1.62095
147082	100669	109	94711	65891	94	43549	30302	91	-73	88	0	43	67	0	-142	366	0	1.62294
199518	117307	105	132514	79262	105	42292	25493	99	113	137	0	-114	41	0	466	589	0	1.62493
138036	91287	95	86732	58197	92	25717	16970	72	80	151	0	53	53	0	-2299	0	0	1.62593
167375	104226	101	81686	51796	95	35877	22637	92	218	164	0	-49	41	0	-420	344	0	1.62692
334921	177928	125	403045	228810	126	142388	81294	121	-340	69	0	-80	55	0	-8185	0	0	1.62792
81982	61526	94	62138	43038	94	22216	14940	94	480	321	0	165	118	0	316681	737392	40	1.62792
57286	47116	66	29225	24698	56	12738	9743	47	-128	60	0	-68	33	0	-25830	0	0	1.62792
119242	77278	96	69089	44662	91	23125	14867	67	-75	59	0	-95	27	0	-427	274	0	1.63091
196372	125470	103	109792	69084	97	45825	29265	94	-182	68	0	65	82	0	-1000	297	0	1.6319
79544	61848	86	39951	31127	79	17761	13488	53	159	132	0	-84	35	0	317	366	0	1.63489
124221	78514	93	72387	45695	93	30877	19206	89	102	105	0	-70	68	0	-357	333	0	1.63588
213292	131104	112	111178	68342	100	46084	29056	98	-3	80	0	-134	45	0	168	432	0	1.64484
82106	63297	90	38082	29073	81	16275	12685	51	-192	70	0	-22	39	0	-1574	4	0	1.64584
171844	104163	113	123794	81347	98	31557	18416	88	150	182	0	42	87	0	-1425	440	0	1.64584
159870	102419	104	105634	67994	96	44028	27393	93	11	79	0	-60	36	0	135	533	0	1.64982
139717	92112	92	85675	56800	92	29852	20044	79	35	158	0	-14	70	0	82	504	0	1.65181
57195	46675	72	31741	25885	75	17194	13802	50	61	84	0	-1	45	0	-4608	0	0	1.65181
142307	95520	94	76670	51610	92	30840	19948	83	-72	159	0	-95	49	0	-5958	0	0	1.65281
146008	93134	97	74578	48042	94	30121	19880	77	71	107	0	30	85	0	-6946	0	0	1.65281
468888	221014	163	400147	198748	152	130944	63654	149	-140	56	0	92	101	0	-5797	0	0	1.65381
89620	61531	89	57335	40338	88	22269	15587	63	20	166	0	79	122	0	-5942	0	0	1.65381
494661	237760	167	290332	151000	165	167169	80313	163	-76	80	0	-143	42	0	6782	3595	75	1.6548
56835	45195	78	30441	25127	66	15215	12135	49	-286	29	0	-41	35	0	-30608	0	0	1.6548
83482	64312	82	29255	23041	79	42449	33096	81	22	104	0	83	88	0	-1286	0	0	1.6558
121684	84693	102	71767	50045	88	31612	22025	85	78	123	0	-129	33	0	380	693	0	1.66376
197825	126833	99	124451	79223	100	49470	31030	97	-200	97	0	29	66	0	-7244	0	0	1.66376
88109	68058	85	55464	43956	81	23165	17672	62	-60	136	0	-24	69	0	-3527	0	0	1.66476
215900	124961	110	72432	42645	101	43485	25262	101	-166	63	0	107	80	0	-1444	155	0	1.66476
538707	283326	188	481190	241674	188	186280	97983	173	1723	952	0	965	547	0	65355	172207	34	1.66575
129584	85653	93	77199	50595	92	26119	17007	67	17	59	0	28	149	0	-27965	0	0	1.66575
130288	86860	100	64513	43030	91	23874	16236	66	-119	98	0	-10	57	0	-9773	0	0	1.66575
194043	120269	109	132247	83423	102	34196	20795	97	-126	42	0	-33	66	0	-640	375	0	1.66775
167892	107427	99	95775	61976	98	36726	23722	94	81	178	0	-50	48	0	-4377	0	0	1.66775
438772	199636	158	267879	128528	154	87878	41842	149	-19	108	0	-142	45	0	323	497	0	1.67073
80020	59817	91	47159	35820	81	18199	14066	55	-182	37	0	-88	48	0	209	906	0	1.67272
150979	100071	95	102771	69159	94	32724	21270	86	-249	20	0	46	90	0	-1445	96	0	1.67272
54640	42703	80	37313	29935	76	11802	9156	47	79	126	0	-49	56	0	-4612	0	0	1.67372
142968	95359	97	59915	38471	90	30079	20404	88	-209	64	0	-26	55	0	-4316	0	0	1.67372
208625	118257	115	199288	117189	110	59406	36204	104	-177	75	0	-47	53	0	-1937	49	0	1.67471
64640	50782	92	36259	28750	77	16066	12347	49	-116	30	0	48	56	0	-4524	0	0	1.67471
98580	77305	87	61556	47896	83	17234	12769	56	-19	157	0	-1	50	0	-726	154	0	1.67671
140305	92864	95	94650	63594	94	24918	16799	70	194	166	0	-193	15	0	-885	25	0	1.6777
168564	108807	104	98002	65091	96	30235	19667	84	-87	65	0	76	103	0	-1066	129	0	1.6787
67121	52933	81	37348	29545	78	14934	11664	49	222	170	0	-47	37	0	-2087	11	0	1.67969
45779	36241	75	30865	24533	74	13970	11114	50	98	84	0	-48	36	0	444	744	0	1.68069
152771	102292	93	89544	59772	93	41542	26545	91	12	104	0	-11	59	0	-537	128	0	1.68467
124976	94515	87	72630	56033	88	33565	24347	84	-116	67	0	38	35	0	242	376	0	1.68666
251962	147495	113	132428	77439	105	66289	39110	102	-292	21	0	-75	73	0	178	370	0	1.68865
108117	75601	86	66473	45451	88	27340	18626	74	-309	35	0	21	55	0	-10730	0	0	1.68865
88977	66094	87	51340	37620	85	20613	15490	58	64	111	0	43	64	0	27	269	0	1.69264
136638	89379	95	97109	64906	93	24986	16375	69	-42	95	0	-3	62	0	-4493	0	0	1.69264
299488	158867	117	231562	136762	117	85894	48016	113	20	159	0	-34	76	0	-220	594	0	1.69463
103408	79599	84	58508	45121	84	22944	17763	67	17	88	0	40	111	0	-2616	0	0	1.69463
209735	125687	113	116635	69828	104	48859	29224	100	170	152	0	-39	59	0	147	814	0	1.69662
141938	94441	102	72347	48120	91	33792	22305	89	146	124	0	-69	55	0	-7287	0	0	1.69662
261209	147924	110	137913	78020	107	59739	34179	103	14	51	0	-164	43	0	87	477	0	1.7016
91829	68464	93	53094	39538	83	20027	15316	59	-172	30	0	-132	0	0	106	337	0	1.70359
147323	99645	99	92957	62999	93	41243	27533	91	-16	85	0	-75	62	0	404	798	0	1.70857
102754	74210	93	67536	48145	85	21164	14148	60	-19	111	0	27	62	0	-3554	0	0	1.70857
122198	91123	96	43656	32802	86	8376	6260	42	-1	99	0	189	92	0	-279	198	0	1.71056
185545	117071	100	122493	73508	100	35598	22780	93	87	244	0	129	94	0	5408	2199	59	1.71056
180207	116117	115	126626	79172	115	49545	31029	103	756	630	0	573	364	0	1117	581	0	1.71056
255784	156642	113	153077	92092	108	84154	50907	105	-22	135	0	-63	45	0	-58	423	0	1.71255
118267	92759	89	66985	53114	85	53283	40573	83	11	100	0	-152	29	0	-10017	0	0	1.71255
170046	112619	99	85642	56173	95	37266	24434	92	0	134	0	-36	37	0	-5188	0	0	1.71355
129248	93408	90	88413	62820	88	31966	22161	83	54	89	0	18	27	0	-553	173	0	1.71454
86203	62845	84	57193	40792	87	16998	12038	56	-131	68	0	63	91	0	594	698	0	1.71653
421290	246098	147	350081	209752	149	129809	79178	144	43	101	0	-92	63	0	690	609	0	1.71852
123819	83711	92	63486	42734	91	25330	16768	70	-48	45	0	-118	32	0	-24867	0	0	1.71852
59994	47381	85	36078	29245	75	17708	14064	52	-80	83	0	8	65	0	-8846	0	0	1.71852
146163	96496	107	78793	51735	94	30312	20213	82	-58	60	0	65	69	0	226	378	0	1.72052
321429	157285	134	261357	141468	126	83014	48354	120	-43	95	0	4	98	0	-1500	447	0	1.72151
124581	82625	90	70712	45620	91	26460	17840	69	179	208	0	-52	67	0	-5869	0	0	1.72251
103646	76231	99	67545	51810	85	25611	19583	71	-176	6	0	-43	37	0	-363	413	0	1.72549
94337	71176	82	51222	38051	82	21112	15541	58	73	173	0	-7	47	0	-4413	0	0	1.72649
134865	99150	90	87865	64475	89	27893	19928	76	-125	34	0	-39	46	0	-6927	0	0	1.72649
96165	65722	97	65793	46227	87	22007	15497	62	-128	56	0	-58	62	0	-2355	0	0	1.72649
122590	82313	104	76974	52040	90	31797	21763	79	172	113	0	19	98	0	-646	189	0	1.72749
256843	150194	115	167427	100260	110	45367	26355	105	33	137	0	-172	43	0	562	696	0	1.73047
339014	187363	132	165950	91264	128	90045	49460	126	76	141	0	27	74	0	-1183	261	0	1.73147
181642	118151	101	91420	59472	96	41031	26157	92	-84	97	0	11	61	0	-156	469	0	1.73844
165176	107848	98	94813	63984	96	28139	17510	79	-115	45	0	-47	43	0	-307	504	0	1.74441
145803	99225	95	94657	63544	93	42135	28013	89	129	146	0	42	78	0	-825	510	0	1.74541
124829	83252	91	82763	54654	92	32572	20916	89	-36	88	0	-96	33	0	-284	169	0	1.7474
337832	199186	124	229168	136805	120	94672	57469	116	-59	116	0	-8	88	0	-4305	0	0	1.7474
53773	43055	84	30355	24490	75	11679	9553	45	-81	78	0	-35	27	0	-3219	0	0	1.74839
107792	75195	88	59371	41863	89	24716	17239	69	62	163	0	-20	37	0	-1621	209	0	1.74839
257022	149179	118	158341	95597	110	49539	29255	106	-10	217	0	-29	47	0	-440	476	0	1.75138
161682	107375	101	86970	58690	94	35380	23256	91	214	123	0	-1	74	0	29101	10500	110	1.75138
158852	106694	96	95851	64469	96	29347	19046	79	-52	124	0	-12	89	0	-19554	0	0	1.75138
302922	168250	117	126108	68934	114	65818	36260	111	-132	127	0	73	73	0	-900	232	0	1.75337
138239	91022	105	70825	44895	108	27645	17322	94	2183	1642	23	1433	989	0	157	4798	8	1.75337
231391	135817	109	148483	89631	107	59253	37614	103	171	187	0	-37	77	0	410	519	0	1.75536
96505	70752	85	65070	46978	86	17863	12464	58	106	112	0	-60	60	0	-13201	0	0	1.75636
188161	115761	105	115311	70187	102	27583	16910	82	31	135	0	-33	50	0	-105	438	0	1.75935
125143	83212	100	78301	52731	89	30155	19957	83	277	239	0	-9	75	0	-653	208	0	1.76034
65970	51637	81	31497	25616	73	16312	12792	51	145	144	0	-80	39	0	-2746	0	0	1.76034
411771	201853	163	346370	173904	160	106418	58985	155	-160	124	0	138	111	0	-20	477	0	1.76433
201190	126496	103	117102	75376	99	51711	32186	95	131	91	0	5	45	0	-1197	232	0	1.76532
250761	135974	113	131833	73850	106	54882	30256	105	-114	78	0	-72	46	0	-12674	0	0	1.76532
49480	39182	78	26813	21450	70	10942	8579	44	-66	80	0	-14	48	0	-4351	0	0	1.76632
129868	84856	103	71311	47522	93	27956	19073	72	40	70	0	71	57	0	-1251	211	0	1.76632
48966	38175	80	28867	23456	74	9960	8047	43	-100	47	0	33	56	0	-438	25	0	1.7693
81272	57698	88	58996	41872	86	18554	13550	55	73	113	0	121	98	0	-2209	0	0	1.7693
167882	115739	94	127560	85456	94	41056	27176	89	-86	149	0	-9	48	0	-3688	0	0	1.7693
139058	92134	108	83494	57574	92	29868	20257	80	150	190	0	-129	21	0	-1863	0	0	1.7703
173400	113914	106	79933	52897	97	73312	49277	96	144	154	0	30	60	0	-463	642	0	1.77229
65234	51803	77	32419	26157	76	14526	11170	51	39	78	0	77	101	0	130	261	0	1.77428
58449	45702	84	34101	27608	76	14211	11646	48	-1	159	0	9	37	0	-593	472	0	1.77528
191757	116063	100	180247	121084	103	90979	61751	99	22	103	0	-20	48	0	-1509	0	0	1.77528
129480	98892	90	76830	59095	87	28866	21446	72	-84	62	0	-12	103	0	-7806	0	0	1.77627
316919	182598	116	155697	89848	112	79539	45979	112	-122	121	0	86	98	0	-17349	0	0	1.77627
119175	81763	92	64447	43880	89	24997	17355	71	-10	120	0	-16	41	0	-4859	0	0	1.77727
70653	56030	84	28016	22444	70	15730	12686	48	-267	0	0	-16	32	0	-2690	0	0	1.77727
70550	54291	86	40176	30314	78	22259	16922	63	211	234	0	82	100	0	-373	399	0	1.78026
61894	48906	69	35957	28557	77	12495	10002	46	-141	29	0	144	109	0	-1494	0	0	1.78026
62249	49611	77	31777	25648	76	16044	12819	53	243	294	0	-13	71	0	-556	421	0	1.78125
94870	76158	82	53062	42054	81	23065	17970	62	-2	76	0	-47	59	0	-118	345	0	1.78225
50252	42482	71	36470	30123	75	13445	11047	48	102	158	0	92	98	0	-2561	0	0	1.78324
102588	71922	92	65878	46374	87	22095	15267	63	-93	158	0	22	76	0	873	866	0	1.78523
130120	88188	91	72253	48398	92	36104	23880	89	-53	148	0	-42	91	0	-299	382	0	1.78623
190549	127996	97	88417	58279	94	39492	25239	93	106	140	0	4	78	0	-7150	0	0	1.78723
96536	68662	86	51393	36228	84	23062	16745	62	-6	102	0	-24	62	0	-945	256	0	1.78822
82651	59564	84	57944	40297	85	16526	11736	54	-186	72	0	-21	102	0	-209	368	0	1.79021
206561	125140	118	136058	86000	103	33332	19090	87	15	137	0	-36	91	0	-748	128	0	1.79121
95649	65890	88	56834	40574	86	20510	14233	60	137	227	0	26	105	0	-3059	0	0	1.79121
172792	119876	97	129380	91477	97	45194	30625	93	-157	39	0	34	105	0	-298	387	0	1.7932
116438	77212	96	82816	55190	91	24136	16450	65	-236	18	0	46	60	0	164	271	0	1.79519
159500	107786	101	80205	51612	93	28628	18900	79	-209	45	0	32	48	0	-378	296	0	1.79718
149062	105595	95	112107	81761	91	34888	23992	87	-83	94	0	20	49	0	-2463	0	0	1.79718
358850	187425	135	248861	136451	135	72273	37778	131	35	109	0	-48	86	0	-4810	0	0	1.79818
115100	78507	90	65756	45177	89	24078	15505	71	18	67	0	103	93	0	-436	261	0	1.80216
74436	53270	87	44072	31738	83	17351	12482	54	-30	79	0	95	97	0	-591	93	0	1.80415
206127	124578	115	169676	108772	103	57230	35217	100	-35	166	0	-51	71	0	-3970	0	0	1.80415
159468	109256	96	115307	77252	96	35442	24620	89	10	145	0	31	82	0	-2734	0	0	1.80515
82608	62669	86	49441	38409	81	17891	13191	56	-23	129	0	-4	60	0	-946	252	0	1.80614
142299	93500	94	93664	63430	91	26846	16617	72	27	103	0	35	108	0	-4395	0	0	1.80614
245627	147219	109	153372	93107	106	62290	37383	105	25	111	0	-25	72	0	12112	5282	88	1.80614
247843	144354	119	141012	83970	107	44880	26326	104	77	81	0	79	83	0	-8303	0	0	1.80714
123609	81915	93	88975	58610	93	23519	15148	69	-140	78	0	18	55	0	-1556	0	0	1.80813
161826	105920	98	98746	63339	97	36524	23716	94	116	129	0	56	66	0	192	342	0	1.81212
86870	65244	83	60376	43463	84	21927	15686	62	80	89	0	-94	45	0	281	448	0	1.8161
111692	77427	90	85313	61991	89	25333	17202	64	216	141	0	198	108	0	-554	105	0	1.8171
254184	151102	110	101316	61868	104	45355	26492	102	97	118	0	28	105	0	-377	236	0	1.81909
113105	89395	85	75466	60275	84	42600	32915	83	-77	117	0	-146	11	0	-11528	0	0	1.81909
281620	162288	110	160195	99914	108	52754	31024	107	89	116	0	-138	47	0	-14967	0	0	1.82008
232050	146165	107	113461	71368	101	47443	30085	98	8	141	0	31	96	0	-610	208	0	1.82307
37863	30887	59	42574	34195	75	4072	3240	31	-141	50	0	19	66	0	111	384	0	1.82606
331235	197367	127	212845	125690	118	85524	54240	114	-40	85	0	-107	54	0	-479	364	0	1.82606
75513	57741	86	42937	34348	80	12980	10539	47	-126	104	0	-60	38	0	-4632	0	0	1.82705
153742	101153	96	82960	55524	93	38817	25649	90	-153	41	0	-24	39	0	-5741	0	0	1.82705
89673	67033	89	51234	37817	83	21800	15803	59	-53	75	0	75	151	0	-4798	0	0	1.82705
105788	75861	87	73882	53171	87	25274	17791	71	-22	99	0	-81	54	0	-6542	0	0	1.82805
93152	65902	92	59651	42113	85	21445	15060	62	-81	114	0	-22	39	0	-274	242	0	1.83103
123742	85794	99	106611	77165	90	50320	35047	89	37	90	0	44	67	0	278	363	0	1.83601
169120	112064	102	97727	65263	95	37256	24052	93	-71	184	0	-36	44	0	-10585	0	0	1.83601
50938	41796	71	31076	25598	67	13153	10270	48	50	106	0	8	57	0	-10651	0	0	1.83601
65165	54246	75	36209	29393	77	15999	11965	53	-90	69	0	-14	45	0	-179	302	0	1.84398
248962	141628	111	139354	83574	107	46736	26510	101	66	87	0	-8	67	0	-199	413	0	1.84896
384433	171778	221	200441	88836	209	82191	36523	177	309	131	0	-86	79	0	-3806	338	0	1.85194
277811	142524	121	169573	82178	117	70559	33450	114	87	105	0	-49	70	0	-1673	104	0	1.85294
107479	74767	91	64956	43637	88	22376	15414	65	76	119	0	-82	58	0	-1265	366	0	1.85394
57939	45878	78	31132	25219	75	14462	11520	48	-54	114	0	59	69	0	-1720	0	0	1.85493
102656	71176	90	54639	37624	87	27367	17965	74	-95	76	0	60	88	0	-2978	0	0	1.85493
117300	81818	91	61789	42496	89	24775	16460	68	-11	99	0	3	65	0	-238	237	0	1.85991
122808	84134	89	75597	51922	90	27299	17857	79	191	167	0	17	81	0	14832	5590	104	1.85991
76977	59671	83	51372	39596	81	17779	14424	55	-80	29	0	-48	82	0	80	307	0	1.8619
104347	83201	82	73766	59320	82	27002	21091	69	21	165	0	-126	32	0	-3810	0	0	1.8619
198961	118270	105	104719	63571	102	39547	23503	97	-118	91	0	-10	62	0	-256	717	0	1.86389
35265	27637	78	21954	18050	58	8654	7196	41	-69	98	0	-113	39	0	-863	439	0	1.86489
265414	155286	114	204043	130822	112	47421	27985	107	27	96	0	-72	50	0	117	817	0	1.86489
172242	111439	96	91769	58311	95	38861	25060	91	-105	51	0	69	75	0	-939	102	0	1.86588
133257	89604	91	66284	44026	90	25672	16919	69	51	97	0	19	90	0	-8219	0	0	1.86588
144926	102430	106	129043	91678	93	22520	15496	64	52	121	0	-8	50	0	-3895	0	0	1.86688
75209	56682	81	47321	35250	82	18904	14407	57	74	226	0	-36	58	0	693	636	0	1.86887
220097	130798	106	176716	112010	102	66033	42820	101	-63	45	0	-15	109	0	-3242	0	0	1.86887
64154	51643	77	31487	25297	75	16502	12848	51	-95	221	0	-9	47	0	797	929	0	1.87285
135717	91085	94	86842	57591	93	26523	16953	84	91	213	0	-45	86	0	22	921	0	1.87883
118833	81311	91	76588	52751	91	27295	18084	75	-178	88	0	131	75	0	-5593	0	0	1.87982
61705	49781	77	33917	27326	76	21333	17004	56	-46	32	0	-59	51	0	-1620	0	0	1.87982
53254	44040	76	34202	27997	74	14222	10561	51	73	130	0	6	67	0	-463	238	0	1.88181
63750	49108	81	50291	37096	82	15203	10980	52	-52	66	0	33	54	0	-230	259	0	1.88381
95504	70346	88	70590	50432	88	23783	16574	66	186	166	0	51	96	0	-512	209	0	1.8858
200307	123362	108	151482	96700	105	61664	39753	102	195	141	0	-37	37	0	-348	601	0	1.88679
161794	107191	98	92043	60649	94	36852	23312	91	-20	124	0	-68	56	0	5996	3347	57	1.88679
47907	37693	78	18211	14910	51	12996	10811	45	-32	94	0	56	79	0	-1873	0	0	1.88779
101601	72815	86	63222	45214	85	24752	17511	72	36	134	0	-36	46	0	-294	394	0	1.88978
232920	141636	109	150145	91491	107	46440	28943	104	-105	42	0	93	80	0	-3861	0	0	1.88978
253668	157698	108	133278	83789	106	59047	37459	103	-197	34	0	-20	48	0	-10265	0	0	1.89078
101057	74050	95	64884	45992	86	20855	14415	61	-142	56	0	-49	64	0	304	507	0	1.89476
134194	91798	104	95849	69421	88	34413	24295	87	-85	60	0	-31	70	0	-4941	0	0	1.89476
183892	119355	96	106071	71137	95	37853	24597	93	105	87	0	70	104	0	-7847	0	0	1.89476
345414	171668	137	339589	183804	131	113972	63461	126	25	120	0	-67	65	0	-249	299	0	1.89774
69347	56378	81	38883	31054	77	17029	13721	51	-65	58	0	-101	13	0	-247	321	0	1.90173
118430	85150	90	59787	41676	87	26165	19002	70	-61	146	0	-33	65	0	-152	319	0	1.90272
105389	76372	85	66789	46663	86	17828	12035	58	156	140	0	11	55	0	-3681	0	0	1.90372
102170	70508	92	65936	44681	88	22334	14966	64	-72	54	0	-24	30	0	-235	433	0	1.90671
100139	73889	86	54912	38820	85	24843	17516	70	-64	58	0	8	66	0	-1332	92	0	1.9077
95694	69195	89	60816	42833	84	27130	19202	74	113	93	0	-20	44	0	56	425	0	1.90969
137565	93519	91	63432	42228	90	27973	18295	82	140	198	0	-59	52	0	30	479	0	1.91168
95332	67532	86	65706	46749	86	25201	17425	70	70	168	0	26	86	0	-1389	27	0	1.91268
97162	74329	88	52039	40727	83	17365	13604	52	66	71	0	-94	45	0	-309	229	0	1.91666
141611	93149	108	81290	55550	92	33060	22465	89	35	216	0	27	81	0	-157	327	0	1.92164
299800	174947	118	260210	154916	119	101324	63006	114	-65	96	0	-1	84	0	-710	316	0	1.92363
105722	72633	89	59043	40334	86	26721	17784	70	-86	99	0	-24	58	0	-6363	0	0	1.92363
239169	149320	109	122773	75161	104	48697	30195	101	62	143	0	-9	43	0	228831	155531	120	1.92363
284392	151906	113	272109	151516	111	85755	52520	105	-93	109	0	-86	69	0	34400	12629	125	1.92363
463745	233686	170	549120	305358	162	203299	110035	159	150	178	0	-26	138	0	-187	535	0	1.92662
145221	95205	106	91128	61382	93	45046	30286	89	131	144	0	24	90	0	249	781	0	1.92861
157326	103610	96	93203	62185	96	36451	23746	92	63	185	0	164	89	0	127	358	0	1.9306
267238	173628	120	189608	125498	108	76864	48674	106	93	180	0	151	88	0	-2701	0	0	1.9316
57842	45625	80	34655	27777	76	14497	11605	48	-85	49	0	87	68	0	-557	467	0	1.93259
129518	88885	93	74060	50595	90	25190	16452	66	22	96	0	-81	30	0	-50	435	0	1.93558
175792	124568	94	155736	110761	96	47956	33898	92	45	121	0	4	68	0	-542	170	0	1.93658
68522	56056	84	38109	30751	77	15001	12331	48	-142	114	0	-138	43	0	-3936	0	0	1.93658
77075	57070	83	54243	40960	81	19172	13765	54	80	123	0	38	76	0	-1880	0	0	1.93757
211254	139082	98	127277	84311	98	59063	38984	94	-118	146	0	28	88	0	-248	354	0	1.93857
116372	81683	88	70696	47715	88	30952	20893	80	-65	71	0	-57	60	0	-8545	0	0	1.93857
322422	156670	122	230338	115361	124	111847	59002	121	-42	116	0	141	100	0	320	539	0	1.94255
151011	97869	108	92083	61851	94	32122	20793	91	-5	161	0	-100	89	0	-3923	0	0	1.94355
307334	180598	112	164930	101535	109	65692	38317	106	-126	58	0	22	61	0	-892	46	0	1.94852
107382	83633	84	85316	67602	84	18054	14164	55	14	91	0	-42	42	0	-2313	0	0	1.94952
73327	56772	80	51330	39092	82	17398	12992	53	-198	25	0	-43	74	0	-1549	410	0	1.95052
175361	117001	98	98949	67248	96	38626	25427	91	32	134	0	29	50	0	-2179	0	0	1.95052
119322	80817	92	82760	57136	90	29671	20626	83	-5	109	0	-61	51	0	-694	0	0	1.9535
159857	103251	100	120445	80926	98	33150	21272	93	66	154	0	9	73	0	-261	500	0	1.9545
84683	60995	86	51394	35501	85	23585	16206	64	-125	86	0	-1	71	0	946	849	0	1.95748
34630	23431	72	89720	65266	82	7059	4886	41	124	138	0	18	57	0	1120	805	0	1.95848
119779	92912	83	65779	52003	84	29675	23273	81	-68	92	0	-61	28	0	-162	334	0	1.96246
98921	68937	93	58138	40465	87	20222	13629	63	72	130	0	-30	63	0	275353	209524	101	1.96246
78525	58111	91	48678	35716	83	19375	13930	56	23	79	0	10	55	0	-1948	205	0	1.96246
279230	189044	107	160153	112847	104	87486	60915	102	-75	73	0	102	74	0	-5242	0	0	1.96246
361942	188780	152	191657	99602	152	81842	41683	152	2760	1537	30	1818	1012	4	-3727	11483	10	1.96246
301160	170177	117	210886	123840	112	83257	52529	110	-341	0	0	45	102	0	-33030	0	0	1.96346
117024	88594	94	61944	45539	88	26110	18889	74	259	186	0	28	84	0	290	609	0	1.96645
229000	142347	113	142925	88624	104	44394	26454	100	30	153	0	52	116	0	-1008	53	0	1.97043
59328	46802	78	32232	26151	75	19206	15395	53	-14	89	0	-34	75	0	-2987	0	0	1.97142
258352	148540	110	166661	95492	109	52115	29452	105	-52	136	0	-77	66	0	-231	301	0	1.97342
107208	75024	91	55549	38462	86	24739	17039	68	-251	69	0	-57	43	0	-9679	0	0	1.97441
75997	61566	78	50997	40474	79	14143	11321	47	-8	85	0	-57	41	0	-8092	0	0	1.97441
94383	66980	85	63357	45703	85	21583	15194	63	19	157	0	-58	90	0	-3778	0	0	1.97441
103269	69775	91	56883	37999	87	23953	16262	71	10	122	0	-164	28	0	-8754	0	0	1.97541
125084	87220	91	66908	45913	90	26710	18297	77	-3	87	0	-60	11	0	284	429	0	1.9764
52986	43374	88	27169	22085	69	10956	8609	44	147	94	0	-46	68	0	-412	379	0	1.9774
214985	129177	106	155164	99285	105	57270	36193	101	90	139	0	76	123	0	-2978	0	0	1.97839
72205	56035	82	44424	34609	80	24820	18560	62	-103	36	0	166	88	0	-1352	25	0	1.97939
206761	132358	104	118333	75161	103	28417	17203	76	-116	80	0	-18	55	0	-909	264	0	1.98039
38491	31550	68	24799	20341	61	10022	8175	40	-145	61	0	-63	37	0	-33	134	0	1.98337
87783	65112	90	59804	41878	87	19116	13529	59	115	119	0	65	84	0	266	435	0	1.98437
56277	46820	74	33556	27443	74	11735	9663	45	57	82	0	-98	28	0	-2722	0	0	1.98536
71787	51658	91	48439	35512	83	14670	10422	52	-62	161	0	-76	39	0	34	325	0	1.98935
110776	86056	85	60860	48167	84	28885	21776	80	109	206	0	-135	28	0	-418	207	0	1.99134
125228	86192	102	76585	53444	91	25829	17633	72	-122	53	0	178	137	0	170	853	0	1.99333
78918	58853	82	49105	35843	81	20268	14580	60	-8	88	0	-131	40	0	-685	161	0	1.99432
115949	90853	91	66466	53156	83	28659	21866	77	-159	72	0	-22	50	0	-26	438	0	1.99532
124991	86736	93	55707	37842	88	30397	20798	75	-46	88	0	-22	53	0	-6062	0	0	1.99532
215527	135620	105	111282	71525	100	50188	30616	97	55	150	0	42	89	0	-14	712	0	1.99731
176690	115673	94	109067	72324	94	32776	20283	90	3	98	0	-45	61	0	-9069	0	0	1.99731
120979	80405	92	82841	56379	91	31437	21501	87	97	146	0	-58	47	0	396	671	0	1.9993
66568	55335	81	40728	32885	76	15366	11614	50	-25	54	0	128	67	0	-4921	0	0	1.9993
285645	178376	106	152506	96101	105	63352	39355	103	-135	60	0	-65	41	0	-7831	0	0	1.9993
200100	124109	99	139269	85093	101	55366	34365	99	71	88	0	-141	31	0	-22141	0	0	1.9993
173401	114071	94	95276	62648	93	36519	23283	91	-171	93	0	-219	30	0	-25707	0	0	1.9993
179441	117247	100	103693	67151	97	42391	28448	93	127	164	0	95	68	0	-9649	0	0	2.0003
90599	69167	95	48737	38945	80	17645	13471	54	-147	55	0	-174	4	0	-4946	0	0	2.0003
170840	111277	97	113241	73870	96	44713	29572	93	27	174	0	49	118	0	-887	75	0	2.00229
171391	120314	90	114868	78199	94	46836	31161	89	97	94	0	-60	64	0	-3164	0	0	2.00329
126993	96061	101	60183	44082	87	30314	22608	84	153	175	0	125	61	0	388	498	0	2.00627
313024	194066	120	182814	112122	115	96764	61135	112	-110	74	0	93	46	0	-6295	0	0	2.00627
165825	107798	93	91050	59741	94	50787	33233	92	32	181	0	91	65	0	-13004	0	0	2.00727
135562	91750	90	81294	56790	90	26127	18026	66	-113	166	0	25	45	0	-18671	0	0	2.00727
41903	35016	60	30144	25056	71	15111	12236	48	17	132	0	-100	31	0	-8902	0	0	2.00727
130787	86659	99	75985	51552	92	26750	17837	73	-227	2	0	0	69	0	-5462	0	0	2.00826
86661	62340	94	50487	36601	83	18510	12662	59	1	106	0	162	135	0	-396	474	0	2.00926
121755	94036	85	121965	96793	87	27729	21603	72	-104	69	0	65	77	0	16	231	0	2.01125
395065	218898	131	301426	149862	127	160111	88033	123	93	140	0	-35	133	0	-3077	0	0	2.01225
111426	75417	103	65417	46161	88	25472	18194	72	-9	129	0	53	92	0	-457	275	0	2.01424
264591	165634	104	132526	82759	104	48242	28955	100	-61	38	0	-58	44	0	-363	399	0	2.01424
155401	107691	89	97728	67808	91	40494	27203	89	-106	68	0	-121	41	0	-34790	0	0	2.01523
306217	187492	111	155618	95794	107	102690	64740	106	9	166	0	-89	46	0	-15811	0	0	2.01523
143350	102214	96	91772	65728	93	47277	33151	90	135	157	0	-120	49	0	-19043	0	0	2.01523
186028	122837	109	83584	55153	97	32397	21507	86	129	158	0	17	64	0	-2273	42	0	2.01723
294583	164533	118	185169	107918	118	70952	43673	112	-191	82	0	176	139	0	-2051	277	0	2.01723
99167	73871	92	72244	54435	86	21661	15579	60	-35	74	0	-12	66	0	-11213	0	0	2.01822
199758	123042	104	105466	64778	99	46099	28474	94	-72	127	0	75	104	0	-1812	10	0	2.01922
302496	176596	112	171778	102757	109	82347	49176	109	23	119	0	28	133	0	63	630	0	2.02419
102339	72274	99	72907	51950	88	21520	15182	58	13	156	0	-111	32	0	-861	553	0	2.02519
90798	71214	86	53808	43346	81	21670	17703	57	-33	97	0	-19	44	0	-817	36	0	2.02718
172863	112547	101	88136	58134	95	29541	19553	86	44	162	0	93	134	0	-795	562	0	2.02917
69968	53818	81	40000	30269	78	18544	14334	52	231	176	0	115	115	0	434	388	0	2.03216
245752	139222	115	136639	77690	106	49795	26967	104	158	159	0	-31	45	0	-1758	0	0	2.03216
114235	79188	95	64319	45456	88	32935	22616	86	-30	56	0	-3	83	0	-337	162	0	2.03415
60954	48113	80	29037	24201	69	15012	11911	47	15	108	0	-53	61	0	-6252	0	0	2.03415
105316	82134	86	63297	49914	83	26945	20869	65	-11	75	0	111	77	0	-4865	0	0	2.03515
151472	105660	93	93584	65698	92	28646	18368	70	212	120	0	-52	44	0	-1637	0	0	2.03515
108931	72746	92	61598	41371	89	26146	16886	75	-205	48	0	-43	46	0	-4045	0	0	2.03614
286436	177393	105	156779	97608	105	60610	37408	101	50	85	0	15	56	0	194	384	0	2.03913
158666	108975	94	87415	58762	93	28800	19190	78	-149	29	0	25	104	0	-14709	0	0	2.03913
194700	123456	100	102055	66428	100	30862	20056	81	37	118	0	-84	37	0	-8663	0	0	2.04013
106634	74648	92	59884	42142	86	20237	14000	60	-127	29	0	-66	45	0	-7457	0	0	2.04013
55109	44419	84	29959	24713	71	16926	13641	51	-38	63	0	-141	56	0	-5343	0	0	2.04013
293554	159295	116	255692	153822	117	115405	68765	115	-11	89	0	6	56	0	-7295	0	0	2.04112
83263	64486	84	45720	33998	84	21331	15991	62	0	63	0	-59	81	0	-3287	267	0	2.04112
101736	72920	92	63445	44920	87	24317	17244	64	-167	62	0	-10	42	0	-488	153	0	2.04311
99189	73209	94	62168	45281	85	21318	14993	64	145	132	0	89	121	0	-44	468	0	2.0451
243892	154178	109	109400	70661	104	54164	35243	101	-12	64	0	17	49	0	-2339	0	0	2.0461
98323	70458	86	70213	50817	86	19360	14060	60	-113	58	0	-47	69	0	-8810	0	0	2.0461
52721	42492	75	33386	27293	75	9904	8026	41	-98	79	0	-50	37	0	85	300	0	2.05108
96471	72878	83	57384	43033	85	23942	17736	62	29	120	0	-31	57	0	-1402	123	0	2.05108
115069	88133	86	68713	54051	84	30537	23925	81	130	128	0	13	64	0	-812	24	0	2.05307
79500	62178	87	40558	33133	78	21343	17123	58	-28	82	0	-9	45	0	447	763	0	2.05406
104304	73832	86	59927	42293	85	25209	17797	66	187	132	0	127	92	0	-329	397	0	2.05606
95772	79049	79	31472	25489	75	20718	16530	61	-43	60	0	37	69	0	-4269	0	0	2.05606
280333	165288	123	191028	109523	117	91689	52703	114	-26	142	0	40	69	0	-367	469	0	2.05904
116062	82413	88	74479	52498	88	23738	15779	62	55	86	0	-69	71	0	-11930	0	0	2.05904
362022	216344	126	311543	193288	127	124926	76064	124	106	165	0	-86	53	0	-14700	0	0	2.05904
136561	93372	96	82005	55923	91	25118	16632	72	56	93	0	-19	55	0	-1439	102	0	2.06203
195252	122204	105	133157	80406	116	45380	27775	99	271	492	0	294	349	0	8744	34022	22	2.06203
169808	127224	92	105824	80936	89	32992	24742	85	42	77	0	-45	72	0	-4968	0	0	2.06303
91101	72589	88	39090	31541	80	20238	15856	59	65	138	0	35	56	0	-1287	0	0	2.06402
142384	93453	94	94444	61781	94	37368	24543	91	-166	53	0	40	66	0	-625	71	0	2.06601
222500	148888	102	95306	64780	99	43636	29011	94	24	92	0	57	73	0	-4620	0	0	2.06601
79970	64198	84	42007	34726	78	17611	13803	53	37	111	0	31	63	0	-12936	0	0	2.06601
166852	115737	95	105764	71961	93	45924	31353	91	-158	36	0	106	61	0	-10237	0	0	2.06701
256472	148442	128	179813	104482	128	72346	41236	128	859	616	0	755	475	0	-12549	0	0	2.06701
60949	48945	82	35888	28187	78	19779	15477	55	36	135	0	12	67	0	-133	451	0	2.069
248513	152261	111	123164	76508	109	59148	35612	107	44	90	0	-27	108	0	-1975	125	0	2.069
233315	147322	106	130675	82692	103	61634	37646	100	74	114	0	-57	38	0	-2153	105	0	2.07
128476	86321	97	71178	49455	90	29947	20445	87	-91	117	0	-113	36	0	-13883	0	0	2.07
149776	106250	91	67433	45757	89	26281	17867	71	16	101	0	45	57	0	-12080	0	0	2.07099
89435	66228	83	56978	41324	85	24870	18298	64	-66	97	0	78	59	0	-1523	0	0	2.07199
83976	65884	80	51370	39001	83	22334	16935	61	190	187	0	-2	49	0	-296	228	0	2.07597
79716	61515	82	57614	42615	81	23340	17687	61	-24	56	0	-3	48	0	-214	262	0	2.07796
29871	23859	60	52703	42740	74	6394	5332	37	-186	16	0	109	113	0	-3354	0	0	2.07796
52719	37870	82	35841	24401	82	6259	4107	41	-88	89	0	46	64	0	303	482	0	2.07896
80635	60449	82	60617	44173	85	17043	12775	54	-155	91	0	-82	52	0	-678	375	0	2.07995
121526	85477	100	73085	51895	90	26482	18234	69	-160	42	0	-19	61	0	-370	561	0	2.08095
167255	102965	109	92797	59130	97	37875	23436	93	-64	88	0	98	74	0	-30	1239	6	2.08194
399191	226757	137	237666	138089	134	85500	53036	132	-43	123	0	123	93	0	-7816	0	0	2.08294
218824	139551	100	112182	71817	99	47072	29790	95	110	125	0	-141	14	0	-4145	0	0	2.08294
344503	197207	129	319646	189720	122	129812	77090	118	34	209	0	17	71	0	-5722	0	0	2.08393
154129	102893	90	82049	53147	93	31689	20218	84	74	115	0	-33	34	0	-12419	0	0	2.08493
68561	54367	80	40800	33112	78	15380	11936	50	69	158	0	-98	14	0	-361	219	0	2.08792
116579	91116	85	81200	63980	85	34125	26791	81	36	157	0	94	88	0	-1914	142	0	2.08792
100149	75865	84	46603	34501	84	24849	18372	65	94	120	0	-93	17	0	-2778	0	0	2.08792
128557	89218	101	49665	33926	89	27394	19077	76	-65	59	0	-3	46	0	156	320	0	2.0929
50765	42100	74	29250	24189	73	12911	10676	47	-110	63	0	-90	14	0	-531	151	0	2.09489
484667	262912	162	270918	147976	156	117543	64992	153	-37	238	0	126	215	0	-411	413	0	2.09787
172289	113110	96	106458	70215	97	41977	26910	94	16	73	0	62	82	0	-31031	0	0	2.09787
122803	95482	86	66818	51979	84	18523	13946	58	-3	85	0	37	80	0	-18858	0	0	2.09887
251021	157854	108	208154	136596	106	63814	40978	102	135	126	0	164	107	0	817	747	0	2.10285
112796	78126	103	67758	48014	88	26011	18377	70	36	74	0	-1	78	0	-64	323	0	2.10484
378230	198990	139	440562	247520	141	184785	104686	138	79	303	0	71	84	0	-2570	56	0	2.10584
97367	75679	89	78380	62251	83	23831	18724	70	45	52	0	100	134	0	357	579	0	2.10982
143143	100131	105	83973	59265	92	32133	22178	87	-31	135	0	69	68	0	-356	334	0	2.11181
84217	70733	78	46261	37936	78	24260	19617	60	-36	45	0	-44	53	0	-315	671	0	2.11181
40570	30883	73	27855	23067	72	10034	8289	43	2	59	0	-19	48	0	609	569	0	2.1148
72839	58701	78	44764	35185	79	19687	15430	56	20	103	0	-8	30	0	597	493	0	2.11779
79617	59918	92	43045	31851	84	18214	13679	54	20	111	0	11	72	0	166	202	0	2.11978
77673	61813	80	51173	38813	80	20524	15089	60	-85	63	0	20	49	0	-4055	0	0	2.11978
100473	78345	86	96120	76258	85	23132	18103	61	66	205	0	-38	54	0	-781	263	0	2.12077
190437	128268	112	149205	104069	96	66516	44192	95	-14	143	0	-47	46	0	-4714	0	0	2.12077
94664	75883	97	48688	38719	82	23299	18344	60	96	152	0	-2	68	0	-238	304	0	2.12874
65955	54063	76	34075	27778	76	12602	10062	46	118	98	0	-16	77	0	-4918	0	0	2.12874
286581	173485	108	206756	127716	107	80676	52311	104	104	112	0	4	59	0	-7276	0	0	2.12874
166648	108027	109	82162	51876	95	32494	20779	90	-124	131	0	26	45	0	-164	274	0	2.13073
102527	83049	84	123412	99245	84	36320	28955	79	-143	17	0	7	71	0	1995	1490	14	2.13073
93318	68657	92	53863	41152	82	20032	15558	59	54	123	0	-68	66	0	-468	184	0	2.13272
140892	94672	92	66384	43809	93	28727	19310	74	-159	63	0	-13	34	0	487	839	0	2.13471
78517	61712	84	46861	37893	79	19394	16090	54	-300	0	0	37	77	0	-264	169	0	2.1387
66486	53692	81	41487	34142	76	22096	18200	61	54	123	0	-30	38	0	-2668	0	0	2.1387
99577	68357	93	73143	51957	88	22430	15813	61	-36	68	0	-32	85	0	-40	400	0	2.14367
57314	48273	71	23402	19267	61	12632	10135	48	-75	35	0	-32	42	0	-520	170	0	2.14467
154851	102891	100	81391	54767	93	33311	22397	89	15	119	0	9	60	0	-1161	75	0	2.14567
73224	57846	89	41240	33937	78	15936	12580	49	46	151	0	50	59	0	-557	148	0	2.14766
56043	45118	78	18412	15354	52	20512	17023	53	-225	69	0	91	98	0	-236	293	0	2.15363
182833	112431	106	107980	66552	98	32561	20503	86	182	158	0	-100	34	0	-956	100	0	2.15363
213277	138272	98	98052	61754	96	48276	30026	94	-131	85	0	142	88	0	-9825	0	0	2.15463
160190	101296	101	100678	65775	99	33660	20329	95	-95	45	0	-93	37	0	-3670	0	0	2.15463
114254	89259	96	82953	66489	84	28247	22189	76	-136	62	0	-3	59	0	-469	638	0	2.15662
86376	62965	97	64041	47632	84	19363	14489	57	195	183	0	15	77	0	-4380	0	0	2.15662
193762	125746	97	91250	58026	95	40413	26220	93	34	113	0	-84	17	0	-8783	0	0	2.15662
222158	148519	104	123112	80518	103	59077	39654	99	-120	70	0	-103	74	0	-13425	0	0	2.15761
170307	112910	98	115063	78833	95	36595	23915	91	69	87	0	-47	64	0	-342	189	0	2.1616
69062	54017	82	37882	30579	77	12434	9497	46	104	124	0	10	53	0	-158	330	0	2.16458
109630	77164	90	67847	47918	87	23250	16355	66	-128	71	0	-45	56	0	978	1235	6	2.16757
115458	80586	90	62359	42385	88	25094	17005	69	-68	150	0	62	79	0	-2923	0	0	2.16857
310753	188250	120	160529	100861	110	65070	39430	107	3	103	0	-111	22	0	-1855	0	0	2.16956
78334	58727	92	40680	30989	79	16105	12278	56	-80	70	0	44	56	0	-19	464	0	2.17155
253929	156073	107	112349	68930	106	69177	41649	104	258	154	0	-141	49	0	-4229	0	0	2.17155
100647	68669	101	42586	30192	85	19789	13711	59	58	136	0	-59	56	0	796	1417	8	2.17454
134263	102862	100	95500	76230	86	30152	22989	81	23	62	0	5	60	0	-1398	15	0	2.17454
120593	83024	88	80994	57510	87	22961	16034	63	40	111	0	24	70	0	-4959	0	0	2.17554
97566	70369	97	58493	42365	86	23347	16703	66	118	112	0	18	46	0	-268	250	0	2.17753
64774	52660	77	26089	21754	61	15903	12993	48	42	72	0	-38	54	0	-3890	0	0	2.17753
356922	173103	127	228094	121268	126	106877	59260	124	48	124	0	48	99	0	-4777	76	0	2.17753
177602	116991	96	95301	62015	95	32883	20810	92	-10	114	0	-35	85	0	-4619	0	0	2.17852
113150	82164	89	72048	52179	87	24745	17338	61	55	133	0	23	65	0	-933	106	0	2.17952
204706	132970	107	105069	68203	98	48828	30949	95	-23	102	0	75	62	0	761	1044	4	2.18251
137830	91918	94	89285	62461	93	25427	16918	71	-99	37	0	119	84	0	221	512	0	2.18549
302307	163403	119	149460	83488	117	64557	36624	115	71	121	0	-15	99	0	-1641	372	0	2.18649
214751	146853	100	123027	86427	99	55482	38285	98	-45	65	0	1	71	0	-379	239	0	2.18848
138648	96839	90	97747	67414	92	27341	17895	76	-140	72	0	78	111	0	-182	358	0	2.19147
138557	94475	95	71530	48030	90	36656	24726	88	-101	87	0	-58	58	0	411	604	0	2.20142
210270	132068	100	108674	67574	98	44559	27362	96	-41	125	0	14	74	0	-2970	59	0	2.20142
55942	44502	78	26816	22339	70	12589	10046	46	21	118	0	-89	22	0	-1150	23	0	2.20242
119000	88066	87	83927	61764	88	35989	26920	85	-18	89	0	-100	28	0	-642	209	0	2.20342
131484	102943	87	45806	36588	83	30610	24266	80	60	99	0	-83	34	0	-2897	0	0	2.20441
72622	56314	88	37927	30794	78	15742	12879	49	-36	99	0	28	62	0	202	735	0	2.2064
67473	52732	79	32263	26266	77	16930	13009	52	84	144	0	107	87	0	-919	18	0	2.2074
125184	87775	90	67664	45894	89	24903	17516	69	-89	29	0	103	120	0	-1896	90	0	2.20839
336019	209611	123	259281	166382	123	124622	80346	120	-241	73	0	-91	43	0	-1128	113	0	2.20839
164715	110992	95	104671	72061	93	25642	18025	67	128	119	0	37	87	0	-15193	0	0	2.20939
70101	58470	77	30147	25652	62	21219	17445	54	-296	0	0	31	59	0	-9776	0	0	2.20939
57628	47817	75	26282	21655	64	15183	12499	48	69	281	0	186	178	0	-15446	0	0	2.20939
94183	76155	79	32139	26723	78	23286	19287	57	-137	19	0	-16	81	0	-8086	0	0	2.20939
137044	93266	95	79613	54973	91	33408	23012	85	-161	94	0	-131	21	0	-11932	0	0	2.20939
91134	66928	89	55934	41069	84	23414	16497	64	-161	92	0	-60	37	0	-111	433	0	2.21437
185098	99431	100	152112	82997	102	53837	28626	97	14	104	0	209	90	0	-190	372	0	2.22034
149905	105808	93	117403	81356	93	37958	26469	89	-58	48	0	62	102	0	772	714	0	2.22632
184638	116542	109	133284	85173	98	52665	34345	94	165	121	0	-32	54	0	-2261	0	0	2.22632
91274	69850	93	50842	39367	81	20264	15446	57	-16	63	0	123	68	0	-772	392	0	2.22831
120828	82953	89	80235	55290	88	23638	16246	67	-20	93	0	-79	101	0	-2484	0	0	2.22831
101625	72446	85	61590	42195	87	26407	18497	75	-129	34	0	-15	24	0	-403	206	0	2.23229
103571	79172	84	53647	41273	82	27802	20752	71	24	105	0	-87	74	0	-3178	0	0	2.23329
132826	89328	92	68353	46217	91	32000	21556	88	16	160	0	-118	27	0	354	639	0	2.23528
149142	98832	94	101130	70216	93	30850	19704	82	-177	94	0	-17	93	0	-3462	0	0	2.23528
79046	58775	83	51559	38239	83	20336	15434	59	-23	76	0	-74	44	0	-2795	317	0	2.23627
143539	93529	102	83750	55505	91	33788	21949	88	222	166	0	-26	52	0	-1200	166	0	2.23727
68944	56858	78	36470	29261	77	16151	12654	51	176	173	0	-56	58	0	-2622	0	0	2.23727
87000	65503	86	58713	43525	82	18236	13672	58	3	122	0	121	84	0	-728	126	0	2.23826
192231	120148	100	119789	73999	100	26581	16622	73	56	182	0	45	67	0	-5114	0	0	2.23926
122935	83972	95	73298	50677	89	22077	15357	64	56	137	0	18	60	0	-1822	0	0	2.24025
76109	60394	80	52718	40710	83	17608	13274	53	21	94	0	175	116	0	156	347	0	2.24225
44867	37188	77	24123	19980	59	11243	8955	45	16	179	0	36	95	0	-99	319	0	2.24523
146262	96161	94	92254	64918	91	28041	18768	73	92	115	0	-10	116	0	-127	272	0	2.24623
181090	121325	96	106619	72042	95	32289	21624	85	65	109	0	-45	64	0	-1550	442	0	2.24722
96779	75867	86	65496	48963	85	21013	15545	59	-50	51	0	12	60	0	-255	360	0	2.24822
196107	111929	119	113834	67747	119	45955	26611	100	307	297	0	444	245	0	206	476	0	2.24822
93817	65622	87	57060	40783	86	23349	16649	62	-188	23	0	40	87	0	215	345	0	2.25419
283332	150418	142	234265	131290	128	84691	50405	123	-214	34	0	19	63	0	-202	670	0	2.25619
122466	90485	102	84649	60672	102	41417	29419	102	2162	1289	26	2007	1337	19	364	1477	2	2.25619
166920	122372	89	86417	58939	94	37759	26207	89	0	133	0	-45	88	0	-2728	0	0	2.25718
87609	63629	88	60354	43807	83	18204	12617	56	111	109	0	-52	39	0	-6281	0	0	2.25718
110353	78339	87	72533	49919	87	40037	27399	85	12	160	0	-84	52	0	-2696	0	0	2.25818
115314	93582	85	69518	55760	83	35761	28440	81	-18	105	0	-30	60	0	-5680	0	0	2.25818
155206	109667	95	89814	63573	90	37330	26904	87	-61	60	0	82	79	0	-325	408	0	2.26515
119892	81728	91	75091	52869	89	26916	17957	75	-27	95	0	-16	92	0	77	367	0	2.26714
79068	67043	69	47600	37516	80	18940	14666	55	-108	47	0	10	44	0	-3068	0	0	2.26714
143024	93200	98	97864	66404	93	31673	20633	88	-58	151	0	29	83	0	1035	681	0	2.27212
150493	106229	93	85907	64468	92	47982	36152	89	6	162	0	44	116	0	-442	310	0	2.27311
290925	181535	119	137746	85002	108	63982	38677	105	-18	123	0	37	53	0	139	308	0	2.28606
171181	118285	95	101987	73576	92	38983	26578	88	192	102	0	-37	65	0	-8714	0	0	2.28606
64215	52547	76	39779	33037	75	14919	11701	49	-59	60	0	-45	43	0	-1200	83	0	2.28705
112124	78617	92	64701	46045	86	24046	17167	64	127	140	0	7	66	0	-378	527	0	2.28805
51634	43905	74	35536	29363	74	13737	11875	45	-119	60	0	-52	78	0	-3931	0	0	2.28805
132212	90137	90	91566	63526	91	25739	16873	71	-34	71	0	89	86	0	-4324	0	0	2.28904
153188	104838	93	83378	55473	92	23116	15781	64	17	59	0	-2	41	0	221	731	0	2.29004
354251	222506	137	250364	159862	136	120302	74562	133	133	139	0	153	96	0	264	758	0	2.29203
73209	59587	77	36374	29501	77	18432	14612	53	-63	54	0	6	57	0	-701	394	0	2.29402
184151	122896	95	104290	70179	94	45251	30418	91	2	109	0	11	62	0	-445	988	0	2.29402
92653	72198	84	55796	41890	84	24684	18588	66	-112	40	0	42	89	0	-10309	0	0	2.29402
167149	115738	96	89006	63095	94	43155	29334	91	81	186	0	-7	52	0	-221	238	0	2.29701
297648	175420	130	147556	88101	121	78408	45858	119	-70	111	0	-5	96	0	-391	245	0	2.298
329269	189454	128	170937	102360	121	84031	49503	121	96	178	0	47	62	0	-20049	0	0	2.298
66499	54827	87	43426	35003	80	18043	14560	60	-15	68	0	-34	50	0	754915	435521	90	2.298
117020	84992	91	69289	50013	88	21128	14972	63	157	108	0	-50	46	0	-5490	0	0	2.299
163515	113018	98	85329	59596	94	33626	23163	89	292	148	0	52	95	0	-873	420	0	2.29999
91438	68214	98	54450	39067	98	20118	14136	86	984	722	0	510	420	0	-353	327	0	2.29999
85473	64996	83	51230	38250	81	21899	16085	61	81	104	0	92	66	0	-328	85	0	2.30298
93402	64080	91	54890	38415	85	23089	16093	67	92	133	0	-108	13	0	-377	263	0	2.30597
62736	52203	79	24810	20751	61	14107	11452	46	31	60	0	-59	27	0	-4067	0	0	2.30597
74790	58756	82	41021	32768	79	20844	16880	57	100	85	0	27	111	0	-267	80	0	2.30995
127399	91695	87	75569	55078	88	23553	16217	68	22	113	0	-68	43	0	-1907	0	0	2.30995
396606	204969	131	326131	164869	130	101472	55112	125	-53	81	0	-39	68	0	-5816	0	0	2.31095
79307	63884	87	41099	33637	78	25016	20307	69	-18	85	0	-55	75	0	-198	199	0	2.31294
39689	32889	82	16431	13759	50	10519	8523	44	120	113	0	-49	56	0	-159	353	0	2.31493
292453	179470	117	350211	217988	114	114358	71396	110	-158	57	0	134	104	0	232	594	0	2.31493
51604	41869	73	35199	29072	75	9574	7540	43	52	107	0	-57	62	0	-467	103	0	2.31792
79971	59345	86	52786	39333	83	19929	14570	58	83	121	0	27	80	0	-251	256	0	2.31891
148933	97245	102	107943	74877	94	26885	18104	72	-22	91	0	67	107	0	-5040	0	0	2.31891
107352	81064	87	63417	47789	83	21327	16266	60	-16	88	0	-104	22	0	446	693	0	2.3219
97243	73153	88	71444	55496	86	24120	18441	59	-71	110	0	27	50	0	-3620	0	0	2.3219
125588	89777	89	85826	60914	89	23436	16387	64	119	140	0	-136	41	0	435	496	0	2.32588
136501	98948	90	76724	55964	88	26502	18385	67	217	187	0	-37	125	0	-5319	0	0	2.32588
198195	133770	101	116852	81643	95	51168	35632	91	0	173	0	-34	85	0	-11979	0	0	2.32588
140163	108336	90	83649	66222	86	37570	28919	85	147	167	0	33	79	0	290	798	0	2.32787
102512	74696	99	68491	50632	84	19733	14392	59	-110	105	0	-41	69	0	-2497	0	0	2.32887
157764	109325	94	99418	68961	91	43577	29986	90	-59	136	0	-49	32	0	-22309	0	0	2.32887
84990	64673	94	52953	39462	81	17125	12399	54	49	104	0	-69	57	0	-6151	0	0	2.32986
89032	66217	89	56201	41469	85	23097	16785	60	-47	105	0	-121	46	0	-2611	0	0	2.33086
151953	105920	91	88309	61259	92	36840	26128	88	198	134	0	-141	52	0	-686	132	0	2.33186
393522	191457	146	283847	147557	141	93541	45555	139	62	163	0	110	99	0	-6246	0	0	2.33285
92609	69122	87	57886	42708	84	23246	17402	61	122	195	0	-31	30	0	193	424	0	2.3448
123897	84432	94	82104	56054	89	33894	22983	86	96	192	0	16	68	0	-2229	28	0	2.3448
191405	130202	96	109824	72596	98	41363	28145	93	25	131	0	14	98	0	-49	481	0	2.34679
170271	118158	93	103467	72711	93	38977	27386	90	105	95	0	-25	32	0	-6714	0	0	2.34779
300436	186744	112	146207	90473	112	70993	45030	109	2	88	0	-8	81	0	884	1912	30	2.34779
70791	56947	80	32414	26719	66	19094	14467	54	23	87	0	-119	8	0	-15632	0	0	2.34779
96685	74473	84	60617	45125	84	20818	15486	56	59	50	0	134	91	0	-2347	0	0	2.34878
38816	32325	64	24913	21235	66	10780	8598	44	64	114	0	22	56	0	76	336	0	2.35077
61177	50346	89	27907	22927	74	16551	13695	51	46	122	0	163	133	0	-597	167	0	2.35277
82513	64548	80	61625	48109	82	8616	6631	41	85	175	0	72	101	0	-2846	0	0	2.35376
43342	35766	80	25721	21493	68	8526	6982	40	99	99	0	-87	69	0	161	648	0	2.35575
75191	61055	79	51116	42115	78	14107	11423	48	191	159	0	-73	45	0	-1416	0	0	2.35575
84608	68609	94	56115	44238	80	17570	13494	59	165	151	0	-101	39	0	73	294	0	2.35675
253996	143198	110	199238	121647	107	65233	39902	104	-59	71	0	-27	70	0	-1808	0	0	2.35774
234646	151905	98	167390	108280	101	43982	27737	94	-44	55	0	-31	76	0	872	722	0	2.35874
125232	88912	91	70456	49893	89	26283	19456	70	-126	84	0	-61	56	0	-10409	0	0	2.35874
180069	121776	97	101192	70396	94	32031	21575	89	-100	100	0	35	83	0	156	498	0	2.36173
110297	75044	91	75003	52534	89	23045	15474	63	-288	3	0	-93	59	0	-2706	0	0	2.36173
130423	90316	96	74239	51652	89	30744	21826	82	-28	68	0	3	78	0	280	402	0	2.36471
395048	189175	155	173344	79386	138	76869	36888	135	269	190	0	-11	107	0	29	542	0	2.37069
96877	74501	92	44880	33380	85	17846	13426	56	-77	81	0	84	78	0	-1101	112	0	2.37168
92163	73958	90	59774	48577	80	23113	18126	61	-78	111	0	10	77	0	573	862	0	2.37666
290733	175883	113	167072	101450	111	81332	51123	106	-179	77	0	108	82	0	19	561	0	2.37766
75321	61190	80	49970	38729	81	19208	14410	54	-110	53	0	-30	72	0	-12878	0	0	2.37766
183364	125845	104	118714	83418	96	44543	30721	92	8	73	0	-48	39	0	-43	339	0	2.38264
135083	102902	94	79178	61461	88	33302	26402	83	61	94	0	78	77	0	-681	257	0	2.38463
55042	46791	77	31065	25929	73	13401	11022	45	71	116	0	-4	50	0	384	546	0	2.38662
106439	85702	84	51041	41617	81	23777	19170	65	-87	74	0	201	124	0	-1037	143	0	2.38662
250818	143653	123	216324	131678	114	43567	25381	105	4	40	0	-88	44	0	-529	571	0	2.38861
90634	68241	83	50727	38817	81	20235	14654	64	-45	126	0	-3	41	0	-3000	0	0	2.38861
139528	95577	106	77193	52814	94	27484	18877	81	-53	90	0	110	169	0	54522	111253	35	2.38861
87368	68794	83	52969	40859	80	22513	18045	63	41	91	0	-34	24	0	458	818	0	2.3906
162849	113244	97	118371	82706	94	29108	19992	80	-126	82	0	-123	52	0	-1381	50	0	2.3916
91778	73839	82	45945	36597	81	19441	15882	53	165	142	0	46	82	0	-217	370	0	2.39359
188674	129183	97	124566	84045	95	45440	30294	92	-170	33	0	-27	80	0	-2237	0	0	2.39359
117942	93973	84	63741	50973	83	23748	18697	64	-83	118	0	46	94	0	33	430	0	2.39657
76905	63112	81	36718	30321	78	18859	15630	51	-139	55	0	17	70	0	-400	202	0	2.39857
89847	71320	82	59395	47297	82	21904	17199	59	24	53	0	-34	28	0	315	427	0	2.40056
143922	102275	92	72444	52025	89	28725	20444	77	94	203	0	-78	44	0	-566	35	0	2.40554
99845	81939	85	55527	45660	80	22547	17946	60	30	167	0	-4	89	0	-3465	0	0	2.40554
114241	84292	94	55681	40998	86	24828	18195	67	-71	99	0	23	60	0	-211	627	0	2.40753
125453	99135	89	80784	65251	85	36428	28545	82	-138	68	0	-55	66	0	-5224	0	0	2.40753
110416	88927	82	53471	43173	81	25531	19765	63	93	157	0	25	54	0	-5659	0	0	2.40753
218003	147740	99	106463	73513	96	45484	30569	94	39	163	0	-84	46	0	-152	454	0	2.41051
58259	48845	75	27181	22659	70	14001	11755	46	-200	43	0	62	70	0	-496	208	0	2.4135
277639	165841	111	124471	71251	105	56299	33821	103	-12	90	0	-66	46	0	70	487	0	2.41649
116277	89589	85	80682	61186	86	25962	18525	64	35	67	0	47	83	0	-11463	0	0	2.41649
248091	153597	108	147050	93140	106	51681	32300	101	101	98	0	-153	48	0	-349	339	0	2.41948
235582	121758	114	135019	65626	107	55940	27445	104	-178	45	0	6	83	0	-6527	0	0	2.41948
154459	100469	97	98179	64078	95	34594	21959	92	66	122	0	-7	44	0	-3862	0	0	2.42047
100872	78504	84	59257	44739	85	22112	17459	63	10	96	0	59	67	0	-2963	0	0	2.42047
167733	112366	95	100025	68337	95	27281	17590	73	-175	47	0	16	51	0	-1997	0	0	2.42147
60900	48679	75	44437	34654	79	17492	13807	51	-230	3	0	122	73	0	-170	435	0	2.42943
343196	174143	123	315032	187441	123	160778	95066	120	-29	144	0	34	70	0	198	465	0	2.43142
77207	61063	94	43404	33882	78	17532	13844	52	18	88	0	-89	43	0	-1223	154	0	2.43242
179781	123657	96	106381	74652	94	42498	28992	90	11	132	0	88	64	0	-67	520	0	2.43441
84526	62693	96	45559	33929	82	19601	14491	58	-31	112	0	34	59	0	788	780	0	2.4374
402408	185200	146	346738	189909	145	104063	57172	141	188	145	0	271	156	0	-3642	175	0	2.4374
179126	92763	103	154969	91824	104	53861	30142	100	129	93	0	3	60	0	-3954	31	0	2.43839
167684	117868	94	86962	62250	91	38261	27543	87	-50	95	0	36	54	0	-843	565	0	2.43939
217023	119449	112	190865	107682	107	50332	27585	103	-283	57	0	-10	43	0	-7796	0	0	2.43939
110596	85533	84	65199	48386	86	22868	17222	61	-52	97	0	-107	50	0	-8656	0	0	2.44038
244689	152146	110	164858	100698	103	49095	29609	99	-16	125	0	70	66	0	77	329	0	2.44437
72577	56605	82	36006	28570	79	13541	10872	46	-101	74	0	22	88	0	-175	510	0	2.44636
57593	48231	73	27142	22495	68	16066	13537	47	89	133	0	20	94	0	-925	303	0	2.44636
139957	105642	88	83867	62735	90	35557	27638	86	-158	65	0	26	40	0	-75	334	0	2.44735
152746	108409	92	69721	47881	91	25500	17267	63	84	129	0	-58	63	0	-3968	0	0	2.44835
150431	102756	99	88530	62544	93	35211	24732	90	-253	28	0	-91	31	0	-7094	0	0	2.44835
132316	91696	88	87782	63458	89	30532	20537	80	140	129	0	-61	66	0	-8336	0	0	2.44835
203168	134063	99	149356	97375	98	48028	30685	95	41	172	0	21	56	0	-521	237	0	2.45034
95565	70691	85	54869	41380	84	19825	14278	57	-86	102	0	-7	52	0	-8446	0	0	2.45034
39109	33954	63	32636	27487	71	10027	8681	41	-47	122	0	9	35	0	-4323	0	0	2.45134
206294	139219	100	128483	89542	100	46555	32051	94	-52	73	0	-3	75	0	-716	101	0	2.45233
42217	35208	69	30227	25934	70	10778	8785	44	-45	97	0	109	97	0	-8015	0	0	2.45233
42203	27589	80	135535	91093	82	11654	7675	49	97	159	0	33	84	0	163	498	0	2.45632
310843	157848	123	269001	154912	120	107922	65460	116	-311	64	0	-109	50	0	-945	211	0	2.45632
156956	95876	109	89576	58825	95	35220	23378	90	130	123	0	-111	37	0	-2751	170	0	2.45731
324253	154455	137	272082	140242	127	105438	50576	124	-8	170	0	-1	58	0	-16375	0	0	2.45831
112012	81265	89	68922	49132	89	30769	20907	85	97	105	0	-33	68	0	-228	272	0	2.4603
129499	96590	88	75540	55233	87	30161	21335	80	-40	74	0	66	81	0	18	462	0	2.46129
156098	113403	103	67497	48561	92	25973	17573	69	-31	57	0	-50	32	0	-608	144	0	2.46328
132663	103626	89	76954	62160	84	40595	32529	82	-27	118	0	50	91	0	-6101	0	0	2.46328
129896	95464	94	79557	59578	87	33178	23665	84	250	184	0	31	54	0	187	631	0	2.46528
125814	87703	88	80368	56563	88	25345	18020	69	-1	103	0	0	51	0	-1364	49	0	2.46627
79542	63389	84	41005	33585	79	15829	12109	50	210	224	0	-14	44	0	-1487	129	0	2.46727
202796	135520	100	102967	69224	96	43749	29162	94	-12	176	0	62	56	0	-365	228	0	2.47424
83837	65299	80	60933	45750	81	19338	14540	59	-81	42	0	94	140	0	8	408	0	2.48419
110334	83611	85	55297	40740	84	19267	13880	57	-32	72	0	-31	67	0	-912	100	0	2.48519
86235	64655	83	66298	50118	83	20722	15225	63	99	77	0	-15	35	0	-315	374	0	2.48619
325243	189305	126	143749	85345	116	74266	45058	113	85	118	0	-30	58	0	-866	345	0	2.48718
311079	177270	120	212524	121300	119	84171	51985	113	-184	43	0	133	97	0	-6275	0	0	2.48818
162680	115083	91	76512	54711	90	30081	21559	77	17	96	0	-54	70	0	-10748	0	0	2.48818
178077	120980	94	76085	51398	94	41551	28122	91	23	105	0	-37	59	0	-271	367	0	2.49315
27871	19423	81	53813	37897	76	7177	5407	40	-13	101	0	5	56	0	-461	477	0	2.49415
95107	70637	83	65322	47260	84	23685	17292	64	-49	39	0	-69	45	0	15	576	0	2.49813
223924	143368	101	133548	82364	99	48984	32149	95	-90	71	0	-4	74	0	410	538	0	2.50311
172603	119493	97	93194	64294	95	17102	12141	54	244	219	0	105	125	0	208	794	0	2.50809
88010	71292	83	55301	43002	83	22335	17681	60	87	156	0	-68	59	0	150	340	0	2.51108
129783	89014	98	105237	74409	90	27785	19354	72	-134	116	0	7	69	0	-3926	65	0	2.51108
171779	127194	89	138864	103076	91	35181	25449	87	-104	139	0	27	53	0	-8085	0	0	2.51108
85578	68104	86	45926	35668	80	17327	13214	58	-258	24	0	139	92	0	680	547	0	2.51406
144905	107778	90	99354	75468	89	21250	16131	59	-63	155	0	-48	78	0	-2405	0	0	2.51506
137156	104737	98	80540	60378	86	33197	25152	84	7	65	0	-62	32	0	130	745	0	2.51705
116847	83452	90	70747	50590	88	23114	16641	65	26	161	0	65	60	0	278	713	0	2.52004
192093	134562	98	98841	70887	92	38669	27585	91	120	105	0	113	110	0	-4372	0	0	2.52004
92305	67796	88	68273	49975	85	20084	14859	59	175	187	0	-28	46	0	-217	427	0	2.52203
77799	61697	82	52200	41279	81	20419	15758	55	-62	114	0	14	54	0	-2528	0	0	2.52203
105900	79537	96	64489	47669	85	30216	22169	81	-29	94	0	114	139	0	-91	322	0	2.52502
114949	85121	93	61367	44539	85	21516	16065	60	-78	94	0	17	74	0	93	526	0	2.52701
160365	119543	93	74609	54644	88	33762	25105	85	54	146	0	-55	32	0	-3282	0	0	2.52701
233830	153594	104	116357	76529	100	50153	32660	97	40	92	0	49	88	0	-490	124	0	2.53099
224133	152599	100	124887	87274	95	54188	36502	92	-162	47	0	72	74	0	-8940	0	0	2.53099
82906	62706	83	57990	45069	82	18982	14017	57	16	87	0	70	58	0	-2011	0	0	2.53199
92998	72810	83	44321	33052	83	19794	15027	58	147	187	0	-126	22	0	-3628	0	0	2.53199
180309	122517	98	81127	54479	94	34088	23472	92	-196	128	0	15	89	0	-4788	0	0	2.53298
142287	100731	92	88311	62918	90	25831	18508	71	120	179	0	-110	50	0	562	650	0	2.53497
205697	137956	98	111104	74291	97	40471	27234	93	-5	119	0	115	82	0	-3506	0	0	2.53497
155723	110035	93	74619	52616	90	31000	21817	82	92	115	0	89	83	0	-1120	564	0	2.53597
91729	68291	89	59190	44091	83	18075	12976	56	-125	128	0	21	76	0	-345	206	0	2.53896
69034	56583	78	39175	32707	76	14802	11857	51	105	130	0	112	80	0	-2087	87	0	2.53995
106211	84630	91	45461	37417	80	28752	23720	74	81	166	0	-3	88	0	47	564	0	2.54194
283378	172372	117	123221	76906	113	68730	42726	110	-97	51	0	44	74	0	722	1348	9	2.54294
113750	92675	84	78297	63545	83	27481	22491	71	239	149	0	-33	75	0	-542	370	0	2.54493
171775	114985	98	78287	51283	94	30720	19957	84	-52	100	0	-50	43	0	463	734	0	2.54692
255989	160960	113	157197	97863	107	63625	40362	103	37	134	0	46	98	0	-1369	156	0	2.54692
225718	151980	106	152744	106420	106	47412	33241	100	-141	108	0	67	82	0	169	354	0	2.54991
69791	59771	75	40156	32994	76	17893	13975	56	11	207	0	10	66	0	-8757	0	0	2.54991
152103	107290	108	89420	63255	91	32236	22517	83	-164	126	0	25	76	0	-3850	0	0	2.55389
217187	146195	99	135477	90905	99	45328	30502	96	-72	81	0	-109	28	0	-4557	0	0	2.55389
76063	63247	74	45779	37123	78	20895	17360	55	48	75	0	-28	83	0	867	547	0	2.55986
107646	79258	93	56356	41764	85	22738	16502	60	-25	79	0	60	69	0	276	733	0	2.56484
329510	161377	133	233646	123023	126	90150	48066	121	99	83	0	3	46	0	190965	134935	119	2.56484
155759	105192	92	107812	73916	93	37746	26290	88	27	85	0	100	71	0	-553	343	0	2.57181
286898	164608	119	272128	159666	119	72110	43396	113	-37	116	0	64	74	0	-119	469	0	2.57281
92779	70075	83	62278	46739	84	20401	14481	60	-70	62	0	-37	61	0	577	674	0	2.57878
148050	103318	99	83342	58699	90	25896	17980	75	50	107	0	2	105	0	-150	309	0	2.58077
147083	101413	94	83738	58184	91	33033	23283	88	105	191	0	13	80	0	-423	142	0	2.58276
93999	73839	86	55879	44160	83	19188	15247	54	-64	111	0	-51	86	0	281	499	0	2.58575
147090	103818	90	81655	57806	90	31023	20899	86	64	87	0	-97	32	0	-1959	0	0	2.58973
95582	70841	86	56416	42321	84	19679	14512	58	-85	61	0	26	88	0	-7970	0	0	2.58973
282976	163386	116	175853	98897	113	73815	46498	109	-160	126	0	-113	21	0	-348	149	0	2.59272
128963	102889	97	80377	64650	83	33909	26349	81	-30	148	0	-37	32	0	-5780	0	0	2.59372
123271	95885	86	72180	56231	83	28955	22080	78	-9	143	0	-31	62	0	-9625	0	0	2.59372
75497	58593	81	48804	37204	81	19313	14155	55	-83	64	0	-139	12	0	496	440	0	2.60168
63978	54078	78	33821	28558	74	16126	13231	49	-150	64	0	-29	52	0	-2127	0	0	2.60168
76586	62127	92	44793	36546	77	25639	21084	63	11	74	0	-74	54	0	53	618	0	2.60467
148435	108441	89	85664	62002	89	40490	28610	86	28	134	0	39	89	0	-4198	0	0	2.60567
88355	70441	87	53098	41144	80	19904	15149	57	33	116	0	-5	23	0	209	658	0	2.60666
90801	65758	87	49800	36568	82	18869	13360	58	-178	46	0	-39	29	0	-1776	9	0	2.60666
61072	49548	90	36223	29625	77	18297	14765	54	-231	33	0	-65	47	0	185543	135647	68	2.60666
141231	99987	92	82993	58303	89	31930	21755	79	38	90	0	-86	63	0	-5311	0	0	2.60666
76985	59158	80	51689	39910	82	17799	13692	55	-127	51	0	26	99	0	1	521	0	2.60965
114828	86546	89	60599	45824	85	23241	16699	62	11	75	0	-43	48	0	545	829	0	2.61164
99835	75366	87	50578	38337	82	19731	15255	58	-22	138	0	31	67	0	193	499	0	2.61363
127553	88092	92	73720	50676	89	28495	20057	71	-84	29	0	-61	59	0	-798	174	0	2.61463
172218	121213	95	94956	67658	92	38975	27257	89	-137	62	0	51	62	0	-478	102	0	2.61662
190880	131354	97	106693	72735	95	40417	28226	93	64	115	0	49	81	0	-207	381	0	2.62259
116683	86971	85	72127	53957	86	31149	22585	84	16	97	0	-21	57	0	-3924	0	0	2.62259
72956	58990	87	44265	36347	78	18396	14815	52	157	145	0	26	94	0	90	289	0	2.62657
185474	130823	94	102209	71504	94	41685	29336	90	52	62	0	-62	34	0	-3388	0	0	2.62757
69656	55694	80	23281	19639	60	13744	11582	45	-125	32	0	81	54	0	105	569	0	2.62857
98548	72828	89	61905	45759	85	20562	15574	57	-144	77	0	-18	40	0	-326	264	0	2.63454
85754	64466	81	58005	43650	83	18704	14174	54	-3	147	0	-46	54	0	-160	265	0	2.63653
126503	93696	86	85053	61693	89	25100	17940	70	-222	25	0	11	82	0	95	505	0	2.63952
295704	185349	120	218555	140870	117	80703	51465	114	143	136	0	55	80	0	-111	589	0	2.64051
142659	104611	98	72979	53668	90	35229	25789	86	-7	58	0	-35	54	0	-394	147	0	2.64748
174428	109503	101	101225	67233	96	35647	23013	94	0	128	0	-94	27	0	-8663	0	0	2.64748
120178	94217	85	84705	63844	85	36636	27769	82	15	126	0	-10	61	0	-1728	0	0	2.64848
259104	156032	113	195710	125920	108	64089	40260	104	46	106	0	-67	45	0	-53	600	0	2.65644
113583	93107	83	101058	83545	82	46981	38460	80	33	83	0	-88	64	0	-7074	0	0	2.65744
242314	156053	102	227845	161243	102	114094	78204	100	-19	174	0	144	96	0	-3269	0	0	2.65744
186151	134829	106	104343	77737	94	45879	33533	91	-106	91	0	43	74	0	-5239	0	0	2.65844
118441	89713	103	56968	42708	103	30818	23106	89	715	629	0	840	624	0	-1883	11646	8	2.65844
218021	152032	104	125781	87954	96	46573	32512	92	23	91	0	-75	52	0	137	387	0	2.66242
178516	124338	94	127156	92162	92	30469	20684	89	-88	93	0	78	79	0	-7571	0	0	2.66242
156888	116459	93	82381	62921	87	35944	26759	85	-71	69	0	-94	26	0	251	597	0	2.66441
248288	142599	114	206989	131816	108	83551	53263	104	76	134	0	-68	71	0	-3959	0	0	2.66541
151932	106768	93	86889	61459	92	27981	18574	79	89	128	0	119	87	0	-1102	218	0	2.6664
172830	122038	95	87041	61366	91	40395	28896	91	-181	48	0	45	88	0	-6020	0	0	2.6664
138158	97029	94	90572	64329	90	25523	17363	76	36	149	0	-7	58	0	494	505	0	2.67038
154333	114540	97	94125	70292	90	23628	17566	60	17	132	0	9	58	0	-5471	0	0	2.67038
183975	127305	95	104036	73482	92	43274	29539	90	226	154	0	-14	66	0	-3864	0	0	2.67038
152189	103068	95	100816	72102	93	22179	15183	60	-75	55	0	50	98	0	196	551	0	2.67238
92921	72004	84	71727	57509	82	26237	20926	71	82	104	0	77	82	0	-1053	271	0	2.67337
118482	83668	96	74595	53463	88	25881	18019	76	110	106	0	-24	96	0	-6810	0	0	2.67337
180923	133525	91	106538	80728	91	26795	19687	84	1	119	0	68	76	0	-835	0	0	2.67735
225334	135681	107	136569	84098	104	41250	25426	98	173	147	0	39	100	0	171	505	0	2.67934
138490	96126	91	77358	53192	89	32474	22577	86	1	76	0	96	82	0	52	484	0	2.68233
83549	70168	77	50605	41508	78	22781	19073	56	-111	142	0	18	78	0	-554	220	0	2.68631
79460	65823	85	40830	33665	77	18949	15203	56	-60	49	0	-5	71	0	-2106	0	0	2.68631
58877	50712	74	25589	21593	61	15674	12672	50	-62	85	0	43	91	0	-3963	0	0	2.68631
71191	59146	76	35368	29414	77	13632	11280	49	-96	37	0	-161	34	0	253	478	0	2.6893
150141	111741	90	100137	74193	89	38401	28716	86	-95	79	0	-82	54	0	409	647	0	2.69129
306459	172358	130	249981	147425	120	87534	52966	116	51	142	0	-17	69	0	-6020	0	0	2.69229
324465	189862	126	205555	122691	116	69587	42322	111	-23	92	0	-116	69	0	-5076	0	0	2.69328
354618	197720	133	241026	143478	134	101333	60054	130	-69	111	0	-62	120	0	23	301	0	2.69826
69555	61269	73	56526	48752	75	18928	15823	54	-37	82	0	-23	25	0	-19991	0	0	2.69826
256147	169203	101	126279	82715	99	58170	37407	95	75	96	0	-5	108	0	-346	329	0	2.69926
100588	78095	85	58503	45857	83	23545	18702	67	235	160	0	-29	58	0	-6951	0	0	2.70025
187881	117686	111	169075	107892	111	53100	34013	97	680	425	0	206	264	0	-2099	24723	15	2.70025
65027	55801	75	32594	27590	75	18686	16088	53	-33	90	0	-102	25	0	-1268	0	0	2.70125
91718	70261	82	50652	38148	83	27899	20905	76	-190	127	0	-57	69	0	84	557	0	2.70921
134750	97237	89	80800	57719	89	21889	15256	62	-186	23	0	-102	33	0	-4544	0	0	2.70921
133326	90914	92	66142	45078	91	26748	18117	70	119	143	0	-10	67	0	-1116	140	0	2.71021
172784	116478	96	108649	76656	93	33565	22299	91	2	148	0	35	56	0	-145	403	0	2.7122
109172	83785	87	57924	43527	82	24436	18126	62	235	152	0	-22	78	0	-5768	0	0	2.7122
277347	119961	156	147652	56202	153	55568	22601	145	860	1100	2	621	410	0	214568	163766	82	2.7122
476638	237685	168	411454	205072	163	142661	72679	158	904	2513	14	747	1541	7	92	788	0	2.71818
90586	67874	84	57719	43154	85	27994	20758	79	22	163	0	8	58	0	-521	325	0	2.72017
277627	144559	129	186414	109954	113	87935	51469	110	65	107	0	-37	27	0	-320	636	0	2.72116
85227	68802	83	41374	34293	79	15213	12173	48	-83	77	0	-6	67	0	-4560	0	0	2.72216
181006	122778	95	92199	63187	93	37917	26127	90	-70	86	0	-159	40	0	-5045	0	0	2.72216
192955	139228	96	99140	74521	93	48898	35130	91	-47	101	0	-25	69	0	-6243	0	0	2.72315
250312	151543	124	127970	78453	107	45768	27191	104	-80	77	0	28	97	0	655	1669	9	2.72714
111383	91814	82	72160	58456	83	31697	25486	80	6	110	0	-106	48	0	-8661	0	0	2.72714
167511	118080	93	121988	82565	93	34053	22094	90	-65	102	0	-68	37	0	-12879	0	0	2.72714
144582	106326	90	76633	56160	88	33470	24450	86	74	71	0	-61	67	0	-1630	193	0	2.72813
153123	111390	91	78926	58429	89	29738	21721	79	13	92	0	40	75	0	-7409	0	0	2.72913
123400	91987	89	75143	56148	86	27310	20102	73	-233	30	0	37	100	0	266	751	0	2.73212
240029	157069	106	224846	154109	106	73269	48577	103	-36	103	0	-21	42	0	-5720	0	0	2.73212
279659	173723	125	134327	84257	113	60820	38072	110	-127	108	0	43	57	0	-6997	0	0	2.73311
151670	108838	92	71679	51553	88	29453	21060	77	148	155	0	36	108	0	652	779	0	2.7351
255840	170728	106	102870	68023	100	56220	36556	98	-10	127	0	-49	103	0	-3579	0	0	2.7361
260929	159477	105	214639	140013	104	76864	49171	100	-42	89	0	4	69	0	664	707	0	2.73809
83903	68568	82	52489	43921	78	23662	19989	64	-48	122	0	9	77	0	-4567	0	0	2.73908
148660	104753	96	105333	75306	91	28068	19430	74	-95	103	0	41	105	0	-372	91	0	2.74108
112518	88456	83	79345	62636	84	37391	28673	82	-202	46	0	18	89	0	-4499	0	0	2.74207
51673	43831	70	37607	31696	74	11665	9429	47	-2	65	0	-75	60	0	-1115	147	0	2.74307
77103	59277	94	52913	40459	82	20566	15773	61	143	158	0	-16	78	0	61	921	0	2.74506
201731	135651	98	139803	99919	96	35331	24420	92	186	117	0	-3	83	0	-465	15	0	2.74805
250534	155843	106	116313	71157	102	49374	30276	101	-2	81	0	146	116	0	-5054	0	0	2.74904
167059	113300	109	103341	70672	94	44076	31792	89	-100	43	0	-85	26	0	-6082	0	0	2.74904
86845	73384	79	52649	44111	78	30665	25453	76	189	196	0	-184	45	0	-115	804	0	2.75103
169703	132166	95	183039	146192	95	68861	54424	90	-75	52	0	-15	79	0	-3823	0	0	2.75103
52586	43789	79	30105	25385	74	11327	9229	43	126	123	0	27	65	0	676	841	0	2.75302
162856	115368	96	105028	74316	95	42974	30217	92	-22	96	0	-44	104	0	-2621	0	0	2.75402
351810	186834	124	266282	156273	123	112196	64053	121	104	146	0	-97	31	0	-4	349	0	2.75701
84997	63878	81	58030	44239	83	22550	16747	60	-18	116	0	39	73	0	85	535	0	2.76099
88748	67145	84	55466	41421	81	18989	14365	58	14	101	0	-72	88	0	295	517	0	2.76398
65016	50049	82	47726	36799	80	18200	13696	55	78	188	0	-16	68	0	-648	70	0	2.76497
143368	105438	89	91581	67467	89	31946	22615	85	-11	80	0	-15	104	0	-1393	90	0	2.76597
48492	40322	79	28664	24074	73	10011	8639	40	12	80	0	74	127	0	-429	707	0	2.76696
148422	108262	90	94625	68731	89	27067	19183	75	115	155	0	115	143	0	269	671	0	2.76796
94203	75838	85	53071	41286	79	33321	26514	78	-44	89	0	-37	52	0	-1112	5	0	2.76895
72860	58948	79	40677	32746	79	15208	12092	49	-84	90	0	14	42	0	728	920	0	2.77194
114999	86383	87	62540	46277	85	29022	20814	79	18	138	0	-19	47	0	-2253	0	0	2.77294
44849	37528	71	24713	20983	69	10669	8788	43	76	90	0	44	45	0	84	357	0	2.77393
258068	163116	111	223044	154793	108	101142	69326	105	-88	152	0	-22	50	0	-102	399	0	2.77592
51111	43830	68	23503	19871	67	11023	9281	42	78	117	0	41	59	0	527	410	0	2.77991
114690	86531	87	47482	36600	83	8352	5913	43	121	202	0	75	102	0	-1387	0	0	2.77991
484530	226600	160	404890	212546	157	142280	73093	154	1006	2135	13	695	1357	6	66312	30269	173	2.78389
161292	110165	93	72146	49448	90	35059	23262	89	-225	197	0	-9	35	0	-10427	0	0	2.78389
261206	169096	101	175011	120666	100	64958	42334	97	11	80	0	-10	54	0	-907	171	0	2.78588
105512	78424	91	62404	46251	85	26886	20723	69	-65	102	0	-51	44	0	-1641	0	0	2.78688
133827	103965	87	91871	70665	88	21556	16545	60	-182	48	0	58	76	0	-5119	0	0	2.78688
120714	86990	91	57777	41477	88	23067	15971	64	193	101	0	54	65	0	541	499	0	2.78986
236457	153562	108	183171	123018	104	68492	46085	100	46	198	0	-49	55	0	689	743	0	2.79186
193940	122627	98	99710	64501	95	39520	25898	93	231	127	0	-156	40	0	-1201	211	0	2.79285
147517	103352	102	90890	65230	91	24372	17575	64	274	145	0	-64	40	0	-2190	0	0	2.79385
72186	57863	80	36655	28950	79	22204	18101	57	-161	69	0	3	48	0	-443	172	0	2.79484
154859	100475	96	89659	59538	92	31388	21238	84	-54	97	0	46	79	0	162	439	0	2.79783
91815	71605	82	59025	44579	81	27913	20454	77	-3	106	0	4	73	0	-2012	0	0	2.79783
208254	141690	101	105018	71587	95	38137	25871	92	-35	91	0	34	100	0	-2110	84	0	2.79883
127839	93005	90	90934	68591	89	29098	20969	86	-16	74	0	59	105	0	-460	70	0	2.80082
308634	180713	122	225250	140029	118	45760	26313	109	220	126	0	77	135	0	131336	175360	131	2.80082
223141	137453	105	153839	103841	103	52437	32727	101	65	96	0	-79	78	0	-4862	0	0	2.80082
66980	56330	76	37001	30987	75	15970	13042	50	-59	164	0	-82	23	0	-2198	0	0	2.80181
178293	117313	104	121608	83887	94	31421	20333	89	34	106	0	3	56	0	-1833	0	0	2.80281
151163	111704	89	98214	73729	89	39215	28351	87	29	109	0	-84	54	0	-8249	0	0	2.80281
94428	69171	84	58254	42169	91	20221	13862	63	-36	54	0	87	125	0	303359	225962	85	2.80281
55056	46597	72	26012	22121	65	14039	11689	46	-115	79	0	88	62	0	-282	301	0	2.81077
165174	112490	108	118971	83975	94	28071	18939	77	-44	102	0	-24	88	0	-18172	0	0	2.81177
101557	76308	87	60934	46614	84	22177	16597	58	256	260	0	16	71	0	140	337	0	2.81376
267086	155688	123	151858	90371	107	60456	34722	103	131	105	0	-89	49	0	-906	214	0	2.81476
116728	89084	86	54117	40362	84	26446	19395	67	19	175	0	-21	107	0	-527	471	0	2.81675
122447	85508	99	79366	57552	89	23826	16511	65	112	168	0	111	105	0	-255	259	0	2.81973
186195	126417	99	130694	91979	96	61502	42799	94	-42	132	0	44	60	0	1127	567	0	2.82173
198240	97227	119	105102	53256	115	41493	18630	112	-91	146	0	108	90	0	-989	0	0	2.82471
121630	88082	89	76069	55180	86	23627	16855	70	-144	110	0	11	64	0	541	846	0	2.83069
158837	111993	108	91898	64849	91	23649	16179	63	15	115	0	95	105	0	-1806	30	0	2.83069
235215	157281	101	149578	103740	99	33240	21796	88	-25	98	0	69	89	0	-7996	0	0	2.83069
134766	94851	106	82557	56184	106	39774	29439	93	1110	761	0	789	498	0	-7794	0	0	2.83069
166784	125189	90	99565	74470	89	30367	21028	86	8	82	0	81	48	0	-19711	0	0	2.83069
209587	136063	101	136056	92431	98	38784	25088	94	197	150	0	5	95	0	-4582	0	0	2.83168
150312	109242	94	65939	48062	89	33067	24752	86	-140	76	0	51	61	0	-670	465	0	2.83268
389925	204191	132	358805	185466	133	126072	72110	128	229	248	0	-26	126	0	-248	374	0	2.83666
182987	125667	93	75774	50063	91	33994	22275	90	-334	56	0	-101	42	0	-17749	0	0	2.83666
324154	186167	128	287002	174992	121	92880	57649	116	173	152	0	-85	34	0	-27	603	0	2.84263
278385	172957	105	128379	81830	102	64558	39722	101	7	166	0	-22	44	0	2975	3417	42	2.84263
81455	66812	79	52631	41783	81	22262	17619	59	-185	38	0	-102	21	0	-22075	0	0	2.84363
345154	227365	118	205754	136180	110	92312	59792	108	131	153	0	49	45	0	-16286	0	0	2.84363
144694	99142	96	68250	48302	90	28780	20135	74	-6	78	0	-104	14	0	-10874	0	0	2.84363
166912	117828	100	68217	47349	90	31267	22349	80	116	108	0	75	74	0	-7488	0	0	2.84463
135823	92540	105	79325	56658	90	26891	19416	75	198	120	0	79	106	0	-5237	0	0	2.84463
298101	182037	119	197032	130005	110	75853	47675	108	18	106	0	135	126	0	-2350	0	0	2.84562
151567	112996	86	97986	66733	89	29098	20494	79	152	146	0	127	147	0	-1272	314	0	2.84662
262419	176524	102	217745	148184	101	85501	57289	97	157	152	0	-37	69	0	6766	3268	58	2.84662
498901	279679	158	429088	264272	159	159664	91996	155	2822	4662	24	1875	2941	17	1648	951	0	2.8516
260763	168189	114	128096	83754	104	61186	39635	101	-12	141	0	-33	51	0	-597	536	0	2.85359
144554	105482	90	69246	49783	89	27587	19071	77	64	83	0	-72	34	0	-2717	0	0	2.86553
349735	193755	138	204538	115320	133	88761	49430	121	6	213	0	131	130	0	262433	183456	91	2.86553
99492	77329	85	60051	46501	83	33440	25171	81	114	108	0	27	62	0	-87	421	0	2.87051
148458	109564	91	83888	61281	89	27355	19327	76	202	183	0	-82	42	0	1	312	0	2.8725
276095	165968	114	225223	141914	115	83506	52536	109	180	127	0	118	76	0	114659	170898	128	2.8725
106228	79947	85	62453	47909	84	25882	19511	69	36	106	0	-26	72	0	224	487	0	2.87748
118289	87940	91	64324	46923	85	25241	18805	67	-46	103	0	-115	22	0	-5101	0	0	2.87748
154000	111703	91	83421	61456	90	32656	23315	87	-12	72	0	-52	50	0	-499	687	0	2.87848
208115	145710	97	92712	65948	96	48601	33677	93	79	154	0	-102	76	0	-8127	0	0	2.87947
267238	176340	113	150498	98365	108	65132	43608	104	-103	73	0	-33	52	0	-8985	0	0	2.87947
293691	183721	111	193500	126999	108	59983	37649	104	54	134	0	-27	47	0	-13217	0	0	2.87947
199623	141141	97	88402	60383	93	36634	24832	90	-43	106	0	-16	65	0	755	558	0	2.88346
158959	112175	105	79004	56369	91	41537	29761	88	18	87	0	33	89	0	-1843	262	0	2.88346
140102	100428	90	85911	61568	90	25653	18205	70	8	95	0	48	69	0	202	605	0	2.88744
187677	127477	95	119877	82166	96	35660	23720	91	104	170	0	110	126	0	-7708	0	0	2.88744
73283	61260	80	39963	32272	78	16815	13880	50	121	118	0	39	103	0	-4293	0	0	2.88844
140834	106034	96	72899	54240	88	20581	15608	54	3	102	0	160	150	0	-820	578	0	2.88943
179571	121522	100	99161	68265	93	34866	23382	91	-19	127	0	16	58	0	-1928	178	0	2.88943
186222	137635	96	129979	96501	93	44229	33024	90	-44	147	0	93	57	0	-6173	0	0	2.88943
76246	62631	89	35353	30200	75	21846	17913	56	72	161	0	-64	26	0	-11934	0	0	2.88943
291328	200621	105	205363	140607	105	107374	73020	104	-55	58	0	68	83	0	-26	408	0	2.89441
145257	111920	88	81970	63691	86	34172	25133	84	2	128	0	-14	38	0	-2473	0	0	2.8954
225010	145000	105	111895	71261	98	39722	25141	94	-62	106	0	-11	69	0	-3174	0	0	2.8954
71478	54562	84	44045	33900	79	13891	10457	49	79	116	0	76	103	0	580	637	0	2.89839
77028	62720	81	37148	31219	78	18541	15725	48	216	161	0	-129	4	0	-357	323	0	2.90138
74258	60487	80	45313	38449	77	20927	17646	55	-35	128	0	-134	20	0	-2080	0	0	2.90138
148059	103424	92	88813	61899	91	34803	24113	87	-1	80	0	-83	41	0	-253	332	0	2.90337
269534	176842	113	116403	76799	108	62088	41030	107	-246	98	0	-33	59	0	-291	171	0	2.90437
198757	130251	109	136621	94534	97	66716	46038	95	-1	62	0	80	94	0	-4428	0	0	2.90536
34965	31371	53	26654	23180	59	10214	8720	42	225	212	0	-47	31	0	-9798	0	0	2.90536
95100	72114	84	55321	41727	83	29138	21000	76	-84	49	0	27	107	0	-6628	0	0	2.90636
76663	62528	80	56648	44561	82	18275	14276	55	169	124	0	-14	31	0	342	836	0	2.91233
381562	207145	130	259251	146997	130	123451	69724	126	103	513	0	16	212	0	-1973	799	0	2.91233
169957	121891	93	107065	76264	92	30858	21294	77	-59	137	0	-172	38	0	-28293	0	0	2.91333
204646	139271	106	95629	64763	96	44437	30443	94	43	165	0	-22	101	0	-29566	0	0	2.91333
124818	93273	95	73621	55369	86	24408	17164	64	-63	109	0	-22	69	0	-15382	0	0	2.91333
247019	151121	113	120291	74950	105	65354	43384	104	-106	123	0	26	95	0	-20023	0	0	2.91333
155167	102005	94	88985	58058	92	42338	29252	90	-285	47	0	75	85	0	-8064	0	0	2.91432
55345	46959	74	28587	24209	73	12599	10568	43	91	92	0	-84	15	0	-8	270	0	2.91731
215489	141917	103	143546	95856	100	48487	32898	98	264	156	0	165	99	0	454	599	0	2.9193
67265	57716	74	78935	64316	82	194	178	0	-48	78	0	52	75	0	-1196	0	0	2.9203
278713	175622	114	135019	85728	107	67232	42853	105	94	135	0	43	79	0	-169	591	0	2.92229
105155	86805	83	56294	44963	80	23693	18922	60	67	160	0	-66	31	0	-832	121	0	2.92428
220302	149101	106	112980	77132	97	55928	39119	95	-65	78	0	61	59	0	-688	328	0	2.92528
128877	88462	91	73509	51513	90	25510	17964	65	15	93	0	65	90	0	229	374	0	2.92926
83506	69969	81	45033	36891	79	17477	14549	48	264	147	0	51	78	0	-144	536	0	2.93224
120761	88137	95	68629	50357	86	25338	18558	64	-242	72	0	38	57	0	-398	152	0	2.94121
123318	90689	90	57958	42725	86	24768	17881	63	244	155	0	45	56	0	-1339	0	0	2.94121
241866	154812	105	122547	77949	103	50675	32054	101	-128	101	0	1	64	0	-309	259	0	2.9432
122112	92213	86	67112	49549	85	25556	17865	66	-127	88	0	-20	45	0	-7002	0	0	2.94419
378434	209845	141	207467	120517	138	89292	50890	135	531	1070	1	286	482	0	-559	143	0	2.94718
59181	49593	75	33675	28514	76	13695	11661	47	84	136	0	21	58	0	126	319	0	2.94917
215828	141825	102	94206	60418	98	38502	25274	94	159	117	0	-166	68	0	-950	68	0	2.95017
190647	134562	98	112326	75546	96	36083	23303	92	40	93	0	33	78	0	-10056	0	0	2.95017
64527	53964	75	36229	30494	76	20315	16445	57	44	67	0	63	107	0	-2322	0	0	2.95116
63117	53965	81	40970	35238	74	16864	14289	47	-133	42	0	44	144	0	-11570	0	0	2.95116
126023	92278	86	79984	59710	86	29049	21586	79	73	76	0	36	60	0	-4137	0	0	2.95216
118589	86077	95	79191	59305	87	26588	18828	65	-32	98	0	108	70	0	-158	499	0	2.95415
173359	138410	92	127358	103329	88	58590	45687	86	89	131	0	-64	50	0	-5046	0	0	2.95415
127578	89568	95	74595	52957	89	28732	19943	77	-154	106	0	94	89	0	-107	268	0	2.95913
119213	92389	86	66289	50022	84	24375	18459	63	61	90	0	19	92	0	-3161	0	0	2.96012
153068	109585	102	74819	51675	92	21569	14325	63	-203	67	0	-98	18	0	-979	94	0	2.96112
266391	178984	110	136527	93082	101	66401	46754	98	-90	82	0	108	106	0	-698	396	0	2.96211
253375	169494	100	137896	94203	99	52192	35432	96	99	142	0	6	70	0	1212	729	0	2.9651
69056	58886	76	31755	26859	74	15585	12613	50	8	87	0	-9	69	0	-6379	0	0	2.9651
186011	130877	94	111687	74560	95	50942	34639	93	-220	38	0	-71	29	0	-9226	0	0	2.9651
99941	75612	85	63860	47824	83	29214	20616	73	74	113	0	130	152	0	-297	300	0	2.96908
36299	32205	51	19823	16843	54	8189	6959	39	-49	69	0	35	88	0	-224	672	0	2.97207
51795	43932	75	23592	20493	60	15898	13308	51	123	116	0	-173	44	0	-1003	437	0	2.97307
209655	142248	100	107425	74211	98	48903	33634	94	-189	36	0	-79	50	0	-116	356	0	2.97705
188979	137929	91	183851	140929	94	43277	30789	90	155	188	0	-3	54	0	528	650	0	2.98004
153616	110867	90	122214	92563	90	29176	20790	82	48	117	0	-8	98	0	-5669	0	0	2.98004
143881	102609	102	71180	51640	90	23932	17378	63	60	152	0	14	64	0	-41	315	0	2.98402
71900	58276	79	52477	42380	79	18780	14875	53	156	137	0	-11	84	0	-5048	0	0	2.98402
326946	184514	137	259052	142342	133	94698	51836	129	25	489	0	-5	369	0	754	610	0	2.98601
72933	61115	76	38704	32162	76	16520	13666	50	44	59	0	14	83	0	-3706	0	0	2.98601
88029	70343	86	44763	35246	81	20848	16335	56	-66	110	0	-5	73	0	-63	405	0	2.989
74271	60329	82	42039	35329	76	14926	12421	48	71	107	0	27	70	0	38	386	0	2.99099
89364	69292	84	62578	48910	81	19164	14607	55	-122	53	0	-56	12	0	-2190	0	0	2.99198
158794	112677	92	93231	67765	88	38760	26872	87	-118	29	0	-43	34	0	-490	223	0	2.99895
184999	133386	99	88639	64997	90	38245	28272	88	88	167	0	-108	33	0	-7528	0	0	2.99895
366439	163300	141	209849	94512	138	76156	35503	134	359	601	0	195	268	0	137	631	0	3.00194
153003	117899	95	89618	70327	89	33191	26316	84	-27	94	0	26	67	0	9	284	0	3.00393
150445	103160	96	117141	81927	91	51249	37039	89	-51	44	0	4	60	0	-3909	0	0	3.00393
84359	64233	86	53610	40903	81	24337	18678	66	38	113	0	-75	43	0	-1951	0	0	3.00493
113294	85518	92	69226	53272	85	23455	18116	68	-2	93	0	-35	96	0	-1848	0	0	3.00792
115876	86404	90	65085	48135	85	25114	18748	67	163	132	0	-23	55	0	-309	512	0	3.00891
125594	93193	87	79536	59150	87	30742	22221	84	-99	91	0	6	70	0	-1134	250	0	3.00991
315926	189502	120	180719	111766	119	104749	67510	117	300	255	0	94	114	0	-621	286	0	3.0119
190898	132545	98	80655	55827	94	38662	27438	92	-31	106	0	3	49	0	-6264	0	0	3.01289
175345	128673	102	84741	61850	91	39170	29420	87	27	115	0	-42	48	0	-254	677	0	3.01389
158936	112119	93	82307	60227	90	32200	23155	87	-73	132	0	15	124	0	-79	314	0	3.01688
135665	105396	91	90775	69040	86	34284	26158	83	-40	38	0	-52	51	0	-6825	0	0	3.01688
93086	71717	87	55253	43185	82	26321	19721	77	-253	0	0	22	41	0	-1682	270	0	3.01787
126377	90600	89	76773	54451	89	24415	17150	74	-11	156	0	-34	46	0	-2689	0	0	3.01887
214694	144214	103	129075	91136	97	50577	35679	93	153	178	0	21	66	0	662	546	0	3.02285
137037	105001	87	73196	57372	86	29642	22635	76	-45	78	0	-43	46	0	-1771	200	0	3.02385
234809	142811	104	175088	110653	103	57765	36967	100	65	138	0	-2	47	0	-135	490	0	3.02982
85659	58309	98	49042	30787	98	20906	14034	98	1570	1043	5	1116	736	0	-229	234	0	3.02982
71512	63403	74	26922	23033	62	12725	10741	45	-30	75	0	-102	27	0	-5388	0	0	3.02982
335834	198902	121	217789	133623	118	75773	45380	115	125	263	0	55	127	0	-3923	0	0	3.02982
120701	95932	83	60735	48146	82	30146	23646	74	20	117	0	-51	40	0	-15629	0	0	3.03082
99582	73909	88	68656	52315	85	24170	18120	62	-45	73	0	39	76	0	-49	450	0	3.03181
360381	180552	135	213672	109814	133	88445	46428	128	33	477	0	52	339	0	-2284	328	0	3.03281
85120	61137	96	61689	44366	96	30817	22242	96	2793	1613	32	1575	964	0	14221	56968	22	3.03281
74486	62985	83	37384	31011	76	19261	16006	54	-23	54	0	52	82	0	-8887	0	0	3.03281
61725	54928	74	20470	17314	55	13777	11889	45	-149	34	0	40	50	0	254	347	0	3.03679
191894	128501	98	95782	61801	96	30797	19757	80	-32	102	0	-33	49	0	-371	518	0	3.03679
116928	88269	101	81928	63164	101	24992	18759	76	260	179	0	44	81	0	330567	228940	80	3.03679
297949	182830	132	172730	104361	122	82258	54129	117	-103	94	0	82	87	0	1272	751	0	3.04077
306340	173640	120	146871	87357	119	74231	42815	119	249	129	0	-33	104	0	-1586	0	0	3.04177
105493	82270	87	54755	42529	82	24162	18770	59	-163	77	0	-33	53	0	-4277	0	0	3.04276
171118	127945	93	113877	84954	93	30220	22276	86	44	111	0	-33	56	0	-400	57	0	3.05172
410835	172972	149	347802	167587	148	32849	20462	87	527	940	0	590	635	0	-36	295	0	3.05471
194087	135620	95	96539	64174	110	33531	23242	89	87	104	0	-34	54	0	20956	7836	110	3.05471
125149	88053	104	63386	42815	104	29907	20377	98	694	647	0	530	471	0	5290	2238	63	3.05471
204667	138908	94	145386	97253	95	58728	38585	94	-110	25	0	-108	47	0	-22234	0	0	3.05471
40031	34173	74	30861	26726	69	10898	9748	42	-99	83	0	10	45	0	-2159	0	0	3.05571
103175	78156	85	64277	49267	83	26340	19353	67	16	116	0	-15	78	0	-729	357	0	3.0567
39434	32815	69	24900	21357	62	8969	7589	39	70	93	0	88	84	0	-2620	0	0	3.0567
32012	24816	58	28008	20559	70	3424	2591	32	39	95	0	44	52	0	-1039	0	0	3.0577
77122	61358	79	50091	39030	81	19480	14700	56	-49	69	0	-18	41	0	-280	227	0	3.0577
233464	150032	111	145080	98487	109	58766	39619	106	165	110	0	63	72	0	1386	681	0	3.06268
68903	57016	80	45299	35797	80	21897	16725	58	95	138	0	-45	33	0	-1091	0	0	3.06367
106838	79066	100	65500	48172	100	25076	17412	84	546	341	0	341	195	0	-1254	261	0	3.06367
60595	51522	74	32158	27608	73	16301	13335	49	50	157	0	-37	100	0	-3830	0	0	3.06467
114639	88154	94	65460	49150	84	20676	15747	58	-80	50	0	-13	38	0	-438	308	0	3.06566
84217	67810	89	42176	33307	79	21076	16796	56	-136	84	0	-10	37	0	211	515	0	3.06865
103961	82988	88	65232	53661	83	24703	19743	66	7	56	0	112	81	0	-377	282	0	3.07164
128808	92231	94	76551	56160	86	24826	18153	69	-84	91	0	-158	69	0	687	963	0	3.07463
485762	235934	170	491284	256162	159	193276	102445	154	2733	3516	24	1802	2446	19	826	619	0	3.07861
312892	195527	126	176911	111267	118	60318	37530	113	-35	205	0	-227	63	0	-124	459	0	3.0806
112195	86610	83	61490	46737	84	21966	16626	62	58	144	0	-41	102	0	-300	469	0	3.08259
51683	43468	79	28613	24075	73	14007	12198	45	302	218	0	-28	55	0	-167	545	0	3.08359
65869	57189	80	31832	27144	74	19555	16534	56	-62	147	0	36	41	0	-585	13	0	3.09155
130645	89373	104	71582	50101	89	22617	15530	60	-164	102	0	41	113	0	-907	0	0	3.09155
135049	110075	87	97831	80645	85	40102	33148	82	-103	42	0	-80	38	0	-2708	0	0	3.09255
69813	60763	76	43689	35589	76	15259	12265	48	2	62	0	-34	66	0	-40	243	0	3.09354
100690	76851	85	59862	46397	81	20870	15753	56	168	102	0	-74	62	0	-1585	186	0	3.09354
90729	76835	83	49815	41096	79	20083	16875	54	-133	117	0	3	58	0	-1704	13	0	3.09454
52307	44113	77	23702	20383	59	12523	10893	44	-91	118	0	-74	44	0	-495	195	0	3.09553
48129	41879	70	23057	19563	60	12701	10519	45	66	84	0	7	91	0	246	617	0	3.09753
116164	88162	91	55904	41115	84	25197	18694	68	135	92	0	-5	93	0	-806	194	0	3.09753
159118	121397	87	119221	87332	89	39554	29418	85	-184	50	0	-14	56	0	-42	332	0	3.10051
244819	140058	109	166587	104846	109	64740	40061	107	219	143	0	-46	64	0	-1916	712	0	3.10151
57006	48471	87	20680	18016	52	11444	9961	42	-75	54	0	-52	53	0	343	591	0	3.10549
163317	119480	92	92602	68259	89	47816	35197	88	-21	92	0	21	52	0	-125	496	0	3.10649
163335	125498	90	123918	92448	90	36620	27289	86	-33	76	0	-95	58	0	-4200	0	0	3.10748
95550	79199	79	58285	49112	79	20189	15626	58	-105	85	0	112	103	0	-10690	0	0	3.10748
55889	50300	62	25986	23021	57	11504	9856	42	17	102	0	-135	12	0	-9170	0	0	3.10748
147691	116512	86	106256	81113	88	46023	35201	84	-60	87	0	-77	58	0	-15	364	0	3.11146
109863	85452	84	69114	53671	84	19506	14715	56	-146	92	0	86	129	0	-7252	0	0	3.11146
140077	105791	105	63064	48060	105	27802	21423	85	881	566	0	284	177	0	-7401	0	0	3.11146
122807	92398	90	56360	42492	84	31279	23792	82	-158	32	0	-5	50	0	109	466	0	3.11545
115021	94830	82	66598	53288	84	17154	13585	52	-81	74	0	-57	49	0	-26723	0	0	3.11744
130934	99282	85	77568	58676	85	37017	27480	84	150	133	0	-110	26	0	-29887	0	0	3.11744
95615	71193	83	66907	49711	84	18483	13291	54	-69	104	0	37	110	0	-875	158	0	3.11943
245523	144041	107	157868	98766	105	57362	35249	101	85	100	0	-16	55	0	-3891	0	0	3.11943
144133	102745	96	108039	77193	91	36384	25539	86	171	170	0	5	62	0	-29	485	0	3.12242
252527	166977	103	149575	104475	103	54239	36214	100	252	131	0	-56	109	0	638	605	0	3.1264
132106	99219	87	80047	61283	87	22312	16170	63	141	120	0	96	93	0	-4272	0	0	3.1264
107310	81306	90	67878	52476	82	24127	17935	61	-26	81	0	39	92	0	-5596	0	0	3.13138
98850	77161	82	72262	56940	82	18341	13515	54	37	186	0	19	55	0	-8238	0	0	3.13138
153647	106027	92	93508	64861	92	30319	20733	84	159	93	0	-55	67	0	-3070	0	0	3.13237
88186	72150	78	55492	44235	79	21254	17568	57	27	121	0	-23	35	0	-8061	0	0	3.13237
100032	77082	86	59998	46658	83	23390	17401	69	-73	79	0	-12	80	0	93	676	0	3.13536
196804	93993	112	135989	73071	108	67218	34956	105	67	112	0	19	60	0	-4429	0	0	3.13536
82125	71171	78	82492	70374	80	31117	26408	78	-9	148	0	-102	76	0	-13525	0	0	3.13536
346252	187434	123	230782	140488	117	94939	59509	115	154	147	0	-25	89	0	-61	338	0	3.13735
105120	84369	89	64340	52215	82	29360	23513	77	-22	150	0	-24	62	0	-123	208	0	3.14233
247852	169671	103	149995	106527	98	55424	39930	94	23	64	0	19	67	0	343	654	0	3.14333
108930	84998	86	59431	45691	83	24867	19809	63	-53	68	0	16	57	0	-1903	0	0	3.14432
152676	106266	90	86649	62131	91	29770	20496	72	136	167	0	-64	61	0	-1517	0	0	3.14532
42629	37356	76	23167	20267	57	9344	8064	41	-53	101	0	-19	38	0	-1340	131	0	3.14631
48011	41134	74	26393	22653	66	10149	8772	40	-97	53	0	-82	39	0	-249	287	0	3.1483
154637	121057	91	100918	81278	89	55180	43094	87	32	105	0	7	90	0	-213	452	0	3.15129
78739	64432	74	48933	39612	80	18808	14902	54	-50	124	0	77	60	0	-3225	563	0	3.15129
84250	67037	83	50048	40828	80	22143	17564	56	-25	55	0	-12	65	0	-264	338	0	3.16324
261295	170338	108	150796	98302	106	63843	41639	103	110	180	0	118	97	0	-843	669	0	3.16424
348668	202601	128	213275	129077	126	81423	48188	124	229	783	0	227	373	0	-8526	0	0	3.16424
187164	135912	98	92004	66122	93	36889	25936	91	198	194	0	-22	80	0	-843	401	0	3.16523
96664	75105	87	61252	47026	82	16524	12668	52	46	92	0	-33	28	0	-448	116	0	3.16822
50676	43554	71	26427	22536	71	15085	12815	48	-33	100	0	23	101	0	-467	103	0	3.17021
88692	70691	83	50424	39394	80	19323	14527	58	-42	153	0	36	67	0	-360	766	0	3.17021
188097	131216	94	123446	89063	94	51851	37533	91	-120	39	0	0	45	0	-818	273	0	3.17121
177562	129745	107	99675	73572	100	39858	29590	89	323	179	0	140	100	0	549044	398988	107	3.17121
127018	94654	85	79333	59961	86	24957	18657	66	-61	85	0	11	58	0	61	482	0	3.1732
84246	71303	76	40259	33997	77	19628	16154	52	155	159	0	-70	46	0	3760	1943	44	3.1732
100470	84973	81	61114	51056	80	28954	23382	72	32	121	0	-25	50	0	439	590	0	3.17519
201934	132482	100	124230	81490	97	49145	32917	94	18	84	0	-2	84	0	-14	377	0	3.17917
157804	116538	89	81730	61686	90	36095	25578	86	69	81	0	-103	111	0	-212	414	0	3.18116
64122	54890	80	30196	25927	70	10642	8521	43	290	250	0	-10	57	0	-523	89	0	3.18315
117949	92036	85	62409	48613	83	26335	20791	66	17	90	0	-64	26	0	324	579	0	3.18813
220761	152954	96	141196	99391	96	53859	37313	93	-182	68	0	-29	33	0	-3777	0	0	3.18813
108447	79728	93	57564	43169	84	20049	15054	57	70	88	0	14	96	0	-475	1169	6	3.18913
16373	14076	67	42350	35772	63	3597	2800	30	-76	67	0	-24	74	0	381	485	0	3.19709
198201	137065	101	98067	68351	94	32420	22162	89	-94	36	0	-25	72	0	331	499	0	3.19709
320894	149718	130	294137	145369	123	101002	52415	118	165	255	0	43	239	0	620	572	0	3.20207
217239	157126	104	176925	132684	96	70281	51134	92	16	146	0	-17	67	0	215	503	0	3.20506
165229	116994	110	79873	56961	93	38369	26089	90	-44	45	0	60	88	0	-6331	0	0	3.20605
106844	88898	83	61510	50991	82	26779	21705	69	-193	52	0	170	125	0	-509	512	0	3.20705
94608	78246	83	55834	47317	79	23655	19800	66	89	101	0	54	74	0	-286	371	0	3.20805
81582	67350	79	46314	37153	77	17181	13930	53	37	118	0	43	89	0	-137	443	0	3.20904
148880	104394	95	79278	56619	90	28951	20296	75	82	129	0	69	104	0	-1860	0	0	3.21004
228010	156762	104	111451	77377	99	56739	39276	97	26	152	0	145	93	0	-119	468	0	3.21203
91512	76668	89	57636	47041	81	15261	12216	51	7	101	0	-87	34	0	11	328	0	3.21302
97661	78972	81	55741	44528	81	24418	18954	60	-35	64	0	-31	51	0	-3000	0	0	3.21402
17084	14081	47	24687	21728	64	2415	2141	23	-92	85	0	30	51	0	-512	0	0	3.21501
66509	55622	87	31573	26983	75	13100	11190	45	-63	83	0	25	42	0	-181	218	0	3.21601
114367	89285	87	61317	47072	85	22848	17565	56	13	91	0	-84	82	0	-74	402	0	3.21701
150947	111565	90	97654	75034	88	38293	27761	84	197	167	0	24	69	0	-246	265	0	3.218
127975	99808	84	70635	55214	84	26897	20945	71	-7	200	0	150	136	0	-2699	237	0	3.219
153517	114695	89	81479	58276	89	34623	25490	85	-107	80	0	-79	28	0	-167	552	0	3.22198
90916	68724	87	58423	43587	82	18611	13337	56	59	90	0	-38	71	0	847	893	0	3.22497
67939	57076	77	36309	28949	78	17675	14187	54	217	251	0	-133	27	0	-189	176	0	3.22796
132325	99370	90	72821	54116	86	28560	21250	78	109	142	0	-20	56	0	-552	435	0	3.22895
85561	69611	94	81653	69155	80	22533	18291	57	-31	64	0	-8	60	0	-1053	102	0	3.22895
44127	38067	65	26706	23491	64	10230	9160	40	155	129	0	-42	51	0	210	401	0	3.23393
313919	194615	109	174392	107321	109	88488	54068	108	50	159	0	136	108	0	-641	209	0	3.23592
142404	107357	87	83225	62007	88	34934	26701	85	-24	104	0	-77	36	0	-7446	0	0	3.23792
52946	44910	82	29625	25572	72	10917	9357	41	13	83	0	14	85	0	-48	300	0	3.23991
397748	250734	144	231103	148324	131	330999	216581	133	128	1073	1	215	773	0	751	933	0	3.23991
158061	113435	105	96568	72876	90	30616	22187	85	37	137	0	79	83	0	-333	187	0	3.24289
195431	121457	105	112159	72101	98	45607	28160	95	49	90	0	-56	61	0	-7549	0	0	3.24289
93922	70549	91	63623	47195	98	20169	14379	66	92	142	0	154	103	0	398149	256298	98	3.24289
162344	118445	98	70914	50363	88	35973	26526	85	-5	173	0	-76	34	0	-2061	20	0	3.24389
127991	97161	99	69221	53307	86	27127	20747	77	-228	52	0	77	104	0	283	350	0	3.24488
106093	80246	88	50692	36718	85	21816	15628	63	34	75	0	12	78	0	613	616	0	3.24688
181386	134871	94	81764	61481	90	47186	35240	88	27	166	0	47	68	0	-2528	0	0	3.24688
136156	100878	102	60428	44132	87	32850	24596	85	83	93	0	-136	80	0	-1866	0	0	3.24787
90672	75484	79	67205	57022	79	29140	24230	70	-21	98	0	90	91	0	-92	217	0	3.25584
190776	138545	99	99762	72584	92	57186	41396	91	-3	77	0	103	89	0	-5020	0	0	3.25584
74087	62879	77	41060	33609	78	18088	14555	52	-175	38	0	-57	41	0	-556	260	0	3.25683
91565	68708	87	57809	44573	82	20050	14893	56	-13	58	0	-19	34	0	12	318	0	3.25882
141115	104370	90	74020	54758	86	32945	24727	83	88	182	0	137	114	0	-2049	0	0	3.25982
37084	33636	68	25201	22214	57	8961	7875	40	-149	98	0	106	121	0	-5885	0	0	3.25982
272515	180471	108	123429	82603	105	63533	41364	103	33	125	0	139	88	0	-266	269	0	3.26181
162752	128202	91	99568	79416	87	91017	71856	86	151	138	0	97	104	0	631	685	0	3.2648
85489	68101	80	55473	44606	80	19600	14791	56	51	88	0	76	114	0	-4452	0	0	3.2648
93209	74109	88	48233	38306	80	20525	16156	55	38	75	0	-100	30	0	-6522	0	0	3.2648
125700	91177	89	75470	56501	86	21809	15777	60	16	64	0	34	65	0	950	965	0	3.26779
49238	42921	72	24282	21259	58	11753	9864	45	15	121	0	-65	19	0	-333	700	0	3.27077
201612	139644	105	106346	76239	95	46845	31686	93	-102	115	0	-52	70	0	-46	562	0	3.27276
102305	75508	99	64301	46616	99	28035	19874	99	1147	875	0	964	652	0	14080	54348	21	3.27276
251155	174320	100	136531	97311	99	54026	38156	97	-33	115	0	108	92	0	-10476	0	0	3.27276
141305	101534	91	69993	50282	88	26648	19133	75	170	101	0	46	84	0	405	309	0	3.27774
142549	101261	92	89155	63834	89	22737	15968	64	-129	75	0	57	55	0	-80	279	0	3.2867
145644	109661	104	98243	75849	88	38399	29046	86	-63	74	0	-13	29	0	-141	242	0	3.28969
94085	72141	86	53825	43102	81	21440	16904	57	136	175	0	5	65	0	-5985	0	0	3.28969
89575	71704	82	55322	43301	81	21446	16538	59	-139	68	0	-58	49	0	13152	6220	95	3.28969
44682	35590	84	16445	11940	83	11831	9312	48	410	523	0	379	214	0	-275	762	0	3.28969
115994	86973	85	59427	45038	84	24065	18204	59	-88	106	0	101	52	0	-2680	0	0	3.29069
110359	81040	98	46463	34564	82	18890	14410	55	-102	92	0	37	79	0	-463	63	0	3.29168
61531	51915	78	34920	29798	74	13845	11751	47	18	81	0	150	136	0	-107	559	0	3.29467
247761	157121	105	201742	136961	105	74362	51415	101	-25	66	0	121	81	0	-1310	323	0	3.29467
178312	124323	95	115312	80754	94	31651	20210	85	-220	113	0	-42	75	0	-4950	0	0	3.29566
44037	31618	85	27353	18827	85	11127	8320	50	994	539	0	705	428	0	-3891	0	0	3.29566
104720	79721	85	57141	43857	82	20250	16163	56	-182	91	0	28	111	0	91	505	0	3.29766
122534	93622	89	64121	49685	83	30956	22972	83	70	137	0	-126	33	0	-4445	0	0	3.29865
187752	135838	98	95204	70349	92	42702	30551	88	80	111	0	2	77	0	-524	194	0	3.30164
255394	162653	104	136942	84760	103	69042	44622	98	36	106	0	22	34	0	391	411	0	3.30662
149339	112355	88	97399	71652	88	37078	27123	86	55	150	0	1	43	0	-6344	0	0	3.30662
101351	85726	82	44825	37634	78	26480	21097	71	-76	130	0	47	99	0	391	826	0	3.31159
123798	97118	84	86460	68380	85	29466	22326	81	-69	68	0	63	76	0	456	582	0	3.31259
183984	137520	106	109838	83999	90	44817	33255	87	-175	106	0	-31	36	0	-832	308	0	3.31359
103673	83071	85	58851	46084	81	24063	18118	70	76	148	0	128	81	0	-1546	0	0	3.31458
31863	27729	68	28178	24745	69	7896	6814	38	-8	138	0	-9	37	0	-411	103	0	3.32255
99404	77523	82	59312	45678	83	20177	15405	53	-194	21	0	67	72	0	-412	187	0	3.32354
261672	141844	108	214291	128279	111	63597	35397	105	25	70	0	14	75	0	295	477	0	3.32553
61504	52499	78	33428	26937	89	14008	10711	53	132	102	0	21	85	0	114744	168948	89	3.32553
72975	62474	84	36105	30166	76	18579	15543	53	72	128	0	11	56	0	-386	150	0	3.32852
256774	190030	101	245582	188190	101	75931	54834	98	-148	51	0	41	61	0	-2664	0	0	3.32852
35549	27791	71	116121	81060	84	8502	6185	45	61	63	0	63	64	0	-508	35	0	3.33051
87098	74517	86	40240	34152	76	23207	19504	57	45	260	0	-9	93	0	13	747	0	3.33151
99077	81419	81	82145	69128	81	31660	26025	77	80	193	0	-6	51	0	-298	245	0	3.3335
418984	208171	148	284894	152127	145	93290	48474	140	1088	1515	14	764	1249	8	318	512	0	3.33848
79447	65029	78	54607	43769	79	17661	14330	51	-6	72	0	-181	0	0	-922	109	0	3.34047
270788	161038	116	169439	111139	111	70375	43816	110	-12	157	0	-18	203	0	-1075	654	0	3.34047
112480	91889	80	77999	62864	82	16784	13607	51	3	87	0	-136	26	0	-15112	0	0	3.34047
96775	72537	82	59523	44227	84	17828	13176	54	133	139	0	-43	44	0	202	595	0	3.34744
67877	58175	75	40094	34147	75	16991	14675	48	-111	50	0	-14	63	0	-4273	0	0	3.34744
99714	84277	86	39205	33945	77	36259	30820	77	78	146	0	-74	51	0	209	408	0	3.35142
147203	120737	90	46277	38761	80	30380	24924	71	-29	58	0	0	44	0	-2784	0	0	3.35242
122911	95547	87	73220	56982	84	36503	27969	82	-153	22	0	-201	38	0	-11437	0	0	3.35242
78977	68196	79	40684	34434	75	19011	15756	53	81	77	0	20	48	0	-6771	0	0	3.35242
102269	79015	96	57866	44917	83	25815	19594	59	113	127	0	90	69	0	-225	483	0	3.3554
75694	63031	88	40874	33923	77	16051	12843	50	42	96	0	200	96	0	265	561	0	3.3574
124935	97715	83	61155	47822	85	32096	24806	82	167	170	0	12	107	0	262	630	0	3.35939
195247	135159	112	101099	70744	95	39562	27403	91	-70	75	0	159	104	0	164	757	0	3.36138
332497	186961	148	306813	191079	148	97135	60376	131	1805	1020	4	797	567	0	331652	247130	86	3.36138
108993	80741	88	60536	46173	84	22756	16900	61	-228	32	0	-16	31	0	-6786	0	0	3.36237
105310	85931	83	57548	48458	81	22811	19133	59	-216	82	0	112	83	0	-5561	0	0	3.36237
112230	93121	84	69602	56903	83	25449	20422	66	-34	81	0	-2	70	0	329	1073	4	3.36536
68514	59353	75	39212	34068	75	18143	15418	50	-73	48	0	76	91	0	-1280	152	0	3.36536
98665	79715	81	68398	54363	82	24319	19303	62	-133	26	0	7	48	0	328	344	0	3.36934
59798	53588	63	33055	28866	73	13388	11471	43	-86	111	0	-99	34	0	-3779	0	0	3.36934
204697	148900	100	88829	65074	91	50891	37055	90	-114	137	0	102	89	0	-701	87	0	3.37133
259778	165836	104	182137	124925	103	48427	30622	99	189	123	0	-141	54	0	-3600	0	0	3.37233
109019	85274	85	69214	54344	84	24317	19440	62	152	98	0	-8	63	0	383	290	0	3.37432
93918	76176	89	74414	61387	81	22403	17536	60	47	98	0	-35	45	0	-2509	0	0	3.37532
138781	105163	88	63529	47583	85	40586	29972	84	99	171	0	-50	87	0	759	681	0	3.37731
225449	150502	103	192395	136624	98	68997	47920	94	7	76	0	-4	35	0	-512	275	0	3.38129
192540	132137	96	90204	61267	93	37616	25226	91	122	111	0	-82	50	0	-15666	0	0	3.38129
131260	105587	83	67639	51957	83	34554	26098	82	38	163	0	-1	87	0	-7066	0	0	3.38229
202408	149338	93	100349	74372	94	51999	37992	92	-27	127	0	19	57	0	-11727	0	0	3.38229
105044	84150	82	91157	74687	82	26389	21925	69	-18	101	0	102	79	0	-557	35	0	3.38527
221849	152800	98	120300	81721	96	58679	40299	94	49	102	0	24	46	0	110	478	0	3.39025
98217	80375	91	49975	41327	80	20444	17005	54	-86	111	0	94	89	0	96	479	0	3.39423
130414	100802	86	68624	55197	84	41608	32927	83	-36	130	0	-37	43	0	-1272	540	0	3.39523
300162	185386	117	260922	164815	113	87557	56062	110	219	218	0	69	131	0	399	480	0	3.39623
49946	43690	74	30964	26724	72	12780	10660	44	-119	116	0	-26	44	0	-1843	0	0	3.39822
148513	105152	103	87333	61464	89	33228	22892	85	-172	33	0	-24	47	0	-2265	20	0	3.39822
73567	63724	80	35493	30809	75	15281	12289	48	44	183	0	73	98	0	-4208	0	0	3.39822
155060	110642	93	85246	62548	89	32597	23656	85	-61	62	0	-3	57	0	324	495	0	3.4022
342880	185059	121	286022	173504	120	100674	62716	116	122	514	0	105	361	0	-9848	0	0	3.4022
256229	171388	106	202977	134645	103	51096	34596	98	128	127	0	1	88	0	297	477	0	3.40519
303426	185365	111	186874	124544	108	59514	34519	106	-26	139	0	-16	62	0	-10118	0	0	3.40519
147251	99489	91	99775	69882	93	37639	26935	90	32	161	0	-35	85	0	-440	160	0	3.41017
102495	78365	85	57609	44313	83	24845	18506	68	20	89	0	-47	39	0	-95	609	0	3.41514
161292	123369	88	101098	80386	87	39516	30862	84	35	103	0	-3	82	0	517	364	0	3.41614
50770	44269	76	32103	27494	71	11719	10246	44	-10	134	0	49	97	0	-99	580	0	3.42012
136088	103269	102	89163	68417	86	32506	24322	83	121	100	0	-91	20	0	-272	161	0	3.42211
74789	63732	72	59515	50209	77	18962	15833	52	61	124	0	-16	117	0	-381	375	0	3.42411
111674	92635	82	64635	53310	81	31391	25280	79	6	91	0	-109	69	0	-2937	0	0	3.42411
74055	63356	80	37212	31385	76	15834	13542	47	-69	77	0	168	110	0	-1458	30	0	3.4251
80758	68064	82	39959	33724	76	16296	13545	48	67	81	0	58	72	0	-2345	0	0	3.4251
100220	78995	82	60856	48771	81	28408	22023	74	-226	29	0	20	86	0	-5772	0	0	3.4251
193508	133989	111	130980	94149	95	51812	37635	90	-99	79	0	-13	34	0	-454	268	0	3.42709
139833	109710	87	83118	64711	85	32327	24877	82	-63	121	0	79	96	0	-410	261	0	3.43107
110125	86653	90	66484	53076	82	21988	17445	59	105	188	0	-7	42	0	-188	293	0	3.43506
181110	132612	95	103383	73152	90	53359	37626	89	-137	84	0	-42	33	0	4	470	0	3.43605
141490	98367	90	92798	66491	89	33815	24555	86	183	159	0	-74	48	0	-176	243	0	3.43904
79472	62590	82	46826	36973	78	17567	14162	49	12	105	0	-11	53	0	417	576	0	3.44004
222848	152453	106	172852	123507	97	41772	27570	94	24	119	0	44	74	0	-56	409	0	3.448
125837	102402	89	71709	58882	83	32131	26149	79	224	129	0	18	78	0	16911	6970	99	3.448
137069	108161	85	84125	65348	84	32515	24363	81	-50	98	0	-39	28	0	-39903	0	0	3.448
52123	45132	68	20929	18723	48	10961	9657	42	40	94	0	-55	30	0	-18624	0	0	3.449
230319	152497	112	161372	111563	100	114917	76059	98	-36	126	0	-10	93	0	-2118	0	0	3.44999
70996	60552	77	42643	35128	77	14441	11513	49	144	145	0	-60	25	0	-449	250	0	3.45497
98764	81212	92	56103	46592	80	28404	23134	78	127	95	0	68	70	0	-295	440	0	3.45597
55980	47980	74	24330	21255	58	12744	10995	44	86	87	0	17	62	0	1660	1271	12	3.45597
59855	53995	79	23111	20389	54	17020	14235	52	52	123	0	-3	70	0	-2625	198	0	3.45597
140199	108811	84	85078	65672	86	31885	24511	82	-125	147	0	29	92	0	85	454	0	3.45895
92613	73465	83	60029	47746	80	20786	16006	53	-204	71	0	-17	27	0	-965	222	0	3.45895
251591	172487	107	149417	104165	99	44215	30830	94	-136	78	0	54	102	0	-6210	0	0	3.45895
222196	160226	93	132895	97784	93	62789	45381	91	-66	57	0	-14	89	0	7725	4751	67	3.45895
242929	190905	99	166909	134231	95	71374	56954	92	184	151	0	-84	44	0	-535	520	0	3.46094
50683	44937	71	19928	17669	50	12228	10982	42	-107	37	0	-135	7	0	-2782	1037	1	3.46094
40005	35308	65	23229	20234	56	8421	7844	37	-207	107	0	-91	28	0	-396	189	0	3.46493
100695	78710	83	63086	48624	81	24060	17591	63	2	118	0	32	80	0	-342	224	0	3.46791
190544	128703	93	110090	75092	94	36736	24586	91	165	145	0	61	52	0	-5080	0	0	3.46791
139827	108527	88	77043	58945	85	38954	29617	84	137	191	0	-24	49	0	-5754	0	0	3.46791
75829	64999	78	43395	37468	76	20264	17263	53	108	117	0	-23	72	0	-1494	83	0	3.46891
112223	86457	83	70607	53566	86	28621	21897	74	113	145	0	-74	43	0	136429	118762	99	3.46891
144516	114187	101	79702	64254	86	33543	27179	82	35	137	0	2	79	0	-1544	121	0	3.46991
131743	98933	88	73682	54245	87	27508	20061	67	118	106	0	6	94	0	-383	439	0	3.47289
98261	72806	98	51183	38089	98	21283	15523	65	400	241	0	-5	85	0	279270	211605	84	3.47289
427841	224381	150	175722	92964	144	94248	50199	144	2293	2224	25	1300	1438	20	-6815	0	0	3.47289
117926	88755	88	66859	51842	84	24915	19563	67	-134	83	0	129	83	0	-275	346	0	3.47488
102694	82118	88	64297	52229	81	20549	15831	57	60	64	0	149	77	0	-2780	180	0	3.47588
193526	134554	100	112519	77891	93	41019	28520	89	165	108	0	32	73	0	-5337	0	0	3.47588
126208	103030	84	46687	37995	80	28394	22266	80	121	127	0	-18	58	0	-2622	0	0	3.47688
138471	104598	94	86863	64975	87	33491	24891	84	-103	72	0	-95	42	0	-47	269	0	3.48783
114067	93140	82	81329	63680	83	16908	13360	50	-239	0	0	54	90	0	-166	494	0	3.49281
60318	52069	82	36141	30884	74	16200	13623	49	50	103	0	-80	56	0	-1206	0	0	3.4938
17061	15425	58	33675	29254	65	3754	3371	28	-53	85	0	39	41	0	-191	225	0	3.4948
470539	240499	165	320506	171663	163	126624	66890	159	3529	2344	41	2327	1583	27	1076	845	0	3.49778
124465	98699	86	93022	74851	85	35763	28132	82	117	139	0	-120	51	0	1017	1291	9	3.50276
135516	112283	84	47434	40034	80	30058	24832	80	-126	14	0	-101	33	0	-5672	0	0	3.50276
94990	77136	80	52661	42699	80	19588	15237	52	41	88	0	-78	55	0	-4623	0	0	3.50276
116173	92084	87	70358	55763	82	24142	18885	71	-74	72	0	-35	66	0	-5031	0	0	3.50376
94919	78469	85	42650	34198	78	23014	18814	63	-85	73	0	36	62	0	-1268	0	0	3.50475
147593	113308	88	69010	52836	87	35291	27016	84	-75	59	0	-66	78	0	-10651	0	0	3.50675
138096	106449	87	87097	68052	87	36439	27849	85	-129	101	0	96	108	0	-2336	0	0	3.50774
64356	55709	77	35110	30695	73	18235	15674	51	-3	164	0	-51	40	0	-11908	0	0	3.51073
181519	127936	96	122797	92598	95	35431	25176	92	-18	158	0	-104	50	0	-3618	0	0	3.51172
332859	159920	203	237206	129024	200	109118	63489	169	1035	2751	11	651	1288	5	-388	714	0	3.51869
141037	107232	86	78478	59419	86	25071	18724	71	30	80	0	-41	88	0	0	307	0	3.52168
251225	163245	108	144878	91780	106	60869	41009	102	-33	78	0	6	136	0	111	713	0	3.52367
145822	108735	92	85105	65017	89	48482	35733	87	207	290	0	-56	49	0	-1105	334	0	3.52467
180011	129968	94	157902	116981	94	48983	34760	91	-93	90	0	-15	62	0	-7150	0	0	3.52467
81039	67603	80	48940	40659	78	15200	12403	47	52	128	0	-66	54	0	-1699	0	0	3.52566
114040	86628	88	65738	48789	85	24484	18770	62	32	77	0	24	68	0	68	360	0	3.52765
187115	140363	92	102541	77507	91	39710	29959	88	0	100	0	-60	53	0	-2352	0	0	3.52765
162243	123884	90	102271	77176	88	43621	32797	84	-17	132	0	132	68	0	-19	328	0	3.52965
104999	82666	81	46777	36280	83	21816	16334	60	-231	20	0	90	100	0	-450	114	0	3.53363
256894	180042	103	125112	88291	98	66721	46091	98	-10	121	0	40	79	0	-4348	0	0	3.53363
73413	63654	75	37472	32055	75	15958	13434	49	8	96	0	4	60	0	-1998	0	0	3.53462
335216	203764	125	158790	97859	122	59921	35557	120	404	988	0	388	780	0	747	605	0	3.53662
87403	71373	83	40063	32981	78	21188	17752	54	162	94	0	12	55	0	-534	156	0	3.53761
221638	167538	98	118294	92023	93	52774	40074	90	131	104	0	111	105	0	-1784	174	0	3.53861
94799	75868	95	56520	45117	82	16837	13787	50	6	109	0	-14	22	0	450	585	0	3.54259
133352	99299	86	65020	48506	85	28257	20738	73	192	147	0	35	53	0	-3929	0	0	3.54259
54024	48918	72	35005	30718	72	10867	9827	40	4	65	0	-14	74	0	-6238	0	0	3.54259
48702	40178	80	26770	23306	66	11249	9433	42	-89	61	0	72	77	0	287	450	0	3.54757
66748	58180	75	35416	30242	74	13682	11292	46	5	74	0	64	61	0	-341	245	0	3.54856
61920	54067	75	37380	31945	75	15010	12930	48	70	94	0	-48	67	0	-621	174	0	3.54956
134631	95823	90	73508	52359	89	29691	21119	83	36	120	0	169	129	0	-1058	45	0	3.54956
288620	162689	114	195507	112075	114	65381	38664	111	79	527	0	100	232	0	10677	3960	90	3.55055
362201	205413	125	145756	87666	122	95320	52689	122	334	1226	3	524	989	0	-56	404	0	3.55255
115075	88857	91	52884	41277	83	22076	17103	58	155	127	0	-90	48	0	-516	341	0	3.55454
141419	105743	102	78770	59588	86	28555	21436	70	-93	85	0	30	66	0	-272	497	0	3.55653
118009	95421	93	52705	43089	82	23710	19063	61	-41	115	0	-96	40	0	23	276	0	3.55852
114439	95722	83	58104	48943	80	28547	23788	69	27	130	0	-89	73	0	-427	447	0	3.55952
57546	50032	76	32721	28123	73	12611	10622	46	105	152	0	-25	56	0	-330	192	0	3.56051
200855	142118	102	82650	58688	92	39351	27610	89	182	155	0	-86	29	0	-99	279	0	3.56449
164850	128056	91	82073	66580	88	52330	41789	87	-78	87	0	5	69	0	-5900	0	0	3.56449
79746	67443	77	130338	110887	79	28833	24574	71	-25	71	0	-4	69	0	-8955	0	0	3.56549
145468	108355	88	74274	56087	89	28596	21010	74	170	160	0	-58	26	0	-73	457	0	3.57246
[truncated: 11,735 more rows]
