# Supplementary material for: Phenotypic heterogeneity follows a growth-viability tradeoff in response to amino acid identity
Source: Nat Commun. 2024 Aug 2;15:6515. doi: 10.1038/s41467-024-50602-8 (PMC11297284; doi:10.1038/s41467-024-50602-8)
Supplement: Supplementary file 6 — Source Data [file 41467_2024_50602_MOESM6_ESM.zip › source_data/fig6cde/1930_G1_yATP_NLIMPRO.csv]

FSC-A	FSC-H	FSC-W	SSC-A	SSC-H	SSC-W	BL1-A	BL1-H	BL1-W	VL1-A	VL1-H	VL1-W	VL2-A	VL2-H	VL2-W	YL2-A	YL2-H	YL2-W	Time
39727	42857	52	13518	13756	40	238	269	0	402	579	0	1139	1085	8	125068	126915	80	0
86099	88336	71	25861	26169	52	710	553	0	886	932	0	1924	1959	19	256392	256129	84	0
92241	93513	74	39690	39696	71	1199	1179	10	1326	1170	11	3155	2957	27	375603	368653	85	0
131798	120735	79	49500	45599	78	1609	1484	15	1803	1712	20	4970	4520	33	579332	519599	92	0
230002	124968	185	104019	55342	183	1988	1080	7	2188	1421	15	5813	3007	44	654088	362436	207	0.000904159
71452	71543	73	14393	14503	41	429	460	0	534	551	0	1776	1755	17	195434	189963	83	0.00180832
32807	34745	42	9175	9389	35	347	347	0	174	273	0	914	996	0	127532	126810	77	0.00180832
173497	150174	88	73694	65301	83	1497	1268	13	2188	1853	23	4929	4262	34	558693	485385	97	0.00271248
103910	105407	74	40926	40586	73	1099	1268	10	1186	1185	9	3243	3236	27	433735	410956	88	0.00271248
122959	114401	81	51153	48819	76	1313	1235	12	1637	1534	17	3968	3552	30	446864	417287	89	0.00361664
118847	114762	93	24252	23991	55	1234	1256	10	1420	1431	15	4071	4141	28	473713	447999	90	0.0045208
95300	96974	81	35607	35588	70	919	1026	4	1008	1055	5	3255	3247	26	342881	327546	86	0.00542495
32708	34460	64	17987	18388	45	435	320	0	320	406	0	857	897	0	102030	96793	77	0.00632911
230755	181678	98	88108	70810	91	2171	1706	21	2403	2091	23	5962	4850	39	655899	527925	107	0.00632911
24515	23238	64	13093	13507	39	76	169	0	220	341	0	739	758	0	84606	80219	72	0.00723327
94909	95501	72	51527	51156	72	985	1125	7	874	967	0	3034	3021	25	342786	331377	83	0.00723327
25030	25529	51	9523	9934	35	708	489	0	234	312	0	598	612	0	72606	73398	69	0.00813743
30021	30793	57	9069	9348	36	306	307	0	501	397	0	747	864	0	80773	78991	75	0.0108499
45871	46933	67	16322	16499	43	212	285	0	204	323	0	675	750	0	90053	89231	77	0.0108499
33377	34919	51	18739	19240	45	284	181	0	396	272	0	903	920	0	109206	110764	78	0.0108499
107030	106281	74	34911	34353	73	1291	1277	13	1360	1479	14	3108	2974	27	410621	393768	88	0.0117541
37781	38749	64	13311	13783	38	256	240	0	586	373	0	699	758	0	99937	100195	78	0.0117541
139393	133919	84	49017	47990	76	1215	1126	9	1389	1271	13	3818	3456	29	405788	384779	90	0.0126582
35460	34016	71	9537	9807	35	471	358	0	322	375	0	658	759	0	103460	101625	76	0.0135624
26028	27289	59	10221	10473	36	135	173	0	403	380	0	825	739	0	69885	71574	70	0.0144665
94495	81025	79	44557	38817	77	934	853	0	1183	891	0	2122	1825	21	258508	224337	91	0.0162749
73120	73029	70	23531	23961	55	473	507	0	619	879	0	1604	1628	16	208700	203678	82	0.017179
232308	181390	92	76869	60535	89	2431	1755	22	2767	2325	28	6478	5238	41	683479	550764	108	0.017179
132155	131224	76	65657	64592	75	1638	1603	15	2124	1917	20	4291	4233	31	511285	484903	88	0.017179
138800	129453	83	50187	45871	78	1407	1191	12	2161	1935	21	4627	4001	33	530173	476408	97	0.017179
126373	121976	92	54559	52278	76	1284	1240	11	1592	1380	13	3394	3327	27	384263	357299	91	0.0180832
48064	48438	70	22143	22610	47	698	616	0	563	433	0	1047	999	0	137157	135801	82	0.0189873
96032	95908	73	26956	27153	54	974	884	0	967	1035	3	2271	2226	21	278390	264185	87	0.0189873
26051	26048	49	9405	9759	35	127	210	0	372	483	0	688	698	0	88363	90646	77	0.0198915
70502	70568	71	22551	22580	51	736	726	0	721	585	0	1900	1818	18	209566	209560	83	0.0207957
165618	139230	84	82738	72175	82	1881	1497	19	1991	1654	20	4501	3833	34	496515	416596	97	0.0216998
48260	48645	68	20375	21003	45	467	430	0	760	684	0	1306	1479	12	176014	174078	81	0.0216998
129609	117296	82	81324	73989	79	1718	1682	17	1205	1450	14	3781	3734	29	440826	404147	91	0.0216998
87392	86323	78	33634	33816	71	823	747	0	657	712	0	2554	2533	23	311069	300238	85	0.0216998
171020	139434	102	91063	78495	85	1627	1388	18	2149	1790	23	5544	4456	38	609199	508795	99	0.0235081
38562	39653	65	16426	17081	41	281	335	0	209	361	0	800	741	0	95064	96745	78	0.0235081
173862	148248	95	73214	62709	85	1840	1529	16	1747	1394	19	4147	3753	31	481755	407382	98	0.0244123
43989	47370	55	25636	26561	60	263	317	0	544	559	0	1215	1204	10	127066	120841	77	0.0244123
164216	136244	90	73415	62061	83	1768	1723	17	1860	1493	19	4175	3722	31	444570	369622	99	0.0253165
31523	28462	78	5709	5613	31	193	235	0	221	265	0	772	762	0	90783	93101	74	0.0271248
34398	33427	69	17747	17817	44	272	248	0	365	265	0	713	809	0	107945	106498	79	0.0289331
139020	123979	84	44736	38375	80	1351	1037	5	1494	1424	14	3913	3292	32	447182	390975	95	0.0298373
267444	203052	93	110569	86029	93	2930	2220	24	3116	2337	29	7488	5898	44	808759	631401	108	0.0298373
103541	96343	77	51739	47668	76	1016	831	0	1153	965	0	2379	2159	23	280042	257069	89	0.0307414
222797	179548	92	89205	72699	86	2358	1706	23	2542	2112	25	5835	4751	38	644250	531707	99	0.0307414
27579	29886	50	12888	13651	39	272	254	0	300	310	0	672	832	0	96425	95649	76	0.0307414
95823	92990	75	35311	34874	71	905	863	0	964	920	0	2726	2780	24	309933	301221	83	0.0325497
194428	156443	87	75420	59293	85	1989	1681	19	2034	1581	20	5747	4476	39	682463	540982	98	0.0334539
105952	104746	73	34085	33955	72	825	936	0	1393	1432	12	3490	3616	26	440303	427901	87	0.0334539
102229	102174	73	45019	44857	72	931	928	0	1596	1528	16	3528	3360	28	404075	381678	86	0.0334539
41407	41985	66	20184	20763	47	329	386	0	373	391	0	1131	1098	6	141786	140637	78	0.034358
222948	178342	88	134634	112695	90	2430	1800	25	2819	2255	27	6769	5390	41	728416	584928	106	0.034358
103175	104319	75	41576	42227	72	907	842	0	837	938	0	3027	3006	25	336294	325908	85	0.034358
234807	185375	92	85090	66482	89	2137	1628	21	2746	1903	27	6810	5206	41	752602	588963	107	0.0352622
52071	52803	66	9823	9801	37	230	292	0	646	508	0	979	1061	5	137925	134848	77	0.0361664
106218	104732	73	32114	31801	72	1058	1042	5	1290	1204	11	3091	3157	26	401076	386414	89	0.0361664
104841	100011	93	28502	28266	70	944	916	0	941	1067	7	3485	3463	28	402624	388926	89	0.0370705
317847	208786	113	199529	138759	112	4434	2922	37	4510	2741	38	11386	7277	52	1.04858e+06	866869	124	0.0406872
189093	161416	89	70487	60508	84	1947	1483	20	1866	1665	18	4773	4042	34	509192	449438	96	0.0415913
124007	119626	83	43858	42906	75	1158	1216	9	1374	1371	12	3573	3472	28	405547	387789	88	0.0415913
30604	30455	54	7517	7876	32	386	402	0	163	175	0	642	776	0	81221	80161	78	0.0424955
149189	133621	84	62262	56044	81	1517	1299	14	1748	1581	17	4384	4048	31	473494	417538	96	0.0424955
96186	98061	73	58574	58235	73	1176	1126	8	1328	1134	10	2801	2801	24	285724	277753	84	0.0433996
94253	96682	73	36096	36288	71	1019	1098	7	1314	1163	9	3359	3423	26	371430	355980	86	0.0433996
107459	105834	91	27067	27169	59	895	798	0	1385	1172	11	2956	2763	25	303643	297680	84	0.0433996
81330	78259	88	29457	29262	71	788	641	0	917	763	0	2104	1998	20	218144	209568	88	0.0443038
34024	36089	58	11870	12041	38	363	410	0	405	472	0	772	721	0	93678	89936	74	0.045208
103976	102916	74	49922	49181	74	854	882	0	1058	948	0	2597	2457	23	321555	305620	86	0.0461121
130859	128191	77	53215	52426	75	1391	1375	12	1692	1662	18	4271	4185	29	499298	465545	90	0.0461121
37628	41223	47	19174	19757	44	525	508	0	354	443	0	996	979	0	133330	126209	79	0.0470163
153353	141434	87	62451	58683	79	1422	1257	11	1836	1699	18	4713	4375	32	515850	477187	94	0.0470163
95907	92465	75	32897	30520	75	887	918	0	1104	959	0	2830	2914	24	356110	341956	91	0.0479204
99707	99224	75	31524	31262	71	1081	1031	5	1430	1226	11	3206	3064	27	385436	372833	89	0.0515371
139716	129256	79	69007	63779	79	1582	1286	13	1969	1975	19	4559	4151	32	541282	496939	93	0.0524412
214339	165637	111	87999	68630	111	2162	1898	21	2581	2133	24	6645	5096	40	796939	595810	111	0.0524412
43715	45013	69	27125	27688	61	481	301	0	299	384	0	987	1001	1	102116	101008	80	0.0551537
93262	92497	78	26639	26697	61	649	885	0	1036	940	0	3105	3105	25	367889	353087	90	0.056962
28556	27948	60	5718	5992	30	397	361	0	190	352	0	773	795	0	102598	102880	72	0.0596745
48112	48882	69	10844	10950	37	625	524	0	603	498	0	1306	1495	13	141353	142169	78	0.0605787
115927	103063	79	47890	40660	79	1132	935	0	1234	1045	7	3234	2935	27	345374	288278	93	0.0605787
192853	159347	102	83792	70248	86	1771	1544	18	2070	1838	22	5171	4253	36	577831	476685	99	0.062387
195677	157719	90	74818	59485	86	1844	1640	19	2039	1753	21	5729	4692	38	676337	542548	100	0.062387
110162	106853	75	53640	50531	74	1035	1142	9	1368	1222	12	3311	3281	26	395400	363990	89	0.0632911
51564	52094	69	15942	16265	42	381	431	0	477	517	0	877	861	0	126712	126043	78	0.0632911
22801	24316	47	6730	6991	32	242	314	0	173	100	0	659	686	0	87983	87509	73	0.0641953
125693	117319	82	53645	49551	77	842	824	0	1471	1519	15	3834	3649	29	434428	394195	91	0.0650995
57993	57013	71	12013	12321	38	700	689	0	495	533	0	1202	1467	12	137468	136784	80	0.0650995
88750	80315	85	41601	39209	75	967	985	0	825	859	0	1904	1654	20	255922	235194	86	0.0696203
133703	114176	87	55820	48078	80	1076	1083	6	1357	1125	11	3288	2856	29	411763	346977	95	0.0696203
197110	167584	85	77758	65318	85	1821	1472	18	2125	1682	21	4877	4018	35	532450	455319	98	0.0696203
105784	104588	81	31923	31774	72	856	1050	5	1173	1408	13	3414	3441	27	376099	363936	88	0.0714286
113699	112668	75	37580	36829	74	1124	925	0	1324	1343	12	3366	3243	27	412908	396135	88	0.0723327
147524	140183	80	53525	49462	80	1401	1259	13	2055	2094	21	4667	4205	32	547024	497478	93	0.0732369
64601	64176	71	20374	20378	48	674	601	0	695	716	0	1293	1273	12	154541	147765	82	0.0750452
51266	50870	66	30160	30990	67	530	763	0	578	514	0	1313	1260	11	133819	126801	80	0.0750452
117028	97334	83	51056	44521	79	990	891	0	1079	838	0	2927	2547	26	311132	248841	95	0.0750452
96207	94815	90	27259	27327	69	1061	1029	4	1154	1037	5	2852	2823	25	358703	349937	87	0.0759494
155313	136902	85	78858	70815	81	1762	1466	17	2167	1827	20	5259	4549	35	558771	484532	97	0.0759494
186195	152583	87	72717	59190	84	1696	1390	18	1838	1396	20	5799	4643	38	661432	529745	98	0.0768535
26958	27082	49	10369	10590	36	401	298	0	418	412	0	871	826	0	70667	73579	72	0.0786618
139801	128076	80	60230	53976	79	1489	1180	11	1712	1475	18	4463	3827	34	519902	462346	95	0.079566
73461	74459	78	32970	33051	70	504	591	0	717	632	0	1633	1644	16	173170	169570	83	0.0804702
162569	138097	81	81683	68666	82	2303	1994	22	2884	2319	27	6147	5448	37	683815	581209	99	0.0831826
23845	25985	46	6396	6635	32	242	263	0	245	228	0	793	751	0	100999	98856	73	0.0831826
117554	113209	84	30330	29687	74	1308	1171	12	1870	1812	17	3362	3257	27	407917	383501	90	0.084991
105369	105841	77	28901	29072	67	1015	1026	5	1346	1463	15	4231	4256	29	512413	496927	87	0.084991
44985	46814	66	12175	12625	38	374	308	0	587	476	0	1152	1007	3	130635	133921	79	0.084991
42587	42574	71	7788	8042	33	328	443	0	540	299	0	1001	886	0	124929	121806	78	0.084991
292369	206120	115	111264	79082	106	3126	2394	28	3371	2158	32	8774	6252	46	917803	640343	119	0.0858951
90969	93173	74	20659	21428	44	699	531	0	1000	926	0	2515	2699	22	292738	288817	84	0.0858951
33852	35699	48	13307	13911	38	238	299	0	409	468	0	818	878	0	120812	118740	76	0.0858951
115483	114610	75	39747	39342	73	1312	1309	12	1837	1493	17	3708	3499	29	428016	411310	86	0.0867993
70022	70075	78	24481	24733	51	617	749	0	800	793	0	1715	1700	17	206427	205890	80	0.0877034
190300	158708	92	80818	67040	85	1946	1619	18	2443	2042	24	6060	5250	37	678673	573929	100	0.0895118
121010	121106	76	39414	38686	74	1707	1813	16	1865	1770	18	4584	4429	32	495161	476590	87	0.0913201
32558	31296	71	15563	15821	43	297	285	0	422	339	0	1141	1213	10	117336	117866	77	0.0922242
25876	27036	57	8169	8441	33	333	378	0	82	284	0	782	733	0	77730	76938	73	0.0922242
49499	49233	66	18115	18195	44	584	546	0	417	447	0	1629	1550	16	158372	155354	78	0.0949367
95846	94620	83	29867	29524	71	1054	966	0	954	931	0	2717	2799	24	296974	282490	85	0.0949367
73052	72022	71	38660	35683	72	955	966	0	658	788	0	1679	1554	17	203976	179700	86	0.096745
21602	21687	60	8733	9239	34	337	193	0	310	364	0	493	568	0	74017	74628	71	0.096745
107862	104172	76	44094	43456	73	1078	977	0	1248	1352	13	3654	3457	27	407754	383842	88	0.096745
88879	89217	73	41977	42358	72	703	723	0	1029	1228	10	2720	2729	23	300618	293010	86	0.096745
25409	28372	37	6788	7160	32	274	249	0	282	366	0	646	604	0	73415	72972	71	0.096745
110750	111145	75	37720	37403	72	1345	1464	13	1469	1343	13	3793	3571	29	467277	440077	87	0.0976492
76786	76528	73	22005	21987	50	553	521	0	876	884	0	1838	1912	17	240009	228963	82	0.0994575
31130	31374	58	12980	13476	39	381	424	0	188	266	0	739	726	0	77603	77342	79	0.100362
150347	132598	83	61736	54974	81	1256	1083	8	1794	1512	18	4509	3906	33	523919	449265	95	0.100362
153860	133545	84	61171	52791	82	1495	1266	13	2596	2128	24	5149	4543	34	617362	537026	99	0.101266
98384	97273	74	40018	39487	72	864	962	0	1278	1166	9	3061	3094	25	361695	352054	85	0.10217
148622	129180	87	60453	53115	81	1351	1150	10	1682	1572	17	4402	3675	34	498760	438756	94	0.103978
193411	157347	88	92645	76949	87	2315	1910	23	1944	1675	18	4778	3807	35	544006	443560	101	0.104882
36454	36140	61	17108	17447	42	307	182	0	268	324	0	988	840	0	90307	86717	77	0.104882
18788	20244	49	6439	6651	32	148	194	0	73	259	0	569	452	0	77347	77381	72	0.105787
101266	100773	73	22386	22340	49	960	894	0	1274	1291	12	3429	3201	28	339930	330987	87	0.106691
105342	105273	82	19420	19335	47	966	912	0	1319	1054	6	3456	3505	27	407028	389550	87	0.106691
268505	198275	98	102108	75880	97	3471	2528	30	3224	2562	29	7554	5581	43	825816	600981	113	0.107595
245150	190223	94	109228	86999	93	2529	1864	25	2457	1802	26	6941	5369	41	789188	626906	106	0.109403
223286	129495	206	94598	54330	179	2336	1285	12	2402	1473	15	5081	2935	30	555526	326137	238	0.112116
302108	227366	108	165098	132891	101	4630	3644	33	4589	3614	34	12077	9741	50	1.04858e+06	992398	116	0.113924
201392	142080	105	77797	57314	102	2132	1429	15	2055	1575	15	5376	4047	52	672418	485904	118	0.113924
92406	94201	71	29020	29410	56	572	617	0	877	859	0	2173	2187	22	262828	237099	84	0.113924
41673	41659	67	12395	12814	38	243	265	0	426	445	0	946	1007	2	129070	129756	79	0.114828
52745	54546	66	17446	17693	42	508	465	0	507	564	0	999	965	0	142886	141893	82	0.114828
218561	133538	197	90478	59943	156	2086	1035	5	2756	1388	17	5639	3419	37	628394	392670	222	0.114828
148786	131653	84	64955	57680	81	1475	1247	13	1628	1325	15	3955	3627	29	447024	399087	94	0.116637
114216	108877	77	60132	56362	76	1246	1316	11	1257	1071	6	3158	2906	26	389146	356936	93	0.116637
215511	180467	91	92259	78846	86	2114	1811	20	2600	2348	23	5797	4861	37	686148	574258	99	0.117541
36008	35634	63	16571	17155	43	364	279	0	245	437	0	1131	1096	7	117651	120439	76	0.117541
123837	120248	78	35793	35227	76	1395	1266	13	1685	1556	15	4577	4518	31	539725	511285	91	0.118445
44022	45050	61	14742	15069	40	254	366	0	424	584	0	1107	1073	7	133801	132531	77	0.118445
31659	33741	54	13921	14096	41	316	342	0	350	382	0	702	781	0	94185	88477	77	0.120253
43390	43896	58	18153	18528	45	379	408	0	605	439	0	1059	1001	1	141680	140504	77	0.120253
105631	97922	77	47971	43809	75	892	815	0	1357	1277	11	2554	2288	24	304536	268300	87	0.121157
109702	107568	74	40877	40386	73	1267	1337	13	1313	1242	11	3460	3150	27	401693	386594	88	0.121157
107454	104155	75	48430	47499	74	1295	1279	10	1206	1171	9	3028	2898	26	347701	331349	86	0.121157
148402	130821	83	87865	78589	81	1439	1338	12	1907	1665	18	4534	4056	33	466726	416728	93	0.122061
20611	19959	59	9002	9353	34	175	248	0	155	187	0	517	647	0	71958	70835	74	0.122966
58356	57121	76	23239	23323	55	367	375	0	626	643	0	1666	1563	16	198448	193329	82	0.122966
95915	95086	75	20484	20497	46	987	1081	6	1397	1271	11	2877	2843	24	361235	354430	87	0.12387
57451	59247	63	21467	21720	50	329	279	0	505	489	0	1118	1052	6	123044	119964	82	0.125678
113109	110312	77	43826	41311	75	819	918	0	1218	1044	6	2621	2381	26	326920	299522	89	0.125678
30205	31327	65	10265	10578	36	274	311	0	270	302	0	845	889	0	121777	119656	76	0.127486
126716	112949	91	56948	50833	79	1124	883	0	1560	1068	9	3448	3022	29	343253	302837	92	0.128391
62221	62924	74	18770	19061	45	693	629	0	960	732	0	1280	1320	11	164931	159748	80	0.130199
98594	97214	84	32301	32371	71	1026	1153	8	1239	1137	9	3451	3275	28	391808	379117	87	0.130199
56698	58797	69	23577	23302	51	425	554	0	559	601	0	1192	1216	10	136242	133816	85	0.130199
143673	118116	87	74374	61138	83	1502	1092	11	1618	1393	16	3816	3403	30	474620	399518	96	0.130199
90429	91496	73	44958	45463	72	617	708	0	1211	1094	8	2503	2306	24	305674	299837	84	0.130199
52614	52193	75	16288	16685	42	407	408	0	619	592	0	1249	1384	11	138446	135416	79	0.132007
210435	168914	98	95566	79673	90	1869	1813	18	2365	2010	22	5244	4042	38	595298	486280	101	0.132007
126866	125035	77	38481	37908	73	1320	1192	10	1581	1567	15	4254	4211	30	486823	461207	90	0.133816
29058	31686	62	15050	15575	41	344	242	0	299	279	0	624	663	0	71885	71885	77	0.133816
199735	180897	89	94407	86490	84	2608	2350	22	2714	2468	25	6537	6017	37	734465	656144	98	0.135624
32779	35651	44	14560	14951	40	167	277	0	36	150	0	727	793	0	85634	89467	77	0.135624
136891	126046	79	59669	54094	78	1695	1538	17	1609	1608	16	4080	3870	31	493777	443234	92	0.135624
64260	67204	62	25707	26172	59	698	463	0	813	554	0	1532	1534	16	184814	175930	82	0.136528
194894	159624	97	85811	71703	87	1932	1621	18	2381	1951	23	5614	4961	37	685011	554962	102	0.138336
148362	144014	78	43510	42148	76	1914	1595	21	2212	2052	20	4738	4585	32	595386	551543	91	0.138336
162879	148064	84	75054	67224	81	1771	1461	17	1944	1738	18	4799	4323	33	523451	464745	94	0.138336
83210	84117	71	31225	31506	62	482	551	0	692	665	0	1840	1834	19	215020	209364	83	0.138336
27831	28155	54	10455	11202	35	310	320	0	392	315	0	552	525	0	70605	74384	72	0.138336
92750	93108	73	41045	40828	71	958	988	0	1239	1281	10	2438	2560	22	314817	312484	87	0.140145
112084	103993	77	60205	55261	77	1324	1037	7	974	1040	5	3235	2994	29	368537	319520	90	0.141953
108223	105234	80	28677	28494	69	1212	1236	11	1220	1168	9	3309	3261	26	389083	372451	88	0.142857
44177	43141	70	17309	17109	45	285	303	0	669	536	0	1098	1033	4	124216	120435	77	0.143761
39584	40240	60	14190	14311	41	197	277	0	431	396	0	993	1179	8	129873	128467	75	0.143761
195090	175396	85	75046	67949	83	2460	2269	21	2779	2537	25	5950	5399	36	703328	609015	97	0.144665
38823	41713	63	9942	10186	36	247	323	0	479	415	0	723	750	0	102389	100049	77	0.148282
50313	50679	78	22599	22762	58	442	461	0	511	530	0	1282	1237	12	136350	134390	78	0.149186
110428	109327	77	35288	35345	73	812	772	0	1311	1207	10	2985	2885	26	382867	363535	88	0.149186
65111	65757	71	27550	27331	65	606	569	0	297	432	0	1429	1300	11	143746	134300	83	0.15009
95004	95682	72	40461	40381	71	848	1027	3	1086	1219	9	2862	2708	25	355562	350300	85	0.15009
67587	69333	78	24784	25190	53	404	501	0	683	671	0	1354	1373	13	156285	156012	80	0.150995
206151	165429	94	94979	77061	88	1930	1479	16	2374	1898	23	5279	4282	37	604171	488838	101	0.150995
89623	90764	78	26561	26810	64	653	750	0	910	995	0	2582	2587	23	292711	278994	87	0.152803
119023	109070	86	53999	49033	76	1152	1024	4	1191	1199	11	3346	3100	29	414549	371806	89	0.153707
64915	64905	71	19666	20002	45	693	757	0	665	661	0	1309	1398	13	176416	172023	77	0.154611
97185	96211	90	19882	19806	46	937	1066	5	963	973	0	2473	2344	23	281987	272988	86	0.154611
99516	100680	73	23090	23129	50	1132	1171	9	1213	1092	6	3295	3083	27	374444	364884	87	0.155515
137367	129489	81	49803	46803	77	1703	1729	16	1978	1850	18	4333	4280	30	516176	497032	89	0.155515
85134	86866	73	30888	30963	70	784	768	0	1159	1005	2	2505	2511	23	290622	282143	82	0.155515
144631	133605	81	63169	58048	79	1404	1216	13	1589	1314	14	4170	4080	30	437006	387409	91	0.15642
30957	31851	66	14745	15425	40	287	322	0	354	313	0	731	702	0	88951	86662	75	0.15642
243873	180444	97	96049	70468	96	2810	1947	27	3095	2240	29	7738	5615	44	964391	701781	109	0.15642
185396	149064	104	76738	60618	104	2066	1506	19	2348	1673	22	5849	4590	38	711335	557917	104	0.15642
31179	30345	62	15741	15998	43	185	190	0	252	272	0	731	814	0	92312	92123	75	0.158228
212216	179223	91	83966	72461	87	2299	2136	23	2512	2162	23	5597	4978	35	631146	539363	100	0.160036
122878	119186	82	57847	56931	75	1495	1518	14	1688	1507	16	4121	4117	29	498665	482238	91	0.16094
137715	119543	82	54839	47539	79	1161	1243	10	1253	1097	9	3167	2632	29	335111	291204	92	0.161844
46700	46892	67	23877	24224	55	606	477	0	567	555	0	1077	987	0	121667	121829	78	0.162749
46436	46389	69	18050	18589	44	316	295	0	332	449	0	894	794	0	109654	104550	82	0.162749
94919	94135	82	19667	19843	45	909	984	0	1015	1047	5	2545	2363	24	278946	270099	85	0.162749
83579	84209	71	34130	34162	70	785	764	0	1074	1000	1	2392	2439	23	305311	303074	83	0.163653
75123	74686	72	26937	27209	61	690	630	0	941	873	0	1771	1809	17	223958	216583	83	0.164557
97932	96638	79	27792	27892	62	968	971	0	1415	1512	15	3241	3079	27	355906	349202	85	0.165461
117602	115099	76	48848	47294	75	1269	1230	10	1014	1076	7	3074	2891	26	353028	328763	86	0.165461
21974	21658	60	7997	8105	33	250	408	0	16	207	0	623	698	0	61699	62040	69	0.169078
107898	105206	83	58567	58345	73	1230	1214	9	1633	1611	17	3718	3769	29	449682	429678	86	0.169078
57900	57663	76	17866	18300	45	377	431	0	695	612	0	1184	1114	9	153726	151406	78	0.17179
66366	67902	69	28980	29134	67	692	826	0	735	726	0	1978	1941	19	192141	181436	81	0.173599
81952	83447	72	28308	28458	62	562	648	0	864	826	0	2171	2042	21	249197	241460	83	0.173599
166730	142617	91	68620	58826	83	1473	1044	6	1451	1220	11	4201	3697	31	472024	401883	96	0.173599
33445	34010	64	9144	9353	35	427	303	0	375	426	0	707	797	0	80634	82001	71	0.175407
53577	54686	79	15851	16140	41	385	446	0	319	471	0	1289	1338	12	157068	152412	79	0.176311
180854	149147	86	91840	76025	84	1870	1552	18	2408	1944	26	5961	4883	37	689602	579688	94	0.176311
106405	100931	77	45547	42430	76	1068	1168	8	1438	1109	10	3342	3223	28	410305	380031	90	0.177215
26062	26293	63	13030	13407	40	118	196	0	328	287	0	687	655	0	69899	69252	69	0.179024
29034	27969	65	14862	15144	42	135	233	0	383	396	0	685	759	0	106696	104749	78	0.179024
65736	65984	74	20086	20267	47	625	729	0	660	615	0	1630	1785	16	193505	185213	81	0.179928
26461	27524	61	13217	13665	40	238	191	0	104	242	0	751	708	0	95361	91328	72	0.179928
84632	85723	77	32015	32059	71	565	730	0	1263	937	0	2791	2764	24	332320	325253	85	0.181736
64851	66102	68	23758	23966	52	532	684	0	663	538	0	1403	1414	14	152275	143902	82	0.181736
104004	101331	81	28683	28517	64	1278	1229	11	1508	1287	13	3338	3138	27	400311	390716	86	0.181736
108908	107771	74	38389	37420	73	1169	1087	8	1542	1386	13	3601	3597	26	433496	417927	87	0.18264
105475	101809	78	30223	30119	72	1032	1016	3	1284	1240	12	2608	2547	23	270625	258763	86	0.18264
95459	95958	74	44171	44601	71	1021	1046	5	1407	1345	10	3023	2899	26	372167	352428	85	0.18264
67954	67801	71	26042	26344	56	811	764	0	659	696	0	1538	1492	15	188601	177639	83	0.18264
116752	108073	80	55338	51230	76	1385	1206	11	1176	1241	11	3443	3245	28	415355	375983	88	0.183544
119292	118569	81	28805	28781	69	1542	1633	14	1688	1461	15	3852	3835	29	410760	388304	89	0.183544
17751	15625	63	5941	5966	31	133	187	0	63	207	0	537	547	0	64475	62213	71	0.184448
39877	41478	68	13988	14147	40	182	328	0	345	419	0	861	758	0	100507	98758	78	0.186257
39365	40512	54	14712	14938	41	467	422	0	523	464	0	932	974	0	111976	110666	79	0.187161
31401	30743	72	7294	7465	32	360	379	0	366	324	0	820	837	0	106095	105678	73	0.188065
22217	23967	42	10315	10561	37	144	169	0	188	218	0	636	656	0	74913	75648	72	0.188065
106270	105560	77	43954	43010	73	1448	1550	15	1608	1562	16	4168	4121	30	443873	413372	87	0.188065
50764	52609	64	14941	15310	40	452	540	0	455	450	0	1261	1331	11	160483	152307	78	0.188969
80061	72544	82	34970	31282	73	817	703	0	833	891	0	1835	1539	18	198120	175042	85	0.189873
127635	116307	85	53395	48682	77	1283	1283	11	1621	1483	16	2930	2589	26	349827	306001	91	0.190778
113161	105200	80	48252	44142	76	1197	1021	3	1291	1252	11	3280	3018	27	424387	382491	91	0.191682
107248	104365	80	29701	29437	72	1324	1329	12	1528	1378	15	3407	3335	26	414140	396961	86	0.192586
54455	55229	67	16686	17095	42	484	519	0	799	815	0	1682	1726	18	189611	182318	83	0.19349
99873	98999	75	35981	35563	72	971	1032	4	1306	1396	12	3007	2950	26	394543	374060	87	0.19349
106688	105879	77	27445	27426	65	678	751	0	1271	1162	8	2973	2959	25	396327	385483	86	0.194394
30221	31137	63	13115	13477	40	334	294	0	351	186	0	707	831	0	99605	102511	76	0.194394
115145	111853	79	38766	37456	74	1108	1070	6	1235	1171	10	3144	3055	26	361923	339916	90	0.194394
231815	196788	98	132367	114576	97	2750	2428	24	3235	2938	26	8327	7352	41	911215	772760	110	0.197107
125737	118716	78	50287	46682	77	1357	1032	5	1492	1478	14	4136	3996	30	465753	430754	88	0.197107
21041	25075	37	6686	7045	32	305	363	0	645	435	0	705	673	0	73577	71173	75	0.197107
108599	106489	75	33630	33732	72	1561	1339	13	1590	1360	16	4055	3948	29	435518	415382	87	0.197107
135121	131569	82	96333	94331	78	1564	1403	16	1788	1643	17	3951	3898	29	417345	397875	89	0.198011
121082	119858	77	37760	37094	74	1097	1017	4	1642	1601	15	3602	3372	29	435344	412176	88	0.198011
24817	26839	46	8822	9287	34	328	334	0	402	489	0	796	941	0	90252	92473	71	0.198011
56217	57537	69	23047	23164	50	345	438	0	617	687	0	1295	1343	12	147337	145298	81	0.198915
196336	156202	99	68241	54727	88	1851	1830	17	2270	1863	23	5511	4437	38	705176	572557	104	0.199819
187994	156262	84	74805	61963	84	1574	1388	14	1721	1477	19	4372	3615	34	488807	403387	98	0.199819
98763	98181	75	26576	26416	59	1109	1182	9	1139	1091	6	2532	2573	23	311385	299914	84	0.202532
32207	33460	65	6087	6131	31	237	344	0	386	297	0	655	723	0	77702	75360	75	0.202532
181631	144947	91	76593	61527	85	1591	1268	14	1925	1613	20	5184	4079	37	611998	470785	99	0.203436
91253	91009	74	16659	17247	41	925	885	0	1070	1059	6	2592	2444	25	292935	279931	85	0.203436
154829	143633	84	67950	61705	81	1351	1389	14	1606	1574	18	3638	3215	30	434210	393979	94	0.205244
112094	109389	78	26731	26786	62	1243	945	0	1268	1239	11	3448	3476	27	386669	373293	88	0.206148
57397	57732	65	23738	23956	57	771	625	0	470	480	0	1470	1359	14	159399	157121	79	0.207052
119166	115326	77	36630	35379	74	1166	1271	10	1611	1518	18	3959	3927	28	443845	427620	89	0.207052
38805	39070	63	13340	13771	39	157	245	0	400	235	0	797	815	0	103221	97912	81	0.207052
153638	146390	86	48930	47161	76	1600	1628	14	2236	2302	23	5330	5230	33	645192	609573	90	0.207957
172546	151901	83	67177	58442	82	1729	1651	18	1850	1676	20	5116	4605	34	582786	516124	95	0.208861
155109	137011	99	47064	40458	99	1770	1596	17	2072	1734	19	4837	4307	33	548045	481602	99	0.208861
16727	18802	44	7475	8144	32	152	242	0	253	370	0	517	550	0	79020	80670	65	0.208861
103698	97966	80	59329	56182	76	1146	931	0	1183	1085	7	3131	2961	26	349969	333175	87	0.208861
89915	90955	75	26720	27156	54	727	784	0	1271	1149	8	2322	2448	21	285550	284499	81	0.208861
90604	88273	85	42382	42162	72	888	878	0	913	850	0	2354	2305	22	277082	273859	84	0.209765
32281	34058	65	10258	10388	37	237	379	0	194	358	0	803	776	0	82666	79104	75	0.210669
35768	36902	64	15598	16013	42	546	457	0	421	473	0	1050	984	0	127742	126144	75	0.210669
31877	32303	50	8487	8521	34	411	253	0	314	354	0	665	717	0	98950	98532	78	0.210669
299326	210497	118	115278	83360	112	2936	2153	27	3577	2780	31	7861	5639	45	894741	658975	123	0.211573
157993	136178	89	73030	65073	82	1343	1122	10	1278	1256	12	3691	3250	29	393963	339274	92	0.211573
190503	157408	86	81325	67497	85	1595	1432	14	2542	1936	23	5377	4395	37	551735	463554	96	0.211573
32110	32525	55	13039	13368	38	300	282	0	355	379	0	820	806	0	104791	101913	79	0.212477
15363	13605	59	60652	62269	62	-74	50	0	120	163	0	45	71	0	301	501	0	0.212477
40640	40715	80	16938	17487	42	464	531	0	501	468	0	735	745	0	109896	111068	75	0.213382
73199	73858	76	32736	32596	70	627	601	0	793	769	0	1655	1653	17	205587	201698	83	0.214286
33475	34056	65	12654	12856	39	561	578	0	72	158	0	875	941	0	92422	90351	75	0.216094
130138	110584	83	58036	49274	79	1364	1257	12	1484	1421	14	3121	2653	28	396456	324620	94	0.216998
142207	129696	81	45088	39328	77	1622	1377	15	1769	1672	18	4834	4305	35	554430	498759	92	0.216998
83764	83140	75	41341	41804	71	872	883	0	992	995	0	2462	2447	22	310833	302649	85	0.217902
62012	62272	76	18121	18099	45	662	524	0	438	652	0	1270	1328	12	158313	158102	81	0.219711
255668	192720	102	110545	87607	98	3006	2466	23	3157	2420	28	7019	5245	42	806291	634331	113	0.220615
153278	132789	80	58247	49590	80	1632	1252	13	1353	1188	12	3572	3094	30	391803	332944	94	0.220615
60652	65436	54	24328	25273	47	323	286	0	713	642	0	1331	1388	13	188546	188026	80	0.220615
54710	57476	54	16295	16942	42	578	563	0	476	569	0	1193	1139	9	135486	133659	79	0.220615
37960	40868	51	15642	16104	39	443	446	0	383	356	0	1086	1166	7	103681	102663	76	0.220615
90280	90319	71	35973	36696	71	721	681	0	742	811	0	2497	2432	23	309728	298845	84	0.220615
98518	98968	74	27429	27481	64	1114	1118	7	1341	1194	10	3179	3242	25	407556	387507	86	0.221519
49319	49317	73	13137	13332	39	291	459	0	480	378	0	925	998	0	133267	132683	77	0.222423
142166	131301	81	68493	64265	79	1472	1280	12	1534	1251	12	4362	4064	33	515989	480811	93	0.222423
65437	61560	74	16200	16088	42	630	603	0	664	640	0	1495	1424	14	153391	147191	82	0.223327
169062	141470	85	70387	58954	83	1733	1490	17	1548	1398	16	5126	4352	36	632488	522899	96	0.223327
112677	110883	74	59867	59430	74	1194	1045	5	1262	1346	14	3767	3804	27	430125	410545	87	0.22604
86620	85901	73	31504	31553	70	425	449	0	1007	898	0	2075	1977	21	204572	198614	82	0.226944
183623	172192	83	52331	49686	80	2318	2182	21	2353	2291	21	5195	4842	34	553140	503816	94	0.227848
40279	40906	63	11029	11237	37	96	296	0	335	344	0	939	827	0	114066	112406	76	0.228752
96790	96307	77	23351	23292	50	1286	1323	12	1216	1223	10	3317	3352	25	388007	378483	86	0.229656
54535	55281	71	19367	19572	49	481	435	0	743	783	0	1553	1542	15	157397	158610	78	0.229656
97468	96404	78	34239	33558	73	911	786	0	1299	1036	5	3089	2955	25	363582	339425	91	0.229656
189748	161179	86	82301	72210	85	2159	1780	20	2396	2349	23	5339	4363	38	618654	511095	98	0.229656
38827	41677	64	10241	11094	35	210	224	0	303	481	0	1019	965	0	114338	116338	75	0.229656
165988	153354	84	78313	72567	79	2080	1794	21	2319	2224	22	5389	4823	35	583664	525050	94	0.230561
60156	61543	83	18043	18192	44	397	449	0	611	475	0	1127	1094	7	142362	145340	77	0.231465
72978	72791	71	21797	22216	47	727	869	0	774	732	0	1522	1612	15	164011	158218	82	0.231465
41111	41924	58	22894	23291	52	352	309	0	205	245	0	829	744	0	111727	112068	76	0.232369
34973	35042	55	14894	15203	40	256	347	0	471	353	0	638	876	0	105119	101501	79	0.232369
93028	92053	74	17644	17153	45	1034	852	0	1062	1102	7	3114	3174	26	352339	337221	84	0.233273
124016	119841	83	42967	42548	75	1397	1297	11	1766	1650	16	3942	3820	29	425904	397144	89	0.233273
135176	121808	79	63788	57085	79	1476	1256	12	1391	1133	9	3641	3370	28	384826	337203	91	0.234177
51751	53930	64	11305	11616	37	149	318	0	391	494	0	1234	1208	9	148169	147595	78	0.234177
120557	116666	84	29205	28533	74	990	1058	5	1334	1386	13	3875	3797	29	439651	418853	90	0.234177
31462	32595	49	8493	8730	34	257	232	0	453	354	0	655	616	0	99075	95868	74	0.235081
106015	103328	75	55461	54983	75	934	1051	5	1583	1382	15	3566	3355	28	421602	393810	87	0.235081
71444	71481	71	30069	30464	69	606	660	0	603	735	0	1663	1674	16	187059	183590	82	0.235986
114376	109468	77	43994	42956	74	1281	1024	4	1525	1231	12	3268	3253	26	374755	351467	86	0.235986
127692	123065	81	48967	47105	77	1687	1718	16	1874	1876	18	5030	4820	32	544611	505569	94	0.235986
39660	40422	66	21544	21829	52	266	292	0	307	316	0	996	987	0	101767	101486	75	0.23689
134886	127157	84	59534	56177	79	1313	1227	11	1634	1550	16	4032	3916	29	450300	426126	91	0.237794
95445	94444	79	42721	42418	73	1224	1136	10	1184	1160	9	3112	2904	26	347836	334033	88	0.240506
95128	94088	73	35886	35084	72	1035	860	0	943	975	0	3053	2903	26	356322	344713	85	0.240506
105067	103485	76	26862	26522	60	1364	1345	14	1282	1180	10	3874	3905	28	478156	461192	86	0.24141
34494	34552	64	10255	10377	37	91	145	0	274	352	0	819	799	0	87605	86975	76	0.243219
21514	23257	51	11430	11905	37	179	370	0	268	381	0	567	620	0	62522	63156	71	0.244123
134511	122191	81	60118	52735	80	1247	1121	8	1642	1473	17	3994	3673	30	489870	440265	94	0.244123
177899	152087	86	71132	61393	82	1755	1473	18	2032	1785	20	4907	4310	35	530799	449104	96	0.245027
63579	62854	77	14858	15304	40	416	457	0	614	655	0	1501	1401	15	169689	167898	79	0.245027
165153	138781	85	58570	49225	82	1535	1260	14	2494	1951	25	5879	4947	39	690376	587393	98	0.245027
44284	46538	72	11077	11638	37	433	408	0	250	312	0	980	1033	4	110128	106987	76	0.245027
29656	30951	49	10876	11155	37	74	282	0	343	301	0	988	974	0	110459	107194	75	0.245931
109417	107163	76	34139	33711	72	854	845	0	1681	1549	15	3657	3437	30	448713	427131	90	0.248644
124767	111233	79	48118	42947	78	1204	1200	9	1370	1061	7	3033	2925	26	348961	310814	89	0.248644
164965	139116	89	67554	57187	82	1848	1710	16	2230	1920	23	5775	4785	37	598304	517162	97	0.249548
27284	28512	44	15614	15696	42	206	300	0	386	355	0	832	839	0	91609	92940	74	0.250452
131370	121481	83	57806	53544	78	1215	1124	7	1683	1420	15	3979	3615	30	483199	434850	91	0.251356
144879	137180	87	54372	51061	85	1828	1657	17	1930	1705	17	5100	4784	33	621036	573581	97	0.251356
39526	41008	70	16199	16739	41	263	357	0	333	238	0	835	875	0	101913	100816	80	0.254069
214492	170684	89	88568	71471	88	2177	1621	22	2509	1901	26	5986	5028	38	627162	508492	105	0.254973
70797	73068	69	18599	19053	44	619	551	0	480	591	0	1437	1491	14	188838	185293	80	0.254973
26849	26487	62	12143	12536	37	192	135	0	76	174	0	568	620	0	62072	60462	73	0.255877
188057	154479	87	88445	73598	85	1681	1370	16	1624	1365	15	4638	3961	34	488810	390262	97	0.255877
144600	124019	82	82079	72942	82	1424	1394	13	1887	1557	19	4191	3476	34	447296	386375	93	0.25859
150306	128538	95	69795	61840	81	1300	1349	13	1399	1468	15	3797	3368	30	405556	353008	94	0.259494
105280	105274	75	34995	34769	72	1231	1240	11	1207	1245	10	3153	2983	27	429076	410647	90	0.259494
82907	81984	88	43322	43511	71	809	690	0	785	800	0	1945	2018	19	229673	226215	82	0.259494
221450	178769	100	99634	82336	91	2555	2253	24	2665	2097	25	6311	5102	40	735789	615333	105	0.260398
26759	29111	49	14482	14860	41	415	413	0	161	379	0	647	666	0	78413	78021	77	0.260398
58744	54677	85	16819	17045	42	418	480	0	363	334	0	1016	1008	2	132918	129656	80	0.261302
183656	139146	101	77016	58969	87	1795	1538	18	2245	1923	23	5294	4083	38	609486	464169	102	0.262206
97319	97247	75	18299	18046	44	1017	1152	7	1316	1188	10	3191	3194	26	399178	389901	86	0.265823
43270	43415	68	19578	19673	47	564	545	0	505	426	0	1034	1029	3	148898	148108	78	0.266727
32834	32349	66	10808	10943	37	174	214	0	116	292	0	922	879	0	117288	112495	76	0.266727
65574	66037	73	13207	13340	39	626	600	0	446	438	0	1274	1357	12	161448	156155	81	0.267631
93866	94305	77	32423	32461	70	1015	937	0	1102	1244	9	3363	3291	27	415961	410817	84	0.268535
112486	112652	77	43493	43740	73	759	788	0	1400	1436	13	3213	3263	25	358871	343536	86	0.268535
48190	49536	56	12171	12777	37	658	662	0	442	357	0	1257	1310	12	145694	143004	78	0.268535
168198	134768	94	70919	58700	85	1455	1315	15	1774	1182	17	3778	3052	31	434892	351925	96	0.269439
126720	125879	76	43886	43319	74	1063	1051	5	1666	1661	15	3723	3730	28	443285	426070	89	0.270344
138175	128681	80	41204	38226	78	1238	1223	10	1753	1600	19	4382	3964	32	453495	419444	91	0.270344
177078	142958	84	68847	55892	83	2054	1627	20	2351	1941	22	5679	4517	38	644608	522647	99	0.270344
164518	140558	84	64097	53733	83	1510	1401	14	2050	1634	22	5074	4478	33	589461	507804	96	0.270344
96779	94753	83	27247	27069	64	1097	1074	6	1127	1028	4	2670	2718	24	286521	275223	84	0.271248
122344	110769	81	46756	43684	77	1097	1128	7	1585	1464	17	3571	3527	27	372513	340269	89	0.271248
264108	199819	104	115968	91636	93	2976	2756	26	3082	2543	28	7853	6255	43	882492	681163	105	0.271248
70006	69203	79	17821	18057	44	272	261	0	714	689	0	1530	1518	16	200575	186587	81	0.273056
25624	26362	50	8857	9126	35	394	355	0	137	209	0	717	660	0	77693	79691	75	0.273056
175710	149491	103	84797	72251	85	2333	1926	23	2302	1955	23	6409	5745	38	743096	656726	99	0.273056
33872	35407	56	11018	11460	37	162	199	0	251	417	0	665	666	0	84886	83516	73	0.27396
117399	104321	80	53549	46855	78	1242	1072	6	954	1018	3	2859	2497	26	304300	262773	90	0.27396
33476	33517	58	7266	7325	34	317	363	0	510	400	0	942	919	0	101085	101822	74	0.27396
236334	169533	93	99300	73111	93	2369	2083	20	2349	1901	23	6019	4431	41	713592	520794	105	0.276673
88632	88429	77	18521	18531	44	987	1057	5	1049	1047	5	2788	2879	24	297793	288762	85	0.276673
20793	22559	51	10007	10402	36	425	301	0	409	424	0	910	891	0	83932	83746	71	0.278481
26900	28611	44	6149	6457	30	259	305	0	355	295	0	467	679	0	82223	79377	75	0.279385
138418	136769	85	48638	47553	75	1345	1229	13	1921	1681	18	4331	4254	30	503177	473122	90	0.279385
117527	116426	78	31245	30713	73	737	901	0	1499	1665	16	3741	3541	28	421297	406089	89	0.279385
99583	99186	74	33530	33479	72	1094	1209	8	1175	977	0	2984	3009	25	328874	314919	87	0.280289
26777	28110	48	10005	10399	36	434	348	0	108	273	0	704	694	0	82987	80323	70	0.280289
27466	27220	50	13618	13982	40	459	371	0	305	306	0	691	615	0	84833	81137	73	0.280289
167453	141399	85	79359	68197	83	1890	1736	19	2087	1841	22	4739	4023	35	570335	498643	98	0.281193
41491	43786	66	12593	12856	38	302	289	0	234	313	0	851	829	0	109968	109231	75	0.281193
149735	128054	83	58280	49094	82	1442	1449	14	2039	1671	20	4589	4163	32	514649	429832	96	0.282098
49110	48244	71	10441	10568	37	135	226	0	301	359	0	875	793	0	101076	97799	82	0.282098
98463	96433	74	27712	27738	56	890	1090	7	1084	1187	9	2411	2329	23	282903	277100	85	0.283002
44378	44630	67	14393	14697	40	261	340	0	461	491	0	1040	1013	2	120774	116700	78	0.283906
52343	52226	73	20923	20956	50	462	514	0	627	633	0	1028	952	0	131918	126212	80	0.28481
62013	60065	75	17821	17929	44	386	531	0	631	718	0	1617	1624	16	175863	174307	80	0.286618
171125	143784	93	60211	51026	83	1419	1156	11	1708	1323	13	4721	4064	33	503863	427119	96	0.287523
271406	205843	94	94716	68646	94	3338	2548	31	3778	3165	30	8415	6674	44	875805	683898	111	0.287523
98767	99371	74	59482	59587	72	910	995	0	1239	1249	12	3573	3545	28	405139	391654	86	0.288427
54765	53283	84	21229	21366	49	210	324	0	287	333	0	937	862	0	116778	114111	80	0.289331
254285	196231	96	95559	75919	94	2834	2198	26	2808	2107	27	7507	6042	41	751279	593123	108	0.289331
192790	155020	88	72234	57481	86	1704	1435	18	2107	1639	21	4834	3933	37	582671	473463	98	0.289331
126797	114626	80	53213	48461	77	1553	1345	15	1385	1295	13	3773	3362	30	434305	386145	88	0.290235
141970	123488	88	56830	49113	80	1842	1503	16	1717	1579	17	3994	3375	32	439579	374451	90	0.290235
54719	56011	62	26565	26699	61	426	402	0	603	664	0	1116	1308	11	144019	136255	77	0.291139
53353	53887	68	18512	18712	46	318	531	0	369	393	0	1074	934	0	120542	121112	76	0.291139
42479	43956	66	9922	9981	36	370	365	0	449	403	0	836	809	0	109336	109752	77	0.292043
93375	91143	85	25153	24727	64	838	920	0	1204	959	0	2176	2011	21	240111	228298	82	0.292043
143752	137986	79	60386	57503	76	1650	1806	16	1566	1547	17	3491	3435	27	415394	390547	87	0.292043
157186	142382	84	58439	53194	80	2027	1706	18	1670	1637	17	4260	3624	33	472943	427200	93	0.293852
139472	124876	82	47678	42259	78	2158	1729	22	1834	1539	19	3642	3234	30	417808	366217	89	0.294756
93736	94834	74	29206	29180	69	881	979	0	1010	1103	7	2814	2795	24	336874	324726	83	0.29566
40638	42283	52	11249	11666	37	195	246	0	295	392	0	1044	1030	4	118999	110902	79	0.296564
32407	35519	61	12286	12676	38	220	281	0	132	198	0	613	669	0	84783	82824	76	0.296564
160300	150644	83	59321	56880	79	1692	1532	16	1840	1815	18	4803	4676	31	517869	487576	90	0.296564
112876	102604	79	56348	51481	78	1250	1204	8	1189	1129	9	3187	2890	27	356322	319747	90	0.298373
58348	58735	72	22033	22346	47	478	448	0	471	431	0	1263	1295	13	143821	143048	79	0.298373
142168	125676	85	58840	52183	81	1198	1079	8	1491	1378	14	3878	3400	32	431600	376598	93	0.298373
103968	104726	74	26584	26767	57	949	884	0	1348	1351	13	3420	3598	26	400994	384094	87	0.299277
97524	97184	74	40263	39719	72	1246	1226	10	1174	1197	8	2389	2590	22	334412	315937	84	0.299277
111895	109476	86	42591	41964	73	1285	1264	11	1384	1334	12	3666	3492	28	392855	379791	87	0.299277
177835	140281	86	78340	62655	86	1812	1433	19	1847	1337	17	4300	3438	34	487831	373290	97	0.299277
107182	104103	76	39811	37507	75	1055	1064	6	3302	2745	27	876	914	0	14687	14773	39	0.300181
66928	66490	76	24624	23830	69	457	586	0	599	467	0	1605	1591	16	172618	173015	80	0.300181
101938	100986	75	25036	24736	51	1158	1125	8	1089	1200	10	3319	3342	26	398351	388706	85	0.300181
100803	97793	81	38052	37764	72	1199	1263	10	1167	1002	1	3410	3393	27	407307	387980	85	0.300181
125213	121017	81	58443	56760	77	1467	1366	14	1793	1545	18	3937	3746	30	446032	422737	89	0.302893
93638	92433	76	22104	22028	51	877	736	0	1114	1101	6	2661	2764	23	325257	315722	85	0.304702
133004	119452	81	67088	60755	79	1789	1404	18	1950	1471	18	4047	3406	32	445529	402924	92	0.305606
109281	108773	73	36116	35387	74	1404	1591	15	1575	1353	14	3726	3758	28	461098	437193	88	0.30651
97832	97850	76	27266	27156	67	1200	1230	9	1279	1358	12	3273	3259	27	375625	361684	86	0.308318
103404	100986	74	37686	37531	74	1008	964	0	1154	1244	9	2844	2875	24	332549	317946	86	0.308318
186885	148091	90	77890	62276	86	1990	1563	18	1870	1544	19	5409	4328	37	602512	470947	100	0.308318
37802	40018	51	14320	14758	39	385	250	0	464	396	0	759	826	0	95858	93626	77	0.308318
106291	106533	78	40388	40867	72	1223	1008	3	1594	1553	14	3700	3631	29	459079	439117	87	0.308318
108109	108106	73	46993	46279	74	996	944	0	907	927	0	3239	3097	26	398567	385621	86	0.309222
29245	30090	46	9764	10496	35	233	236	0	369	353	0	769	718	0	99922	102760	71	0.309222
60933	61551	73	16336	16334	42	568	522	0	560	570	0	1393	1410	14	166177	158562	78	0.310127
43526	43563	67	9803	9983	37	476	406	0	236	334	0	877	724	0	95493	94492	74	0.311935
103793	101051	75	30884	30510	72	1174	1141	9	1251	1215	9	3271	2959	28	399327	383705	85	0.311935
120253	108298	87	50125	44733	77	1324	1130	8	1274	1305	13	3511	3221	28	367641	319449	89	0.312839
59132	59838	69	12339	12900	38	392	459	0	722	646	0	1481	1474	14	156046	152057	80	0.312839
236263	175789	91	96164	71628	90	2122	1654	23	2474	1950	27	6599	4881	41	728611	533795	106	0.312839
98972	96911	77	27669	27822	60	1234	1262	10	1213	1512	13	3183	3264	26	391966	383858	84	0.312839
102523	102608	74	26242	26376	57	1124	1106	7	1557	1494	16	4355	4158	30	487583	469463	88	0.313743
106815	99242	93	41035	38026	75	1475	1268	12	1075	1010	3	3160	2938	27	358490	339850	89	0.313743
121875	114575	95	49873	48587	75	1050	1002	1	1435	1289	13	3211	3285	26	366539	349376	88	0.314647
124150	113660	81	52930	47286	78	888	665	0	952	1013	4	3515	2963	29	410751	363379	91	0.314647
53595	55049	60	13523	14070	38	312	333	0	399	502	0	1189	1175	9	129247	125092	77	0.314647
34106	35076	63	11597	11875	38	362	388	0	330	285	0	739	710	0	98687	92573	79	0.314647
31133	32697	60	11418	11943	37	361	367	0	362	365	0	601	676	0	75230	73629	73	0.314647
198562	160133	89	73189	58171	85	1736	1512	17	2418	1773	23	6227	5172	38	749791	617040	98	0.318264
128362	120984	78	48631	46356	76	1641	1530	18	1366	1127	10	3107	2998	27	344817	324727	87	0.319168
33794	33824	67	8573	8846	35	373	449	0	209	244	0	838	812	0	99424	99368	73	0.319168
133906	119777	87	45632	39575	77	1699	1461	18	1363	1344	15	3895	3513	29	394725	342621	90	0.320976
111761	108804	79	53545	52559	75	1127	1288	10	1181	1189	11	3146	2907	27	324231	301369	86	0.320976
175296	147465	98	75905	63283	86	1828	1517	17	1734	1495	17	5008	4149	34	589435	497298	103	0.320976
104043	100160	76	36312	33247	74	705	910	0	778	861	0	2688	2572	24	263381	244644	84	0.320976
83225	86678	70	19278	20065	43	870	930	0	1370	1146	8	2627	2651	23	317729	311772	83	0.320976
141761	133954	84	53358	51376	77	1092	1163	9	1757	1748	17	3863	3547	29	451793	405349	96	0.320976
216327	177163	106	102322	85218	88	2527	1999	22	2885	2283	26	6337	5288	38	746031	638279	98	0.321881
156727	148938	82	63322	58622	79	1734	1533	16	2096	1617	22	4648	4331	33	524571	475014	91	0.323689
91850	91941	74	32556	32638	70	855	823	0	1214	1150	10	2501	2647	23	315750	307771	85	0.324593
139349	121922	81	47649	40996	79	1537	1200	13	1482	1287	13	4205	3714	32	508398	443226	93	0.324593
37906	37790	69	11031	11255	37	330	400	0	574	406	0	989	1002	2	122487	120730	76	0.324593
134052	116200	83	61645	52979	80	1491	1430	15	1279	1035	4	3011	2620	27	314497	262860	91	0.327306
142619	135051	81	57338	52707	78	2094	1995	19	1991	1734	21	4916	4636	32	595565	556136	91	0.327306
47429	45739	71	12049	12331	39	493	496	0	353	312	0	1074	1075	6	114699	114331	76	0.329114
103871	97876	77	44378	40927	75	946	872	0	1304	1140	10	3327	2919	28	398988	367213	87	0.329114
287980	196475	105	115216	78420	104	3347	2216	32	3621	2729	33	8905	6358	47	1.00097e+06	718902	117	0.331826
55605	54576	71	16116	16156	42	388	416	0	498	508	0	953	894	0	138860	133075	78	0.332731
120318	120342	74	35722	35066	73	1481	1454	14	1642	1645	16	4301	4230	30	491644	466127	88	0.334539
159910	136188	85	42293	35424	81	1403	1279	14	1761	1854	19	4012	3473	33	466673	393498	94	0.335443
43711	43677	68	26431	26722	57	351	493	0	477	546	0	720	769	0	105628	101722	76	0.335443
107609	104108	77	53097	51155	74	1178	1094	7	1239	1334	11	2900	2846	24	313040	296778	87	0.336347
141706	124314	88	84682	76012	81	1643	1414	18	1734	1614	17	4454	3917	33	487406	434580	93	0.338156
106318	100602	81	48869	47530	75	663	617	0	1094	959	0	2520	2512	23	252244	242494	87	0.33906
238227	139049	120	94189	55526	112	2193	1317	17	2291	1485	20	6623	4456	60	808823	518884	126	0.33906
90226	91198	78	33915	34132	71	816	752	0	917	926	0	2443	2428	22	278354	267461	85	0.339964
105745	103271	81	37364	37392	72	1122	1075	7	1475	1288	14	3645	3732	27	430065	407764	87	0.339964
58245	58697	71	14975	15062	41	642	568	0	506	613	0	1568	1463	15	179377	179524	78	0.341772
18403	20342	39	8115	8288	34	615	469	0	246	224	0	482	414	0	56208	55695	66	0.341772
116576	114686	78	41907	41233	74	1188	1220	10	1610	1570	15	4196	4089	30	467925	454806	89	0.34358
190118	156285	104	90042	76379	87	1853	1479	18	2461	1855	23	5236	4413	35	608338	497987	104	0.34358
93279	90909	88	26849	26801	59	1299	1273	11	1055	1035	4	2791	2637	25	338051	325360	83	0.34358
34906	34469	71	14933	15394	40	326	334	0	306	291	0	775	736	0	99337	97095	75	0.344485
67396	67854	80	28137	28253	66	364	394	0	429	556	0	1452	1575	14	166428	160747	80	0.344485
61883	62504	71	22081	22042	49	429	425	0	656	484	0	1404	1361	14	177065	171692	82	0.346293
111157	110028	77	29683	29599	72	953	846	0	1460	1331	14	3246	3036	26	348062	324726	85	0.348101
105008	105044	74	34587	34240	71	1223	1192	10	1468	1453	14	3727	3550	29	433929	418804	85	0.348101
50529	51421	66	12149	12229	37	484	477	0	531	398	0	1374	1494	15	174722	174701	79	0.349005
51273	53411	61	20998	21373	50	413	390	0	322	390	0	1152	1211	10	146131	142365	77	0.349005
32055	32570	54	14832	15098	41	227	297	0	171	225	0	861	866	0	103822	102391	77	0.34991
37147	37802	66	14331	14820	39	468	488	0	460	366	0	907	802	0	101267	102777	74	0.350814
111044	109942	73	45970	45196	73	1066	1170	9	1425	1495	14	3741	3580	29	411541	392010	85	0.351718
39555	40193	64	26176	26944	61	358	384	0	357	380	0	767	791	0	101712	98937	73	0.351718
78282	76442	78	30782	30672	70	588	746	0	610	579	0	1632	1781	17	212835	201200	84	0.352622
87029	85133	78	20187	20277	47	701	671	0	657	811	0	1887	2027	19	235301	227972	85	0.353526
102901	100557	75	20035	20439	45	1170	1104	8	1224	1023	3	2881	2789	24	349751	348280	83	0.353526
59477	61226	69	21000	21650	44	548	613	0	578	615	0	1257	1266	10	147124	143862	77	0.353526
159306	135447	100	69145	58416	82	1378	1408	12	1765	1564	20	5024	4347	35	561987	480320	93	0.353526
28696	29996	44	13343	13485	40	230	223	0	527	340	0	743	731	0	88201	78842	77	0.353526
212633	175966	91	88624	73938	88	2080	1628	20	2279	1624	25	6091	5047	37	680056	558715	102	0.35443
61542	63509	70	13488	13379	40	509	442	0	486	648	0	1377	1329	13	170398	161726	80	0.358951
139661	133296	88	37402	36510	76	1421	1496	12	2036	1863	19	4249	4320	29	542304	505134	91	0.360759
69785	71559	70	34593	34977	69	652	817	0	570	535	0	1567	1528	16	208599	206599	83	0.361664
56159	56461	70	8553	8870	34	463	526	0	335	564	0	1068	1168	8	137978	138089	78	0.361664
266208	188700	107	105505	76347	99	3223	2235	30	3294	2198	31	7017	5174	44	823290	587633	113	0.362568
40070	42848	52	15239	15350	42	383	332	0	429	404	0	910	861	0	124202	124335	77	0.366184
97671	96169	74	26742	26533	63	1092	962	0	1251	1164	9	3451	3559	27	416535	403181	86	0.367089
109820	107131	76	47953	47681	74	1178	1152	9	901	787	0	2773	2673	23	297907	282532	86	0.367993
29438	31179	52	13518	13998	38	267	314	0	451	303	0	546	695	0	96600	98544	73	0.367993
32620	33847	49	13453	13849	39	441	328	0	256	301	0	757	834	0	92296	92536	73	0.368897
25780	26865	52	12905	13396	39	319	310	0	113	207	0	530	605	0	68309	66654	73	0.370705
154511	130181	83	56050	47758	81	1356	1181	10	2132	1824	20	4165	3564	32	487864	424531	94	0.371609
98685	104199	71	28857	28999	64	1452	1503	14	1601	1480	16	3955	3879	30	466311	446404	84	0.371609
99390	98621	73	36127	36258	72	14050	13741	39	1400	1443	14	453	458	0	207075	199532	82	0.371609
102602	103099	76	32272	32233	72	963	1017	4	1437	1368	14	3407	3358	27	342824	334450	85	0.372514
130697	126935	79	37421	36348	75	1164	1043	6	1207	1448	13	3877	3800	28	476023	444495	88	0.372514
101566	97386	77	38697	38323	73	798	988	0	1186	1153	9	2544	2619	23	271028	262490	86	0.373418
54169	53273	78	9497	9843	35	555	598	0	551	573	0	1402	1432	14	143189	137561	78	0.373418
88483	88510	73	24339	24216	54	697	714	0	1062	1178	10	2544	2621	23	317793	306281	85	0.375226
112027	109254	83	49346	48953	74	1298	1349	12	1557	1392	15	3476	3623	28	390512	376097	87	0.37613
99986	99262	77	28450	28401	71	1168	1167	8	1603	1309	16	3553	3717	27	427660	408859	85	0.377034
213593	171861	91	93108	77569	87	1920	1530	18	2417	1813	26	5437	4698	36	599943	489771	99	0.377034
123617	121557	79	60010	58471	75	1462	1346	13	1830	1553	18	4539	4138	32	545120	524397	86	0.377939
58719	61569	64	18697	18780	45	499	399	0	500	523	0	1549	1590	15	155160	151045	78	0.377939
50474	51661	61	25835	25266	69	195	285	0	607	458	0	1144	1275	10	123317	118832	81	0.379747
38706	39381	64	12949	13232	39	156	300	0	356	373	0	741	800	0	89076	88082	74	0.381555
34195	33543	71	11644	11900	38	573	603	0	512	498	0	811	829	0	109724	104435	77	0.382459
88345	86122	82	33685	33371	72	556	617	0	634	760	0	2201	2262	21	248754	230556	85	0.382459
82707	83804	74	21058	20872	47	927	798	0	911	716	0	1906	1823	20	236746	226241	82	0.384268
129524	127091	79	47665	46706	75	1422	1410	13	2001	1862	20	4892	4978	31	553665	523978	88	0.384268
118222	110358	78	44863	41072	77	1058	1018	3	1307	1298	12	3547	3138	29	371326	334963	87	0.385172
114423	109231	79	50903	48916	76	1238	1211	11	1377	1387	13	3350	3155	27	370271	349722	87	0.385172
121475	117435	77	28217	28227	62	1445	1168	12	1694	1546	17	3677	3568	28	474179	446907	87	0.386076
70672	70244	72	16018	16025	42	635	756	0	499	700	0	1977	1995	20	237209	227080	82	0.386076
147210	133050	91	64513	59182	79	1041	989	0	1510	1388	14	4230	3741	32	469749	427100	89	0.38698
54041	56281	68	19816	20407	44	522	548	0	693	593	0	1131	1250	10	142135	135527	78	0.38698
138261	116467	89	57521	49398	82	1305	1004	2	1455	1075	12	3371	2879	30	395325	336807	93	0.387884
95984	95028	73	34647	34185	71	1085	892	0	849	835	0	2064	2007	20	268891	252932	85	0.387884
148594	128817	94	50394	43105	80	1376	1151	11	1390	1337	13	3625	3203	30	393856	341863	92	0.388788
23439	25624	57	12392	12960	38	117	312	0	483	290	0	355	459	0	60382	58243	72	0.388788
98083	97050	81	28083	27702	68	1285	1204	11	1541	1516	15	3326	3152	27	412829	408804	86	0.389693
143167	127947	90	58226	52124	79	1193	1070	6	1827	1561	20	4652	4179	34	556602	487471	93	0.389693
112337	108933	76	27916	27603	72	1106	1016	3	1079	1135	8	3117	2937	26	345104	326193	86	0.390597
88931	89114	71	26326	26163	57	641	901	0	1186	1172	9	2983	2808	24	324432	309119	89	0.393309
110538	111198	76	27653	27524	70	1437	1618	14	1888	1952	20	4644	4592	31	555142	538467	89	0.394213
59153	60041	76	18599	18811	45	442	539	0	567	637	0	1299	1398	13	170748	169022	80	0.394213
110273	104191	85	35273	34466	73	974	1118	7	1743	1581	16	3696	3459	29	397214	380030	91	0.396926
55824	57118	70	10747	10864	37	233	323	0	474	298	0	1158	1062	6	126755	121561	78	0.39783
100710	92265	93	41357	38477	74	795	656	0	764	781	0	2062	1941	20	248692	230214	86	0.399638
38739	40219	55	10023	10403	36	134	288	0	363	401	0	1055	1006	2	112261	112988	75	0.401447
90290	91437	72	21149	21362	46	1085	1252	9	1319	1252	13	2970	3078	25	361961	346698	85	0.404159
209538	166179	93	84057	67652	88	1663	1501	18	2467	1993	26	5847	4773	38	668764	545951	100	0.405063
24673	25817	47	17080	17302	45	218	248	0	463	389	0	628	690	0	81420	71452	76	0.405063
128083	126480	77	48099	47276	75	1142	1233	11	1431	1221	14	3742	3373	30	472889	447163	88	0.405063
125941	121317	79	33116	33390	74	1321	1179	10	1463	1396	14	3698	3728	27	387412	368140	86	0.405967
86125	85490	85	40412	40816	70	699	707	0	1202	1243	10	2420	2204	23	304648	297808	81	0.405967
108623	108296	76	49635	48925	73	1249	1289	13	1231	1278	12	3632	3512	28	412537	385328	84	0.405967
71125	70947	73	20957	21054	50	810	762	0	748	758	0	1768	1593	18	194386	189472	83	0.407776
137713	124860	81	60315	54186	79	1257	1091	8	1603	1512	16	3704	3333	29	423817	382708	91	0.410488
61759	62375	79	16730	17132	42	363	439	0	561	459	0	1434	1378	14	158287	159564	79	0.411392
141846	129727	89	40782	35301	79	1612	1329	15	1878	1812	20	5061	4741	34	598993	536337	92	0.412297
315506	234372	105	191750	138400	105	5166	3789	34	5809	4268	40	13976	10769	56	1.04858e+06	1.0274e+06	114	0.412297
112449	111872	74	39890	39455	72	1087	1144	8	1680	1433	15	4208	4023	30	502408	478576	87	0.413201
112137	106158	93	32434	28634	79	1298	1277	11	1469	1454	14	3757	3436	28	391811	347880	93	0.413201
159723	142594	82	66355	59013	82	1806	1426	16	1778	1342	16	4621	3997	33	485454	421195	92	0.413201
59764	61851	68	17790	18774	41	592	709	0	797	663	0	1207	1356	11	166016	163808	79	0.413201
88014	89861	72	28568	28450	70	1020	1117	7	1137	1290	10	2975	3046	25	319927	307064	83	0.414105
103657	102723	75	39570	38915	73	1212	1079	8	1265	1201	12	3206	3321	26	375304	353806	85	0.415009
115380	114501	73	29936	29290	72	1398	1464	14	994	1090	6	2901	2734	26	358457	349566	87	0.415913
88259	88928	75	35283	35233	70	584	604	0	814	963	0	2403	2447	23	276122	273830	82	0.415913
121353	112957	90	50129	46379	77	1269	1085	8	1112	1331	12	3341	3350	27	391646	355720	89	0.416817
85533	86099	72	34373	34295	71	985	989	0	790	953	0	2669	2626	24	303393	305433	84	0.416817
23824	24497	54	10113	10724	36	160	171	0	291	382	0	465	507	0	73713	71149	73	0.417722
29290	29050	59	11884	12179	38	242	174	0	227	261	0	699	741	0	78148	80616	74	0.418626
99551	102093	72	30018	29787	72	1252	1088	7	1175	1035	5	2767	2684	24	302117	284065	90	0.421338
212318	158529	95	91880	68878	89	2095	1660	21	2622	1895	26	5513	4419	37	592936	446949	103	0.421338
52669	51823	72	14063	14448	38	539	546	0	412	495	0	1075	916	0	127018	126797	78	0.422242
198608	168334	88	73396	61291	85	1927	1753	18	2319	2152	23	6631	5604	39	795838	679776	103	0.422242
126593	117135	96	51368	48325	80	1159	1047	5	1567	1406	15	4201	3991	29	444463	404861	96	0.422242
71948	72100	74	19486	19730	46	423	533	0	903	823	0	1455	1642	15	187739	183845	82	0.423146
97766	88043	92	41246	37474	76	768	619	0	1143	1105	8	2815	2745	25	308807	281503	87	0.424051
111288	97967	82	52656	46325	77	1360	1114	9	1059	883	0	2418	2193	24	272089	232052	87	0.424051
109754	105113	77	41484	40188	74	1095	1050	6	1422	1273	12	3486	3272	28	404260	377049	88	0.425859
214850	159539	90	70678	50739	90	2822	2054	27	2783	2088	28	6604	5006	42	700160	504945	103	0.426763
53555	54838	68	18683	19020	46	293	329	0	716	822	0	1395	1349	12	149348	141956	81	0.427667
192548	156191	86	65661	53595	84	1718	1532	16	2261	1800	22	6665	5306	41	721780	566034	97	0.428571
244366	190016	94	100776	77970	93	2404	1911	22	2906	2512	27	6532	5400	40	737805	592241	104	0.431284
78738	78224	84	13842	13874	40	604	602	0	914	720	0	1898	1879	18	225259	217187	82	0.435805
184456	150668	97	80491	68802	85	1652	1491	16	2316	1751	23	5061	4250	35	524017	443228	95	0.437613
72482	74346	70	40045	40234	70	799	762	0	742	703	0	1918	1989	19	249908	248068	83	0.437613
79803	78542	78	33557	33362	71	759	561	0	923	871	0	1903	1754	20	226185	216945	82	0.437613
109383	108161	74	52305	51127	74	880	777	0	1547	1293	13	2974	2779	26	387614	365167	85	0.439421
109575	110091	76	31200	31289	71	941	992	0	1055	1368	11	3221	3152	26	365466	350585	86	0.439421
58822	61317	70	12578	13012	37	547	524	0	663	584	0	1463	1523	14	167580	165949	78	0.439421
224307	169715	90	89853	67532	90	2393	1807	24	2817	1839	28	7463	5783	45	858762	648315	102	0.440325
57785	58236	73	21488	21805	49	251	451	0	377	393	0	1112	987	0	154779	149609	77	0.440325
82647	83888	71	26128	26074	64	621	615	0	890	785	0	1727	1737	17	238901	229651	83	0.442134
134808	121543	82	64437	58637	80	1121	1105	8	1779	1656	19	4139	3762	31	423050	383461	92	0.442134
111627	105408	83	43694	42446	74	1164	1201	10	1431	1352	13	3655	3505	29	441714	413493	90	0.443038
102343	100483	75	25794	25732	65	1041	1228	9	948	914	0	3155	3148	25	348034	327863	84	0.443038
150546	142011	93	44247	43033	76	1485	1290	12	1514	1320	15	4043	3793	29	453285	411840	91	0.443942
46661	48210	65	19652	20143	47	681	589	0	503	422	0	1325	1543	14	149691	147923	77	0.444846
28574	28463	64	10845	11197	37	293	327	0	386	347	0	596	523	0	75275	74890	71	0.444846
79558	79622	78	37797	37886	70	788	767	0	750	921	0	2152	2057	20	246101	239763	83	0.444846
58302	58030	68	24071	24144	56	568	521	0	539	557	0	1179	1018	4	135336	134333	78	0.44575
72679	70900	73	19397	19394	46	508	454	0	597	602	0	1627	1642	16	230619	224484	86	0.446655
140802	133107	83	62685	59703	78	1600	1619	15	1925	1827	18	4344	4158	31	504966	472374	91	0.446655
311283	210145	112	138175	104383	107	4360	3116	33	4623	3511	38	11824	8161	56	1.04858e+06	940197	120	0.447559
156903	136423	89	68524	57616	85	1582	1380	12	2026	1772	19	4919	4365	33	600763	504416	98	0.447559
106417	106867	73	33798	34483	69	942	1015	3	1517	1407	14	3666	3583	28	444753	425992	86	0.447559
133589	128415	82	42266	41282	76	1339	1461	13	1673	1683	17	4461	4272	31	505639	482879	90	0.448463
127726	124766	85	35579	34276	74	1582	1345	15	1639	1688	18	4696	4599	31	587763	565425	87	0.448463
97856	91359	75	41977	38743	75	729	738	0	1077	821	0	2391	2279	22	268425	253915	86	0.449367
115498	102288	84	60363	54195	78	946	939	0	919	845	0	2759	2379	26	318960	265669	89	0.450271
76496	75920	75	26188	26630	60	763	672	0	453	541	0	1777	1732	17	197962	184599	83	0.450271
228943	171493	98	80508	60096	96	1847	1197	19	2518	1794	25	6570	4922	41	681066	525852	107	0.450271
117425	109300	93	39422	36427	76	1059	1033	4	1615	1382	14	2888	2682	26	363094	340156	88	0.451175
172005	143989	85	79919	68701	84	1764	1420	16	1521	1449	15	4284	3963	31	451407	379903	95	0.451175
136164	72879	99	47215	25947	97	1322	753	0	1626	924	0	3385	1949	37	394368	224969	113	0.451175
148896	125559	91	61079	52963	82	1147	1017	3	1806	1492	16	4086	3445	32	486581	426663	94	0.454792
69665	69554	77	16151	16155	44	521	544	0	973	986	0	2018	2055	20	248860	242637	83	0.455696
185142	152137	92	81838	68084	87	2086	1695	17	1782	1618	18	4803	4146	34	510311	435295	97	0.4566
107113	104672	78	24398	24308	55	1013	913	0	1347	1163	10	2830	2722	25	342332	335155	87	0.463834
92892	93094	73	42055	41903	71	756	735	0	928	888	0	2694	2614	25	306430	294884	83	0.464738
71121	71152	82	21078	21141	45	478	483	0	661	666	0	1443	1519	15	169913	159451	81	0.466546
82101	83676	75	18548	18399	45	719	688	0	969	846	0	2267	2248	21	230820	226168	83	0.469259
104968	105853	73	39842	39267	72	1181	1120	9	1023	947	0	3342	3236	27	374288	350151	86	0.472875
109655	106872	77	37799	37656	72	1200	1108	8	1454	1594	14	3956	3638	30	487225	466071	88	0.473779
216162	164805	95	80307	61005	92	2030	1648	21	2417	1665	24	5707	4600	40	637553	490773	104	0.473779
201845	167270	105	82779	69442	86	1579	1297	13	2201	1600	23	5379	4595	34	613443	518009	97	0.474684
108429	97677	94	42222	37638	94	1141	1046	5	1368	1136	8	3143	2756	26	381086	337016	94	0.474684
109248	106682	76	36977	36489	73	1249	1026	5	1279	1231	12	3487	3426	27	396734	377392	85	0.474684
140150	128223	84	60538	55737	80	1157	1025	4	1844	1543	16	3816	3791	29	450256	403935	93	0.475588
63595	64904	70	16370	16481	43	502	476	0	592	611	0	1641	1615	17	186620	183665	84	0.475588
23076	24920	45	11135	11583	38	58	80	0	417	397	0	559	656	0	65795	68476	71	0.475588
103344	102814	74	33141	32973	72	1360	1182	12	1219	1318	11	3820	3645	29	431549	420502	86	0.476492
42168	41425	68	13624	13926	40	587	623	0	405	549	0	992	1040	5	112798	112598	77	0.4783
62611	64311	69	19347	19582	47	561	559	0	719	680	0	1810	1861	18	227066	222493	80	0.479204
134561	122608	91	57925	52930	80	1491	1340	13	1652	1506	16	4232	4211	29	542457	506381	94	0.480108
71659	71605	75	19281	19596	45	399	381	0	787	729	0	1444	1451	14	191730	188097	88	0.480108
173487	145153	83	66885	55077	82	1681	1403	16	1725	1539	17	5192	4200	36	636326	533136	96	0.480108
30506	33928	43	13029	14017	36	350	368	0	407	552	0	1005	1093	6	116197	114304	74	0.480108
46548	49422	55	12437	12975	37	438	533	0	595	613	0	1263	1122	8	140776	139284	79	0.480108
117459	107745	81	55654	50889	77	891	947	0	1183	1097	7	3125	2915	26	322297	292492	87	0.481013
175605	151303	85	60055	51838	83	1705	1529	17	1822	1789	19	4575	3868	33	521672	449723	96	0.481013
135988	131079	85	44955	43212	75	1307	1269	11	1815	1683	19	5133	4945	33	554910	518067	88	0.481917
91250	89914	74	42714	42210	72	980	1118	6	902	1086	6	2022	2038	19	247923	240803	84	0.482821
62438	62080	77	25771	26088	55	457	411	0	387	433	0	989	1032	4	149115	145959	81	0.482821
29544	32375	51	9696	10148	35	188	202	0	368	419	0	646	829	0	100472	101856	73	0.482821
105842	104017	76	52677	51728	75	1202	1282	10	1214	1131	8	3078	3055	25	380010	362313	86	0.484629
136515	126322	84	56669	52978	77	1167	1110	8	1641	1421	16	3655	3308	28	393410	364998	88	0.487342
77596	77745	72	31696	31598	69	668	703	0	680	581	0	1984	1956	19	218216	212241	81	0.488246
173717	147551	85	65833	55472	83	1593	1381	16	2019	1752	20	4657	3993	33	537402	460018	95	0.48915
67264	66882	70	19775	19860	46	490	354	0	737	641	0	1501	1458	14	177960	171397	79	0.48915
131572	127306	78	48196	47523	75	1118	1302	10	1650	1638	17	3782	3701	28	414757	386123	88	0.490054
221571	166146	88	92747	68474	88	2168	1664	20	2709	1776	29	5439	4023	39	622720	462149	99	0.490054
96347	98258	77	46576	45826	73	1321	1231	12	1492	1114	10	3727	3499	28	391809	367645	89	0.490054
103495	105210	72	29907	29225	68	1214	1326	10	1299	1327	12	3453	3294	29	413645	385546	90	0.490054
65885	64304	85	12867	12647	41	446	462	0	249	438	0	1243	1386	11	153605	154878	79	0.491863
64829	64086	73	20438	20603	47	473	444	0	408	430	0	1422	1362	14	165179	160977	77	0.492767
40269	41280	54	9951	10097	37	257	282	0	324	416	0	1085	1173	9	126299	124313	78	0.493671
119173	114487	77	43092	42046	74	1296	1315	12	1674	1540	16	4136	3845	32	486565	471359	87	0.495479
154189	149001	79	77852	74964	80	2057	2019	18	2554	2326	24	5440	5186	33	648878	604736	92	0.496383
157133	134826	99	65248	56648	82	1636	1521	16	1817	1499	19	4336	3979	32	494033	422238	93	0.498192
206179	163723	99	88447	71250	87	2274	2034	21	2597	1833	28	6340	5086	39	760570	598083	97	0.498192
72055	70965	77	32068	32017	69	379	468	0	557	642	0	1404	1278	12	168198	161313	80	0.499096
65928	66560	69	16706	16943	42	302	323	0	672	678	0	1592	1482	16	188669	181419	79	0.499096
143723	120896	85	48074	40081	81	1376	1181	10	1849	1377	19	3628	3205	30	419236	358679	95	0.500904
124507	113659	85	53147	48224	79	1149	1133	9	1693	1530	15	3603	3354	28	446661	397455	93	0.501808
210034	166344	93	83682	66686	87	2277	1726	23	2332	1852	23	5400	4334	36	605503	488969	99	0.501808
158846	151002	79	55208	53111	77	1959	1818	19	2879	2769	25	7413	6908	39	803850	751628	91	0.501808
36523	37694	65	12519	12989	38	461	388	0	379	406	0	1063	1052	6	121967	119364	74	0.501808
41401	43989	60	14186	14573	40	394	367	0	350	397	0	940	1001	2	112916	114810	76	0.502712
110899	108250	86	37249	36940	73	1040	1058	5	1577	1462	14	3800	3833	29	450327	437878	86	0.502712
55282	55958	69	15346	15580	42	391	423	0	564	517	0	1236	1224	11	144646	139898	78	0.502712
174760	163105	84	73098	69244	80	1711	1526	18	1857	1701	18	4437	4146	31	467714	429844	90	0.502712
42456	43284	71	18854	19059	45	682	666	0	371	424	0	1127	1102	6	142878	138978	81	0.503617
32107	32646	52	12078	12294	39	205	260	0	638	476	0	652	618	0	86456	84269	75	0.504521
84440	82427	86	32752	32865	70	1107	1087	7	1152	1237	10	2989	2939	25	337421	321240	84	0.504521
28853	31448	47	12330	12898	37	492	569	0	461	320	0	865	1011	2	90851	93119	73	0.504521
40074	40272	69	16355	16834	42	161	203	0	569	575	0	931	1039	4	135450	132365	76	0.504521
57953	59712	69	11105	11102	37	407	407	0	525	558	0	1160	1076	7	131256	131840	79	0.506329
104111	101684	74	28798	28252	72	1493	1158	11	1527	1316	14	3287	3226	27	384650	375847	87	0.508137
71387	70389	74	25502	25572	61	380	375	0	554	651	0	1722	1514	16	201658	198249	81	0.509042
189353	166508	88	64901	55663	84	1906	1912	19	2564	2210	22	5314	4935	34	633453	562187	95	0.51085
270799	196927	104	98294	72904	100	2320	1894	23	3655	2659	34	9057	6539	47	953583	700723	113	0.51085
126161	116666	79	57046	52071	77	1248	1227	10	1598	1523	15	4296	3845	32	510219	450973	90	0.51085
78489	84878	59	28186	29378	52	1089	1103	6	951	939	0	2404	2388	22	297626	289334	81	0.51085
54476	56210	59	12600	12691	40	593	653	0	848	593	0	1474	1530	14	170765	159345	80	0.512658
49253	52410	63	9246	9339	35	1122	1107	7	1046	1082	8	3738	3764	29	280958	278368	81	0.512658
112358	109093	76	38860	38165	73	1494	1434	14	1897	1460	18	3838	3773	29	435860	406710	88	0.513562
133824	121733	81	65204	58982	79	794	668	0	1649	1314	16	3457	3067	29	405808	354429	90	0.513562
172078	144951	90	73544	61817	82	1611	1458	16	2005	1755	20	5355	4796	34	656728	558014	97	0.514467
107080	105724	75	31570	31661	72	1225	905	0	1166	1118	8	3368	3234	27	405903	387254	85	0.515371
152417	131348	88	70392	61717	84	996	985	0	1744	1292	16	4217	3732	31	452914	390724	93	0.515371
131701	124564	84	51600	50692	75	1444	1309	13	1797	1611	17	4272	4268	30	522301	508772	88	0.516275
132370	123049	84	56586	54351	77	1311	1362	13	1547	1516	16	4022	3935	30	453192	432344	88	0.516275
69536	71023	71	32167	32510	68	608	707	0	503	687	0	1813	1871	17	194649	189576	82	0.516275
80668	80354	72	18092	18075	44	887	748	0	789	947	0	2210	2240	20	278903	272236	81	0.518083
133559	123152	95	55632	51298	76	1077	1077	6	1510	1295	15	3953	3688	30	487621	459849	89	0.518987
78915	78213	72	30088	30092	70	919	921	0	682	713	0	1745	1713	17	209313	202385	82	0.518987
110539	109571	75	38647	37871	73	1077	1012	3	1252	1283	13	3327	2938	28	392724	375874	87	0.520796
49800	50464	62	11224	11785	37	464	452	0	408	261	0	1148	1098	7	126949	127446	76	0.520796
31847	33426	51	10880	11116	37	121	274	0	263	290	0	757	772	0	96882	93793	76	0.5217
31300	34969	40	14123	14681	40	368	302	0	200	232	0	631	816	0	86466	87150	75	0.5217
115855	111792	79	24335	23961	59	1429	1309	15	1251	1247	12	3692	3726	27	392472	378545	86	0.522604
141223	130008	79	53684	49238	78	1254	1297	12	1748	1526	17	4309	4004	32	480435	434580	92	0.523508
156807	134416	85	60353	52281	83	1645	1307	14	1243	1260	11	4638	3961	33	448656	381750	94	0.523508
103426	101017	78	30755	29717	72	865	920	0	1256	1140	9	3361	3046	27	388559	367956	92	0.523508
79040	78707	71	26847	26851	53	694	804	0	682	623	0	1747	1703	17	175140	174034	79	0.524412
55758	56292	69	23506	23988	50	411	489	0	427	464	0	1168	961	0	127707	127805	78	0.524412
173440	145748	86	77559	67172	84	1778	1564	18	1655	1441	17	5014	4486	34	542295	457663	98	0.525316
114077	111546	77	34557	34011	74	1213	1187	8	2094	1902	19	4467	4449	30	500927	475952	88	0.525316
95014	94412	73	14925	15351	40	976	956	0	1388	1443	15	3546	3541	28	428253	415419	86	0.525316
59318	60293	70	18952	19216	46	707	686	0	466	543	0	1365	1266	11	169033	166615	79	0.526221
117012	107879	84	52617	49231	77	1085	1015	3	1265	1075	8	3597	3404	29	417785	388394	91	0.527125
50310	52280	70	17035	17110	44	410	483	0	524	419	0	1274	1274	11	174185	175801	78	0.528029
141067	124223	84	57576	49165	80	1508	1404	13	2193	1755	20	4240	3810	32	515655	451600	92	0.53255
125388	111467	82	57140	52049	79	1289	1340	10	1229	1304	13	3102	2779	27	372674	335063	91	0.533454
38458	38993	60	13905	14167	40	355	298	0	443	364	0	1020	1082	5	113543	114231	80	0.534358
127134	114415	80	80424	74075	80	1921	1815	19	2599	2275	23	6192	5507	38	645724	592422	91	0.536166
199529	159012	99	75771	59140	87	1892	1380	20	2681	1887	27	5390	4255	37	709231	559152	98	0.537071
140865	129701	81	57491	51512	79	1479	1532	15	1933	1827	19	4313	4135	31	600412	539440	91	0.537071
105756	104159	77	30887	30493	72	1111	1095	6	1653	1420	15	3558	3396	29	419925	405856	91	0.537975
221930	181627	92	93796	76883	89	2329	1937	23	2543	1988	25	6489	5019	40	745747	611470	107	0.537975
52633	51851	79	13736	13889	39	279	320	0	489	527	0	953	1056	5	131549	129048	78	0.537975
103938	100575	76	32832	32660	73	945	881	0	1448	1276	12	3438	3241	27	401882	384177	86	0.539783
102794	91063	80	42277	36756	77	973	1006	2	1179	1179	8	2274	1916	23	295169	251877	88	0.539783
39410	38309	70	10316	10565	37	209	326	0	288	335	0	848	772	0	102407	100450	75	0.539783
206755	169255	93	74850	60737	91	2532	2069	22	2006	1510	23	5693	4794	37	600686	492069	101	0.540687
112231	109855	80	30452	30295	72	1217	1395	12	1234	1161	9	3680	3564	28	411917	395139	86	0.540687
30207	31495	63	11465	11705	38	282	322	0	458	355	0	643	612	0	101033	100645	74	0.541591
21069	23415	37	6847	7130	31	179	171	0	108	177	0	534	610	0	75220	73614	72	0.5434
101518	96973	85	28587	28550	67	1081	1068	5	1199	962	0	2862	2871	24	344333	333059	84	0.545208
198631	160602	88	102231	82349	86	3160	2538	28	4126	3366	33	10688	9005	48	1.04858e+06	989180	97	0.546112
57022	57786	71	14774	14868	40	372	407	0	381	326	0	1205	1102	8	139964	136986	79	0.548825
27191	27568	51	10927	11301	37	304	357	0	234	233	0	628	646	0	85757	81484	71	0.549729
69977	71635	72	23894	24444	54	409	522	0	726	732	0	1700	1556	17	183465	178023	80	0.549729
132439	116104	82	51676	44674	81	1317	1290	11	1549	1359	14	4212	3829	32	522673	450193	94	0.549729
121719	114593	78	52192	49898	76	1320	1337	13	1700	1544	18	3777	3535	30	420940	393746	87	0.550633
135297	128781	81	46129	44624	76	1507	1310	11	1355	1410	13	3866	3739	28	449755	423922	87	0.550633
123070	121204	77	32497	32434	73	1091	1024	3	1804	1748	16	4393	4363	30	541306	505926	89	0.550633
185308	150657	86	64023	51998	85	1672	1426	17	2278	1847	24	4778	4021	35	551806	449451	94	0.550633
126964	116281	81	52322	47385	79	1210	1067	6	1144	1139	10	3533	3347	28	478101	422538	92	0.551537
107460	106019	78	33794	33657	72	1382	1185	10	1556	1454	17	3412	3448	26	407222	397809	85	0.551537
51820	52526	69	16175	16538	43	673	728	0	472	463	0	1098	1064	6	118030	113882	77	0.552441
176888	147120	102	52621	43569	82	1663	1383	16	1867	1493	18	4420	3823	32	493199	407397	102	0.552441
135806	123678	83	53479	47438	78	1261	1083	6	1532	1132	12	4030	3650	29	422582	384329	90	0.553345
65447	65143	72	15658	15646	41	499	702	0	615	592	0	1692	1645	17	199727	194974	81	0.553345
120622	113865	84	52266	49736	76	1577	1343	14	1264	1140	10	2933	2967	24	327017	309033	86	0.55425
36048	37534	56	8859	9176	34	234	447	0	387	392	0	891	995	0	111388	113736	72	0.55425
66703	65832	75	20127	20320	47	574	650	0	694	442	0	1364	1267	12	157446	151069	81	0.55425
164769	133344	85	67499	56735	83	1833	1541	16	2043	1669	19	4326	3548	33	532625	444738	95	0.55425
91995	94193	72	45726	45649	72	1090	1024	3	1443	1369	14	3549	3436	28	398037	385198	87	0.556058
34222	37283	45	18657	18862	48	486	370	0	236	318	0	843	845	0	113259	106978	80	0.556058
116744	115994	76	42047	41666	74	1352	1188	13	1626	1381	14	3662	3418	28	476550	453922	85	0.556058
132682	120844	82	53016	47565	79	1524	1368	15	1456	1439	15	4098	3899	29	490587	434556	91	0.556962
114473	108686	76	51281	50048	74	1825	1841	17	2119	1916	20	4968	4777	32	552543	508080	88	0.557866
109398	108748	77	37475	36802	73	1132	1120	7	1132	1117	8	3245	3190	27	330961	315710	85	0.557866
122022	110178	79	59079	53574	78	1290	1124	9	1286	1241	11	3792	3404	29	462635	415135	91	0.557866
51983	51928	75	22330	22616	51	327	355	0	289	462	0	1220	1203	10	135143	126446	79	0.55877
132069	120719	86	51684	48641	77	1229	1126	9	1751	1506	15	3707	3317	29	462850	424934	92	0.55877
283088	201971	107	115967	84150	100	3018	2101	28	4546	3013	37	10552	7290	50	1.04858e+06	829042	112	0.55877
253128	190581	93	107156	77484	92	2560	2149	25	3413	2551	32	8348	6063	45	949798	681818	102	0.559675
80021	78398	78	32339	31060	73	944	853	0	873	725	0	2429	2308	22	305932	287081	89	0.559675
95565	93421	81	28528	28826	69	1111	1143	8	1233	1337	13	3409	3319	27	378618	364721	83	0.559675
217644	176912	87	88235	73242	88	1898	1509	17	2552	1964	26	5946	4857	39	648737	533193	98	0.559675
40028	42043	65	11649	11880	38	386	306	0	185	269	0	640	707	0	106970	105581	75	0.560579
121978	120060	82	46078	44981	75	1180	1147	10	1802	1657	19	3836	3960	28	481923	464830	88	0.560579
35901	35775	63	9275	9223	35	416	408	0	181	183	0	792	730	0	119820	117861	81	0.560579
163659	148735	91	63415	57857	80	1940	1634	19	1804	1520	18	4845	4484	33	498767	464723	90	0.560579
104678	103917	75	37886	37891	71	957	1020	3	1413	1248	12	3044	3263	26	419367	401197	87	0.560579
29476	29611	65	8395	8720	34	201	258	0	404	450	0	501	591	0	75331	74035	73	0.561483
132288	118760	91	55625	49692	80	1012	896	0	1624	1283	11	3784	3466	30	416573	367133	92	0.562387
162991	141842	87	78486	69097	84	1594	1444	16	1809	1693	19	4706	4015	34	546927	481487	95	0.562387
27561	28309	53	13326	13578	39	354	332	0	375	389	0	974	1040	4	96178	93426	74	0.563291
116516	113289	76	56814	55320	75	993	1041	5	1234	1098	7	3358	3233	28	343724	320028	87	0.564195
109782	106926	79	30961	31102	72	962	904	0	1215	1155	8	2971	3018	25	355829	338539	84	0.564195
50961	51209	80	25149	25741	54	590	680	0	563	536	0	981	927	0	135704	128855	77	0.564195
148189	126288	86	61065	51391	83	1381	1299	14	1956	1653	19	4160	3543	32	537418	460664	96	0.565099
26269	26590	62	7916	8221	34	267	350	0	224	277	0	752	846	0	86582	86474	76	0.566004
131439	129956	77	59684	58102	76	1515	1301	11	1857	1744	18	4381	4369	31	515064	490586	88	0.566908
122774	120123	87	33145	32913	73	967	804	0	1736	1617	17	3902	3834	28	423292	405694	88	0.570524
65405	67432	69	20358	20766	46	400	481	0	503	593	0	1218	1215	11	151447	150308	80	0.571429
113914	111851	81	57247	56068	75	1045	953	0	1362	1312	13	3802	3609	29	401428	383078	87	0.573237
82642	82825	72	24213	24513	52	1188	1063	6	928	947	0	1893	1779	19	225670	218967	83	0.575949
155207	139988	81	57366	51202	81	1470	1413	14	2147	2088	21	5267	4679	35	614684	544564	93	0.575949
97359	95764	78	39404	38986	72	973	888	0	1240	1268	12	2975	2923	26	356334	342603	83	0.575949
38434	39231	65	13261	13454	39	316	313	0	415	432	0	1005	959	0	119639	116330	74	0.576854
61380	61245	74	10026	10271	36	603	510	0	608	482	0	1417	1511	13	157824	162152	78	0.576854
202764	180147	87	145310	133867	88	2369	2398	20	3096	2635	27	7244	7053	36	829445	737854	100	0.577758
59034	53549	86	20873	18710	86	442	319	0	570	551	0	1563	1294	14	161057	137497	86	0.578662
48639	48350	75	18537	18764	45	407	415	0	517	541	0	1112	1005	1	120637	117195	77	0.578662
170771	141481	86	67790	55895	85	1671	1536	16	2084	1534	21	5593	4707	36	603227	490498	96	0.578662
94407	94233	82	32346	32017	71	1059	841	0	1075	915	0	2226	1977	23	248966	239122	82	0.579566
39970	39771	69	21252	21811	49	308	269	0	444	546	0	799	781	0	98536	94303	76	0.58047
139916	128255	88	52260	48455	78	1562	1518	14	1246	1306	12	3728	3472	29	449079	404516	90	0.58047
85778	85558	71	23930	23774	53	689	673	0	735	906	0	2111	2144	20	228831	220580	82	0.581374
87899	88365	73	17831	17944	44	654	704	0	892	696	0	1938	2032	18	248333	244998	82	0.581374
126197	114540	79	44860	39150	79	1471	1240	12	1249	1061	6	3658	3472	28	419342	365059	90	0.582278
122893	119074	77	47532	45210	77	1374	1280	11	1320	1424	13	3730	3441	29	434172	412504	90	0.582278
201178	157904	89	71168	54843	86	2161	1667	22	2511	1966	27	6303	5194	39	726668	564019	98	0.582278
34061	39314	43	9484	10858	34	377	482	0	535	433	0	1038	1115	7	136672	141262	72	0.582278
147065	132737	80	52361	45289	78	1800	1587	18	2142	1929	24	4467	3875	34	535974	473196	91	0.582278
165624	134597	88	74854	62757	82	1728	1288	16	1879	1566	17	4032	3280	34	489999	410783	93	0.583183
38039	38366	72	18562	19412	43	194	170	0	259	285	0	575	692	0	93414	96451	72	0.583183
116341	114894	75	37931	37775	73	1408	1350	13	1661	1498	16	3993	3936	29	472817	450685	85	0.583183
51434	51496	67	11287	11389	38	374	452	0	722	575	0	1226	1175	10	147222	146111	78	0.584087
108556	109130	82	36188	36025	72	1232	1062	6	1766	1572	16	3318	3267	27	399356	373718	84	0.584087
58459	64051	44	16697	17012	42	426	580	0	489	446	0	1477	1413	15	178186	173909	84	0.584087
115462	113836	84	38691	38162	74	1473	1538	14	1687	1713	17	4078	3909	30	488914	467681	87	0.584087
129828	117884	86	63132	57663	78	1324	1155	8	1449	1233	12	3388	3001	30	360586	321526	97	0.584991
50600	50998	67	18973	19088	46	238	368	0	644	564	0	1219	1291	11	150872	151423	78	0.585895
29230	29712	72	10650	10952	37	472	398	0	337	386	0	707	739	0	89654	90209	78	0.586799
24555	26276	57	10229	10379	37	210	257	0	253	362	0	672	620	0	83835	85156	73	0.589512
77504	78364	71	22950	23413	51	631	700	0	729	750	0	1967	1830	19	240600	232538	81	0.589512
36935	39253	61	15908	16299	42	190	351	0	272	283	0	868	1017	3	103468	101675	75	0.590416
21365	21861	56	8063	8277	35	257	394	0	394	282	0	479	504	0	73437	71795	71	0.590416
158621	142479	85	68386	59727	81	1322	1315	11	2038	1553	19	4504	3945	32	540779	480186	96	0.590416
140461	124639	82	62360	54943	80	1366	1255	12	1599	1430	15	3491	3069	29	417197	362577	91	0.59132
102275	101633	79	21878	21548	54	1265	1182	8	1448	1327	13	3552	3432	28	399052	382511	86	0.592224
142560	117230	90	56497	46642	82	1759	1595	16	1748	1608	20	4756	4130	33	577267	484685	94	0.594033
112987	102537	79	50555	45752	76	1091	1023	4	1160	1123	9	2893	2624	27	336358	303470	86	0.594033
231525	180810	99	164491	138883	98	4116	3508	29	4931	4307	34	12822	10903	52	1.04858e+06	1.00999e+06	108	0.594033
119160	109493	94	42368	35954	94	1334	1044	5	1481	1230	11	3678	3184	28	378452	308320	94	0.594033
209044	169393	95	76697	62338	88	2123	1702	21	2468	1983	24	5762	4707	38	591550	481917	100	0.594937
34594	36995	63	10213	10615	37	557	633	0	362	356	0	995	938	0	112048	113263	73	0.594937
180617	148290	84	75773	61144	84	1837	1423	19	1926	1766	18	4879	4011	36	598447	482347	94	0.594937
88395	88526	72	33323	33500	70	568	687	0	851	897	0	1965	1898	19	229902	221558	82	0.595841
111222	102000	91	46601	43231	77	901	834	0	1087	966	0	2702	2557	24	326088	302175	90	0.595841
66814	65787	72	28649	27806	70	587	487	0	629	633	0	1407	1455	14	173227	161820	87	0.595841
21810	21653	51	8692	8838	35	216	315	0	258	301	0	548	560	0	76848	75572	73	0.596745
149323	129725	87	99325	89899	83	1540	1437	16	2225	1755	21	4283	3749	32	503198	434313	95	0.596745
65022	65233	71	15168	15718	39	395	414	0	649	674	0	1398	1494	15	165401	159962	80	0.596745
36284	38684	48	13340	13683	39	407	415	0	339	431	0	794	896	0	122342	119083	75	0.596745
56546	57293	70	11292	11366	38	570	630	0	267	402	0	924	945	0	127884	126448	78	0.597649
78061	77792	77	21550	21764	48	656	654	0	621	776	0	2092	1922	19	206890	205077	81	0.597649
30154	31308	47	7342	7230	34	154	144	0	142	280	0	747	730	0	89471	88075	75	0.597649
38847	39026	68	13400	13606	39	493	400	0	130	301	0	870	881	0	103086	104359	76	0.600362
97697	88105	77	42444	38301	76	1077	962	0	674	634	0	2029	1877	22	259063	229686	87	0.600362
126074	120937	93	42675	42213	74	1457	1253	12	1462	1480	14	4529	4336	32	500178	469516	90	0.601266
125448	117809	79	41998	38087	78	1186	1095	7	1293	1088	6	2920	2772	26	334928	305009	86	0.601266
97545	98313	74	34069	33581	72	839	832	0	965	921	0	2574	2524	23	289134	282357	83	0.60217
93867	92337	74	29366	29030	69	870	967	0	929	1025	3	2369	2288	22	305663	295519	85	0.60217
107603	104742	80	20913	21072	47	1132	1098	7	1292	1198	9	2570	2395	23	300181	290289	85	0.603074
118846	108483	78	54631	50101	78	1575	1152	11	1628	1395	15	3488	3355	27	410391	364412	95	0.603074
116912	114597	77	36650	36648	73	1192	1342	11	1429	1416	15	3683	3542	28	473232	451768	86	0.603074
31344	31510	70	12571	12941	39	337	311	0	339	388	0	738	796	0	126696	130717	73	0.603074
100096	97892	78	25313	24981	62	943	935	0	1151	950	0	3105	3041	26	317073	312935	82	0.603978
162237	141466	87	69540	59901	83	1754	1430	17	1866	1572	18	4674	4033	34	489639	418635	96	0.604882
58390	61400	67	16669	17098	42	388	450	0	696	480	0	1369	1274	11	159571	160879	79	0.604882
107448	104712	85	30325	29799	71	1108	1004	2	1392	1440	14	3567	3490	27	451218	424805	91	0.604882
269002	194196	107	121558	92007	98	3128	2431	27	3387	2380	32	7880	5881	44	867031	657784	109	0.604882
58543	58883	75	22021	22729	45	386	540	0	448	556	0	1461	1387	13	159506	156550	79	0.605787
118681	116494	77	39874	38696	75	860	901	0	1546	1399	14	3011	2835	27	373440	350536	87	0.605787
151252	127667	86	60337	50163	82	1448	1099	12	1562	1328	15	3866	3202	32	421051	351094	93	0.606691
120815	113312	80	46331	42150	77	990	970	0	1457	1149	9	3051	2812	26	341964	315498	86	0.610307
41678	44583	51	9444	9451	36	425	503	0	281	362	0	909	935	0	101608	98398	76	0.611212
184771	145986	93	86342	69467	86	1966	1692	20	1958	1691	20	4484	3596	33	488280	386415	97	0.612116
154847	132032	84	56159	47557	82	1611	1597	15	1828	1402	15	4035	3584	31	433488	360833	95	0.61302
155508	137679	85	52833	45836	81	1774	1494	15	1436	1161	12	3601	3275	30	438559	381048	92	0.614828
119623	112697	78	46001	42852	76	1118	1140	8	1389	1366	13	3514	3427	27	379843	351626	89	0.614828
102173	102476	74	39322	38918	72	1237	1188	9	1397	1195	13	3757	3583	28	437611	425722	87	0.615732
50531	50926	74	14145	14579	40	423	428	0	366	570	0	1166	1264	10	134686	134813	77	0.616637
23209	23886	48	8812	9018	35	339	297	0	324	358	0	687	833	0	83372	86593	74	0.617541
35135	33823	72	13772	13991	40	465	432	0	77	172	0	804	711	0	90089	91376	73	0.617541
118471	99883	82	35992	28372	80	1165	985	0	1089	889	0	3167	2608	27	339137	272301	92	0.617541
211833	170421	92	96957	79455	89	2203	1928	21	2389	2217	23	5246	4327	36	604219	483215	99	0.617541
116978	119079	75	34376	34398	73	1504	1463	14	1048	1109	7	3555	3447	28	406251	384550	86	0.617541
150439	131473	86	73758	65494	81	1576	1404	15	2060	1745	20	4220	3674	31	442776	390689	93	0.618445
99650	100007	75	37303	37320	72	1220	1121	8	1370	1360	12	3483	3408	27	432839	423117	84	0.619349
183674	167930	84	76876	70175	81	1861	1605	17	2137	1775	21	4716	4452	32	556973	506310	91	0.619349
48227	51809	55	19069	19991	43	454	379	0	585	493	0	1165	1043	5	123791	124395	75	0.620253
103207	104234	74	31992	31909	72	985	1172	8	1249	1257	10	3511	3371	28	368824	356711	88	0.620253
64636	66285	63	12315	12869	37	350	411	0	784	736	0	1206	1283	11	176988	169834	78	0.620253
147078	137606	80	65904	62659	78	1755	1663	19	1894	1750	17	4573	4203	32	539227	502024	89	0.620253
104660	101483	76	27046	25328	57	1209	976	0	1091	1047	5	3123	3049	25	363025	339989	85	0.620253
121283	116762	78	36654	36050	74	1043	968	0	1657	1437	15	4276	4283	29	456870	442974	87	0.621157
34479	34428	62	9374	9709	35	391	477	0	351	435	0	774	786	0	105512	105788	74	0.621157
126938	118295	81	59392	55365	78	978	926	0	1275	1098	8	3579	3284	28	377620	353778	88	0.621157
101048	99117	91	37300	36986	72	1202	1249	10	1024	1095	7	3091	3130	26	373861	369526	84	0.621157
236098	178248	96	81169	60584	90	2097	1719	23	3005	2167	30	6897	5409	41	862888	655542	103	0.622061
85101	85836	82	30960	30784	70	773	846	0	1232	1205	9	2481	2467	22	296155	284554	83	0.622966
230853	170023	109	89065	68132	93	2458	2074	24	2448	1836	27	5664	4425	38	654882	489811	106	0.622966
136823	133746	76	78937	75934	76	1629	1570	15	1948	1663	19	4550	4396	30	542938	513141	87	0.624774
212218	166560	94	77455	61831	87	2587	2036	25	2297	1709	25	5846	4766	38	661034	528079	101	0.624774
104347	100419	77	45833	42173	76	1089	986	0	1185	1045	6	2800	2705	25	356477	323901	86	0.625678
74816	75657	88	17070	17277	42	804	714	0	904	693	0	1861	1883	19	213251	205359	80	0.625678
99370	98059	83	30145	30198	65	906	987	0	1072	1143	8	2495	2491	22	321755	307015	84	0.625678
103981	104751	73	48613	48456	72	769	782	0	1250	1175	9	3247	3044	27	369956	355888	84	0.626582
158792	146301	84	51943	46445	81	1872	1547	19	2245	2043	22	4263	4156	31	498863	453083	91	0.626582
177204	167344	84	87639	83508	81	2378	2311	21	2572	2300	22	5773	5259	36	626505	571657	93	0.631103
54028	56824	64	14681	14822	41	522	472	0	593	582	0	1421	1382	14	167209	163770	79	0.632007
105358	102786	76	33470	32959	72	1135	1172	10	1338	1231	11	3253	3153	27	418408	404720	84	0.632911
103842	102303	78	35609	35655	73	1205	989	0	1475	1366	13	3393	3418	26	409927	392684	89	0.632911
108867	108571	74	57435	56683	74	835	851	0	1565	1581	16	3416	3380	27	407343	399032	84	0.632911
107122	106011	76	30307	30433	66	1100	1106	8	1181	1299	12	3522	3360	29	457125	436087	85	0.633816
99711	100036	73	41923	41526	72	905	868	0	1112	1106	7	3222	3226	26	367954	354648	85	0.63472
104435	100069	86	19825	19683	45	1255	1258	10	1242	1355	12	3840	3704	29	427526	406393	86	0.635624
111056	109987	88	29711	29906	72	1243	1287	12	1859	1695	18	4399	4367	30	491481	474930	87	0.636528
63072	63597	69	16551	16703	41	759	613	0	736	609	0	1507	1483	16	192037	193273	80	0.636528
79275	76906	88	30997	29650	72	735	832	0	691	705	0	1825	1671	17	239135	217856	89	0.636528
65634	64574	74	25730	25620	64	520	531	0	515	480	0	1428	1395	14	154480	150335	81	0.637432
104149	102720	80	29332	29252	71	1302	1119	10	1509	1397	16	3080	3120	25	327411	314998	87	0.637432
117460	111331	82	44791	42724	74	1114	1083	7	1332	1086	8	2538	2473	23	279761	264305	84	0.637432
97620	96458	77	38918	38803	71	754	812	0	1251	1126	8	2714	2535	24	324648	312778	83	0.637432
120104	115714	84	40597	40037	73	990	1128	7	1230	1018	5	3242	3006	26	320494	307094	87	0.638336
97051	97479	75	35201	34734	72	958	842	0	1434	1220	11	3280	3396	25	382007	367749	87	0.641953
55083	55620	68	20971	21047	48	507	502	0	369	389	0	1051	1060	5	131013	127427	78	0.642857
36617	36031	63	10908	11371	37	284	307	0	313	256	0	683	665	0	116124	112669	78	0.643761
117902	98735	82	48799	41882	80	1192	939	0	1056	781	0	2978	2506	27	316260	264108	91	0.643761
185438	154703	87	76227	63727	87	1722	1447	16	2364	2125	23	5599	4973	36	614567	520452	100	0.644665
175449	146597	84	64037	52363	83	1775	1587	18	2363	2006	24	5892	5050	36	656660	541331	97	0.644665
112199	110027	84	35701	35144	73	1303	1263	12	1534	1176	11	3832	3689	28	385010	371336	85	0.64557
157506	130765	88	57591	48806	82	1357	1186	11	1875	1464	18	4033	3325	33	452899	382588	95	0.646474
38213	39181	67	12658	13154	37	409	343	0	384	575	0	887	767	0	102454	104814	74	0.646474
124059	120531	87	48316	47438	74	991	1137	8	1456	1372	14	3662	3535	28	431061	415630	87	0.646474
221108	164712	94	111192	87133	90	2273	1854	21	2772	2075	27	6732	5020	42	726420	547833	101	0.648282
92431	91753	74	38621	37513	71	1009	1057	5	1284	1140	9	2694	2697	24	332833	325423	84	0.649186
33736	35278	53	11527	11821	38	357	265	0	532	397	0	780	722	0	96489	96520	75	0.65009
44560	43797	71	15802	16096	43	347	337	0	443	346	0	981	1140	7	113991	113789	76	0.65009
53200	56052	66	16279	16635	42	442	575	0	424	431	0	1250	1309	11	152815	147735	78	0.650995
50790	50731	72	14085	14212	40	561	579	0	524	648	0	1340	1289	12	154691	155177	78	0.650995
22578	22148	48	13100	13317	39	357	336	0	206	167	0	558	487	0	79410	77223	75	0.650995
140755	121634	90	56281	48439	80	1533	1274	15	1258	1129	10	3354	2759	30	341753	294997	94	0.650995
113190	110352	77	45911	45514	74	1013	1073	6	1610	1539	18	3365	3237	27	420828	397780	86	0.651899
80856	80349	71	29594	29586	70	928	833	0	907	1119	6	2452	2413	22	286384	273079	88	0.651899
137946	132888	78	54226	52436	76	1162	1300	11	1741	1527	17	4024	3761	30	433560	405373	86	0.651899
166935	154520	79	66669	60994	80	1836	1599	18	1934	1783	19	4712	4291	33	557257	505763	90	0.651899
103477	103332	73	30840	30915	71	1353	1274	12	1562	1219	12	4060	3956	29	460848	448197	84	0.652803
231585	177712	96	92471	72438	92	2299	1511	23	2332	1888	25	6259	4844	39	743664	574213	111	0.652803
140577	133003	92	46379	45445	76	1242	1128	7	1730	1638	16	3792	3589	29	410895	381756	88	0.652803
53061	53430	70	20366	20865	45	307	372	0	391	455	0	1115	1293	11	139757	137251	77	0.652803
90359	91814	75	38880	39122	71	865	876	0	956	1074	7	2735	2685	24	348732	337967	83	0.652803
144321	135359	96	43815	41290	79	1443	1456	13	1631	1542	16	4044	3834	30	489889	450238	96	0.652803
97562	88292	91	33537	30553	91	1213	1154	8	1031	981	0	2759	2577	23	352900	303999	91	0.652803
157651	146194	87	47392	45126	78	1405	1410	14	2184	2114	20	5698	5303	36	661752	602245	97	0.653707
97497	98285	72	32121	32353	68	994	1020	3	935	894	0	2992	3032	26	344286	338978	83	0.654611
27426	28676	56	14431	15127	39	332	386	0	172	304	0	703	797	0	93626	93364	72	0.654611
185631	149559	103	71979	60017	84	2005	1740	19	1999	1835	21	5081	4464	34	542280	457733	95	0.654611
31424	29366	69	12231	12132	40	244	189	0	197	293	0	693	693	0	77811	76880	77	0.65642
147487	134934	81	60252	56226	78	2098	1749	21	1780	1337	15	3944	3610	30	425123	389275	90	0.65642
160364	141059	81	73171	63297	81	1643	1430	15	1827	1522	18	3814	3296	31	440004	377568	94	0.657324
44987	47924	58	24918	24426	68	400	524	0	564	453	0	993	931	0	136183	127875	82	0.657324
148986	133778	82	59933	53087	81	1209	1164	9	1533	1411	15	3990	3822	29	446236	389244	90	0.659132
40964	42078	64	18440	18641	45	490	389	0	613	562	0	1113	1174	9	138881	136878	78	0.660036
25338	26902	59	9348	9434	36	27	292	0	121	187	0	492	550	0	75788	77760	72	0.66094
44282	46227	58	10512	10686	36	343	438	0	383	418	0	1028	971	0	108914	107429	77	0.662749
38722	39969	59	11505	11749	37	339	458	0	343	354	0	946	920	0	102270	101566	76	0.663653
47750	48129	74	17725	17924	45	453	429	0	611	542	0	1154	1229	10	120120	123912	75	0.664557
151447	136220	80	77330	70514	81	1806	1711	17	1617	1295	15	4198	3711	31	482670	422633	92	0.664557
46658	46404	68	13112	13742	38	207	375	0	399	411	0	997	1017	3	122464	120057	76	0.664557
51159	53872	69	17540	17963	43	314	316	0	439	587	0	1219	1256	11	155905	156155	76	0.665461
76051	75155	74	20642	20964	46	606	501	0	672	647	0	1721	1696	16	207809	203478	81	0.665461
178641	145789	87	74744	60547	84	1629	1334	15	2078	1819	21	5120	4061	37	584078	477879	96	0.665461
106643	103332	76	36578	35438	72	1192	1235	11	1265	1222	10	3268	3290	26	407652	389075	85	0.666365
188678	154472	91	81418	66446	85	1693	1395	15	2519	1951	25	6049	5037	38	702355	578705	97	0.666365
49135	49181	79	20166	20790	43	381	418	0	566	565	0	1183	1212	11	134052	136306	75	0.666365
211517	171038	99	99304	81987	89	1970	1592	21	2351	1945	23	5843	4862	38	658098	551125	101	0.668174
124422	120691	76	40035	40169	73	1503	1452	15	1427	1492	14	4295	4209	30	527430	503430	85	0.668174
146398	129547	87	63056	55672	81	1141	1152	8	1451	1203	10	3992	3654	31	468534	417086	93	0.669982
118926	109456	79	55459	50485	77	1060	1025	3	1414	1291	13	3770	3425	29	451827	412003	88	0.669982
52731	53953	75	27066	27322	66	290	381	0	412	448	0	1096	1051	5	138406	134280	77	0.670886
119455	115056	81	37422	36470	73	1074	1142	9	1647	1449	14	3566	3461	28	402039	376468	87	0.677215
110377	108102	76	36129	35820	73	1292	1240	10	1113	1133	7	3011	3071	25	334313	323694	87	0.677215
106090	104435	76	29015	28563	68	1068	1227	9	1356	1368	13	3633	3644	27	441835	431827	85	0.678119
96639	99475	73	23772	24002	50	1003	1140	7	1459	1479	14	3391	3366	27	371255	363587	83	0.678119
56609	59206	67	19231	19479	46	776	703	0	788	759	0	1562	1669	15	196364	191724	78	0.678119
155119	129173	82	63494	53729	82	1254	1162	11	1451	1146	14	3973	3283	33	432453	358327	94	0.679024
194380	154922	88	80563	63880	86	1782	1513	18	2562	2017	26	6266	5199	38	696380	550335	99	0.679024
94255	92922	78	41947	41878	72	938	922	0	1352	1407	13	3236	3086	27	360622	349443	84	0.679928
37150	37913	64	14808	15273	40	220	261	0	87	234	0	1162	1201	9	134260	133401	75	0.679928
71093	68886	76	21293	21670	48	689	647	0	612	588	0	1834	1671	17	204474	194975	80	0.679928
33607	35690	64	11435	11975	37	300	247	0	409	250	0	869	906	0	99504	96241	74	0.679928
179609	155202	90	94716	83235	85	1849	1559	18	1865	1497	19	4614	3924	33	521094	456764	94	0.679928
94430	94161	77	39723	39483	71	1148	1255	10	1313	1341	13	3191	2971	26	389510	375298	82	0.68264
20417	21672	50	5660	5947	30	-52	137	0	139	302	0	354	442	0	61478	58329	68	0.68264
23144	23318	50	9838	10152	36	166	209	0	261	181	0	478	518	0	78122	80045	71	0.68264
93661	91809	77	38889	38116	73	914	798	0	965	861	0	2117	2068	20	258234	241929	83	0.683544
102095	100752	90	55985	55618	73	1191	1180	9	1305	1413	14	3243	3195	27	372835	361387	84	0.683544
24932	26757	49	10794	11007	37	339	226	0	13	233	0	548	587	0	83825	84879	71	0.684448
116889	115183	80	36639	36279	74	1331	1282	10	1743	1456	16	3984	4009	28	445399	432033	86	0.684448
57246	60278	56	31499	31938	68	404	469	0	825	768	0	1648	1635	17	184404	183697	78	0.685353
88910	79359	81	44561	40578	74	1148	922	0	652	741	0	1675	1553	18	203145	178176	83	0.686257
71742	71855	70	12128	12176	38	604	470	0	641	684	0	1658	1667	16	201484	193280	82	0.686257
30691	32147	59	11828	12130	38	306	312	0	365	430	0	715	755	0	89356	89380	73	0.687161
143124	123009	82	57775	48808	82	1445	1174	11	1914	1550	17	4259	3604	32	492379	420421	94	0.687161
113842	113393	76	28416	28333	71	928	1020	4	1333	1275	12	3731	3720	28	446561	427258	86	0.687161
46294	46376	73	14917	15247	41	319	359	0	410	485	0	981	975	0	107855	107045	75	0.688065
47163	48432	67	14596	15066	40	508	564	0	536	432	0	1181	1273	11	162754	153567	76	0.688065
116581	111368	81	58953	58456	75	1450	1278	12	1360	1303	13	3805	3543	29	456319	445862	85	0.688065
93406	91396	89	33521	33142	72	1118	995	0	1379	1233	11	3014	2826	27	333998	315345	82	0.688969
89371	88038	88	29198	29224	70	504	608	0	883	860	0	2369	2393	22	285009	281310	83	0.689873
23838	26870	42	8021	8073	34	298	334	0	380	211	0	774	709	0	85482	87206	72	0.690778
79829	70183	83	36185	32283	75	915	713	0	775	688	0	1704	1555	17	217574	191809	85	0.690778
109370	107247	91	52567	50489	73	1390	1367	12	1428	1316	16	3468	3594	26	430220	407518	85	0.690778
36302	37753	65	10908	11227	37	400	474	0	323	308	0	818	907	0	106055	108230	72	0.690778
85409	85880	73	36659	36154	72	775	709	0	691	746	0	2013	1979	20	211951	206253	81	0.691682
101280	101287	76	45866	45560	73	1148	1102	7	1449	1389	15	3112	2987	27	389602	373565	87	0.691682
52663	51352	74	17782	18143	45	492	501	0	388	331	0	1171	1003	1	139438	137494	78	0.692586
129066	124237	81	41767	40353	76	1088	1098	7	1530	1268	14	3689	3538	29	442170	406454	88	0.692586
43427	43639	62	17028	17448	44	403	419	0	539	490	0	1302	1182	11	134201	131546	76	0.69349
100608	92683	76	46785	43681	75	1159	949	0	952	960	0	2415	2213	22	269234	246445	85	0.694394
147081	125938	82	62273	53127	81	1233	1199	11	1417	1189	10	3476	3040	30	398704	335883	93	0.695298
211404	170664	108	99775	78337	108	2194	1772	21	2369	1811	23	5957	4787	37	688056	550527	108	0.695298
118398	116452	75	46478	44760	74	1269	1367	12	1443	1559	13	3520	3424	28	382383	357201	88	0.696203
35411	35383	57	14300	13792	44	209	234	0	118	220	0	677	688	0	77970	68970	81	0.696203
38572	40185	62	11017	11535	37	374	376	0	345	395	0	895	960	0	114546	117434	75	0.696203
109524	109918	75	29801	30339	62	1047	974	0	1554	1362	13	3490	3518	27	399456	392267	85	0.696203
75025	76657	73	20798	20985	48	715	780	0	690	688	0	1658	1548	17	204798	206916	81	0.696203
102424	99253	75	30849	30008	72	1071	917	0	823	897	0	2710	2480	25	297722	281021	86	0.697107
146263	135929	81	49207	44122	78	1711	1652	17	2020	1781	22	5054	4446	34	593703	538976	91	0.698011
24918	25457	57	12233	12200	40	255	295	0	143	208	0	499	423	0	65901	63448	70	0.698915
104372	102518	77	35297	35088	71	917	832	0	1319	1192	9	3111	3124	26	368670	363989	84	0.699819
106672	107131	80	27258	26977	61	1202	1359	11	1430	1375	12	3490	3359	28	392549	381540	89	0.701627
92943	87224	85	38593	36346	73	1082	1076	5	1399	1054	5	3003	2878	25	338109	305936	85	0.702532
146886	125930	84	56412	48441	81	1110	1085	6	1379	1265	10	3412	3196	29	369583	315178	90	0.702532
36371	36907	56	8828	8926	35	358	244	0	243	268	0	878	946	0	98604	100179	77	0.703436
167801	145910	99	82845	73098	82	1517	1221	14	1955	1694	20	4632	4059	33	509284	434899	91	0.70434
125211	122548	76	48645	48056	75	1259	1175	10	1373	1348	14	3021	2912	26	386400	360054	87	0.70434
73529	69286	72	39256	35636	73	629	647	0	884	790	0	1998	1766	21	206795	182723	84	0.705244
73391	75104	72	24194	24100	54	595	618	0	670	640	0	1625	1581	18	199078	196788	80	0.705244
96237	93164	77	37857	36946	73	973	971	0	1018	1044	4	2744	2429	25	320177	304616	90	0.705244
44124	46626	63	9873	10068	36	380	373	0	357	436	0	1172	1171	10	131110	123691	79	0.706148
81310	79869	88	13779	14149	39	608	571	0	754	854	0	2179	2148	20	244777	234038	83	0.706148
112858	103877	78	43628	40271	77	1010	781	0	1008	888	0	2428	2074	23	278093	248793	87	0.707052
41590	41235	63	8140	8167	35	331	425	0	300	258	0	650	630	0	80498	79960	76	0.707957
148246	127056	82	65170	56364	81	1295	1227	11	1374	1262	12	4390	3738	33	457600	382325	92	0.707957
69716	70179	76	22793	22538	53	613	584	0	396	485	0	1221	1279	10	154182	146056	79	0.708861
64868	60869	73	35334	33107	71	496	640	0	682	648	0	1456	1228	12	161738	139495	81	0.709765
139646	123857	87	54054	47355	80	1286	1352	11	1714	1536	18	3979	3589	31	456724	407958	93	0.709765
98747	99320	74	37511	37130	72	948	1038	4	1271	1211	9	2523	2546	22	306046	294270	82	0.710669
26785	27132	54	11976	12164	38	312	420	0	348	207	0	492	558	0	80540	79908	75	0.711573
148730	136941	83	54988	52464	79	1886	1798	18	2290	2000	21	5016	4494	34	610607	558593	95	0.711573
310224	226219	114	125414	94849	112	3617	2820	30	4190	3191	33	9384	7088	46	1.03542e+06	780471	121	0.712477
171348	154352	81	58742	52019	80	1848	1898	18	2312	2084	23	5823	5272	36	667092	598545	94	0.712477
109839	109644	74	39300	38800	73	1132	1221	10	1338	1404	13	3905	3747	29	465730	451087	85	0.716094
43038	44583	71	13674	14145	39	330	365	0	176	407	0	1219	1172	9	135064	130692	75	0.716094
22887	23658	53	6551	6775	32	195	207	0	123	256	0	317	314	0	51028	53546	67	0.716998
46012	46666	68	16074	16249	43	604	660	0	422	468	0	1071	1004	1	145575	141394	75	0.716998
150890	141664	80	47671	45230	78	1801	1608	16	2009	1999	19	4526	4457	30	527589	481765	91	0.717902
108116	103649	85	32507	32201	72	996	1017	3	1370	1172	11	2900	2902	25	359856	346615	84	0.720615
119934	112280	82	48919	45200	76	1556	1500	13	1461	1483	16	3585	3510	28	403083	386777	89	0.720615
77051	75530	76	21052	20547	52	810	682	0	1115	919	0	1923	1947	19	270650	258357	89	0.720615
242211	178825	96	94343	71952	90	2338	1785	24	2494	1880	26	5685	4068	40	650214	498132	103	0.722423
195696	139179	93	90314	62645	90	1936	1609	19	1953	1284	21	4812	3492	39	585464	427201	99	0.722423
36115	35638	66	13290	13668	39	355	373	0	649	477	0	741	788	0	110105	104812	76	0.724231
103399	94063	79	42492	37403	77	966	847	0	1004	890	0	2620	2292	25	261776	232095	86	0.724231
120290	116724	80	33634	32807	74	1270	1170	8	1676	1570	15	4012	4014	28	437465	429939	86	0.725136
107829	107573	76	36617	36699	72	893	855	0	1369	1032	5	2649	2661	22	282364	264763	83	0.725136
101959	100170	75	37135	36789	72	1288	1209	9	1334	1248	12	3233	3260	25	393434	381409	84	0.726944
93712	96536	69	32466	32761	70	833	923	0	1505	1596	16	3410	3377	28	431395	428765	82	0.726944
135606	126229	82	47793	45131	77	884	937	0	1640	1481	15	4027	3662	30	442627	421933	88	0.727848
127586	124350	79	33925	33357	72	1051	1048	5	1358	1483	14	4143	4111	29	449555	426518	86	0.727848
64807	65148	80	16834	16847	44	474	446	0	534	628	0	1521	1497	15	160752	156688	79	0.728752
173301	156197	84	74590	67292	81	1742	1504	16	1862	1551	18	4200	3885	32	444482	393375	89	0.728752
121163	113285	82	59634	55889	77	1052	1168	8	1480	1389	13	3202	2974	27	350690	316478	86	0.729656
99777	99062	76	31951	31712	72	898	811	0	1265	1170	10	2696	2628	24	311615	293097	83	0.729656
42730	46242	64	14976	15285	42	411	290	0	438	382	0	979	1093	7	123113	122338	75	0.729656
28510	27853	64	9748	10227	35	290	230	0	414	344	0	508	569	0	87446	85956	72	0.729656
26094	27363	59	8156	8354	34	226	160	0	225	266	0	596	453	0	69558	70988	71	0.729656
94250	94682	74	25105	24938	53	1146	1066	5	1197	997	0	2407	2492	22	296220	287456	82	0.730561
37828	41797	57	21028	21560	47	477	578	0	497	516	0	912	822	0	109134	108275	73	0.730561
223503	171156	107	85198	66085	91	2214	1730	22	2657	1985	27	6861	5397	42	841488	644059	103	0.730561
74046	74249	72	24817	25132	50	413	463	0	574	574	0	1541	1537	16	175840	172225	77	0.730561
145603	132346	80	61270	52917	79	1422	1193	13	1860	1592	16	3911	3472	31	447211	395843	90	0.730561
135202	131062	79	38666	38844	74	1395	1321	14	1906	1888	19	4604	4711	30	530922	504411	86	0.730561
143970	130001	85	60774	54965	79	1823	1762	18	2006	1747	20	5270	4949	34	609037	551336	91	0.731465
129067	114133	83	60641	53421	79	1174	1096	8	1219	1113	9	3109	2647	28	350935	308303	89	0.731465
95556	93496	74	35211	34308	72	929	875	0	779	963	0	2290	2237	22	241765	225381	82	0.731465
198008	157629	91	82973	66940	87	2483	1970	23	2765	2301	26	7147	5944	42	852620	687422	98	0.732369
122015	121079	75	54348	52915	74	1165	1112	9	1830	1582	17	4228	4297	29	490528	466129	85	0.732369
100649	101947	73	57819	57627	73	1048	964	0	1378	1318	13	3414	3418	27	421142	412806	82	0.732369
111791	109697	74	46416	46072	74	1150	1228	8	1304	1200	9	2798	2970	24	333526	320051	84	0.732369
287274	211645	101	145136	113058	98	2848	2284	25	3799	2738	34	8836	7095	45	986379	770306	108	0.733273
105362	105899	74	34650	35113	71	1219	1331	11	1469	1445	14	4206	4252	29	461801	446715	83	0.733273
79367	79359	88	33609	33469	70	614	563	0	778	810	0	1977	2012	19	249555	243216	80	0.734177
129542	122427	86	45166	43433	76	1826	1820	17	1649	1464	16	4360	4137	32	504975	472843	88	0.734177
26583	26921	56	10590	10849	37	214	328	0	290	366	0	666	711	0	88066	85872	70	0.734177
121017	120164	80	35578	34851	74	1359	1297	12	1515	1468	17	3931	3987	29	466494	443753	87	0.735986
50839	53037	66	18715	19122	44	414	553	0	361	367	0	945	1037	4	129830	128186	77	0.73689
139774	127139	83	48388	43581	78	1111	1009	2	1366	1360	15	3909	3536	30	432503	391394	88	0.73689
33894	35548	64	13929	14424	39	224	157	0	341	336	0	623	707	0	96109	93759	75	0.737794
27220	25787	60	10236	10585	36	315	278	0	283	296	0	636	689	0	67526	68406	72	0.737794
111150	111830	74	35025	34600	72	1176	1116	9	1465	1293	13	3866	3907	29	455082	434891	86	0.737794
169060	136921	85	67621	52664	83	2052	1697	21	2255	1817	23	5261	4283	37	592316	474445	95	0.738698
109855	104627	76	50293	47158	75	965	993	0	1654	1534	15	3475	3416	27	423976	398835	86	0.738698
43493	45140	67	15587	16097	40	343	308	0	140	292	0	917	876	0	114382	112648	75	0.738698
84474	83318	74	33856	33833	71	896	679	0	806	771	0	2087	2139	21	282603	277099	81	0.739602
119431	119334	74	36718	35978	73	1523	1572	14	1531	1553	15	4202	4280	30	494036	476121	85	0.739602
45311	48565	59	15881	16079	42	334	454	0	349	596	0	1114	1089	7	141028	138376	76	0.740506
102235	98992	77	29218	29346	65	1164	1190	9	1132	1169	9	3111	2962	27	384313	373126	86	0.740506
95427	93812	85	44754	44042	72	892	846	0	705	748	0	2030	2106	19	244343	242331	82	0.74141
34611	34127	68	13040	13321	40	296	517	0	393	544	0	963	1029	4	123784	128402	73	0.74141
35476	35397	64	16710	16918	43	206	251	0	413	239	0	666	815	0	105832	107638	75	0.743219
106545	103055	78	35225	34816	72	1128	1050	5	1270	1149	8	2713	2534	24	305241	296325	83	0.745027
109339	110161	74	32683	32767	71	1062	1047	4	1404	1187	11	3204	2977	26	385225	385383	86	0.745931
68120	69979	72	20636	20738	46	656	543	0	382	510	0	1593	1709	15	164743	167033	78	0.745931
35208	34674	65	11686	12049	37	217	288	0	379	288	0	537	630	0	93307	91088	73	0.745931
129070	127585	75	42669	41959	74	1325	1173	8	1922	1797	20	4506	4255	32	475148	449546	89	0.746835
157863	149513	79	73157	69932	79	1567	1379	15	2157	2037	19	4396	4229	30	484768	456223	89	0.746835
101019	92816	80	43576	38910	77	891	970	0	1168	996	0	2156	1908	22	274745	236526	85	0.746835
69569	69253	71	21683	22018	50	401	474	0	563	577	0	1437	1314	12	165980	167238	79	0.74774
33546	35460	46	18174	18430	45	312	460	0	241	350	0	727	756	0	86189	83767	74	0.750452
37270	36886	63	13170	13214	40	505	482	0	523	419	0	694	774	0	98127	97091	77	0.751356
50514	51709	63	13037	13297	40	465	487	0	344	304	0	1163	1102	8	124772	122660	76	0.753165
23504	24525	49	10644	11058	37	246	311	0	174	233	0	422	411	0	62254	61046	73	0.754069
50293	51459	72	11152	11289	37	175	163	0	643	634	0	1235	1240	10	148455	141452	76	0.754069
190704	147919	99	78034	61398	87	2208	1782	23	2285	1694	24	5058	3856	37	573523	442259	100	0.755877
56189	57061	71	22949	23295	52	367	369	0	280	542	0	1276	1207	9	150261	145888	77	0.756781
116768	114148	75	58134	57261	76	1264	1205	10	1406	1446	13	3722	3478	29	422215	411248	87	0.756781
111580	107473	79	41132	39135	75	1080	951	0	1462	1335	12	2844	2569	25	323689	300026	93	0.756781
108380	105990	90	26178	26230	51	1158	1300	12	1788	1608	17	3588	3251	27	435980	428158	84	0.757685
169735	137567	87	70853	58397	85	1827	1496	17	1334	1322	13	4121	3332	33	495190	396333	96	0.757685
139994	123639	97	52439	43366	97	1377	1082	7	1863	1665	18	4560	4052	32	541807	465675	97	0.757685
263299	194419	106	137410	102772	113	4159	3212	30	3906	3192	32	9740	7313	49	1.03308e+06	778716	113	0.757685
70825	75606	68	28450	29046	56	541	597	0	854	763	0	1816	1711	17	196171	182334	87	0.757685
261449	198250	95	95352	72324	94	3152	2261	28	3454	2742	31	7764	5897	44	859319	664928	103	0.757685
127614	118014	81	53550	48872	77	1356	1115	8	1335	1124	9	3372	3242	28	366264	330382	85	0.757685
130489	128163	78	60933	61008	76	1268	1123	9	1632	1702	17	4484	4327	32	525280	508879	85	0.757685
51712	53643	60	8558	9517	33	321	351	0	668	808	0	1539	1490	15	177252	174895	76	0.757685
107767	103693	89	39525	38863	73	1063	913	0	1268	1407	13	3380	3284	28	417208	396942	86	0.75859
103960	101797	79	24532	24268	56	1085	1128	8	1262	1296	12	3086	3053	26	377795	375852	82	0.75859
88320	86187	77	22538	22750	48	1065	853	0	1251	1135	10	3357	3539	25	390276	387386	82	0.75859
32245	30714	72	10277	10266	37	280	345	0	107	284	0	582	610	0	86897	86234	75	0.760398
310188	192703	118	139612	86854	118	2901	1857	30	3804	2314	36	8854	5556	50	953193	589488	129	0.762206
24503	26408	45	11344	11589	38	402	343	0	270	219	0	568	705	0	81314	83673	73	0.767631
50631	52216	67	13274	13466	39	524	395	0	423	599	0	1073	980	0	122043	122807	75	0.769439
107977	98704	82	47224	43345	76	808	677	0	932	945	0	3371	3327	26	340132	307001	94	0.769439
212984	171579	102	81941	65464	86	1820	1407	16	2130	1673	21	5256	4188	37	643699	504471	98	0.769439
116396	114153	76	46872	46364	74	1122	1201	9	1503	1682	15	4065	3884	30	465985	456707	86	0.769439
102507	100954	76	39343	38336	74	1174	1034	5	1394	1334	14	2696	2548	23	371804	358250	85	0.770344
112715	110634	75	34808	34463	73	1442	1334	14	1747	1669	16	3688	3658	28	451694	427976	87	0.770344
82183	80749	79	15746	15580	43	659	570	0	851	733	0	2012	2030	20	211997	209806	81	0.771248
153130	141792	93	71676	68331	81	1645	1654	16	1935	1887	20	4116	3876	30	414771	381764	90	0.771248
53746	54735	61	14904	15224	41	490	441	0	518	632	0	1564	1416	17	155610	158729	77	0.771248
40070	40451	66	11900	12313	37	295	236	0	531	461	0	698	764	0	106247	108254	75	0.772152
145356	125014	84	60024	51884	81	1317	1084	8	1323	1434	16	3845	3388	30	446664	386554	92	0.772152
135017	119563	83	53577	47636	79	1174	1186	10	1082	1214	10	3175	2983	27	354289	307874	88	0.772152
104807	100759	75	44440	41565	74	989	1015	3	1210	938	0	2551	2328	24	269101	250009	85	0.773056
41150	42582	63	12129	12377	38	445	399	0	444	388	0	922	1065	5	98876	102758	73	0.775769
99896	98421	74	36486	34395	74	1008	895	0	1198	1129	8	2413	2246	23	282896	268950	84	0.775769
108652	106916	77	36821	36216	73	1112	1091	7	1243	1047	6	3013	3007	26	331514	325206	83	0.776673
316962	214481	114	166260	120103	108	3515	2525	29	4399	2929	37	9497	6817	48	1.04858e+06	850692	119	0.776673
107250	106723	80	33775	33560	72	1054	969	0	1651	1539	15	3246	3185	26	389639	379829	84	0.777577
82047	78136	77	31947	31493	71	603	556	0	828	749	0	1788	1805	19	186891	176300	81	0.777577
50517	50569	78	22827	23202	51	534	435	0	457	457	0	1287	1299	12	166133	158771	76	0.778481
26020	25610	63	10918	11089	37	170	247	0	267	294	0	746	646	0	89240	88708	71	0.778481
72486	74540	72	35627	35574	69	718	765	0	597	586	0	1641	1645	17	177606	171711	82	0.780289
49705	50643	67	14899	15065	41	482	569	0	693	524	0	931	873	0	125407	123119	77	0.781193
163920	134762	85	66802	54848	83	1795	1419	17	1933	1566	17	4656	3914	34	585782	480709	98	0.783002
117416	107943	78	50659	45159	79	1334	1120	9	1476	1419	14	3748	3639	27	448506	395945	94	0.783002
34103	35729	59	24165	24752	54	247	296	0	414	423	0	770	800	0	93111	95242	75	0.78481
42806	43148	71	22118	22640	52	157	255	0	169	258	0	764	855	0	95084	90359	76	0.78481
73941	73530	72	26081	26090	58	311	499	0	617	709	0	1473	1497	15	180568	177419	85	0.785714
103202	102547	74	42612	42479	73	1103	1072	6	1346	1292	12	3485	3314	27	377102	363196	84	0.787523
179878	158069	88	89213	79690	83	2115	2153	19	1941	1604	20	5189	4469	35	535588	485364	94	0.787523
103830	98448	77	42950	40529	73	969	1010	3	864	843	0	3154	3015	26	333310	315496	85	0.788427
154945	135603	85	51339	43284	82	1758	1577	15	1904	1609	19	4870	4560	33	584783	506368	93	0.790235
45093	46872	57	17757	18169	45	450	425	0	484	497	0	1118	1005	2	121314	119887	75	0.791139
114003	111988	79	35011	34921	73	975	755	0	1299	1233	10	3548	3410	28	385374	368311	85	0.791139
107818	106550	74	29816	29682	65	1248	1069	8	1386	1468	14	4018	3840	29	446346	429612	84	0.791139
172083	148115	87	99273	89736	85	1474	1286	14	1852	1702	18	4873	4513	33	530784	457103	95	0.791139
36921	38768	54	16380	15887	46	437	438	0	432	544	0	1107	1218	9	142247	135904	80	0.791139
184018	150081	88	105565	90605	85	2362	1837	24	2797	2272	27	6655	5660	40	836671	696626	96	0.791139
159187	154017	81	52001	50634	78	2135	2167	20	2185	2140	21	5903	5717	34	676939	640097	91	0.791139
138604	117191	83	56332	47925	81	1063	796	0	1493	1140	10	2946	2433	28	340020	289381	90	0.792043
62449	63937	74	21131	21531	47	232	326	0	537	501	0	1545	1470	16	165576	165078	77	0.792043
45233	43262	83	19032	19169	46	475	496	0	401	464	0	1085	1086	7	127586	125463	78	0.792948
42213	42879	60	13599	13563	41	521	433	0	575	480	0	1027	1146	9	127597	128224	75	0.792948
125322	115783	80	53808	48001	80	1239	1199	10	1441	1303	15	3675	3498	28	396024	350667	91	0.793852
66553	68300	69	19992	20192	47	545	569	0	583	512	0	1705	1788	16	175424	173082	78	0.793852
54967	56887	58	19331	19635	44	237	339	0	850	712	0	1028	1198	10	128995	130095	77	0.793852
72714	75494	70	25923	25796	53	959	916	0	1000	912	0	1685	1804	18	198217	186092	80	0.793852
116160	112110	81	45839	44855	75	848	904	0	1150	1255	10	2779	2645	25	325177	300085	86	0.794756
36742	36880	51	13581	13761	40	321	496	0	276	326	0	1102	1097	7	134927	135938	78	0.79566
34637	33122	71	14378	14602	41	447	436	0	402	336	0	672	687	0	101888	99292	73	0.796564
61564	62034	70	19496	19804	49	445	430	0	522	529	0	1299	1425	13	167884	163353	78	0.797468
141702	131797	80	58629	52996	78	1552	1516	14	1802	1564	17	4354	3928	32	537506	484694	91	0.799277
26268	27764	50	9885	9950	36	181	276	0	285	276	0	697	635	0	71112	67091	77	0.799277
171120	152460	83	61292	52650	82	1547	1344	14	2223	2027	22	5227	4820	34	618503	541296	90	0.799277
124353	121826	82	43200	42099	74	946	810	0	1240	1217	11	3245	3226	26	352964	332071	86	0.800181
126356	111841	82	51052	45019	77	1482	1227	12	923	953	0	3006	2699	27	326154	296942	89	0.800181
33198	33683	60	11455	11878	37	204	359	0	323	359	0	975	952	0	98993	98677	74	0.803797
100579	99608	76	33508	33232	72	1059	1150	8	1112	1104	7	2821	2863	25	339056	329871	86	0.804702
53327	54866	67	12750	12815	39	394	387	0	469	503	0	1221	1158	9	145979	145391	81	0.804702
156628	147876	81	62235	58662	79	1710	1665	16	2096	1927	20	4877	4636	32	629724	587449	92	0.805606
89270	80667	77	36314	32859	73	986	807	0	884	665	0	1963	1930	19	235115	209715	83	0.805606
49418	51517	66	12647	12863	39	311	400	0	703	572	0	1021	1040	5	137009	131723	76	0.80651
67466	66978	76	28358	28546	67	501	581	0	420	446	0	1763	1621	17	177902	175585	78	0.80651
47755	48600	75	7718	7836	34	322	305	0	470	568	0	1151	1164	8	120391	120785	76	0.807414
112012	110681	75	44246	43221	75	999	954	0	837	756	0	2943	2782	26	326533	304153	88	0.808318
197469	159012	91	123126	100205	89	3172	2567	28	3584	2580	33	8666	7008	44	1.03477e+06	853103	100	0.808318
172791	144728	84	64459	53796	83	1595	1335	14	1780	1619	17	4198	3727	33	495699	414559	93	0.808318
68768	69791	74	18450	19143	44	606	736	0	624	659	0	1811	1681	18	197909	195107	80	0.809222
165175	144637	84	74561	66042	82	1358	1207	12	1701	1540	18	4802	4172	33	527826	461782	92	0.809222
128240	123234	85	42972	42149	75	1322	1343	11	1586	1476	16	3797	3792	27	413724	393929	85	0.810127
97775	97502	77	33648	31608	74	1034	1143	9	1226	1141	9	3495	3262	27	396042	371418	84	0.810127
47158	47033	69	17227	17552	44	329	412	0	450	479	0	1001	851	0	100649	98423	76	0.811031
215757	175374	89	63326	51648	86	2266	1837	23	2812	2058	28	6951	5599	40	823712	700002	100	0.811031
130492	127110	79	44509	43856	74	1211	1200	9	1609	1415	15	3420	3260	27	393845	386869	85	0.811935
181105	144502	87	68617	54492	85	2041	1613	20	2232	1588	22	5377	4306	37	633991	498070	96	0.811935
116457	112406	86	31934	31446	72	1306	1248	12	1192	1093	6	3067	2976	27	365967	359258	86	0.811935
44367	43622	67	18184	18007	46	343	400	0	542	429	0	1118	1091	7	136203	127158	83	0.811935
32918	35032	62	12060	12165	38	357	342	0	216	327	0	777	752	0	92139	88398	75	0.815552
63330	65008	70	25891	26286	60	395	540	0	738	738	0	1617	1662	16	176930	174593	80	0.816456
49030	51377	66	15983	16280	42	426	525	0	590	564	0	1213	1323	11	153164	151520	78	0.816456
38440	38727	60	10389	10641	36	645	603	0	526	510	0	778	831	0	100852	98472	73	0.816456
105132	103224	77	28680	28792	68	1061	1083	6	1328	1239	12	3302	3302	27	415752	403113	87	0.81736
50759	49580	71	14716	14795	41	304	285	0	270	479	0	1095	1141	8	152755	150741	77	0.81736
94904	94547	76	20293	20142	48	639	532	0	1312	1209	11	2211	2293	21	250042	247838	80	0.818264
227006	181571	91	65143	51769	90	2526	2087	24	2616	2146	27	7355	5579	42	840585	676097	103	0.818264
106833	108645	74	29200	29237	64	1262	1111	7	1703	1630	16	2996	2975	25	372556	356696	84	0.818264
203442	160650	93	81577	65741	87	2207	2060	21	2236	1739	23	5338	4248	38	521815	413059	97	0.819168
106040	102218	78	26920	25193	74	1248	1001	1	1244	1235	11	3072	2862	26	304529	279745	92	0.819168
106111	102566	75	39784	38429	74	958	1025	4	917	945	0	3038	3037	25	352800	332264	86	0.820072
106560	106551	74	19113	18965	45	1089	1121	7	1484	1527	15	3275	3083	26	427627	413426	85	0.820976
176330	160880	93	59339	53514	83	1585	1410	17	2139	1904	20	4687	4279	32	547861	498632	93	0.825497
110153	108540	79	41424	41074	73	932	969	0	1535	1401	14	3757	3798	28	434811	418287	83	0.826401
73581	69855	69	29851	27197	68	908	838	0	812	703	0	1728	1620	18	200903	175300	82	0.826401
101980	102546	73	29046	29390	65	822	839	0	1401	1182	10	3010	3141	25	384887	363325	83	0.826401
122879	113683	78	44810	39999	77	1117	1067	7	1509	1270	15	3246	2899	28	395041	350882	90	0.826401
35920	35827	68	19453	18504	62	235	197	0	349	492	0	1065	936	0	124101	108595	79	0.826401
130792	128534	76	53901	52857	75	1360	1180	11	1677	1521	15	4186	3975	30	534172	506092	85	0.826401
145789	134207	86	36092	32721	75	1211	1292	10	1627	1420	15	3989	3593	31	427921	394435	88	0.826401
244258	187497	99	101026	79283	92	2520	1981	24	2788	2136	28	6495	5115	41	755853	605954	102	0.827306
135430	127956	92	55874	52939	77	1529	1541	15	1798	1754	18	4995	4786	33	570433	524010	88	0.827306
106419	101809	92	40487	40236	72	1298	1286	13	1317	1224	12	3398	3259	28	399613	381154	82	0.827306
54126	57572	61	20552	21260	46	186	333	0	370	430	0	1333	1307	11	148670	144837	77	0.82821
246073	188030	99	105929	83551	91	2242	1532	23	2816	2351	26	7196	5398	43	824624	656400	103	0.82821
59311	59937	70	17984	17969	45	555	600	0	570	630	0	1241	1266	11	157254	154728	79	0.830018
108450	105537	81	24115	24053	55	1478	1534	14	1402	1155	8	3620	3571	27	420006	401019	85	0.830018
99207	98305	79	38552	38139	72	891	975	0	1387	1242	13	2673	2769	23	337449	314560	83	0.830018
123275	118545	81	46483	44889	76	1074	1038	5	1250	1185	10	3081	2984	27	344513	320109	88	0.830922
132999	130523	76	37750	36901	75	1656	1587	16	1647	1578	16	4745	4621	32	568816	537585	87	0.830922
42547	42384	68	14987	15182	41	188	328	0	357	478	0	1057	978	0	134464	128079	75	0.830922
41911	42278	66	12012	12008	38	349	457	0	357	361	0	795	830	0	124866	120735	74	0.831826
102283	101159	76	30732	30518	71	837	845	0	1115	1042	5	2863	2889	24	315176	305847	83	0.834539
169569	140674	89	67480	55702	84	1963	1651	18	1750	1492	17	4805	4208	34	597852	505892	95	0.834539
73585	75048	72	18580	19205	43	772	720	0	790	949	0	1977	2019	19	250695	239344	78	0.834539
39601	41872	63	18854	19134	45	387	485	0	171	269	0	855	911	0	104388	104747	78	0.835443
32237	32901	65	11338	11625	37	182	246	0	183	183	0	769	819	0	81975	81972	72	0.835443
232771	183560	97	89359	69412	93	2500	2085	23	2843	2314	26	6248	5088	38	685580	555633	102	0.835443
35961	38156	61	14573	15090	40	201	164	0	316	462	0	811	912	0	100563	99836	78	0.835443
223987	182978	90	85795	70454	86	3311	2599	27	2831	2378	26	7009	5771	40	843394	698262	96	0.835443
55796	60505	65	23626	24630	44	508	544	0	563	550	0	1680	1698	17	174040	175280	76	0.835443
82113	81337	73	22399	22454	50	838	880	0	836	721	0	2194	2083	22	251908	244742	81	0.835443
110538	107324	76	28844	28416	72	1186	1272	9	1664	1518	15	4012	3892	29	451661	437116	86	0.836347
135447	125232	96	48049	45113	80	1421	1490	14	1964	1498	17	4653	4201	31	556564	504303	96	0.836347
124967	118823	87	50844	49060	75	1221	1365	11	1604	1688	17	4340	3968	30	484873	461967	88	0.83906
115643	109218	82	55185	51321	77	1161	1079	6	1230	1112	10	3093	2988	26	380374	341850	94	0.840868
100115	95878	75	42364	39419	75	890	868	0	1325	1229	11	2690	2539	25	306869	282759	84	0.840868
156519	139508	86	47695	41227	80	1641	1214	13	1719	1519	16	4125	3843	31	474543	417159	91	0.840868
100687	100494	74	30903	31039	66	1103	1057	5	1494	1449	14	3145	3245	25	378197	356348	87	0.840868
147554	139984	80	63097	60206	77	1714	1688	16	2034	1912	21	4660	4207	34	462242	443659	87	0.841772
55525	57582	68	16750	16896	45	444	446	0	440	600	0	1040	1042	5	138007	137266	77	0.842676
43675	44792	63	12972	13144	40	390	413	0	377	392	0	996	1051	4	121955	116362	76	0.842676
158469	138582	91	69829	61725	81	1153	1137	9	2173	1758	21	4697	3994	34	517250	439100	94	0.84358
41847	44070	60	13016	13415	39	283	239	0	377	454	0	1045	1067	6	107314	105057	76	0.844485
102866	103007	75	49212	48556	74	867	912	0	1207	1224	11	3206	3023	26	395297	380721	86	0.844485
33550	34151	64	13749	14065	40	161	331	0	438	369	0	543	682	0	87062	87398	75	0.845389
97224	94093	80	31855	31384	73	996	995	0	1278	1207	11	3615	3371	29	422441	406381	88	0.845389
93628	90315	81	30969	29253	74	874	952	0	1071	947	0	2972	2572	27	368982	340947	90	0.845389
54403	51646	84	14445	13923	43	244	323	0	325	316	0	1372	1210	11	136610	129952	84	0.845389
97674	96858	75	39370	39357	73	981	951	0	1277	1334	12	3260	3283	26	341327	327932	85	0.845389
138667	124915	86	43679	39361	77	1543	1532	15	1875	1583	19	4374	3959	32	525597	480377	89	0.845389
88802	91647	71	20927	21057	46	746	593	0	1114	859	0	2433	2440	22	279013	270132	84	0.845389
89136	89733	72	31123	30989	70	619	521	0	1048	946	0	2405	2317	24	272786	268008	89	0.846293
41627	41652	74	13261	13434	40	160	187	0	411	445	0	923	903	0	122671	121568	76	0.846293
47468	48954	57	15050	15288	41	331	509	0	475	487	0	1040	1085	6	107508	104331	78	0.846293
45521	45745	72	25876	26249	66	307	352	0	267	341	0	710	703	0	93700	92001	76	0.848101
252868	209570	100	143000	124022	102	3481	3254	26	3549	3224	29	9547	8203	45	1.01978e+06	855145	108	0.848101
147648	129070	84	61424	53070	81	1346	1266	11	1991	1867	19	4233	3575	33	483587	420813	93	0.848101
222553	163442	98	78446	57310	90	2438	1780	24	2593	1730	28	6839	4794	42	857616	625680	102	0.848101
51303	51223	68	17631	17831	43	459	413	0	228	400	0	1166	1045	4	128936	126984	78	0.849005
38170	40804	55	15070	15268	40	324	271	0	227	285	0	972	964	0	121943	123591	76	0.849005
79034	77726	87	24827	25081	58	810	619	0	668	659	0	1653	1611	18	180604	177967	81	0.849005
197469	154877	88	77618	60604	87	1868	1398	17	2114	1663	22	5144	4088	37	654305	504742	100	0.84991
63555	60885	72	30070	28594	71	620	714	0	682	581	0	1344	1323	12	162769	147955	82	0.84991
137404	120817	85	57093	50568	82	963	890	0	1625	1288	20	3586	3170	30	431528	376507	90	0.84991
131584	116354	81	62718	55735	78	1087	1139	8	1616	1459	15	3851	3573	28	401230	363589	87	0.84991
39352	40102	71	13422	13801	39	426	443	0	400	324	0	864	874	0	116443	119231	74	0.850814
32129	31671	67	12484	12857	39	218	206	0	425	485	0	666	807	0	95228	97290	75	0.850814
46279	45926	69	13560	13577	40	380	581	0	268	413	0	1060	1015	3	127314	127342	79	0.851718
117222	111460	78	43118	40218	75	1366	1255	10	1492	1295	14	3848	3776	29	479930	442215	87	0.852622
44459	45331	68	6104	6218	31	1677	1876	17	2629	2654	24	3601	3539	28	113434	111536	75	0.852622
166895	139815	92	68828	58629	83	1493	1286	13	1981	1551	20	4203	3759	32	450315	382733	93	0.853526
230615	178302	94	102585	81112	92	3100	2449	28	2347	2021	24	5866	4753	39	672005	529677	109	0.853526
118696	112480	77	41575	37366	76	1388	1130	9	1760	1498	17	3959	3829	30	518598	483129	88	0.855335
83249	76045	90	28398	25637	90	1185	1078	6	977	620	0	2221	1845	20	253896	209907	90	0.855335
226140	178074	93	78825	60730	90	2222	1738	25	2289	1842	23	5926	4566	39	644626	523300	101	0.856239
135882	122735	79	54997	48875	77	1589	1248	12	1509	1232	14	3996	3549	32	479216	418469	90	0.856239
19259	21936	41	9224	9846	35	430	344	0	199	204	0	429	487	0	63387	67298	69	0.856239
55491	55726	67	16241	16549	42	637	661	0	699	531	0	1204	1131	9	134075	135349	77	0.856239
51219	54135	64	23122	23118	65	406	342	0	313	426	0	1146	1256	11	138915	136417	77	0.858047
33718	33465	67	17824	18256	44	326	346	0	436	332	0	672	584	0	84768	86973	75	0.859855
107526	105080	75	38400	38408	72	1272	964	0	1381	1438	14	3798	3806	28	451090	432975	85	0.861664
45303	44735	71	10970	11133	37	377	325	0	457	458	0	961	923	0	129200	129330	76	0.863472
131857	128659	80	42932	41894	75	1319	1203	10	1441	1488	15	3475	3495	27	419974	405783	88	0.863472
120829	111482	82	47107	43283	77	1079	1082	7	1273	1164	9	3661	3230	31	421280	391394	88	0.863472
86358	88422	72	47138	47507	72	841	880	0	950	916	0	2287	2258	21	303013	297586	81	0.863472
92908	93696	76	31025	30097	72	615	669	0	915	920	0	2331	2379	21	265441	250470	89	0.863472
65276	67074	69	23425	23992	51	523	392	0	811	803	0	1563	1707	16	174439	172022	78	0.863472
113550	110494	84	37468	36464	73	868	945	0	1238	1152	11	2980	2862	26	348825	329729	92	0.863472
204547	163697	101	107577	87800	86	1702	1442	18	2354	1929	22	5013	4047	36	568354	463937	96	0.864376
123564	115682	95	50964	45968	95	1163	1028	4	1278	1098	7	3297	2968	28	416919	372720	95	0.864376
37888	41833	50	16790	18097	39	327	245	0	501	426	0	732	770	0	110979	110667	73	0.864376
37820	38644	65	10384	10724	36	363	300	0	154	339	0	934	867	0	98831	101071	76	0.864376
79974	75236	75	31188	28585	73	715	704	0	754	707	0	2174	2105	21	279018	248079	84	0.86528
76959	75963	80	21328	21183	49	825	772	0	955	777	0	1824	1843	18	254899	251128	82	0.867089
197845	156734	92	94905	77550	87	2185	1648	23	2714	2055	27	6670	5499	40	799178	623579	98	0.867993
86209	85737	75	30953	31195	71	1223	1103	7	1068	1106	7	2397	2395	22	294261	283101	82	0.867993
114907	106791	84	42266	39069	76	996	843	0	1538	1372	14	3126	2982	27	416303	375480	90	0.870705
49196	51460	60	15242	15706	41	605	512	0	372	427	0	1056	977	0	109804	108242	77	0.870705
109754	108040	75	32060	32127	72	1353	1369	14	1618	1381	14	3577	3468	28	454013	433401	86	0.871609
111505	104922	92	32609	31398	74	1162	1055	6	1172	1004	1	3193	2906	27	346532	315349	92	0.871609
59876	59947	70	14211	14506	41	281	263	0	574	584	0	1570	1406	15	163390	160067	80	0.872514
109992	105844	83	37503	36364	73	1061	924	0	1292	1270	10	3146	2938	26	323136	304434	91	0.872514
110585	109298	77	42207	41417	73	1316	1220	11	1263	1144	10	3276	3143	27	373098	349728	86	0.874322
147549	106560	100	57404	41310	90	1301	837	0	1589	1191	11	4169	3141	39	482512	362496	105	0.874322
114055	105960	88	48952	45792	76	892	856	0	1009	1019	3	2709	2372	25	310907	295562	86	0.875226
21964	23723	42	12133	12539	39	297	413	0	128	217	0	621	708	0	76232	73812	71	0.875226
333187	245423	116	187905	133810	116	4286	3168	33	5814	4464	39	13947	10883	54	1.04858e+06	1.03386e+06	124	0.875226
39613	43675	46	6572	7831	30	484	396	0	202	271	0	832	854	0	105454	106615	73	0.875226
121878	113967	83	36590	35438	76	1152	1023	4	895	1012	3	2941	2857	26	346043	324701	87	0.875226
68728	69946	65	28035	28154	68	301	315	0	657	652	0	1762	1893	17	195700	192838	79	0.87613
104951	105270	83	37771	38034	72	740	698	0	1216	1081	8	3047	3124	25	352786	335952	85	0.877939
173943	140907	87	65651	54600	84	1362	1114	10	1635	1105	13	4391	3604	33	533470	417461	94	0.877939
35053	37926	55	13570	13850	40	335	380	0	423	348	0	1040	977	0	125319	124011	73	0.877939
88285	87348	73	23960	23985	50	681	737	0	856	708	0	1820	1779	18	222999	212728	84	0.878843
275991	174582	101	113203	68126	99	2789	1911	29	3006	1978	32	8126	5493	47	891693	580427	109	0.878843
69725	64406	87	32161	28121	87	680	601	0	677	559	0	2069	1641	19	239840	200384	87	0.878843
122224	112745	81	49722	47101	76	984	799	0	1199	1336	11	3090	2960	26	378726	360650	88	0.878843
59492	60189	68	30056	30170	69	379	363	0	530	473	0	1566	1366	15	158115	151066	85	0.878843
125020	111427	78	62720	56305	78	1613	1449	17	1635	1358	17	3689	3197	30	396917	354930	91	0.878843
85736	86775	70	40292	37587	73	811	648	0	902	737	0	2144	2020	21	246943	225501	85	0.878843
139771	121307	89	51621	44525	78	1381	1225	12	1285	1150	10	3176	2711	28	389631	336809	89	0.879747
46962	46293	66	18162	18364	45	511	372	0	380	347	0	1366	1358	13	145388	137365	83	0.880651
92658	91780	76	39231	38907	72	748	708	0	884	760	0	2147	2239	21	246175	229321	89	0.881555
88069	87503	78	32718	32230	71	618	610	0	834	1013	3	2429	2375	22	294150	277426	83	0.883363
131797	120367	79	44047	39595	78	1271	1104	8	1589	1352	14	3745	3520	30	383835	352783	89	0.883363
96025	97615	71	24223	23995	55	1053	989	0	1168	1026	5	3058	2939	25	386177	373861	89	0.883363
232437	188934	93	138412	111822	92	2620	2130	24	2579	2130	25	5953	4686	39	704362	562359	100	0.884268
26371	24806	74	10903	9091	64	459	501	0	232	165	0	644	513	0	81898	70385	76	0.884268
38752	39463	56	18378	18897	44	484	384	0	409	316	0	705	727	0	90928	89414	78	0.885172
81588	75675	81	35574	33246	73	954	769	0	788	652	0	1736	1662	17	183437	168389	81	0.886076
160279	149225	86	60773	56289	80	1492	1451	13	1869	1601	18	4651	4352	31	514431	464634	90	0.886076
26102	25295	65	12811	13231	39	224	271	0	405	601	0	675	734	0	76242	79667	69	0.88698
232232	173285	93	87165	68035	93	2341	1757	23	2710	2204	25	5879	4319	40	658320	496857	105	0.888788
117642	105369	79	67073	59163	78	1390	1013	3	1345	1179	10	3076	2718	28	356367	310461	88	0.888788
154745	129965	84	63487	54303	81	1286	972	0	1689	1289	16	4189	3499	32	465096	382402	99	0.888788
45907	48734	52	16375	17406	39	395	352	0	644	426	0	1549	1507	14	174540	169549	78	0.888788
174701	146030	86	62640	52797	83	1847	1692	19	1993	1650	19	4903	4241	33	495997	413498	92	0.888788
63329	65735	70	16129	16989	40	592	583	0	669	771	0	1527	1582	15	184278	180684	80	0.888788
161659	146680	87	64033	59275	80	1684	1614	16	1701	1652	17	4129	3845	31	492591	453909	88	0.889693
130871	126290	78	54513	52751	75	1553	1483	15	1639	1399	14	3532	3263	28	421272	397650	86	0.889693
238815	191724	101	100346	80733	93	2309	2143	21	3069	2463	27	7240	5902	41	811413	653791	101	0.890597
43062	42460	62	14796	14793	42	269	355	0	388	477	0	1173	1142	8	135920	135495	75	0.891501
122658	112248	79	55797	50400	77	1327	1116	9	1737	1400	17	3845	3527	29	438715	394436	90	0.892405
61048	61785	77	21132	21425	48	479	601	0	813	609	0	1098	1146	9	158381	153064	79	0.892405
70972	73041	69	36773	37260	69	454	552	0	611	630	0	1629	1516	15	174745	173754	79	0.892405
260409	192142	106	87269	63889	99	2726	2145	25	3498	2475	32	8013	6092	42	878956	649628	111	0.892405
26087	30754	40	6090	6365	31	368	326	0	367	371	0	654	639	0	94666	100258	72	0.892405
20344	23459	42	8266	8837	33	55	186	0	263	157	0	633	580	0	65791	68294	70	0.892405
50226	49951	73	10840	10866	37	311	486	0	467	450	0	1166	1038	5	131099	127354	77	0.894213
122421	120221	77	41958	41128	74	1365	1368	12	1535	1343	12	3651	3494	28	387649	366857	88	0.894213
62216	63739	79	17553	17607	44	582	744	0	727	746	0	1861	1892	19	212602	216450	79	0.894213
145035	124519	84	64304	54932	82	1388	1106	7	1812	1447	18	4407	3605	33	539093	462170	95	0.895118
129831	119293	81	60247	55333	77	1346	1070	5	1493	1234	14	3146	2936	28	368909	335294	87	0.895118
217537	168536	99	84580	64182	91	2117	1396	21	2456	1824	26	6218	5043	38	737183	555217	103	0.896926
124910	111177	80	52569	44996	78	1161	1107	10	1232	957	0	2508	2266	24	309972	262036	90	0.900542
86719	89028	71	26198	26715	55	675	472	0	698	716	0	2134	2071	21	255474	249942	82	0.900542
102372	101417	79	25341	24899	68	1031	1136	8	1308	1262	12	3520	3539	26	391693	374407	91	0.900542
70936	72594	85	28073	27668	69	691	589	0	918	668	0	2082	2047	19	230657	217055	86	0.900542
53913	57252	66	20607	21535	44	472	303	0	451	582	0	1307	1340	12	148245	141246	77	0.900542
121811	120502	75	56141	54801	74	1737	1584	17	1852	1849	18	4197	4095	30	498260	463316	87	0.900542
35173	34752	77	11169	11881	36	433	428	0	450	393	0	969	1094	7	120906	119433	74	0.901447
179838	147351	91	71923	59093	84	1558	1261	13	2168	1748	21	5430	4614	37	677869	554892	100	0.901447
99418	96695	84	36122	35703	72	970	1217	9	1250	1354	12	3029	3067	25	354950	338211	84	0.901447
42640	43911	67	17068	17322	42	341	404	0	352	345	0	873	1031	4	108298	105830	77	0.902351
129138	124135	77	49378	47731	75	1572	1340	12	1708	1580	16	4127	3857	31	495738	462377	87	0.902351
46822	47317	68	10894	11074	37	399	474	0	200	334	0	856	845	0	118089	117360	79	0.902351
156378	133335	85	53611	45182	82	1696	1598	18	1599	1336	17	3963	3502	32	456356	394249	92	0.903255
113236	108826	79	43308	41282	74	1241	1050	6	1348	1424	14	3774	3701	28	420377	405552	86	0.903255
49348	49613	68	19254	19413	44	500	446	0	495	440	0	1225	1435	12	139684	134847	77	0.903255
139261	124732	82	61169	55449	79	1267	844	0	1586	1432	16	3258	2949	28	387352	341925	91	0.904159
26609	26251	53	10153	10289	36	102	120	0	216	191	0	574	696	0	65480	58992	72	0.905063
132870	123751	82	56256	52629	77	1689	1537	16	1400	1371	14	3662	3421	29	446084	418087	89	0.905967
140976	133479	87	41689	40373	76	1393	1285	12	1697	1511	15	3391	3303	27	383659	370014	87	0.905967
51309	51118	72	13739	14082	40	430	444	0	390	576	0	1147	1208	10	142290	137664	78	0.906872
81095	81506	73	35270	34780	70	585	567	0	828	752	0	1770	1774	18	219560	212090	83	0.909584
75907	78794	70	14974	15183	41	481	637	0	870	718	0	1441	1466	14	180604	174120	80	0.909584
94169	93609	87	28739	28680	62	716	441	0	1017	868	0	2973	2966	26	323386	316523	84	0.910488
77582	78039	71	33662	33503	69	548	430	0	692	678	0	1877	2019	19	235052	234773	83	0.911392
172915	142957	88	70166	58986	85	2064	1408	20	1927	1478	20	4247	3532	32	436569	361588	97	0.913201
322466	231847	108	130175	93951	103	4210	3043	31	4333	3151	36	9890	7497	48	1.04858e+06	847697	115	0.913201
62743	66278	51	15874	17195	39	711	672	0	701	687	0	1624	1494	17	167266	170349	77	0.913201
188263	152344	85	77769	62338	85	2096	1697	21	2697	2099	26	6081	4940	39	730381	580931	95	0.913201
151733	145154	78	60973	57010	77	1291	1405	12	1760	1536	17	4624	4481	32	510260	485410	87	0.913201
116965	115241	73	36628	35665	73	1224	1062	7	1443	1408	13	4597	4564	31	510357	480467	85	0.914105
63746	63362	85	22613	22773	50	462	492	0	662	554	0	1427	1464	15	159766	161479	77	0.915009
128430	123360	78	46980	45435	75	1004	997	0	1506	1370	17	3295	3121	28	386081	365498	88	0.915009
149650	144311	87	47177	45819	76	2185	2029	20	1976	1789	17	4518	4285	31	583624	551389	89	0.915009
37355	42054	57	14351	14534	40	412	223	0	303	380	0	916	958	0	137601	131828	74	0.915913
47896	47925	66	11064	11130	37	548	586	0	307	509	0	987	949	0	122876	120365	77	0.916817
80984	80051	75	33236	31986	73	565	546	0	1225	1115	9	2074	2073	20	247756	238757	81	0.917722
214305	178507	89	116638	100952	89	2454	2036	24	2803	2176	26	6521	5757	39	775664	659204	98	0.917722
123709	109736	81	51491	44913	79	1359	783	0	1501	1266	13	3725	3048	31	427611	359986	91	0.917722
93553	96802	72	29873	30144	68	1074	1153	8	1025	1112	7	3147	3067	26	379315	367375	83	0.918626
105025	99178	77	43771	39595	74	1205	1030	4	1000	850	0	2305	2482	22	276814	254526	85	0.91953
301851	208309	135	136373	101980	128	3558	2497	28	3867	2820	32	8893	6679	46	1.03495e+06	778330	138	0.91953
152039	132423	82	61170	52024	82	1664	1299	12	1832	1819	19	4904	4003	36	561640	467384	90	0.91953
169420	139878	92	66057	53882	84	1885	1464	19	2071	1625	21	4834	3967	35	531809	439067	95	0.923146
53929	55092	70	15302	15380	41	429	524	0	462	394	0	1378	1381	12	157870	153522	79	0.923146
218681	167051	95	86266	67010	90	2570	1854	26	2823	2032	28	7280	5475	42	830706	614831	103	0.923146
72610	73457	72	24578	24517	50	942	924	0	694	664	0	1778	1669	18	208058	203262	82	0.924051
85444	86900	72	23404	23675	53	643	714	0	892	897	0	1906	2035	20	222076	215386	82	0.924051
125688	108108	89	54804	48340	78	1078	907	0	1311	1045	5	2546	2079	26	326491	273541	89	0.924955
140444	126306	85	57453	50796	80	1358	1228	12	1514	1258	14	4148	3729	31	444950	391473	90	0.924955
50521	58031	50	17869	19023	41	409	425	0	191	429	0	1342	1340	12	180677	172092	78	0.924955
117162	116019	77	36785	36842	72	1525	1447	14	1808	1479	17	3844	3944	28	451323	438440	84	0.925859
44264	43683	70	20105	20694	46	444	418	0	233	259	0	652	676	0	83525	83169	73	0.925859
92380	90081	87	25552	25660	55	544	625	0	1004	973	0	2402	2459	23	264820	259358	81	0.925859
44478	43940	65	15398	15511	42	292	321	0	373	499	0	828	852	0	103598	99556	77	0.926763
108398	103672	77	45474	43609	76	1191	1195	9	1137	1198	9	3312	3166	27	360746	342395	85	0.926763
24310	24896	59	8042	8477	34	59	175	0	137	280	0	469	474	0	67231	65263	71	0.927667
22876	21363	66	6527	6700	31	341	217	0	128	230	0	606	611	0	66754	69541	72	0.932188
117508	108920	78	49577	45550	76	955	809	0	1058	975	0	3021	2802	26	352496	321568	88	0.933092
116209	114643	76	44779	44451	73	1110	1146	8	1540	1259	13	3609	3310	30	430420	413046	86	0.933092
118325	113391	93	41687	40614	76	1459	1321	13	1549	1380	15	3830	3755	28	406170	385468	89	0.933996
94360	92388	78	36772	36642	71	924	827	0	902	861	0	2222	2239	21	237185	227681	86	0.933996
61254	60954	82	17282	17477	44	411	536	0	333	403	0	1305	1360	13	145138	143242	79	0.934901
125086	119059	77	61762	58056	76	1415	1326	11	1406	1239	13	3561	3375	29	398580	373733	89	0.936709
121585	119242	77	37953	37693	74	1071	1092	7	1151	1084	7	3706	3587	28	421550	401481	86	0.936709
114225	113947	75	38435	38390	73	1076	1097	7	1404	1353	14	3001	2714	26	319819	308957	85	0.936709
92189	95871	72	26212	26478	53	1095	1032	4	1489	1198	11	3094	3167	25	385116	371168	82	0.936709
42347	46664	56	21329	22146	45	319	357	0	699	560	0	1052	1015	3	143618	143914	74	0.936709
229526	172925	92	95637	74423	90	2772	1790	26	2887	2182	27	6782	5281	40	725193	575516	99	0.936709
96134	98935	72	38824	38502	72	1165	1189	9	1331	1271	11	3118	3086	26	369044	355370	88	0.936709
34130	34433	65	11831	12480	37	246	308	0	354	366	0	750	939	0	97813	97540	73	0.936709
33291	33238	66	12611	13135	39	179	234	0	388	396	0	809	763	0	101203	98526	73	0.937613
52173	51052	72	12972	13254	40	356	367	0	290	481	0	1055	1084	7	134314	133672	73	0.937613
189823	149221	98	75289	59210	86	1488	1239	11	2097	1716	22	5157	3898	36	577990	455913	97	0.938517
246064	192589	94	127757	99798	91	3069	2437	27	3385	2450	29	7472	5722	44	851771	692796	99	0.938517
38734	37275	70	14210	14406	41	316	362	0	301	453	0	919	906	0	123726	121024	76	0.939421
121621	109736	85	56301	50258	78	1152	931	0	1714	1439	16	4054	3622	31	472762	423080	88	0.939421
30642	32197	53	10255	10505	36	148	274	0	306	163	0	733	659	0	80422	83985	70	0.939421
46153	47124	66	14487	14661	42	483	606	0	483	511	0	1194	1134	9	125939	127941	75	0.939421
113508	110985	75	30101	29183	73	1543	1570	14	1161	1479	12	3984	3952	28	463203	439042	92	0.939421
97963	94263	75	38821	36216	74	927	963	0	1072	748	0	2185	2018	21	290648	269285	86	0.940325
201178	161257	93	71434	56662	86	2106	1803	20	2342	2071	23	5752	4743	38	619921	512109	96	0.943038
84057	87347	68	33978	34215	70	1039	924	0	990	970	0	2817	2755	25	304545	295209	80	0.943942
96984	98762	71	39939	39832	72	1498	1137	8	1332	1315	12	3399	3512	25	395299	380165	90	0.943942
108268	109092	75	38965	39107	72	1270	1108	9	1464	1322	13	3149	3164	25	410532	386842	84	0.943942
55906	53258	84	24560	24699	56	354	371	0	648	569	0	1066	1170	7	130143	129651	77	0.944846
77525	78686	70	41432	41351	71	648	637	0	879	891	0	1878	1720	20	208710	203285	82	0.94575
40975	40569	67	8797	8762	35	249	205	0	501	417	0	959	1005	2	105128	107585	75	0.94575
107270	107713	73	29869	29469	70	1112	1047	5	1369	1315	13	3256	3204	26	355704	336209	85	0.94575
37127	38586	47	12150	12568	38	62	179	0	358	354	0	664	709	0	91549	89680	73	0.94575
241270	194429	95	117064	98513	94	2423	1895	22	2892	2205	27	6855	5411	41	733309	582194	111	0.94575
78156	79442	73	37417	37873	70	599	689	0	926	909	0	1856	1911	19	221885	222358	82	0.946655
33125	34884	61	16710	17121	43	191	129	0	420	362	0	731	770	0	104395	99569	75	0.947559
116704	114980	76	36584	36063	73	1210	1018	3	1610	1518	16	3446	3389	27	421742	402211	87	0.950271
198055	163101	89	84919	70469	87	1825	1643	17	2285	1853	22	5236	4108	36	537404	436818	96	0.950271
201573	163218	87	69179	55072	84	1984	1611	21	2943	2293	27	6774	5460	40	784421	631148	97	0.950271
25788	29250	41	15348	16360	40	413	419	0	265	334	0	754	765	0	83607	82316	72	0.950271
37650	40707	52	12354	12627	38	248	267	0	428	404	0	581	719	0	93378	96356	72	0.951175
92410	90531	83	29800	29552	72	1138	1114	8	1040	1133	8	3063	2999	26	353741	334523	89	0.951175
141933	137679	80	44736	43212	76	1630	1643	16	1693	1773	17	5320	4946	33	596029	567136	89	0.953888
50181	51291	67	11069	11557	36	701	640	0	495	638	0	1237	1259	12	150785	150456	77	0.953888
36542	38352	55	13369	13563	40	296	322	0	442	443	0	715	817	0	102887	100938	75	0.957505
66935	67768	71	24212	24143	53	667	765	0	616	747	0	1463	1529	14	174975	168420	82	0.959313
98056	98198	75	47044	47136	72	922	784	0	1037	1043	5	3174	3062	27	305979	296543	84	0.959313
40418	41508	60	12593	13208	37	364	506	0	333	462	0	915	915	0	102087	97857	76	0.959313
52951	54059	68	15755	15933	41	245	387	0	457	552	0	1275	1189	11	140507	141255	78	0.960217
24167	24444	57	10905	11116	37	235	254	0	97	141	0	681	623	0	84479	83618	71	0.960217
73099	72469	82	23122	23366	52	462	516	0	782	666	0	1540	1576	15	168119	164857	80	0.961121
158785	130678	85	53746	43956	82	1482	1070	12	1762	1661	16	4238	3474	34	478303	396441	94	0.961121
90516	91743	64	39907	39468	72	781	729	0	1020	898	0	2925	2760	26	330445	320862	83	0.961121
77212	75488	73	18250	18414	45	627	671	0	699	650	0	1863	1857	19	193306	189339	81	0.962025
90069	89797	80	37426	37564	71	892	1007	2	916	796	0	2440	2279	21	282556	277184	85	0.962929
164333	134680	85	59091	46551	83	1480	1142	11	1642	1363	17	4301	3719	32	467774	392184	96	0.963834
98889	99334	74	51655	51284	73	1008	1004	1	1443	1350	15	3495	3412	28	403151	393103	85	0.963834
141316	129180	81	62658	57225	78	1162	1112	7	1630	1437	16	3825	3323	31	419708	374861	88	0.963834
229270	180216	93	91244	74120	91	2477	1967	23	3082	2326	28	6310	5239	39	714708	571297	102	0.964738
113283	111775	78	33191	33124	72	1283	1406	13	1549	1694	15	3951	4028	28	482032	473221	84	0.964738
37334	38562	60	17095	16942	46	318	335	0	337	326	0	1039	957	0	103370	97421	81	0.964738
128693	116029	91	51112	46166	78	1268	1201	11	1688	1375	15	3576	3345	28	441517	409401	90	0.964738
100730	98785	75	24411	23690	54	898	900	0	1438	1268	14	3185	2993	27	400435	387101	84	0.96745
30812	31185	63	10365	10742	36	352	306	0	226	471	0	686	667	0	88542	87150	71	0.96745
60297	61594	68	18908	19205	45	242	316	0	596	533	0	1437	1451	14	159719	155344	79	0.96745
132558	125342	86	35298	34460	75	1349	1192	10	1506	1512	14	4427	4221	31	444984	422949	88	0.968354
121246	118577	86	53237	51845	76	1121	962	0	1616	1490	16	4497	4276	31	486072	462869	93	0.970163
99235	98890	81	34120	33925	72	1417	1307	11	1607	1514	15	2856	2903	24	361446	353865	86	0.971067
89366	88103	74	19476	19647	46	891	804	0	779	755	0	2305	2151	21	273298	265558	81	0.971971
240985	180158	95	98464	74104	92	2639	1777	26	3473	2386	32	6485	4900	40	741590	557605	101	0.971971
110023	100878	93	44269	38492	93	1438	1194	10	1894	1470	17	4044	3549	29	450463	396519	93	0.972875
46699	49835	62	15609	16253	40	247	362	0	472	514	0	1048	1008	2	139702	137506	74	0.972875
157397	122785	87	51815	39082	84	1672	1135	11	2046	1675	20	4761	4089	35	552707	465714	95	0.972875
42723	44375	57	18915	19065	45	551	543	0	467	502	0	1106	1025	4	115430	114300	74	0.972875
28064	28616	67	10671	10951	36	163	179	0	389	411	0	779	922	0	92346	88947	73	0.973779
31655	31096	65	13409	13497	41	178	246	0	354	284	0	805	829	0	109470	111849	76	0.974684
284273	202090	120	111368	83619	104	3655	2431	32	3775	2606	33	8741	6501	45	942681	712490	117	0.976492
100236	95915	88	47358	44600	77	931	774	0	1030	928	0	2997	2500	25	292219	258869	92	0.976492
38681	42491	49	9344	10102	34	317	330	0	339	376	0	977	915	0	108144	105043	79	0.976492
50713	53331	57	20252	20927	45	238	365	0	465	526	0	1076	1110	7	142605	144954	75	0.976492
94207	93614	82	26896	26730	62	952	821	0	961	974	0	2610	2781	22	320246	309579	83	0.976492
28294	30246	42	12705	13001	39	357	238	0	373	246	0	767	732	0	99832	98494	73	0.977396
21461	21547	58	10310	10550	37	191	183	0	334	159	0	409	457	0	60388	59891	71	0.977396
19958	21358	49	7724	7895	33	350	248	0	182	229	0	662	611	0	69543	69585	71	0.979204
115761	110724	80	52329	50468	75	1165	1236	10	1062	1108	7	2781	2714	26	325437	298167	87	0.981917
100014	95105	76	43558	40213	74	987	881	0	1182	930	0	2651	2537	24	316637	293796	86	0.982821
62780	63937	61	23732	24285	50	500	447	0	671	742	0	1300	1304	12	162090	157500	79	0.982821
107953	109429	74	30705	30942	67	1293	1145	8	1416	1645	16	3847	3856	29	466367	438380	83	0.982821
105397	106690	76	51712	50603	73	841	799	0	1281	1220	9	2867	2772	24	310293	303517	82	0.982821
87333	87376	76	28847	29232	62	657	540	0	766	861	0	1837	1909	18	220272	216336	80	0.982821
109679	104794	92	32643	30963	75	779	979	0	1102	968	0	3000	2665	26	341674	317246	92	0.982821
28538	28556	66	15510	15672	42	253	230	0	375	330	0	642	634	0	80307	79168	73	0.983725
46338	45658	70	10091	10073	37	519	595	0	642	394	0	900	802	0	97101	94226	75	0.983725
120942	118405	79	30967	31035	72	1278	1271	13	1624	1674	18	4370	4353	30	506200	485074	86	0.983725
113237	111488	88	36379	35927	73	1167	1199	10	1558	1543	16	3730	3629	28	436798	420595	85	0.984629
69201	64409	72	36496	33653	73	939	932	0	736	838	0	1754	1595	17	188707	167843	84	0.984629
37303	37458	64	11508	11838	36	321	353	0	391	531	0	781	943	0	111905	112387	73	0.986438
48395	49082	70	21312	21707	49	434	385	0	643	519	0	948	1018	4	107572	106517	75	0.986438
158289	151709	79	56912	55115	77	2262	2098	21	2221	2074	23	5305	5149	32	559835	509136	89	0.986438
72387	75342	72	14310	14618	40	559	570	0	875	837	0	2623	2726	23	285010	286894	80	0.986438
289031	204146	101	148930	113940	100	3442	2777	31	3470	2522	33	7917	6142	46	896736	675804	112	0.987342
39818	39106	68	14763	14911	41	228	256	0	266	264	0	1053	1034	5	106598	104336	76	0.988246
47903	52175	57	20189	20609	46	571	487	0	487	494	0	990	1016	3	112832	110455	75	0.98915
83217	85232	71	38447	38556	71	766	708	0	790	688	0	1793	1762	18	208315	200921	82	0.98915
102709	101768	75	65931	64395	74	878	945	0	1335	1170	8	2782	2624	25	311154	293024	83	0.98915
90653	88729	78	44981	44629	72	1047	1147	7	1193	1187	11	3093	2977	26	373411	350170	83	0.98915
251379	172062	103	101791	75631	95	2587	1824	27	3023	2141	31	7350	5105	45	794671	539007	105	0.990054
75640	78988	66	29038	29067	69	790	667	0	701	678	0	1754	1871	17	237157	227761	83	0.991863
24048	25449	46	9010	9208	35	378	297	0	88	207	0	657	596	0	79738	79922	73	0.991863
43761	44137	66	9266	9313	35	314	335	0	536	612	0	978	1054	5	135858	132520	77	0.995479
104484	103262	77	29755	29872	72	1271	1262	11	1196	1208	11	3797	3683	28	431310	419982	84	0.997288
183842	154982	87	67770	56110	86	1910	1617	18	2054	1804	20	4673	3740	34	526551	439853	96	1.00181
33795	36523	53	14158	14540	40	390	250	0	468	481	0	847	841	0	105024	103043	78	1.00181
24858	25265	61	9061	9346	35	117	292	0	169	199	0	666	626	0	79147	83266	71	1.00181
48529	48812	71	12131	12182	39	584	566	0	584	369	0	1195	1272	10	158128	158539	80	1.00271
30024	31629	63	11858	12568	37	340	338	0	337	345	0	667	637	0	94803	95253	73	1.00271
40664	42773	55	17001	17036	43	295	314	0	312	422	0	1051	1164	7	115892	114646	74	1.00271
112817	109303	78	35238	34770	73	1327	1255	11	1409	1159	10	3038	2849	25	335402	321646	89	1.00542
91542	89345	75	32774	32910	72	943	891	0	1031	1102	6	2441	2325	22	273393	271052	84	1.00542
76497	80229	69	19752	20009	46	368	515	0	808	679	0	1797	1712	19	213160	209407	79	1.00542
87866	90617	71	32937	33229	69	621	643	0	819	788	0	2247	2315	21	267123	248388	81	1.00542
189779	156475	91	73969	58813	85	2101	1468	20	2038	1784	21	5254	4189	37	624825	498146	96	1.00542
22121	23967	48	11060	11286	38	73	106	0	145	186	0	673	596	0	72576	69875	73	1.00633
62516	62240	77	18591	18530	44	417	672	0	433	529	0	1493	1479	16	162969	155122	81	1.00633
145859	135951	81	47620	44947	76	1735	1532	16	1968	2037	20	5511	5123	35	592379	553168	89	1.00723
30614	31642	56	11722	11961	38	387	311	0	388	301	0	802	824	0	81558	80194	74	1.00723
36532	37171	63	13378	13701	40	302	231	0	160	271	0	732	720	0	84313	81012	73	1.00814
35518	36182	57	8714	8833	34	420	469	0	352	314	0	739	780	0	90187	87573	75	1.00904
139789	134171	79	49365	46993	76	1320	1276	10	1612	1849	17	4364	4275	30	459936	436925	90	1.00995
37597	40672	58	8156	8482	33	484	433	0	351	380	0	1064	1223	9	105173	102255	77	1.00995
74677	75959	71	26359	26257	61	759	745	0	832	872	0	1979	2030	19	236724	227141	82	1.00995
102720	101689	72	38528	37808	72	955	835	0	1215	1186	9	3033	3068	24	353192	344940	83	1.01085
116254	114885	76	29326	29116	67	1207	1374	12	1411	1424	13	3994	3991	29	467041	452623	87	1.01085
185515	149116	92	71036	57665	85	1618	1273	17	2006	1527	21	5030	4217	35	621456	499600	96	1.01085
27156	28955	45	13421	13740	40	164	165	0	351	335	0	601	564	0	78759	76247	74	1.01175
117350	114035	84	55028	54049	74	1318	1213	12	1543	1577	16	4156	3988	30	464006	435016	86	1.01356
34573	35092	61	13555	13787	40	167	256	0	416	585	0	941	891	0	91649	91746	74	1.01447
22991	24813	49	10473	10842	37	240	159	0	280	222	0	685	538	0	67749	69702	72	1.01447
35584	35794	71	17277	17532	43	487	347	0	218	176	0	718	760	0	92252	87337	76	1.01447
107127	102801	75	42609	40817	75	979	973	0	1282	1164	9	2889	2808	25	333571	312446	86	1.01537
112549	110075	78	47350	46239	74	1320	1357	12	1267	1267	13	3433	3386	28	482770	463126	91	1.01537
127021	116141	78	53830	47121	78	1371	1234	11	1686	1526	17	4386	3765	33	537466	467664	95	1.01537
108499	110784	73	33935	33931	72	1367	1374	12	1503	1585	14	4182	3996	30	470756	456347	91	1.01537
57078	58688	70	15057	15713	40	434	522	0	573	562	0	1425	1554	14	163749	159526	79	1.01627
89158	89633	72	21031	21395	48	809	797	0	1050	1155	8	2604	2489	23	324442	312486	83	1.01627
113544	112600	75	38854	38613	72	1352	1322	11	1425	1414	15	3810	3898	28	443059	421124	87	1.01808
150901	131327	91	73571	64414	82	1486	1301	14	1819	1487	16	4406	3839	34	504403	424493	92	1.01899
131718	121646	79	56119	49989	80	1313	1171	9	1963	1632	20	3465	2914	30	405731	362274	89	1.01899
101000	101295	78	22878	23248	48	854	854	0	1569	1324	12	3408	3311	27	413820	397653	84	1.01899
25525	26739	42	13755	14397	39	234	316	0	213	291	0	658	670	0	79192	77128	76	1.01899
121012	119800	77	25325	24876	56	1388	1337	12	1195	1204	12	3476	3633	26	435077	410428	89	1.01989
98639	98522	75	22637	22490	49	1012	966	0	1045	997	0	3293	3129	27	335059	326483	86	1.01989
37945	37462	69	14723	14897	41	393	438	0	308	385	0	1198	1102	8	133813	131943	76	1.02351
149934	134921	92	44106	39058	77	1315	1191	10	1696	1569	17	4279	4062	32	513639	453116	95	1.02532
115825	115024	76	38893	38806	73	1248	1295	11	1591	1447	14	3584	3518	27	386702	373196	82	1.02622
92755	84237	78	43071	39797	75	911	931	0	886	799	0	2359	2193	23	267206	241905	83	1.02622
164618	143861	85	55281	47766	81	1540	1135	12	1931	1653	22	4398	3863	32	508389	440824	94	1.02622
23149	27544	35	9581	9999	35	213	348	0	302	309	0	935	809	0	95496	91160	72	1.02712
163718	145579	83	63761	55913	81	2014	1533	19	2339	2146	23	5990	5297	36	684070	605423	92	1.02712
94360	95354	72	23216	23264	52	1096	854	0	1165	1222	10	3258	3449	25	395846	382325	82	1.02712
42021	43449	50	14032	14179	40	352	357	0	373	507	0	903	943	0	114699	115039	75	1.02803
52201	53048	66	12744	12986	38	459	441	0	464	478	0	1326	1296	12	122176	121107	76	1.02803
74513	74970	74	22542	22441	52	650	714	0	725	609	0	1914	1710	19	209029	197907	79	1.02893
72560	72802	83	19803	19905	46	468	555	0	832	720	0	1574	1671	17	198271	195733	80	1.02893
121816	112317	80	59466	53949	78	987	866	0	1180	1278	11	3662	3252	30	443982	396540	88	1.02893
98976	96807	82	26528	26397	64	811	801	0	1299	1263	12	2946	3068	26	327059	318803	83	1.02984
51356	52570	61	17137	17374	43	669	629	0	577	488	0	1242	1253	10	147440	147923	76	1.03165
213748	172362	88	80472	62814	87	2004	1623	22	2439	1984	24	6943	5460	41	781312	634670	96	1.03165
114794	113672	75	37449	37385	73	945	863	0	1331	1207	12	3264	3194	26	320332	313696	82	1.03165
136625	121920	87	54628	47824	78	1003	914	0	1307	1361	14	3379	3045	28	358742	323564	87	1.03165
18840	20385	40	10460	10709	37	49	129	0	31	161	0	512	629	0	66349	70060	70	1.03255
80860	81211	82	21922	21722	54	649	600	0	518	501	0	1833	1819	18	190446	190956	78	1.03255
93271	94457	73	33433	33024	71	873	1010	2	1231	1066	6	2512	2634	23	313805	302784	83	1.03526
21932	22840	46	12686	12905	40	103	220	0	198	305	0	602	742	0	73126	74357	70	1.03526
112721	108931	85	35058	32774	74	860	871	0	966	836	0	2935	2781	26	321801	304264	86	1.03617
133129	125782	95	43105	41974	75	1079	1033	4	1522	1567	14	3815	3715	29	415081	393753	89	1.03707
74053	72306	74	28917	28896	67	636	653	0	638	642	0	1516	1419	15	165188	162857	79	1.03707
118232	113019	76	42977	40368	74	1232	1329	11	1372	1172	12	3505	3553	26	388509	364417	90	1.03707
25048	24417	57	6979	7147	32	236	249	0	118	231	0	619	652	0	77649	76735	72	1.03797
25892	27065	55	12031	12382	37	341	389	0	430	331	0	663	781	0	80812	83979	74	1.03797
31357	32208	51	10585	10884	36	267	180	0	174	387	0	521	617	0	83753	84841	72	1.03797
126150	120599	81	38168	37105	75	1189	1224	10	1536	1555	14	3909	3919	29	459780	437018	86	1.03797
111531	109312	75	41109	40526	74	1147	1106	7	1397	1356	13	3774	3423	31	437141	406029	87	1.03888
105360	104090	75	20579	21097	44	1069	1009	2	1293	1305	11	2864	2742	26	333928	320563	83	1.03888
93311	91790	78	29521	29449	71	683	585	0	1117	918	0	2091	2103	20	272913	270155	83	1.03888
86828	88220	73	30989	30873	71	927	1041	4	900	990	0	2166	2157	21	268308	266244	83	1.04069
202359	161592	88	101848	84177	88	1942	1604	18	2161	1826	23	5135	3901	38	630522	508584	99	1.04159
71073	66462	87	32069	27497	87	746	718	0	757	702	0	1727	1693	17	213539	178107	87	1.04159
96403	90726	75	39839	35934	74	966	777	0	962	788	0	1960	1653	20	212945	185247	84	1.04159
118518	118334	75	39795	39543	73	1429	1516	13	1024	1211	9	3774	3713	28	452100	433620	85	1.04159
41252	41639	73	12383	12749	39	314	286	0	146	211	0	801	778	0	88661	89553	74	1.0434
40231	39682	65	21209	21463	50	265	341	0	475	478	0	754	717	0	99038	97555	77	1.0443
34216	36121	60	13922	14330	40	401	326	0	232	360	0	883	903	0	110515	113194	75	1.04521
56149	55983	76	16812	17128	43	462	476	0	700	636	0	1522	1480	15	191060	185534	82	1.04702
39315	38812	69	12491	12677	39	376	294	0	359	295	0	869	790	0	94540	96631	75	1.04702
118329	115699	79	38655	37651	75	1202	985	0	1476	1484	14	3644	3426	29	401184	381155	86	1.04792
45511	48011	60	17276	17720	44	353	372	0	354	315	0	838	910	0	110821	105752	76	1.04792
87605	87197	72	33026	33010	71	563	629	0	1091	933	0	2943	2854	25	312168	304690	84	1.04882
145758	129340	91	52418	46708	79	1630	1405	14	1697	1428	15	4362	3805	33	554888	487578	92	1.04882
111800	111512	76	38216	37833	74	1425	1272	11	1349	1107	9	3017	3189	24	350040	331623	84	1.04882
49269	50285	65	21154	21479	46	320	285	0	489	359	0	1073	911	0	135643	133230	77	1.04973
126322	118613	78	45163	42010	77	1384	1292	12	1290	1027	5	3390	3066	29	388329	362656	86	1.04973
104937	103903	79	50950	50332	73	1081	1021	3	1362	1323	15	3431	3359	27	402606	388206	85	1.04973
112023	107848	80	28203	27716	69	1031	978	0	1598	1590	15	3558	3453	28	452892	435320	85	1.05063
102893	101680	73	25525	25388	59	1287	1201	9	1076	977	0	2559	2510	24	354765	335299	86	1.05154
38176	40005	64	9645	9808	35	322	343	0	221	227	0	699	719	0	91316	91283	74	1.05154
54769	55503	68	21805	22203	55	659	632	0	586	510	0	1567	1542	15	158757	155094	77	1.05244
29716	29135	60	12108	12380	38	111	183	0	369	337	0	668	684	0	92201	89079	73	1.05335
93137	93181	72	27187	27429	68	901	897	0	1125	1062	5	2889	2774	25	349380	334985	84	1.05425
107652	105812	74	33594	33170	73	816	889	0	1267	1222	10	3779	3711	27	408706	397222	85	1.05425
111153	111030	74	30850	30771	65	1092	1148	8	1649	1482	16	3004	2963	25	373310	359867	85	1.05425
108493	109052	74	34520	33782	72	1025	899	0	1433	1394	15	2877	2604	26	317685	305858	83	1.05425
94656	95586	75	31811	31950	71	1136	1248	10	1275	1364	11	3423	3067	29	367576	359126	82	1.05425
33172	35895	51	13997	14424	40	367	353	0	425	456	0	929	861	0	107708	108551	73	1.05696
101961	102695	74	41149	40515	72	1147	1152	9	1364	1216	11	2897	2793	26	390528	376230	84	1.05696
129301	119797	79	54364	48746	78	1286	1075	8	1858	1694	17	4405	3995	33	506397	464049	89	1.05787
72154	73980	71	30416	30763	62	452	478	0	831	629	0	1723	1833	17	198860	198662	79	1.05787
57631	59508	69	24151	24195	50	582	417	0	461	514	0	1345	1157	11	139320	128777	75	1.05787
129174	112794	81	49782	42803	78	1202	1087	6	1346	1158	9	3357	2903	30	343549	291919	89	1.05787
115170	112391	78	35587	35328	73	888	1071	6	1050	1063	6	3003	2839	26	340620	319145	85	1.05877
211142	170063	88	79443	64211	87	2126	1775	22	2461	1726	24	5786	4828	37	648602	527803	96	1.05877
316240	208096	139	138727	88840	124	3821	2452	27	3632	2392	28	8370	5397	62	913821	600818	139	1.05877
30081	32996	42	11612	11763	38	287	290	0	271	234	0	860	867	0	96428	93509	74	1.06058
246866	196443	104	99140	78739	89	3001	2294	27	3640	3102	30	9026	7469	44	960413	818008	96	1.06239
35675	35329	63	13722	13871	39	251	405	0	234	381	0	916	1046	5	115249	115533	75	1.06329
29490	29545	68	9991	10245	35	374	323	0	225	374	0	854	1026	3	106050	109674	72	1.06329
23632	23942	61	9179	9418	35	277	392	0	421	320	0	590	638	0	75601	75060	70	1.06329
109053	106654	79	38260	37609	73	1294	1234	11	1325	1247	10	3432	3348	27	398019	384329	87	1.0642
200387	159610	100	77656	61068	86	1532	1100	12	2652	1831	26	5681	4245	40	662470	522667	97	1.0651
118714	118760	74	76185	75215	75	880	948	0	1707	1672	16	3600	3504	28	424709	410638	84	1.0651
66010	67210	66	12762	12759	39	463	639	0	620	739	0	1475	1418	16	201154	193181	81	1.06691
212268	151080	97	82327	60363	92	1792	1283	17	2490	1652	24	5536	4279	40	617219	447161	102	1.06691
169544	141009	85	70231	57133	83	1661	1152	11	2048	1721	22	5090	4252	35	649800	546172	95	1.06691
61851	64869	62	25924	25728	54	580	393	0	615	658	0	1532	1566	14	176436	172667	78	1.06781
54009	53687	78	18511	18660	45	550	499	0	382	468	0	1064	1031	4	138903	126323	78	1.06872
196989	179792	86	70014	65707	83	1984	1813	21	2341	2228	23	4731	4462	32	533173	482943	93	1.06872
112979	103648	78	47687	42596	77	834	626	0	1554	1427	14	2815	2479	26	308880	264953	94	1.06872
48627	50928	67	14318	15082	39	341	415	0	255	278	0	903	970	0	107875	105416	74	1.06962
136921	126845	80	55316	51372	78	1274	1224	9	1344	1325	12	3289	3207	27	385081	351698	89	1.06962
31340	34779	58	25102	25779	57	367	427	0	309	266	0	716	701	0	86277	87324	74	1.07052
28400	28900	53	12616	13014	38	315	301	0	396	410	0	649	646	0	78850	75085	72	1.07143
98449	101147	73	24316	24260	56	971	1057	5	1324	1410	13	3250	3053	27	434855	424003	85	1.07143
108265	108798	75	29804	29303	71	1299	1382	13	1844	1630	20	3710	3701	27	435184	416995	91	1.07143
108447	105946	74	30082	28832	68	1417	1517	13	1517	1402	14	3672	3498	28	423317	402355	85	1.07143
43471	44260	82	20714	21383	48	333	284	0	363	535	0	1201	1106	8	127132	121141	80	1.07324
36407	37880	55	8966	9174	34	385	446	0	578	532	0	832	841	0	92471	92036	76	1.07414
21710	22852	55	11098	11301	37	218	213	0	39	217	0	511	412	0	68038	66942	73	1.07414
145053	129374	82	58564	53005	80	1115	1094	7	1522	1576	16	3645	2963	31	393332	342578	92	1.07414
85173	86230	72	30266	30503	67	1053	959	0	1229	1107	9	2919	2865	25	311212	297427	82	1.07414
146674	128518	82	56118	49140	81	1491	1296	12	1500	1463	15	3759	3245	30	400092	353657	93	1.07414
62481	64682	68	24361	24675	51	687	493	0	410	612	0	1258	1173	9	161582	157550	79	1.07505
109204	107807	73	33368	33209	73	984	939	0	927	917	0	2353	2427	22	272721	263681	84	1.07505
22116	24315	47	9263	9895	34	191	106	0	317	216	0	728	658	0	73125	73572	71	1.07505
149111	136988	82	70403	64446	79	1511	1609	15	1725	1805	19	4499	4371	32	601632	547040	91	1.07505
56303	57005	72	21425	21880	46	506	541	0	406	524	0	1389	1392	13	139435	135698	78	1.07505
111731	110466	89	32488	32250	72	812	841	0	1667	1624	16	3577	3474	28	366654	354389	85	1.07685
158878	140226	96	75168	67992	83	1426	1526	13	1859	1598	18	4493	4043	31	501355	437573	96	1.07776
108516	108721	73	29654	29659	69	950	995	0	1496	1292	12	3568	3538	28	403905	393817	83	1.07776
129118	123276	81	49183	45601	77	1111	1070	7	1494	1392	14	4070	3846	31	487127	460633	88	1.07866
193670	160779	95	96075	80037	87	1497	1294	12	2038	1895	20	4589	3988	34	483983	391602	96	1.07866
105789	106875	73	33753	34120	71	1215	1129	8	1234	1156	9	3386	3296	27	388265	377031	83	1.07866
55013	54820	69	13369	13489	39	544	486	0	424	406	0	1247	1236	10	141508	135830	76	1.07957
92868	83696	76	39151	35347	74	691	630	0	922	580	0	1835	1620	18	222755	195035	84	1.08137
266818	202740	101	157445	118412	99	3393	2435	30	3344	2737	30	9314	7445	45	981679	792434	108	1.08137
92973	95903	73	36792	37150	71	713	840	0	1173	974	0	2466	2435	24	297339	282076	83	1.08137
35800	37032	63	13110	13207	40	349	238	0	340	365	0	788	782	0	93128	92465	76	1.08318
124652	118902	84	51481	50137	76	1259	1030	5	1637	1361	17	3934	3904	28	419973	392660	87	1.0859
141617	121853	84	54988	48264	80	1424	1242	11	1433	1146	11	3037	2929	26	366240	323869	89	1.0859
126239	116888	79	50558	46186	77	949	697	0	1332	1296	12	3879	3540	31	390127	347287	88	1.0868
118428	118363	75	35787	35558	72	1529	1526	15	1527	1588	14	3870	3640	29	485987	467503	86	1.0868
137274	132602	79	41202	40418	75	1616	1368	15	1873	1619	19	4154	3813	31	452691	428945	89	1.08951
139976	122746	86	62138	54252	80	1909	1547	18	1355	1122	9	3566	3075	30	390327	332686	88	1.09042
70617	70601	74	24411	24825	49	476	433	0	355	458	0	1471	1466	14	175395	171940	81	1.09042
96348	98365	75	38563	38580	71	910	1002	1	1220	1171	10	3184	3231	26	361528	350982	82	1.09042
100715	98851	82	46367	44930	74	772	623	0	1259	996	0	2545	2279	24	301499	289504	91	1.09042
106044	104326	79	32638	31977	73	981	1092	6	1480	1516	14	3973	3895	29	442654	412416	88	1.09494
224740	185655	89	99420	81208	89	2864	2296	26	3424	3019	29	8819	7242	44	1.04389e+06	855950	99	1.09494
130368	121114	80	60493	56063	77	1393	1330	13	1589	1331	16	4126	3872	31	469936	439100	87	1.09494
206848	159550	107	76167	60752	90	1968	1554	20	1793	1556	18	4998	4071	36	560147	439650	99	1.09584
162022	149852	92	71515	66919	81	1600	1503	15	2061	1861	19	5400	4916	33	617404	561358	98	1.09584
276429	157974	110	106266	57743	108	2593	1643	25	3391	1987	40	9017	4916	56	982215	512617	123	1.09765
228817	168410	112	84387	60222	112	2378	1788	22	3040	2232	28	6549	4497	42	757077	530560	112	1.09765
116306	107800	81	53445	48836	76	1252	1109	9	1437	1214	11	3912	3496	30	437274	402166	87	1.09855
124233	122147	81	44573	43714	74	1424	1212	12	1468	1321	13	3095	2933	26	378313	359070	86	1.10036
49051	49580	67	16029	16310	42	157	153	0	371	472	0	1016	1075	7	114539	115405	75	1.10036
70195	69401	73	23699	23665	55	460	516	0	559	452	0	1245	1234	11	160432	157041	79	1.10398
68211	67366	74	17389	17441	45	582	499	0	587	576	0	1471	1495	14	174218	167632	80	1.10488
89239	91595	69	44630	44755	71	800	988	0	1268	1302	13	3012	2863	26	336933	328377	82	1.10488
204367	167038	93	83636	69002	88	2163	1704	20	2576	2299	25	6866	5757	41	777104	631220	98	1.10579
63891	67727	68	25551	26179	51	533	479	0	702	683	0	1469	1580	15	187545	182430	77	1.10579
71899	66856	74	37100	32927	73	980	832	0	615	562	0	1684	1553	17	202321	170547	90	1.10579
36449	36958	67	13672	13863	40	571	604	0	190	215	0	939	905	0	94811	98476	76	1.10669
57235	56111	79	22980	23388	50	303	404	0	625	614	0	1184	1253	11	145052	143590	79	1.10669
32354	33976	53	11755	11918	38	300	277	0	349	395	0	726	789	0	91482	89887	75	1.10759
58590	58834	80	15544	15703	42	497	427	0	590	722	0	1323	1299	14	154608	153378	78	1.1085
136525	127061	79	48536	43182	78	1093	1119	8	1361	1264	12	3221	2843	27	372688	340769	90	1.1094
99952	97813	80	29632	28639	73	996	1017	3	1451	1344	13	3437	3353	27	425500	395694	91	1.11031
140147	140367	76	41196	40210	74	1437	1469	14	2043	1713	20	4153	3925	31	489859	456036	86	1.11031
117286	112119	79	40191	39445	73	1127	1035	6	1330	1260	12	3014	2721	27	350309	333690	83	1.11031
25659	25125	50	9541	10215	35	78	219	0	470	322	0	690	717	0	71697	75537	69	1.11031
131848	126725	78	39704	38508	75	1483	1449	14	1995	1856	20	4625	4561	31	497294	470535	85	1.11031
33713	34291	66	11903	12364	38	289	284	0	288	340	0	804	768	0	90853	90349	73	1.11031
77946	76768	73	22691	22992	49	560	775	0	660	747	0	2145	2340	19	239498	232697	80	1.11121
164035	136061	86	61670	51628	82	1478	1128	11	1875	1481	19	4162	3343	34	488369	397551	93	1.11121
127876	120523	94	37890	35398	78	1060	975	0	1392	1216	11	3200	2979	25	368991	344512	94	1.11121
135150	122792	84	57678	52566	79	1052	898	0	1627	1369	15	3895	3574	30	406453	362381	88	1.11212
121987	119588	78	37570	36907	75	1152	1177	10	1628	1538	14	3674	3441	28	381325	365664	86	1.11392
189208	157218	85	95136	78571	85	1902	1631	19	2122	1800	20	5188	4560	35	633649	526719	96	1.11392
127422	123113	90	59569	58420	76	1363	1219	11	1218	1300	12	2976	2866	25	375863	362540	88	1.11483
36159	35812	64	16661	17059	43	221	250	0	341	356	0	1104	1043	5	110002	107511	79	1.12025
102205	101201	74	35264	35076	72	1122	1139	8	1131	1208	11	2920	3084	24	355775	342374	84	1.12116
92268	91742	73	33070	33227	72	763	739	0	902	1012	2	2437	2409	22	297740	289497	81	1.12116
88103	86808	73	24335	24452	50	733	873	0	852	891	0	1883	1746	19	250506	252327	83	1.12116
126905	123644	76	56641	55801	75	1636	1485	14	2022	2086	20	4644	4473	31	569106	549015	88	1.12477
124272	121346	77	41591	40645	74	1328	1252	11	1518	1273	15	3549	3419	27	402051	374547	85	1.12568
202058	158303	96	66339	53363	88	2021	1507	23	2450	2006	24	6181	5128	38	744626	590600	100	1.12568
32573	32272	64	12096	12258	39	233	419	0	382	349	0	883	914	0	106812	106005	79	1.12839
94272	92259	84	41203	41033	71	927	875	0	1277	1015	3	2644	2536	25	315153	304770	82	1.12929
171238	153884	86	71118	64341	80	1910	1739	18	2350	2030	23	5187	4640	35	584138	530236	90	1.12929
51266	52223	68	23100	23527	56	308	364	0	734	620	0	1190	1206	9	126334	122499	79	1.1302
104984	104642	80	32297	31888	73	1094	1152	8	1416	1206	11	3433	3547	26	374798	356940	85	1.1311
55880	57191	67	19841	20366	46	495	420	0	638	553	0	1205	1197	9	138234	136992	78	1.1311
82949	83597	73	23457	23234	52	898	887	0	939	891	0	2487	2465	22	294736	292141	85	1.13201
79959	82020	72	17880	18196	45	743	968	0	763	620	0	1758	1764	18	232802	222035	83	1.13201
36864	38494	56	10016	10239	37	335	411	0	477	384	0	935	908	0	120535	116128	74	1.13291
101353	98021	83	32862	32452	72	1042	1054	6	1194	1040	5	2717	2829	23	315743	298807	84	1.13382
40119	42749	61	16847	17215	42	492	451	0	596	300	0	777	916	0	106113	102379	75	1.13382
128062	122615	83	62487	59806	76	1190	1068	6	1888	1594	17	3434	3191	29	377086	352928	86	1.13382
20910	23435	40	10840	11381	36	216	207	0	400	333	0	733	638	0	86429	91751	69	1.13382
34941	37350	48	16266	16730	42	203	253	0	434	382	0	629	616	0	100123	100650	72	1.13382
182376	150721	88	63467	50808	85	1733	1579	15	2250	1937	21	5192	4244	37	629375	535663	96	1.13472
38413	39012	67	13098	13512	39	320	318	0	307	265	0	830	736	0	112870	109380	77	1.13653
109449	103093	77	45569	41805	75	1010	939	0	1242	1250	11	3343	3023	27	386285	352114	87	1.13653
46141	49196	55	16327	16841	41	369	359	0	553	575	0	981	1025	4	114175	114251	76	1.13653
52440	52013	69	14457	14871	40	481	445	0	626	514	0	1557	1626	14	163847	167131	76	1.13743
38589	40100	59	15928	16218	42	450	435	0	332	393	0	881	859	0	82842	85001	73	1.14014
40777	42951	64	20239	20875	46	373	382	0	461	291	0	668	841	0	93391	95371	73	1.14014
31765	33597	56	9792	10291	35	369	303	0	450	448	0	942	939	0	110093	104161	71	1.14014
89097	91158	71	29017	29234	64	876	879	0	1335	1129	9	2745	2568	23	334222	326864	83	1.14014
85921	81909	77	30295	29184	69	1068	1050	4	834	774	0	1672	1639	17	229975	209218	83	1.14014
106747	106430	74	47313	47174	73	1254	988	0	1531	1308	13	3301	3307	26	376640	357906	84	1.14014
107478	103520	76	41832	39138	74	904	773	0	1021	960	0	2343	2198	22	266454	242950	82	1.14014
110981	110897	75	33228	33328	72	1409	1189	9	1517	1344	11	3461	3321	27	402315	387520	84	1.14105
162648	133541	101	84452	72592	85	1541	1231	13	1865	1661	20	4657	3711	35	509350	417237	101	1.14105
32366	34577	52	11046	11507	36	277	414	0	455	300	0	883	892	0	91705	88964	71	1.14105
56877	57591	73	23999	24359	52	426	335	0	457	468	0	1188	1230	10	153078	149512	78	1.14195
65281	65279	73	15354	15521	41	731	483	0	671	515	0	1824	2009	17	207774	210785	80	1.14195
106367	103304	91	34415	34181	72	1050	1070	7	955	1059	5	3048	2755	25	294104	283138	81	1.14195
69518	71286	71	16493	16689	43	640	481	0	796	607	0	1830	1806	18	213338	210054	78	1.14286
84875	83585	75	22187	22315	49	972	750	0	908	851	0	2273	2298	21	260917	253102	81	1.14286
147933	140717	83	52243	50438	77	1590	1546	15	1534	1580	16	4133	3863	32	483019	459308	89	1.14286
119205	113392	93	39706	37166	93	1158	1030	5	1453	1143	11	3987	3711	29	449469	412439	93	1.14286
51823	52064	70	12808	12797	40	498	444	0	377	454	0	1259	1227	11	134589	131641	76	1.14467
107834	109182	75	29164	29214	71	1487	1661	16	1555	1419	14	3884	3963	29	461855	449594	84	1.14557
45898	48757	57	21131	21193	48	399	386	0	436	265	0	1128	1155	9	135924	130303	81	1.14557
119437	116756	76	27811	27643	61	1321	1161	10	1665	1423	14	4599	4586	30	487080	472601	86	1.14647
22768	23273	43	10923	11255	37	159	220	0	248	280	0	528	534	0	72405	74576	70	1.14647
118053	116770	77	37079	36616	73	1316	1245	11	1748	1688	17	4470	4438	30	536046	509106	86	1.14738
100792	101560	74	40760	40661	72	884	861	0	1069	1136	8	3138	3000	26	366631	350887	84	1.14738
100348	100167	74	28613	28691	58	1124	1041	5	1136	1157	9	3276	2961	28	372623	351869	83	1.14738
264400	199967	107	128685	106217	99	3211	2660	25	3989	3411	30	11168	9198	50	1.04858e+06	988808	109	1.14919
110697	107714	78	41264	40695	74	985	1010	2	1151	1214	9	2930	2834	26	364004	354819	85	1.14919
218480	171851	93	87408	70107	88	1966	1514	21	2620	2065	25	5518	4506	36	597805	468355	101	1.15009
107458	105636	88	29097	28895	71	1315	1253	11	1608	1530	17	3412	3347	27	407441	392506	85	1.1528
23503	25845	51	12687	13087	40	412	337	0	204	222	0	471	499	0	64469	63641	71	1.1528
86912	86913	77	31565	31702	70	893	893	0	980	934	0	2743	2616	25	259041	243660	82	1.15552
27113	28896	59	10403	10637	36	180	293	0	471	400	0	630	659	0	71614	67728	74	1.15732
116964	113112	81	37312	36765	74	1249	1210	10	1787	1764	18	4662	4459	31	515417	483696	93	1.15732
112538	111868	75	31920	31692	72	1450	1274	11	1471	1391	14	3841	3809	28	427301	406717	86	1.15732
235288	183685	108	88723	69351	95	1824	1474	18	2680	1876	26	6902	5476	41	819531	656091	107	1.15732
27933	29483	46	182941	184702	68	144	171	0	459	278	0	-18	36	0	-2460	0	0	1.15732
154010	149498	82	65691	63885	77	1842	1736	19	2158	1809	21	4735	4319	33	507509	474539	88	1.15913
59691	38254	88	17382	10660	58	961	534	0	694	492	0	1847	1082	7	176747	113782	93	1.15913
34414	34448	67	15914	16199	41	193	192	0	439	293	0	513	459	0	87232	87204	75	1.16275
25962	27397	48	12378	12723	38	211	363	0	227	236	0	724	836	0	95268	96309	72	1.16365
145697	128920	84	54996	48451	80	967	960	0	1660	1249	13	3309	3117	27	430828	379926	89	1.16456
25214	26847	44	12814	13193	39	510	390	0	249	238	0	527	480	0	66998	66912	73	1.16546
110272	108590	77	31762	31476	72	1327	1490	13	1582	1398	13	4222	3967	31	486963	473298	85	1.16727
123996	120504	79	36521	36020	73	1358	1054	6	1723	1547	17	4209	4095	30	533402	502053	89	1.17089
97751	99928	72	43727	43384	72	1008	921	0	1120	1012	3	3175	3166	26	369892	360676	83	1.17179
113705	111469	78	50125	49502	74	1323	1203	8	1501	1247	11	3527	3423	28	396724	374126	86	1.17179
30824	32277	56	14184	14428	40	344	306	0	278	258	0	795	924	0	114574	119037	75	1.1736
99481	98156	74	34920	34529	72	1153	1337	10	1310	1364	13	3129	3080	26	378722	363521	85	1.17631
50195	52594	67	14199	14449	40	616	681	0	579	410	0	1432	1441	14	168065	168036	79	1.17722
84698	85355	87	37068	36890	70	792	659	0	867	748	0	1992	2066	20	233515	225774	83	1.17812
47874	49345	64	18913	19118	46	471	462	0	537	484	0	1147	1131	8	138499	140471	79	1.17993
105395	104677	85	31913	31781	72	1160	1309	11	1356	1351	14	3586	3517	27	357784	337519	84	1.17993
60295	62486	69	19600	19879	45	442	339	0	652	462	0	1544	1626	15	166980	161817	77	1.18083
134448	131100	89	48822	47962	75	1784	1648	17	1903	1944	19	5081	4535	33	574762	551644	87	1.18083
47341	48799	63	13307	13927	39	371	435	0	535	509	0	1043	1104	6	129750	126907	76	1.18083
178326	148092	93	73221	62283	83	2096	1767	21	2088	1777	22	4710	3927	34	541674	453988	95	1.18174
181242	148233	85	71457	56640	83	1580	1204	15	2040	1982	20	5312	4464	37	567528	463015	95	1.18174
26298	29741	38	9429	10294	34	294	459	0	384	436	0	781	755	0	108466	110148	71	1.18264
111046	105084	77	52913	49249	76	748	662	0	1274	937	0	2490	2204	23	309024	281731	88	1.18445
272629	210694	100	145588	118700	100	3327	2526	28	3499	2886	29	9238	7576	46	1.04858e+06	916515	111	1.18535
95157	97778	68	43597	43893	72	699	784	0	1032	828	0	2507	2592	24	328909	311165	83	1.18535
145433	132156	80	67791	62483	78	1538	1197	12	1593	1512	17	3977	3541	31	446525	405643	90	1.18535
33083	33153	58	12331	12422	40	100	346	0	267	321	0	484	460	0	79841	78341	72	1.18716
34297	34471	68	10981	11185	36	414	282	0	226	210	0	483	531	0	77073	76535	74	1.18716
19035	20445	43	8575	8819	34	317	322	0	402	364	0	521	498	0	68163	66798	68	1.18716
86002	81515	76	37514	35037	73	976	865	0	905	867	0	2120	2074	22	261705	230759	85	1.18807
293402	213089	99	134359	95895	101	3913	2614	33	3446	2232	34	7844	5749	44	951472	668163	117	1.18807
31247	29609	77	7864	8190	33	206	190	0	462	380	0	666	737	0	85594	85468	73	1.18807
137800	132175	78	55238	52555	78	1039	988	0	1509	1323	15	3637	3506	28	393540	362291	89	1.18897
23758	24582	57	11869	12020	38	114	153	0	221	212	0	781	751	0	90726	82892	73	1.19168
98488	99475	74	43096	42619	73	815	898	0	1076	998	0	2477	2493	22	271226	250859	84	1.19168
92672	91867	76	28954	28826	67	985	880	0	1395	1151	9	3412	3514	26	387380	382696	83	1.19259
36307	36648	56	19643	20023	46	448	335	0	216	269	0	972	900	0	107928	104570	73	1.19259
145567	130910	83	64241	56595	80	1706	1470	15	1647	1343	15	4328	3891	31	486388	430159	93	1.19349
194931	154956	99	72266	57517	85	2069	1816	21	2210	1655	23	5608	4389	38	641915	495785	98	1.19439
153335	132218	81	62301	53728	80	1690	1335	16	1610	1583	16	4096	3269	32	521735	447952	93	1.19439
18104	18981	59	9494	9928	36	390	241	0	167	232	0	335	390	0	52941	56297	66	1.19439
103838	102562	77	39385	38927	72	985	1036	4	1070	912	0	3344	3142	28	364204	355816	85	1.1962
63167	65040	74	21482	21606	49	398	489	0	944	739	0	1555	1661	16	193632	191542	80	1.1962
82033	82764	72	27040	26980	62	590	638	0	864	906	0	2118	2106	21	244176	236496	81	1.19711
31595	32476	73	11628	11809	38	232	194	0	280	280	0	645	511	0	75715	76026	73	1.19711
159208	140471	81	65366	57635	81	1241	1066	7	1771	1416	15	4610	3864	35	481528	422803	94	1.19801
27800	28414	64	10839	10725	38	352	257	0	320	262	0	687	661	0	84265	82483	76	1.19801
25264	26680	55	8371	8895	34	301	357	0	231	254	0	586	668	0	82906	85142	68	1.19801
70626	72745	63	18960	19458	43	817	852	0	716	602	0	1790	1822	18	215441	208154	78	1.19801
64597	66514	73	15856	16153	41	289	263	0	703	728	0	1613	1555	16	205175	203928	78	1.19801
27358	26543	65	9587	9745	36	236	332	0	206	161	0	519	603	0	65000	64069	71	1.19982
71235	72217	70	26856	26943	58	564	637	0	735	767	0	1649	1407	16	163703	162487	78	1.20072
100631	100401	76	27447	27152	64	1292	1206	9	1717	1502	15	3183	3311	26	395526	381966	85	1.20072
90823	80741	77	38923	35133	75	939	682	0	874	729	0	2234	1916	23	239955	214303	87	1.20344
66492	65109	70	20890	20991	47	498	478	0	517	616	0	1791	1893	18	206669	204104	79	1.20524
146479	119098	85	66597	54047	82	1260	952	0	1474	1096	7	3576	2712	31	393727	314717	92	1.20524
203915	164003	89	93522	76977	88	2127	1587	21	2247	1869	24	5050	4086	38	575293	454540	97	1.20524
228346	177457	96	80401	62133	92	2069	1686	20	2512	2245	23	6254	4840	39	625432	484793	105	1.20524
137879	121504	82	61364	53936	79	1429	1181	14	1662	1196	12	3825	3454	31	413234	360465	88	1.20524
114256	106367	93	47285	44358	93	1142	1153	9	1640	1579	15	3943	3633	30	440966	404164	93	1.20615
41201	43133	64	18859	19318	43	394	424	0	167	349	0	956	962	0	110571	112811	73	1.20705
88237	88866	73	26325	25606	67	1048	1188	8	942	985	0	2730	2615	24	328309	313826	89	1.20705
84177	87962	71	30982	31132	65	966	1008	2	1219	1227	10	2541	2478	24	306617	309771	81	1.20705
30758	29975	62	9188	9395	35	353	447	0	325	363	0	815	641	0	90029	87616	72	1.20705
257482	193026	97	80378	59743	96	3462	2663	30	3177	2389	29	7882	6266	42	893363	685455	109	1.20976
87604	89699	72	28112	28405	61	736	771	0	583	649	0	1843	1825	19	232631	229719	80	1.20976
86713	90251	65	33372	33579	70	1132	1257	10	1258	1065	8	3120	3026	26	340096	333037	81	1.21067
184028	97544	226	63788	33870	184	1940	1025	3	1559	1029	4	4407	2548	23	508864	278619	238	1.21248
25413	26095	56	9002	9167	35	377	435	0	130	172	0	459	540	0	72136	71146	71	1.21248
96504	95720	75	28255	28342	71	611	719	0	1197	1075	6	2888	2694	25	352100	336817	86	1.21429
243505	186926	94	100310	79440	91	3074	2186	28	3025	2398	28	5653	4274	38	676311	529709	101	1.21429
26987	27771	53	11087	11490	36	262	351	0	193	181	0	372	561	0	72298	72069	72	1.21429
151047	142269	80	46890	43999	78	2023	1781	18	1724	1567	16	4677	4535	31	496699	454396	88	1.21519
111823	109149	91	44406	43986	73	1048	1107	6	1194	1158	9	3766	3858	28	392496	377552	84	1.21519
116444	102839	80	57334	51462	78	1063	886	0	878	872	0	3058	2893	26	337958	300594	89	1.21609
31750	33396	45	8657	8975	34	237	352	0	284	337	0	752	693	0	92493	93722	76	1.217
25890	25904	62	10156	10598	36	43	222	0	232	352	0	568	580	0	81155	81414	73	1.217
103078	99130	76	40767	39659	73	1145	933	0	839	1010	2	2439	2248	23	308125	296024	85	1.2179
103917	102878	75	31167	31396	66	1367	1159	9	1202	1140	8	3198	3168	27	368063	352996	85	1.2179
22967	24598	56	9482	9636	36	132	260	0	163	347	0	557	504	0	74847	74727	72	1.21881
39857	39224	70	12424	12825	38	424	445	0	431	367	0	831	808	0	107839	109012	74	1.21971
183048	151941	88	73616	61773	85	1729	1492	17	1801	1355	18	4585	3897	34	472521	405387	95	1.21971
117600	114997	76	42793	42448	74	1292	1175	10	1677	1741	17	3986	3880	29	474831	457981	85	1.22061
116609	114023	84	46428	46117	74	1117	1077	6	1241	1241	10	3356	3079	29	404215	390714	87	1.22061
35712	35386	67	13236	13681	38	358	419	0	215	303	0	749	840	0	97446	99284	74	1.22061
55792	56954	68	15176	15789	40	359	356	0	559	617	0	1092	964	0	144712	142518	79	1.22061
268457	179329	100	118337	81819	97	3327	2297	31	3116	1975	31	7635	5091	45	836434	566960	107	1.22152
61481	65278	67	20747	21215	44	626	637	0	412	550	0	1578	1571	16	183420	175019	78	1.22152
185561	151761	97	73643	58585	88	1659	1318	16	2010	1595	21	5043	4201	36	567396	461261	98	1.22333
103914	103257	74	26978	26716	58	1128	1102	8	1382	1323	12	3178	3162	27	378047	363328	84	1.22333
108048	105097	79	33745	32885	72	849	770	0	955	1083	6	2551	2423	23	296767	285025	86	1.22694
47199	50269	53	17733	18185	43	420	524	0	418	376	0	1284	1321	12	138267	138307	76	1.22694
54325	54837	68	22425	22758	49	469	433	0	406	375	0	1134	1202	9	159813	152025	77	1.22694
39487	41387	71	24365	24746	55	385	489	0	390	447	0	868	939	0	97629	97440	76	1.22966
107277	106506	74	41880	41374	73	822	827	0	975	900	0	3057	2907	25	353912	341326	85	1.22966
55288	56062	72	18849	19138	43	536	541	0	800	528	0	1496	1494	15	161673	157982	80	1.23056
46308	48765	60	15578	15866	41	514	481	0	575	442	0	1178	1156	8	117745	119674	77	1.23056
99762	98572	75	47209	46982	73	930	1104	6	1246	1273	12	3453	3420	27	395593	381005	84	1.23146
94223	94068	75	32821	33060	70	732	800	0	834	907	0	2313	2237	22	268889	262804	83	1.23146
139613	122754	83	65324	57273	81	1125	956	0	1530	1279	12	3503	3192	29	390698	335013	96	1.23237
73427	75231	71	21123	21826	45	524	569	0	677	762	0	1745	1936	18	198256	194818	78	1.23237
141228	127052	86	60402	53523	80	1219	1230	10	1576	1272	14	3378	2966	30	376303	335884	89	1.23237
37102	36617	67	14612	14920	41	344	323	0	298	416	0	822	779	0	100628	98664	75	1.23237
199282	162144	92	66300	52680	86	1756	1553	15	2551	2047	25	5732	4627	38	621120	518743	98	1.23327
89688	89829	78	39448	39793	71	844	876	0	1013	1031	5	2690	2601	24	282270	270347	82	1.23327
115977	104033	77	42837	38330	76	928	839	0	980	961	0	2607	2531	23	310942	272466	85	1.23418
23317	23344	59	5679	5733	30	218	208	0	-69	71	0	435	450	0	61546	61347	71	1.23689
48495	50927	56	15186	15493	40	467	459	0	541	564	0	1164	955	0	110335	103360	78	1.2396
62191	64011	67	22364	22663	49	656	689	0	438	569	0	1444	1510	16	189478	186633	79	1.24051
18561	19425	42	11805	12448	38	94	161	0	249	286	0	433	544	0	59014	59921	70	1.24051
123935	119602	80	85872	84500	75	1324	960	0	1807	1644	16	4469	4386	31	505445	487475	87	1.24051
120040	116560	75	38937	38501	73	1291	1126	10	1355	1441	15	4038	3974	29	494002	475795	87	1.24051
117119	117751	74	54217	53719	74	897	822	0	1343	1534	14	3926	3781	29	455348	438021	87	1.24051
193993	154188	86	81697	63287	86	2343	2006	23	2282	1929	23	6002	4730	38	659663	513797	99	1.24141
41280	43427	57	15938	17069	40	470	412	0	264	358	0	903	805	0	109529	110541	72	1.24141
43631	44275	66	16348	16759	42	296	254	0	423	497	0	811	827	0	115575	120138	78	1.24141
165188	150523	98	67838	61219	81	1905	1712	19	2021	1744	21	4985	4557	33	629283	579720	94	1.24322
108231	107488	75	36297	36557	73	1064	1077	7	1508	1424	14	3438	3285	28	397691	391509	85	1.24322
111122	105740	81	38494	35855	73	1211	1143	8	839	1051	5	2728	2812	24	317136	301120	86	1.24503
39364	41112	69	24548	25251	56	262	214	0	574	424	0	821	785	0	100776	100132	75	1.24503
187982	154150	99	80346	65769	87	1547	1479	16	1977	1751	21	4922	4010	35	568428	463879	103	1.24503
148373	131116	84	55956	49004	81	1381	1352	12	1594	1425	15	4192	3602	33	482540	425561	92	1.25136
153469	131946	85	69752	59973	82	2036	1571	19	1831	1565	19	4284	3712	32	486437	415143	93	1.25407
221508	169693	95	84797	64609	88	2367	1732	24	2886	2159	30	7034	5482	42	839414	634389	99	1.25407
140474	125937	80	55347	49118	80	1149	1096	7	1720	1509	18	3891	3439	31	430647	375241	88	1.25407
112903	111063	79	29383	28878	73	1298	1117	10	1339	1412	13	4052	3845	30	447530	424205	86	1.25588
32861	31616	75	16033	16448	41	299	403	0	326	320	0	803	760	0	93620	92661	75	1.25678
113812	116476	73	31902	31451	72	1584	1468	16	1813	1627	18	4693	4910	30	529282	512957	83	1.25769
156802	129145	85	58245	47798	82	1377	1192	10	1665	1236	14	3504	2930	30	409217	332801	93	1.25769
206979	163951	92	84639	66743	85	2038	1618	21	2715	2302	26	6302	4782	40	748180	577612	98	1.25769
94860	93658	75	28145	28027	71	1013	891	0	1243	1075	6	2728	2554	23	314142	301884	82	1.2604
93385	93362	79	39554	39462	71	1052	1163	9	1125	1162	9	3517	3452	28	373642	365778	84	1.2604
27242	29320	44	14897	15408	40	309	354	0	157	248	0	733	702	0	91371	90580	72	1.2613
21515	22282	52	8896	9144	35	269	248	0	363	291	0	702	660	0	64928	62463	70	1.26311
147260	128249	85	54948	47733	81	977	1008	2	1566	1304	14	3201	2788	28	340782	292462	89	1.26582
45167	47112	67	16815	17104	43	253	307	0	507	524	0	1050	1051	6	124364	122077	75	1.26582
203456	169727	87	84298	70960	87	2490	2115	23	2666	2058	25	6063	5109	38	644679	536089	100	1.26582
33435	28231	79	15194	12408	79	374	346	0	340	362	0	1048	709	0	117899	89063	79	1.26582
322909	221331	113	140658	99289	109	3353	2550	30	4283	3092	36	10811	7550	52	1.04858e+06	887388	119	1.26763
99510	98816	74	46064	45927	72	1015	993	0	1117	1215	10	3204	3386	25	384557	371372	84	1.26763
110130	108256	85	33526	33781	71	1119	1211	8	1259	1169	9	3126	3121	25	342305	336317	83	1.26763
193493	158340	89	75652	62806	86	1908	1434	17	2056	1691	21	4969	3832	36	537563	433905	98	1.26944
108846	107812	74	46115	45765	73	1173	1115	7	1187	1100	8	2976	3119	25	352604	343272	84	1.27034
128132	118086	85	63838	57824	80	1345	1083	8	1310	1142	11	3257	2924	27	351217	308127	89	1.27034
117094	116349	77	32055	31764	72	1330	1183	11	1374	1230	10	3470	3486	27	400835	398315	84	1.27125
72717	70873	76	26873	27090	63	628	563	0	651	544	0	1603	1532	14	167349	160942	82	1.27396
81415	81365	71	22109	22076	50	790	873	0	1216	957	0	2654	2660	24	325102	323068	82	1.27396
125825	123857	76	34992	34613	74	1551	1397	14	1725	1823	17	4799	4417	32	560044	528864	92	1.27667
150213	130364	88	56520	49608	79	1392	1251	13	1452	1335	13	3747	3347	31	448810	386962	90	1.27667
47105	47348	70	24730	25373	59	760	731	0	449	460	0	1366	1247	11	145045	141181	77	1.27939
127999	119394	79	45801	41444	77	1071	1099	9	1732	1452	16	3741	3483	29	491505	448936	87	1.28029
242759	181215	93	101401	74869	91	2352	1763	23	2783	2205	28	6751	4995	41	825047	618874	103	1.28029
137238	120436	82	63077	54479	80	969	1005	2	1547	1284	13	3669	3051	30	365264	312043	90	1.28029
21483	24580	42	7382	8034	32	222	156	0	511	320	0	519	590	0	74239	77657	68	1.28029
54120	54830	72	22377	23056	46	405	559	0	412	434	0	1176	1204	10	145798	145635	75	1.28029
72663	73660	73	24267	24873	51	654	548	0	622	730	0	2005	1931	20	197939	191068	79	1.28119
70676	70753	71	27193	27088	64	846	800	0	799	620	0	1552	1507	14	184163	178268	76	1.28119
112656	109750	77	32188	31864	73	1112	1149	8	1475	1278	13	3563	3672	26	402508	388284	85	1.28119
142607	103574	102	47843	30778	99	1279	969	0	1480	1269	10	4155	3011	34	468951	335006	110	1.28481
23139	22085	66	6448	6788	31	135	208	0	86	215	0	516	646	0	63182	63598	72	1.28571
84081	84873	72	33136	32939	70	704	833	0	1124	1007	2	2011	2047	19	280337	277231	86	1.28571
87629	87100	75	32182	31850	71	836	554	0	1028	806	0	1921	2024	18	243523	239693	84	1.28843
84699	77015	81	37047	34012	72	915	911	0	712	776	0	1890	1837	19	216215	193109	85	1.29024
83015	82941	77	33379	33147	70	781	587	0	1190	803	0	2333	2369	22	253762	242042	82	1.29204
93821	94934	71	38428	38591	71	1339	1323	11	1199	1162	9	3086	3048	25	370945	360497	84	1.29204
112091	109495	77	29549	29227	63	1321	1496	14	1313	1442	14	3748	3555	29	382250	359498	85	1.29204
131019	124944	76	52516	50219	76	1308	1344	12	1340	1274	13	4373	4170	31	488969	456311	89	1.29204
22455	24265	45	9125	9163	36	-14	145	0	206	336	0	639	742	0	67355	65908	74	1.29385
76975	79091	72	28494	28609	68	551	647	0	643	809	0	1592	1409	16	188780	185782	82	1.29476
90323	89046	74	30464	30581	71	749	1039	3	798	931	0	2633	2731	23	322325	304098	85	1.29476
118057	111312	78	48840	45305	76	1165	1019	3	1553	1235	14	3771	3411	30	395725	364438	89	1.29476
91044	93600	72	35155	35462	70	877	748	0	1051	1137	7	2690	2589	24	342588	336957	82	1.29476
66852	68189	69	19603	20184	44	570	576	0	691	610	0	1739	1798	18	172774	169907	77	1.29566
77030	74790	73	33083	31406	72	1055	1018	3	751	696	0	1848	1771	19	230385	213989	82	1.29566
124965	122869	76	40199	39875	75	1707	1776	18	2104	1788	21	4425	4561	31	525137	490295	90	1.29656
143832	124751	93	56242	48664	89	1188	1037	5	1672	1234	13	3893	3224	31	438626	366908	101	1.29656
75010	75297	71	33742	33851	69	752	680	0	1200	1021	3	1891	2043	19	210584	205660	82	1.29747
61763	62266	72	16111	16104	43	412	436	0	797	844	0	1534	1515	15	166225	161582	79	1.29837
44311	46185	66	17516	17724	42	555	533	0	259	278	0	1009	896	0	125536	124588	77	1.30108
36241	36370	66	10797	10917	37	440	552	0	496	326	0	745	758	0	92825	90830	76	1.30289
128738	125997	79	41396	40787	74	1382	1454	15	1875	1819	19	4542	4470	32	531012	503945	87	1.30289
131877	129286	77	42233	41313	75	1008	1104	6	1275	1376	14	3730	3615	27	442096	416834	87	1.3047
185901	160986	88	80222	68939	88	2107	1621	21	2200	1714	19	5109	4344	35	589739	499261	104	1.3047
68773	69988	70	18339	18770	44	438	540	0	351	440	0	1620	1391	15	168368	164105	76	1.30561
42589	42773	58	14423	15019	39	481	552	0	334	424	0	1059	962	0	108412	103360	76	1.30561
45043	49428	65	13411	14023	38	524	444	0	447	501	0	967	919	0	123846	121844	75	1.30561
289017	197317	101	202026	144934	102	5044	3882	35	5321	4217	39	12147	9151	55	1.04858e+06	966384	115	1.30561
116857	117883	74	39559	39702	72	1374	1405	12	1594	1709	17	4025	3891	30	445803	429675	84	1.30561
[truncated: 7,557 more rows]
