# Supplementary material for: Phenotypic heterogeneity follows a growth-viability tradeoff in response to amino acid identity
Source: Nat Commun. 2024 Aug 2;15:6515. doi: 10.1038/s41467-024-50602-8 (PMC11297284; doi:10.1038/s41467-024-50602-8)
Supplement: Supplementary file 6 — Source Data [file 41467_2024_50602_MOESM6_ESM.zip › source_data/fig6cde/1430_A8_yATP_NREPPRO.csv]

FSC-A	FSC-H	FSC-W	SSC-A	SSC-H	SSC-W	BL1-A	BL1-H	BL1-W	VL1-A	VL1-H	VL1-W	VL2-A	VL2-H	VL2-W	YL2-A	YL2-H	YL2-W	Time
80416	82027	71	23060	22894	52	1192	1140	9	1205	1136	8	2777	2587	25	198787	194153	80	0.00200529
58142	60170	69	11814	12052	38	746	860	0	985	960	0	2092	2062	19	159354	153008	76	0.00401057
187915	150441	88	74780	61221	87	2972	2007	28	2847	2240	28	6662	5361	39	475986	383611	97	0.0070185
69242	70407	71	26828	27209	58	1084	996	0	915	968	0	2274	2220	22	169381	167344	73	0.00802115
69501	67360	87	22307	22571	50	1210	1179	10	1201	1045	6	2707	2598	24	195065	196824	80	0.00802115
129106	120936	77	44318	40062	76	1624	1392	16	2266	2092	22	4703	4320	34	361077	331612	85	0.0110291
94533	95412	73	30217	30268	71	1286	1133	8	1681	1605	16	2886	2735	26	244386	233585	82	0.0150397
72059	74259	70	29086	29199	63	980	1159	7	1087	1157	8	2530	2398	23	196749	190249	87	0.0150397
84757	85895	74	32581	32890	70	1667	1513	16	1554	1367	12	3127	3233	25	226175	219394	82	0.0190502
109891	108839	74	31236	29801	72	1275	1297	12	1669	1620	16	3969	3794	28	288414	278628	85	0.0210555
198677	155813	96	67466	52884	86	2383	1969	22	2738	2316	28	6307	5014	40	478878	371186	97	0.0230608
105108	102314	78	29471	27565	74	1450	1506	15	1776	1744	18	3751	3598	28	290686	278424	81	0.0240634
116885	99171	80	41567	35130	78	1856	1487	17	1790	1380	18	3982	3290	32	306929	252550	89	0.0240634
101260	94309	91	27364	25666	70	1273	957	0	1344	1361	15	3554	3401	28	252131	240487	85	0.0250661
66195	66922	73	16790	16766	43	958	950	0	1131	1092	8	2030	2149	20	190034	186802	82	0.0270714
111782	98996	80	41931	36302	76	1431	1291	12	1653	1646	18	4127	3693	30	284148	237571	87	0.0290767
81438	81086	77	24427	24789	52	1151	1234	11	1272	1374	12	2807	2825	25	209150	203974	80	0.0290767
135557	117239	83	43258	36871	80	1727	1349	17	2133	1692	22	4277	3567	34	312586	265013	89	0.0300793
142577	124464	86	51322	44855	80	1882	1461	19	2102	1724	20	4390	3954	32	328853	296571	89	0.0350925
99897	101769	72	28251	28298	67	1798	1765	16	1824	1679	17	4103	4047	28	315711	301585	81	0.0350925
162378	130523	85	49351	39310	81	2542	1939	25	2303	1848	24	5674	4372	39	373396	308163	89	0.0360952
138120	113946	82	50525	41631	79	1608	1322	16	1603	1428	17	4056	3198	34	357808	296805	93	0.0391031
89742	89844	74	30900	30919	70	1447	1360	15	1467	1285	13	3115	3181	26	232188	226653	79	0.0401057
69368	69544	73	31907	31707	69	1068	1014	3	1233	1165	9	2277	2297	21	182315	176310	75	0.0411084
139722	115048	82	44660	35961	80	1881	1453	18	2402	1884	24	4704	3831	35	336361	268694	90	0.042111
107622	101468	79	38708	35414	76	1341	1269	12	1599	1623	17	3601	3174	29	268339	243220	84	0.0431137
85670	85460	73	21260	21224	49	1451	1465	14	1393	1477	13	3122	2863	27	237060	226666	83	0.0471242
274348	192577	96	86518	59544	94	4035	2701	34	4325	2953	37	9610	6671	49	756206	520838	105	0.0501322
148681	132396	82	39248	33680	77	2132	1737	20	2192	2067	22	5116	4629	35	365329	305249	91	0.0521375
68834	70460	72	19971	20006	49	815	821	0	1348	1315	12	2236	2103	21	193035	186248	82	0.056148
118464	112450	86	39967	38706	74	1604	1442	15	1693	1583	16	3958	3690	30	282296	266948	82	0.0571507
151812	134243	85	54475	47944	79	1969	1774	21	2367	2141	22	5159	4603	36	381945	342448	88	0.0571507
174209	143122	95	61286	50096	84	2492	2092	25	2610	2017	24	6234	5110	40	465022	388019	92	0.0601586
74801	72822	73	21954	22056	51	865	979	0	1071	1278	11	2529	2439	24	191141	188254	79	0.0601586
96188	94526	75	31170	30773	71	1294	1217	10	1343	1078	8	3173	2786	27	214895	208214	78	0.0611612
90254	88604	87	27202	27091	68	1241	1085	9	1355	1287	12	3026	2993	24	213815	206889	82	0.0611612
96782	93450	75	33937	31963	72	1351	1452	15	1659	1467	15	3628	3406	28	256142	228904	84	0.0651718
292879	196898	104	96035	65760	100	4260	3163	35	4556	3030	38	10859	7461	53	893883	622061	108	0.0661745
258322	203884	95	95648	75849	92	3710	2775	30	4198	3153	33	9257	7405	45	706010	571053	98	0.0691824
200653	154083	89	68406	52087	86	2875	2184	28	3142	2514	29	7131	5120	43	502771	382335	97	0.0721903
107680	105513	75	41663	39952	73	1766	1627	17	1793	1691	17	3557	3303	28	281866	269373	83	0.0751983
284234	193002	103	87785	58611	101	4015	2693	34	4609	2986	38	10059	7044	48	747374	502402	112	0.0772035
88039	88236	71	25879	25563	57	1170	1046	4	1224	1041	6	2967	2876	25	239546	236799	82	0.0782062
148045	120680	88	51083	41848	82	1911	1555	19	2045	1707	22	4551	3897	35	348718	279172	92	0.0782062
193748	149047	91	74011	57504	88	2705	2313	23	3130	2431	29	6015	4497	40	478718	368235	97	0.0802115
75731	73871	79	33729	33833	70	1296	1411	13	1001	1077	6	2513	2385	24	197715	187517	80	0.0812141
75595	74973	73	20792	21043	48	1066	1198	9	949	1113	7	2482	2375	23	175723	167362	81	0.0822168
69637	71755	70	32711	33021	68	795	934	0	1091	942	0	2539	2419	24	174220	170713	81	0.0852247
120911	108858	80	47214	42290	76	1671	1491	16	1772	1628	18	4000	3642	32	311709	275969	88	0.0852247
79350	79777	72	19879	19733	47	1604	1451	15	1313	1361	12	2971	2863	26	210423	204336	78	0.0862273
72208	73011	71	18765	18949	46	1309	1199	10	1289	1137	9	2486	2473	22	186892	182906	78	0.08723
128015	109923	80	57420	49747	79	2176	2041	20	1586	1371	18	4023	3459	31	309200	264316	88	0.0912405
89515	89417	74	25258	24994	61	1250	1347	13	1602	1469	15	3394	3273	27	243524	234996	85	0.0922432
124714	114784	87	41547	37644	78	1996	1743	19	1823	1657	19	3912	3761	29	319011	290734	88	0.0932458
115787	111107	80	28997	27358	65	1930	1931	19	1838	1698	17	3959	3794	29	290717	278498	84	0.0992617
51913	52246	68	17878	18025	44	777	588	0	538	596	0	1199	1249	12	139658	138514	73	0.101267
134184	120054	81	43842	37565	80	1680	1434	13	1900	1558	21	4643	3849	33	333658	292694	87	0.101267
73408	73290	74	29896	30197	69	870	910	0	1030	1077	5	2595	2616	24	179609	169289	80	0.10227
99136	97388	75	25062	24630	57	1428	1309	15	1413	1268	14	3733	3571	28	295172	289856	82	0.105278
303426	237739	121	150635	123425	108	6570	5038	37	7761	6300	43	16561	13132	60	1.04858e+06	1.00607e+06	118	0.105278
90846	89112	88	22692	22446	52	1248	1188	9	1465	1449	13	3364	3179	27	239137	235187	81	0.107283
95439	93459	78	40052	39496	72	1544	1355	15	1373	1261	12	3235	3223	26	217654	207950	81	0.109288
91551	91485	72	31635	31357	71	1408	1408	14	1358	1201	12	3103	3070	25	241764	232421	80	0.110291
115812	112042	81	47110	46000	74	1410	1532	13	1933	1777	18	3947	3614	31	320573	304015	85	0.110291
92271	90099	76	38680	38499	72	1177	1283	11	1745	1473	17	3092	3206	25	253228	246933	81	0.111293
130517	123334	78	42305	38571	75	1875	1544	17	2181	2057	21	4642	4202	33	348458	313436	87	0.116307
134932	120883	83	55584	49194	79	2056	1670	21	2169	1754	21	4441	3861	34	340523	303915	92	0.122322
192201	148565	89	62713	47228	85	2873	2360	24	2473	2006	25	5953	4506	40	461108	348242	98	0.122322
83711	82507	80	24055	23839	57	1234	1213	9	1366	1477	13	3018	2941	25	220761	218079	79	0.130344
110822	100070	81	35876	31402	76	1465	1490	14	1609	1418	17	4252	3593	33	307317	275640	87	0.134354
95275	89605	83	36352	34533	72	1493	1512	15	1623	1678	17	3343	3084	28	251394	244081	83	0.14037
95000	91644	74	25120	25092	57	1486	1551	15	1744	1738	18	3416	3400	28	261431	247527	83	0.141373
95746	89584	91	38306	35214	73	1247	1174	9	1145	1070	7	3107	2986	26	235562	225377	81	0.146386
90344	87940	78	37152	36708	71	1242	1307	11	1702	1542	17	3191	3071	27	237085	231978	81	0.146386
102412	92056	78	40455	36451	75	1777	1526	16	1364	1065	10	3937	3373	32	288681	259270	84	0.151399
90934	91715	75	36655	36781	72	1397	1463	12	1645	1539	16	3483	3315	28	274294	260143	82	0.151399
96052	97292	73	34193	33828	72	1530	1465	15	1354	1420	14	3695	3441	29	267401	263075	81	0.15541
244911	180282	100	73670	54553	90	3080	2229	31	3888	2741	35	7956	6065	42	606591	453337	101	0.15942
65964	66544	72	28967	29335	68	999	1085	5	1183	1139	7	2164	2153	21	166874	166351	78	0.164434
57923	56819	83	17148	17536	42	683	681	0	978	845	0	1844	1749	19	135933	134910	78	0.167441
81134	78774	87	27246	26866	68	987	960	0	1314	1234	10	2305	2197	22	169662	164584	80	0.170449
157873	128248	101	54173	42533	84	1901	1763	20	2172	1967	21	5287	4151	37	383927	301697	90	0.176465
94598	95082	79	22849	22937	51	1430	1340	13	1402	1460	14	3423	3191	29	219403	213461	79	0.183484
62303	64130	70	24161	24505	52	872	964	0	878	905	0	1991	2202	20	166221	163516	79	0.183484
86948	82720	89	26475	25061	61	1132	1154	9	1457	1286	12	3200	3263	27	205905	194573	78	0.185489
101063	100857	75	36574	36029	73	1234	1267	11	1259	1547	14	3042	2874	25	215811	201201	83	0.186492
168916	148479	82	67372	57282	83	2515	1869	25	2832	2332	26	6215	5346	39	437698	377544	91	0.186492
90471	90986	85	29538	29643	70	1584	1437	15	1366	1234	11	3046	3014	25	230393	223111	77	0.187494
144657	121929	83	53246	44225	81	1807	1468	17	1959	1630	19	4426	3807	33	353063	292642	91	0.187494
70479	71171	70	26426	26047	60	1055	941	0	1006	1172	9	2381	2221	23	172594	170440	80	0.1895
57997	58227	70	15462	15666	41	777	757	0	764	688	0	1956	1993	19	154064	147820	79	0.1895
121034	108459	80	49069	43499	78	1548	1341	13	2109	1767	21	4070	3638	32	341440	309216	87	0.190502
78909	77001	86	24981	24980	53	993	968	0	1065	1032	5	2462	2509	22	207476	206740	79	0.191505
231594	169955	94	71326	50936	91	3809	2589	33	3923	2761	34	9112	6666	48	650135	473643	101	0.191505
61195	60400	73	15994	16337	41	1044	1219	9	898	1073	5	1860	1839	18	147138	147349	77	0.191505
267352	187050	98	83992	57815	95	3584	2509	31	3948	2663	35	9761	6981	48	696236	493241	105	0.19351
308610	195202	110	98058	62893	99	3675	2266	35	5081	3034	42	11627	7260	55	948511	606454	107	0.19351
81375	84166	64	27549	27821	56	1341	1360	12	1551	1557	15	2755	2738	25	214105	212119	77	0.19351
152110	137961	82	45972	40005	81	1986	1856	18	2650	2244	27	5952	5275	38	419895	370416	95	0.197521
128087	110542	79	44205	37418	78	1803	1356	17	2108	1599	22	4584	3757	34	342965	283925	87	0.198523
188827	144801	86	57312	43312	85	2291	1854	24	2778	2194	26	5971	4646	39	436741	329148	93	0.199526
69310	68498	86	26555	26641	69	936	858	0	893	809	0	2610	2702	23	212472	200923	81	0.203537
169217	144012	84	61248	51729	83	1868	1580	18	2397	1904	23	5521	4611	37	399093	333994	95	0.203537
95730	96037	73	22710	22289	54	1542	1529	15	1546	1576	15	3447	3291	28	264440	245122	82	0.206545
151197	145182	83	25876	25489	58	2321	2326	20	2360	2359	23	5586	5298	33	451217	420734	87	0.20855
108103	103623	88	35900	34117	74	1481	1337	15	1525	1599	15	4073	3609	31	268305	255260	83	0.209552
86318	85967	76	27963	28156	65	1113	1187	9	1165	1070	6	2699	2694	25	216480	212226	83	0.209552
94343	91905	87	27304	27179	60	1400	1434	13	1375	1428	14	2959	3025	25	200968	189751	82	0.21256
141549	120604	87	42420	34817	81	1890	1692	20	2101	1824	20	5025	4356	35	357068	297832	90	0.213563
121593	118582	76	52958	51521	74	1610	1654	15	1948	1820	19	4036	3851	29	305216	294340	84	0.213563
265329	192589	93	70103	51379	90	3432	2505	30	4256	3119	34	9979	7231	50	726088	530055	100	0.213563
230855	168830	93	72818	51954	91	3157	2168	31	3268	2503	32	7309	5460	45	556740	396829	101	0.214566
90678	90504	76	31677	31270	72	1312	1397	13	1348	1380	13	3534	3519	28	245830	232509	81	0.216571
134176	121924	83	38810	34061	79	1723	1480	16	2190	1816	23	5085	4534	34	384144	350192	87	0.216571
99198	92737	79	37108	33613	75	1552	1481	16	1748	1570	16	3658	3406	31	288695	264873	81	0.226597
110022	105322	78	40915	38457	75	1698	1677	16	1914	1918	20	4078	3735	30	294575	280514	82	0.228603
95591	95257	75	23985	24051	50	1349	1190	11	1251	1343	13	3506	3318	28	253035	248088	81	0.228603
116888	105495	81	47588	42125	77	1888	1658	19	1630	1532	17	3953	3593	31	309337	270094	86	0.229605
131500	124465	79	34169	31498	77	1830	1905	17	1779	1719	18	4758	4437	33	312564	296168	83	0.231611
77399	75269	83	24298	24457	62	1304	1387	12	1230	1215	10	2591	2624	24	201231	188906	80	0.231611
90353	87504	76	31404	30399	71	1278	1340	13	1347	1237	10	2903	2747	25	225781	215429	81	0.232613
93063	91648	73	44233	43977	72	1110	1285	10	1435	1442	14	3203	3246	26	255598	246008	79	0.233616
160500	129158	88	51855	41206	85	2475	2120	21	2254	1851	24	5143	4098	37	392645	315568	93	0.234619
92543	92135	77	27502	27391	60	1265	1319	13	1437	1508	14	3221	3155	26	234728	228684	82	0.234619
184970	147697	86	52096	40989	82	2614	2248	24	2755	2129	27	6010	4734	40	400776	324879	89	0.235621
61718	62538	67	19654	20044	44	1081	964	0	909	960	0	2360	2461	21	171759	173244	78	0.235621
108602	107011	75	37862	37705	73	1503	1434	15	1762	1718	18	3777	3677	28	252299	243002	78	0.237626
144561	123487	88	52084	44737	81	1669	1523	16	2087	1603	21	4553	3885	34	335341	293859	90	0.241637
114237	105834	77	37777	34351	77	1627	1361	15	1660	1412	15	4182	3939	31	305647	275308	80	0.244645
131566	122650	80	56122	51910	78	2045	1703	19	2197	2050	20	4827	4493	32	345349	325177	85	0.24665
249175	184727	97	81133	57319	94	3438	2368	32	4156	3028	35	9493	7116	47	701015	518833	106	0.248656
151012	126503	85	53401	44037	81	1748	1581	17	2231	1730	22	4951	3821	36	360325	307208	90	0.249658
82178	83953	74	25015	24955	56	1061	1030	3	1317	1393	13	3092	3062	26	221062	220105	79	0.251663
184458	155283	85	63631	51897	84	2715	2135	25	3115	2350	28	6186	5076	39	448660	375567	91	0.255674
119173	115944	91	47169	46254	74	1726	1750	18	2015	1867	19	4025	4193	29	328864	310735	83	0.260687
76540	76449	71	30412	30980	69	1133	1134	8	1115	1340	12	2633	2623	23	209373	205032	79	0.260687
77912	79443	71	31667	31725	69	1106	1174	9	1017	1120	6	2753	2683	25	209196	202460	77	0.263695
96729	100164	71	34077	33217	72	1415	1499	15	1652	1648	18	3443	3455	27	272856	259465	89	0.263695
158162	151214	80	49848	47356	78	3117	2992	24	3328	3135	27	7540	7104	39	618077	575808	91	0.263695
99756	100309	74	37289	37214	71	1465	1315	15	1644	1434	16	3480	3466	26	264867	254156	81	0.264698
145048	121448	84	51759	43149	80	1759	1562	18	2195	1817	23	4873	4008	35	336831	280688	90	0.264698
132689	122974	80	55959	50912	79	1284	1552	13	1835	1601	18	3913	3633	29	262199	232952	87	0.267706
86226	85447	72	23344	23252	52	1134	1245	9	1548	1257	13	2818	2781	25	228009	223270	80	0.267706
146563	126283	84	43549	36496	80	2140	1837	20	2053	1765	22	4836	4128	35	358715	307170	91	0.271716
86302	86357	77	29890	29784	66	1145	1284	11	1505	1247	12	2842	2727	25	222467	219599	80	0.275727
91516	89548	74	31933	31587	70	1329	1406	13	1663	1447	15	3343	3367	27	260370	250073	79	0.281743
82132	81857	74	26923	27031	59	1214	1329	11	949	1041	5	2388	2378	23	178155	172128	78	0.281743
104233	101466	76	35353	34261	73	1416	1331	12	1716	1662	16	3563	3396	28	283590	271578	81	0.281743
63259	63793	73	19233	19418	46	987	801	0	1158	994	0	2237	2231	21	162019	159077	75	0.282745
70248	72425	66	16597	16685	43	1262	1269	10	1086	1116	6	2755	2823	24	218807	222951	79	0.286756
102714	102251	74	25880	25412	55	1662	1624	17	1227	1296	11	3640	3579	27	256068	249456	83	0.287759
97446	97952	73	29771	29578	71	1557	1607	14	1926	1821	18	3478	3403	29	263088	251776	81	0.287759
76553	78768	70	19443	19589	46	1477	1454	14	981	1028	4	2580	2512	23	206740	204044	79	0.288761
282125	195093	103	120392	85100	101	3998	2720	35	5144	3473	40	10827	7400	54	824113	584989	111	0.293775
151380	132982	79	60072	49573	80	2531	1950	26	2943	2236	29	6349	5095	40	440546	347061	89	0.293775
84017	84215	72	20571	20497	47	979	1029	4	1167	1062	6	2537	2455	24	175333	170822	78	0.29578
93269	90727	84	32409	30602	71	1471	1401	16	1492	1327	13	3340	3370	26	243553	231139	79	0.300793
134356	112176	86	47460	39238	80	1645	1308	18	1683	1517	18	4465	3727	33	359371	296395	91	0.300793
87489	86068	74	29292	28999	71	1257	1293	11	1523	1655	15	3144	3081	26	228339	223827	80	0.303801
96646	100217	71	43183	41862	71	1303	1346	13	1721	1580	17	3454	3409	28	263941	249036	79	0.303801
79641	81283	75	37311	37507	70	885	1044	4	1239	1158	10	2490	2417	24	191727	190566	78	0.306809
47268	50195	59	19615	19954	45	345	491	0	635	687	0	1425	1378	14	114817	115206	73	0.309817
115530	108950	78	44845	40770	76	1594	1542	16	2021	1672	18	4109	3751	32	314403	296594	85	0.310819
108197	104291	79	33153	31452	74	1463	1302	13	1716	1641	17	3699	3517	28	294530	277215	82	0.311822
147967	120219	82	46059	36366	81	2011	1783	21	1826	1612	19	5073	3965	37	356958	287054	91	0.311822
70670	72103	72	18412	18524	44	1591	1708	14	1057	1303	10	2579	2628	23	203970	195163	78	0.312825
102637	97887	82	42371	41098	74	1298	1253	11	1483	1154	12	2805	2773	24	224231	208644	81	0.312825
171379	135180	86	54636	43229	84	2453	1875	22	2597	1961	27	6003	4682	39	434124	345501	94	0.313827
95385	96557	73	33777	33408	72	1376	1303	12	1474	1297	11	3858	3662	28	271001	257961	80	0.31483
78430	78372	71	32061	32076	70	1108	1131	7	1196	1127	10	2743	2686	24	192584	186581	77	0.315833
83001	84017	81	34083	33967	70	768	833	0	1042	1119	8	2396	2326	22	224850	222936	80	0.316835
84448	84130	74	20413	20166	48	1298	1313	12	1288	1345	12	3371	3430	27	217413	216045	78	0.318841
83895	83847	78	27466	27313	68	1106	1063	7	1408	1354	14	3241	3066	27	220710	218802	78	0.320846
112363	110226	74	47881	45861	73	1611	1451	15	2004	1993	20	4260	4013	31	282928	263454	81	0.320846
100355	101772	73	37775	38253	72	1206	1291	11	1317	1261	11	3362	3311	27	240362	232515	81	0.321849
129947	119719	88	46438	41981	76	1880	1505	19	1911	1697	19	4767	4177	33	322820	296096	82	0.321849
123514	108974	85	37146	32279	78	1731	1633	16	1843	1907	19	4307	3533	33	292239	252547	86	0.323854
74609	75972	72	19251	19160	46	1022	969	0	1495	1209	12	2638	2599	23	192493	190250	79	0.324856
66375	64297	78	19882	20004	47	1110	1044	5	947	899	0	2006	1917	20	158170	150680	77	0.325859
68776	67331	76	20583	20619	48	1260	1182	10	1170	1100	7	1801	1944	18	172564	170556	78	0.326862
111662	105444	78	40971	37395	77	1572	1386	15	1758	1662	17	3778	3445	29	294605	272509	86	0.326862
142228	133397	85	53286	49709	77	1704	1670	16	2067	2006	20	5031	4695	33	392918	367166	84	0.331875
73151	73856	71	14590	14800	41	1225	1096	8	1043	1104	7	2800	2612	25	235787	228160	81	0.33388
86767	85434	75	37735	37939	71	1155	1269	10	1380	1373	13	3035	2920	25	211338	212396	79	0.334883
195796	150578	91	65842	50590	86	2405	2012	24	3037	2341	29	7121	5546	42	465267	345715	97	0.335886
143303	132724	89	36187	32947	78	2204	1985	21	2467	2321	22	5391	5026	35	423669	391115	87	0.338893
76119	78140	76	19559	19681	47	1092	1155	8	1251	1195	10	2392	2262	23	176975	171224	78	0.339896
182094	150277	96	60282	49847	85	2218	1802	23	2668	2234	25	6418	5224	39	488478	410998	95	0.341901
87645	88388	73	27972	27584	69	1686	1448	14	1399	1323	13	3009	2969	27	225745	222314	81	0.342904
78506	79112	73	13874	13926	41	967	823	0	1136	1214	10	2771	2690	24	207295	203048	78	0.343907
88106	84648	76	29783	28888	71	1290	1348	12	1149	1167	8	2984	2964	25	221013	211956	82	0.344909
102521	99931	81	32262	31160	73	1612	1542	16	1759	1723	17	3953	3652	30	284487	270826	81	0.344909
59850	58181	74	19713	19969	47	1078	967	0	848	798	0	1871	1948	19	128947	126777	71	0.34892
193520	146308	89	70635	54397	87	2885	2158	25	2848	1918	29	6879	5073	43	504040	376406	95	0.351928
97730	96519	74	20178	20095	46	1382	1200	11	1527	1659	15	3711	3667	29	273889	265936	84	0.354936
99261	96780	76	26838	25813	66	1222	1438	12	1705	1577	16	3601	3508	29	261461	253095	82	0.357944
109733	107174	84	26602	25871	69	1845	1690	18	2094	1687	21	3777	3807	28	314403	303567	83	0.358946
82857	81629	76	24976	25175	55	1042	1098	6	1314	1140	8	2952	2911	25	216334	212660	76	0.359949
244113	198840	98	68822	54970	93	3887	3035	29	4220	3300	33	8811	7441	45	632627	524933	103	0.36396
107664	105963	79	30131	29196	72	1405	1284	14	1493	1433	17	3637	3479	28	267318	260092	83	0.36396
73188	75079	71	16459	16718	42	1233	1094	7	883	1009	2	2493	2451	23	196596	192777	80	0.364962
103684	104101	74	27757	27756	56	1616	1608	15	1623	1630	16	3720	3648	29	271115	257439	79	0.364962
126959	121773	80	52248	50503	76	1892	1898	19	1908	1614	17	4305	4142	29	318236	299536	85	0.365965
70705	71841	73	26255	26233	64	1026	1118	7	1328	1104	6	1952	1863	21	159791	152963	76	0.366967
125962	108943	90	47540	41256	79	1900	1522	20	2250	1681	23	4445	4021	33	313194	267371	91	0.36797
108991	107368	77	36140	35601	72	1637	1686	16	1716	1692	18	4412	4185	31	335916	316393	82	0.368973
69293	72173	63	15272	15486	40	1155	964	0	983	989	0	2115	2245	20	166011	165109	76	0.369975
81470	79375	77	24338	24704	52	1160	1078	7	1000	936	0	2359	2325	23	198990	189343	78	0.374989
61208	59619	73	14914	15061	41	834	636	0	847	735	0	1715	1687	18	159630	158563	76	0.376994
96915	97288	74	25611	25470	61	1586	1521	15	1267	1219	12	3587	3468	28	245180	232283	79	0.377997
114615	98881	79	47388	40026	78	1818	1684	20	1999	1702	21	4441	3704	34	319198	263187	88	0.380002
74170	75007	69	13501	13577	40	967	1130	7	1217	1215	9	2245	2402	21	177096	170509	77	0.384012
106599	99898	76	35682	31895	74	1629	1430	16	1830	1805	18	4078	3803	30	300167	269488	81	0.385015
81610	81258	75	21842	22224	47	1208	1279	10	1455	1330	13	2936	2993	24	222649	211944	80	0.385015
81700	81006	75	28415	28576	62	1481	1213	12	1266	1118	10	2890	3045	24	222736	223248	80	0.386018
100294	101977	74	32470	32138	71	1531	1511	13	2269	1716	22	4793	4738	31	325995	317040	82	0.390028
74653	73211	83	24618	24614	51	1219	1323	12	1134	1097	8	2671	2734	23	217758	210795	78	0.390028
115027	110713	83	35479	33716	75	1554	1493	15	1910	1724	18	4017	3807	31	294652	270273	83	0.393036
120524	117095	93	31415	31038	73	1921	1673	18	1942	1881	19	4833	4648	32	334704	326232	83	0.394039
111209	104811	77	38988	35888	74	1491	1479	14	1572	1346	14	3665	3345	29	278510	255567	84	0.395041
127731	111964	91	46326	41036	78	1874	1617	18	2135	1708	20	4406	3791	34	336913	303313	88	0.398049
146513	117738	88	54888	44199	81	1635	1364	16	2050	1524	21	4474	3488	36	352314	281424	91	0.40206
112308	110673	74	27182	27038	66	1429	1821	15	1700	1742	17	4070	4268	29	323538	313543	82	0.409079
230784	176354	92	86513	66755	90	2951	2226	27	3607	2819	31	8026	6198	45	642005	491315	100	0.410081
68289	69684	72	27456	27385	67	812	720	0	877	976	0	2389	2245	21	170282	168312	73	0.412086
73725	74988	82	18250	18463	45	844	884	0	1181	1168	9	2547	2589	23	184292	172859	79	0.412086
66964	70013	51	30486	30649	69	1176	1132	9	1157	1085	6	2638	2685	23	192849	186016	79	0.4171
147385	118631	100	52743	43275	81	2085	1869	22	1821	1588	19	4905	3917	35	371407	298245	89	0.419105
92062	91269	77	19724	19762	46	991	900	0	1377	1322	11	2928	3083	25	245123	240050	79	0.420108
143121	121846	91	48200	40331	79	1879	1727	19	2047	1989	20	5804	4820	38	427807	361147	90	0.422113
91726	90568	79	30751	30133	70	1521	1495	16	1520	1447	13	3342	2998	28	235272	220888	78	0.424118
78076	78824	67	26042	25992	60	1101	1085	7	1201	1046	6	3150	3097	26	233508	229086	80	0.427126
90596	88332	79	31092	31046	71	1423	1288	12	1457	1199	10	3030	2823	26	208136	198180	79	0.428129
128500	112885	93	49835	43616	77	1691	1553	17	1934	1545	21	4238	3889	31	298132	263803	87	0.428129
181170	138047	90	52716	38880	85	3234	2296	30	2821	2199	29	6192	4711	42	482396	353054	94	0.428129
196214	156235	87	66061	52205	85	2359	1844	23	2841	2334	27	6430	5167	39	493580	388656	94	0.431137
98503	97631	77	24046	23762	56	1303	1265	11	1605	1557	16	3366	3244	28	252089	247544	81	0.432139
97395	95688	87	23316	23227	50	1432	1257	14	1406	1429	15	3322	3192	27	273529	264274	81	0.432139
85958	85059	84	31043	30961	70	1111	1193	9	1392	1398	14	3261	3227	27	230123	224739	80	0.432139
240411	188601	93	90387	71775	90	3063	2276	29	3433	2693	31	7705	5889	43	623913	477284	98	0.433142
94984	92321	82	34878	33610	73	1449	1324	12	1426	1462	15	3536	3255	29	273581	262290	80	0.434145
142349	124807	83	62830	55320	80	2154	1832	20	2165	1928	21	5095	4243	35	323509	277865	88	0.43615
234972	165915	94	83280	60335	94	3321	2484	28	4297	3199	36	9107	6664	49	694894	505564	102	0.43615
68175	66919	76	28511	28858	68	1085	1053	5	776	998	0	2353	2458	21	158256	150919	77	0.438155
207591	178830	92	73361	63060	88	2868	2450	23	3422	2885	29	7142	6162	39	598811	539347	93	0.44016
90854	89600	76	26564	26343	54	1164	1132	8	1225	1279	11	2873	2711	25	221203	210761	80	0.441163
69287	69885	73	17655	17864	42	1165	1186	10	995	1076	7	2655	2542	25	180223	182535	75	0.441163
78437	77083	82	18240	18367	45	1194	1129	10	1085	1154	7	2956	2903	24	238255	223382	78	0.443168
110650	109058	75	33601	32591	72	1920	1815	19	1878	1872	19	4309	4270	30	322244	307603	82	0.443168
99643	97077	90	16664	16428	43	1490	1569	17	1632	1545	16	4020	4004	28	296888	289456	81	0.444171
67594	68325	70	16104	16342	42	942	994	0	1038	945	0	2194	2199	20	173419	175515	80	0.445174
122222	110628	79	47206	42040	77	1708	1306	16	1872	1649	20	4339	3880	31	344055	305828	87	0.45119
80870	82282	71	24447	24457	56	1106	1031	5	1235	1215	11	3137	3029	25	214278	207451	80	0.453195
54383	55649	70	13840	14022	40	853	807	0	811	709	0	1696	1634	17	121818	122219	74	0.454197
141794	120998	85	42617	35161	80	2085	1781	19	1990	1717	18	4310	3663	34	320674	267683	91	0.454197
77341	77704	72	30294	30110	69	816	962	0	1204	1057	6	2416	2289	22	207542	203398	78	0.4552
88201	81412	76	36169	33276	73	829	782	0	1424	1194	11	2791	2556	26	251605	228304	82	0.456203
94877	94097	77	34056	34253	71	1347	1335	13	1528	1709	16	3293	3102	28	219167	214798	78	0.462219
62078	63931	69	20228	20647	44	991	925	0	790	787	0	1903	2020	18	144024	148089	74	0.462219
145591	125004	85	50949	43250	81	2207	1835	21	2077	1792	21	4651	4032	33	352072	309320	88	0.462219
102152	99722	76	35339	34744	74	1378	1419	13	1459	1630	16	3371	3274	28	263223	249428	85	0.465227
271531	197030	95	92919	67561	92	4153	2941	33	4461	3109	37	10948	7704	53	797185	576756	101	0.467232
134063	109048	85	48425	39159	80	1545	1357	13	1720	1547	20	4592	3741	34	317546	256955	90	0.472245
138493	115071	93	42690	35361	79	1984	1791	17	1962	1694	21	4395	3616	34	335458	275601	90	0.47425
98744	96743	75	30892	30608	72	1347	1270	12	1726	1727	19	3976	3909	28	281385	269910	82	0.475253
142889	123300	90	43060	36883	79	2027	1688	18	2364	2157	24	4837	4046	34	385440	333047	89	0.477258
141781	124405	83	49836	43604	81	2038	2059	19	2638	2185	25	5120	4692	34	401009	348969	91	0.480266
138343	114944	83	52347	43371	82	2022	1521	18	2104	1954	22	4537	3729	34	332289	271919	88	0.483274
100613	100858	74	26870	26801	62	1443	1696	14	1784	1702	16	3870	3708	30	261766	246087	81	0.485279
195274	143527	89	67663	49511	87	2434	2017	23	3032	2011	30	6178	4612	42	435947	319507	94	0.487285
99264	99008	80	11504	11395	38	1482	1502	14	1978	1972	19	4396	4304	31	327227	318741	79	0.48929
95565	88302	77	38320	34503	74	1062	907	0	1312	1221	11	3182	2792	28	220352	198291	83	0.48929
113013	102217	84	40667	36653	76	1589	1457	14	1770	1565	17	4037	3689	31	290546	262412	85	0.490293
74050	74119	70	28214	28168	70	1043	994	0	1144	1052	7	2408	2532	22	195386	186011	79	0.491295
65339	64967	71	21873	22045	49	1097	923	0	1043	951	0	2029	2077	19	163189	162065	75	0.491295
180629	137814	89	68220	53091	85	2863	2069	27	2644	1801	29	5612	4194	39	436330	331781	94	0.494303
106979	101106	84	38544	36699	73	1258	1353	13	1630	1660	16	3739	3840	29	262618	245085	82	0.495306
194692	152103	88	66751	51917	87	2410	2048	23	2539	1998	25	5538	4400	39	419181	328460	94	0.496308
128714	114879	80	49987	43103	79	1733	1623	15	2227	1823	20	4448	4018	33	342332	303055	87	0.496308
101916	100851	76	31771	31751	72	1446	1327	13	1425	1443	14	3124	3077	27	252940	244450	82	0.496308
89077	87563	75	28020	28314	65	1174	1196	9	1474	1393	14	2747	2660	24	207567	199805	78	0.499316
269782	198328	99	91394	67367	94	3586	2746	31	3443	2545	33	8748	6447	45	667791	480652	101	0.499316
96903	97385	74	32271	31450	71	1156	1148	8	1683	1372	15	3291	3435	27	241888	234703	78	0.500319
62351	63361	71	13746	13728	41	1052	954	0	784	990	0	2197	2069	21	172475	171902	76	0.501322
110053	102927	80	41807	38304	76	1492	1399	14	1453	1493	14	3950	3446	32	284149	259531	82	0.502324
132936	113701	82	41107	34646	79	2227	1867	21	2301	1774	24	4661	3935	34	344051	293505	87	0.502324
83221	85432	72	31095	31022	70	897	1002	2	1212	1261	11	2885	2748	25	222745	211076	78	0.511348
95570	94315	85	44834	44222	72	1725	1506	15	1569	1476	16	3357	3399	27	273438	266393	79	0.512351
99845	97741	81	41860	40676	73	1603	1585	15	1607	1538	16	3643	3449	28	289648	274095	79	0.512351
69665	70782	65	17687	17694	44	1041	1130	7	904	842	0	2413	2503	22	177813	176860	74	0.513353
103515	102840	75	30190	30054	73	1251	1218	11	1720	1491	17	3532	3436	28	307568	300101	82	0.516361
101617	101073	75	34246	33755	71	1636	1461	16	1744	1587	16	3468	3390	28	284251	275964	80	0.517364
103915	97762	77	34314	31267	74	1913	1737	17	1770	1656	19	3729	3486	29	310904	282900	83	0.518367
147036	120402	96	46183	37393	82	1890	1524	18	2147	1663	21	4750	3829	35	349266	280161	91	0.521375
132645	124912	79	49092	44843	77	1284	1165	11	1876	1664	20	4281	3874	32	325651	295403	85	0.521375
87343	86770	71	31401	30644	70	1161	1143	9	1501	1398	14	3416	3240	28	238717	231756	77	0.522377
77841	79537	73	29600	29341	70	1124	1137	8	1178	1201	11	2607	2559	23	215443	205391	77	0.52338
78880	80710	72	27888	27593	68	1259	1185	10	1093	1038	5	2736	2620	25	213836	205293	79	0.524382
113962	98583	79	41149	34990	76	1645	1332	16	1737	1592	18	3394	2869	30	264157	220875	86	0.524382
115061	112761	78	27715	26962	62	2014	1828	19	2053	1815	19	4127	3988	29	306527	299621	80	0.525385
129496	109567	83	45857	38317	79	1568	1314	15	1747	1553	18	4080	3285	32	326814	267005	88	0.529396
164281	132000	90	60978	48565	84	2711	2208	25	2375	1896	23	5646	4339	39	472458	374419	91	0.530398
143772	120916	88	45277	37463	79	1675	1308	16	2387	2044	24	5096	4244	36	404639	345403	88	0.530398
135542	119165	84	44455	38372	80	1407	1566	15	1938	1852	19	4748	4034	34	346925	313142	87	0.531401
62554	63217	77	7942	8199	33	1370	1504	14	1708	1683	17	2315	2530	21	177341	172950	75	0.538419
111826	103818	76	53218	49035	76	2351	2238	21	1981	1685	19	3791	3422	32	300163	273358	85	0.539422
88019	87830	76	28837	28897	69	1581	1608	16	1337	1223	12	3074	3061	26	215984	212332	79	0.540425
113974	101252	81	40244	34640	78	2032	1665	20	1451	1271	14	3712	3280	30	283939	250001	85	0.544435
83060	82738	72	27060	27403	57	1449	1274	12	1491	1551	16	3056	3057	26	224866	220576	75	0.544435
194780	146094	90	62437	46322	87	2013	1503	22	2419	1804	27	5747	4144	40	419977	308516	95	0.545438
191557	160764	88	81213	67844	88	2393	2049	23	3040	2493	29	6392	5398	39	490774	419466	93	0.545438
126652	116527	81	45237	41310	77	1474	1234	13	1969	1742	17	3877	3500	29	292471	263878	84	0.549449
236506	188251	104	77351	62652	92	3385	2503	30	4077	3481	31	8555	7089	46	697265	579336	101	0.550451
95998	91252	77	35991	33682	73	1166	974	0	1187	1194	9	2932	2709	25	218310	199720	80	0.552456
94701	92814	89	22296	22061	53	1800	1937	19	1807	1699	16	3794	3567	29	259333	252432	77	0.556467
102965	99235	76	35802	34287	73	1286	1479	13	1715	1734	18	3943	3783	29	266212	254963	81	0.559475
95066	94496	73	22207	22289	50	1170	1366	11	1347	1186	11	2945	2961	25	208478	204073	78	0.559475
133339	112679	87	46984	38951	80	1852	1552	18	2199	1725	20	4005	3424	31	305682	248304	90	0.560478
136550	124133	87	50759	46461	77	1832	1554	19	1966	1809	18	4115	4006	30	329088	301596	85	0.56148
105587	93000	83	45216	39766	76	1398	1336	13	1560	1312	14	3670	3104	30	273456	243423	85	0.562483
85590	84737	73	31336	31066	71	1198	1227	10	1074	1127	9	2753	2598	25	208447	203376	81	0.565491
129308	110778	80	43643	37533	79	1960	1573	20	1824	1693	17	4374	3523	35	314420	264860	86	0.565491
153603	121844	86	54983	43822	83	2117	1740	23	2354	1999	23	4804	3819	35	381314	305722	90	0.567496
78744	78275	78	32754	32678	70	1006	1209	8	1077	1047	4	2568	2576	24	208990	200976	78	0.568499
116366	109910	78	43282	39166	77	1790	1500	19	1813	1567	17	4172	3863	32	322103	296225	83	0.570504
151908	117011	87	55960	43773	83	2146	1566	23	1730	1367	16	4684	3606	37	331684	241969	89	0.573512
128650	110743	80	45351	38142	79	1510	1276	15	2065	1506	19	3886	3354	32	310686	271926	85	0.573512
188589	145581	92	61863	47331	86	2538	1887	24	3163	2451	30	6373	4924	39	537005	402751	93	0.575517
80063	80955	71	21939	22133	49	1037	928	0	1423	1179	13	2806	2820	24	194650	183541	78	0.577523
127054	105695	81	43629	35164	80	2065	1822	21	1500	1155	11	4045	3297	33	307790	246238	88	0.577523
63700	66267	70	24350	24525	53	1070	1121	7	985	855	0	2343	2388	21	175199	168166	75	0.577523
173072	129731	94	58133	44321	85	2558	2146	25	2745	1920	28	6038	4634	39	412390	307186	92	0.582536
63386	64966	69	23671	24036	58	880	930	0	860	762	0	1917	1884	19	153664	153614	74	0.583538
110542	112308	73	32533	32167	72	1550	1440	14	1682	1555	15	4133	4083	28	306498	298729	80	0.583538
303335	213130	115	104692	73348	98	5144	3548	36	5215	3858	37	11794	8313	54	861504	583774	107	0.587549
85712	86736	72	26450	26513	58	1466	1467	13	1587	1472	14	3469	3666	27	263857	252932	77	0.592562
109674	107525	76	42560	41589	73	1418	1389	12	1552	1486	15	3671	3351	29	270569	260193	79	0.593565
77853	78126	70	23341	22114	55	1004	988	0	1235	1181	9	3047	2891	26	233317	228854	78	0.594568
86189	89451	73	37135	37081	71	1383	1351	12	1360	1427	14	2824	3006	24	214932	212527	79	0.594568
94257	93047	78	25321	25121	60	1261	1335	12	1394	1413	13	3392	3213	27	231926	228831	76	0.596573
104139	104064	78	53679	53289	73	1979	1915	19	1769	1658	17	3985	4069	29	315985	304843	77	0.598578
88109	86895	74	17861	17912	46	1418	1392	13	1302	1178	10	3004	2947	26	220700	218034	79	0.601586
78549	78322	72	30139	29897	69	974	932	0	1200	1174	10	2346	2327	21	195468	191278	77	0.602589
68274	69452	71	25198	25226	60	806	761	0	1001	923	0	2094	2167	20	181825	182606	75	0.602589
308832	206276	121	88054	57926	116	4281	3111	33	4619	3044	38	11079	7717	52	870580	587396	123	0.603591
92303	92086	73	24542	24345	61	1389	1219	13	1904	1731	18	3377	3491	26	253521	234510	81	0.607602
112392	110292	76	34641	33805	73	1599	1728	16	1714	1829	17	3871	3804	29	334198	317597	85	0.612615
193243	158531	93	57214	45723	84	2366	2022	23	2587	1991	26	6708	5467	39	477368	373698	91	0.612615
196375	155726	88	59826	47180	86	2255	1799	23	2932	2194	30	6835	5364	40	615139	479789	94	0.613618
82637	85476	70	25635	25748	62	1369	1423	13	1380	1417	15	3262	3090	27	237677	226067	77	0.613618
113124	99945	83	43140	37758	78	1552	1125	11	1602	1508	14	3700	3119	30	283836	237937	94	0.613618
126224	113167	86	47655	43618	77	1730	1707	18	1948	1723	21	4007	3724	30	307257	273849	85	0.618631
124083	108613	81	37402	30665	78	1801	1784	17	1940	1790	19	4418	3864	32	329407	274991	85	0.621639
134369	112308	95	47350	39831	79	2088	1773	20	1832	1657	20	4524	4028	33	342397	274533	89	0.622642
156601	143434	81	61699	56756	79	2035	1877	18	2460	1980	23	5204	4849	34	386934	353949	89	0.627655
109981	107635	77	37095	36316	74	2204	2042	21	2037	1889	20	3771	3673	28	258374	245948	81	0.627655
104037	102136	75	34169	33072	72	1533	1493	14	1871	1739	19	3842	3584	30	308645	294855	79	0.628657
169319	134773	96	50525	41227	83	2310	1681	23	2282	1846	24	5529	4425	37	401790	322042	91	0.62966
108656	104448	78	36021	33198	76	1517	1470	14	1680	1658	16	3918	3789	30	296617	277143	82	0.630663
130954	115013	90	41607	36471	78	1344	1239	12	1929	1649	21	4294	3918	32	322003	289483	84	0.632668
381958	265270	136	127876	92793	122	6282	4415	37	7244	5046	43	15920	11582	57	1.04858e+06	892596	128	0.634673
86105	83339	78	24112	24101	56	1003	1098	7	1199	1098	7	2970	2897	26	219495	214054	80	0.636679
121155	111923	81	38405	35829	76	1900	1746	19	1943	1721	19	4194	3844	31	339594	319919	83	0.637681
65758	65156	76	23436	23628	52	965	979	0	958	999	0	2184	2333	20	164548	156744	73	0.639686
84267	82664	84	22972	23130	50	1147	1164	9	1408	1203	11	2910	2838	25	211469	205175	77	0.639686
241303	166449	92	90893	63205	92	3254	2045	36	3223	2151	34	7973	5556	46	617733	419213	99	0.639686
93807	91369	78	23929	23939	54	1267	1225	11	1574	1632	16	3046	3026	25	232099	221885	78	0.641692
121209	115430	78	48759	44489	76	2081	1843	20	2057	1697	20	4275	3993	31	321600	290831	87	0.643697
166144	130139	87	53818	41555	83	2256	1626	21	2478	1837	24	5710	4662	37	423650	324025	92	0.645702
345195	225747	131	144688	101156	124	6103	4431	38	7563	5185	45	16960	11870	61	1.04858e+06	914656	132	0.645702
81480	82647	75	40411	40566	70	993	1001	2	1244	1186	10	3085	3031	26	239258	230285	82	0.646705
122857	106090	81	49778	42610	80	1764	1340	18	1875	1488	18	4044	3299	33	327067	274849	89	0.649713
194670	145030	91	63624	48163	85	2673	2212	25	2732	2039	29	6353	4735	42	458384	345693	94	0.650716
101713	100224	73	55133	53522	74	1911	1863	19	2356	2176	23	5669	5126	36	374045	355449	81	0.651718
87065	87160	75	28232	28542	67	1676	1527	17	1831	1585	18	3099	3153	25	252436	245796	78	0.652721
68680	69017	72	24178	23972	58	961	810	0	830	963	0	2445	2334	23	173953	169588	76	0.653723
146249	116614	84	58735	46824	83	1713	1366	17	2372	1769	22	4436	3628	35	325343	263377	93	0.655729
93754	94402	73	20740	20762	51	2035	1942	19	1599	1562	15	4122	3878	30	285289	272784	79	0.659739
146648	127323	90	44517	39125	78	1920	1729	21	2309	2064	22	4589	3915	34	351658	303220	86	0.662747
101332	99578	76	27869	26613	69	1250	1262	11	1413	1467	15	3548	3312	28	257192	245910	82	0.666758
96613	88433	80	29228	26054	74	1447	1317	11	1518	1347	15	3533	3288	29	257768	240461	81	0.66776
205300	166541	88	98935	82266	87	2676	2310	24	2874	2418	29	7322	5811	43	534621	439043	94	0.66776
119945	117598	77	34042	33373	73	1534	1556	17	1873	1894	19	4051	3919	30	306421	283687	81	0.668763
82180	79937	81	22942	22811	53	1097	1099	7	1088	1132	9	2558	2448	22	191361	190942	75	0.671771
102429	99258	80	24532	24047	61	1426	1373	14	1592	1682	14	3239	2923	27	238903	232690	80	0.673776
157628	128730	87	59927	49149	82	2074	1729	21	2248	1794	23	5602	4557	38	411065	338584	90	0.673776
117468	99151	82	44202	37178	79	1873	1490	19	1683	1521	20	3831	3010	33	326871	268440	89	0.675782
123597	112483	80	44083	39065	78	1892	1599	17	2018	1747	20	4749	4043	34	337101	298364	83	0.675782
105986	102947	76	36594	35699	73	1612	1591	15	2005	1918	18	4183	3764	32	323887	317174	82	0.680795
102086	89792	77	42906	37203	76	1829	1784	16	1814	1371	16	3645	3144	30	283145	247835	85	0.686811
83120	81641	76	24225	24425	52	1244	1234	8	1245	1214	12	2846	3045	24	203191	201113	77	0.686811
81371	81186	73	23395	23324	50	1307	1286	12	1305	1237	11	2925	2952	25	204257	200206	78	0.687813
91066	90095	73	29136	29143	71	1541	1283	15	1442	1239	11	3174	3222	25	254006	237575	79	0.689819
64786	66014	70	23627	23710	57	1097	1095	6	957	981	0	2395	2364	22	186295	183163	75	0.691824
181666	140029	91	70324	54371	85	2952	2242	27	2588	2014	26	6006	4729	39	451576	342950	91	0.693829
157174	124126	88	52134	40844	84	2180	1556	22	2038	1562	22	5129	4085	36	383871	295136	93	0.700848
199229	157965	91	77942	62040	86	2761	2149	27	2827	2401	27	6321	4842	39	501909	393186	93	0.70185
77109	76063	72	17091	17035	42	845	788	0	1105	1090	7	2627	2723	24	176241	166963	81	0.704858
333590	239341	123	169830	132914	118	9763	7638	42	11641	9186	51	24904	20239	73	1.04858e+06	1.04429e+06	124	0.705861
141128	118535	83	52962	43650	80	2178	1736	22	2090	1856	24	5242	4045	37	397798	328700	86	0.705861
111177	100251	78	37697	33321	75	2352	1967	23	1760	1506	17	4054	3483	32	306781	273335	85	0.705861
77117	76585	74	26180	26082	67	1242	1084	6	1268	1302	12	2447	2456	23	194428	186850	76	0.707866
273411	185285	103	93452	63447	98	3851	2551	34	4040	2609	36	8388	5837	47	602436	404754	105	0.707866
80704	79877	71	17393	17255	44	985	900	0	1373	1330	11	2676	2626	23	190636	186242	77	0.708869
131657	114866	81	47300	39767	80	1459	1304	14	2164	1925	20	4518	3958	33	353171	306022	89	0.710874
131953	120228	81	58097	52017	78	1487	1515	15	2532	2031	24	4679	4387	33	372713	333603	86	0.713882
121883	103677	80	41664	35661	79	1545	1559	15	1839	1434	18	4282	3729	32	302897	256077	87	0.713882
63756	63335	73	13864	13933	41	935	721	0	905	740	0	2127	2281	21	142172	141153	75	0.715887
144535	130971	80	59471	53858	78	2293	2015	22	2707	2384	25	5798	5191	36	399337	355534	87	0.715887
155232	149266	78	50167	47788	77	1861	1790	18	2506	2416	23	4926	4716	33	376202	352525	84	0.718895
109616	108698	74	31429	31571	72	1397	1388	12	1707	1811	18	4161	4031	30	332607	325749	81	0.718895
83344	84144	73	40731	40779	71	1152	1186	11	1211	1273	12	3050	2987	25	195669	194706	77	0.720901
142723	123413	86	56322	48399	80	1702	1517	16	1904	1787	21	4530	4218	32	366481	323591	93	0.722906
118539	109095	83	40614	36642	77	1697	1473	19	1980	1958	19	4480	4304	31	317598	292866	82	0.723909
166199	130022	94	61538	49114	84	2212	1934	23	2198	1775	23	5613	4348	39	407968	321475	91	0.723909
45980	49378	56	15424	15661	41	572	679	0	509	518	0	1356	1324	12	113942	112340	72	0.724911
58688	59930	70	19116	19162	46	981	1007	2	900	905	0	2350	2271	22	164800	165375	73	0.725914
114599	109953	90	33229	30541	76	1786	1665	16	1896	1743	18	4309	4062	30	340789	312134	93	0.725914
136139	119859	81	54717	47219	80	2399	1938	22	2051	1628	22	4723	4223	35	407014	360707	86	0.725914
79495	79713	74	34609	34766	69	1271	1197	10	1353	1214	11	2525	2489	23	203399	203394	77	0.725914
98758	96123	90	25171	25112	53	1532	1535	15	1487	1456	15	3541	3542	27	258835	249543	82	0.728922
132934	111819	89	45368	36972	79	2101	1719	20	1933	1676	20	4908	4085	35	340075	270341	98	0.728922
91959	89978	75	28716	27561	71	1013	986	0	1276	1301	13	2910	2840	26	213896	205857	77	0.729924
64704	65537	70	34092	34393	69	825	819	0	903	950	0	1966	2123	19	148578	149455	73	0.729924
70856	71821	71	15103	15250	41	904	901	0	1195	1009	3	2471	2532	23	190780	183973	76	0.729924
201629	155431	101	88479	71963	87	2557	1897	25	2867	2195	29	6345	4958	41	459328	356547	98	0.73193
113438	113135	74	38042	37934	72	1481	1458	14	1623	1445	16	3823	3774	28	253243	243757	80	0.73193
105417	100075	80	44045	42267	74	1436	1353	13	1224	1268	12	3506	3216	29	266860	247534	80	0.732932
175980	136976	89	53274	42176	85	2481	2042	23	2784	2247	28	5923	4624	40	414546	320807	91	0.733935
117255	105541	80	40984	36536	77	2117	1924	20	2055	1843	21	5032	4503	34	357788	326816	86	0.736943
143339	139224	79	52145	50826	76	2148	1991	20	2709	2629	25	6558	6351	36	544847	515054	83	0.737945
84471	84834	72	29766	29536	70	1423	1209	11	1502	1264	13	2648	2744	24	204825	200804	78	0.738948
134900	114670	81	56451	47980	80	1521	1134	10	1981	1666	19	4255	3583	33	335753	281365	91	0.738948
143238	134126	86	45441	41743	78	1924	1907	18	1986	1911	19	4336	3974	31	336557	315407	84	0.739951
125006	119661	81	47426	45611	75	1940	2056	18	2020	1798	20	3974	3598	31	315547	296856	85	0.740953
106092	105034	76	21752	21204	50	1446	1432	13	1870	1585	18	3969	3795	29	264685	258304	81	0.746969
93001	90783	74	19602	19153	47	1150	1134	9	1647	1654	16	3728	3878	27	277308	267223	81	0.748975
122294	107594	81	47584	41799	78	2183	1934	19	2289	2072	22	5059	4660	35	340862	294283	84	0.748975
114120	94434	83	36513	30375	80	2141	1807	19	1969	1365	19	3868	3207	30	295379	250201	88	0.749977
100341	97523	76	41295	39061	74	1156	1062	6	1883	1723	18	3648	3447	28	259354	246523	80	0.75098
79460	80400	73	21663	21778	50	917	905	0	1350	1114	9	2381	2325	23	214173	207424	79	0.752985
86559	87656	73	21592	21142	51	1612	1509	17	1568	1495	15	3114	3160	26	245655	236659	79	0.757998
105352	100477	81	40414	38712	74	1317	1204	12	1411	1189	11	3435	3375	27	281321	274424	83	0.759001
59072	61467	68	16989	17145	43	967	797	0	770	760	0	1965	1910	19	157232	153714	76	0.759001
76180	76380	79	26559	26776	59	1182	1034	4	1044	1166	9	2561	2497	23	205556	203461	76	0.762009
150492	128078	90	55679	47704	80	2218	1744	24	2028	1721	22	4490	3874	34	348252	292011	90	0.763012
94237	92062	80	17413	17383	44	1414	1517	13	1343	1322	12	3616	3553	28	265747	261170	78	0.763012
66343	64810	85	16404	16576	42	1221	1285	10	1273	1294	11	2392	2409	23	182482	172169	74	0.764014
100405	99278	75	32161	31972	72	1616	1703	15	1902	1744	16	3610	3646	27	254706	252138	78	0.764014
51141	51259	70	14904	15128	42	835	748	0	785	708	0	1724	1737	19	140686	144256	75	0.768025
69615	69796	70	20277	20322	48	1336	1200	11	1183	1160	9	2163	2225	21	174104	169838	78	0.776046
85856	85495	74	29009	29267	59	1000	1118	8	1131	1265	11	2871	2764	24	213232	205335	81	0.776046
129368	123621	92	41536	39295	76	1817	1869	17	2284	2149	22	5085	4678	34	393273	368934	80	0.778051
86461	85003	88	30935	30106	70	1377	1166	8	1310	1370	12	2891	2878	25	222179	220875	76	0.778051
97173	98118	74	30480	30087	71	1442	1509	14	1936	2001	18	4084	4071	30	297286	290347	79	0.781059
64666	66157	69	24313	24786	51	666	868	0	1136	960	0	2452	2504	23	160421	157946	75	0.781059
119087	97165	97	39115	32134	79	1351	1146	12	1410	1255	12	4092	3349	34	291269	241519	85	0.78507
106688	101900	83	26963	26389	64	1089	1134	8	1808	1731	18	3677	3451	28	265511	257712	82	0.786072
86419	85006	72	18266	18148	45	1405	1419	14	1434	1510	15	3155	3014	26	244115	236469	81	0.787075
108621	96799	78	41178	36143	77	1761	1390	18	1634	1497	16	3435	3047	29	254251	221244	83	0.788078
89263	87944	74	35025	34142	72	1567	1544	14	1792	1541	17	3467	3316	27	239509	227668	80	0.788078
118928	102840	84	39006	33364	77	1970	1652	19	1774	1539	19	4341	3976	32	333663	296275	85	0.78908
109976	108141	75	37726	36460	73	1743	1715	16	1554	1451	14	3896	3726	29	315623	302353	81	0.790083
115619	104020	81	48151	42364	77	1808	1480	19	1820	1604	17	4799	4155	35	329478	281209	85	0.795096
137424	120800	83	55881	49443	79	2167	1690	23	2060	1747	20	4836	4176	34	343452	298655	86	0.795096
184913	144727	90	63725	51637	86	2313	1864	22	2547	1765	24	5786	4374	39	428501	332770	98	0.796099
88954	87766	77	31334	30659	71	1011	1136	8	1143	1140	8	2958	2905	25	225511	218211	79	0.799107
162857	130325	92	55436	43491	84	1773	1372	17	2311	1776	24	5504	4246	38	413338	323654	90	0.800109
276170	200521	106	84517	61169	105	3873	2723	32	4287	2997	37	10272	7509	50	801379	592088	112	0.802115
91879	87582	82	22647	22556	49	1191	1240	10	1692	1502	17	3750	3486	30	267069	262322	80	0.803117
128741	104580	85	49322	40579	80	1811	1550	18	1959	1625	22	3986	3432	32	330750	275702	88	0.806125
56432	58090	68	20694	20958	46	1093	1127	7	725	852	0	1937	1961	19	136123	135190	73	0.807128
108691	108754	74	38971	37852	73	1457	1385	13	1251	1271	13	3883	3765	29	268551	258912	81	0.811139
124456	116784	80	45856	41485	79	1819	1871	18	2175	1710	22	4334	4140	31	344399	317359	84	0.815149
70689	70430	71	16160	16277	42	1037	1140	8	1176	1145	9	2581	2476	24	195226	190919	78	0.81916
56283	57655	67	12670	12751	40	824	712	0	871	1104	7	1878	1986	19	145515	138577	73	0.821165
107574	97044	86	34783	31231	74	1475	1343	15	1554	1573	16	3637	3160	31	290298	257210	83	0.822168
165306	121253	93	70419	52726	87	2663	1934	25	2210	1782	23	5495	3978	38	476183	363689	92	0.82317
61014	59633	76	16642	16676	44	912	913	0	967	845	0	2134	2206	20	145117	142401	76	0.825176
111608	100040	76	42620	37158	76	1840	1723	18	2026	1566	19	4326	3696	33	316834	286497	83	0.825176
322302	196528	109	114178	68906	109	4218	2618	37	4892	3025	42	11614	7076	55	917033	561575	118	0.826178
92630	92214	77	27283	27509	65	1307	1310	12	1666	1689	18	3327	3363	27	257768	249335	76	0.826178
102657	100627	75	28943	28935	71	1596	1380	13	1415	1285	11	3719	3678	27	275739	261957	79	0.827181
103951	99859	79	35024	33646	73	1552	1575	15	1524	1496	15	3541	3504	28	268039	256153	82	0.827181
103880	100904	75	30670	29899	72	1844	1816	17	2001	1891	19	4012	3699	31	281628	273939	81	0.829186
102135	100593	74	29422	28975	69	1515	1502	14	1538	1365	15	3475	3331	28	276950	266855	80	0.833197
139193	125345	84	38351	34134	80	2405	1990	22	1959	1753	20	5043	4546	33	361151	322398	87	0.834199
83101	85166	71	26879	26906	60	1266	1245	12	1599	1634	16	3189	3183	27	226080	216778	80	0.834199
91662	89547	86	28075	27703	67	1493	1624	15	1670	1340	18	3154	2947	28	235295	227336	80	0.836205
153546	127830	85	58685	48427	82	2232	1782	22	2009	1646	21	4905	4075	35	374218	312913	93	0.836205
66495	67681	70	21041	21523	46	993	947	0	1039	1036	4	2229	2265	22	168439	162726	76	0.839212
110507	106668	75	36458	35771	74	1824	1904	17	1500	1504	15	3492	3376	28	246574	238396	80	0.839212
97086	96730	74	28786	28486	67	1141	1068	6	1682	1506	15	3412	3456	27	257711	239926	79	0.840215
93817	93255	73	28604	27103	72	1468	1461	14	1562	1479	16	3315	3096	27	260171	242500	80	0.841218
240656	169357	97	91104	64289	93	3299	2360	30	3895	2968	34	8060	5818	47	585245	404325	100	0.84222
151957	124074	84	71173	58248	83	1650	1455	17	2006	1865	20	4779	3890	35	400897	328145	89	0.844226
60638	60739	69	14667	14823	41	924	1122	7	959	964	0	2112	2150	21	147181	143659	72	0.845228
81904	82550	78	30822	30711	70	1363	1346	12	1232	1051	6	3131	2846	27	220904	217083	77	0.846231
67065	69048	71	20610	20733	47	813	883	0	1214	1084	8	2778	3017	23	218211	212907	76	0.846231
177843	141018	90	67008	52529	86	2113	1676	22	2363	2053	25	5494	4392	38	415591	321439	92	0.848236
84469	85147	71	30192	30307	70	1355	1493	13	1233	1211	10	2747	2723	24	220953	216965	75	0.851244
77851	77617	74	22533	22347	52	1237	1091	8	881	858	0	2640	2674	24	223485	210640	79	0.852247
137009	116738	88	47320	39277	81	1736	1267	17	2067	1945	21	4814	4064	35	348092	293002	86	0.855255
137349	115891	82	54176	45338	80	1920	1743	18	2325	1853	22	4684	4014	35	343475	278057	89	0.856257
120181	110908	80	45470	41184	77	1749	1502	17	1882	1687	19	4163	3653	32	333307	307295	84	0.856257
94428	93870	85	39359	39274	72	1573	1637	16	1555	1372	15	3922	3947	29	293205	290755	79	0.858263
163916	131002	86	60808	47969	84	2212	1953	22	2689	2162	26	5587	4666	37	397349	309959	95	0.858263
99088	96400	75	37123	35149	74	1894	1707	18	1591	1484	16	3542	3346	28	293904	281388	81	0.859265
153704	147686	81	36682	35462	76	2622	2442	23	3102	2997	27	7363	6985	41	549252	513004	87	0.860268
162848	128853	88	67688	54378	83	2209	1641	23	2336	1766	24	5641	4483	39	384191	298455	92	0.862273
138366	117252	84	40008	32755	79	2014	1598	21	2070	1777	21	5177	4190	36	343564	283252	87	0.862273
109561	103614	80	33415	32477	73	1258	1265	12	1755	1700	18	3758	3748	27	280481	266902	80	0.862273
96703	95721	79	29328	29010	62	1529	1359	15	1409	1472	14	3119	3105	27	241664	228611	80	0.862273
57023	57189	69	14558	14615	41	875	866	0	1080	1106	7	2076	1985	21	161254	161383	75	0.864279
131041	123764	77	48331	44921	76	1828	1617	17	2056	1697	21	4645	4419	31	357133	332153	86	0.864279
90906	88026	75	25165	24602	59	1116	959	0	1434	1431	15	3045	2977	26	239692	237734	79	0.869292
65729	67204	72	30125	30456	67	1179	1037	4	1393	1165	10	2345	2361	21	167463	159811	75	0.869292
96602	96910	73	31765	31763	71	1402	1422	12	2100	1850	20	3951	3982	29	276328	265641	80	0.870294
65796	65963	70	21750	22095	48	886	988	0	929	916	0	1840	1926	18	164896	161445	77	0.871297
111977	97527	83	43385	37777	77	1730	1516	17	1721	1310	16	3739	3324	30	281200	247055	83	0.874305
203916	156829	90	59797	45467	87	3286	2378	29	3249	2337	29	6719	5015	42	450520	334705	94	0.875308
96315	96932	74	35149	34924	72	1481	1525	13	1535	1596	16	3610	3391	29	262014	256849	80	0.87631
132295	124409	82	46337	43185	76	1861	1734	16	2623	2370	23	4688	4463	32	376156	348220	85	0.877313
202850	156414	93	86392	70182	88	3920	2797	33	4182	3306	33	9094	7165	45	656182	504998	97	0.878316
124154	105631	92	44631	37729	79	1341	1099	8	2017	1784	21	4309	3640	33	326897	276886	90	0.879318
80928	80508	72	18809	18763	46	1224	1162	10	1239	1182	10	3137	3103	27	223125	208520	78	0.880321
110166	106531	77	34353	32898	73	1385	1477	14	1913	1841	18	4267	4181	30	306065	289169	81	0.881324
78168	78530	71	20677	20710	47	967	865	0	1361	1218	11	2611	2644	24	194166	189331	76	0.882326
96942	97382	72	30072	29925	70	1606	1448	14	1780	1609	19	3716	3555	29	278484	263727	78	0.890347
110311	102754	77	37750	34534	76	1814	1640	20	1699	1506	19	3559	3277	30	291072	263551	84	0.890347
40071	41460	55	10777	11157	36	675	618	0	385	467	0	1190	1303	11	94971	96851	70	0.890347
23729	21919	58	96088	86382	69	-3	152	0	429	318	0	-78	68	0	-562	555	0	0.89135
96754	93900	78	36997	36379	73	1601	1604	14	1638	1185	15	3048	2905	27	232932	227150	82	0.892353
91174	90544	73	24295	24049	57	1513	1406	13	1460	1378	14	3291	3363	26	232235	230273	77	0.892353
76919	74894	83	18138	17531	45	999	1067	5	1159	1028	5	2928	2745	25	232685	216249	88	0.892353
123276	120263	75	28405	28206	67	1474	1462	14	2098	1940	20	4600	4397	32	328112	310278	81	0.893355
96832	95008	74	27412	27251	64	1202	1411	12	1515	1397	13	3292	3291	26	249509	247237	79	0.894358
108470	107273	80	29165	29160	66	1259	1326	12	1697	1728	18	3831	3755	29	300757	291178	79	0.895361
85625	83659	75	32975	33229	70	1213	1351	13	1054	1123	7	2889	2775	26	205536	197856	77	0.895361
102047	96294	78	37612	33782	76	1564	1475	16	1794	1521	17	4008	3928	29	295562	271207	81	0.896363
90134	90799	72	30947	31287	69	1328	1250	12	1259	1248	11	2867	2772	25	191130	183794	77	0.896363
356136	224234	128	129038	84537	118	4715	3089	37	5633	3822	41	11819	7882	56	965516	617011	124	0.897366
85277	84012	73	24013	24350	50	1273	1312	11	1343	1311	13	3285	3231	27	240749	228091	80	0.898368
162154	136562	87	54142	44706	81	1957	1469	20	2391	1972	25	5350	4672	35	381955	311933	89	0.899371
77872	76708	72	16310	16498	43	-484	930	0	1234	937	0	2190	2335	22	205102	201032	79	0.902379
67749	67031	82	23728	23731	55	77	672	0	1266	1173	9	2184	2304	22	167833	158625	78	0.902379
91072	92987	71	21427	21352	48	1209	1300	13	1739	1570	17	3080	3202	25	236288	226253	79	0.903382
101455	94293	81	32187	29915	73	1384	1255	12	1580	1664	15	4189	4006	30	284555	261257	82	0.904384
108891	105362	75	34250	32822	73	1478	1552	14	1684	1472	15	3686	3639	29	300259	278440	80	0.905387
139673	110592	84	44091	34639	82	1771	1339	18	2153	1657	23	4928	3797	36	337769	262364	90	0.905387
90556	89904	73	33427	32859	72	1312	1608	13	1519	1458	12	3368	3358	27	239818	231720	80	0.907392
103183	95183	90	34002	30273	75	1173	1094	7	1463	1343	16	3232	2841	27	256701	227658	79	0.909398
80992	82806	70	34766	34679	69	1022	1063	6	1160	1255	11	2897	2854	24	199508	197201	77	0.9104
72372	72115	77	29768	29497	69	1259	1233	10	1218	1123	8	2339	2280	23	181454	180168	76	0.911403
152495	146250	90	45339	44483	75	2366	2301	20	2445	2151	22	4990	4829	32	422339	404172	82	0.913408
157903	134439	91	42558	36064	81	2428	2012	24	2589	2153	23	5747	5042	38	401394	339203	88	0.913408
156827	145570	85	45264	42262	78	2426	2135	23	2788	2551	24	6257	5769	39	497869	470809	87	0.915413
100958	98451	77	22972	22565	53	1624	1555	16	1605	1513	16	3575	3345	28	250467	231958	82	0.918421
116663	110898	78	43844	41455	74	1346	1347	12	1826	1510	17	3362	3150	28	277428	264201	82	0.918421
84071	84343	74	20919	20960	50	1451	1518	14	1323	1337	12	3276	2995	28	234530	224555	79	0.920427
129689	108216	83	40360	33419	80	1620	1307	14	1700	1656	18	4466	3651	34	318092	261953	88	0.923435
66103	66433	75	31131	30643	69	1081	1075	6	1126	1091	6	2297	2187	21	179936	171244	86	0.923435
124689	111562	80	41209	35337	78	1813	1709	19	2087	1943	20	4522	4028	33	320828	276861	85	0.923435
89434	90411	71	28011	27453	58	1365	1291	12	1118	1143	10	3182	3180	26	217249	214752	74	0.923435
87643	87977	74	21907	22103	50	1117	974	0	1229	1159	10	2661	2594	24	217878	209658	75	0.924437
88498	87700	83	37956	37552	71	1394	1434	13	1408	1426	14	3008	3059	26	238652	236334	78	0.92544
97036	94063	74	35362	34907	72	1551	1349	13	1656	1544	16	3218	3009	27	237825	228721	80	0.92544
72480	68613	88	24034	23771	54	691	683	0	922	791	0	2407	2171	22	165531	163320	76	0.926443
143842	113904	91	52892	42463	82	2314	1778	22	2126	1643	23	5285	4363	37	374319	306028	90	0.927445
87017	86139	74	22611	22350	52	982	922	0	1503	1432	16	3413	3160	28	251844	245440	78	0.930453
76805	78228	70	29544	29641	69	1320	1317	11	1083	1081	7	2329	2211	22	212735	212404	76	0.931456
150926	129199	83	60900	52334	81	1967	1601	19	2197	2019	23	4565	3759	33	352425	291662	88	0.931456
73128	74248	70	25702	25144	65	888	903	0	1056	1090	7	2069	2102	21	163204	157056	78	0.933461
88148	90588	72	46737	46896	72	1359	1413	13	1349	1427	13	3659	3553	29	265797	259071	79	0.934464
68001	67442	65	22278	22018	51	669	774	0	873	904	0	2062	1980	21	153249	148895	75	0.934464
70542	70311	73	25494	25429	60	974	1008	2	1128	1268	11	2547	2423	24	190357	186743	76	0.935466
77201	77162	70	21766	21493	50	1217	1394	11	1232	998	0	3084	2895	27	224749	215248	78	0.937472
162598	136222	96	52564	45461	81	2224	1950	21	2476	2203	24	5200	4607	35	405924	348150	88	0.939477
93429	95614	74	19594	19374	46	1265	1180	10	1391	1540	15	3686	3878	27	270169	254968	81	0.939477
95382	92588	74	26844	26800	61	1242	1197	10	1417	1279	11	3063	3118	25	240846	236113	77	0.939477
171635	143924	89	62434	51815	84	2187	1895	19	2636	1983	26	5548	4735	37	450992	388553	91	0.940479
91753	92006	72	39750	39422	71	1490	1500	15	1721	1887	18	3796	3718	29	250942	236247	79	0.942485
148967	115779	97	55540	43624	82	1712	1246	14	2077	1640	21	4319	3524	35	305690	234351	88	0.942485
95159	95923	74	39958	38471	72	1395	1391	13	1804	1569	17	3539	3444	28	257269	248057	78	0.946495
209778	182977	87	109960	96322	86	3176	2901	26	3337	2809	30	7299	6472	40	547029	469965	90	0.946495
98726	95850	75	41113	39176	72	1425	1542	15	1293	1162	13	3148	3060	27	230412	223305	76	0.947498
139153	135152	94	40973	38754	79	2324	2171	21	2786	2453	25	5246	4628	34	395973	366800	94	0.947498
86259	87747	73	16422	16962	41	1427	1548	14	1644	1368	16	3078	3084	26	226225	215858	76	0.947498
143794	122247	88	59079	51049	81	2040	1700	19	1989	1692	22	4956	4412	34	373071	325305	86	0.949503
103495	101524	82	39838	39226	72	1681	1734	16	1819	1715	16	4198	4075	30	277618	271090	77	0.952511
104124	101947	76	41158	40222	72	1455	1366	13	1855	1844	18	3830	3741	28	282141	277648	80	0.953514
54013	54224	69	18900	18898	48	844	760	0	829	788	0	1840	1831	20	128881	126546	73	0.954516
82434	81581	75	20241	20075	49	1424	1275	13	1623	1493	17	3157	2936	28	252326	241888	78	0.956522
88638	89250	72	35296	35133	71	1097	1234	10	1366	1368	14	3223	3137	27	252811	238472	78	0.958527
107891	96719	86	42032	37431	76	1597	1206	15	1631	1553	17	3390	3031	29	245377	220570	85	0.960532
82618	84417	78	25919	25778	62	1191	1284	11	1500	1505	14	3362	3119	28	227570	217368	76	0.961535
154648	121936	90	56537	44117	83	2096	1666	22	2897	2177	27	5216	4139	37	413754	322913	93	0.962538
132701	116388	86	51632	45537	79	1630	1286	13	2082	1673	20	4116	3649	32	309450	276929	85	0.96354
365767	270585	120	224745	170985	120	9189	7123	41	10484	8109	50	24700	19356	76	1.04858e+06	1.044e+06	124	0.965546
277473	194907	107	66269	48391	104	3951	2611	34	4472	3010	37	10074	7272	49	765469	538090	114	0.967551
106437	105740	75	22387	22430	52	1415	1548	15	1594	1622	16	3571	3445	29	289544	280307	77	0.967551
143420	116112	100	50211	40813	81	2216	2022	22	2202	1708	21	4848	4111	34	352336	294209	89	0.967551
112222	111802	79	29580	29241	71	1791	1660	16	1823	1675	18	3840	3815	29	277124	258479	81	0.968553
147816	140537	84	52730	50387	77	2324	2153	22	2120	2069	22	5209	4915	32	397852	368091	83	0.969556
94447	92889	76	29534	28858	70	1437	1377	15	1901	1600	20	3686	3466	29	262882	243867	84	0.970559
89561	89156	73	32272	31799	70	1228	1348	13	1376	1336	14	3185	3055	25	225808	217752	78	0.970559
95717	93732	76	30879	29439	71	1383	1284	11	1380	1339	15	3564	3346	29	267134	253064	79	0.974569
71697	71759	71	19827	19769	48	1196	1187	8	1105	1105	7	2550	2513	24	186354	178408	77	0.974569
79721	77412	85	22815	22650	52	1249	1247	11	1163	1181	10	2708	2488	23	214850	210742	79	0.979583
181549	156763	87	64388	55961	84	2671	2168	25	3221	2654	29	6663	5693	39	504238	424126	94	0.980585
148985	128421	89	56477	48737	82	1976	1675	19	1920	1786	19	4917	4245	35	365239	312634	87	0.981588
120462	112350	80	40578	37116	76	1600	1530	15	1952	1783	18	4392	3911	32	301409	278613	83	0.981588
244665	178579	99	71594	52933	93	3022	2251	28	3618	2680	35	8950	6559	47	659430	490803	99	0.98259
91965	92300	74	29365	29098	66	1260	1330	11	1465	1327	12	2829	2792	25	225601	222543	77	0.98259
72957	71491	73	17922	17820	45	1131	1102	8	1063	1022	4	2206	2162	22	175974	176002	75	0.983593
85914	84698	84	21385	21436	47	1188	1283	9	1477	1430	14	2875	2969	24	228696	222728	78	0.986601
98319	97452	73	29007	28136	64	1328	1309	13	1721	1678	16	3491	3374	28	253966	245414	79	0.987604
87765	88720	71	34024	34276	70	1183	1260	11	1314	1267	13	2681	2499	24	196063	196919	73	0.987604
83668	83086	75	24844	24575	54	1132	1186	8	1252	1143	8	2898	2656	25	183682	181530	75	0.987604
168828	140701	86	59916	49682	83	2843	2372	24	2952	2359	29	5979	4916	40	424226	350722	92	0.989609
88427	88135	85	18377	18418	44	1429	1428	13	1297	1233	13	3421	3292	27	243886	237080	77	0.990612
184864	159284	94	65250	56727	84	2598	2277	24	2760	2508	23	6363	5299	38	500430	427428	91	0.991614
117666	108412	77	42097	38536	76	1629	1477	15	1976	1604	21	4404	4161	32	282263	259167	84	0.991614
157787	132833	83	55434	45972	82	2429	2227	23	2236	1886	24	5362	4550	35	382148	319236	88	0.991614
215357	164947	100	74088	57165	89	3215	2497	29	3252	2273	32	7473	5860	43	541447	422595	96	0.992617
129231	119483	94	56254	51979	77	1999	1937	18	1931	1809	20	4787	4427	32	341561	324546	83	0.99362
142313	113571	98	48000	38059	81	2165	1787	20	1801	1684	21	4569	3764	34	343080	273382	86	0.994622
66777	67349	66	23947	24011	53	790	843	0	903	974	0	2281	2454	21	151990	148922	75	0.995625
70699	73853	61	35590	35083	70	1184	1087	8	1397	1319	12	2653	2526	25	223568	214533	77	1.00064
279211	184465	109	105722	76763	98	5133	3602	37	5525	3603	43	11803	8326	54	895429	592006	106	1.00064
188253	148992	98	67358	55006	85	2126	1654	20	2996	2293	28	5568	4614	37	448101	361701	90	1.00064
73376	73661	68	25368	25315	61	1183	1099	6	1460	1268	11	2519	2717	22	217358	208609	76	1.00264
112721	109223	84	33264	32473	73	1673	1656	17	1931	1848	19	4212	4011	31	334769	326958	81	1.00365
116909	113490	86	48074	46695	74	1927	1771	18	1737	1719	18	3428	3398	28	281979	269230	81	1.00465
162546	138193	84	48819	39749	83	2722	2374	25	2587	2211	23	5559	5010	36	406986	358512	87	1.00465
93966	97676	70	27936	28294	58	1405	1329	13	1400	1435	16	3161	3192	26	231796	217145	76	1.00465
171814	139484	91	64706	52261	84	1870	1544	18	2800	2271	27	5483	4549	37	390966	316134	90	1.00866
86172	85302	75	15585	15784	41	1284	1326	11	1505	1493	15	3045	2869	26	250913	242582	79	1.00966
104108	100638	76	39290	37490	74	1563	1430	14	1664	1583	15	3292	3233	27	252628	243581	78	1.00966
127500	109716	80	43072	35881	80	1768	1398	18	2251	2004	21	5030	4319	36	393534	342619	86	1.01066
77522	78468	72	31122	31224	70	930	896	0	1372	1033	4	2703	2704	24	206076	201114	77	1.01267
106294	100796	78	38824	36117	74	1529	1398	14	1673	1610	17	3860	3355	32	258157	237328	79	1.01267
57500	56917	84	17034	17185	43	661	670	0	440	541	0	1614	1556	17	140967	138159	74	1.01869
166038	130132	85	60592	47721	84	1839	1337	19	2242	1543	26	5418	4221	38	423907	328254	92	1.01869
98549	98937	74	42411	41829	72	887	958	0	1142	1257	10	2689	2517	24	245007	234703	79	1.02069
61568	64026	68	26051	26491	57	768	842	0	1087	1056	6	2098	2105	21	157307	160692	80	1.0227
57776	56855	75	26080	26245	58	793	889	0	668	749	0	1655	1710	16	126784	118622	75	1.0237
120498	116447	77	46169	43665	75	1781	1929	18	1649	1645	16	4157	4040	30	285497	277738	79	1.0237
156517	132802	91	41831	35245	80	1996	1782	20	2599	1960	27	5829	4748	38	421146	367052	89	1.0247
130535	106671	85	44817	36839	79	2050	1667	19	1779	1332	14	4036	3487	32	307362	252613	86	1.02671
103176	97363	76	40007	36744	74	1511	1375	15	1960	1797	20	4075	3587	32	278337	257158	81	1.02871
76296	76835	71	26470	26541	56	1208	1038	4	946	949	0	2487	2445	23	167102	155600	79	1.02871
181573	140622	88	54537	41787	86	2409	1881	23	2462	1905	25	5789	4606	40	425690	335551	92	1.03373
128945	118162	80	53456	48947	77	1661	1581	16	1959	1591	18	3698	3214	31	328920	297337	82	1.03473
92482	95200	71	35860	35781	70	1413	1443	12	1624	1635	16	3897	3654	29	286783	275227	79	1.03774
141024	127613	97	64102	58379	82	2110	1754	19	2290	1961	22	5095	4518	33	396127	352788	97	1.03774
83646	85337	71	20473	20382	48	1193	1118	8	1159	1240	12	3053	2964	26	231581	224220	78	1.03874
99636	97074	86	31901	30532	71	1308	1426	14	1426	1368	14	3381	3302	27	267051	252053	78	1.04074
105459	98704	75	47876	44093	76	732	958	0	1328	1270	13	3270	2900	28	231562	212039	82	1.04175
199976	162355	88	77685	63441	85	3819	3063	29	4414	3357	34	8739	7086	46	650974	499620	94	1.04175
87798	87741	71	33501	33200	71	1256	1288	10	1463	1333	13	3459	3374	27	245520	238806	78	1.04175
138693	111073	91	43191	34779	81	2322	1668	22	2357	1907	24	4984	4041	37	356014	285353	87	1.04275
88818	88994	82	35722	35474	71	1743	1853	16	1241	1177	10	2920	2782	25	215019	213593	77	1.04475
92663	89415	77	32534	31246	72	1558	1530	15	1490	1507	14	3011	2838	26	218592	213124	78	1.04676
70039	70626	71	19502	19637	46	930	1000	2	1179	1187	10	2784	2726	24	197649	192227	74	1.04676
167997	133499	84	58981	47007	83	1963	1634	22	2468	2032	26	5651	4534	39	404123	317438	90	1.04776
117703	103659	80	41751	35787	78	1247	1117	8	1603	1253	14	4076	3605	32	342568	299896	84	1.05278
136804	128921	81	60018	56111	78	2030	1837	20	1850	1754	20	4624	4353	32	352442	331541	84	1.05478
229976	167891	100	75175	53833	92	2892	2176	28	3457	2250	34	7311	5316	45	593230	437781	99	1.05478
101314	99478	77	24773	24458	57	1489	1455	14	1743	1612	17	3385	3427	26	285730	278523	78	1.05578
88112	88563	76	19620	19775	45	1347	1410	12	1244	1301	12	3239	3177	26	224349	214586	76	1.05578
72837	73042	71	26053	26197	56	1214	1276	11	1012	959	0	2639	2507	24	218477	218789	78	1.05679
93834	93064	74	36783	35933	72	1499	1349	14	1654	1430	15	3302	3296	27	245049	241186	78	1.0618
58192	58817	71	19564	19972	45	925	943	0	1190	1017	3	2032	2003	20	167609	167338	71	1.0628
273815	192865	108	93374	60592	107	4464	3012	35	4393	3104	36	9954	6982	52	724832	486136	111	1.0628
303462	209009	105	89059	59315	103	4450	2889	37	5012	3317	41	11386	8006	52	827173	562194	111	1.0638
104043	99124	93	23535	23168	59	1502	1497	15	1608	1581	17	3564	3371	28	272028	259150	83	1.06481
100028	97851	74	35329	34599	71	1539	1389	14	1473	1456	15	3492	3313	28	245427	236185	78	1.06681
229614	175759	95	84168	65086	93	3221	2478	29	3447	2636	32	8394	6188	46	634456	490394	100	1.06782
135879	129516	78	47486	44956	77	2027	1936	20	2324	2215	22	4710	4356	32	357182	336739	82	1.06882
125488	114811	78	34786	30233	78	1774	1752	19	2061	2027	20	4486	3748	33	332899	297738	85	1.07082
169663	157148	92	54022	49381	80	2350	2068	23	2502	2133	25	5842	5130	37	397605	357840	86	1.07183
101643	101961	76	53034	53398	73	1546	1440	14	1314	1299	11	3112	3030	27	256427	251133	78	1.07183
96643	96598	75	29864	29821	64	1377	1336	14	1637	1657	17	2962	3088	25	248820	248113	78	1.07183
101916	97825	79	36893	35054	74	1343	1121	7	1791	1431	14	3469	3430	28	249883	237131	80	1.07183
75451	77582	71	20714	21036	46	1227	1101	8	1071	1083	6	2274	2140	21	197098	196902	75	1.07283
136238	124605	79	47251	42124	77	2402	2246	23	2467	2302	22	5209	4821	33	393946	349336	83	1.07283
65764	65509	69	23185	23366	63	821	975	0	1043	1022	3	2232	2252	22	161029	158166	76	1.07383
171180	141230	89	41943	32974	85	2567	2209	23	2877	2084	28	5605	4623	37	397213	326468	92	1.07383
87682	86903	73	30650	30309	72	1338	1321	10	1234	1215	10	3215	3228	26	255177	238892	79	1.07784
105901	103278	82	29003	27712	70	1384	1325	12	1380	1402	12	3617	3491	28	252967	240508	78	1.07784
140308	118709	84	49378	41371	81	2173	2193	20	2002	1558	19	4338	3746	33	327472	282304	87	1.08085
159921	139758	85	58095	49708	81	2207	2106	21	2495	2309	24	5830	5050	37	418784	355331	88	1.08285
241412	171004	103	79696	57118	94	3144	2291	28	3508	2418	33	8109	5821	45	589140	421546	101	1.08386
73393	73245	77	18389	18744	44	1078	947	0	1421	1161	10	2573	2466	23	182903	178915	76	1.08486
54190	55556	69	15564	15766	42	707	647	0	747	777	0	1739	1774	18	122633	119913	72	1.08486
76196	77893	71	19469	19598	45	1145	1035	5	1125	1103	7	2667	2547	25	212193	210135	76	1.08486
75296	75304	72	34774	34747	70	1150	1219	9	1121	1259	10	2710	2801	24	196643	184505	76	1.08586
172759	147161	85	48791	40957	83	2539	1976	25	3161	2539	29	6452	5169	39	454488	376639	89	1.08787
112813	103010	77	43711	38437	77	1482	1286	13	1736	1438	16	3566	3101	30	269279	241332	85	1.08887
111391	96011	78	44421	37614	78	1998	1818	19	1629	1425	16	3704	3127	31	281252	237245	85	1.09088
135937	112860	87	43161	34959	79	1822	1752	20	2124	1724	22	4746	3680	36	373880	305299	88	1.09589
164449	130920	88	59537	47888	85	2174	1660	24	2388	1786	24	5688	4331	40	398655	315412	94	1.09689
94672	93251	72	32900	31536	72	1414	1407	13	1989	1855	19	3679	3315	29	271897	253451	80	1.09689
204784	158509	97	59972	45878	87	2731	2069	24	3247	2459	30	6291	4948	39	481060	376158	95	1.0989
107857	103886	92	36691	35461	74	1414	1374	13	1966	1716	19	4090	4104	29	283994	269258	79	1.10491
98472	97061	80	38976	38711	71	1420	1476	14	1622	1518	15	3153	2927	27	254084	252412	82	1.10892
134564	112540	90	51438	42696	80	1574	1506	17	1671	1546	19	4356	3567	34	309442	251903	86	1.10993
104674	94151	87	39499	34956	76	1411	1382	14	1579	1373	14	3760	3492	30	309437	273877	82	1.11193
114281	109799	88	41550	40214	74	1828	1957	16	1810	1729	19	4205	4155	30	323727	308001	84	1.11594
86848	83992	77	28931	28643	70	1187	1138	9	1334	1324	13	2774	2686	25	216541	209622	78	1.11895
144606	117920	86	57191	46999	82	1726	1316	18	2232	1837	22	5071	4104	37	373329	298581	87	1.11995
105122	106037	75	30216	30372	68	1314	1272	12	1490	1421	14	3738	3697	28	285293	276395	79	1.11995
103072	90126	78	37430	32246	77	1521	1245	15	1690	1537	17	3367	2773	31	246825	218670	85	1.11995
121970	112209	78	46460	41311	77	1744	1363	17	2024	1746	19	4517	3996	33	317223	277980	82	1.11995
85017	85327	73	35153	34936	70	1338	1182	10	1215	1163	8	2861	2798	26	214984	207079	77	1.12096
120246	109344	87	43931	39553	77	1705	1571	15	2369	1998	22	4430	3993	33	323463	287958	85	1.12096
77010	75651	75	20490	20672	45	1088	1093	7	1013	1193	8	2467	2250	24	199726	197852	76	1.12196
143043	127178	86	46553	39669	80	1935	1888	20	2077	1850	20	4345	3632	33	360156	313843	86	1.12497
178848	158674	83	66630	59397	81	2185	1887	23	2724	1996	27	5593	4797	35	474011	421938	89	1.12597
91651	90504	81	33547	31952	71	1230	1306	12	1444	1456	17	3454	3092	29	219792	214393	77	1.12697
95425	93577	82	21500	20969	50	1229	1362	11	1692	1498	15	2987	2859	25	220487	217688	78	1.12697
130360	119870	82	47318	42944	78	1823	1636	17	2139	1798	20	4432	4034	33	364874	336446	83	1.13098
84882	84369	74	23823	22199	54	1185	1353	11	1223	1299	13	2959	2938	25	222450	209323	77	1.13098
120124	118969	75	28741	27660	69	1574	1266	15	1923	1996	19	4406	4118	31	324620	316389	80	1.13198
100241	101526	74	29625	29602	67	1217	1315	11	1655	1679	18	4227	3940	31	288054	278738	77	1.13198
101706	90037	87	39959	35229	76	1652	1455	14	1727	1541	19	3674	3432	30	248081	225528	83	1.13198
123430	121212	76	42171	40466	75	1868	1887	17	2370	2197	21	4646	4584	32	377518	364953	81	1.13299
61896	63255	69	18403	18430	46	977	1009	2	883	912	0	1705	1867	18	138019	133028	71	1.13299
146443	127654	87	60460	52820	81	1583	1499	14	2573	2077	25	5096	4330	35	336794	297989	87	1.13499
81238	80283	76	29906	29906	70	1358	1332	12	1312	1349	13	2918	2984	24	206344	199181	77	1.13599
64097	63299	72	20680	20927	47	659	622	0	941	957	0	1962	2029	19	161818	165056	74	1.137
79396	79495	74	24226	24294	56	909	1074	5	1392	1245	10	3005	2834	26	209832	206816	74	1.137
72998	73251	74	17704	17807	44	1284	1102	7	1021	1086	6	2589	2486	24	180814	174364	75	1.139
93237	90208	74	26543	25558	65	1830	1792	18	1430	1528	16	3768	3574	29	279579	268083	78	1.139
72975	75131	69	25311	25237	62	1302	1219	9	1015	1189	8	2847	2632	25	173998	171044	77	1.14201
245692	185302	93	108271	85087	92	5441	4363	34	5462	4361	38	13544	10468	54	936938	747211	99	1.14301
69091	73868	57	20891	21553	44	787	825	0	1193	1086	7	2358	2334	23	166298	161164	73	1.14301
77358	78551	71	18194	18388	43	1285	1285	11	1277	1359	13	2938	2892	26	214203	211364	75	1.14301
68389	70253	68	27854	28026	68	1232	1228	9	1026	979	0	2460	2407	23	187543	188482	74	1.14402
72543	73359	80	19916	20016	45	1328	1108	8	1272	1313	10	2672	2636	24	203539	201362	75	1.14402
89851	87134	83	30609	29518	70	1316	1151	9	1391	1258	11	3442	3140	28	231737	226356	79	1.14702
95849	94187	86	34834	34167	71	1487	1472	15	1659	1544	17	3551	3280	29	251925	240514	78	1.14903
87737	87109	74	32219	32228	71	1674	1485	15	1415	1434	14	3338	3165	26	220102	212467	78	1.15103
76537	77505	73	17550	17859	44	1255	1181	10	1039	1022	4	2727	2691	24	197814	196579	77	1.15103
74024	72084	78	31292	31628	68	763	782	0	776	790	0	2216	2243	21	159686	160713	72	1.15204
70974	74668	65	12603	12735	39	984	1042	4	1129	1049	5	2227	2214	21	189334	180545	77	1.15204
83805	83357	79	28063	27994	62	1192	1301	10	1308	1208	11	3064	2858	27	214107	204036	76	1.15304
115318	104874	87	42781	38860	75	1506	1628	14	1902	1751	19	3842	3459	30	302907	279034	86	1.15605
86053	86708	71	22486	22699	52	1042	910	0	1231	1175	9	2937	2735	25	221523	217650	78	1.15605
110745	108839	77	40274	39712	72	1636	1646	16	1841	1738	17	3952	3835	29	319767	304773	83	1.15705
84309	83013	88	26105	25429	71	1496	1273	14	1368	1135	11	2638	2595	23	203739	182674	88	1.15705
139924	111103	85	49270	39628	82	1807	1564	17	1897	1455	19	4922	4171	35	355814	287611	89	1.16006
95979	95942	73	33041	32711	71	1496	1509	14	1960	1827	20	3536	3801	26	256511	248926	79	1.16006
87401	83761	78	23508	23650	51	1249	1246	9	1154	1303	11	2762	2638	24	188313	181940	78	1.16206
88058	88288	83	26881	26649	66	1332	1213	11	1388	1138	11	3279	3292	25	228612	228300	76	1.16307
102936	104689	81	42835	42937	73	1711	1667	16	2051	1624	21	4381	4158	32	304531	291184	79	1.16307
177037	143844	88	63259	50552	85	2484	1889	25	3003	2508	29	5756	4681	39	435982	361804	90	1.16507
125374	110092	81	41020	34297	80	2177	1809	22	2062	1905	22	4732	4046	34	342397	292865	85	1.16808
80094	79956	81	29200	29103	68	778	931	0	1129	1149	9	2687	2576	24	202127	191913	75	1.16808
171078	137926	84	58588	47247	83	2455	2105	24	2729	2231	26	5813	4920	37	441289	353710	90	1.16808
108990	97115	79	38123	33675	75	1966	1817	20	1909	1654	20	4274	3672	32	286645	248943	81	1.16808
97678	95408	84	31095	31109	72	1137	1304	10	1354	1323	14	3058	3042	25	229712	219225	77	1.16908
176865	140077	90	57654	45525	85	2766	2281	26	3144	2617	29	6430	5192	40	495022	396083	91	1.17008
132174	124037	87	51957	48621	77	2238	2059	20	2327	2310	22	5266	4917	34	395396	376377	83	1.17008
72635	70378	79	24309	24284	54	1042	1118	8	1035	1171	9	2222	2328	21	195652	192809	75	1.17109
87058	89223	59	34688	34061	72	1267	1217	10	1407	1313	12	3355	3210	27	246761	232667	80	1.1741
96288	95071	75	36918	34353	74	1467	1450	14	1763	1584	17	3598	3541	27	264852	251729	82	1.1751
73862	73410	76	27467	27569	69	758	752	0	949	975	0	2338	2038	23	174716	173133	76	1.1771
96585	95957	74	24165	22923	56	1261	1273	11	1290	1382	12	3559	3413	28	261671	252603	80	1.17811
90185	91348	72	31633	31322	71	1404	1420	13	1389	1407	14	3586	3588	28	238938	232833	77	1.18111
124355	121766	76	34106	32933	74	2192	2039	20	1945	1935	19	4414	4398	30	313964	302880	80	1.18412
179369	141399	89	66612	51677	87	2826	2304	26	2886	2231	28	6106	4914	40	466392	367356	93	1.18412
134115	120471	78	52448	46446	78	1750	1395	15	2287	1866	23	4478	3935	33	334916	292066	84	1.18412
83879	83517	73	17928	17930	45	1341	1208	11	1258	1273	13	2969	2964	26	233620	229629	77	1.18613
60838	61735	67	16659	16801	43	931	966	0	1125	1064	6	2008	2085	21	158299	153460	74	1.18613
83615	87093	70	32423	32264	69	1375	1434	13	1508	1407	13	3253	3244	28	254153	246144	75	1.18613
124618	103340	82	44671	36831	79	1630	1539	15	1905	1536	19	4010	3574	32	313585	263659	86	1.18813
128699	107267	88	49876	42222	79	1629	1531	15	2065	1487	22	4636	3889	34	331502	278176	88	1.19114
133503	123776	85	47704	42582	79	2072	1771	20	2066	1983	20	4446	3886	33	306903	269390	96	1.19114
54764	55818	66	20560	20709	46	1048	969	0	832	765	0	1912	2010	19	156510	157000	73	1.19214
103680	102594	75	39924	38081	73	1201	1231	11	1738	1641	17	3755	3558	30	285705	273110	79	1.19214
146108	124868	93	53886	45216	81	1563	1463	15	2081	1954	22	5193	4699	35	395249	333490	88	1.19214
281309	204297	109	117430	87187	96	4784	3915	34	5255	4012	38	11690	8853	51	883066	659504	103	1.19315
109581	107633	79	35881	34426	73	2250	2124	21	2208	1843	20	4706	4423	32	349826	328165	81	1.19415
95770	93029	74	30205	29694	69	1115	1133	9	1517	1372	14	2656	2722	24	222685	203800	79	1.19415
113831	102814	78	35939	30985	77	2250	1913	22	1734	1467	17	4314	3884	32	312335	275399	84	1.19916
71104	72528	71	32163	32217	70	1043	958	0	1283	1053	6	2784	2678	25	216702	217127	77	1.20417
150816	117753	86	50735	38733	83	2569	2276	24	2486	1694	25	5523	4174	41	377866	295003	87	1.21119
80735	80444	78	17698	17874	44	1084	1253	10	1198	1279	11	2868	2966	24	199530	199330	84	1.2132
118803	111618	80	35045	33385	74	1628	1511	15	1383	1490	15	4124	3856	29	314692	303741	81	1.2142
43352	46984	65	13417	13756	40	625	725	0	783	727	0	1820	1873	18	129950	133627	71	1.21821
106332	106154	74	32817	31926	72	1212	1545	13	1708	1649	18	3675	3468	29	246478	238808	79	1.21921
100406	99060	75	40387	40016	73	1244	1264	12	1370	1383	14	3329	3308	27	256918	243111	78	1.22322
106456	103676	76	37492	35815	74	1617	1391	14	1625	1551	15	3331	3348	27	255473	239848	83	1.22423
85792	85669	75	28483	28468	61	1293	1362	13	1436	1490	14	3283	3082	27	222687	213556	77	1.22423
182247	149042	86	59342	46968	84	2141	1768	21	2942	2382	28	6348	5264	40	491700	396727	90	1.22824
116826	104535	80	42892	37810	78	1894	1810	18	1735	1542	17	3796	3407	31	300042	260480	89	1.23024
115789	110897	83	39051	37603	75	1935	1929	18	1707	1684	17	4320	4082	31	319618	299518	82	1.23325
96713	97539	74	35898	35306	73	1713	1716	17	1482	1435	14	3435	3263	28	277918	264054	79	1.23325
80133	79372	72	31205	31499	71	865	931	0	1358	1437	13	2989	3035	25	219230	217220	81	1.23425
112346	109884	78	34600	34322	72	1521	1455	14	1775	1635	18	3583	3137	29	291367	275822	80	1.23526
114375	106689	78	35146	32643	74	1797	1707	19	1858	1620	18	4175	3891	31	320806	300051	79	1.23526
85301	88032	72	26308	26262	57	1655	1499	18	1404	1480	13	3677	3547	29	245473	233792	78	1.23526
116049	112517	92	45877	44722	74	1692	1485	16	1925	1843	20	4430	4136	32	322131	307821	92	1.23526
89087	89170	77	18949	19171	45	1111	1289	11	1316	1177	11	3167	3073	26	233047	231824	79	1.23626
124774	120861	78	44496	44098	75	1645	1692	15	1704	1567	18	4186	3878	32	291102	281397	81	1.23626
128111	121916	78	41913	39835	75	1902	1579	18	1961	1714	19	4260	4177	30	341645	315147	83	1.23726
90781	90093	81	30958	30703	71	1492	1372	13	1631	1566	14	3583	3453	28	237908	224045	80	1.24127
128531	118635	86	44213	40827	77	1896	1544	17	2152	1951	21	4776	4310	34	304389	282277	87	1.24228
144498	118372	89	45840	36723	82	1591	1206	14	2116	1601	24	4706	4019	34	361746	290391	88	1.24228
62093	60435	71	23070	23284	50	783	688	0	942	778	0	2042	2068	19	140837	135090	76	1.24328
109467	100328	93	36687	33704	76	1419	1348	13	1800	1563	17	3952	3744	30	267889	247123	81	1.24328
80546	82419	71	17339	17243	44	1318	1282	12	1208	1250	11	2743	2643	24	208680	202613	75	1.24428
120454	116799	79	34688	33934	73	1229	1440	13	1845	1727	18	3860	3593	30	302959	289437	81	1.24929
82195	83651	72	22773	22657	54	1024	1100	7	1093	1090	7	2903	2874	25	220364	205036	76	1.2533
274884	162675	116	93512	53485	105	4105	2595	37	4021	2352	39	9323	5960	53	675763	440145	109	1.25431
171638	96894	114	51574	29634	96	2291	1336	17	2317	1290	31	6290	3394	50	445753	248267	103	1.25531
192419	161344	89	63205	51892	87	2631	2175	23	3213	2705	28	6763	5585	41	603460	504392	91	1.25731
134295	119297	81	41831	35721	79	2055	1703	19	1933	1939	21	5530	4833	36	376178	336651	85	1.25731
97605	96558	73	32206	31780	72	1285	1588	13	1663	1415	14	3151	3213	26	257789	246208	78	1.26032
123562	120780	77	31420	29790	74	1793	1862	19	1935	1722	20	4475	4374	31	334117	324488	81	1.26032
89097	89088	73	28470	28089	69	1268	1399	13	1208	1227	11	3084	2884	27	234039	234413	80	1.26233
70531	70796	73	18564	18545	44	1045	912	0	797	885	0	2338	2183	23	177036	175233	77	1.26233
87233	87672	72	19152	18912	47	1447	1227	11	1271	1079	9	3237	3163	27	222568	217303	78	1.26534
97002	96137	74	25203	24158	54	1569	1570	16	1435	1410	14	3233	3099	26	223765	210634	81	1.26634
85906	87596	71	40492	40709	71	1106	991	0	1151	1079	6	2729	2867	24	227384	229443	80	1.26734
87157	88218	72	13785	13628	39	1137	1193	10	1130	1207	10	2792	2738	25	205967	191439	78	1.26834
211758	166389	93	58947	45985	87	2785	2084	25	3198	2552	29	7326	5564	43	566823	450909	96	1.27035
163820	144986	85	47788	40382	82	2426	2283	22	2741	2499	25	6174	5481	37	486793	428364	89	1.27336
126471	117899	80	47990	43427	79	1770	1523	19	2141	2130	21	4822	4590	33	367419	343597	84	1.27436
74830	73471	71	30293	30460	70	923	979	0	905	946	0	2502	2336	22	163800	159259	78	1.27637
356407	249190	127	139457	100959	124	5188	3598	34	6952	4498	42	13311	9752	53	1.04858e+06	743374	129	1.27737
160687	128863	92	52121	41662	83	2389	1789	23	2378	1818	24	5500	4161	38	394352	322834	90	1.27837
200464	167210	97	63411	53272	85	2366	1962	23	3048	2540	27	6475	5742	39	482750	409832	94	1.27837
91463	89635	77	25843	25253	69	1133	1004	1	1339	1515	15	3505	3539	27	240267	228061	79	1.27937
75372	73582	83	21488	21469	47	1165	1153	9	1205	1214	10	2615	2705	23	175069	171889	76	1.27937
123960	105881	83	44397	37873	80	2173	1801	22	2128	1715	20	4144	3649	33	331617	289403	85	1.28138
86209	85188	83	38741	38710	71	1546	1374	14	1046	1103	6	2749	2614	24	211193	201718	80	1.28539
78381	78059	72	26101	26328	59	935	911	0	1461	1418	12	3249	3165	27	217845	210003	78	1.28539
193170	143991	91	65311	48357	87	2530	1820	27	2406	1791	25	6128	4581	41	444074	331947	96	1.28639
105731	100989	77	38214	36377	75	1706	1414	16	1843	1736	17	4055	3716	29	293270	275008	92	1.28639
144900	116063	100	56867	45265	84	1828	1416	18	2460	1958	22	5158	4337	35	408994	315518	100	1.28639
100273	101537	73	36165	36457	71	1519	1415	14	1358	1311	13	3464	3307	28	235384	229379	78	1.28639
251009	182868	97	66271	46748	91	3423	2398	30	3538	2623	34	8097	5809	45	558775	409185	97	1.28739
74891	74641	85	33879	34609	69	1148	1031	5	1049	1195	9	2946	2852	25	206077	206997	76	1.28739
118136	112148	79	38794	36369	75	1914	1828	18	2135	1999	20	4112	3929	30	313539	295116	82	1.28739
73680	74178	72	12848	13114	39	1032	1026	3	1082	1039	5	2462	2455	24	187902	186948	76	1.28739
99237	97607	76	32030	31453	73	1350	1207	10	1925	1765	17	3213	3058	27	245362	235788	80	1.2904
72047	73859	70	24669	24900	56	960	913	0	1060	1011	3	2327	2293	22	184433	178122	77	1.29341
69181	68591	77	23682	24107	50	1128	1226	9	1042	1073	6	2377	2343	23	191060	186490	75	1.29943
67926	68736	65	32596	33139	69	927	985	0	1207	1062	6	1996	2112	19	152739	152424	73	1.30043
91022	89747	77	32020	32369	71	1562	1433	14	1245	1226	11	2592	2592	23	212887	210424	78	1.30143
83863	86281	71	28792	28909	64	1085	1173	8	1416	1200	12	2248	2332	22	199325	196763	79	1.30243
120325	114818	77	42657	40487	75	1604	1474	16	1838	1765	19	4402	3952	32	355429	330998	83	1.30243
182478	133461	98	68113	50295	87	2244	1552	22	2809	1856	29	5426	3879	40	424552	316140	94	1.30243
73005	72212	76	24722	24864	60	1062	1036	4	1113	943	0	2425	2455	23	179668	174928	78	1.30344
107465	107856	73	32938	32657	72	1686	1664	16	1876	1797	17	4205	4251	31	294133	290455	79	1.30344
86436	87792	71	25387	25416	55	1398	1489	12	1422	1487	15	2981	3018	25	225237	222121	80	1.30444
163356	126716	94	56327	44846	84	2386	1755	24	2189	1680	24	5432	4281	38	354101	281038	90	1.30444
134540	108303	83	47382	38280	80	1984	1714	21	1889	1599	19	4387	3549	34	341347	270641	86	1.30444
40274	40694	63	22710	23118	52	358	461	0	798	599	0	961	1107	8	81088	77891	69	1.30544
119432	106164	80	41796	37121	77	1724	1402	16	2186	1750	22	3902	3472	30	298116	265123	84	1.30945
127546	110754	79	41853	35184	78	1717	1326	14	1812	1638	19	4190	3579	33	318428	271576	85	1.31146
88204	88435	77	28088	28103	65	1195	1210	11	1310	1311	13	3428	3192	27	253709	248221	76	1.31246
126013	113087	83	49146	43637	78	1577	1257	17	1839	1662	19	4229	3832	31	299761	270777	84	1.31346
91946	88807	72	30021	28910	73	1188	1093	7	1678	1661	17	3313	3293	27	242692	234683	79	1.31447
88738	86340	81	36737	36709	71	1248	1050	6	1296	1468	13	3033	3050	25	245801	241248	78	1.31547
133119	117709	95	46375	41525	78	2011	1837	19	1811	1770	19	4801	4218	34	316236	290523	85	1.31948
149926	126170	82	48985	40023	79	2165	1945	22	2648	2231	25	5470	4537	37	411859	348383	87	1.31948
132396	119547	81	44996	38284	79	2333	1866	24	2324	2021	24	5148	4647	34	387319	349194	86	1.32249
126365	112883	79	46071	39525	79	1767	1462	17	1927	1594	21	4680	3972	35	347760	306495	83	1.32249
115633	97915	88	45567	39402	78	1506	1269	17	1516	1254	15	3353	2947	29	277297	238783	83	1.32449
51816	53920	69	23238	23484	58	581	744	0	719	606	0	1685	1674	16	126584	123225	73	1.32549
122482	106912	82	47986	40859	78	1955	1839	18	1941	1640	20	4134	3543	33	319087	269323	82	1.32549
85600	83480	87	22207	22074	53	1351	1484	13	1120	1115	7	3069	3127	26	231374	222933	77	1.3275
189712	154523	97	61214	48539	86	2415	1802	25	2750	2231	26	6455	5258	40	447843	373826	91	1.3285
56735	56615	76	22403	22491	51	867	721	0	967	967	0	1727	1712	17	161657	153689	75	1.33151
81970	82876	71	26294	26395	66	1258	1280	11	1296	1216	10	3250	3153	27	247515	240361	77	1.33151
87685	87263	73	19451	19340	46	1350	1310	13	1293	1297	11	2993	2990	26	236863	227727	77	1.33251
238952	205949	93	86762	74353	88	4751	4152	32	4703	4017	33	9945	8798	43	753317	674965	93	1.33251
121989	106462	78	47143	40249	78	1724	1375	17	1834	1545	19	3706	3290	31	290425	242097	86	1.33452
66049	68194	68	28535	29112	60	1104	1199	9	1016	961	0	2259	2399	20	166842	162880	78	1.33452
62524	64631	60	22802	23165	49	830	689	0	1045	1026	4	1851	1737	19	151910	146972	75	1.33452
89896	90240	74	24820	24852	51	1158	1322	11	1365	1354	13	3044	2882	26	226647	220991	76	1.33452
92320	91158	74	35016	34500	72	1546	1348	15	1693	1547	15	3261	3201	27	253440	235870	80	1.33552
158458	138692	83	54966	47979	81	2027	1742	19	2469	2026	24	5163	4550	34	407650	365779	86	1.33552
142940	119584	83	49653	41080	81	2144	1702	21	2011	1599	22	4006	3488	32	332890	272183	88	1.33753
91595	92407	73	34060	33386	72	1588	1619	16	1649	1544	17	3591	3534	28	277832	265082	79	1.33753
148936	121706	90	60412	47134	99	2758	1934	25	2707	1795	27	5678	4506	38	418859	312647	99	1.33753
85125	81456	78	32950	32642	71	1268	1193	9	1347	1318	12	2806	2801	24	200604	195412	76	1.33953
105813	100929	82	34960	34533	72	1977	1888	18	1701	1538	17	4384	4188	30	299836	287319	80	1.34154
107077	104434	75	50104	49702	74	1429	1622	14	1309	1244	11	3450	3312	29	246501	237491	81	1.34755
92329	89119	81	33016	32151	71	1436	1342	13	1798	1756	19	3314	3201	26	250725	242052	80	1.34856
28958	29912	54	124893	124055	68	28	57	0	118	127	0	25	65	0	-289	251	0	1.35257
121905	118017	76	45510	44045	74	1692	1655	16	1728	1479	18	3962	3913	28	259355	236584	81	1.35557
231843	126375	111	104238	59922	109	3681	2040	34	4116	2132	45	8931	5125	62	720945	388771	115	1.36259
57353	59882	71	22866	23676	47	875	938	0	780	732	0	2105	2082	20	157889	153729	73	1.36259
103061	100469	74	32313	31893	72	1322	1288	11	1612	1422	15	2735	2766	25	247625	243028	78	1.3636
143258	130798	82	59654	53623	80	1906	1698	17	2040	1684	23	4781	4125	34	327611	297892	86	1.3646
161829	120329	88	61991	46979	85	1912	1520	19	2192	1580	22	4884	3635	38	359567	269308	90	1.3656
165797	132553	85	57688	45351	84	3066	2189	27	2725	2182	26	6269	5021	40	474556	369102	91	1.36861
73485	73969	82	38769	38775	69	921	882	0	1235	1001	1	2534	2410	23	180863	176456	75	1.36961
195703	146634	94	72951	55146	87	2545	2077	25	3266	2448	31	6789	5009	42	525527	388607	94	1.37061
76069	78916	70	29031	28960	69	1245	1377	11	1107	1111	7	2406	2398	22	169331	167396	76	1.37262
136637	122527	82	52944	46032	80	1769	1349	14	2254	2009	23	4860	4295	34	337736	296814	86	1.37262
87092	86622	89	27099	27056	61	1378	1434	14	1400	1227	10	3485	3304	29	240481	238707	77	1.37362
134404	115062	80	56599	48366	80	1834	1462	21	1807	1625	18	4444	3589	34	312152	262815	86	1.37563
166095	144871	88	56756	48923	81	2156	1808	21	2425	2101	24	6084	5384	37	465038	403292	88	1.37763
145249	119643	83	50454	40727	82	2289	2071	22	2422	1960	24	4973	4015	35	364733	294038	88	1.37964
121679	116439	82	45918	43131	74	1986	1928	19	1950	1757	18	4035	3732	29	309372	287847	82	1.38064
100812	91709	93	37869	34384	93	1779	1727	16	1749	1547	16	3855	3454	28	292532	259857	93	1.38064
277765	211474	112	92069	72271	102	3823	3039	28	4279	3165	34	11076	8832	48	858973	675729	107	1.38265
213539	155271	94	69400	49847	92	2459	1895	23	3079	2465	29	6944	5161	44	529200	378789	97	1.38265
80143	82154	72	31374	31801	67	1520	1445	12	1439	1345	14	2869	2842	24	213339	204325	75	1.38265
158165	142620	81	58414	52199	81	1971	1727	19	2565	2143	26	5589	5000	37	459971	403199	87	1.38265
89705	88109	73	33860	31314	68	1851	1640	17	1554	1493	15	3500	3394	28	291003	273864	81	1.38365
88320	86205	80	28932	28692	70	856	840	0	1250	1237	11	2966	2924	25	208569	199419	77	1.38465
119919	105183	82	49466	42578	78	1547	1302	15	2002	1701	22	4550	3923	33	320543	278059	84	1.38465
80672	81835	72	20505	20547	49	1211	1375	11	1469	1444	13	2785	2844	24	240730	237586	75	1.38666
109646	97614	79	40677	35979	75	2072	1622	18	1621	1408	14	3788	3214	32	285794	261274	82	1.38866
70681	70252	70	15035	15141	40	1247	1118	9	1021	984	0	2286	2465	22	185168	178452	77	1.39167
139775	122867	94	34318	28886	78	1889	1670	19	2137	1738	20	4592	4032	33	390231	337506	87	1.39367
87663	87767	76	29351	29629	62	1540	1615	14	1428	1453	14	3782	3862	28	265475	256335	77	1.39568
171508	143814	98	59901	50094	82	2130	1816	22	2388	1943	25	5443	4842	36	401855	339383	89	1.39768
112035	100439	77	38051	33429	76	1316	1265	14	1620	1744	16	4184	3676	32	286340	254264	83	1.39768
128304	110075	81	40190	33850	78	1707	1519	17	2229	1843	24	3945	3540	31	317104	269946	88	1.40069
101620	99364	73	35225	34071	72	1490	1577	14	1750	1519	17	3684	3834	28	240223	231584	79	1.4017
73402	75272	71	18808	18814	44	996	998	0	1507	1248	10	2639	2578	23	197808	189723	75	1.4027
119822	114165	89	42382	39973	74	1747	1776	17	2021	2051	20	4236	4077	30	328189	312550	83	1.4047
59152	57803	79	17291	17394	43	847	878	0	930	717	0	2255	2036	23	142248	140008	75	1.40571
99362	98966	74	24845	24425	58	1492	1441	13	1590	1589	17	3402	3280	27	255692	236468	80	1.41272
59338	62307	64	20158	20155	46	1139	1090	8	981	915	0	2251	2223	21	195899	189089	74	1.41272
85714	85336	73	33933	33585	71	727	1176	8	1145	1020	4	2635	2659	24	205584	204631	76	1.41473
85797	86270	74	34794	33901	70	1530	1376	13	1441	1447	15	3142	3069	26	236436	226482	77	1.41674
105993	104616	76	35338	35629	73	1370	1357	13	1503	1744	15	3912	3889	30	259398	253207	79	1.41674
117729	110079	78	40439	36967	78	1582	1657	16	1683	1547	17	4227	3945	32	303636	277785	84	1.41774
86060	86505	72	19451	19508	45	1437	1605	14	1678	1347	15	3456	3252	27	237831	235330	86	1.41774
92892	93908	74	35082	34974	70	1409	1565	13	1542	1619	17	3807	3723	30	264185	257991	78	1.41974
117931	114350	78	41962	40535	75	1914	1721	19	1664	1722	18	4380	4098	31	305786	298796	80	1.42075
175595	158579	83	69431	62814	81	2150	2041	22	3002	2629	27	6482	5783	37	488771	437728	87	1.42275
124092	121090	76	49588	48356	75	1464	1378	15	1887	1793	18	3654	3420	30	274226	263403	79	1.42375
95614	94251	76	24025	23726	55	1350	1380	13	1632	1500	16	3176	3229	26	260987	251437	76	1.42877
213672	167874	92	73397	58148	88	2734	2318	25	3225	2430	31	6907	5609	41	529780	442442	94	1.42877
159219	130457	89	56174	47456	82	1977	1620	19	2570	2234	25	5419	4465	36	381978	314661	93	1.43077
84536	83476	89	24438	24593	53	1245	1077	8	1114	985	0	2958	2952	25	222776	215091	78	1.43077
101308	100932	76	34083	34255	71	1550	1485	16	1633	1580	17	3468	3395	28	250104	247600	80	1.43879
64316	67322	68	25016	25026	56	979	1042	4	1301	1211	11	2417	2481	23	176368	170915	76	1.4408
154046	126810	85	51834	41310	82	2115	1870	20	2698	2072	26	5013	4041	37	376372	297466	100	1.4408
159882	137216	84	59670	51005	82	1979	1747	20	2468	2120	22	5282	4763	35	440655	377972	89	1.44581
93768	86353	81	33951	31297	74	1307	1382	11	1383	1178	12	3195	2921	28	235118	219067	81	1.44681
198579	151247	89	60204	44500	87	2706	1855	28	2937	2345	27	6381	4902	42	444018	346345	94	1.44681
85784	86714	72	30162	29853	71	1337	1130	10	1232	1230	11	2736	2705	24	208169	205195	77	1.44982
47842	47832	68	15835	16238	41	556	704	0	622	824	0	1407	1519	14	118686	120832	75	1.45082
83079	81816	71	20599	20522	47	1100	1088	7	1201	1220	10	2450	2586	23	193448	186308	79	1.45584
150021	118052	99	50490	40040	84	2235	1890	21	2335	1641	23	4807	3970	35	415133	332288	102	1.45584
166038	125570	88	54368	40835	84	1766	1211	19	2266	1687	23	5565	4008	41	428029	317197	92	1.45584
100022	96186	79	27524	26957	61	1266	1048	7	1624	1569	16	3091	2908	27	220704	210655	81	1.46085
104752	95620	79	41234	36723	75	1355	1374	12	1462	1331	13	3122	2874	27	251499	227178	81	1.46085
104082	101218	77	35583	33672	74	1706	1681	17	1875	1477	19	4084	3792	31	294722	287468	82	1.46085
110194	100582	89	35288	32587	77	1444	1353	14	1593	1665	18	3702	3339	30	268735	257860	87	1.46286
246949	174357	108	98778	71643	101	4028	2962	32	4267	3053	34	9346	6696	49	685309	477287	108	1.46486
132483	129240	77	51113	49792	75	1763	1829	16	2055	2113	21	5260	5097	33	410736	395406	84	1.46486
94230	100248	52	36581	36714	71	1521	1612	15	1704	1558	15	3433	3405	27	257404	243169	79	1.47088
50772	51422	68	14607	14759	40	1078	992	0	820	651	0	1860	1971	18	128550	129375	72	1.47389
89232	89712	74	28148	27901	67	1301	1279	11	1431	1268	12	3219	3147	27	223919	216718	80	1.47589
199845	142934	96	69858	51800	89	3679	2441	32	3305	2157	33	8059	5485	47	601500	417226	97	1.47689
156601	132348	87	45769	37601	82	2156	1594	22	2366	2049	24	5629	4698	37	469621	395394	87	1.4779
81996	80512	84	29814	29905	70	983	1022	4	1277	1246	12	2563	2387	24	191220	182760	75	1.4779
80693	79859	72	23519	23409	50	1221	1340	11	1222	1236	10	2891	2907	24	215291	208886	77	1.4779
116368	104341	80	37836	33017	76	1781	1422	16	1775	1601	16	4235	3735	32	301030	266897	84	1.4789
133972	119375	97	53326	46427	83	1768	1672	17	1979	1929	19	4614	4237	32	361460	318842	97	1.4789
71940	78198	53	23059	23074	53	921	863	0	1422	1233	11	2505	2456	23	192603	188586	74	1.4809
56410	56505	73	21816	21926	51	1049	885	0	913	981	0	1889	1779	18	141114	136410	74	1.48191
96053	94141	76	33926	33777	72	1640	1633	15	1704	1448	15	3361	3093	29	237917	227487	79	1.48491
116873	108420	94	41549	38626	75	1565	1534	16	1859	1899	18	3778	3515	29	274339	264387	82	1.48692
63185	62959	70	22943	22996	51	856	942	0	822	901	0	2378	2406	23	177619	174412	74	1.48692
172372	131376	88	57272	43589	85	2960	2408	26	2316	1748	24	6163	4677	40	429378	325828	103	1.48692
130277	111984	82	50514	42410	81	2099	1788	20	1946	1593	20	4531	3945	32	308405	262598	88	1.48692
80535	79974	82	27508	27182	63	1075	988	0	1007	1188	10	2857	2782	25	215985	209056	77	1.49494
89861	89382	78	33061	32494	72	974	993	0	1420	1358	13	3302	3226	26	233649	230701	78	1.49494
94643	88763	91	24749	22402	91	1210	1146	9	1532	1436	15	3425	3092	27	277168	255969	91	1.49494
115921	115337	83	45416	45487	74	1833	1723	19	2214	2142	19	4064	3877	30	304363	294678	81	1.49494
101025	97857	76	34454	31793	74	1390	1347	13	1733	1624	18	3285	3322	27	280732	265206	83	1.49494
88443	86893	90	32461	32411	70	1496	1587	15	1047	1084	7	3275	3209	27	242877	238672	76	1.49494
148342	136374	82	47780	42819	80	2419	2051	23	2134	2134	21	5228	4577	35	431738	386116	88	1.49695
113308	101776	78	37941	32890	76	1564	1469	15	1772	1477	17	3729	3387	30	290193	260791	85	1.50597
84298	83289	73	31656	30625	72	1030	879	0	1449	1169	11	2730	2850	25	224376	222921	77	1.50597
73067	74534	71	20236	20578	48	1286	1223	12	1061	1249	10	2534	2497	22	182375	182267	75	1.50998
67008	70285	70	26800	27154	60	1154	1172	10	1424	1329	12	2727	2533	24	212941	203816	77	1.50998
128587	115736	79	46187	39381	79	1732	1430	18	2117	1780	21	4200	3619	32	318616	284139	86	1.51098
161592	129668	85	57775	45855	82	2189	1586	22	2349	1685	25	5155	4060	37	387354	312140	90	1.519
87073	86727	84	35065	34706	71	1181	860	0	1174	1185	10	2397	2405	22	191486	187457	77	1.52302
38116	39040	66	8141	8442	34	1140	1287	10	1437	1368	14	2431	2418	21	147300	144733	73	1.52502
88110	89242	74	20150	19894	47	1298	1278	10	1567	1564	16	2932	2926	26	231686	229171	77	1.52903
178420	140088	92	53312	41641	84	2378	1967	23	2906	2378	28	5915	4567	38	465952	367140	94	1.53104
75687	77123	72	16104	16570	43	1183	1214	11	1199	1104	8	2435	2431	23	204122	198735	76	1.53104
99350	97424	79	33784	33175	74	1403	1240	12	1711	1502	17	3277	3345	27	257271	247495	84	1.53404
91697	90359	85	29649	29776	68	1100	1120	8	1197	1204	11	2787	2765	25	208672	199554	78	1.53404
60881	60687	68	18851	18965	45	1038	1016	3	826	857	0	2164	2283	20	145574	141035	72	1.53404
99307	98596	74	24784	24632	57	1519	1473	14	1320	1326	12	2960	3024	26	221926	217598	78	1.53705
133427	122206	84	47383	42216	78	1842	1506	19	1835	1675	17	4575	4119	33	353389	318313	84	1.54407
93570	93132	73	22997	22978	54	1456	1494	13	1389	1328	13	3405	3476	27	251838	250389	78	1.54507
91703	87852	83	31749	31903	73	1920	1786	19	1364	1216	10	3293	3382	26	260509	249967	79	1.55009
93937	89009	75	34959	32134	74	1445	1441	14	1660	1498	16	3622	3360	29	255160	231751	81	1.55009
87403	85805	73	33572	32228	71	1328	1165	10	1380	1311	13	3194	3245	26	254196	242416	81	1.55009
94273	92282	80	24449	24173	57	1164	1083	7	1347	1245	11	2760	2859	24	247231	242720	77	1.55209
143912	117464	82	51474	41553	80	2146	1866	21	2331	1649	23	4972	3771	38	322633	264898	87	1.5541
143729	117630	82	49335	39203	81	2465	1849	24	2540	1782	27	5096	3966	37	393747	313108	87	1.5561
103914	100098	79	31729	30701	73	1145	1211	10	1853	1776	19	3586	3462	28	279662	259379	80	1.5561
80715	79766	88	26767	26441	65	1009	921	0	1132	1016	2	2694	2733	24	194260	192203	76	1.55711
209158	154870	90	62190	46217	89	2406	1828	24	2695	2108	28	6213	4519	39	478957	356969	95	1.55811
111601	104986	87	39523	37116	74	1238	1154	9	1767	1732	19	3857	3654	29	282986	262843	86	1.56011
186501	160152	87	54734	44907	85	2707	1999	26	2937	2385	27	6363	5613	38	473912	406253	92	1.56112
180356	159574	92	67341	59026	83	2098	1833	20	2689	2493	26	6131	5588	36	469906	426285	90	1.56112
98090	97397	82	29041	28053	67	1449	1203	12	1648	1648	17	3668	3539	28	269550	259590	79	1.56112
105179	103195	77	35646	34549	74	1458	1482	14	1548	1572	15	3854	3796	29	263867	253573	81	1.56212
79261	78960	79	27109	27277	61	1164	1204	10	1318	1366	13	2544	2486	23	208151	197796	76	1.56312
101551	98236	87	30369	29580	72	1830	1755	18	1743	1683	16	3414	3402	27	268784	261176	79	1.56513
83943	85126	72	29734	29510	70	1264	1239	11	1459	1620	15	3490	3361	29	260387	248977	78	1.56613
140452	131591	79	54699	50222	77	2456	2363	22	1828	1806	20	5161	4996	35	369881	341177	85	1.57014
40477	40450	64	13046	13319	40	721	707	0	625	514	0	1631	1565	16	97816	97744	70	1.57214
87390	87847	74	24711	24667	59	1080	1234	9	1423	1428	14	2877	2640	25	215934	210646	77	1.57515
83662	85088	72	29060	29356	56	1003	917	0	1128	1056	6	3006	2924	26	213464	204300	76	1.57515
135815	111435	80	46545	38444	79	2029	1518	22	2097	1603	23	4361	3355	36	338525	272136	86	1.57515
100863	97899	75	32550	32300	72	1267	1147	9	1176	1127	9	2915	2884	25	235193	228349	79	1.57916
87209	86375	78	19793	19847	45	1517	1404	15	1222	1110	9	3250	3106	27	220663	219641	78	1.58418
134051	111757	86	46904	38033	81	1812	1406	17	2316	1859	22	4863	4015	36	350783	289459	87	1.58618
79908	81532	69	23362	23564	50	1455	1586	15	1172	1146	10	3146	3141	25	248175	228405	76	1.58618
105136	104722	79	35641	35777	72	1491	1358	16	1690	1633	17	3315	3235	27	305426	300389	79	1.59019
87433	90535	72	38725	38813	71	1111	1250	9	1298	1316	12	3345	3318	27	223807	216750	76	1.5942
122663	105860	80	36339	30265	77	1735	1370	19	1852	1684	17	3860	3315	31	280163	236215	85	1.59721
153459	125376	85	43169	35047	82	2536	1984	24	2408	1686	23	4979	4062	35	367584	296860	88	1.60222
93481	90848	87	23987	23758	54	1314	1335	13	1563	1410	14	3466	3415	27	267391	253190	78	1.60423
130272	126097	78	44826	41785	76	2112	2094	18	2371	2088	23	5064	4596	34	454790	419706	82	1.60523
171048	141849	86	69898	57892	84	2326	2037	22	2492	2284	25	5876	4674	38	442927	358478	93	1.60824
71351	73850	72	31990	32185	69	1269	1259	11	1024	936	0	2394	2309	23	182082	182116	72	1.61225
74927	73803	74	19779	19825	48	1145	1231	9	1195	1089	7	2518	2274	23	192314	186213	77	1.61325
105022	103454	75	33288	31733	72	1471	1385	14	1553	1695	16	3294	3296	27	243448	229420	80	1.61626
129330	107017	95	47318	40000	78	2142	1747	22	1825	1594	21	4428	3684	33	351193	286526	85	1.61626
147655	129023	83	47193	40600	79	1786	1540	16	2377	2131	23	5401	4793	36	348144	308500	84	1.61626
75065	77670	64	25631	25731	52	1255	1198	10	1176	1159	9	2744	2748	25	217755	213178	76	1.61626
99455	96752	76	34299	33289	71	1660	1613	18	1574	1589	17	3785	3555	29	267577	254246	78	1.61726
74682	74766	73	26180	25710	63	1063	1008	2	1325	1151	11	3093	3079	26	214961	211105	76	1.62027
83798	82417	75	24812	25157	53	1163	1302	11	1024	1083	6	2753	2725	24	200282	199960	76	1.62027
80963	79943	77	22424	21666	60	1561	1497	15	1299	1092	8	3119	2867	26	226469	209152	89	1.62027
210132	162414	93	67535	52499	88	2886	2241	28	3221	2320	30	6765	5072	41	486285	384155	95	1.62027
148774	143214	81	55532	53974	75	2342	2427	20	2662	2451	24	5434	5050	35	387230	365144	81	1.62228
257828	187723	95	79880	56342	92	3016	2050	30	3813	2772	33	7590	5662	44	685985	492679	101	1.62428
130197	108435	85	42464	35005	81	1860	1561	19	2074	1664	21	4182	3715	32	325969	280368	86	1.62528
180757	159331	94	57072	49555	81	1999	1681	20	2505	2286	23	5447	4804	36	384463	336290	88	1.6313
83963	82574	71	30690	30024	71	1459	1455	14	1384	1471	14	3304	3067	28	263320	260442	77	1.63431
169211	136372	88	54372	42119	84	2344	1790	22	2509	1852	25	5534	4529	39	419047	341927	90	1.63431
114658	106711	79	38247	35234	75	1839	1454	19	1861	1576	18	3814	3460	30	291129	275962	82	1.63732
122891	113746	81	49843	44925	77	1735	1780	18	1718	1767	18	4553	4078	32	310669	280470	82	1.63832
147655	123835	82	58849	48517	81	2081	1862	21	2414	2052	24	5513	4590	37	418119	338309	86	1.63832
74670	74533	73	23647	23434	54	1153	1065	6	1107	1203	9	2781	2872	24	198366	190906	79	1.63932
71162	71593	87	14842	14842	41	1108	1244	10	823	891	0	2089	2099	21	171663	175111	75	1.64032
69640	69294	72	26354	26529	61	937	1079	6	736	772	0	2075	1952	20	151603	148639	73	1.64133
87627	87038	75	19016	19236	46	1460	1398	12	1211	1260	11	2722	2619	23	197311	190086	77	1.64133
147112	117274	88	46600	36901	81	1638	1331	15	2128	1556	19	4364	3710	33	324175	257795	86	1.64133
109055	104973	76	42610	39571	75	1705	1752	18	1840	1572	17	3836	3740	29	290984	273765	78	1.64133
159347	128814	94	52627	41642	86	2206	1871	19	2699	1924	26	5571	4234	38	421820	336729	102	1.64133
291435	205151	104	107611	74711	103	3210	2495	27	4373	2975	35	9493	6756	48	715870	526744	106	1.64233
84286	81993	89	30923	30684	71	1383	1374	12	1398	1441	13	2664	2553	25	201443	196437	78	1.64333
167120	134134	93	41819	33930	83	2154	1654	22	2302	2127	24	5731	4614	38	440723	359475	88	1.64534
115351	99170	80	38376	32322	78	1735	1410	18	1780	1545	16	3665	3288	30	272180	230350	86	1.64734
65707	65620	73	13392	13579	40	835	897	0	811	852	0	1991	2137	20	150955	145456	74	1.64835
84109	84262	78	31538	31309	70	1124	1273	10	1428	1275	13	3115	2971	26	212992	207115	77	1.64835
147459	116687	101	53035	42141	101	2206	1678	21	2293	1749	24	4874	3678	37	375589	292257	101	1.64835
208897	153697	90	67449	49692	88	2678	2008	26	3376	2371	32	7009	5065	44	511622	382627	94	1.64935
84217	82528	72	27090	26803	63	1325	1379	12	1446	1330	12	3103	3011	26	210037	212941	76	1.65436
71633	69971	82	16147	16107	42	956	786	0	872	931	0	2068	2160	20	163569	156593	77	1.65637
176936	146039	90	51373	41957	82	2322	1840	23	2417	2173	25	5497	4544	37	487327	400776	88	1.65637
148778	128168	94	79867	70010	81	2969	2543	24	3204	2544	28	6724	5876	39	488773	419799	88	1.65737
181921	141772	87	62099	47940	86	2109	1506	21	2450	1957	27	5745	4490	38	439357	331868	94	1.65737
56826	58475	67	21985	22271	49	796	685	0	1019	848	0	1900	2004	20	148714	144527	73	1.66038
98867	96000	76	30210	29870	70	1571	1446	14	1796	1780	18	3848	3745	29	272678	265392	79	1.66339
116326	106239	80	40413	36273	76	1723	1607	17	1792	1504	18	4342	3785	33	328986	304294	86	1.66639
118645	109960	80	49481	45423	76	1390	1343	13	1679	1346	14	3838	3520	29	305915	283489	82	1.6674
75421	73903	77	31114	31039	70	872	972	0	1322	1102	9	2471	2416	23	186673	180136	75	1.6674
154583	123272	92	53486	42554	84	2374	1926	23	2240	1920	24	5432	4402	37	399179	317865	102	1.6684
70178	70344	72	20424	20429	48	1316	1178	12	1193	1191	11	2735	2814	24	197918	195439	76	1.6704
56390	58251	68	18388	19090	42	614	870	0	671	826	0	1850	1900	19	149498	154497	72	1.67141
157332	128691	90	42859	34025	81	1877	1833	18	2597	1816	25	4943	3998	36	367971	309376	89	1.67241
90419	87582	76	37265	36153	72	1290	1273	12	1564	1584	15	3013	2837	26	224286	203450	80	1.67441
56111	57733	68	17109	17377	43	1131	942	0	742	708	0	1712	1702	17	156503	153090	74	1.67542
136325	119743	84	37567	31568	80	2158	1848	22	2453	2078	23	5394	4635	36	403078	355001	87	1.67742
99229	95282	91	30294	29917	68	1297	1434	14	1686	1644	17	3605	3463	28	301295	291255	81	1.68043
90186	91336	74	32102	31977	70	1270	1489	13	1313	1248	12	3279	3250	27	242703	228525	78	1.68043
83793	82984	72	19276	19202	47	1321	1262	13	1145	1058	6	2741	2885	24	206445	197822	76	1.68344
96716	95949	74	25211	25076	56	1474	1378	13	1719	1472	16	2967	3113	26	229681	223246	78	1.68344
83605	81891	75	35432	35188	71	1319	1052	8	1423	1319	12	2696	2605	24	203852	201267	78	1.68444
89099	88453	73	30317	29839	70	1192	1305	11	1578	1377	14	3116	2945	28	218733	211338	77	1.68444
149149	121572	98	48624	38954	82	2045	1567	20	2509	1958	26	4437	3815	33	348747	276201	89	1.68645
108551	105160	82	23194	22648	55	1549	1458	16	1994	1785	17	4116	3862	29	279787	263357	79	1.68945
74325	74674	72	30698	30794	70	825	987	0	916	984	0	2539	2602	23	193098	187112	75	1.69547
80665	81748	71	27518	27575	67	951	1151	8	1526	1331	12	2595	2815	23	195388	191874	75	1.69547
156042	124361	84	56058	43671	82	2177	1712	22	2508	1735	25	5346	4080	39	382826	297085	89	1.69547
134796	125256	83	45484	42085	77	1653	1582	16	1833	1878	19	4176	3869	31	362362	330467	82	1.69647
89457	89470	72	32022	31649	71	1191	1225	10	1378	1266	11	3291	3046	28	239578	230654	76	1.69848
123157	108998	79	42682	36626	79	2010	1770	20	2027	1677	19	4544	3865	34	331646	292625	87	1.69848
89506	88687	79	33156	32806	71	1704	1577	15	1137	1141	9	3005	3105	25	227055	223265	77	1.69948
86022	87672	72	30443	30091	70	958	990	0	1342	1299	12	2653	2630	24	201283	191889	78	1.7065
70815	71053	72	21371	21675	48	934	963	0	1178	996	0	2660	2535	24	174656	172361	75	1.7065
163189	131533	88	48418	38661	82	2192	1986	22	2491	2251	25	5068	4244	36	414168	336476	89	1.7075
178872	142855	96	50879	39671	82	2885	2155	28	3151	2271	29	6455	5197	40	459221	365468	91	1.70951
228737	129581	101	78913	38875	99	3983	2212	40	3480	1942	39	8154	4638	52	618682	347674	106	1.70951
67436	67683	74	22427	22792	51	867	917	0	988	990	0	2108	2160	21	169846	172346	73	1.70951
115433	107672	88	39840	36464	75	1662	1488	17	1817	1773	19	3814	3876	28	282216	258952	82	1.71151
86705	84038	73	29880	29093	71	1485	1169	13	1471	1254	13	3159	3000	27	232311	223867	77	1.71251
124506	115194	91	36411	33002	74	1229	1208	9	1787	1477	19	3859	3540	30	278129	260142	82	1.71352
91434	89146	75	20285	20175	47	1602	1361	14	1564	1500	16	3601	3349	28	255764	250901	80	1.71352
151093	124385	86	47333	38922	83	2052	1653	19	2260	1709	22	5038	4082	37	364405	301113	90	1.71452
60084	63395	64	26026	26020	60	724	743	0	776	889	0	2042	1978	20	175894	169123	76	1.71653
151742	123840	87	49097	40101	82	2551	2051	24	2323	2042	24	5083	3994	36	374564	311718	87	1.71753
146321	120149	87	49143	40005	83	1496	1436	15	2742	2034	24	4672	3875	35	374232	309486	88	1.71953
190296	147087	88	68225	53145	86	2505	1760	25	2731	2054	28	6617	5109	42	510566	391484	95	1.72254
156941	133997	84	56269	48768	81	2290	1800	20	2156	1950	20	5582	4823	37	373338	312894	89	1.72555
172989	142939	91	63971	52628	84	2251	1624	21	2206	1929	21	5451	4463	37	441776	352765	93	1.72555
103225	105031	74	45561	45085	73	1640	1514	17	1566	1625	17	3621	3533	27	294283	279896	78	1.72555
89056	87033	75	25867	25903	58	1589	1234	13	1618	1450	16	3522	3456	28	261339	254737	79	1.73257
160378	132381	83	49250	39617	80	2394	2090	23	2483	1943	25	5646	4473	40	413478	333430	86	1.73357
89743	89752	73	32248	30398	70	1174	1016	3	1615	1581	15	3277	3100	27	255494	245786	77	1.73357
136229	130287	78	48326	45067	77	1554	1478	15	2102	1836	21	4486	4226	33	371153	341885	87	1.73858
116907	105759	79	44845	39389	76	1561	1310	15	1684	1406	16	4304	3869	33	310804	281696	86	1.73959
99821	97116	84	30927	29904	73	1154	1117	9	1581	1365	13	3050	2978	26	224195	218094	81	1.74059
171339	155891	83	53576	47795	79	1823	1882	18	2387	2062	22	5164	4717	34	392285	339996	86	1.74059
162324	135819	87	61455	52135	81	2278	1701	24	2428	1936	24	4996	4004	36	382138	313204	87	1.74059
160860	135230	83	48828	39792	81	2175	2042	20	2632	2255	25	6069	5117	39	428471	361121	90	1.7456
70679	71007	71	16533	16960	42	929	1010	1	1222	1016	3	2294	2482	22	172473	171436	74	1.7466
60228	58289	71	20148	20176	47	1030	1058	5	922	759	0	1892	1827	19	146737	138231	77	1.74761
100291	96824	77	34338	33301	71	1577	1461	13	1683	1474	17	3929	3829	29	276005	269406	78	1.75062
127909	107769	87	43036	35826	78	1616	1278	14	1817	1643	18	4185	3512	35	301421	252491	87	1.75463
162132	127457	86	56755	44982	83	1818	1415	19	2239	1855	24	5153	3849	39	395441	304712	89	1.76164
96443	94423	76	28541	27895	71	1350	1379	12	1407	1323	12	3659	3427	29	242143	236924	77	1.76265
87510	87267	80	35072	34790	71	838	746	0	1166	1138	9	2814	2855	24	208012	206621	78	1.76566
90431	86669	76	31685	30645	72	1443	1163	12	1258	1250	12	3121	2856	27	258483	241309	83	1.76666
71416	72477	72	21318	21503	49	1322	1225	10	1026	995	0	2229	2395	20	178806	175735	75	1.76766
152491	123502	90	51818	41060	81	2360	1986	23	2266	1601	25	5114	3998	36	383767	307159	90	1.76766
53386	53674	71	18301	18572	44	834	808	0	1321	1122	8	1952	1839	19	151631	153752	71	1.76866
78960	78900	74	17635	17488	44	981	1120	7	1393	1118	9	2810	2904	25	216144	211904	77	1.77067
85827	83953	82	22088	22145	49	1381	1392	11	1016	1070	6	3103	3182	26	244133	239132	76	1.77067
81071	81051	75	16751	16549	43	1502	1486	14	988	1301	11	3088	3061	26	219000	212598	76	1.77267
149702	118144	84	56135	43818	84	2059	1552	21	2046	1859	21	4878	3789	36	369175	275190	91	1.77568
214466	155690	99	72678	53182	88	2746	2247	27	2849	1973	30	6627	4578	44	475537	347065	96	1.7817
138049	116539	87	50096	41200	80	1888	1517	19	2832	2036	27	5093	4216	36	371412	306151	86	1.7817
94209	93824	79	36941	37070	71	1092	1148	8	1693	1438	16	3379	3239	27	231384	220912	78	1.7817
147572	131069	84	61160	54236	80	2131	1911	22	2535	1925	23	4981	4446	35	359333	316668	87	1.7827
108970	90399	81	38817	32526	77	1585	1259	14	1652	1323	18	3737	2824	32	276263	237222	85	1.78671
138635	116415	84	54682	46089	81	1822	1531	17	2181	1716	22	4682	3824	35	369063	311133	87	1.78671
92336	92933	74	27011	25505	66	1428	1425	12	1773	1538	18	3751	3724	28	274504	260934	78	1.78671
71644	71844	66	33674	33794	69	1092	1132	8	784	961	0	2566	2486	24	187734	187381	74	1.79273
249110	202320	91	88179	72198	89	3506	2823	29	4275	3496	33	8923	7146	45	745491	612957	94	1.79573
239511	179941	101	76409	56927	89	3447	2753	31	3957	3148	33	8962	6850	47	705002	556170	96	1.79974
86009	84198	79	24999	24557	60	1411	1345	13	1301	1166	10	3095	2920	27	258845	248883	79	1.80175
143059	135271	80	33769	30763	77	2372	2090	23	2167	1955	20	4713	4336	32	375348	356521	84	1.80476
115571	101703	82	45796	39555	77	1799	1497	18	2221	1791	22	4754	4232	33	356919	308034	95	1.80476
78593	78517	77	31470	31304	70	1478	1344	14	1414	1435	14	2844	2838	25	222709	215777	78	1.80476
121044	120783	75	50620	49912	74	1577	1682	15	1623	1439	16	4030	3911	30	383654	368975	82	1.80877
129441	123915	78	51338	48844	77	1764	1810	17	1793	1807	19	4246	3895	31	329288	313535	84	1.80877
87461	85871	73	24822	24656	60	1108	1053	5	1106	1386	12	2609	2523	25	207157	198625	82	1.81378
93172	91840	73	35169	34964	72	1431	1449	14	1627	1477	17	3248	3382	25	228794	220079	79	1.81478
83927	83590	72	26605	26546	68	1328	1206	11	1290	1410	12	3215	3220	26	234574	232264	78	1.81579
131903	120139	94	53824	48306	79	1896	1597	20	1880	1769	20	4496	4161	31	309757	280660	86	1.81779
270708	180829	107	87771	58781	99	3768	2397	34	3824	2484	37	10245	7084	50	766341	508715	104	1.81779
87323	86292	74	28748	28095	70	1248	1232	12	1323	1127	12	3098	3013	27	228653	223783	78	1.8188
62164	60767	73	24656	24514	60	596	413	0	954	969	0	2101	1906	19	148583	146468	77	1.8208
97680	96147	75	32038	31243	72	1416	1439	14	1734	1426	13	3408	3231	28	248308	233811	79	1.8218
86214	89009	70	30166	30040	70	1163	1328	10	1355	1265	13	2844	2833	25	222259	222311	76	1.8218
104246	97498	92	38018	34877	75	1637	1652	15	1735	1583	18	3660	3478	29	269471	242925	79	1.82381
79409	77801	87	20151	19985	50	856	937	0	938	925	0	2721	2774	25	213348	212679	76	1.82481
150626	129149	84	39932	32657	82	2006	1536	20	2401	1935	23	5368	4689	36	401805	340109	86	1.82682
70882	73125	69	22233	22040	50	1106	1270	10	1200	1264	10	2524	2665	22	196001	182504	76	1.82982
94274	92908	74	31958	30344	72	1376	1386	14	1709	1515	17	3851	3742	28	257008	247877	80	1.82982
122754	108430	81	39915	34384	79	1590	1516	16	2094	1866	21	4351	3999	32	314374	273942	84	1.83183
189305	166657	85	62766	53919	82	2841	2393	24	3204	2668	28	7339	6368	41	582172	503184	88	1.83283
103574	102125	75	33132	32857	71	1503	1411	14	1812	1413	16	3256	3233	27	243981	236923	78	1.83684
177728	139838	99	61124	47952	85	2582	1783	25	3393	2807	31	6229	4747	42	466264	376659	92	1.83785
133619	126609	86	40856	38610	76	1595	1508	15	2016	1832	19	4115	4024	30	301051	280445	81	1.83785
56596	58043	67	22498	22907	50	788	706	0	762	876	0	1675	1618	17	130276	124244	75	1.84386
191115	162348	91	80140	69387	85	3387	2985	27	3682	2952	31	7996	6903	41	578593	482300	93	1.84887
159208	134522	86	48470	40010	83	2354	1981	23	2313	2018	22	5507	4673	38	407933	329538	89	1.84887
83278	80220	79	29976	29288	71	1442	1358	14	1174	1366	12	2654	2569	24	214437	204691	77	1.84988
220339	167435	91	73968	56282	87	3469	2770	28	3005	2278	29	7020	5269	42	504025	383832	95	1.85088
109376	101695	76	34438	30174	74	1596	1524	14	1678	1501	16	4088	3702	31	311489	277612	80	1.85289
222881	159342	93	73658	52775	89	2659	2101	26	3062	2274	31	6623	4732	42	516967	376398	96	1.85389
243276	179950	89	68185	49767	88	3466	2291	32	3916	2565	35	7558	5289	43	617703	438992	97	1.85389
160586	136981	84	42244	34036	82	2548	2125	24	2535	2140	26	5638	4495	38	468485	376050	88	1.85389
125058	118930	83	53822	50646	76	1629	1635	15	1749	1716	20	4715	4537	31	312356	293819	82	1.85489
118930	108685	78	47463	43788	76	1968	1699	20	1918	1754	19	4461	3887	33	300676	282128	81	1.85489
74043	73733	72	17455	17542	44	1208	1176	10	1131	1089	6	2695	2570	23	175990	163694	75	1.85589
146366	140679	81	39811	38393	77	2278	2203	22	2338	2180	22	5079	4944	32	397436	377366	84	1.86692
68517	69056	66	18328	18546	46	553	543	0	838	880	0	2140	1987	21	165941	164461	74	1.86792
109016	107280	75	45481	43438	73	1733	1504	18	1745	1714	18	3787	3632	27	254948	241714	79	1.86792
133188	111269	81	46693	38557	79	1644	1285	12	1921	1716	20	5118	4376	37	341149	282367	90	1.86792
128627	106603	87	47187	38576	80	1780	1254	18	1716	1439	20	4149	3297	33	312638	257807	89	1.86893
68584	69868	70	13998	14035	41	993	1142	8	995	822	0	2572	2518	23	181470	178741	77	1.87093
145177	136938	80	36492	34137	75	2521	2205	23	3013	2494	26	5897	5481	36	460599	432025	85	1.87194
93162	94736	72	31218	30978	72	1402	1673	14	1465	1409	14	3374	3247	28	239116	241060	80	1.87795
77486	80535	71	35136	35393	69	1295	1299	12	1361	1219	10	2600	2624	23	179643	168928	74	1.87895
74071	72177	73	26433	26628	62	1273	1148	9	1106	1042	5	2144	2162	21	163554	156222	76	1.87895
133287	126094	81	44903	42314	76	1701	1554	20	2109	1811	22	4947	4759	33	367668	350626	85	1.87996
127020	112561	95	52879	47776	78	1651	1445	18	1750	1554	18	3947	3642	30	302466	265488	85	1.88096
123788	119425	80	49678	48117	76	1947	1883	19	1888	1603	18	4366	3966	32	325488	302387	82	1.88096
199461	157243	88	66772	52378	86	2484	1973	22	2963	2384	28	7020	5537	43	552186	440976	93	1.88196
125443	120541	79	32183	29285	76	1994	2037	18	1915	1740	19	4713	4547	32	364226	341915	83	1.88497
70360	72072	71	29244	29233	67	1011	1086	6	834	922	0	2267	2475	22	173630	172666	75	1.88798
80448	81259	73	31636	31611	70	1157	1171	9	1238	1193	11	2769	2821	24	208417	203566	76	1.88898
106050	102280	76	36885	36701	73	1593	1737	16	1844	1651	17	3774	3681	28	258802	255484	79	1.88898
115444	115985	75	27714	26803	65	1530	1324	15	1978	1950	18	4122	3936	30	292387	285473	80	1.88998
88435	88300	72	23282	23192	51	1326	1479	14	1527	1588	17	3432	3357	27	272892	263976	78	1.89099
119017	115151	92	26269	26188	59	1800	1674	18	1978	1904	19	4278	4157	30	323208	310916	81	1.89199
139961	112026	87	53519	43146	81	1773	1427	16	2493	1893	25	4969	3963	36	343094	271278	87	1.895
94401	86921	76	35648	32379	75	1797	1613	18	1467	1538	14	3485	3072	29	239431	225841	80	1.898
110219	102150	81	43459	40047	75	1600	1604	16	1857	1557	18	3954	3458	31	299131	273602	82	1.898
222128	174091	92	57654	43683	87	2875	2209	27	3215	2560	29	7323	5926	42	546497	437501	96	1.90101
92138	89350	79	33031	32222	71	1075	1184	9	1181	1355	11	2965	2866	26	228276	217468	77	1.90703
87580	85590	78	18746	18704	46	1180	1154	8	1170	1154	9	2944	2723	25	212827	208564	79	1.91004
161404	129805	93	56002	44261	84	2334	1758	24	2583	2112	25	6008	4921	40	453137	364847	92	1.91104
94691	94151	75	27170	26558	68	1707	1746	16	1713	1766	17	3389	3252	28	265454	257265	78	1.91104
98190	96747	77	39559	39108	72	1727	1538	16	1448	1172	12	3112	2959	26	251536	244076	81	1.91204
139223	123770	86	50113	44501	79	1912	1705	18	1961	1789	23	4984	4436	35	350926	319453	86	1.91204
331777	213401	112	103002	65296	111	4637	2861	37	5362	3353	41	12033	7785	54	947201	606071	117	1.91705
107263	106199	75	44269	43588	73	1546	1449	15	1826	1818	18	3583	3396	29	269148	259675	80	1.91806
213886	165991	93	98948	78775	89	4165	3405	31	4876	3970	36	10713	8749	49	741480	619220	96	1.92006
146011	123057	99	39225	33262	79	2000	1673	19	2263	1974	23	4677	4021	33	348271	305112	87	1.92207
80730	78827	88	22639	22659	51	1158	1294	11	1303	1252	11	2746	2786	23	212049	212344	76	1.92808
114672	113057	79	34418	33986	72	1765	1791	17	1809	1771	19	4336	3980	32	326063	314472	81	1.93209
125767	116911	82	42845	39491	76	2018	1709	18	1915	1714	19	4692	4153	33	324564	301932	83	1.9331
141512	118078	84	48838	40418	80	1861	1463	19	2213	1713	21	4692	3828	35	377182	315343	87	1.9331
76317	76906	71	19642	19428	48	1408	1290	10	1033	1139	8	2687	2620	25	211257	202785	78	1.94011
295100	190623	105	88993	57635	102	4152	2984	35	4844	3080	39	11166	7009	53	910865	608169	111	1.94011
85831	84914	76	30963	30899	70	1523	1535	15	1205	1260	10	3006	2833	26	214591	204006	79	1.94112
85189	83815	89	20913	21092	48	1455	1440	11	1529	1356	16	3040	3017	26	233181	227518	78	1.94212
109717	106648	75	32920	32267	73	1473	1606	15	1681	1758	16	3751	3581	30	260351	247387	81	1.94312
71248	70401	70	21462	21734	49	962	793	0	981	913	0	1914	1963	19	171000	165404	77	1.94513
157318	138462	93	52104	45270	81	2320	2163	21	2419	1984	25	5795	4942	38	430621	372856	88	1.94613
102622	100041	82	44541	42473	74	1469	1623	14	1269	1194	11	3330	3315	28	261554	243340	85	1.95014
140439	106911	89	44827	33393	82	2288	1819	25	2451	1839	25	5207	4067	39	405834	313835	90	1.95014
139764	134155	82	45681	44167	76	2447	2006	23	2379	2202	22	5512	5270	34	385519	371230	83	1.95114
71937	72204	78	26951	26916	66	936	907	0	1262	1112	8	2549	2505	24	186563	175720	76	1.95215
148770	121107	84	47295	37732	82	1715	1322	15	2551	2059	25	5353	4573	36	405116	334331	90	1.95515
67148	67691	70	18870	18721	46	1016	918	0	925	928	0	2164	2182	21	170277	166206	76	1.95716
202612	154751	100	66522	50989	87	2212	1734	22	2939	2344	27	5847	4460	41	464530	362356	97	1.95917
88440	87815	75	35696	35653	72	1297	1278	11	1655	1693	17	3275	3069	27	240981	232956	79	1.96017
128217	114119	78	38131	32603	79	1843	1535	19	2171	1895	22	4125	3695	31	328077	287826	86	1.96017
134249	121029	79	39397	33257	79	2105	1882	21	2421	1926	23	5126	4536	34	368507	324294	85	1.96217
110671	96778	88	41219	35321	76	1866	1636	19	1786	1664	20	4279	3764	32	311583	268689	82	1.96318
95500	91350	75	39656	36784	73	1495	1423	15	1603	1560	17	3670	3507	28	267110	249506	81	1.97019
108933	107833	82	49023	47466	74	1756	1541	17	1735	1702	18	4375	4142	32	327981	292696	87	1.9712
94755	91527	77	32134	31184	72	1557	1286	13	1407	1528	14	3095	3001	26	230853	221380	80	1.9722
158313	127865	85	54025	43035	83	2383	1809	23	2412	1828	23	5237	4240	37	418493	338302	91	1.9722
90331	90894	72	21640	21632	49	1632	1506	15	1451	1555	15	3579	3506	28	267715	264380	78	1.9732
129334	111687	80	42872	36330	78	1926	1609	17	2208	1937	21	4756	4036	35	362491	306257	87	1.97621
92448	90919	76	26591	26219	66	1156	1070	7	1375	1452	13	3479	3174	28	262290	254119	81	1.97922
91956	91236	73	24216	24244	52	1325	1429	14	1725	1507	16	3433	3487	27	250737	237218	78	1.98122
242585	193775	96	98303	80431	93	3682	3112	30	4476	3406	33	9280	7405	47	662297	536585	100	1.98323
73183	75391	70	24633	25193	48	1359	1304	13	1034	1062	6	2892	2961	24	224608	217401	75	1.98323
107126	104898	77	44494	43613	73	1635	1637	16	1543	1438	15	3768	3804	28	275606	265339	78	1.98724
203475	154855	94	74768	58354	88	2339	1655	24	3294	2734	30	7306	5397	44	533462	416595	106	1.98824
151298	122238	83	44328	35396	81	2540	1839	26	2451	1989	26	5559	4383	37	411226	331024	90	1.98924
102412	99882	83	31879	31603	71	1298	1345	12	1229	1261	13	3276	3174	28	242365	233532	81	1.99426
198924	160302	94	58706	47499	86	2728	2318	25	3171	2685	30	6698	5478	41	523247	408291	94	1.99727
95278	95813	73	25602	25386	60	1006	1172	9	1791	1517	18	3349	3248	27	257953	246831	78	2.00027
61761	60011	80	22217	22465	50	977	864	0	627	588	0	1718	1733	18	140413	142902	74	2.00529
86648	84157	74	28470	28578	70	1144	1156	8	1417	1451	13	3181	3029	26	230837	223738	77	2.00729
63319	63237	71	18501	18752	44	868	888	0	801	795	0	1996	2092	20	168489	165982	74	2.00829
109720	105302	77	38998	36985	73	1795	1781	16	1842	1673	19	4169	4141	30	307118	286139	81	2.0093
127748	109891	81	34839	29067	79	1890	1617	20	1798	1518	20	4711	4180	34	373021	313280	83	2.0093
109214	108943	82	44457	44320	73	1589	1600	15	1760	1709	17	4227	4225	31	310633	304967	79	2.0093
89886	90399	71	26836	26905	54	1285	1434	12	1434	1552	14	3655	3576	28	258012	255486	77	2.0093
144838	129719	81	54630	47197	80	1794	1741	17	2059	1863	23	4486	3889	34	377558	327973	83	2.0103
259001	180917	103	78383	54103	95	3603	2376	32	4121	2838	36	8546	5744	47	701909	488280	100	2.0103
104666	100862	75	43216	42311	74	1597	1781	14	1621	1388	16	3589	3561	28	275517	263110	80	2.01231
168450	143230	85	54995	46676	80	2533	2239	22	2599	1945	25	5992	5072	38	420418	361329	89	2.01632
132067	115067	98	45907	38884	83	1949	1837	18	1935	1411	21	4415	3477	35	302667	255693	98	2.01632
118094	115813	80	38733	37780	74	1644	1542	17	1836	1753	17	4035	3614	31	359250	342972	80	2.01632
104952	92900	77	40715	34852	76	1739	1545	18	1719	1338	18	3748	3275	31	266898	233585	83	2.01732
173009	149508	84	50598	40748	84	2378	2153	22	2746	2273	27	6442	5651	38	462210	390976	90	2.01732
87348	89360	72	17632	18010	42	1550	1675	15	1372	1297	13	3282	3200	26	247101	245062	76	2.01732
128827	114843	86	31459	27237	75	1670	1489	17	2017	1766	23	4500	4228	31	342359	302134	83	2.01932
90648	92375	71	29458	28801	70	1494	1536	15	1579	1466	15	3445	3382	27	283001	282368	78	2.02333
154769	132297	87	52344	44652	81	2184	1745	20	2319	2060	24	4814	4217	34	383881	333939	87	2.02534
99638	92099	84	36352	33545	74	1460	1414	13	1573	1519	16	3774	3295	31	288348	267096	80	2.02835
105325	104729	75	38412	38193	72	1460	1518	14	1566	1450	15	3722	3695	29	332513	315071	80	2.02835
302740	186586	107	92347	56858	104	4556	3028	39	4985	3030	41	11042	6576	56	788240	484426	111	2.02935
68214	66817	73	22121	21980	50	880	818	0	782	857	0	2062	2022	19	149894	149439	72	2.03136
83608	84495	73	30159	30231	70	1362	1458	14	1268	1107	8	2939	2947	25	213957	199121	78	2.03136
69339	71902	70	22755	23118	54	897	877	0	1205	1102	8	2570	2434	24	211664	205137	76	2.03336
92511	94178	73	23671	23825	52	1263	1460	13	1631	1343	15	3725	3544	30	282127	278775	78	2.03336
172535	136716	88	46641	38253	83	2630	1964	26	2750	2106	27	5892	4661	39	461343	368197	90	2.03436
113515	110778	79	52262	51688	74	1761	1695	16	1936	1788	20	4004	3873	30	289474	269784	81	2.03737
221540	164732	95	74882	55346	90	3397	2352	31	3253	2424	31	7158	5597	42	545798	407273	95	2.03737
155431	120679	85	48706	37830	81	1888	1412	21	2204	1626	26	4687	3533	37	367770	279952	89	2.03737
205402	182666	86	74125	65143	86	2983	2601	25	3046	2851	26	6181	5894	36	465458	418370	90	2.03737
138237	114614	87	47464	38804	82	2354	1944	22	2372	2105	23	4649	3749	35	363341	298545	88	2.04038
128328	121954	86	55683	54009	77	1767	1734	17	1979	1856	20	4573	4414	31	313837	293576	81	2.04238
154131	132343	91	55752	48592	80	1952	1614	16	2255	1940	25	5468	4691	36	379176	323814	88	2.04339
83088	81605	75	31672	31707	70	1408	1255	11	1480	1258	12	3070	3079	26	228084	224095	78	2.04439
103205	102351	77	55378	54744	73	1720	1642	15	1917	1622	17	3764	3740	28	256548	246229	79	2.0494
92982	91137	90	28896	28588	71	1288	1192	10	1400	1436	13	2915	2910	25	216500	208121	77	2.05442
108303	96671	82	46207	41732	76	1642	1425	15	1928	1699	20	4047	3724	31	271208	245152	82	2.05542
132920	117159	82	48979	42497	80	2289	2036	22	2180	1827	23	5046	4032	35	369198	319378	88	2.05742
78769	80087	70	30798	31051	69	1165	1129	8	1565	1453	15	2949	2847	26	206367	206825	76	2.06244
256036	197090	95	80970	60985	93	3521	2753	28	4168	3167	35	10140	7796	48	762504	595775	99	2.06244
72488	72707	72	24902	25226	60	1186	1037	5	1197	876	0	2407	2180	22	171681	172043	77	2.06645
131146	108664	98	48032	39089	80	2050	1620	21	2016	1606	21	4139	3324	33	303928	248450	88	2.07146
123872	116541	80	40712	37914	75	1706	1541	17	1663	1560	17	3944	3787	29	302886	290412	84	2.07146
97573	93369	78	36630	34819	73	1728	1509	15	1474	1363	13	3946	3634	31	278660	273278	81	2.07347
145669	115856	88	50452	40291	81	2452	1942	23	2427	1980	24	5396	4309	37	387479	314962	90	2.07647
83693	84906	71	28312	28597	57	1215	1473	12	1278	1303	10	2741	2642	23	213996	207902	76	2.07647
132519	115589	80	47640	41065	80	2203	1936	21	1940	1669	19	5051	4414	35	324111	281303	85	2.07647
150896	134187	81	51867	45426	78	2104	1691	20	2449	2187	25	5657	4914	36	442400	387553	85	2.07647
83926	87970	64	19885	20442	45	1596	1853	17	1405	1362	15	3293	3258	26	234785	232348	74	2.07647
209596	163008	91	77570	60650	89	2798	2269	25	3097	2347	28	6789	5417	41	496401	388921	94	2.07748
53963	53377	70	18447	18561	46	609	624	0	672	605	0	1418	1541	14	122172	119509	70	2.07948
117954	98617	96	42372	35793	79	1550	1383	14	1962	1562	18	4324	3762	33	295070	249753	84	2.08049
210973	192484	91	69047	64914	85	3412	3080	26	3558	3035	29	8085	7271	40	551744	506349	92	2.08049
112710	110616	75	46206	44287	73	1350	1402	13	1408	1375	13	3386	3199	28	266669	263330	78	2.08349
82460	83524	76	22290	22342	54	1073	1013	3	1419	1391	12	3089	3124	26	230903	222008	76	2.08851
168175	149936	84	76920	69061	83	2858	2479	26	2778	2228	27	6437	5760	39	471934	426759	90	2.09051
58897	61535	68	27963	28237	67	1006	1012	3	693	720	0	1902	1989	20	162822	163437	72	2.09252
133142	110603	87	46497	38513	81	2183	1934	21	2091	1815	21	4974	3845	36	368525	303784	87	2.09252
86062	87612	71	32580	32310	70	1417	1481	13	1408	1331	11	3272	3098	27	242424	233723	78	2.09252
124843	107144	84	43816	37778	79	1720	1125	18	1723	1465	16	3951	3518	31	290165	254472	88	2.09552
93757	87800	80	30106	27456	73	1395	1233	12	1584	1440	16	3634	3415	28	264994	237435	80	2.09753
173751	144324	88	56733	46735	82	2143	1898	21	3051	2406	29	6590	5672	38	471207	400318	90	2.09853
64702	60920	87	24454	23360	72	850	873	0	961	972	0	2062	1877	19	171341	153168	87	2.09853
77780	79276	70	22567	22807	49	970	995	0	1274	1074	7	2901	2800	25	206266	199030	77	2.09853
119685	111979	79	42608	38587	77	1452	1507	14	1902	1581	20	4033	3677	30	342905	310898	85	2.10054
144107	128822	84	46076	41031	79	2069	1745	18	2081	1648	20	5232	4590	35	353963	324500	87	2.10254
81541	82000	73	20005	19770	47	1044	910	0	1333	1242	11	2844	2742	25	208668	198167	77	2.10254
221266	163204	93	87730	65207	90	4157	2952	33	3898	2864	34	8841	6708	45	658708	506362	99	2.10254
93269	94378	73	29666	29541	63	1397	1373	13	1769	1623	18	3494	3303	28	272482	267940	76	2.10355
118655	108228	88	42392	38675	75	1573	1602	16	1828	1551	20	4237	3867	31	304233	284272	84	2.10455
110130	108446	76	29807	29045	72	1577	1523	16	1807	1477	18	4084	4050	29	339044	322763	83	2.10756
107080	99725	75	39338	35061	76	1592	1462	16	1730	1521	16	4132	3573	32	289349	262753	80	2.10756
96679	96400	73	35496	34501	72	1769	1668	18	1256	1349	14	3834	3739	28	263684	260621	77	2.10956
146271	129097	95	47129	41150	81	1696	1493	18	1688	1734	18	4364	3765	32	330149	295143	88	2.11056
124984	116473	82	41808	38694	75	1532	1500	15	2008	1712	20	3890	3662	29	299912	275560	81	2.11056
81375	80825	73	24954	25093	55	1468	1520	14	1230	1355	12	3078	2909	26	211625	201603	77	2.11056
61979	62844	70	13293	13472	39	740	809	0	699	627	0	1800	1880	18	123251	119547	74	2.11257
181224	161328	84	70814	63706	82	2874	2444	26	2881	2465	28	6376	5711	38	449708	409102	87	2.11357
250026	180331	101	68140	50940	93	3626	2231	35	3770	2859	33	9779	7298	48	735358	536374	101	2.11357
136511	110916	82	49693	40473	81	2345	1897	24	2591	2014	25	5017	4039	37	364506	297329	88	2.11457
89409	90467	74	33358	33000	70	1043	1083	7	1307	1253	11	2845	2950	24	230608	223346	75	2.11457
164418	131658	85	53054	42259	83	2181	1803	20	2299	1755	24	5171	4176	37	396409	313380	92	2.11859
87877	86319	74	26229	25881	56	1251	1261	11	1527	1208	12	3201	3356	26	227470	233584	77	2.12059
121217	109510	95	49385	44228	78	1586	1360	16	1764	1723	18	3978	3545	32	303077	280031	85	2.1236
101804	97426	77	33229	32371	73	1158	1090	7	1299	1325	13	3307	2988	28	268566	263701	79	2.12761
139538	114880	84	48407	39540	81	2299	1617	24	1864	1547	22	4480	3542	35	329427	264386	89	2.12761
128247	125333	78	64306	63274	76	2410	2218	22	2578	2305	22	5559	5380	35	398689	382740	83	2.12961
83088	82945	75	34862	34734	70	1198	1221	10	1035	1007	2	2994	3007	25	202504	198239	77	2.13062
127357	120228	82	45444	42685	75	1700	1572	16	2494	2278	23	4708	4364	33	346140	321756	84	2.13062
132356	113570	86	41717	35318	78	1581	1430	15	2239	1876	23	4474	3844	35	326322	274763	85	2.13062
196574	152138	90	65433	50537	87	2162	1732	24	3305	2503	30	6895	5336	41	544637	423436	95	2.13162
94212	94621	74	36605	36333	71	1560	1498	16	1484	1595	15	2848	2838	24	239509	232925	80	2.13262
144094	124539	91	51821	45016	79	1857	1696	17	2365	1970	23	4731	4032	33	359924	307954	85	2.13463
79277	78496	73	15171	15073	41	1022	794	0	1376	1157	10	2799	2954	24	209165	200615	78	2.13663
76131	75400	72	22840	22742	56	876	902	0	1074	1149	8	2576	2454	23	197568	194830	77	2.13964
116775	113200	81	40133	39318	74	1739	1708	16	1834	1649	19	3698	3562	29	304365	290636	82	2.14165
244992	200671	92	91841	76872	88	4153	3341	31	4898	4164	34	11184	9335	49	877359	752134	93	2.14566
69025	69114	74	24840	24792	57	715	771	0	1021	1192	10	2198	2130	21	166512	160489	76	2.14666
84187	83904	73	26740	26734	62	1133	1080	7	1134	1200	10	2865	2883	25	214989	207078	78	2.14766
211576	165015	96	55529	43992	88	2957	2387	27	3148	2372	29	7499	5727	43	519319	405004	98	2.14967
83368	84185	73	30181	30057	67	1403	1407	13	1039	1190	9	3192	3287	25	226387	217382	78	2.15067
79746	80951	71	28570	28600	70	1226	1247	10	1246	1241	10	2879	2848	23	193174	184918	76	2.15067
78748	77498	76	20680	20405	49	1420	1511	15	1180	1155	9	2819	2760	25	207141	206983	77	2.15167
81634	80514	76	14773	14927	41	1164	1186	9	1095	1095	7	3212	3141	27	210373	201304	77	2.15268
79164	79275	72	18560	18836	46	1153	1233	10	1292	1124	7	2640	2729	23	210235	208067	77	2.15468
184180	147087	93	57039	43845	84	2373	2000	24	2364	2001	25	5777	4558	38	436761	330597	90	2.15468
221197	166625	91	65751	48245	88	3349	2556	30	3501	2288	32	7878	5883	46	640063	466746	95	2.15468
147122	120292	92	64220	54232	81	2374	1947	24	1795	1472	20	4745	3933	34	363858	299541	88	2.15669
38492	39406	58	12432	12438	40	463	480	0	606	515	0	1171	1181	10	93869	89943	71	2.15769
124618	109956	80	34979	29694	79	1765	1504	16	2135	2008	20	4951	4324	34	343971	298831	94	2.16471
122385	105305	91	45353	38523	79	2022	1761	18	1949	1749	22	4546	3664	34	330921	274473	83	2.16471
97826	96004	75	29359	27691	59	1693	1479	17	1615	1435	18	3582	3221	29	276813	261883	79	2.16471
106361	99963	76	37300	34804	76	1607	1299	12	1871	1644	18	4145	3732	32	305019	286443	81	2.16471
77949	80534	67	25238	25623	53	1065	1067	7	1206	1185	10	2583	2608	25	197371	190846	75	2.16571
201883	147578	97	73970	52835	89	2814	2122	27	2945	2254	29	7039	5200	43	541999	407133	93	2.16772
170829	134706	92	57037	43768	84	1831	1392	19	2488	2136	25	5958	4551	41	452700	351315	88	2.16872
99701	96341	77	25836	25260	59	1719	1891	16	1684	1561	16	3561	3466	27	262996	259144	80	2.16972
119182	104446	82	43255	36656	79	1902	1740	18	1977	1834	21	4238	3964	32	320310	280865	86	2.17072
132870	113882	81	52606	44530	78	1977	1772	19	2574	2185	24	5560	4457	38	406071	365644	85	2.17072
79740	80632	73	18302	18259	45	1323	1282	11	1391	1418	15	2918	2815	25	221584	215208	77	2.17574
73386	72167	84	24226	24286	51	1307	1318	11	951	984	0	2928	2875	26	203322	196050	73	2.17674
94801	97134	72	22147	22098	50	1144	1265	10	1598	1467	16	2968	2989	25	220876	215181	76	2.17774
155644	123139	89	50995	40173	84	2551	1905	26	2403	1879	23	5502	4367	39	425722	336232	92	2.17774
68511	68430	73	26152	26344	54	784	929	0	1117	1184	9	2155	2315	21	145456	144750	76	2.17774
72910	71114	73	28773	28808	69	954	882	0	1178	983	0	2411	2504	22	168243	169296	75	2.18075
76852	76868	74	17078	17361	41	1178	1085	7	1132	1167	10	2715	2727	24	192179	184141	77	2.18476
66390	65992	72	15208	15643	40	979	954	0	866	885	0	2089	2191	21	155838	155403	74	2.18576
105251	96143	80	37710	34102	75	1297	1268	12	1644	1315	15	3304	3090	28	250700	229611	84	2.18576
120851	114500	88	54367	53006	77	1962	1800	17	1879	1745	18	3910	3630	29	301192	274478	83	2.18777
82674	81857	87	21275	20847	51	1463	1398	14	1570	1391	14	3243	3276	26	256750	243478	88	2.18777
71666	69467	88	24698	24393	57	1105	1047	6	958	816	0	2181	2155	22	180620	170457	79	2.18877
98284	96328	75	29459	29433	71	1678	1622	16	1591	1466	15	3642	3812	28	282465	275995	80	2.18977
112215	102391	79	39595	35560	77	1539	1164	11	1683	1425	16	4047	3639	32	282404	245066	85	2.18977
90169	90233	74	37256	37183	71	1302	1495	14	1429	1443	15	3512	3543	28	247823	239107	77	2.19078
69231	70544	69	23507	23513	54	907	958	0	1027	855	0	2258	2146	23	176835	171676	79	2.19078
112328	104502	81	40714	37748	75	1618	1469	16	1597	1488	16	4063	3721	31	289787	267244	94	2.19078
45269	45368	68	8996	8819	35	811	865	0	662	741	0	2448	2516	22	168991	163797	75	2.19479
58700	61905	71	23061	23464	50	895	901	0	1063	1007	2	1993	1904	19	166359	172247	74	2.19479
146582	125968	83	42380	35256	80	2027	1807	20	2157	1846	21	5182	4125	37	374024	317422	86	2.19579
149519	122859	83	40655	32776	80	2205	1716	21	2245	1974	22	5227	4344	36	379492	310521	88	2.19579
152952	143624	82	45541	44392	78	2348	1979	20	2501	2331	23	5073	4556	34	403001	372171	85	2.19679
263566	174767	101	83046	56460	98	3590	2270	32	3767	2620	34	8867	5901	48	672602	472566	105	2.19679
72402	72684	76	16458	16803	42	1180	1091	8	1074	1090	9	2649	2618	24	200551	197238	74	2.19679
137495	112920	84	49882	40961	80	1351	1156	14	2178	1709	23	4455	3747	34	311666	251126	85	2.19779
132517	113474	81	43384	35794	78	1866	1396	20	2111	1750	20	4528	3724	34	334739	271287	85	2.19779
87136	83935	89	32521	31681	71	1148	1248	10	1273	1359	13	2586	2504	24	220665	215332	77	2.1998
113501	106940	76	39299	37263	74	1608	1395	16	2190	1854	18	4193	3766	31	310353	290233	83	2.2008
126058	118903	84	41176	38963	76	1917	1775	20	1928	1721	21	4513	4106	32	337356	321594	84	2.20381
143700	131262	92	49423	45650	77	2029	1869	20	1959	1855	21	5367	5155	34	404049	373092	83	2.20582
162532	132621	85	53962	43521	82	2150	1786	21	2516	1939	25	5442	4034	38	405820	327692	89	2.20582
100974	100273	74	25979	26035	55	1843	1894	17	1899	1867	20	4326	4207	31	295501	284318	78	2.20582
75821	76912	74	22400	22693	47	1080	1072	6	1165	1279	10	2881	2792	25	199767	195312	76	2.20582
227782	161536	96	74989	53683	90	3184	2312	31	3626	2660	32	8005	5877	45	605547	427351	94	2.20682
88506	88475	76	34523	34420	71	1391	1503	13	1397	1243	12	3239	3066	26	224767	220447	76	2.20682
133916	114713	79	45583	38603	79	1911	1475	17	1844	1431	16	4251	3583	33	330921	281361	84	2.20782
111620	106259	83	28385	26724	71	1656	1431	15	1536	1598	16	4217	3943	30	316541	307271	80	2.20782
112189	108259	79	38925	37302	73	1787	1551	17	1802	1635	16	3677	3698	28	281418	265365	79	2.20882
191796	153440	92	69138	54393	85	2539	2078	24	2637	2130	26	6158	4728	40	470698	364069	94	2.21183
74475	75894	70	25718	25774	58	1150	1194	10	1027	949	0	2712	2807	25	200795	195949	77	2.21384
98008	94978	79	30107	29559	69	1135	1151	9	1540	1558	15	3114	3168	25	253267	240441	78	2.21384
82313	81831	72	21134	21234	50	1348	1312	13	1408	1291	12	3076	3048	25	227596	225918	77	2.21584
65718	65301	71	14620	15014	41	1189	973	0	837	992	0	2310	2071	22	155819	153649	74	2.21684
119070	115879	77	41297	40043	75	1836	1766	19	2063	2002	21	4598	4499	31	334761	316847	82	2.21785
81655	83416	70	23404	23436	53	1403	1468	14	1118	1181	11	3044	3068	25	207368	203693	75	2.21785
78596	77994	72	27159	27056	59	1096	1047	5	1153	982	0	2147	2206	20	169061	158189	75	2.21785
167393	133169	93	52973	41075	83	2120	1597	23	2104	1812	23	5109	4107	37	369976	302827	89	2.21885
47926	49145	67	11251	11747	37	567	550	0	966	863	0	1586	1595	17	114540	116801	70	2.22186
96654	97539	73	24837	23722	53	1558	1648	15	1613	1680	16	3795	3628	29	272761	263133	82	2.22186
72454	75596	60	19505	19810	46	1081	1113	8	899	1086	8	2691	2683	22	202132	196876	77	2.22186
144876	120735	83	45338	37928	81	1952	1632	19	1623	1350	18	4387	3772	33	317291	262452	86	2.22286
116186	113624	76	49401	48098	75	1886	1818	18	1549	1420	16	4246	4162	31	335752	314295	81	2.22386
129193	110137	83	39919	33608	77	1762	1473	17	1744	1476	17	4335	3548	34	327509	271535	84	2.22386
153442	119456	88	54428	42299	83	1997	1404	17	2073	1593	22	5154	4177	36	397893	315042	92	2.22487
81706	81771	73	24477	24483	57	1241	1275	11	1197	1280	11	2823	2701	26	196998	186396	77	2.22787
94215	92730	76	31229	30915	71	1367	1300	13	1422	1480	15	3646	3630	27	265122	257541	79	2.22888
271201	187017	111	87238	60222	98	3830	2574	34	3995	2636	35	9379	6814	49	734948	503594	107	2.22988
84524	85959	74	36125	35773	70	956	917	0	1378	1407	14	3057	3034	26	221336	215243	76	2.22988
216203	160127	94	70657	52121	90	3261	2313	31	3193	2109	32	7258	5454	44	522754	383803	96	2.23088
168094	122229	87	59189	43822	85	2157	1682	24	2776	1737	31	5465	3953	39	434687	316328	91	2.23289
78965	82973	69	16984	17207	43	1085	1154	7	1237	1294	12	2994	2989	25	265457	256727	75	2.23289
109989	104570	83	39629	36510	76	1434	1357	13	1718	1483	18	3772	3793	28	283002	262729	80	2.23289
70569	69785	82	22373	22606	49	1345	1153	10	1064	969	0	2552	2517	23	200866	202749	77	2.23289
120142	118276	77	29723	28784	72	1893	2107	18	1738	1535	17	3914	3804	29	303709	285057	82	2.23589
77667	77838	74	21984	21847	50	1073	1010	2	1157	1056	6	2617	2431	24	195375	187650	75	2.2369
166883	151352	88	51347	45505	81	2272	1913	22	2760	2453	26	5976	5264	38	445152	397609	88	2.2389
185256	160654	85	75137	63480	84	2916	2178	27	2787	2462	27	6475	5629	39	557417	488766	90	2.2389
162827	128097	87	61159	48386	83	2606	2016	25	2726	2158	25	5499	4243	39	409909	315900	88	2.24091
91324	88310	77	25603	25087	54	1196	1243	10	1433	1280	12	3190	2915	26	229103	220181	77	2.24091
162502	100927	92	42254	25971	87	2664	1444	30	2648	1690	33	5595	3508	42	432182	277838	95	2.24291
121266	109887	95	44101	39466	95	1950	1736	18	1846	1677	17	4262	3767	30	326693	283955	95	2.24692
107812	107963	72	33564	33593	72	2118	2316	18	1977	1873	20	4239	4371	29	348685	323631	78	2.24692
104657	95260	78	35956	31901	75	1480	1243	14	1572	1411	15	3436	2962	30	292889	268571	82	2.24692
72778	71639	80	25645	25327	58	1084	1040	5	1178	1178	10	2597	2453	23	197375	192781	88	2.24692
154394	126331	88	57785	45768	83	2496	1836	23	2550	1834	26	5472	4589	37	412898	325337	88	2.25093
73894	74195	79	27393	27130	68	1017	1017	2	981	1096	6	2281	2390	22	191256	182018	75	2.25294
192579	148062	93	57088	43096	88	2885	2319	25	3084	2353	31	7048	5486	42	575801	453378	96	2.25495
124921	116017	79	36880	33053	77	1491	1378	14	1781	1576	18	4302	3851	33	295591	267314	82	2.25495
152270	121169	83	56377	44282	81	1904	1426	21	1942	1647	22	4909	3893	38	350221	267668	88	2.25495
130187	115715	80	45799	39451	78	1874	1630	21	2056	1867	22	4810	4044	36	340293	303652	85	2.25495
112293	104568	86	33066	30531	73	1526	1389	14	1702	1441	16	3709	3597	28	285200	273151	79	2.25595
78913	77194	82	25333	25142	59	1213	1010	3	1109	1154	9	2658	2610	24	177763	168510	77	2.26096
119942	116542	75	45223	44023	74	1803	1674	16	1982	1799	19	3947	3477	31	319429	303338	80	2.26196
132137	125383	81	40258	38786	76	1936	1864	18	2321	2074	21	4423	4289	30	347921	335265	82	2.26196
66362	66387	76	27931	28048	69	982	1055	7	1223	945	0	1976	2016	19	155707	152195	73	2.26698
89622	91032	72	26628	26599	59	1715	1663	17	1261	1382	13	2958	3022	25	223209	218422	77	2.26798
176377	151668	93	57910	50651	82	2269	1862	23	2748	2136	28	6280	5407	37	457872	399327	90	2.26798
105853	98949	90	39468	37027	73	1384	1424	12	1833	1309	16	3142	2960	27	246069	232176	79	2.26898
77737	79045	71	19994	19993	47	952	907	0	1127	1113	8	2959	2983	25	219065	214052	76	2.26898
198884	150453	91	66827	48943	85	2987	2244	29	2444	1955	26	5951	4392	40	456749	356605	90	2.26898
67608	67701	71	19184	19303	45	891	980	0	973	895	0	2307	2022	23	174713	171967	74	2.26998
122451	110936	89	46202	41346	79	1668	1487	17	1930	1428	17	4124	3527	31	319731	290844	83	2.27299
126639	110194	81	42708	37101	79	1597	1446	14	2032	1684	22	5141	4371	36	346122	300468	85	2.27299
77972	79204	72	28957	29213	66	1087	1257	11	1263	1324	12	2961	2918	25	226261	225101	75	2.274
95158	95178	75	26024	26147	58	1221	1319	12	1391	1370	13	2987	2755	27	213488	202964	79	2.274
68792	70709	70	27357	27975	55	1005	1152	7	1052	1183	9	2349	2610	22	183824	185063	74	2.274
112274	110027	75	36361	35168	73	1721	1517	17	1755	1534	16	3386	3453	27	247835	242118	79	2.275
73682	72808	71	18577	18617	46	1339	1123	10	961	1144	7	2918	3038	25	201693	195912	77	2.275
90835	91295	74	27740	27575	63	1577	1842	15	1249	1117	9	2969	2928	25	210312	207276	77	2.275
179129	150190	86	67073	56180	83	2457	2211	23	2583	2030	26	6077	5176	39	446480	373705	90	2.28202
104620	106302	73	40484	40191	73	1647	1575	17	1937	1797	19	3917	3799	30	327511	315757	80	2.28202
68523	69298	73	15733	15896	42	1338	1125	9	1148	1061	6	2533	2469	23	198706	196420	73	2.28502
139975	114886	82	44907	37391	80	1769	1637	18	2369	1808	24	4964	4278	34	336187	272213	90	2.28603
207433	161970	87	74379	59032	86	2887	2199	25	3210	2333	29	6482	4921	40	506029	384525	92	2.28703
179572	145846	89	56102	43916	85	2264	1639	22	2697	2037	27	6337	5136	38	472380	382150	90	2.28803
70746	73301	71	16434	16466	43	995	854	0	894	821	0	2416	2418	22	174846	173602	74	2.29004
67330	67446	87	25285	25111	59	836	883	0	962	950	0	2147	2014	21	160861	150969	77	2.29104
162347	140859	86	63871	54915	82	2002	1486	20	2298	2084	22	5054	4367	35	427212	362885	87	2.29305
79133	77111	72	18310	18555	45	1227	1134	7	1100	994	0	2609	2617	23	200407	200379	76	2.29505
96932	97854	73	33314	33030	71	1329	1463	13	1317	1377	12	3219	3132	26	237765	226341	78	2.29505
360436	231337	120	102710	66638	111	5561	3425	40	6112	4060	42	14048	9457	56	1.04858e+06	686018	117	2.29505
78735	77867	76	20836	20922	49	1453	1709	14	1135	1164	9	2726	2619	24	216462	212480	77	2.29605
76711	77097	72	29575	29468	70	1218	1143	9	1250	1036	6	2554	2612	23	185636	186174	74	2.29605
127810	110099	85	40500	34454	79	1908	1592	20	1863	1564	18	4329	3719	32	321167	278584	84	2.29906
173477	136771	89	63947	50485	85	2062	1746	21	2597	2080	28	5429	4216	38	414268	319338	90	2.30006
104724	103136	76	43053	42379	72	1995	1970	20	1651	1595	16	4053	3938	28	295810	280812	78	2.30006
79483	78109	75	31535	31569	70	862	964	0	928	850	0	2017	2202	20	175530	171393	75	2.30107
130216	108834	89	47542	38907	80	1829	1611	18	1903	1594	18	4149	3456	33	319140	264867	85	2.30107
143733	137368	89	40305	39039	76	1747	1737	16	2479	2301	23	6027	5633	35	423811	394563	87	2.30207
100310	97941	78	35888	34349	73	1300	1377	11	1578	1471	15	3664	3601	28	271587	258540	81	2.30508
75885	77062	71	30509	30576	69	1251	1252	10	1336	1294	12	2699	2667	24	205524	203184	75	2.30508
144124	120667	100	47108	39676	81	1521	1276	14	2041	1729	22	4865	4133	35	350396	296153	88	2.30708
81260	81476	75	24196	24164	56	1473	1561	15	1239	1288	12	3211	3070	27	229170	225454	77	2.30808
92481	92002	75	25493	25310	55	1267	1467	14	1739	1636	16	3945	3982	28	250757	241263	80	2.30909
192099	149729	90	71348	55157	87	3010	2290	27	2976	2004	30	6405	4868	42	469736	351451	92	2.31109
84548	83741	73	25178	25163	58	1298	1392	12	1223	1279	11	3025	2882	25	236541	229235	78	2.3141
98828	95649	82	27640	25598	71	1321	1442	13	1474	1642	15	3379	3339	27	251336	237574	81	2.3151
96680	97307	72	33949	34198	71	1562	1483	15	1708	1627	16	3552	3263	28	271867	265346	79	2.3151
82669	80756	76	22594	22585	49	1065	1103	7	1156	1096	7	2890	2724	25	197914	195359	76	2.31611
85031	84480	74	18733	18695	46	1202	1030	5	1600	1469	15	3216	3089	27	238749	235974	77	2.31611
176105	149481	86	54571	44599	83	3787	3398	28	2901	2486	28	6993	5857	41	620103	527243	91	2.31711
82125	83430	71	24404	24583	54	1351	1261	13	1307	1427	14	2913	2734	26	231118	222022	76	2.31711
91761	92498	72	37938	37485	71	1304	1168	12	1362	1209	12	3284	3244	27	270212	261616	78	2.32012
65650	67709	71	11818	11972	38	987	815	0	990	1013	3	2440	2544	21	174958	174493	74	2.32312
79744	79321	71	26590	26369	63	1588	1663	16	1200	1068	8	2873	2698	26	211823	207614	77	2.32513
78359	79137	71	28970	29113	69	1181	1245	13	1335	1329	12	2695	2733	23	198187	195886	77	2.32513
125600	111685	81	39493	34269	79	1561	1500	15	1898	1684	17	3761	3288	30	319669	281858	85	2.32714
82031	83933	70	17100	17248	43	1299	1282	12	1363	1298	12	2834	2893	24	222213	211837	76	2.32814
157391	117346	102	51405	39857	84	1900	1457	19	2148	1888	22	4812	3721	37	387837	300780	91	2.32814
81617	83555	71	29789	29759	70	1113	1211	10	1218	1336	13	2671	2700	24	218922	211079	79	2.33115
130017	108173	82	48074	39680	80	1520	1476	16	1691	1572	19	4394	3655	34	332964	262887	89	2.33215
175134	157286	83	59628	53720	81	2650	2382	23	2993	2414	27	5968	5205	37	453458	407271	87	2.33215
134394	111239	81	49965	40677	81	2069	1530	21	1953	1610	20	4969	4296	35	348120	276142	85	2.33215
163784	129885	90	57362	45486	83	2223	1908	21	2181	1685	24	6033	4781	40	441917	374360	89	2.33215
77315	76309	75	31639	32066	70	1088	1035	4	948	1018	3	2607	2631	23	189593	191046	76	2.33616
220479	177119	95	55627	42388	94	2763	2226	25	3462	2647	31	8036	6423	43	670314	557715	101	2.33616
58194	59281	64	17252	17728	42	705	726	0	1193	1043	5	2086	2069	20	164597	157596	74	2.33616
88217	86295	79	30501	30385	70	870	924	0	1299	1247	12	2751	2913	24	218614	220633	76	2.33716
220566	139949	105	79286	49989	95	3237	1895	33	3834	2607	33	7801	4850	47	550888	367157	101	2.33816
143186	117651	87	44469	36779	80	2365	2060	22	2238	1732	23	5032	4122	37	349058	293567	89	2.34017
84508	84965	71	28958	29303	69	1224	1226	9	1377	1397	13	2920	2932	25	225614	222213	76	2.34117
81791	81136	72	24468	24825	63	1184	1138	11	1387	1253	11	2854	2956	24	196793	194404	78	2.34117
71029	68534	75	20072	20370	47	1080	1024	5	1179	1002	2	2424	2464	22	152776	149085	76	2.34218
83906	85236	70	18360	18484	44	1021	1254	10	1107	1049	6	3134	3057	26	219199	210609	78	2.34518
90213	89791	74	14446	14456	40	1328	1094	9	1291	1268	12	3054	3013	25	237670	236146	76	2.34719
184937	147677	92	53464	41749	85	2443	1895	24	2489	1954	25	5595	4513	38	416792	328397	92	2.34819
117097	102814	81	40872	35088	77	1661	1497	16	1850	1538	20	4227	3790	32	292752	255044	84	2.3502
145981	134322	82	43949	39886	77	2507	2342	22	2581	2124	25	5863	5348	35	425407	384056	87	2.3512
122356	105356	81	40931	35201	78	2057	1787	21	1749	1520	18	4031	3516	32	328576	280009	84	2.3522
140948	114907	84	49411	39323	82	2476	1991	23	2099	1612	22	4737	3910	36	353637	279838	91	2.3522
119657	111934	78	35228	31765	76	1484	1403	13	1666	1419	14	4034	3699	31	353325	322414	84	2.35521
104690	100113	84	33015	31799	72	1514	1329	14	1799	1547	17	3879	3752	29	291775	277726	79	2.35621
129216	114655	80	44282	39571	77	1554	1325	15	1674	1322	16	3962	3632	31	334750	296132	82	2.35822
72310	73541	71	21351	21768	45	1200	1133	8	1046	1033	4	2948	2852	26	198446	190576	75	2.35822
73979	74407	71	30199	30474	65	868	1047	5	1057	906	0	2571	2479	24	184758	179494	76	2.35822
200219	153802	106	60727	44112	90	3012	2102	30	3274	2361	31	6619	5022	43	474477	347233	106	2.35822
102642	99621	76	28437	27789	72	1715	1660	17	1688	1500	16	3440	3376	28	275780	267045	80	2.36123
105022	104627	75	47525	46985	73	1819	1953	18	1506	1425	15	3436	3387	27	266721	262180	78	2.36123
100440	99672	78	27309	26356	58	1731	1569	15	1592	1422	16	3936	3702	30	273764	261773	78	2.36123
98019	96373	75	26718	26404	62	1410	1334	13	1581	1413	14	3283	3087	26	251986	241116	81	2.36223
90264	87706	75	34580	34314	71	1050	1077	6	1070	1197	10	2996	3129	25	217060	212381	76	2.36323
124365	118201	78	39294	36113	76	2005	1818	19	2089	1897	21	4279	3982	30	311572	289334	82	2.36323
102427	100151	86	23830	23345	58	1653	1811	15	1565	1562	16	3971	3627	30	303927	289224	80	2.36423
93531	93661	76	26605	26478	60	1522	1748	16	1655	1427	14	3318	3268	27	227571	221000	78	2.36524
82635	82241	72	32647	32382	70	1303	1464	13	1593	1132	11	3553	3541	27	230712	217546	78	2.36824
44385	44402	68	19332	19624	47	746	714	0	762	684	0	1641	1547	17	114695	115823	73	2.36824
201865	174012	90	71511	60444	86	3255	2828	25	2855	2453	26	6915	6138	39	550225	476866	92	2.36925
63416	64934	69	13001	13119	40	928	1055	5	876	1106	7	2140	2230	21	159167	156950	75	2.37225
69264	69846	71	25239	25492	58	1085	1194	10	1063	1059	5	2461	2407	24	200616	196630	76	2.37326
166397	135166	92	57767	47653	83	1634	1396	16	2601	2097	26	5590	4324	39	426094	344495	91	2.37626
89885	88679	73	26222	26145	52	1307	1350	12	1600	1564	15	3497	3524	28	254487	254629	77	2.37626
93777	91543	79	29342	28235	72	1385	1273	12	1121	1113	8	3071	2925	26	225961	220635	77	2.37727
189877	143294	91	64533	48967	86	3061	2286	28	2790	2333	29	6924	5101	42	482758	376194	91	2.37927
83204	82746	73	25819	25671	56	1067	1138	7	1197	1093	7	2928	2847	24	217682	210225	89	2.37927
87942	86064	81	25989	25700	60	1475	1578	13	1311	1294	12	2780	2727	24	213152	211163	80	2.38128
126832	107589	79	43465	35781	79	1910	1491	16	1811	1361	16	4154	3393	33	302026	245384	86	2.38328
142064	118129	82	52307	43322	80	2322	1788	24	2169	1950	24	5498	4632	36	395572	335745	89	2.38429
103169	103496	74	35479	35307	72	1400	1481	12	1698	1488	17	3489	3175	28	251631	247857	80	2.38429
237427	189535	96	124316	106313	96	4839	4217	32	5533	4584	38	13253	11435	50	1.04858e+06	926869	102	2.38629
92595	92298	75	29080	29162	70	1249	1183	11	1500	1390	13	2986	2808	26	229037	226437	77	2.38729
156138	124335	87	52205	40813	85	2356	1893	23	2224	1733	25	5050	4031	37	422362	333288	89	2.38729
97628	95894	77	36920	36779	72	1223	1292	10	1558	1408	14	3381	3278	28	253644	239926	78	2.3883
120524	112507	94	42248	38283	80	1601	1369	13	1648	1558	17	4462	4082	31	336182	298440	94	2.3883
374114	270820	122	170773	130574	120	8021	6470	39	8645	6857	45	19960	15661	63	1.04858e+06	1.02478e+06	126	2.3903
137761	113278	82	45399	37385	80	1744	1428	18	2381	1863	22	4605	3728	35	330462	263795	87	2.3913
100054	98043	76	36920	36454	73	1651	1555	17	1674	1668	17	3197	3172	26	256986	243066	80	2.3913
113583	108370	82	41371	39618	75	1668	1833	17	1960	1735	19	3463	3413	27	284862	272375	82	2.39331
100505	98938	73	38300	37317	72	1404	1376	13	1949	1611	18	3627	3498	29	272468	253174	81	2.39331
90548	90734	73	20657	20826	46	1639	1687	17	1489	1466	16	3346	3465	26	250374	244556	77	2.39331
225559	158151	93	76397	52973	91	3189	2124	31	3437	2615	34	7947	5482	45	668835	468880	98	2.39431
129659	113779	83	47082	40692	79	2024	1538	20	2098	1875	21	4200	3556	32	346627	303490	83	2.39431
216513	171251	91	75859	59744	88	3309	2642	29	3327	2672	32	7903	6111	44	583604	473828	92	2.39732
110732	107158	80	44728	42825	74	1417	1591	13	1596	1349	14	3573	3508	28	275601	269163	78	2.39732
75921	77434	74	24876	24878	59	1173	1211	9	1091	1254	10	2516	2615	23	179349	175056	75	2.39832
116286	112862	83	40104	39330	72	1488	1706	16	1828	1721	20	3801	3572	29	271523	257751	81	2.39832
92725	93677	75	38956	38426	72	1075	1108	6	1133	1265	11	3061	2899	25	212044	202858	77	2.40033
74184	73271	73	27666	27642	66	1180	1337	12	937	966	0	2433	2536	23	189204	188872	75	2.40133
112721	100134	86	38381	33328	77	1553	1316	15	1690	1436	18	3836	3441	30	268509	230888	83	2.40133
93303	93946	78	23143	22971	50	1523	1485	15	1504	1470	13	3074	3006	25	247517	242948	76	2.40133
107322	103546	77	29298	28603	72	1451	1602	14	1817	1604	17	3851	3596	29	271465	257626	80	2.40334
106963	105873	80	34902	34680	72	1636	1667	15	1850	1724	17	3945	3713	30	302410	293844	79	2.40334
160648	133317	90	51390	42592	82	2480	1936	24	2410	1984	25	5012	4054	36	389134	320044	89	2.40534
168502	153173	100	94446	88317	83	2792	2682	24	2635	2269	26	6032	5566	36	465486	420603	89	2.41236
80890	78872	79	24294	24243	52	1023	1024	4	1170	1170	8	2906	2827	26	212388	210851	77	2.41437
83905	86229	71	40433	40661	70	1519	1471	16	1599	1618	16	3383	3074	29	252452	247534	78	2.41537
123147	106436	90	42310	34804	78	1580	1271	13	1982	1765	19	4734	3995	34	318026	280939	86	2.41838
120597	103413	83	43526	37106	79	1700	1610	17	1960	1773	19	3801	3273	31	292213	253536	83	2.41838
233840	176776	100	91107	69954	91	3742	2595	32	3997	3007	32	8643	6545	46	624194	476965	96	2.41938
82231	82411	72	25094	25121	53	1369	1333	13	1440	1337	12	3122	3220	26	212889	211664	76	2.41938
64621	63173	86	21667	22055	48	741	643	0	921	922	0	1766	1698	17	149347	146123	76	2.42038
102817	101570	76	26161	25472	60	1301	1370	13	1507	1555	15	3645	3541	28	285772	269042	80	2.42138
83961	82918	77	21689	21520	49	1381	1375	14	1485	1307	15	3149	3027	26	251934	245597	80	2.4274
103384	95188	85	40785	36500	75	1472	1393	15	1538	1326	14	3518	3186	29	293428	266590	87	2.4284
225088	172735	93	67856	51656	91	3724	2950	29	3663	2976	32	8559	6699	45	619552	475009	97	2.4294
78578	78982	71	21597	21854	47	1140	1305	10	1415	1381	13	2780	2878	24	211127	203540	76	2.43041
217161	177057	105	67641	57153	86	2633	2318	25	3344	2611	31	7265	5781	42	556174	472968	92	2.43141
69689	71306	70	23132	23394	51	1086	999	0	1264	1122	9	2582	2406	24	202581	204262	76	2.43342
99332	96902	77	35195	34788	72	1427	1304	12	1569	1567	16	3568	3395	28	261958	248178	80	2.43642
115968	107009	92	32842	29741	74	2005	1822	20	2077	1897	22	4158	3926	32	304423	275068	82	2.44043
99083	98521	73	42176	41545	73	1531	1288	15	1322	1298	13	3144	3045	27	249771	241356	83	2.44144
114647	109130	81	46918	44342	74	1342	1327	14	1958	2119	19	4337	4218	30	314725	300973	80	2.44344
85319	82391	74	22635	22868	51	1106	1028	4	1166	1206	9	2859	2757	25	221671	218232	77	2.44344
75393	75950	73	24567	24526	57	977	1118	8	1387	1375	12	2869	2909	24	224040	225589	75	2.44545
89072	88685	74	27269	27221	70	1643	1476	16	1447	1371	14	3093	3019	27	233652	226779	78	2.44745
197237	154615	92	67773	53465	85	3100	2388	27	2873	2281	28	6621	4854	42	522608	394974	90	2.44846
69674	70428	75	24362	24616	54	1191	1235	10	943	1190	9	2423	2362	22	173256	168824	75	2.44846
208807	163198	88	62962	47358	86	2598	2185	26	3340	2778	30	7855	5966	45	556073	430293	94	2.44846
74942	74334	72	26721	26682	60	939	896	0	1042	985	0	2290	2287	21	164367	159062	73	2.44946
94221	93820	81	37105	36617	71	1298	1237	11	1391	1400	15	3117	3075	26	235948	227375	79	2.44946
87876	87119	74	27481	27068	64	1156	1214	8	1421	1272	13	3053	2947	26	228579	227327	78	2.45247
99409	89727	79	36816	32480	76	1734	1480	16	1409	1239	13	3868	3375	30	272766	236660	82	2.45247
56759	56901	67	20340	20475	48	756	846	0	825	831	0	1610	1666	16	129791	126954	75	2.45347
165240	139734	84	44961	37064	81	2887	2412	26	2592	2029	25	5893	4985	36	420493	351207	87	2.45347
106451	102666	84	38820	37248	74	1339	1310	13	1334	1229	13	3624	3603	29	253159	241689	80	2.45347
88309	88292	78	37631	37540	71	1005	993	0	1219	1257	10	3141	3129	26	246768	248913	77	2.45447
185126	137754	91	54620	41600	85	2585	1968	26	2580	1802	27	6111	4983	39	443573	333176	93	2.45447
330279	215717	120	112925	73065	104	5199	3508	38	5451	3444	41	12734	8093	55	963504	632755	114	2.45748
100937	96972	77	31965	31277	72	1703	1498	15	1247	1267	11	3637	3513	28	268955	252399	80	2.45848
102406	101176	80	15083	15134	41	1295	1399	12	1496	1387	14	3718	3594	28	280071	272012	79	2.45948
107522	98963	79	38430	34984	75	2132	1854	22	1944	1782	19	3876	3906	30	287008	262907	82	2.46049
112062	109839	74	28175	27032	66	1639	1515	15	1801	1716	19	3344	3377	27	262610	259443	79	2.46049
276070	190904	106	93809	64914	101	3292	2337	28	3941	2918	33	9159	6410	48	653990	473420	108	2.46249
96794	94392	75	29477	29228	68	1401	1421	15	1404	1319	13	3195	3245	25	252852	243122	78	2.4645
146714	122217	87	47320	38240	80	2092	1675	22	2085	1665	21	4679	3921	34	326149	262948	86	2.4645
189663	143667	93	49143	37551	87	2611	2085	26	2908	2071	31	6755	5473	41	465303	349281	94	2.4655
117008	115488	75	33994	32588	74	1485	1573	16	1623	1475	14	4133	3791	32	308883	302735	81	2.4655
91674	89146	82	27331	26401	71	1483	1319	14	1372	1250	13	2764	2624	24	257286	238036	90	2.4655
214773	182102	96	86412	73891	90	3030	2534	26	3324	2931	28	6958	6010	40	506204	438042	95	2.46851
48615	49888	68	19030	19200	45	718	795	0	748	672	0	1734	1701	18	108200	106460	74	2.46951
82619	80766	75	18481	18522	45	1331	1307	11	1343	1190	11	2995	2816	25	231334	223047	79	2.46951
119761	114179	79	45572	43622	75	1673	1623	18	2010	1745	19	4269	4058	30	298812	285673	81	2.47051
179308	142770	87	67785	55029	85	2571	1972	25	3091	2418	27	6235	4844	40	432570	349916	92	2.47152
67580	73106	51	16190	16316	42	1017	1104	6	1060	1105	8	2652	2583	24	188535	186901	75	2.47452
73470	72843	86	13124	13323	40	921	912	0	1129	1145	8	2006	2014	18	142247	139442	76	2.47452
123960	110606	82	40719	34696	79	2018	1781	18	1904	1570	20	4307	3755	31	319300	285270	88	2.47553
130488	111387	86	48338	41149	78	2071	1648	22	1550	1535	18	4193	3573	32	326267	284723	84	2.47753
93518	93393	78	26606	26594	59	1251	1426	13	1281	1433	12	3127	3050	26	251680	246161	76	2.47753
129088	106693	86	42130	34939	80	2298	1840	21	2129	1652	22	4556	3529	34	351892	294069	89	2.47853
80010	79972	86	27171	27123	63	1398	1274	11	1456	1240	12	2869	2703	25	221826	215162	77	2.47954
124056	122357	77	37045	36082	73	2102	2082	19	2101	1943	22	4525	4379	32	348467	333938	81	2.48154
194067	151857	87	58110	44756	85	2118	1826	21	3106	2123	29	6809	5489	41	524066	413061	91	2.48154
113111	101997	81	35274	30430	76	1812	1647	19	1687	1572	16	3889	3506	31	305994	261638	85	2.48154
87103	86337	81	29558	29328	70	1037	1103	6	1243	1098	8	2623	2640	23	181138	176389	77	2.48355
72074	74246	69	27502	27666	61	883	860	0	1212	1159	8	2271	2339	21	170412	171496	75	2.48355
111219	107995	92	33960	32373	72	1805	1643	17	1757	1659	18	4132	3802	30	278657	275421	78	2.48355
87214	87824	72	28028	27463	71	1519	1411	13	1224	1093	8	3270	3136	27	250568	233413	78	2.48455
164421	131050	92	60513	48076	83	2566	2079	25	2255	1831	22	5169	4000	38	418994	314352	90	2.48555
206195	176169	89	64850	55482	86	3304	2615	28	3347	2970	28	7336	6265	40	536571	458798	96	2.48656
192625	147055	104	59562	45283	85	2334	2189	22	2794	2042	29	6620	4974	42	442181	326111	91	2.48756
89667	90050	74	20793	20642	48	1169	1289	10	1330	1139	9	3486	3480	28	251342	241828	77	2.48756
88106	87264	81	25037	24972	55	965	1104	6	1068	976	0	2785	2638	25	214930	205910	76	2.48856
95789	90913	83	34350	31731	75	1849	1852	17	1593	1505	16	3979	3820	29	275788	256455	79	2.48956
66434	67212	71	18230	18298	44	1190	1081	7	1018	1118	7	2453	2415	23	175121	171943	75	2.49157
81253	81360	78	17075	17111	44	1143	1151	9	1542	1450	14	3051	2957	27	223710	210929	76	2.49157
69254	74042	60	18519	19126	41	1224	1237	10	1133	977	0	2679	2714	24	209325	204541	74	2.49357
96403	92706	74	29629	27628	60	1548	1488	15	1546	1443	15	3603	3313	30	247051	230372	77	2.49357
83612	84917	73	23175	23094	53	1440	1346	13	1285	1273	11	3061	3037	26	233863	216492	79	2.49357
88579	88445	72	19615	19800	45	1428	1546	14	1278	1317	13	2781	2726	24	216265	212773	79	2.49458
85696	84538	74	28513	28105	71	1390	1350	12	1195	1372	12	3240	3179	27	235502	220418	76	2.49758
76276	76640	73	21118	21196	47	1279	1322	11	1131	1010	2	2685	2747	23	201387	195542	77	2.49959
66590	61946	86	21859	20848	69	1086	902	0	1243	1157	9	1965	1830	18	159035	145472	86	2.49959
99087	98842	77	36040	36020	72	1732	1606	15	1655	1633	17	3174	3252	26	239962	231896	80	2.5026
213894	154239	94	76007	54947	89	3187	2078	31	3132	2149	29	6447	4872	40	572805	413755	95	2.5046
91049	88057	90	31765	31104	71	1043	1064	7	1402	1206	10	3021	2722	27	242881	231271	80	2.50661
157175	124414	84	50207	39584	83	2530	2168	23	2082	1753	23	4957	3823	37	362956	287969	89	2.50661
75666	74323	88	30265	30201	70	1194	1145	8	1054	1094	7	2734	2767	24	212554	212272	75	2.50661
81550	81733	74	22545	22894	49	1189	1231	10	878	1034	4	2689	2503	24	181234	167090	75	2.50661
139410	136101	82	40524	39037	75	2213	2050	19	2858	2480	24	5954	5616	36	475915	467853	82	2.50962
92278	90691	75	22012	21673	53	1392	1330	14	1502	1496	17	3362	3411	26	256041	244149	77	2.51062
185160	141315	88	66581	50946	86	2485	1691	25	2804	2177	29	6250	4807	40	448142	351580	93	2.51262
100130	99035	76	34000	33509	71	1842	1847	18	1660	1799	17	3889	3617	31	298730	292999	78	2.51262
90070	89247	76	25342	24921	61	1244	1382	12	1763	1442	16	3464	3353	27	256383	246800	77	2.51463
235133	174350	91	80762	57924	91	3380	2571	31	3680	2488	36	8303	6116	46	597776	440342	96	2.51463
160559	146463	87	57550	51769	80	2721	2398	26	2256	2091	23	5353	4908	35	411909	366492	87	2.52165
104417	97015	80	37240	33045	76	1590	1477	16	1550	1443	15	3425	2932	29	254035	228147	83	2.52265
91906	91455	73	39190	38110	72	1231	1150	10	1403	1430	15	3216	3257	27	234436	219739	80	2.52365
114816	109093	79	39068	37588	75	1546	1566	17	1918	1653	18	4017	3919	30	279189	263380	82	2.52365
139426	132328	84	39485	36577	78	2042	1901	19	1981	2004	19	4964	4789	33	361463	344674	82	2.52466
100007	97705	75	28205	27923	66	1371	1258	13	1722	1567	18	3512	3389	29	282145	268287	82	2.52566
71468	70129	81	25265	25005	59	802	864	0	935	958	0	1938	1896	19	161176	154507	75	2.52766
102961	100592	79	41699	40105	73	1642	1682	16	1938	1521	19	3359	3187	29	253711	235399	78	2.52867
190042	146465	95	62037	47940	87	2817	2084	26	2945	2262	28	6567	4850	42	483933	380723	92	2.52867
145252	134032	84	44589	41130	79	1850	1761	19	2141	1810	22	4786	4383	33	335005	312036	83	2.52967
136011	113488	85	39264	33146	78	1664	1433	17	2438	1881	25	4615	4000	34	330378	268080	87	2.52967
162348	135572	93	50867	41381	82	2154	1708	22	2541	2287	25	6020	5048	37	418946	359479	89	2.53067
73800	71672	83	26965	26818	69	1005	1038	5	1266	1044	6	2108	2324	20	170569	170204	74	2.53167
86301	88159	72	18429	18576	44	1619	1573	16	1597	1445	16	3278	3068	27	231221	223695	76	2.53167
114255	109671	81	24993	23213	61	1998	1937	19	1987	1821	19	4368	4115	31	323216	309355	81	2.53368
66712	66040	68	22905	23218	52	1180	1278	9	1116	1041	5	2262	2261	22	162968	161550	79	2.53869
85197	84990	75	28928	28658	71	1299	1185	10	1100	1122	8	2724	2787	25	220735	214299	77	2.5397
193738	147793	98	63725	48127	87	2412	1834	24	2697	2230	27	6424	5112	41	491882	361797	95	2.5407
105401	102424	78	31705	31354	68	1520	1515	14	1661	1573	17	3811	3561	28	282122	270892	79	2.5407
81153	81646	71	23903	23837	52	805	821	0	1251	1382	12	2436	2409	22	194806	187125	75	2.5407
96321	95538	76	39020	38452	73	1379	1350	13	1581	1452	17	3426	3465	27	260414	254464	78	2.5417
113721	111292	75	38447	36802	74	1630	1576	16	2165	2083	19	4223	4140	31	328219	309583	80	2.5427
69003	68936	72	24368	24556	56	895	965	0	652	855	0	1929	1697	19	151428	147517	74	2.5427
104133	101491	85	26887	27027	59	1425	1336	12	1451	1297	13	3511	3478	27	236443	237501	79	2.5427
127799	108204	86	40427	34063	79	1757	1368	17	1788	1431	19	4553	3697	35	321707	270732	89	2.54671
20261	21125	60	127709	123621	66	42	112	0	255	168	0	6	27	0	107	369	0	2.54772
195353	154917	92	58633	45360	84	2341	2031	22	2697	2153	26	6032	4779	39	454139	368725	90	2.54872
260114	190957	98	70328	51390	93	3907	2967	31	4330	3285	35	9349	7106	48	715570	522887	100	2.54972
92023	91769	72	27443	27362	61	1363	1397	11	1578	1461	15	3244	3086	26	246553	244511	76	2.55072
127981	116839	85	46554	42604	76	1526	1497	15	1932	1648	20	4396	4123	32	321601	303798	85	2.55072
139106	119229	81	39155	32690	80	1802	1495	17	2178	1786	21	4802	3969	35	333954	286701	85	2.55373
96781	96592	78	38251	38452	71	1552	1399	13	1399	1606	17	3677	3483	27	266571	253035	77	2.55674
82941	82781	73	27115	26620	65	1045	1065	6	1329	1163	9	3106	2986	25	221205	211369	76	2.55774
152728	126401	83	53770	44914	80	2006	1770	21	1960	1485	17	4890	4024	35	367097	289142	87	2.56276
84767	83511	75	25726	25777	59	1311	1369	13	1093	1022	4	3003	2964	25	226893	217736	77	2.56476
99126	95392	87	29934	28955	73	1216	1339	11	1710	1945	17	3749	3736	29	282460	277072	79	2.56977
104078	101739	73	36029	34337	72	1710	1722	17	1983	1891	20	4144	3942	30	296722	282835	81	2.56977
87241	83650	77	26874	26614	61	1517	1531	14	1184	1192	9	2980	2989	25	246620	238680	78	2.57078
107704	103257	81	39766	38139	74	1182	1322	11	1723	1806	16	3370	3271	27	244092	233572	80	2.57078
82664	82974	71	24082	24249	51	985	903	0	1224	1503	13	2997	3106	25	219410	220415	77	2.57178
103270	97426	92	25469	23593	74	2031	1801	18	1655	1633	16	3939	3580	30	291728	271604	92	2.57178
180181	136978	88	53800	40581	85	2530	2096	25	3173	2086	31	5872	4362	40	462271	348745	92	2.57178
83068	82802	75	33222	33200	71	1044	901	0	1278	1137	9	2877	2777	24	227714	214878	89	2.57178
130139	107720	85	52618	43146	79	1977	1817	20	1876	1711	21	3952	3327	32	333832	281266	87	2.57178
163048	128531	96	57806	44846	84	2554	2117	25	2478	1902	24	5521	4301	38	400038	320088	93	2.57379
80389	79691	72	25188	25149	62	1183	1078	7	1178	1007	2	2935	2881	23	219609	213322	79	2.57379
93785	91351	78	24101	24229	56	1408	1240	13	1846	1777	17	3569	3521	28	272515	270341	78	2.57679
95475	93553	76	25606	25456	61	1585	1687	15	1475	1611	16	3318	3449	27	292132	275786	81	2.57679
90915	90299	87	21312	21295	48	1230	1231	10	1384	1567	14	2971	3094	25	254995	246735	77	2.57679
80745	79555	74	29427	29544	69	1139	1073	7	1553	1193	12	2610	2384	24	186311	183742	76	2.5788
67392	68990	65	28177	28172	69	744	890	0	924	802	0	2419	2397	23	168258	166428	76	2.5808
159121	128574	85	41623	32038	82	2215	1861	20	2618	2024	28	6115	5074	38	446143	358227	92	2.5808
150248	122493	87	58372	47281	81	2041	1658	21	1879	1672	21	4500	3458	36	344237	270922	87	2.58682
136114	117589	81	46347	39261	79	1786	1567	18	2208	1837	24	4558	3788	34	357739	300687	86	2.58682
167843	137085	87	48278	38983	83	2420	1986	24	2536	1926	25	5620	4729	37	362701	303617	87	2.58883
290967	208065	103	90375	64869	97	3746	2768	31	4778	3328	37	9813	7362	47	734490	540895	104	2.59584
159374	125149	87	51095	40358	82	2496	1980	24	2623	1970	28	5142	4269	37	392232	313283	90	2.59785
144254	117170	85	49808	38952	83	2127	1639	21	2035	1748	19	4657	3875	34	352068	272750	90	2.59885
59347	65826	45	19083	20140	43	916	1077	5	717	756	0	2208	2325	21	163076	159172	72	2.59985
140910	108381	85	55072	43290	82	2349	1977	21	2052	1641	20	4222	3282	35	344820	261320	89	2.60086
115138	112061	78	27653	27351	63	1832	1793	16	2036	2006	20	4251	4095	31	325952	312513	82	2.60086
68351	67564	73	21379	21454	47	944	1041	4	890	924	0	2208	2041	20	178749	179101	74	2.60186
91330	89646	77	27898	27277	64	1089	1124	7	1377	1273	12	3225	3226	27	253882	243559	79	2.60386
67460	69829	68	18460	18520	46	868	772	0	1237	981	0	2285	2260	21	189823	184237	81	2.60487
132399	110445	98	44466	35651	81	1653	1442	15	2069	1508	21	4302	3720	32	321604	257278	98	2.60487
137137	118615	81	46421	39697	79	1810	1647	16	1819	1570	16	4632	4151	33	341106	307245	86	2.60487
71351	71650	81	24164	23962	53	1038	1252	10	1101	1061	6	2479	2539	23	182901	176433	77	2.60988
105951	95699	88	38104	33820	77	1392	1177	14	1662	1437	15	4226	3765	31	288674	256246	95	2.60988
79594	80781	70	24765	25013	54	1413	1303	11	1196	1242	11	3080	3268	25	228571	221949	75	2.60988
212664	167934	90	62760	49427	86	2661	2124	25	2852	2347	29	7369	5754	43	517629	412757	96	2.61088
85246	82953	76	24102	23637	55	1456	1566	14	1533	1513	14	3380	3058	27	235666	224494	78	2.61189
76108	74874	75	22161	22093	49	1209	1177	10	1185	1047	5	2660	2635	24	195325	186771	78	2.61289
60287	60419	75	15850	15747	43	768	778	0	772	774	0	2067	2164	20	161640	153888	73	2.6159
104742	100584	76	38885	36664	73	1492	1383	14	1523	1338	15	3603	3415	28	230835	216655	80	2.6159
198585	150382	90	58567	44543	87	2723	2249	26	3492	2493	31	7065	5302	43	482970	377769	96	2.61991
181452	142715	88	52381	39720	87	2609	1811	27	3184	2449	29	5837	4401	39	500997	403202	93	2.62191
103659	101639	74	38477	37433	73	1388	1500	14	1812	1526	17	3617	3473	28	271846	254095	81	2.62191
106443	105469	79	35100	34648	73	1595	1676	16	1806	1737	17	4009	3883	30	272773	258191	80	2.62292
85521	88676	71	38597	38936	71	1491	1375	12	1122	1267	11	2717	2747	25	216260	206372	78	2.62292
197503	173198	86	64642	56962	86	3414	3021	26	3176	2614	27	6754	5769	39	546831	478469	90	2.62292
225443	158374	102	77220	54586	97	2863	1987	28	3169	2253	30	7208	5111	46	544329	387141	105	2.62492
147152	124364	86	44580	36836	79	1745	1278	19	2049	1847	24	4566	3935	34	341257	284163	88	2.62492
157437	119867	90	51012	39249	83	2104	1457	20	2571	1845	26	5094	3756	37	407700	317760	92	2.62793
79020	80058	74	26759	26792	58	1010	1200	9	1484	1177	14	2834	2640	25	217944	209139	75	2.62793
102927	96789	92	39524	37077	73	1579	1584	15	1590	1602	17	3436	3224	27	289044	275150	82	2.63094
90822	90371	70	33152	32462	71	1377	1421	14	1700	1604	17	3738	3422	30	261270	246526	78	2.63595
183751	148842	100	57074	46308	83	2814	2172	27	3262	2869	30	6620	5280	42	495949	406951	91	2.63595
99440	95699	77	40561	38422	72	1470	1060	9	1660	1485	15	3239	3199	27	262266	251250	80	2.63695
132827	116041	85	50785	43511	79	1775	1634	17	1769	1716	19	4401	3737	34	315988	279016	83	2.63896
84710	84114	84	28040	27927	60	1448	1392	13	1157	1093	7	2560	2631	23	212417	202673	77	2.63896
135378	119355	82	46946	39624	80	1842	1866	17	2462	2044	22	4917	4396	33	364514	316915	87	2.63896
68723	69249	72	24137	24470	47	891	1005	2	919	1028	3	2549	2483	24	183337	180077	75	2.63896
86114	85555	72	29595	29292	66	1193	1317	11	1260	1155	10	2680	2562	24	196120	184950	77	2.63996
85234	84049	74	23995	23935	54	1445	1509	13	1354	1419	13	3161	3223	26	244524	230623	78	2.63996
205867	152693	100	67240	49942	88	2700	1910	26	3145	2285	30	6290	4616	41	520681	388844	96	2.63996
79219	77981	75	24170	24394	51	1624	1631	15	980	1013	3	2683	2678	24	200557	191394	75	2.64096
103018	101953	76	28326	28242	68	1661	1718	16	1450	1639	15	4003	3746	30	265133	261369	78	2.64096
109762	100889	89	38017	34019	75	1707	1598	16	1997	1937	20	3512	3430	28	320593	301278	81	2.64197
168661	136812	85	61821	50155	84	3064	2522	25	2961	2158	29	6152	4541	41	457185	360498	93	2.64798
86828	85247	82	30032	30461	62	1216	1168	10	1265	1184	9	2649	2509	25	165358	166848	73	2.64898
107134	106463	75	43063	42557	73	1904	1738	18	2068	2106	20	4678	4401	32	377861	356813	80	2.64898
109123	107705	76	28901	28744	68	1591	1618	17	1767	1765	17	3803	3782	28	282024	269937	81	2.64898
85396	83247	82	27401	27066	70	1392	1286	13	1219	1064	7	3070	3023	26	217099	211756	76	2.65099
141574	120103	83	52094	44280	81	2153	2105	22	2210	1806	24	5426	4593	35	372010	316763	90	2.65299
265699	188700	101	81976	56986	98	3687	2456	31	4283	2995	36	9922	6940	49	701914	486680	106	2.65299
108556	100134	77	39712	35854	75	1852	1589	18	1602	1370	16	3627	3387	29	292436	261620	81	2.65299
148931	131066	81	68653	59802	81	1987	1772	20	2236	1872	24	5672	4628	37	384880	340125	88	2.654
117657	98744	82	45299	37106	78	1499	1250	15	1755	1538	18	3760	3321	30	274483	227855	85	2.657
148443	143234	78	60027	58443	77	2207	2155	20	2902	2688	25	5568	5374	35	390203	372185	81	2.657
198562	158713	90	61575	48988	85	2510	2063	24	3045	2540	29	7397	5930	43	566746	472401	92	2.67004
184453	159514	92	62890	54654	83	2435	2164	21	2571	2285	26	6741	5715	39	482792	433845	90	2.67004
103119	101719	74	26888	26955	55	1914	1787	18	1731	1745	17	3607	3520	28	276462	263787	78	2.67104
127349	106330	81	42475	35174	80	2156	1595	22	1578	1225	16	3901	3198	33	334015	274178	87	2.67104
377893	268401	142	155466	114286	135	7528	5559	39	9041	7056	44	20924	16125	65	1.04858e+06	1.02882e+06	140	2.67204
147186	124664	86	47681	40202	80	1875	1814	20	2191	1682	22	5113	4260	36	378666	321511	87	2.67305
85577	85411	73	27128	26827	61	1547	1616	15	1464	1447	14	3564	3505	27	238214	229427	77	2.67405
128688	104790	81	46867	37047	81	1671	1258	16	2195	1793	24	4592	3766	34	327224	263840	88	2.67706
100364	95158	75	37253	34199	75	1367	1361	15	1673	1470	15	3288	3104	27	246476	229589	80	2.67706
201967	149689	93	59686	44863	88	3021	2043	30	2851	2181	30	6502	4853	40	468604	350269	95	2.67706
126777	77236	89	47106	29977	87	1877	1176	10	2036	1476	18	4364	2717	40	335733	214087	93	2.67806
135081	107642	86	48986	39120	81	1737	1513	19	2481	1973	26	4600	3825	34	371525	290276	88	2.67806
94784	93864	73	26757	26001	66	1347	1351	12	1262	1315	12	3320	3248	26	238823	230608	77	2.67906
109218	108032	75	42062	41217	73	1712	1729	16	1703	1613	16	3961	3724	30	289393	277100	80	2.68307
96931	97383	74	27282	26462	67	1536	1534	14	1645	1517	17	3753	3761	28	278193	264908	81	2.68307
166476	130176	95	54212	42932	85	2052	1733	21	2606	1972	27	5552	4322	39	420785	329215	90	2.68508
100152	98739	77	31354	31343	71	1395	1507	12	1354	1397	13	3091	2910	26	238577	227059	78	2.68608
120449	110460	77	42326	38204	75	1651	1692	16	2042	2004	20	4287	3870	33	318338	286921	82	2.68608
47085	48079	59	17299	17362	46	585	677	0	761	772	0	1424	1387	13	114405	115270	70	2.68708
163982	131674	85	48881	39426	83	1822	1397	16	2243	1728	22	4653	3607	34	377419	301251	90	2.68909
288047	197906	117	92643	64132	110	4009	2711	33	4387	3100	38	10664	7521	51	778516	541835	118	2.69109
78995	78618	74	22045	22191	47	1309	1131	8	1077	1046	5	2900	2938	25	206809	208782	80	2.6931
151421	129971	82	67878	58307	81	2318	1843	24	2238	1723	24	4944	4029	36	367503	304187	89	2.6941
140066	126474	83	42643	38175	78	2042	1757	19	2194	1868	21	5141	4563	33	322905	289673	86	2.6941
52339	53062	69	17153	17255	43	574	675	0	858	793	0	1715	1823	18	136780	134447	75	2.69611
96871	82704	86	35873	31225	76	1293	1123	8	1078	961	0	2878	2555	27	224141	194760	82	2.69611
88091	87931	75	18939	19424	44	1482	1398	13	1375	1254	12	2884	2867	25	224674	217595	77	2.69611
206314	180927	91	80701	70917	85	3739	3096	29	4289	4043	32	8847	8195	43	649887	579764	91	2.69711
106826	100887	75	32821	30355	72	1556	1238	15	1668	1676	18	3919	3666	29	290511	274914	80	2.69811
89037	88018	76	27003	26583	62	1431	1374	13	1457	1222	11	3124	3066	26	249546	240854	77	2.69811
89911	90593	72	25593	25495	57	1309	1298	13	1477	1388	13	3131	3147	25	214120	209891	76	2.69811
117380	103396	91	50412	45144	78	1983	1775	18	1735	1434	18	4064	3587	32	305990	276129	85	2.70012
120996	110734	82	45386	41143	77	1428	1227	13	1542	1435	14	4252	3946	32	306673	271589	86	2.70413
160735	124816	95	49340	36970	84	1968	1566	20	2832	2150	27	5704	4364	38	436094	337722	89	2.70513
98386	97271	75	40931	40418	73	1369	1350	12	1496	1280	13	3051	3125	24	226857	217033	80	2.70613
87643	87882	77	39796	40293	70	987	1027	3	1423	1131	8	2626	2731	23	230310	228112	74	2.70613
107787	103582	78	30482	29356	73	1227	1289	12	1783	1618	16	3912	3693	29	285574	272383	78	2.70613
90196	90086	77	36747	36970	71	1269	1125	8	1446	1340	13	3444	3250	27	262153	257975	76	2.70814
88879	89018	72	34887	34235	71	1159	1331	11	1387	1231	11	2989	2983	26	221025	213528	78	2.71115
126962	109698	93	51403	43832	79	1312	1318	13	2129	1589	21	4181	3617	32	328947	282341	97	2.71115
94432	93847	72	31074	30970	71	1417	1262	15	1259	1279	12	3378	3520	26	266750	257419	76	2.71516
99372	97231	75	34123	33788	72	1733	1713	17	1430	1233	12	3799	3628	29	268460	261622	79	2.71716
88921	87465	79	28863	28596	62	1559	1621	14	1213	1185	9	2755	2654	25	222416	219509	76	2.71817
90139	89471	73	29801	29498	71	1768	1669	17	1236	1366	13	3120	3097	25	247378	239871	77	2.71917
135463	129352	79	35133	32665	74	1767	1725	18	2329	2094	22	4908	4414	32	364459	346840	80	2.71917
80042	83576	69	26642	26615	64	949	917	0	1038	1157	8	2919	2924	24	216230	217070	75	2.72017
108155	106828	76	48124	46565	74	1684	1676	17	1723	1793	18	3666	3517	29	293572	280863	78	2.72017
91944	90994	74	35254	34942	72	1430	1394	13	1582	1382	14	3290	3352	27	225823	218082	76	2.72017
104077	101917	74	41550	40844	73	1496	1440	14	1418	1679	16	3947	3901	29	278329	267720	79	2.72218
270670	160663	118	89556	54144	100	3084	2072	31	4243	2522	40	9048	5634	52	758534	456958	106	2.72418
71513	73588	71	21298	21702	45	836	1061	5	1274	1232	10	2741	2562	25	184013	185486	73	2.72418
94845	93985	86	27624	27344	70	1450	1264	12	1675	1428	15	3217	3198	27	234931	225212	79	2.72619
188477	157415	90	65055	53909	85	2712	2236	24	3058	2590	28	6956	5583	41	493604	405410	89	2.72719
90437	90226	75	28684	28793	69	1347	1501	14	1282	1336	14	2984	2879	25	225813	220329	77	2.72719
72174	72359	71	26646	26864	68	1140	1335	10	1159	970	0	2275	2218	22	174522	170737	74	2.72819
118121	110479	93	37357	34499	76	1798	1555	18	1441	1443	14	4015	3392	31	294379	276491	93	2.72819
71867	71976	72	24542	24512	56	1098	1007	2	1192	1152	9	2679	2722	24	175425	173025	73	2.7312
168141	133383	96	64826	51851	84	2188	1982	22	2822	2121	27	5823	4661	39	401997	318781	88	2.73321
115212	104368	78	37256	32162	77	1482	1313	14	1824	1616	16	3556	3146	29	272908	243454	84	2.73521
90729	89377	76	24296	23909	57	1705	1815	16	1672	1572	15	3477	3441	27	253172	244990	78	2.73621
89196	88550	86	21972	21829	51	1372	1255	11	1331	1276	12	2821	2692	24	207936	199954	76	2.73822
63619	62421	74	18223	18334	45	1235	1139	9	918	1047	4	2504	2557	23	168337	162368	76	2.73922
133525	130583	76	41437	39509	75	1642	1610	17	2165	1952	21	4344	4143	31	339703	327431	80	2.74223
102766	102201	74	30372	29639	67	1421	1297	14	1456	1341	12	3665	3718	28	304105	296253	80	2.74223
97827	95006	77	34424	32007	75	1521	1322	14	1355	1238	10	3375	3212	27	258176	245387	83	2.74323
98289	96017	73	24847	23626	56	1363	1428	14	1674	1447	16	3323	3325	26	261883	253717	77	2.74323
186276	135227	93	55276	40504	87	2045	1497	21	2707	1787	29	5858	4526	40	424711	313886	96	2.74423
86335	87379	72	26779	26601	61	1414	1324	13	1463	1428	15	3205	3252	26	249086	251719	76	2.74825
201581	159299	92	60560	47677	86	2833	2295	25	3170	2713	28	7551	5810	44	550985	448193	93	2.74825
157532	120489	103	47629	35914	103	1956	1483	18	1878	1491	19	5530	4107	38	391629	294778	103	2.74825
123260	118653	77	32857	30127	74	1804	1582	18	1737	1708	19	4005	3624	31	300516	283665	81	2.74825
87304	89390	70	39778	38884	71	1542	1458	15	1483	1353	15	2867	2859	24	235043	236800	76	2.74825
87822	87303	79	34285	34014	70	1202	1280	11	1394	1450	13	3130	3147	26	231239	225938	79	2.74925
104440	98976	82	36950	35471	74	1434	1450	12	1596	1509	16	3876	3612	29	280032	267998	84	2.75226
95645	94098	76	25294	25475	52	1587	1770	15	1439	1436	15	3439	3401	27	247151	242317	79	2.75226
144602	124558	82	39749	31994	80	2047	1772	20	2348	1916	23	5319	4614	36	359979	309602	84	2.75226
151716	126295	84	42687	34645	81	2345	1975	22	2230	1820	22	5115	4389	36	381832	311181	88	2.75326
68763	70236	70	23180	23125	55	1187	1211	10	1057	1063	6	2670	2628	23	208228	209320	76	2.75426
119029	116309	80	34627	34172	73	1869	1966	18	1758	1668	18	4412	4356	31	323726	299349	79	2.75426
196546	147073	101	58804	43687	87	3208	2249	30	3393	2406	32	6598	5019	41	505115	377563	97	2.75526
90805	89263	77	30937	30431	71	1102	1082	6	1138	1152	9	2923	2811	25	235879	230429	79	2.75627
95933	91691	79	33390	32026	73	1556	1537	14	1648	1592	16	3677	3567	28	252023	245394	80	2.76228
95282	95407	76	30828	30851	71	1817	1841	16	1383	1518	13	3453	3383	28	245035	238798	77	2.76228
159756	124973	96	49717	39141	85	2642	2203	24	2210	1704	24	4934	4060	36	407346	319763	92	2.76329
93083	91891	72	25976	25196	57	1504	1558	14	1363	1473	13	3605	3593	28	269528	266193	78	2.76529
106920	91280	80	39519	33072	77	1643	1210	13	2159	1569	21	4136	3702	32	313344	271399	84	2.7683
140597	128376	93	53945	48849	79	1901	1659	19	2169	2011	20	4896	4349	34	364044	336664	85	2.7693
253833	173281	116	69228	47295	116	2767	1861	28	4178	2615	35	8644	6085	47	654056	446974	116	2.7693
125058	116798	77	55270	50932	77	1622	1535	16	1602	1394	15	4241	3817	33	342631	297869	84	2.7693
73485	74263	71	26928	27416	51	981	1044	4	1525	1357	12	2547	2558	23	196350	188290	76	2.7693
364005	229489	127	114535	72217	125	5140	3184	38	6342	4019	43	13197	8291	57	1.04575e+06	650887	131	2.7693
92141	91522	73	40740	40500	72	1851	1836	17	1565	1493	13	3620	3657	27	272890	259589	77	2.77331
102974	101549	75	27817	27149	68	1690	1758	16	1815	1678	21	3764	3305	29	298943	289420	82	2.77732
49848	48773	70	16182	16613	42	784	694	0	698	604	0	1604	1503	17	115970	116462	71	2.77832
93789	91183	82	30280	30011	71	1207	1098	8	1318	1251	12	2923	2979	24	212392	199746	78	2.78133
144924	119120	83	59831	49873	81	2504	2056	23	2368	1845	26	5567	4485	37	417789	350405	86	2.78534
80238	80337	79	28237	28331	56	998	1042	4	1124	1040	5	2940	2683	26	207384	205018	75	2.78534
54948	56869	68	16936	17070	43	780	881	0	936	843	0	1666	1594	16	147531	147925	74	2.78935
159517	132012	85	50855	41213	82	2097	1786	20	2407	1693	25	5056	3994	35	353988	290625	89	2.78935
69250	70942	73	15824	15928	42	880	853	0	1062	1132	8	2130	2196	21	167547	164672	76	2.79437
103561	100783	77	27111	25973	66	1599	1606	16	1713	1652	17	3762	3739	29	288770	274905	80	2.79437
119571	109398	79	51977	47880	76	1693	1752	17	1456	1597	16	3672	3575	28	286808	268408	83	2.79637
104576	99758	77	42317	39660	73	1866	1783	19	1990	1728	19	3630	3352	29	316989	297011	81	2.79737
63207	64970	69	17115	17280	44	1101	878	0	986	1009	2	1944	2070	19	157011	150872	73	2.80339
177368	141151	91	60783	48109	83	2222	1743	23	2295	1600	26	4882	3866	36	378073	302905	91	2.80339
95423	94748	77	29271	29027	70	1353	1382	13	1400	1333	15	2922	2896	25	236737	231694	77	2.80439
89453	85682	83	29347	27018	71	990	973	0	1445	1366	12	2842	2838	25	263548	241221	80	2.80439
110576	100845	79	39486	36158	75	1675	1421	15	1864	1536	19	3916	3789	30	301884	280456	82	2.8074
71037	73670	71	26694	27058	59	1078	1101	7	1206	1087	7	2311	2273	21	173945	173235	74	2.8074
242320	179421	94	68149	50385	92	3460	2770	29	3833	2994	33	8638	6482	46	601421	448534	100	2.8074
73531	74035	73	22586	22432	52	986	1096	6	989	1007	2	2504	2298	23	175092	163083	76	2.8084
121131	103318	83	45801	38862	78	1378	1517	14	1496	1167	12	3583	3084	30	290540	236636	85	2.80941
209630	154051	91	68543	51491	89	2347	1618	24	2944	2300	29	7365	5411	44	490868	348351	96	2.80941
122457	105062	97	41981	36141	77	1320	1320	11	2102	1623	19	4212	3701	32	293745	257398	84	2.81141
151043	122048	85	47413	38621	82	2025	1594	21	2289	1821	22	4631	3927	36	364332	291237	92	2.81141
128955	111012	80	44861	37395	78	1790	1138	19	2199	1790	22	4692	3858	35	330738	274464	85	2.81141
140089	115398	85	48091	39077	80	1804	1500	17	2482	2024	24	4946	3950	36	362680	297564	88	2.81342
102360	101614	77	30625	30741	71	1653	1565	15	1726	1501	16	3892	4015	29	262641	253691	78	2.81342
95835	93826	76	36183	36048	71	1619	1556	15	1789	1580	16	3645	3931	27	261064	258613	77	2.81342
185465	153570	97	48962	40876	85	2526	2022	22	2907	2320	29	6215	5151	39	466535	388156	90	2.81442
279785	181121	109	98407	63663	102	3771	2386	33	4606	3204	37	10056	6981	49	812257	558924	111	2.81542
86455	85614	74	20111	20019	47	1427	1442	15	1214	1137	9	3202	3172	25	253044	240969	78	2.81743
96539	94096	75	41984	41467	72	1461	1540	15	1500	1328	13	3080	3044	25	243734	232177	78	2.82445
86413	86727	73	20423	20385	46	1620	1380	13	1458	1301	13	3489	3356	28	241583	233907	76	2.82745
102414	98222	76	39245	36661	75	1720	1546	16	1794	1401	19	3672	3691	28	253000	236561	81	2.82846
103000	100702	79	40036	39597	73	1629	1713	16	1883	2010	19	3967	3954	28	288211	282246	82	2.82846
81878	82997	73	32216	31950	70	1268	1223	10	1409	1274	12	2675	2511	24	193210	186989	77	2.82946
164008	146129	99	61455	55005	81	2439	1883	24	2538	2405	25	5801	5298	37	452608	411858	86	2.82946
73382	73749	72	27979	28144	66	1161	1329	11	1196	1151	8	2473	2539	23	180655	175550	74	2.83347
161933	129731	86	51205	40553	82	2290	1487	23	2411	1874	26	5252	4086	38	406971	309691	90	2.83748
133223	112108	84	43670	36306	79	1778	1513	16	1976	1761	20	4309	3419	35	327359	266313	86	2.83848
108262	102687	92	36126	34027	75	1782	1637	17	1743	1548	17	3599	3530	28	266368	253332	81	2.83949
128089	106885	94	49061	41859	80	1810	1680	18	1789	1448	20	4430	3559	35	323370	277259	86	2.84249
93251	92117	73	34109	32858	72	1273	1160	9	1848	1724	18	3637	3238	30	267947	257165	81	2.84249
149972	124917	88	52027	43218	81	2248	1845	21	2673	2092	24	5484	4635	37	376783	308631	91	2.84249
84143	86802	71	30599	29822	59	1253	1320	13	1567	1505	14	2819	2934	24	236136	217061	77	2.84249
138160	117348	82	40007	33769	80	1996	1820	20	2330	2136	21	5119	4460	36	351120	298471	91	2.8435
120293	117979	78	28649	28370	63	1837	1677	19	1753	1725	18	4536	4651	31	336635	323850	82	2.8455
91308	90430	79	38489	37553	71	1604	1473	15	1573	1529	15	3344	3127	27	232949	227417	87	2.85152
195581	150478	95	61915	47506	86	2664	2030	26	3076	2234	29	6455	5009	40	467558	344878	91	2.85352
118612	106111	86	40072	35259	78	1875	1626	16	1759	1547	17	4631	4082	34	329008	292170	84	2.85352
107082	104103	82	38207	37854	73	1771	1624	16	1532	1493	16	3702	3541	29	251429	243803	78	2.85453
100418	97395	81	34817	34436	72	1242	1492	13	1885	1752	21	3637	3448	29	296428	281894	80	2.85553
68847	70232	69	30290	30685	68	625	702	0	948	898	0	2237	2269	21	189775	181728	76	2.85753
73159	74214	71	24355	24533	54	1133	974	0	919	1007	2	2300	2482	22	183022	173284	87	2.85954
120488	118006	77	27443	26910	66	1741	1791	16	2095	1935	21	4340	4136	30	340261	321945	81	2.86154
60701	61410	68	21081	21274	48	807	797	0	1259	1126	8	1738	1728	17	144721	138120	75	2.86355
70491	71590	65	18312	18166	44	1113	1045	5	1035	918	0	2226	2388	21	157234	153435	74	2.86555
80131	81463	74	25899	25750	68	1035	1127	7	1356	1282	13	2412	2455	23	201649	201542	76	2.86756
174119	135519	101	57720	44535	85	2209	1938	22	2734	1941	27	6023	4714	39	413191	317343	94	2.86756
170871	132799	85	50091	37088	83	2330	1781	23	2098	1690	24	6027	4506	41	484696	380903	91	2.87157
101772	97465	77	37727	35738	74	1528	1498	15	1894	1781	19	3252	3068	28	266428	248162	79	2.87257
75371	73274	74	27410	27445	68	1186	1205	9	1235	1273	10	2639	2538	25	190224	188522	75	2.87257
100202	98744	74	35320	34298	73	1632	1646	16	1549	1493	16	3856	3709	29	279795	269673	80	2.87558
137667	123605	83	73496	66178	80	2003	1840	19	2408	2302	22	4996	4473	33	370529	334805	88	2.87658
226309	166876	96	67694	48666	90	2685	2089	26	3387	2581	30	7362	5503	43	550217	402985	97	2.87658
80585	82064	72	19298	19187	47	817	810	0	1374	1215	12	2573	2561	24	204738	198376	76	2.87859
112857	110304	77	29606	29089	70	1669	1626	16	1794	1722	19	4353	4136	31	313716	294468	79	2.87959
102027	98857	75	41989	41453	73	1412	1456	14	1213	1187	9	2751	2602	26	207611	202672	80	2.88059
106127	105020	74	25788	24489	70	1460	1305	11	1702	1679	15	3313	3195	27	240240	224190	92	2.88059
75814	75218	71	24047	24191	55	1301	1143	9	1331	1210	10	2378	2439	22	189979	179424	78	2.88761
237325	181719	103	82499	63983	101	3381	2599	29	3828	3044	33	8634	6925	46	720981	551416	109	2.88761
162243	134289	83	51919	41921	83	2994	2557	26	2483	1772	25	5421	4483	36	386246	316651	87	2.88862
118786	112738	79	32349	29797	76	1382	1452	14	1761	1697	17	3824	3739	29	284129	262355	80	2.89062
113272	111897	75	32548	31961	72	1428	1514	15	1984	1739	20	4169	4007	30	325470	321272	78	2.89062
130931	111460	97	40663	34076	78	1734	1615	18	2230	1582	23	4222	3619	32	336694	284710	86	2.89463
83820	85171	74	24392	24343	53	1357	1246	12	1412	1234	12	3018	3022	25	221583	216633	76	2.89463
103874	99953	79	40185	36944	75	1626	1571	15	1605	1309	15	3787	3428	30	270995	245009	79	2.89563
107729	103650	89	37981	35790	75	1705	1509	15	1533	1438	14	3718	3399	30	267329	245400	80	2.89664
81186	82850	72	23946	24046	53	1508	1661	15	1404	1341	14	3163	3003	27	222767	214749	78	2.89764
98445	89967	81	38075	34360	75	1542	1586	15	1650	1450	17	3515	3253	29	262184	233700	82	2.89764
80584	78514	75	23529	23406	55	1232	1113	9	1225	1092	7	3251	2995	26	203673	191749	76	2.89964
102388	98461	90	38276	37050	73	1298	1349	12	1436	1446	15	3192	3132	27	236386	230444	79	2.89964
164003	129919	101	55372	44267	82	2211	1669	23	2702	2067	27	5826	4527	39	423251	346477	92	2.90065
197137	154578	89	65206	51317	85	2454	1924	24	3024	2181	31	7148	5416	42	497052	387533	93	2.90265
136245	110813	88	48239	39408	82	1848	1522	19	2138	1626	21	4926	3926	35	338316	285029	89	2.90666
156805	133956	85	41238	32651	81	2160	1895	22	2600	2176	24	5848	5259	36	436489	365365	91	2.90867
132872	107757	83	51416	42004	80	1954	1769	20	2147	1599	21	4456	3473	35	338497	270536	85	2.91168
61893	64183	68	21293	21450	49	1038	979	0	962	913	0	2184	2161	21	146160	148469	74	2.91669
141106	115279	91	48824	39784	81	2440	1933	23	2228	1700	23	4889	4020	35	342522	281269	87	2.91769
150090	127874	98	49993	42552	79	2104	1879	19	2424	2077	23	4741	4156	34	345809	297591	87	2.9217
101370	91162	90	39128	35531	75	1197	1100	7	1786	1502	20	3986	3493	31	272897	253014	83	2.92471
119424	116390	79	32136	31170	74	2044	1965	18	2175	1972	21	4758	4563	32	337290	331882	82	2.92471
71926	74063	71	31710	32074	68	1096	1225	9	1160	1140	9	2566	2705	23	186247	189026	73	2.92471
125130	100836	85	47195	38687	80	1617	1491	16	1568	1453	17	4284	3447	34	328025	265932	86	2.92571
107009	98375	78	35532	31826	76	1669	1560	17	1711	1562	18	4548	4228	32	307383	278370	81	2.92571
59310	60761	60	19955	20353	46	787	889	0	900	808	0	1830	1909	19	140460	134396	73	2.92972
85528	85166	72	21976	21505	58	1360	1240	12	1374	1239	11	3289	3250	27	236462	228730	76	2.93273
90736	87426	87	34968	34808	71	815	994	0	1560	1565	15	2963	2905	27	230741	223540	78	2.93474
288789	167891	112	102050	61234	101	3770	2185	36	4299	2499	40	9941	5830	53	746013	435904	110	2.93474
256561	191187	97	92619	68347	93	4063	3210	31	4571	3377	36	9864	7450	49	741178	550823	98	2.93574
90295	91132	73	26009	26202	50	1632	1555	16	1089	1132	9	3732	3573	30	262193	253546	78	2.93574
105234	93752	77	40937	35450	75	1645	1595	15	1519	1215	16	3545	2979	30	274824	242028	81	2.93574
220331	181965	93	75429	63361	87	2834	2458	25	3642	2988	30	7983	6828	42	673723	570051	93	2.93574
164521	138171	86	61956	52299	83	2668	2257	25	2646	2242	26	5561	4653	36	395792	335503	86	2.93574
88823	88647	73	32770	32774	70	1149	1272	10	1591	1386	14	3208	3106	27	253501	242570	76	2.93674
89236	88234	78	33766	33708	71	1393	1390	13	1446	1510	14	3356	3214	27	241480	234651	90	2.93674
96865	93096	86	26689	26005	65	950	1017	3	1619	1503	15	3685	3570	28	237733	229083	79	2.93775
106293	102654	91	38256	37403	74	1369	1360	12	1500	1461	15	3648	3503	28	262838	255893	78	2.94075
156062	126794	84	58341	47212	82	2291	1960	22	2824	2161	27	4828	3964	35	388868	312375	89	2.94176
98582	95114	76	28624	26398	70	1420	1552	14	1654	1572	16	3784	3621	30	292181	283950	80	2.94176
170266	129759	102	44806	33546	83	2158	1809	21	2575	1953	29	5762	4312	39	433107	336679	90	2.94276
[truncated: 7,640 more rows]
