# Supplementary material for: Phenotypic heterogeneity follows a growth-viability tradeoff in response to amino acid identity
Source: Nat Commun. 2024 Aug 2;15:6515. doi: 10.1038/s41467-024-50602-8 (PMC11297284; doi:10.1038/s41467-024-50602-8)
Supplement: Supplementary file 6 — Source Data [file 41467_2024_50602_MOESM6_ESM.zip › source_data/fig6cde/1430_A6_yATP_NLIMLEU.csv]

FSC-A	FSC-H	FSC-W	SSC-A	SSC-H	SSC-W	BL1-A	BL1-H	BL1-W	VL1-A	VL1-H	VL1-W	VL2-A	VL2-H	VL2-W	YL2-A	YL2-H	YL2-W	Time
91799	92917	71	26290	26026	56	1233	1161	10	1578	1364	16	3769	3748	28	265210	254220	81	0.00304119
99308	101045	73	41317	40875	72	1445	1401	13	1544	1637	16	3625	3540	28	277813	262013	83	0.00304119
108613	105501	82	30439	29641	73	1634	1647	16	1787	1559	18	3965	3845	29	302478	287383	82	0.00709612
142325	132867	82	48922	44690	77	2009	1938	17	2552	2271	24	5530	5149	35	421742	383015	91	0.00709612
75579	74810	75	16149	16324	42	1030	1040	5	1418	1168	11	2477	2511	22	202393	189331	81	0.011151
72241	75675	70	24188	24839	55	891	845	0	1001	1006	2	2487	2521	22	183940	179656	79	0.0131785
91083	90568	79	34244	33445	72	1447	1369	14	1464	1353	14	3233	3122	26	258397	248187	82	0.0131785
160991	130224	84	51209	41455	82	1724	1587	17	2338	1896	24	5220	4296	36	399322	319667	91	0.0141922
175975	142144	104	48832	38119	86	2107	1665	20	2489	1843	27	5401	4352	37	405230	329221	95	0.015206
103592	99995	75	33288	31754	72	948	1015	2	1498	1329	15	3573	3343	29	272222	252834	84	0.0172334
88322	87111	75	29349	29098	70	966	1082	5	1067	1062	7	2691	2618	23	222970	208033	83	0.0182472
72026	75038	70	16640	16810	43	1194	1112	8	1043	1243	9	2670	2880	23	189743	188665	79	0.0192609
155645	124610	87	58740	47012	82	1750	1327	18	2228	1650	24	4945	3952	37	352178	273722	91	0.0192609
81433	82658	76	16924	17275	42	948	1002	1	1079	1114	8	2442	2413	22	194978	188953	80	0.0212884
70078	70458	71	17650	17558	45	911	983	0	865	880	0	2195	2029	21	166874	163908	77	0.0223021
154973	128115	84	49800	40955	81	2025	1803	21	2512	2078	26	5288	4162	37	376898	304428	89	0.0223021
93747	92464	73	26692	26539	59	1289	1426	12	1576	1596	16	3431	3308	27	250628	243997	81	0.0273707
141485	120723	92	49935	43080	80	1558	1405	17	2225	1854	22	5179	4558	35	355114	301004	91	0.0324394
71944	72453	69	19331	19495	46	826	1004	2	1544	1293	12	2621	2668	24	217346	211890	79	0.0324394
62990	62423	71	18109	18565	44	489	542	0	1165	799	0	2269	2247	21	143331	138616	80	0.0334531
72615	74448	71	19521	19633	47	1138	1128	8	1140	1121	8	2459	2469	22	168962	167668	80	0.0334531
110738	104280	93	37172	34110	76	1205	1206	9	1722	1689	18	3878	3738	29	299075	271984	86	0.0385218
60614	60047	80	16199	16526	41	974	931	0	1036	1019	3	2238	2042	21	160321	159320	77	0.0395355
85134	84781	77	22576	22423	51	1391	1203	9	1645	1540	16	3338	3086	28	258195	248769	80	0.0395355
158523	125992	89	53059	43616	83	1941	1633	18	2437	1967	26	5558	4290	38	420502	331604	93	0.0395355
72825	73237	77	22557	22862	54	1244	1017	3	1007	1143	7	2501	2382	23	184755	183788	80	0.0405493
88224	89371	76	24422	24844	52	1004	890	0	1491	1475	15	3216	3127	28	230272	225381	83	0.0405493
89531	88087	80	23516	23137	56	1066	1060	6	1768	1468	16	3589	3341	29	224581	213381	80	0.0425767
124527	105708	85	48452	41098	79	1653	1353	14	1781	1674	19	4684	4061	35	325079	283253	87	0.0425767
135140	119988	80	47111	41193	79	1764	1603	15	2307	2060	22	4642	4037	33	364172	318604	90	0.0425767
124236	107715	96	39687	35099	77	1875	1644	20	2046	1830	20	4693	4065	34	339995	293802	89	0.0446042
95795	92579	86	26760	26411	62	1307	1230	11	1674	1742	15	3613	3512	28	260790	252154	82	0.0446042
106596	103902	83	15311	15444	42	1598	1457	17	1782	1646	17	4190	4038	30	332846	327082	82	0.0456179
98465	96257	78	36488	36211	72	1064	1067	6	1616	1456	16	3368	3316	27	226305	222453	81	0.0456179
125907	121004	87	42328	41617	75	1562	1370	15	1797	1563	17	4025	3990	28	273135	256531	86	0.0496728
116970	111190	82	44135	42246	74	1993	1762	19	2001	1967	21	4683	4322	34	346469	323910	83	0.0506866
119781	110820	77	47437	44194	76	1662	1713	16	1690	1526	17	3867	3637	29	264973	244746	86	0.0506866
304670	210376	118	123098	84773	110	5870	3929	39	6657	4398	44	14808	10455	58	1.04858e+06	745349	119	0.0547415
106198	104625	76	26590	25443	67	1450	1564	15	2038	1762	20	3816	3764	29	252223	243597	82	0.0557552
90942	89141	80	29900	29820	69	1440	1376	13	1645	1354	12	3219	3201	27	263905	257417	80	0.0577827
91151	89730	74	23336	23357	49	1340	1434	15	1390	1471	15	3238	3195	26	224583	219202	79	0.0577827
108783	102400	81	42211	39357	73	1555	1509	14	1703	1719	18	3935	3712	28	273077	264961	83	0.0587964
126428	122152	78	34171	32715	74	1815	1623	18	2200	2221	22	4841	4495	31	369024	356423	87	0.0608239
77584	78940	75	29383	29684	68	1063	1129	6	1478	1191	12	2590	2590	22	161931	151777	79	0.0608239
90523	90022	75	31060	31107	70	1011	963	0	1343	1245	11	2636	2528	24	202671	200267	80	0.0628514
77713	77725	70	26418	26336	65	1160	1070	6	1375	1366	14	2974	2990	25	207107	202270	78	0.0729887
80686	80818	73	24195	24312	51	1259	1153	8	1696	1497	15	2783	2668	24	225204	213352	80	0.0729887
79459	78669	71	36395	36515	70	1031	1010	3	1278	1064	5	2519	2700	21	205677	202275	80	0.0770436
82191	82668	73	18320	17940	46	1040	1091	6	1400	1209	11	2827	2824	26	215251	203866	80	0.0780573
91674	90773	80	31581	31566	70	1233	1179	9	1460	1475	14	3706	3675	28	268383	256024	82	0.0780573
147671	115238	87	51230	40563	82	1714	1400	18	2126	1669	23	4548	3750	34	338054	272251	93	0.0810985
81241	80639	73	29086	28889	69	1059	1213	8	1340	1315	12	2953	3157	24	217945	215428	79	0.0821122
196034	162870	95	59115	48059	86	2595	2134	24	3367	2686	30	7083	6065	40	619023	514761	95	0.083126
66625	67005	72	10834	10839	37	868	857	0	1248	1215	11	2746	2648	24	196044	192088	78	0.083126
84586	83341	76	24134	24001	55	1322	1363	12	1236	1124	10	3058	2945	26	209447	203269	81	0.0841397
70429	73382	60	20616	20769	48	1020	927	0	1164	1061	6	2520	2580	23	191038	179863	79	0.0841397
111201	102085	80	35773	32283	75	1669	1500	16	1836	1586	18	3997	3593	31	306425	280938	88	0.0871809
159081	149565	84	70582	65968	78	2287	1992	20	2803	2724	22	5335	4846	35	402888	376874	87	0.0902221
150076	122801	91	49842	40947	82	1903	1540	19	2424	1879	23	4965	4062	35	405756	337959	94	0.0952908
144782	114308	86	48261	38679	82	1460	1064	8	1955	1596	20	4652	3663	35	340535	276842	94	0.0973182
72048	74017	69	27732	27790	64	845	829	0	1091	1073	6	2673	2735	23	191175	182297	78	0.100359
90203	90044	75	21444	21398	47	1126	1136	7	1182	1385	12	3039	3007	25	234665	221422	82	0.102387
82883	83838	71	27512	27511	61	1032	1059	6	1435	1464	13	3013	3078	25	220000	212408	81	0.102387
99737	99103	73	31262	30529	72	1644	1564	16	1394	1247	10	3151	3237	25	244185	237287	84	0.104414
98223	97558	74	26677	26157	66	1617	1561	15	1658	1478	15	3624	3624	28	287207	277731	85	0.105428
102913	99044	75	37428	34538	73	1334	1236	10	1909	1651	19	3884	3466	31	303122	275806	84	0.105428
128125	103345	98	45639	36741	80	1864	1607	18	1698	1416	17	4121	3173	35	297914	239759	88	0.105428
263292	179481	109	87283	60043	98	3408	2300	30	4223	2932	36	9403	6212	49	677319	461557	108	0.106442
115983	111581	78	45275	42724	76	1709	1609	17	1693	1684	17	4057	3905	31	326930	300852	84	0.107456
69398	71312	74	29078	29428	68	1061	898	0	1443	1361	13	2554	2678	23	188354	189752	76	0.108469
158710	132396	84	62384	52658	82	2348	1853	21	2643	2172	26	5847	5010	37	422572	347544	92	0.115565
311704	197709	106	112092	71523	103	4228	2874	33	5363	3230	44	11635	7242	55	897813	585839	112	0.116579
85952	84995	86	38871	38627	71	1179	1065	6	1228	1281	10	2771	2749	25	228467	219103	81	0.120634
82026	82275	62	31887	30358	71	1331	1359	11	1648	1475	16	3503	3268	28	261704	243546	81	0.120634
138161	122110	83	57582	50530	78	1273	1100	9	1787	1619	19	3964	3453	32	295540	261554	86	0.120634
94196	92223	79	31897	32008	71	869	1021	4	1276	1202	10	2795	2692	24	194313	185727	80	0.123675
60864	61863	70	14883	14860	42	942	936	0	1039	885	0	1887	1867	19	150089	147518	78	0.124689
74332	74309	72	31800	31483	70	904	1053	5	1102	960	0	2408	2146	22	182767	175074	80	0.124689
55507	55975	67	20843	20939	50	588	623	0	942	926	0	1989	1961	21	139950	133180	76	0.12773
116873	98695	81	43232	36640	78	1464	1234	14	2013	1783	18	4319	3584	33	323075	268182	88	0.12773
94095	93421	74	34511	34267	71	1130	994	0	1626	1736	16	3676	3676	28	264671	259118	80	0.12773
61637	61763	68	22777	22835	51	916	843	0	1063	955	0	1916	1947	19	147143	145319	78	0.128744
71130	71861	86	19889	20336	47	827	933	0	826	1082	6	2671	2706	24	177729	173699	79	0.130771
112068	106687	82	30064	28498	72	1333	1277	12	1380	1616	15	3384	3354	28	305702	291022	84	0.136854
69525	70388	72	17597	17725	44	808	779	0	1119	1225	8	2562	2659	23	206326	197882	79	0.141922
223530	172938	97	79959	62325	89	2867	1972	27	3571	2613	32	7532	5794	42	537100	417945	98	0.141922
73888	74408	70	22815	23111	52	847	928	0	1347	1446	13	2466	2356	22	189188	183271	77	0.14395
123670	108061	85	44484	39254	78	1513	1318	14	1761	1419	17	3908	3341	31	317029	274633	88	0.145977
118931	113789	87	33580	32103	73	1569	1498	14	1700	1619	18	4150	3960	30	291362	273194	85	0.146991
81543	81995	74	26356	26393	60	1192	1312	10	1405	1380	13	2949	2866	25	212009	201591	80	0.148005
95286	91352	91	24598	23878	55	1318	1093	8	1393	1303	14	3365	3332	27	270064	258330	81	0.149019
203593	159169	89	59942	48413	84	2649	2148	26	2953	2183	30	6704	5367	41	472861	374632	95	0.150032
140564	114999	83	49276	40219	81	2022	1707	18	2355	1832	25	5234	4272	35	395731	323721	91	0.15206
85655	85003	79	19978	20023	47	1081	989	0	1406	1339	13	2876	2921	25	213658	208310	78	0.15206
240327	176521	93	76668	55904	90	3304	2261	30	3858	2809	33	8048	5817	43	611811	449736	101	0.153073
151286	128845	83	52646	44553	81	2145	1726	18	2312	1960	23	4999	4113	36	396356	332972	92	0.164224
85673	86528	75	27395	27237	64	1339	1299	12	1469	1395	13	3219	3280	27	237133	224355	79	0.169293
277311	211983	104	163640	135426	97	7886	6303	37	9889	8157	47	22286	18548	72	1.04858e+06	1.03746e+06	105	0.174362
201465	151120	89	63438	46866	86	2580	2121	24	3464	2243	35	6566	4979	41	530938	396022	94	0.174362
213900	162265	99	70789	54297	93	2491	1845	24	3170	2247	32	6430	4956	40	474821	361512	103	0.177403
185453	140736	97	69497	54186	87	2549	1946	25	2566	1876	27	6357	4812	43	471616	359165	98	0.17943
88863	89516	73	15200	15457	41	1280	1285	12	1298	1233	11	3270	3148	26	243028	232809	81	0.17943
128069	124415	80	41927	39298	76	1672	1726	16	2382	2406	22	4162	4039	29	311091	289413	85	0.180444
80796	81004	73	21105	21286	47	981	1001	1	1120	1004	2	2767	2626	24	213988	206433	79	0.180444
140457	120712	82	41198	33445	80	2258	1929	21	2029	1741	22	4454	3822	33	333200	275494	87	0.181458
89561	90264	73	22386	21926	57	1221	1237	11	1658	1669	17	3451	3267	27	269678	254288	89	0.181458
100154	96262	85	56971	56449	73	2444	2635	21	2372	2455	23	5756	5650	35	452342	431055	81	0.181458
101361	98115	75	35083	34139	73	1276	1224	11	1774	1668	17	3575	3533	28	259531	242487	84	0.182472
80832	81118	72	20603	20709	49	1238	1136	8	1264	1228	11	3303	3073	27	220723	217361	79	0.183485
83701	83540	83	21772	21510	49	1495	1512	14	1157	1062	6	3494	3462	27	231908	235249	80	0.184499
115197	99651	81	43476	37661	78	1499	1158	13	1711	1525	17	3840	3318	30	292937	243394	88	0.185513
86527	86399	74	26846	26810	67	1090	1177	9	1442	1518	14	3205	3119	25	222799	206577	79	0.188554
174750	142914	87	59832	47718	85	2068	1553	21	2736	2053	26	6207	4956	40	462942	364464	95	0.191595
75187	74843	74	24698	24676	57	1223	1155	9	1122	1226	10	2582	2439	23	193351	194568	80	0.194636
74768	75187	82	26231	25684	66	1362	1179	11	1215	1196	10	2659	2721	23	208646	195149	80	0.196664
218949	166188	91	68167	52531	88	2884	2346	28	3556	2693	32	8599	6805	44	716396	549712	100	0.197678
97979	96486	80	26406	25785	60	1264	1126	11	1620	1619	17	3810	3586	29	273076	261510	79	0.20376
140279	109919	84	48538	37885	81	1976	1615	17	2383	1819	24	4632	3618	37	360666	272683	91	0.20376
61017	60209	81	26275	26745	64	849	724	0	991	951	0	2025	2044	20	152137	146488	78	0.204774
151737	120594	97	53836	42671	81	1759	1433	18	2117	1748	23	4844	3966	36	353397	274760	91	0.205787
89941	88635	73	23316	23419	53	1205	1185	8	1603	1449	14	3488	3297	29	230147	218356	82	0.206801
88300	88538	73	29444	28607	70	1552	1365	15	1475	1450	14	3089	2948	26	245279	235466	81	0.206801
81174	80259	80	27598	27288	65	978	956	0	1382	1308	11	2735	2723	24	204087	199463	79	0.206801
248267	175508	114	84855	60550	95	3019	1879	31	4238	2851	34	8625	6073	46	620279	447247	103	0.208829
77605	79772	70	18646	19136	43	1090	1103	7	1274	1249	12	2913	2806	25	210109	204779	80	0.208829
66090	67552	64	17749	17681	45	1050	1056	5	1263	1085	7	2120	2195	20	183254	174888	77	0.21187
96253	93393	75	35099	34223	72	1399	1393	13	1687	1421	16	3294	3186	27	248840	238317	81	0.215925
68504	69194	77	14581	14502	42	895	1123	7	1016	1133	8	2817	2562	26	187003	182434	76	0.216939
142988	116402	84	50758	41278	82	1722	1438	16	2299	1922	24	4747	3674	36	366450	290580	91	0.216939
84139	84056	74	25441	25627	61	1225	1131	8	1414	1378	13	3243	3154	27	228020	217229	79	0.217952
79314	79843	81	26084	26285	61	834	927	0	913	968	0	2797	2631	26	201963	198486	78	0.21998
187577	148641	92	66431	53987	85	2343	1930	22	3104	2405	27	5764	4396	41	479057	372179	96	0.223021
74947	76448	72	20254	20751	46	990	1137	8	1252	1141	10	2967	3043	24	207182	202495	79	0.223021
175155	137696	86	59291	46900	84	2483	1963	24	2811	2117	27	5725	4680	38	465359	359048	93	0.223021
84601	85104	75	25261	25084	60	1164	1137	9	1271	1115	8	2925	2776	25	235447	228086	81	0.226062
90605	90847	72	31804	31238	71	1054	1149	7	1388	1412	15	3414	3184	27	228464	218364	80	0.231131
75207	74603	72	22068	21947	50	1001	977	0	1266	1197	11	2337	2368	22	189597	181707	80	0.236199
121564	111921	79	45566	41635	78	1357	1248	12	2048	1859	21	4196	4018	30	299011	269124	85	0.236199
78330	77201	83	27941	27879	65	990	912	0	1250	1211	10	2608	2625	24	192730	194006	79	0.239241
108799	107323	76	45967	44225	75	1321	1406	12	1699	1652	19	3850	3557	30	299255	281946	82	0.239241
117332	113584	75	42262	40313	75	1540	1410	14	1785	1747	20	3689	3201	30	266322	253087	81	0.244309
44117	44673	68	14208	14747	39	587	645	0	697	811	0	1385	1421	14	116625	107621	72	0.245323
96329	92938	87	21735	21299	49	1299	1139	8	1380	1208	12	3168	3003	27	244417	237015	79	0.24735
89196	87990	75	24767	24483	55	1318	1232	10	1346	1545	13	3395	3236	27	223202	215314	82	0.24735
70069	71898	79	16495	16747	43	937	866	0	944	817	0	2496	2407	22	200621	193171	77	0.24735
111869	106702	89	31149	29009	75	1292	1232	11	1753	1780	18	3952	3845	29	288061	272541	84	0.248364
77890	77272	78	23555	23643	53	1254	1121	8	1185	1235	10	2842	2618	25	227566	223190	80	0.249378
84614	85423	72	15497	15599	41	1200	1020	5	1713	1381	15	2902	2876	25	250978	247247	80	0.251405
324296	208017	109	186128	133496	108	7709	5751	41	9882	7312	49	21506	15871	68	1.04858e+06	1.04054e+06	115	0.253433
135698	107985	90	50333	40426	81	1928	1457	19	2207	1429	24	4827	3723	36	327230	258076	91	0.25546
99913	98037	74	28265	26417	69	1608	1544	14	1583	1420	17	3563	3483	28	278153	263922	83	0.260529
197362	170100	87	72310	61266	86	2795	2381	26	3539	3080	29	7852	6751	42	569519	495612	92	0.264584
134272	115525	79	49646	41835	79	1894	1494	18	1979	1630	19	4211	3477	33	320212	267656	87	0.266611
129430	118188	81	35602	31081	78	1850	1737	19	2362	2213	24	4901	4434	34	368727	331770	85	0.268639
37266	40384	54	10567	10853	37	576	666	0	644	666	0	1476	1499	15	96982	95617	70	0.268639
108128	107452	77	32919	32252	72	1785	1630	18	1878	1812	19	4099	3940	30	304997	288165	81	0.269653
79515	82457	72	27958	26984	70	1273	1352	11	1354	1068	7	3273	3380	26	254370	242362	79	0.270666
132022	119594	80	43097	38286	78	2075	1943	19	1945	1762	20	4476	3887	33	389495	346399	84	0.276749
173655	149776	89	62858	53145	83	2328	1974	22	2860	2236	28	6521	5604	39	525365	433559	91	0.276749
79926	79807	72	21248	21239	50	1143	941	0	1218	1292	12	2838	2702	24	226670	219766	79	0.27979
73084	74123	71	19464	19458	46	1154	1272	10	1405	1379	15	2872	2853	24	200495	198128	78	0.280804
82147	82391	74	23827	23751	56	1260	1189	10	1374	1237	12	2609	2523	24	207074	199623	79	0.281817
173150	134502	96	61626	48712	84	2658	2118	25	2648	2106	24	5913	4446	42	410250	320374	93	0.290941
89905	89122	72	23989	23962	55	1069	1038	5	1817	1692	16	3177	3379	25	228592	215528	80	0.291955
109535	105823	76	25373	22855	64	1306	1217	12	1588	1569	17	4221	4067	30	287523	272358	85	0.292968
73252	73208	72	17713	17731	43	1179	1237	10	1066	896	0	2136	2126	22	170910	169749	79	0.29601
96546	95086	73	31237	30855	72	1038	1151	8	1846	1684	16	3237	3320	26	249640	240411	81	0.29601
116441	109242	77	46901	43855	76	1428	1357	12	1591	1550	17	3679	3311	30	260043	234700	84	0.297023
145594	131986	79	55083	48822	79	1789	1583	18	2926	2502	25	5217	4803	34	402749	356460	87	0.297023
90431	90192	73	23184	23032	50	1175	1177	8	1638	1633	17	3508	3406	28	255033	246542	82	0.298037
59071	60772	68	13569	13801	39	620	528	0	847	861	0	1651	1759	17	151038	149792	77	0.298037
125637	118837	81	46899	44215	77	1721	1684	16	1841	1436	20	3888	3658	29	305996	284567	85	0.300065
125221	112915	77	40750	35738	77	2173	1850	20	1984	1902	21	4655	4174	32	310292	272071	87	0.300065
73109	73267	71	25065	24932	58	1022	1025	3	1230	1328	11	2496	2393	24	204522	200656	80	0.301078
146550	115354	84	42484	33029	81	1679	1275	13	2303	1889	24	5101	4185	35	380866	300755	91	0.301078
96142	91385	91	22356	20899	66	1273	949	0	1307	1270	12	3035	2989	25	256878	234673	91	0.302092
115345	113214	75	40738	39490	74	1593	1624	16	1906	1728	18	3863	3749	29	306667	291370	82	0.303106
193885	149928	88	84044	67801	87	2518	1974	24	3135	2435	31	6115	4766	39	492417	384695	96	0.303106
44475	47275	62	12894	12878	40	516	611	0	727	739	0	1307	1344	13	105451	108619	73	0.306147
168871	141296	93	60978	50815	83	2182	1677	22	2337	1919	25	5655	4746	38	442068	364901	94	0.306147
142698	120696	84	56807	48601	82	2100	1649	21	2216	1731	22	4684	3879	36	384435	321434	92	0.308174
128683	116530	80	52832	47086	77	1282	1219	12	1968	1611	17	4114	3430	34	332058	303172	85	0.312229
142575	112642	84	49476	40303	81	1923	1606	19	2384	1824	24	4582	3667	36	344077	272432	88	0.312229
81949	81910	74	21051	20853	48	1098	1016	3	1813	1490	15	2988	3022	25	243149	235570	79	0.316284
292922	190014	113	99295	65816	108	4050	2739	34	4631	3183	40	10442	6654	51	783592	493966	119	0.317298
142912	126778	85	60542	54405	79	1905	1669	19	2428	2251	24	4638	4085	33	330102	289174	88	0.318312
171033	134313	89	52418	41111	85	2109	1664	22	2537	1915	27	5229	3939	39	420619	317185	94	0.319325
103936	103973	75	35205	34950	71	1822	1846	16	1684	1626	18	3673	3617	29	307946	295490	82	0.321353
227290	156399	92	82038	56372	91	3014	2022	28	3495	2280	33	7888	5215	46	651781	440437	99	0.321353
212190	163128	98	78647	60784	88	2697	1828	26	3330	2446	30	6669	5031	42	540836	409023	97	0.324394
81679	82254	79	31504	31587	70	1345	1030	6	1396	1330	14	2969	2947	25	229500	218989	79	0.325408
62757	65178	68	19827	20189	46	617	558	0	651	705	0	1994	1928	20	175702	171628	75	0.325408
98018	92097	88	39067	36593	73	1119	1186	10	1346	1427	14	3438	3157	28	251458	231031	80	0.330476
138676	118439	81	37973	30818	80	1814	1543	17	2391	1787	24	4033	3790	30	322801	267627	87	0.332504
135214	116662	81	46900	39399	79	1681	1534	15	2372	1737	24	4706	4010	34	364504	308048	89	0.332504
70097	68489	72	24189	24091	56	742	790	0	963	968	0	2237	2156	22	190943	183717	78	0.333518
147611	120286	84	55204	44430	82	1653	1323	17	2005	1538	21	4591	3509	36	342625	271855	89	0.335545
104944	102344	78	33821	32145	72	1474	1361	16	1754	1656	19	3635	3440	29	270839	263099	82	0.338586
46033	46234	62	15599	15886	41	441	469	0	987	1010	3	1658	1638	16	134915	128793	75	0.340614
94583	93877	73	32240	31704	71	1447	1386	14	1709	1646	17	3773	3704	29	266182	252337	81	0.344669
85582	85291	73	32900	33146	70	1043	1122	7	1304	1340	13	2570	2528	23	210824	211981	81	0.34771
80874	80490	74	26926	27234	57	1120	1117	8	1393	1243	10	2765	2769	24	211013	203029	79	0.34771
150997	130870	82	51413	43693	80	1877	1430	17	2538	2090	25	4983	4104	35	361715	317377	88	0.349737
95385	94303	76	32641	32158	72	1013	909	0	1535	1398	14	3479	3424	28	241475	230064	82	0.349737
83338	84215	72	27608	27854	57	1233	1327	10	1607	1515	15	2935	3016	24	225330	216426	81	0.349737
91901	90158	74	27920	27479	57	783	767	0	1368	1437	14	2896	2891	25	200653	196597	78	0.350751
87522	82483	79	30728	28352	73	1300	1103	10	1545	1349	15	2992	2687	27	242197	228818	82	0.351765
100769	102176	74	23557	23370	54	1409	1414	14	1742	1660	20	4044	3767	29	293944	279253	80	0.361902
94562	95363	75	35516	35287	71	1508	1511	14	1456	1409	16	3666	3475	29	243462	231381	79	0.362916
288134	186719	111	113930	81727	100	5472	4029	37	6618	4682	44	14375	10665	58	1.04858e+06	807690	109	0.36393
90962	90545	73	24343	23913	57	1133	1054	6	1433	1444	14	3543	3456	28	242509	232680	80	0.364943
95148	90924	84	33596	31611	73	1390	1215	9	1848	1495	15	3265	3175	27	283888	260578	81	0.367985
148337	120403	93	50343	40380	81	1608	1266	17	2293	1857	23	5139	3935	38	388224	317149	88	0.375081
233032	169141	96	82999	60498	90	2604	1984	26	3579	2485	34	7365	5416	44	512842	369070	99	0.376094
155440	126278	88	47366	38228	81	1635	1396	18	2352	1771	25	4638	4051	33	381596	298854	94	0.378122
163654	136400	87	60377	49283	84	2035	1629	19	2447	1949	23	5482	4333	38	398298	324624	91	0.378122
61030	62696	68	13851	14300	39	946	858	0	768	847	0	2027	2068	19	126329	128258	74	0.378122
93746	89821	81	36533	35770	73	1512	1600	16	1798	1588	16	3791	3442	29	266561	250730	91	0.378122
154022	121234	84	51473	39283	82	2206	1763	22	2222	1654	24	5340	3874	38	399596	299941	92	0.379136
85747	83454	77	26535	26278	65	1086	1147	7	1146	1099	9	2718	2754	24	180827	172889	77	0.380149
192220	149928	102	52049	41047	87	2872	2154	27	2724	2076	28	6076	4904	38	453926	351940	97	0.381163
168452	131207	87	61062	47672	84	1763	1397	20	2660	1938	25	5762	4355	39	417709	327208	92	0.381163
49882	50642	67	13845	13832	41	766	663	0	599	797	0	1948	1901	19	133355	128829	74	0.38319
136961	108784	100	40893	32576	81	2125	1701	21	1855	1459	18	4448	3561	33	355899	279399	100	0.38319
144373	119765	87	56582	47209	81	1913	1683	20	2381	1870	24	5382	4359	36	394632	320080	90	0.385218
152513	133378	82	57324	48611	83	1900	1603	17	2610	2447	23	5324	4684	35	384277	336017	92	0.394342
111874	110995	78	40392	40307	73	1480	1431	14	1913	1697	17	3896	3900	28	289738	281359	79	0.395355
112434	99439	88	36615	31739	77	1118	1048	6	1808	1688	17	4305	3737	32	281239	249845	84	0.396369
81003	82148	72	31650	31708	69	1039	1091	6	1605	1536	16	3034	2946	26	210316	203056	79	0.397383
123258	116540	79	33989	31552	77	1497	1482	14	1668	1565	16	4096	3801	30	274018	257700	84	0.397383
75157	74743	75	18399	18525	44	1114	1128	7	1075	1151	8	2760	2758	25	211968	204973	78	0.39941
97776	97095	74	40006	39285	72	1401	1215	11	1852	1411	16	3465	3300	29	240597	230272	80	0.402451
198107	146828	93	72881	53935	88	2654	2005	26	3526	2542	33	7325	5379	42	542318	391615	96	0.403465
100019	100153	78	22696	22434	52	1425	1473	13	1882	1534	18	3386	3337	28	233575	226248	80	0.410561
69051	69423	71	18692	18648	44	782	756	0	789	942	0	2639	2562	24	178966	170455	77	0.412589
76397	77150	71	31841	31825	70	923	986	0	1504	1380	14	2603	2577	24	204262	206359	77	0.414616
90271	87813	84	29718	29492	71	1134	1173	8	1319	1178	9	3050	3104	25	221752	218913	78	0.414616
37653	37099	68	16210	16383	42	300	308	0	588	595	0	933	948	0	78884	76236	70	0.416644
67949	68790	71	22883	23221	52	914	924	0	875	996	0	2353	2237	22	179163	166223	77	0.418671
85226	85727	73	31184	31335	70	1130	1273	10	1540	1324	13	2912	2841	25	223808	213143	78	0.422726
93682	91623	74	25360	25490	54	1313	1268	11	1436	1421	15	3321	3263	27	228605	226214	79	0.42374
73164	72220	87	24821	24971	58	824	927	0	1208	1086	9	2752	2791	24	196475	188855	79	0.424753
114202	107649	86	36062	33744	74	1485	1454	13	1807	1773	18	4280	3976	32	309580	291756	83	0.426781
131685	107428	83	46853	38001	80	1730	1354	19	2080	1618	20	4264	3749	33	328453	269383	94	0.427795
103257	101748	79	28971	28841	71	1649	1559	15	2040	1718	19	3748	3743	28	289543	276206	80	0.428808
97422	90593	87	40008	37106	74	1247	1120	8	1128	1080	8	2861	2781	26	220547	198688	83	0.435905
135042	107861	96	49715	40783	81	1451	1205	11	2057	1723	22	4051	3152	34	306194	247242	90	0.438946
145768	116842	86	51517	40968	82	1698	1446	17	2479	1808	27	4721	3906	34	375306	301354	90	0.440973
138068	131312	83	59413	56614	77	2012	1855	19	2183	2032	22	4393	4099	31	323572	306774	85	0.443001
273916	192348	94	90942	62301	92	4035	2497	36	4066	2974	35	9309	6518	48	706749	504538	100	0.444014
145544	117889	84	51389	42365	80	1825	1341	16	2487	1689	26	5101	4033	37	351040	275226	88	0.445028
57988	57718	70	17865	18115	43	878	956	0	710	765	0	2337	2171	22	153151	153544	76	0.446042
120102	114639	77	49407	47321	75	1727	1750	16	1846	1598	18	3630	3429	29	295976	279323	83	0.446042
131600	118300	84	41870	36921	80	1562	1406	15	2027	1813	21	4461	4075	33	349324	316257	87	0.447056
76427	74248	86	24122	24025	59	978	1248	9	976	1017	3	2278	2299	22	179234	174607	78	0.449083
76035	77598	74	27532	27627	58	785	891	0	1296	1176	9	2787	2818	24	197803	189315	76	0.449083
116496	113827	82	34176	34079	73	1600	1600	16	1843	1851	19	4089	3831	30	292618	277476	81	0.451111
171778	135584	95	60861	48504	85	2603	2169	23	2382	1961	25	5654	4479	38	458464	355470	95	0.453138
104395	102642	75	35722	34659	71	1583	1606	16	1613	1554	17	3638	3500	29	313138	299025	81	0.457193
111312	100068	79	36752	32820	75	1939	1507	19	1529	1297	14	3813	3644	29	286711	254050	83	0.457193
81635	80964	79	26037	25923	62	1129	845	0	1271	1082	7	2748	2755	24	206050	205407	75	0.465303
142614	128050	80	44752	39389	79	1965	1753	19	2304	2196	23	4906	4251	34	394258	346535	87	0.473413
125883	106220	83	46634	39096	79	1436	1192	11	2216	1802	22	4281	3549	33	339735	281675	85	0.477468
124298	120620	77	38047	34932	76	1805	1712	17	2123	1907	22	4206	3980	31	348028	326533	82	0.477468
119689	101200	81	46607	38714	79	1784	1545	17	2158	1761	22	4306	3447	34	344820	288809	87	0.481522
73407	74318	72	16555	17125	42	1125	1016	3	1261	1227	9	2990	2959	25	196686	186874	78	0.481522
122842	110906	81	49554	44286	78	1756	1621	16	1862	1775	19	4730	4055	35	354710	318706	89	0.482536
54374	55331	67	13415	13841	38	732	555	0	638	655	0	1855	1901	18	138879	138263	74	0.482536
61495	64108	62	15918	16514	40	924	1030	3	1090	1060	6	2127	2019	21	164197	163937	74	0.482536
312139	216372	107	114856	79815	104	4226	3231	33	5185	3796	39	12310	8870	52	928596	664122	112	0.48355
86060	86434	77	25659	26349	50	1075	991	0	1106	1090	7	3069	3032	25	233407	224278	78	0.48355
89409	89320	79	21306	21240	50	1113	1028	4	1268	1255	11	2748	2599	25	211439	210745	80	0.485577
83639	81218	90	23435	23346	55	948	898	0	1270	1264	9	2914	2787	26	225567	216836	78	0.486591
217289	176605	91	84553	70110	89	2538	2017	23	3317	2477	30	7016	5372	42	492966	400207	94	0.486591
107888	106335	77	38672	38235	73	1425	1623	14	2055	1904	19	4056	3812	29	288371	279137	81	0.487605
105126	104242	74	24177	23357	52	1400	1412	14	1614	1620	15	3682	3578	29	255884	246212	81	0.487605
78346	76448	77	25097	25417	60	901	974	0	1446	1238	12	2830	2787	24	187134	188318	77	0.488619
203680	164822	98	63928	52678	87	2521	2348	23	3100	2574	28	6936	5906	40	523313	436633	96	0.488619
93561	91808	75	28574	27561	57	1261	1202	9	1870	1827	17	3373	3042	27	281484	270889	80	0.488619
128876	109958	82	40448	33856	79	2132	1620	20	1933	1519	22	4290	3613	33	329199	271768	87	0.489632
65345	65687	70	24533	24810	53	922	797	0	1060	1075	6	2073	2053	20	180383	178467	75	0.489632
146670	120446	84	52749	42275	83	2273	1669	21	2411	2036	26	5433	4318	38	411312	322864	98	0.489632
127373	122870	80	46728	44700	76	1893	1798	17	1961	2006	20	4158	3820	31	311836	291136	84	0.494701
134584	123897	81	46589	42877	76	1952	1790	18	2306	2094	23	4863	4311	35	344807	297101	86	0.494701
81138	82429	72	25825	25680	63	1171	1096	6	1279	1163	9	2784	2824	24	225144	228924	78	0.496728
153011	124661	86	46726	38403	81	1847	1458	16	1934	1660	18	4522	3583	35	333880	260842	89	0.498756
84173	82792	82	24882	25041	52	981	978	0	1221	1318	12	2796	2669	24	225114	216988	79	0.49977
145420	122017	83	47560	38773	80	2126	1733	21	2088	1673	20	4442	3620	34	349234	289102	87	0.500783
104452	102149	74	28194	26750	67	966	824	0	1416	1258	14	2771	2867	24	248519	238073	79	0.500783
135351	123094	82	53208	48310	78	1824	1757	18	2016	1869	19	4316	4023	32	325712	295827	85	0.501797
181990	145212	87	53251	41830	83	2265	1818	23	2751	2094	27	6573	5158	40	458495	375111	91	0.502811
234292	168234	95	85504	61985	95	2584	1734	28	3557	2572	33	8350	5993	46	698830	493419	102	0.503825
90913	91449	74	20279	20381	46	1176	1258	11	1659	1623	16	3453	3395	28	259605	256393	80	0.503825
143090	113015	97	51093	40611	82	1632	1344	15	2321	1641	24	4591	3652	36	347713	264756	90	0.503825
85902	85387	77	21128	20897	49	1180	1236	10	1295	1280	15	2947	3068	26	210470	200875	77	0.505852
80826	81437	82	16828	17034	42	880	874	0	1507	1327	15	2655	2555	25	222694	212749	78	0.505852
144111	129532	84	54166	48592	80	1672	1506	15	2362	1933	22	4663	4183	33	354726	331695	87	0.506866
90894	90585	75	29271	27659	73	1408	1393	14	1361	1372	13	3264	3031	27	242013	229322	82	0.508893
100496	96740	85	28963	26190	76	1556	1514	13	1709	1611	18	3878	3590	29	299987	274090	91	0.508893
161854	123997	90	54884	42204	85	1943	1546	22	2731	1870	28	5595	4514	39	421137	315910	92	0.508893
279707	227464	100	135926	114415	97	4862	4113	33	5801	4802	39	12185	9829	51	920116	781478	104	0.509907
236931	156012	109	84084	56612	94	3123	1997	30	4038	2793	36	8336	5590	47	652018	435026	101	0.513962
131939	118570	80	47626	40387	77	2129	1953	20	2342	2000	24	5029	4541	35	414541	355434	87	0.518017
123962	114290	87	43902	39547	78	1517	1497	14	1846	1514	20	4240	3937	31	331542	300871	85	0.521058
122002	108111	86	40716	36177	77	1377	1416	13	2133	1646	23	4124	3803	32	342381	304636	87	0.525113
162028	144780	83	56944	50293	80	2432	2154	22	2567	2269	24	6113	5426	36	435248	390361	88	0.525113
110962	108135	78	54020	51911	75	1566	1398	13	1524	1610	16	3526	3375	28	258000	247081	83	0.526127
104561	102881	76	27438	27231	66	1385	1648	13	1589	1615	16	3682	3750	27	298629	279568	81	0.532209
127756	108726	90	40894	34820	78	1440	1472	14	2153	1773	21	4182	3474	33	322400	276849	87	0.536264
158143	126226	87	55652	40761	82	1729	1277	18	2617	1959	26	4987	3932	38	384548	301675	90	0.537278
84710	82105	75	32680	31353	72	1049	1080	6	1382	1305	14	2679	2576	23	243547	232417	81	0.540319
162977	130777	87	59156	47866	83	2260	1739	22	2423	1865	23	4781	3861	35	378806	306642	89	0.541333
139897	124781	81	47455	41440	79	1630	1551	16	2597	2089	25	4867	4446	33	413666	371131	87	0.542346
99697	99048	89	27189	26770	65	1480	1417	13	1864	1743	16	3688	3849	28	272064	264532	81	0.544374
82153	83390	75	21399	21325	50	999	1009	3	1460	1388	13	3536	3190	28	267795	260551	79	0.545388
94987	94714	77	25628	25415	62	1552	1637	16	1667	1599	18	3364	3472	26	250907	241122	80	0.546401
105990	103713	74	31173	30975	72	1774	1615	18	1690	1554	18	4013	4238	28	330113	314453	84	0.546401
250428	179549	112	84420	60723	95	3094	2224	29	4081	2717	37	8860	6245	46	693924	519062	105	0.549442
97574	93964	89	26520	25798	59	1523	1612	14	1617	1574	17	3667	3541	29	263437	248156	82	0.55147
115101	111319	83	31639	29369	75	1343	1170	10	1784	1612	19	4095	3752	30	266621	245939	94	0.55147
101836	100328	76	26097	25843	60	1213	1062	7	1535	1543	14	3223	3198	27	213215	200470	80	0.553497
243409	179236	105	81023	58996	89	3596	2759	30	4147	2966	36	9089	6508	48	636319	462098	96	0.554511
87617	87511	74	19320	19462	45	1454	1434	14	1623	1448	14	3348	3348	26	226833	223033	79	0.554511
84745	83355	78	35777	34354	72	891	912	0	1365	1304	13	2721	2802	24	222362	214639	79	0.556539
105397	103465	75	43416	43051	73	1220	1072	7	1568	1331	13	3358	3115	28	236986	222694	81	0.556539
74902	74969	73	18871	18821	46	1148	1027	4	1144	978	0	2881	2811	25	210944	211554	79	0.558566
82761	83180	74	33740	33472	70	875	1014	2	1194	1193	9	2484	2445	23	218482	210765	76	0.55958
108734	105733	78	38684	36952	74	1411	1411	12	1782	1720	17	3891	3705	29	303997	288054	82	0.561607
108514	100737	79	30290	27731	68	1475	1296	14	1857	1841	18	3901	3619	30	298008	280050	81	0.561607
125658	101652	83	40831	32697	80	1637	1432	15	1926	1867	19	4425	3558	35	312235	257115	88	0.562621
125574	117435	88	29889	28706	75	1520	1563	15	2137	1935	21	4587	4227	33	339718	336795	86	0.563635
151945	141145	80	48654	44212	79	2157	1840	21	3052	2722	26	6495	6385	36	491729	452210	85	0.566676
154247	128467	91	59793	49203	82	2199	1836	21	2324	1720	26	4386	3650	34	343871	285166	90	0.568703
172241	134108	87	58077	44139	85	1973	1855	19	2609	2002	27	6293	4796	41	449141	355496	93	0.569717
97166	95256	75	45307	45388	72	1431	1421	12	1429	1459	14	3003	2777	26	237575	227571	82	0.571745
182234	142818	99	73103	58558	86	2173	1811	22	3135	2319	32	6369	5256	40	469870	368823	94	0.571745
115466	100528	80	40011	34645	77	1505	1163	12	1647	1438	18	3842	3260	32	284698	246134	86	0.572758
130002	111212	83	42550	35942	79	1554	1333	13	1888	1676	20	4040	3516	31	333256	286034	87	0.575799
152075	120834	92	52028	41540	81	1812	1420	19	1960	1651	21	4375	3529	34	349000	271846	92	0.575799
95729	91698	79	34908	33120	75	1581	1544	14	1641	1374	17	3591	3578	28	263758	260277	83	0.578841
108155	100923	78	37293	33524	75	1574	1613	16	2182	2030	23	3611	3329	28	292448	263498	87	0.579854
70543	70365	81	22235	22301	51	817	1096	6	1097	966	0	2217	2228	21	167406	166909	75	0.582896
160774	131094	85	51371	41759	82	2060	1621	20	2273	1733	26	5079	4101	34	368908	296977	92	0.584923
115100	112503	75	32358	30576	74	1584	1558	15	1851	1756	20	4264	4133	30	282255	258560	83	0.584923
82774	83155	76	28694	28156	66	1223	1086	7	1138	939	0	2703	2721	24	216402	212884	78	0.588978
153806	129743	93	43764	37038	80	1838	1625	19	2408	2034	23	5427	4657	37	387489	330543	90	0.592019
75338	75881	73	29137	28965	59	904	855	0	1094	1068	6	2707	2615	25	203250	195297	78	0.592019
74835	73726	73	21391	21353	50	1097	1157	9	1316	1248	11	2694	2638	24	186826	178757	78	0.593033
83366	85205	70	39468	39285	71	1186	1130	7	1322	1377	14	2825	2853	25	227782	228766	79	0.594047
101920	99446	73	33856	33192	71	1272	1187	11	1764	1749	18	3488	3199	29	273767	256448	81	0.59506
68332	68388	72	21906	21723	52	882	739	0	1039	902	0	2097	2014	19	175720	166562	77	0.596074
139128	118204	82	40004	33373	80	1854	1416	18	2040	1713	21	4796	3965	35	352962	294422	87	0.599115
172954	138232	84	55302	44313	83	2048	1709	19	2207	1806	25	5028	4191	35	372489	299986	93	0.600129
173841	134351	89	64348	50903	85	2190	1643	24	3165	2302	29	6094	4595	40	458196	354520	94	0.600129
93993	93047	86	19467	19388	47	1385	1599	14	1484	1342	13	3195	3186	26	255086	256703	76	0.610266
97469	96708	74	40627	40072	72	1128	1117	7	1403	1356	12	3192	3140	26	229524	226241	79	0.613308
155687	118729	87	52721	40290	83	1899	1416	19	2678	1860	29	5397	3973	39	401530	299086	92	0.614321
110857	107216	76	25525	24488	58	1996	1905	18	2003	1806	20	4062	3754	30	282257	264620	80	0.615335
177655	143496	88	63755	52187	86	2311	2065	22	2678	2285	24	5433	4220	39	442858	360268	93	0.615335
95672	92392	76	34152	32388	72	1645	1525	15	1828	1744	17	3505	3240	28	250257	237421	80	0.617362
137943	111263	85	49145	39836	82	2153	1878	19	2196	1731	22	5317	4387	37	368620	296171	91	0.618376
86217	87656	72	25164	25126	56	1058	1113	6	1646	1643	15	3203	3088	27	231191	227632	79	0.620404
81176	80481	72	24423	23982	53	1243	1259	11	1322	1394	13	2971	2763	25	236101	226308	80	0.622431
52955	53328	62	18200	18062	46	599	549	0	892	757	0	1616	1767	16	127655	125806	73	0.622431
60402	59534	69	22196	22425	51	593	681	0	1269	1280	11	2121	2072	21	143493	146555	75	0.623445
88627	88769	75	20646	20643	48	1107	1060	6	1100	1211	10	3355	3158	28	230740	228567	77	0.623445
76242	76070	71	26138	26317	64	776	869	0	1179	1162	9	2928	2892	25	192908	184275	77	0.623445
274754	194070	105	86611	61451	97	3980	2853	34	4661	3266	39	10324	7239	50	771790	563507	105	0.624459
87391	87290	74	32084	30993	73	1156	1017	4	1367	1409	14	2914	2969	25	236254	225279	80	0.629527
90573	89032	77	32080	30325	78	1357	1405	13	1649	1609	17	3387	3342	28	236376	226773	80	0.631555
69532	70155	74	14609	14600	41	1033	985	0	1189	1060	6	2410	2363	23	170238	165959	75	0.632568
67646	69859	69	25497	25441	60	769	796	0	1164	966	0	2232	2264	21	177222	172584	79	0.632568
133660	128257	81	37391	36523	74	2019	2079	19	2502	2251	25	5103	4636	34	383025	369838	84	0.633582
141511	125903	84	55066	49002	80	2050	1834	19	2599	2374	24	5040	4410	34	394533	352449	87	0.634596
122238	105241	84	34726	28994	77	1682	1371	16	1649	1529	18	3862	3270	32	313422	263410	84	0.637637
133276	110872	95	50022	42262	79	1467	1225	13	1883	1592	19	4186	3338	34	337458	276994	88	0.637637
89656	88005	70	34009	31288	72	1449	1343	13	1068	1186	10	3397	3197	27	252259	232944	80	0.637637
123731	120059	77	44493	43174	74	1545	1357	15	2351	2093	21	4695	4355	34	353348	332593	81	0.637637
199360	149386	92	64690	47740	88	2470	1725	25	2902	2384	28	6147	4560	41	484388	383600	94	0.638651
122265	117995	86	35272	34540	73	1644	1487	17	2351	1884	24	4785	4629	31	365600	344329	83	0.638651
54836	57591	68	19284	19143	46	901	857	0	731	638	0	1673	1564	16	151641	147450	78	0.642706
109096	106723	79	33725	32918	73	1737	1688	17	1941	2003	19	4137	3928	30	317106	303403	82	0.643719
92890	91467	81	25443	25707	60	1459	1266	14	1773	1638	16	3272	2998	27	244943	241379	80	0.643719
94432	92261	76	34218	33823	71	1116	1162	7	1208	1116	8	3366	3191	26	225327	209059	79	0.646761
72966	73731	70	28743	28960	68	1176	1134	8	1319	1119	10	2374	2266	23	172814	165564	75	0.646761
324690	231826	124	127620	95662	112	5121	3585	37	5901	4195	39	13596	9755	54	1.02806e+06	769357	119	0.652843
91949	92134	74	20154	20598	45	881	937	0	1584	1651	17	3148	3069	27	227416	221548	77	0.657912
87388	88040	72	25306	25477	53	1152	1215	10	1503	1384	13	3048	3022	26	215010	211339	76	0.658925
90455	88574	75	30443	29964	71	1054	1091	6	1510	1417	15	3328	3203	28	244107	237494	79	0.659939
76619	75972	71	19635	19866	45	1008	1138	8	1333	1240	12	2627	2739	24	202823	195935	77	0.660953
69701	67891	80	26176	26265	64	865	1044	4	1230	1005	2	2148	2131	21	152191	150143	74	0.660953
166983	133021	86	66198	53008	83	2447	1916	25	2929	2177	29	5477	4185	39	423948	325524	91	0.668049
190804	153454	87	69069	55971	86	2259	1887	23	3072	2533	29	6390	4941	39	491892	390350	93	0.669063
145448	118772	100	59265	49606	82	2079	1806	20	2013	1831	21	4777	3939	36	364829	295210	91	0.67109
152935	121927	86	55575	43835	82	1989	1570	21	2024	1709	22	5619	4547	37	395132	304507	100	0.67109
144798	119068	84	52666	42268	81	1088	959	0	2071	1518	24	4779	3586	36	345783	274671	89	0.677173
117910	113225	78	41085	39121	74	1311	1260	11	1760	1720	18	3994	3748	30	302742	293478	81	0.678186
100589	98328	81	36124	34937	73	1518	1528	14	1327	1465	15	3785	3668	29	283763	270779	81	0.680214
101713	101130	74	39093	38469	73	1210	1399	12	1923	1654	17	3592	3557	28	258338	249708	80	0.682241
235431	191043	92	76490	63187	91	2617	2145	25	3776	3138	31	8048	6458	43	651201	543044	98	0.683255
136861	110867	82	49527	39944	81	2051	1529	21	2284	1628	23	4881	3906	37	367590	288383	86	0.683255
259105	193741	99	75956	55233	97	2854	1968	28	4192	2995	36	8815	6277	47	604720	435886	102	0.684269
118503	105006	81	50711	44342	78	1498	1454	13	2230	1959	23	4462	4211	32	378850	325414	84	0.684269
129003	110525	95	46058	39422	78	1733	1637	17	2195	1782	22	4690	4027	34	366140	319309	86	0.686296
130390	106277	83	44223	35718	80	1531	1451	14	1905	1686	19	4716	3735	36	351601	288396	88	0.688324
71247	70526	72	25268	25110	58	1215	1040	5	1350	1220	9	2792	2732	24	204197	201539	75	0.690351
119094	104309	89	38696	33049	77	1873	1657	20	2258	2089	22	4709	3862	35	383655	339162	85	0.693392
106577	99521	93	38567	35817	75	1563	1367	13	1173	1039	6	3194	2934	27	251507	236043	81	0.69542
288972	184643	101	58852	38775	97	5175	3449	37	5772	3928	42	13327	8748	58	920108	599273	107	0.69542
65106	64260	73	15908	15797	43	796	751	0	1057	841	0	2060	2054	21	160233	159452	75	0.696434
73686	73522	80	21947	22136	50	875	824	0	1081	1150	9	2823	3092	25	200964	193198	77	0.697447
146773	130063	85	54637	48294	80	2026	1829	19	2155	2143	22	5012	4298	34	360973	319147	93	0.697447
118571	112002	78	52457	48235	76	1344	1156	9	1934	1555	20	3750	3513	29	263990	232016	82	0.697447
91275	89998	73	30893	30174	72	1162	1208	10	1650	1498	16	3363	3192	26	218669	208022	78	0.700488
120627	110019	79	46227	41104	78	1758	1518	17	1979	1786	20	4163	3759	31	330482	301538	84	0.700488
74032	75072	71	26045	26006	59	910	1134	7	1126	1172	9	2396	2386	23	185933	181660	77	0.701502
117126	112843	78	40767	39917	75	1710	1677	17	2037	2019	20	4663	4352	32	357851	339388	82	0.70353
79545	79143	72	21957	22281	49	1294	1279	11	1250	1236	11	3206	3231	26	238971	230447	80	0.70353
82533	83346	72	27575	27497	61	902	930	0	1584	1275	12	2638	2870	23	214561	213596	78	0.707585
110426	107474	88	38922	37657	74	1368	1190	11	1457	1454	16	3430	3137	27	259632	246926	84	0.707585
157316	135180	91	53511	45995	80	2202	1954	21	2939	2384	28	6086	5191	38	417574	364241	89	0.708598
109467	107436	77	43320	41470	75	1766	1685	16	1887	1797	19	3815	3460	29	278195	266858	80	0.709612
78483	78913	72	29053	29502	68	1134	1069	6	1293	1296	11	2590	2473	23	183020	175086	77	0.713667
92700	89330	76	25083	24814	58	1425	1176	10	1409	1339	15	3563	3286	29	241301	230696	79	0.718736
75529	75309	74	19152	19115	45	1183	1202	10	1494	1263	12	2604	2372	25	179300	169769	79	0.719749
70405	71332	72	21499	21708	48	1233	1234	10	904	1007	3	2394	2308	24	188453	179280	75	0.720763
126325	108749	81	43539	37653	78	1462	1354	14	2033	1824	20	3819	3382	31	293513	249516	86	0.721777
134013	111443	81	49882	41426	79	1511	1320	13	2055	1755	20	4134	3575	32	316697	257364	86	0.721777
225711	178376	92	69669	55508	89	3195	2689	26	3208	2677	30	7382	6287	41	586303	502433	95	0.722791
103243	99105	85	34491	33698	73	1280	1258	13	1586	1290	13	3219	3182	27	260671	249933	80	0.723804
79804	81357	71	33213	33289	70	1301	1178	10	1120	1181	10	2477	2600	23	206945	205271	78	0.725832
106540	100063	80	40410	37592	74	1445	1369	12	1588	1493	17	3420	3059	27	261964	242755	82	0.726845
91410	89062	75	29728	29104	70	1371	1298	11	1512	1411	16	3495	3366	28	255124	243832	79	0.728873
142244	123026	86	51758	44303	81	1637	1435	17	2475	1954	24	4856	4254	34	373586	316014	88	0.729887
140944	119811	83	52438	44873	79	1579	1367	15	1849	1691	21	4285	3755	33	330396	283987	87	0.7309
67444	67498	75	17605	17735	43	835	907	0	1180	1130	8	2441	2300	22	173568	169482	78	0.731914
107415	105539	72	45599	42069	75	1341	1369	13	1919	1737	19	3956	3825	29	280546	262076	81	0.735969
146906	125229	83	40156	33374	80	1458	1358	14	2291	1882	24	5038	4570	35	348655	293977	90	0.73901
75239	74057	87	29326	29122	69	805	992	0	1192	1053	6	2631	2428	24	192421	188567	76	0.740024
64088	64593	74	17548	17732	44	1015	1050	5	1084	1061	5	2580	2421	24	177487	176117	75	0.741038
107603	101959	77	37676	35800	74	1877	1665	19	1841	1836	19	4074	3850	31	332395	303064	83	0.741038
108555	107374	80	26988	26600	65	1399	1318	12	1849	1807	18	3808	3483	30	297005	280489	80	0.746106
99277	98044	73	34977	34453	72	1037	1032	4	1519	1463	15	3065	2784	27	231977	224286	79	0.74712
75204	76095	73	21050	20941	51	1028	1061	5	1312	1407	12	2731	2871	25	197517	193852	76	0.750161
92187	91217	78	28171	27310	68	1499	1232	12	1512	1379	14	3360	3256	28	260130	248923	77	0.751175
132809	116746	79	47751	42110	77	1554	1464	15	2435	2187	23	4577	3882	33	337979	298691	84	0.751175
107388	104265	84	23665	23754	52	1411	1468	13	1707	1675	16	3479	3363	28	273022	262743	79	0.751175
149889	119055	86	53670	42749	83	1770	1491	18	2097	1418	23	4682	3589	36	337369	265723	90	0.753202
147715	117419	95	47217	37574	81	1836	1327	18	2455	1877	24	5016	3946	36	396944	321848	90	0.754216
185447	141934	90	60711	45396	85	2396	1655	27	3092	2384	29	6846	5097	42	491850	372800	94	0.756244
102198	99191	75	38676	35753	73	932	992	0	1555	1470	17	3947	3668	31	315950	298640	81	0.756244
81612	83458	70	21756	21663	47	1159	1145	8	1322	1268	11	2732	2724	24	191938	185602	74	0.756244
181226	145480	92	60772	47871	85	2043	1582	20	2864	2429	26	5806	4845	38	413585	335812	91	0.760299
152254	120577	84	59150	47213	83	1906	1638	19	1964	1554	21	4523	3366	36	349804	279170	88	0.760299
158466	147360	80	67091	61598	78	2509	2173	23	2769	2603	25	5335	4875	34	395912	356745	85	0.76334
202379	156347	88	60487	45656	86	2512	1933	25	3033	2393	29	7006	5389	43	514174	398611	93	0.764354
85735	87090	76	33610	33888	69	1305	1264	11	1265	1181	10	3132	3049	26	232003	229663	76	0.764354
84224	83648	74	21951	21854	51	1290	1511	13	1252	1319	13	2998	2968	24	241463	240691	77	0.765367
161168	131309	91	49361	39337	84	1803	1495	18	2500	1792	25	4961	3953	37	365263	292275	92	0.766381
102704	99273	76	37041	36250	74	1452	1264	13	1771	1680	18	4150	4089	30	287622	269716	83	0.77145
136754	113081	83	42465	34223	80	1730	1483	17	2157	1859	22	5296	4004	38	381434	307881	88	0.77145
140759	113871	84	42969	34094	81	1337	1264	12	2210	1546	25	4997	3913	36	338935	280869	87	0.77145
100200	98758	72	31971	31095	71	1518	1394	15	1879	1723	18	3795	3633	28	283682	269483	81	0.779559
209513	157302	97	57568	43906	91	2844	2091	27	3748	2680	34	8170	6098	45	563147	427105	98	0.782601
131194	106273	88	46657	38036	80	1677	1304	19	1877	1505	19	4282	3625	34	312721	261368	87	0.783614
77484	77205	75	26492	26384	63	1289	1193	10	1135	1098	8	2898	2836	26	186945	181652	76	0.784628
74126	73055	72	20339	20464	48	954	893	0	982	1133	7	2436	2158	23	176320	170426	79	0.792738
137534	109151	98	53565	43411	80	1952	1691	19	1975	1722	20	4361	3439	34	362172	290911	90	0.795779
115213	100937	82	41997	36571	78	1620	1352	15	1886	1541	21	4179	3715	31	310455	270434	86	0.795779
71288	74816	69	20592	20738	47	1065	1053	5	1117	1249	11	2542	2482	23	193260	182260	77	0.795779
80740	83815	72	20278	20403	46	1033	1125	7	1431	1362	14	3056	2910	25	220937	216634	77	0.795779
65255	65700	69	15204	15369	41	1153	1046	5	1139	1060	5	2428	2403	22	168649	157595	77	0.796793
176985	126840	90	63024	45838	87	2436	1915	24	2688	1798	28	5706	4251	40	435679	312310	94	0.799834
155545	129834	84	48351	38700	83	1899	1555	19	2654	2190	26	5239	4476	36	382076	317425	93	0.801862
143525	118750	96	42882	34595	81	1890	1599	18	2190	1639	23	4640	3752	35	370143	311686	88	0.801862
66350	66191	72	22829	23227	52	1122	1129	8	999	929	0	2442	2302	23	181492	171395	77	0.801862
90918	91511	72	22803	23012	51	1167	1072	6	1381	1380	13	3217	2937	27	247977	241488	80	0.802875
75443	75666	72	17574	17669	45	1063	1001	1	1036	965	0	2260	2162	22	185146	174838	78	0.803889
83352	83645	74	17721	17533	45	836	1022	3	1549	1343	15	2854	2922	24	228817	220983	81	0.804903
95954	89301	78	35929	33315	73	1374	1272	12	1540	1363	15	3068	2920	26	250286	235897	79	0.804903
136546	112794	85	43956	36238	80	1807	1487	18	1897	1729	19	4444	3738	33	333775	271828	93	0.81504
157964	148050	84	52673	50425	78	2551	2165	23	2695	2397	24	6027	5610	34	444708	413096	87	0.816054
63878	64440	70	18685	18898	44	892	780	0	674	834	0	2041	2147	20	150755	148403	73	0.816054
148506	135408	82	54498	49222	79	1729	1610	16	2547	2183	24	5234	4698	35	375885	344504	85	0.816054
238007	171532	91	80726	58695	90	3032	2241	29	4218	2970	36	8919	6575	46	659705	475789	99	0.816054
96043	97367	73	27005	27167	56	1145	1045	5	1712	1659	18	3492	3336	27	273043	260575	77	0.817068
90025	86875	83	26453	25724	65	1075	1144	8	1574	1428	14	3407	3338	28	236462	229459	79	0.818081
123905	107384	97	40690	34477	77	1586	1246	13	1970	1801	19	4652	4235	34	331848	292133	85	0.819095
102297	97740	84	30631	29705	74	1381	1397	13	1892	1732	18	3909	3733	29	282168	258623	93	0.819095
106869	103634	78	35313	34255	74	1217	1185	9	1635	1463	16	3626	3547	27	287531	281578	80	0.820109
237864	203760	89	51272	40086	88	3311	2738	28	3934	3188	32	7323	6234	41	582533	502656	94	0.820109
81116	82108	77	22331	22408	50	855	958	0	1350	1375	13	3101	3185	25	233407	224812	78	0.820109
235251	176228	95	83233	63514	93	3309	2455	30	3812	3018	33	8187	6369	45	604345	457500	99	0.821122
274236	212778	96	138557	104715	95	4962	3654	36	5718	4327	38	13015	10407	51	999629	841093	101	0.822136
79748	83886	71	29375	29617	57	1294	1425	12	1471	1422	12	2941	2901	24	222456	223148	77	0.822136
102972	98768	79	31754	29975	74	1547	1395	14	1714	1461	16	3377	3342	27	244435	229310	80	0.833287
59490	62946	67	22834	23301	51	1007	1024	3	1035	1187	8	2083	2044	21	172701	168202	74	0.834301
77913	77537	72	27349	27330	64	754	908	0	1219	1118	7	2408	2369	22	182391	176553	77	0.835315
70730	70032	72	19259	19529	46	1112	1033	5	1119	1003	2	2316	2224	22	176158	171457	76	0.83937
63413	61923	71	23150	23303	51	830	726	0	879	991	0	1975	1975	20	160739	162585	76	0.840383
93288	93211	74	25374	25482	56	1230	1226	10	1362	1278	12	3016	2989	25	216310	208864	78	0.842411
111307	107494	77	40170	37342	76	1564	1439	15	2049	1792	19	3880	3675	30	274036	260905	82	0.843425
143153	117751	87	51230	42549	80	1958	1658	19	2386	1790	24	4908	3928	37	362858	309886	87	0.843425
70573	70452	71	22210	22497	53	796	711	0	1020	852	0	2569	2541	23	182484	183593	75	0.844438
122055	109353	91	40680	36074	75	1534	1374	15	1580	1487	17	4132	3465	33	290152	255030	84	0.845452
86093	86439	70	28756	28368	69	1221	1346	11	1383	1405	14	3431	3336	28	255453	244690	78	0.849507
95789	91528	79	34792	34159	73	1445	1401	13	1569	1571	14	3377	3336	26	250046	237395	80	0.850521
73452	73484	70	19874	20107	46	855	770	0	1274	1132	9	2281	2012	21	175356	173468	75	0.851534
121280	116965	80	32790	31039	74	1820	1740	17	2201	1904	20	4915	4711	32	366029	338929	84	0.852548
85395	84059	73	23977	23678	52	1210	1097	8	1259	1131	9	2685	2704	24	210622	198345	77	0.853562
251671	172660	99	75353	51302	94	3233	2156	32	4095	2684	36	9483	6485	48	725908	506643	102	0.854576
74455	77394	71	24748	24905	53	1230	1187	9	1312	1303	11	2864	2810	25	201492	198721	75	0.854576
131066	117369	80	45078	38717	79	1863	1621	18	2195	1817	23	4683	4037	34	339034	300019	87	0.856603
64598	62361	73	14052	14280	40	792	880	0	1046	1079	6	2215	2098	20	166803	161524	78	0.856603
87538	87345	74	39768	40074	70	1392	1321	12	1575	1475	13	2976	2859	25	221244	217933	77	0.856603
129640	109857	84	42891	36273	80	1746	1249	18	2188	1868	22	4592	4005	33	304103	255548	97	0.857617
278489	204934	103	112665	85765	96	3870	2943	31	5309	3905	38	10979	8367	52	800548	608661	103	0.858631
96764	96075	73	29265	29625	57	1308	1453	12	1955	1908	19	3779	3500	29	266088	262722	77	0.858631
107339	99766	78	38410	35297	75	1543	1259	14	1506	1509	17	3687	3617	28	295357	276791	83	0.872823
92976	91973	86	29050	29023	66	1015	1012	3	1230	1118	8	3157	3188	26	204175	205823	77	0.873837
258816	183316	102	84014	58758	97	3095	2315	28	4450	3188	37	8472	6152	47	697960	509470	103	0.875864
96765	95008	73	32899	30680	72	1525	1358	13	1579	1390	17	3153	3191	27	253514	248765	80	0.875864
78789	79218	75	18892	19200	45	1292	1218	11	1250	1366	13	3087	2990	25	222999	214895	78	0.883974
101214	99333	78	37148	35180	74	1167	1197	9	1617	1580	17	3661	3528	29	267312	250806	80	0.886001
100419	97945	78	36502	34813	74	1483	1445	14	1809	1647	18	4012	3882	29	300458	285176	83	0.888029
279970	177024	111	85810	51082	102	4022	2914	33	4254	2878	37	10804	6819	54	889366	586857	109	0.888029
105472	97187	79	36296	32930	75	1427	1316	12	1674	1825	17	3884	3545	30	281487	259178	82	0.890056
70143	69826	75	19845	20032	48	1013	1019	3	1077	1085	7	2253	2379	21	179577	176941	77	0.89107
72046	72787	70	21422	21494	49	1192	1128	8	830	1074	6	2443	2417	23	171419	161413	78	0.89107
79996	82574	71	22385	22596	51	1150	1089	8	1502	1321	13	3298	3168	27	215179	207633	76	0.89107
90197	90304	77	36065	35607	71	1485	1237	12	1564	1590	16	2874	2787	25	218570	210991	80	0.894111
129848	120904	80	39355	35222	78	1888	1698	18	2416	2193	24	4653	4339	33	363938	336243	84	0.897152
55392	56081	71	12878	13019	39	991	967	0	840	689	0	1767	1906	18	141286	141729	72	0.897152
67925	68195	71	21881	22295	49	880	847	0	991	847	0	2243	2214	21	168240	168994	76	0.89918
67331	68588	70	22386	22662	48	611	840	0	877	998	0	2067	2068	20	157056	155450	77	0.89918
146551	121805	83	52720	43327	82	1869	1590	19	2431	2196	24	5558	4447	38	427613	353532	91	0.89918
114898	108316	81	35073	33218	74	1596	1560	15	1672	1629	18	3653	3284	29	282267	263383	84	0.900194
111760	102960	79	34064	30869	75	1716	1595	17	1796	1678	19	3573	3215	30	279203	252428	81	0.900194
243072	170054	94	84307	59655	91	2955	2363	28	3537	2554	34	9086	6317	49	644410	427428	101	0.901207
163871	134267	88	66482	54375	84	2405	1841	22	2568	2103	25	5574	4372	38	404552	330640	91	0.901207
235831	167618	111	80756	58555	92	3098	2195	31	3275	2289	34	7650	5578	43	578671	412713	102	0.902221
171546	135234	90	56667	45130	83	1996	1644	19	2400	1927	23	5045	3934	38	396378	316078	93	0.903235
86159	88430	73	22197	21868	48	1139	1084	7	1318	1222	12	3144	3038	26	216497	211337	76	0.904248
182040	142437	90	56141	42766	86	2355	1835	22	2759	1963	29	6294	4843	39	454503	351173	91	0.904248
122025	119843	74	67002	63810	76	1569	1649	15	2397	2117	23	5004	4644	33	350196	331511	80	0.904248
112247	102083	85	40183	36457	74	1033	1095	6	1829	1666	17	3674	3571	28	284067	254262	82	0.905262
134575	109375	84	56397	46681	82	1419	1292	13	2129	1703	22	4428	3644	33	330362	259548	90	0.905262
119919	110925	89	33838	30421	77	1606	1415	14	2076	1781	20	4389	4136	33	315950	300514	81	0.906276
225832	167852	95	69715	52613	90	2936	2182	29	3522	2363	33	8337	6165	46	651611	493237	99	0.908303
151911	137087	98	58152	53585	79	1909	1712	18	1913	1779	20	5047	4460	34	379515	352519	87	0.909317
138655	113804	82	47602	37920	81	2056	1624	20	2178	1648	23	4714	3901	35	342757	272417	86	0.909317
85615	86926	71	30564	29982	63	1286	1306	12	1708	1622	18	3265	3028	27	219476	209667	76	0.909317
92635	91626	74	29802	29534	72	1156	1167	8	1787	1714	17	3730	3556	29	246523	243168	77	0.911345
85703	82123	84	30261	29462	70	1092	1089	7	1325	1235	11	3059	2921	26	220877	210923	77	0.913372
67967	66605	74	18369	18587	45	1025	1122	7	1256	1349	13	2236	2251	21	179278	173576	74	0.914386
73213	73239	70	16417	16442	43	849	1063	5	1296	1327	12	2775	2907	23	203670	197707	77	0.915399
280036	201419	113	87937	67828	110	3726	2679	30	4956	3658	37	10368	7757	50	823828	607297	116	0.917427
321360	225593	107	125081	88951	103	5238	3587	37	6548	4745	42	15395	10226	60	1.04858e+06	778206	111	0.919454
86006	85618	75	24885	24637	56	1232	1346	13	1478	1388	13	2992	3040	25	239295	229386	82	0.924523
108478	99841	87	38902	35509	74	1393	1395	14	1730	1692	17	4209	3959	31	303173	274291	82	0.924523
127366	111693	84	36796	30680	80	1478	1105	10	1753	1806	18	4443	3848	33	320263	271596	86	0.928578
63719	63411	72	25314	25615	57	704	711	0	814	821	0	2290	2340	21	172976	171126	74	0.929592
105771	96921	82	42547	39239	75	1362	1352	12	1636	1468	16	3682	3272	29	257531	243802	82	0.930605
113973	97275	80	47389	39760	78	1173	979	0	2019	1666	20	3764	2998	32	268579	226468	87	0.931619
80447	81529	77	33908	34070	71	1020	1054	5	1267	1128	9	2926	3000	24	232105	228390	79	0.93466
84569	84812	76	30699	30556	70	968	1068	5	1172	1120	8	3026	3010	25	221244	211681	78	0.93466
84942	85517	72	27307	27445	66	1037	1063	5	1303	1355	11	2671	2514	23	205202	198951	78	0.93466
102760	97207	80	32979	30782	72	1292	1095	8	1549	1647	15	3664	3391	29	292184	277967	82	0.938715
81978	79709	77	28300	28170	62	1055	1047	5	1166	1116	9	2947	3028	24	218641	213836	76	0.938715
83809	83685	77	25671	25772	56	1268	1042	5	1242	1253	12	2971	3095	25	226590	218549	77	0.938715
116082	114848	76	29329	28718	72	1853	1828	17	2246	2000	23	5175	4929	33	347796	339882	82	0.938715
113323	112321	76	28430	28017	64	1628	1598	15	2014	1989	20	4144	4070	29	276762	257494	79	0.939729
117014	107434	95	30177	26111	95	1523	1306	13	1914	1426	17	4219	3814	31	313050	271169	95	0.943784
99296	98326	79	27511	26454	59	1060	1074	6	1580	1336	14	3478	3391	27	262266	255236	76	0.943784
128087	107099	81	47510	39437	79	1827	1413	17	1944	1609	21	3971	3307	33	289980	239880	86	0.943784
145095	114393	100	49654	39121	83	1627	1438	16	1976	1743	21	4705	3809	34	345615	278249	94	0.947839
81573	79211	74	24074	23754	54	1299	1209	9	1216	1368	13	2527	2376	25	194941	191674	76	0.95088
103966	104732	75	55796	54768	73	1203	1279	12	1885	1918	18	3947	3734	30	304367	281213	91	0.95088
81390	78206	89	35324	32428	89	1204	1157	8	1271	1270	12	3317	2842	27	234668	215829	89	0.95088
74328	76519	70	16807	16936	43	1110	1078	7	1253	1265	12	2866	2753	25	220541	217490	77	0.953921
81627	82788	73	42907	43208	71	1314	1109	9	1352	1388	12	3482	3266	28	246850	235522	77	0.955949
136370	113038	83	48559	40162	80	2150	1420	23	1893	1525	20	4948	4295	35	410298	338932	89	0.966086
150486	133562	91	40218	34599	81	1768	1594	18	2448	2313	24	5698	4942	37	384059	346638	89	0.9671
119688	118030	78	57148	55986	75	1393	1538	15	1934	1713	18	4180	3908	31	288628	274737	84	0.971155
181725	160951	87	87295	77404	82	2351	2364	21	3270	2857	28	5798	4859	39	454591	399205	90	0.972169
79412	81393	71	25053	25334	55	1240	1306	12	1286	1303	14	2835	2980	25	225904	221652	77	0.972169
296471	210533	105	103228	72857	103	4932	3103	36	5679	3905	42	11321	8360	50	974113	692505	110	0.972169
180774	160033	84	58540	51287	83	2564	2235	22	3015	2585	28	6862	5861	39	524891	452569	90	0.972169
296263	199149	99	107721	72501	96	4529	3322	35	4774	3358	39	11923	8494	52	864505	606561	102	0.972169
193447	145368	90	67232	51185	86	2028	1793	20	2774	2060	28	5978	4490	42	428603	310875	91	0.973182
109669	113231	56	35505	35992	62	1170	1328	11	1702	1660	17	3602	3579	29	280062	277499	78	0.973182
66029	65732	72	17228	17390	45	888	793	0	832	853	0	2078	2069	19	150015	141607	76	0.978251
124754	113750	82	37938	32734	79	1810	1487	17	1984	1693	20	4358	4107	32	316010	290882	84	0.979265
77643	76439	75	27418	27544	70	1009	961	0	1146	1221	10	2706	2654	24	200721	199253	76	0.981292
111811	93755	81	39997	32846	78	1681	1511	17	1675	1291	17	4414	3868	32	317117	261424	85	0.98332
67783	66287	70	14323	14517	40	921	1019	3	1275	1085	7	2155	2095	21	177522	173399	73	0.984333
131700	111582	82	41234	34189	79	1728	1307	18	2164	1639	21	4784	3837	36	337476	287652	87	0.986361
84716	82765	74	29865	29282	70	1328	1156	11	1441	1345	13	2679	2658	24	224424	210245	79	0.987374
81659	81499	72	22261	22277	52	1197	1363	12	1344	1267	13	2898	2781	25	197175	185724	79	0.989402
89957	84669	85	34342	32086	73	1314	1226	10	1381	1215	11	2706	2679	24	219129	204331	80	0.990416
34889	38900	44	2447	2591	21	261	365	0	434	601	0	789	824	0	45054	42335	67	0.990416
74505	75219	71	16441	16732	42	1114	976	0	1095	1166	8	2614	2540	24	203897	196294	76	0.991429
209663	160520	90	70004	52348	88	2775	2081	26	3335	2436	32	6820	5112	43	506604	381280	96	0.991429
82358	83232	70	21301	21153	50	1326	1328	12	1796	1697	18	3453	3490	27	255411	247270	77	0.991429
89111	89656	78	39166	39385	71	1075	970	0	1261	1227	10	3486	3491	28	248780	237468	78	0.992443
183356	140291	99	60709	46466	86	2392	1916	23	2895	2055	29	6010	4722	38	492372	365875	93	0.994471
147305	127194	82	44802	37742	80	1844	1524	18	2346	2108	24	5225	4396	36	381319	318258	88	0.996498
113623	108647	77	44078	41622	74	1529	1405	16	1879	1928	19	4002	3670	30	290525	277117	83	0.999539
113685	111530	76	40344	38393	74	1292	1216	12	2050	1879	21	3915	3534	31	298369	283493	81	0.999539
201465	148968	97	67699	50602	87	2106	1615	23	2927	2198	28	6545	5042	41	477266	361423	92	1.00055
116479	102279	82	43276	38535	76	2100	1718	17	1910	1557	18	3969	3517	31	296143	269175	84	1.00258
94805	93293	84	20525	20569	48	1147	1137	8	1854	1523	18	3491	3472	27	281499	271513	89	1.00258
75437	74839	73	18564	18617	45	826	944	0	893	1089	7	2285	2135	22	188910	189225	78	1.00359
73464	74074	71	15812	15718	43	1411	1238	11	1022	989	0	2440	2459	23	191875	189174	77	1.00461
127913	116919	83	44704	40963	78	1548	1342	16	2084	1833	21	4658	4212	32	340834	311865	84	1.00664
134800	107900	83	48524	38742	81	1637	1522	15	2266	1815	23	5101	3858	36	367286	291670	87	1.00765
85946	86881	74	24816	24580	54	1025	949	0	1307	1297	11	3091	2977	27	216146	206162	89	1.00765
159851	133832	83	60558	50269	80	1860	1812	18	2568	2012	27	6146	4730	41	436431	359211	88	1.00866
83477	83593	75	23628	23729	52	1296	1340	10	1283	1381	13	3004	3082	25	228958	228059	80	1.00866
82101	83907	71	25700	25950	58	757	783	0	1393	1295	12	2942	3040	25	204273	198534	75	1.00866
188429	145627	88	69438	53150	86	2478	1732	26	2747	2035	30	6000	4400	40	449159	344047	92	1.00866
116118	106409	85	38330	33970	75	1393	1217	10	1777	1485	16	4207	3725	33	315554	283537	83	1.0117
143341	135752	79	56204	51933	80	2122	1877	20	1974	1844	22	5056	4523	33	386279	366703	84	1.01373
179933	135301	90	62554	46216	86	2353	1598	22	3091	2286	31	6713	5217	42	499725	374427	94	1.01677
91986	92010	74	31441	31421	71	1784	1501	16	1220	1265	11	3591	3524	28	235131	225182	78	1.0188
250819	179926	94	96329	69399	92	3197	2262	29	3919	2595	35	8531	6455	46	660714	472671	101	1.0188
102451	97891	78	37719	35696	74	1570	1489	14	1603	1672	18	3587	3243	29	276098	259985	82	1.02184
99862	97179	77	30608	29125	72	1148	1107	8	1464	1449	14	3634	3372	28	269464	254172	80	1.02488
120757	106487	79	36973	31903	77	1553	1379	13	2139	1858	22	4866	3971	35	339172	291872	85	1.02488
184773	143356	95	55840	43866	86	2704	1987	26	3026	2329	29	6565	5127	40	456889	359227	95	1.02792
77778	78124	73	30985	30991	70	992	1053	5	1116	1021	5	2399	2562	22	183874	171679	75	1.02894
114485	112409	78	29861	29391	65	1280	1362	12	2046	1984	19	4281	4214	30	325041	312208	82	1.02894
64651	67320	68	17416	17490	45	924	872	0	1171	1208	9	2525	2486	24	187555	177337	77	1.02995
115797	97748	81	49273	40562	79	1478	1270	13	2327	1587	26	4170	3346	33	313553	264271	85	1.03198
87784	87059	74	29342	29561	70	939	806	0	1453	1422	14	2892	2835	25	236176	226349	77	1.03299
71727	72162	70	23542	23557	52	1101	972	0	1032	1036	4	2336	2254	23	178221	171287	75	1.03401
62494	62448	70	14451	14592	41	770	842	0	1019	899	0	2054	1947	20	164297	164501	77	1.03502
156218	122720	87	51087	39597	83	2343	1709	24	2286	1621	25	4988	3768	37	404754	323112	92	1.03502
88444	88863	72	24213	24222	52	1363	1314	12	1561	1615	16	3386	3292	26	248818	237673	79	1.03603
90247	89303	78	30005	29939	69	1437	1484	15	1397	1291	11	2935	3060	25	227291	226718	80	1.03603
73737	73712	72	22527	22351	51	1020	1135	7	1232	1253	11	2494	2185	23	199228	186098	89	1.03603
102154	94813	75	37390	33419	76	1379	1369	13	1856	1755	18	3929	3580	30	277319	248513	83	1.0411
104090	101197	77	38541	36487	73	1384	1266	13	1985	1707	19	3937	3894	30	283411	270197	81	1.04414
115248	101715	78	42963	37582	77	1514	1370	13	2241	1818	19	3857	3341	31	316429	279313	85	1.04516
96615	98707	72	31098	30835	62	1298	1333	13	1744	1536	18	3488	3505	28	259891	254903	79	1.04516
171971	135049	89	68242	53308	85	2230	1742	19	2932	2310	29	6272	5014	40	456508	347634	92	1.04516
96887	99649	74	28617	28866	58	1059	1052	5	1611	1728	19	3311	3166	27	256179	254901	77	1.04516
70517	70957	71	15605	16044	40	921	937	0	1155	1120	8	2455	2619	22	198275	195317	75	1.04516
214296	165824	92	78098	60817	90	2567	2140	24	3405	2681	31	7175	5687	42	528007	406601	96	1.04516
211679	160469	99	71863	54900	91	2744	2029	24	3278	2244	32	6417	4911	41	497556	370999	108	1.04516
121449	103765	84	44692	38570	79	1558	1348	13	1961	1663	21	3719	3297	30	281161	239329	88	1.0482
182010	151027	86	66705	57073	82	2252	2030	23	3007	2648	28	7232	6216	41	530407	461026	88	1.0482
136559	132075	78	55310	53958	77	1668	1713	17	2053	2061	21	4742	4444	32	328692	313154	83	1.0482
215931	191115	88	76298	66621	87	2906	2652	25	3649	3179	29	7185	6221	40	559077	496265	91	1.04921
107776	103974	74	37560	34303	74	1528	1497	15	2006	1749	20	4199	3947	31	308320	293436	81	1.04921
90966	91354	73	28200	28079	68	1387	1589	14	1432	1348	13	3134	2988	26	248192	243660	81	1.05428
95269	95242	74	26563	25644	64	1292	1412	13	1625	1548	17	3334	3376	27	241062	230768	89	1.05428
68971	71595	69	23376	23060	52	828	891	0	1095	1095	6	2266	2083	22	177085	167166	77	1.05529
83555	81833	74	23685	23762	53	876	832	0	1317	1329	12	3340	3199	27	235201	225717	78	1.05631
315210	221926	116	126812	87298	113	5424	3888	37	6447	4920	40	13496	10323	52	1.04858e+06	849402	118	1.05631
111604	108258	75	42468	39911	74	1400	1366	14	2143	1796	21	3939	3679	32	321846	300820	81	1.06036
101591	97643	83	34848	34804	72	1730	1747	18	2005	1805	19	3899	3835	29	305123	297241	80	1.06138
91896	90621	75	29666	28340	67	1154	912	0	1581	1408	16	3360	3307	28	254741	236448	78	1.06138
74189	74727	72	18424	18456	44	816	922	0	1220	1360	13	2622	2666	23	207579	203883	77	1.06239
62113	63528	72	11429	11604	38	992	960	0	767	712	0	1919	1841	19	152145	149111	76	1.06239
168524	131242	89	59376	46239	84	2402	1755	25	2908	1973	28	5232	4043	38	461034	357407	93	1.06239
101272	94214	77	39072	36489	74	1515	1306	15	1727	1422	16	3436	3069	28	239844	217625	82	1.06543
85873	84187	74	30502	29198	73	1124	1180	9	1449	1513	16	3003	3042	25	227030	215061	79	1.06543
121834	112974	77	40523	37126	76	1792	1668	19	2212	1909	22	4228	3939	31	330552	305355	82	1.06645
90552	90580	78	24917	24816	59	1484	1548	14	1545	1511	16	3111	3074	26	237351	230981	80	1.06847
189635	144443	98	60003	46241	87	2513	2035	24	3027	2084	30	6502	4936	41	492490	377768	97	1.06949
122104	122615	75	38771	38243	73	1878	1925	19	2159	2206	20	4824	4706	33	376354	365432	80	1.06949
75111	77970	72	25238	25475	51	986	961	0	1021	933	0	2256	2136	23	170319	166639	74	1.06949
89124	87197	83	18432	18540	45	1230	1144	10	1072	973	0	2929	2811	25	224125	217580	79	1.0705
77091	75191	79	24894	24719	57	1165	1184	8	1361	1242	11	2334	2183	23	187341	181725	76	1.07151
146300	115358	96	52484	41507	83	1684	1225	13	2278	1845	22	5230	4081	37	405692	317411	101	1.07151
263236	187880	103	119628	86739	101	3656	2520	31	4308	3122	35	9450	6769	47	711201	504701	108	1.07151
126709	114353	78	39158	34017	78	1808	1559	16	1875	1609	20	4687	4034	35	324844	282810	84	1.07151
132477	124003	81	99148	96813	78	2724	2736	24	3836	3615	28	8340	8024	40	583250	536411	86	1.07253
101545	99359	75	27355	26942	62	1594	1404	14	1825	1726	17	3742	3596	29	267015	250730	79	1.0776
145976	121559	85	44909	36719	80	1959	1425	19	2116	1711	22	4569	3960	34	344751	288965	90	1.07962
104078	96419	79	39937	37232	75	1556	1427	15	1593	1489	16	3964	3495	31	300550	276955	84	1.08773
62534	63185	68	21489	21856	47	963	1011	2	1264	1181	12	2596	2480	24	167232	163133	74	1.08773
254373	173632	100	85398	59075	97	2717	1778	27	3594	2534	33	8677	5912	47	667603	467159	104	1.08875
153491	118756	92	52811	41598	83	2407	1777	24	2688	2200	26	5240	4052	39	393330	311275	90	1.08976
80348	77953	84	24599	24829	51	1457	1430	13	1431	1323	13	3159	3170	27	263008	258725	79	1.08976
49775	48562	74	14160	14300	41	449	571	0	581	676	0	1458	1367	13	141963	141737	76	1.09078
79993	77045	78	26165	26412	69	776	866	0	1410	1397	14	2567	2545	22	195988	195925	78	1.09078
170311	151163	87	68548	61165	83	2580	2360	22	2896	2377	25	6600	5747	40	573829	507040	90	1.09584
252138	185313	95	89973	65425	93	3135	2045	30	4401	3223	36	9641	6844	48	668721	485064	99	1.09584
167852	136223	84	52231	42019	82	2172	1888	20	2314	1771	24	5757	4380	39	424236	339308	89	1.09584
81754	82698	72	16474	16890	41	943	856	0	1441	1500	14	2674	2705	23	195452	192596	75	1.09686
94272	93498	72	23671	23263	55	1471	1314	13	1542	1355	14	2942	2776	26	234275	224091	80	1.09888
252696	175264	95	86924	59338	94	3642	2274	34	4143	2949	36	9093	6473	48	676948	476417	99	1.10091
194412	142623	92	79864	59378	89	2115	1655	21	3058	2173	30	6346	4680	42	451196	328331	96	1.10091
129093	108960	86	39889	32676	80	1493	1395	14	1555	1273	13	4027	3330	33	328839	287531	86	1.10395
59584	61584	69	15554	15594	42	717	840	0	869	797	0	2135	2159	20	154629	149711	72	1.10395
88384	87573	73	22384	22097	50	1255	1237	10	1346	1323	13	3278	3248	27	259630	252659	80	1.10497
75375	75785	75	24689	23997	58	913	727	0	1328	1195	10	2637	2725	24	209567	198751	76	1.10598
78330	76551	88	23803	23843	54	1638	1735	15	1175	1241	11	2896	3017	24	226664	225656	77	1.10598
92483	91380	82	35928	35617	72	1076	1130	7	1330	1431	13	3371	3518	28	254791	241707	79	1.10699
199355	155382	90	78296	62899	88	1906	1570	18	2890	2233	29	6861	5412	41	521065	405328	94	1.11004
188708	160600	104	64447	53836	90	2855	2214	26	3527	3333	28	8639	7363	44	627565	532949	104	1.11105
69636	74709	68	34975	35783	68	1363	1319	12	890	977	0	2520	2529	24	182854	177616	73	1.11105
122183	106285	84	38577	33005	79	1686	1512	16	1955	1554	19	4130	3403	33	295839	256152	88	1.11308
49543	51186	58	11789	11986	38	725	603	0	649	820	0	1890	1817	19	138709	141550	73	1.11308
127034	110856	81	43590	37530	79	1833	1421	16	2400	2146	23	4778	4440	33	349587	301815	85	1.11308
74691	77183	62	24676	24772	53	700	927	0	1269	1217	10	2264	2338	21	173774	169937	74	1.11308
105558	90826	79	42300	34878	77	1361	1361	14	1934	1709	21	3851	3274	31	311912	261860	85	1.1151
77909	78499	73	17336	17590	42	1146	1103	7	1205	1268	9	2993	2808	26	193108	189134	77	1.1151
132287	116025	81	41784	37054	78	1910	1452	19	1827	1675	18	4327	3834	33	318709	276590	86	1.11713
76045	75839	75	20611	20518	52	910	893	0	1387	1223	12	3008	2915	25	228496	216693	76	1.11916
133465	112989	81	48457	39770	80	1811	1544	18	1773	1540	20	4626	3780	35	338067	277143	86	1.11916
112319	108806	84	27555	26321	70	1385	1314	13	2067	1784	20	3852	3649	29	291764	280229	81	1.1222
132809	112269	86	44563	36838	79	1791	1397	14	2444	1805	24	4854	4148	34	341577	274010	86	1.1222
99509	99089	73	34757	34460	72	1569	1656	15	1588	1470	14	3453	3385	28	232516	223897	79	1.1222
191945	162229	86	67287	56724	84	2180	1804	21	3029	2553	27	6019	5061	38	459681	394962	89	1.12321
85230	85930	72	31803	30904	68	1010	1135	7	1519	1513	14	3252	3221	27	223357	217787	78	1.12321
296637	194866	100	97917	64298	98	4084	2592	34	5074	3276	40	11822	7748	54	895628	595234	107	1.12321
80079	80071	73	19745	19987	44	1134	952	0	1310	1231	9	2425	2368	23	204805	203674	78	1.12524
159417	127494	89	60240	47708	85	1821	1520	19	2773	2203	26	5484	4192	38	410141	332420	91	1.12727
144384	113887	85	52823	42488	82	2026	1580	20	2171	1701	21	4499	3450	36	351530	279129	89	1.12828
224196	162212	101	58347	41840	89	3287	2265	30	3832	2889	33	8439	5784	46	613767	447927	95	1.1293
215409	187150	89	76435	68449	84	3514	3191	28	4099	3679	33	9072	7919	45	665767	594121	90	1.13234
106440	100290	76	38685	36124	75	1574	1513	14	2068	1735	17	3997	3750	30	296342	277172	82	1.13335
114994	104230	78	44698	39744	77	1779	1730	18	2091	1802	20	4957	4261	36	343275	303288	84	1.13538
99778	98574	75	31388	31098	72	1198	1092	7	1628	1666	17	3517	3618	28	253063	239712	78	1.13639
143819	133977	86	52606	48121	79	2197	1975	20	2492	2201	22	5476	5108	34	405801	375490	87	1.13639
84372	85657	74	19255	19747	44	1270	1153	8	1169	1113	8	2787	2697	25	226888	220146	77	1.13639
53783	56070	68	21795	22407	47	451	588	0	862	872	0	1570	1487	16	129008	127585	70	1.13639
98457	97568	76	33246	33433	72	1649	1699	17	1612	1702	16	3971	3947	29	323263	314871	78	1.13741
142993	120416	83	50246	41971	80	1798	1643	16	2172	1849	23	4597	3641	35	359865	303917	88	1.14248
100527	100178	84	28159	26577	73	1457	1444	14	1684	1563	14	3626	3557	28	279577	273620	84	1.14349
167191	136307	88	46646	36431	84	2382	1982	24	2632	2078	26	6052	5058	39	415772	342359	89	1.14349
103197	93181	79	38529	34416	75	1240	1279	10	1746	1280	16	4031	3689	31	269910	240725	83	1.14754
113787	112530	73	34016	32246	73	1195	1249	11	1803	1719	19	3723	3680	28	275473	267790	78	1.15261
127937	104340	83	43155	35416	79	1826	1751	18	1874	1592	20	4596	3546	35	322152	259665	91	1.15363
264694	189466	102	80942	58428	99	3418	2656	29	4127	2954	34	8967	6546	47	666166	485458	104	1.15363
101863	98608	78	37076	36236	73	1563	1437	13	1990	2015	18	3769	3575	29	284617	277467	78	1.15464
111888	105357	93	40038	36765	93	1405	1175	10	2275	2085	20	4304	3711	31	354765	325015	93	1.15464
81707	80752	74	23909	23610	57	1089	930	0	1170	1068	6	3078	3049	26	227212	214312	79	1.15971
138949	131951	92	49060	46043	77	1936	1885	18	2524	2255	23	4805	4745	31	354006	338513	84	1.16072
79202	79566	70	19091	19353	45	1400	1192	9	1330	1146	10	2787	2617	26	218651	215278	78	1.16072
86596	88045	71	19105	19381	44	1179	1174	8	1233	1297	11	3111	3236	26	242049	238632	77	1.16072
77552	80818	70	23826	24152	50	1281	1410	12	1286	1229	10	2677	2675	25	207887	203823	75	1.16072
60690	66181	61	12818	13315	38	772	852	0	1052	994	0	2324	2320	22	200613	191837	75	1.16072
110038	96357	95	37997	32577	76	1202	915	0	1499	1539	14	3437	3083	29	281361	244947	86	1.16174
86713	85864	89	23793	23582	55	1217	1265	10	1476	1544	15	3414	3320	28	216208	203031	78	1.16376
69607	71293	71	17401	17421	43	940	1027	3	1202	1083	7	2474	2485	22	184873	177388	86	1.16376
96440	97735	75	30866	29843	72	1234	1213	11	1582	1634	15	3263	3110	26	297436	291066	78	1.16478
108826	101640	80	38782	35692	75	1421	1350	12	1820	1830	20	3984	3596	31	267639	250323	83	1.1668
185219	168851	83	51039	45966	81	2998	2678	25	2944	2782	25	6779	6380	37	475612	459497	85	1.1668
133347	122451	80	45600	40962	77	1427	1405	14	2280	2015	21	4667	4255	33	349173	314914	83	1.16883
103051	100337	79	26731	26386	56	1454	1620	13	1905	1950	18	4110	4013	30	300780	279600	81	1.16985
86450	86598	73	26550	26406	64	912	917	0	1197	1208	10	3187	3248	26	242488	235073	79	1.17086
84847	85575	72	26682	26495	67	1066	1021	5	1231	1200	9	2973	2926	26	214099	210629	77	1.1739
121826	116845	78	44315	42186	76	2009	1691	19	1930	1857	18	4410	4027	32	322097	299174	86	1.17694
140480	129518	80	62134	55680	80	2157	1839	21	2464	2121	23	4960	4372	35	368851	337794	84	1.17694
77190	79294	70	18493	18814	44	951	1105	7	1297	1375	12	2823	2620	26	212665	202762	77	1.18404
165321	132083	84	49310	38572	82	2206	1713	22	2719	2271	27	5876	4389	40	442124	342159	90	1.18404
80985	81776	71	26430	26285	70	1065	990	0	1068	1203	9	2801	2969	23	213803	200016	78	1.18404
98865	95169	90	28929	27261	73	1532	1508	14	1883	1613	17	3574	3183	29	281834	261342	90	1.18404
136259	113127	93	42179	34931	79	1735	1325	17	2210	1961	22	4347	3600	34	354326	299967	88	1.18505
66803	66527	72	16648	16610	43	931	977	0	1025	915	0	2286	2204	21	170877	161481	78	1.18607
124087	114018	89	61279	56771	78	1476	1480	14	1441	1501	15	3402	3030	29	251314	232374	83	1.18809
94655	94523	75	25499	24552	57	1764	1706	17	1421	1286	15	3761	3484	29	304132	305120	79	1.18809
91912	88969	89	34672	33071	72	1349	1502	12	1688	1739	17	3521	3272	28	280791	264755	89	1.18809
164492	133794	102	55566	44751	86	2528	1927	24	2869	2416	27	6285	5213	39	459724	378670	102	1.18809
90015	89167	76	30058	29907	71	1016	1162	8	1350	1338	13	3214	3002	27	211851	199424	81	1.18911
97617	90176	80	37937	34894	76	1291	1118	11	1597	1520	17	3602	3402	29	274634	258582	83	1.19012
81552	81668	72	20625	20817	47	1009	1070	6	1215	1245	11	2693	2592	24	218407	209092	77	1.19012
61248	60864	72	19097	19455	45	860	551	0	946	1003	2	2040	2113	20	154143	154136	73	1.19215
123379	102686	83	41456	34357	78	1770	1437	16	1984	1593	19	4061	3550	32	302473	258750	88	1.1962
95906	92625	78	36014	34824	73	1348	1208	10	1295	1287	12	3058	2961	26	228804	215618	79	1.19722
114763	101482	80	37897	33546	75	1543	1408	13	1732	1548	17	4334	3681	34	277391	254366	85	1.19823
116379	110057	78	44215	40266	76	1631	1517	17	1927	1756	19	3768	3520	30	295666	275486	83	1.19823
164539	133338	90	54135	43857	83	2035	1740	21	2282	1888	24	5086	3766	37	400413	321901	89	1.20127
150036	142693	80	49049	47668	78	2033	2161	19	2508	2467	22	4880	4574	33	366352	346437	86	1.20229
70163	71463	72	22491	22696	54	858	1090	5	995	1044	4	2561	2462	23	206348	207088	75	1.20533
87691	88439	72	32314	31899	72	1299	1313	11	1469	1416	14	3013	3068	26	225443	225508	79	1.20533
196912	149789	92	84135	66028	88	2376	1760	22	2850	2071	30	6166	4602	40	424555	322753	93	1.2104
128706	119855	81	47139	42845	76	1457	1456	14	2129	2220	22	4435	4208	32	335509	307596	83	1.21141
145037	121181	96	51000	42557	82	1760	1665	18	2020	1517	23	4304	3617	33	337831	279364	87	1.21141
65527	68858	69	12612	13127	38	609	625	0	1112	1063	7	2357	2327	22	169560	169725	75	1.21141
97505	95480	73	37941	36008	73	1646	1404	14	1534	1426	15	3722	3444	30	267786	249850	78	1.21141
102174	102714	74	27784	27730	57	1366	1555	14	1567	1313	16	3716	3453	28	276002	274319	78	1.21242
134648	122586	80	45083	39439	79	1844	1552	16	1955	1579	18	4355	3985	32	352289	309604	86	1.21242
114602	103454	84	41512	36503	79	1615	1555	14	1933	1555	19	3816	3292	31	290435	253230	85	1.21242
137285	124013	80	43282	38016	79	1521	1312	16	1647	1503	17	4387	4009	32	310165	276393	83	1.21344
73823	75087	70	24833	24933	56	907	873	0	1029	1048	5	2243	1985	23	157271	155710	76	1.21546
75031	75419	72	19212	18978	46	1032	1006	2	1261	1264	11	2849	2710	25	204579	197203	75	1.21546
100899	99790	76	24357	24254	56	1409	1329	11	1693	1553	16	3477	3422	27	261503	250218	83	1.21749
209161	157418	98	67648	50430	87	2862	2272	25	3536	2243	34	7895	6195	43	572716	433089	93	1.21749
158177	140165	81	65404	58037	81	2152	2065	21	2760	2400	25	5512	4721	36	404469	360614	86	1.21749
166769	128304	94	49996	38129	86	2107	1762	23	2319	2010	25	6209	5160	38	431198	337175	96	1.21851
104313	102644	91	31894	31594	72	1550	1517	14	2050	1750	19	4021	3925	30	288589	277099	80	1.21952
95664	95819	78	31091	30895	70	1423	1353	13	1873	1760	19	3533	3646	28	259775	255730	78	1.22256
83359	83013	74	16718	16591	43	1056	1263	9	1207	1075	6	3031	2814	26	207863	202965	77	1.22459
78012	78129	68	15352	15601	41	1145	1155	8	1522	1165	10	2759	2602	24	194496	190463	78	1.2256
230953	178505	93	86624	66776	91	2478	1995	23	3433	2779	31	7095	5475	42	540206	433491	97	1.22864
96236	94687	77	30272	29839	71	1193	1157	8	1538	1537	16	3036	3053	25	250220	240411	79	1.22966
166457	135369	87	62207	51547	83	2257	1770	22	2096	1713	21	5307	4270	37	389273	315616	89	1.22966
90307	88755	73	23844	22680	61	1463	1312	13	1828	1728	18	3578	3372	28	239991	219488	90	1.22966
89771	88240	75	34303	33663	72	1034	1068	6	1558	1625	15	3601	3407	28	248683	240647	81	1.2327
135530	126469	86	46493	44037	76	1809	1801	18	2317	2100	22	4616	4242	32	347234	333878	82	1.2327
80338	80273	73	20408	20122	49	995	925	0	1585	1380	15	2592	2663	23	208310	204896	81	1.23371
78293	77906	73	19808	19713	46	1272	1235	10	998	1068	6	2360	2353	22	191130	189083	74	1.23472
120908	118858	76	64792	63132	74	1851	1782	19	2279	2039	23	4894	4767	33	377384	354768	81	1.23675
120705	109918	86	36861	32137	77	1594	1539	15	1834	1878	18	4293	3670	33	309391	279272	83	1.23777
135487	113540	98	46082	37456	82	1988	1552	19	2029	1798	21	5091	4337	35	336170	283420	98	1.23777
135471	118129	83	40765	35216	78	1697	1500	17	2285	1926	24	4717	4046	34	361242	307992	87	1.23777
85485	84192	81	35197	35165	71	1128	1235	10	1332	1185	10	3430	3251	28	240501	232102	77	1.24081
163559	148229	83	57701	51615	80	2025	1646	20	2687	2373	24	5710	4984	36	407765	368593	86	1.24081
118585	113425	77	44501	42936	75	1575	1587	15	1972	1887	19	3874	3653	29	287669	268764	82	1.24182
212993	166848	89	62906	50239	86	2805	2108	27	3537	2715	31	7649	6045	43	568233	445788	93	1.24182
172767	144589	86	57792	47553	84	2021	1869	19	2607	2196	27	6368	5451	37	475611	407013	93	1.24283
95125	95554	73	30751	30495	71	1494	1374	13	1605	1649	18	3702	3472	29	281562	273046	79	1.24689
127883	122286	82	42483	39675	76	1703	1500	16	2142	1949	22	5137	4696	33	400702	370881	88	1.24689
73972	75131	71	24886	24788	53	1172	1086	7	1287	1346	12	2660	2631	24	234133	225955	76	1.24689
70370	72810	64	24366	24782	55	1070	1107	6	1152	1037	5	2254	2244	22	179020	171251	75	1.24689
98668	96132	75	29641	28571	68	1207	1246	9	1559	1407	13	3721	3900	27	287289	274440	80	1.25094
186701	137031	92	64345	47831	88	1980	1281	20	2533	2012	27	5760	4240	40	455110	337228	97	1.25399
95594	90377	74	34818	31925	72	1472	1287	14	1687	1409	14	3884	3512	29	289301	262639	79	1.26007
77786	78741	74	36683	36754	70	1315	1268	10	1208	1233	10	2664	2614	25	197379	193391	76	1.26007
97462	87043	80	33954	29948	76	1153	1032	4	1680	1355	14	2910	2649	27	244311	221702	81	1.26108
121987	103973	80	46708	40523	79	1297	1302	11	1773	1390	17	4260	3764	32	288858	247443	85	1.2621
107715	101242	87	36137	33031	73	1804	1742	17	1993	1755	18	4309	3827	32	284648	268182	81	1.26514
104283	101757	74	36252	34876	73	1260	1213	10	1749	1423	16	3744	3579	29	282722	263666	81	1.26919
67514	67476	76	23867	23833	60	952	862	0	793	939	0	2369	2298	22	165223	161515	73	1.26919
75497	76216	76	19011	19044	48	1290	1108	8	1074	948	0	2665	2653	24	199475	194645	78	1.27021
79741	80157	74	34848	34649	71	1202	1183	9	1051	998	0	2856	2733	25	194091	193567	75	1.27021
87611	86184	74	22966	22624	53	1479	1306	13	1567	1376	16	3208	3036	27	236690	229461	79	1.27223
161025	127698	93	56333	45026	83	2051	1619	20	2709	1831	28	5646	4261	39	453226	357710	94	1.27223
142710	116054	86	50812	41337	82	1754	1693	16	1989	1725	21	4666	3834	35	365913	290953	87	1.27325
116517	113470	76	38207	35814	73	1944	1838	18	1936	1793	20	4095	4091	30	326966	303455	81	1.27325
73505	76901	70	26925	27653	53	1276	1222	12	1305	1298	12	2863	2803	24	193691	190521	76	1.27325
97933	96151	83	29601	29270	66	1676	1615	16	1717	1692	17	3732	3781	27	289838	280774	79	1.27325
96587	94567	74	37394	35746	74	1660	1547	16	1367	1480	15	3969	3969	29	304904	293411	80	1.27426
64094	63002	71	17686	17718	44	786	726	0	1043	904	0	2316	2334	22	180303	178081	77	1.27527
85596	82407	84	27441	27345	62	1187	1038	5	1258	1355	12	2752	2836	24	209597	209018	78	1.2773
114440	109654	78	49088	46836	74	1661	1563	15	2129	2014	20	4399	4067	32	312145	294560	81	1.2773
76587	76732	78	18879	19014	44	1268	1216	11	1453	1229	13	3085	3135	25	230286	219960	76	1.27832
91950	91998	80	34199	34103	72	1174	1241	10	1162	1092	8	3024	3067	25	220930	218061	79	1.27933
82759	81562	82	19923	20125	47	937	968	0	1568	1375	16	3058	2974	26	228879	217969	76	1.28034
107821	99733	78	41337	37091	76	1588	1380	15	1608	1561	16	4275	3950	31	304211	277423	85	1.28136
82410	83370	71	28285	27576	67	1060	1069	6	1540	1519	15	3328	3263	25	235829	226850	76	1.28338
107079	101867	79	37701	34637	76	1408	1514	12	1997	1866	19	4251	4006	31	308653	286513	82	1.2844
160838	130050	86	54288	43217	84	2369	1934	23	2359	1932	26	5464	4282	38	398749	332084	90	1.28845
212733	155989	90	75295	54108	88	2608	2040	24	3444	2625	32	7364	5350	44	541373	392623	94	1.28845
130953	107476	85	48398	39939	80	1795	1469	18	2194	1658	22	4717	3882	35	330764	275246	88	1.28947
94523	92851	76	44693	44754	72	1129	1062	5	1242	1103	8	3135	2966	26	193811	181613	76	1.29048
112622	108777	77	44125	42347	73	1448	1348	14	2215	2042	21	4278	4147	31	291666	283037	81	1.29149
135121	130129	79	44156	42729	75	1790	1890	16	2344	2238	22	5444	5252	35	417602	397101	83	1.29251
108085	98706	79	36250	33246	74	1397	1143	9	1565	1495	15	3936	3622	30	271976	252754	82	1.29251
96383	94108	81	24211	24069	56	1238	1327	10	1493	1441	15	3263	3274	26	264225	250042	80	1.29859
76477	78783	72	36800	37056	71	1339	1303	11	1061	1060	6	2505	2541	22	209109	201446	75	1.29859
282134	224717	107	101237	79881	103	3417	2668	29	4278	3465	31	8155	6646	43	578070	465189	109	1.29859
81429	76529	89	24239	22040	89	1114	893	0	808	840	0	2181	1974	20	188599	168765	89	1.2996
149792	121188	86	51493	40773	82	1794	1317	17	2577	2033	26	5154	4007	37	355135	283485	89	1.2996
152636	144605	81	91915	88152	79	2382	1955	23	2676	2260	25	5596	5145	34	377353	348939	85	1.2996
132126	110079	83	42461	35296	79	1608	1348	14	1938	1667	21	4331	3552	33	302781	250941	86	1.2996
42362	42562	66	15699	16057	42	655	771	0	589	756	0	1329	1440	13	94750	92066	71	1.30366
63785	64071	69	23270	23355	50	734	713	0	1150	1195	9	2084	2154	21	166488	164506	76	1.30467
71408	72011	72	25720	25672	60	930	832	0	951	906	0	2202	2311	21	186661	180533	77	1.30873
171668	136171	87	60751	47957	84	2018	1703	21	2721	2004	28	5776	4529	39	400982	309073	92	1.30974
60618	61785	65	23291	23554	53	569	683	0	646	690	0	1624	1514	14	150506	148061	77	1.31075
72283	73632	72	12969	13143	39	946	907	0	1388	1166	10	2429	2498	21	208031	196420	75	1.31177
91295	89398	75	26715	25495	62	1274	1121	9	1273	1301	12	3172	2996	27	243543	240409	80	1.3138
67387	67749	83	16275	16626	42	930	853	0	1255	1078	8	2437	2466	23	165356	164383	73	1.3138
109190	101306	78	44075	39728	77	1221	1092	7	1783	1455	17	3452	3084	29	276764	248688	82	1.31481
169779	135205	84	53848	41817	84	2162	1647	21	3097	2439	29	6427	4967	43	477386	372733	89	1.31481
121801	116965	77	41814	39677	76	1815	1376	17	2080	2028	19	4083	3814	30	323671	295279	93	1.31481
186573	144626	88	67769	53261	86	2330	1820	23	3056	2293	31	6364	4923	42	488394	367813	95	1.31684
93099	91946	74	26642	26248	57	1275	1132	9	1620	1487	16	3232	3199	26	238490	236996	81	1.31684
82221	82947	73	24594	25014	51	1350	1293	11	1167	1221	10	2722	2637	24	192054	184419	76	1.31684
87143	85980	76	34839	34614	71	1232	1199	9	1462	1568	15	3441	3448	27	213509	203617	78	1.31785
108000	96617	93	38673	34763	76	936	965	0	1767	1482	17	3765	3415	31	283972	249395	85	1.31886
96611	93512	77	35072	33000	73	1377	1366	12	1637	1547	15	3769	3562	28	249069	240551	77	1.31886
97597	94349	87	44989	44758	73	886	905	0	1287	1413	12	2944	3042	24	212411	204649	76	1.31886
321977	213087	122	108503	72672	104	4515	3016	37	5551	3585	42	13450	8948	56	1.02135e+06	671250	122	1.31886
148475	118760	96	53536	43047	83	1780	1549	15	2031	1746	21	4850	3722	34	364991	282702	101	1.31886
240888	177121	95	79832	58024	91	3035	2018	28	3613	2602	32	8451	5982	46	630221	459249	96	1.31988
190976	151926	89	62310	49432	85	2878	2330	26	3105	2574	28	6420	5114	40	491917	402313	91	1.32191
122957	107091	90	44624	38117	78	1582	1497	15	2241	1714	21	4121	3683	30	330334	281986	86	1.32292
188353	97531	102	55842	28336	97	2575	1460	25	2839	1612	39	6542	3694	53	513983	268348	102	1.32292
73976	74182	72	14598	15357	40	996	1080	5	1200	1097	7	2413	2457	23	178156	176700	74	1.32292
85375	83163	73	28626	26864	74	1281	1216	10	1221	1272	11	2590	2533	23	213559	204297	77	1.32495
126688	105821	82	44224	36386	80	1556	1344	13	1618	1457	18	4250	3475	34	285528	235003	85	1.32495
136737	114784	84	53247	44279	81	1696	1386	17	2035	1646	20	4689	3594	36	307190	257624	86	1.32495
103073	102981	73	36235	36268	72	1509	1482	14	1297	1375	12	3501	3440	27	286002	270443	77	1.32596
212640	157727	92	64425	46953	90	3187	2426	28	3392	2611	31	7483	5559	43	513676	388117	96	1.32596
125862	106358	80	44806	36861	80	1481	996	0	1731	1459	19	3887	3049	33	307955	250322	84	1.32596
80599	78576	88	30833	30685	70	884	846	0	1245	1222	9	3124	3076	26	209442	207653	77	1.32697
39023	36785	66	19993	19316	50	4232	4107	28	16045	14845	56	5476	5239	35	51170	50871	68	1.33103
94851	91760	82	14933	14606	42	1138	1205	11	1722	1716	17	3818	3710	28	265682	251680	80	1.33204
75649	75418	79	19570	19550	47	1233	1039	5	1182	1056	5	2681	2692	24	196641	189918	78	1.33306
65326	65765	70	19363	19721	46	1079	1025	4	1163	1020	4	2135	2223	22	164348	163526	76	1.33711
84972	85357	72	32816	32741	71	1025	1269	11	1430	1336	13	2752	2737	24	210053	202076	77	1.33914
112562	113166	74	38768	38631	72	1828	1606	18	1817	1641	18	4204	4230	30	280309	271926	79	1.33914
60710	65004	60	22923	23399	48	868	1010	3	894	855	0	2026	2066	19	174955	175817	74	1.34015
146497	130147	81	36590	30554	80	1965	1727	18	2433	1915	23	5216	4558	34	377841	336573	85	1.34015
275337	185416	101	83977	55176	97	3154	2270	31	4702	3185	38	9698	6426	51	711553	499117	104	1.34117
163665	150939	82	57847	52858	80	2045	1868	19	2519	2308	24	6320	5549	38	476654	432431	87	1.34117
143723	115435	100	50526	40984	82	2177	1610	21	2259	1711	24	5087	4387	34	370272	302004	89	1.34117
255554	187529	101	95464	69474	100	3272	2598	29	4363	3286	34	8906	6619	46	638682	473660	109	1.34421
68921	72121	70	14500	14865	41	887	1049	4	1089	1109	7	2641	2688	23	177581	176851	75	1.34421
117612	107287	80	50464	45908	77	1479	1355	15	2554	2069	24	4807	4335	32	360629	336495	84	1.34725
123041	118327	79	53784	50713	76	2104	1821	21	2370	2141	21	5167	4813	34	344102	325722	80	1.34826
167762	133680	87	51713	40883	84	2073	1759	22	2635	1977	25	5573	4529	38	383015	309051	88	1.34928
152061	120295	85	56087	43197	82	1890	1504	17	2375	1723	24	5088	3872	38	386085	296878	89	1.34928
68526	68538	72	21975	22005	49	754	811	0	1435	1287	11	2202	2178	21	177469	172351	77	1.35333
131117	120766	79	50430	44548	79	1816	1634	16	2185	1976	23	4502	4214	31	321530	288669	81	1.35739
111699	99477	78	40473	34482	77	1330	1032	5	1863	1613	18	3392	3135	28	270608	232525	94	1.35739
101085	100056	74	27712	26546	70	1199	1398	12	1926	1655	17	3468	3514	27	265181	261292	80	1.35941
214211	167707	91	70985	55714	88	2669	2162	25	3712	2675	35	7202	5590	43	505829	388464	94	1.36144
293742	204823	102	88529	60626	100	4316	3067	35	5405	3693	41	11901	8593	51	900221	624185	106	1.36144
84982	81310	77	31407	31047	71	1305	1260	11	1070	1077	6	2927	2815	25	209024	202991	76	1.36246
112097	102167	81	39690	35275	78	1804	1779	17	2064	1923	19	4015	3796	30	305067	272664	82	1.36448
81522	80611	76	21278	21087	48	1061	1035	4	1317	1069	7	2819	2986	25	227692	221565	78	1.36955
129526	111014	80	44049	36757	78	1351	1146	11	1859	1535	19	4066	3479	33	325537	277535	85	1.37563
144980	124669	90	52727	45019	81	1528	1304	13	2064	1911	19	4490	3592	35	323865	281041	88	1.37665
89506	89263	77	26263	25905	63	1343	1506	13	1858	1842	19	3464	3390	27	251827	244668	76	1.37766
88281	87142	75	35898	35775	70	1215	1262	10	1416	1444	14	2947	2826	25	214005	211739	74	1.37867
104398	100419	77	27828	26497	64	1427	1428	14	1704	1657	18	4047	3938	29	319035	301603	81	1.37969
106524	97622	80	38973	35144	77	1520	1223	13	1733	1475	17	3683	3433	29	271771	246248	81	1.38577
179991	144790	87	58542	46594	85	2177	1872	21	2672	2167	25	6186	5162	39	459966	377965	92	1.39084
280752	194811	101	89571	61932	98	4040	2718	34	4787	3121	39	10463	7168	50	790274	539881	104	1.39185
137628	124659	85	56463	51156	80	1783	1714	17	2212	2125	23	4874	4519	34	331589	304206	84	1.39489
167608	127324	87	56974	43931	84	2223	1684	24	3068	2208	29	5307	4103	38	410184	309020	92	1.39692
169604	133940	87	51320	40126	84	1777	1483	16	2299	1909	24	5521	4376	38	412630	336110	93	1.39692
87960	88413	72	29372	29634	65	1080	1101	7	1506	1571	16	3430	3402	27	235578	236742	76	1.39692
106516	98836	80	38595	35607	75	1445	1345	13	1482	1532	16	3749	3569	29	254523	228712	83	1.40199
108443	104977	78	48393	46776	74	1126	1249	11	1568	1717	17	3360	3162	28	227392	214603	81	1.40503
130435	115401	93	52873	46465	79	1752	1442	17	2294	1936	24	4953	4449	34	346967	305188	85	1.40807
64256	64334	79	18162	18451	45	869	800	0	1145	842	0	2220	2236	21	169888	172059	86	1.40909
94894	95001	75	22641	22844	51	1297	1302	11	1754	1660	17	3082	2953	26	230964	216988	77	1.4101
50270	50954	67	18150	18197	45	804	656	0	759	609	0	1780	1605	16	158344	151151	75	1.41111
126213	107502	84	44070	37455	80	1366	1359	11	2317	1689	21	4213	3467	33	326193	275579	87	1.41517
265894	222436	97	121693	99670	97	4430	3625	32	5389	4872	34	11915	10281	48	879900	768109	102	1.41517
127442	113118	96	50469	42237	96	1908	1487	16	2219	1828	19	5469	4567	34	408076	340976	96	1.41517
64728	65497	72	20758	21026	45	893	882	0	759	896	0	1959	1945	21	166332	165656	74	1.41517
90387	89849	81	31163	31066	71	1125	1337	12	1597	1554	17	3537	3555	27	273393	258935	79	1.4172
83230	84530	75	34820	34776	71	701	838	0	1244	1250	12	2789	2593	25	209585	208431	76	1.42227
81626	80952	75	30244	30206	70	1066	1066	6	973	1050	6	2310	2301	22	183765	182937	76	1.42632
88234	87997	76	36468	36528	70	1153	1035	4	1325	1138	11	3221	3290	26	222011	212338	79	1.42733
127095	115037	84	45394	40172	79	2101	1796	19	2154	1979	20	4963	4407	34	352742	315583	84	1.4324
174721	152576	84	60730	51619	82	2110	1765	20	2688	2126	26	5694	4992	36	417890	352527	88	1.43747
115611	111258	92	34031	31655	77	1323	1380	13	1992	1718	18	4811	4152	33	380296	344930	92	1.43747
88516	80390	91	33279	30390	73	1215	1134	9	1575	1357	14	3078	2965	26	243530	227117	83	1.44051
119391	106632	82	41886	37175	76	1630	1562	18	1823	1736	18	4191	3808	32	293442	256861	82	1.44558
74306	75424	72	24717	24904	54	1059	1033	4	1272	1409	13	2610	2510	24	187894	179223	77	1.44761
115018	110767	81	37471	36799	74	1206	1201	10	1644	1542	15	4215	4053	30	323424	305954	80	1.44862
77850	75719	77	24318	24364	55	1262	1201	11	1192	1099	8	2349	2297	23	184027	178989	81	1.45065
113249	96857	95	47489	40559	78	1506	1198	12	1744	1596	16	3817	3273	32	296937	257092	85	1.45166
75019	75710	72	31334	31170	70	1254	1329	12	1503	1348	13	2726	2956	24	203711	200656	75	1.45166
69856	71542	69	28314	28489	66	965	911	0	1126	1145	9	2608	2521	24	197969	191271	77	1.45166
67572	66313	75	22096	22061	50	914	824	0	869	875	0	2213	2163	22	171906	169085	76	1.45369
105920	97377	81	37757	34113	75	1218	1154	9	1518	1465	15	3868	3630	29	272946	248936	80	1.45369
108873	98454	79	40977	36200	76	1543	1347	14	1670	1372	15	4079	3688	31	277568	245894	82	1.4547
83840	82005	74	33171	31283	72	1152	1094	7	1133	1137	9	2994	2762	26	234163	222630	78	1.45673
61619	61607	74	14766	14917	40	1045	1152	9	934	1008	3	2056	2069	22	166256	164350	74	1.45775
132735	113675	84	46303	38672	80	1585	1238	17	2197	1807	23	4581	3738	34	320608	272114	85	1.46281
105934	103995	83	43714	43172	73	1390	1315	13	1873	1612	17	3855	3574	30	259627	252259	79	1.46383
125336	116000	85	38416	35862	75	1859	1793	17	1671	1509	17	4358	4078	31	304515	277505	82	1.47092
78671	77538	76	22591	22610	49	1037	1065	5	1660	1520	16	2620	2629	23	220631	215026	77	1.47194
144380	119003	100	52600	43392	82	1832	1616	18	2224	1822	24	4653	3874	35	349679	300805	89	1.47498
156236	142471	88	52811	47675	82	1955	1841	20	2577	2397	24	5378	5049	35	425791	391804	88	1.47498
100525	99554	76	40105	39002	73	1448	1258	14	1835	1853	19	3729	3495	29	275469	262331	79	1.47498
87397	88052	74	33107	33286	71	1066	1041	4	1520	1402	15	3079	2986	26	220571	214686	76	1.48005
87689	86661	74	20831	20425	47	912	893	0	1431	1358	13	2604	2751	23	229130	222705	79	1.48106
69329	67463	74	22649	22758	51	934	1049	5	1057	937	0	2358	2254	23	170847	175453	74	1.4841
175987	135847	88	61740	48062	85	2458	1700	25	2730	2126	27	5830	4393	39	474308	365398	92	1.48917
107696	97199	81	40026	34677	78	1605	1299	16	1998	1608	18	3721	3140	30	270821	235327	95	1.48917
97842	96140	74	36577	37023	71	1194	1219	11	1837	1719	18	3547	3578	27	254377	246142	78	1.48917
113864	102290	85	44765	39375	78	1407	1315	14	1681	1616	19	3872	3420	31	293811	262927	84	1.4912
198596	146817	89	64535	46841	87	2769	1962	27	3437	2518	32	7879	5592	45	558869	413863	92	1.4912
75648	78211	62	25353	25530	60	1069	1029	4	1238	1148	10	2751	2709	24	217887	214700	76	1.49221
74674	73632	74	29009	29435	65	1347	1310	11	1025	1097	6	2308	2324	23	182570	180511	73	1.49221
82506	84038	72	33952	33715	71	1278	825	0	1353	1368	14	2817	2686	24	221675	217765	79	1.49323
69366	69838	74	20264	20172	49	931	748	0	1172	1113	7	2340	2441	22	184533	186332	82	1.49323
88862	86272	75	32288	31890	70	983	893	0	1389	1241	10	2569	2617	24	195498	188154	77	1.50134
130253	115458	81	46277	39784	79	1456	1467	14	1770	1876	18	4254	3632	33	345637	293888	92	1.50539
69723	71552	69	17984	18276	44	1115	1104	7	1053	1214	9	2958	2846	25	197384	187377	75	1.50539
142586	124645	81	55568	49056	79	1813	1530	16	2224	2052	21	4920	4288	35	344001	296172	86	1.5064
100001	96947	76	29829	29525	72	1611	1480	15	1713	1343	15	3228	3357	27	218124	208051	78	1.50742
179907	140310	89	62227	48890	86	2239	2021	23	2612	1914	28	6458	5108	41	451465	348065	94	1.50945
210930	154622	90	73060	53117	87	3011	2305	27	2980	2212	32	7314	5152	45	541063	401917	93	1.50945
177194	135398	86	53875	41582	85	2634	1907	27	2775	2165	28	5930	4440	40	445956	337060	94	1.51249
249298	139771	123	80452	45637	121	3609	2118	34	4870	2513	46	8842	4809	66	679161	367996	129	1.51249
46430	48017	59	19220	19400	46	782	727	0	599	640	0	1635	1820	16	134669	131597	70	1.51451
104847	100666	82	38785	35925	75	1275	1261	12	1756	1685	18	3986	3570	31	274705	253891	80	1.51756
167855	134006	86	54306	42284	83	1978	1634	18	2927	2178	29	5506	4261	38	446206	350041	91	1.52161
54569	56117	63	17397	17433	43	666	639	0	860	829	0	2194	2163	21	163491	155789	73	1.52161
93631	91561	73	29183	28875	71	1459	1502	13	1534	1343	15	3333	3425	26	246335	243486	77	1.52769
72469	74147	69	27466	27603	61	1108	949	0	1229	1211	10	2486	2410	24	194710	190235	80	1.52871
162216	138169	84	54069	46511	80	1986	1937	19	2444	2216	23	6223	5360	39	456379	398751	89	1.52972
155849	124475	87	55553	44258	83	2113	1737	20	2521	1791	27	5389	4259	37	397092	317116	91	1.52972
87943	88654	73	32990	32088	70	1434	1620	16	1641	1480	17	3215	3263	26	244752	234926	77	1.52972
108306	93746	79	39794	34081	77	1591	1520	14	1765	1546	18	4286	3748	32	326142	280846	82	1.52972
226949	154507	97	72282	50295	91	2620	1861	26	3659	2415	36	8614	5693	48	668341	460889	99	1.53073
66986	67575	72	20020	20344	45	1002	1038	4	1047	1153	9	2540	2438	23	219839	210632	75	1.53073
140609	116524	93	49086	40059	81	1907	1610	18	2176	1720	22	4376	3531	35	347185	292780	88	1.53073
77573	75539	73	29137	29204	69	960	938	0	1059	1054	6	2478	2573	22	175394	172061	77	1.53276
79671	80789	68	34013	34197	70	1007	1060	6	1203	1186	11	3362	3265	27	214964	207067	77	1.53783
81787	81150	76	31268	31289	70	1221	1170	10	1625	1508	16	2778	2625	24	211676	203065	77	1.53783
65962	64570	77	19065	19140	46	714	653	0	1086	1083	7	2106	2105	21	165722	162075	75	1.53783
143948	118325	83	47434	38355	81	1554	1321	17	2197	1774	22	4830	3752	37	343276	273439	89	1.53884
73954	76217	70	18739	18705	44	1172	1273	10	1231	1189	9	2551	2637	24	203554	195958	75	1.53884
74772	73953	73	18771	18777	47	947	960	0	1065	1074	6	2318	2512	22	196194	194434	75	1.53884
64615	63081	71	10851	10896	37	806	882	0	875	939	0	2431	2530	23	168436	161293	77	1.54189
136657	118325	84	49754	43141	79	2131	1796	20	2513	1852	24	4413	3660	34	341535	298617	85	1.54797
78120	76785	84	22871	22963	52	1085	984	0	1211	1022	4	2749	2971	24	199686	195698	77	1.55
61287	58251	78	13251	13357	40	768	875	0	945	939	0	1835	1670	19	154857	151553	74	1.55506
86177	87643	72	20417	20485	47	1200	1184	11	1005	963	0	2756	2729	24	213046	208514	77	1.55608
92522	90004	77	32149	31841	72	1012	986	0	1479	1335	13	2952	3083	25	220816	216679	77	1.55709
175059	154287	90	73622	67521	81	3101	2909	25	3858	3378	30	8471	7427	43	574425	507889	89	1.55709
97178	95755	89	25164	24877	55	1462	1360	12	1583	1454	16	3458	3293	27	250168	246502	78	1.55811
139616	112520	82	52984	42237	81	2034	1670	20	2144	1726	22	5473	4544	37	362507	289289	85	1.55912
119739	105988	80	46482	40017	79	1602	1399	14	1879	1503	20	3922	3579	31	308092	263906	86	1.56013
62885	63977	72	26477	26373	67	921	829	0	801	805	0	2341	2268	22	155568	155414	74	1.56317
132082	117994	80	39503	33438	80	2033	1865	18	2250	1861	24	4661	4146	34	350561	298414	87	1.56317
136039	129818	78	44557	42560	77	1828	1895	18	2469	2357	23	5223	4969	34	404705	377137	83	1.56317
97768	94319	91	34157	31956	81	1199	1061	6	2060	1780	18	3682	3432	28	274468	246418	91	1.56317
74551	75030	72	16687	16709	43	1052	776	0	1111	1011	2	2589	2363	24	214384	212150	77	1.56419
65188	67694	60	23088	23090	53	1073	1044	5	1049	1036	4	2252	2339	21	187903	185021	75	1.5652
87618	85355	77	26126	25802	63	1100	1142	9	1526	1610	16	3292	3080	28	231281	229180	77	1.56926
97167	87365	76	34772	30487	75	1475	1292	15	1402	1324	16	3134	2759	28	265544	233240	80	1.56926
149361	119705	84	45216	36298	81	1801	1503	17	2630	2029	26	5085	3945	36	371362	301764	88	1.57027
120069	117467	76	47761	45154	76	1363	1518	14	2144	1987	21	4498	4308	31	319955	307899	81	1.57027
209284	114171	122	67855	43243	110	2786	1491	25	3878	1896	40	7559	3908	66	556275	280393	117	1.5723
89473	85479	79	24732	24081	56	1302	1151	10	1711	1729	17	3575	3509	28	251198	239358	78	1.57331
62255	60845	80	13317	13556	40	615	686	0	654	874	0	2005	1987	19	146599	139666	74	1.57635
182717	150375	85	86571	73846	85	1999	1872	21	2732	2231	28	5998	4726	39	442216	359051	90	1.58852
232033	170124	98	76260	54701	95	3433	2551	30	3642	2429	34	8418	5901	46	627522	460043	100	1.58852
73453	72746	76	26095	25995	66	995	1037	4	1106	989	0	2545	2598	23	174706	172814	75	1.58953
57587	56584	72	19327	19359	45	817	770	0	986	885	0	1803	1894	18	140826	140346	72	1.59156
113238	103221	78	47068	42537	76	1603	1375	13	1757	1551	18	3604	3273	30	254585	229091	82	1.59764
105221	92424	78	40315	34744	76	1723	1402	16	1828	1648	17	4290	3610	33	297752	258106	83	1.59865
107692	100744	76	39347	35699	76	1744	1582	17	1919	1886	20	4215	4046	30	345729	312225	85	1.59967
101742	97284	80	41673	39062	74	1398	1384	14	1980	1760	18	3573	3397	30	274810	261871	81	1.59967
214950	162206	92	82325	64582	90	3942	3030	31	4175	3108	34	9003	7436	45	667066	516238	98	1.59967
62225	64125	69	21558	22052	45	807	854	0	852	811	0	2067	2075	20	164768	163882	72	1.60068
95986	95240	76	25443	25157	57	1601	1510	15	1746	1609	17	3902	3699	29	287435	277581	79	1.60068
78475	79027	72	18151	18182	45	923	956	0	1199	1340	12	2867	2724	25	214469	208991	75	1.6017
101251	93526	77	37042	33643	76	1436	1396	15	1781	1724	18	3373	3145	28	280957	265043	85	1.60676
259976	205219	102	126755	103885	94	4696	3721	33	5792	4484	39	12792	10323	51	968061	780926	99	1.60676
91965	90213	77	23450	23372	55	1250	1215	10	1653	1524	16	2968	2967	25	232438	225194	77	1.60778
163324	126210	93	59372	45985	84	2188	1636	24	2627	2192	26	5970	4526	39	418929	321279	91	1.61183
73493	73918	72	19407	19533	46	1139	1104	7	1162	1220	11	2697	2668	24	201969	201865	72	1.61183
105135	101493	76	36367	34559	74	1282	1413	12	1680	1574	17	3750	3440	30	345906	325142	80	1.62096
119374	104318	84	42377	37202	78	1401	1307	14	2329	1929	22	4330	3916	33	308201	267260	83	1.62096
45055	45227	68	13168	13274	39	436	489	0	706	728	0	1229	1195	10	102795	105491	72	1.62298
115753	109248	87	44629	42876	76	1422	1501	13	2109	1719	19	4297	3971	32	317525	298304	82	1.62501
240633	176635	106	72187	52487	92	3640	2600	33	4216	3156	34	9805	7173	48	734069	541311	99	1.62501
243993	178817	97	73776	54219	92	3434	2766	29	3926	2942	34	8681	6565	46	615747	449591	99	1.62501
84996	82407	85	27738	27652	70	1019	944	0	1166	1315	12	3070	2944	26	209574	205176	78	1.62907
340604	248757	111	151277	117325	111	6231	4725	38	7477	5827	42	15794	12226	57	1.04858e+06	991789	114	1.63008
93549	89726	74	37800	34910	73	1374	1398	12	1761	1724	16	3559	3418	28	259585	244563	81	1.63109
75115	74882	73	29376	28865	69	1216	1069	7	814	771	0	2142	2105	21	184416	180065	77	1.63312
69933	70567	71	21250	21315	45	1061	839	0	1185	1119	8	2282	2281	21	177873	172506	76	1.63312
90978	89331	73	42193	41975	72	1369	1503	13	1543	1443	14	3445	3525	27	256926	244876	79	1.63312
132013	118328	81	40815	36268	77	1212	889	0	2145	1691	20	3841	3474	31	302305	270891	83	1.64326
125942	117934	79	48416	44126	78	2149	1947	20	2014	1848	20	4579	4360	32	344836	312680	82	1.6463
62424	63193	68	14508	14623	41	998	955	0	1089	898	0	2195	2237	21	172740	169762	75	1.64934
112379	100203	83	42348	37153	78	1731	1467	18	1889	1632	18	4240	3915	31	295855	261135	85	1.6534
94071	91621	81	26865	26601	66	1133	1141	9	1502	1440	13	3153	3038	25	241035	232298	78	1.6534
113083	108425	77	35355	31806	76	1746	1487	14	1645	1664	18	4212	3932	30	311936	294165	83	1.65441
76362	78765	73	25215	25343	53	1238	1114	7	1358	1426	13	2571	2590	24	204073	200451	74	1.65441
89229	88794	78	31424	30867	71	1172	1090	7	1458	1427	15	3142	3077	27	233748	224195	79	1.65542
85285	84341	80	28578	28602	66	1471	1577	14	1540	1512	15	3326	3288	26	249347	239104	79	1.65542
89534	92723	71	27391	27721	59	1309	1256	10	1434	1506	15	3591	3395	28	236864	231109	77	1.65542
76282	76438	75	19788	20032	47	970	1054	5	1205	1214	9	2626	2690	25	220000	217005	74	1.65542
79968	80269	71	27607	27912	57	1457	1621	13	1665	1420	14	3255	3083	27	223957	215975	76	1.65542
104092	102064	75	42607	40839	73	1577	1631	17	1891	1781	19	4286	4079	30	307323	292631	79	1.65644
229221	186305	92	90828	75902	87	3178	2791	25	3682	2933	30	7646	6281	42	572378	480654	91	1.65644
137010	131468	78	40094	38201	75	1899	1654	18	2178	1917	21	4381	4190	31	309303	295463	81	1.65745
134493	119407	96	46411	40874	79	1744	1350	17	1981	1735	21	4294	3776	33	328363	302496	85	1.65745
227776	167205	93	69142	50267	90	3250	2378	29	3620	2608	33	7766	5670	44	594305	436777	97	1.66049
98956	94373	79	38236	36140	73	1205	978	0	1512	1527	16	3486	3191	28	253269	232485	81	1.66759
123899	121506	79	52836	51816	75	1731	1697	16	2293	2146	20	5069	5035	32	423456	398735	81	1.66759
80971	80560	74	35374	35594	71	1139	1079	6	1252	1163	10	2981	2827	26	201968	196650	78	1.67063
101947	100240	74	50191	49347	74	1262	1267	11	1588	1671	16	3701	3459	28	239892	229066	82	1.67367
107372	99716	92	37317	33816	92	1637	1470	15	2054	1795	19	4062	3731	29	298062	271057	92	1.67367
71693	72540	77	22775	23012	51	932	930	0	914	927	0	2094	2095	20	187782	181736	74	1.6757
122792	109718	81	42307	36589	77	1721	1466	16	1918	1578	20	4056	3403	33	294615	259918	86	1.6757
98184	95677	83	32101	31746	72	1214	1235	10	1575	1518	15	3282	3186	27	236367	235075	80	1.67773
145673	123057	84	38630	31256	81	2144	1785	23	2360	1840	24	5553	4915	36	391822	330979	85	1.67773
128440	128210	74	26898	26580	59	2184	2088	20	2663	2586	24	5951	5548	36	426409	405535	81	1.67874
91409	91439	72	27472	27686	58	902	973	0	1591	1591	14	3473	3298	28	257246	256997	77	1.67874
79685	79996	72	21455	21528	47	1383	1322	11	882	1061	4	2677	2675	23	210876	201185	78	1.67874
111133	104786	76	40015	36329	75	1614	1475	17	2158	1817	21	4211	3824	31	333495	303834	84	1.67874
107849	107495	80	39345	38667	72	1587	1618	16	2242	2158	20	4689	4353	32	372955	357646	78	1.67975
63572	63709	70	20227	20299	46	1118	876	0	1025	1133	8	2461	2496	23	194633	195885	74	1.67975
152905	121244	91	52337	40869	83	1688	1243	20	2129	1585	23	5342	4330	37	350389	275108	88	1.68077
79862	78520	80	14855	14916	42	1072	1039	5	1291	1359	12	2654	2711	24	191170	179477	77	1.68584
48686	49404	68	16626	16657	45	522	543	0	964	903	0	1677	1732	18	117132	115768	74	1.69192
110113	97303	80	39586	34218	77	1581	1468	14	1865	1538	19	3897	3208	32	298617	259992	83	1.69192
134310	126496	81	45700	42349	77	1681	1729	16	2230	1930	21	4740	4545	32	322365	300351	85	1.69293
88632	85544	90	31837	31673	71	1220	1009	4	1325	1533	15	3148	3128	27	213187	205984	78	1.69395
109281	109217	74	41134	38994	73	1681	1519	15	1776	1811	17	3837	3621	29	293974	268928	79	1.69395
91806	93025	73	19432	19514	46	1322	1263	11	1403	1331	14	3184	2808	27	213919	207295	78	1.69901
153068	121453	87	50312	39456	83	2372	1884	23	2476	2031	26	6014	4783	40	420757	328486	101	1.69901
106993	98247	77	37431	34161	76	1195	1297	11	1622	1609	18	3663	3427	28	281980	263364	83	1.69901
141601	110006	84	54639	43624	82	1661	1206	18	2499	1779	27	4354	3457	34	342262	261301	88	1.71118
81238	82719	72	28729	28332	70	937	840	0	1283	1258	11	3268	3178	27	214937	208597	88	1.71118
82929	85122	70	22749	22649	52	1199	1496	12	1474	1221	11	2921	2886	26	230398	230098	78	1.71118
126574	112020	96	42138	35092	79	1299	1389	13	1793	1526	20	3710	3157	31	309449	267282	85	1.71422
137344	131533	82	40914	38595	76	1711	1908	16	2432	2226	22	4791	4441	33	438142	409504	95	1.71422
93112	94082	74	20762	21148	45	1209	1606	13	1615	1529	16	2857	2969	24	231431	223043	79	1.71422
81337	83364	69	29116	29434	67	1142	1129	8	1275	1325	13	2408	2447	22	181861	178787	75	1.71422
152873	119832	85	53970	42353	82	1795	1540	18	2468	1976	26	5048	3959	38	380133	290335	87	1.71523
95236	92995	75	37312	35696	74	1458	1438	15	1540	1433	14	3283	3249	27	258234	248973	78	1.71523
102010	98808	75	38151	37727	72	1744	1550	18	1588	1439	15	3507	3454	27	251942	245445	79	1.72436
68219	67813	71	25108	25324	60	9512	10156	35	21976	21570	68	8469	8610	39	104507	104676	73	1.72943
64943	66204	70	22379	22547	49	684	671	0	1250	1199	9	2013	2140	17	166429	163831	73	1.73449
162401	126777	99	60010	47676	85	1960	1609	20	2502	2080	26	5129	4106	38	381333	295475	91	1.73449
127847	107260	82	43916	36884	80	1657	1382	15	1616	1396	17	4293	3370	34	331528	275335	87	1.73956
76751	78609	71	17881	17775	45	1207	1120	9	1137	1100	7	2576	2615	24	181704	172178	77	1.74058
79862	78590	81	29800	29940	67	1107	961	0	1352	1114	9	2821	2916	24	193764	185598	78	1.74565
105058	100857	75	39396	37152	74	1268	1201	11	1563	1469	14	3754	3451	29	272222	256358	79	1.74565
96658	97374	73	32104	32213	71	1473	1494	14	1594	1642	18	4013	3941	29	307788	301536	79	1.74565
86131	86290	86	22408	22255	51	1577	1487	15	1546	1461	16	3618	3554	28	270761	258686	78	1.75274
81282	83697	71	23872	23842	52	1329	1262	12	1294	1173	10	3102	3333	26	247160	243353	76	1.75274
119603	99146	84	35368	28819	77	1361	1265	10	1731	1440	18	3832	3583	30	285734	243720	84	1.75376
70892	72844	73	20412	20554	48	763	800	0	1222	1317	12	2429	2403	23	189147	182139	77	1.75477
87457	89510	72	31243	31114	70	1443	1429	14	1426	1592	15	3625	3480	28	250183	241844	77	1.75477
62141	63801	69	18120	18675	42	902	907	0	1002	1031	4	2225	2320	21	180271	179776	73	1.75477
78040	78371	76	28454	28889	61	1298	1266	11	1207	1124	9	2519	2585	23	193410	192624	75	1.75477
75533	77688	70	26009	26334	58	1171	1103	6	1094	939	0	2408	2510	22	186504	182041	75	1.75477
140522	117719	84	46906	38824	80	1692	1332	17	2289	1911	23	4859	4079	35	353301	294087	88	1.75984
112417	112162	75	36301	36037	72	1379	1282	12	1885	1963	19	3962	3823	30	303324	290020	78	1.75984
202048	159138	90	82645	67377	86	3338	2709	29	3593	2493	34	8270	6267	46	638744	480601	92	1.75984
70473	69215	72	17662	17819	43	801	812	0	1178	1138	8	2275	2155	21	184242	173598	74	1.76085
108343	103649	77	39836	36735	75	1488	1487	15	1981	1622	20	4011	3886	29	293354	282257	79	1.76187
271586	182359	112	92591	62206	106	3745	2506	32	4640	3074	37	9452	6363	49	735794	486921	123	1.76288
66657	65834	74	15716	15723	42	951	890	0	1041	984	0	2261	2286	22	173284	172368	74	1.76389
216922	162311	101	62473	47431	92	3153	2506	28	3498	2670	32	7826	6179	43	584339	445798	99	1.76389
135261	110721	85	50694	40879	81	1936	1528	20	2286	1839	23	4954	4053	35	361967	293816	99	1.76389
161957	142662	83	62868	55486	80	2141	1739	20	2444	2071	23	5437	4949	35	425573	375190	87	1.76491
54328	55948	51	15533	16006	41	452	584	0	774	619	0	1963	1875	20	134218	126735	72	1.772
84335	86084	72	20969	20778	49	1111	1165	8	1328	1265	11	3078	2900	26	245734	239470	76	1.772
144261	115307	96	46961	37696	82	1689	1541	17	2425	1780	25	4494	3516	35	372477	295297	88	1.772
182931	148926	85	63536	51828	84	2381	2138	22	2784	2230	28	5862	4869	38	440337	362364	90	1.772
70856	70215	74	29692	30013	69	831	870	0	1032	1034	3	2178	2352	22	173231	169372	75	1.77403
67985	68573	71	29193	29463	70	1078	969	0	1060	1091	6	2531	2336	23	165855	162880	76	1.77606
126285	118794	77	41866	37339	78	1325	1355	12	2125	2207	21	4658	4215	33	325888	307775	81	1.77808
98228	96321	83	25667	25247	61	1848	1583	17	2021	1784	20	3709	3541	29	276242	272932	80	1.78214
80515	81522	73	22120	22327	50	1284	1299	10	1497	1450	15	2936	2998	25	222038	214941	78	1.78214
71091	71372	70	25473	25577	54	1044	773	0	1015	996	0	2425	2673	21	162484	160170	73	1.78214
85420	84879	77	35795	35586	71	1192	1173	8	1314	1192	11	2976	2946	26	238394	230941	78	1.78315
93754	94689	72	28075	27971	70	1324	1379	11	1511	1512	14	3401	3346	26	246487	236855	78	1.78417
105178	102747	74	27501	26822	63	1707	1635	16	1583	1511	16	3546	3526	27	262497	251674	80	1.78518
92905	91194	76	33520	33060	70	1309	1317	11	1391	1425	16	2886	2849	25	221219	207756	85	1.78518
212956	161769	94	63712	47793	88	3046	2232	28	3524	2410	33	7919	5866	44	572716	448192	94	1.78518
114843	109727	80	39426	37404	73	1530	1273	14	1603	1384	18	4287	3996	32	292049	279561	78	1.78518
72982	74492	70	26907	26893	67	1208	1098	6	1304	1194	11	2839	2778	25	207436	200949	75	1.78619
116254	94343	87	47564	37990	79	1647	1227	13	1731	1408	15	3951	3142	33	316460	249399	83	1.78822
97029	96448	77	35395	33877	73	1050	1147	8	1519	1583	16	3716	3602	29	270302	258332	79	1.78924
86015	84424	73	33818	32228	71	1042	1099	7	1592	1618	17	3216	3133	27	246612	229205	80	1.78924
199692	156817	90	67803	52654	86	2601	1995	26	3217	2476	30	6654	5183	42	508730	402007	93	1.78924
130487	109004	81	45180	37155	80	1912	1858	19	2239	1577	24	4619	3731	35	318805	255007	87	1.78924
79480	80781	71	20354	20497	46	1139	1194	9	1433	1276	12	3073	2996	25	216096	209466	76	1.78924
209546	153598	89	69089	49713	88	2810	1839	28	3448	2358	32	7244	5500	44	554666	397704	96	1.79025
81472	81007	77	34961	35115	70	902	990	0	1304	1257	12	2624	2449	23	201241	197145	75	1.79937
122132	117106	94	26244	25513	62	2388	2081	22	2106	2188	21	4712	4519	31	357903	338254	81	1.80039
105674	96679	77	37760	34463	75	1445	1302	11	1616	1474	16	3456	3014	30	254534	230839	78	1.80039
133815	117027	85	49279	41924	81	1896	1691	18	2251	1732	21	4790	4037	35	397920	336520	88	1.80039
80823	80819	73	21938	22091	48	1156	992	0	1086	1055	5	2317	2450	21	181127	171260	74	1.80039
105202	104720	74	34894	34051	73	1271	1321	13	1783	1513	16	3924	3869	30	292906	276798	81	1.80444
98823	98228	76	29114	28781	67	1564	1318	13	1603	1512	19	3425	3258	28	243249	236436	78	1.80546
177408	150544	85	79564	68282	84	2593	2265	25	3198	2734	27	6921	6173	39	520211	466262	91	1.80546
146087	117952	81	53190	42305	82	2208	1726	22	1943	1757	20	4836	3903	37	349697	275038	88	1.81052
100542	97253	84	27698	27663	62	1692	1587	17	1777	1697	18	3669	3539	28	249414	242550	76	1.81255
69504	69706	73	25138	25149	56	1096	915	0	876	949	0	2332	2295	22	182562	179062	75	1.81255
128113	112160	80	46648	40242	79	1633	1221	15	1859	1590	18	4059	3483	31	333754	282352	86	1.81255
74633	74170	76	29159	29841	67	1068	921	0	1105	1090	8	2746	2722	25	195502	193898	75	1.81255
138002	83174	103	41605	22005	94	1903	1042	4	2116	1205	11	4579	2935	46	380970	241267	102	1.81458
80867	79954	80	24186	24287	53	1133	1038	4	1344	1503	14	3134	3011	26	235434	225061	76	1.81661
104283	98828	78	46203	42808	74	1106	1057	5	1773	1560	17	3832	3475	30	284806	262356	81	1.81762
182888	145586	89	70343	57000	84	2603	1894	27	3596	2774	32	6752	5331	42	504083	416519	92	1.82066
71186	73710	70	21234	21792	45	813	789	0	1237	1139	9	2737	2605	24	190319	182572	74	1.82066
152925	138694	87	42496	37576	79	2019	1617	20	2280	2124	23	5365	4932	34	434971	391180	85	1.82066
124451	106368	84	44748	37674	80	1689	1453	14	1704	1668	18	4044	3367	33	321731	265505	86	1.82168
92348	91816	73	36968	36784	71	1265	1289	10	1053	1193	9	2994	3080	25	208168	199333	77	1.82168
76985	77589	71	28447	28257	67	993	823	0	1209	1102	8	2443	2292	23	179063	178410	75	1.82573
77193	78304	80	24458	24469	51	1028	1082	7	1471	1332	12	3088	3038	26	213028	209191	75	1.82573
86676	87140	79	15809	15938	41	1482	1397	14	1576	1489	15	2946	2739	25	247959	240593	79	1.82573
103935	103929	69	36303	34830	73	1369	1460	14	1839	1739	18	3377	3086	29	271332	258405	81	1.82573
111352	106711	82	36375	35220	73	1358	1285	11	1920	1650	19	3772	3827	28	279966	275017	81	1.82979
158769	121396	103	50500	37934	86	1902	1545	17	2645	1731	29	5634	4437	36	416045	308938	103	1.82979
186367	142385	96	56935	42817	84	2423	1733	24	2603	1936	28	5504	4153	38	422877	327729	91	1.82979
99532	90563	81	34682	31423	75	1285	1223	12	1777	1470	17	3121	2825	27	232759	209020	81	1.8308
71262	73045	69	17571	17850	43	1045	1102	7	1254	1370	13	2436	2458	22	197854	196578	77	1.8308
107344	106321	75	42455	41484	73	1258	1081	6	1789	1850	17	3638	3491	28	266037	256500	80	1.83181
71005	71916	67	22822	23050	49	777	803	0	951	1154	9	2490	2296	24	173849	167157	77	1.83181
16210	16402	39	88069	88769	65	40	109	0	383	275	0	157	136	0	7168	3073	71	1.83181
102451	102120	73	28672	29053	60	1155	1153	8	1480	1456	15	3501	3250	28	267966	261016	79	1.83181
101972	99043	77	27913	26185	68	1331	1209	12	1540	1441	15	3382	3143	27	257784	243248	79	1.83587
77039	76284	72	20059	20080	47	1031	923	0	1163	1135	8	2514	2625	22	190411	186105	78	1.83688
65446	65674	79	20607	20629	46	739	887	0	855	794	0	2085	2055	20	158511	150411	74	1.8379
304260	200301	123	113070	75721	112	4573	2661	38	5137	3143	41	11104	7718	51	902114	597213	118	1.84398
143116	119536	82	46787	37763	81	1781	1386	17	2751	2073	27	5249	4156	38	401599	341222	87	1.84398
113809	109901	77	39928	38596	73	1453	1484	13	1499	1544	14	3795	3732	28	266472	255127	79	1.84499
122164	115288	88	45633	43204	77	1626	1551	15	2200	2074	21	4217	4022	31	314079	293650	83	1.846
70804	71082	70	14417	14410	41	960	921	0	1097	1100	7	2244	2201	21	181971	177996	77	1.84803
155337	125692	85	54748	44321	82	2266	1652	23	1933	1663	21	5239	4264	37	367073	298746	87	1.85006
81237	80867	73	21809	21631	53	1411	1460	14	1525	1403	13	3120	3095	26	230963	216153	84	1.85107
61492	63708	67	16646	16694	43	830	855	0	1116	1045	5	2031	1926	20	173050	173016	75	1.85107
64333	64864	69	17160	17473	43	748	842	0	1038	941	0	2148	2134	21	159768	154404	73	1.85209
137149	108741	90	49435	39611	81	1861	1421	20	2023	1573	20	4971	3618	37	369265	293396	88	1.85817
173381	144006	87	44263	35924	83	2330	1743	22	2482	1864	26	6105	5188	38	426991	359517	92	1.86121
96451	94278	73	32394	30930	72	1517	1343	13	1499	1460	16	3766	3412	29	272930	253530	78	1.86222
245972	186918	102	76751	58053	93	3435	2487	29	4241	3299	34	8573	6529	45	630454	487341	99	1.86324
76519	75785	75	24834	24776	66	974	1026	4	1294	1339	11	2328	2299	23	177333	170254	75	1.86628
115276	113955	75	30291	29805	72	1695	1622	17	1485	1496	15	3719	3685	28	262143	259601	79	1.86628
102229	101085	74	28949	27066	60	1356	1507	13	1510	1464	14	3839	3710	29	262739	254140	78	1.86628
119933	98725	82	44694	36772	80	1618	1350	14	1687	1414	19	4207	3375	34	293539	244582	85	1.86628
140071	112859	83	51719	40828	82	1834	1658	19	2701	2076	25	5215	4095	37	378288	300686	87	1.86729
126561	120774	80	40556	37433	76	1970	1979	19	2118	1891	21	4186	4067	30	312260	292489	81	1.86729
123859	110368	82	40775	36560	77	1692	1542	18	2088	1820	19	4523	4094	32	315009	286564	83	1.86729
94015	93577	72	26447	26076	59	1194	1413	11	1480	1471	15	3406	3363	27	253523	246299	77	1.86831
86030	85108	75	17716	17943	43	981	1052	5	1332	1313	12	3261	3181	28	224150	215247	77	1.86831
123045	115644	88	45656	42782	76	1631	1507	15	2101	1911	21	4330	3994	32	328284	305281	82	1.86831
102317	103538	74	34133	32994	72	1350	1430	13	1606	1345	16	4082	4018	30	293877	284260	77	1.86831
160442	131537	85	54827	45437	82	2172	1600	22	2593	2105	26	5552	4655	39	409158	332640	89	1.86831
119645	116395	89	37773	37100	73	1973	1712	18	1763	1600	17	4300	4328	30	343069	330619	80	1.86932
119195	108897	88	48318	44260	77	1525	1413	14	2046	1811	22	3958	3806	30	313785	287068	83	1.86932
93060	92322	75	38715	37691	73	1402	1329	12	1384	1201	13	3184	3164	26	216353	208519	78	1.8754
62290	62144	71	10983	11279	37	1084	915	0	459	739	0	2016	2046	18	152989	144361	76	1.87844
187104	149062	87	60842	48527	86	2246	1849	21	3054	2366	29	6725	5437	41	482393	381253	93	1.8825
98108	97842	75	35920	34876	72	1109	1177	9	1620	1462	16	2945	2873	26	244079	234416	80	1.8825
106878	102054	80	43012	40884	74	1668	1629	16	1709	1460	16	3960	3643	30	310986	298428	80	1.8825
153215	124982	85	51154	41694	81	1920	1497	20	2317	1710	23	4399	3555	34	372796	302741	89	1.8825
98652	95345	75	35818	35458	73	1373	1466	13	2037	1904	20	4474	4307	32	316437	303225	79	1.88351
109475	103475	92	43977	41558	74	1375	1378	13	1857	1683	18	4439	4204	32	338700	317544	81	1.88453
213074	174326	106	93893	77953	89	3139	2650	27	2803	2248	27	6556	5150	40	764953	639726	106	1.88453
222182	164768	93	76247	55836	89	3035	2348	29	3494	2405	34	7890	5843	45	601771	437127	98	1.89264
83234	84957	71	30847	30905	64	869	962	0	1088	1284	11	2439	2583	23	195553	187617	77	1.89264
78037	79335	70	16470	16499	43	940	1015	2	1370	1390	14	2851	2963	25	207316	204085	76	1.89771
89300	89360	84	32548	32834	68	1107	1319	10	1339	1111	9	2676	2622	24	208669	203753	76	1.89771
188155	148123	91	58591	47187	85	2279	1803	23	3325	2446	30	6350	5252	39	477694	392107	93	1.90075
46250	48311	67	14245	14609	40	745	733	0	666	651	0	1605	1722	18	128316	128617	69	1.90075
98614	97450	74	20117	19952	49	1257	1341	12	1505	1414	14	3421	3135	28	257494	256143	80	1.90176
145530	118853	91	48110	39087	82	1761	1430	16	2001	1571	21	4469	3626	34	347674	279758	89	1.9048
129748	124498	82	54483	54116	75	2012	2082	19	2113	1798	21	4230	4338	29	346250	324633	81	1.90582
123348	109298	80	42960	36771	78	1834	1442	16	2501	2267	24	4760	4069	34	346740	305588	85	1.9119
76451	73814	87	26693	27039	63	1074	1122	7	1072	933	0	2586	2419	24	175926	172510	77	1.91393
112889	109164	78	47780	45984	75	1735	1576	16	1975	1805	19	3897	3800	30	317920	299365	80	1.91595
88057	86481	74	33911	33229	72	1257	1257	10	1353	1284	12	2724	2569	25	209085	196455	78	1.92001
74304	73457	71	27480	27430	63	833	823	0	1146	1186	10	2200	2120	21	171430	174056	75	1.92102
86424	87799	76	15774	16070	41	1340	1269	11	1476	1455	13	3246	3309	26	227992	221752	76	1.92102
277791	208364	101	108796	82200	96	3878	2972	32	4907	3573	37	10580	7832	51	786223	583324	107	1.92102
137966	131670	78	60285	57641	78	2656	2337	23	3300	3088	26	6926	6490	37	527148	494649	85	1.92406
150752	124314	83	54209	44382	81	1892	1625	19	2525	2017	26	5344	4389	39	406493	339318	89	1.92406
175526	146638	89	59083	50685	85	2116	1836	20	2383	2047	26	5970	4988	38	454773	382168	92	1.92406
93051	87702	75	35379	32440	74	1455	1259	11	1523	1434	16	3777	3432	30	254190	232633	81	1.9271
119682	115761	77	43339	42017	75	1981	1578	18	1634	1531	16	3564	3361	29	271911	262438	78	1.92812
137449	112082	83	50251	40372	82	1735	1329	17	2077	1504	22	4608	3669	35	365278	287704	89	1.92812
135958	130973	77	58494	56490	76	1980	1984	20	1852	1918	19	4241	3927	31	305894	281713	83	1.92812
83867	83689	74	20038	19946	51	1273	1372	13	1221	1204	11	2895	2933	24	226795	222949	78	1.93217
77391	79343	73	23203	23386	52	998	1027	4	1437	1193	11	2718	2695	24	224080	219135	76	1.93319
66897	66866	72	24254	24211	57	887	790	0	1104	1121	8	2298	2406	21	165632	166569	74	1.93319
70780	72138	70	15147	15286	41	1183	1231	9	1203	1395	13	2449	2498	22	203160	198855	74	1.93319
133534	111498	82	47406	38462	81	1721	1500	17	1943	1631	21	4464	3630	36	317175	254019	90	1.9342
272490	181202	97	86857	57096	96	4035	2561	35	4870	3023	41	10094	6772	52	816772	529461	114	1.9342
98426	97691	73	40799	39067	73	1750	1633	14	1793	1674	18	4055	3889	30	303292	278827	90	1.9342
151101	76148	110	55947	31083	112	2210	1087	7	2703	1244	20	5542	2670	58	407993	187236	120	1.9342
78783	77982	77	27556	27532	63	1226	1164	9	1396	1104	11	2800	2722	25	194629	189886	76	1.93521
265592	194177	97	76146	54174	95	3798	2584	35	4800	3082	38	10196	7476	48	844206	607774	101	1.93623
169691	141454	89	46583	37317	83	2123	1808	22	2692	1968	28	5981	4939	39	421376	351734	90	1.93623
104928	93225	86	35774	31838	75	1479	1368	14	1170	1116	9	3418	3167	29	237790	210403	84	1.94839
161418	141845	81	61933	54135	81	2631	2244	24	3338	2903	29	7503	6469	42	521102	427253	88	1.94941
161818	147824	89	87300	80779	81	2171	1985	21	2785	2747	26	6210	5755	36	481917	449904	85	1.95245
99973	99045	74	33839	33320	71	1056	1135	8	1558	1386	15	3351	3181	27	238208	231174	75	1.95447
90384	92541	75	16803	17004	43	1257	1277	11	1913	1773	20	4035	3711	30	336726	329988	77	1.95447
175625	156543	100	68366	61627	82	2176	1944	20	2972	2599	27	6160	5664	37	474432	418919	100	1.95447
108707	101775	78	36741	33105	75	1903	1583	21	1937	1741	20	4020	3823	30	321908	295916	82	1.95447
99465	87497	82	38020	32750	76	1258	1214	10	1961	1727	18	3402	2752	30	247849	216045	82	1.96157
102509	101481	74	27272	26154	63	1397	1375	14	1569	1514	15	4136	3976	31	293694	284038	78	1.96563
152279	122832	101	50918	41478	83	2180	1878	22	2591	2223	24	5625	4630	38	406735	332213	101	1.96563
135527	114629	85	40765	33715	80	1657	1353	18	1998	1776	20	4709	3815	35	356026	300437	85	1.96563
76440	78072	70	21928	22015	47	1138	1137	9	1469	1383	14	2930	2778	26	218425	215240	75	1.96563
154430	123068	87	65874	51906	83	2431	1936	24	2290	1929	25	5565	4324	39	395711	318915	90	1.96664
186735	152364	91	65183	54329	86	2609	1972	25	2758	2248	26	6644	5018	42	487226	394907	98	1.96664
88087	89353	70	15325	15973	40	1073	1190	9	1471	1346	16	3533	3526	27	263234	250264	75	1.96664
111366	94601	85	35879	30553	77	1357	1307	12	1881	1642	18	3816	2894	33	288114	242562	97	1.96664
50116	53418	54	13077	13880	38	325	418	0	755	691	0	1541	1724	16	188274	185420	72	1.96664
111106	97904	79	41155	36183	77	1476	1351	13	1757	1528	15	3934	3595	32	309015	275554	82	1.96968
156140	123505	85	61376	48525	83	2025	1419	23	2077	1713	23	4988	3822	38	393557	306647	89	1.96968
128796	108143	80	43305	35210	79	1493	1271	13	1856	1455	20	4131	3373	33	322329	268846	85	1.97069
171882	132822	86	62816	49181	86	2309	1526	24	2733	2045	25	5175	4155	38	437698	325775	92	1.97272
107584	93151	78	47387	40973	78	1209	964	0	1572	1327	14	3342	2826	29	252150	205585	86	1.97374
333589	240680	115	112734	81888	108	4899	3207	36	5091	3833	39	11581	8685	54	888583	674382	113	1.9788
122212	103846	79	42218	34941	78	1613	1456	15	2183	1528	21	4777	4228	35	360628	302344	84	1.9788
97768	96894	75	69127	69276	73	1674	1508	16	1727	1735	17	4333	4255	30	301978	295189	78	1.98387
106190	102544	84	30211	29862	72	1365	1330	12	1630	1695	17	3699	3536	28	268050	264553	80	1.98691
86075	86533	72	29318	28631	69	1224	1274	11	1512	1514	17	3248	3320	26	227901	225973	77	1.98691
96002	95634	73	25345	24460	61	991	1125	8	1793	1561	17	3209	3218	25	265273	258928	76	1.98793
65597	65430	80	19461	19374	46	891	909	0	1251	1170	10	2677	2714	24	202329	194238	76	1.98894
201522	154684	94	71340	56963	88	2875	2143	27	3236	2425	30	6985	5537	41	524147	410553	93	1.99198
99713	98007	75	32956	31670	71	1497	1503	14	1520	1389	14	3411	3236	29	264321	257985	76	1.99198
75501	75659	72	28104	28401	62	1185	1095	7	1317	1149	9	2734	2535	25	194609	189879	75	1.99198
139291	112706	100	47830	39194	81	1896	1478	17	1958	1599	20	4404	3647	33	338698	285065	89	1.99502
137302	113297	86	50014	40498	81	2041	1540	20	2029	1508	22	4003	3266	33	323178	258805	90	1.99705
86016	85137	74	17696	17742	44	1158	1146	9	1323	1351	12	3011	2912	26	256983	251952	79	2.00719
90066	88380	77	24248	24058	52	1224	1156	10	1113	1232	10	3240	3351	26	261962	253419	80	2.00922
111064	100432	79	46082	40676	78	1579	1306	14	1797	1498	16	3537	3132	29	293281	261720	85	2.01023
74549	73573	74	16977	16899	44	2785	2795	24	4238	3790	31	5434	5364	33	184981	185599	75	2.01124
121635	112654	79	42853	38306	78	1967	1606	20	1777	1645	19	4229	3904	31	326360	292573	83	2.01226
186295	146255	92	67783	54647	85	2595	1960	28	2983	2565	27	6420	5016	39	480324	397398	93	2.01327
108531	100558	78	38035	34691	75	1631	1482	16	1726	1666	17	4250	4044	30	301371	280093	84	2.01834
67470	67562	70	21669	21472	52	739	655	0	835	943	0	2295	2397	21	169021	159287	76	2.01935
100585	99173	75	34272	33617	72	1145	1095	7	1569	1418	14	3435	3300	27	254666	242557	79	2.02239
131084	128655	79	57172	55206	76	1483	1423	15	1931	1839	20	3928	3849	28	312797	297808	81	2.02239
168015	138708	89	89253	76091	86	2190	1772	24	2540	2103	24	5665	4804	37	398848	322822	90	2.02239
105298	102704	75	35384	33793	72	1864	1721	18	1581	1632	16	3469	3493	28	287095	280758	77	2.02341
103038	93610	92	39702	35367	80	1323	1065	7	1812	1543	17	3559	3056	28	262763	227453	92	2.02341
249458	163411	101	94102	65069	97	3295	2368	31	3893	2411	38	8421	5443	50	671012	420438	116	2.02341
126180	117027	80	44282	41309	76	2007	1766	20	2401	2219	23	4364	3935	32	295824	270588	82	2.02442
106144	100324	76	37255	33669	77	1350	1348	13	1800	1611	17	4150	3900	30	292094	267323	81	2.0305
152559	124150	83	50924	41922	82	1652	1418	17	2677	1961	28	5277	4194	38	394177	321051	88	2.03152
97182	93256	90	32361	31803	72	1529	1473	15	1473	1183	14	3366	3365	27	262267	257338	79	2.03456
107840	96935	85	38628	34076	77	1535	1433	14	1578	1314	16	4021	3525	30	309369	274302	83	2.03456
165787	147399	91	49110	43057	81	2252	1871	22	2635	2215	23	6318	5734	37	484388	429468	89	2.03456
106098	94319	76	34408	30316	74	1724	1196	15	1716	1183	14	3269	3074	29	245882	206481	81	2.03557
162432	136575	100	62702	52408	83	1893	1527	17	2585	1949	25	5472	4519	36	394022	331493	87	2.03557
107866	107502	74	26235	25713	59	1355	1163	11	1850	1693	21	3893	3798	30	315615	301228	80	2.03659
148286	125879	82	48068	40113	80	1585	1214	15	2178	1683	22	4207	3451	33	350685	292162	88	2.03659
152953	120148	88	51787	40084	82	2092	1476	21	2397	1772	25	5510	4309	39	378162	291828	89	2.04166
87726	87236	72	33912	33377	70	1072	1147	8	1345	1219	11	2935	2915	25	228077	217205	77	2.04267
74357	75507	74	33387	33188	70	1128	1043	6	1465	1300	11	2660	2621	25	188312	182679	75	2.0447
175569	141913	88	51647	41351	85	2456	1962	21	2783	2131	28	6334	5071	40	437775	359899	93	2.0447
266945	188424	98	77360	56657	93	3930	2618	33	4364	3009	38	9059	6378	48	707629	504694	102	2.04571
90158	88594	75	31502	30636	71	1156	1115	8	1550	1350	15	3576	3412	28	251146	239158	76	2.04672
254459	189875	101	74056	55752	91	3456	2705	30	4561	3384	36	9745	7430	48	698212	533307	98	2.05179
164407	154098	82	67654	63161	80	2202	2044	22	2960	2645	27	7105	6613	38	519493	484592	86	2.05281
87792	85743	89	19872	19639	48	1388	1438	14	1628	1478	16	3080	3171	25	237703	227154	77	2.05483
98474	97100	76	38566	38260	72	1696	1604	16	1680	1575	17	3622	3222	29	294399	284603	79	2.05787
128915	107258	94	39660	32338	81	1414	1321	11	1853	1685	19	3835	3310	31	278090	225240	100	2.05787
80844	82245	70	25026	24941	56	1431	1419	13	1012	1021	4	3213	3058	26	227425	227205	75	2.05787
90723	88315	64	35838	33540	72	1250	1306	11	1468	1175	12	3017	2880	26	249374	228016	77	2.05787
85656	83491	75	31486	31592	71	1105	1213	10	1153	1169	11	2895	2780	25	201084	197178	78	2.05889
99470	97074	74	31380	29646	71	1473	1530	15	1757	1578	17	4043	3650	32	277816	269017	79	2.05889
89913	87704	89	21184	20463	50	1515	1655	14	1427	1371	13	3256	3187	26	259032	257210	76	2.0599
217049	178658	91	103916	87079	87	4817	3955	33	3471	2690	30	8202	6947	42	1.04268e+06	887701	93	2.06396
124464	110951	81	50698	45420	78	1441	1258	12	1923	1738	20	4014	3698	31	308034	277385	89	2.07004
97376	95511	91	31243	30799	72	1298	1468	12	1160	1204	11	2835	2741	25	249375	239771	82	2.07105
146929	115043	101	56692	44762	83	2031	1596	21	2649	1923	28	5294	4232	37	361354	281326	101	2.07105
163675	132499	88	59325	48050	82	1804	1340	18	2410	1738	24	4688	3887	36	357759	274939	91	2.07105
126546	103679	83	41677	34647	80	1772	1321	15	2051	1634	21	4225	3524	34	320919	262509	85	2.07207
76943	77526	71	26621	26677	62	1141	1140	7	1151	1249	10	2661	2560	23	198479	190566	78	2.07308
90113	88470	83	34556	34521	71	1232	1201	9	1599	1385	13	3556	3314	28	235336	236146	77	2.07409
122057	102035	82	44996	37008	78	1445	1152	12	1846	1513	19	3830	3173	32	311813	257176	87	2.07612
121831	111126	80	43000	38126	76	1590	1362	17	1913	1745	19	4595	4349	32	327178	294043	85	2.07714
75541	76097	73	31944	31900	70	1039	977	0	1341	1264	12	2513	2448	23	187965	187189	76	2.07714
125055	104793	86	40661	34087	78	1543	1451	14	2038	1646	21	4385	3533	34	306614	245825	85	2.07714
170847	98048	110	65639	38799	103	1750	956	0	2446	1290	21	5222	3033	57	388968	200052	112	2.07916
83939	85332	73	16095	16586	41	948	1122	7	999	1016	4	2777	2561	25	204379	202262	77	2.07916
85445	86352	73	24995	25038	54	1174	1088	7	1467	1534	16	3327	3168	26	237794	226279	76	2.08829
139752	116294	83	41922	34508	80	1751	1497	19	2123	1908	22	4640	3688	35	372383	310666	87	2.08829
120180	103940	84	40228	34406	77	1522	1196	14	1463	1437	16	4457	3919	33	309178	275783	84	2.0893
76953	75850	70	18637	18733	45	1018	1045	5	1376	1147	9	2825	2752	25	208081	206340	76	2.0893
88952	87155	78	26240	26191	58	1233	1351	11	1357	1190	11	3056	2878	26	219631	220031	76	2.09031
83591	85385	71	16564	16975	42	891	850	0	1366	1196	10	2838	2752	25	192566	191598	76	2.09437
136469	123146	80	45342	40587	78	1895	1776	19	2294	1892	23	4767	4508	33	349144	323516	82	2.09437
106876	105929	77	31408	30744	72	1249	1304	12	1796	1668	19	4068	3953	30	270140	260012	79	2.09437
107549	103625	78	48247	46128	73	1286	1248	11	1639	1493	16	3461	3181	29	256622	251808	78	2.09437
108412	99022	81	38532	35189	75	1644	1446	15	1727	1448	16	3808	3483	30	289460	260317	81	2.09437
55392	56261	71	18772	18762	45	762	754	0	1104	1051	5	2204	2067	22	159600	160074	75	2.10045
145386	134300	80	51125	46516	80	1924	1918	18	2006	1893	20	5050	4686	34	437687	406896	86	2.10147
212998	173751	95	81200	68463	87	3093	2646	25	3921	2893	33	8840	7367	44	636717	525386	97	2.10451
203837	156440	90	63350	49935	87	2454	1739	24	3126	2385	31	7369	5586	43	518652	392444	94	2.10451
124533	102416	82	43675	35913	80	1890	1718	17	1882	1553	21	3772	3032	31	306056	258404	88	2.10856
155076	129482	84	56886	46101	82	1634	1294	14	2272	1906	21	5533	4420	38	386048	316184	89	2.11363
135172	120490	83	49935	44749	78	1902	1543	18	2323	1718	23	4769	4302	33	325092	296840	84	2.11566
41669	41346	68	11564	11831	38	736	769	0	747	686	0	1491	1477	14	107653	105366	71	2.11769
232560	169115	98	77224	57170	95	3873	2835	32	3706	2891	31	7818	5875	45	550659	408090	113	2.11769
112135	108998	78	36380	34802	74	1849	1712	17	1999	1821	18	3885	3791	30	292633	275038	80	2.12073
92419	88653	75	34739	32107	73	1302	1183	10	1821	1607	17	3717	3404	30	285842	271023	82	2.12073
100355	94970	91	38590	35500	75	1449	1275	11	2099	1871	20	3759	3533	29	287341	262403	91	2.12073
208550	157505	95	72116	55202	90	2395	1658	24	3400	2161	34	6513	4583	42	503326	365796	98	2.12174
113855	112496	83	16113	16106	43	1951	1831	17	1966	1910	21	4739	4722	31	342324	328900	79	2.12275
74567	74175	74	20230	20472	47	754	864	0	1323	1298	12	2878	2741	25	208583	196681	77	2.13188
128256	112040	80	43135	36176	79	1732	1415	14	2026	1571	18	4639	3830	35	342019	290047	86	2.13188
93960	92350	75	32233	31599	72	1307	1240	11	1694	1360	14	3367	3359	27	266115	256898	78	2.13289
52191	54198	70	20397	20594	47	843	966	0	939	974	0	2081	2053	20	149910	146752	71	2.13289
60238	61078	71	15423	15456	42	854	956	0	927	980	0	1935	1997	18	138021	131814	74	2.13492
82686	83634	72	22113	22120	49	1127	1238	11	1426	1441	14	2669	2377	25	196141	192608	76	2.13593
138017	123239	84	44375	38592	78	1733	1872	17	1915	1633	20	4386	3795	34	334115	285431	86	2.13695
204827	156819	89	66997	50176	88	2742	2037	25	3334	2603	31	6729	5370	41	473658	361527	94	2.13999
124149	104100	81	38003	31401	78	1327	1174	11	1906	1476	19	4102	3347	34	310518	261124	86	2.141
162819	123250	103	58860	45099	85	1953	1680	18	2376	1665	26	5214	3819	39	390574	298235	92	2.14201
335295	249155	121	267029	213626	120	8469	6824	39	11628	9283	48	25382	20249	74	1.04858e+06	1.0447e+06	125	2.14303
107747	97342	69	45974	38917	77	1435	1410	12	2079	1689	20	4469	3603	35	304725	259014	82	2.14404
71034	69934	74	23215	23185	50	1055	1155	7	903	1025	4	2128	2088	22	171375	166631	77	2.14506
89904	86992	77	31647	31102	71	1048	1086	6	1654	1444	15	2881	2832	25	222585	212633	78	2.14506
106139	96684	81	38391	35428	75	1429	1447	14	1583	1421	16	4129	3618	32	296443	283064	81	2.15215
250748	188742	91	84072	62460	91	3517	2500	30	3869	3084	34	8938	6928	47	673484	496530	99	2.15215
85179	86175	71	26578	26728	56	1171	1111	7	1290	1263	11	3293	3159	27	240529	235345	76	2.15215
90660	87690	91	30216	29663	71	1111	1188	9	1385	1305	13	3076	2902	26	232575	220880	80	2.15317
76592	77558	75	19517	19521	46	920	773	0	1313	1218	11	2572	2580	23	193096	187775	74	2.15317
90780	92362	81	20679	20908	47	797	894	0	1331	1618	14	2912	2849	26	228472	226365	76	2.15317
193387	117935	93	62805	41763	91	2923	1749	29	3629	2125	36	7565	4674	49	556861	311817	98	2.15722
60428	66305	48	20078	20558	45	920	846	0	893	850	0	2026	1956	21	152000	154473	74	2.15722
84780	82954	73	31656	31703	71	1133	1148	7	1102	1012	3	3058	3005	25	215176	207589	79	2.16533
154861	138822	90	45753	41245	81	2697	2269	25	2814	2611	26	6675	6116	37	487190	454573	87	2.16939
164552	129558	85	57594	45266	84	2304	1790	22	2692	2014	28	6136	4745	41	464752	351620	92	2.17445
68586	67005	87	29518	27328	75	790	807	0	1339	1197	11	2603	2488	23	204897	184303	87	2.17445
92028	91036	74	28393	27759	66	1407	1599	14	1858	1689	17	3564	3411	29	244740	244728	77	2.17547
157666	126469	85	62832	50469	84	1820	1425	19	2354	1889	24	4844	3840	35	353172	287091	91	2.17648
68263	70016	70	17309	17491	44	1471	1252	11	1326	1342	11	3009	3022	25	220042	220272	75	2.17851
118543	101461	79	43695	36633	78	1843	1476	18	1814	1599	19	4100	3520	33	303960	249891	84	2.17952
148816	132844	82	41344	36224	80	1692	1588	18	2359	1906	24	5016	4617	33	380765	349178	88	2.18459
72238	73377	73	31120	31118	69	1062	1132	7	1089	1110	8	2496	2621	23	184817	174964	75	2.18561
86546	85407	75	33515	33576	71	1164	1197	9	1271	1052	6	3076	2875	26	227233	223324	79	2.18561
115923	96740	95	41651	34935	78	1411	1211	10	1710	1581	18	4397	3432	35	308387	250128	86	2.18561
104312	101083	86	37157	35783	73	1558	1453	15	1878	1695	18	3860	3620	30	296078	287725	80	2.18662
212952	153922	92	64998	47640	89	3253	2348	30	3938	2914	34	8031	5800	45	627495	461008	97	2.18662
181394	141359	89	58462	44196	86	2462	1821	27	2850	2136	29	6442	5027	41	486229	345716	95	2.18865
80034	80621	72	17951	18004	45	1326	1427	13	1422	1470	14	3009	3120	24	217229	210581	79	2.19169
76141	77672	71	18029	18088	44	1033	1129	7	1080	1031	5	2514	2511	23	198256	195153	77	2.19371
175804	160011	85	61680	56190	80	2433	2278	22	2555	2394	25	5532	4958	35	416379	381800	87	2.19371
73363	76863	70	27106	27620	53	1127	1391	11	1008	1172	8	2584	2673	22	196974	189816	76	2.19371
269229	198329	94	72612	57777	93	3725	3025	31	4795	3413	38	9871	7031	49	735637	553905	97	2.19371
77886	79462	72	27088	27392	58	1042	1109	6	1187	1033	5	2895	3093	24	200538	195702	74	2.19473
120714	109681	83	42419	38754	76	1825	1699	18	2026	1777	21	4719	4272	35	352204	335766	82	2.19473
132542	125617	80	50419	47753	77	1989	1941	19	2103	1926	21	4450	4435	30	324912	309010	82	2.19473
73149	74357	69	22334	22809	53	680	769	0	1207	1181	9	2675	2788	23	208003	192766	78	2.19676
151795	125213	85	44092	35883	81	1409	1087	9	2128	1761	21	4586	3686	34	339005	286780	90	2.19777
116702	98973	79	46370	38754	79	1316	1186	12	1803	1464	18	4008	3180	33	287585	240542	86	2.1998
93068	91421	79	30064	29279	71	1242	1310	13	1388	1355	13	3477	3537	28	248701	244705	80	2.20182
158643	127207	87	59574	49039	82	2504	2021	21	2385	2018	24	5089	4056	36	376563	300183	89	2.20385
173703	147822	86	57369	48559	83	2325	1944	22	2972	2590	27	6879	5691	40	500343	419764	89	2.21196
149706	119647	83	46773	36748	81	1886	1411	19	2231	1802	22	4864	3967	36	382673	295740	87	2.21196
117269	112620	83	55901	54077	76	2054	1833	18	2221	2002	20	4484	4430	30	328493	304233	82	2.21602
149675	120513	87	53253	42404	83	2269	1806	20	2573	2036	25	5428	4254	38	421900	349630	90	2.21703
78232	77301	71	38556	38372	71	1621	1513	14	2092	2080	20	4104	4074	30	298835	283812	78	2.21804
83368	82133	84	24369	24442	53	1159	1189	9	1497	1525	14	3118	2978	25	235706	227438	77	2.21906
107922	104190	81	38041	36214	74	1418	1321	13	1812	1675	17	3771	3606	31	285172	271706	80	2.22007
87547	84869	75	30956	30176	70	1431	1363	12	1377	1274	13	2806	2716	26	219064	206057	80	2.22109
87173	87438	73	25220	24894	58	1130	1275	10	1561	1656	16	3388	3293	28	239666	237124	78	2.22109
138105	122375	82	57244	50525	80	1784	1771	18	2041	1970	20	4435	3929	33	335895	286413	84	2.22109
137034	111524	93	47083	38581	81	1448	1031	6	1857	1569	21	4236	3399	33	291088	229974	88	2.2221
149057	128946	81	39810	32867	80	2096	2008	20	2778	2404	26	5589	4778	37	431299	371799	86	2.2221
180741	145773	89	53834	43679	85	2631	2131	23	2884	2451	27	6732	5732	40	478247	390617	92	2.22311
169727	151528	84	56129	48196	81	2265	2265	20	2678	2464	26	6442	5399	40	467836	412677	88	2.22311
103653	99421	79	40370	38607	74	1744	1689	16	1805	1516	15	3455	3339	26	281690	267060	82	2.22514
117864	101475	80	39678	34373	77	1186	913	0	1708	1531	17	3851	3396	31	300875	263455	84	2.22514
59133	59480	75	17818	17887	45	898	887	0	844	1041	5	1933	2012	19	152501	146457	74	2.22818
128125	108759	81	46602	38150	82	1726	1515	15	1816	1647	18	4650	3903	34	322158	269795	87	2.23021
182013	143765	88	56780	44195	87	2499	1926	25	3068	2420	28	5895	4608	38	448597	357079	93	2.23021
100194	99149	78	34968	34670	72	1449	1364	14	1625	1308	15	3283	3297	27	259093	249781	79	2.23021
110295	101374	77	35999	32531	75	1679	1521	16	1771	1595	20	3959	3510	30	277814	244309	83	2.23122
129557	105800	92	46763	38351	81	1677	1280	18	1834	1493	21	4305	3315	35	343267	282259	87	2.23426
55228	57144	68	19197	19484	45	740	788	0	971	973	0	1974	1937	20	157490	151152	73	2.23426
158369	128130	89	56027	45170	82	2125	1692	21	2584	2012	27	5820	4823	38	397992	319117	90	2.23629
114127	109146	77	29026	27526	72	1300	1272	11	2033	1733	21	4074	4254	28	298502	292582	80	2.23933
222131	170766	91	81640	62849	90	3049	2321	26	3565	2682	33	8363	6418	46	667149	514839	99	2.24339
108691	107007	77	37615	37026	73	1251	1294	12	2008	1736	18	3985	3657	30	290237	285906	79	2.2444
194796	148380	91	64272	48581	86	2694	2097	26	3016	2326	28	6936	5253	42	516457	397386	93	2.2444
107447	104388	77	37412	35975	74	1294	1231	11	1563	1415	15	3511	3288	29	254809	235423	81	2.24542
81077	83649	70	26333	26575	57	1120	1162	9	1305	1224	11	2363	2246	22	191997	185472	76	2.24542
101354	101446	77	26413	26104	56	1358	1325	12	1440	1306	12	3321	3315	27	233018	226265	76	2.24542
155744	127490	84	54692	44764	81	2193	1893	21	2722	2182	27	6288	5144	40	451549	373428	89	2.24643
100936	101487	73	40730	40537	73	1579	1546	14	1571	1624	16	3232	3229	26	239173	229757	77	2.24643
139089	124065	97	42323	38421	79	1609	1427	16	2268	1789	24	4952	4614	33	357829	324642	85	2.24846
83724	83679	74	31932	31540	70	1415	1329	12	1342	1247	12	3285	3152	27	229426	225282	76	2.25353
95824	93845	76	37831	36142	72	1282	1074	7	1426	1474	14	3079	3138	25	238274	231979	77	2.25657
167038	131793	84	58027	45354	83	2108	1526	22	2557	1869	27	6175	4639	39	436232	325093	90	2.25758
283985	195079	110	117452	80864	109	3752	2818	32	4144	2973	36	8907	6102	48	682538	461847	114	2.26062
87139	86549	76	23898	23979	48	1303	1287	11	1354	1383	13	3133	3202	26	228289	219708	78	2.26366
111435	100185	79	36473	32071	76	1322	1267	12	1936	1727	20	4646	4148	34	323560	288057	83	2.26468
75945	75049	76	26814	26908	67	804	789	0	1120	1143	8	2366	2232	22	180045	178362	75	2.26772
53265	58111	51	20437	20805	45	1052	864	0	855	820	0	2013	2018	19	187137	183060	75	2.26772
89215	87702	74	25648	25472	58	1072	1001	1	1385	1265	12	3161	3245	26	233359	225318	76	2.26974
92534	91159	73	23383	23024	56	1243	1108	7	998	1092	8	2836	2778	25	229978	223137	78	2.27785
152043	122877	84	56802	44887	81	2023	1563	18	2740	2141	27	5297	4114	37	386392	299763	87	2.27887
116445	106501	86	43850	40269	76	1588	1470	17	2030	1852	21	4226	4063	31	305501	281364	81	2.27887
70241	66906	87	28506	26486	87	944	808	0	1031	934	0	2518	2220	22	192912	164610	87	2.28191
110760	94336	79	42639	34906	77	1343	1167	10	1719	1474	16	4085	3185	34	275926	238442	83	2.28191
60713	63741	66	18189	18767	42	993	1005	2	957	900	0	2230	2360	22	174820	170201	75	2.28191
265104	184534	105	82759	57396	96	3885	2826	32	4559	3212	37	9551	6959	49	739137	537513	104	2.28191
74619	78119	70	26489	26744	54	1120	1145	8	1190	1210	11	2936	3044	25	219615	216246	76	2.28191
111232	104932	77	36874	33090	74	1198	1232	11	1699	1545	16	3722	3361	29	282018	254891	81	2.28292
90688	85548	83	25978	25446	65	1301	1263	10	1266	1454	13	3267	3100	26	219633	213961	77	2.28394
150669	122986	83	48855	39517	81	1800	1343	18	1938	1605	23	4681	3972	35	391368	323447	87	2.28495
116815	111418	82	35005	32118	75	1151	1218	11	1802	1680	17	3870	3793	28	276496	257755	79	2.28596
68209	66754	73	21980	21760	52	808	807	0	969	1054	5	2297	2219	22	164979	159724	76	2.28698
87697	87501	75	31822	31407	70	1305	1259	12	1601	1558	16	2928	2991	25	247029	244646	76	2.29205
102622	98644	87	29081	27623	69	1509	1331	13	1562	1442	15	3698	3526	30	279355	262081	81	2.29306
99231	96841	76	34579	34389	72	1214	1348	12	1342	1202	12	3470	3496	26	263206	257312	80	2.29306
155142	124595	88	50278	40242	83	2125	1752	23	2708	1936	26	5414	4524	37	387242	304556	90	2.29407
196053	155367	90	55464	42937	85	2527	1986	26	2827	2425	28	6505	5133	42	511690	405927	95	2.2961
88826	88787	74	26794	26825	62	1295	1074	7	1385	1438	15	3247	3269	26	244098	235546	79	2.29712
157025	130421	84	44191	36655	82	1616	1454	16	2277	1959	24	5644	4767	38	398185	322006	89	2.30016
85017	82430	82	30067	29732	70	1015	1006	3	1155	1165	10	2768	2904	24	211659	206484	77	2.30117
109307	94343	85	45020	38337	78	1322	1140	11	1699	1390	14	3477	2914	29	258184	222308	83	2.30218
161366	135324	84	61508	51047	81	2211	1733	22	2601	2130	25	5061	4163	35	378580	313081	86	2.30218
98546	96792	79	22483	22198	50	1327	1284	12	1726	1753	17	3999	4010	29	310996	301380	78	2.30421
197496	155270	92	66868	50307	87	2468	1950	25	3027	2337	29	6413	4844	41	473913	375635	95	2.30421
80177	80349	72	34384	34494	70	975	782	0	1237	1195	11	2575	2538	23	208408	199590	75	2.30827
124939	106292	84	39312	33696	77	1474	1394	15	2133	1784	20	3919	3480	30	320368	282358	84	2.30928
76814	77980	73	19097	19164	46	1070	989	0	1087	1042	5	2506	2417	23	192197	184704	76	2.31232
164188	143578	85	61972	52584	82	2427	2116	22	2910	2535	24	5864	5014	37	444646	374998	87	2.31435
122329	108057	81	46637	41408	77	1466	1417	14	2017	1761	19	4025	3565	31	295101	258576	85	2.31435
82778	82773	75	34116	34497	70	1247	1167	9	1230	1055	6	2713	2770	24	238863	234224	77	2.31435
216385	183970	91	99553	85595	86	2992	2364	26	3018	2484	28	7175	6283	40	510450	437629	89	2.31435
103068	101272	75	42607	41079	74	1282	1402	13	1693	1598	16	3156	2929	27	243368	233980	77	2.31536
149852	122814	87	53790	44032	81	1740	1257	16	2739	2095	28	5690	4597	38	407078	333878	88	2.31536
266044	166577	109	90830	57898	107	3792	2224	33	3781	2269	36	8786	5591	48	640627	402158	113	2.31638
162393	127404	90	54961	43226	83	2016	1654	20	2482	1675	26	5468	4226	40	397517	305178	88	2.31638
74086	76055	73	26759	26907	62	970	927	0	982	920	0	2233	2298	21	178776	180506	77	2.3184
334952	254797	115	160948	123628	113	7529	5892	39	8823	6747	44	19636	15843	62	1.04858e+06	1.0275e+06	116	2.3184
79389	82754	67	25084	25400	51	1074	1078	7	1355	1553	14	2798	2808	25	233670	230468	74	2.31942
119558	107969	85	46596	42414	77	1525	1319	14	1615	1629	18	3889	3616	29	296393	268672	85	2.32043
86515	86017	71	31124	30728	71	1485	1365	12	1274	1323	12	2989	2858	25	200613	195279	78	2.32246
74427	73886	73	31258	31526	69	1032	986	0	1225	1229	11	2706	2590	25	196192	191944	73	2.32246
217641	159001	92	81032	58555	91	2921	2132	27	3592	2513	32	7845	5802	46	566252	398707	98	2.32651
132611	110776	88	44422	36779	80	1847	1430	16	1996	1833	20	4419	3750	33	352985	287497	98	2.32651
224857	157611	95	66317	46629	93	3151	2007	30	3307	2140	32	7328	5110	45	569182	389276	101	2.32651
115031	112380	78	27782	27374	60	1352	1493	13	1962	1539	18	4519	4416	32	317102	301979	80	2.32753
247238	176276	101	110479	82669	94	3612	2838	30	4692	3374	38	10133	7222	52	739018	554731	112	2.32753
129339	112524	79	38984	33528	78	1817	1368	19	1855	1338	17	4459	3842	33	303030	257703	84	2.32753
76467	78183	72	27015	27419	51	1065	891	0	992	1023	3	2565	2669	23	220753	213992	75	2.32753
71473	71334	72	19186	19331	46	878	913	0	1091	1149	8	2640	2469	24	188184	179290	77	2.33057
83214	81565	73	28311	28076	71	1237	1230	10	1317	1101	7	2950	2922	25	219402	215493	78	2.33564
110715	107776	75	33947	33548	73	1193	1155	10	1948	1952	20	4087	3826	30	316854	312058	80	2.33564
105345	101698	77	37119	34911	75	1598	1528	16	1567	1538	15	3725	3519	28	295885	277644	83	2.33868
60970	61608	69	18944	18839	46	794	848	0	1033	958	0	2211	1982	21	167127	167804	72	2.33969
71801	74575	70	30326	30007	69	840	878	0	1481	1200	11	2591	2493	23	205434	204661	80	2.34071
98117	96428	76	28928	28884	64	1180	1101	8	1548	1559	15	3766	3701	28	279479	272003	82	2.34071
82478	83701	72	31187	31031	71	1048	1159	9	1489	1214	11	2824	2659	26	196100	187743	77	2.34071
67433	70349	70	24358	24858	50	847	759	0	1459	1016	3	2538	2607	23	187006	185177	76	2.34172
81612	80167	73	27839	27702	69	1018	1165	8	1218	1192	10	2783	2517	25	211754	205458	77	2.34172
135226	128279	81	43962	40311	77	2046	1847	19	2213	2046	20	5169	4756	35	377220	340365	82	2.34273
85754	85384	73	22460	22764	51	932	1062	5	1532	1453	15	3562	3504	28	233717	226558	78	2.34375
168845	137506	91	61432	50760	82	2040	1755	20	2703	2158	27	5814	4584	39	413453	337458	90	2.34476
175167	155946	84	56882	50634	81	2343	2027	21	2970	2800	26	6812	5959	39	500604	457182	88	2.34476
118250	103431	92	38310	33294	77	1650	1580	15	1830	1483	18	4165	3639	33	291507	262687	84	2.34577
128305	124022	88	66609	65270	76	1977	1897	19	1963	1875	20	4525	4473	30	324707	307249	84	2.34882
67633	70033	70	24270	24120	56	794	947	0	1130	1120	8	2189	2453	21	168209	158325	75	2.34882
145576	120059	85	50879	40888	82	1687	1295	16	2342	1896	23	4937	4039	35	383943	305267	91	2.34882
132526	121496	86	41132	36658	78	1729	1782	17	2147	2125	20	4542	4086	33	307519	278046	84	2.34983
112433	100542	79	37971	33323	77	1434	1386	14	1606	1523	16	3847	3418	32	271708	247865	84	2.35084
65134	64577	71	19956	19979	48	1001	852	0	703	797	0	1836	1898	19	146323	144600	76	2.35591
204078	162060	92	57872	44777	90	2845	2396	26	3786	2749	32	6992	5827	40	552180	446400	96	2.35895
91649	87891	74	30967	28155	75	923	961	0	1394	1178	12	2549	2472	24	218684	207588	81	2.35895
67353	66948	76	17693	17903	44	887	858	0	1013	1071	5	1752	1715	18	155427	149924	75	2.35997
70351	71310	70	23990	24294	52	1012	960	0	1003	991	0	2113	2065	21	168280	162952	75	2.35997
93824	92124	75	37203	36793	72	1114	1041	5	1537	1481	16	3188	3057	27	228009	223365	80	2.36199
116318	106170	79	38841	34829	77	1622	1419	15	1936	1895	21	4379	4031	32	307486	282277	88	2.36301
98574	98962	76	27481	27371	61	1262	1120	8	1546	1506	16	3534	3261	28	228690	221831	79	2.36402
49788	50420	73	15335	15580	41	734	698	0	593	613	0	1606	1452	16	123859	122136	73	2.36402
121576	98371	90	42556	34555	80	1689	1542	18	1676	1223	15	4188	3484	34	295733	240261	89	2.36402
91440	88203	75	34364	33155	72	1200	1268	10	1135	1239	10	3278	2947	28	236790	233741	78	2.36402
88674	87710	75	30811	29658	68	1248	1224	9	1234	1180	10	3212	2902	26	215789	204128	76	2.36402
113305	99653	83	35502	31417	75	1883	1720	18	2036	1754	20	4347	3857	32	326351	293879	82	2.36504
113660	102822	81	39144	34817	77	1290	1153	9	1926	1784	20	3835	3457	31	287052	262667	82	2.36504
132838	120167	83	47360	41590	79	1663	1546	16	2102	1872	21	4372	3966	32	374009	341559	87	2.36504
102289	91770	80	34553	30195	77	1426	1115	10	1268	1393	13	3938	3484	31	253760	222383	87	2.36605
154371	125273	86	46243	36568	83	1650	1307	13	2404	1974	23	4961	3758	36	390344	306759	91	2.36909
64663	66866	71	17893	18220	44	663	697	0	893	918	0	2388	2171	23	178855	177419	74	2.36909
88000	86323	78	26159	26010	59	931	835	0	1171	1164	10	3261	3290	26	265607	259644	79	2.36909
97007	95957	74	33558	31819	72	1324	1343	12	1480	1633	15	3261	3122	27	234842	229384	79	2.3701
97275	96861	76	36332	35698	72	1307	1248	11	1672	1803	18	3505	3477	28	252445	242189	79	2.3772
127651	111447	81	45766	40016	77	1503	1273	15	2259	1893	22	4191	3732	32	316900	279529	84	2.3772
154892	118206	88	53208	41591	83	2244	1753	21	2418	1626	25	4831	3614	37	365791	278656	89	2.3772
71326	72763	69	23257	23355	51	976	1078	5	1149	1104	8	2202	2107	22	162069	156845	74	2.37821
102849	98883	77	37999	36079	74	1733	1455	17	1592	1603	17	3694	3618	28	270274	259900	79	2.38126
89384	88670	77	24615	24532	58	945	1084	6	1199	1312	12	3189	3044	27	216047	209830	78	2.38328
176003	144804	88	65930	55355	85	2154	1744	20	2754	2370	26	5069	4234	35	417196	336185	91	2.38835
112678	96576	92	44439	37742	78	1657	1374	15	1624	1443	18	4023	3402	32	319412	265599	96	2.38835
86516	86751	72	25259	24668	56	1305	1228	10	1445	1556	16	2990	3032	25	218619	211007	79	2.39241
105226	100613	78	40089	37417	75	1643	1582	15	1669	1481	15	3643	3460	27	284011	266535	81	2.39748
345488	218895	136	118279	82554	129	4621	3113	36	6283	4084	43	13345	8637	56	1.04858e+06	694712	137	2.39849
241679	175855	103	75904	54773	91	3189	2266	30	3892	2808	34	8213	6107	46	650850	484882	98	2.40052
69401	69945	72	27423	27630	60	568	776	0	1160	1046	6	2168	2316	21	158517	156207	75	2.40153
175116	135520	87	60763	47381	85	2150	1532	23	2721	2119	27	5638	4213	40	397615	308173	90	2.40153
93311	90736	85	28925	28106	70	1023	1017	3	1397	1256	10	3420	3305	27	228814	222996	79	2.40254
108319	102633	77	38502	33295	76	1652	1601	15	2313	1955	22	4315	3892	32	302093	272781	86	2.40254
71281	72227	70	21874	21537	51	843	1033	5	1164	1245	11	2526	2400	24	196895	192057	76	2.40356
81026	81195	74	30879	30250	71	893	1013	2	1184	1060	6	2838	2876	26	218156	208036	79	2.40457
91351	89946	74	27164	25760	64	1416	1234	14	1703	1555	15	3522	3338	29	248209	240961	79	2.40558
99220	96901	91	37264	37266	72	1065	911	0	1504	1354	14	2970	2990	26	226942	217400	78	2.40558
123232	110473	80	39807	35528	77	1679	1434	16	1921	1927	20	4273	3985	31	329355	296096	81	2.40558
63579	65118	69	23167	23083	52	809	915	0	841	846	0	2012	2011	19	172897	168270	74	2.4066
92088	88669	87	25859	25750	59	947	893	0	1552	1236	12	3031	2889	26	218576	220856	77	2.4066
110659	108984	89	40899	40334	74	1320	1301	12	1845	1676	17	3924	3687	29	275084	261529	79	2.40964
169008	135410	85	55262	43249	85	2018	1776	20	2559	2049	25	5291	3974	38	397736	315427	89	2.41167
115267	102471	78	33830	30155	75	1693	1648	17	1743	1600	15	4051	3591	32	281155	254778	84	2.41167
104510	90356	79	35027	30094	76	1230	979	0	1949	1537	19	3858	3197	32	264961	229111	85	2.41775
101846	100772	75	33980	33407	72	1678	1634	17	1594	1579	17	3640	3539	29	270679	262226	78	2.41876
184821	145687	103	67721	53955	85	2449	1680	26	3152	2402	29	6717	5294	41	526825	428306	94	2.42079
92318	90936	74	24385	24082	62	1196	1163	8	1551	1566	16	3396	3188	28	258528	255173	78	2.4218
75577	76460	70	22911	22758	53	1238	1076	8	1181	1263	10	2690	2559	24	194192	188178	76	2.42485
189723	140771	91	64193	48555	86	2214	1605	23	2927	2251	28	6343	5011	40	455298	351855	94	2.42485
100489	96095	77	28400	26423	71	1544	1486	15	1706	1868	19	4374	4143	31	309184	286242	80	2.42586
71526	74268	70	29195	29218	68	940	922	0	1226	1219	9	2456	2406	23	190249	182646	76	2.42586
107469	96765	83	32902	28977	74	1699	1531	15	1700	1632	17	4143	3793	31	299783	273519	83	2.42586
90344	87088	75	30799	29513	73	1010	1006	1	1466	1282	12	2592	2534	22	217580	199258	81	2.43093
59023	60599	66	16120	16098	43	666	655	0	909	1139	8	2118	2130	20	145082	143633	74	2.43296
81693	80249	74	26626	26500	57	1260	1172	10	1021	1124	9	2939	2982	23	204903	196278	77	2.43498
137814	116841	87	46636	39297	79	1671	1369	16	2115	1824	23	4425	3655	35	338169	290234	86	2.436
113302	94640	91	37726	31409	78	1903	1572	18	2094	1808	21	4296	3483	35	299667	256650	85	2.436
107378	102420	75	32714	30533	72	1554	1394	12	1975	1611	21	3975	3681	31	310867	291907	80	2.43802
78992	78833	73	25556	25299	61	1169	1325	11	1234	1167	8	2507	2474	23	177745	172844	74	2.44005
93716	95204	75	32531	32392	71	1132	1198	9	1472	1374	13	3704	3689	29	267571	259002	76	2.44005
88215	86999	75	29039	28423	71	886	995	0	1200	1255	11	3048	2939	25	242437	242098	77	2.44107
141836	116402	87	58545	47762	82	1570	1301	18	2195	1786	20	4146	3338	34	320310	260401	88	2.44208
182507	132581	92	68769	51279	88	2154	1509	22	2937	2204	29	6363	4656	41	493182	360256	96	2.44208
61063	60112	77	13623	13957	39	859	846	0	959	1016	3	2499	2390	23	171176	167903	74	2.44208
111162	107229	88	49737	49221	73	1618	1603	15	1978	1734	19	4260	4120	30	329095	324825	79	2.44411
146762	121104	99	53247	43659	81	1918	1518	17	2256	1796	24	5088	4491	35	360670	308500	88	2.45019
76250	76703	72	30337	30078	69	727	737	0	932	996	0	2470	2529	23	175931	171533	76	2.4512
59266	59725	69	20202	20516	46	1056	983	0	1073	925	0	2033	2116	20	159816	156144	72	2.45222
91000	91398	75	32197	32066	72	872	1052	5	1537	1414	15	2772	2685	26	204239	194575	78	2.45323
143275	128715	82	48821	44024	79	1606	1515	16	2076	1908	21	4878	4566	33	325794	296782	86	2.45424
79601	79980	72	30313	30280	70	1169	1107	7	1166	1015	4	2851	2725	25	216349	212093	78	2.45627
72848	71389	75	13353	13183	40	1133	1176	9	972	853	0	2314	2418	21	176284	177734	76	2.4583
45258	45510	66	15583	15779	43	722	813	0	629	694	0	1314	1493	14	111926	109918	73	2.46033
275908	228990	97	107709	91952	93	5673	4993	34	6930	5686	40	16527	14395	59	1.04858e+06	1.00512e+06	99	2.46235
107761	107283	87	34460	34217	72	1479	1333	16	1925	1676	19	3905	3805	29	272761	262224	81	2.46235
115182	108549	88	29697	26638	74	1832	1753	18	2191	2015	21	4542	4101	32	323200	295954	93	2.46235
193785	163479	103	72343	62873	84	2303	1982	23	3085	2725	26	6670	5466	41	498317	421670	91	2.46641
60664	61330	69	22629	22817	51	990	911	0	998	1043	5	2083	2175	21	176079	174228	76	2.46844
83175	82857	73	30470	30477	70	1163	1202	9	1283	1290	12	3282	3227	27	224171	218176	77	2.46945
104822	103577	75	40559	40044	73	1524	1673	15	1557	1546	16	3333	3183	27	248401	239238	78	2.46945
216485	164570	95	105208	82436	90	2936	2053	27	3658	2653	35	7950	6035	45	596623	455510	95	2.47046
234122	162570	96	83713	59358	94	3209	2146	32	4066	2853	37	8703	5722	48	626043	409430	112	2.47046
166528	148307	92	59643	53678	81	2327	2083	23	2902	2642	26	6492	5826	38	527017	474671	86	2.47148
107883	96832	84	42849	38735	76	1309	1237	12	1896	1600	18	3719	3258	31	283244	263861	81	2.47148
217230	163714	91	66404	49873	89	2867	2042	27	3378	2417	33	7717	5460	45	590661	448192	95	2.47249
61903	61859	79	15392	15501	42	800	804	0	937	940	0	2426	2308	22	166652	167158	71	2.47249
120345	115713	78	42950	41592	75	1430	1343	13	1983	1935	20	3879	3654	29	303740	286159	80	2.47452
133840	115474	84	49634	42910	79	1793	1655	18	2168	1823	23	4823	4096	35	353095	302168	84	2.47553
130615	118534	96	47734	42311	82	1752	1491	17	2254	1781	20	4736	4145	33	340701	299751	96	2.47553
84256	83208	73	22671	22695	49	1335	1383	13	1865	1707	18	3300	3196	27	270628	261803	78	2.47553
69949	69662	72	22225	22302	50	1033	923	0	930	941	0	2134	2193	21	185801	189461	74	2.47655
80138	81307	77	24974	24878	59	962	950	0	1426	1367	14	2833	2829	25	220517	214361	76	2.47959
138503	117297	86	44800	37434	80	1302	1231	11	1893	1623	19	4084	3396	32	299838	246277	87	2.48161
101223	99119	76	31696	31319	72	1245	1131	9	1773	1718	19	3740	3727	27	263880	249960	78	2.48161
90439	89377	76	24881	24789	64	1171	1280	11	1731	1631	15	3368	3380	27	235847	239860	76	2.48263
88415	87709	76	28538	27696	63	1228	1041	4	1644	1539	17	3265	3217	26	244776	241871	77	2.48263
72071	72890	70	20381	20616	46	1173	1215	9	1145	1295	12	2802	2887	24	196225	192954	74	2.48263
75991	78359	71	22526	22509	53	935	925	0	1357	1242	11	2492	2482	23	191931	184603	74	2.48364
115915	110740	80	38005	35195	74	1526	1640	15	1986	1750	19	3874	3800	29	277878	262053	83	2.48466
96619	91371	78	36146	34446	72	1221	1225	11	1503	1475	15	3442	3253	28	252631	240597	79	2.48668
107897	95559	78	38170	32863	76	1400	1335	13	1555	1331	12	3442	3039	29	286885	250573	81	2.48668
68630	70259	69	20414	20521	47	764	858	0	915	902	0	2277	2285	21	167792	159002	75	2.4877
95691	90667	78	36208	35182	71	1206	1131	8	1466	1442	15	3031	2781	26	234450	229432	78	2.49581
84696	87270	66	30289	29769	71	1438	1314	12	1593	1669	17	3401	3163	28	243124	240962	77	2.49682
63364	65341	69	25551	25989	64	1086	1182	9	856	898	0	2132	2234	20	167482	171932	74	2.49682
164315	129043	90	52419	41085	83	2693	1876	26	2390	1783	26	5058	3887	38	409063	329212	90	2.49783
157810	142972	85	54920	49307	82	2304	1998	20	2672	2354	24	5470	5077	35	419251	377289	87	2.49885
98218	95683	78	37185	35795	73	1536	1386	13	1725	1600	15	3242	3121	26	259833	249579	78	2.49986
189473	141445	89	60915	45436	87	2389	1803	26	3063	2251	30	6556	4627	41	523784	380914	93	2.49986
180156	136548	98	56992	42290	85	2168	1665	22	2914	2088	28	6500	4711	42	454874	352192	89	2.50189
241982	179227	97	81850	63229	95	3576	2550	30	3822	2784	35	8781	6469	47	623189	446279	102	2.5029
267028	193228	95	97608	69991	94	3545	2759	28	4744	3394	37	9702	6826	49	716630	508421	101	2.50594
121839	99797	80	45243	36858	80	1687	1258	16	1821	1545	16	4215	3468	33	309050	242323	85	2.50594
139787	111313	84	49785	39418	82	1623	1385	18	2287	1919	22	4767	3971	35	328586	271876	88	2.50594
118515	109353	77	35235	30984	75	1595	1405	17	1796	1546	17	4047	3669	31	356941	326832	84	2.51101
150810	122804	85	46095	37867	81	2164	1861	21	2483	1861	27	5212	4368	36	374705	300763	86	2.51101
133124	123264	81	51835	47283	79	1659	1579	16	2106	1874	21	4550	4108	32	383704	352251	83	2.51203
167532	160357	83	44991	43281	78	2672	2439	23	2992	3025	27	6718	6435	37	485870	452132	85	2.51203
135985	113819	81	44364	36089	80	1900	1520	20	2045	1758	22	4807	3968	35	368641	290934	88	2.51405
137827	126475	80	56442	52673	77	2194	2315	20	2742	2560	26	5828	5125	37	431613	408015	82	2.51405
102872	101997	80	33781	33706	72	1538	1418	15	1654	1701	14	3410	3426	27	285341	268866	80	2.51405
133169	127958	85	33527	32313	74	1957	1933	18	2191	1937	22	4459	4334	31	319787	303463	82	2.5171
116710	104049	80	37808	32643	78	1697	1461	17	1448	1374	15	3520	3267	29	257536	222681	83	2.51811
95379	90490	91	34131	32947	73	1084	1207	10	1392	1401	15	3691	3477	28	265048	253789	78	2.52014
214196	157404	93	74391	54214	90	2699	2165	24	3310	2553	31	7640	5608	44	516855	372052	96	2.52419
301206	211370	108	79037	54286	103	4687	3748	32	5094	3634	40	11098	7826	54	815022	587724	109	2.52521
142014	124891	91	42349	36076	80	1933	1574	17	2354	2106	24	4782	4169	34	336332	287414	88	2.52622
87524	86624	73	31940	31499	72	1120	888	0	1096	911	0	2853	3017	24	194414	192430	76	2.52825
86052	86188	77	32924	32693	71	1322	1334	12	1385	1397	14	3115	2901	27	241665	228433	79	2.52926
186250	144891	91	62753	49090	85	2083	1607	21	2283	1720	23	5659	4368	39	410819	318569	91	2.52926
178949	139618	89	63170	49759	88	2638	1862	24	2895	2231	28	5789	4584	38	443623	344872	96	2.53129
141220	114262	89	49397	39763	80	1356	1188	14	2200	1543	22	4268	3380	34	317659	247756	87	2.53129
133341	108747	83	41164	33019	81	1540	1163	14	1999	1469	22	4278	3410	34	320818	260143	85	2.53129
95460	95081	77	31345	30772	72	1111	906	0	1486	1373	14	2904	2954	25	235594	228437	78	2.53433
190509	147173	96	64348	49634	87	2543	2202	24	2991	2370	28	6907	5626	41	541067	418657	93	2.53636
139526	121113	83	44713	38976	77	1801	1601	18	2381	1778	25	4890	4450	34	356644	315672	84	2.53636
113988	105609	86	43981	41033	77	1234	1316	11	1455	1286	12	3366	2972	27	257791	243710	83	2.53737
234791	186143	95	74825	62679	91	3749	3054	28	4517	3544	35	11003	8943	49	748065	615391	101	2.53838
240207	174460	100	72519	51544	92	3246	2276	31	4143	2847	36	8367	6097	46	651877	471141	97	2.5394
93989	91222	75	35416	33221	72	1532	1510	15	1469	1489	14	3070	2970	27	233394	217940	78	2.5394
70232	70230	72	25857	25913	57	1161	1043	6	1051	851	0	2231	2294	19	164714	158828	75	2.54041
150347	125811	85	38004	31125	80	1795	1501	17	2344	1972	24	4923	4135	35	433890	364214	88	2.54548
111456	112483	74	33685	33241	72	1349	1418	12	1473	1441	15	3163	3130	26	243340	236175	78	2.54548
206304	155839	100	82990	66845	87	3007	2455	28	3291	2270	32	7818	5646	45	522469	388040	91	2.54548
196268	184659	81	55485	52369	80	4236	4023	29	5371	5015	34	11745	11167	47	941831	864140	88	2.54649
131946	105186	91	46413	36687	81	1860	1338	18	2222	1768	24	5017	4064	36	349798	275151	89	2.55055
78032	78915	72	26100	26260	54	1105	1036	4	1520	1302	13	2762	2835	23	211929	213018	76	2.55055
130718	108242	80	47673	38363	80	1932	1608	20	1609	1509	17	4049	3276	33	280788	228439	88	2.55156
95604	94130	74	29994	29372	71	1160	1171	9	1419	1511	14	3534	3308	28	258415	238991	79	2.55258
91638	89822	75	37660	37445	72	1505	1287	13	1514	1505	16	3553	3458	27	279378	271840	80	2.55359
68910	73537	69	24303	24517	53	813	843	0	1068	948	0	2420	2238	22	173652	170201	75	2.55359
97122	98236	72	22463	22414	50	1393	1313	14	1910	1726	18	3477	3538	27	275192	268017	79	2.55359
153913	130650	102	41136	33761	86	1831	1689	15	2422	1904	21	4742	4145	34	352944	298119	102	2.55359
82799	80316	72	34463	34447	70	1204	1229	10	1126	1177	9	2692	2668	24	195877	193074	76	2.5546
155899	120365	90	47695	36794	83	2220	1678	22	2242	1912	22	5339	3869	39	447939	343969	91	2.5546
96734	94225	88	24900	24837	57	1417	1492	13	1494	1381	15	3505	3462	26	285495	278687	79	2.55562
116086	106192	82	40911	36554	77	1337	1116	8	1960	1683	20	4139	3688	32	302012	267852	83	2.55663
44662	46662	65	19687	19973	47	458	549	0	786	847	0	1604	1686	16	107228	106397	72	2.55764
64052	65096	73	20010	20152	48	1156	1124	7	861	914	0	2033	1956	20	163492	159081	77	2.55764
129767	122219	78	39499	36881	77	1875	1850	17	2153	1775	22	4925	4675	32	354589	333569	84	2.55967
102921	98834	76	26666	24952	63	1113	1074	6	1400	1290	14	3525	3407	28	274339	266726	84	2.56069
112178	110872	81	33150	32573	73	1701	1555	18	1931	1762	21	4552	4382	32	326708	308765	80	2.5617
83627	82776	75	30685	29785	70	1035	1086	6	1048	1153	8	3119	2963	27	251925	245834	78	2.5617
92898	91767	76	36035	35513	71	1349	1336	11	1701	1723	16	3201	3228	27	273486	272527	78	2.56474
179470	147737	90	57070	45559	86	1627	1460	14	3067	2512	26	5233	4346	36	432122	343354	92	2.56575
74833	75220	73	26674	26455	62	943	876	0	1234	1157	9	2569	2656	23	207867	201946	78	2.56677
74715	79856	64	22351	21925	52	1129	983	0	1478	1188	10	2827	2724	25	203515	197018	74	2.56778
112797	109293	78	35063	34408	72	1595	1631	15	1979	1815	18	3569	3650	27	300182	288427	80	2.5688
182785	144779	99	55561	44473	84	2169	1915	21	2604	2037	26	5358	4527	36	449011	367734	91	2.56981
132701	122767	79	55567	51517	77	1698	1421	14	2090	2070	18	4094	3769	30	305293	285651	85	2.57285
92744	91774	73	30003	29736	71	1463	1388	14	1566	1563	16	3725	3605	29	273416	263294	79	2.57386
92539	89529	74	28990	28373	72	1476	1422	15	1465	1378	15	3399	3233	28	253126	252183	79	2.57691
78427	78450	72	27881	27869	61	882	961	0	1120	1194	11	2585	2606	24	188743	181747	77	2.57691
112982	101722	79	37395	33177	76	1566	1461	13	1697	1669	20	3511	3160	29	282275	246469	80	2.57691
171248	140603	85	43765	35684	83	2238	1846	22	2665	2154	25	6073	4919	39	431533	346515	90	2.57792
128455	108354	79	38632	31540	78	1763	1485	16	1958	1677	21	4368	3683	33	336157	279871	85	2.57792
124335	114685	78	36785	33405	75	1280	1322	12	2143	1909	22	4630	4377	32	333181	305119	83	2.57792
98591	98960	74	36296	36650	71	1252	1155	10	1833	1754	18	3939	3808	29	291467	289285	78	2.57792
59004	63336	57	26929	27024	56	916	829	0	940	792	0	2063	1945	21	153914	156082	77	2.57893
132381	113663	82	55722	47955	79	1496	1311	13	1636	1528	17	4554	4086	32	332253	286717	86	2.57995
135231	115177	83	50325	42902	81	1744	1495	17	2352	1925	23	4491	3766	34	348532	311392	87	2.58096
97339	94212	74	36006	34856	73	1430	1175	9	1576	1427	16	3270	3068	28	227120	211234	79	2.58299
72595	73565	69	22941	23042	48	1070	1078	7	1260	967	0	2533	2431	23	183918	185363	80	2.58502
178791	143113	94	48434	37928	84	2106	1654	23	2901	2331	27	5645	4461	38	411154	330035	92	2.58603
111940	95298	84	42966	35961	79	1200	1091	6	1623	1404	15	3702	3084	31	270795	229141	83	2.58806
58870	59092	70	15750	15860	43	806	878	0	1030	1019	3	2178	2235	20	141247	139175	74	2.58806
120312	115427	83	36090	35246	76	1447	1445	16	2122	1938	19	3928	3845	29	305555	287846	81	2.59008
54823	56689	68	13506	13717	40	662	620	0	903	912	0	1585	1488	14	135947	134224	73	2.5911
199858	148801	88	72695	54043	88	2509	1906	26	3324	2560	30	6728	4752	42	489910	360188	92	2.59211
120163	100570	84	40748	34650	78	1681	1458	16	1890	1536	17	3772	3202	31	290221	258324	84	2.59313
154696	142233	81	61518	57534	80	2270	2189	21	2654	2424	25	5691	5277	35	438227	398918	86	2.59414
108988	102436	77	34714	33350	74	1146	1213	9	1966	1695	17	3579	3376	28	277134	264883	81	2.59515
167781	128691	90	57894	44831	83	2595	1796	26	2508	1951	26	5788	4259	40	427635	329735	88	2.59515
200810	147246	98	66868	48211	87	2667	1803	28	3154	2319	29	6366	4624	42	489730	366101	93	2.59718
131896	107585	84	45318	36505	80	1505	1139	13	1845	1689	18	3874	3163	33	305290	248703	86	2.59819
181186	147295	93	56882	46491	84	2417	2038	21	2778	2284	26	6032	4640	39	440476	372476	88	2.59921
120000	109611	88	46465	42759	76	1451	1406	13	2309	2043	21	4531	4217	31	325985	296751	83	2.60123
138564	116283	81	48162	39654	80	2079	1633	22	2228	1749	22	5126	4156	37	384139	316169	88	2.60326
153141	145364	92	64649	61810	79	3012	2808	25	3876	3563	30	7547	6861	40	531377	499347	85	2.60428
74044	77273	69	26639	26726	57	960	1050	4	1359	1245	11	2911	3003	25	206202	201819	75	2.60428
103848	101757	90	27342	26927	64	1891	1601	19	1563	1497	17	3626	3504	28	282068	273379	78	2.60529
93300	90695	77	32232	31868	72	1262	1216	11	1403	1285	11	3670	3560	28	266056	255602	80	2.60833
148362	119129	84	53721	43461	82	1942	1483	19	2234	1672	23	4499	3555	36	357570	286722	88	2.61137
126122	115813	81	42336	38312	77	1973	1814	18	2200	1752	21	4565	4055	32	364552	328058	85	2.61239
92483	94709	71	32550	32822	71	1673	1580	17	1748	1675	18	3642	3310	29	266955	262722	78	2.61239
90418	88820	76	24387	24143	58	1056	1132	8	1663	1623	15	3128	3004	25	232676	226411	78	2.61441
112404	108658	87	47084	46330	74	1534	1392	15	1946	1790	18	4108	3987	30	264891	249944	79	2.61644
94163	91590	76	36429	35907	73	1294	1205	9	1561	1624	16	3156	3206	26	212709	200495	79	2.61745
218116	167260	92	74971	56033	87	2972	2339	26	3796	2728	34	7601	6012	42	569974	449182	95	2.62151
157112	125867	84	61901	47650	85	2138	1738	19	2599	2247	26	6168	4894	40	501822	397499	95	2.62354
72588	71884	83	21678	21967	48	1093	1263	10	1159	1067	6	2544	2613	24	202834	194824	76	2.62354
140967	113626	86	46784	38025	81	1922	1502	18	2126	1772	21	4899	3761	36	361356	291359	90	2.62556
120835	115114	79	38461	36152	75	2055	1768	20	1890	1794	22	4712	4450	32	336208	319109	82	2.62556
107838	106106	75	37367	36252	74	1549	1399	14	1471	1277	15	3553	3515	27	278282	266939	81	2.62759
142243	137747	92	55972	54896	76	2008	2074	18	2607	2261	24	6006	5556	36	439134	425814	81	2.63063
78341	79761	75	12757	13075	38	928	900	0	1253	1227	10	3216	2985	28	222312	218290	76	2.63063
105490	102431	76	33691	31658	75	1213	1188	10	1552	1639	16	3737	3729	28	280918	267716	82	2.63165
203901	152742	93	66779	50667	88	2469	2123	22	3014	2196	29	6488	4713	42	487178	367641	96	2.63165
104958	104917	74	35661	35341	71	1394	1364	13	1799	1432	18	3603	3570	28	265867	259000	77	2.63266
95125	94122	75	36902	36529	72	1386	1301	13	1452	1397	15	3464	3613	27	283769	278512	78	2.63266
103467	98367	87	34071	32248	74	1319	1267	11	1850	1800	18	3899	3755	29	271567	255023	79	2.63469
87395	85790	75	27169	27245	57	1403	1377	13	1486	1278	12	3116	3117	25	210681	203342	77	2.6357
74159	75594	71	15653	15834	42	1042	1041	4	1296	1121	9	2587	2523	23	212259	207249	78	2.63773
83948	84071	73	30160	30203	68	1438	1534	13	1535	1418	14	3252	3228	27	257699	244048	78	2.63773
76347	75324	70	16769	16980	42	1302	1287	12	1377	1222	10	2887	2866	24	231016	225035	76	2.63874
115352	109419	75	44961	40948	75	2084	1856	21	2109	1961	19	4412	4133	32	343856	314878	79	2.63874
58671	60310	69	20361	20641	50	626	664	0	1098	1052	4	2136	2418	19	167849	168770	73	2.63976
80564	79751	78	28312	27537	70	1195	1240	10	1340	1239	10	3081	3019	25	246411	236291	88	2.63976
109182	97039	78	36928	31754	76	1546	1582	15	1854	1550	18	3714	3325	30	295320	269063	82	2.64178
67068	66258	75	26979	26994	62	741	695	0	913	1040	5	2038	1952	20	152889	150097	72	2.64178
117948	112414	85	49002	45925	77	1190	1219	11	1654	1541	17	3547	3369	28	258888	238453	81	2.6428
183782	139682	90	54899	41353	87	2728	1814	25	2936	2148	28	6285	4593	41	477754	360282	96	2.64787
104418	101179	78	37403	35928	73	1296	1183	9	1924	1758	19	3922	3641	30	304054	289704	79	2.64989
72433	73049	71	21855	21941	49	948	851	0	1061	961	0	2062	2189	20	178335	172889	75	2.65091
160643	142090	83	48567	42198	79	2380	2043	23	2826	2599	25	5792	5108	37	441986	391551	87	2.65496
87306	88125	76	23926	23725	55	1181	1038	7	1507	1511	16	3379	3477	26	262468	254334	77	2.65598
96583	97067	77	38000	37852	71	1046	998	0	1108	1313	12	2373	2338	22	214326	216154	76	2.65598
65016	66643	70	19558	19598	46	1056	1060	5	1381	1269	12	2503	2479	23	193457	190738	75	2.658
112405	97571	85	35866	30654	78	1429	1239	11	2106	1667	20	3859	3339	30	266641	230079	89	2.66105
143697	129369	83	55240	49866	79	1895	1667	19	2345	2127	23	4427	4210	32	326992	297794	87	2.66206
81610	80890	76	27613	27521	66	1362	1307	11	1401	1540	13	3204	3037	26	216803	213465	78	2.6651
91078	92708	72	27751	27725	70	1368	1497	14	1485	1189	12	2995	3024	26	255525	242726	78	2.6651
140616	111264	92	50913	40426	82	2075	1740	20	2447	1662	25	4653	3677	36	364269	282703	89	2.66611
67363	68530	71	18302	18385	45	889	1024	3	1307	1132	7	2233	2246	22	177568	169761	75	2.66611
166325	155428	83	46539	42811	77	2265	2071	21	2721	2413	25	6503	5972	38	473198	443575	84	2.66915
91187	89902	74	31393	30874	71	1161	1275	10	1488	1310	13	3169	3185	26	238658	233133	78	2.67118
94385	92911	74	27827	27590	60	1540	1497	15	1514	1509	15	3410	3136	28	251451	242058	77	2.6722
103302	100359	89	34324	33693	72	1242	1303	11	1394	1468	15	3363	3117	27	232052	228928	80	2.67321
110029	101410	94	31993	29291	74	1256	1215	9	1585	1653	15	3463	3304	29	260509	242776	80	2.67625
69477	70519	70	24727	24806	62	829	907	0	1086	1036	4	2242	2103	22	180827	174008	75	2.67625
92471	94553	72	33571	33629	71	1158	1204	9	1795	1519	16	3236	3281	26	277347	270162	77	2.68233
86676	84417	75	28627	28393	65	1269	1086	6	1403	1475	13	3035	2939	25	234450	222523	76	2.68233
87719	88599	78	22551	22767	50	934	971	0	1437	1238	10	2832	2691	25	197330	191009	75	2.68537
164888	133034	86	44975	34944	82	1933	1648	19	2596	2131	27	5811	4589	39	403119	328819	92	2.68639
99521	96372	76	25118	24669	55	1172	1249	9	1050	1107	8	3277	3368	26	255177	244644	79	2.6874
177209	137210	88	51047	39360	86	2365	1469	25	3058	2380	28	5751	4451	39	409419	317591	92	2.68842
94920	90613	81	23644	21069	74	1511	1394	13	2137	1938	21	4215	3879	30	325430	298160	91	2.68842
94261	86207	76	38877	35340	74	1437	1299	13	1757	1786	18	3303	2909	29	272373	249602	80	2.69044
103736	100747	76	37778	36727	72	1297	1163	9	1712	1511	17	3692	3536	28	258223	246426	79	2.69146
88302	88302	75	32293	32231	71	1172	1024	3	1420	1143	11	2595	2517	23	191302	188835	77	2.69348
134668	113766	84	33327	27128	79	1489	1389	13	1939	1576	19	4602	3805	34	302835	248132	83	2.69348
138389	111817	87	51403	42162	81	1393	1112	10	2093	1642	20	3988	3297	32	325447	264932	88	2.69348
121730	105376	91	43430	37313	79	1536	1490	15	1929	1803	18	4010	3524	31	293647	256588	84	2.6945
65971	65542	84	18406	18582	46	674	744	0	1038	998	0	2157	2008	21	166674	164268	74	2.69551
63225	62860	70	22807	22905	51	857	970	0	727	792	0	2013	2163	19	151093	143769	78	2.70362
154098	129507	102	53707	44881	83	1896	1733	18	2128	1728	24	5592	4772	37	439219	375298	92	2.70464
146888	117782	84	49064	39436	82	1611	1326	14	2244	1813	23	5210	4051	37	353494	273748	87	2.70464
151373	135124	83	58539	51587	81	2118	1820	20	2150	1838	22	5386	4880	36	421074	374289	85	2.70464
67760	69182	69	24979	25369	54	790	821	0	1031	1045	5	2425	2410	22	183040	176276	74	2.70565
81468	79698	73	33196	32671	70	1075	1076	7	1377	1241	14	2816	2888	25	201535	192616	77	2.70666
80003	80566	78	20249	20465	46	994	830	0	1581	1227	12	2679	2511	24	209963	208962	75	2.70666
143722	113999	86	39238	31175	80	1751	1328	17	2014	1614	20	4702	3777	36	361132	286260	89	2.70768
79311	81446	72	38048	38137	70	1691	1673	17	1196	1330	10	2828	2740	25	205627	202199	77	2.70768
64902	65886	70	25889	26209	55	563	598	0	1025	1045	5	2288	2092	22	153664	150652	74	2.70768
115781	109123	76	43709	39423	75	1706	1629	15	2007	1885	21	4104	3960	31	300803	277311	83	2.71072
60603	60068	82	10216	10267	36	852	818	0	925	819	0	1904	1900	19	153499	151118	73	2.71477
114944	113927	74	35616	34858	72	1646	1688	18	1955	1966	21	4128	3949	30	314386	300484	80	2.7168
245764	151515	102	87175	53919	97	3308	1992	34	3914	2457	38	7778	4948	47	647450	408223	105	2.71883
77404	77017	73	29840	29651	70	995	1088	8	988	980	0	2745	2528	24	213714	205893	78	2.72086
77648	77888	72	27500	27262	63	1043	952	0	1325	1320	13	2670	2771	24	226867	218649	77	2.72187
68703	70181	71	15019	15160	41	963	928	0	1054	1067	5	2730	2380	25	187404	182920	75	2.7239
116555	108425	77	44788	40722	77	1395	1213	11	2015	1839	20	4281	3901	32	312515	279682	82	2.72491
104200	99157	83	36807	35246	74	1407	1333	13	1814	1542	18	3508	3310	28	265948	253163	80	2.72491
59552	61126	70	18610	18751	46	902	979	0	1021	937	0	1989	2051	20	144867	147575	75	2.72694
153301	123108	85	48928	38823	84	2173	1668	24	2582	2047	25	5946	4654	40	428586	340889	92	2.72694
211745	169099	92	74729	59145	90	3743	2879	30	4325	3291	35	9591	7675	46	684442	561265	98	2.72694
109753	108746	73	58840	58890	73	1317	1436	13	1898	1751	19	4532	4602	30	243794	233367	90	2.72694
104712	97774	79	35745	33255	74	1788	1513	14	1574	1588	18	3525	3120	30	275752	255539	82	2.72795
101576	97427	91	40517	38899	76	1556	1262	13	1544	1437	14	3756	3594	29	264118	248344	91	2.72795
123811	113630	77	45686	41938	76	2275	2085	20	1940	1662	21	4273	3947	32	306883	291976	82	2.72897
98403	94522	89	25622	25602	63	1746	1712	16	1651	1405	16	3245	3204	26	243220	231182	80	2.72998
68135	68143	72	20571	20658	48	838	889	0	1226	1102	8	1991	1985	20	169026	170491	74	2.72998
311076	195619	111	112700	72503	101	3852	2411	35	4748	3250	40	11748	7461	54	901593	576641	105	2.72998
78990	79198	71	22897	22628	52	1387	1454	14	1417	1421	13	3056	3154	25	198116	193891	75	2.73201
108455	102333	85	41048	39273	74	1398	1305	14	1842	1746	19	3822	3713	30	261551	246576	79	2.73403
52005	51498	71	12181	12243	38	857	958	0	716	785	0	1558	1590	17	141958	139073	73	2.73505
95515	97319	72	21601	21266	49	1348	1360	14	1575	1465	15	3817	3830	28	253630	241552	75	2.73505
180994	135152	91	55767	40565	86	2728	1915	26	2527	2103	26	5777	4264	39	423296	317609	95	2.73707
87121	87471	78	31953	31842	70	1031	1193	9	1547	1424	14	3509	3395	28	233036	230996	76	2.73809
120067	105506	79	39067	33892	77	1895	1691	19	1874	1650	20	4183	3810	31	306071	274479	83	2.7391
74048	76684	65	19912	20315	47	1153	1010	3	860	838	0	2147	2168	21	165040	161624	73	2.7391
104667	92712	79	39440	35046	76	1291	1241	10	1757	1648	19	3524	3133	30	258637	224414	83	2.74113
168386	157367	92	52354	50565	81	2539	2560	21	2983	2744	27	6091	5799	36	435567	410350	89	2.74417
104297	100558	78	39751	39237	73	1250	1248	10	1714	1785	19	4177	4173	29	268663	257863	78	2.74518
93885	92583	79	32145	31771	71	1434	1470	14	1850	1962	18	3504	3369	28	244061	227410	79	2.74518
86381	82804	86	29922	29325	71	1064	1072	6	1199	1184	10	3154	3042	26	201092	197007	78	2.74924
140379	131196	96	43512	39843	78	2021	1680	19	1917	1797	19	4045	3934	29	329029	295740	96	2.74924
94355	94257	74	27562	27317	59	904	944	0	1448	1499	13	3459	3320	27	245195	237217	77	2.75025
116623	99791	85	39641	33373	78	1497	1244	12	1894	1545	21	4350	3476	33	306080	254073	96	2.75025
92055	90914	80	31431	31199	72	1143	1054	6	1117	1058	6	2773	2778	26	200578	192041	76	2.75025
85311	85713	74	26886	27002	60	1224	1170	11	1507	1335	14	3060	3105	25	207925	196125	77	2.75127
72811	74584	71	23580	23824	50	689	815	0	963	1148	8	2664	2691	23	195669	187241	76	2.75127
95650	92715	75	34739	33496	72	1314	1334	13	1460	1350	13	3256	3096	27	231650	226323	76	2.75329
192002	142210	105	51826	38383	88	2699	1923	25	3048	2199	30	6259	4775	41	471129	360795	96	2.75431
92516	92515	73	35830	35434	71	1177	976	0	1161	1268	12	3315	3263	27	227365	227028	77	2.75532
220830	162665	93	67755	49793	89	2986	2140	28	3703	2864	32	7769	5375	46	578231	441370	98	2.75938
117460	104855	80	42917	37629	76	1909	1589	18	2242	1840	22	4519	3947	33	325653	283991	84	2.7614
60680	60155	74	13057	13433	38	703	635	0	1055	980	0	1981	1957	20	149230	145261	72	2.7614
185433	142955	91	56782	44006	86	2717	2338	25	3367	2276	31	6881	5203	44	518386	405311	96	2.7614
134381	113436	82	49287	41015	80	1727	1362	17	2076	1639	22	4920	4025	35	344350	285187	85	2.76242
90215	91247	72	26242	26139	59	1092	1209	9	1557	1531	15	3461	3466	27	227451	222549	75	2.76343
173431	144989	90	49269	40306	84	2579	2141	23	2864	2385	26	6437	5267	40	440748	355594	91	2.76445
91099	87291	80	34673	34481	72	1128	1297	11	1359	1212	11	3183	3003	27	205401	198479	77	2.76546
89298	86486	75	32280	31537	73	1416	1266	12	1406	1527	15	3039	3035	26	247542	239587	80	2.76647
86555	84424	82	34656	33999	72	1265	1106	8	1144	919	0	2560	2515	23	233708	222880	77	2.76647
105021	99715	76	41896	39054	75	1290	1183	10	1844	1726	21	3971	3566	30	260144	248510	81	2.76749
111426	92918	83	42782	35727	78	1135	962	0	1666	1495	17	3478	2781	31	291140	251092	85	2.76749
104108	105137	74	41961	41200	73	1315	1256	10	1595	1481	16	3460	3493	28	237424	226621	80	2.77053
63552	64020	70	16495	16949	41	728	674	0	1120	1274	10	2339	2187	22	164532	161452	75	2.77053
104146	104764	77	34806	34420	73	1592	1605	16	1854	1682	17	3678	3617	28	281600	273916	77	2.77154
81868	81995	72	29358	29526	70	1218	1106	9	1255	1268	11	3108	3069	25	216021	207974	78	2.77357
72821	70695	79	26610	26854	63	882	867	0	980	1091	6	2155	2113	21	166361	162918	75	2.77357
62539	63118	73	20973	20985	46	736	679	0	1077	998	0	2095	2033	20	191868	184624	76	2.7756
121729	110795	78	45309	41120	77	1706	1619	16	1903	1568	18	3847	3602	29	276606	255890	82	2.77864
112689	112591	75	41490	41003	73	1434	1549	14	1872	1810	18	4117	3953	30	298409	284285	80	2.77864
102387	101396	79	45408	44855	73	1449	1437	13	1554	1618	15	3514	3268	28	244744	233621	77	2.78067
137139	115320	82	49461	41346	80	1731	1402	16	1854	1584	21	4510	3812	33	329594	276375	86	2.78168
97885	97456	74	39661	39032	72	1188	1089	7	1826	1624	18	3524	3403	28	265397	251138	82	2.78269
81033	81519	74	28115	28325	61	1022	1215	8	1174	1227	10	2356	2272	23	200477	192775	76	2.78269
83358	83675	80	26545	26600	58	1455	1258	13	1368	1365	12	3098	3071	26	244924	243562	76	2.78269
123151	104343	97	40508	33709	80	1588	1381	16	2268	1998	23	4505	3696	34	351963	295465	88	2.78472
115987	101572	79	40328	34578	76	1819	1459	19	2082	1592	20	4109	3530	32	308663	262019	84	2.78472
98854	93138	76	36497	34207	74	1420	1197	11	1671	1610	16	3378	3081	28	258135	243688	81	2.78573
55327	53607	76	9456	9624	36	372	428	0	717	828	0	1690	1568	19	123481	121813	72	2.78573
118610	112023	77	32058	28812	77	1823	1671	20	1832	1670	19	4216	3870	32	312126	293565	82	2.78776
101636	101671	74	33178	32639	72	1459	1315	14	1784	1834	19	4365	4312	29	299924	290358	80	2.78776
78010	78895	72	24518	24352	62	1124	1000	1	1235	991	0	2641	2621	24	188575	177801	74	2.78979
125239	105041	84	45135	37615	78	1568	1427	17	1785	1448	16	4072	3534	32	300718	241003	84	2.78979
78076	80888	71	25550	25533	56	1018	939	0	1529	1356	15	3256	3259	26	252156	245548	76	2.79182
88988	84181	89	32092	30702	72	1124	1050	5	1521	1210	11	3309	3152	26	226148	211298	89	2.79182
101120	97274	78	29397	28221	73	1510	1536	15	2004	1959	19	4209	3894	31	338334	302824	82	2.79182
171291	127303	87	59481	43435	85	2457	1874	24	2880	2136	28	6236	4744	40	436662	315339	104	2.79182
156244	125818	84	53861	42290	82	1915	1641	19	2427	1773	26	5353	4270	38	369445	296907	87	2.79384
67714	66462	87	23078	22385	58	913	770	0	1153	947	0	2568	2372	24	181983	173895	87	2.79486
114921	97900	78	35246	29732	76	1826	1431	17	1553	1411	17	4040	3152	34	307498	264047	83	2.79486
80964	81316	72	20585	20928	48	1428	1473	13	1397	1291	13	2808	2649	25	217790	215457	74	2.79587
113097	102846	78	43400	37755	77	1611	1470	13	1827	1672	20	4307	3883	33	304957	269693	84	2.79587
83576	81973	87	20984	21094	48	774	986	0	1079	1464	11	2681	2428	26	202703	196216	76	2.7979
76901	77302	70	28850	29045	67	777	851	0	1415	1402	13	3110	2934	26	223946	218215	76	2.7979
64439	64614	69	29877	30189	68	952	919	0	1066	962	0	2522	2414	23	165176	163203	74	2.79891
90965	90440	75	29320	28945	66	1584	1375	14	1637	1373	15	2670	2573	24	235252	230077	79	2.80297
139533	122709	91	48021	41820	79	1842	1809	18	2576	1991	24	5537	4689	35	380119	339325	94	2.80297
67054	68380	73	21208	21466	48	1085	1092	7	1548	1373	13	2615	2625	23	195180	196618	75	2.80297
85128	86570	74	24060	24369	52	1190	1088	5	1545	1501	15	3461	3199	27	252816	248822	76	2.80297
233522	135195	131	67265	45107	120	4221	2031	40	6470	3771	56	9983	4832	71	757046	369655	126	2.80398
117737	114867	79	44834	42878	74	1672	1380	15	1986	1922	22	4915	4750	33	361179	340532	82	2.80398
132299	111735	89	54076	47079	80	1452	1331	15	1546	1505	16	4113	3407	33	306482	264907	88	2.805
102107	93410	82	34120	30362	75	1151	936	0	1663	1504	17	3439	3179	29	258811	226208	79	2.805
149009	124611	88	48503	40865	81	2056	1761	18	2243	2036	23	5309	4369	38	372526	318362	90	2.80601
127407	118898	84	49420	45586	76	1927	1822	17	2324	2108	23	5100	4765	34	380715	352706	84	2.80702
100217	98473	78	24703	24075	57	1556	1592	14	1668	1526	16	3123	3024	26	230049	219212	77	2.80702
179784	136631	100	66158	51753	85	2228	1698	25	2772	2167	28	5873	4568	40	468140	352512	91	2.80702
67376	68697	69	18179	18172	44	818	896	0	1420	1091	8	2195	1992	22	166485	158401	76	2.80804
111211	100079	88	39268	34505	78	1232	1172	9	1897	1680	18	3996	3667	30	305587	272513	85	2.80804
39413	38709	68	11899	12155	38	412	488	0	316	471	0	1200	1304	12	88378	89924	71	2.81108
90400	88661	75	30676	30592	71	938	1058	6	1284	1161	10	2919	2729	26	256343	247758	77	2.81412
100769	99828	79	33805	32823	73	1240	1159	9	1770	1906	19	4250	4167	30	279852	269723	79	2.81412
126242	115044	90	39447	35361	76	1698	1533	15	2065	1767	20	4527	4067	32	338159	304619	84	2.81513
265685	197412	97	74362	56012	93	3517	2664	30	4707	3572	35	9992	7526	50	747457	573363	101	2.81615
167799	136307	90	57518	46471	84	2109	1776	20	2858	2307	28	5683	4596	38	437065	347470	91	2.81716
151549	133708	89	41057	35273	80	1777	1517	17	2308	1986	24	5561	4783	37	394492	342191	86	2.81716
132790	117238	81	42807	36335	79	2154	1788	21	2335	1940	23	4710	4027	35	381587	331397	84	2.81817
77507	79332	71	14278	14500	40	1041	1037	4	1118	1103	7	2830	2824	25	194093	190230	75	2.81817
174756	133140	88	58053	43372	85	2204	1745	22	2643	2160	26	6164	4731	42	430137	335211	92	2.81919
85567	85417	77	20572	20547	51	1348	1076	9	1106	1157	9	2913	2882	25	240968	238402	78	2.8202
107599	102430	84	36758	34558	74	1633	1572	16	1815	1617	18	4067	3771	30	309527	295360	82	2.8202
98861	95422	91	32378	30839	74	1270	1559	12	1897	1817	19	3928	3772	30	274965	259685	80	2.8202
76194	78284	70	20311	20554	45	1080	982	0	1088	1086	7	2540	2695	23	188200	189856	74	2.8202
112448	106980	81	45598	42995	74	1308	1411	12	1813	1694	19	3635	3447	28	256222	246571	79	2.8202
262855	175948	97	82272	56324	94	3991	2490	35	4470	2918	38	10711	7340	51	802706	539655	101	2.82121
97197	93873	76	38208	37005	73	1181	1056	5	1594	1472	15	3127	2985	27	259443	242517	91	2.82121
110477	101447	81	44000	40946	76	1580	1504	15	1570	1441	15	3757	3465	30	280258	255309	80	2.82223
114002	100882	80	41254	36151	77	1980	1877	20	1927	1763	19	3981	3662	30	293694	267965	82	2.82223
172681	137808	104	50420	39325	86	2339	1765	23	2554	2036	26	5433	4227	38	415477	340658	104	2.82223
90042	89535	89	27098	26791	63	1198	1111	8	1365	1177	10	3129	3014	26	233280	230002	76	2.82324
165233	128267	87	55351	42177	85	1959	1660	20	2629	2034	26	5981	4919	39	448867	347618	91	2.8273
103562	99633	84	29055	28086	72	1501	1383	14	1645	1671	17	3574	3513	28	280666	275937	80	2.82831
87996	89017	72	22727	22568	54	886	913	0	1147	1270	12	2873	2675	26	220238	206269	78	2.82932
84038	83071	74	32546	32369	71	1017	1001	1	1345	1278	11	2920	2879	25	211572	205513	76	2.83034
81142	82292	72	22322	22099	48	1303	1211	11	1086	1118	7	3092	3047	26	217893	218058	76	2.83034
94026	93214	76	23274	23144	50	1193	1247	9	1590	1740	18	3552	3391	28	241846	230126	78	2.83034
187947	138868	88	67982	50351	86	2399	1888	23	2824	1819	30	6307	4752	41	484205	339231	92	2.83135
78475	79752	73	21603	21818	48	888	949	0	805	871	0	1873	1944	18	257271	259250	80	2.83439
93275	94411	75	31045	30580	71	1177	1235	9	1313	1409	14	3234	3128	26	259634	245840	79	2.83439
110534	99280	94	34527	29974	94	1927	1559	17	1870	1599	18	4160	3622	31	302353	260036	94	2.83439
87601	85997	77	36064	35696	71	1088	1078	5	1407	1338	13	3050	3017	25	221026	217902	76	2.83541
87655	85904	76	27574	26855	65	1537	1551	14	1422	1497	14	3254	3251	28	233182	219620	79	2.83541
93441	92315	74	35238	34877	73	970	1111	7	1600	1408	15	2903	2819	25	213617	211452	78	2.83642
96209	91469	91	33043	30825	91	1474	1372	14	1824	1699	16	3691	3503	28	287407	259762	91	2.83642
89169	89442	76	20612	20899	46	1042	914	0	1439	1558	16	3399	3303	28	238551	226845	78	2.83642
99058	97379	74	23878	23205	53	1324	1306	12	1679	1608	17	3696	3645	28	269901	264084	78	2.83642
133807	109703	85	35866	29275	80	1709	1402	17	2026	1640	20	4202	3426	33	323394	273673	88	2.83743
107286	104804	83	41405	41070	73	1381	1458	12	1955	1853	19	3903	3883	29	316020	305280	81	2.83946
104509	101817	77	31205	30625	73	1326	1299	13	1854	1846	18	4482	4299	32	330067	316548	83	2.84048
96444	94216	77	20779	20673	49	1187	1324	11	1709	1435	17	3107	3048	26	240125	232244	81	2.84149
168489	156893	84	40942	39041	77	2276	1986	23	2775	2407	25	6328	5614	37	438242	404987	85	2.8425
75664	75292	74	25067	24963	62	1195	1218	10	1344	1284	11	2669	2742	24	211598	205255	75	2.84352
76401	75864	72	24598	24535	57	1042	1188	10	1240	1160	10	2676	2566	25	202788	200827	76	2.84453
149921	120158	85	53674	42987	82	1888	1294	17	2343	1919	25	5976	4626	40	408769	325150	90	2.84554
68142	66769	78	25445	25234	60	971	881	0	1089	1099	7	1852	1735	19	142450	139947	76	2.84859
221212	158928	105	67270	45997	91	3055	2298	28	3471	2651	31	7859	5734	46	583030	453313	97	2.84859
96425	96657	74	40186	40038	71	1143	1198	10	1408	1401	14	3352	3201	27	238662	231366	78	2.8496
298347	185013	109	105275	69818	104	4456	3130	34	5391	3636	42	13264	8745	59	1.0014e+06	655660	111	2.85061
155994	122842	94	49883	39452	84	1879	1392	19	2663	2029	26	5601	4502	37	440973	356648	91	2.85061
175870	141686	86	51800	40462	84	2392	1945	23	3153	2377	31	6868	5563	42	485961	382775	92	2.85163
113618	111083	77	41484	40193	72	1855	1724	19	1938	1830	18	4162	4057	30	284968	279029	81	2.85163
94933	95779	74	19913	20102	45	1261	1294	13	1729	1552	15	3544	3587	27	249093	246872	76	2.85163
305959	211827	109	92637	62548	105	4356	3048	33	4728	3305	36	11294	7705	53	774996	554691	110	2.85264
153996	142442	84	45602	43015	77	2040	2094	20	2709	2682	24	6266	6007	36	473222	439825	83	2.85264
82694	82471	73	33494	32901	70	1068	1171	9	1241	1440	13	3165	3152	27	221134	220486	75	2.85264
91430	92208	71	39758	39039	71	1420	1292	12	1568	1644	15	3398	3117	28	244882	239771	76	2.8567
67943	68999	71	27029	27128	62	917	791	0	1360	1407	14	2239	2250	20	172271	172090	72	2.86075
67490	68387	70	27527	27261	63	927	934	0	929	899	0	2353	2258	22	181170	175105	81	2.86379
70358	69543	72	16183	16242	43	1182	1037	5	1103	999	0	2545	2583	24	182693	179282	75	2.86481
262637	187541	98	94395	67321	95	4174	3145	32	4370	3342	35	9285	7015	48	715029	517645	104	2.86987
103173	99913	76	31455	30432	72	1313	1280	12	1627	1531	17	3360	3213	27	257305	255919	79	2.8719
125315	108905	81	38138	32180	77	1739	1493	17	2034	1893	20	4391	3761	34	326128	271512	86	2.87494
52549	52654	70	18477	18525	46	771	637	0	911	917	0	1953	1983	19	158505	153878	76	2.87494
90188	89447	76	23001	22774	52	1473	1374	13	1631	1537	16	3333	3207	27	265134	258325	76	2.87596
200048	155418	92	61138	47072	87	2583	2143	24	3045	2225	29	6728	5584	41	474174	363431	92	2.87596
141463	123892	81	46569	40015	80	1732	1350	15	1945	1613	19	4508	3820	33	364729	309555	88	2.87798
116261	112678	84	42406	41180	74	1813	1665	16	1949	1737	17	4065	3844	29	308678	298149	81	2.879
95866	94499	84	41954	41136	73	1302	1393	12	1667	1500	16	3362	3399	27	253036	246065	80	2.88204
98256	98170	76	31914	31965	71	1291	1252	11	1464	1433	15	3089	3006	26	255869	244411	80	2.88407
160231	127971	89	45931	36124	83	1885	1602	20	2621	1914	25	5697	4325	39	407454	319878	91	2.88711
66912	63853	86	23825	24003	51	946	970	0	1062	937	0	1988	2190	20	169861	162326	75	2.88711
257400	196248	109	107054	84926	98	4216	3252	31	5534	4457	38	11682	9297	51	834798	656811	104	2.88812
114238	105037	86	41281	37519	76	1731	1589	17	1913	1726	19	4028	3961	30	302855	273932	83	2.88812
103601	100792	84	29813	28777	72	1034	1073	6	1738	1862	17	3513	3248	29	277395	263137	80	2.89015
136004	114320	86	47263	39716	80	1920	1551	17	1845	1476	19	4003	3446	32	344412	281853	87	2.89218
68350	69417	72	24537	24928	54	884	982	0	976	856	0	2089	2104	21	158141	155176	74	2.89319
87335	85469	72	26785	24770	60	1031	1041	4	1689	1592	16	3428	3365	28	238380	225242	77	2.89623
[truncated: 7,662 more rows]
