# Supplementary material for: Phenotypic heterogeneity follows a growth-viability tradeoff in response to amino acid identity
Source: Nat Commun. 2024 Aug 2;15:6515. doi: 10.1038/s41467-024-50602-8 (PMC11297284; doi:10.1038/s41467-024-50602-8)
Supplement: Supplementary file 6 — Source Data [file 41467_2024_50602_MOESM6_ESM.zip › source_data/fig6cde/1430_A2_yATP_NLIMPRO.csv]

FSC-A	FSC-H	FSC-W	SSC-A	SSC-H	SSC-W	BL1-A	BL1-H	BL1-W	VL1-A	VL1-H	VL1-W	VL2-A	VL2-H	VL2-W	YL2-A	YL2-H	YL2-W	Time
82593	82637	71	19863	19642	50	1116	1047	6	1304	1426	12	3276	3247	27	218434	214010	78	0.00102522
125820	108405	82	38030	32289	77	1875	1835	18	2220	1808	22	4412	3975	32	308510	261315	85	0.00102522
169105	127423	89	55147	41482	85	2399	1961	22	2944	2202	29	5778	4434	39	420028	325160	95	0.00307566
80095	78163	77	18498	18402	46	914	823	0	1276	1095	11	2692	2505	23	187286	181363	76	0.00410088
48763	48573	67	12758	12808	40	598	850	0	937	777	0	2008	1932	19	136614	136536	74	0.0051261
82995	81768	76	27140	26987	63	1214	1184	11	1157	1278	11	2740	2712	25	208726	202731	77	0.00820176
102932	103622	73	25775	25518	63	1811	1645	18	1433	1515	14	4226	4099	30	313837	299286	79	0.00820176
172333	134738	96	50426	38682	85	2652	2041	25	2814	2146	29	6259	5057	39	431867	335663	91	0.00922698
103483	100279	91	36580	35128	73	1499	1512	16	1717	1614	17	4258	3991	31	267323	259683	81	0.0123026
216094	165723	90	60043	45880	86	2729	2016	26	3270	2423	31	7007	5280	43	517483	403809	90	0.0133279
132956	119638	80	48979	43696	77	1508	1424	14	2060	1985	21	4752	4324	33	336054	303629	84	0.0153783
124793	118297	84	34836	34030	74	1646	1478	15	1872	1932	19	4300	4266	30	320586	303385	84	0.0153783
57472	58187	65	17789	17802	46	933	909	0	1110	1045	6	2485	2501	22	153591	145348	72	0.0164035
123014	102572	84	45094	38323	80	1541	1196	13	2070	1711	22	4170	3693	31	317502	275378	86	0.018454
125585	107094	82	38152	31974	78	2048	1773	20	2052	1775	21	4718	4362	34	359047	323454	81	0.0194792
117272	102117	81	42151	36713	77	1788	1524	17	2093	1802	20	4556	4000	34	291492	260158	83	0.0194792
182999	143060	90	57140	45691	84	2447	2186	22	2868	2264	29	6573	5400	40	452677	358072	92	0.0205044
73805	73073	72	19497	19494	47	905	780	0	1028	1139	10	2484	2583	24	198485	188734	75	0.0215296
73847	70958	88	13689	13670	40	901	920	0	1154	1158	9	2739	2705	24	207007	201344	78	0.0235801
139057	122513	88	53834	47602	80	1556	1360	15	1992	1806	21	4539	4195	33	314545	281299	81	0.0256305
127480	107910	84	34358	28205	79	2071	1719	20	2212	1914	25	5141	4636	34	411428	354341	84	0.0256305
84379	86549	68	41876	42187	72	1253	1368	12	1420	1484	14	3285	3144	27	240291	233617	79	0.0266557
61790	62419	70	12814	12893	39	1085	1043	5	871	854	0	2149	2156	21	160908	161281	77	0.0297314
81814	82515	74	21574	21505	47	939	953	0	1146	1296	12	3234	3199	26	229149	219801	77	0.0369079
65664	65725	72	26665	26734	58	868	944	0	1062	1092	6	2670	2563	24	178228	172550	74	0.0369079
130668	104623	99	48836	39144	84	2020	1660	20	2620	2183	24	5148	4274	36	415227	339236	99	0.0369079
74053	74438	71	28376	28310	65	1493	1723	15	1150	1203	10	2852	2697	24	214604	206282	71	0.0379332
163717	141969	85	61767	54767	82	2471	2250	23	2597	2384	24	5830	5333	37	417280	367969	88	0.0399836
134702	112183	85	44776	37425	79	2093	1594	20	2242	1879	23	5577	4579	37	330871	269300	87	0.0440845
76996	78955	72	29166	29158	69	1365	1230	13	1326	1323	12	3200	2975	26	219899	213636	76	0.0481854
78161	79825	73	23907	23686	54	1001	993	0	1189	1323	12	2777	2843	24	205958	197267	77	0.0492106
120225	107216	96	48053	43687	77	1371	1314	14	1920	1656	19	4065	3714	31	295489	271448	83	0.0563871
71147	71853	72	20661	20761	47	923	1055	6	1180	1080	7	2374	2248	23	169849	166386	75	0.0563871
77014	76770	74	16163	16391	43	1356	1343	12	1307	1295	11	3280	3324	26	227053	221228	75	0.0584376
58875	56879	73	18646	18702	44	1007	978	0	1100	891	0	1903	1913	18	155130	149291	71	0.0594628
124369	107340	81	47186	40676	80	2197	1740	22	2190	1910	23	4745	3917	35	339148	303996	83	0.060488
107599	103283	77	36855	34255	75	1399	1296	12	1883	1764	20	3638	3410	30	302483	288196	80	0.0615132
94697	94851	72	23441	23393	50	1473	1488	14	1993	1834	20	4076	3992	29	265383	258475	78	0.0615132
69309	69698	72	21161	21326	47	1227	1129	7	1098	1117	8	2863	2763	25	210142	200096	74	0.0625384
216804	161403	93	71661	54288	89	2559	1975	26	3839	2764	32	7860	5933	45	546805	415345	96	0.0635637
157467	124954	102	57336	46951	83	1692	1467	16	2399	2088	24	4986	3905	37	413932	324495	89	0.0635637
91708	92133	73	27939	28237	60	1274	1385	11	1469	1421	15	3231	3245	27	246663	240957	76	0.0645889
119298	103352	83	40191	34376	77	1525	1322	15	1961	1684	19	4417	3893	33	295690	259318	84	0.0656141
81991	89608	68	24460	24546	57	1333	1189	10	1366	1347	13	3157	3116	25	224441	222511	78	0.069715
151856	121427	89	53953	44114	83	1900	1485	18	2291	1902	25	5728	4400	39	400133	336998	89	0.0717654
90593	90587	76	26369	26242	63	1488	1471	14	1563	1615	16	3529	3551	26	240975	228922	78	0.0738159
138885	121806	81	49566	43651	78	1879	1735	17	2280	2185	22	5078	4210	36	364046	323200	85	0.0738159
76262	79115	71	36905	37487	70	1133	994	0	1336	1159	10	2636	2617	25	197497	194469	75	0.0748411
165895	131611	88	51893	41114	82	2004	1449	19	3042	2409	30	6354	4989	41	449223	354935	91	0.0758663
190070	154737	90	58467	47222	88	2614	2140	23	2872	2361	28	6763	5827	40	555725	446225	95	0.078942
100156	96861	75	30114	29397	72	1427	1234	12	1736	1679	19	3951	3917	30	293424	282058	85	0.0850933
271146	172865	120	84073	54529	105	4026	2497	33	4555	2886	38	10245	6482	51	752216	480126	123	0.0850933
206242	151296	92	67917	50139	88	2838	2263	27	2987	2197	29	7065	5292	42	533380	391763	94	0.0881689
159717	135915	92	50470	42783	82	2672	2139	26	2526	2044	26	6032	5193	38	426637	371088	86	0.0881689
91331	91390	74	29794	29270	70	1424	1248	13	1224	1342	13	3051	2969	26	226489	218545	77	0.0891942
75192	74205	81	13970	14152	39	790	882	0	961	969	0	2518	2531	23	177996	175728	74	0.0932951
191340	143526	94	50656	38072	86	2501	1898	24	2918	2098	29	6154	4393	41	464804	357997	92	0.0932951
98153	97142	73	21214	20868	48	1609	1625	16	1767	1559	18	4458	4313	31	283647	274587	75	0.0953455
143326	121907	94	62511	54304	81	2170	1777	22	2048	1634	20	4983	4360	35	343769	294002	87	0.0963707
107996	106705	79	67575	67174	74	1571	1632	15	1972	1852	20	4259	4204	29	315985	303631	80	0.0963707
145525	119437	85	52866	43295	82	1829	1486	17	2566	1955	26	5341	4266	39	385446	312233	91	0.0984212
102407	100911	75	41356	41109	72	1403	1294	11	1673	1642	19	3289	3179	27	266719	255976	77	0.0994464
182207	140587	92	51900	39275	85	2611	2025	25	2389	2049	24	5682	4471	39	422363	340981	88	0.0994464
112383	106120	79	32444	30984	73	1609	1462	16	1660	1506	15	3987	3728	30	260010	248321	79	0.0994464
146193	123608	83	58114	49091	81	1600	1354	14	2460	2123	22	4917	4153	35	345899	290097	86	0.100472
88125	84645	83	30536	30146	70	1281	1272	11	1602	1485	15	3337	3071	27	237271	229714	74	0.100472
84240	83155	73	21202	20800	48	1517	1426	14	1316	1246	12	3407	3269	28	244138	231595	81	0.101497
117511	102686	83	37722	32965	77	1854	1572	18	1588	1365	17	4179	3643	32	283259	251103	84	0.101497
105037	90012	80	41732	35362	78	1795	1536	18	1749	1478	17	4199	3641	33	332005	286596	84	0.102522
105534	104829	78	39010	39340	72	1509	1646	15	1893	1629	19	3422	3489	27	248390	240459	77	0.103547
118676	97093	83	44868	37537	80	1821	1559	15	1681	1498	16	4276	3508	33	290524	244124	88	0.104572
92670	92649	80	20906	20772	47	1413	1574	14	2043	1789	19	4143	3899	31	309103	293297	77	0.104572
146750	122521	84	56662	46635	83	1712	1488	18	2404	2053	25	5264	4280	38	415605	346257	87	0.104572
57507	56885	69	13271	13363	38	765	787	0	1056	1008	2	1831	1990	18	145932	148020	73	0.106623
104112	101784	75	52920	52236	73	930	1033	4	1445	1672	16	3325	3275	28	255963	246316	78	0.106623
78893	76043	84	22450	22109	51	1265	1246	12	1351	1388	13	2982	3062	26	205425	198406	72	0.107648
120652	107848	81	38452	33895	78	2102	1941	21	1775	1602	19	4827	4162	33	342059	285593	90	0.108673
119306	101923	96	40805	35184	78	1998	1750	19	2234	1925	24	4599	3894	34	341391	290733	88	0.111749
99393	94462	84	28935	26352	74	1501	1368	15	1617	1662	18	3840	3804	28	284519	263135	84	0.111749
108457	104070	78	43166	41489	74	1817	1609	15	1721	1697	15	3821	3648	29	290336	273014	81	0.113799
118165	114233	80	41225	40031	75	1758	1627	17	1993	1892	19	4282	4125	30	279028	252657	81	0.1179
76701	77060	74	37866	37808	70	1196	1216	11	1585	1502	15	2808	2897	25	208119	201511	75	0.118926
67514	65332	87	13094	13252	41	1171	1129	8	1241	1365	13	2448	2577	23	172980	173091	73	0.118926
104217	101916	74	33917	33100	72	1437	1333	13	1764	1410	17	3982	3838	30	286971	280841	79	0.119951
127503	119258	81	52341	48389	76	1956	1728	19	2142	1925	20	4659	4167	33	339219	320053	80	0.119951
76562	77625	73	23720	23919	52	1301	1270	12	1398	1284	12	2692	2575	24	200503	190937	75	0.120976
93071	90323	74	34169	31303	73	1699	1611	17	1558	1548	16	4002	3766	30	277419	256848	78	0.120976
140021	113983	83	44054	36407	80	2413	1955	21	2005	1781	21	4818	3860	36	349537	284134	86	0.124052
93765	93865	75	34795	34636	71	1324	1300	12	1376	1442	14	2941	2991	24	216242	210040	76	0.126102
100966	98591	77	37738	37485	72	1606	1742	16	1674	1515	16	3622	3504	27	253849	242060	76	0.129178
89047	91929	71	44885	44792	71	1330	1285	10	1706	1600	16	3145	2869	27	224376	219852	72	0.129178
97697	95865	75	44756	43806	72	1445	1443	15	1725	1706	18	3889	3706	29	276776	259317	77	0.130203
145528	114686	85	54145	42985	83	1916	1493	19	2362	1956	25	4955	3676	39	356413	280743	91	0.133279
99262	96827	75	26030	24651	60	1738	1620	18	2007	1735	20	3903	3641	29	267925	261648	80	0.133279
104937	102628	76	33615	32785	73	1522	1430	14	1649	1646	17	3975	3849	29	251163	242993	78	0.134304
127439	113508	81	45041	41049	79	1470	1443	14	2020	1816	20	4748	4289	33	335176	298173	86	0.135329
93502	92326	74	23931	23571	54	1258	1278	10	1728	1758	17	3560	3621	28	262259	246368	80	0.136354
112391	109308	80	45049	44040	74	1661	1554	17	1771	1822	17	3391	3242	28	239319	229015	93	0.136354
81350	80431	71	31573	29786	71	1118	1085	6	1305	1329	13	3293	3114	28	219042	216323	78	0.13738
69226	69209	71	17849	17868	43	1136	1171	9	1279	1189	11	2853	2706	25	210342	204581	71	0.13738
232916	167771	101	68695	50463	91	3056	2134	29	4009	2996	34	8793	6216	48	687882	498296	99	0.13738
100634	96962	74	35135	33950	73	1224	1401	13	1561	1513	17	3345	3356	26	247861	237704	80	0.140455
91712	92942	70	32741	32500	72	1276	1310	12	1554	1453	14	3267	3146	28	233718	226732	80	0.14148
89108	90156	84	23347	23173	50	1354	1294	11	1415	1472	13	3494	3448	27	246567	230250	79	0.143531
76480	75073	74	18602	18540	45	1405	1218	10	1471	1274	15	3215	2965	27	205729	196702	76	0.145581
128033	112091	83	40322	34158	80	1677	1690	16	1864	1604	20	3951	3466	31	292164	244207	83	0.145581
131661	118545	96	36614	32068	77	2041	1974	19	2424	2065	22	5001	4630	33	330574	288898	82	0.146607
115839	102317	80	42572	37121	77	1535	1551	15	1947	1690	22	4040	3531	32	285181	252203	81	0.146607
74645	72992	86	18321	18079	44	1125	1012	3	860	888	0	2291	2276	22	216874	210297	77	0.147632
71279	70977	71	9511	9482	36	982	966	0	1321	1198	11	2611	2643	24	188731	189513	73	0.147632
117419	101365	84	41212	35360	78	1342	1224	14	1998	1559	22	4179	3637	32	299287	260007	85	0.148657
268366	191542	99	92480	66107	96	3780	2684	32	4604	3115	37	10562	7467	50	773436	575152	103	0.150707
57188	58896	67	9119	9439	35	762	700	0	1181	1008	2	2223	2083	22	153451	146964	73	0.150707
162892	146765	93	58683	53976	79	2002	2009	19	2470	2356	23	5416	5285	33	406503	373106	84	0.150707
86752	86783	72	23651	23367	55	1705	1612	17	1682	1525	17	3542	3701	27	262453	243657	78	0.151733
263588	192396	100	80377	59691	96	3911	2912	33	4505	3068	37	10109	7498	50	728093	550381	103	0.151733
109103	101380	77	37978	33606	76	1581	1424	15	1761	1587	19	4151	3822	30	320412	284577	80	0.152758
71960	72287	70	19282	19258	45	1038	1392	12	1124	1246	10	2755	2839	24	209556	208616	73	0.153783
102950	93021	77	42644	38601	76	1385	1286	12	1602	1519	17	4004	3621	30	284005	246315	82	0.155833
135779	110684	88	41056	32955	80	2176	2017	21	2367	1782	23	4930	3951	36	338520	276515	86	0.155833
147616	127547	84	50340	43619	81	2064	1736	22	2250	2051	25	4895	4260	34	354561	308911	87	0.155833
102805	101551	78	27454	27417	66	1400	1565	15	1630	1670	15	3782	3841	28	296401	286497	78	0.158909
103646	99872	82	36413	34756	73	1284	1280	11	1723	1537	17	3349	3296	27	276188	262457	78	0.158909
112940	106680	84	40480	37985	75	1634	1392	17	1820	1582	19	4135	3932	31	323123	311806	81	0.16096
88170	87157	74	22114	22335	48	1553	1487	14	1521	1518	16	3018	2918	25	230711	229570	78	0.16096
115251	96931	89	44519	37153	78	1629	1425	17	1841	1502	19	4663	3825	36	308741	255551	83	0.16096
74506	73947	73	15790	15985	42	1010	1118	7	872	937	0	2530	2643	23	184871	179813	74	0.16301
126807	105323	88	39371	32896	81	1844	1610	18	2030	1887	21	4616	3877	35	328472	269503	87	0.16301
177864	140314	94	51722	41283	86	2423	1877	24	2747	2029	29	6410	5014	40	428476	339786	91	0.164035
80996	80999	70	26952	26585	64	1397	1080	12	1324	1153	8	3077	3004	26	207982	195330	75	0.16506
75973	74978	72	15430	15585	40	1254	1148	8	1340	1305	12	2643	2512	24	204945	209010	76	0.16506
154894	132323	84	48115	40738	80	2029	1620	21	2362	2168	23	5257	4601	35	409918	350884	87	0.16506
99761	99044	74	42207	41185	73	1403	1375	14	1945	1954	18	3311	3206	27	276626	263242	79	0.166086
72689	74438	71	16802	16781	43	1031	963	0	1273	1149	9	2742	2665	24	209238	200484	77	0.168136
169186	129469	88	57264	44558	85	2265	1680	23	2689	2141	25	6060	4771	40	466077	359635	94	0.171212
172118	130492	88	57410	44614	85	2218	1582	24	3014	2313	28	6294	4941	40	449010	342894	92	0.171212
111877	102154	79	46329	41071	76	1706	1712	17	1876	1621	16	3912	3629	31	284022	255938	82	0.173262
99996	96563	75	32020	31232	72	1574	1605	16	1679	1727	18	4429	4409	30	277840	267042	78	0.175313
333711	250787	112	143774	111340	109	6673	5263	37	7465	5949	42	17618	14163	62	1.04858e+06	1.00825e+06	110	0.180439
143330	119243	86	46030	37782	79	2442	1875	24	2083	1895	21	4850	3970	35	338728	278565	87	0.182489
79975	79708	77	19641	19837	45	1405	1228	13	1203	1023	4	3281	3221	27	203486	200154	77	0.183514
159512	125473	95	58499	47660	85	2197	1830	23	2134	1849	22	4847	3942	37	359135	284416	89	0.185565
108349	100995	76	34385	30485	76	1376	1223	12	1836	1720	20	3310	3230	28	247332	223197	82	0.187615
122529	103163	83	43483	36555	79	1879	1562	18	1891	1772	19	4259	3655	33	314066	277175	84	0.188641
57944	58018	65	19249	19373	44	993	1042	4	909	895	0	1673	1724	17	137160	135857	73	0.188641
84798	84506	73	23081	23408	53	1423	1243	12	1586	1191	12	3217	3139	28	241445	236330	79	0.188641
99015	95262	79	28514	28026	64	1489	1358	13	1472	1327	13	3216	2977	27	223840	216393	83	0.194792
87603	88132	81	28404	28480	63	794	773	0	1377	1434	15	2814	2892	24	216764	216647	74	0.195817
107047	95688	83	34546	30193	76	1536	1232	14	1792	1459	19	4155	3729	32	299828	267681	80	0.196842
80705	77792	80	20123	19772	47	1027	1084	5	1304	1429	14	3135	2721	28	202443	194662	78	0.198893
110412	103381	80	31614	28355	77	1753	1715	16	2075	1914	20	4486	4129	33	311699	289539	82	0.199918
82108	82031	73	19369	19513	45	918	962	0	1251	1020	3	2426	2177	22	199418	190093	77	0.201968
76562	78040	70	27614	27431	60	1010	1069	8	1215	1282	10	2725	2570	24	214993	214128	76	0.207095
107722	98542	77	42219	38763	75	1694	1482	16	1817	1559	18	3903	3542	31	306197	278105	83	0.20812
134889	111794	85	38294	31988	80	1955	1611	16	2029	1686	19	4579	3789	34	305319	254359	90	0.209145
116283	102144	88	43148	38448	77	1863	1619	17	1586	1397	18	4290	3693	32	336224	298775	83	0.21017
63356	65218	68	16667	16765	45	1107	917	0	1272	1096	8	2470	2490	23	172414	167254	73	0.212221
84288	83600	76	34172	33920	71	1426	1307	12	1551	1398	14	3162	3138	26	234677	231916	72	0.212221
85097	82327	77	31113	30732	71	1158	1142	8	1353	1180	9	2776	2747	24	211081	197049	90	0.212221
153448	127521	86	45166	37390	80	1999	1404	22	2382	1836	25	4834	4036	34	371267	307078	86	0.217347
121386	100474	94	52790	43359	80	1700	1473	14	2168	1688	20	3939	3281	33	329654	276839	85	0.218372
95874	94301	73	35056	34442	72	1520	1778	16	1618	1420	16	3541	3441	27	263692	255878	81	0.219397
182204	141618	91	63736	51248	85	2740	2044	26	2657	1978	28	6149	4780	40	440027	325207	91	0.219397
222319	165692	92	76718	58524	89	2821	2183	27	3648	2476	32	7929	5760	46	605573	434639	98	0.222473
85194	84943	74	23659	23538	51	1191	1298	11	1497	1613	15	3750	3623	29	247167	243479	76	0.222473
120892	104767	80	39638	34244	77	2079	1458	21	1841	1533	18	4558	3818	34	319812	276502	81	0.222473
193346	137915	91	59796	42533	87	2095	1840	25	3108	2234	31	6567	4864	41	525331	378207	95	0.223498
55777	55813	78	16916	17010	42	151	847	0	972	807	0	1614	1770	15	143145	137962	85	0.224523
101063	95407	80	36355	33589	72	1613	1697	17	1381	1468	15	3383	3296	27	271205	250763	79	0.229649
173100	132401	95	55596	42543	84	2418	1959	24	2654	2073	28	6070	4949	39	439198	342631	91	0.232725
128630	108740	82	43062	35572	80	1480	1293	11	1867	1427	17	3880	3240	31	283153	231571	88	0.232725
78554	80066	71	24621	25080	50	1429	1298	13	1419	1410	13	2702	2643	24	223441	220539	70	0.232725
251556	188093	98	84417	64487	92	3545	2587	31	4544	3168	36	10042	7636	48	774086	580772	99	0.232725
133182	108966	93	41648	34163	81	1816	1514	19	2141	1740	22	4580	3804	34	332608	267753	87	0.234775
108064	103724	87	31390	30031	73	2105	2036	19	2089	1927	19	4634	4457	32	310408	298414	80	0.235801
102393	100080	79	29663	28360	72	1444	1454	13	1301	1429	14	3442	3289	28	286339	270424	81	0.237851
133019	124448	90	46804	43278	75	2245	1899	21	2221	2181	22	5904	5484	35	417243	390413	83	0.237851
97451	93484	83	40661	40042	73	1288	1205	9	1725	1409	17	3587	3202	30	256882	249997	77	0.240927
86674	84624	80	27914	27878	64	1446	1365	12	1139	1254	10	2814	2942	25	216140	214213	74	0.241952
61024	62114	69	17500	17584	44	1021	844	0	876	795	0	2214	2191	20	186659	173108	73	0.241952
243518	173084	96	71226	50908	94	3437	2249	31	3901	2517	37	8976	6498	48	644276	471522	99	0.242977
74311	72586	74	25467	25102	62	878	1011	3	911	1014	3	2674	2624	23	191474	190115	74	0.248103
134926	112417	81	48843	40465	79	1756	1561	17	2255	1644	24	5195	4155	36	380076	318403	85	0.248103
122157	101943	80	41862	34376	77	1672	1602	16	2202	1758	24	5005	4037	36	329104	271513	82	0.248103
72291	72043	71	28855	29310	64	1048	1226	10	1092	1237	10	2796	2728	25	185122	182380	74	0.248103
83790	81635	73	41198	41443	71	1302	1343	12	1319	1302	14	2777	2867	25	211125	205189	75	0.249129
75977	76103	73	22138	21902	50	1164	1186	9	1200	1182	10	3084	3145	25	221828	215684	74	0.249129
138051	113101	84	43413	34734	82	1961	1820	18	2190	1966	23	5277	4282	37	400336	334832	87	0.25528
95257	98435	71	33529	32887	72	1585	1515	15	1695	1738	18	3686	3505	30	267893	255209	80	0.25733
90714	87123	84	27367	26999	64	1041	1198	9	1594	1489	14	3677	3636	28	247270	240783	75	0.259381
114070	103936	82	40816	36906	76	1372	1179	10	1925	1757	20	4333	3978	31	306364	284191	80	0.261431
176739	141227	91	42076	33425	83	2220	1646	21	2745	2223	27	6386	5128	39	464633	386931	90	0.262456
92040	92694	71	31583	31128	70	1271	1412	12	1424	1545	15	3267	3167	27	252913	251010	76	0.262456
69808	68473	74	16173	16495	41	997	927	0	1000	1074	6	2346	2455	22	209172	206917	75	0.262456
99714	93817	75	32934	30240	73	1615	1660	17	2046	1728	20	4262	4112	30	295694	279416	78	0.262456
116043	101893	81	37977	32525	78	1902	1748	18	1778	1462	16	4461	4072	33	340507	288425	84	0.263482
106428	100979	92	35003	32067	76	1511	1480	13	1729	1245	14	3790	3559	29	305741	281325	92	0.263482
89194	88054	72	31518	31592	71	1288	1240	11	1230	1140	9	3137	3143	26	204230	201086	74	0.263482
112830	110115	78	42051	41503	76	1394	1327	13	1720	1613	18	4207	4068	30	252071	247450	77	0.265532
123887	97561	85	37914	29294	80	1531	1298	16	1733	1444	19	4667	3639	36	348664	277430	86	0.266557
103129	100998	74	43951	43703	72	1639	1374	14	1249	1197	11	3246	3134	27	255787	247331	80	0.268608
71474	71598	71	17577	17727	45	1295	1079	9	1147	1060	6	2446	2455	23	203038	198324	77	0.273734
84616	80610	83	31701	30328	72	1457	1524	15	1236	1053	6	2865	2848	25	218962	210871	78	0.27681
144102	118079	84	44321	36015	81	2266	1974	22	2289	2012	23	5008	4314	35	358176	290010	87	0.279885
88260	86300	75	25483	25305	58	1496	1486	14	1426	1462	13	3327	3072	27	226099	214622	81	0.281936
108792	108515	76	35486	35388	72	1483	1444	15	2085	1981	19	3409	3390	27	259952	256468	76	0.281936
152278	126155	93	54634	45631	83	1417	1257	11	2237	1849	22	5284	4632	35	371601	305066	87	0.281936
129152	116329	84	47186	41561	79	1883	1610	16	1906	1720	20	4561	4072	32	303921	276051	83	0.283986
155109	126378	90	40767	32744	80	2276	1654	22	2887	2336	27	6064	4789	39	434259	355148	87	0.285011
169527	140827	94	40927	33224	83	2529	2192	24	2619	2068	23	6317	5515	37	443693	372722	87	0.287062
80704	82438	71	19765	20027	44	966	1100	7	891	933	0	2757	2776	24	203991	194946	73	0.288087
240024	189739	107	77311	62906	91	3686	3210	28	4038	3271	32	8935	7476	45	652601	528172	99	0.288087
234298	166440	102	85061	62421	94	3483	2375	32	3709	2646	34	8506	6261	45	622369	454109	101	0.289112
185332	147067	99	64321	51055	86	2852	2084	28	2633	1887	27	6519	5334	40	493551	386709	90	0.289112
252880	178081	95	75677	53759	93	3506	2172	33	3992	2616	36	9066	6425	49	626535	433548	101	0.292188
73358	74721	72	23081	23100	53	898	813	0	1416	1288	12	2694	2629	24	201212	193189	75	0.293213
277214	197605	99	101218	75426	96	4057	2637	36	5351	3798	39	12101	8639	55	864814	647463	100	0.293213
138363	115612	83	46264	38625	80	1866	1578	20	2134	1632	20	4535	3844	34	342146	282151	87	0.296289
91100	90732	76	20243	20188	45	1229	1177	8	1536	1611	15	3172	3163	27	263789	263839	77	0.299364
101042	95673	78	35289	33221	74	1514	1457	15	1690	1684	17	4064	3845	31	275569	263701	79	0.30039
84391	84161	71	26376	26110	62	1207	1299	11	1550	1390	13	3220	3181	26	237946	237889	78	0.30039
118298	109638	76	46811	42681	75	1617	1689	17	2246	2076	21	4839	4474	34	334594	313102	83	0.301415
99872	96760	81	38185	37387	73	1587	1369	16	1630	1563	15	3555	3233	29	268893	263952	79	0.301415
90526	91415	72	22004	22208	47	1380	1478	13	1550	1362	15	3386	3335	26	227601	228910	75	0.30244
71046	73385	61	28171	28271	57	575	634	0	1054	1009	3	2338	2210	21	168144	164074	73	0.30244
95308	94549	75	27146	27028	67	1667	1554	16	1925	1856	19	3709	3426	30	280489	268176	79	0.30449
120574	98155	81	44322	36201	79	1612	1241	13	1839	1471	22	4625	3611	36	328291	265162	84	0.305516
287993	192862	113	95708	65205	103	3919	2579	33	4939	3439	38	10447	7075	52	772939	527090	111	0.307566
98274	95888	75	32142	31391	72	1720	1626	16	1634	1485	15	4339	4197	31	293421	283402	77	0.308591
117087	109560	78	41032	37775	75	1858	1797	17	1814	1546	16	4196	3839	31	309707	283524	81	0.308591
75605	74645	71	25757	25664	55	1318	1209	11	1150	941	0	2692	2727	23	197937	197657	73	0.308591
95954	95925	74	34503	33789	72	1267	1158	10	1360	1211	10	3022	2799	26	246890	232686	90	0.308591
101481	89792	80	28263	24571	75	1767	1415	18	1793	1502	17	3658	3341	30	255506	227336	88	0.311667
199734	163935	88	71344	59812	84	2867	2277	26	3223	2626	29	7035	5894	41	537134	451311	89	0.312692
120522	101960	89	42352	36029	78	2343	2084	21	1865	1726	17	4357	3794	34	330625	292313	85	0.313717
78753	81546	66	18518	18379	46	1168	1046	5	1416	1389	13	3296	3265	27	248172	239890	78	0.319869
64737	65381	71	20276	20225	47	858	902	0	1211	1212	10	2326	2310	23	163711	160367	76	0.320894
95397	94174	74	30209	29586	72	1710	1534	17	1857	1649	19	3838	3634	29	280674	270019	78	0.324995
112819	109272	76	60194	58410	75	1741	1615	16	1981	1754	20	3710	3663	29	304461	296572	76	0.324995
87614	88017	72	29444	29444	71	1249	1235	11	1247	1338	13	3293	3306	27	240172	239967	78	0.327045
75767	74875	72	28837	28652	67	1323	1169	12	1204	1030	4	2652	2572	24	183935	184351	70	0.327045
258171	193326	111	75039	58874	91	4022	3004	32	3988	2968	34	8752	6598	47	677347	502104	98	0.328071
116984	106967	81	46198	41088	77	1523	1221	13	1871	1933	21	4036	3694	30	350468	313109	81	0.328071
75898	76561	72	28909	28921	65	1009	989	0	1218	1163	10	2489	2640	23	196585	195676	71	0.331146
103755	94007	79	42688	38539	76	1288	1105	7	1609	1569	17	3273	3007	28	253686	230118	81	0.332171
159930	127140	89	45152	35507	82	2603	2223	24	2702	2083	28	6488	5299	41	431101	361877	88	0.333197
72518	72013	79	26996	27413	60	973	1083	6	939	1119	7	2206	2260	21	172809	169507	73	0.335247
150583	122507	84	51810	41107	83	2513	2116	25	2268	1896	23	5365	4643	36	414792	334743	90	0.336272
266513	153453	113	90571	51309	103	3880	2337	37	4880	2604	46	9868	5650	56	699354	372956	105	0.336272
134130	117502	81	42352	37024	78	2047	1725	20	2277	1945	22	4230	3472	34	331847	280805	81	0.336272
139091	114770	86	40379	33063	80	2321	1775	22	2589	1944	24	5023	4217	37	382925	319436	86	0.337297
103546	94036	81	36795	33975	74	1594	1410	16	1569	1508	19	3878	3629	31	279992	256857	79	0.337297
107283	94844	93	40753	36349	76	1636	1515	15	1789	1593	16	4091	3718	31	302625	270734	82	0.338323
111907	97934	80	45728	40803	76	1802	1529	15	1895	1816	18	4547	4133	32	329238	297924	81	0.341398
49590	48912	69	13324	13158	40	1034	964	0	865	739	0	1800	1787	19	141945	141852	69	0.343449
101627	100382	75	39149	38877	72	1353	1087	10	2030	2088	20	3778	3972	28	262360	257284	76	0.345499
80111	79870	74	24418	24610	55	1165	1159	9	1253	1274	11	2555	2487	23	177550	181118	76	0.345499
153441	144390	85	47119	44385	78	2601	2318	23	2947	2566	27	6485	5908	36	445425	427182	82	0.346524
334027	229227	122	106656	74797	117	5326	3733	38	6032	4381	41	14534	10071	57	1.04858e+06	780284	124	0.34755
116875	103020	82	42735	37475	77	1781	1509	17	1693	1590	18	4484	3944	32	336197	298526	81	0.348575
56926	58273	72	13738	13818	40	794	877	0	913	927	0	2144	2030	21	150217	145892	71	0.348575
82235	83866	72	16512	16767	42	1225	1126	8	1133	1130	7	2795	2698	24	201552	194607	74	0.348575
97090	93631	83	14125	13731	41	1398	1208	10	1242	1386	13	3546	3355	28	234681	224608	91	0.348575
112749	108657	86	36592	35532	74	1507	1487	14	1716	1738	18	3401	3308	28	265518	246605	76	0.3496
86319	87381	71	18657	18634	46	1482	1393	13	1569	1490	16	3772	3938	27	253849	249718	73	0.350625
90145	89065	73	28705	28775	70	1050	1243	10	1155	1130	9	3322	3094	28	247515	249702	77	0.351651
94870	92609	77	25090	23227	60	1681	1667	15	1864	1903	20	4246	4261	29	304142	287992	78	0.352676
91403	87293	78	16475	16412	43	1376	1487	12	1700	1621	17	3405	3439	27	248441	247288	75	0.353701
144469	124206	86	47225	41134	81	2167	1932	20	2421	2097	22	5402	4547	35	383429	344027	85	0.354726
87748	88424	72	21360	21678	47	1568	1434	15	1452	1425	14	3192	3376	25	256474	251228	76	0.354726
74626	75017	70	18275	18729	43	1233	1094	6	1304	1322	13	2726	2733	25	220066	218188	74	0.354726
107264	94720	82	39224	33948	76	1790	1700	17	1892	1701	19	4030	3321	32	286123	240504	80	0.356777
93456	88759	75	31263	29694	72	1606	1470	15	1513	1519	16	3513	3337	28	233454	221597	76	0.360878
126987	115772	79	45220	40057	78	1589	1345	15	2235	2007	21	4686	4534	32	338274	312267	82	0.361903
100908	98722	75	39163	38363	72	1367	1252	10	1590	1530	15	3487	3351	28	249498	241786	76	0.361903
137543	130325	80	46679	45395	76	1865	1898	17	2227	2027	22	5017	4962	32	372698	357863	81	0.362928
180632	155316	92	73595	64010	86	2815	2326	24	3034	2383	26	6427	5668	37	465336	405174	89	0.362928
121952	112489	80	33038	29666	78	1598	1531	15	1808	1938	19	4749	4296	33	311048	288508	84	0.367029
175671	141981	87	64192	53676	86	2269	1770	22	2531	1852	27	6034	4917	40	445023	360669	89	0.368054
126465	116616	80	50765	46616	77	1652	1466	17	2004	1767	20	4559	4409	32	329656	305394	82	0.368054
179757	137774	88	54438	41789	86	2199	1867	21	2560	1857	28	5953	4419	41	397257	310595	90	0.369079
89686	86975	75	37989	37907	72	1220	1120	8	1588	1374	15	2702	2813	24	207347	205067	78	0.369079
103707	99043	80	38375	38082	73	1405	1503	14	1382	1535	14	3611	3432	28	256253	245783	80	0.370105
132901	127424	91	54239	53027	76	2121	2091	19	2379	2035	23	5261	4969	34	383122	360721	81	0.37113
149223	131620	81	66742	58741	81	2003	1733	19	2413	2151	24	5156	4422	36	379611	330997	85	0.372155
55741	56722	68	20717	20988	48	1066	969	0	978	897	0	2178	2076	21	150980	151400	71	0.372155
118779	107826	80	39723	36023	78	1889	1551	19	2171	2111	21	4787	4577	32	313972	291764	81	0.37318
137436	111739	94	45460	37541	80	1411	1131	10	2253	1707	22	4587	3756	35	325456	257884	86	0.374205
114595	101994	84	39948	35533	77	1434	1231	13	2127	1696	19	4270	3671	33	298152	270947	82	0.375231
156571	128812	85	60140	50623	82	1781	1366	20	2293	1885	23	5333	4264	37	400551	326014	88	0.375231
103229	102833	74	33993	33254	72	1418	1353	13	1291	1405	13	3998	3948	29	282525	275778	77	0.377281
59673	59836	71	14110	14282	40	1143	1023	4	896	957	0	2394	2229	23	161475	163228	71	0.377281
125664	113728	80	41498	37627	77	1562	1483	14	1990	1648	21	4650	4132	33	359643	319389	84	0.380357
93329	88073	75	34722	32158	74	1045	1018	3	1144	1061	6	3140	2897	27	223688	206802	80	0.380357
151373	120842	86	49656	40248	82	1811	1347	17	2685	1952	26	5141	4129	37	383368	309033	87	0.380357
124352	121706	78	33221	32649	73	1731	1794	17	2234	2178	23	4707	4448	32	352060	335560	79	0.381382
146307	116689	85	55878	44392	83	1778	1336	14	2001	1512	22	4860	3940	35	378979	306503	88	0.382407
68879	66106	74	17367	17245	44	931	889	0	1065	943	0	2490	2379	23	178578	169491	74	0.383432
71708	69323	73	16842	16879	44	1037	1073	6	948	982	0	2353	2351	21	181414	173689	76	0.384458
81681	80863	72	38576	38556	71	1131	1248	9	1311	1375	14	2757	2767	23	205365	197393	78	0.387533
184257	142926	94	80960	66449	87	3125	2235	29	2774	2143	29	6242	4920	40	425827	334064	92	0.388559
147486	127207	85	53455	45204	81	2295	1952	23	2482	1965	24	5223	4399	36	407893	348825	89	0.390609
128530	110698	83	41511	35288	80	1592	1569	16	2053	1700	19	4410	3851	32	328123	289579	85	0.390609
53139	55004	62	9025	9435	34	1029	1050	4	833	819	0	1981	2283	19	148720	149506	71	0.390609
140119	114217	86	47956	39655	80	2026	1792	19	1873	1564	19	4262	3208	33	331719	266335	90	0.391634
107235	100468	84	38397	36125	74	1568	1521	15	1570	1541	16	3803	3591	29	291710	280428	80	0.391634
76748	76518	73	14988	14973	41	1316	1207	11	1511	1304	11	3132	3162	26	210305	202580	75	0.39471
68805	69705	72	25621	25853	55	975	942	0	754	675	0	2415	2184	24	153197	152446	71	0.39471
128267	112694	83	49519	44316	78	1887	1778	18	2029	1728	22	4856	4198	35	339522	293210	86	0.39471
62075	63409	60	21975	22396	46	1098	1119	7	961	1005	2	2170	2053	21	145940	150318	71	0.39471
133115	124262	84	38772	35412	76	1873	1729	16	2136	2217	21	4948	4601	33	360813	338141	87	0.39676
97351	96464	74	24160	23442	53	1267	1230	11	1927	1786	18	3748	3748	29	263378	251591	80	0.397786
132093	111773	83	34967	29271	78	1552	1454	13	2128	1750	20	3978	3404	32	316941	269975	84	0.398811
96717	97342	77	38950	38620	71	1285	1358	12	1502	1230	13	3057	3114	25	242880	240128	77	0.399836
82253	82294	73	32914	32499	71	1184	1152	9	1141	1081	7	2821	2556	25	226593	228155	74	0.399836
77500	76813	73	18497	18337	44	996	1092	7	1075	973	0	2480	2455	22	198750	197944	75	0.400861
107957	103178	85	37859	36186	74	1650	1467	15	2038	1799	20	3863	3695	29	303520	283867	79	0.401886
113494	108946	76	44553	42735	74	1812	1604	19	1535	1469	15	3998	3812	30	258565	239982	78	0.401886
64768	64986	77	22958	23115	53	765	698	0	1025	1116	7	2500	2441	23	169182	164933	74	0.402912
74237	73185	75	24483	24694	57	946	1155	7	819	960	0	2483	2586	22	181982	180592	73	0.405987
92777	90955	73	27855	27886	62	1197	1233	10	1817	1849	18	3799	3801	28	309071	293432	78	0.405987
124412	114393	81	47600	44242	76	1456	1472	14	2036	1692	20	4392	4184	31	301162	274604	81	0.407012
120738	105996	80	42455	37072	78	1886	1623	17	1942	2008	19	4709	4301	34	375118	338183	82	0.407012
94881	90875	80	29144	28642	71	1071	1140	7	1789	1612	15	3960	3975	28	305231	292040	89	0.408038
104388	99135	78	38723	37167	75	1747	1515	16	1811	1540	18	3849	3715	30	263571	253679	79	0.412139
73832	73632	71	19240	18992	46	1216	1006	2	970	861	0	2558	2609	23	185286	180056	74	0.412139
85665	85088	78	21065	20984	49	1590	1585	16	1183	1371	12	3129	3048	25	239007	228268	89	0.412139
148094	119946	86	43705	35073	81	1761	1541	16	2428	1919	25	5309	4246	38	402446	326804	84	0.414189
135361	127675	78	52688	49337	77	2036	1836	22	2623	2455	22	5677	5382	34	384404	369352	81	0.415214
94689	92947	74	25374	25238	55	1486	1607	15	1543	1493	15	3909	3761	29	270604	261306	79	0.415214
103876	96513	86	33695	29917	75	1671	1573	15	1599	1413	18	3840	3656	30	271621	245600	80	0.41829
152443	120734	91	42625	32898	83	1897	1541	18	1914	1704	21	5158	3965	37	385891	289549	89	0.419315
91800	88158	84	34202	33794	73	1580	1415	16	1577	1456	15	3071	2873	26	240136	231696	79	0.42034
108646	107202	75	34118	33147	72	1623	1551	16	1863	1550	17	4022	4057	29	273132	252632	78	0.421366
157948	141608	84	43162	37501	81	2055	1916	19	2722	2313	26	5592	5234	34	400892	357917	84	0.424441
116909	106320	82	38794	35146	77	1871	1701	17	1754	1652	18	3895	3592	31	281724	266849	85	0.425466
120471	113403	78	35686	33795	75	1372	1093	9	1992	1911	19	4529	4087	32	325730	300752	82	0.425466
86920	83206	84	25517	24991	60	1294	1324	13	1495	1425	13	3559	3347	29	213293	210771	77	0.427517
90262	85814	85	33013	31507	72	1512	1238	11	1641	1323	13	3431	3250	28	262966	254391	75	0.429567
128793	116151	96	46587	40676	80	1529	1389	15	1699	1489	15	4242	4058	30	287646	255953	96	0.429567
114437	105128	79	40321	37255	75	2101	2109	19	2067	1866	20	4572	4026	33	319125	301318	81	0.431618
139844	120518	82	47812	40853	81	1768	1778	16	2222	2120	22	5209	4607	35	371671	318627	87	0.432643
97885	93059	77	33719	33166	72	1591	1442	15	1760	1819	19	3800	3728	29	271285	260201	79	0.432643
74519	75287	71	20843	20661	48	963	913	0	1333	1364	13	2789	2741	25	206177	208735	73	0.435719
115717	100499	82	39417	33763	77	1975	1511	18	1982	1979	20	4274	3616	32	316086	276739	82	0.435719
115703	112332	79	42646	41676	74	1859	1824	19	2036	1905	20	4387	4159	30	324554	320117	78	0.436744
183234	142527	90	76391	62674	87	2148	1580	22	2836	2158	27	6041	4726	40	416107	319601	92	0.43982
162720	133972	85	59206	48596	84	2182	1816	21	2635	1993	24	4826	3913	35	352505	289428	87	0.440845
144144	115994	86	47881	38109	82	2082	1590	21	2575	1999	25	4677	3556	36	350725	280475	101	0.440845
53196	52126	69	18818	19065	46	1074	835	0	714	564	0	1675	1728	16	120663	120527	71	0.44187
192431	109073	93	74665	43067	92	2901	1605	32	3234	1849	37	6794	3868	47	504839	304449	97	0.442895
87168	82721	76	30982	29294	71	1291	1283	12	1443	1474	15	3744	3585	28	230630	225544	75	0.44392
136572	111927	86	44002	36103	80	2204	1632	23	2124	1718	22	4991	4110	35	347840	291321	84	0.444946
76036	75468	73	16867	16603	46	1194	1137	7	1440	1295	12	3031	3073	26	229441	227165	76	0.445971
179579	141858	97	59468	46285	86	2831	2039	27	2920	2439	26	6165	4761	40	410989	318235	88	0.445971
210492	162238	105	79021	60571	91	2658	1929	25	3309	2405	30	6834	5329	40	459685	348105	96	0.448021
88201	85812	74	31797	30847	70	1051	909	0	1588	1569	17	3273	3140	27	214916	211066	76	0.451097
178071	161699	90	47456	41542	82	2662	2190	24	2802	2476	26	6681	6081	38	454882	414889	86	0.452122
102688	92515	79	40783	36246	77	2206	1713	21	1377	1430	16	4003	3439	32	305311	264455	78	0.453147
109883	102809	77	35998	34182	73	1873	1682	18	1591	1569	18	4129	3973	30	312216	279899	78	0.453147
93640	91327	75	31332	30751	72	1372	1277	12	1659	1613	16	2997	3105	25	247585	236977	79	0.455198
102458	95771	76	39827	36472	75	1535	1281	15	1715	1497	17	3956	3798	30	308555	281117	84	0.456223
207301	154735	90	68051	50229	89	2869	2131	28	3136	2445	30	7337	5442	43	527611	384892	97	0.457248
80192	80808	72	32756	32688	71	1259	1131	8	1483	1493	14	2771	2827	25	216638	214530	74	0.458274
108018	107031	78	58227	58100	74	1750	1719	16	1910	1805	19	4207	4128	31	264680	252505	80	0.458274
225723	169829	91	61934	45699	88	3123	2420	28	3496	2515	34	7844	5927	46	563226	424512	93	0.458274
80217	80656	72	13053	13281	38	996	1126	6	1136	1002	1	2906	2995	25	225934	220188	76	0.459299
84633	84313	74	32876	32707	70	1305	1442	13	1220	1240	10	3292	3226	27	226428	220198	77	0.460324
134759	119028	80	43566	37926	78	1942	1734	20	2027	1909	20	4782	4299	35	342465	303755	81	0.461349
93256	87665	79	36367	34160	73	1475	1249	14	1077	1260	12	3436	3339	27	253504	238115	80	0.462374
134495	117793	89	44637	38721	80	1695	1511	16	2191	1964	20	4946	4100	36	360635	313419	83	0.470576
105171	99220	79	33791	32797	74	1531	1366	16	1431	1363	13	3674	3512	29	268311	254996	78	0.472627
57113	54973	78	13936	14068	40	754	730	0	736	757	0	1993	2014	20	170911	169524	76	0.475702
86239	85868	72	24364	24097	60	1186	1468	12	1504	1449	15	3232	3074	27	228540	231623	75	0.476727
77555	77203	78	26303	26502	69	1122	1133	8	988	1136	7	2301	2182	21	189646	176831	73	0.478778
161368	130881	91	57981	48018	84	2270	1858	23	2417	2004	24	5423	4266	38	398841	317013	89	0.478778
129041	106300	84	45713	37272	81	1731	1601	16	2321	1947	22	5633	4895	36	366103	296006	86	0.480828
100023	92879	76	29971	26993	71	1437	1187	12	1511	1423	16	3344	3331	27	258681	236038	77	0.480828
77286	75204	82	17144	17081	43	1028	1180	8	1238	1068	7	3292	3483	27	212175	204961	75	0.481854
113528	97041	81	36590	31236	78	1348	1081	8	1399	1291	14	3360	2888	29	274566	226937	84	0.481854
81480	81509	72	25674	25490	57	1256	1280	11	1470	1507	13	3155	3036	26	219308	212419	72	0.481854
215545	163729	92	60644	46297	90	2747	2050	28	3370	2609	30	7752	5751	43	536620	401044	95	0.484929
129460	107515	86	44192	36864	81	1674	1512	14	2382	2004	23	4796	3811	34	337210	281726	86	0.485954
197018	150906	90	62675	47606	89	2346	1790	22	2848	2223	26	6084	4756	40	470972	368038	94	0.48698
211372	170845	91	75797	61034	89	2742	2041	25	3234	2520	29	7397	5787	45	545006	444580	92	0.490055
102845	101331	79	32810	31967	71	1552	1437	13	1895	1663	19	3714	3475	29	258827	249106	77	0.495181
78020	79434	71	33388	33731	70	1105	1024	3	1434	1332	13	2674	2829	23	200484	199455	70	0.496207
92437	87901	76	33638	31647	72	1373	1487	13	1747	1425	15	3411	3373	28	220231	199326	77	0.496207
110298	107240	76	32857	31326	72	1749	1615	19	2047	1698	20	4227	4021	31	298730	282104	78	0.498257
84017	87887	70	26512	26517	58	1485	1335	15	1034	1061	6	2977	2862	27	197891	191916	75	0.498257
97796	94854	91	32580	32440	72	1773	1571	17	1850	1914	17	3926	3768	29	278790	263896	77	0.499282
104486	96971	76	31909	29336	73	1311	1165	10	1556	1409	16	3640	3179	31	275182	259365	79	0.500308
70780	69933	87	20479	20496	49	1213	1201	10	980	985	0	2238	2238	21	169711	169883	76	0.503383
295450	191263	106	88253	56591	104	4505	2829	35	5436	3430	42	11556	7647	52	857034	575707	111	0.504408
66057	65814	78	24667	24495	61	1345	1250	12	1182	1032	4	2495	2525	23	188661	188639	74	0.505434
107526	103820	80	54588	50700	74	1440	1513	14	1873	1685	18	3413	3301	28	244852	233828	78	0.51261
87249	86267	76	21223	21359	46	1353	1308	12	1554	1479	17	3687	3373	29	245049	236965	82	0.513635
139472	135348	82	32955	32199	74	2152	2038	20	2640	2592	23	5700	5172	35	461823	435215	83	0.516711
160578	125426	95	51516	41032	83	2080	1438	21	2414	1872	24	5290	4313	37	379789	296705	88	0.519787
105196	101926	85	39665	38786	73	1292	1308	13	1337	1441	14	3569	3605	27	271189	261929	79	0.520812
166145	151356	83	59066	53206	83	2052	1967	19	2676	2452	25	5917	5587	36	443253	392785	100	0.520812
69345	72440	69	20171	20904	45	824	828	0	1138	1054	5	2678	2776	23	195568	194822	75	0.520812
105656	102291	86	22326	21987	49	1649	1562	16	2053	2010	19	4541	4545	30	327851	316684	79	0.523888
78420	76851	85	20456	20374	49	1283	1306	11	1664	1534	15	2897	2965	25	220067	213149	76	0.523888
93597	91701	90	27935	27732	65	1206	1131	8	1727	1487	16	3542	3259	29	247173	237281	77	0.525938
249513	169979	98	84484	57518	94	3815	2649	32	4433	2883	37	9428	6592	50	681091	487034	99	0.527988
138307	129035	80	51542	47494	78	2010	2017	20	2665	2308	24	5573	5150	36	412028	377124	82	0.531064
230493	166203	95	91600	67321	94	3496	2325	31	4003	2678	36	8468	5955	47	634612	443099	97	0.531064
67969	68121	71	16623	16778	42	1228	1175	8	1124	1176	9	2758	2690	25	173901	173036	73	0.532089
215218	156809	95	96213	73424	92	3191	2084	31	4175	3121	36	8728	6550	47	657622	484758	98	0.532089
85016	86764	75	23113	23317	49	1313	1351	11	1406	1420	14	3308	3344	28	232584	226685	74	0.532089
89629	88574	81	33427	32719	71	1687	1602	15	1308	1298	12	3359	3143	28	267893	261495	76	0.533115
123882	108294	81	43745	37038	79	1481	1179	13	2022	1750	19	5247	4686	35	344684	300002	84	0.533115
163524	122525	106	59608	46410	88	2135	1631	20	2321	1575	25	5968	4574	40	442760	333487	92	0.53414
153901	132396	86	61619	53740	82	2044	1831	20	2573	1917	26	5223	4276	36	346655	305473	86	0.535165
147532	129649	87	63016	54703	81	2368	2253	21	2099	1901	21	5135	4897	34	339713	301221	84	0.535165
209325	154463	90	75333	54260	89	3283	2236	29	3425	2503	31	7840	5457	47	599623	435595	94	0.53619
180093	142973	90	67141	54858	86	2715	2015	25	3349	2505	30	5988	4908	39	481764	401801	94	0.537215
88931	88239	74	27259	26845	66	1325	1164	12	1453	1277	14	3364	3361	26	233590	218297	75	0.537215
90080	90116	72	28494	28310	67	1364	1434	14	1457	1332	13	3424	3393	27	250884	242409	76	0.537215
71124	71052	74	19150	19276	45	967	1020	4	1219	1181	8	2344	2429	22	194981	190263	77	0.538241
46202	47377	60	9235	9292	36	608	714	0	714	839	0	1539	1763	16	129033	125758	67	0.538241
331417	219988	112	104724	68525	108	5277	3351	39	6369	4222	43	13797	9018	56	968813	640897	113	0.538241
122615	106403	87	35766	31094	77	1662	1596	17	2239	1903	22	4838	4138	34	302503	272077	83	0.540291
228637	168768	91	70069	49741	90	2550	1886	26	4073	2897	36	7182	5385	43	589468	430471	100	0.541316
64951	64848	71	16993	16986	44	867	981	0	1246	1237	8	2270	2396	22	176437	173661	73	0.543367
90314	91212	73	29374	29050	71	1463	1353	14	1345	1327	11	2822	2845	24	220387	213921	71	0.544392
109813	107381	74	42919	41738	73	1278	1346	13	1822	1774	18	4116	4029	30	280270	269468	80	0.546442
86234	87545	76	31041	30657	70	1371	1405	14	1337	1368	14	3216	3138	27	228792	223867	72	0.547468
97865	95412	86	43175	42822	73	1465	1554	14	1443	1537	16	3168	3188	26	260291	249694	78	0.548493
91502	92421	72	28741	28490	68	1255	1397	12	1625	1598	18	3218	3189	27	216547	205977	72	0.549518
168068	136883	84	55076	43498	84	2144	1591	22	2535	2180	25	5958	4983	39	431062	348924	88	0.549518
78399	78721	71	19769	20270	43	1065	1120	7	917	1293	10	2981	2980	24	232677	231598	77	0.549518
72473	74638	71	18942	19272	43	1332	1214	11	1519	1364	14	2814	2893	25	221155	214828	72	0.549518
111199	107548	77	45838	44009	74	1411	1190	14	2089	1968	21	4257	3987	31	285161	265265	79	0.549518
90053	89992	72	28991	29052	61	1370	1276	12	1650	1429	16	3444	3352	27	227132	215011	75	0.550543
199961	168035	96	77922	66360	86	2494	2273	24	2898	2513	26	6207	5277	38	443788	370574	90	0.551569
144559	117799	85	50323	41548	81	2063	1428	18	2171	1780	23	5176	4208	36	356675	284799	88	0.551569
91857	90077	74	28648	28357	63	1622	1693	16	1663	1471	16	3479	3310	29	236816	230189	78	0.551569
88652	86723	75	22280	21987	50	1400	1628	13	1244	1030	5	2967	2925	25	207655	204110	78	0.553619
122465	111072	80	43999	39185	78	1221	1063	6	1725	1537	17	4230	3785	32	268159	249509	81	0.553619
102160	93787	81	38845	35506	74	1283	1275	12	1603	1540	16	3182	2930	27	248421	229228	80	0.555669
165311	134308	86	55644	45986	82	2284	1808	21	2951	2082	29	5763	4767	39	423294	357798	87	0.555669
117986	103266	80	37306	32210	76	1470	1330	14	2213	1713	23	4214	3653	32	307984	273423	82	0.556695
62112	62821	71	13766	13954	40	1161	1385	12	976	1051	6	2268	2348	21	175382	176532	70	0.556695
150642	128725	85	45704	37637	82	2213	1860	21	2598	2080	25	5165	4121	36	403066	336587	89	0.55772
142399	117954	98	42839	35100	80	1993	1583	19	2202	1908	24	4725	3813	35	336888	279052	85	0.55772
84942	81261	73	30174	29060	71	1121	1139	9	1238	1290	13	3170	2963	27	215217	201734	78	0.558745
106431	103424	76	22455	22098	49	1738	1652	15	2058	2031	19	4080	3880	30	327480	303256	78	0.55977
135165	130311	82	51388	49974	75	1892	1997	19	2017	1816	20	4213	4065	31	311227	298214	79	0.55977
65576	65836	70	14142	14209	40	1056	959	0	874	969	0	2317	2323	21	175936	169872	73	0.55977
97508	92202	81	41073	38434	73	1347	1264	11	1783	1691	17	3289	3051	28	240849	233886	75	0.55977
85662	85698	74	44879	44876	72	1397	1255	13	1416	1351	14	3129	3009	26	233075	226061	73	0.560796
82971	80113	85	23648	23017	57	1209	1069	6	1445	1290	12	3346	3226	27	237905	227816	78	0.561821
63562	63668	72	12853	12912	39	719	813	0	940	785	0	1914	1985	20	171095	167191	73	0.561821
104878	101126	87	32087	30446	73	1637	1588	15	1462	1410	16	3726	3482	29	277003	259078	78	0.562846
89927	88247	76	23743	23600	56	1690	1547	16	1298	1409	12	3703	3582	28	241074	233870	76	0.563871
69303	68589	71	12472	12556	39	1014	879	0	1217	1244	9	2496	2523	23	191982	186267	73	0.566947
97123	90404	77	31221	27979	73	1658	1544	15	1689	1519	18	3895	3581	30	290776	266922	79	0.567972
189256	146774	89	64958	51447	87	2775	1991	27	3390	2435	31	7129	5595	42	523790	415755	92	0.570023
104911	108076	74	52080	51640	73	1506	1566	15	1938	1873	20	4445	4227	30	284417	281840	73	0.570023
161276	128588	86	56013	44698	83	2336	1638	24	2703	2359	26	5473	4433	38	430817	339132	89	0.576174
163761	140181	82	59994	51217	82	2235	1844	20	2821	2400	26	5703	4782	38	401231	334889	87	0.577199
98244	94418	77	29414	28224	72	1502	1273	13	1619	1584	16	3965	3654	30	263526	248562	78	0.578224
99428	96605	75	37168	35858	72	1172	1335	12	1563	1575	16	3827	3411	31	263594	251556	78	0.57925
150124	125786	90	46229	37783	81	2521	2276	24	2446	2041	24	5253	4441	36	373795	320350	88	0.5813
81286	81275	73	38111	37975	72	1624	1686	16	2109	1904	19	4189	4059	30	287418	270155	75	0.5813
152012	140138	84	68906	64891	79	2040	1970	19	2440	2102	25	5108	4946	32	359061	332888	82	0.582325
158792	124862	86	53673	42943	83	2565	2041	25	2467	1831	25	5878	4494	40	373198	287498	88	0.58335
119393	114498	78	47850	46704	75	1829	1868	17	2205	2038	21	4331	4287	31	323292	314327	82	0.584376
80241	80287	75	13818	13968	40	1235	1330	12	1307	1296	12	3102	2980	26	244592	237675	75	0.584376
71424	70635	72	25539	25868	53	1052	957	0	961	986	0	2318	2257	22	164832	163565	69	0.584376
154079	139733	82	50979	44753	80	1859	1721	18	2561	2275	24	5533	4742	37	429379	378243	86	0.585401
91881	91767	79	21986	21801	52	1268	1340	12	1501	1450	13	3509	3431	28	261101	255271	78	0.586426
153788	123706	84	52852	42381	82	2394	2004	22	2298	1892	23	5535	4276	39	394151	315068	87	0.587451
95380	92958	78	34458	31594	74	1650	1505	14	1545	1438	16	3829	3718	29	289689	270334	79	0.589502
169028	136235	89	62142	51864	84	2283	1909	21	2807	2174	30	6299	4837	40	431559	352837	88	0.590527
88418	86588	74	25135	24492	56	1177	1058	6	1232	1258	10	3428	3324	27	250685	245174	77	0.591552
109345	106253	76	43237	42180	75	1351	1245	13	2101	1974	21	3765	3583	29	278944	271185	80	0.593603
121260	116636	84	43185	41648	73	1848	1907	18	2002	1770	21	4338	4030	32	308737	294920	79	0.593603
86823	86042	77	37480	37147	71	932	1035	4	1142	1189	8	3173	3041	27	226347	220337	76	0.595653
111947	108103	77	42240	40295	74	1610	1723	16	1467	1519	15	3450	3195	29	274016	262608	81	0.596678
94083	94494	76	22898	22600	55	1394	1487	15	1678	1721	18	3709	3608	28	258364	246151	75	0.597703
51747	53642	60	19077	19473	45	749	667	0	635	675	0	1622	1552	15	111844	112559	68	0.598729
355173	259207	114	161390	119038	113	5613	3891	38	8039	5773	46	16208	12306	60	1.04858e+06	929703	117	0.599754
141217	126124	93	47085	41871	78	2444	2131	22	2444	2188	24	5707	5125	36	429830	380536	84	0.600779
95133	93065	75	30545	30505	71	1179	1148	9	1541	1430	16	2887	2929	24	245257	240802	75	0.601804
133229	110219	87	51187	42464	80	1803	1325	18	2069	1586	21	4781	3847	35	317833	260933	83	0.601804
280269	179145	109	98854	64094	107	3672	2294	33	4664	2798	40	10281	6933	51	752825	481685	111	0.603855
134910	117901	84	48886	42727	79	2219	2045	21	2567	2140	25	5585	4835	36	365248	321869	83	0.60693
75016	73877	82	27148	27059	68	1117	1173	9	1401	1585	14	2392	2327	22	181345	175987	71	0.607956
134562	108388	90	47661	39210	81	2286	1910	22	2591	2147	25	5317	4416	37	339937	285737	84	0.607956
147999	120212	85	50935	41713	82	2273	1809	22	2746	2018	28	5485	4245	38	384571	317812	86	0.611031
119921	102624	79	40490	33834	78	1637	1260	15	1922	1555	21	4368	3811	33	311217	259121	85	0.611031
120954	116292	77	38205	35673	74	1400	1163	10	2082	1719	21	4335	3948	32	338884	321162	78	0.611031
74853	72753	76	16434	16481	43	1349	1379	13	1126	987	0	2846	2752	25	199006	200982	73	0.613082
70505	72321	73	13205	13299	38	1371	1117	9	1051	1048	5	2341	2298	22	165245	162325	75	0.613082
65168	66683	73	19318	19487	47	955	1022	4	978	771	0	2192	2384	21	180744	180847	72	0.619233
142799	138537	81	34780	33930	76	2201	2042	19	2637	2371	25	6449	6118	36	464542	437474	83	0.620258
93900	93620	75	33048	32765	71	1596	1467	14	1466	1493	14	3272	3098	28	225007	220124	78	0.620258
96599	93018	83	31139	30941	72	1473	1455	14	1592	1693	16	3486	3312	29	228844	228394	77	0.621284
91798	91811	74	15152	15190	41	1441	1499	13	1709	1657	17	3394	3272	28	229685	217635	77	0.621284
79609	80753	71	30043	30026	68	1367	1355	13	1448	1333	13	2837	2865	24	210552	201683	76	0.621284
128757	110622	82	46292	38780	80	1703	1833	18	2204	1734	23	5112	4190	36	363652	304254	87	0.623334
60436	61817	68	19047	18975	45	860	900	0	999	999	0	2397	2392	23	159425	156430	72	0.62641
90030	87864	75	25823	25157	57	1134	1144	8	1717	1684	17	3615	3689	28	259843	256809	77	0.627435
83155	80979	75	26312	26021	66	1215	1196	9	1457	1455	14	3222	3203	26	232261	223592	75	0.629485
111241	101626	77	50040	44502	77	1499	1231	12	1628	1386	15	3483	3040	29	275719	249280	79	0.631536
105277	99587	85	41715	38936	74	1589	1575	16	1810	1721	17	4189	3760	32	276946	261910	79	0.633586
213711	151138	93	64533	45479	91	3024	2089	30	3473	2334	34	7258	5127	45	532428	386509	96	0.634611
65669	64734	71	12161	12234	38	906	977	0	1123	1189	10	2103	2191	20	180662	182306	73	0.635637
359666	254407	115	139638	105800	111	8148	5800	42	9392	7030	49	19929	15641	62	1.04858e+06	1.02227e+06	115	0.635637
77652	79240	71	17098	17519	42	993	1101	7	1388	1514	13	3237	3308	26	217878	210292	74	0.635637
179658	152358	90	63459	55324	83	2295	1871	24	3091	2552	29	6371	5292	39	418958	369177	88	0.637687
61876	61463	74	24963	25256	57	668	664	0	1215	936	0	2070	1986	22	157594	154716	72	0.638712
86449	86080	73	19644	19474	47	1283	1226	12	1363	1445	15	3066	3107	26	237231	232350	76	0.638712
124409	108325	83	42848	37226	78	1449	1185	12	2178	1943	22	4263	3863	31	311184	272289	83	0.640763
159386	121208	87	58075	44303	85	2418	1903	23	2957	2021	30	5870	4405	41	431558	326959	88	0.641788
158408	132058	85	40066	32607	83	2149	1694	21	2756	2286	27	6312	5093	39	449994	381966	90	0.641788
202804	164354	91	74029	60456	88	2526	1999	25	3763	3081	32	7673	6122	41	615142	498898	94	0.642813
124595	100789	85	43878	34724	80	1823	1410	17	2134	1476	24	4369	3466	36	331124	258685	84	0.643838
121298	103463	81	42449	35860	79	1578	1253	13	1950	1642	20	4904	4006	36	344800	296168	83	0.647939
186502	139293	90	62182	46199	87	2429	1592	25	3345	2403	30	6689	4860	44	472380	352983	91	0.647939
139623	123127	83	47691	41785	80	1983	1753	19	2517	2142	23	5168	4625	35	387483	333594	84	0.651015
66790	66815	73	14670	14648	41	980	1064	5	985	932	0	2232	2281	22	176212	164324	73	0.65204
108212	94838	79	35096	29786	76	1681	1582	16	1807	1499	17	3888	3360	32	288066	245743	82	0.65204
77527	79833	71	26265	26270	63	973	966	0	990	950	0	2610	2591	23	188010	186208	73	0.654091
75772	73897	85	21083	21138	49	895	1116	7	1151	1118	7	2737	2594	25	202996	194330	75	0.655116
86040	82724	76	28543	26843	69	1216	1207	9	1318	1231	12	3339	3144	28	240037	227539	75	0.657166
163045	133676	91	43946	35653	83	2325	2062	21	2503	2024	24	6150	4871	41	420069	345710	85	0.657166
91251	92245	72	33957	33426	72	1509	1228	13	1466	1561	15	3890	3790	29	261225	260555	76	0.657166
99748	93538	76	36388	32662	75	1638	1522	15	1748	1620	18	4091	3782	32	271188	247501	77	0.657166
240326	177323	107	77495	56734	94	3407	2469	28	3298	2434	32	7397	5591	43	569391	418562	99	0.658192
141938	115948	97	49675	40664	81	2068	1647	22	2300	1963	25	5144	4039	39	362409	295055	85	0.659217
117775	99382	82	46290	38876	78	1730	1344	15	2128	1604	22	4353	3527	34	282957	237399	82	0.659217
157232	139360	84	55636	49421	81	2356	2200	22	2299	2180	23	5278	4674	36	382930	346599	87	0.660242
92377	89015	76	24230	23233	52	1545	1526	15	1620	1590	18	3492	3370	28	246435	236251	77	0.661267
68322	68675	69	33915	34354	69	977	1071	5	1487	1398	15	2735	2508	26	199806	190272	70	0.662292
189778	151001	93	60202	48102	89	2155	1735	21	3069	2549	28	6515	5215	41	452452	362703	93	0.662292
65094	63782	86	21405	21545	50	835	924	0	812	821	0	1960	2053	21	134785	134278	66	0.663318
87658	86313	81	30479	30679	71	1047	1148	9	1041	1216	9	2945	3090	24	218912	211998	77	0.663318
114988	103320	80	40897	37632	75	1877	1608	19	1997	1930	19	4044	3688	31	296994	283531	75	0.665368
167174	129907	95	53400	41569	84	2074	1467	20	2501	1789	24	5244	3970	37	413248	325745	103	0.665368
71418	72610	71	13904	13957	40	1071	1049	5	1245	933	0	2246	2260	21	190428	185095	73	0.665368
87884	86985	76	29443	29684	68	1100	1030	5	1342	1372	13	3659	3352	29	248844	246574	77	0.665368
73118	73455	71	24683	24549	53	1375	1289	13	1010	1095	7	2840	2803	25	211414	199374	71	0.666393
62097	63167	71	16156	16287	43	806	743	0	902	1056	4	2409	2144	23	163149	160336	70	0.667418
178842	153283	90	59630	52465	83	2392	2130	22	3074	2582	26	6648	5781	39	498327	434488	87	0.668444
251313	202979	96	90930	72218	92	4575	3251	33	5225	4168	36	11046	9331	47	877190	745300	99	0.669469
122803	109634	81	46670	41744	79	1724	1620	18	1882	1590	18	4268	3729	32	276166	249200	79	0.669469
138443	117122	97	47622	40289	79	1682	1446	17	1915	1729	19	4941	4281	34	357958	307240	84	0.670494
96335	92845	75	29535	27992	73	1584	1418	13	1558	1249	13	3797	3768	28	271385	261352	76	0.67357
148434	130961	84	53868	47302	80	1993	1732	18	2456	2065	25	5574	5063	34	406804	361948	85	0.674595
166406	135476	89	64912	54561	83	2731	2669	24	2899	2551	26	6168	5168	38	423435	344185	90	0.674595
170362	131750	91	57844	44512	84	2138	1837	21	2793	2283	26	5757	4498	39	404262	310033	87	0.676645
123904	118689	80	38955	37247	76	1920	1928	20	2788	2547	26	5693	5362	35	422097	404527	80	0.679721
73844	72882	73	17617	17741	45	1414	1256	12	972	1045	5	2387	2542	23	176129	171695	74	0.680746
139780	113158	86	51741	41842	82	2078	1563	22	1939	1506	20	5087	4038	37	333035	266697	85	0.681772
140061	115322	85	49262	41146	81	1912	1496	18	2233	1936	23	5225	4111	37	344080	287107	86	0.683822
136679	119521	81	49058	42428	79	2018	1862	20	2270	1960	24	5169	4663	34	369715	334993	82	0.687923
77087	76459	75	21951	22086	51	1282	1151	11	1096	972	0	2595	2503	24	201033	190983	74	0.688948
138973	131973	94	42400	40930	75	1976	1802	20	2208	2110	22	4743	4689	32	337920	330702	80	0.689973
209147	149190	93	70554	51130	88	3160	2132	32	3401	2455	32	7364	5079	44	516772	363643	92	0.690999
84976	84907	74	23611	23155	54	1083	1120	8	1570	1411	16	3047	2766	26	230355	235499	74	0.692024
106125	103161	77	39119	37721	74	1921	2009	19	1594	1426	15	4026	3783	29	257737	238852	92	0.692024
194710	148139	93	78030	62291	87	2437	2183	23	3016	2444	29	6831	5372	41	465592	364932	89	0.692024
96207	93901	74	36887	35945	72	1327	1270	12	1598	1605	16	3413	3254	27	278074	263736	74	0.692024
62526	62785	76	20496	20390	50	927	802	0	921	1003	1	2289	2472	21	159844	156389	72	0.694074
58431	57427	70	18348	18429	46	846	734	0	624	762	0	2017	2133	21	143878	141710	72	0.69715
91868	89436	75	33329	32744	72	1121	1027	4	1569	1444	17	3279	3167	28	226181	217897	74	0.69715
63684	63484	86	20350	20226	47	1059	954	0	866	826	0	2094	1971	22	157733	161894	74	0.698175
77918	78114	73	24943	24702	59	1038	1047	5	1335	1260	11	2751	2836	23	183648	183665	70	0.6992
76377	77512	70	29855	29548	69	1194	1221	10	1220	1249	11	2768	2678	24	203302	197332	74	0.700226
89223	90584	71	26985	26566	62	1723	1584	17	1585	1763	17	3853	3852	28	276269	270723	77	0.705352
95256	86477	80	35567	31326	75	1282	1199	11	1824	1310	17	3624	3115	31	254418	226199	76	0.705352
49426	49897	68	19131	19110	46	685	725	0	903	718	0	1528	1562	17	119884	116406	71	0.708427
92416	91775	74	24956	24924	52	1571	1400	14	1605	1674	16	3475	3416	27	239442	228916	77	0.708427
105171	102378	77	30661	30135	72	1581	1622	15	1526	1424	14	3662	3722	28	243289	230974	75	0.708427
70926	71413	72	16174	16184	42	1286	1169	9	1322	1301	11	2916	2791	26	216132	210265	79	0.712528
74672	75980	70	34199	34674	69	1112	1113	7	1466	1283	12	2722	2758	24	195783	191102	73	0.716629
140235	113067	94	47422	38333	82	2121	1632	19	2351	1626	23	4745	3814	36	369617	298623	88	0.72073
146380	119396	84	50639	42230	81	2027	1688	17	2198	1748	23	4613	3905	34	367372	295833	90	0.72278
133860	119517	81	34087	30376	76	2129	1951	21	2069	1721	22	5249	4596	35	352771	317148	83	0.72278
108049	98128	79	38872	35255	76	1705	1374	14	1916	1529	18	3768	3256	30	262087	241509	79	0.72278
141093	117373	83	52117	43391	81	2543	1931	23	2217	1986	21	5111	4320	36	383066	316950	86	0.723806
253158	201403	95	84524	67430	91	4183	3060	33	4799	4228	35	10971	8930	48	774543	656367	95	0.724831
221253	157668	113	65304	45743	96	3554	2562	30	3598	2295	33	8405	5981	47	609948	426301	113	0.724831
59265	61928	68	17930	18563	42	758	902	0	921	960	0	1962	1832	20	151313	142835	71	0.724831
120040	114114	77	47479	44041	76	2114	2037	21	2235	1956	21	4219	3967	31	292315	274438	77	0.724831
135697	115407	80	41892	35455	79	2217	1606	21	2292	1924	23	4562	3884	35	345086	296153	82	0.725856
114888	111152	75	57606	57307	74	1625	1502	13	1958	1947	19	4153	4312	28	274392	265117	77	0.725856
166619	134845	97	59880	49176	85	2140	1817	19	2290	2022	25	6055	4884	40	410916	345538	90	0.725856
161805	122138	93	55558	42308	85	1795	1280	16	2394	1972	23	5504	4069	39	398739	307584	89	0.726881
71974	72837	76	29087	28992	68	1351	1244	13	1551	1509	15	2599	2557	24	191979	181511	71	0.727906
77457	76630	74	25219	25005	56	1064	925	0	1514	1353	12	2499	2415	23	193935	186870	73	0.727906
110894	103095	88	32666	30117	75	1663	1551	16	1735	1565	18	4049	3880	30	326849	315053	79	0.729957
85527	86078	72	23941	23691	52	1304	1347	12	1332	1095	9	3154	3108	26	227932	220892	75	0.734058
296771	203165	117	125453	90031	109	4242	3060	33	4771	3039	39	10666	7129	52	804510	564109	112	0.734058
99632	96305	76	38119	36760	74	1600	1657	14	1437	1551	15	4327	4165	30	283241	271961	75	0.735083
314184	206739	123	92321	63621	111	4270	2739	34	5643	3652	41	12995	8615	56	892776	604575	115	0.735083
156787	125301	84	53047	41657	82	2394	1620	25	2351	1928	24	5552	4283	38	426433	332105	87	0.735083
109198	102500	77	33168	30137	74	1667	1355	15	1821	1771	20	4063	3785	31	308588	283723	81	0.736108
96050	95807	75	38931	38161	72	1607	1581	14	1679	1517	16	3680	3575	29	245717	236295	75	0.737133
147611	114455	90	50643	38989	82	2240	1961	20	2470	2047	27	5276	4037	38	366078	278526	86	0.737133
87306	86808	75	21709	21652	47	1266	1231	10	1392	1306	11	3307	3275	27	247982	242570	77	0.737133
136726	110987	90	51417	41534	80	1659	1410	15	1855	1563	18	4938	3995	36	363112	288690	85	0.738159
66665	67287	75	22000	22315	49	965	1002	2	1411	1303	12	2624	2859	22	185986	181262	73	0.740209
91568	92081	73	22928	22736	51	1456	1381	14	1554	1194	12	2968	2879	25	246692	238772	75	0.740209
50564	48992	82	16551	16627	43	685	747	0	957	925	0	1574	1663	16	121371	119388	70	0.740209
235716	163145	102	69770	48447	93	3057	2015	31	3591	2618	33	8200	5920	46	628160	437181	99	0.743285
158949	124239	87	53792	42177	84	2271	1845	21	2202	1577	23	5457	4324	39	399672	313923	89	0.74431
108951	99213	78	33622	30031	75	1636	1632	16	1713	1470	17	4098	3765	31	284911	259124	84	0.74431
120637	108593	80	42611	38006	77	1623	1650	15	1638	1444	16	4056	3472	32	293491	262876	81	0.74636
146287	119689	84	47908	39270	81	2271	1773	23	2351	1975	24	5112	4234	36	378917	306979	85	0.747386
142475	114207	87	46324	37451	82	1867	1593	18	2211	1745	23	5089	3885	38	368118	292195	90	0.750461
132129	110522	80	50170	42826	80	1724	1504	16	2130	1763	20	4721	4087	34	324013	270276	84	0.750461
84551	83503	73	18645	18669	45	1236	1275	9	1101	1106	7	3244	3195	27	232961	226307	75	0.751487
83089	80608	75	26348	25992	62	972	1134	7	1038	1087	6	2786	2727	24	190039	184282	78	0.755587
90577	88386	79	30013	29750	70	1452	1450	13	1522	1420	15	4051	3938	29	257955	245502	76	0.756613
108766	107990	79	27145	27002	59	1563	1678	16	1310	1488	13	3491	3402	29	249334	244594	75	0.757638
254534	190396	98	93600	73002	90	3417	2579	30	4739	3360	38	10058	7560	48	688244	532994	97	0.757638
201508	150293	98	64444	48708	87	3090	2271	28	3555	2575	32	7485	5743	43	560337	413755	93	0.758663
97050	87162	79	37098	33347	76	1522	1314	14	1491	1394	15	3599	3239	30	236826	222998	77	0.759688
81916	77943	77	26532	24833	59	1111	1109	7	1336	1308	12	3083	2768	27	240927	226925	77	0.764814
156235	122822	89	50177	39909	81	2451	1876	24	2917	2076	29	5947	4701	40	441237	343117	85	0.764814
135856	118614	80	56125	48059	79	2499	2075	24	2444	2016	23	5347	4568	36	403619	354870	86	0.766865
93319	87331	79	37272	34424	72	1016	839	0	1548	1435	14	3180	3073	27	236873	224415	77	0.76789
82613	81537	73	20479	20585	49	1245	1306	13	1316	1273	11	3030	2986	26	225916	213498	75	0.768915
153579	124995	93	47421	37513	82	2163	1740	20	2454	1917	26	5036	3932	37	351119	288601	85	0.768915
100365	100112	74	20437	20513	46	1363	1142	11	1752	1610	18	3876	3554	30	257751	251557	77	0.768915
78615	76423	84	35833	35690	71	907	820	0	1320	1018	4	2908	2756	25	198946	195006	75	0.76994
86891	89235	72	18600	18481	46	1253	1286	12	1548	1343	15	3569	3456	29	247358	229239	77	0.770966
97757	93965	80	27843	26724	65	1548	1421	15	1673	1644	18	3634	3746	28	272338	263288	78	0.770966
60826	62147	64	17353	17487	42	930	985	0	1181	1010	3	2333	2234	22	168703	168300	74	0.771991
134666	107796	99	45744	37152	80	1985	1748	21	1978	1547	21	4477	3721	35	335007	279779	85	0.777117
59185	59814	79	12501	12743	38	826	775	0	800	684	0	1594	1575	16	135085	133200	71	0.779167
65835	65290	77	13730	13892	39	878	860	0	1135	970	0	2048	1967	20	163970	160235	71	0.781218
149981	124154	86	53480	45115	82	2076	1505	21	2295	1993	23	5783	4934	37	383236	325690	89	0.782243
232103	162387	100	76547	53957	93	3141	1952	30	3950	2708	36	8127	5441	46	622796	438843	101	0.783268
157974	132012	84	55468	46262	80	2370	1881	23	2607	2225	24	5454	4326	38	388240	320899	84	0.783268
111633	104372	82	47314	44442	75	1518	1409	15	2032	2042	20	4042	3867	31	303023	282142	77	0.783268
130745	109309	83	49462	41312	81	1825	1472	18	2053	1604	21	4359	3677	33	345277	293151	87	0.784294
116311	112118	81	36005	35551	73	1557	1570	16	1920	1895	18	3867	3809	30	306989	295886	78	0.785319
188849	144424	101	67489	52259	86	2831	2252	26	2754	2130	27	6337	4689	41	464709	359847	90	0.786344
115269	109393	85	52419	49936	75	1415	1354	11	1803	1824	18	4155	4229	29	306076	285821	78	0.78942
71649	71053	71	18428	18715	44	1330	1335	12	1244	1232	11	2798	2709	25	188846	189974	72	0.795571
93141	91199	76	35522	34368	72	1364	1342	12	1620	1585	16	3214	3204	27	246575	239010	75	0.795571
130321	106093	93	44758	37312	79	2287	2192	20	2485	1984	24	5209	4461	35	344603	295156	83	0.796596
141077	116601	83	45599	37054	81	1845	1695	18	2653	2234	27	5691	4857	38	386549	315199	86	0.796596
88883	90539	71	21125	20838	49	1765	1475	17	1320	1363	14	3398	3138	28	231399	223154	74	0.798647
149700	122705	84	54791	45283	81	2027	1779	19	2301	1743	25	5091	4164	36	352034	283462	86	0.799672
302468	210593	108	101642	71483	105	4275	2914	35	5289	3590	39	11665	7654	54	874553	602769	108	0.800697
149723	124779	84	51533	42915	81	1867	1648	20	2261	2104	24	4893	4116	35	354043	296046	83	0.800697
101083	100170	75	29440	29598	59	1372	1520	14	1687	1699	17	3883	3689	29	281169	266878	75	0.800697
70980	71364	69	18606	18337	45	1242	1232	9	1327	1301	12	2473	2533	22	185867	176021	87	0.800697
125500	119045	84	39178	37646	74	1448	1365	14	2058	1741	19	4771	4752	32	360919	344810	78	0.800697
123706	101753	99	45833	38929	80	1486	1064	8	2152	1829	22	4394	3640	35	307544	264729	84	0.801722
133283	109149	92	47481	38654	80	1454	1143	11	2027	1653	19	4355	3719	32	349196	283406	85	0.803773
71090	72830	69	24160	24292	51	1444	1328	12	1298	1369	11	2652	2570	24	189554	181933	74	0.803773
68226	67540	74	28322	28262	67	964	952	0	1101	1045	4	2637	2423	25	171906	168590	74	0.807874
63403	63147	75	22855	22974	50	621	691	0	1121	863	0	2154	2107	21	152772	154004	70	0.809924
198998	149346	92	66350	50798	88	2824	2048	26	2920	2086	30	6639	4702	43	508106	375622	94	0.811975
63682	64234	71	21865	22350	46	857	1061	4	900	973	0	2295	2178	22	158810	160059	71	0.811975
78705	78380	75	13586	13455	40	1206	1122	8	1278	1357	12	2787	2828	24	211286	202712	76	0.813
118468	100069	81	38972	32556	79	1803	1346	15	2146	1571	22	4609	3851	34	362251	301075	83	0.813
96051	89777	92	27208	24829	75	1604	1485	15	1704	1365	15	3826	3590	29	267844	239630	92	0.813
77913	80171	72	26741	26730	55	965	759	0	1171	1237	10	2552	2640	23	177907	172284	74	0.814025
88288	87667	73	30746	30817	70	1128	1010	3	1331	1372	12	2989	2983	25	205509	205422	76	0.81505
75641	73822	77	18486	18497	44	1205	1166	8	1168	1350	11	2818	2872	24	204627	196287	75	0.816075
96114	95731	74	16718	16727	43	1235	1399	13	1486	1408	16	3786	3588	28	243749	234517	80	0.816075
67934	69459	69	21971	21988	49	1051	1190	8	778	797	0	2414	2496	23	180733	173601	75	0.818126
57496	55859	76	18730	18953	45	1101	1004	2	671	717	0	1826	1681	19	125467	121742	69	0.819151
74131	73991	73	27517	27541	68	901	952	0	1133	1056	5	2646	2652	23	190923	180221	74	0.820176
118861	115541	80	27331	26860	72	1974	1930	18	1937	2140	19	4445	4283	30	334356	320475	77	0.822227
91802	89393	82	20462	20607	47	1349	1245	12	1539	1598	15	3338	3107	28	230568	222255	75	0.822227
125884	116200	80	45315	40997	78	2088	1932	21	2360	1978	23	4646	4322	33	372450	344055	95	0.822227
70072	71728	68	30124	30112	69	1197	1206	10	1022	1122	7	2208	2422	20	170687	167306	71	0.824277
190374	148601	89	72580	58361	86	2558	1983	25	3426	2472	31	6958	5563	43	466001	358122	91	0.824277
112876	98915	80	43065	38229	77	2222	1951	21	1821	1639	19	4395	3857	33	312538	272331	81	0.824277
84763	83594	73	27736	27502	70	1420	1546	14	1607	1429	14	3085	2751	27	214593	207478	74	0.825302
286903	191654	101	105216	68844	101	4434	2772	37	5157	3734	41	10828	7518	52	836698	567858	103	0.827353
95512	94182	74	25901	25476	55	1382	1396	13	1785	1787	18	3516	3493	27	268331	257202	76	0.827353
82972	81642	73	18376	18252	45	999	1123	8	1386	1275	11	2933	2876	25	201348	193817	76	0.829403
100998	98077	74	28412	27785	69	1704	1735	16	1384	1429	15	3395	3172	28	283364	274472	75	0.831454
91770	89559	76	35408	34483	73	1265	1197	11	1518	1317	13	3210	3209	26	244529	240147	77	0.832479
131928	117191	86	47128	42373	78	1875	1929	18	2071	1687	22	4724	4131	33	344357	302190	80	0.832479
129727	110960	83	44373	38495	80	2099	1983	19	1871	1730	21	4391	3708	35	320568	281325	83	0.833504
94116	92801	75	30753	30490	72	1393	1425	13	1502	1361	13	3822	3671	30	282836	278570	77	0.835555
115102	95327	87	41361	35124	77	1877	1770	18	1859	1456	18	3948	3277	32	280478	229318	85	0.835555
83355	84189	72	20441	20829	47	1037	1000	1	1341	1206	11	2826	2787	24	218672	214322	73	0.835555
120761	108362	83	54387	50364	78	1351	1248	12	2152	2167	21	3980	3577	31	305396	268255	81	0.83658
94670	91330	90	31537	30435	71	1505	1304	11	1913	1579	18	3547	3702	27	295187	284405	77	0.837605
66813	65712	73	11647	11389	39	3649	3732	26	7104	7063	38	2322	2244	23	88255	91430	70	0.83863
98817	98328	74	23191	23197	54	1836	1837	17	1830	1606	17	3509	3340	28	248349	241597	76	0.839656
89957	89051	75	27894	27597	70	1575	1447	13	1758	1483	17	3479	3430	28	252431	243333	77	0.840681
108442	104156	76	33572	31983	74	1834	1644	18	1889	1719	19	4006	4177	29	286537	267199	78	0.840681
161884	131990	87	57718	47961	83	1687	1454	16	2301	1932	25	5356	4381	36	381442	316224	88	0.842731
91720	87118	76	31301	30171	71	1116	1114	9	1385	1235	11	3042	2954	25	196710	188902	77	0.842731
149978	118787	91	51276	40452	82	2349	1800	23	2219	1824	23	5269	4465	37	418844	327136	88	0.843756
63299	65737	69	27788	27861	62	1289	1184	9	1115	1079	5	2440	2389	22	184991	178295	73	0.846832
104247	100603	76	38874	37115	73	1088	932	0	1825	1589	16	3930	3635	31	341193	318896	79	0.846832
105578	103611	81	45782	44467	75	1529	1754	16	2144	2047	21	4387	3976	31	285019	275927	78	0.847857
99193	85095	83	34782	30043	75	1512	1423	13	1878	1585	18	3604	3095	30	275456	234900	80	0.848882
118471	109339	88	39721	35750	78	1890	1628	18	1719	1448	19	4637	4280	32	318388	284255	80	0.849908
350208	242172	135	105831	74797	124	5537	3649	36	7070	4809	43	15607	11154	56	1.04858e+06	902646	126	0.850933
94207	87293	75	33686	30933	73	1153	937	0	1664	1648	18	2989	2804	26	257317	242159	78	0.854009
193139	148671	89	63157	49546	87	3130	2626	27	3579	2460	34	7227	5501	43	480957	370076	90	0.855034
78288	81217	71	24795	24736	51	1079	1016	4	1198	1277	12	3002	2953	26	213178	205511	74	0.855034
134198	111969	83	32763	27020	78	1843	1707	17	2126	1767	22	5013	4354	35	358493	313425	82	0.856059
157327	129241	83	57636	46945	82	2387	1968	23	2368	1944	24	5511	4382	38	401976	332559	85	0.857084
72007	68945	72	19754	19700	46	864	817	0	926	821	0	2360	2361	21	195896	201094	74	0.86016
78924	77806	72	27693	27357	55	1020	1026	3	1530	1313	12	2565	2379	24	207802	197470	77	0.86016
140582	111673	85	46686	37085	81	2251	1917	21	2101	1745	22	5143	4287	36	358167	276006	85	0.864261
189671	152072	86	57155	44783	84	2645	2082	26	2880	2385	27	6556	5183	40	463900	367898	91	0.864261
65856	65890	76	11632	11579	38	1084	1022	3	1077	1077	5	2613	2636	22	161869	160255	72	0.869387
178013	154270	91	67421	58482	83	1826	1690	17	2843	2419	26	5478	4788	36	427866	367634	88	0.869387
76539	75758	76	17675	17875	44	1453	1548	13	1247	1397	13	2965	2961	25	214734	213507	75	0.873488
89126	87169	75	19347	19067	46	1360	1267	11	1472	1493	14	3455	3278	28	253917	242327	76	0.875538
183551	158226	87	62060	53012	82	2431	2250	22	2998	2308	29	6630	5772	39	500829	440742	89	0.875538
87279	87386	71	18522	18733	44	1483	1397	14	1368	1078	8	3225	3307	27	250285	238456	76	0.875538
86903	85954	73	25085	25178	54	1440	1456	13	1341	1251	12	3219	2998	27	256380	254334	76	0.876563
65010	64772	69	16426	16815	42	996	943	0	1199	1145	7	2741	2752	25	175648	176425	72	0.876563
109473	102894	83	39302	35378	76	1757	1603	15	1842	1607	20	4593	4373	32	323730	293224	82	0.878614
59146	60653	67	25273	25452	59	1024	1172	7	1173	955	0	2152	2100	21	172884	167489	75	0.88169
95321	94646	74	24495	24252	54	1384	1394	13	1526	1455	16	3664	3755	27	259759	246738	76	0.88169
75390	75592	70	21786	21861	49	1365	1325	12	1242	1317	13	2843	2903	25	209232	206099	73	0.88169
95371	95053	71	29878	29432	65	1229	1228	10	1588	1511	15	3288	3278	27	271777	271439	77	0.882715
77286	78981	66	28089	28558	56	1241	1121	11	1469	1425	13	2960	3008	24	210665	202517	74	0.882715
99009	97939	75	19562	19243	46	1269	1218	10	1659	1453	15	3371	3272	27	266297	256008	77	0.884765
161826	129516	90	45552	35824	84	2574	2092	25	2405	1956	24	5254	4375	37	424774	336133	88	0.88579
79946	79726	75	31529	31399	70	998	852	0	1159	1245	11	2793	2784	24	187696	188078	72	0.887841
79189	77024	75	25356	25344	56	1203	844	0	1273	1304	11	2925	2752	26	195654	193306	73	0.890917
128202	120238	90	41880	37939	77	1916	1771	18	2168	1943	19	4642	4374	32	339437	306094	80	0.892967
113336	107952	75	35303	32610	75	1597	1536	15	1546	1533	16	4084	3876	31	317448	301708	78	0.892967
112197	98177	88	45316	39652	78	1607	1276	13	1665	1504	15	3843	3354	31	289824	258922	81	0.893992
114903	109056	83	36156	33989	76	1821	1881	18	1838	1490	17	3724	3504	29	282449	265023	78	0.895017
121124	109278	79	42845	37954	77	1659	1417	18	1590	1447	14	4423	4083	31	327801	297640	83	0.898093
113409	99257	88	40329	34960	77	1785	1359	17	1858	1520	18	4868	4109	35	311170	270628	82	0.899118
80575	81241	71	28104	28108	69	1240	1047	7	1523	1491	14	2790	2580	24	203474	196239	73	0.899118
83244	85253	70	18149	18245	43	1248	1176	9	1382	1613	16	3779	3844	28	238310	229147	72	0.901169
114504	107321	89	40818	38591	75	1599	1648	15	1954	1715	18	4138	3975	30	308308	296578	81	0.903219
109715	108915	75	41169	40628	73	1758	1384	19	1964	1764	18	3717	3519	30	310711	301437	80	0.904244
78627	76040	73	21206	20786	50	937	868	0	1243	1104	8	2612	2605	24	208378	196144	74	0.90527
58454	60373	68	13666	13651	40	946	915	0	860	666	0	2050	2113	20	157659	156059	72	0.906295
128689	118630	95	47403	43297	77	2202	1907	21	2293	2039	23	4830	4535	32	303802	283281	82	0.910396
83790	85454	72	19303	19140	46	1115	1153	8	1399	1354	13	3578	3431	28	231890	221640	75	0.913471
90467	89998	78	20071	19874	46	1482	1532	15	1710	1680	19	3274	3156	27	246338	245336	76	0.914497
127141	105942	81	52391	43525	80	1507	1111	12	1817	1472	16	4164	3338	34	328701	277303	84	0.914497
103461	99215	87	35820	34077	73	1428	1448	14	1663	1693	17	3728	3645	28	278854	269716	76	0.914497
307042	193190	110	88517	54208	109	4947	3233	37	5319	3300	41	12524	7887	57	933081	608065	115	0.914497
115671	113306	77	34795	33253	70	1670	1535	16	1875	1652	18	4311	4070	31	331512	313666	78	0.914497
156029	123252	89	52328	41909	84	1958	1783	21	2382	1833	24	4868	3919	35	367342	296333	87	0.915522
67773	67570	71	13902	14315	40	853	951	0	1129	1125	8	2708	2702	25	186786	186126	72	0.915522
173562	133800	103	63577	49786	84	2304	1835	23	2648	2147	28	5867	4618	40	415702	330675	88	0.916547
90640	86324	77	26039	25398	57	1601	1531	16	1526	1444	16	3706	3449	29	248991	240459	77	0.918597
90064	87896	79	34164	33577	72	1412	1282	13	1175	1191	9	3628	3605	27	223863	214808	77	0.918597
91261	90456	89	32964	31720	72	1892	1545	18	1517	1747	15	3722	3456	29	255222	246272	89	0.918597
95361	94944	74	31171	30985	71	1148	1201	10	1490	1407	14	3265	3095	27	233377	232307	75	0.920648
94966	96151	73	28203	28085	63	1695	1767	18	1446	1533	15	3802	3520	29	246628	235477	75	0.920648
76655	76722	73	15779	15934	42	1045	1235	10	985	951	0	2763	2736	25	203348	197538	77	0.920648
110350	99440	79	34977	31320	75	1358	1308	14	1751	1713	18	4230	3853	32	271121	246922	79	0.921673
106597	102323	79	35412	33591	73	1537	1291	12	1788	1601	18	3701	3340	30	261072	242979	79	0.922698
108241	106620	81	41858	40966	73	1665	1635	16	1612	1552	15	3999	3803	30	279000	272551	74	0.922698
90983	91702	73	17061	17315	42	1626	1443	16	1232	1196	11	3108	3075	26	210930	206303	74	0.923724
87857	88697	72	36098	35777	71	1220	1108	9	1419	1476	15	3642	3450	29	238726	233941	73	0.924749
108634	105136	77	28607	27925	68	1707	1598	15	1493	1607	15	3890	3608	29	303197	297374	78	0.926799
171001	130121	89	49763	37826	85	2634	1934	26	2565	1832	28	5799	4474	38	435052	340562	88	0.927824
72405	71514	74	19855	19746	46	1258	1221	9	1155	1180	9	2626	2520	23	183699	181582	73	0.92885
87619	87530	77	36120	36095	70	1715	1604	16	1596	1522	16	3409	3261	27	256120	245976	77	0.929875
109888	97692	77	45308	39317	76	1803	1658	18	2291	1792	23	4643	4316	33	393650	348329	82	0.929875
85626	84026	73	21904	21777	50	1058	966	0	1256	1144	10	2823	2699	26	214975	206704	73	0.9309
102498	97447	77	38701	36006	75	1691	1279	17	1622	1601	17	3565	3684	27	289434	269693	79	0.932951
66539	67175	69	21241	21204	51	902	971	0	1115	982	0	2351	2308	23	157157	153497	75	0.933976
159417	128815	100	53625	43834	82	2302	1826	22	2319	1804	26	5550	4538	37	396751	323697	89	0.933976
127416	116721	81	47258	43079	78	1768	1678	18	1899	1742	17	4911	4365	35	318734	302022	82	0.935001
104394	100628	75	38276	35719	74	1827	1677	18	2192	2177	21	4717	4303	32	344764	328080	80	0.935001
96572	95170	75	30615	29310	72	1579	1695	16	1705	1359	15	3416	3144	28	258737	249179	78	0.937051
97537	95856	74	44491	43834	72	1058	1119	8	1572	1534	16	3284	3093	27	237261	227486	76	0.937051
84022	82270	74	32435	32204	68	1183	1168	9	1596	1547	15	2888	2852	24	214340	206802	78	0.937051
96294	90818	80	32962	31544	72	1402	1183	10	1294	1277	15	3650	3458	29	263898	250052	79	0.938077
86508	83098	85	14845	14696	42	1336	1294	10	1329	1144	12	3358	3202	27	254413	253352	74	0.939102
248056	167062	97	78900	53672	95	3217	2061	32	4441	2797	38	9682	6551	49	724396	503023	106	0.939102
117715	110529	80	33756	30468	76	1712	1489	17	2013	1896	20	4401	4153	32	294641	273037	82	0.941152
90058	85682	77	28644	27927	65	1323	1365	12	1449	1406	12	3173	3097	27	234744	224696	78	0.943203
161364	135101	85	69140	57324	82	2213	1612	22	2572	2173	26	5542	4765	37	397303	329557	89	0.944228
83805	80725	78	21934	21658	53	1245	1188	10	1428	1272	12	3032	2989	26	237889	228837	77	0.945253
85305	83880	75	20928	20777	47	1160	1182	9	1452	1495	14	3212	3240	25	258085	251562	74	0.951405
104033	95489	78	34732	32334	74	1404	1408	13	1892	1546	21	4195	3939	32	275035	260909	79	0.95243
111372	108811	81	32862	31096	74	2041	1870	18	2185	2170	21	4187	3930	31	320394	306270	76	0.955505
117720	106390	80	42953	37926	77	1206	1082	8	1671	1738	19	3438	3052	29	278913	245128	80	0.956531
78901	76972	78	28251	28049	63	1196	1182	8	997	864	0	2317	2525	23	190555	185659	75	0.957556
82150	81192	74	21737	21434	49	1223	1199	11	1511	1474	13	3277	3306	27	241386	237499	74	0.960631
129375	109649	91	44464	37818	79	1968	1573	19	1848	1446	20	4226	3515	34	318065	270382	86	0.962682
67709	70308	69	24661	24460	53	1066	1149	7	1208	1041	5	2867	2730	26	192148	188024	74	0.962682
173642	140812	86	50833	39978	84	2649	2146	26	2923	2358	28	6431	5088	40	426368	343237	88	0.962682
110761	103467	78	41893	39077	77	1562	1473	15	1793	1762	18	3869	3580	31	260100	239973	80	0.963707
135870	117242	81	49193	41468	79	2258	1896	24	2398	1967	23	5051	4204	37	332736	281459	84	0.965758
189622	141081	90	61219	45443	88	2165	1535	21	3040	2344	29	6287	4704	42	467663	354893	93	0.966783
77589	79066	70	24420	24560	49	1003	1007	1	1170	1101	9	2452	2533	23	209053	204469	73	0.966783
97496	96138	73	25387	24460	57	1643	1377	16	1728	1688	17	3742	3728	28	313521	315524	79	0.966783
124706	117567	82	35771	33426	75	1705	1565	17	2027	1920	22	4302	3960	32	310187	290651	82	0.968833
232320	172515	94	84546	63374	91	2761	2028	27	3601	2746	31	8710	6728	46	652066	488611	96	0.970884
135880	110895	99	46259	38087	80	1877	1552	19	2118	1590	23	4747	4007	35	331970	262261	85	0.970884
107434	93757	88	36146	31614	76	1649	1340	15	2130	1744	21	3919	3566	31	270233	238897	85	0.971909
142008	124770	81	44564	38457	78	1917	1647	17	2456	2111	24	5547	4775	39	389622	349011	84	0.972934
85049	83128	79	23539	23698	52	1285	1537	13	1401	1347	12	3177	3174	25	214777	214321	75	0.974985
151023	121436	83	47561	38359	81	1957	1462	19	2040	1714	19	4956	3874	36	349178	279912	86	0.974985
194110	148963	94	75611	59266	88	2976	2186	27	3130	2265	31	6790	4943	42	458062	348796	95	0.97601
111818	98035	81	35538	30600	77	1862	1843	19	1691	1383	17	4010	3617	33	291950	258197	83	0.97806
42843	44222	61	22314	22738	48	530	575	0	721	603	0	1573	1514	15	92858	92068	67	0.979085
70228	72132	72	24663	24546	61	1102	1092	7	1278	1066	6	2882	2900	26	210785	203532	75	0.980111
118606	99529	83	34592	28430	79	1678	1441	15	1786	1478	18	4119	3462	33	318811	270002	85	0.981136
108507	107425	74	25533	24882	56	1549	1481	15	1789	1606	17	4431	4330	31	315694	293196	76	0.982161
67231	67640	72	13828	14080	40	907	877	0	824	800	0	2128	2081	20	164883	162135	71	0.982161
184005	144411	88	59940	47408	87	2233	1805	23	2965	2245	29	6700	5685	39	514668	399751	92	0.982161
91102	84461	90	34372	31785	73	1371	1505	13	1565	1313	15	3558	3324	29	265352	244568	76	0.983186
61283	60478	72	12589	11317	62	892	1011	2	1089	911	0	2121	2207	21	160308	163243	71	0.983186
108785	99901	80	40204	35793	76	1371	1300	12	2013	1816	19	3942	3532	30	279870	251291	82	0.983186
71226	71796	72	18370	18448	46	1015	972	0	942	1028	4	2173	2061	21	177710	178175	73	0.986262
65559	68735	60	23969	24219	53	1160	1020	3	918	909	0	2465	2319	23	179758	176371	69	0.990363
83577	82961	72	26384	26098	60	1524	1598	15	1476	1347	13	2952	2746	26	194849	187943	73	0.992413
125309	115113	79	44479	39814	77	1281	1225	11	2183	1931	21	4657	4091	32	304285	268306	80	0.992413
95883	94006	76	28592	28241	68	1139	1145	8	1663	1567	17	3863	3767	28	269377	258617	77	0.994464
75280	77599	70	19034	19107	48	1107	1087	6	1285	1166	10	2883	2922	25	203497	192608	74	0.997539
90606	88607	84	23007	22804	52	1943	1663	16	1422	1429	13	3473	3394	28	242372	234376	76	0.998565
118389	101534	85	37497	31420	80	2073	1787	21	1866	1597	20	4722	3978	34	340274	293218	86	0.99959
98253	97648	75	25101	25546	50	1352	1403	12	1460	1513	16	3516	3470	28	277590	274665	77	1.00062
76742	77241	74	18207	18353	43	1059	998	0	1084	942	0	3205	3011	26	217569	213578	76	1.00062
129166	116982	85	34711	30944	75	1820	1578	19	2326	1845	24	4802	4331	33	340162	309068	81	1.00164
104446	96483	76	37928	33704	76	1648	1653	17	2022	1669	18	4244	3917	31	316361	282283	81	1.00267
89600	89850	72	36394	36265	71	1124	1131	8	1244	1263	12	3281	3215	27	232509	229490	79	1.00369
132377	104296	81	46014	35949	80	1574	1283	15	2127	1499	25	4736	3578	38	362905	278606	86	1.00472
125803	104659	92	37401	30944	79	1986	1633	20	1856	1441	19	4635	4083	33	338586	284380	86	1.00574
86499	85589	74	23545	23607	50	1095	922	0	1491	1461	15	3142	3016	27	222901	222137	73	1.00574
147190	130162	82	54868	47361	81	2202	1655	21	2312	1947	23	5224	4562	36	393448	332593	86	1.00574
56981	56451	73	22199	22363	51	430	571	0	745	598	0	1614	1607	15	141324	142116	71	1.00882
90280	91003	71	29628	29400	70	1655	1491	16	1346	1296	13	2968	2955	26	226375	222601	76	1.01087
84813	83747	76	22957	22948	50	1330	1457	12	1125	1182	10	2916	2892	25	210239	200460	76	1.01189
73695	75399	72	10077	10035	37	1346	1239	11	1308	1278	14	2789	2838	25	215380	204837	76	1.01189
147922	123899	99	44179	36969	80	2153	1764	21	2622	1996	26	4896	4029	37	384047	326395	99	1.01189
146243	128044	90	60772	54278	80	2372	1941	22	2489	1939	25	4436	4041	32	323223	282263	81	1.01292
228608	182617	91	68365	53739	87	2865	2287	26	3894	3051	33	8555	6852	43	665370	519814	92	1.01394
101833	99959	75	36442	35157	73	1312	1222	10	1622	1582	18	3211	2947	27	238633	223954	79	1.01394
106632	104186	80	34638	33748	73	1160	1243	11	1519	1642	17	3954	3722	29	289770	279006	78	1.01497
113471	102412	79	33102	30543	74	1565	1626	14	1960	1738	22	4227	3784	32	280170	262533	75	1.01497
141699	116321	97	50792	42330	81	2238	1767	23	2189	1906	24	5330	4631	36	409669	344019	86	1.01497
70469	71517	71	26707	26980	59	1246	1219	9	1128	1180	9	2626	2412	24	200421	197564	71	1.01497
67873	67979	73	22370	22710	49	1295	1164	9	988	891	0	2478	2453	23	180053	177612	71	1.01599
78783	78853	72	29285	28888	69	1121	1086	7	1566	1374	14	3171	3107	27	224078	218367	75	1.01599
168789	134607	86	59184	47290	83	2282	1965	21	2400	1863	26	6010	4836	40	424588	340037	89	1.01599
77343	77816	71	23405	23384	50	930	993	0	1595	1423	14	3037	3126	25	232849	223060	75	1.01599
90519	89775	76	34772	34145	72	1796	1912	16	1504	1260	13	3462	3172	29	261193	246692	78	1.01702
70330	70882	71	23818	24068	51	903	1026	4	1071	1121	8	2506	2418	25	186053	178286	71	1.02009
126415	120801	79	51048	49364	75	1764	1576	19	1599	1714	17	4765	4706	32	348625	339548	78	1.02112
111426	108424	92	32822	31347	75	1637	1787	16	1907	1635	19	4221	4020	29	331789	306779	92	1.02112
95259	92926	77	29330	28550	72	1416	1339	13	1594	1476	16	3591	3343	28	250810	238150	76	1.02317
113089	106420	76	39805	36765	76	1684	1580	17	1765	1520	18	3917	3749	29	293868	273801	81	1.0242
115267	98748	81	39158	33298	78	2139	1915	21	2004	1517	23	4991	4176	36	313810	270073	81	1.0242
101596	99780	76	36899	36372	72	1583	1413	14	1354	1285	13	3737	3617	29	240229	236340	78	1.02727
80585	81111	73	17863	18047	44	1087	1046	6	1195	1298	12	2723	2495	26	212194	212604	71	1.0283
110694	108122	76	23436	22582	55	1444	1294	12	1813	1605	18	3812	3655	30	251871	248493	80	1.03035
102279	97605	76	41758	39382	74	1362	1352	15	1688	1458	16	3601	3561	28	261940	245283	77	1.03137
95318	93605	75	24341	24175	58	1265	1339	11	1338	1334	14	3495	3303	28	269449	266525	77	1.03855
122706	104800	84	44368	37544	78	1861	1596	16	1939	1612	19	4294	3704	32	287503	241801	82	1.0406
162992	132732	84	52039	42167	81	1979	1592	17	2273	2067	22	4873	3927	36	358348	284086	87	1.04162
291500	187151	115	101469	65417	105	3780	2577	33	4566	3184	37	11208	7370	54	808807	514295	109	1.04162
87211	85113	73	34284	32627	73	1347	1453	12	1410	1331	15	3239	3096	27	228668	216605	75	1.04265
254519	178062	110	63315	46345	94	3578	2563	31	4349	2833	37	8767	6321	46	671178	479025	99	1.04265
236584	176411	95	75143	55655	92	3079	2291	29	4100	3294	32	9441	7267	46	690252	525384	98	1.04572
100270	98539	73	36000	35427	71	1450	1412	14	1849	1676	18	3992	3981	31	258020	239954	77	1.04572
188364	171970	85	89999	83366	84	2803	2559	24	3128	2803	28	7419	6738	39	505160	457521	87	1.04675
87304	86873	74	15675	16181	40	1326	1301	11	1479	1399	15	3194	3200	26	235628	239692	75	1.04675
128896	109467	82	46598	38985	80	1803	1521	17	2276	1862	23	4843	4072	36	322533	271194	83	1.04675
163110	135802	92	52025	43469	82	2460	2213	23	2733	2317	26	6411	5305	40	548887	458366	84	1.04675
86058	84010	85	16403	16157	43	1119	1019	3	1094	1077	7	3160	2956	27	219304	219185	75	1.04778
122772	105061	96	40718	36426	78	1510	1405	13	1851	1624	17	3571	2961	31	288042	258896	81	1.04778
94142	91693	82	25356	25278	59	1386	1346	12	1465	1513	15	3338	3319	27	272190	263139	75	1.0488
85137	84575	71	22330	22267	52	1093	1022	4	1117	1321	12	2714	2705	26	219973	213626	74	1.04983
121106	107370	80	37653	32374	78	1610	1539	17	1991	1561	18	4306	3748	33	311688	284054	80	1.05085
142882	123836	90	44832	38607	79	2090	1772	20	1993	1791	22	4500	3681	34	317993	282462	84	1.05188
94409	90971	74	32042	30667	73	1368	1428	13	1588	1553	16	3414	3240	27	236569	223310	76	1.0529
76376	75553	77	16132	16232	43	1002	897	0	1086	1135	8	2951	2865	26	200812	198575	75	1.06008
120853	105083	79	40292	33791	78	1688	1569	17	2005	1723	21	4353	3558	34	289666	243578	84	1.06315
73262	73221	70	22987	23035	51	1126	1136	9	1484	1439	13	2538	2596	23	189064	184795	75	1.06418
251034	169011	96	82872	57431	93	3443	2276	33	4090	2800	37	9649	6733	49	799220	540186	101	1.0652
85997	85115	86	29297	28983	71	1326	1453	12	1536	1343	15	2893	2765	26	217788	218167	77	1.06623
120322	108214	82	47031	41505	78	1674	1359	17	1947	1852	19	4585	3882	33	333086	301301	79	1.06623
86176	84795	77	25434	25633	52	1367	1499	14	1424	1359	15	3258	2999	27	259929	257631	77	1.06725
77518	75059	84	29700	29753	69	1040	798	0	1023	1037	4	2623	2615	24	192352	188538	74	1.06828
186000	143633	94	62973	49705	85	2136	1685	22	2983	2185	27	6824	4962	44	434090	336666	92	1.0693
258955	179968	97	68686	47808	93	3285	2356	31	4272	2853	37	9562	6845	49	749478	537800	99	1.0693
114570	111822	77	45498	45088	74	1651	1605	15	1699	1500	17	3858	3803	29	295007	288771	80	1.07033
47233	49002	71	11960	12247	38	904	944	0	1029	1016	3	1825	1935	18	136986	131533	70	1.07033
138147	117485	84	45125	38705	79	1999	2015	18	2530	2131	26	5460	4673	37	381902	334137	86	1.07033
156207	126903	84	44446	36481	82	2140	1769	22	2313	1914	25	5360	4440	36	378696	310943	86	1.07136
115024	104438	80	25855	22153	65	1475	1372	13	1857	1673	20	3749	3320	30	286854	268367	84	1.07238
90472	90477	73	37223	36530	72	1367	1356	12	1617	1600	15	3198	3120	26	249366	243739	78	1.07341
99117	98802	73	25582	25580	57	1316	1353	13	1656	1652	16	3459	3548	27	273699	263838	77	1.07341
116557	100667	81	41018	33193	78	1900	1474	18	2105	1903	22	4151	3415	34	333992	281111	83	1.07341
135104	119558	83	32665	27658	79	1547	1374	14	1735	1479	19	4520	4076	33	322546	286834	83	1.07648
89049	88199	78	30344	30141	71	1401	1312	14	1557	1533	14	3351	3303	27	252949	245592	75	1.07751
163114	86459	111	41131	20740	107	2615	1303	24	3125	1566	31	6405	3477	61	480553	262010	115	1.07853
183930	134750	89	68632	50493	87	2691	2135	25	3040	2425	29	6176	4403	41	509152	372290	95	1.07853
97022	92901	86	36538	33897	73	1294	1231	11	1921	1475	17	3644	3480	29	254925	246131	74	1.08161
150499	122874	85	69060	58963	83	1940	1736	17	2052	1596	21	4909	4029	35	367114	310218	85	1.08161
131617	111399	88	41299	34928	80	1743	1377	17	1974	1661	20	5004	3910	36	341329	280541	82	1.08263
134891	111735	82	47813	39092	80	2008	1689	20	1876	1532	20	4410	3719	33	328437	269195	86	1.08263
65222	65080	70	13644	13511	41	1026	1000	1	880	953	0	2380	2482	21	167238	168045	71	1.08468
65361	63997	70	16300	16624	41	986	992	0	904	947	0	2389	2367	20	160794	152034	72	1.08571
208518	152799	99	71944	53639	91	3197	2207	30	2988	2151	30	6808	5397	41	481740	353875	94	1.08776
148962	125484	84	50548	42731	82	1900	1475	19	2206	2121	22	5327	4350	37	376803	319311	84	1.08878
70008	67966	72	15728	15858	42	965	816	0	1273	1124	8	2268	2358	21	180155	182136	71	1.08878
93007	93499	74	26088	25855	61	1425	1614	15	1512	1613	16	3543	3412	29	248467	248440	75	1.09083
294426	221528	126	141185	111109	111	5255	4300	34	6478	5113	41	14795	11972	57	1.04858e+06	929799	117	1.09186
98863	96510	88	35766	35366	72	880	989	0	1323	1337	13	3033	3008	25	214971	212201	76	1.09186
78502	80152	65	35321	35955	70	1004	1179	8	1312	1338	12	2453	2472	22	196076	192006	73	1.09186
151392	135280	82	49445	43370	79	2052	1822	20	2608	2160	25	5133	4401	34	363306	330104	81	1.09288
66624	65806	73	23265	23710	51	556	706	0	951	881	0	2080	2255	21	155521	149618	73	1.09288
150930	120405	101	54255	42853	83	2130	1643	20	2517	1819	25	5611	4633	39	383092	296652	101	1.09288
66164	64033	86	16465	16573	42	807	877	0	1264	1184	11	2165	2107	20	167861	166012	71	1.09391
118617	112313	79	38932	35734	77	1846	1781	17	1941	1789	19	4348	4142	31	325899	306360	79	1.09391
134426	118307	94	51579	46247	78	1972	1856	19	2218	1990	21	5404	4807	36	366530	323388	82	1.09494
207990	176968	89	109265	95683	86	3325	2840	27	3784	3306	31	8194	7244	42	588008	512747	89	1.10006
299065	199589	111	89196	60136	106	4471	3031	35	4578	2943	39	11066	7397	53	794028	539700	112	1.10006
131580	113718	82	51248	43403	80	1720	1379	17	1913	1631	19	4575	3881	34	329396	281978	84	1.10109
91922	90235	75	27310	26424	69	1660	1650	17	1575	1542	15	4028	3839	29	271407	260740	77	1.10211
70415	71198	70	14466	14429	41	1259	1402	12	1067	1161	9	2587	2518	23	191520	185046	74	1.10621
139429	120416	82	42578	36377	80	1813	1627	18	1964	1777	20	4783	4069	35	313391	281143	83	1.10826
145085	115982	94	52453	42776	82	2261	1863	22	2360	1830	25	4877	4027	35	350474	282463	88	1.10929
99740	98114	76	24471	24289	57	1346	1386	13	1514	1835	16	3800	3677	28	252395	239302	75	1.11646
78207	78507	72	26914	27033	63	965	950	0	1072	1145	8	2314	2296	23	168656	162838	72	1.11646
99280	100366	73	36321	36387	72	1462	1519	13	1610	1665	17	3805	3652	29	263093	261046	72	1.11646
101570	98784	76	30684	30239	71	1619	1415	16	1866	1829	19	3839	3517	31	279237	270301	76	1.11749
76922	75211	74	24588	24541	52	932	1023	3	1440	1347	15	2567	2633	24	172781	172271	74	1.12057
122942	118197	77	52465	49832	76	1931	1864	17	2055	2039	20	4804	4683	32	333580	313801	80	1.12159
149742	113397	88	48590	37032	83	1462	1260	13	2158	1522	24	5114	3943	39	376625	279451	91	1.12262
251428	185565	100	72821	53627	92	3726	2740	31	3930	2667	35	8829	6708	45	652159	493197	96	1.12262
129385	109367	81	42010	34379	79	1744	1440	18	2189	1809	22	4816	4104	34	331545	276037	84	1.12467
64989	64782	71	12489	12576	38	991	982	0	1073	1029	5	2508	2383	24	178630	173855	72	1.12672
59780	61268	72	23670	23949	53	913	837	0	849	774	0	1961	2001	18	146944	144075	73	1.12877
96363	93443	86	28582	28242	66	1302	1323	13	1745	1975	20	4226	4065	31	272644	262501	76	1.12979
108153	107297	74	25291	24782	55	1276	1269	12	1613	1608	18	4060	4110	30	298208	288734	76	1.13082
97755	95498	75	26692	26395	66	1061	1088	6	1372	1435	14	3358	3235	28	229598	215133	75	1.13184
95942	95065	73	39102	38745	72	1132	1347	11	1700	1508	15	3015	2973	26	234658	227769	73	1.13389
62866	60721	77	20208	20109	46	805	841	0	1070	1049	4	2180	2161	22	153360	146157	71	1.13492
63796	63925	73	15580	15511	42	976	987	0	826	929	0	2058	2088	20	167320	159160	76	1.13492
145825	140610	78	74727	72753	77	2425	2437	21	2624	2243	25	5064	4911	32	361938	331367	82	1.13492
63435	64840	70	17157	17134	43	914	942	0	756	1086	5	2483	2323	23	167305	163123	72	1.13594
83746	83011	76	16222	16171	43	892	973	0	1280	1318	11	2801	2932	25	233465	224236	74	1.13799
99264	93467	75	32180	29327	74	1391	1136	11	1761	1554	19	3752	3428	30	260206	248921	75	1.13799
84715	86007	74	29794	29530	70	1230	1001	1	1571	1378	14	2634	2524	25	213089	208832	73	1.13799
65539	66128	72	16800	16575	45	803	794	0	1144	1157	9	2397	2492	23	172164	163247	72	1.13902
79249	78490	75	12413	12146	39	1443	1144	9	1472	1284	15	2884	2784	26	212949	208673	73	1.14107
324656	214328	116	94727	62640	102	4753	3128	37	6244	4200	46	12893	8492	53	884998	593112	106	1.14312
146059	123679	92	38742	32138	79	1966	1682	19	2136	1835	22	5011	4078	35	380456	312569	84	1.14312
111240	108029	80	31365	30721	73	1813	1721	17	2054	1950	21	4237	4015	31	299561	287883	79	1.14722
139225	115696	82	47202	38842	80	1823	1549	17	2788	2265	27	5330	4257	37	398294	321433	84	1.15337
86033	84374	77	17783	17835	44	1362	1300	13	1269	1366	13	3356	3281	27	254804	244140	73	1.15337
120737	110424	95	41950	39115	76	1890	1573	18	2171	1939	21	5172	4800	34	366904	345365	81	1.1544
153264	131278	83	56329	47552	82	2444	1893	23	3068	2382	28	5855	4883	40	391403	334334	85	1.1544
94561	89235	77	30299	27450	73	1349	1181	13	1433	1339	13	3248	3029	28	246347	232763	76	1.15645
134398	115819	82	54176	46766	80	1652	1298	18	2076	1730	21	4571	3890	34	313129	274483	86	1.15645
50845	48625	77	217495	211377	75	202	202	0	412	381	0	-16	57	0	-351	444	0	1.15747
158830	130301	84	54899	44942	83	2194	1419	24	2601	2206	26	4968	4212	34	352563	296858	86	1.15747
114235	107337	93	30390	29372	64	1621	1459	15	1876	1898	20	4078	4082	29	294278	280267	78	1.15747
126081	118455	79	36797	34161	76	1623	1628	16	2169	1986	22	4538	4230	32	343610	325978	80	1.15952
41789	45015	60	18089	18497	44	461	632	0	556	562	0	1137	1183	9	104102	104385	66	1.16055
289436	199998	110	86385	60647	107	3852	2506	33	4654	3165	37	10976	7318	51	812137	570561	114	1.1626
75537	74732	76	30456	30697	70	1280	1218	9	1314	1331	11	2714	2662	26	196666	190289	74	1.1626
209262	180193	96	89742	77876	87	2377	2044	23	3056	2807	26	7572	6718	42	530540	467287	90	1.16363
98793	96684	88	26196	25756	66	1365	1211	9	1783	1626	17	3417	3359	27	244698	237631	77	1.16568
77554	79399	71	16978	16913	43	1374	1389	13	1377	1511	13	3287	3319	27	241409	234516	72	1.16568
79157	80032	71	20246	20182	46	1084	1203	9	1300	1208	10	2810	2637	25	202967	203777	74	1.16568
116857	107142	80	55069	50370	76	1511	1310	14	1762	1387	18	3932	3861	30	299117	267729	79	1.1667
117744	108798	79	38820	35432	75	1733	1593	18	1888	1763	18	3970	3738	31	285970	262900	78	1.16773
105554	101446	83	38887	36388	75	1146	1341	11	1635	1380	16	3688	3697	28	265309	252574	80	1.16773
77691	76362	72	28881	28664	65	1041	854	0	1408	1355	13	2686	2665	23	194120	185814	75	1.16875
74769	77305	70	21001	20737	47	1407	1322	14	1152	1127	8	2823	2743	25	213888	213433	74	1.1708
157391	127466	83	52319	41675	82	3023	2117	29	2369	1663	24	5691	4444	38	380571	297681	87	1.1708
97304	94621	79	26737	26817	64	1222	1191	10	1757	1641	17	3475	3521	28	264153	263203	77	1.1708
101933	98062	76	39433	37542	73	1561	1530	16	2125	1851	22	4209	4007	30	310734	298246	77	1.1708
141280	123125	83	56932	47846	81	1858	1662	17	2313	1850	23	4642	4001	35	339344	288450	85	1.17183
120607	103517	87	43970	36849	80	1412	1152	9	1958	1697	19	4483	3849	33	314724	274549	83	1.17183
126057	120976	78	48164	45369	76	1765	1896	17	2278	1950	22	4575	4344	33	311748	292523	78	1.17285
126191	106971	90	36062	30809	77	1781	1469	17	1643	1573	17	4499	4077	32	295532	259689	82	1.17285
105073	102957	75	26173	25035	53	1430	1468	16	1643	1537	15	3995	3752	31	270796	263407	77	1.17285
271176	186799	97	78477	56181	94	3369	2358	33	4489	2957	37	10114	6856	50	735067	504806	100	1.17285
107903	90752	80	38160	32019	78	1849	1633	17	1911	1600	19	3803	3304	31	280766	237009	80	1.17388
100093	89533	79	41761	36658	77	1516	1396	12	1853	1542	18	3858	3342	32	293021	265578	79	1.1749
116833	111643	82	47820	45019	76	1653	1538	18	2259	2031	20	4520	4227	32	319974	300739	79	1.17695
103502	99715	76	24277	23248	55	1460	1296	11	1852	1609	20	3787	3657	29	266945	264986	74	1.17798
137048	116493	91	38777	32752	79	1858	1583	18	2481	1919	23	5107	4496	35	402520	360138	83	1.179
75244	78350	69	34692	34798	69	1240	1323	11	1341	1340	12	2643	2646	24	165479	160945	72	1.18003
138214	124019	86	42624	38181	79	1831	1496	18	2291	1993	22	5328	4920	33	399275	366390	83	1.18105
89240	86702	74	22866	22778	53	901	956	0	1218	1265	10	2814	2791	24	224763	225270	77	1.18618
102189	96753	75	33854	30384	75	1317	1370	11	1512	1547	16	3514	3372	29	265296	245455	79	1.18721
153961	135177	85	38204	32570	81	2043	1899	19	2797	2510	27	6199	5495	38	467381	409813	86	1.18823
168540	142452	88	46611	39349	83	2151	1709	21	2461	2075	23	5918	5086	38	436153	368128	87	1.19438
58961	60660	68	21057	21429	45	851	849	0	1182	1027	4	2060	2140	20	168872	164269	73	1.19438
101788	96677	82	36482	34136	73	1329	1415	12	1740	1423	16	3498	3282	29	275831	259096	78	1.19438
88430	87426	74	21361	21274	48	1699	1737	17	1504	1455	14	3881	4047	28	256215	241560	76	1.19438
148403	120523	87	49855	39675	82	2458	2058	25	2829	2265	28	5668	4565	38	417722	339468	85	1.19643
107303	102231	80	25417	24178	67	1418	1295	12	1929	1665	19	3118	3237	25	251720	241580	76	1.19746
92587	91570	76	23609	23507	51	1263	1338	11	1427	1417	14	3102	3078	25	215166	211176	76	1.19951
94739	89913	75	34283	31149	74	1535	1435	17	1090	1036	5	3298	2995	28	235593	220869	76	1.20156
234251	170360	92	64888	48172	91	3138	2297	29	3799	2506	36	8577	6247	47	673539	495517	95	1.20258
84329	84124	77	25699	24898	59	1404	1299	13	1705	1431	16	3305	3000	28	212819	203738	75	1.20566
105815	101729	84	43025	42078	73	1773	1646	18	2154	2045	20	3911	3653	30	296731	285333	79	1.20566
238538	174881	98	72745	52812	94	3015	2048	27	3822	2786	33	7665	5592	46	523764	394252	96	1.20771
136973	113360	99	38268	30633	81	2243	1770	21	2178	1908	21	5064	4238	35	365013	300967	99	1.20771
252033	174218	101	74111	50857	97	3296	2420	29	3913	2875	35	9463	6290	49	643477	456087	102	1.20771
89382	89477	73	23404	23362	51	1346	1204	11	1465	1625	16	3183	3036	27	208786	206636	75	1.20976
104276	99486	77	37748	35561	74	1440	1467	12	1604	1622	19	3686	3570	28	267124	250833	74	1.21079
131714	105512	89	45046	35699	80	1941	1515	20	2003	1675	23	4345	3423	34	328645	273100	83	1.21079
117458	97531	89	36082	29923	78	1349	1201	13	1869	1418	15	4405	3662	34	285334	233351	82	1.21079
70992	71264	71	23164	22903	56	840	866	0	1149	1255	11	2407	2551	22	182542	180706	75	1.21181
161330	127132	86	56783	44975	84	2205	1787	23	2575	1763	28	6017	4643	40	429773	334789	87	1.21386
113277	102635	77	36666	31712	76	1760	1437	18	1760	1818	18	4689	4128	34	336488	293825	79	1.21386
77906	77595	74	22900	22746	52	1313	1162	9	1317	1279	11	3112	3134	25	214819	212033	75	1.21591
199165	159217	90	56272	44353	85	2536	2050	24	3762	2968	33	8101	6217	47	575273	463241	91	1.21591
84198	84787	72	31854	31925	70	1179	1161	9	1147	1312	11	2957	2931	25	232279	228839	75	1.21694
130383	104789	86	51000	40291	82	1744	1429	17	2371	1703	24	4599	3527	37	346595	288249	84	1.21796
138836	116550	85	51927	43901	81	1972	1865	18	2412	1983	26	5321	4623	35	387826	322599	85	1.21796
89577	89296	73	29887	29755	63	1396	1258	11	1263	1461	13	3092	2734	27	223243	216966	75	1.21796
159580	138693	83	54746	48061	81	1997	1480	20	2311	1956	24	4833	4239	35	380040	336495	87	1.21899
126208	110410	81	48834	41494	79	1860	1549	20	2229	1741	21	4219	3531	33	317699	282541	82	1.21899
92262	90628	79	22600	22414	55	1221	1228	11	1559	1453	15	3913	3767	29	267187	258945	77	1.22104
111784	97590	90	42961	37332	77	1670	1443	17	1712	1455	18	4093	3558	32	295016	261144	82	1.22104
144963	125560	84	47874	40753	81	1837	1899	17	1794	1568	17	3790	3311	30	311875	281647	84	1.22309
114726	102168	92	44483	39260	76	1548	1458	16	1875	1833	20	4142	3690	31	312053	270845	82	1.22309
182265	140181	87	60349	45680	84	2852	2338	25	2913	2264	26	6372	4824	42	449239	343402	89	1.22309
127564	124693	77	51898	50679	75	2245	2130	21	2110	2133	22	4989	4823	33	342160	335615	80	1.22411
85685	86268	75	28363	27537	70	1262	1174	9	1559	1350	12	3069	3028	26	230400	214807	89	1.22411
87548	84828	76	22746	22496	49	1449	1191	14	1326	1279	12	2960	3006	25	235797	228562	75	1.22411
76565	77105	72	25476	25234	59	1006	820	0	957	967	0	2614	2386	24	177457	170906	76	1.22821
120124	101250	97	40270	34032	80	1796	1500	16	2034	1540	19	4249	3613	33	296364	247677	97	1.22821
167048	150789	81	46737	41037	78	2939	2506	27	2805	2821	25	7549	6533	40	487529	432392	99	1.22821
104931	103469	74	42871	41046	73	1698	1478	16	1704	1508	19	4197	3872	31	293296	282720	78	1.22821
77535	75728	74	17569	17862	43	1269	1140	9	1283	1299	12	2698	2685	25	197338	192236	75	1.22821
171790	134519	85	50751	39390	84	2058	1645	21	2547	2183	25	6030	4874	41	452008	353096	90	1.22821
115897	112910	78	36652	35637	74	1648	1697	14	1975	1691	19	3863	3840	29	323026	306331	93	1.22821
132936	120980	80	50235	44261	79	1900	1614	18	2071	1751	21	4499	3997	34	343866	299707	83	1.22924
81971	81058	73	15339	15465	41	1192	1171	8	1236	1207	10	2995	2914	24	216797	210655	75	1.22924
147570	122667	83	58777	48849	82	1871	1540	19	2166	1675	23	4459	3756	34	335114	268840	88	1.23334
184147	137184	89	48331	36482	86	2491	1670	24	3172	2382	30	6977	5236	42	498659	376017	91	1.23642
110970	95329	85	44126	38337	77	1440	1271	13	1461	1263	13	3943	3392	32	285263	254754	81	1.23847
58003	58739	70	21353	21707	51	1165	1208	8	806	1125	7	2293	2471	21	163989	153602	71	1.23949
144073	122802	83	47918	40020	80	2211	2098	20	2331	2062	23	5511	4618	36	369340	311159	82	1.23949
80933	80468	71	27787	27452	65	1225	1242	12	1355	1294	13	3160	3109	27	208283	209684	72	1.24052
92724	89997	74	29367	28021	72	1319	1291	11	1679	1575	16	3683	3461	29	277144	267266	76	1.24257
101498	99619	74	27884	26046	73	1357	1322	10	1766	1666	16	3863	3543	29	325272	318059	78	1.24564
88065	87138	82	39065	38800	72	1179	1364	12	1567	1362	13	3131	3232	26	225934	227533	74	1.24667
68677	70694	69	15640	15758	41	893	1006	2	1113	1085	7	2887	2820	24	197732	193626	76	1.24872
74222	73852	71	17519	17598	43	1154	1051	6	1096	1210	9	2683	2724	24	197850	193370	73	1.25179
134258	113344	83	43257	36121	78	2325	1826	22	2057	1752	21	4496	3741	34	316998	263158	85	1.25282
169529	119642	97	61470	44034	88	2131	1431	23	2444	1868	26	5587	4234	39	417340	301229	93	1.25384
132314	112525	86	46147	39514	79	1850	1420	17	2309	2036	23	4407	3657	34	382039	332585	85	1.25487
109654	103057	76	37572	34565	74	1223	1082	6	2095	1831	20	4344	3972	31	310966	290563	93	1.25487
67793	70268	68	17214	17151	45	1340	1281	14	1237	1190	11	2986	3160	25	203412	198682	77	1.25692
75473	77923	71	23723	23848	52	1303	1250	10	1165	1027	4	2808	2746	24	205197	195522	75	1.25692
96857	96184	78	30455	30069	71	1836	1740	17	1916	1677	20	4329	4259	30	292478	286182	77	1.25897
152630	122413	87	50945	41430	82	2466	1918	25	2277	1744	23	5271	4072	39	393043	327339	87	1.25897
80934	81437	71	17225	17402	43	1138	998	0	1313	1314	12	2737	2820	25	213503	212494	73	1.26
80098	78309	82	23221	23302	54	818	754	0	1327	1343	12	2724	2627	25	195729	189169	74	1.26102
42399	44255	59	15563	15824	42	811	633	0	864	882	0	1851	1719	17	115301	115666	67	1.26102
125282	111405	82	53350	49125	78	1596	1564	16	1925	1585	19	4453	4124	32	301700	275670	81	1.26205
93859	91699	79	26358	25949	62	1634	1492	15	1409	1411	14	3390	3139	27	234512	225299	76	1.26512
103196	100349	77	48365	47721	74	1345	1104	8	1602	1523	15	3824	3846	29	280287	274993	77	1.26615
87849	86940	75	32072	31748	71	1152	1207	9	1491	1237	13	2696	2515	25	196746	195477	76	1.26717
129647	109644	84	37667	30479	79	2155	1838	20	1786	1605	20	4579	3868	34	324583	276948	81	1.26717
42147	43204	68	17064	17347	42	474	509	0	565	626	0	1252	1296	12	99912	95629	69	1.2682
159345	143971	84	54591	48041	79	1730	1838	17	2726	2248	26	5398	5038	35	424643	387066	84	1.2682
111186	99903	79	40291	35583	77	2012	1824	20	2076	1933	21	4143	3794	32	296625	260181	81	1.26922
178323	152342	87	62291	53069	84	2682	2238	24	3446	2783	29	6315	5273	41	477689	411284	87	1.27127
77952	77524	72	22320	22411	49	1412	1283	12	996	1093	7	2688	2655	24	182856	176014	73	1.2723
64636	65768	68	24206	24611	49	1000	963	0	1121	1201	9	2154	2051	22	164770	160717	71	1.2723
112744	99914	80	39753	35339	76	1433	1560	15	1912	1607	18	3864	3468	30	291425	267219	82	1.27332
234443	177173	95	62890	48111	91	3075	2341	29	3690	2840	32	8333	6263	45	622065	464160	96	1.27332
64293	65870	71	22742	22747	54	953	1120	7	944	1022	4	2473	2390	22	191796	182341	72	1.2764
113995	96151	83	39990	33311	78	1665	1389	15	2006	1598	21	4164	3360	34	268964	219049	81	1.27947
67715	70989	68	24027	24253	54	855	1040	4	986	1087	6	2507	2430	22	164610	163065	72	1.2805
76781	77038	69	24831	24295	53	1288	1206	9	1334	1437	13	2829	2763	25	228482	219080	73	1.2805
119627	99952	86	39245	32370	78	1759	1192	16	2051	1719	24	3936	3125	33	263101	210571	80	1.2805
131892	126748	81	29794	29269	69	1923	1919	18	2321	1967	22	5124	5262	31	389083	369243	81	1.28358
129326	110322	82	50350	42651	80	1806	1671	19	2056	1592	23	4317	3606	34	339958	285388	87	1.28665
76103	75663	76	19705	19837	46	1332	1373	13	1357	1198	10	2930	2889	25	207938	207618	78	1.28768
106587	100215	80	40535	37759	73	1263	1303	11	1668	1444	15	3596	3529	27	243865	231982	79	1.28768
131009	113369	84	38641	32671	79	1617	1500	16	2227	1883	25	5062	4360	35	365674	314118	83	1.28768
95549	98044	72	54156	48077	75	1583	1351	14	1789	1512	18	3077	3113	26	242461	231372	72	1.2887
79377	79099	74	20491	20605	46	1158	1209	10	1361	1431	15	3186	3088	26	205932	197109	76	1.29075
98181	93975	75	34979	32881	74	2058	2011	19	1610	1749	17	4228	3912	31	280735	264565	80	1.29178
61347	61801	68	18450	18623	45	1180	1155	10	975	1117	7	2532	2465	24	160053	159056	71	1.29178
111243	109755	76	40674	39646	75	1577	1511	15	1942	1752	20	3959	3692	30	294710	291276	79	1.29383
146805	123853	88	58600	49560	81	2000	1590	20	2268	1817	23	4682	3978	35	339465	283883	86	1.29588
216806	166278	96	71420	54796	89	2829	2153	27	3919	3121	32	8172	6237	43	596546	469659	94	1.29588
155080	118448	90	53190	41008	85	2077	1575	21	2220	1656	24	5530	4362	39	386447	304835	91	1.29588
82661	80769	77	24069	23910	53	1031	1086	5	1342	1319	12	2630	2808	23	206863	205171	75	1.29895
97146	96566	80	40163	39937	73	1716	1767	17	1631	1586	17	3508	3309	28	238333	233363	77	1.29998
66700	68621	64	15921	16153	41	876	1011	2	1003	1044	5	2651	2654	23	175805	177652	70	1.29998
123108	107693	90	49987	43873	78	2019	1523	20	1756	1713	18	4291	3963	31	279028	246173	82	1.301
88943	89745	74	28578	28388	68	1166	1217	10	1538	1573	16	3504	3413	27	239464	223843	76	1.301
131983	110228	83	44561	36980	80	2130	1778	23	2006	1709	22	4979	3991	36	342554	279906	85	1.301
59239	60740	69	11297	11745	36	875	1003	2	1063	943	0	2234	2229	20	168490	165378	70	1.30203
66449	68199	60	27882	27985	59	1197	1312	11	1065	1067	6	2489	2385	23	170929	163211	73	1.30203
77323	76784	72	22285	17520	64	1183	1154	8	1363	1170	11	3054	2889	25	200586	196072	72	1.30203
249918	168470	110	73139	48414	95	3608	2522	32	4619	3176	35	9492	6506	50	699960	486261	100	1.30408
110562	97212	77	43298	37805	76	1606	1456	16	1623	1476	17	4447	3852	33	336636	300163	81	1.30511
85847	85193	76	30235	30069	70	1633	1788	15	1851	1660	20	4019	4246	28	239245	229318	75	1.30613
138909	112058	88	51250	40943	82	1993	1826	19	2242	1865	24	5104	4035	37	358131	287903	87	1.30716
76181	76694	73	22118	21969	51	1248	1316	12	1385	1253	12	2872	2832	24	192714	185486	76	1.30818
65662	67628	59	15732	15602	43	1428	1454	13	1143	1136	8	2714	2674	24	184020	177742	86	1.30818
77396	76411	73	25838	25712	66	1107	901	0	1384	1248	12	2691	2494	26	211965	205877	72	1.31023
185467	158889	87	78228	67315	83	3068	2774	26	4135	3451	32	8898	7609	45	648103	562047	87	1.31126
103388	101909	77	54808	53971	73	1525	1402	16	1689	1444	16	3636	3457	29	262248	257248	75	1.31126
93120	88615	75	29824	29100	67	1154	1234	10	1413	1330	11	3061	3075	26	221783	210848	72	1.31126
145608	119397	83	47893	37938	80	2206	1931	22	2428	2205	25	5208	4134	37	379177	301470	88	1.31126
71389	70931	78	11102	10920	38	917	946	0	1056	1095	7	2087	2241	21	180876	175238	73	1.31228
125081	116200	78	45490	41192	77	1938	1702	16	1991	1856	20	4409	4000	33	297630	282703	79	1.31228
77109	76540	78	16096	16129	42	1010	855	0	1042	1037	5	2716	2695	24	200653	194239	72	1.31331
203050	161985	86	72312	56621	85	2873	2256	26	3317	2523	31	7304	5768	42	535475	414580	91	1.31433
115806	103193	82	38995	34179	77	1344	1174	12	1944	1502	20	4317	3793	33	295504	272835	81	1.31536
218002	192153	89	60234	48343	88	3602	3225	26	3732	3401	30	8076	6998	42	571903	513531	88	1.31946
118074	102825	80	42334	35217	79	1904	1613	20	1712	1537	19	4004	3404	32	319721	271730	83	1.32253
102611	92136	86	36234	31617	76	1393	1248	12	1633	1489	17	3846	3435	30	261304	226992	79	1.32356
93372	93385	86	23936	23773	56	825	1040	4	1456	1270	12	3364	3440	26	253964	244815	75	1.32458
49347	53624	52	18164	18317	43	776	742	0	701	674	0	1641	1681	17	136132	129207	69	1.32561
270041	228279	99	138603	122111	95	5693	5249	32	7608	6770	38	17013	14924	59	1.04858e+06	1.00467e+06	99	1.32766
153263	123304	89	50978	40582	84	2323	1715	23	2614	2016	27	5760	4484	38	382108	301514	90	1.32869
71110	72895	70	27536	27605	58	924	878	0	1224	1033	4	2881	2888	26	197690	195125	73	1.32869
96984	94289	75	26766	25785	65	2065	2039	19	1497	1493	16	3692	3619	28	272064	272836	75	1.32869
93671	92543	77	30519	30454	71	1233	1217	11	1538	1465	14	3613	3427	28	266829	260433	77	1.33074
138871	131389	79	37418	35938	75	1976	1856	19	2616	2464	23	5470	5316	33	411624	395020	81	1.33176
76581	74477	73	20447	20509	46	1219	1154	10	1359	1189	11	3091	3084	26	225669	216024	75	1.33279
87310	87245	73	34025	33990	70	1349	1560	14	1365	1423	13	3059	2965	27	224911	224108	74	1.33279
135079	110672	90	50200	41322	80	1928	1647	19	2576	2105	23	4830	4150	36	341034	287231	83	1.33381
141102	124456	81	49230	42786	80	2141	1718	22	2243	1880	23	4756	4147	34	365242	313171	81	1.33484
129880	107523	87	40258	33187	79	1866	1520	19	1734	1498	21	4517	3839	33	313485	256082	82	1.33484
107248	94267	77	39984	33397	77	1594	1280	13	2003	1592	20	4391	3541	34	314370	261455	82	1.33586
132576	112887	86	40912	35573	78	1747	1560	19	1817	1786	21	4975	4275	35	309829	267979	84	1.33586
115615	104762	82	34680	30423	75	1869	1597	17	2077	1990	20	4275	3770	32	328165	299867	79	1.33689
106885	100931	79	41394	38120	75	1650	1650	17	2023	1780	19	4670	4261	33	316509	289835	81	1.33894
120087	111548	81	40062	36881	78	1912	1707	18	1977	1671	21	4139	3805	31	327967	301313	82	1.33894
146494	119169	83	53958	43774	82	2428	1910	22	2498	1927	24	5876	4747	40	371871	297676	85	1.33894
83775	82595	74	16035	15925	42	977	987	0	1182	1191	10	3232	3055	27	228168	225703	74	1.33996
166695	128087	90	53386	41291	84	2505	1855	25	2540	1982	26	5612	4464	39	440295	348272	88	1.34099
157697	124017	84	57892	45330	84	2112	1665	21	2375	1938	23	5548	4293	39	357634	280285	85	1.34304
159706	142172	86	87135	80397	82	1973	1892	19	2380	2141	25	5827	5206	37	407454	371684	84	1.34509
303454	186828	118	100113	62097	113	4608	2623	38	4750	3047	38	11098	6825	54	837821	522819	122	1.34714
334083	221087	122	112603	73461	119	5007	3126	38	6036	4111	41	14128	9343	58	968412	654896	122	1.34816
92936	84243	75	32894	29069	71	1616	1546	15	1485	1503	15	3882	3399	32	260585	226349	77	1.34816
138225	114127	86	51073	41408	82	2582	1770	23	1991	1711	20	4685	3656	35	356947	292447	100	1.34816
82412	81978	72	12993	13498	38	1417	1375	12	1329	1272	11	2879	2885	25	231131	229120	73	1.34816
143291	130168	89	41328	35983	79	1766	1622	18	2173	1767	21	4400	3815	34	332936	294320	83	1.34919
81153	79970	76	30111	30032	70	970	945	0	1278	1265	11	2659	2695	23	193069	189529	74	1.34919
134542	119278	84	49287	44332	79	2107	2010	20	2123	1828	22	4957	4261	35	333692	305179	81	1.35022
114753	102450	80	39565	34810	77	1685	1453	16	1787	1785	19	4372	4139	31	313625	275758	82	1.35739
152978	126725	87	51270	42408	80	2350	1800	22	2467	2058	24	5366	4180	38	372635	303303	85	1.35739
194007	146488	99	68265	51810	87	1942	1575	19	2766	2157	28	5899	4676	39	412046	317571	91	1.35944
213064	156394	91	63043	45970	89	2435	1781	24	2829	2015	30	7124	5402	44	512442	387500	98	1.36047
65926	68292	74	25413	25677	58	914	987	0	1009	1011	2	2280	2240	21	170790	171642	73	1.36047
63074	65703	62	15420	15411	42	750	814	0	1117	1172	10	2406	2421	23	177061	176301	72	1.36149
252262	178810	104	82758	58288	108	3166	2379	27	3910	2813	35	8660	6371	46	625570	448165	99	1.36252
64914	64602	70	15904	15957	42	702	829	0	1077	1150	8	2249	2228	23	180050	178184	72	1.36354
122808	110564	80	47472	41740	79	1566	1399	16	2236	1889	23	4176	3772	32	301362	257516	85	1.36559
75874	75611	71	17038	17250	43	1161	911	0	1264	1246	11	2819	2806	24	203534	196497	79	1.36662
142264	113062	90	47032	37775	81	1960	1590	19	2085	1500	23	4720	3707	35	332107	258915	83	1.36764
81393	81586	88	22075	22183	50	1043	1240	9	1303	1161	10	2418	2459	23	194007	189008	72	1.36867
295023	193963	106	92241	61490	103	4294	2833	36	4945	3318	39	11011	7292	52	876932	593818	106	1.36867
136595	116804	82	35274	29325	79	1839	1487	17	2254	1830	22	4354	3502	35	353461	301017	81	1.36867
278600	199691	101	83394	60761	99	3975	2781	33	4905	3519	37	11032	8154	51	844826	623115	100	1.36867
179683	151207	86	59879	49684	83	2674	2420	24	2878	2429	27	7383	6111	43	531854	451148	88	1.36969
282589	199019	106	86693	62964	102	4319	2699	35	5132	3884	39	11707	8342	53	914408	638400	107	1.37072
65374	68331	58	17540	17903	43	800	694	0	1172	1231	9	2627	2620	23	176597	173385	69	1.37072
111923	96256	81	40160	34352	78	1448	1471	13	1452	1331	14	3649	3224	30	274827	233918	79	1.37072
55473	55561	69	14992	15244	41	643	725	0	671	869	0	1894	1954	21	125513	127434	70	1.37072
107228	106266	77	61851	61369	75	1691	1733	16	1800	1699	18	4115	3932	31	278157	267952	76	1.37277
82987	83899	72	22346	22743	48	1440	1417	13	1377	1445	13	2743	2734	24	212692	209564	73	1.37277
123927	100270	83	44382	35409	80	1829	1409	17	2251	1929	23	4585	3524	36	330223	264735	82	1.37277
100998	100155	74	32884	32296	72	1906	1715	18	1884	1740	16	3687	3432	29	266545	254524	75	1.37277
129922	122564	94	68869	66444	78	2423	2268	22	2228	1990	21	5534	5405	34	382810	359990	79	1.3738
72252	69236	76	22545	22388	49	1104	1011	3	1213	967	0	2722	2628	24	187291	185378	73	1.37482
90079	89872	73	25956	25899	59	1916	1962	19	1798	1663	17	3717	3585	29	266293	259719	75	1.37585
98762	95803	79	31369	30879	72	1331	1272	12	1445	1398	13	2962	2913	25	224841	219612	76	1.37687
114334	109570	87	32079	31427	72	1814	1759	17	1736	1632	18	3797	3837	30	337490	323388	78	1.3779
134242	119798	81	39713	33933	79	1794	1648	18	2375	2126	22	4431	3856	33	329860	294301	81	1.382
55244	55611	69	12386	12384	39	610	916	0	777	727	0	2025	1928	18	130100	128600	70	1.38302
139728	120508	96	41629	35177	81	2100	1595	19	2160	1928	22	4922	4344	34	322443	280781	82	1.38302
77209	75853	72	23535	22993	54	836	883	0	1400	1338	14	2762	2670	25	209267	205980	74	1.38405
143875	127156	81	67544	57989	80	1895	1591	17	2192	1699	21	4937	4198	36	373088	311388	85	1.38405
220976	163590	92	63606	46356	89	2813	2099	27	3631	2673	32	8143	5857	47	589334	432494	91	1.38507
81765	81734	70	23615	24128	48	1053	1138	6	1496	1300	13	3241	3174	27	222409	218258	76	1.38507
86037	84994	77	29500	29462	68	1183	1225	10	1420	1423	13	3453	3286	28	242606	242857	79	1.3902
85048	85665	72	22352	21838	51	1228	1349	12	1232	1246	12	3167	3272	26	229845	220891	75	1.39225
65607	65370	73	21553	21674	48	1062	1009	3	911	801	0	2325	2307	23	166785	159397	72	1.39225
88739	88292	89	19470	19430	45	1099	1197	9	1426	1336	12	3145	3115	26	223387	216376	77	1.39532
98830	96090	76	27774	26955	72	1218	1225	10	1576	1565	17	3966	3818	29	277438	272583	76	1.39635
186848	148209	91	45781	35263	85	3223	2540	27	3047	2338	28	7224	5695	42	504599	393183	94	1.39738
89156	89586	72	32069	31866	71	1778	1703	15	1568	1520	15	3325	3191	27	254624	241788	75	1.39738
69693	69735	78	23638	23535	56	1024	1021	4	964	922	0	2550	2620	22	169420	163412	72	1.40045
107824	104944	77	37175	35332	73	1443	1357	14	1509	1387	15	3697	3303	30	256484	240911	79	1.40045
92275	91976	73	25989	26221	55	1161	906	0	1175	1108	9	3284	3112	27	216690	213226	75	1.40148
104587	101773	74	24880	23560	59	1837	1725	19	1708	1471	17	4258	3811	32	292258	286832	78	1.40148
116204	104898	87	41798	38457	76	1824	1704	18	2235	1878	21	4301	4206	30	320298	303685	82	1.4025
82814	82647	71	26918	26654	70	1452	1407	13	1472	1185	12	3413	3203	28	222880	220973	73	1.40558
277684	189528	106	88688	60292	100	4067	2675	35	4531	3027	39	9604	6844	50	698343	473241	105	1.40558
106315	97559	79	34791	31931	75	1298	1364	12	1732	1575	17	3892	3663	28	261617	243267	78	1.4066
123192	108179	85	45250	39124	78	1501	1397	15	1984	1604	21	4348	3669	33	335746	291452	81	1.4066
106376	93164	87	35898	31810	77	1663	1428	17	1548	1409	17	3561	3026	32	269483	232542	78	1.4066
261307	203408	97	47462	34743	96	9640	7028	43	17052	13638	61	22402	17818	70	1.04858e+06	918326	96	1.40763
141201	136990	78	37319	36579	74	2258	2083	19	2404	2321	22	5430	5201	34	412184	393369	77	1.40763
87874	86796	73	26883	26814	67	1325	1283	13	1494	1533	14	3523	3485	27	250339	238727	74	1.40865
106193	93122	82	41266	36057	77	1343	1153	11	1232	1167	11	3567	3076	30	259687	226046	82	1.41173
89940	89679	80	25291	25123	59	1498	1428	13	1486	1634	14	3483	3708	26	248040	244831	74	1.41173
159702	135871	83	76059	66409	81	2024	1810	19	2524	1998	25	5160	4368	36	410568	336713	85	1.4148
192960	153493	86	50949	40785	84	3047	2377	29	2894	2317	28	6395	5124	40	521612	407599	88	1.4148
116469	111526	76	42131	39745	74	1904	1848	17	2098	2204	21	4710	4451	32	334932	315031	77	1.41583
122382	105052	90	40605	34283	78	1362	1261	14	1823	1427	18	4265	3673	32	303579	255297	85	1.41583
130212	105133	85	50151	40831	80	1792	1220	17	2119	1844	22	4125	3235	34	351500	281830	89	1.41583
99156	97563	81	40493	39796	73	1549	1484	16	1771	1564	19	4174	4111	31	302546	290911	77	1.41583
103205	96015	78	44406	40868	75	1777	1766	17	1821	1813	18	3865	3632	30	305137	285013	79	1.41685
154610	120962	86	56982	44499	83	2230	1682	23	2402	1824	24	5377	4094	39	382552	291860	88	1.41891
62337	67371	46	11260	11580	37	780	952	0	1370	1060	6	2474	2400	24	178377	173567	72	1.41891
301594	238414	107	180536	152531	104	6306	5477	35	7088	5387	42	16363	13185	58	1.04858e+06	930832	108	1.41993
69320	73729	63	33614	34393	64	1017	1063	5	1350	1394	12	2350	2337	21	167401	167778	70	1.41993
106282	101394	75	37267	36535	73	1658	1687	16	2028	1775	18	4069	4061	30	302605	296359	76	1.42096
88539	89272	76	39263	39015	71	1436	1451	14	1574	1423	17	3281	3194	27	235829	231552	76	1.42096
83932	82774	73	21588	21417	50	1154	1188	9	1350	1270	12	2601	2620	23	194843	193808	74	1.42198
156020	133549	100	57207	49314	82	2205	1629	24	2230	1756	23	5237	4401	35	338791	288234	87	1.42506
63560	65274	69	25333	26021	58	822	842	0	1148	994	0	2101	1946	21	162221	164865	71	1.42506
70630	72274	69	25782	25807	53	1169	1122	7	1160	1149	9	2328	2221	23	178090	173364	74	1.42506
131305	120289	80	30174	26125	71	1922	1639	18	2101	1604	20	5105	4469	35	338422	313905	81	1.42608
190427	148106	96	48620	36810	87	2939	2304	27	2813	2282	27	6455	5033	41	480228	372705	90	1.42608
120984	115061	77	46361	43801	76	1907	1745	18	2043	1956	20	4705	4309	33	349531	328965	79	1.42711
129528	117286	80	35668	31765	77	2068	1839	19	2043	1792	21	4714	4505	32	347208	320952	82	1.42813
72016	71646	77	22470	22496	49	1163	1277	11	1096	1055	6	2588	2633	23	191259	185521	73	1.42813
152622	125071	83	42524	33789	81	2015	1337	19	2485	1921	25	5358	4285	38	376264	304295	86	1.43018
138622	113074	90	45135	36531	81	1340	1102	10	2359	1821	22	4501	3583	35	329412	259949	89	1.43018
102150	98761	74	25926	25041	64	1282	1376	12	1532	1434	16	3521	3428	28	242084	232718	80	1.43223
99109	96934	75	32123	31685	71	1406	1472	14	1950	1811	19	3822	3721	29	289433	281168	75	1.43326
217582	169627	99	80524	65812	90	4124	3399	30	3787	3041	31	9164	7251	46	658432	537640	94	1.43428
123833	120246	79	42574	41211	75	1515	1379	15	1647	1532	16	4032	3944	29	303667	290401	76	1.43531
85212	87194	73	23659	23529	54	1156	1047	5	1460	1443	15	3385	3334	28	269803	265219	72	1.43531
89552	82798	75	31796	28176	75	1445	1307	14	1338	1264	12	3627	3222	31	238502	218452	79	1.43531
111520	107927	75	39994	38381	75	1644	1384	17	1898	1820	18	4260	4083	32	319538	307742	77	1.43633
79227	79118	72	27220	27534	68	1317	1268	12	1485	1467	15	2432	2526	23	202009	199638	72	1.43633
104743	103497	73	31919	30884	72	1584	1447	16	1870	1831	19	4141	3899	31	301370	294847	75	1.43736
63835	65893	71	14899	14871	41	1086	1043	5	1097	1047	5	2288	2326	22	188616	188736	70	1.43736
71479	70743	73	16958	16879	44	1158	1120	7	1204	1078	7	2876	2692	25	198207	197081	74	1.43941
202884	158865	92	75384	59338	86	2782	2337	24	2920	2289	29	6861	5443	41	481882	387895	91	1.44043
139897	126920	90	45232	40760	78	1786	1634	17	2355	1904	21	5322	4834	34	401910	374826	82	1.44043
72592	72288	74	15982	16294	42	1027	983	0	1181	1148	10	2928	2900	26	199456	194163	74	1.44043
81618	79964	73	25994	25617	59	1449	1358	13	1392	1298	12	2907	2739	25	210905	199956	75	1.44454
223763	165235	94	85449	64663	92	2807	2043	28	3604	2544	33	7318	5380	44	533287	401476	109	1.44454
60102	58883	72	21644	21663	47	968	800	0	801	814	0	1810	1841	17	130583	130756	69	1.44556
139225	125984	83	47124	41074	81	2066	1664	19	2299	1978	24	4842	4493	34	366645	322698	83	1.44659
121269	118589	76	29673	29302	72	1752	1764	17	2278	2255	22	4680	4489	31	368921	364767	78	1.44761
52624	54096	72	18358	18378	44	753	662	0	779	725	0	2034	2041	20	149192	147373	69	1.44761
82507	83730	72	25985	25940	59	1267	1374	11	1083	1216	9	2829	2822	24	218835	206794	74	1.44761
259825	202172	102	114404	89303	93	5097	3982	36	5869	4547	39	13682	10583	56	1.03936e+06	797929	96	1.44864
150256	121404	85	47216	38103	81	2404	1819	24	1995	1566	22	5148	4110	37	372145	299600	90	1.44966
208889	112059	110	75299	44480	105	3350	1485	37	3451	1653	46	7288	3804	58	505258	264372	112	1.44966
62488	64065	63	23839	23838	50	968	913	0	966	794	0	2195	2154	21	181402	174153	73	1.45069
81034	79285	73	24402	24253	54	1382	1429	13	1445	1310	12	3171	3136	27	240907	232055	74	1.45069
133360	109588	86	42638	34679	79	1996	1576	21	1947	1496	20	4143	3427	34	296097	247143	84	1.45274
80701	81478	73	27469	27455	65	1460	1570	15	1486	1600	15	3204	3244	26	238838	228295	73	1.45274
83533	85213	70	24783	24699	56	1038	906	0	1545	1459	15	3372	3390	27	240173	239303	74	1.45376
204033	143749	92	66384	46551	89	2858	2266	28	3338	2319	32	7566	5130	45	537394	365208	95	1.45376
153324	135109	85	50652	44787	82	2133	1948	20	2603	2165	24	5874	5360	36	420116	377232	85	1.45376
122920	114096	79	44667	41114	75	1644	1562	16	2087	1846	20	4770	4364	33	298964	267869	81	1.45581
134857	116848	80	50593	44174	79	1923	1762	18	1856	1583	19	4394	3880	33	341441	300712	83	1.45684
67794	69276	71	21811	22012	50	1390	1329	12	1133	1160	9	2600	2561	24	196732	190588	74	1.45991
167398	138455	86	44958	37030	81	2058	1741	21	2210	1806	25	5623	4661	38	387389	315859	86	1.45991
76036	73234	80	20579	20607	46	959	1010	3	1178	1124	8	2351	2391	23	165484	163113	75	1.46094
124002	102568	81	52393	43755	79	1915	1549	19	1922	1521	21	4537	3597	35	349974	293469	86	1.46196
59298	61607	67	15445	15913	39	879	812	0	1185	984	0	2380	2362	23	169287	168921	72	1.46196
150261	119724	85	50632	40517	83	2281	1744	24	2400	1960	24	4715	4068	34	361084	292538	85	1.46196
224483	157328	91	84689	61007	89	2768	1894	28	2970	2267	29	6860	4681	44	523171	358074	93	1.46196
89074	83583	78	29812	27884	73	1262	1307	11	1545	1421	14	3269	3137	26	235763	221557	77	1.46299
113172	105170	79	32561	30264	74	1432	1426	14	2100	1628	19	4077	3801	31	309799	295585	78	1.46401
99886	91216	78	31572	28640	73	1414	1229	12	1707	1497	18	3699	3581	29	307874	286210	79	1.46607
171573	150054	96	63713	56367	83	2451	2016	24	3072	2487	28	6315	5373	39	458462	401226	86	1.46607
104997	96062	77	43897	39882	76	1556	1281	14	1635	1487	15	3874	3648	30	269501	245902	80	1.47017
105928	98646	79	43289	39476	75	1386	1103	9	1926	1611	19	3689	3441	30	266737	240483	78	1.47017
161882	134291	88	44406	36105	82	2760	2236	25	2299	1886	23	6133	5168	38	419154	361305	85	1.47324
111352	106667	78	38838	37570	74	1687	1582	17	2140	2213	20	4579	4550	31	329555	314209	76	1.47427
69724	70183	74	19171	19005	47	950	981	0	1243	1179	9	2540	2603	23	174083	178370	71	1.47939
109286	107433	74	47433	46333	74	1228	1156	10	1873	1751	18	3701	3538	29	320799	307679	77	1.48042
172948	138994	89	58154	45816	83	2242	1871	21	2687	2345	26	6512	5163	42	429249	343475	86	1.48042
135085	116790	98	47741	39788	98	2069	1768	20	2476	1987	22	5361	4659	34	395310	332201	98	1.48042
230156	172693	99	80298	59536	90	2751	2286	26	3951	2956	33	7911	5646	45	552077	407143	95	1.48042
96989	93380	76	27423	25322	71	1562	1384	14	1565	1593	17	3683	3489	29	257059	245276	77	1.48247
145147	131845	91	62914	57154	81	1958	1784	20	2231	2231	22	4910	4442	33	364156	334278	83	1.48349
66137	66944	69	23232	23429	50	1048	867	0	1013	960	0	2466	2399	22	176965	170475	72	1.48349
155056	121287	90	58234	45781	83	2398	1849	22	2774	2270	27	5717	4710	39	427210	343067	87	1.48452
76977	77323	71	26358	26642	53	1294	1351	13	1414	1362	14	2854	2891	25	199968	195400	72	1.48452
63441	66095	69	17463	17769	43	1217	1247	9	1068	1052	5	2562	2566	24	179833	176131	71	1.48452
96287	94631	76	28472	28203	70	1575	1483	15	2001	1665	21	3746	3560	29	260714	253529	77	1.48657
158270	137353	83	45106	38511	79	2409	2326	23	2020	1919	21	6060	5037	37	431226	380631	84	1.48759
141441	117327	91	44903	37299	81	2001	1697	19	2226	1797	23	5450	4496	38	339160	276032	88	1.48759
85647	87506	75	15928	15840	43	1380	1391	13	1646	1454	18	3960	3817	30	280882	271933	76	1.48965
99073	98258	75	18593	18446	47	1515	1573	15	1630	1614	17	3455	3234	30	238610	227703	75	1.48965
90887	89123	73	44376	44314	72	1411	1481	14	1456	1544	16	3540	3519	28	242329	232849	77	1.4917
164312	138964	83	57327	47074	83	2421	2085	22	2792	2357	27	6223	5317	39	480731	411581	87	1.4917
120928	117426	80	41413	39814	76	1595	1489	15	2057	2022	19	3994	4037	29	284381	269058	79	1.49477
231987	163253	93	82644	58062	90	3265	2208	30	3862	2734	34	7996	5659	45	596201	433244	92	1.4958
172470	147583	90	57708	48726	83	1923	1683	20	3359	2726	29	6467	5765	38	463733	397490	85	1.49682
176890	140737	87	50322	39481	84	1871	1701	20	2536	1748	26	6047	4831	40	440768	353319	86	1.49682
124827	108287	80	32174	27264	73	1676	1408	17	2241	1825	25	4589	3791	34	328348	286062	81	1.49682
286763	218663	104	130151	103640	103	4450	3552	32	5382	4217	36	12457	10036	50	943059	755301	107	1.49682
71083	71803	71	24955	24985	53	761	814	0	1008	969	0	2386	2348	22	236928	228384	71	1.49785
90908	90687	76	31898	31721	71	1204	1163	10	1290	1390	13	3058	3084	26	235797	222971	74	1.49785
80493	80708	71	18674	18642	46	1040	922	0	1110	1230	10	2668	2488	25	199771	191122	73	1.49887
102657	100139	86	32004	31559	71	1549	1397	14	1324	1382	14	3517	3397	27	248138	240560	75	1.4999
105794	98154	77	31125	27655	76	1787	1541	16	1740	1548	18	4297	3796	31	288903	268410	93	1.4999
77210	79081	73	25075	25053	58	1628	1643	15	1458	1445	14	2806	2635	24	194909	196508	75	1.4999
54895	55590	68	18103	18585	42	923	1003	1	1184	1143	8	2050	2282	21	144022	143617	68	1.4999
60430	62110	68	18870	18770	45	1150	1222	10	1103	1029	4	2351	2341	22	173714	169457	71	1.50297
88359	89859	72	33980	33505	71	1346	1474	13	1513	1487	15	3160	3024	27	262720	255510	77	1.50502
120122	102927	83	39383	32737	78	1776	1621	18	2212	1758	22	4320	3770	34	315097	272394	88	1.50502
149135	119518	92	43664	34617	81	1945	1532	18	2129	1734	22	4383	3573	35	345153	275995	85	1.50912
99430	95990	77	30404	29958	72	1624	1524	16	1462	1411	16	3654	3551	29	275697	268942	77	1.51425
135861	110113	86	48719	39754	80	2273	1908	22	2378	2031	24	5250	4142	38	397295	324007	84	1.51733
97235	91754	79	35596	33016	73	1334	1308	13	1593	1651	18	3691	3358	29	274919	262078	78	1.51835
62849	63257	80	19480	19670	46	919	679	0	1055	1132	7	2020	1950	20	151323	149282	71	1.51938
91335	91134	73	31540	31569	70	1410	1410	13	1611	1392	16	3489	3408	27	246442	245255	75	1.5204
77005	78654	69	29811	29570	70	985	870	0	1281	1342	12	2959	3052	24	207127	198834	75	1.52143
85586	85152	74	24471	24505	51	1422	1491	15	1193	1130	9	3221	3078	28	200967	201213	75	1.52143
78416	79969	72	21239	21497	47	962	1002	1	1184	1439	12	3023	2947	26	222792	211661	73	1.52143
93397	95432	72	24717	24522	52	1131	1444	11	1615	1707	17	3814	3733	28	287627	274093	75	1.52143
78687	80389	72	23185	23362	50	791	855	0	1260	1255	11	2965	2822	26	222219	223981	77	1.52245
78434	76399	76	21092	21064	47	923	812	0	1286	1213	11	3074	2998	27	202820	203243	75	1.52245
87356	83977	77	30997	30564	70	1192	1175	12	1474	1416	13	3133	3007	26	234335	225371	77	1.52245
101144	94848	84	31179	28243	74	1359	1360	13	1548	1388	16	3602	3440	28	275266	259566	79	1.52348
129489	114487	92	43159	38271	78	1974	1898	19	2240	1917	22	4891	4261	36	352536	316009	81	1.5245
230408	160877	93	80153	58198	92	3486	2468	31	3712	2363	36	9185	6466	49	722193	496732	97	1.5286
77581	77307	72	29851	30027	69	1093	1263	11	1120	1235	9	3094	2892	27	194546	188935	72	1.5286
80910	81685	72	31974	32096	70	1046	1127	8	1392	1378	13	2887	2887	26	208993	202262	73	1.52963
102484	100166	77	36781	35912	74	1681	1540	17	1590	1301	13	3219	3138	27	217580	210848	78	1.53065
87869	85135	81	30103	29675	71	1439	1250	13	1284	1424	13	3029	3059	26	224153	214725	76	1.53373
107952	100337	92	34534	31471	75	1775	1733	17	1791	1731	18	4201	3816	30	287693	270614	78	1.53475
46440	45691	83	20139	20409	47	688	947	0	995	837	0	1697	1890	17	116622	117599	67	1.53475
85572	84146	85	26249	25853	67	1300	1085	8	1485	1373	14	3303	3342	26	246893	240378	88	1.53475
95026	85793	77	32341	28240	74	1250	1096	8	1652	1367	16	3465	3050	29	279647	244852	78	1.53578
105475	104109	74	27556	26453	66	1630	1535	17	1899	1622	18	4124	3848	30	282824	270384	81	1.53681
295504	198327	121	109576	74144	105	3699	2442	34	4837	3056	37	9921	6907	50	776237	524770	107	1.53783
191563	163200	86	77011	67634	83	3302	2686	28	3652	3075	32	7518	6533	40	553526	467250	85	1.53886
101144	93119	81	31720	28440	76	1332	1289	12	1299	1407	14	3661	3347	30	278935	255937	79	1.53886
92578	90429	75	25250	24795	53	1859	1464	18	1874	1847	18	3917	3925	29	253816	243180	75	1.53988
244247	179637	93	61027	45324	89	3661	2856	30	3451	2591	31	7743	5903	45	566642	430667	96	1.53988
73145	73719	71	16685	16895	43	926	1042	4	1199	1161	9	2930	2937	25	197095	197285	73	1.54091
134073	113826	92	58932	51689	81	1698	1602	15	2440	1989	24	5151	4667	35	371475	329801	84	1.54296
116539	97762	83	45322	36832	78	1694	1449	15	1582	1323	15	3821	3146	33	307700	247050	83	1.54296
119817	115000	76	35335	34121	73	1659	1604	15	2016	1838	19	3762	3631	29	276896	271366	80	1.54398
98444	98718	74	40391	40012	73	1359	1511	13	1875	1971	19	3922	3605	29	278417	271170	77	1.54603
67239	65764	81	25945	25679	64	1226	1151	10	1383	1147	9	2553	2381	24	187668	174386	75	1.54808
87164	87977	74	31099	31208	70	1533	1471	15	1581	1489	15	3751	3624	30	258237	254711	75	1.54808
64657	65785	69	19334	19427	45	977	1007	2	1158	1154	8	2271	2222	22	200934	193338	73	1.54911
73236	73739	72	26442	26538	59	688	826	0	1079	1074	6	2468	2573	23	188989	186520	74	1.54911
99195	90701	82	31038	27309	76	1146	1077	7	1439	1183	12	3553	3113	29	249145	226720	92	1.54911
78729	78798	72	20304	20323	47	1555	1333	13	1263	1224	10	2757	2720	24	222456	221831	75	1.55013
118817	105076	81	40581	35316	77	2239	1831	21	1946	1661	19	4471	3926	34	312205	279617	82	1.55116
159304	130892	88	45828	37567	82	2883	2264	26	2695	2173	27	6236	5404	38	441849	373174	88	1.55321
101827	97926	78	33572	32151	74	1644	1751	17	1780	1651	17	3552	3175	30	268156	265213	76	1.55526
123548	119678	75	32949	31100	74	1689	1718	17	2273	2139	22	4113	3870	30	360022	353684	77	1.55833
190725	165883	88	76377	66702	84	3395	2870	27	4060	3520	31	8325	7270	42	590704	500690	87	1.55936
126240	122046	78	42331	39654	76	2048	1946	19	2330	1961	22	4986	4597	34	401332	378838	81	1.56039
220833	179059	92	76483	62275	88	2813	2446	25	3699	2798	33	8686	7304	43	641379	518653	92	1.56449
197687	150363	86	62539	47430	86	3398	2502	30	2834	2179	30	6884	5102	43	483226	367331	88	1.56449
145854	123267	84	55270	46143	82	1904	1411	17	2404	2028	23	4536	3896	34	371004	317584	83	1.56449
95599	94400	78	25229	24075	66	1751	1763	15	1803	1735	18	3682	3603	29	267006	255151	76	1.56756
128084	124616	76	45044	44339	74	2160	2038	21	1991	1909	20	4547	4571	31	321210	307215	77	1.56756
82037	80569	74	21681	21865	47	1183	1144	10	1334	1314	11	2961	2970	26	227247	221801	72	1.56859
80413	85343	63	18789	18975	44	1482	1221	11	1350	1560	14	3299	3191	28	256630	244676	77	1.56859
105197	102799	77	50154	49856	74	1232	1127	8	1792	1774	16	3578	3595	28	247435	238105	76	1.56961
98369	95788	75	40197	37963	73	1748	1753	17	1712	1580	17	3657	3402	28	261206	249866	76	1.57064
106394	106032	75	42189	41460	73	1884	1589	18	1986	1790	20	3813	3729	29	277527	280243	74	1.57269
76517	75222	78	28269	28124	69	832	901	0	1279	1303	11	2651	2618	23	196381	194073	73	1.57781
84770	84417	89	20717	20618	51	1445	1402	13	1303	1285	11	2992	2890	25	242174	238392	73	1.58089
193180	151403	93	58170	45306	86	2362	1910	23	3114	2391	28	6272	4982	40	457838	351136	91	1.58089
98480	88768	77	35169	30523	76	1434	1326	14	1795	1648	16	3458	3012	30	249633	228880	80	1.58089
148639	125815	94	55112	46289	81	2222	1972	22	2475	2011	22	5288	4401	36	391723	329656	87	1.58294
188751	177529	83	117917	111672	82	3675	3188	28	4806	4311	34	10162	9652	44	692971	650547	86	1.58499
118517	114141	82	41521	40333	75	1732	1750	18	2086	1877	20	4995	4803	33	342246	330874	82	1.58909
112677	98138	81	41968	36076	78	1993	1680	19	1576	1419	16	4302	3559	33	307812	261068	82	1.59012
111236	103755	80	35331	32933	73	1516	1242	11	1961	1732	20	3931	3673	31	272730	258503	78	1.59012
117782	99286	84	38817	32729	78	1850	1451	17	1567	1446	14	3834	3166	33	280525	231512	83	1.59114
153919	121183	84	53710	41557	83	2367	1645	25	2299	1579	24	5423	4155	37	373668	291374	87	1.59114
120434	107951	79	40635	35128	77	1593	1253	12	1791	1697	18	4366	3590	34	301531	267907	81	1.59114
259272	167335	110	82218	53507	103	3463	2295	31	3734	2475	35	9376	6011	48	726121	491083	108	1.59422
104846	104896	76	42723	41346	73	1621	1727	16	1880	1619	19	4038	3931	29	295562	282344	78	1.59422
126135	114411	80	40668	36617	77	2065	1822	20	1903	1818	22	4374	3874	32	306185	268522	79	1.59422
90777	92295	74	26146	25856	59	1468	1426	14	1514	1399	14	3380	3285	27	238773	230450	73	1.59422
89537	89291	73	25877	25925	57	1763	1539	17	1768	1556	18	3846	3826	29	260832	245883	73	1.59524
69824	70909	69	15001	15087	41	1033	1017	4	983	1105	7	2625	2531	22	181768	178313	72	1.59729
108835	108996	73	33785	32540	73	1715	1692	16	2217	1857	23	4473	4489	31	322649	311451	78	1.59729
85820	84031	75	35059	32613	87	1398	1261	12	1416	1264	13	3134	2949	27	236616	225743	74	1.59832
148976	120688	90	45198	36672	81	1671	1287	16	2031	1730	19	4770	3920	35	333040	275364	88	1.59832
141057	117679	83	42848	34373	79	1783	1444	19	2122	1598	22	4711	3850	36	348850	284927	84	1.60139
125347	104615	85	43279	36058	79	1680	1485	16	2272	1535	23	4675	4061	33	342510	280214	85	1.60447
99577	96356	75	39871	36040	75	1451	1211	12	1639	1315	15	3414	3148	28	233882	218510	76	1.6055
85745	84248	85	18469	18506	45	1063	1137	9	1339	1378	13	3008	2917	26	206506	203945	75	1.60755
99032	93406	77	30542	27885	75	1744	1523	16	1675	1566	17	3658	3382	29	270412	253659	75	1.60755
91625	90777	73	25087	24770	55	1572	1526	15	1417	1502	15	3031	3018	26	229538	225288	76	1.61062
48831	50212	68	20310	20526	47	687	671	0	891	844	0	1658	1780	17	108647	105641	68	1.61165
63089	63509	71	16098	16164	41	1086	1074	6	815	830	0	2192	2159	22	166640	162259	73	1.61165
81233	80249	76	18908	18972	47	1372	1383	12	1211	1445	14	3017	3068	25	220979	220101	75	1.6137
76097	76673	69	18050	18194	44	1186	1157	9	1163	1085	7	2662	2707	24	209307	206383	75	1.6137
137442	120245	85	51736	46158	79	2190	1981	19	2467	2127	24	5072	4643	35	399558	360256	83	1.61575
104788	94385	85	37398	34186	75	1538	1319	14	1632	1382	15	4234	3812	30	296750	270131	78	1.62087
83911	83600	73	23372	23008	57	1608	1501	17	1664	1541	16	4000	3895	29	295615	286069	80	1.6219
111290	95932	80	43117	36973	78	1846	1491	18	1863	1561	19	3771	3143	32	296966	260267	82	1.6219
71375	69628	76	17960	17945	44	1277	1079	7	1083	1072	6	2443	2460	23	169808	165078	74	1.62395
235965	185660	95	73618	56832	90	3821	2715	31	4143	3317	34	10098	8040	49	783486	608339	96	1.62395
78050	76140	88	21002	20852	49	1107	1055	6	1083	1110	8	2813	2597	25	194309	189438	75	1.62395
62309	64007	69	14811	14925	41	1042	1018	3	1075	1105	7	2409	2248	24	164174	161484	70	1.62497
114479	105286	87	44689	40305	76	1757	1366	16	2040	1746	20	4512	4058	32	295605	270475	79	1.62497
97358	93599	76	33050	31643	72	1559	1741	15	1790	1973	18	4130	3943	30	292191	276325	76	1.62805
86245	87114	75	22315	22497	49	1766	1727	16	1960	1651	19	3677	3625	28	235889	228032	72	1.62805
119423	103069	87	37241	31621	78	1721	1418	17	2017	1621	21	4122	3574	33	267496	235516	79	1.6301
125309	105713	84	48612	40601	79	2263	1590	23	2062	1613	21	4483	3756	34	352765	295986	82	1.63215
75354	75145	72	26641	26801	64	1034	1218	8	1151	1096	8	3100	3071	25	219801	216692	73	1.63318
73135	72505	73	10912	11016	37	1288	1192	9	1006	938	0	2540	2641	23	168496	164499	70	1.6342
302793	203940	111	88969	58671	104	4005	2981	31	5259	3652	41	10942	7362	53	899515	641798	108	1.63625
123882	120602	77	37628	35751	74	1774	1801	16	1782	1717	18	4366	4165	32	303578	292035	77	1.63728
69702	69866	71	23971	24004	54	908	1044	4	1159	1238	9	2364	2250	24	182314	179503	71	1.64138
216766	164381	92	74157	58188	90	3225	2383	29	3881	3101	34	7687	5663	45	560135	443864	95	1.64138
326463	214983	122	98573	64445	116	4459	2991	35	5589	3747	41	13080	8969	55	929859	621443	121	1.6424
150906	124239	87	49722	40649	82	2205	1698	22	2125	1921	22	5357	4167	38	381776	315831	84	1.64343
57837	58061	71	16404	16419	43	782	932	0	870	971	0	2213	2098	22	135163	131982	70	1.64548
66429	67267	69	17853	18095	42	1016	1017	3	1103	1078	5	2663	2638	24	179248	179781	71	1.6465
83053	82713	76	19088	19088	47	1373	1288	13	1311	1424	14	3133	3126	25	206822	195255	75	1.64753
149497	130633	84	39868	33603	81	1615	1261	16	2671	2380	25	5756	4929	38	400799	359343	85	1.6506
152373	126619	84	48081	39265	81	2027	1698	19	2788	2133	26	5429	4532	38	384056	324608	86	1.65368
83576	84861	76	22678	22694	52	1238	1062	7	1405	1465	15	2856	2893	25	214079	214666	76	1.65573
172955	136208	92	56892	45458	85	2263	1929	22	2717	2404	26	5782	4780	39	421914	347827	87	1.65778
123146	106225	81	43421	37049	79	1768	1568	18	2024	1718	20	4655	3935	33	352347	307880	85	1.65983
131877	105672	89	44814	36610	81	1779	1535	17	2177	1910	22	4064	3218	34	304531	241985	84	1.66086
124207	104622	83	98675	81778	81	5481	4923	34	7366	6334	41	3655	3070	31	290100	242579	81	1.66188
126769	109570	81	57572	51197	79	1778	1706	17	2252	1797	24	4815	4157	34	322120	289012	84	1.66291
74727	75674	71	29842	29795	69	1102	1129	7	1299	1377	12	3093	3209	25	218800	215635	75	1.66291
85023	86913	72	39071	38689	72	1356	1533	13	1725	1739	18	3764	3645	29	268883	261388	74	1.66803
151339	124461	85	58585	48229	82	2067	1625	20	2285	1920	21	5393	4354	37	347123	280339	88	1.67008
79024	79138	73	28636	28617	70	1132	1103	6	1523	1489	14	2985	3136	25	226938	219500	73	1.67213
94558	92467	76	26490	26156	62	1621	1475	15	1526	1486	14	3733	3515	29	239185	227485	76	1.67521
77848	76337	89	29130	29209	65	974	1138	7	1111	1097	8	2685	2739	24	188815	176073	75	1.67521
85155	85964	82	25786	25082	56	1596	1738	15	1573	1584	17	3519	3550	28	242180	238748	74	1.67521
76965	76090	81	18229	18596	43	1084	1213	9	1253	1146	10	2622	2631	24	198242	188476	74	1.67624
134605	110807	85	45492	37163	80	1931	1614	18	2145	1543	24	4889	3912	37	340716	282511	83	1.67624
62257	64286	80	26785	27221	54	975	879	0	1078	1048	5	2163	2112	22	172653	172988	72	1.67624
70997	72040	72	20972	21497	48	919	932	0	947	924	0	2244	2163	22	173134	170333	73	1.67624
91481	89228	82	24827	24874	55	1412	1420	13	1631	1513	16	2948	2960	25	213963	207264	73	1.67624
75458	76753	72	13956	14035	40	1013	909	0	1384	1319	13	2815	2738	24	205887	208823	87	1.68034
78031	82988	55	22904	22592	55	1018	1076	6	1650	1469	16	3318	3288	27	250053	243756	74	1.68136
268247	172780	103	120667	78045	102	4946	3432	37	5699	3651	43	13585	9248	60	1.01461e+06	658592	109	1.68136
125971	113522	80	42391	38285	78	1574	1390	15	2221	1885	22	4939	4338	34	354503	319940	81	1.68239
140573	129105	89	48225	43049	78	1975	1610	21	2103	2099	22	5231	4561	36	428528	381788	82	1.68341
108745	105666	82	25962	23970	65	1508	1500	14	1662	1543	18	4181	3987	30	328494	313025	79	1.68444
133521	116577	81	66697	59653	80	1992	1697	19	2048	1878	20	4327	3672	33	315250	271645	82	1.68546
71378	73330	70	20048	20448	44	1621	1499	14	1071	1246	10	3021	3115	24	244921	243807	73	1.68546
70329	73444	66	23904	24061	52	922	1077	5	1158	1172	10	2831	2591	26	213003	207184	74	1.68649
85929	85343	71	22638	21923	53	1282	1293	11	1201	1495	13	3471	3493	28	229009	224549	72	1.69059
96817	93533	74	36158	34275	72	1736	1607	18	1704	1536	17	3532	3403	28	238090	221660	73	1.69059
110480	109013	75	42239	40148	74	1398	1326	11	1781	1778	19	4101	3781	31	291697	281057	85	1.69059
146866	132003	83	51903	46635	79	1956	1712	20	2263	1753	20	4752	4522	33	322609	292728	80	1.69059
100551	92255	76	40027	35253	76	1882	1559	18	1745	1524	16	3347	3030	28	244536	212898	80	1.69161
60997	60575	74	19169	19094	45	837	802	0	672	692	0	2094	1942	21	145915	144860	71	1.69264
91099	87886	90	30204	29085	72	1026	1130	8	1426	1342	14	3074	3240	25	228771	220129	74	1.69264
75412	74979	76	21871	21703	50	920	1109	7	1132	1014	3	2452	2295	23	175834	172304	72	1.69264
97926	96513	74	32961	32317	72	1413	1486	14	1707	1704	17	4071	4050	29	274048	266225	75	1.69776
72397	70514	81	17015	17082	42	1101	1252	9	937	1055	6	2538	2459	24	188382	187779	73	1.69776
210086	134790	97	82362	52637	94	2875	1803	30	3351	2167	35	7752	5083	47	607841	391867	95	1.69776
109568	101696	78	35245	32354	74	1517	1530	14	1574	1529	16	3720	3450	30	273896	251739	79	1.69776
82488	84329	72	27523	28042	53	1291	1292	11	1468	1577	15	3484	3371	28	236325	233896	75	1.69776
66038	67645	69	17034	17160	42	916	894	0	1147	1070	6	2444	2429	24	169653	163931	71	1.69879
72598	73156	71	13810	14018	39	876	843	0	1312	1189	10	2383	2608	21	176812	177369	71	1.69879
194256	148975	86	64989	50832	85	2657	1885	27	3079	2124	29	6004	4542	40	457652	347651	91	1.70084
114290	95731	84	41629	35443	78	1525	1393	14	1939	1785	20	4083	3457	32	293376	244838	81	1.70187
118433	110409	79	45741	42818	76	1333	1510	14	1735	1641	16	4125	4027	31	288967	272491	80	1.70187
74628	76935	69	17095	17091	43	1129	918	0	1414	1278	13	3454	3426	27	229386	225086	74	1.70289
195502	151060	101	54646	41582	89	2629	2074	27	3276	2605	27	6866	5281	40	498709	384094	91	1.70392
114356	97839	84	40099	33854	79	1344	1103	10	1738	1491	18	4233	3481	33	301136	255100	84	1.70392
56131	56356	70	20308	20531	46	756	842	0	893	840	0	2232	2005	22	161908	154716	71	1.70494
215397	177800	90	48441	39149	87	2629	2451	23	3667	3035	31	8000	6592	42	525383	438723	97	1.70494
136700	131763	78	41823	39397	76	2144	2010	20	2369	2080	22	5174	4832	34	378225	350663	81	1.70904
72799	73550	71	20499	20964	45	1329	1176	10	1049	1165	8	2869	3032	25	227768	226162	73	1.71007
62550	66991	69	15696	16491	41	694	912	0	1267	1116	8	2487	2327	24	181709	183679	69	1.71007
135679	112395	84	41237	33993	80	1971	1573	22	2154	1772	23	4479	3607	35	383810	305685	86	1.71109
81015	79440	88	28218	27937	70	1196	1081	7	1268	1126	9	2701	2600	25	192598	185757	75	1.71212
62094	63670	68	20487	20605	48	752	919	0	876	910	0	2186	2181	21	160126	158497	73	1.71212
88056	82561	90	23643	23303	53	1357	1257	11	1333	1282	13	2876	2890	24	225042	217814	75	1.71212
107083	103754	77	31544	30334	73	1616	1452	14	1786	1829	19	3433	3258	29	255966	236495	78	1.71314
91051	90236	74	30096	30107	71	1535	1512	16	1582	1608	17	3760	3597	29	261975	250362	77	1.71417
92071	91633	74	29006	28407	71	1392	1253	15	1410	1408	14	3827	3675	29	240539	240709	75	1.71417
97033	94738	74	32920	31086	73	1083	952	0	1880	1562	16	3206	3049	27	245853	229152	75	1.71622
95944	95109	74	36870	36100	72	1793	1831	18	1858	1789	19	4119	3949	30	290513	284709	77	1.71827
107293	103636	90	28169	26547	71	1593	1298	14	1571	1624	16	3682	3604	29	262249	249973	76	1.72032
92565	90507	80	31496	31359	71	1506	1579	13	1427	1298	12	3152	3258	26	246027	230089	75	1.72032
203838	151068	97	55653	41161	89	3109	2167	30	3476	2553	33	7258	5402	43	526919	378015	92	1.72545
82669	82672	73	28841	28669	69	1247	1194	9	1493	1404	14	3150	2946	26	232553	226958	73	1.7275
107599	102816	84	38823	36903	75	1528	1491	16	1920	1629	19	4081	3745	32	283203	272898	75	1.7275
71609	72167	70	13901	14026	40	944	909	0	1210	966	0	2348	2401	21	168085	169789	73	1.72852
70256	71675	71	21008	21051	48	1491	1284	13	1443	1355	13	2849	2918	25	232126	228627	72	1.72852
88989	87600	80	17848	17762	43	1523	1550	15	1610	1472	16	3078	3038	26	218808	208325	74	1.72955
167070	130331	87	51493	39940	84	2176	1648	23	2550	1951	27	5849	4318	40	417245	328769	89	1.73365
114090	100857	77	36130	30773	76	1867	1708	19	1824	1620	19	4236	3513	34	327071	293631	81	1.73365
107151	104857	86	35082	32950	73	1659	1542	16	1935	2028	19	4209	4235	31	320024	301195	80	1.73365
106893	102769	90	33366	32393	73	1671	1808	16	1847	1746	19	3826	3704	29	288405	279078	79	1.7357
104435	101495	79	48435	47216	73	1851	1682	18	1709	1480	16	3628	3591	28	274396	265876	75	1.7357
127927	106399	82	39345	32963	78	1937	1410	21	1654	1565	18	4442	3465	35	302889	257672	84	1.73775
115727	109849	77	39114	36864	75	1327	1208	11	2202	1811	19	3761	3465	30	308197	285952	81	1.73775
78096	79373	72	22167	22093	49	879	933	0	1399	1449	14	2848	2812	25	191724	191113	73	1.73877
61642	61570	85	20918	20861	51	951	1036	4	815	774	0	2310	2330	22	163507	162668	75	1.7398
127105	108334	81	45460	38451	80	2135	1694	22	2069	1669	23	4793	4150	35	345467	296114	86	1.7398
50816	51472	67	22017	22192	48	729	729	0	791	1009	2	1922	2106	18	135211	132326	71	1.74082
117348	105481	80	41731	36283	78	1517	1293	13	1986	1666	21	4356	3756	33	315379	275262	82	1.74082
84778	85508	72	28644	28495	61	1556	1456	14	1678	1442	15	3443	3379	28	237896	232228	76	1.74082
116069	110328	79	28413	26194	73	1761	1603	18	1857	1746	19	4367	4304	30	304275	288757	78	1.74185
176413	153711	83	51648	42852	83	2398	2132	22	3022	2409	26	6305	5448	38	474652	422392	89	1.74185
105829	94818	79	39671	35540	76	1281	1085	8	1517	1416	14	3309	3032	28	274936	251281	79	1.74287
122067	101815	80	41927	33913	78	1815	1305	19	2050	1735	20	4463	3734	34	327381	268725	84	1.74287
118185	103713	88	47055	41324	77	1922	1861	17	1440	1456	16	4090	3585	32	315393	286002	83	1.7439
175913	125310	106	56743	41702	86	2190	1736	21	2688	1978	28	6528	4716	43	441558	324652	90	1.7439
100085	98411	89	26105	25719	67	1425	1395	14	1653	1740	16	3245	3078	27	242752	238794	77	1.74595
107833	96355	78	39038	34490	77	1633	1639	15	1941	1632	19	4104	3820	31	288607	262257	83	1.74698
62887	64508	77	22971	23179	51	948	1046	5	1153	1220	10	2658	2718	24	182643	183116	71	1.75108
78997	75901	88	23801	22606	54	1303	1225	11	1412	1225	12	2660	2685	24	229199	226716	75	1.7521
84239	84651	75	34832	33942	71	1045	1132	8	1503	1384	13	2894	2737	26	221786	216648	73	1.75313
93331	92931	74	30603	30103	70	1209	1325	11	1609	1570	15	3386	3353	26	244879	238132	73	1.75313
173928	137376	90	50123	38816	83	2258	1751	23	2680	2015	28	5872	4680	39	445722	354949	88	1.75313
101820	97832	79	34442	33738	72	1298	1304	13	1451	1384	15	3847	3430	30	267162	261085	74	1.75415
208032	161226	96	63894	49426	86	2608	2128	24	2786	2121	27	6179	4794	41	456446	367416	92	1.75518
98784	96228	75	34284	32621	73	1263	1317	10	1438	1317	15	3420	3260	27	223101	210345	74	1.76133
75416	74451	72	22102	22022	51	1127	1085	6	1047	1001	2	2792	2821	25	203262	203597	74	1.76235
75419	75580	71	36096	36169	70	1240	1298	11	1353	1182	10	2883	2782	25	177918	170381	72	1.76338
286347	194748	112	105258	74662	103	3783	2550	32	4429	2910	38	9603	6260	50	689928	460054	106	1.76338
88915	89228	74	25242	25220	52	1069	1081	6	1591	1594	15	3501	3417	28	235910	227101	73	1.76338
76316	76869	70	24139	24709	50	1041	821	0	984	1139	9	2318	2249	22	176474	173626	72	1.76338
78204	78709	72	29880	30020	70	1266	1236	10	1318	1378	14	2795	2810	26	216298	208652	73	1.76748
77316	77450	73	23558	23158	54	1322	1138	8	1233	1027	4	2502	2374	24	184257	183383	86	1.77056
162920	142321	85	49197	41966	81	2052	1756	19	2309	2174	24	5642	4952	36	395091	350795	86	1.77773
63573	58879	86	22268	20039	86	1148	934	0	974	713	0	2464	2069	23	193039	165658	86	1.77876
85533	84553	72	25078	24573	54	1329	1373	11	1870	1722	20	3427	3395	27	245174	239837	77	1.77978
116668	102616	81	44349	38753	77	1882	1778	18	2154	2125	21	4371	3724	33	317361	270296	83	1.77978
106633	105760	77	42463	42281	73	1568	1732	15	2038	1942	21	4654	4564	32	321163	312613	76	1.78081
78572	78306	76	29535	29411	67	1247	1474	12	1343	1289	12	2900	2857	25	201501	197485	74	1.78081
190512	145749	91	53993	40973	86	2459	1854	24	3026	2216	29	6589	5001	42	482196	372373	91	1.78491
60095	61316	74	16925	16798	44	906	730	0	1229	917	0	2374	2154	23	160416	159134	71	1.78798
76334	76230	74	24708	24844	55	1073	998	0	1194	1041	5	2491	2489	23	195753	191660	71	1.79003
82008	84052	70	26728	26511	58	836	910	0	1368	1260	12	3113	3205	25	224776	216592	73	1.79003
133590	112975	81	50430	42904	79	1863	1589	17	2139	1576	21	4494	3793	34	336486	283874	84	1.79209
136564	129257	80	34357	30979	78	1869	1754	18	2322	2033	23	5222	4862	34	373801	347077	79	1.79311
96406	93211	81	36853	35660	73	1641	1556	17	1562	1437	15	2921	2960	25	232782	217408	74	1.79414
96373	93782	80	31649	31419	72	980	1112	7	1433	1347	12	3499	3595	27	243797	234314	73	1.79619
135845	117477	83	36078	30511	78	2068	1920	20	2398	1924	25	5427	4488	37	367279	312947	83	1.79926
205899	153603	107	68374	51338	89	2237	1899	24	2825	1940	28	7178	5501	44	600441	461947	94	1.80336
107083	98490	77	36667	32130	76	1429	1446	14	1578	1364	16	4052	3695	31	296088	262524	81	1.80336
109946	109636	75	36413	35727	73	1746	1685	15	2074	1901	21	4567	4354	32	337136	329026	78	1.80336
84648	83160	78	20623	20538	49	1252	1339	12	1217	1283	12	2729	2706	25	205342	201190	74	1.80541
82084	83623	73	26520	26451	58	1017	1096	7	1348	1596	14	3431	3273	28	238443	231722	76	1.80644
79788	77566	79	20735	20557	48	1118	1058	6	1268	1276	12	2879	2767	26	227000	222260	74	1.80644
111416	102545	80	30973	27414	76	1423	1468	14	1729	1647	18	4428	4040	32	306212	285034	78	1.80849
141685	136535	80	38630	37709	75	2283	2205	21	2267	1967	22	4991	5099	32	370953	351552	80	1.80951
62497	65387	57	19412	19780	47	1004	910	0	1028	919	0	2300	2295	22	170122	170018	73	1.81054
137698	134181	79	39629	38274	75	2317	2179	20	2634	2328	22	4685	4497	32	344612	326665	80	1.81054
96117	93408	81	34119	33769	72	1534	1452	15	1622	1645	16	3338	3326	28	253924	249603	77	1.81156
180223	142583	87	59105	46791	83	2039	1819	20	3134	2250	30	6105	4906	41	464306	373239	88	1.81361
189109	153605	90	60220	47898	84	3195	2692	27	2877	2341	28	6391	5220	39	453138	365804	89	1.81772
54583	54161	70	14256	14372	40	693	628	0	844	729	0	2011	1918	20	146964	145214	68	1.81874
89655	88045	75	27893	27410	63	1419	1098	8	1408	1321	14	3282	3074	27	234322	230513	74	1.81874
255357	177834	99	83177	58842	95	3228	2543	29	3850	2701	34	8980	6254	47	662606	460276	99	1.81977
91897	91324	72	26806	26742	61	993	1029	4	1411	1242	14	3088	3050	26	211973	210641	73	1.81977
107303	104947	76	23770	23594	50	1723	1780	16	1880	1745	18	4045	3869	30	284581	277761	78	1.81977
84851	84481	73	35969	36119	71	1123	1211	10	1151	1140	7	3000	2969	26	235565	225877	74	1.81977
99292	91888	78	35771	32467	74	1382	1219	12	1720	1472	18	3202	2954	29	267094	240020	77	1.82079
131114	112712	82	45934	38288	79	2141	1898	21	2114	1842	21	4886	4199	35	379164	319442	82	1.82079
92486	89724	76	23267	22835	52	1402	1335	12	1758	1498	15	3115	3068	26	238295	230758	73	1.82182
70028	69080	74	20753	20587	50	1192	976	0	1213	1123	8	2718	2415	24	202041	203836	72	1.82284
126424	106020	84	42828	36142	79	1600	1217	14	1729	1634	18	4372	3694	34	285680	241605	84	1.82489
83921	81182	74	32863	30759	72	1341	1272	12	1880	1478	17	3080	3006	26	211085	201627	75	1.82489
100369	95207	80	30749	29167	71	1174	1011	3	1568	1514	16	3327	3092	28	238446	229282	76	1.82592
83839	84772	72	24323	24304	55	1313	1359	12	1468	1331	13	2886	2888	25	242097	238733	74	1.82797
164732	148212	99	55442	50116	80	2455	1939	25	2402	2057	21	4915	4398	35	358995	324942	81	1.82899
86553	83205	76	23385	23363	51	1211	1124	8	1351	1247	14	3230	3004	28	214493	203155	75	1.83104
63134	63093	71	19357	19427	45	1090	1121	7	1113	1214	10	2256	2200	22	162126	160708	69	1.83104
98108	94577	85	33521	31630	74	1673	1342	16	1586	1666	16	3930	3833	29	273943	259347	80	1.83309
82883	84918	72	34447	34390	70	1642	1381	14	1438	1367	14	3477	3282	28	250438	245047	73	1.83309
82348	81886	77	26078	25879	65	992	1112	7	1318	1191	14	3028	2869	26	205017	198055	76	1.83412
79004	78418	75	29782	29332	70	1643	1618	14	1295	1219	10	3189	3327	25	189840	184140	74	1.83412
100355	97517	75	32169	29267	75	1702	1550	17	1689	1579	17	3987	3726	30	276960	254164	78	1.83412
86959	87023	73	32313	30512	72	1294	1371	12	1826	1868	17	3646	3294	30	258985	245976	80	1.83412
215861	173564	91	68192	55288	87	2604	2032	24	3304	2830	30	7746	6324	44	572182	463403	92	1.83719
98786	99053	74	34958	34293	73	1296	1172	10	1899	1736	20	3844	3859	28	273317	266491	75	1.83719
233326	162395	99	71929	49412	91	3139	2345	29	3695	2578	33	8122	5677	46	628281	445513	96	1.83822
109929	101568	93	37029	33551	76	1645	1633	16	1635	1714	18	3674	3473	29	289613	265826	80	1.84027
131945	110696	82	44654	36517	79	1996	1523	20	2242	1615	24	4289	3410	34	330189	270759	83	1.84027
179751	142595	90	69945	56857	86	2747	2230	26	2269	1896	24	5812	4458	40	392671	309213	94	1.84232
93562	91922	75	32315	31796	72	1194	1166	10	1683	1430	16	3459	3248	28	250781	242539	76	1.84335
154170	144078	80	57549	51942	78	4018	3746	28	4739	4381	33	10137	9472	45	707461	650445	83	1.84335
87163	86271	74	27838	27622	68	1405	1420	12	1409	1349	13	3270	3206	26	236253	224925	75	1.84437
75494	74802	87	27328	27306	63	1103	1175	8	1356	1248	12	2463	2786	23	191348	189700	72	1.84642
288529	194302	108	85708	58380	103	4312	2928	35	4707	3313	38	11076	7774	50	808327	575384	109	1.84847
56618	58855	67	15321	15507	41	842	893	0	836	945	0	2102	2056	21	147845	146932	71	1.8495
159968	147532	82	55322	50887	79	2053	2021	20	2987	2704	27	6028	5584	37	460990	426932	83	1.8495
95306	94037	83	38436	38165	72	1363	1410	14	1570	1595	15	3539	3484	28	254933	239664	75	1.85155
146834	118641	90	36344	29126	81	2036	1643	22	2710	2199	25	5373	4598	36	390620	315997	85	1.85155
84810	85075	73	20944	21116	47	1308	1329	12	1498	1564	15	3132	3035	27	235334	228146	74	1.8536
114454	102943	79	37346	32200	76	1914	1847	19	2048	1840	22	4490	4069	33	319239	281616	81	1.8536
75121	76069	72	17551	17839	43	995	900	0	1187	985	0	2641	2657	24	181754	179591	71	1.85462
61627	61809	72	19182	19270	45	846	851	0	1046	967	0	2162	2064	22	163326	150884	71	1.85565
89698	85942	74	33789	31632	73	1197	1121	9	1553	1561	17	3147	3028	27	234538	218212	79	1.85667
80072	81109	71	24082	23820	53	1073	1027	4	1164	1106	7	2603	2522	25	185609	177865	75	1.8577
121772	119758	78	38917	38411	74	1642	1485	15	2007	1842	20	4813	4841	31	369099	352642	79	1.86283
85396	84118	74	28197	27772	67	1183	957	0	1394	1596	15	3073	2809	27	214674	208742	78	1.8659
85046	83829	80	26188	26308	58	1420	1322	13	1479	1188	10	3158	3226	26	235904	230273	74	1.8659
97399	97589	89	31069	30803	69	1419	1233	11	1746	1611	17	3916	3716	29	287049	279522	76	1.86693
108074	96939	78	40151	35635	76	1509	1240	13	2064	1839	20	3821	3485	30	272075	239865	80	1.86693
71770	71953	72	40567	40483	70	1655	1709	16	1803	1613	18	3757	3716	28	262524	255817	72	1.86693
240964	177530	112	78451	57889	92	3093	2389	28	3764	2888	33	8737	6906	46	633325	480861	96	1.87
118137	115307	77	40259	39561	74	1815	1897	16	1749	1754	20	4773	4355	32	311156	300084	78	1.87
102851	103682	74	36456	35651	72	988	1165	7	1684	1611	15	3342	3370	27	247740	237524	77	1.87103
205363	149637	92	67998	50196	89	2883	1989	31	3049	2040	31	7440	5498	45	551317	415178	93	1.87103
81922	83838	71	29839	29865	61	1451	1314	13	1601	1437	15	2942	3164	25	215606	207167	74	1.87103
81920	82589	73	20166	20413	44	1305	1250	11	1058	1347	11	3033	2961	27	217782	211795	73	1.87103
114162	96493	97	41983	35662	79	1180	1009	2	1387	1284	12	3581	3153	30	275013	230238	85	1.8741
129244	107092	81	41777	33803	80	2059	1684	21	2095	1689	21	4643	3465	36	325649	266319	84	1.87615
90081	86087	74	31479	28887	74	1619	1618	16	1584	1557	16	3406	3311	28	266296	246678	78	1.87923
80678	80636	73	20052	20052	46	1153	1248	10	1346	1295	12	3085	3039	27	238960	234443	72	1.88025
81947	81612	71	30509	29928	70	1189	1296	10	1384	1372	13	2466	2346	23	207751	203316	73	1.88128
69168	69174	71	16255	16197	43	1281	1369	12	1274	1293	11	2626	2516	25	182064	175234	74	1.88128
118377	115231	77	31741	31042	74	1986	1797	20	1952	1914	20	4487	4359	31	303792	290016	77	1.88333
133086	111605	85	44343	37076	79	2161	1731	22	2223	1639	23	4473	3707	34	328336	268427	85	1.88333
79724	80240	73	22190	22153	47	1294	1316	12	1675	1443	16	3550	3265	29	239468	240899	75	1.88333
111304	108591	82	35742	34760	73	1795	1640	16	1835	1843	19	4445	4122	31	317588	306264	77	1.88436
101179	92167	75	29339	25949	72	1269	1302	11	1323	1404	16	3411	3159	28	274257	252204	81	1.88743
89178	88209	76	24871	24974	56	1066	1113	7	1283	1306	13	3184	2993	27	216238	214469	75	1.88846
94460	95959	72	33276	33095	61	1591	1521	17	1700	1734	17	3927	3848	29	259388	257860	76	1.88948
84118	84357	73	32228	32251	70	1288	1384	12	1588	1529	15	2950	3088	25	218448	213549	74	1.88948
244287	178533	109	73172	52417	92	3116	2077	30	4228	2952	37	8804	6219	47	619049	452839	109	1.88948
115066	108755	85	40491	37568	76	1836	1625	17	2093	1860	20	4297	3815	33	304592	286976	79	1.89051
88505	86694	78	31868	30976	70	1320	1279	12	1667	1679	16	3779	3419	30	252623	249564	74	1.89153
164431	132323	85	51635	41721	83	2364	1879	22	2676	2143	25	5842	4750	37	424157	333587	90	1.89153
79487	78597	75	17601	17395	45	1376	1145	9	1543	1487	15	2944	3138	24	223593	223108	73	1.89666
70134	69663	74	22342	22376	50	1225	1240	10	944	977	0	2514	2634	24	185417	184487	74	1.89666
102043	98349	90	31256	29821	72	1410	1554	14	1513	1341	12	3525	3434	28	264473	250275	76	1.89768
128154	109759	87	42104	35184	79	1572	1411	16	2281	1847	24	5018	4205	36	341477	290179	83	1.89768
89209	86962	82	25656	25347	59	1350	1167	11	1487	1553	14	3199	2796	28	226638	221276	75	1.89973
145213	126778	89	45000	39547	79	2043	1662	21	2360	2166	24	5211	4611	34	368830	330578	85	1.90076
139731	118319	82	53866	46118	80	2382	1824	22	2560	1906	26	5153	4345	36	362655	307802	83	1.90178
129845	115971	80	47070	42081	76	1826	1440	20	2126	1906	21	5180	4641	35	379809	347066	81	1.90281
179084	145476	91	50134	41198	82	2606	2162	25	2588	2108	26	6148	5002	39	450367	367035	87	1.90383
83836	83414	76	24657	24794	52	1621	1398	15	1424	1512	15	2942	2917	25	231332	225471	73	1.90383
81586	81607	71	28592	28412	70	1089	1090	7	1487	1404	13	3271	3513	26	239851	234020	75	1.90588
60958	63168	65	20494	20366	47	1275	1313	12	1132	1088	7	2350	2266	22	159062	158269	72	1.90999
101739	98770	75	36567	34213	76	1486	1320	13	1450	1406	14	3586	3341	29	255970	244236	77	1.91101
92397	93254	71	35252	34364	72	1464	1343	13	1730	1540	16	3279	3183	27	239645	226402	75	1.91101
100796	99752	74	29077	28745	71	1417	1159	11	1617	1648	17	3394	3385	27	241986	232068	77	1.91101
85919	86042	80	21449	21713	48	1465	1367	14	1192	1362	12	3510	3515	27	215568	210483	73	1.91204
188635	146158	89	52873	40135	87	2929	2179	28	2849	1918	30	6519	4982	41	472029	364469	92	1.91204
78258	80183	71	29189	29231	70	1177	1271	11	1358	1536	13	2916	2880	24	218845	210416	75	1.91204
86966	83162	89	28805	26908	74	1397	1354	13	1488	1213	12	3685	3364	28	324402	300828	89	1.91204
109888	99503	78	41889	37322	77	1543	1344	15	1691	1431	16	3925	3431	31	283140	247444	81	1.91409
74147	73554	72	22979	22573	56	1042	1165	7	1114	1136	9	2651	2656	24	208992	206456	74	1.91511
79718	80728	72	23788	23868	51	1178	1151	9	1367	1401	13	2912	2936	26	202801	194744	74	1.91511
201766	157809	88	58103	44707	86	2150	1724	22	2981	2510	27	6935	5301	41	474946	368007	89	1.91511
107889	101318	78	39620	36568	74	1546	1680	16	2102	2115	22	4277	3945	30	290053	271221	78	1.91511
95110	92503	76	31612	30637	71	1352	1098	9	1773	1509	17	3695	3692	28	255675	246684	75	1.91614
135302	115554	85	48683	42064	79	1616	1469	15	1967	1693	20	4335	3905	33	329147	280570	84	1.91614
102438	93907	76	34373	31265	73	1427	1406	14	1841	1575	18	3841	3475	30	264549	240349	77	1.91614
141174	128146	81	40220	34267	80	1978	1782	17	2350	2162	23	5028	4684	33	361868	330449	85	1.91716
86229	86471	73	27616	27660	70	1586	1713	16	1997	1816	18	3574	3499	29	251733	237392	75	1.91819
94786	92490	74	29251	28990	70	1219	1370	11	1621	1407	15	3530	3123	29	235325	221032	75	1.91921
82452	81991	74	26454	26156	57	1315	1469	13	1201	1247	11	3082	3037	26	203372	199749	76	1.91921
64122	65712	69	11543	11420	38	1217	1318	11	933	964	0	2553	2605	23	193131	195538	73	1.92024
56296	54704	70	19362	19403	45	806	806	0	801	824	0	1741	1640	18	147392	146460	70	1.92126
105098	102968	74	28332	27519	72	1304	1260	11	1945	1765	20	3678	3637	28	294261	281662	76	1.92126
72160	74247	69	26325	26455	59	1374	1262	11	1145	1165	9	2448	2463	24	208196	205574	75	1.92126
138979	110529	82	43102	33533	81	2028	1748	22	2380	1742	24	4892	3925	37	356452	285702	82	1.92126
124680	109088	83	38661	33942	77	2088	1613	21	1808	1396	16	3993	3702	31	325572	288538	81	1.92229
103341	99574	80	29845	27584	74	1423	1356	13	1710	1590	17	4070	3840	29	307309	287588	79	1.92536
69838	71663	72	17338	17547	44	923	962	0	1136	1010	2	2453	2320	23	183332	170673	73	1.92639
91340	91279	72	32864	32002	71	1361	1263	13	1567	1446	16	3503	3096	28	251431	240771	76	1.92741
68168	66562	73	17903	17935	44	1231	1281	9	979	963	0	2521	2412	23	182965	178718	74	1.92844
64730	64245	72	23335	23832	51	1259	1187	10	1070	889	0	2136	2069	21	170211	163696	74	1.93152
120948	113389	79	42469	38512	76	1495	1433	16	2297	1945	23	5124	4879	33	347846	317567	88	1.93152
349990	231703	127	124299	84861	123	5005	3453	37	5567	3897	41	12525	8333	57	896244	575586	126	1.93152
65485	72197	56	14375	14805	40	1368	1550	13	1424	1257	10	2552	2666	23	198734	197126	71	1.93254
98837	95811	81	40975	40215	72	1689	1401	15	1704	1786	18	3421	3492	27	266595	255329	78	1.93459
60163	61494	71	16331	16486	42	1039	995	0	788	761	0	2073	2126	19	144571	142790	72	1.93459
108174	103029	77	35341	32907	74	1497	1439	12	1748	1669	18	3837	3735	30	287080	266982	82	1.93459
92406	91515	72	26491	26521	55	1386	1400	13	1972	1536	17	3283	3405	26	276764	273435	75	1.93972
71932	72617	77	26291	26533	54	1258	1322	11	1517	1363	15	2984	2809	26	237119	239327	72	1.94074
86892	85320	76	34475	32853	72	1244	1259	12	1224	1199	9	3346	3149	28	221686	213736	78	1.94074
103758	98109	79	38107	35680	74	1770	1625	18	2109	1954	19	4081	4017	30	273749	256024	77	1.94177
187019	141350	92	56040	40881	86	2656	2128	25	3115	2217	29	6431	4654	42	461269	353364	91	1.94279
112293	103245	77	41718	37786	77	1480	1383	13	1831	1733	19	4229	3873	32	287847	261736	80	1.94382
95398	91561	78	30877	30917	72	1285	1265	10	1682	1609	14	3488	3291	27	237160	225537	77	1.94382
87900	87783	76	16990	17009	43	1325	1083	10	1588	1435	15	3194	3015	28	243534	237709	73	1.94484
76462	78345	70	17659	17527	45	942	1133	7	1629	1427	14	3240	3307	26	231092	229174	74	1.94894
170010	147798	87	49298	42644	82	2450	1969	23	2993	2746	25	6885	5803	40	494436	445368	88	1.94894
84279	84709	72	25220	25119	61	1394	1573	14	1728	1482	15	3307	3333	28	235824	232278	74	1.94997
57592	56536	73	18712	18920	45	763	860	0	872	987	0	1987	1942	20	140315	135215	73	1.95099
182781	132344	91	60897	44740	86	2251	1575	25	2748	1775	29	6919	4850	43	470051	349382	90	1.95099
87772	87471	79	27782	27611	69	1363	1380	13	1406	1288	13	3308	3251	28	268059	258998	73	1.95099
174640	154907	85	45293	40031	81	2723	2493	24	3172	2514	29	6802	6014	40	463285	420857	86	1.95304
81665	82320	71	27214	27206	69	1255	1337	11	1731	1526	16	3138	2953	27	214691	211961	74	1.9551
70274	70817	71	22304	22171	50	1026	1084	6	823	844	0	2465	2372	24	191093	188875	71	1.9551
99422	98314	73	29556	28472	72	1463	1457	14	1898	1671	19	3682	3378	29	259942	247599	90	1.9551
65966	65511	74	21341	21197	48	1084	1114	7	1201	1011	3	2442	2239	24	167869	163524	71	1.96125
222208	170468	91	63506	47525	88	3076	2446	26	3231	2263	31	7632	5767	45	523301	403547	93	1.9633
134331	118569	81	42310	36618	78	1980	1597	19	1950	1732	21	4784	4294	34	321946	284122	83	1.9633
117162	109378	81	38812	35741	76	1791	1688	18	1837	1709	19	4408	3890	32	338807	314926	79	1.96432
119540	97636	85	36656	29241	79	1509	1281	14	2042	1698	22	4264	3686	33	325622	276928	82	1.96535
113343	106764	78	31008	27893	75	1586	1486	15	1866	1939	20	4067	3905	29	318742	297400	79	1.96637
158164	137789	84	53365	45356	81	1959	1573	20	2756	2280	26	5809	4896	37	451651	386674	90	1.96637
205516	155087	102	60249	45506	87	2301	1505	25	3053	2275	32	6876	4873	42	526241	396513	91	1.96637
80894	80865	73	16436	16437	42	970	1010	3	1265	1237	11	2892	2806	24	203723	190605	77	1.96842
109684	110459	69	47291	44470	75	1666	1687	17	1624	1625	16	4311	3923	32	288543	271371	80	1.97355
135909	118808	82	35000	29828	78	1975	1782	20	2094	1595	22	5102	4395	35	376223	330186	84	1.97457
80843	82052	73	24492	24730	53	1258	1175	9	1481	1381	12	2657	2764	24	213060	207889	74	1.97457
111525	100887	79	38750	33705	77	1667	1409	16	1972	1607	21	4217	3944	31	305682	267324	82	1.9756
35234	35645	69	15901	16252	41	1200	1269	13	2888	2889	25	2091	2141	20	23165	21680	51	1.97662
246344	189849	93	81481	63766	91	3348	2631	29	4044	3305	34	9433	7553	49	759422	592115	97	1.97868
244168	175369	101	77386	55288	95	3249	2327	29	4190	3038	35	9703	6851	48	723834	533871	100	1.9797
68338	68176	73	12743	12740	39	1090	1021	4	1329	1155	10	2356	2337	22	173106	163482	73	1.98175
102789	101074	80	43044	41277	74	1420	1411	14	1730	1598	17	3758	3529	30	290360	279048	79	1.98278
83634	85413	71	27586	27566	61	1118	1306	10	1346	1112	7	3411	3170	29	225813	218479	74	1.98278
106896	105123	74	22387	22392	48	1856	1834	19	2076	1871	20	4423	4372	31	330454	309134	75	1.98278
160982	129575	89	58538	47401	82	2017	1569	20	2579	2091	25	5082	4073	36	383755	311959	92	1.98688
84962	88049	70	21427	21835	46	1319	1316	13	2185	2101	20	3892	3845	28	290516	281934	75	1.98688
119665	118170	74	39611	37004	74	2062	1942	19	2113	1895	22	4377	3902	32	342519	325685	77	1.98688
90245	91440	73	25482	25935	49	1183	1270	11	1727	1570	17	3592	3379	30	256681	251495	75	1.9879
128531	110021	82	46175	38725	78	1681	1583	17	1997	1645	20	4596	4019	33	332852	278293	82	1.9879
222506	160880	101	64291	46412	94	3034	2407	28	3888	2697	35	8834	6823	45	654617	480315	102	1.98893
112068	99455	77	36267	32213	75	1359	1263	13	2038	1909	19	4310	3885	32	289243	251121	78	1.98893
242071	179822	105	68533	51084	95	3192	2451	28	3560	2483	32	8866	6611	48	635060	475900	115	1.98893
86809	85565	73	30322	29918	70	1448	1540	16	1710	1855	17	3663	3746	27	257067	258304	72	1.98893
142233	115307	100	41920	34022	80	1889	1346	22	2362	2053	23	4799	3967	36	356902	295320	82	1.98995
87649	87727	73	13444	13561	40	1098	1082	6	1562	1485	15	3120	3348	26	215676	205520	83	1.99405
106364	101590	79	41477	38812	74	1333	1222	12	1875	1677	19	3874	3742	29	271714	255264	77	1.99508
84185	89574	61	29165	28890	67	1543	1593	15	1792	1775	18	3499	3335	29	233294	223274	73	1.99508
80294	78421	74	24913	24990	60	1509	1440	14	1260	1334	13	2707	2705	24	197847	196733	76	1.99815
94003	91982	74	32121	31882	71	1513	1522	15	1640	1531	16	3973	3836	29	254511	245839	75	1.99918
79784	78345	72	11875	12273	38	782	809	0	1489	1540	15	2519	2440	24	193758	196267	73	1.99918
116932	105062	80	39399	35175	76	1232	1301	12	2050	1830	21	4453	4079	33	301957	275090	80	1.99918
74663	75904	72	22220	22146	49	903	1021	3	1147	1134	9	2670	2713	23	204985	205483	74	2.00021
72491	72449	76	20690	20645	49	776	835	0	1149	1245	10	2384	2411	22	196264	189726	74	2.00123
146737	123435	83	39232	32561	79	2373	1848	22	2522	2085	25	5542	4890	35	387934	334753	88	2.00328
120764	106193	81	43294	37508	79	1831	1704	18	2022	1676	21	5118	4304	36	334183	293323	89	2.00738
91204	89449	74	25082	24439	61	1432	1387	13	1872	1336	17	3238	3155	27	231011	220897	76	2.00943
101237	100109	77	26460	25800	59	2278	2051	21	2051	1971	20	4801	4627	32	372253	366040	75	2.00943
113229	110955	77	30921	30586	72	1569	1431	15	1936	1948	19	4452	4265	31	308409	300972	80	2.01046
92829	91277	73	29081	28312	65	1298	1271	12	1746	1614	16	3565	3343	28	277216	270007	79	2.01148
108894	98178	82	34308	30506	74	1523	1341	15	1827	1866	18	4219	3858	31	301784	280571	78	2.01148
144997	125129	89	45717	39026	79	2192	1742	21	2189	1823	22	4906	4355	34	346247	303031	84	2.01251
143698	119790	88	45387	37783	81	1832	1517	18	2224	1727	22	5074	4322	36	346619	290646	83	2.01353
94120	92730	72	28721	27282	66	1466	1448	15	1675	1497	17	3922	3840	30	284274	279507	76	2.01353
173840	158699	82	60923	55348	80	2273	2016	23	3111	2797	28	6916	5891	39	490143	457218	84	2.01661
140179	119456	88	44292	36249	83	2171	2030	19	2318	1828	22	5464	4440	36	419151	347847	98	2.01661
90329	88467	74	29187	28337	67	1455	1307	12	1545	1616	16	3534	3440	27	237703	229534	75	2.01763
138170	115240	96	45079	38348	80	1885	1458	17	2166	1852	21	4699	3977	35	345790	303451	82	2.01866
87898	89615	72	34698	34614	71	1413	1288	12	1747	1836	18	3638	3568	29	277803	273929	74	2.01866
68966	71882	69	17380	17496	44	1013	1011	3	1097	1226	10	2687	2684	23	197953	196403	70	2.01866
167028	142711	85	51594	43640	82	2595	2083	24	3047	2464	27	6167	5277	38	397853	342517	85	2.01866
156967	140919	81	45051	39121	80	2308	2182	21	3062	2618	27	6113	5434	38	467239	421669	84	2.02276
84366	84425	73	24423	24414	59	1268	1345	12	1445	1554	15	3134	3064	27	224169	222272	73	2.02379
88780	86265	89	29808	29515	70	1310	1287	13	1610	1481	17	3687	3588	28	244596	241436	76	2.02481
206506	166116	103	61953	49045	89	2974	2259	27	3246	2847	30	8111	6595	45	641765	515525	91	2.02584
69615	68153	81	12896	12881	39	1338	1234	11	1148	1117	8	2737	2672	25	197528	189234	73	2.02686
102653	100860	74	34636	33330	73	1003	1092	6	1766	1589	17	3551	3337	27	271062	264355	76	2.02686
83977	84375	72	32268	32015	69	1193	1097	7	1607	1496	15	3134	3067	26	213209	213212	74	2.02789
201030	157083	88	55101	41131	86	2881	2356	25	3354	2574	30	7402	5638	44	522165	407811	90	2.02789
190246	148309	90	57453	44310	85	2840	2029	27	2736	2273	24	7056	5658	43	514479	415645	90	2.02891
77801	78478	70	28907	29030	69	1306	1267	11	1291	1166	9	2679	2634	25	221225	218342	74	2.02891
69417	71620	70	23499	23499	56	1115	1176	9	1139	1071	6	2431	2337	23	194367	199770	73	2.02994
193826	149948	94	45232	34092	84	2914	2166	27	3014	2266	30	6881	5200	43	465951	363738	87	2.03506
63401	64183	76	19291	19500	45	1121	1053	5	1272	1136	8	2296	2323	23	160058	153286	72	2.03506
112277	105080	77	45446	41528	76	1521	1502	15	1568	1382	16	3610	3407	28	273080	255559	80	2.03609
55983	57398	62	20253	20707	47	892	852	0	1006	1007	2	2273	2107	22	153877	147346	71	2.03609
100359	97767	75	29637	29331	68	1487	1540	17	1488	1540	17	3351	3307	26	227817	223827	77	2.03609
103296	99158	75	38601	36554	73	1729	1863	17	1953	1531	18	4155	3893	30	297994	281439	76	2.03609
207662	152751	93	62107	45622	89	2307	1746	24	3502	2528	31	7731	5796	45	596899	441201	95	2.03711
181787	148941	99	53331	42857	84	2358	1852	24	2185	2152	24	6116	4875	40	455685	362439	90	2.03916
81384	81465	72	17624	17764	43	1033	1167	8	1403	1568	14	3499	3582	27	227300	224375	75	2.04019
132542	112205	90	43451	36446	79	1851	1716	19	1788	1565	19	4415	3749	33	316799	266153	83	2.04121
87748	89369	72	29050	28847	67	1201	1209	10	1243	1193	10	3165	3069	26	243428	238235	73	2.04121
93631	90396	76	33775	32559	72	1338	1366	13	1326	1170	10	3020	2766	26	224117	212347	77	2.04224
303908	211421	101	97110	67615	96	3748	2576	33	5237	3639	39	11038	8022	53	861868	630604	99	2.04224
83472	85150	72	30181	29974	70	1265	1269	12	1362	1177	9	3101	2978	28	202095	192298	75	2.04326
67516	66938	83	20730	20920	46	910	919	0	1027	942	0	2444	2367	23	180488	177166	74	2.04326
56764	56884	69	19286	19427	45	896	840	0	887	895	0	1793	1751	17	130237	132130	70	2.04634
99716	95624	75	34586	32553	75	1284	1381	13	1646	1479	15	3545	3463	29	240674	230601	78	2.04737
77099	76921	71	29020	29205	70	1196	1306	12	1504	1365	14	3251	3089	28	205501	202292	74	2.04839
78302	77909	72	26767	26907	63	915	969	0	1332	1339	13	2806	2810	25	219638	205937	75	2.04839
99535	95833	91	31856	31075	71	1892	1540	19	1894	1777	20	4387	4177	32	286416	280024	74	2.04942
126562	104069	85	37541	30513	79	1451	1181	13	2133	1858	23	4544	3940	33	339279	272025	85	2.04942
80043	78333	89	23389	23252	53	884	1007	1	1427	1288	12	2944	2798	26	232153	219150	74	2.05249
158266	122322	100	52832	40102	83	2496	2092	22	2423	1835	25	5082	3905	38	369014	292919	87	2.05249
135917	115523	83	46228	38553	80	2245	1744	21	2361	2013	22	4483	3763	34	349809	305727	82	2.05454
145257	114694	85	44863	35698	81	2047	1693	20	2075	1528	23	5081	4048	37	386516	298858	89	2.05454
63770	62827	71	15669	15751	42	841	881	0	1016	1066	6	1931	1899	19	172687	166397	77	2.05762
61553	64001	69	21994	21841	50	1292	1229	10	1225	1160	9	2075	2051	20	165901	158308	72	2.06069
150550	131397	85	44142	37605	80	2041	1810	21	2516	2027	26	5062	4422	35	348707	306802	85	2.06377
267348	188080	97	84728	59879	93	3327	2403	30	4344	2972	37	9731	7105	48	706797	503450	98	2.06582
118072	101066	96	40813	33407	96	1816	1476	18	1916	1427	16	4923	4020	34	323306	266913	96	2.06582
59690	59594	79	22753	22772	48	820	831	0	961	900	0	1757	1722	17	151377	147545	71	2.06582
93596	88616	90	29245	26676	73	2028	1951	18	1342	1463	15	3913	3517	31	289363	274919	90	2.06582
95702	95001	75	32005	31793	71	1228	1190	11	1512	1585	15	3087	3065	26	230881	228547	76	2.06992
66416	66078	72	20666	20679	49	915	933	0	807	691	0	2105	1966	21	144384	141265	72	2.07095
93875	88121	76	36802	34277	73	1112	1143	9	1428	1255	13	3037	2752	27	250389	230973	78	2.07197
105018	101734	76	39399	38362	73	1709	1743	15	1724	1540	18	3840	3929	28	252299	238695	78	2.07197
136424	116711	80	40022	33768	78	1725	1469	16	2329	1830	25	4959	4001	36	350911	307010	82	2.073
83465	84954	70	33298	33491	70	1135	1238	9	1290	1316	12	3097	3089	25	226125	221311	72	2.073
294194	220578	108	99328	75839	106	5232	3822	36	6527	4906	40	14326	11061	55	1.04858e+06	901983	111	2.07402
81174	82213	76	30881	30937	69	1320	1194	11	1163	1135	9	3223	3297	26	220946	215053	73	2.07607
96653	94644	75	28731	28082	72	1465	1341	14	1593	1445	17	3420	3362	27	261379	252227	76	2.07812
105242	98827	92	40748	38291	76	1781	1918	16	2044	1866	20	3531	3202	27	281545	257692	92	2.07812
178890	143441	90	55208	43652	85	2067	1830	22	2952	2560	29	5880	4628	39	430487	350218	88	2.07812
167580	131321	103	52615	40556	87	2589	1897	23	2881	2185	28	6516	4905	40	443391	345893	103	2.07812
90942	90481	74	36355	36323	72	1106	1207	9	1377	1233	11	2866	2719	26	204022	194351	75	2.07915
94980	94431	74	27069	27076	62	1231	1328	11	1523	1413	12	3535	3313	29	238597	237248	75	2.07915
67930	68219	71	19312	19348	46	1088	954	0	1147	1116	7	2630	2750	23	173672	172354	71	2.07915
117646	112680	79	34329	32759	75	1951	1874	18	2170	2108	20	4706	4270	33	314743	303426	76	2.08017
112892	105225	81	42960	37204	76	1438	1356	11	1922	1776	19	4050	3703	31	294059	267254	79	2.08017
67087	69538	68	22781	22595	53	1046	970	0	1269	1239	10	2751	2758	25	180075	182724	69	2.0853
119895	115046	78	39663	37507	76	1509	1410	13	2179	1929	20	4193	4092	30	294157	277203	79	2.0853
162730	131999	84	53856	42565	83	2322	1852	22	2422	1843	24	4760	3792	36	367513	298011	86	2.08632
108065	104220	89	39622	38260	73	1693	1601	16	1780	1636	17	3404	3360	27	306614	301085	78	2.08837
150695	115195	86	50124	38400	83	2275	1654	23	2513	1908	25	5519	4233	39	395156	298226	89	2.08837
95894	92661	77	32538	31756	72	1393	1410	14	1329	1386	14	3406	3371	27	260463	253992	77	2.0894
43821	43543	68	17002	17502	42	389	451	0	605	558	0	1357	1364	13	84930	84464	67	2.09042
170851	137179	96	48655	38985	82	2910	2319	26	2660	2231	27	6198	4961	39	412285	335976	89	2.09042
79996	81517	71	26158	26245	63	1296	1452	13	954	1107	6	3243	2987	27	222980	214017	76	2.09965
357376	259333	109	116415	84894	106	7151	5379	39	7909	5775	45	17391	13348	60	1.04858e+06	981176	108	2.09965
131142	110103	81	45389	37339	80	1168	932	0	1901	1417	20	4715	3871	35	314451	257128	85	2.10478
102999	102575	75	33998	33490	72	1662	1639	14	1994	1828	20	3970	3776	30	282645	271244	75	2.1058
117482	98653	82	39521	31625	80	1623	1477	14	2104	1709	21	4672	4088	35	326168	270535	83	2.1058
79100	79069	73	24730	24721	55	935	800	0	1306	1219	12	2621	2804	24	199357	190576	72	2.10683
69592	70283	71	24516	24797	59	945	951	0	1137	1116	7	2640	2667	25	195720	194082	74	2.10683
125464	120307	78	49609	47114	75	1884	1856	17	2068	2186	21	4932	4530	34	352193	333553	79	2.10683
72810	75376	70	21339	21800	46	1174	1446	12	1212	1263	12	3000	2978	25	224390	221035	71	2.10683
64174	66731	65	24965	25494	56	949	926	0	979	868	0	2240	2206	21	170396	167966	71	2.10683
85697	83910	72	30814	30926	69	1015	1084	5	1527	1252	12	2649	2647	24	208012	204567	73	2.10785
209232	152373	108	55976	40640	89	2907	2216	27	3576	2501	34	7758	5915	45	608702	468587	95	2.10785
124218	109050	96	42468	37361	78	1769	1496	17	2179	1895	22	4562	4041	33	356746	324628	81	2.1099
96538	93039	77	25172	24525	60	1293	1119	8	1486	1142	11	3481	3385	27	276546	271982	74	2.12016
112957	97712	80	35080	30492	76	1499	1172	11	1718	1378	18	3458	3092	29	261779	227613	79	2.12118
194510	144188	104	54294	40247	84	2758	2053	26	2803	2154	27	6039	4337	42	435532	323583	90	2.12118
79055	77780	73	20405	20597	46	1112	1218	9	1210	1217	10	3026	3022	25	208140	205555	74	2.12118
97439	95920	77	35382	34679	72	1059	1137	7	1461	1482	14	3245	3131	26	209205	207072	75	2.12323
264299	185106	97	78813	54205	91	3453	2311	33	4218	2937	37	9413	6453	50	685562	485749	96	2.12426
99680	99456	82	32195	31899	71	1255	1381	12	1433	1415	14	3581	3518	28	266192	255351	77	2.12528
79013	79582	73	19859	19921	45	1352	1239	11	1195	1239	11	3205	3154	26	226249	223189	77	2.12938
126995	107314	95	41839	35845	80	1604	1409	15	1808	1375	19	4528	3844	34	322298	280630	83	2.13143
119103	116519	77	41913	40793	74	2114	1982	20	2116	2139	20	4415	4227	31	319898	308259	80	2.13348
77026	77429	70	24960	25173	54	1454	1542	12	1445	1429	14	3195	3179	26	242232	240712	75	2.13348
130212	109014	81	39750	32237	80	1731	1496	16	2238	1726	23	5028	4122	36	388905	322812	83	2.13451
69825	69347	76	23469	23642	54	912	1034	4	1152	1315	11	2533	2481	24	166764	159687	72	2.13553
56408	57877	59	20104	20120	49	971	1010	3	935	1003	2	2213	2141	20	147957	144479	72	2.13656
72433	72078	70	25482	25384	59	1314	1498	13	1165	1140	8	2547	2315	24	190825	187176	73	2.13656
115660	104342	79	42677	37704	78	1846	1686	18	1607	1465	17	4747	4037	34	330522	296740	83	2.13758
167458	131646	88	50264	39609	83	2476	1882	25	2612	2187	26	5945	4465	40	443419	347017	85	2.13963
78415	78738	73	30422	30315	69	996	1194	8	1465	1329	14	2692	2798	24	200373	202533	75	2.14066
89840	88180	74	33089	31864	72	1365	1500	14	1745	1522	16	3621	3325	28	266793	252526	76	2.14476
153332	120843	85	54557	43879	82	2307	1852	24	2399	2004	24	4860	3720	38	373005	301314	85	2.14476
217157	175717	89	71105	56815	86	2781	2010	27	3498	2890	31	7894	6624	42	570190	446044	90	2.14579
178797	141983	103	55947	44459	84	2589	1891	26	2971	2324	29	6584	5285	42	453814	381244	86	2.14579
179948	139989	89	52780	40988	84	2503	1967	25	3216	2220	30	6692	5049	42	472166	376688	86	2.14681
136783	113005	82	44713	36613	79	2034	1518	19	2168	1771	24	5271	4516	36	358762	300604	84	2.14681
94336	94101	72	31516	30704	71	1291	1400	12	1514	1401	15	3327	3256	27	260647	247511	74	2.14784
90369	90559	73	22296	22119	52	1343	1228	10	1690	1417	15	3636	3632	29	249906	241067	74	2.14886
225168	158540	99	66134	45156	92	2488	1831	24	4037	2817	37	7692	5384	44	577018	401986	97	2.15091
128893	107404	87	43115	35418	79	1955	1684	19	1923	1620	21	4392	3447	34	299429	252252	82	2.15091
182026	158087	84	54577	46567	83	2062	1639	22	3019	2572	28	6130	5230	38	454092	400200	86	2.15194
182529	135242	105	54769	40669	87	2072	1567	21	3280	2429	30	6721	5197	42	504963	376302	89	2.15296
82563	80307	78	25526	24674	58	987	1110	6	1319	1270	11	3305	3167	28	214459	208851	77	2.15604
86352	84008	74	27380	24470	66	1419	1432	12	1758	1571	16	2892	2615	27	229520	209544	80	2.15604
97235	91206	76	33857	32029	73	1580	1411	14	1459	1571	14	3227	3151	27	239019	224591	78	2.15809
123920	106595	79	39905	33676	78	1586	1217	17	2324	1937	24	4571	3692	36	336312	283615	82	2.15911
195535	147133	88	60266	45344	86	2433	1919	23	2905	2110	30	6121	4686	40	444223	333238	89	2.15911
91071	89712	74	20423	19569	49	1620	1550	17	1670	1635	16	3475	3354	28	237488	233415	77	2.16014
151085	121064	85	49287	38968	81	1885	1442	19	2471	1878	25	5159	4188	37	381095	312158	88	2.16116
59025	58928	79	20423	20585	47	841	910	0	1015	922	0	2367	2324	22	159461	156606	71	2.16321
96306	90336	78	26618	24414	71	1654	1652	16	1712	1472	17	3911	3759	30	290172	278619	77	2.16424
97656	87895	84	27650	24241	66	1711	1446	14	1771	1543	17	3895	3454	31	257883	226667	81	2.16424
65743	64239	84	17495	17624	43	1086	1104	7	1157	1002	1	2144	2187	21	164548	163323	78	2.16527
199427	153557	99	56879	43603	86	3077	2446	27	3665	2717	33	7663	5709	44	556928	425775	92	2.16527
80032	80065	74	33054	32881	70	1209	1202	9	1324	1273	10	2446	2467	23	181478	177345	73	2.16629
55126	55921	73	31036	31446	67	714	749	0	1202	926	0	2131	2149	21	163134	164128	70	2.16629
93308	91619	86	31744	31571	67	1354	1422	13	1680	1490	17	3232	3233	27	238985	229774	77	2.16629
113424	109367	78	37419	36193	72	1580	1592	16	2029	1846	19	3665	3419	29	266578	249374	77	2.16732
88462	86423	80	30714	29649	71	1632	1556	15	1444	1416	14	3379	3353	27	232019	224408	75	2.16834
136525	131486	78	45775	44501	76	1840	1888	18	2125	2216	22	4617	4321	32	387011	365069	79	2.16937
91110	90740	74	26151	25945	64	1397	1435	13	1433	1307	13	3345	3333	27	231661	221276	76	2.17244
89473	87790	76	17876	17637	44	915	979	0	1491	1498	14	3337	3509	27	224808	220934	77	2.17552
79745	79176	73	22867	23069	51	1192	1111	8	1445	1239	16	3102	2997	27	212965	201231	74	2.17552
77645	78579	72	22099	21696	48	1120	1043	4	1156	1136	9	2820	2952	24	203913	204096	72	2.17757
152090	127190	83	41745	33907	81	2137	1751	22	2236	1911	23	5602	4576	37	387739	324667	84	2.17859
122710	113243	78	40968	37964	76	1715	1712	17	1883	1708	20	4380	4141	32	333622	309438	78	2.17859
58669	60182	70	14526	14703	40	1055	902	0	1217	1119	7	2225	2152	22	159894	159018	71	2.17859
56537	60413	66	23017	23247	51	737	656	0	746	750	0	1778	1786	18	130862	125321	70	2.17859
138805	124407	87	47957	42077	79	2364	2357	23	2532	2032	24	5012	4649	33	367348	330443	83	2.18167
100880	96773	91	34131	32726	71	1457	1326	13	1726	1568	16	3752	3660	28	263771	256341	75	2.18372
132398	118658	90	39463	34181	81	1541	1291	14	2131	1667	20	4723	3987	33	330387	280780	97	2.18372
146265	128188	84	49170	42595	81	2209	2021	19	2447	2105	24	5459	4912	36	340473	301736	82	2.18372
59400	60689	61	23501	23978	51	868	772	0	819	756	0	2080	1982	22	151804	152346	69	2.18372
105242	102227	79	38113	36545	72	1853	1727	18	1883	1867	19	4199	4154	29	280654	272716	77	2.18782
117459	103512	79	35874	31328	77	1910	1620	18	1961	1638	19	4503	4043	33	317274	286796	83	2.19192
92126	91854	76	32209	32048	71	1252	1378	12	1906	1446	17	3550	3283	29	256942	245387	76	2.19192
85868	85212	83	32895	32586	70	1117	1184	9	1606	1475	16	3301	3123	27	231025	223602	75	2.19397
111857	109569	76	39555	38599	74	1748	1688	15	1635	1757	19	3607	3461	28	258404	246087	77	2.19807
118093	110662	78	39837	36686	76	1511	1449	16	1706	1528	17	3986	3804	30	316726	297241	80	2.19807
101590	98904	80	32270	31681	72	1740	1385	15	1471	1320	15	3093	3200	24	248139	241612	76	2.2032
207455	139834	93	65044	44522	89	2759	1795	30	3383	2243	33	8022	5214	48	563918	372647	95	2.2032
191284	164365	89	76826	66282	86	2531	2233	23	2915	2576	29	6757	5672	40	500450	433738	87	2.20422
111563	94731	96	36553	28209	96	1705	1435	15	1770	1478	17	4164	3360	32	304581	247501	96	2.20422
143585	129092	86	67484	61048	80	2447	2166	23	2779	2569	25	5863	5167	37	406744	371491	83	2.20422
77504	86415	46	34713	35206	65	1570	1514	14	1154	1157	9	3021	3062	26	207339	201058	73	2.20422
166044	138950	91	62029	52441	82	2458	1971	23	2476	1984	25	5380	4821	36	388782	326974	84	2.2073
139730	121946	82	44220	37666	81	2318	2004	21	2193	1882	23	5124	4417	35	373284	313551	87	2.20832
150771	121300	88	36788	29761	81	2222	1605	22	2202	2062	24	4974	4060	35	371770	306950	84	2.20935
108900	107034	78	42943	41557	74	1612	1488	16	1847	1742	17	4426	4365	30	279499	274522	77	2.21038
109259	108221	79	37392	36079	73	1557	1367	12	1550	1426	15	3747	3436	29	251540	245267	74	2.21038
115332	109397	78	44198	40561	76	1850	1825	17	2060	2047	21	4585	4112	34	330651	302770	78	2.21038
97481	87584	78	34294	30796	74	1470	1503	14	1730	1392	16	3412	3138	28	264841	239992	77	2.2114
122086	115043	79	44968	42551	75	1841	1692	18	2024	2083	21	4895	4742	31	318885	298840	84	2.21243
130649	111653	87	48729	40486	79	1519	1388	14	1769	1474	19	4226	3651	34	305548	257410	81	2.21345
109973	96668	84	42683	37964	75	1411	1219	12	1590	1558	17	3628	3358	30	286711	256823	79	2.21448
197809	154339	107	69745	55918	88	2910	2121	28	3040	2485	28	6462	5296	38	482994	390566	90	2.21653
97011	95391	77	32823	32214	72	1920	2017	17	1713	1737	17	3497	3546	27	252084	238792	78	2.22063
104852	103430	76	39736	38869	73	1238	1090	8	1660	1968	17	3875	3921	27	277885	275632	77	2.22165
171771	134118	86	52373	39813	83	2225	1695	22	2810	2382	27	5168	3940	38	412908	326189	87	2.22165
148045	118437	84	47537	37889	82	1693	1419	17	2007	1554	21	4577	3560	36	360966	306217	86	2.22473
113938	111077	75	26687	25149	58	1747	1575	18	1954	2011	20	4096	3871	30	271468	258717	77	2.22473
96123	96291	74	14769	14909	42	1597	1740	16	1524	1480	16	4040	3951	30	259916	255873	77	2.22575
110210	107865	79	36818	35692	74	2122	2050	19	2194	2128	22	4814	4617	33	350135	337505	78	2.22575
154491	130194	84	42570	35381	80	1773	1502	19	2298	1846	24	5277	4434	37	351167	296411	85	2.22575
136565	112423	99	48423	40403	81	2053	1922	22	2476	1946	24	4875	4012	37	375724	314499	83	2.22678
67174	64558	81	16058	16067	43	1331	1632	14	1276	1018	4	2627	2555	23	208106	204950	74	2.22985
193285	166309	87	61395	53042	85	3096	2602	25	3526	2849	30	7127	6087	39	468461	413022	90	2.22985
129873	116257	84	51228	46394	78	1941	1800	19	2128	2016	22	4563	4044	33	328638	292607	82	2.22985
208975	145512	108	67273	47626	90	2523	1624	27	3286	2202	32	7419	5328	44	516060	366207	93	2.23498
72250	75501	70	17974	18336	44	962	824	0	1022	945	0	2482	2373	23	183314	186854	71	2.23498
82424	80746	76	28492	27625	70	1487	1450	14	1494	1324	14	2917	3029	25	213513	204908	73	2.23806
112786	109560	75	42053	41372	73	1930	1975	19	2358	2106	20	4495	4393	30	305375	299143	76	2.24011
95820	94052	78	21939	21347	49	1092	1072	7	1514	1488	13	3320	3191	27	228246	220448	75	2.24011
163579	127577	86	51907	40854	83	2161	1790	22	2913	2138	28	5834	4776	38	459453	369477	90	2.24113
218605	162109	92	63281	46918	89	3452	2546	29	3539	2346	36	7041	5410	43	506421	380209	93	2.24216
296157	196150	112	88977	58298	107	3085	2627	33	5116	3542	39	11682	8041	52	854320	574857	110	2.24318
112724	108402	86	46397	45149	76	1282	1704	15	2035	1784	20	4084	3827	30	289577	277197	78	2.24318
70674	67918	86	12960	13161	39	666	841	0	973	1013	3	2266	2268	22	171377	167175	72	2.24523
170383	140230	85	59279	48153	83	2343	1732	23	2658	2199	26	5659	4667	37	416800	339189	86	2.24728
174348	133931	87	56812	42798	84	2215	1678	21	2518	1889	28	5914	4652	39	421714	330455	86	2.24728
182677	143283	86	61998	47967	85	2602	1932	26	3016	2265	30	6942	5385	42	435297	337274	88	2.24831
138074	122841	81	51520	45045	79	2433	2257	22	2130	1819	24	5100	4395	35	369369	337202	84	2.24831
86603	86406	76	27442	27282	70	1518	1705	16	1562	1638	16	3274	3034	28	226762	223832	74	2.24933
114088	102600	81	39977	34791	77	1865	1681	18	2054	1818	21	4489	3924	33	298027	277512	79	2.24933
108007	105835	76	42502	40437	74	1314	1355	12	1476	1509	16	3770	3505	30	289346	272113	76	2.25036
92842	90291	76	26293	25661	62	1257	1298	12	1294	1226	12	3802	3827	29	264695	254231	77	2.25036
120608	104532	83	32646	27963	75	1544	1247	12	2015	1485	19	3603	3124	31	262555	230190	80	2.25343
66056	65662	75	17868	18039	45	898	1112	6	1097	1030	4	2362	2517	22	177518	176723	70	2.25548
71964	70827	79	19385	19145	48	1021	1076	5	1004	1103	6	2823	2915	24	188167	184286	74	2.25754
61983	62467	74	14724	14903	41	601	585	0	708	758	0	2111	2104	20	153540	148012	75	2.25856
114705	106933	81	35584	32602	76	1987	2012	18	2413	2211	23	4663	4340	33	354831	318478	78	2.25856
114799	112700	75	40635	39761	73	1600	1469	13	2050	1780	20	3891	3717	30	284348	267515	77	2.25959
100334	97032	87	31521	30823	72	1424	1539	14	1450	1429	14	4331	4043	32	281610	266026	76	2.26164
152339	127350	97	45372	37611	83	1561	1344	17	2558	2184	24	5669	4765	37	414412	347751	86	2.26369
69168	69860	70	21673	22100	51	903	819	0	1160	1028	4	2511	2572	23	182324	177216	71	2.26471
65339	65365	76	21853	22366	47	1116	1196	8	1120	969	0	2181	2163	21	167148	165056	70	2.26471
205665	153710	90	80720	61174	89	3003	2298	27	2975	2370	27	6446	4574	42	492094	362489	90	2.26471
139564	115178	81	45526	36942	79	2175	1848	20	2306	1833	23	4467	3751	34	348562	284421	82	2.26574
102129	99886	84	25726	24456	55	1527	1499	15	1714	1475	18	3873	3817	29	270773	261891	76	2.26574
120238	107722	78	41418	36548	77	2068	1664	20	1762	1628	20	4362	3953	32	334640	296274	81	2.26574
66216	65170	73	12539	12790	39	1148	1064	6	1020	1146	8	2117	2294	21	168349	164822	71	2.26779
127453	114432	81	37237	32761	77	1827	1582	18	2069	1788	22	4666	4132	34	350961	313710	82	2.27086
230688	165662	100	75845	53691	91	2981	2078	27	3875	2823	32	7925	5509	45	562549	408489	109	2.27086
216934	150668	121	51506	34347	121	3223	2288	27	4278	2952	34	9410	6608	47	712272	500750	121	2.27086
76774	74607	86	29021	28897	67	1108	1152	8	1160	1083	7	2867	2710	26	202335	193094	72	2.27086
108952	108144	81	42778	41971	74	1732	1488	17	1728	1599	18	4233	3966	32	320752	323912	77	2.27086
90708	87208	90	36994	36555	72	1616	1674	15	1524	1544	15	2999	2921	25	222532	215571	74	2.27189
81179	81765	73	27932	27503	66	1419	1420	12	1526	1391	13	2858	2905	25	224071	214511	73	2.27291
72938	73174	71	20510	20609	49	1092	929	0	1190	974	0	2475	2396	24	179824	175926	71	2.27291
152917	138327	98	59463	54087	81	2745	2325	24	2255	2102	22	5831	5128	36	466715	421411	98	2.27291
138705	117248	82	48844	41250	79	2010	1492	20	2257	1970	24	4900	4065	36	355673	298082	82	2.27291
115402	100909	80	35521	30426	79	1625	1308	14	1824	1717	20	4327	3606	33	319966	277506	80	2.27291
99052	98720	72	32795	32112	71	1517	1338	14	1516	1435	14	3341	3295	26	227862	224868	74	2.27394
72835	73493	70	32672	32543	69	1046	1033	3	1145	1147	9	2834	2744	25	189177	192592	71	2.27496
70483	70962	69	21821	21936	54	953	1010	2	1240	1240	11	2360	2170	23	166030	168667	72	2.27599
71038	73026	64	19056	18949	46	1135	1212	10	1123	1205	10	2371	2516	21	182272	177506	72	2.27701
87938	85390	80	23373	23218	53	1500	1551	14	1342	1183	11	2955	2929	26	222757	214828	75	2.28214
152767	132788	93	55781	49560	80	2275	1810	22	2382	2265	22	5767	5405	36	417664	374920	83	2.28214
117870	112260	76	37141	34415	77	1596	1478	16	1732	1509	17	4311	3915	32	352583	330929	94	2.28214
81616	80350	77	31485	31373	70	1004	868	0	1282	1244	10	2505	2694	23	221414	218251	73	2.28317
139392	126856	81	44875	40133	78	2369	2147	20	2574	2355	23	5221	4706	35	361709	328828	80	2.28317
83393	82914	73	30819	30952	70	1145	1042	5	1275	1347	15	3076	3104	25	224594	222053	71	2.28317
301274	220734	106	93448	68967	99	4455	3302	35	5828	4323	40	12996	9387	56	935761	701011	102	2.28419
108033	95285	80	35942	31231	77	1432	1045	9	1880	1671	17	3731	3364	29	301956	262637	82	2.28522
103153	100638	85	23385	22869	62	1648	1543	17	1851	1872	19	4485	4477	30	313025	307239	78	2.28624
95760	93075	74	34185	32596	72	1663	1617	16	1770	1435	16	3055	2804	27	259293	251016	78	2.28727
185350	135292	90	63856	49622	86	2292	1607	25	2892	1981	31	6907	4944	44	581819	422983	95	2.29137
[truncated: 7,662 more rows]
