# Supplementary material for: Phenotypic heterogeneity follows a growth-viability tradeoff in response to amino acid identity
Source: Nat Commun. 2024 Aug 2;15:6515. doi: 10.1038/s41467-024-50602-8 (PMC11297284; doi:10.1038/s41467-024-50602-8)
Supplement: Supplementary file 6 — Source Data [file 41467_2024_50602_MOESM6_ESM.zip › source_data/fig6cde/1850_C9_FBPs1_NLIMPRO.csv]

FSC-A	FSC-H	FSC-W	SSC-A	SSC-H	SSC-W	BL1-A	BL1-H	BL1-W	VL1-A	VL1-H	VL1-W	VL2-A	VL2-H	VL2-W	YL2-A	YL2-H	YL2-W	Time
189174	117812	106	80646	49837	100	30111	17963	85	37	138	0	-65	52	0	-19	336	0	0.00897774
71044	51352	85	24582	17359	72	11543	8249	50	-16	120	0	93	74	0	192	469	0	0.0109728
58508	42374	81	25767	18164	75	9399	7100	45	207	167	0	-58	32	0	-51	356	0	0.0129678
225220	143252	106	81145	50116	101	37959	23634	98	143	114	0	-73	58	0	-115	514	0	0.0259357
142341	100000	95	48610	34480	90	22448	15966	66	28	133	0	-56	98	0	-381	194	0	0.0289283
166623	115817	107	57251	40281	91	23785	15977	70	62	114	0	-7	71	0	-2377	0	0	0.0299258
235144	142763	122	110440	67764	112	34197	20381	95	-119	89	0	-96	50	0	-597	247	0	0.0359109
239554	148822	120	168861	104751	111	57153	34754	103	178	145	0	9	67	0	755	833	0	0.0448887
206448	128307	114	79395	50121	102	28858	17673	84	73	127	0	-28	97	0	73	381	0	0.0548639
227674	152150	111	196528	134333	108	64821	43803	101	-246	25	0	-84	39	0	-230	322	0	0.056859
94389	65531	90	37213	26716	84	13295	9140	52	-168	27	0	85	71	0	-451	319	0	0.0718219
30410	22735	75	18252	13353	58	6128	4696	39	-3	60	0	14	53	0	368	617	0	0.0837922
245240	158035	109	95085	61714	108	36343	23223	99	135	126	0	76	64	0	391	506	0	0.0877823
100938	70042	91	35232	24774	84	18678	12595	60	55	152	0	46	69	0	406	622	0	0.0907749
312708	171501	123	146057	81057	117	60100	32466	111	6	139	0	78	77	0	-1638	65	0	0.0907749
104801	77120	87	32737	23902	83	15211	10531	55	21	152	0	13	37	0	-6859	0	0	0.0917724
234033	153864	111	116101	76916	107	40669	26946	101	-76	70	0	-64	54	0	-205	376	0	0.094765
254868	167851	115	117559	78156	108	45480	29619	101	-45	50	0	-56	89	0	-162	483	0	0.09676
228491	140585	110	76032	46267	107	35366	21701	95	-126	106	0	46	79	0	286	604	0	0.10075
56116	40578	79	26409	19497	76	8476	6223	44	3	80	0	-1	80	0	8	220	0	0.103743
165848	113824	98	46892	32939	91	29428	20015	80	-44	56	0	-55	85	0	654	765	0	0.121698
71193	50430	86	22130	16039	63	11356	8114	48	321	200	0	-107	49	0	-222	148	0	0.126686
183469	118266	101	78257	48906	102	30110	18761	84	155	120	0	22	86	0	208	366	0	0.128681
266607	167714	112	127157	80151	110	54543	33936	106	4	161	0	-46	65	0	-204	393	0	0.133668
167001	116519	99	82843	58705	96	28417	19664	73	-22	61	0	-29	53	0	-174	557	0	0.142646
63077	44152	85	22657	16710	66	12630	9231	50	-40	128	0	37	75	0	502	549	0	0.146636
340626	183233	140	115251	62999	123	63135	33006	121	-2	160	0	9	72	0	291	456	0	0.147634
408199	223974	153	169936	96839	142	68842	36946	139	-93	107	0	-56	58	0	-418	347	0	0.151624
92720	64864	94	35233	24999	83	14292	9900	58	-68	85	0	10	63	0	-2710	0	0	0.151624
52423	38801	78	25511	18663	71	7417	5303	42	-110	56	0	34	67	0	400	624	0	0.152621
183394	123932	109	84695	56737	98	27933	18396	79	16	144	0	145	97	0	-579	140	0	0.165589
73380	50808	90	47251	34108	86	4881	3533	34	163	187	0	30	90	0	-563	121	0	0.168582
44749	32468	75	26413	19214	74	10135	7339	46	-73	129	0	-60	81	0	-377	373	0	0.171574
285254	184107	124	142437	93934	109	47912	31301	104	-230	42	0	38	64	0	-455	434	0	0.172572
319171	182035	137	107402	59514	121	51369	28961	117	11	148	0	-1	94	0	180	487	0	0.174567
297531	157777	138	120839	64819	127	53856	27255	124	138	122	0	-81	40	0	79	508	0	0.180552
80296	57489	85	19979	14559	61	10435	7636	48	50	71	0	68	116	0	474	471	0	0.190527
393223	228950	136	315076	186268	139	1436	978	0	18	124	0	-161	42	0	159	360	0	0.212473
194569	127291	102	80104	51201	100	32592	20853	94	-63	113	0	-80	42	0	1155	780	0	0.213471
153610	108510	96	73928	52128	93	24051	16700	66	-16	90	0	75	80	0	-530	120	0	0.222448
355117	180363	129	133535	67885	127	54472	27370	122	-50	160	0	30	108	0	-826	221	0	0.225441
226111	131671	116	95807	55455	113	34051	19260	102	69	110	0	-57	41	0	-141	572	0	0.235416
249489	156774	114	96418	60596	107	46187	29658	104	-21	86	0	-11	77	0	-653	224	0	0.237411
73606	51127	92	19682	14431	59	8400	6326	43	-85	26	0	-26	41	0	-12	194	0	0.241401
97677	70695	88	35673	26135	84	12931	9701	50	175	119	0	-72	57	0	-352	262	0	0.248384
107053	75672	94	32514	23452	84	15693	11823	53	-14	120	0	-55	44	0	-646	74	0	0.250379
273913	174996	126	96428	62846	110	40316	25578	106	20	77	0	68	89	0	261	360	0	0.252374
206700	140180	112	136280	93926	102	41125	27142	95	153	134	0	-187	41	0	777	755	0	0.255367
345800	177597	135	140508	71913	127	62950	31360	123	142	156	0	-112	44	0	-2908	0	0	0.256364
78052	55742	95	17136	12671	56	6844	5237	41	74	102	0	27	103	0	-407	164	0	0.260354
234672	151799	108	88590	56796	106	33577	21489	100	-75	81	0	53	89	0	357	608	0	0.268335
316467	176480	120	109750	58896	120	57390	31489	117	-257	31	0	32	107	0	161	592	0	0.273322
196632	127071	106	73261	46781	100	31307	19619	82	-96	133	0	55	140	0	148	392	0	0.2823
191499	128657	104	90569	62796	98	28860	19100	77	-67	78	0	45	70	0	878	821	0	0.287288
269361	163949	121	115928	69151	111	41782	25274	106	-40	51	0	50	89	0	159	766	0	0.291278
89935	67246	84	21954	15920	64	14809	10479	55	32	116	0	-84	67	0	101	688	0	0.295268
321249	176244	116	106530	57144	114	57811	31107	112	49	125	0	-21	30	0	-10298	0	0	0.296265
80228	58126	97	37743	27890	81	12152	8589	51	-136	42	0	34	61	0	-1286	327	0	0.297263
306545	198386	128	149380	101184	119	68885	44682	114	-13	139	0	64	70	0	-217	636	0	0.299258
78128	58179	84	20916	15527	62	13123	9656	48	67	159	0	108	101	0	683	803	0	0.301253
218547	147665	106	97547	65887	102	38288	25508	96	-183	42	0	121	93	0	-563	167	0	0.30225
77308	58076	88	19017	14085	58	12072	9003	48	61	93	0	-138	13	0	-104	325	0	0.309233
528351	248153	172	253507	126202	165	133453	68939	164	-117	108	0	-11	68	0	-304	240	0	0.312226
38693	30564	58	21383	15544	59	9269	6269	46	404	196	0	-5	112	0	1.01915e+06	671455	79	0.312226
192134	132856	112	35116	24379	92	36251	25641	92	112	140	0	6	53	0	-157	209	0	0.313223
170871	111885	104	75612	48608	99	22635	14031	67	-43	54	0	88	71	0	-185	233	0	0.315218
125213	88963	91	43018	30690	87	19563	13948	60	15	67	0	17	80	0	-445	312	0	0.316216
156598	110488	92	52980	37322	90	27323	19808	73	4	107	0	26	57	0	-56	412	0	0.324196
232961	136993	109	100933	59622	109	33571	19438	88	172	134	0	97	97	0	-4103	0	0	0.324196
289915	171716	120	104690	60959	116	35805	21083	101	128	209	0	5	72	0	-276	325	0	0.326191
348717	189704	137	114420	62298	130	61455	34342	128	-221	54	0	13	73	0	-371	761	0	0.329184
90018	66978	88	33063	23990	82	9111	6536	44	5	179	0	16	48	0	-392	301	0	0.331179
77359	55580	96	30006	22098	76	10185	7488	45	102	138	0	-52	58	0	-2424	0	0	0.331179
110589	79815	91	49738	36282	85	15878	11126	56	-31	151	0	63	69	0	-996	0	0	0.332176
285778	167782	125	121422	69700	119	35589	20362	111	65	70	0	26	78	0	-264	238	0	0.340156
471057	220581	183	174920	81994	171	68281	31154	167	112	104	0	53	76	0	-437	220	0	0.343149
125249	89692	92	63638	45710	90	24167	17301	70	94	115	0	-80	34	0	1043	756	0	0.355119
239221	148291	109	102832	63327	106	42558	26595	99	252	179	0	-45	69	0	-582	110	0	0.357114
190707	132198	106	80495	55581	95	24331	16630	69	319	165	0	57	59	0	49	420	0	0.361104
41346	30175	75	8130	6118	42	7789	5383	44	234	204	0	-25	36	0	-189	182	0	0.370082
396585	179890	222	140320	66951	186	63716	29711	175	-345	72	0	108	78	0	-1198	626	0	0.380057
85980	63442	95	13804	10315	50	15157	10897	53	143	171	0	8	63	0	-601	128	0	0.38305
163898	102608	99	73413	47239	100	26003	17341	72	188	123	0	-20	59	0	-319	135	0	0.38704
44533	32949	82	18612	13946	59	7985	6101	42	-104	46	0	44	65	0	-464	255	0	0.392028
59913	43530	89	31548	23628	78	11052	8340	45	123	120	0	-16	64	0	-1063	87	0	0.397015
80476	59463	87	29667	21620	77	11450	8164	49	-181	41	0	3	79	0	-323	206	0	0.398013
96697	72260	87	37127	26631	85	16800	12074	54	-143	52	0	-95	16	0	561	787	0	0.400008
135390	98469	92	32956	24252	85	22094	15310	65	312	208	0	93	120	0	-195	338	0	0.402003
210946	143819	108	105319	72585	102	32467	22033	87	76	151	0	-85	43	0	-770	419	0	0.403001
93429	69222	97	39627	29308	82	14026	10422	50	-34	109	0	-26	47	0	656	328	0	0.407988
215766	137903	106	88648	56672	103	34458	22761	96	47	181	0	-26	81	0	-121	318	0	0.410981
82583	61078	88	39190	28474	83	13879	10239	53	-13	150	0	-45	51	0	453	440	0	0.414971
95175	69527	85	26826	19772	72	18836	13760	56	27	124	0	-4	61	0	-381	236	0	0.416966
232117	148243	110	78658	50445	105	33331	20796	97	303	242	0	-70	58	0	-258	412	0	0.423949
75319	57321	87	31251	23090	80	8757	6516	43	54	163	0	19	65	0	409	643	0	0.429934
286883	174798	117	124587	76224	111	54719	33100	109	-70	67	0	-35	54	0	414	504	0	0.432926
364534	186633	147	146384	78334	138	61448	30704	134	-34	128	0	111	94	0	72	438	0	0.440907
180100	126357	100	66670	47986	95	28592	19552	78	24	119	0	-21	71	0	118	462	0	0.444897
218746	137491	107	81384	52308	102	30830	18708	82	-198	45	0	22	52	0	-4483	0	0	0.444897
317046	169250	135	123401	67260	125	53388	29233	119	79	123	0	9	57	0	-794	243	0	0.446892
134230	86598	108	55743	36074	92	21765	13975	70	182	240	0	24	88	0	-544	277	0	0.447889
242057	106051	141	78171	39899	130	35655	17333	116	10	100	0	69	57	0	-450	228	0	0.449884
352787	195424	125	143959	80680	124	64547	35946	120	-276	82	0	-16	55	0	-9396	0	0	0.450882
201362	141577	105	55747	39695	97	32505	22011	87	127	168	0	-32	67	0	520	493	0	0.460857
283498	175401	129	130787	83819	116	54564	34448	112	10	98	0	68	66	0	-724	177	0	0.461855
56795	42260	82	30258	22484	79	8774	5805	46	107	158	0	-81	37	0	-364	228	0	0.469835
93319	67768	99	28943	21396	75	15302	10892	53	21	191	0	34	62	0	391	475	0	0.478813
79126	58752	85	21941	16189	62	13760	9978	50	59	97	0	-14	53	0	-25	336	0	0.496768
113791	85383	86	45246	33428	85	18414	13185	61	-114	49	0	-40	99	0	-1	343	0	0.497766
123956	91238	94	52761	38076	89	22072	15622	63	-71	104	0	43	47	0	80	405	0	0.505746
29346	23675	55	14220	11056	51	5483	4190	36	112	85	0	-30	29	0	-2025	13	0	0.505746
45120	32964	82	17435	12920	56	5905	4296	39	56	113	0	76	95	0	-39	154	0	0.515721
110600	81768	88	35921	26648	83	14603	10034	53	-144	50	0	-48	31	0	-131	422	0	0.525696
66436	49350	89	29084	21495	76	10032	7092	46	8	159	0	9	75	0	819	692	0	0.528689
65406	49588	80	26234	19573	70	8895	6549	44	9	100	0	122	118	0	-376	88	0	0.536669
166059	117781	95	71101	50708	95	27064	19154	71	118	91	0	-118	48	0	-389	162	0	0.539662
67225	50172	82	36216	27008	80	8673	6432	45	61	179	0	-30	49	0	-46	300	0	0.545647
212636	147407	101	71901	49640	99	35184	24171	94	-70	101	0	52	126	0	-406	307	0	0.549637
160636	116232	91	46106	33396	89	22465	15243	64	-8	127	0	42	78	0	-159	324	0	0.552629
41592	32974	73	8388	6375	43	6371	5007	38	-47	79	0	143	97	0	-145	216	0	0.558615
158979	115155	95	67515	49000	92	25071	17489	68	78	101	0	-24	60	0	-441	194	0	0.561607
86526	46578	102	263203	108464	108	2115	982	0	82	148	0	-8	42	0	-425	250	0	0.563602
93608	67283	98	37167	26985	83	9210	6639	45	-60	62	0	9	53	0	414	962	0	0.565597
272797	183962	106	77190	52231	101	50123	33632	100	-67	101	0	68	112	0	-340	118	0	0.574575
87437	65177	85	25328	18922	67	14052	9848	51	-8	94	0	-85	37	0	-7678	0	0	0.574575
273238	151778	135	103965	57951	120	38489	21889	112	185	107	0	46	71	0	-2296	437	0	0.575573
133205	97385	95	64972	47734	89	25976	19327	71	-233	30	0	-30	70	0	-589	136	0	0.579563
66321	48513	81	28032	20999	78	7717	5729	41	-15	103	0	68	100	0	-1130	45	0	0.58056
97127	70079	92	25754	19077	67	17007	12204	57	186	188	0	-85	19	0	-230	354	0	0.600511
53467	40471	84	39876	30276	78	7670	5887	41	44	75	0	19	32	0	589	757	0	0.604501
29602	23572	61	11902	9175	48	3462	2680	30	-78	72	0	40	62	0	95	303	0	0.618466
167394	111109	98	69916	45856	96	26468	16085	73	-10	152	0	-6	68	0	-178	343	0	0.624451
141240	96620	94	61457	40391	95	22218	14213	71	-174	111	0	-62	71	0	-257	278	0	0.625449
311518	180422	121	118310	70158	117	51887	30336	114	-121	16	0	-112	37	0	-3614	0	0	0.625449
250413	158375	108	94741	60419	104	35987	22476	100	0	88	0	88	102	0	-647	41	0	0.628441
148795	109096	92	72212	52828	91	28383	20141	73	-59	101	0	-43	29	0	-3288	0	0	0.629439
171848	125033	95	64935	47015	92	33051	24359	89	141	122	0	-110	37	0	-8151	0	0	0.629439
379006	221399	130	253603	151270	131	140812	86912	127	123	104	0	81	85	0	283	580	0	0.640412
156074	109363	93	56194	38620	90	30386	20359	86	-37	61	0	20	102	0	-341	279	0	0.645399
93555	70396	84	29780	22254	72	14201	10796	48	-128	54	0	18	65	0	-5215	0	0	0.645399
252637	173436	105	135070	95293	103	35274	23609	91	29	95	0	-84	54	0	-736	254	0	0.647394
196634	140134	100	85314	60845	98	30106	21362	75	-87	89	0	-45	70	0	391	896	0	0.65338
69839	52751	84	28997	21628	78	9747	7260	43	-44	87	0	87	102	0	380	479	0	0.658367
220080	141843	106	83573	53368	103	35331	22536	97	62	150	0	85	102	0	546	484	0	0.663355
307371	179219	121	110005	64779	117	50796	29929	113	-222	85	0	28	67	0	712	509	0	0.688293
85951	63807	87	38129	28460	82	15801	11703	56	-45	65	0	53	43	0	-366	158	0	0.714229
234944	164778	111	66853	48111	96	39159	27535	94	-19	101	0	12	41	0	-435	369	0	0.716224
154946	101029	95	66594	42357	96	23568	13878	72	-131	60	0	14	66	0	-6133	0	0	0.716224
150969	106521	100	105853	74271	94	255	166	0	85	113	0	32	89	0	-259	177	0	0.722209
60814	45856	83	27214	20347	72	10527	7341	48	-156	44	0	2	71	0	94	441	0	0.728194
196358	138706	98	59981	42874	96	36673	24781	92	-26	75	0	-95	50	0	-263	789	0	0.728194
203101	135638	99	78908	51441	98	32941	20835	90	56	99	0	52	73	0	-538	203	0	0.739167
47892	35630	85	17389	13285	56	7564	5547	41	15	78	0	74	69	0	-1590	0	0	0.740164
283593	177463	111	114991	71678	111	43516	26568	107	23	148	0	-12	87	0	242	399	0	0.748145
39665	33990	57	14759	11558	50	8367	6550	42	91	115	0	-89	40	0	-1937	0	0	0.748145
155011	112188	92	73311	53858	92	24817	17871	64	135	165	0	31	69	0	-2486	0	0	0.749142
55977	42626	79	15319	11797	52	7062	5290	41	-36	44	0	-29	61	0	129	363	0	0.75014
301838	182994	117	96523	56490	114	51353	30640	108	-149	68	0	19	89	0	-539	180	0	0.75413
77913	58637	87	20046	15264	57	11880	9234	45	-58	51	0	56	80	0	-1795	0	0	0.755127
225093	143495	111	67262	42092	101	35286	21944	100	45	108	0	21	85	0	-360	163	0	0.756125
324393	180116	125	139752	80259	124	49065	27344	118	35	93	0	-121	39	0	-4974	50	0	0.757122
113053	82718	90	40805	30058	86	17112	12399	57	43	146	0	-120	28	0	421	678	0	0.75812
79487	59103	93	43366	32729	82	12950	9938	47	22	85	0	-31	44	0	-15	345	0	0.7661
78333	57642	94	31183	23561	76	12415	9193	50	-160	7	0	-45	62	0	-71	171	0	0.768095
172435	126413	93	55838	41210	91	33974	24820	89	-89	83	0	44	85	0	195	538	0	0.769093
110852	84052	89	48758	36330	85	12089	8867	51	6	65	0	-71	15	0	-2066	0	0	0.77009
161505	117931	105	37887	28167	87	24243	17281	67	54	158	0	25	65	0	-321	190	0	0.772085
93151	70340	90	33630	25239	82	14922	10785	54	125	99	0	-2	58	0	459	688	0	0.775078
124961	93980	101	44827	33671	84	17066	11811	54	46	76	0	3	60	0	-420	538	0	0.795028
227279	143162	110	122649	79967	106	37077	24666	98	90	90	0	-3	90	0	121	505	0	0.802011
203488	133276	103	87426	56120	102	30743	18854	89	-37	84	0	74	78	0	-414	396	0	0.810989
299013	181988	132	107557	63490	116	33664	19797	96	22	171	0	-26	62	0	-113	422	0	0.818969
62354	47292	86	23641	18050	64	8993	7001	42	-77	45	0	80	69	0	-259	213	0	0.821962
150832	112040	93	54951	40404	89	21031	15184	59	119	143	0	6	63	0	-208	194	0	0.825952
85830	66384	86	43577	32998	81	12656	9343	49	-50	138	0	47	86	0	-1148	51	0	0.826949
316720	173556	130	123278	69373	119	54509	30622	115	-31	94	0	50	93	0	182	719	0	0.828944
347768	196853	126	121636	69783	119	57239	33660	115	252	124	0	10	63	0	100	437	0	0.833932
248874	159839	117	92562	58346	110	40540	24878	106	66	174	0	0	86	0	-471	294	0	0.835927
190392	137898	95	65241	48178	93	35158	24921	92	16	120	0	-94	38	0	-6832	0	0	0.835927
182366	131497	98	84959	61448	96	29723	21129	74	11	102	0	61	98	0	32	299	0	0.840914
179222	128862	104	101049	73976	95	42890	30524	89	42	108	0	106	146	0	69	1308	2	0.840914
219379	138968	112	78060	49067	105	38923	23764	101	6	154	0	12	139	0	-19	227	0	0.849892
309544	176109	129	114516	65573	122	43590	24203	117	53	133	0	-60	50	0	85	381	0	0.855877
219857	142688	103	62509	39245	100	34803	22491	96	113	119	0	-52	87	0	-388	179	0	0.861863
99202	75270	87	58065	44456	84	16124	11968	55	-132	53	0	98	78	0	-208	286	0	0.873833
63869	49214	85	18848	14099	57	9746	7615	43	-87	51	0	-125	56	0	452	632	0	0.875828
118657	91417	86	46179	34703	85	23294	17102	62	27	81	0	80	94	0	83	468	0	0.877823
50930	39038	76	23552	18427	64	8528	6242	43	150	131	0	28	55	0	-2278	0	0	0.877823
214323	152685	101	68952	49874	97	33283	24176	83	-214	101	0	-33	51	0	173	963	0	0.879818
155032	109205	95	66347	46294	92	24112	16911	69	-148	66	0	88	74	0	-1017	442	0	0.879818
118533	90281	88	47897	36740	84	18817	13926	54	132	123	0	-20	82	0	-524	4	0	0.890791
224911	153786	104	114441	77804	103	42392	28622	95	73	109	0	5	83	0	-5	388	0	0.891788
180680	130599	95	111640	80571	95	34297	24486	87	133	132	0	-43	39	0	627	439	0	0.895778
70574	55391	82	28854	22140	77	8217	6060	43	-75	98	0	3	83	0	-118	292	0	0.899769
206634	108824	123	82862	37367	108	36918	19757	104	63	125	0	-94	47	0	292	316	0	0.900766
55552	44432	75	19813	15486	55	11587	8814	46	-35	87	0	38	45	0	-6267	0	0	0.900766
404568	234920	137	168038	100466	133	100098	58464	131	5	94	0	68	54	0	-1480	501	0	0.900766
190966	133371	113	97727	69044	97	30338	21054	78	-110	49	0	27	61	0	-134	175	0	0.904756
197316	126757	111	94800	61829	100	30742	19815	82	-91	65	0	-26	87	0	-594	286	0	0.906751
92734	72156	88	46377	35387	82	11709	9039	47	-288	24	0	-156	10	0	-258	237	0	0.908746
175924	129487	94	90277	66857	94	31137	22677	79	197	180	0	-93	67	0	-3025	0	0	0.908746
200468	142269	112	89856	64594	102	29592	20888	76	-260	65	0	105	106	0	-326	163	0	0.920717
306164	193142	118	119329	75670	115	48558	29415	112	184	113	0	-38	90	0	-151	105	0	0.925704
218326	141968	103	81221	51458	100	30086	18998	92	3	91	0	-71	52	0	-280	277	0	0.930692
163989	120808	106	72766	53561	91	27865	20245	74	-53	73	0	9	41	0	267	353	0	0.934682
234482	156430	110	81474	55923	103	30955	20309	83	-130	56	0	60	102	0	-216	243	0	0.945655
211959	149515	103	150894	110826	100	41373	29477	94	-211	56	0	70	84	0	236	558	0	0.94765
136429	104993	86	28304	21198	72	20554	15107	56	113	159	0	-10	64	0	-528	195	0	0.95164
174293	129034	96	58498	43161	90	28023	20383	83	-2	68	0	57	71	0	-4847	0	0	0.95164
230331	146248	118	92991	59704	103	38602	24036	99	18	84	0	-88	68	0	-39	225	0	0.97159
143306	108795	92	60990	45637	87	19852	14775	64	-131	54	0	-49	71	0	544	568	0	0.980568
204311	146110	100	76322	54377	99	33674	23517	91	137	135	0	6	83	0	-48	345	0	0.985556
199963	148369	94	115688	84909	95	36817	27294	91	-21	78	0	95	83	0	301	458	0	0.988548
212739	142876	101	102106	70863	101	38233	25735	96	-150	69	0	-8	94	0	-427	448	0	0.989546
64856	50859	81	33166	25602	78	10661	7738	49	-6	113	0	-116	29	0	-848	0	0	0.990543
65420	49811	90	13028	9900	49	7665	6397	40	132	138	0	83	81	0	-132	474	0	0.991541
172182	126744	92	49747	36129	91	25861	17632	80	94	110	0	-30	56	0	-300	206	0	0.992538
250527	155777	110	104871	65993	108	41744	26037	105	22	152	0	63	88	0	-628	181	0	0.994534
386733	216910	133	176134	94489	133	57627	32631	127	-23	187	0	-16	66	0	-8946	0	0	0.994534
228055	141748	104	80248	49252	103	31466	19462	82	-89	73	0	-127	74	0	-397	221	0	1.0065
260916	169378	116	91434	58082	105	50247	32045	103	16	84	0	-50	80	0	-181	345	0	1.0095
42019	32941	78	18583	14320	55	6805	5547	38	215	147	0	-42	72	0	-492	213	0	1.01049
148203	112505	96	94591	70746	92	25563	19596	72	26	57	0	-132	33	0	-226	418	0	1.01149
327801	183228	128	131749	76274	126	52675	29414	122	69	181	0	-72	46	0	3	327	0	1.01249
149023	112784	89	41322	31556	86	22935	16118	61	15	77	0	9	27	0	-810	228	0	1.01548
165362	121317	97	79784	59383	92	26415	19346	74	79	150	0	-64	52	0	-108	595	0	1.01847
181837	131497	98	63382	45288	91	32156	22791	89	-169	61	0	86	112	0	-725	165	0	1.01947
394956	202956	144	147661	76381	137	70554	36885	135	-75	167	0	106	60	0	-310	351	0	1.02745
268001	165294	113	93238	57084	108	42107	25447	104	-71	60	0	35	51	0	-147	196	0	1.03344
199833	140655	103	72248	50400	96	32262	22432	84	13	68	0	-34	45	0	-175	332	0	1.03942
197198	136748	98	77991	54092	95	39486	27018	92	13	107	0	74	75	0	451	524	0	1.04142
153288	110438	101	58814	42071	91	21835	16066	62	-147	39	0	-84	58	0	-4	504	0	1.04241
193001	132261	99	66589	43414	99	29662	19820	83	1	109	0	26	88	0	-58	386	0	1.0464
179576	133070	99	62821	47008	91	31592	23775	88	-27	96	0	2	56	0	-1379	0	0	1.0474
202364	138285	102	102762	70939	99	34842	24527	92	36	179	0	-53	55	0	-270	437	0	1.0494
191642	126014	108	83311	55486	103	29404	18438	81	-122	78	0	-17	29	0	-12	317	0	1.05439
100668	75954	84	44167	33848	82	14310	10949	50	-103	24	0	-33	83	0	-221	650	0	1.05638
187570	128965	99	97429	66791	98	28570	19959	79	-194	60	0	39	67	0	353	560	0	1.05838
37390	28217	77	51829	38999	77	3528	2531	31	117	114	0	-95	37	0	-68	182	0	1.06237
343648	176756	129	186662	106730	125	95951	58040	121	13	126	0	61	77	0	213	508	0	1.06336
205012	139641	101	71143	47655	99	32764	22260	88	-112	106	0	136	81	0	-407	161	0	1.07334
263011	158755	124	106781	63873	107	45866	28842	103	8	70	0	117	89	0	-1407	0	0	1.07434
117869	89777	90	54128	41554	85	22638	17327	61	-63	86	0	-58	46	0	525	642	0	1.07733
165993	124748	90	57080	42761	89	31520	23917	86	-63	45	0	24	59	0	-216	353	0	1.08032
174368	125685	108	91224	66155	95	29752	20943	78	106	127	0	27	73	0	-372	224	0	1.08531
40608	31487	74	17587	13744	54	6815	5553	39	-112	63	0	41	98	0	442	489	0	1.0883
373373	180195	138	144052	67605	132	49783	23401	127	35	98	0	-43	77	0	217	702	0	1.09229
31183	26087	72	18299	14266	56	6996	5578	38	67	101	0	19	45	0	-1253	143	0	1.09329
103856	80675	84	45797	35144	83	14085	11332	51	-196	0	0	42	69	0	173	812	0	1.09728
169941	126239	95	71754	53335	92	25384	18662	73	-38	143	0	130	102	0	108	375	0	1.10426
122818	91563	89	39284	30085	84	18285	13786	56	5	96	0	80	101	0	640	449	0	1.10626
329688	178480	125	136341	74955	124	53817	29557	120	-79	93	0	172	94	0	-1846	178	0	1.10725
261858	149906	117	125788	71261	109	37521	21657	103	-12	90	0	-7	80	0	-687	127	0	1.11124
262883	149972	121	101361	58775	108	40125	23715	103	-252	92	0	82	67	0	-135	176	0	1.12321
197320	134385	99	69820	46564	96	29111	18717	87	24	92	0	-58	82	0	20	518	0	1.13419
48506	38647	77	13285	10659	47	8682	6437	44	-19	119	0	-47	64	0	147	339	0	1.14017
68409	52766	79	11513	8941	47	876	567	0	10	77	0	-106	15	0	17	292	0	1.14316
207726	139801	106	82261	55144	96	27531	17529	77	58	161	0	-65	31	0	-340	421	0	1.14516
74486	58270	83	39209	30489	79	14102	11666	47	32	98	0	-16	51	0	-884	185	0	1.14616
182083	131416	95	74117	52819	92	31918	22826	86	33	178	0	-28	61	0	44	303	0	1.14716
49633	39327	74	21018	16546	60	8592	6773	42	100	120	0	1	84	0	-933	0	0	1.14915
208070	146156	103	129269	91521	101	745	600	0	14	134	0	-52	70	0	-6531	0	0	1.15414
404183	239069	146	112045	66522	137	51002	30312	135	-141	110	0	-16	90	0	-3332	75	0	1.15414
236544	155649	109	84189	53802	102	40265	26434	97	-28	118	0	-28	52	0	-639	291	0	1.15613
182723	124734	111	70480	47778	96	26226	18287	70	51	136	0	49	71	0	307	867	0	1.15913
216923	138922	105	94981	60548	103	38660	24670	99	57	102	0	3	75	0	-914	40	0	1.16012
148784	98268	94	60241	38628	94	24919	16188	71	72	108	0	-12	121	0	-1415	119	0	1.16112
424942	193356	161	149746	68959	146	63097	28182	142	268	150	0	-12	86	0	516	721	0	1.16312
168187	125904	101	91925	68719	90	24931	19044	67	-92	119	0	88	69	0	-505	485	0	1.16511
181104	133415	102	47415	35379	91	32102	23939	89	173	126	0	-6	76	0	717	661	0	1.17409
220909	140682	109	69553	43791	99	35338	22536	97	106	100	0	80	82	0	-23	284	0	1.17608
62629	48404	73	27165	20898	69	5080	3799	36	-49	84	0	-21	38	0	-83	360	0	1.18406
101178	78045	89	38972	30370	82	17159	12872	54	-188	43	0	97	147	0	409	492	0	1.19005
241848	141047	113	99036	57152	106	40664	23883	101	191	137	0	-58	52	0	556	681	0	1.19204
262474	164093	109	100192	61460	108	37606	23689	103	-9	114	0	142	121	0	-6979	0	0	1.19204
224609	144447	100	82620	52406	100	40230	25658	96	43	116	0	-4	67	0	-11884	0	0	1.19204
147038	100778	102	61252	41925	92	24616	16435	73	-38	65	0	70	112	0	-351	108	0	1.19603
99802	70861	91	49708	34984	84	15604	11034	55	-96	137	0	26	36	0	195	455	0	1.20202
155806	110765	103	46459	32176	92	22046	14971	64	61	105	0	-49	50	0	363	729	0	1.209
220035	143409	110	94359	62133	103	34920	22998	92	32	137	0	51	123	0	-145	323	0	1.211
163790	124003	91	43634	32640	87	27356	19962	75	-266	65	0	-42	82	0	-933	111	0	1.21199
150075	113165	92	100471	76464	91	22952	17139	61	92	144	0	56	88	0	-7989	0	0	1.21199
211223	151177	106	119344	86385	98	32475	22997	90	-39	74	0	0	47	0	343	303	0	1.21698
248013	179217	105	83902	61378	98	40162	29293	94	14	85	0	-138	53	0	-7321	0	0	1.21698
77723	60538	83	20036	15579	57	12427	9242	47	-53	54	0	36	42	0	-10	366	0	1.22197
288774	176226	118	139750	85753	113	41829	26186	107	-145	86	0	59	90	0	-224	594	0	1.22596
140984	106879	100	51744	39340	85	23677	17478	61	45	172	0	-15	69	0	325	1324	7	1.22895
28410	22807	67	10076	7895	43	3308	2628	30	-156	32	0	-62	74	0	-1846	0	0	1.22995
308876	180121	122	119469	69279	112	42720	24833	108	-22	185	0	104	91	0	507	463	0	1.23294
90594	70585	82	25234	19522	66	17576	13185	52	77	170	0	-1	62	0	412	556	0	1.24292
100707	79278	92	46773	36049	81	16660	12734	53	-40	71	0	-25	65	0	240	576	0	1.24491
144680	112281	88	48817	37357	86	29343	22136	84	-103	72	0	-15	91	0	75	442	0	1.24691
280991	163779	114	108096	66327	108	41553	23695	104	19	89	0	67	75	0	-229	252	0	1.26087
69756	53654	83	40446	31740	78	11806	8887	46	18	111	0	-93	49	0	-1264	0	0	1.26187
192404	143872	97	95348	71961	95	31020	22759	85	99	122	0	-88	42	0	-3053	0	0	1.26187
61595	47549	77	23779	18996	62	5904	4406	37	74	147	0	-56	48	0	-551	24	0	1.26985
62134	48253	87	22485	17794	61	8583	6784	41	-26	107	0	40	125	0	131	356	0	1.27085
138941	107862	89	52100	40112	86	21804	16619	58	-52	76	0	35	102	0	103	529	0	1.27284
222635	146305	111	85038	56975	101	39742	26145	98	-210	48	0	15	71	0	-3533	0	0	1.27284
379582	204998	144	145376	82526	135	70261	39124	131	-63	121	0	80	81	0	-102	350	0	1.27783
57351	44346	79	24387	19369	63	8854	6802	43	41	123	0	24	47	0	-8124	0	0	1.27883
235042	152539	111	106616	69540	105	38229	24589	100	-98	51	0	26	73	0	-335	422	0	1.27983
141690	107619	92	57015	43478	88	18347	13922	60	100	202	0	25	49	0	990	718	0	1.28382
50989	41576	66	12972	10403	48	8834	6687	43	30	106	0	-27	22	0	94762	151519	89	1.28382
183111	133337	97	76060	54612	93	26213	18731	73	22	148	0	19	55	0	-355	297	0	1.2898
291641	176421	111	124308	75760	111	43478	26720	104	-11	100	0	-69	54	0	-243	753	0	1.29279
68977	56471	69	14191	11400	48	10195	7839	44	113	122	0	52	92	0	-64	390	0	1.30177
116669	83135	93	48371	34475	87	20534	14429	65	6	71	0	-42	97	0	-45	185	0	1.30776
297202	169550	117	117988	68189	113	47185	26905	108	120	160	0	-9	66	0	269	596	0	1.31474
177148	131894	107	89607	67541	93	27992	21175	71	79	95	0	28	42	0	-187	270	0	1.32372
291860	196777	117	195997	138078	109	1171	640	0	206	156	0	107	88	0	-775	288	0	1.33668
100831	80924	83	44692	34617	82	16100	12600	52	24	82	0	-36	105	0	-41	354	0	1.33968
136268	104010	92	50320	38362	86	23006	17695	62	73	130	0	135	83	0	-67	406	0	1.34068
85864	67930	80	34114	26837	78	9044	6894	42	-145	47	0	4	67	0	498	898	0	1.34965
137018	100525	93	59902	43020	89	24291	17026	65	-27	75	0	-68	21	0	-1274	102	0	1.34965
78207	61133	81	38162	30092	78	14449	11298	49	42	102	0	89	70	0	-215	572	0	1.35065
70379	54739	92	22307	17650	63	9573	7296	42	3	85	0	-12	61	0	-802	164	0	1.35165
157119	118959	103	62866	47769	89	25379	19037	70	262	211	0	16	54	0	70	759	0	1.35265
110337	81344	86	68360	50524	88	17508	12233	57	107	170	0	170	109	0	139	444	0	1.35664
199396	127744	109	68844	44634	98	32626	21596	86	-5	101	0	14	92	0	-100	300	0	1.3726
427736	203295	152	182124	86467	145	70843	34845	140	45	118	0	75	99	0	887	572	0	1.38058
262869	165551	113	125542	78895	108	39624	24583	103	-339	71	0	30	68	0	-310	267	0	1.39055
93990	66798	90	46268	32698	84	15938	11377	53	-290	13	0	66	89	0	-2021	142	0	1.39055
220960	146169	108	90004	59738	102	37678	24735	97	-171	28	0	-56	45	0	-2659	0	0	1.39155
189160	139035	100	79909	57486	95	30919	22291	81	35	117	0	-230	6	0	-2707	28	0	1.39155
106448	76074	90	43845	30022	87	21087	14536	70	-46	167	0	102	95	0	303	696	0	1.40751
143805	111006	87	68215	52551	88	22314	17158	61	33	112	0	166	80	0	336	570	0	1.40851
272868	169659	114	74293	43934	106	41650	25572	103	-54	118	0	77	79	0	-2802	0	0	1.4095
404167	190830	156	163424	75226	142	68568	30414	138	131	105	0	-147	58	0	340	925	0	1.4105
65735	50420	80	21634	17045	59	12170	9211	48	-91	86	0	161	98	0	21	383	0	1.41748
170362	124322	91	68227	48424	91	26693	19644	77	58	104	0	116	75	0	-100	370	0	1.41948
180865	117088	101	76329	50360	97	25752	15686	77	122	146	0	-46	51	0	-141	373	0	1.42147
138334	106881	88	54964	42056	86	22593	17190	62	29	88	0	103	64	0	244	845	0	1.42447
34125	26775	64	10229	8033	44	4595	3450	34	47	175	0	43	50	0	-621	212	0	1.42546
174464	130028	96	88863	66017	91	33328	23589	86	-186	81	0	-60	26	0	330	315	0	1.42646
144054	112115	89	86545	67209	87	26090	19443	70	18	86	0	45	56	0	-372	345	0	1.43045
135476	104178	92	47661	36521	84	20424	15835	58	-20	69	0	0	61	0	186	558	0	1.43644
232888	151916	104	87165	55168	103	26346	16733	74	-16	84	0	-29	84	0	-247	327	0	1.43744
165565	125572	101	81866	61987	92	26033	19525	71	-94	60	0	23	80	0	-131	342	0	1.43843
250371	168415	106	69780	44714	108	40705	27077	102	-191	54	0	-5	49	0	-745	179	0	1.44043
223448	150063	102	97098	65261	100	34353	21996	95	98	145	0	31	78	0	234	540	0	1.44242
374576	177823	143	162241	75852	139	61022	28029	132	-101	125	0	-98	42	0	-674	233	0	1.44641
56421	45669	80	25782	20412	74	8507	6920	42	-28	116	0	20	82	0	-565	139	0	1.44841
466346	233137	163	164988	89051	159	78052	39502	154	107	169	0	68	90	0	-3848	0	0	1.44841
38149	30601	71	14726	12040	49	6190	5443	34	-134	67	0	70	111	0	618	729	0	1.4524
132799	102655	88	26628	20743	68	23301	17580	63	-85	75	0	89	132	0	-65	345	0	1.45439
199806	135742	104	82464	56314	96	21675	14229	64	25	105	0	-20	97	0	130	575	0	1.46038
195790	131103	107	65763	43634	99	27923	18801	73	137	194	0	-19	110	0	-310	231	0	1.46138
262451	159235	119	107336	66120	116	30699	18317	92	-143	80	0	73	80	0	-89	473	0	1.46337
225600	140406	114	76146	46763	102	37815	23026	99	-8	120	0	31	63	0	156	877	0	1.46736
132517	99624	102	31108	24657	81	18968	13992	56	-98	43	0	70	60	0	-3109	0	0	1.46736
203252	138730	104	87582	60336	100	33389	22360	82	159	159	0	3	61	0	254	384	0	1.46936
179138	135977	106	55195	42439	88	23155	17276	66	156	131	0	4	91	0	-960	101	0	1.47035
169311	129898	93	72391	54919	90	34400	25882	85	-108	77	0	-39	79	0	-407	213	0	1.47634
116679	91640	84	53961	42737	83	18283	14220	54	-167	72	0	97	109	0	-1123	48	0	1.47734
240368	156227	111	95342	60965	106	33464	21666	100	45	104	0	-27	74	0	350	656	0	1.47933
40603	33332	72	12282	9825	46	6098	4918	36	-153	77	0	-96	55	0	191	600	0	1.48133
159329	116441	92	67043	46141	92	23875	16637	67	159	120	0	-60	49	0	-298	385	0	1.48133
45019	36867	75	16307	13283	50	7905	6244	40	-23	95	0	-73	40	0	45	324	0	1.4903
199526	142632	99	86556	61165	97	29696	20229	78	29	96	0	-45	43	0	-866	259	0	1.4913
60223	48725	89	21596	17122	61	12025	9611	46	92	99	0	-32	29	0	-23	274	0	1.50626
155482	119140	96	43443	33173	86	29429	22218	77	-108	115	0	-91	89	0	989	866	0	1.51125
53036	42547	73	17777	14218	54	8769	6696	43	-148	113	0	-52	56	0	-141	469	0	1.51724
136612	105241	90	57718	44781	86	24524	18588	61	-84	62	0	-61	16	0	331	490	0	1.52123
127652	99190	85	55157	42715	85	18194	14265	54	53	97	0	8	66	0	131	631	0	1.52621
66586	54597	75	17155	13849	50	11453	9235	47	-31	99	0	-36	65	0	-1986	188	0	1.52721
234388	150863	102	101213	64610	102	34633	21842	95	-1	94	0	42	100	0	394	818	0	1.53719
188583	130563	98	66117	45584	97	29793	20789	82	166	110	0	-136	42	0	-206	373	0	1.54018
137980	107707	88	40354	31696	84	20658	15899	60	-4	136	0	102	97	0	-113	376	0	1.54417
164547	126879	93	38344	29445	86	23019	17447	61	173	184	0	-18	32	0	-153	325	0	1.55415
117039	91606	88	43573	34305	81	22000	17541	59	20	89	0	-39	32	0	587	1037	3	1.56213
44655	36090	76	16377	13257	51	10809	8850	43	41	121	0	-14	68	0	14	339	0	1.56412
84134	67917	85	26142	20770	62	15723	12980	51	-159	68	0	-88	56	0	379	674	0	1.56512
52728	43648	67	15929	12749	51	9232	7566	41	-69	76	0	-34	65	0	-436	220	0	1.56811
73045	58258	77	29431	23460	71	9599	7665	42	-84	69	0	98	67	0	-1213	0	0	1.56811
130435	102214	92	39784	31271	82	19284	14944	54	13	37	0	11	53	0	-3560	0	0	1.56811
47136	38241	76	16203	12981	51	6787	5463	38	-71	78	0	56	84	0	231	627	0	1.57609
80317	65610	76	15192	11961	50	10757	8674	45	-52	93	0	95	99	0	-961	161	0	1.57609
72359	58065	78	21933	17592	58	10411	8391	44	51	77	0	-26	108	0	-17	470	0	1.57809
78160	67109	60	17208	13482	53	15804	12796	50	2	85	0	-40	48	0	-258	330	0	1.58307
159863	124092	97	76772	58821	90	27053	20308	74	-87	88	0	41	78	0	60	469	0	1.58507
225522	151928	103	93550	62897	101	32318	20834	95	46	122	0	-73	52	0	-234	273	0	1.58706
112968	81390	88	48471	33729	86	19834	13728	57	-113	57	0	58	71	0	-6069	0	0	1.58706
195028	137709	98	58476	41371	94	32788	22752	90	-64	102	0	64	85	0	-124	279	0	1.58906
473471	250553	157	207716	110836	154	100063	54334	152	-105	100	0	12	90	0	1	523	0	1.59105
78260	63306	78	33190	26533	77	10815	8396	44	-74	30	0	-78	22	0	-288	515	0	1.59305
219274	148974	99	93408	62691	98	36161	24492	94	-179	29	0	56	85	0	221	559	0	1.59604
69417	57210	84	35116	28041	76	6799	5502	39	-49	59	0	1	52	0	-191	142	0	1.60003
144179	103457	94	54881	38741	90	25963	17856	72	-70	191	0	2	60	0	212	392	0	1.60203
130721	102331	90	108987	85618	87	30232	23774	78	123	162	0	70	115	0	210	733	0	1.60302
158155	121447	91	61117	46762	87	22863	17274	57	-235	15	0	2	51	0	603	449	0	1.60602
154170	119154	97	98775	76197	91	29779	22957	85	-45	68	0	-30	34	0	466	729	0	1.61599
221072	151198	108	125031	84927	99	737	647	0	25	107	0	-51	67	0	538	448	0	1.61699
153842	117833	90	69778	52889	89	27996	21259	73	58	102	0	45	96	0	770	926	0	1.61799
286331	176884	110	107762	67710	109	44758	28181	106	-106	76	0	-171	59	0	-4920	0	0	1.61799
285315	178102	114	99740	63436	112	38934	23862	107	-16	83	0	106	160	0	217	798	0	1.61998
62590	50975	78	24926	19792	66	9550	7589	44	-92	50	0	36	73	0	-268	186	0	1.62597
184874	141061	94	91207	69656	93	37530	28116	88	301	277	0	-47	67	0	-1083	32	0	1.62597
192272	131997	97	78059	52512	95	26631	17214	74	-76	80	0	-63	96	0	-281	331	0	1.64492
200742	145682	101	70144	50990	96	26081	18955	70	155	152	0	-46	43	0	-752	162	0	1.64592
171719	123446	96	50435	34044	89	28172	20532	71	-33	57	0	-5	79	0	-192	355	0	1.64891
399366	216062	146	184459	104619	139	80615	45151	136	-166	58	0	-38	44	0	222	986	0	1.6519
284776	174599	109	135561	83301	109	48715	28953	104	317	158	0	-58	68	0	-432	361	0	1.6539
48479	39694	76	19479	15895	54	8438	6868	40	98	87	0	23	90	0	7	442	0	1.65589
116351	92429	96	41543	33213	82	19388	15322	54	-6	155	0	59	59	0	178	562	0	1.65789
254255	158170	117	111598	72297	106	35999	22255	95	-97	80	0	-42	77	0	-640	574	0	1.65889
359249	183726	136	153327	78523	136	62093	32948	131	18	203	0	-31	63	0	-302	289	0	1.66188
154841	118659	98	59104	46202	87	25746	20156	64	-90	64	0	72	46	0	-365	262	0	1.66687
366838	189431	154	116912	59210	141	49562	26564	128	204	145	0	7	79	0	-303	485	0	1.68283
60914	50670	77	32982	26763	76	10169	8051	42	65	111	0	11	36	0	-4496	0	0	1.68382
43987	36067	61	19877	15854	58	9376	7478	42	192	140	0	-35	77	0	-290	107	0	1.68781
159202	118819	90	64824	47096	90	25439	18714	70	160	159	0	34	76	0	-190	588	0	1.70078
208939	141592	101	90203	62076	97	30064	19861	80	-66	122	0	81	72	0	-507	73	0	1.70477
128322	101523	86	55559	43718	85	19814	15197	63	-10	56	0	3	35	0	-3350	0	0	1.70577
118654	96274	85	34435	27301	81	18316	14418	53	93	172	0	16	55	0	-473	90	0	1.71275
223892	148959	114	63295	40291	103	34524	22756	100	90	143	0	-56	50	0	179	519	0	1.71574
344611	194538	131	123224	67307	126	58630	33254	123	-134	87	0	-101	55	0	201	614	0	1.72273
187639	133166	99	65951	46625	94	28974	20017	80	23	69	0	24	84	0	4	295	0	1.72572
137500	110011	91	61892	48953	85	24752	19039	67	2	140	0	13	76	0	17	553	0	1.7327
93592	76610	82	24159	19522	60	17539	13358	55	27	114	0	83	115	0	-2045	64	0	1.7327
91564	72545	95	30753	24384	78	9612	7540	43	38	110	0	12	62	0	-241	369	0	1.73669
180521	133034	97	55823	42208	92	24425	18082	61	-21	57	0	12	62	0	121	325	0	1.74068
163274	126274	94	68010	52583	88	29478	23283	76	-60	59	0	79	71	0	-2699	0	0	1.74168
38647	30705	73	18241	15021	50	7321	6149	39	-34	64	0	17	46	0	-7253	0	0	1.74168
57594	45948	77	14516	11945	48	11158	9158	43	-136	67	0	73	84	0	-289	608	0	1.74467
71578	57050	84	21290	17137	56	12173	9727	46	-159	92	0	85	84	0	-200	183	0	1.74667
185764	133463	98	58520	41121	94	31419	22515	86	31	115	0	51	84	0	67	391	0	1.75066
179572	131341	93	64816	46129	92	26141	18465	68	-168	80	0	28	63	0	-1910	136	0	1.75166
46356	39479	67	29480	24264	72	7078	5647	40	23	95	0	136	104	0	-7362	0	0	1.75166
146458	113031	91	49189	38873	86	21774	16868	58	-126	63	0	103	144	0	-217	273	0	1.75764
110228	89813	82	61695	49338	83	15985	12385	50	-52	65	0	-8	54	0	181	484	0	1.76662
131296	94279	95	54366	38190	88	20589	14592	64	127	104	0	-42	59	0	-149	287	0	1.76861
27231	22628	66	13724	11242	48	4246	3562	31	17	121	0	-31	38	0	-424	20	0	1.77061
158149	119756	100	63293	47015	90	23376	17528	69	-89	63	0	-5	60	0	-106	229	0	1.7726
99505	74312	93	38423	28098	81	15890	11384	53	158	101	0	-42	37	0	-227	313	0	1.7756
136225	99269	96	51194	37686	88	24679	17684	66	168	163	0	29	67	0	-502	263	0	1.77659
273632	162271	127	96828	56232	113	39605	24176	107	-95	70	0	-32	44	0	-5492	0	0	1.77659
68967	57062	78	27886	23011	60	10828	8622	44	18	148	0	-20	88	0	-11477	0	0	1.77659
216817	142582	104	78786	52240	98	32926	20961	88	-33	122	0	-3	98	0	868	650	0	1.77959
190152	136671	108	75328	54965	94	27404	19250	71	-94	55	0	6	80	0	800	521	0	1.78158
46885	37059	78	19333	15747	54	6661	5598	38	-124	71	0	32	65	0	95	321	0	1.78358
77999	61590	94	35803	28599	78	11562	8963	46	-114	43	0	-64	116	0	-402	223	0	1.78856
169272	119451	97	74274	51060	94	27803	19094	72	174	178	0	-45	39	0	-458	0	0	1.79854
55682	46232	76	32927	26929	74	9681	7985	41	-94	86	0	-54	46	0	-254	361	0	1.80153
222000	151745	100	90410	60045	98	36699	24608	93	-125	49	0	-45	50	0	3	688	0	1.80652
328236	182207	128	119901	65411	118	46308	25495	113	-175	95	0	32	84	0	227	333	0	1.80951
72976	58871	82	30682	24831	77	13414	11053	46	70	124	0	-25	52	0	-1021	0	0	1.81051
366489	219971	125	180572	111015	124	35854	21254	106	272	126	0	43	77	0	313	496	0	1.8155
52689	43913	74	11973	9915	45	7392	5607	40	42	107	0	71	72	0	97	1267	3	1.82348
164711	123561	92	65811	48108	90	25269	18153	71	16	103	0	103	85	0	-195	753	0	1.82448
97654	78034	84	31388	25178	78	13382	10951	47	121	135	0	35	60	0	-51	441	0	1.82547
223534	145550	105	98740	66332	101	31495	19855	82	22	105	0	21	56	0	269	540	0	1.83146
33433	27780	63	13021	10832	46	5232	4218	35	7	100	0	-38	51	0	414	577	0	1.83345
184579	143514	93	97089	74847	92	29496	22618	73	-37	132	0	-10	61	0	-672	218	0	1.83345
98913	73123	88	39240	28623	82	16224	11868	52	23	117	0	-19	57	0	-474	73	0	1.83645
60119	47767	76	27480	22288	75	10769	8648	45	148	146	0	25	75	0	-188	699	0	1.83844
64439	54421	76	38159	30909	76	10648	8722	43	-114	126	0	23	60	0	679	491	0	1.84143
55249	45755	80	20531	16563	55	7864	6283	41	-26	76	0	18	67	0	-508	211	0	1.84243
72640	60548	79	16941	13792	51	13041	10343	47	17	98	0	15	59	0	-433	135	0	1.84542
203894	152512	100	94884	73381	94	40726	30811	90	211	133	0	3	63	0	-84	314	0	1.85141
228185	157543	103	76171	53480	99	39002	27780	96	-106	94	0	-78	51	0	-6162	0	0	1.85141
192314	131989	105	57212	39392	99	31783	21745	90	-166	39	0	102	113	0	650	687	0	1.86537
155257	121151	97	80705	63746	88	24278	19063	61	94	124	0	-84	61	0	-423	385	0	1.86837
181087	128870	93	79220	56459	93	24300	16995	65	-82	95	0	54	69	0	-2790	49	0	1.86837
195331	134058	102	67215	44468	97	27416	18530	73	67	139	0	75	84	0	-2814	32	0	1.86936
61974	49759	75	37578	30505	76	9948	7600	45	-14	64	0	-2	93	0	-373	104	0	1.87635
113994	84568	87	53339	38345	86	18066	13197	54	46	155	0	25	80	0	288	343	0	1.88133
127531	101044	86	34882	27750	82	20483	15682	63	14	109	0	-79	45	0	-1129	146	0	1.88133
143229	113649	97	64375	50939	86	23295	18247	61	212	253	0	-50	50	0	-1014	99	0	1.88233
45522	37104	69	15152	12432	48	7467	6135	38	25	70	0	58	77	0	183	718	0	1.88732
223058	145683	104	67145	44031	100	36715	23482	98	-66	87	0	27	88	0	-241	304	0	1.89231
172482	127593	91	53520	37846	89	27386	19760	71	-44	60	0	80	117	0	-7558	0	0	1.89231
62538	48860	87	28263	23025	74	10955	8832	43	-172	36	0	3	57	0	9	448	0	1.8963
109238	77163	91	47787	33227	87	19632	13822	61	-127	141	0	96	77	0	-1481	0	0	1.89729
125551	99581	89	54204	43144	85	20741	15701	57	-22	87	0	-2	56	0	11	429	0	1.89829
153666	107770	94	59774	41849	92	22303	15579	64	29	133	0	-20	67	0	-303	394	0	1.90029
228770	155781	103	102715	69400	100	34488	22813	93	21	138	0	27	41	0	-764	176	0	1.90228
36347	30934	70	15611	12802	51	4737	3865	34	69	207	0	56	99	0	-199	210	0	1.90627
31678	25715	74	14445	11860	48	7743	6329	39	152	220	0	26	73	0	-337	78	0	1.91525
133403	106209	89	51688	40953	84	23945	18639	61	91	162	0	97	72	0	-15	560	0	1.92223
71920	58781	91	26808	21868	67	11043	8830	45	-182	124	0	-78	48	0	-212	317	0	1.92423
189899	144006	98	62244	46962	90	28794	21568	70	100	123	0	-22	54	0	-361	141	0	1.92622
71456	59703	78	29459	24231	72	7331	5737	39	93	138	0	-118	23	0	-5168	0	0	1.92622
108475	87219	84	34946	28183	80	18562	14858	53	32	139	0	25	58	0	273	548	0	1.93021
140272	103368	95	58274	41741	89	26535	19128	66	-62	79	0	11	104	0	-679	116	0	1.93221
393232	216800	139	170454	98031	134	64885	37955	129	1	122	0	92	69	0	-2999	98	0	1.93321
260100	159101	115	88595	54760	106	41679	26417	102	-161	72	0	-66	81	0	-733	475	0	1.9342
42590	35701	69	14402	11885	47	5177	4196	35	-59	125	0	-53	93	0	10429	4660	85	1.9342
73407	58234	93	28869	22794	76	11766	9523	46	-93	78	0	109	100	0	389	1001	1	1.9362
135425	97066	94	48891	34018	87	22958	16657	62	-6	70	0	23	126	0	-490	89	0	1.93819
112642	78788	95	54897	38097	87	20202	14225	59	155	111	0	-22	50	0	152	414	0	1.94318
102501	81772	84	40716	32816	80	15738	11969	51	-23	120	0	46	53	0	-551	151	0	1.94617
355708	200416	137	135819	77833	129	67747	38804	125	35	137	0	-106	65	0	-2812	110	0	1.94617
79227	62913	92	27821	22513	71	9466	7702	42	-100	107	0	57	84	0	-599	436	0	1.94817
153807	122662	88	68780	54971	86	24938	19167	64	139	103	0	-57	27	0	135	251	0	1.95016
164873	118731	97	62253	43211	94	26280	18309	76	-44	82	0	101	91	0	-423	368	0	1.95116
182072	136249	94	100013	76504	93	27000	20948	71	-77	64	0	-99	55	0	-290	369	0	1.96213
150648	108925	93	69056	49341	91	21520	15382	63	95	133	0	54	74	0	110	373	0	1.96612
32779	28496	68	15622	12987	49	5796	4671	35	-164	58	0	-15	66	0	1425	1590	9	1.96612
28726	24065	64	6559	5500	37	5068	3968	35	-99	33	0	0	77	0	-229	190	0	1.96812
200004	134407	112	70488	49263	95	28902	19162	92	9	131	0	-10	102	0	-747	0	0	1.96912
58115	46485	79	30025	24531	75	6625	5528	37	-213	0	0	59	97	0	-69	298	0	1.9751
39914	32474	73	11162	9180	43	7753	6855	38	-15	144	0	-80	32	0	-323	634	0	1.9771
130580	106058	86	71543	56791	85	20627	16673	62	80	149	0	4	55	0	-509	297	0	1.97809
87701	69781	82	34295	27165	78	13485	11042	48	78	80	0	-126	34	0	-96	330	0	1.98408
338086	189623	131	128898	75695	120	58233	32600	117	142	198	0	-58	63	0	-365	276	0	1.98807
46574	37247	87	16611	13571	51	7410	6024	39	26	89	0	-31	27	0	141	452	0	1.98907
178091	125990	99	57932	40591	91	28602	20314	76	62	101	0	66	70	0	-1252	312	0	1.98907
54379	44353	80	22610	18659	59	6139	4872	37	-116	49	0	-69	27	0	-76	397	0	1.99405
126081	102083	89	57100	45371	83	17721	14537	53	20	104	0	45	50	0	206	560	0	1.99505
207152	139406	102	78769	53212	95	32926	21435	92	-137	153	0	-7	75	0	38	266	0	1.99705
164812	119111	93	62048	44765	91	24634	16575	66	282	155	0	42	72	0	-709	48	0	2.00104
53768	42673	85	18278	15081	51	8982	7193	42	-27	66	0	-59	45	0	-1518	0	0	2.00203
54823	43536	76	22043	18235	60	8360	7050	39	44	80	0	30	54	0	137	760	0	2.00603
150817	109240	100	70719	53016	89	28236	20561	82	-25	137	0	-113	24	0	-173	651	0	2.00603
230646	149320	111	78286	51191	100	37803	24600	96	-90	84	0	-62	40	0	-1519	203	0	2.00702
109251	90248	81	35225	28623	79	15861	12070	51	10	101	0	-14	49	0	-121	550	0	2.01201
182264	134853	101	73746	54793	93	27789	20001	78	-57	68	0	-113	42	0	17	260	0	2.017
89888	68277	85	46683	34673	83	16077	10888	58	-171	59	0	29	73	0	709	636	0	2.02598
206255	140636	101	84500	59136	97	30772	20978	85	67	81	0	-48	41	0	-876	424	0	2.02697
123410	98231	85	29198	23453	73	20318	16911	55	-134	22	0	83	60	0	-472	118	0	2.03396
216930	144368	102	91079	59154	97	39584	25454	95	3	74	0	24	52	0	-772	224	0	2.03396
138357	95053	104	60600	41330	91	26679	17674	79	-166	113	0	-44	47	0	169	341	0	2.03795
298309	180918	114	120394	76256	110	51422	31053	108	41	101	0	62	105	0	479	471	0	2.03894
193457	134844	102	54904	36359	93	27880	18320	76	78	194	0	-13	54	0	-7004	0	0	2.03894
55685	44563	80	23950	19467	61	7660	6210	39	-22	80	0	-66	37	0	-289	233	0	2.04293
194147	132234	109	86602	57734	96	27149	17396	76	-30	71	0	-28	80	0	100	489	0	2.04393
141785	110246	89	78716	61507	87	27864	21301	70	39	58	0	52	104	0	-2791	87	0	2.04493
303960	192037	119	94570	60511	115	52995	32953	112	-45	97	0	-58	39	0	-772	405	0	2.04593
223956	168530	96	102936	78212	95	37821	28403	91	-307	54	0	29	79	0	-452	679	0	2.04692
215130	154577	98	96535	69147	97	31905	22556	88	71	141	0	-66	29	0	430	697	0	2.05291
41200	33483	74	10830	8780	44	6594	5305	37	-84	35	0	-19	45	0	147	412	0	2.0549
46819	38547	77	16194	13555	51	6246	4859	39	-83	43	0	67	132	0	109	482	0	2.0569
129848	103125	91	70808	56639	86	18117	14584	53	-40	112	0	-98	28	0	-343	162	0	2.05889
41577	33980	73	8148	6876	39	5339	4103	34	91	120	0	10	47	0	60	495	0	2.05989
168735	132659	92	53484	42559	86	23354	18053	63	-13	51	0	3	53	0	-172	188	0	2.06189
234617	159424	112	89588	60787	98	42623	29074	94	-44	103	0	-104	28	0	11	271	0	2.06887
41020	34018	72	16264	13287	50	5701	5087	32	-81	80	0	-20	66	0	-436	22	0	2.07386
154457	121468	98	45193	35793	85	24243	19051	62	-29	164	0	35	46	0	862	820	0	2.07685
62374	53704	75	27880	22999	70	11489	9499	45	-171	37	0	-6	72	0	-321	336	0	2.07884
77551	61142	86	14408	11742	48	11701	9129	46	-166	57	0	88	92	0	217	477	0	2.08084
44622	37589	76	28806	23986	72	7896	6847	40	-71	101	0	-115	25	0	-267	394	0	2.08184
112981	82613	88	55380	39654	86	18348	13267	56	96	75	0	-21	75	0	-180	430	0	2.09381
51586	44449	68	26390	21965	72	9028	7416	39	-124	82	0	-45	58	0	73	346	0	2.0948
407590	194304	240	149197	77287	190	62343	31460	172	-156	139	0	-127	84	0	-1485	238	0	2.10777
42247	35806	73	12026	9905	45	5963	4831	35	-48	130	0	-34	61	0	-731	246	0	2.10877
136989	108193	88	67216	53808	87	20612	16484	56	-50	80	0	-88	47	0	-126	487	0	2.11077
59676	51491	75	18701	15799	49	10220	8468	43	10	78	0	41	59	0	3491	1440	35	2.11077
234264	154448	103	78844	51331	99	29744	19990	85	122	112	0	-31	51	0	-270	478	0	2.12174
64182	52800	72	23861	19806	59	10134	8355	41	44	180	0	-51	75	0	-548	0	0	2.12573
72970	59583	87	29020	23844	74	10147	8196	43	33	166	0	-11	51	0	322	728	0	2.13171
392734	212604	141	128149	68425	138	73281	39444	135	-20	132	0	-42	51	0	-2039	141	0	2.13171
54237	45047	72	20459	16819	55	10129	8194	43	75	91	0	17	66	0	-164	314	0	2.1367
98580	80775	85	19395	15965	52	14628	11227	50	-45	77	0	-18	28	0	-56	620	0	2.17062
126827	102326	86	69873	56799	85	22189	18074	59	-182	96	0	25	37	0	201	525	0	2.1766
65924	54251	91	20490	17016	55	9788	8128	42	169	141	0	-117	11	0	-1042	0	0	2.1776
147219	114514	91	61199	47893	86	19707	15451	56	-31	55	0	11	87	0	-1128	205	0	2.1776
124208	93410	91	53673	39534	87	19664	14573	57	200	216	0	52	88	0	-433	368	0	2.18558
37435	32244	63	18851	15917	53	5866	5136	35	-8	116	0	-58	41	0	-785	293	0	2.18658
157653	125889	92	29108	23136	76	23436	18534	64	-20	95	0	-16	65	0	-530	69	0	2.18757
51752	43875	77	19392	15988	55	9362	7760	42	-24	96	0	-70	31	0	-419	263	0	2.19156
29916	25368	58	14585	12341	48	5048	4209	34	-59	72	0	-23	66	0	-166	223	0	2.19356
51741	44624	68	25229	21012	70	7007	5491	38	29	71	0	-32	39	0	-210	404	0	2.19755
55300	46807	75	21966	18127	58	8703	7292	41	-109	117	0	-34	53	0	503	825	0	2.20054
219752	145869	104	81454	55578	98	31152	21916	86	146	158	0	5	82	0	-172	275	0	2.21351
262216	163235	117	99678	62784	106	41689	26161	102	40	130	0	89	90	0	-617	252	0	2.21451
83826	69253	83	19032	15800	53	15473	12886	48	54	83	0	-42	37	0	464	540	0	2.2195
343548	212371	119	117575	71568	116	42820	26689	113	107	120	0	-51	83	0	44	300	0	2.22748
191257	129818	101	65382	43769	94	24003	16325	66	170	202	0	-139	35	0	458	900	0	2.23147
71288	57144	84	18486	15097	53	11619	9123	44	18	107	0	-67	45	0	1032	617	0	2.24743
176383	135383	94	85104	65769	90	28223	21659	77	44	155	0	60	90	0	-169	191	0	2.24842
214955	152689	103	95382	67048	98	29850	20978	81	-57	109	0	-38	39	0	222	800	0	2.25341
143506	115629	88	51072	41337	85	21494	17541	55	3	82	0	-42	74	0	48	467	0	2.25541
371989	197388	143	137130	76309	137	60543	31460	135	-16	188	0	86	86	0	-87	803	0	2.2574
108936	89872	85	29202	23894	70	20549	16788	56	0	83	0	-92	14	0	-172	203	0	2.26039
42448	36875	74	19512	16417	53	7396	6311	36	46	93	0	-1	48	0	-307	244	0	2.27037
234027	155587	102	117899	81713	102	40620	26494	96	-33	93	0	120	65	0	-705	251	0	2.27037
177501	136756	91	68676	52985	91	32032	24005	81	-141	90	0	-43	71	0	-459	200	0	2.27336
159943	124999	103	49749	39141	86	21732	17197	56	97	100	0	-55	44	0	-611	0	0	2.27735
359706	190633	142	157004	83218	139	46950	25299	129	28	195	0	-2	92	0	-2397	366	0	2.27835
33807	29873	51	13107	10922	46	7210	5967	37	-67	121	0	49	114	0	-211	261	0	2.28134
287616	182121	108	110988	70934	107	43093	26534	103	-115	54	0	-10	57	0	665	477	0	2.28234
83646	69642	79	32518	27347	77	10483	8607	44	-17	113	0	-71	70	0	208	679	0	2.28633
55376	44722	75	14327	11800	49	6988	5833	38	-35	98	0	60	75	0	-248	179	0	2.28832
33062	28510	69	14536	12305	47	4781	4053	33	-142	56	0	51	56	0	-427	85	0	2.29032
348285	188495	132	149991	80042	129	59315	33485	125	13	89	0	-107	58	0	218	555	0	2.2973
73810	59964	80	30628	25539	75	10108	8261	43	-81	63	0	41	47	0	-1189	0	0	2.2983
95883	78828	83	39538	32620	77	10021	8135	43	65	171	0	-45	83	0	-379	103	0	2.2993
140077	112510	94	19154	15507	53	21852	17452	60	-66	134	0	-21	27	0	-1053	109	0	2.3003
87996	71587	82	37177	28614	80	17748	14446	52	-58	74	0	15	40	0	-608	347	0	2.30129
299368	182442	111	94651	56508	109	51303	31043	106	-114	146	0	22	73	0	379	591	0	2.30429
135759	97831	105	60592	43117	89	21211	14722	63	-88	54	0	-25	43	0	-376	113	0	2.30628
138397	110886	89	58618	46810	84	22644	17908	58	-139	77	0	30	91	0	-437	279	0	2.30927
257370	165186	104	97976	63731	101	34021	22346	96	-163	70	0	-12	54	0	1113	767	0	2.31825
381462	214878	155	193106	105493	140	65826	37627	137	44	109	0	217	102	0	528	578	0	2.32324
80304	66151	80	30364	25017	78	10319	8086	44	-26	94	0	-41	28	0	-634	29	0	2.33122
128106	101281	88	28098	22812	78	20279	16177	56	3	116	0	36	54	0	122	439	0	2.3382
229974	152173	106	90812	60348	100	36325	24001	95	-8	124	0	-103	56	0	33	334	0	2.3402
131312	105953	86	48195	39640	83	24485	19962	69	186	161	0	37	64	0	-562	242	0	2.34219
42347	34728	68	46677	36888	75	2969	2385	27	-120	75	0	74	100	0	-1937	0	0	2.34219
41542	35310	66	15510	13031	48	7975	6513	40	64	123	0	37	72	0	802	759	0	2.34618
354867	200400	123	136424	76026	125	57376	31467	119	76	135	0	130	95	0	-319	898	0	2.34618
78723	67332	92	30614	25480	75	16044	13145	48	-124	55	0	18	71	0	-6294	0	0	2.34618
80612	66651	87	31137	25233	77	13389	10933	49	88	138	0	-1	36	0	28328	68434	30	2.34618
94792	77824	81	36689	30219	79	14456	11714	48	-144	21	0	30	80	0	444	544	0	2.35117
138953	109240	89	57319	44259	84	27300	21308	68	143	146	0	61	62	0	334	878	0	2.35316
75625	63004	78	46477	38127	77	12693	10738	45	-117	7	0	35	86	0	510	1179	6	2.35616
64630	53922	78	27062	22485	74	6878	5504	37	-58	136	0	-7	111	0	-173	171	0	2.35915
90699	75759	80	27248	22575	68	14334	12053	46	102	67	0	-41	57	0	-635	390	0	2.35915
108314	89591	82	58201	47867	82	17763	14808	53	44	95	0	10	93	0	-1856	0	0	2.35915
324649	203559	120	128259	79916	119	35235	20951	94	38	113	0	35	57	0	-506	231	0	2.36314
96320	80337	89	38102	31166	78	18237	14791	58	7	80	0	-24	50	0	291	677	0	2.36912
298349	173881	126	133534	80647	125	78068	49569	121	-156	83	0	-12	106	0	184	507	0	2.3771
199469	154202	100	101057	79223	93	29224	22142	84	-117	101	0	12	81	0	-2284	335	0	2.3781
134937	108357	89	60450	48952	84	24776	20174	61	51	82	0	-27	40	0	-110	355	0	2.3801
224786	143268	104	98814	64186	98	35277	21534	94	38	60	0	-26	60	0	-477	100	0	2.38409
171479	121381	97	71588	50232	92	23925	15779	64	-50	80	0	18	55	0	215	291	0	2.38708
150065	111271	92	61870	45662	89	23336	17219	65	-26	89	0	-80	18	0	-203	233	0	2.38808
281592	169749	110	83943	49881	105	47210	27544	104	177	238	0	-43	70	0	-757	23	0	2.40204
136309	102229	92	55142	40912	86	20799	15111	60	-84	114	0	-25	56	0	540	697	0	2.40404
175441	126314	99	46017	31918	91	27868	19769	79	-10	61	0	-63	65	0	-356	70	0	2.40703
71732	59471	80	26809	22210	67	11491	9852	43	109	112	0	15	60	0	-2030	0	0	2.40803
235407	154082	112	100470	69194	102	35532	24202	96	-209	78	0	14	56	0	-83	417	0	2.41302
36126	29801	69	16051	13460	50	6471	5700	35	-86	67	0	-105	60	0	93	417	0	2.42199
128650	104840	84	52076	42441	83	18144	14370	54	22	143	0	93	70	0	-123	535	0	2.42399
46068	38322	72	17717	14852	51	4857	4231	31	21	93	0	-7	85	0	14	384	0	2.43097
154050	119177	90	63827	48531	89	27584	21208	72	29	143	0	-13	44	0	-1157	227	0	2.43097
107340	88089	88	34406	28288	79	21197	16566	58	13	91	0	60	59	0	-1342	485	0	2.43197
92686	75803	85	47969	39649	80	14016	11663	46	-29	54	0	-52	37	0	-443	286	0	2.43396
86772	71963	87	26262	21595	66	13633	10840	49	-47	83	0	-40	48	0	-24	503	0	2.43496
95113	80051	81	47242	39345	79	12075	9652	45	-52	94	0	54	50	0	-1896	0	0	2.43596
263742	170370	104	93826	61488	101	42335	27430	97	-128	92	0	67	65	0	-573	104	0	2.44394
157128	119914	92	83527	63331	89	27763	21131	72	-71	43	0	-13	66	0	-1258	0	0	2.44593
390686	216779	142	166151	88202	137	63771	35676	134	-69	201	0	132	113	0	-30	702	0	2.44793
54231	45497	72	9537	8109	41	8280	6554	39	46	62	0	-24	39	0	-275	321	0	2.45292
47194	39158	81	17208	14423	50	5446	4441	35	18	208	0	20	54	0	125	272	0	2.45491
105454	87747	86	42862	35498	81	15873	12586	51	109	104	0	32	50	0	-115	186	0	2.45491
193431	141230	107	71822	51878	94	24335	17381	63	-93	104	0	0	42	0	341	503	0	2.46189
52524	44719	75	22620	19310	58	4697	4034	31	88	103	0	54	84	0	534	476	0	2.46289
148937	118498	87	53421	42935	85	23562	19038	63	-249	110	0	-5	79	0	448	954	0	2.46987
54460	47415	74	25160	21022	71	11461	9267	44	-58	118	0	123	78	0	282	666	0	2.47287
175944	137338	93	79089	62185	89	26863	20003	74	-130	75	0	-38	53	0	-2099	0	0	2.47287
44208	38054	70	14825	12514	48	9434	7663	41	-15	127	0	15	48	0	-203	303	0	2.47785
139833	111591	90	45774	36421	83	26804	21858	69	-33	82	0	33	57	0	92	473	0	2.48184
66601	55769	84	16132	13488	48	11100	9119	42	-109	145	0	45	81	0	-413	213	0	2.49082
148945	119589	90	101242	82460	88	20391	16120	57	67	141	0	-66	41	0	-656	201	0	2.49082
84880	71641	84	36056	30108	77	13153	10952	47	37	109	0	-27	94	0	3	200	0	2.49481
74801	61939	77	33244	27826	75	13493	11841	45	-88	54	0	-18	67	0	577	863	0	2.49781
244138	159363	113	82622	53753	100	42306	28685	97	-220	56	0	118	138	0	-45	207	0	2.4988
70066	57862	84	35256	29392	76	13070	10743	47	-74	29	0	78	79	0	259	243	0	2.50479
42167	34187	76	19283	16501	53	6321	5127	36	-13	168	0	-20	77	0	-308	210	0	2.50479
106461	87750	91	45479	37579	80	17925	14794	52	52	104	0	88	89	0	228	434	0	2.51077
36420	30266	65	16469	14024	49	6306	5230	37	-21	86	0	-54	38	0	42	488	0	2.51277
323027	201962	120	110909	69062	112	44875	27236	108	-36	69	0	78	86	0	-56	483	0	2.51576
201181	145174	101	70206	48668	95	28422	20135	76	-56	71	0	-3	91	0	-125	261	0	2.51875
209580	151972	97	78432	56813	96	30170	21728	81	40	164	0	-1	108	0	-470	233	0	2.52175
124290	101530	94	43832	35982	81	14851	12347	48	59	127	0	20	66	0	1	309	0	2.52374
51313	43203	78	15330	12707	48	8454	7056	42	-129	59	0	89	91	0	137	409	0	2.52574
177458	138109	95	90435	72021	90	25609	19383	67	246	164	0	-59	59	0	105	547	0	2.52773
63900	52664	80	26650	22588	64	10574	8412	43	27	127	0	-32	27	0	-208	557	0	2.53671
32366	28210	65	13375	11364	45	5120	4242	33	35	126	0	9	71	0	287	421	0	2.5417
104749	86933	82	35719	29465	80	16057	12501	51	-45	74	0	18	48	0	118	247	0	2.54968
44496	39707	62	15119	12859	47	8002	7242	37	72	150	0	20	78	0	495	1163	6	2.55865
64493	55401	77	27893	23640	69	9443	7585	41	-1	111	0	12	57	0	-257	288	0	2.56264
196607	140714	95	90397	64802	94	27266	19268	70	99	121	0	17	56	0	-664	6	0	2.56963
200253	137895	98	83498	58251	96	33797	22775	92	-128	54	0	-23	68	0	-380	186	0	2.57362
182258	142233	93	69613	54661	88	33635	25847	85	-8	55	0	54	75	0	-376	106	0	2.57761
154025	114546	92	60617	43961	88	30759	22087	86	95	111	0	42	137	0	459	722	0	2.5826
156790	120504	91	67129	51673	87	24311	18320	63	15	142	0	1	43	0	-170	398	0	2.58958
95499	78457	83	29443	24642	74	16126	13114	49	-98	20	0	-5	64	0	-348	299	0	2.59357
68548	57348	79	29132	24357	73	9909	8518	41	-110	89	0	124	100	0	241	439	0	2.59556
180198	134733	99	96809	73248	92	23749	17123	66	-39	113	0	-32	39	0	-1557	56	0	2.59556
44983	37744	74	22812	19349	61	8478	6782	42	-78	58	0	-66	38	0	-626	39	0	2.59756
233391	157431	109	89531	60476	99	38061	25394	96	-57	104	0	-71	28	0	143	299	0	2.60255
127490	104850	89	54322	44483	83	22463	17742	57	2	129	0	0	36	0	315	442	0	2.61053
64163	55970	73	29759	25103	73	10171	8629	43	-92	43	0	27	74	0	118	575	0	2.61551
240931	163407	102	79185	53554	101	41266	27549	98	-182	59	0	3	75	0	53	470	0	2.61851
128162	105666	84	42019	34384	81	22989	18747	61	-105	56	0	-138	17	0	-5753	0	0	2.6195
43452	35746	79	18897	16208	52	7367	6166	38	-2	104	0	-211	1	0	219	317	0	2.62349
96554	81645	81	20050	16797	53	16834	13714	51	118	102	0	14	105	0	25	363	0	2.62549
189632	135159	98	62122	45851	93	30453	21078	88	-75	66	0	64	82	0	-314	379	0	2.63247
109435	91304	88	35030	28711	79	16315	13193	49	-113	42	0	-94	46	0	-681	109	0	2.63347
128331	105427	84	69499	57422	84	20468	17228	53	-14	45	0	108	113	0	77	519	0	2.63546
47910	41773	67	17942	15248	51	7127	5985	37	4	84	0	-92	15	0	50	458	0	2.64544
176669	141998	94	53141	43038	86	29942	23472	76	-256	11	0	6	86	0	-395	250	0	2.64743
79547	69272	75	27839	23157	68	10147	8301	41	-55	93	0	-86	8	0	-347	130	0	2.65242
81564	67426	82	29243	24468	73	16100	13000	48	127	112	0	-43	38	0	-1060	88	0	2.65342
138911	107252	102	55692	42049	85	21506	16697	58	-152	28	0	38	89	0	-13	471	0	2.65541
52367	43035	86	20878	17531	55	9076	7323	40	-46	51	0	54	66	0	648	759	0	2.6604
194750	136218	104	91287	65358	96	27747	18482	78	-38	161	0	1	59	0	-257	411	0	2.66938
102446	87255	80	39336	32491	77	15058	12499	48	-155	76	0	-78	41	0	-2651	0	0	2.67038
37172	24062	85	49715	33214	77	5266	3592	38	-95	28	0	117	107	0	-1053	175	0	2.67038
250434	170156	111	61510	39730	106	31686	21632	95	-106	47	0	35	44	0	-73	522	0	2.67137
57894	50397	81	23939	20336	62	10218	8651	42	-5	94	0	50	54	0	-838	121	0	2.67237
184182	125150	95	79550	52904	93	32790	21708	86	55	107	0	-71	42	0	-320	277	0	2.67836
102054	85490	82	44896	37434	78	16228	13057	50	-47	102	0	72	70	0	-457	190	0	2.68135
132026	92640	91	52808	36769	88	21611	14996	62	58	158	0	39	63	0	138	296	0	2.68335
49533	42344	73	20204	17255	53	7887	6980	38	86	116	0	-7	60	0	-162	384	0	2.69133
59216	51549	73	22727	19246	57	10203	8102	42	51	88	0	-19	91	0	-222	355	0	2.69232
53522	45893	73	25531	21672	69	9269	7890	41	192	161	0	58	79	0	-276	457	0	2.69332
105138	88916	83	48560	40288	80	19221	15612	53	-82	49	0	0	57	0	56	331	0	2.69731
68751	60678	75	31810	27063	74	9035	7757	41	29	99	0	21	96	0	-84	576	0	2.69931
46870	38385	74	20318	17188	56	5221	4083	34	-54	142	0	-85	65	0	-176	200	0	2.7003
432542	226308	148	223718	123983	145	76022	40944	140	106	714	0	218	501	0	-1319	422	0	2.7013
93539	80408	78	42899	36653	77	11546	9679	42	66	82	0	35	70	0	-12439	0	0	2.7013
191991	139494	109	54690	38419	94	28255	19882	71	119	95	0	-15	68	0	495	510	0	2.70429
81314	68240	82	29429	24974	76	15153	12203	48	156	141	0	-8	58	0	-1384	7	0	2.70429
40563	36458	70	17463	14810	51	5225	4503	33	-84	78	0	-23	99	0	107	372	0	2.70729
44524	37906	69	20390	17355	56	6735	5735	36	-136	28	0	-16	46	0	91	579	0	2.71128
93421	78475	79	21199	18060	55	8955	7484	40	60	104	0	27	62	0	252	815	0	2.71427
141114	104735	93	55188	40026	87	18337	13282	55	-19	84	0	-92	46	0	-1204	291	0	2.71527
52712	45913	72	20649	17506	56	10340	8657	42	79	138	0	-22	61	0	-516	2	0	2.71926
391202	230168	140	153977	90497	136	80456	49256	133	80	401	0	160	320	0	-242	398	0	2.72125
119911	97947	89	48017	39857	81	16687	13176	52	23	95	0	-78	46	0	-571	195	0	2.72225
75467	61674	81	33595	28488	75	12004	9957	44	88	225	0	-18	46	0	-530	21	0	2.72424
212832	142098	105	101316	68341	97	32822	21805	87	108	170	0	20	59	0	654	576	0	2.73522
193067	137436	93	103643	75299	93	34057	23355	90	60	107	0	50	95	0	617	1002	1	2.7402
280107	179195	106	94325	57980	104	37374	23369	97	119	130	0	21	97	0	-3414	135	0	2.7402
165980	120079	100	69287	48681	91	28312	19917	77	-155	62	0	-89	18	0	254	1163	6	2.7412
55299	50189	71	22136	18613	61	7975	6995	38	-209	38	0	-52	36	0	-579	293	0	2.7422
265381	163492	106	105464	64751	103	35965	21630	98	36	70	0	94	105	0	-268	285	0	2.74519
51288	43019	74	21316	17982	57	9167	7962	40	70	108	0	21	74	0	-253	230	0	2.74719
160605	130986	90	92285	75160	87	29147	23313	82	-31	107	0	-21	69	0	-2030	0	0	2.74719
108148	91055	86	48248	40303	79	21607	17454	58	-137	41	0	116	90	0	-5150	0	0	2.74719
61875	52385	78	26093	22091	68	11100	9138	43	-120	83	0	20	87	0	231	604	0	2.75616
373191	218377	132	148468	87949	128	58028	33552	125	28	172	0	16	107	0	-494	158	0	2.75716
92836	78791	93	29783	25143	76	17724	14513	51	-98	68	0	-6	39	0	500	326	0	2.76115
201450	144291	98	80481	57418	95	29179	19869	84	-160	37	0	-50	44	0	-1011	367	0	2.76115
204244	143271	97	92370	62660	96	36251	24662	92	89	104	0	61	104	0	-47	519	0	2.76813
126277	105046	84	28206	23364	77	21202	17528	54	135	186	0	9	65	0	-101	404	0	2.77013
244042	183497	102	86108	64533	96	44962	33550	93	4	202	0	110	104	0	-52	556	0	2.77312
239481	159854	108	83195	56139	99	37656	25317	96	26	98	0	-17	59	0	-5466	0	0	2.77312
45363	37209	78	11290	9755	42	8527	6878	40	123	104	0	31	102	0	459	560	0	2.77711
99165	83499	81	33970	28637	79	17791	13943	51	-7	130	0	-53	73	0	-259	177	0	2.77811
56975	47277	78	17640	14788	52	8661	7312	39	49	105	0	-14	87	0	-512	77	0	2.78509
368056	229508	153	169908	111666	142	62897	41592	136	156	891	0	179	560	0	-2107	50	0	2.78509
257901	156846	108	105180	63490	106	38063	23111	100	86	196	0	-127	56	0	-15943	0	0	2.78609
64898	53675	77	26444	22295	64	9556	8057	41	42	90	0	-6	28	0	-1550	135	0	2.78709
141142	111160	91	50122	38539	86	21100	16181	56	-112	30	0	71	95	0	622	892	0	2.79108
257272	161390	121	101999	66438	105	43622	27413	102	126	130	0	-65	47	0	-46	334	0	2.79806
189173	132563	100	67052	46661	93	26461	18710	72	-69	108	0	-94	19	0	104	352	0	2.80105
324214	196029	126	151199	98031	124	55727	34199	119	143	135	0	5	83	0	578	347	0	2.80305
181415	141267	97	86717	68885	92	30432	24193	72	184	157	0	-103	28	0	209	410	0	2.80504
151424	123865	87	65197	52938	86	27184	22116	72	64	137	0	-32	61	0	367	381	0	2.81402
108322	91526	85	43070	35495	80	16643	13405	50	88	128	0	-14	85	0	865	950	0	2.81701
107544	78870	90	47798	34734	85	17982	12820	55	-15	94	0	-72	34	0	-603	137	0	2.81801
138022	115738	84	59441	49112	83	23900	18464	62	10	84	0	44	56	0	-2975	0	0	2.81801
221716	157784	101	81228	57896	95	29597	21040	79	46	107	0	98	76	0	-237	443	0	2.81901
233594	157861	102	83324	57338	100	34350	23683	94	-9	159	0	83	81	0	-168	488	0	2.821
42493	36295	71	26644	22991	66	5736	4636	36	-76	76	0	96	101	0	-577	116	0	2.822
68272	57905	75	37209	31362	74	8327	7137	39	-93	71	0	91	69	0	-235	681	0	2.82699
95044	80113	80	39882	33675	77	17787	15193	50	-150	108	0	18	42	0	38	307	0	2.82898
150687	122772	87	63997	52223	85	22327	17774	57	-116	68	0	70	60	0	-666	30	0	2.83297
184707	147642	104	94271	76733	89	32716	26352	83	-152	60	0	-8	65	0	-2259	446	0	2.83297
135789	112764	83	57824	47749	83	21149	16601	56	-105	75	0	163	138	0	-622	224	0	2.83397
201767	136935	96	77495	51698	94	25940	17475	75	-150	63	0	51	91	0	395	419	0	2.83896
195279	136759	101	60730	40608	92	29748	20408	89	115	127	0	-18	85	0	-6000	0	0	2.83896
48853	41918	72	18268	15605	52	6667	5659	36	124	95	0	-42	87	0	-776	75	0	2.83996
183759	134317	96	76368	56010	91	30709	22337	84	188	95	0	-49	55	0	-1875	0	0	2.84095
67546	58202	76	25411	21741	62	7971	6601	39	21	133	0	4	94	0	-193	376	0	2.84494
119940	91051	85	30540	22178	81	5492	4320	34	313	165	0	7	71	0	155	309	0	2.85093
40157	36268	55	16746	14281	49	6098	5309	34	-170	57	0	74	73	0	243	450	0	2.85292
58480	50088	76	28158	23770	72	8326	7090	38	33	147	0	6	61	0	-1009	88	0	2.85292
164867	133185	94	86897	70009	87	27420	21871	68	-144	115	0	-32	40	0	805	502	0	2.85592
65690	55497	86	31051	26233	74	9086	7719	39	65	151	0	59	111	0	-123	336	0	2.86489
123041	103351	81	44278	36736	81	19139	15782	51	-72	61	0	10	63	0	-306	300	0	2.86589
72359	61098	82	28436	24131	69	7198	5533	39	202	117	0	-45	43	0	-242	413	0	2.86789
172017	139609	91	58362	47646	86	26203	21267	66	44	139	0	4	84	0	-734	121	0	2.86889
62953	52147	80	20719	17316	57	12186	9816	48	7	93	0	-85	31	0	-18	356	0	2.87088
48324	41118	85	18041	15345	52	6926	5750	36	136	175	0	4	34	0	-511	118	0	2.87288
60000	52283	75	18348	15750	50	10494	9014	41	61	101	0	-10	44	0	155	431	0	2.88385
133696	110929	83	52803	42704	82	20427	17124	53	87	102	0	42	79	0	-1017	75	0	2.88385
320338	195291	120	113108	71094	117	51905	32967	113	173	135	0	11	67	0	9	336	0	2.88784
62978	53009	84	28324	24222	68	6977	5647	38	-64	120	0	5	71	0	-464	49	0	2.89283
26614	23596	60	14636	12442	47	5714	5077	34	-150	83	0	94	85	0	-71	468	0	2.89482
220405	149958	101	124293	89159	100	39406	26946	95	-113	51	0	-14	53	0	-774	158	0	2.90081
36799	34045	56	23853	20415	61	6424	5040	37	73	164	0	6	85	0	-267	63	0	2.91377
195146	138142	97	65463	45916	93	29070	20725	74	52	148	0	119	93	0	141	645	0	2.92275
52457	45384	76	23132	19880	59	9174	7476	42	108	108	0	-42	47	0	161	798	0	2.93073
101436	86901	88	39331	33238	78	16592	13581	51	-28	82	0	82	75	0	-676	270	0	2.93173
198338	142841	101	62545	44053	93	32716	23841	82	256	186	0	-23	51	0	501	313	0	2.93273
50809	42372	73	24800	21385	59	8640	7428	38	-55	86	0	29	76	0	-268	224	0	2.93871
64079	55570	78	29288	24618	74	9454	8038	40	207	231	0	-9	62	0	-639	72	0	2.94071
62980	52873	81	17511	14834	52	9525	7888	41	6	78	0	-39	96	0	512	932	0	2.9437
250723	165446	105	84871	56346	99	42067	26964	96	-98	56	0	77	84	0	-197	457	0	2.94569
476323	223253	161	255795	113610	154	103335	47131	151	933	1070	11	861	794	0	234	463	0	2.95866
231071	154246	102	89293	58679	97	31857	21108	92	-106	36	0	-154	3	0	-1285	41	0	2.96066
73226	63845	76	28695	24660	74	11990	10239	43	88	140	0	-19	69	0	-1805	233	0	2.96066
248512	161152	111	96414	62763	103	37265	24607	99	-169	92	0	29	71	0	406	567	0	2.96265
122027	93769	91	45634	34767	85	20171	14884	56	-31	198	0	2	57	0	625	1197	6	2.96465
164408	132569	89	52107	41835	87	25400	19708	71	-143	142	0	-66	54	0	-2420	0	0	2.96465
128444	106325	82	42555	35648	81	25262	20943	62	-47	22	0	-31	49	0	1168	907	0	2.96864
87998	72521	91	32183	27132	76	12604	10540	44	130	118	0	-66	54	0	-338	468	0	2.97163
64451	55884	75	32869	28344	73	8818	7441	39	-26	133	0	31	57	0	-184	293	0	2.97263
70449	58198	82	20710	17593	54	11865	10246	41	56	101	0	-5	68	0	-263	343	0	2.97562
148543	113938	93	77508	59145	88	23125	17388	61	-10	162	0	56	74	0	-1112	222	0	2.97562
38221	34066	65	15583	13542	47	5085	4356	33	238	171	0	8	82	0	-59	185	0	2.9846
197466	136668	98	76193	52903	95	32534	22239	91	-1	68	0	75	126	0	273	363	0	2.98659
36764	31556	71	6668	5862	35	6443	5551	35	-5	79	0	63	70	0	-18	431	0	2.98859
240388	164655	104	83367	56661	102	39019	25333	98	35	178	0	44	84	0	-129	479	0	2.99258
48557	43373	70	12006	10201	44	7557	6898	36	23	76	0	-18	51	0	-2668	0	0	2.99258
186966	128365	100	70988	48200	96	22819	15804	64	-205	20	0	65	65	0	-2371	4	0	2.99358
185362	133402	99	71358	51209	94	26574	19264	68	-50	112	0	45	77	0	120	900	0	2.99757
151492	114825	103	68145	50946	88	20133	14293	61	56	118	0	88	86	0	496	473	0	2.99856
265874	173420	107	109721	69937	105	33211	21798	92	142	160	0	-17	59	0	848	884	0	3.00754
95578	74988	82	42703	32449	80	16052	12355	54	-154	64	0	37	76	0	-3726	0	0	3.00754
264818	166639	110	91754	56684	103	40485	25122	100	-117	123	0	99	79	0	70	334	0	3.01153
94433	80404	78	46475	39849	77	15131	12653	49	-32	79	0	115	79	0	-6907	0	0	3.01153
136266	116138	81	68935	57857	82	22441	18450	56	-106	41	0	-66	65	0	-3022	0	0	3.01253
200435	143607	109	90735	66342	92	32077	22850	89	147	171	0	-43	37	0	-382	382	0	3.01353
160287	117023	94	69984	49903	88	27150	19821	74	5	123	0	-90	44	0	889	567	0	3.03048
272855	171845	107	101511	65954	107	38137	24463	102	202	157	0	-96	56	0	222	273	0	3.03447
198910	147994	93	67545	49550	92	25574	17770	69	219	157	0	47	73	0	-1751	0	0	3.03547
79077	68456	77	30414	25674	75	12937	11352	44	148	190	0	4	46	0	153	483	0	3.04146
176268	134029	94	58572	43671	88	24260	17702	66	52	86	0	17	55	0	476	633	0	3.04445
85701	73199	78	36350	30850	76	21533	18033	55	-48	54	0	2	39	0	-420	122	0	3.04744
478375	261953	153	233444	129292	153	89958	50965	149	1047	1014	8	988	872	0	-4365	0	0	3.04744
166471	134021	90	62527	50742	87	30831	25297	80	-36	100	0	2	66	0	513	673	0	3.04944
96600	79673	84	31998	27288	77	13170	10863	46	4	68	0	-52	32	0	-333	413	0	3.05043
158919	131922	85	78526	64285	84	23135	18729	56	286	197	0	-10	62	0	-201	154	0	3.05841
61762	53377	74	30005	25667	73	8495	7207	39	-11	83	0	41	43	0	-93	301	0	3.05941
171192	130303	95	75445	56656	90	22103	16594	61	-136	127	0	-83	46	0	139	786	0	3.06041
40462	32040	76	21950	18426	62	6076	4924	37	-67	70	0	-7	68	0	19430	8307	85	3.06041
85741	73258	80	24415	20671	69	13748	11747	46	7	66	0	-53	41	0	-522	110	0	3.0634
70527	62279	75	13573	12260	43	10008	8376	42	-116	104	0	-2	60	0	-12701	0	0	3.0654
92845	80044	79	39134	33099	77	15769	13188	49	-12	164	0	-51	67	0	-12415	0	0	3.0654
125381	96777	95	42261	31640	85	19402	15354	55	-147	104	0	19	65	0	-5557	0	0	3.0664
175251	130135	99	62394	45720	91	24269	17645	68	-168	35	0	-98	28	0	-759	142	0	3.06739
191901	136270	94	57996	40029	92	30092	21139	87	253	154	0	-65	31	0	-3869	0	0	3.06839
328449	220253	125	142460	96276	121	55821	37543	117	242	239	0	203	199	0	-349	233	0	3.07138
106404	89979	83	46100	38836	78	20160	17300	54	-61	68	0	-75	64	0	-159	353	0	3.07338
78623	67568	76	35312	30492	76	11628	9546	42	-45	88	0	30	95	0	-150	323	0	3.08136
39291	33728	64	16651	14270	49	6300	5391	35	-3	86	0	-28	76	0	232	404	0	3.08834
121031	96611	96	53736	42136	83	18177	13829	52	115	111	0	11	103	0	-247	110	0	3.08934
127916	102091	87	55626	42303	85	21978	16922	58	10	137	0	-39	51	0	-252	398	0	3.09034
30639	26033	67	13393	11615	45	4421	4126	31	14	72	0	47	60	0	150	651	0	3.09532
343296	222074	133	187472	122721	129	56904	37086	123	-76	486	0	181	406	0	-230	522	0	3.09632
186306	138830	95	67968	50607	91	32027	23669	79	-155	53	0	22	44	0	-7944	0	0	3.09632
180798	125854	110	88330	62915	93	29395	20229	78	-166	36	0	85	108	0	-507	295	0	3.09832
53330	46746	69	24112	21056	58	7491	6435	38	-22	95	0	-67	4	0	-4566	0	0	3.09832
31514	26290	74	11078	9584	43	5027	4226	34	-80	93	0	-40	43	0	-536	397	0	3.10031
127295	108090	84	49494	41108	80	25391	21281	65	39	71	0	-55	39	0	-997	298	0	3.10031
127244	107657	84	54768	45771	81	22395	18286	58	-12	61	0	126	86	0	-908	239	0	3.10031
125914	105622	83	29464	24921	76	20197	16850	53	128	107	0	15	77	0	-569	269	0	3.10131
161391	117333	93	75697	55977	89	27393	19401	68	85	121	0	-49	48	0	318	571	0	3.1063
119170	103107	80	46498	39660	79	14867	12544	48	-36	78	0	44	58	0	-5263	0	0	3.1063
51151	45007	78	16601	14745	46	8206	7566	35	92	141	0	-66	38	0	-5466	0	0	3.10729
430361	246998	136	213527	128815	136	78638	43035	132	776	1244	4	353	876	0	-145	418	0	3.11029
57723	48502	88	29217	25486	70	6446	5622	34	-137	63	0	-70	63	0	-115	371	0	3.11827
109829	81067	89	44346	32838	84	15753	11619	53	-17	196	0	114	152	0	-58	308	0	3.11926
38016	33125	80	21614	18691	57	6470	5751	35	16	227	0	94	148	0	-145	330	0	3.12226
207849	142100	96	73095	48860	95	34980	23692	91	-120	89	0	85	89	0	1260	846	0	3.12226
350094	190663	135	157664	85455	132	63832	36494	128	318	472	0	326	517	0	-6423	0	0	3.12325
276484	186344	106	109318	74379	104	63059	41482	104	154	157	0	27	111	0	-14111	0	0	3.12325
104879	78394	93	49353	37348	83	14704	11305	50	-93	117	0	65	61	0	27	615	0	3.12924
47598	41595	75	20591	17726	54	7965	6661	38	127	103	0	96	64	0	340	587	0	3.13522
157010	122487	89	44035	32229	87	27771	20940	75	-150	154	0	40	126	0	666	545	0	3.13722
50453	42982	75	18752	16190	49	6217	5159	36	-20	72	0	9	59	0	-2968	0	0	3.13822
64655	54914	74	18774	16194	51	10349	8496	41	9	79	0	25	71	0	-293	324	0	3.14121
42196	34508	84	18028	15776	48	5046	4375	32	54	90	0	-112	35	0	169	517	0	3.14221
39970	35459	63	23413	20572	56	6202	5614	34	-65	70	0	56	52	0	-45	347	0	3.14919
70825	60770	77	30782	26523	73	9089	7781	40	-243	29	0	53	96	0	524	613	0	3.15119
164198	131603	100	54268	44523	86	29686	24364	81	69	83	0	-173	22	0	147	452	0	3.15517
38794	35379	58	16358	14065	48	5695	5185	33	201	161	0	47	39	0	-392	164	0	3.15817
125078	104544	85	50202	42146	81	19694	16577	52	-140	72	0	-9	65	0	-721	41	0	3.16016
297543	170913	120	114674	71825	115	52024	30616	111	-41	98	0	77	103	0	150	398	0	3.16515
201342	143437	100	89395	64164	94	30218	22306	90	49	132	0	-8	82	0	-2363	506	0	3.16615
33475	28466	67	15664	13786	48	4324	3483	30	-84	90	0	7	68	0	-517	89	0	3.16715
150100	124429	85	64679	53162	84	25926	21199	65	71	93	0	7	70	0	15270	28332	71	3.16715
220729	157556	98	71957	50147	94	31714	22705	82	60	141	0	1	71	0	-2698	0	0	3.16715
82981	71024	79	33758	28725	76	9142	7464	42	89	106	0	-52	65	0	-1940	0	0	3.16814
46594	39548	76	14037	12270	44	7597	6537	38	-5	77	0	-122	35	0	-271	353	0	3.17812
472649	265672	169	278400	161662	165	124590	77015	158	2325	1789	28	1774	1342	20	-126	485	0	3.18211
64392	56718	76	24306	20792	61	6777	5708	36	-84	107	0	45	74	0	434	703	0	3.1841
41684	33914	84	15849	13769	47	10287	8755	42	-64	106	0	52	71	0	61	420	0	3.18909
142191	117805	100	62303	45257	100	20461	16586	57	-17	57	0	-50	56	0	136	355	0	3.19109
39828	32365	80	15574	13527	48	6389	5287	35	54	82	0	91	63	0	97	338	0	3.19308
65994	55679	90	34394	29821	73	10951	9448	40	59	136	0	-42	43	0	-128	317	0	3.19308
226998	145520	100	73909	46417	98	40013	24877	95	38	92	0	-19	77	0	-294	157	0	3.19508
42527	36637	69	14861	13064	46	6872	5808	36	103	104	0	24	53	0	-974	0	0	3.19707
345462	198644	125	85066	44689	115	56012	32019	113	-70	211	0	101	258	0	-517	255	0	3.19907
108883	92611	81	45808	38802	79	21088	17651	54	-26	146	0	-110	46	0	45	492	0	3.21303
68227	58669	90	35138	30096	75	9426	7968	41	-127	61	0	-46	79	0	-101	252	0	3.21503
38486	33227	73	17327	15028	50	6946	5754	37	-16	54	0	-73	29	0	195	324	0	3.21702
46508	41276	69	23089	20153	57	6234	5559	34	145	183	0	30	65	0	545	488	0	3.22101
234467	165511	108	70300	48484	96	41697	29333	94	-9	90	0	-30	40	0	-263	201	0	3.22201
60134	52423	74	21802	19069	52	9868	8082	41	-40	72	0	-8	60	0	-1345	103	0	3.22301
114889	101057	69	45537	37985	79	18491	15724	51	54	132	0	-28	69	0	-1896	0	0	3.22301
239376	158979	108	92299	61236	102	27566	18168	74	18	132	0	-29	62	0	-795	104	0	3.23099
140779	116589	90	50454	42412	82	20087	16609	55	-27	93	0	-62	18	0	-1694	0	0	3.23099
115019	97505	95	51541	43427	80	20452	17570	58	96	170	0	139	103	0	87	615	0	3.23597
294676	181846	108	94416	57323	103	46573	29125	101	-99	107	0	-26	93	0	465	1131	7	3.23597
25181	23627	54	13627	12272	44	5149	4609	32	-108	66	0	-122	34	0	-8754	0	0	3.23597
259661	174890	107	96470	65136	102	46001	30595	99	-39	81	0	97	93	0	-220	477	0	3.23897
54718	46098	84	16356	14054	47	8183	7236	37	-43	110	0	10	35	0	-386	228	0	3.23996
77307	65842	79	26014	22336	63	12375	10722	44	-13	89	0	79	91	0	30	1024	1	3.24196
177108	147331	90	95889	78777	87	24122	20004	60	31	60	0	-26	81	0	109	594	0	3.24196
142011	115473	86	50477	41149	84	19134	15890	51	106	164	0	67	176	0	-2356	0	0	3.24296
163428	124467	90	64499	49052	87	26738	19933	66	-75	41	0	102	81	0	264	368	0	3.24695
211172	151149	99	82754	60546	96	34654	23583	91	146	135	0	-154	29	0	-3913	0	0	3.24695
25641	23046	58	13798	12210	45	5139	4332	34	-251	0	0	15	38	0	-255	306	0	3.24894
388597	226996	131	147490	81620	131	72780	42316	129	389	873	0	373	718	0	311	618	0	3.25393
252649	178244	111	72756	50302	102	41390	28211	100	-144	94	0	-145	99	0	-109	400	0	3.25992
68032	59615	78	23503	20170	59	11070	9714	41	-153	101	0	10	76	0	-5137	0	0	3.25992
58931	50728	79	32072	28044	72	7161	5746	39	-41	60	0	9	49	0	-72	252	0	3.26889
145586	121625	85	59587	49616	84	24044	19982	57	82	149	0	-65	35	0	571	657	0	3.27388
38406	38052	46	18398	16464	50	6470	5734	35	-110	102	0	-37	71	0	-2144	0	0	3.27388
33930	29698	66	9922	8728	40	4785	4398	31	-170	34	0	-71	16	0	-2	259	0	3.27787
46437	37433	86	15309	13319	46	6826	5519	37	-55	96	0	30	38	0	96	417	0	3.28585
33778	29450	58	12980	11467	43	4501	3572	32	46	196	0	-18	91	0	165	552	0	3.28685
177471	132346	96	59381	43773	90	33022	24268	87	-89	101	0	-52	71	0	290	383	0	3.28984
51246	43879	75	16476	14569	47	8905	7689	39	-13	187	0	24	54	0	32	780	0	3.29184
196165	141675	97	78294	56232	92	33061	23337	88	-91	60	0	-38	55	0	-368	172	0	3.29682
194633	142028	96	62196	44274	91	29750	21340	79	364	168	0	-16	37	0	117	568	0	3.29882
141508	104132	91	67825	48623	88	24457	16661	68	221	160	0	-6	65	0	-531	2	0	3.31079
147776	118442	86	47391	36415	86	25961	20992	63	-161	79	0	71	103	0	282	507	0	3.31777
137574	112578	87	40846	33905	81	19385	16216	54	214	170	0	-36	41	0	333	584	0	3.32176
157913	119788	92	66276	49348	89	23125	17483	64	-66	92	0	-81	34	0	-2381	0	0	3.32176
155357	126277	95	41249	34538	85	24426	20247	59	-87	97	0	31	71	0	-276	360	0	3.32475
165306	135758	88	75165	62210	87	24135	19715	61	-8	97	0	73	108	0	217	807	0	3.32775
40012	34844	83	17680	15349	51	7221	6435	36	120	127	0	-105	8	0	-558	26	0	3.33074
138684	118353	84	40384	34275	81	19659	16287	52	59	114	0	-31	46	0	-337	285	0	3.33473
153871	115662	91	77536	58831	89	22722	16323	63	-3	99	0	-20	56	0	101	564	0	3.33772
77378	68433	74	36812	31484	77	11589	9811	44	94	130	0	89	80	0	45	442	0	3.34171
159068	125826	95	63753	51016	86	23175	18438	59	-40	116	0	32	110	0	-12	582	0	3.34271
70074	61038	75	32405	28076	74	9284	8184	39	-180	12	0	-132	23	0	-1238	160	0	3.34371
126216	105252	85	55631	46652	81	24902	20091	68	38	148	0	37	49	0	-159	540	0	3.34471
166085	134890	99	57114	46729	85	26197	20805	70	9	72	0	-105	24	0	-1765	0	0	3.3457
45622	38524	74	14356	12602	46	7376	6305	37	-49	57	0	2	55	0	-2940	0	0	3.3457
215051	153583	106	82028	56403	96	35083	25366	91	198	146	0	9	81	0	111	433	0	3.35568
72728	62091	78	32514	27985	74	11086	9569	41	81	140	0	-25	31	0	45	330	0	3.35867
204399	144383	109	111239	79943	95	31359	21692	84	37	156	0	0	63	0	-904	136	0	3.35967
148272	105346	89	55794	39178	88	25527	17523	68	-174	42	0	73	82	0	-8490	0	0	3.35967
86733	76188	77	36601	31324	76	13253	11120	44	-115	67	0	-16	60	0	-21	229	0	3.36166
154401	115545	93	76371	55810	89	20854	15476	58	-204	44	0	6	40	0	-1264	225	0	3.36266
114850	92556	83	32255	25063	81	15223	11575	50	-6	80	0	-114	19	0	572	584	0	3.36765
175815	134917	94	59332	43972	90	28747	21924	76	-52	115	0	74	153	0	34	287	0	3.36964
45360	41225	61	23167	20248	57	7585	6159	40	77	136	0	-112	55	0	-4925	0	0	3.36964
47728	41354	75	16576	14849	46	6450	5780	35	-93	140	0	71	76	0	-4506	0	0	3.36964
86611	74683	78	21184	18472	52	13066	10895	43	72	143	0	47	70	0	-4200	0	0	3.36964
107128	90529	80	40608	34201	79	16862	13966	50	-205	39	0	-8	77	0	-3092	0	0	3.37064
60532	52417	82	26961	23286	71	8222	6976	38	-15	88	0	10	85	0	-221	261	0	3.37164
28932	29659	43	14231	12564	46	4876	4366	31	-44	74	0	-8	48	0	-84	363	0	3.37563
232182	161816	106	69264	47083	97	35363	24099	94	44	130	0	37	66	0	511	1374	9	3.37862
139738	119249	86	59268	49548	82	18396	15528	50	69	110	0	-66	47	0	-333	294	0	3.38062
130998	111550	81	58900	49488	81	15938	13747	47	1	41	0	18	53	0	-2399	0	0	3.38062
140651	107832	90	53453	40772	84	20242	15399	56	-52	66	0	22	101	0	-4199	0	0	3.38161
145369	122041	87	65587	54511	83	23513	19047	58	-14	112	0	-38	34	0	245	431	0	3.38361
42244	37319	65	19934	17386	51	5143	4084	33	83	101	0	-49	53	0	-569	11	0	3.38461
436114	243916	140	181330	104682	136	96351	56503	133	905	1398	7	653	1135	6	695	801	0	3.3866
87097	76162	77	37403	32086	76	10342	8885	41	-28	82	0	-32	37	0	-538	105	0	3.38959
138724	105075	87	47623	35225	86	22486	16867	59	192	107	0	-53	74	0	-2849	0	0	3.38959
193747	140917	95	70162	51657	91	24543	17613	64	154	111	0	-53	59	0	-431	199	0	3.39259
225622	157998	98	91738	63801	96	31866	21351	88	-55	130	0	-41	54	0	171	502	0	3.39658
155920	116785	89	67027	49441	89	23197	17010	61	163	149	0	81	83	0	581	439	0	3.40057
145965	121035	83	59734	49139	83	24580	20271	65	20	176	0	3	42	0	-162	300	0	3.40555
29742	26745	60	13960	12431	45	4703	4329	31	-26	78	0	-29	42	0	-2548	0	0	3.40555
230950	151287	111	92573	62299	101	38357	25394	98	-183	54	0	15	86	0	-371	281	0	3.40954
191050	135568	95	78645	56418	92	30679	21318	85	51	127	0	24	79	0	1078	977	0	3.41353
119568	91864	84	49466	37466	83	20855	15680	57	-13	146	0	93	105	0	-442	240	0	3.42052
133515	107768	88	53526	41549	85	21692	17146	57	69	80	0	66	63	0	-1901	0	0	3.42052
210165	148393	96	77177	53048	95	26234	17844	68	133	175	0	4	44	0	-6064	0	0	3.42151
184661	135188	94	69713	50423	91	33319	23844	86	-81	79	0	-13	69	0	-9139	0	0	3.42151
142198	121136	84	54590	45843	83	24967	20592	60	-59	102	0	15	77	0	-14370	0	0	3.42151
186512	133520	103	70261	49971	92	24094	17389	66	28	117	0	61	72	0	-1611	299	0	3.42251
47715	40107	77	17604	15197	50	6980	6152	37	-70	58	0	-21	33	0	-280	468	0	3.4275
179785	136742	92	65290	48650	90	31577	22977	81	61	147	0	-59	32	0	-249	426	0	3.4285
278931	193659	109	116767	82817	103	45765	32387	98	161	184	0	57	73	0	14	663	0	3.43149
40126	35633	69	17063	15056	48	7516	6444	38	96	77	0	44	59	0	-648	117	0	3.43348
218345	150928	98	85432	58970	95	32689	22720	90	279	212	0	36	84	0	687	554	0	3.43648
276282	173551	111	88031	55366	102	41307	25623	99	-54	171	0	133	74	0	902	634	0	3.43947
74129	63778	77	23026	19835	57	9293	8061	39	4	123	0	-37	30	0	-589	102	0	3.44246
136690	115099	88	49082	41880	82	21691	18372	55	35	149	0	-7	53	0	-1274	0	0	3.44246
184179	138814	96	70867	55385	90	29340	21987	79	-97	153	0	62	70	0	236	570	0	3.44745
107144	86104	83	43891	34918	81	19341	15803	53	-1	87	0	-13	48	0	-350	284	0	3.45044
456872	238730	146	153523	77210	144	66410	34279	139	1283	1157	17	627	579	0	-95	280	0	3.45443
79694	68671	77	27216	23192	62	11652	9858	43	-24	64	0	59	70	0	-1460	593	0	3.45543
133976	104000	97	53794	41801	84	21919	17419	58	-132	50	0	115	78	0	160	532	0	3.46142
49212	44505	64	26398	23191	62	8810	7427	39	-120	29	0	80	91	0	-785	0	0	3.46241
205977	147692	97	90262	63988	94	31556	22355	90	291	197	0	-163	1	0	-152	487	0	3.46541
253530	167173	109	93132	60292	106	44354	28203	105	120	209	0	135	113	0	-5293	0	0	3.46541
368826	220706	133	153666	89246	130	68200	41982	126	319	775	0	364	594	0	-28	440	0	3.4664
225038	158529	102	139152	105374	98	36429	25404	91	-7	84	0	48	50	0	689	645	0	3.47638
226711	168807	101	95579	72438	98	28365	21455	72	-34	90	0	-2	78	0	-796	194	0	3.48037
161835	127262	95	65087	51271	86	22723	17665	59	101	126	0	-3	61	0	-498	125	0	3.48137
79455	68630	80	26722	23146	68	13568	11614	43	26	111	0	79	63	0	-188	212	0	3.48735
69763	60268	75	32094	26906	75	12667	10262	46	54	170	0	-41	69	0	-242	303	0	3.49234
34917	30721	68	14830	13080	46	6043	5615	34	39	121	0	8	51	0	-363	233	0	3.49433
161593	118629	100	65255	47762	89	26438	19362	74	34	92	0	-93	59	0	-441	366	0	3.49633
146402	123665	85	39710	33367	81	23324	19971	58	-47	80	0	-1	63	0	633	626	0	3.51229
136749	107105	87	53119	41449	85	19582	15228	57	78	159	0	15	61	0	-301	503	0	3.51329
161426	131868	93	58746	48825	84	29768	24239	72	117	113	0	-2	64	0	-5786	0	0	3.51329
58439	53736	70	20035	17343	55	9780	8760	39	-86	49	0	74	112	0	195	443	0	3.51827
69620	60264	74	24617	21719	60	10125	8634	40	-104	37	0	-28	32	0	-197	218	0	3.52127
120182	103310	84	39301	33415	80	15897	13983	47	19	106	0	-14	45	0	-1435	0	0	3.52127
250330	180098	114	101420	73121	102	42895	30845	97	31	126	0	69	65	0	-313	281	0	3.52625
116602	98283	83	39103	33675	79	23288	20100	55	82	115	0	-78	32	0	-896	104	0	3.52725
47670	42401	70	19553	16803	55	8355	7347	40	9	88	0	-57	39	0	221	674	0	3.53324
85079	71081	83	30424	25224	73	16340	13897	48	98	100	0	-3	38	0	162	296	0	3.53523
205714	162160	108	111858	87735	92	39070	30108	87	78	109	0	39	82	0	-31	358	0	3.53823
46318	41406	66	29610	26104	71	7884	6843	38	15	57	0	12	59	0	109	588	0	3.5492
136280	117954	85	63206	53033	83	25853	22110	61	144	130	0	-3	53	0	61	623	0	3.55319
62935	55886	79	24294	21234	56	9999	8576	41	126	96	0	-89	40	0	315	580	0	3.55518
264042	169500	113	102474	69219	105	38895	24851	99	-51	112	0	-90	83	0	-230	509	0	3.55718
115567	99471	81	45763	38851	79	16367	13687	50	-29	57	0	-11	78	0	-108	257	0	3.56616
172478	129986	95	64626	47910	89	27802	20981	72	-112	83	0	98	65	0	-1418	288	0	3.56616
40408	35664	67	14867	12964	47	5537	4752	34	13	35	0	1	58	0	458	894	0	3.56915
185677	133500	96	73420	52471	94	25044	18017	62	4	109	0	15	68	0	110	492	0	3.57314
366954	217072	140	129354	74053	138	73487	43966	135	782	955	0	769	716	0	-7985	0	0	3.57314
139018	111947	89	48879	38170	84	25804	20554	74	109	139	0	-89	85	0	-4773	0	0	3.57414
231873	162518	99	99110	69635	98	28788	19975	77	-146	138	0	106	131	0	-108	474	0	3.57912
164620	134717	90	80288	66419	86	24865	20218	62	-89	69	0	-12	51	0	-125	208	0	3.58112
82946	72405	79	33874	29380	75	12143	10381	44	-90	47	0	-12	41	0	-204	396	0	3.58311
93311	80100	80	45508	39594	76	15274	13172	46	61	73	0	141	87	0	-1271	12	0	3.58411
210186	152647	95	88406	64937	93	37750	26841	89	221	235	0	-31	44	0	89	447	0	3.58611
187104	137765	106	69440	51579	91	26022	19549	66	-161	40	0	-119	73	0	-3978	0	0	3.5871
152149	125270	99	56358	47333	85	25377	21317	63	-108	88	0	12	75	0	-149	221	0	3.59109
141580	114713	90	59191	47385	86	19453	16147	52	0	124	0	32	46	0	96	341	0	3.59309
152019	111560	92	58702	42113	90	23233	17141	60	18	140	0	33	58	0	101	410	0	3.59608
82829	72734	77	29048	25535	66	13508	11523	46	122	125	0	-94	52	0	-4686	0	0	3.59608
28196	24299	66	12305	11020	43	4321	3617	32	-76	44	0	63	111	0	592	722	0	3.59808
76425	66067	77	28898	25302	74	10889	9446	43	-23	57	0	29	72	0	-916	195	0	3.59808
154424	115160	93	65542	48697	88	27907	20906	73	26	105	0	16	71	0	324	408	0	3.60107
75937	67417	76	25082	21907	60	11487	9207	43	172	247	0	64	54	0	62	353	0	3.60506
232268	161203	102	82413	56184	96	37647	26394	92	-177	71	0	43	105	0	-2614	0	0	3.60506
165165	129287	90	70572	55226	88	20133	15785	53	-114	71	0	-15	43	0	-7461	0	0	3.60506
171765	125638	94	64112	46508	90	26171	18377	74	-159	61	0	-14	41	0	605	663	0	3.60705
88419	77456	81	47137	40916	77	13521	11598	44	-23	91	0	-37	50	0	-449	276	0	3.61703
134008	111527	99	63103	53246	82	20253	16758	53	-195	63	0	86	64	0	-2272	0	0	3.61703
161610	123245	91	60686	45548	91	23669	17905	61	-31	106	0	-17	51	0	50	703	0	3.62601
67560	60604	78	35569	31020	72	11310	10335	40	-1	66	0	-10	119	0	165	571	0	3.631
78471	69230	89	20626	18069	55	8595	7476	39	25	125	0	-82	16	0	124	438	0	3.63299
42880	37018	75	14369	12618	45	6397	5726	35	45	171	0	62	73	0	183	589	0	3.63698
67225	59949	79	26878	23544	64	7074	6266	36	-89	57	0	-62	13	0	-327	227	0	3.63997
256802	172534	103	98553	68090	99	45254	29811	96	-112	68	0	51	94	0	304	310	0	3.64097
184203	147735	93	66478	52847	89	30062	23515	77	155	111	0	93	110	0	-174	470	0	3.64396
158953	118736	95	69648	51958	89	26299	19389	67	-60	63	0	24	79	0	-279	338	0	3.64596
188522	140629	93	65555	48811	91	25412	19036	63	58	82	0	-42	39	0	312	421	0	3.64995
152853	118605	89	64523	49003	87	25337	18974	65	-69	67	0	-18	53	0	328	609	0	3.65494
65408	56158	83	20325	17460	54	9200	7876	40	-109	78	0	-77	115	0	97	398	0	3.65693
175259	144635	91	69975	58179	87	25095	20986	65	-139	106	0	94	79	0	-1379	201	0	3.65693
105921	88954	90	37889	32594	78	18920	16136	53	40	137	0	-26	43	0	10623	4528	95	3.65693
66726	58502	75	21421	18718	56	12115	10118	43	-45	114	0	-54	35	0	-260	256	0	3.66691
142419	120214	85	68098	57462	82	25887	21187	67	61	105	0	-71	28	0	314	482	0	3.6709
215654	152355	108	66725	46214	92	35096	24917	88	-99	98	0	78	93	0	-4150	0	0	3.6709
45387	42725	66	21969	20042	50	8265	7266	38	-96	144	0	-38	22	0	-8623	0	0	3.6709
73704	63886	77	31870	27942	73	9644	8350	41	-9	61	0	-96	28	0	-251	195	0	3.67688
237034	168429	104	86771	61496	99	35643	25497	92	-26	165	0	12	106	0	-2655	0	0	3.67688
218440	135523	103	79930	47394	101	30655	18874	81	-152	28	0	19	48	0	100	270	0	3.67788
201249	145733	101	72228	53891	92	27659	20743	66	144	98	0	-42	43	0	-4200	0	0	3.67888
152395	118809	96	60206	46968	87	17124	13576	51	-165	49	0	-68	107	0	-872	195	0	3.67987
153614	128496	97	60415	50321	84	20486	16885	53	-5	98	0	7	58	0	103	431	0	3.68486
44632	38013	74	15954	14308	45	5828	5009	34	-63	93	0	-52	46	0	343	564	0	3.68785
63499	55831	73	21439	18505	55	8580	7132	39	57	89	0	-63	52	0	1415	710	0	3.68785
91034	76988	81	29744	24474	76	15659	13264	49	44	127	0	1	76	0	258	533	0	3.68885
254024	170861	107	135294	100586	104	40995	27257	100	-76	185	0	1	64	0	-2516	0	0	3.68885
208069	155798	102	94832	71612	92	27858	20732	75	-82	46	0	68	63	0	-2484	0	0	3.68985
193659	150146	90	85727	65821	90	35295	25774	86	40	128	0	112	139	0	-768	385	0	3.69085
34960	32877	52	12039	10772	43	4915	4134	33	-54	62	0	37	103	0	-534	404	0	3.69184
119109	103683	80	34571	29626	78	23595	19368	65	-63	85	0	92	74	0	-225	124	0	3.69982
80542	70277	78	31488	27307	75	13656	11637	42	-12	73	0	-7	56	0	-203	800	0	3.70082
119726	103267	85	41777	35446	79	20981	17891	53	-104	92	0	-85	26	0	-760	61	0	3.70182
48720	43034	73	15435	13817	45	6345	5355	35	-67	123	0	-4	63	0	-272	223	0	3.70581
191497	141181	107	72559	53037	91	31910	23205	86	197	129	0	63	71	0	64545	60213	73	3.70581
92757	83709	77	36286	31824	75	13060	10625	46	24	122	0	24	75	0	-6423	0	0	3.70581
121857	96724	96	43919	34520	82	22845	17515	61	-42	63	0	-124	24	0	-5980	0	0	3.70581
28811	25478	58	13798	12040	45	5726	4798	34	-53	48	0	4	40	0	712	457	0	3.71479
93897	83343	79	23265	20255	54	17963	15566	50	172	146	0	44	57	0	-705	0	0	3.72077
149923	125041	92	67991	57201	84	24072	19397	64	-81	99	0	132	71	0	-2	826	0	3.72776
147302	124672	90	67222	57217	83	25951	21600	64	-97	99	0	21	54	0	-327	126	0	3.73175
59301	54745	62	19504	17312	52	10508	8942	43	1	71	0	-103	26	0	-4236	0	0	3.73175
56109	49792	73	22019	19310	55	8396	7431	40	-112	73	0	-78	50	0	266	545	0	3.73673
82676	72775	87	36223	31444	74	12234	10351	43	-26	128	0	13	78	0	-701	46	0	3.73673
290353	195259	108	92069	59744	104	42711	28117	100	132	274	0	57	175	0	-4579	0	0	3.73673
67711	60005	72	27100	23951	64	9425	7769	41	-99	94	0	-17	26	0	-273	222	0	3.73973
124042	104568	85	52422	44748	81	20469	17917	54	-8	115	0	-50	47	0	-551	146	0	3.74671
86062	76151	82	33887	29670	74	12270	10766	43	91	130	0	-8	65	0	-376	112	0	3.7497
61032	51905	82	22669	20151	54	9596	8309	40	7	183	0	87	72	0	-861	118	0	3.7507
106834	89033	81	50702	41028	81	17052	13522	51	-170	90	0	33	54	0	-1084	0	0	3.7507
47358	42288	70	21848	18941	56	7845	6456	39	177	208	0	-17	71	0	-1	170	0	3.75469
130412	112738	84	43819	37404	80	23208	19583	56	217	96	0	-23	77	0	-331	185	0	3.75768
191378	143006	92	72511	53775	90	23747	17020	63	-21	143	0	66	52	0	494	666	0	3.76367
52418	48169	73	20144	17752	53	5448	4729	33	-104	59	0	87	102	0	77	360	0	3.76865
38336	33472	72	14490	13041	46	4954	4452	32	129	126	0	-51	46	0	451	1217	6	3.77264
171704	135880	89	72576	56083	89	27357	20710	65	-32	163	0	49	59	0	-527	107	0	3.77264
181481	141099	91	58932	46019	90	26422	20452	66	99	89	0	72	72	0	-2692	0	0	3.77264
122371	96237	88	65771	50678	85	20157	15556	57	-176	52	0	-63	49	0	-7655	0	0	3.77364
118959	102138	82	45972	38458	79	20484	17089	55	-75	72	0	72	83	0	-755	89	0	3.77564
107270	87144	83	46244	36527	82	16708	13202	50	-11	45	0	26	72	0	344	476	0	3.77863
199395	154922	94	85970	66532	93	29200	22327	83	102	125	0	-33	30	0	-468	149	0	3.78162
47330	41578	71	18456	16216	50	6810	5927	36	-52	118	0	-43	26	0	-677	0	0	3.78262
28814	27730	49	14022	12501	45	4962	4511	31	73	109	0	-93	27	0	241	554	0	3.78461
29551	25277	65	15940	14078	47	4572	4145	30	64	94	0	42	88	0	-95	302	0	3.78461
108979	94287	83	51372	44091	79	20377	17755	51	100	135	0	36	115	0	-231	239	0	3.7916
119803	102775	83	47829	41197	80	17472	14798	50	11	157	0	3	87	0	-4228	0	0	3.7916
63711	54944	87	26468	23003	68	10527	8953	41	7	58	0	50	83	0	127	305	0	3.79359
48006	43196	73	20550	18240	53	5782	5227	33	-48	60	0	-38	38	0	453	619	0	3.79559
182261	136599	98	63471	45923	88	25994	18835	65	55	80	0	14	105	0	-39	523	0	3.80057
138609	118768	82	47811	40894	80	24975	20982	62	171	117	0	-17	55	0	-656	48	0	3.80157
105189	86520	96	41475	33400	96	17223	13772	59	427	318	0	225	337	0	189801	194109	48	3.80157
54466	47369	71	21682	18676	55	8905	7741	39	91	80	0	17	46	0	-63	430	0	3.81254
284541	183796	122	125285	78820	118	52381	32765	114	269	619	0	186	407	0	240	401	0	3.81753
48981	43522	67	23854	20880	58	7755	6810	38	-176	73	0	-76	3	0	-344	237	0	3.82052
193045	146901	98	90886	67278	91	27531	19720	74	209	159	0	-22	53	0	-210	621	0	3.82152
82033	71116	83	32870	28684	74	11982	10511	43	-44	61	0	-75	23	0	-319	153	0	3.82651
175347	131156	89	77057	57921	90	30350	23112	79	35	113	0	-22	29	0	-397	433	0	3.82751
123928	106771	91	47776	40645	80	18202	15636	47	-83	59	0	-1	84	0	389	455	0	3.8295
68886	62735	72	28907	25184	72	13101	10967	44	26	103	0	98	78	0	-186	440	0	3.84048
218639	165148	104	138816	105763	96	765	541	0	40	104	0	-8	80	0	403	667	0	3.84546
187117	138084	104	81996	61542	93	27836	20923	69	8	38	0	102	108	0	162	540	0	3.84746
28463	26141	51	15961	14276	47	5196	4517	32	-96	50	0	62	57	0	-305	297	0	3.84846
129964	110295	83	54572	46446	82	22503	18856	56	59	109	0	-34	64	0	119	501	0	3.85843
257712	159740	102	113874	70395	101	44685	27827	97	69	199	0	126	103	0	-4547	0	0	3.85843
182071	138343	93	71062	53101	90	31031	23060	75	-14	35	0	11	49	0	-7917	0	0	3.85843
113035	100095	80	57305	49735	79	16870	14544	50	-75	65	0	71	67	0	-3622	0	0	3.85943
76498	65985	81	25857	22322	60	12587	10827	44	88	90	0	50	83	0	-1280	581	0	3.85943
151634	123340	94	59425	46219	87	23264	18542	57	-90	52	0	-55	47	0	-1920	0	0	3.86043
149755	127367	84	36520	31084	80	25980	21393	67	71	75	0	12	102	0	-6613	0	0	3.86043
258325	172807	107	108889	74609	101	40774	27028	96	135	198	0	97	188	0	-505	606	0	3.86142
36422	34300	66	9558	8693	39	4517	3923	32	132	117	0	57	75	0	-395	340	0	3.86242
36502	32371	68	15447	13712	47	4848	4564	30	130	104	0	-30	26	0	-323	121	0	3.86741
154371	126362	101	58375	47220	84	24148	19039	61	-127	51	0	65	88	0	221	529	0	3.87439
118585	100392	82	54575	46622	82	16511	13637	48	-121	78	0	-11	68	0	-398	115	0	3.88237
110724	94704	81	40743	34291	79	16095	13502	47	69	93	0	34	68	0	-39	429	0	3.88736
97089	78672	81	44369	35278	80	16429	12713	50	-126	72	0	-21	49	0	475	563	0	3.88836
62377	54705	73	27928	24348	68	10966	9396	41	158	159	0	17	74	0	758	494	0	3.89135
41083	36559	68	14556	12920	44	5672	4959	33	56	78	0	-11	31	0	-41	270	0	3.89235
35212	31428	67	13079	11873	43	6996	6383	34	-138	85	0	90	92	0	56	537	0	3.89634
40769	36057	69	16394	14502	48	5184	4767	32	-55	147	0	-23	27	0	63	567	0	3.89933
333897	189808	112	119214	69913	112	59167	32972	110	302	475	0	203	427	0	-1834	361	0	3.89933
103117	89490	81	32308	27747	77	17518	14770	51	82	117	0	130	93	0	-31	332	0	3.9093
362355	231285	126	146647	93332	122	70733	45787	120	348	965	0	517	891	0	-2525	155	0	3.9103
128603	111632	84	55639	47239	80	23310	19567	55	63	119	0	-56	76	0	-169	347	0	3.9123
329870	200049	129	133200	79226	116	55229	32656	112	101	956	0	479	755	0	874	770	0	3.91629
118770	105720	79	48556	42401	78	24153	20052	62	-6	105	0	-23	62	0	-2688	362	0	3.91828
75558	67109	74	28372	24885	72	7991	7209	37	-63	64	0	-48	103	0	-531	92	0	3.92227
98520	84068	80	46725	39657	78	12834	10669	45	-38	70	0	-50	36	0	-1861	0	0	3.92227
138811	114468	84	78294	65684	84	715	519	0	94	214	0	-43	47	0	-409	148	0	3.92726
25691	24329	45	11778	10375	44	5239	4727	31	26	113	0	94	94	0	18	280	0	3.92926
49877	44522	82	30336	26888	70	7383	6655	37	-33	88	0	-114	17	0	-361	323	0	3.92926
23797	20333	58	10236	9247	41	4265	3687	31	24	80	0	-15	74	0	111	346	0	3.93025
272546	172635	116	93186	57833	107	42349	27328	103	98	403	0	61	275	0	-600	161	0	3.93724
59631	54835	57	24985	22120	55	9552	8648	41	18	123	0	45	110	0	-6841	0	0	3.93823
202764	143963	97	93441	66249	93	36884	25903	90	69	127	0	4	61	0	-4523	0	0	3.93823
268181	182411	111	104848	72356	107	43346	29670	102	251	340	0	52	330	0	-1289	132	0	3.93923
271394	181090	124	118098	82574	107	40814	27702	103	268	344	0	125	292	0	-934	430	0	3.94023
49411	43558	76	23544	20690	60	4212	3640	29	-110	43	0	11	92	0	-685	185	0	3.94123
238346	166342	99	91169	63881	96	35030	24102	93	244	230	0	-4	96	0	-9	518	0	3.94522
43640	40256	69	14631	12990	45	5232	4471	33	-108	116	0	6	50	0	-471	376	0	3.94621
33774	30038	61	19209	17069	51	5394	4965	32	26	167	0	-108	31	0	468	589	0	3.94921
38338	34469	60	12286	10920	43	6081	5488	34	81	134	0	98	95	0	-371	188	0	3.9522
87630	76714	76	33017	29081	75	12801	10778	43	121	118	0	-58	56	0	-335	287	0	3.9532
86989	74946	84	26733	22922	64	13986	12030	48	-106	76	0	-14	46	0	-181	524	0	3.95619
155182	120190	94	78294	61381	89	23542	18285	61	-46	100	0	-73	65	0	76	539	0	3.95719
139421	104821	102	58413	43979	85	20691	16063	58	-39	115	0	36	81	0	496	447	0	3.96417
157915	123619	91	61361	47685	86	22386	17364	60	123	148	0	99	80	0	242	641	0	3.96517
134635	105367	89	59223	45500	85	24195	18925	62	34	85	0	-114	23	0	180	525	0	3.97714
168438	134798	89	73919	59575	86	26603	21508	65	-221	44	0	10	46	0	-365	396	0	3.97813
210176	150196	101	94754	66415	97	30971	21627	81	-97	140	0	156	141	0	677	601	0	3.98512
67709	60126	74	28767	25060	71	7733	7221	36	-18	205	0	-81	20	0	-272	209	0	3.98911
74053	65351	76	35938	31602	74	11114	9815	41	65	102	0	-16	58	0	557	463	0	3.9921
167798	124341	92	61548	45646	88	27960	20627	68	60	135	0	38	44	0	-302	232	0	3.9931
78801	70405	73	26944	23680	63	13477	11490	45	-27	81	0	41	104	0	530	825	0	3.99609
154143	123130	88	61659	48407	87	21161	16417	58	236	218	0	-97	49	0	-272	121	0	3.99908
54896	48188	87	18481	16438	48	8161	7379	36	94	116	0	-18	37	0	-777	5	0	4.00008
133390	110719	83	50809	40095	83	24040	19586	61	14	291	0	59	72	0	-207	321	0	4.00507
64638	58103	73	24721	21859	60	11352	9685	40	-60	94	0	2	49	0	-691	2	0	4.00606
58239	54324	61	23684	20776	59	7319	6539	37	96	121	0	-4	42	0	701	1233	7	4.01006
174925	129865	99	82054	61031	91	28960	20183	75	-39	46	0	-23	123	0	-361	197	0	4.01205
54611	50060	71	29333	25761	71	10324	8560	42	19	80	0	11	82	0	-50	360	0	4.01504
42818	38817	71	16884	14898	48	7400	6402	37	190	159	0	16	115	0	-292	102	0	4.01604
116774	101590	81	54439	46686	80	18966	16209	52	198	110	0	-30	50	0	433	508	0	4.01704
83873	76468	76	12490	11145	42	14798	12768	46	128	93	0	126	126	0	-3165	0	0	4.01704
182448	125912	93	84572	61220	92	28497	19636	76	166	143	0	163	91	0	-438	292	0	4.02901
175140	140903	92	61841	48801	86	31797	25163	83	32	113	0	54	82	0	-5590	0	0	4.02901
41111	36805	66	20664	18576	53	6228	5869	33	-70	76	0	84	63	0	476	559	0	4.032
99885	87789	79	37221	32421	76	21820	18888	60	-129	82	0	45	94	0	-407	233	0	4.034
47965	43042	70	22151	19445	54	9597	8481	38	198	147	0	47	133	0	-868	157	0	4.034
37555	33437	66	19456	17489	49	6301	5397	36	23	132	0	14	52	0	-172	399	0	4.03599
25013	21621	50	40861	32604	69	3695	3248	28	179	134	0	-6	48	0	322	678	0	4.03799
84682	68526	81	36278	28774	76	15277	12134	47	69	127	0	50	75	0	-39	316	0	4.04297
97884	78225	82	36778	28410	82	16114	11827	56	181	200	0	90	123	0	-388	232	0	4.04796
138924	120078	84	58089	49670	80	21549	18208	61	-73	79	0	2	42	0	-1688	51	0	4.04796
63343	50542	88	63121	49204	79	7500	5786	39	167	189	0	14	186	0	-2879	0	0	4.04796
169675	131581	104	64502	47675	91	27431	20622	70	898	326	0	340	185	0	22487	32513	36	4.04796
61981	55782	72	26959	23858	65	10597	9010	43	59	174	0	102	76	0	468	582	0	4.05494
40263	35333	73	12284	10890	43	6684	6013	35	-12	85	0	58	60	0	-147	343	0	4.05594
37306	34625	67	20880	18832	54	6437	5775	34	38	53	0	-38	31	0	-657	0	0	4.05694
37321	32115	71	19374	17009	52	7161	6247	37	-24	119	0	67	105	0	109	683	0	4.05893
63835	55848	75	25400	22548	65	11027	9816	41	-25	74	0	-3	48	0	60	420	0	4.06292
93609	75859	93	38911	31261	79	14664	11581	47	147	207	0	2	59	0	-1193	430	0	4.06392
192760	144390	95	60577	44809	92	29588	22873	74	42	153	0	-50	102	0	-2339	37	0	4.06392
161056	124740	89	66203	51907	86	27913	21225	67	48	153	0	44	69	0	-4059	0	0	4.06392
41931	39064	66	18920	16590	52	5189	4844	30	13	102	0	21	52	0	-581	0	0	4.06592
162436	129925	92	71973	57989	87	30942	24775	83	34	73	0	1	64	0	-86	406	0	4.06891
123041	97916	86	51950	39781	85	20212	15012	58	-23	113	0	48	85	0	135	713	0	4.07489
31411	28234	58	14362	12930	45	6168	5595	33	-87	39	0	-16	66	0	101	379	0	4.07888
132125	107099	86	72351	58868	85	18620	14605	55	-261	13	0	85	89	0	423	554	0	4.08188
136668	115082	85	55616	44298	83	21012	16994	57	213	167	0	36	53	0	-1130	124	0	4.08287
131995	108529	84	50857	41034	82	23908	19174	68	81	155	0	53	82	0	-1380	0	0	4.08387
167151	131058	94	67970	53167	86	26956	20894	65	135	206	0	47	112	0	-391	399	0	4.08587
177311	134266	93	68692	51869	92	23944	17337	62	-53	100	0	-59	73	0	-2222	0	0	4.08587
227865	150581	113	88341	58365	95	33370	21981	91	139	202	0	139	135	0	-602	214	0	4.08786
71705	63081	86	31121	26050	75	12609	10125	46	-79	47	0	-69	19	0	-287	235	0	4.09684
50247	44182	85	18998	17001	51	8402	7372	39	-11	141	0	27	44	0	-1010	0	0	4.09684
37240	35928	55	14626	13015	46	6180	5547	35	-38	50	0	24	47	0	-336	212	0	4.10083
174812	144474	95	86919	72730	86	28214	23772	76	181	105	0	141	64	0	123	1126	4	4.10681
50592	44134	68	26950	23693	67	7084	5882	36	-61	66	0	-45	43	0	7892	3669	84	4.10681
45259	41553	70	19141	17357	49	6296	5664	34	-4	111	0	2	57	0	-3832	0	0	4.10681
138773	110896	95	61254	48591	86	22858	17784	58	92	85	0	120	109	0	-756	187	0	4.10781
48845	42496	82	23019	20441	56	7036	6100	36	132	135	0	-112	4	0	60	456	0	4.11779
229122	157604	99	86223	60558	97	38008	26210	93	70	180	0	12	145	0	-2	418	0	4.11978
32794	29315	68	16459	14669	48	3772	3457	28	298	214	0	-22	34	0	-1558	0	0	4.11978
25053	22762	55	16552	14988	47	5083	4477	33	75	153	0	39	95	0	-537	169	0	4.12976
220293	154906	106	82019	58576	94	35537	24811	92	30	228	0	45	87	0	-396	333	0	4.13175
151494	120632	89	57748	46037	85	22187	17483	56	72	124	0	48	38	0	-566	146	0	4.13475
42424	37778	64	20345	18434	51	4820	4348	31	-47	58	0	26	71	0	-4337	0	0	4.13574
34817	29590	73	13422	11856	44	5244	4511	33	-135	49	0	6	51	0	-526	43	0	4.13874
160595	132137	88	60830	49706	85	23330	18622	60	-102	62	0	-2	60	0	-1092	73	0	4.13874
191494	139092	96	78573	57682	93	26777	19199	70	15	164	0	61	57	0	-411	387	0	4.14273
185191	126654	97	78281	54796	93	31209	21891	83	1	168	0	74	125	0	-2441	757	0	4.14372
153070	120818	94	70200	54145	89	22418	17553	61	1	236	0	-54	43	0	-309	315	0	4.1547
44688	41303	68	31489	27978	70	7781	6883	37	212	117	0	10	61	0	4739	2399	55	4.1547
130735	111036	85	51059	43552	81	18422	15599	49	-71	58	0	-29	48	0	513	497	0	4.15769
50943	46051	82	24194	21551	59	7224	6122	37	-59	15	0	66	60	0	-377	463	0	4.15869
134504	114720	87	68519	58532	83	23749	20231	62	60	120	0	-12	66	0	151	472	0	4.16268
99843	87666	83	28871	25178	69	13281	11604	43	3	94	0	2	66	0	-448	236	0	4.16567
97338	84503	80	39363	34328	78	15760	13435	47	195	147	0	26	89	0	-238	161	0	4.16766
132379	109559	89	48717	39385	83	22509	18498	58	-67	125	0	21	54	0	1209	1048	5	4.16966
163539	135446	86	66132	55567	85	24690	19998	63	217	155	0	-44	77	0	-612	0	0	4.17465
44136	40690	67	16923	15248	46	6019	4911	36	3	91	0	53	63	0	-312	173	0	4.17864
27413	24414	54	11833	10707	41	4523	4176	29	134	177	0	33	123	0	-334	44	0	4.17963
206792	147997	107	86350	63536	96	35845	25107	93	-50	194	0	-3	131	0	548	883	0	4.18163
152345	131121	92	66897	57564	83	28432	24052	70	-141	122	0	72	78	0	425	393	0	4.18562
105037	92598	78	42340	37209	77	18129	15492	48	18	172	0	56	58	0	-270	239	0	4.18761
182385	153679	87	89538	74684	88	20915	17156	56	-37	136	0	-79	57	0	344	736	0	4.18961
199257	154857	89	78158	56624	90	31427	23124	87	15	190	0	6	89	0	-2063	67	0	4.19061
201473	157681	90	83570	64082	90	41440	32093	86	72	124	0	78	96	0	600	602	0	4.1936
286707	170952	156	119819	73709	144	35336	20805	113	583	643	0	458	349	0	-99	460	0	4.19859
172200	131727	100	62411	47750	87	22826	16944	58	36	112	0	85	82	0	-2643	0	0	4.19958
119985	106296	80	45695	39739	78	19573	17467	48	-38	129	0	22	61	0	-2879	0	0	4.19958
55738	51661	71	27816	25038	63	7950	7217	36	-30	128	0	-28	47	0	-517	359	0	4.20956
148941	114096	91	66238	50980	88	21260	15570	60	83	111	0	-87	49	0	-1429	51	0	4.20956
159726	116381	93	73111	53346	89	26020	18811	70	-2	177	0	109	112	0	-5454	0	0	4.20956
41553	36987	75	15328	13778	45	7007	6508	35	-69	62	0	24	58	0	-2962	0	0	4.21056
58385	51182	79	21318	18766	52	11612	10181	42	81	99	0	-194	24	0	-889	0	0	4.21056
166088	129890	89	58428	44370	89	23622	17892	63	81	107	0	147	104	0	204	224	0	4.21455
172775	130821	91	70729	52863	89	27772	20784	68	115	109	0	-28	95	0	-3557	0	0	4.21455
37440	32970	57	8641	7699	38	4706	4302	31	-65	91	0	144	81	0	-235	93	0	4.21754
82593	73440	77	27453	24395	66	14756	12933	46	81	104	0	-46	52	0	57	204	0	4.22552
183119	135735	90	94593	69292	90	30724	21762	85	114	115	0	89	114	0	-499	340	0	4.23051
61888	56981	74	17342	15660	47	9915	8221	39	-26	82	0	-67	28	0	324	366	0	4.2345
141178	112667	87	57101	44696	84	19295	14956	55	55	90	0	110	105	0	-102	558	0	4.23649
136071	105559	87	55481	43300	84	22911	17764	60	-37	84	0	45	91	0	126	456	0	4.24547
124410	98385	86	46227	36054	81	17862	13822	53	79	186	0	-13	80	0	-4702	0	0	4.24547
67046	60309	81	34692	31034	73	7097	6041	36	29	92	0	-10	95	0	-973	314	0	4.24647
264302	183476	106	93583	64291	102	40972	28860	99	86	387	0	104	440	0	175	532	0	4.24946
37418	34006	65	18619	16743	51	4733	4117	31	-62	142	0	-22	86	0	30	215	0	4.25245
71843	65738	69	30135	26441	73	11316	9715	43	-223	25	0	80	125	0	245	572	0	4.25345
155018	121674	92	64000	50034	86	25887	19443	62	153	240	0	106	74	0	735	785	0	4.25545
172731	129950	94	72468	53021	91	30444	22019	80	50	176	0	2	95	0	-23	392	0	4.26442
34686	31824	61	15916	14241	49	6933	6067	36	104	147	0	-67	81	0	-36	425	0	4.26542
89816	70927	88	47962	38225	80	12996	10197	46	52	93	0	29	87	0	750	776	0	4.26841
144039	111926	86	33858	26194	82	22840	17711	59	309	162	0	-44	25	0	-1531	49	0	4.26841
225148	155454	96	90604	62736	97	35126	24347	93	101	198	0	17	246	0	-1313	218	0	4.26941
134628	119223	80	53195	46101	78	23127	19370	57	226	159	0	37	97	0	-6655	0	0	4.26941
146288	124950	84	47195	40780	81	23899	20164	61	8	85	0	74	79	0	-270	466	0	4.2724
39353	34523	64	17562	15645	49	4734	3954	31	-54	36	0	95	84	0	-47	306	0	4.2744
62926	55612	73	25708	22673	64	9432	8482	39	-134	33	0	-49	97	0	-147	301	0	4.27639
45479	40904	74	14735	13008	45	9006	8169	39	-61	88	0	1	105	0	553	684	0	4.28437
157701	122263	93	75130	58016	87	20825	16486	56	-110	144	0	76	54	0	-594	168	0	4.28836
37878	33796	78	15861	14420	48	6408	5294	37	-46	116	0	102	79	0	389	384	0	4.29136
141769	116074	85	59546	47292	85	23360	18865	59	67	121	0	43	120	0	-204	211	0	4.29335
80786	67494	88	40101	32679	78	14733	11979	49	124	110	0	-151	14	0	-2277	0	0	4.29335
181446	145822	89	79906	66577	87	24234	19016	61	129	187	0	128	76	0	184	333	0	4.30333
49013	45510	56	20596	18322	52	8934	7794	38	132	150	0	-31	88	0	143	303	0	4.30632
109976	96478	79	43164	37341	78	16670	14475	48	-87	58	0	-22	58	0	61	394	0	4.31231
145974	109219	105	61344	45314	105	22277	15728	65	413	351	0	298	291	0	159735	165550	52	4.31231
130100	105612	84	52494	41719	83	22070	17662	58	-87	99	0	-26	64	0	-1632	412	0	4.31231
228489	162871	96	85612	61139	95	39032	27162	91	-34	382	0	-12	155	0	-7668	0	0	4.31231
114333	100090	88	39859	35120	78	19047	16108	49	62	113	0	114	90	0	-156	134	0	4.3143
85273	76597	76	22684	20180	56	11502	10135	41	-80	73	0	57	53	0	-863	34	0	4.3153
123095	107872	84	29719	25703	77	19163	16953	47	-193	76	0	25	50	0	-66	217	0	4.32128
239942	175407	97	95915	69816	97	43179	31063	93	52	375	0	52	251	0	-3239	47	0	4.32128
129753	109941	86	55352	47344	81	19323	16331	52	-71	86	0	-3	69	0	-3870	0	0	4.32128
79984	75229	72	30112	26680	73	12993	11277	43	-77	74	0	24	49	0	-1140	0	0	4.32228
162326	125214	93	57028	42772	87	28071	21985	71	137	96	0	15	114	0	-2785	0	0	4.32328
219061	155866	96	90362	63750	94	34671	23889	89	-64	211	0	35	91	0	474	584	0	4.33226
90717	71815	85	45144	35985	81	12438	9757	47	59	132	0	58	92	0	85	444	0	4.33325
53377	47604	75	25099	22609	60	7585	7197	36	22	117	0	-34	38	0	-1125	0	0	4.33425
185418	141959	100	71425	54692	89	32966	24056	87	309	261	0	23	66	0	282	1036	3	4.33824
79804	69875	75	37852	31447	77	12233	9946	44	-79	110	0	-37	26	0	-4428	0	0	4.33824
58742	52670	72	21690	19277	52	6068	5317	34	-52	111	0	31	49	0	-1725	0	0	4.33924
181033	142119	93	52858	40141	87	28999	22611	72	-54	74	0	35	108	0	-2757	0	0	4.33924
59014	52419	74	22896	20564	54	9039	8136	38	64	98	0	-2	69	0	152	584	0	4.34323
69384	63201	73	27801	24928	68	7836	6915	37	-15	145	0	102	106	0	-375	240	0	4.34522
94564	84099	80	42435	36958	76	13017	11204	42	-55	66	0	-2	59	0	-244	311	0	4.34722
39970	35424	65	17502	15435	49	8035	7129	37	-91	80	0	-30	72	0	548	705	0	4.3552
96654	84716	92	41478	36439	76	11811	10509	42	67	86	0	-85	29	0	-611	107	0	4.3562
95918	83366	84	16360	14508	47	15388	13403	46	176	187	0	24	49	0	149	304	0	4.35819
200298	159608	95	74528	58633	92	33483	26943	88	180	216	0	134	192	0	-349	410	0	4.35919
115678	100116	92	42989	37638	78	18619	16670	50	72	171	0	42	65	0	-335	385	0	4.36019
205480	155670	93	82207	61923	93	28426	21018	82	88	199	0	-13	82	0	-706	239	0	4.36118
155459	122958	87	65272	50695	86	23611	18219	63	181	130	0	102	94	0	-9361	0	0	4.36717
141861	125249	81	63761	54995	81	22270	18463	57	149	125	0	-75	75	0	-7495	0	0	4.36817
56753	52473	72	32764	29619	71	8795	7769	38	-26	122	0	49	114	0	-5837	0	0	4.36817
293889	194468	109	90825	60608	106	55373	36719	103	194	629	0	412	691	0	153	770	0	4.37016
31764	27605	64	14441	13021	44	5173	5107	31	-32	130	0	-23	59	0	-2412	107	0	4.37116
186077	142909	94	61187	47073	89	26244	20013	70	153	163	0	63	143	0	321	347	0	4.37216
96126	86147	75	42138	37267	77	17429	15143	49	-128	83	0	40	74	0	-218	340	0	4.37515
226458	170813	97	87400	66118	95	34466	25177	91	242	623	0	99	239	0	-140	350	0	4.37914
159048	121062	94	87417	66282	89	327	341	0	-103	195	0	108	98	0	114	472	0	4.38014
62849	58857	66	27532	24239	63	10139	9232	40	-128	29	0	12	110	0	-867	0	0	4.38014
218902	156757	105	76098	54887	92	38267	27262	91	-27	205	0	80	254	0	-574	160	0	4.38313
49202	45104	69	16988	15182	47	9684	8827	39	-46	40	0	18	78	0	-3594	0	0	4.38313
63901	59926	72	31953	28793	71	8408	7402	38	-59	69	0	-30	56	0	-3927	0	0	4.38313
143589	124925	86	46122	39937	80	23598	19982	60	-76	84	0	124	105	0	-532	176	0	4.38512
335970	203382	127	114791	68403	124	53297	31140	121	1091	885	0	725	646	0	-7419	0	0	4.38512
37197	35641	51	17841	15920	49	7090	6397	35	-10	89	0	-8	57	0	-30	489	0	4.38911
88986	78854	78	29217	25845	72	11194	10051	41	108	96	0	-41	77	0	18	514	0	4.3951
26701	22971	61	18982	17345	48	5227	4719	32	124	142	0	7	74	0	279	536	0	4.39809
120490	99240	84	49928	40211	81	19434	15877	54	39	143	0	40	63	0	-195	432	0	4.40109
115128	100652	82	55853	48774	80	17096	14682	50	117	127	0	63	68	0	-445	96	0	4.40308
92451	81745	82	37251	32819	76	14411	12442	45	-85	103	0	-43	61	0	-2506	0	0	4.40308
96954	85811	78	40758	35232	77	16585	14801	48	-33	105	0	20	73	0	-833	335	0	4.40408
155271	125803	89	55406	43617	85	31110	25272	81	-16	105	0	79	74	0	-368	151	0	4.41306
59428	52953	81	19750	17804	50	8681	7482	38	65	100	0	19	109	0	-1887	39	0	4.41306
182778	147811	92	88082	71814	91	25380	20287	68	132	425	0	20	180	0	-769	211	0	4.41405
42491	39517	68	22156	20354	54	7159	5918	37	88	182	0	-41	60	0	-2719	0	0	4.41505
82323	71781	91	33791	29841	75	13028	11256	43	-113	87	0	25	99	0	-2023	0	0	4.41505
200885	146575	105	80916	59493	93	30247	22532	89	122	270	0	94	237	0	318	612	0	4.41605
290909	182469	111	120364	75469	107	52334	32119	103	391	652	0	326	596	0	-705	213	0	4.41904
157251	122017	90	65649	51492	87	25588	20622	64	98	88	0	12	78	0	544	512	0	4.42203
186183	143391	95	71188	54015	91	35923	26681	88	-156	66	0	-8	101	0	-373	190	0	4.42802
178469	140351	89	69611	54652	88	27771	21373	80	26	83	0	29	91	0	-92	339	0	4.434
33638	31061	64	18970	17239	49	5753	5185	33	-135	54	0	78	110	0	-377	118	0	4.44198
89869	78517	81	19108	16876	51	11520	9725	42	-3	111	0	42	63	0	88	472	0	4.44398
123397	111063	80	34522	29849	78	18323	15617	51	-48	105	0	-5	75	0	733	790	0	4.44498
236077	158127	98	91180	59002	99	39369	27024	94	-20	347	0	91	248	0	-2120	180	0	4.44498
138087	118726	85	57845	49788	82	22405	19075	54	-105	115	0	59	79	0	204	754	0	4.44996
58461	53882	68	22991	20539	59	6724	6103	34	-25	95	0	18	64	0	-391	35	0	4.45096
90755	78037	83	38713	33566	75	13665	11983	44	161	147	0	-40	57	0	-1091	0	0	4.45096
90622	76024	93	39950	32606	79	17143	13882	51	119	133	0	-9	50	0	46	273	0	4.45595
136710	106821	88	58103	44065	87	19410	14741	54	7	165	0	11	43	0	531	502	0	4.45794
42143	39818	63	13393	12202	44	7357	6708	36	36	131	0	22	97	0	73	509	0	4.46193
87928	70551	81	59218	46225	81	49	204	0	-62	72	0	120	153	0	-97	124	0	4.46493
126450	108971	83	51831	45029	81	18656	16344	50	96	104	0	78	95	0	-251	213	0	4.46792
137451	118973	83	56451	48733	81	22293	18378	58	14	194	0	-117	56	0	-221	397	0	4.47291
118796	101288	83	52011	44692	79	17444	14603	51	31	89	0	80	84	0	-436	94	0	4.4759
92050	83341	77	44552	39774	76	16487	14424	47	38	67	0	2	57	0	-1477	75	0	4.4769
43015	39329	73	17327	15542	49	6987	6131	35	-136	22	0	5	86	0	-36	241	0	4.47989
44935	39109	78	18595	16813	49	7109	6425	36	-44	88	0	60	116	0	-800	149	0	4.48089
66445	60858	84	22423	19975	56	14157	12469	45	-107	49	0	15	62	0	-310	311	0	4.48388
154000	125803	88	50468	39154	83	21841	16911	57	2	70	0	31	74	0	-569	166	0	4.48588
37536	33436	60	14981	13411	45	5452	4966	33	-16	132	0	-42	59	0	-1990	242	0	4.48588
64100	56965	75	25728	22864	62	12645	11276	43	-17	89	0	35	63	0	-1400	0	0	4.48687
74898	67396	75	26642	23737	67	13138	11451	45	-16	93	0	68	53	0	548	844	0	4.48687
62785	55195	78	27134	24602	67	10366	9182	42	-104	93	0	40	84	0	-306	256	0	4.48887
139974	119210	88	52685	45192	83	24048	19851	58	-1	158	0	-32	74	0	38	194	0	4.49286
200542	110960	118	65797	40409	114	34320	16575	109	290	350	0	194	172	0	-5732	0	0	4.49286
123942	106180	95	50251	43367	79	16650	14304	48	135	157	0	-20	48	0	-331	333	0	4.49785
113632	101912	78	36085	31785	77	17065	14295	49	7	67	0	82	103	0	-16	304	0	4.50583
114992	103591	77	43794	38357	77	19502	16910	52	-43	123	0	-50	58	0	392	493	0	4.51081
75617	69147	79	27912	25053	66	12596	11160	45	18	111	0	-143	22	0	-2778	0	0	4.51081
100029	86591	80	37838	33644	77	13212	11912	43	-47	115	0	-31	42	0	602	417	0	4.5158
69012	63074	75	22828	20577	53	8642	7742	39	16	103	0	-63	30	0	-1575	0	0	4.5158
54619	48134	83	21493	19264	56	9846	9020	41	28	156	0	-22	78	0	-246	175	0	4.52378
44173	39689	74	16349	15026	47	5272	4562	33	27	77	0	-26	45	0	37	507	0	4.52677
170492	129850	98	73140	55601	91	27818	21045	69	105	283	0	-28	181	0	71	434	0	4.53376
282204	180437	107	116833	76043	102	49439	31109	99	340	663	0	375	576	0	-2791	0	0	4.53376
225837	150900	112	89798	60828	98	32622	22034	82	211	667	0	120	320	0	181	377	0	4.53974
186455	149764	94	47307	36027	88	34858	28194	84	210	239	0	133	228	0	337	423	0	4.54273
222669	148174	105	82746	55124	99	37694	23975	97	64	276	0	91	341	0	22589	7819	115	4.54273
148964	122612	82	53366	41933	84	20617	15821	55	111	104	0	-14	78	0	-474	195	0	4.54672
134732	113357	90	60435	51022	83	25409	20801	68	-154	24	0	86	77	0	-309	369	0	4.54872
38322	35432	60	12846	11768	41	6087	5508	34	-19	57	0	-4	40	0	-387	252	0	4.55271
22087	22092	46	9577	8795	38	3259	2916	27	143	138	0	4	58	0	-17	651	0	4.5577
78572	71918	76	28363	25152	71	10538	9167	40	-98	146	0	57	52	0	-136	477	0	4.56368
69269	64350	73	29099	26190	67	11722	10474	41	223	182	0	-8	34	0	-1755	54	0	4.56368
45665	41724	81	22540	20385	56	6981	6221	35	145	154	0	-7	92	0	-333	230	0	4.56568
77736	69130	84	25922	22931	65	11948	11009	41	-86	45	0	35	51	0	106	346	0	4.56767
46481	42330	67	19989	17997	50	6475	5494	35	-17	47	0	67	71	0	-482	277	0	4.56867
108716	96920	80	45469	40370	78	21388	18190	56	-57	101	0	-134	68	0	-438	139	0	4.57266
171404	125003	92	76141	54321	89	29155	21799	72	-83	181	0	-20	165	0	-2820	0	0	4.57266
73070	64739	86	30292	27113	72	10204	9084	41	15	62	0	-27	54	0	198	617	0	4.58164
172364	128541	101	71196	51299	89	26798	19415	67	219	159	0	-90	196	0	-2163	100	0	4.58164
131596	116189	84	34520	30759	79	20392	17545	53	0	124	0	19	74	0	-4288	0	0	4.58164
42350	37708	70	16264	14813	46	6348	6023	32	276	147	0	-130	44	0	-1676	0	0	4.58263
89301	79388	76	22415	19961	55	12075	11056	43	-143	130	0	14	64	0	70	446	0	4.58762
49587	40842	76	24175	19640	59	9062	7964	40	-106	66	0	-65	52	0	375	558	0	4.59161
57618	52193	78	27369	24473	62	9850	8777	40	-20	96	0	47	79	0	-1630	0	0	4.59161
32715	31607	47	10580	9744	40	6169	5529	34	25	87	0	10	43	0	-83	221	0	4.59361
60362	54256	72	29153	26069	71	7612	6997	35	177	124	0	27	50	0	-200	163	0	4.5966
132097	110201	87	50953	41305	82	19563	16028	54	-58	133	0	-96	74	0	723	1063	4	4.60159
57894	46935	88	24853	20633	88	8772	7030	41	151	125	0	94	68	0	181590	157363	83	4.60159
162056	122154	91	64217	48360	88	22433	16379	57	84	278	0	13	216	0	281	377	0	4.60358
56431	51386	72	22701	20010	57	9195	8239	38	142	101	0	-130	22	0	-115	512	0	4.60458
132263	109822	90	38786	30529	80	18440	14904	53	164	191	0	-31	40	0	-1563	0	0	4.60558
39882	37245	59	14791	13549	44	5747	5074	33	-45	102	0	-145	33	0	522	1664	6	4.61256
55415	49792	72	25755	23705	65	7323	6822	36	140	201	0	-31	39	0	330	420	0	4.61655
24735	22563	57	7312	6749	36	4656	4378	31	64	173	0	55	55	0	386	581	0	4.61954
55191	51681	70	20227	18300	51	6776	6039	35	182	150	0	107	104	0	865	947	0	4.62154
134596	117586	91	56875	49384	81	23359	19954	62	58	189	0	2	88	0	88	706	0	4.62254
173308	138019	91	52600	41446	86	23602	17682	61	-34	215	0	78	303	0	-465	708	0	4.62553
61899	54907	73	28001	24618	68	9729	8692	40	63	117	0	44	70	0	354	401	0	4.63949
186727	145818	93	62708	47951	90	28923	22706	77	149	236	0	191	328	0	486	583	0	4.64149
211842	151352	94	68627	46704	94	31222	22274	84	98	226	0	268	269	0	301	629	0	4.64348
43506	39211	72	20214	18215	53	6928	6384	35	89	98	0	-3	39	0	-407	294	0	4.64548
166898	128318	91	65317	49766	89	30197	22877	83	-11	85	0	-49	149	0	304	394	0	4.64747
136266	117431	89	64524	56829	82	25265	21412	59	-148	104	0	54	90	0	38	498	0	4.64947
31375	28348	55	14752	13726	44	5089	4641	32	-79	73	0	-42	29	0	177	284	0	4.65645
66267	60480	72	18874	16989	51	9180	8455	37	9	96	0	41	58	0	390	588	0	4.65745
158978	135150	84	60367	51976	82	25380	21703	68	40	226	0	126	140	0	-1068	19	0	4.65745
35975	32660	67	21774	19789	55	4460	4144	30	128	165	0	-18	48	0	96	511	0	4.66543
95999	78866	83	41056	32923	79	14332	11716	47	-26	102	0	-16	38	0	618	1346	10	4.66742
174010	133514	91	70174	53383	88	31356	23403	85	129	215	0	10	232	0	-1764	398	0	4.66742
275249	178523	104	113494	73302	102	45408	28230	98	303	643	0	118	305	0	840	761	0	4.67042
187025	132540	96	75163	54438	92	30916	21781	83	-63	91	0	165	243	0	553	467	0	4.68338
128986	116631	79	56374	49260	80	23654	20530	61	-3	73	0	31	131	0	-256	444	0	4.68937
46284	43071	70	21298	19234	53	7619	7075	36	63	94	0	-2	81	0	242	590	0	4.69137
260573	166625	101	92258	58321	98	41335	26148	95	206	428	0	125	377	0	443	841	0	4.70134
195111	140162	95	69552	48238	90	31264	22806	82	278	218	0	151	373	0	236	617	0	4.70533
31000	28205	64	15136	13706	46	4622	4071	30	231	222	0	-38	31	0	38	219	0	4.70832
121571	108398	79	64171	55877	80	16772	14368	48	211	222	0	63	85	0	-441	144	0	4.70832
55536	49643	76	17669	15994	48	8806	8221	37	273	151	0	-10	94	0	346	910	0	4.71431
240267	168300	100	91738	64189	98	33856	23638	93	308	839	0	321	636	0	-113	680	0	4.7173
110375	99283	82	36009	31144	76	17803	15010	50	104	144	0	66	103	0	-3391	0	0	4.7183
52218	47406	73	22434	20337	53	9185	7616	39	186	224	0	-7	50	0	334	883	0	4.7193
190113	141024	95	74462	54944	90	31017	22088	79	-131	266	0	47	189	0	-446	182	0	4.72528
200456	147371	97	73573	54077	91	30146	22232	82	121	369	0	120	327	0	-4214	0	0	4.72528
55178	48267	76	22913	20465	61	6600	5867	34	-16	65	0	12	88	0	-378	103	0	4.72728
179284	135258	90	70695	52826	90	27334	20233	72	18	316	0	87	276	0	374	541	0	4.72927
128720	116162	79	53869	47388	79	23128	20101	56	115	173	0	-71	35	0	-5740	0	0	4.73027
118986	108566	77	54268	48226	77	22361	18573	56	-11	85	0	-20	70	0	-5536	0	0	4.73027
39569	37882	59	19648	17851	52	6753	5950	35	-42	56	0	-25	29	0	558	457	0	4.73625
103718	90766	81	39648	33991	79	16628	14048	49	134	179	0	-102	75	0	-315	385	0	4.73625
43751	40801	71	14987	13393	45	4901	4216	33	-89	29	0	-64	66	0	488	510	0	4.73725
245722	160919	104	96247	63502	100	36043	23873	96	136	422	0	229	403	0	676	875	0	4.73925
83952	73703	89	30537	27340	73	11159	10024	41	64	92	0	25	55	0	-468	289	0	4.74124
46845	41775	81	21356	19086	56	7694	6862	36	-209	118	0	-69	77	0	-517	52	0	4.74423
133030	112170	83	62538	54097	81	19633	16509	55	173	241	0	22	94	0	-729	247	0	4.74423
209323	150813	98	81562	58707	93	33206	24712	88	65	216	0	125	299	0	-737	0	0	4.75122
72276	63412	77	29452	26387	68	11152	9956	42	-130	70	0	32	87	0	-4435	0	0	4.75122
117745	104066	83	46584	40771	79	18915	16406	47	129	137	0	51	56	0	784	854	0	4.76418
65555	57999	85	18757	16819	50	10218	9226	39	-119	120	0	-47	23	0	-402	160	0	4.77017
120346	105657	81	43381	37792	78	18002	15740	51	133	209	0	32	86	0	-134	420	0	4.77416
139933	122050	82	44557	38544	80	18032	14717	51	-109	152	0	43	88	0	-3302	0	0	4.77416
215341	156407	102	79752	58293	94	30435	22353	81	255	407	0	284	517	0	-263	237	0	4.78314
173309	131022	98	71010	54332	89	27933	20967	72	207	286	0	59	303	0	-15	580	0	4.79212
59168	56253	73	26794	24018	70	11584	10575	41	34	105	0	-36	34	0	-274	217	0	4.79411
51007	46980	71	21723	19862	52	8120	7118	37	140	125	0	-87	70	0	-9	341	0	4.79611
46337	41000	74	18596	16834	50	5481	4929	33	6	127	0	24	77	0	-278	209	0	4.7971
144454	124482	84	66362	57030	81	24146	20554	56	135	191	0	-12	101	0	-935	428	0	4.7981
268789	181822	103	146085	97655	100	51690	33952	96	498	804	0	436	561	0	296	643	0	4.80309
331851	204127	109	104584	62674	106	57928	37083	103	298	795	0	342	645	0	-6995	0	0	4.80309
190972	145014	91	79175	60557	89	35090	26498	86	254	192	0	112	215	0	-12952	0	0	4.80309
74912	67329	78	29384	26427	72	13408	12248	42	-28	143	0	38	71	0	766	584	0	4.81007
120292	106999	79	48405	42960	78	19070	16187	50	-15	135	0	-4	83	0	-219	185	0	4.81306
167260	134422	92	62566	49679	87	25711	20509	65	27	297	0	20	124	0	-237	230	0	4.81506
60007	54349	72	20549	18096	52	9508	8196	39	97	71	0	27	87	0	-25	604	0	4.82404
37851	35229	69	18721	17222	49	5692	5063	33	-83	38	0	47	73	0	-361	291	0	4.82503
68434	64214	74	31043	27809	73	8938	7577	39	91	106	0	-76	97	0	-152	298	0	4.82603
103881	90636	81	40756	36080	76	15927	14291	47	27	105	0	54	83	0	-569	414	0	4.82902
212311	155355	97	71482	51824	94	29538	21894	84	188	360	0	50	280	0	-2858	211	0	4.82902
169046	142463	92	90375	77472	84	25043	21187	66	206	388	0	72	164	0	-133	393	0	4.83002
34494	32719	58	14011	12699	44	3825	3513	27	-115	37	0	102	75	0	-2594	0	0	4.83102
43532	39859	58	17820	15845	49	8897	8123	37	15	65	0	39	109	0	-112	336	0	4.83301
228797	191985	92	83785	69559	91	28031	22706	69	300	949	0	323	558	0	-399	180	0	4.84
63500	56266	82	29260	26144	72	9284	8559	38	-86	106	0	-123	43	0	-1513	143	0	4.84099
90197	80332	86	34000	30239	75	13046	11665	43	-8	76	0	174	135	0	-21	344	0	4.84299
108938	97522	81	41783	36553	78	17077	15491	48	-43	67	0	116	78	0	-213	261	0	4.84399
88668	80733	79	48665	43641	75	12738	11537	43	22	209	0	-21	108	0	-253	110	0	4.84598
277614	181052	103	107920	70488	102	44608	28497	99	415	595	0	471	618	0	-159	350	0	4.84698
111086	96985	83	41980	37127	78	16993	15099	48	259	209	0	-83	39	0	266	428	0	4.84897
171317	128465	96	69841	53478	89	22178	16218	57	264	317	0	102	298	0	24	412	0	4.84997
242753	173681	99	111225	75605	97	43516	30600	91	359	459	0	201	377	0	-131	553	0	4.85197
137028	110075	91	58957	47934	86	22056	17494	55	-45	157	0	-48	55	0	-280	208	0	4.85795
128854	111327	84	54625	47700	81	22692	19349	56	-55	45	0	26	88	0	-384	236	0	4.85895
170584	131108	88	61506	47040	88	24051	18665	63	206	311	0	157	231	0	-421	199	0	4.86394
218243	159296	113	87226	62618	113	31218	22797	91	497	555	0	154	476	0	257075	196609	113	4.86394
330276	202630	120	106172	60531	119	59064	35935	117	1075	835	0	674	518	0	-444	366	0	4.86493
55324	51021	71	24968	22737	58	8043	7759	37	209	145	0	81	82	0	-360	285	0	4.86992
17804	16555	50	6530	5894	34	2934	2582	26	-2	68	0	74	120	0	-43	330	0	4.87092
238889	173367	100	76952	56469	94	40912	28588	91	69	480	0	298	579	0	-28	563	0	4.87591
202201	142551	101	92118	66328	94	30336	21620	79	102	549	0	194	276	0	-792	149	0	4.8769
51031	46066	71	18735	17128	49	8576	7788	37	87	103	0	57	71	0	-730	207	0	4.8779
51449	46536	71	25172	22816	60	6563	6031	34	-70	91	0	2	51	0	-54	345	0	4.88489
161717	127524	89	49996	38504	84	21680	17230	56	151	223	0	194	266	0	-1266	172	0	4.88489
54405	50001	73	21292	19193	53	9944	8998	40	62	174	0	-60	26	0	-208	386	0	4.88788
64882	56536	86	20194	18537	50	10285	8768	41	-157	73	0	-32	105	0	241	877	0	4.89686
65332	57013	81	31376	27954	71	12042	10462	42	51	144	0	-1	63	0	-285	148	0	4.89885
234102	169620	98	89834	65568	96	32836	24255	89	210	463	0	124	365	0	496	769	0	4.90085
81478	72635	77	32224	28856	74	12804	11304	43	-127	39	0	33	76	0	481	433	0	4.90484
133955	118001	83	56997	49987	79	21316	19036	55	147	215	0	62	118	0	-2732	0	0	4.90484
139937	114145	87	51430	41465	84	24365	19550	65	82	287	0	73	186	0	-2463	0	0	4.90583
127106	108808	96	52935	45572	80	18362	15306	51	-20	77	0	76	72	0	-65	235	0	4.91182
143150	114981	88	53588	42494	84	20710	16903	56	30	302	0	3	313	0	-517	91	0	4.92179
213869	150155	98	86074	60704	97	38910	28209	92	172	429	0	245	400	0	-984	130	0	4.92279
231535	164160	96	106520	77522	95	37604	27498	90	158	519	0	233	459	0	444	599	0	4.92977
57952	55009	71	19931	18093	52	8930	8490	37	-128	60	0	107	114	0	-86	352	0	4.93376
121090	107354	80	44563	39470	78	17751	15355	49	22	153	0	-21	58	0	259	526	0	4.93576
72130	61731	84	27897	23175	66	12153	10540	44	68	224	0	-61	48	0	-594	403	0	4.93676
119651	91380	90	48161	36836	83	19575	14991	54	-40	74	0	58	192	0	-53	303	0	4.93875
37748	35405	69	17260	15913	47	5056	4627	31	-208	60	0	41	60	0	48	549	0	4.94274
52109	46788	73	20779	19128	51	8971	8010	39	-113	84	0	-19	59	0	-387	230	0	4.95072
156399	137535	86	51201	44609	80	28750	25003	77	148	307	0	66	188	0	0	249	0	4.95272
67971	61255	75	28091	25309	66	12471	10926	43	-32	95	0	7	78	0	223	812	0	4.95371
38708	36562	55	17249	15657	48	7197	6137	38	44	102	0	-54	48	0	772	775	0	4.9607
26475	26328	49	13278	12374	42	3131	3018	26	-73	26	0	70	80	0	11	410	0	4.96568
114495	102375	84	44004	38688	78	22507	19516	53	29	102	0	53	55	0	-477	115	0	4.96568
220900	155452	97	79445	56932	94	30854	22196	83	182	505	0	-2	223	0	519	1123	5	4.96768
95454	85498	77	29198	26200	66	12621	10841	44	49	136	0	17	115	0	-189	431	0	4.96968
145532	116449	103	51824	42951	90	19540	15765	58	207	252	0	285	278	0	139324	127555	71	4.96968
118011	96006	84	47787	38317	80	20062	16380	55	-9	228	0	47	140	0	679	605	0	4.97267
159610	125871	97	67237	52269	86	23408	18067	59	144	154	0	23	218	0	884	688	0	4.97566
44136	41280	70	23066	21369	58	7491	6714	36	45	110	0	101	123	0	733	575	0	4.98065
306879	214732	111	261642	190624	113	93751	69659	108	1571	1472	19	1173	1260	15	-1258	498	0	4.98065
164451	134969	88	66389	52862	86	22452	18645	57	-56	273	0	28	168	0	-107	218	0	4.98264
67726	61042	74	27981	24959	67	11637	10477	41	164	127	0	-42	63	0	21	397	0	4.98564
90750	82536	76	35954	31965	75	14809	13125	45	76	143	0	-41	48	0	-221	545	0	4.98663
35030	28927	77	15385	14097	45	4340	3953	30	-189	26	0	-10	61	0	-567	123	0	4.98763
166591	123040	90	77193	56630	88	25280	17788	73	6	461	0	312	405	0	588	481	0	4.99262
219019	155534	94	93885	67208	95	31829	22649	85	472	576	0	110	233	0	-1432	0	0	4.99262
50115	45346	78	20922	19353	51	6693	6183	35	23	112	0	8	79	0	-4252	0	0	4.99362
160212	138215	85	60361	51824	82	23528	20062	58	-90	148	0	79	162	0	183	598	0	4.99661
120678	105543	83	44058	38786	79	16144	14085	46	-73	47	0	24	45	0	-1977	0	0	4.99761
56163	51888	75	17575	15910	48	8212	7439	36	-72	32	0	28	65	0	-3389	0	0	4.99761
76944	69000	77	33105	29241	74	12311	11357	42	-35	153	0	89	72	0	32	535	0	4.9996
147790	122896	87	58988	47869	85	18730	15747	50	38	341	0	49	163	0	-362	208	0	5.0016
128940	101129	96	41305	31486	84	20505	16472	59	-140	157	0	-11	186	0	1243	1119	5	5.00758
97275	86338	80	40937	36879	75	13226	11995	43	26	145	0	-99	43	0	-4000	0	0	5.00758
42883	39392	67	13070	12008	43	4208	3717	29	45	61	0	23	62	0	632	681	0	5.00958
55417	51040	75	20588	18855	54	7845	7131	36	101	128	0	156	128	0	-177	156	0	5.01157
183922	153452	90	71413	58381	87	24391	19628	64	351	533	0	66	248	0	-108	531	0	5.01556
82844	74704	78	35218	31754	73	9339	8389	40	-159	57	0	-66	27	0	-199	203	0	5.01955
129251	115676	82	54393	48207	79	22745	19748	52	-32	239	0	26	89	0	200	471	0	5.02354
66456	61125	72	27451	24836	62	10406	9500	40	58	126	0	66	74	0	-3012	0	0	5.02454
172253	126670	93	80645	60535	91	25601	18634	67	176	477	0	235	358	0	178	618	0	5.02653
110145	92120	81	47349	39043	79	18479	14609	52	8	84	0	-28	90	0	-1595	382	0	5.02653
33711	29784	71	9763	9067	39	4989	4472	32	88	120	0	-110	92	0	-1735	0	0	5.02753
216357	157037	96	88274	63664	93	26943	19354	67	328	501	0	137	318	0	527	890	0	5.02953
252574	165383	106	105363	69009	102	45678	31560	99	575	633	0	278	497	0	-990	340	0	5.03052
124978	109228	89	46644	41353	79	22470	19325	59	15	177	0	51	148	0	-224	279	0	5.03152
33610	30730	65	16204	15174	46	3472	3209	26	-111	48	0	-29	51	0	-90	87	0	5.03352
125863	105790	85	55885	46287	81	19569	15744	55	99	168	0	84	87	0	-827	81	0	5.03352
239681	166694	103	107163	75738	100	32169	22288	89	451	809	0	190	345	0	-52	494	0	5.03651
315173	193208	124	125687	76727	109	47169	28439	104	1028	712	0	571	561	0	95	306	0	5.04249
163340	132871	86	63900	51006	86	22279	17963	55	252	467	0	175	312	0	-5997	0	0	5.04249
129511	116355	79	53169	46606	79	24926	21823	60	211	204	0	110	95	0	-1217	138	0	5.04349
50406	45581	79	19707	17846	51	8431	7464	39	153	183	0	-68	57	0	-892	0	0	5.04549
63050	57189	73	21684	19654	51	10333	9089	41	90	159	0	4	40	0	267	540	0	5.04948
266007	183586	101	102655	73213	98	44489	30291	96	387	652	0	190	471	0	-273	511	0	5.05147
124979	112206	79	43039	37916	78	22294	19691	52	125	184	0	-28	101	0	-3372	0	0	5.05147
91496	86472	73	43311	38898	75	16224	14716	47	334	143	0	38	69	0	-929	151	0	5.05247
37202	33746	60	13455	12234	43	5148	4600	32	101	98	0	-9	54	0	-56	369	0	5.05546
283510	190938	106	101600	68820	106	48676	33056	103	944	763	0	380	523	0	-1730	179	0	5.05546
243452	162433	109	86118	57889	96	35410	24071	92	442	528	0	378	573	0	-307	326	0	5.05746
88320	78772	88	33943	30271	73	13456	12196	45	148	145	0	-20	51	0	139	512	0	5.06045
183479	148438	95	87354	70437	88	27862	21954	74	344	595	0	236	345	0	-2563	2	0	5.06045
40191	38319	66	16616	15271	46	5321	4664	32	-131	114	0	-2	67	0	-253	371	0	5.06344
145148	121392	97	58435	48407	84	22290	18908	58	97	356	0	121	302	0	460	611	0	5.06643
167619	137862	92	64716	53967	84	26451	20782	65	148	156	0	131	306	0	-1833	53	0	5.06643
165311	133472	89	70507	56568	87	27586	21424	69	-60	163	0	60	187	0	314	586	0	5.07342
107352	96321	79	43018	38576	77	18707	16539	48	-70	62	0	55	68	0	-4719	0	0	5.07342
34103	32338	54	14504	13423	44	6173	5561	34	-73	139	0	-15	58	0	-79	162	0	5.07841
130631	113511	85	39805	34889	80	18769	16440	49	-68	254	0	7	121	0	-293	422	0	5.08938
42778	39891	70	16639	15360	46	5103	4682	32	26	87	0	-75	58	0	-2248	0	0	5.08938
39061	36720	66	21507	19569	54	6353	5616	34	-30	93	0	-49	16	0	1005	664	0	5.09437
78464	69870	78	30945	27579	72	10920	9679	40	32	116	0	-3	66	0	1032	933	0	5.09836
185931	139809	93	70826	52169	91	30790	23677	82	231	348	0	167	305	0	-1557	59	0	5.09836
81377	71274	77	38027	32893	75	13791	11161	47	-18	127	0	-91	45	0	-2671	0	0	5.09836
32717	30359	66	17875	16480	48	6054	5437	32	-14	80	0	89	70	0	212	1027	3	5.10035
152673	116014	93	62749	47780	86	24794	18184	60	-20	244	0	72	248	0	-830	417	0	5.10035
41031	38588	64	15435	14253	46	4422	3730	31	62	122	0	86	82	0	184	496	0	5.11332
313406	193731	122	133081	82771	119	49653	31445	113	828	583	0	767	524	0	-135	1225	1	5.11531
50410	46249	73	26582	24408	69	5700	5143	32	-16	89	0	-46	60	0	-1990	0	0	5.11531
97701	87577	82	36014	32039	77	14987	13390	45	-143	64	0	16	80	0	-21	431	0	5.1213
34321	32141	52	16306	14985	45	5724	5382	32	172	196	0	-60	25	0	-578	255	0	5.1223
156321	128041	87	54915	43984	84	22296	17522	58	430	472	0	99	238	0	442	610	0	5.12529
131286	112923	82	59954	52434	81	20346	17546	51	126	381	0	5	186	0	81	309	0	5.12828
84304	77614	75	31033	27586	73	10862	9988	40	-25	67	0	15	46	0	95	289	0	5.13427
147339	118308	88	49985	40011	83	21023	16604	56	160	310	0	109	264	0	-125	572	0	5.13526
34388	32026	61	18597	17002	49	7587	7422	34	9	44	0	0	43	0	-845	235	0	5.13626
19193	17783	54	9413	8783	38	3272	3173	26	71	118	0	-21	78	0	-220	398	0	5.13925
51720	46702	76	21881	20049	54	6419	5551	35	42	97	0	-24	43	0	189	754	0	5.14125
141781	120406	84	62423	53326	81	19694	16819	52	38	232	0	33	57	0	-513	195	0	5.14225
59888	57226	65	12241	11245	41	8793	7957	38	-72	40	0	-45	18	0	-2566	0	0	5.14225
127548	114412	80	38230	33878	77	24689	21737	61	9	201	0	148	192	0	-615	60	0	5.14823
121162	101966	83	52631	43476	82	24484	20159	65	-54	136	0	154	217	0	-618	252	0	5.15621
180703	144356	92	76854	60275	90	32139	25293	85	60	581	0	105	348	0	-72	1037	3	5.15721
179850	135672	94	58495	43326	90	30902	23333	86	285	474	0	86	418	0	-383	291	0	5.15821
38688	35822	53	25056	23275	58	6636	6198	34	123	167	0	1	108	0	255	542	0	5.1632
131160	115986	83	72599	64069	82	24363	21371	59	116	432	0	46	282	0	-981	65	0	5.1632
214174	157513	99	92569	67314	98	39284	29298	94	533	522	0	288	440	0	504	660	0	5.16619
63983	58766	75	26927	24375	65	9069	8425	38	-73	96	0	73	89	0	-873	0	0	5.16818
125250	106346	84	46151	38498	82	22853	19184	55	25	373	0	63	225	0	511	279	0	5.17118
93717	83587	77	38846	34631	76	16125	14584	46	-49	180	0	-30	106	0	-169	401	0	5.17217
149560	119542	88	65375	52761	85	22009	16643	56	-16	307	0	129	270	0	233	406	0	5.17716
60429	54500	81	17712	16364	46	8156	7546	37	-29	101	0	10	79	0	85	351	0	5.18115
317504	190817	112	105911	67606	110	43608	26005	106	943	591	0	693	600	0	-387	263	0	5.18215
50995	45686	76	21486	19640	52	7978	7388	37	73	126	0	54	67	0	196	625	0	5.18714
280261	184539	117	115429	74950	105	50949	34020	102	874	888	0	583	616	0	215	399	0	5.19013
63350	58003	76	31012	28277	71	10352	9616	40	50	79	0	-19	63	0	91	643	0	5.19312
92091	82785	79	32897	29612	74	14618	12727	46	-37	69	0	45	88	0	-143	509	0	5.19412
39675	35816	71	14660	13215	45	7985	7293	37	-86	82	0	16	65	0	-394	149	0	5.19911
155479	119581	88	63909	49404	86	25959	18967	66	105	275	0	180	255	0	-82	252	0	5.2011
174658	144790	90	65705	54194	84	31336	25925	80	201	514	0	126	430	0	186	473	0	5.20609
124569	109812	89	51824	45700	79	19692	17006	49	-26	315	0	0	66	0	927	774	0	5.21507
139549	119826	82	58542	49393	81	22182	19140	57	230	410	0	24	271	0	299	446	0	5.21906
65455	58699	74	22894	20823	55	9676	8648	39	105	129	0	-15	85	0	-1064	57	0	5.22005
56380	52933	72	19109	17599	50	7112	6322	37	-68	110	0	-10	52	0	-2033	0	0	5.22105
90068	81979	79	31792	28736	74	13702	11872	43	-88	124	0	-1	92	0	296	303	0	5.22404
100375	90787	81	37555	33786	75	14474	12658	46	132	92	0	52	114	0	939	668	0	5.23202
92514	83051	79	41627	37322	76	10563	9673	41	-57	149	0	98	75	0	394	620	0	5.23402
31761	30102	60	13344	12254	42	4520	3891	31	-252	45	0	33	45	0	-378	96	0	5.24699
115620	94748	82	49585	41084	81	18105	14782	52	220	347	0	46	185	0	1075	628	0	5.24699
103968	91543	79	38229	32933	77	18433	15714	49	255	254	0	73	211	0	-4684	0	0	5.24699
43663	38628	71	17817	16364	49	7397	6748	36	13	107	0	51	94	0	-158	122	0	5.25297
209448	146163	107	78974	55164	96	32772	23656	92	516	542	0	292	370	0	-611	107	0	5.25597
70227	66236	74	24358	22369	55	11285	10020	41	-28	118	0	144	92	0	-3674	0	0	5.25597
263753	172632	105	91963	60288	100	34719	22754	95	580	679	0	396	522	0	-478	148	0	5.26195
168528	130497	94	62064	47381	88	22614	18526	61	161	448	0	159	382	0	220	444	0	5.26694
131130	117274	80	55951	49610	79	20767	18349	55	-49	306	0	71	209	0	-4391	0	0	5.26694
44125	40742	67	16794	15371	46	8164	6944	38	-55	49	0	36	113	0	-232	234	0	5.27392
169954	143307	92	65745	56151	84	20222	17557	52	146	473	0	199	373	0	590	623	0	5.27991
196655	145945	93	71410	51467	91	30036	22602	75	152	419	0	243	421	0	-5842	0	0	5.2809
43543	39733	66	16603	15026	47	5630	5089	32	5	91	0	22	127	0	-52	338	0	5.2829
230464	166926	106	88040	66012	93	33975	25200	89	236	810	0	224	423	0	-25	590	0	5.28589
74701	68202	76	33707	30397	73	10253	9234	38	-26	143	0	40	116	0	-27	355	0	5.29287
143982	129144	83	57886	51302	81	20291	18207	55	181	253	0	187	257	0	-946	574	0	5.29287
58223	53117	73	26219	24055	64	8725	7943	37	88	179	0	-39	51	0	-1731	0	0	5.29387
237040	156541	103	90796	60810	99	41939	27141	96	592	608	0	577	486	0	-923	0	0	5.30584
129464	115292	80	50745	44793	79	20288	18044	53	154	228	0	41	217	0	-44	356	0	5.31083
52621	49300	72	11327	10359	40	9185	8215	39	-6	93	0	-6	47	0	165	362	0	5.31382
32776	30312	73	12571	11758	42	5812	5238	33	-91	75	0	59	83	0	-148	348	0	5.31582
57536	53436	73	21171	19467	52	5917	5549	33	116	107	0	-14	55	0	24	662	0	5.31681
56413	52813	71	25120	22736	66	8907	7968	38	-140	23	0	-15	49	0	-1394	0	0	5.31781
35668	33383	59	14588	13446	44	5314	4439	33	51	115	0	-77	95	0	156	705	0	5.31981
174056	137074	90	58171	45615	87	24022	18912	58	192	414	0	141	237	0	-367	449	0	5.3208
107883	98416	79	24713	21944	62	17423	15335	47	10	174	0	83	218	0	-326	243	0	5.3228
55963	51579	70	16803	15310	46	8168	7586	36	-7	176	0	145	112	0	186	542	0	5.32479
58313	52797	72	24148	22164	56	8821	7819	38	-67	85	0	11	68	0	-838	28	0	5.32479
23742	20557	70	14436	13615	43	4842	4432	30	-8	123	0	55	49	0	301	356	0	5.32978
94696	87371	76	39948	36321	75	18242	15969	49	-29	86	0	-60	110	0	-218	283	0	5.33676
187431	141470	97	80503	62422	91	28150	20910	70	204	434	0	236	414	0	153	306	0	5.34275
221512	163232	98	97083	69097	97	38553	28010	94	534	660	0	212	392	0	-739	107	0	5.34474
129962	117052	78	56685	49910	80	17943	15851	48	211	330	0	30	275	0	-297	332	0	5.34873
117656	105305	80	47512	42330	78	15866	13953	45	38	234	0	94	158	0	-71	153	0	5.35273
263151	181530	99	100776	72404	97	40884	28448	92	836	649	0	379	567	0	-259	263	0	5.35871
277283	193690	108	104719	73551	107	47666	33396	103	720	656	0	552	479	0	362	760	0	5.36569
197220	144455	95	72428	51982	89	37380	27052	86	362	477	0	137	422	0	-8274	0	0	5.36569
42917	39039	61	14880	13827	44	5721	5110	33	-19	65	0	67	92	0	-339	86	0	5.36769
283269	181772	121	101864	64850	108	41374	26172	104	712	703	0	674	563	0	-725	642	0	5.36769
145532	122434	86	53338	42311	82	20044	15559	55	136	427	0	58	370	0	56	880	0	5.37068
27420	24522	58	12036	11177	41	4012	3814	29	3	54	0	110	109	0	508	583	0	5.37367
73663	68983	73	30702	27572	72	7001	6514	34	92	293	0	37	63	0	-433	354	0	5.37667
149724	117036	102	60515	47274	84	20456	15992	55	85	392	0	55	169	0	-62	288	0	5.37866
297604	168033	130	122151	70785	128	37223	19578	123	860	626	0	453	468	0	8475	31993	21	5.38066
114297	102752	80	38776	34651	77	18743	16043	51	256	270	0	101	334	0	-2622	0	0	5.38165
289106	190913	113	102251	66732	105	47216	30616	100	485	567	0	603	564	0	-125	450	0	5.38365
115168	100025	79	41009	35265	78	16354	13998	47	29	95	0	25	276	0	627	411	0	5.38664
168492	135227	87	55396	41877	86	23218	18015	59	347	546	0	265	444	0	-2205	0	0	5.38664
34843	34376	56	12703	11746	42	6401	5579	34	-125	104	0	30	69	0	243	790	0	5.38963
146128	120121	89	55731	45363	83	20075	15768	55	123	335	0	114	267	0	-100	312	0	5.39063
37596	35257	61	25075	23031	61	6294	5988	34	-71	70	0	7	45	0	-219	358	0	5.39362
44840	41864	74	15186	13900	45	6104	5227	36	154	123	0	17	61	0	-214	179	0	5.39462
108825	87138	84	44309	34583	81	19084	15486	55	22	203	0	172	273	0	-768	0	0	5.39961
187513	138138	91	71556	52160	89	30751	22701	84	296	686	0	237	344	0	-235	288	0	5.4036
128335	98931	101	47133	37165	84	16901	12977	50	435	410	0	102	245	0	556	484	0	5.40559
392432	201957	203	164191	86294	196	71376	41506	157	1332	981	0	1004	814	0	3653	18155	13	5.41058
93040	83725	84	33692	30502	73	18603	16368	49	-164	150	0	88	191	0	-221	112	0	5.41357
82428	73799	81	34225	31045	74	13708	11952	45	27	178	0	124	110	0	-533	193	0	5.41457
160285	133455	101	70451	59013	85	28868	24197	80	279	355	0	119	284	0	-282	349	0	5.41657
137662	118814	99	57545	50921	81	24312	21426	60	261	397	0	198	407	0	-133	523	0	5.41856
109069	96013	81	38700	34368	76	17556	15475	48	-64	226	0	52	193	0	-267	457	0	5.42056
34497	31373	63	15762	14422	48	6146	5811	33	91	122	0	21	107	0	-1584	0	0	5.42056
211289	144658	102	84644	56221	94	37421	25561	91	351	576	0	338	345	0	-5220	0	0	5.42056
168650	133025	95	68118	54436	87	24637	19206	61	185	390	0	240	315	0	468	476	0	5.42255
93495	78395	94	36791	31574	77	17124	14412	51	208	198	0	52	155	0	-16	300	0	5.43053
51836	47434	78	22335	20447	55	7731	6901	37	-126	41	0	53	67	0	-404	44	0	5.43352
128812	108832	83	59382	48836	83	18195	15023	51	97	304	0	35	294	0	-358	321	0	5.43452
168680	131876	97	59737	46727	86	22581	17356	64	258	409	0	22	317	0	-356	387	0	5.43751
152154	116178	103	63204	47646	86	27128	20694	67	67	298	0	231	250	0	-277	318	0	5.4455
194371	149060	94	79571	60579	93	27892	20913	68	537	525	0	343	422	0	104	473	0	5.44749
146106	128208	86	47678	42023	79	22136	18862	54	-14	393	0	194	378	0	-2068	0	0	5.44849
109097	95867	80	42719	37017	80	22260	19804	55	114	337	0	-4	138	0	298	512	0	5.45148
71201	64428	80	35935	32275	73	11129	9685	41	-128	108	0	-20	50	0	-62	430	0	5.45248
60483	55094	70	22278	20414	54	9993	9014	38	-32	156	0	51	130	0	-302	244	0	5.45447
212994	159469	98	82362	63462	91	28370	20754	78	316	494	0	333	451	0	-119	517	0	5.45647
52635	49993	67	22437	20600	53	9322	8211	40	-153	29	0	-31	114	0	-2391	0	0	5.45647
206547	166989	93	70339	55221	88	37188	29756	86	248	565	0	397	529	0	-2232	0	0	5.45647
180741	138084	90	61115	46433	88	26817	20623	63	178	475	0	229	309	0	-2043	0	0	5.45747
193487	147021	93	77360	58105	88	23912	18019	64	383	496	0	160	313	0	751	615	0	5.46445
60371	55846	70	16760	15221	47	10659	9829	40	-95	27	0	19	46	0	-535	229	0	5.46545
33490	31644	62	10729	9990	40	4595	4340	31	-54	120	0	64	95	0	-220	252	0	5.46844
224355	156065	100	95277	67473	96	33071	22022	91	417	428	0	423	459	0	205	260	0	5.47941
49967	47452	70	13386	12583	41	6829	6357	34	30	71	0	-22	80	0	-2916	0	0	5.48041
59110	54531	73	26304	24444	62	6802	6161	33	190	179	0	-52	62	0	-2199	0	0	5.48041
144639	126256	81	58563	51213	80	23954	21330	62	184	376	0	230	276	0	322	598	0	5.48141
174478	132946	103	71695	53985	90	25462	18761	69	274	457	0	128	395	0	16353	5947	105	5.48141
261223	169774	101	98430	64515	99	49709	31460	97	873	719	0	402	434	0	-467	310	0	5.48639
233779	165905	100	98543	71191	95	37475	26092	91	316	588	0	380	434	0	969	661	0	5.49038
301250	143298	222	103973	50091	198	51059	25976	162	761	391	0	381	321	0	233900	219921	54	5.49138
57119	49213	74	30425	25814	69	8668	7397	40	72	134	0	64	93	0	-4832	0	0	5.49138
14987	13851	54	8554	8015	37	3362	3202	26	-196	0	0	-7	60	0	-94	307	0	5.49437
52185	48597	64	25130	23099	59	5359	4591	33	-86	45	0	-51	26	0	-588	302	0	5.49437
144533	115675	87	65832	51959	84	21039	16807	57	136	483	0	94	286	0	-13	344	0	5.50036
27584	25943	69	14511	13791	44	5679	5250	32	-96	45	0	-35	39	0	-155	475	0	5.50235
200518	149317	91	77307	55656	90	33462	25215	87	389	513	0	307	391	0	418	510	0	5.50435
54155	48658	75	18539	17204	47	9440	8989	36	-27	81	0	39	94	0	-417	400	0	5.50634
145135	120587	85	72373	61210	82	19150	16028	51	77	421	0	185	305	0	-266	376	0	5.50834
65480	61193	73	23154	21307	56	10091	8901	40	-75	106	0	26	51	0	76	602	0	5.50934
41981	38100	67	17326	15933	47	6919	6469	34	-57	53	0	74	92	0	166	695	0	5.51133
106071	90661	83	44277	37092	78	16917	13856	50	130	125	0	-16	251	0	50	426	0	5.51233
297422	190475	104	112283	73000	103	48059	30551	100	911	806	0	666	637	0	1125	1076	1	5.51333
148220	120542	89	58300	47794	86	23213	18638	68	368	460	0	150	326	0	3751	2238	49	5.51333
347630	207028	113	132311	77354	111	52123	29964	107	1225	945	0	741	651	0	-4427	5649	6	5.51432
87389	81048	76	32886	29928	72	14221	13033	44	-19	96	0	59	135	0	-11144	0	0	5.51432
145376	118169	90	51409	41107	84	19629	16107	52	40	346	0	157	451	0	-7838	0	0	5.51432
56472	48722	71	22931	21198	55	8229	7454	36	-32	72	0	72	88	0	-1379	0	0	5.51532
208340	151210	101	80433	60158	94	28945	21250	69	394	569	0	369	466	0	40	333	0	5.5243
257474	177919	103	99981	68844	97	51145	36158	95	643	685	0	380	422	0	-1013	478	0	5.5253
77706	72532	76	30715	27613	73	13795	12635	43	77	208	0	129	162	0	-35	436	0	5.53128
304676	198740	110	113940	76950	107	47688	31479	103	710	568	0	703	477	0	-3055	2323	3	5.53128
104287	93638	79	33875	30402	74	16120	14593	47	29	211	0	69	160	0	430	594	0	5.53627
59952	53829	74	27026	24684	65	6433	6046	34	130	161	0	59	91	0	622	854	0	5.53826
75631	66868	77	28841	25922	65	11691	10634	42	-11	136	0	189	144	0	-1404	55	0	5.53826
191534	144552	101	59691	44931	89	36047	27008	86	196	528	0	207	325	0	223	593	0	5.54026
87568	79832	78	38120	34649	74	14831	13792	45	13	121	0	102	88	0	-246	297	0	5.54225
162966	139653	85	66965	57093	83	23927	19718	62	56	500	0	321	326	0	420	567	0	5.54325
137385	122439	82	44706	40227	78	25405	22374	58	292	477	0	167	399	0	423	484	0	5.54724
56889	53877	57	24264	22481	64	11171	10429	40	-83	82	0	-12	42	0	-531	19	0	5.54924
216517	165527	109	72082	54168	91	39683	29934	89	611	616	0	246	400	0	-459	276	0	5.55123
42434	39341	69	19754	18246	50	5224	4951	31	-47	92	0	121	138	0	634	1026	3	5.55323
90548	77876	77	43469	36753	76	14744	12378	45	70	135	0	29	134	0	-364	169	0	5.55522
211175	154234	112	74262	53814	112	25300	18078	68	608	619	0	313	367	0	120756	100675	112	5.55522
148488	123689	84	57027	47161	82	20604	16189	54	9	431	0	100	275	0	-7726	0	0	5.55522
132669	104459	97	51405	41041	83	20203	15878	53	108	406	0	147	359	0	-2236	47	0	5.55622
36711	35294	54	19551	17822	49	7063	6536	34	-1	120	0	-1	48	0	-132	305	0	5.55921
164674	133765	92	56984	46135	87	24767	19999	66	341	464	0	222	462	0	506	511	0	5.56121
228027	163125	95	85704	58932	92	39550	27421	89	513	670	0	357	429	0	-859	16	0	5.57019
141894	120089	83	74038	62635	82	449	404	0	485	798	0	147	263	0	-712	0	0	5.57517
57148	52489	86	25775	23463	62	10013	8957	39	21	63	0	23	122	0	-215	854	0	5.57717
327391	190940	132	125051	71777	118	53594	32066	115	1249	797	0	751	461	0	6830	30342	20	5.58415
60951	56008	72	27289	24843	70	9350	8177	39	15	138	0	49	115	0	-250	131	0	5.59213
73253	60861	82	34436	29504	75	11676	9668	43	104	211	0	38	68	0	364	896	0	5.59512
322318	208156	112	132061	87416	108	46043	29767	105	890	703	0	837	606	0	-939	5024	7	5.59512
266083	176109	106	107126	70834	102	37055	24583	99	764	559	0	438	405	0	-2860	1210	1	5.59612
236188	162724	108	88862	61396	95	34534	23433	93	491	501	0	362	409	0	-5495	0	0	5.59612
114875	103461	81	38438	34498	76	16431	14958	46	250	265	0	-40	214	0	-4091	0	0	5.59712
185724	152088	92	142647	120660	91	29655	24315	73	238	780	0	298	465	0	-564	72	0	5.59812
62599	56269	80	26691	24321	69	9244	7947	39	-59	69	0	90	223	0	165	578	0	5.60011
281340	191894	111	97734	66724	102	55210	38060	99	747	688	0	749	592	0	-226	1567	2	5.6031
84288	70053	90	39479	31987	77	14302	11569	48	91	122	0	91	97	0	-2382	0	0	5.6041
201690	143635	94	73869	53385	90	29873	21220	71	278	406	0	172	313	0	-100	541	0	5.60809
79993	74149	74	23094	21344	57	11276	10421	41	218	254	0	79	211	0	-1409	160	0	5.60809
116019	104021	80	51203	45448	78	12518	10651	44	107	204	0	54	343	0	-601	0	0	5.61009
155693	132959	93	56977	48046	82	27187	22854	63	523	483	0	128	285	0	231	401	0	5.61208
137469	109449	87	60156	45886	84	21580	17151	54	126	261	0	142	292	0	608	671	0	5.61408
155052	126408	97	57183	46950	85	20546	16605	54	91	401	0	224	311	0	-696	173	0	5.61607
32830	29545	79	17069	15885	48	3555	3488	27	69	76	0	43	66	0	-220	155	0	5.61906
31133	31136	61	14337	13340	44	5098	4833	30	-145	71	0	46	62	0	104	419	0	5.63004
176629	132760	101	73711	55517	89	22535	16976	60	396	442	0	201	281	0	-318	153	0	5.63303
280837	173370	115	109320	72317	106	52003	32608	102	927	769	0	664	612	0	667	5033	7	5.63503
68786	63182	78	26475	24138	63	6771	6130	35	-59	188	0	102	82	0	169	347	0	5.64101
23828	24510	45	10794	10044	39	3844	3663	28	18	53	0	-73	11	0	-1273	0	0	5.64201
67060	63522	72	17635	16000	48	11946	10667	42	-3	197	0	51	99	0	292	498	0	5.644
42397	40455	64	15626	14441	46	5552	5063	32	-34	155	0	-8	103	0	-588	360	0	5.645
70490	63216	83	22168	20281	53	6998	6069	36	-20	329	0	62	78	0	1560	1250	10	5.647
89675	82248	79	36783	33338	74	14401	13033	45	-125	233	0	-3	147	0	191	749	0	5.64799
145353	121469	100	61460	50353	100	23189	19373	66	391	356	0	111	334	0	126259	119261	87	5.64799
85516	73520	81	30123	25143	75	12066	9940	45	14	157	0	122	192	0	787	910	0	5.65498
127929	113932	81	52440	46319	80	19240	16902	51	179	296	0	75	281	0	198	363	0	5.65597
134649	118695	81	55423	48319	79	18020	15575	49	243	432	0	175	337	0	431	516	0	5.66096
143661	128306	84	48530	42782	80	25546	22214	62	296	431	0	225	331	0	-144	221	0	5.66395
74319	67774	74	19245	17891	49	12144	10597	42	25	121	0	147	131	0	-604	178	0	5.66695
90381	82975	75	28404	25847	72	12737	11507	41	105	187	0	-53	113	0	-76	414	0	5.66994
137650	119035	82	49932	43075	80	21278	18684	50	234	445	0	86	419	0	528	757	0	5.67393
123873	109198	84	46090	41249	78	18332	16235	47	234	478	0	112	370	0	-2286	0	0	5.67393
156811	129175	92	55698	44336	86	20839	16393	58	135	428	0	140	258	0	609	744	0	5.67592
143037	113595	90	59255	47101	84	22622	17478	64	161	395	0	57	313	0	-203	366	0	5.67692
161119	129067	90	59159	46539	85	24848	19935	63	282	414	0	146	269	0	-61	305	0	5.6869
142811	124317	86	63055	56237	82	20836	18559	51	162	383	0	173	362	0	318	451	0	5.68989
143095	124077	83	61105	53591	81	18223	15510	48	139	441	0	167	206	0	490	732	0	5.69188
124800	113495	78	42097	37448	78	21995	19256	55	197	306	0	140	326	0	-490	158	0	5.69687
112666	93020	84	55055	45443	81	20998	16307	57	-106	260	0	87	226	0	-955	62	0	5.69787
169928	141553	89	61069	50124	86	26467	21934	69	310	507	0	182	427	0	301	414	0	5.70286
154650	125626	88	53963	44398	85	24291	19161	60	292	418	0	110	270	0	-1384	26	0	5.70385
170973	135083	93	57244	44914	85	26813	20461	79	181	476	0	390	461	0	-1553	166	0	5.70385
172599	135625	91	64508	51275	88	28062	21626	76	247	515	0	219	383	0	-215	317	0	5.71582
211205	151184	98	83858	60042	94	34231	24217	89	424	446	0	254	405	0	254	542	0	5.71882
171211	136519	91	64611	51448	85	24610	19421	66	248	361	0	228	379	0	-395	204	0	5.72081
170056	128704	89	65440	49932	87	28715	21045	82	348	387	0	194	366	0	9	441	0	5.73278
240919	164872	105	84400	59035	98	37694	26066	94	628	642	0	515	492	0	275	1305	1	5.73478
198333	149266	95	70161	52345	91	30307	22613	84	534	594	0	290	385	0	225	347	0	5.73777
55464	51011	86	24253	22281	61	6880	6453	33	61	253	0	117	128	0	-379	0	0	5.73977
182786	146556	90	79735	64146	87	28515	22805	79	631	584	0	283	442	0	177	713	0	5.74276
137816	112892	85	60507	48714	82	26835	21603	69	471	344	0	166	389	0	-3064	0	0	5.74376
38225	36171	66	16803	15906	47	5271	4806	32	93	106	0	42	83	0	-3165	0	0	5.74376
250928	175061	99	93882	67283	98	40551	29543	93	855	802	0	519	468	0	-558	839	0	5.74575
128922	116443	79	63564	56799	80	27024	23834	65	307	535	0	66	414	0	-454	0	0	5.74775
79658	65051	80	40378	33096	77	13928	11089	47	137	170	0	68	144	0	-282	139	0	5.74974
35998	32249	67	15304	14411	44	6450	6220	33	142	118	0	-95	34	0	-1153	0	0	5.75074
124708	112648	82	29355	26491	68	22725	20081	57	157	434	0	170	390	0	188	402	0	5.75273
108193	98165	87	52761	48027	78	20323	18279	50	73	348	0	97	261	0	-47	426	0	5.75672
135295	121397	81	56821	49848	80	20624	17661	52	255	353	0	224	330	0	-455	185	0	5.75972
99082	90098	80	46626	42229	76	15444	13097	46	113	366	0	237	247	0	827	870	0	5.7657
151829	129438	84	52207	43313	82	26732	23166	69	423	515	0	194	380	0	-1507	525	0	5.7657
136523	121054	84	49873	44198	79	23493	21046	56	25	351	0	127	360	0	-565	247	0	5.7677
245689	175242	98	113462	82704	98	34718	25112	92	695	631	0	479	472	0	435	695	0	5.76869
197987	162654	88	110145	88923	89	605	643	0	815	1151	9	386	520	0	-196	553	0	5.77069
159214	137815	88	51500	43987	80	24122	20393	59	307	533	0	251	357	0	-142	266	0	5.77368
146808	115667	86	41287	32146	84	29646	22454	82	300	439	0	190	352	0	720	720	0	5.77468
49302	45101	70	16831	15643	45	6867	6635	33	-30	66	0	93	78	0	-205	440	0	5.78066
39141	36782	67	19159	17523	55	5823	5344	32	37	192	0	19	150	0	-157	208	0	5.78266
81003	75215	80	35756	32784	73	11429	10262	42	-91	318	0	72	146	0	-1041	0	0	5.78266
164241	145923	84	75988	66894	82	23332	20280	59	197	592	0	209	422	0	1148	903	0	5.78964
54691	51307	78	24047	22042	58	6872	5987	36	172	176	0	6	153	0	-61	290	0	5.79164
230840	160921	101	96211	64804	99	34443	24758	91	675	572	0	361	362	0	4752	3189	42	5.79164
277083	187749	103	89369	59186	99	47212	32625	95	532	592	0	629	551	0	250	2258	4	5.79463
62525	58256	78	26052	24105	59	9345	8468	38	191	138	0	-52	38	0	-112	385	0	5.80061
92518	83902	74	40698	36309	75	12287	10502	44	305	156	0	60	119	0	461	639	0	5.80361
175522	148448	88	66427	56258	85	24666	20530	62	401	739	0	261	373	0	576	452	0	5.80959
36489	34748	59	15114	14060	44	6491	6177	34	27	100	0	10	101	0	-1820	0	0	5.81059
146724	129674	84	60486	53167	81	22574	19078	58	203	299	0	104	187	0	-248	335	0	5.81358
61902	58337	68	22258	21030	51	6490	5577	35	238	222	0	38	88	0	-4408	0	0	5.81358
234265	156772	101	85663	59783	98	39465	25894	96	536	708	0	568	470	0	-111	1620	2	5.81757
154887	131510	85	62690	54162	83	21151	18170	52	241	404	0	188	443	0	-4868	0	0	5.81857
55494	51508	72	26337	24523	61	9451	8821	38	-54	120	0	-14	62	0	-484	0	0	5.82256
159561	128695	94	80570	67203	86	23663	18787	61	387	403	0	172	251	0	269	381	0	5.82455
76486	71835	76	32814	29924	71	10624	9731	40	-13	199	0	117	86	0	91	279	0	5.82655
51898	48792	72	20194	18582	52	7471	6954	35	11	94	0	-25	81	0	518	701	0	5.83154
132234	117988	83	60640	54569	79	22771	20474	56	152	384	0	44	182	0	-276	117	0	5.83353
233867	187632	98	94784	77478	93	30815	24506	74	609	821	0	654	534	0	57	892	0	5.83852
57103	52420	80	21395	19800	51	7593	6817	35	75	101	0	28	52	0	164	437	0	5.84052
137721	122995	81	54298	47636	79	22983	20311	56	201	414	0	195	197	0	-1308	530	0	5.84151
244456	168804	98	100677	69201	95	44325	29982	92	692	644	0	405	434	0	402	963	0	5.8455
30933	29263	54	12319	11504	41	5616	5595	31	79	117	0	23	64	0	-253	43	0	5.8485
198780	156892	91	67055	51598	89	29628	23100	71	560	734	0	539	543	0	-709	598	0	5.84949
104811	95119	80	45396	41314	76	9751	8946	38	-51	292	0	-11	203	0	138	580	0	5.85049
162989	130601	87	108621	88270	87	247	362	0	686	706	0	216	380	0	-2483	0	0	5.85049
55028	51415	78	23910	22265	55	7800	7320	36	17	152	0	18	91	0	-262	241	0	5.85149
63769	59671	72	29925	27818	71	8689	7675	37	88	156	0	58	121	0	165	377	0	5.85448
95275	87842	79	39683	35877	74	12390	10375	44	30	327	0	58	99	0	-446	17	0	5.85648
61502	55882	77	23473	21758	55	11328	10304	40	4	109	0	84	137	0	99	713	0	5.86146
208734	169436	88	90989	72627	88	36624	28731	86	692	630	0	494	634	0	-1885	0	0	5.86146
157868	130341	87	67599	54518	86	24996	19916	58	287	434	0	194	388	0	-5607	0	0	5.86246
236080	122806	125	94191	47185	118	35717	17886	111	536	524	0	425	306	0	18789	62505	27	5.86545
61341	56034	85	13042	12228	42	8376	7787	36	-70	115	0	58	138	0	-979	0	0	5.86545
58580	54338	75	27799	25661	67	8785	7873	39	-84	95	0	73	94	0	-268	136	0	5.87244
105591	96828	82	42482	38747	75	16532	15074	49	86	322	0	70	167	0	464	601	0	5.87942
309890	197732	113	118680	75310	110	49287	31850	106	1022	676	0	540	469	0	7349	34627	17	5.88241
214537	160212	92	96459	72474	91	26122	19776	65	684	858	0	549	483	0	-514	475	0	5.88341
250138	175868	108	104721	73657	96	43609	29863	93	715	669	0	606	512	0	1049	1191	4	5.89039
210288	152138	95	87750	62112	93	26978	18942	72	641	617	0	200	331	0	-266	1031	1	5.89837
40377	36716	77	22629	20861	57	4739	4227	30	165	181	0	93	98	0	5887	3012	57	5.89837
102217	91995	82	39725	35591	75	16854	15011	45	38	217	0	58	248	0	21	804	0	5.90236
192758	147241	94	80127	61859	91	30165	22505	84	443	654	0	327	407	0	794	524	0	5.90835
100479	81856	94	52052	42207	80	15494	12376	48	-67	204	0	55	208	0	-371	319	0	5.90934
179820	138422	93	61396	47733	89	26862	22235	70	638	591	0	301	337	0	-39	396	0	5.91134
150432	128557	86	55930	47090	82	24549	19866	61	286	477	0	191	326	0	-345	320	0	5.91533
197939	162318	105	90879	76475	88	22885	18556	57	494	687	0	429	563	0	-43	494	0	5.92132
172026	131787	90	63945	49538	88	20972	15988	56	365	440	0	299	394	0	-44	795	0	5.92431
25551	24444	54	13151	12312	41	4398	4171	29	7	90	0	21	85	0	79	674	0	5.9263
245472	171863	111	104681	75345	100	33985	25289	92	648	707	0	641	618	0	729	4763	8	5.9273
215454	156617	96	81807	61034	92	34755	25096	88	527	520	0	345	343	0	-3394	462	0	5.9283
110021	100805	78	36307	32964	76	18799	16993	49	177	353	0	249	302	0	-328	274	0	5.93029
90107	80876	79	38746	34917	73	12918	11861	43	97	285	0	8	109	0	-326	332	0	5.93329
76506	67267	81	29918	26417	72	11095	10011	42	14	153	0	11	95	0	-473	363	0	5.93728
125087	113645	84	36300	31094	77	21962	19641	54	172	360	0	111	227	0	-67	477	0	5.93827
93518	85950	76	36390	32833	74	17146	15585	47	-13	82	0	103	205	0	-424	40	0	5.94326
109492	98919	87	40005	35867	76	16393	14729	46	205	536	0	122	203	0	-693	0	0	5.94426
149500	126299	84	70102	58350	83	27160	22081	63	303	401	0	222	292	0	-3924	0	0	5.94426
114898	103773	77	45308	40598	77	15756	13878	46	209	327	0	178	339	0	-167	151	0	5.94625
231225	164123	95	81185	56765	92	32771	22244	87	433	637	0	344	394	0	-143	1511	2	5.95623
60663	55031	76	25966	23666	61	10587	9310	40	-42	163	0	69	257	0	607	769	0	5.95822
35207	31777	75	12520	11584	41	5774	5077	34	-55	201	0	48	168	0	-1013	99	0	5.95822
234015	164952	102	103751	70836	100	37838	26040	95	416	478	0	536	528	0	767	5336	7	5.9672
60454	56368	66	26820	24657	66	9612	8725	39	243	227	0	9	131	0	3	487	0	5.97119
178829	142114	96	61995	48218	86	29476	22145	82	640	619	0	348	347	0	-335	539	0	5.98216
190143	137045	93	85567	62270	91	31748	22880	80	475	474	0	276	356	0	201	491	0	5.98516
133744	121201	81	52101	46565	79	22523	20465	58	187	392	0	343	352	0	228	324	0	5.98915
56604	53304	76	24350	22809	54	7970	7420	35	155	283	0	42	110	0	-3362	0	0	5.98915
144298	120026	86	63010	51513	84	23733	19127	61	11	332	0	89	372	0	-834	358	0	5.99014
122141	112586	80	55460	49621	77	22226	20125	53	230	418	0	176	321	0	-3916	0	0	5.99014
104475	92574	81	44793	39625	77	18663	16473	48	111	399	0	166	343	0	320	638	0	5.99214
47928	45402	69	15517	14288	45	8872	7959	39	67	203	0	93	175	0	-32	351	0	5.99713
30280	30494	50	12357	11619	41	5028	4538	31	-127	28	0	25	58	0	-301	251	0	5.99812
51666	47380	81	15577	14564	46	7947	7318	37	137	115	0	23	133	0	515	396	0	6.00211
134186	119751	81	53628	48081	79	21258	19281	49	331	477	0	218	385	0	-204	441	0	6.0061
33187	29309	74	15230	14064	45	4418	4108	30	3	98	0	27	84	0	-55	516	0	6.0091
237568	171631	102	79180	57318	93	37115	26063	91	461	658	0	403	461	0	720	2812	7	6.01009
25543	23872	53	14298	13636	44	3496	3329	28	105	137	0	-9	143	0	-270	281	0	6.01708
160148	128775	86	64667	51814	85	30225	23848	80	430	452	0	192	249	0	192	633	0	6.01708
197642	146634	93	63849	45639	89	32554	25434	85	631	582	0	281	427	0	401	1060	4	6.02007
147959	118816	87	55145	42662	85	24362	19212	59	328	399	0	87	186	0	373	459	0	6.02406
59853	55640	72	16368	15178	45	9768	8633	39	-7	145	0	-7	91	0	-104	631	0	6.02606
121591	110331	82	50617	45717	77	17667	15448	49	284	321	0	104	210	0	-328	103	0	6.02705
72847	65818	83	28389	26109	72	8976	8111	38	229	257	0	20	196	0	316	434	0	6.02905
28260	27097	48	10780	10039	40	5636	5108	32	89	113	0	95	63	0	-684	14	0	6.03005
76193	70082	86	27548	25545	66	10526	9969	37	-6	183	0	90	129	0	-1053	212	0	6.03005
121822	109476	85	40823	36906	75	18928	16834	53	165	489	0	309	274	0	-1368	85	0	6.03005
30180	27640	64	12113	11628	40	5013	4479	32	-87	51	0	-58	60	0	-3863	0	0	6.03104
394326	250138	142	175453	114723	136	87900	56950	133	1820	1340	19	1337	1039	6	343932	455024	43	6.03304
43762	40996	67	21718	19918	56	6497	6005	34	-47	94	0	-45	74	0	-747	0	0	6.03404
217208	154160	101	81008	59844	93	33831	23993	91	813	599	0	304	397	0	995	3027	5	6.03503
172743	131558	90	64683	46518	89	35945	27030	87	576	692	0	290	394	0	-155	609	0	6.04202
25755	28561	44	11819	10972	41	5090	4792	32	106	95	0	71	76	0	543	1078	5	6.04401
119658	105810	83	48407	42520	79	20187	17225	53	104	197	0	236	326	0	-639	207	0	6.04401
138606	121588	92	58221	51547	81	26647	23168	67	438	519	0	325	404	0	1173	801	0	6.05897
148786	124950	96	46469	37543	81	23350	18359	60	85	395	0	177	358	0	56	253	0	6.06097
215878	151698	95	78028	52994	93	33582	23193	89	368	528	0	349	343	0	-2149	1687	2	6.06197
68662	66111	74	30954	28441	71	13484	12878	41	187	262	0	17	123	0	-3288	0	0	6.06197
77662	71951	76	28349	26007	69	9738	8719	38	-36	135	0	27	187	0	313	424	0	6.06695
116590	105881	79	50972	46341	77	18171	16105	48	348	362	0	133	225	0	-2485	0	0	6.06695
42135	40500	64	17046	15797	47	5878	5349	33	-104	46	0	65	90	0	498	508	0	6.07394
52388	48541	74	13797	12925	43	9026	8474	36	41	184	0	105	153	0	-205	313	0	6.07693
329358	161517	222	115879	51098	187	58076	29249	170	731	709	0	801	580	0	81005	76858	57	6.07793
125396	112898	84	51493	46311	77	21749	19570	53	317	370	0	111	395	0	-3048	0	0	6.07892
53349	50220	69	16684	15581	46	9415	9007	38	-31	134	0	114	136	0	-294	143	0	6.08192
83939	77392	73	33620	31227	71	10488	9301	40	75	255	0	31	133	0	-743	400	0	6.08192
207140	151128	108	77403	57114	91	27510	20394	72	481	519	0	255	329	0	-550	397	0	6.08291
87490	80267	90	31175	28722	73	11275	10302	42	-10	288	0	54	229	0	-661	59	0	6.08491
157809	127147	94	64071	51506	85	25406	20303	68	416	536	0	293	362	0	5	629	0	6.08591
152735	120152	90	74954	58427	86	24376	18705	60	182	417	0	105	290	0	-306	274	0	6.0869
243844	169890	102	94301	64696	95	32953	21906	88	642	576	0	288	337	0	1149	3273	6	6.09089
145990	122748	84	53560	43577	81	29092	23259	73	363	587	0	179	381	0	586	619	0	6.09389
159911	131537	86	54102	44119	82	23932	19355	60	337	409	0	307	450	0	-3151	0	0	6.09488
111537	101030	85	42879	39151	76	16647	15267	51	125	261	0	227	377	0	-147	380	0	6.09887
77985	72605	84	26684	25017	60	10604	9484	39	-30	187	0	0	121	0	-2532	0	0	6.09887
215814	161624	99	86955	67118	95	32009	24598	76	494	503	0	417	383	0	-2084	3883	5	6.09887
53533	51842	61	19362	18060	47	7607	7073	36	207	251	0	94	152	0	-1799	23	0	6.09987
53690	50676	73	21582	19989	53	8710	8281	35	140	154	0	46	77	0	-137	375	0	6.10187
43846	41576	54	21374	20126	52	8612	7889	37	-8	74	0	28	114	0	-464	179	0	6.10187
37917	33814	75	13743	12806	43	4993	4747	31	83	100	0	-84	72	0	-128	438	0	6.10286
156468	122710	95	60776	47275	85	25482	19594	64	131	363	0	282	338	0	-121	404	0	6.10386
91314	77148	78	43038	34108	78	15189	12037	49	178	283	0	161	172	0	-4494	0	0	6.10386
74478	65710	80	30811	27728	73	11782	11055	40	176	250	0	38	71	0	-252	576	0	6.10685
204133	150436	93	64920	46603	90	30377	22608	84	566	526	0	346	354	0	-702	709	0	6.10785
79516	72296	78	33092	30134	74	12657	11631	42	332	337	0	138	125	0	-28	420	0	6.11384
142511	120875	83	46649	37759	81	19440	15954	57	208	321	0	115	191	0	104	366	0	6.11583
42201	40098	63	19774	18491	50	8698	7930	37	-14	159	0	45	104	0	-2478	0	0	6.11683
166839	131345	93	61374	49197	86	25748	20237	58	225	470	0	216	263	0	315	479	0	6.11783
120936	111000	80	51468	46539	77	14987	13186	45	177	387	0	93	318	0	-4829	0	0	6.11783
153349	120390	98	68184	52482	85	21229	16722	55	411	528	0	138	272	0	-1591	80	0	6.11882
49369	45017	70	16873	15854	46	8095	7744	35	57	115	0	62	75	0	-2893	0	0	6.11882
51976	47340	72	15976	14799	45	6090	5876	32	88	123	0	43	175	0	604	947	0	6.12581
44323	40126	82	15505	14415	46	4655	4618	29	38	185	0	2	78	0	167	812	0	6.1288
130290	117889	79	52542	47211	79	20764	18322	52	200	367	0	258	312	0	909	902	0	6.1298
102831	81863	97	41346	32859	80	14235	10844	48	245	330	0	145	282	0	400	928	0	6.13479
71098	65293	76	22516	20735	56	12291	11198	42	256	176	0	98	270	0	-133	175	0	6.13678
120542	109230	80	62129	56205	79	17794	16700	48	125	329	0	256	361	0	-375	377	0	6.13778
141612	111950	91	51330	38948	84	21899	16822	59	327	588	0	249	348	0	659	609	0	6.14177
112743	101927	78	51791	46883	78	20030	17823	49	43	356	0	169	149	0	-2594	0	0	6.14177
89439	83052	74	32533	29949	73	15784	14131	47	47	220	0	-33	200	0	568	733	0	6.15374
63797	59631	73	23359	21748	56	10019	9577	38	112	135	0	38	200	0	-359	371	0	6.15474
204168	154541	100	83496	63838	91	30922	23906	87	678	609	0	398	428	0	208	2886	5	6.15972
73497	70055	71	24539	22980	55	11031	9718	41	176	233	0	56	138	0	-1307	0	0	6.16072
38526	35346	67	13604	12831	43	4099	3594	30	14	101	0	-126	78	0	-1682	0	0	6.16072
118324	98956	92	50275	42555	80	19411	17013	52	180	227	0	203	232	0	-294	69	0	6.16172
295816	191765	105	102143	68944	104	54866	35758	102	1021	759	0	948	641	0	7404	46200	18	6.16272
136372	114814	84	52346	43183	81	20739	16916	56	82	305	0	238	220	0	-10188	0	0	6.16272
160478	132030	92	55399	44879	85	22708	18712	57	259	496	0	300	302	0	39	280	0	6.17568
120095	108335	82	39975	36236	76	20457	18473	51	206	505	0	310	320	0	-196	395	0	6.17967
156250	129467	86	49208	40242	84	23077	18591	58	545	640	0	323	341	0	-1803	728	0	6.17967
279242	197791	106	91497	64501	106	44130	30759	103	763	724	0	562	574	0	11117	63682	17	6.18267
138900	116304	84	58009	47627	83	26141	21034	63	433	441	0	143	255	0	-6246	0	0	6.18366
177126	135162	91	64379	49114	89	27527	21606	63	450	468	0	295	245	0	20	2414	4	6.18865
48026	44736	70	23539	22294	55	7723	6944	37	213	180	0	-27	100	0	-1117	44	0	6.18965
101547	88281	87	43717	37108	77	17529	14896	51	223	373	0	197	263	0	-2370	0	0	6.18965
47459	44423	59	19442	18258	49	8733	8381	36	-81	78	0	60	174	0	-1154	0	0	6.19065
142198	121719	85	64482	54657	81	18664	15734	48	322	349	0	270	337	0	-401	347	0	6.21259
343746	210550	128	105742	63479	125	71680	44945	122	1507	944	0	805	647	0	165910	327843	41	6.21559
78345	65665	81	37243	30741	77	10172	8392	42	246	234	0	64	110	0	-452	121	0	6.21758
52089	50476	65	21308	19730	52	7447	6951	35	96	126	0	23	133	0	-1793	0	0	6.21758
50784	47370	70	24864	22991	65	7468	6892	35	-2	76	0	2	67	0	-86	505	0	6.21958
79681	75865	72	33198	30354	73	12394	10950	42	-13	259	0	62	133	0	-308	155	0	6.22057
53214	48623	72	22364	20300	54	7878	7307	36	253	252	0	-13	119	0	-264	403	0	6.22257
93610	86415	80	45599	41737	75	14196	13045	42	261	276	0	212	278	0	-22	609	0	6.22556
254162	179652	105	95479	67891	102	41503	28834	99	814	681	0	526	457	0	5031	44801	15	6.22556
257089	187360	106	98564	71649	105	38081	27731	101	874	781	0	711	488	0	9717	45058	18	6.23155
108990	93689	81	57001	48908	78	17990	14650	49	128	441	0	157	239	0	-344	183	0	6.23254
113564	98130	81	39056	32964	77	14579	12977	45	381	371	0	61	206	0	-537	153	0	6.23354
114672	101141	85	45948	41264	77	20288	17837	53	217	290	0	165	246	0	-97	495	0	6.23853
146635	124727	83	60968	50752	83	20275	17196	55	174	306	0	163	372	0	-855	383	0	6.23953
45775	43418	65	19000	17912	48	7371	6720	36	33	85	0	-9	133	0	-472	227	0	6.24352
175505	131608	89	69342	51802	88	25132	18731	64	598	545	0	302	353	0	-255	2514	4	6.24451
41165	39666	64	17713	16503	47	6827	6047	35	48	135	0	-72	117	0	-1401	102	0	6.24551
34922	33660	59	13480	12794	42	6225	5550	34	72	102	0	87	170	0	-1800	0	0	6.24551
172908	125851	92	73226	54793	89	29586	21892	75	431	478	0	520	471	0	-156	2604	4	6.24651
148033	121921	86	57253	47201	84	18866	16279	51	290	379	0	362	353	0	-2676	287	0	6.24651
57025	52003	80	14431	13331	44	11376	10602	40	100	107	0	130	196	0	-809	26	0	6.24751
42609	40235	64	16409	15356	45	7105	6725	35	28	159	0	21	88	0	172	608	0	6.2505
86001	80611	80	30399	28270	70	9767	9042	37	213	256	0	84	134	0	-476	640	0	6.2515
129700	119983	78	48711	43845	77	21118	19399	51	226	318	0	130	296	0	-280	520	0	6.2515
154733	138100	81	71574	62903	81	22914	19846	57	312	409	0	359	393	0	-4094	0	0	6.2515
64165	59433	75	19193	17844	48	8984	8260	37	48	145	0	23	157	0	-109	394	0	6.25349
172144	147203	86	77737	67640	83	26075	22511	69	292	479	0	387	365	0	-2243	0	0	6.25349
237915	172125	94	89124	63814	93	39835	28820	89	694	582	0	452	364	0	-4262	8357	7	6.25349
[truncated: 7,945 more rows]
