# Supplementary material for: Phenotypic heterogeneity follows a growth-viability tradeoff in response to amino acid identity
Source: Nat Commun. 2024 Aug 2;15:6515. doi: 10.1038/s41467-024-50602-8 (PMC11297284; doi:10.1038/s41467-024-50602-8)
Supplement: Supplementary file 6 — Source Data [file 41467_2024_50602_MOESM6_ESM.zip › source_data/fig6cde/1850_D2_FBPs1_NREPPRO.csv]

FSC-A	FSC-H	FSC-W	SSC-A	SSC-H	SSC-W	BL1-A	BL1-H	BL1-W	VL1-A	VL1-H	VL1-W	VL2-A	VL2-H	VL2-W	YL2-A	YL2-H	YL2-W	Time
205053	140302	100	81777	55752	98	33846	21962	94	-22	68	0	111	66	0	266	653	0	0.0112306
98488	70643	89	36642	25981	84	13656	9409	54	190	161	0	-18	70	0	-390	72	0	0.0153144
55632	39169	80	21073	15639	62	8979	6525	45	139	181	0	-22	88	0	-684	73	0	0.0408385
221691	149850	102	146654	101832	102	29843	19747	92	-101	48	0	-19	129	0	709	734	0	0.0469642
95833	68957	86	25561	18517	65	13608	9618	52	132	133	0	47	49	0	-5104	0	0	0.0469642
127707	88491	105	53841	37874	89	18161	12118	61	102	126	0	-160	41	0	-75	455	0	0.0714673
59250	41703	89	21042	15292	63	8576	5993	45	178	151	0	12	45	0	61	330	0	0.0745302
109119	78067	91	42484	30659	84	14572	10301	52	-3	135	0	-14	52	0	-127	258	0	0.0775931
251713	157979	119	147737	96069	108	1009	632	0	43	94	0	-1	44	0	-244	307	0	0.0969914
487690	230547	176	219931	107983	170	68877	32883	165	31	146	0	-38	62	0	672	780	0	0.107201
103413	75157	88	33637	24202	84	14265	10351	52	143	127	0	-111	16	0	464	652	0	0.120473
214963	144955	110	77900	52877	101	39435	25810	98	-68	73	0	6	136	0	-63	434	0	0.124557
166297	116434	105	71000	49414	95	25959	16951	72	-43	86	0	-75	58	0	-342	173	0	0.126599
130885	93943	91	56981	40483	88	21847	15492	64	-9	147	0	-4	69	0	-227	201	0	0.131704
238239	158284	112	122684	84320	106	36060	24377	95	-74	54	0	-68	46	0	-2271	0	0	0.132725
255304	142759	115	108938	60382	114	41058	23245	110	-62	52	0	-74	51	0	200	717	0	0.135788
68855	51513	87	29537	21442	80	9643	6574	45	-165	74	0	-25	40	0	123	723	0	0.152123
246408	162715	115	103252	70438	108	35976	23789	103	283	157	0	27	66	0	59	470	0	0.158249
88186	62781	86	55389	40673	84	10732	7276	47	-13	56	0	-70	12	0	-355	243	0	0.160291
122964	89844	86	59021	41743	90	22438	15315	69	40	83	0	45	90	0	178	556	0	0.161312
56811	40327	81	25670	18861	72	7886	5481	44	-49	91	0	-66	28	0	-16	436	0	0.163354
371999	214042	148	111497	61280	142	83674	48521	140	-113	87	0	85	112	0	-146	299	0	0.165396
329469	181277	131	151020	83533	128	44513	23887	123	-21	129	0	-26	65	0	-10747	0	0	0.165396
47509	35605	69	22723	16781	63	5688	4056	38	136	265	0	14	66	0	25	568	0	0.181731
72265	51879	81	24809	18087	67	10794	8084	47	-95	37	0	171	103	0	-372	471	0	0.183773
95909	69174	89	37562	27146	84	11197	8300	50	-122	46	0	-41	67	0	222	471	0	0.188878
242704	159744	114	124086	81617	110	36879	24667	103	-49	69	0	73	66	0	-1285	151	0	0.189899
300102	190322	122	138047	89012	114	42141	26702	107	-52	115	0	160	114	0	-234	303	0	0.193983
138939	98854	91	66021	47416	89	19765	13749	62	-195	31	0	12	58	0	-4380	0	0	0.195004
137715	98856	94	43608	31047	88	19877	14275	58	130	108	0	-64	39	0	-754	43	0	0.197046
363408	189292	139	118420	61518	127	54776	27858	126	200	93	0	-78	70	0	-741	262	0	0.224612
360953	187646	143	155138	84913	137	57370	30435	132	328	168	0	23	64	0	-732	235	0	0.229716
93916	70091	87	40547	29534	82	13201	9676	50	56	69	0	-61	48	0	496	623	0	0.242989
254749	167728	125	122913	82530	110	54959	36618	107	-211	15	0	-40	74	0	322	284	0	0.252178
57602	40137	93	15669	11432	57	7209	4980	43	-251	75	0	47	93	0	280	425	0	0.259324
211877	148125	100	89717	63120	99	37748	25435	94	-16	95	0	32	111	0	95	351	0	0.266471
165009	117544	107	78296	55947	93	26786	18969	74	257	143	0	62	111	0	-871	62	0	0.277702
189831	134602	98	67809	47217	94	28556	19357	80	-139	34	0	-16	46	0	97	595	0	0.282806
46605	34332	75	30674	22788	77	6892	5588	39	15	115	0	11	68	0	-293	146	0	0.290974
62969	46205	79	29706	21525	79	9497	7118	45	-155	34	0	-76	44	0	717	1011	2	0.299142
177019	123083	101	67858	47726	93	24382	16996	70	22	110	0	4	62	0	658	608	0	0.302205
41701	29125	80	11713	8625	49	5905	4505	38	114	96	0	101	66	0	102	453	0	0.305268
107122	77342	101	42034	30307	86	16335	11427	58	41	68	0	-20	50	0	-264	173	0	0.310372
63313	48119	80	19342	14279	57	11914	8549	49	-70	79	0	37	70	0	-97	515	0	0.316498
182271	129224	101	89516	63788	96	21753	15307	66	55	76	0	-84	46	0	-422	264	0	0.319561
198623	129863	112	58392	37392	99	35331	22546	93	-19	96	0	6	57	0	-318	308	0	0.320582
251105	156536	112	94600	60228	106	35483	22265	102	-82	77	0	94	93	0	-4280	0	0	0.321603
76303	56166	85	17554	13093	56	13141	9387	51	17	137	0	4	84	0	65	984	0	0.323645
271307	156611	118	116344	66663	115	40108	23151	110	-80	89	0	47	58	0	-513	79	0	0.32875
222605	140486	120	96079	61069	105	38364	23092	102	25	122	0	59	76	0	-3979	0	0	0.32875
201707	133780	103	99538	66573	100	26779	17578	74	-93	71	0	42	67	0	-7634	0	0	0.329771
320861	187709	122	136009	81411	120	49576	28228	115	225	188	0	-137	61	0	-509	250	0	0.332833
203565	142396	100	74839	52732	100	33381	22676	92	93	152	0	-65	65	0	39	388	0	0.352232
113281	83063	88	31259	23034	83	20528	14235	67	-26	45	0	-54	49	0	-118	463	0	0.356316
90572	66475	86	40988	29896	83	13721	9837	50	364	172	0	-167	14	0	-274	193	0	0.358358
75428	56199	86	24914	18676	64	10616	8014	48	-74	57	0	42	61	0	-2715	0	0	0.358358
189665	134188	97	51232	36270	92	44674	31344	91	87	86	0	101	106	0	-550	306	0	0.359379
230256	155163	108	147356	102690	105	41052	28066	98	-9	83	0	29	62	0	-521	154	0	0.372651
231880	157802	110	79212	55988	101	35812	24194	97	31	147	0	-4	69	0	249	252	0	0.375714
485132	230143	158	220468	112382	153	87587	42303	149	-109	45	0	179	91	0	-6929	0	0	0.375714
36740	28904	72	22567	17283	62	7102	5475	40	-56	99	0	-54	56	0	-1120	0	0	0.396133
249118	155969	107	101589	62330	104	41984	26741	98	-23	68	0	58	66	0	107	523	0	0.40328
245461	161933	106	77283	50302	102	34307	22083	95	163	167	0	3	77	0	-528	93	0	0.420636
35950	27264	72	15961	12256	53	8156	6328	41	-63	74	0	-36	36	0	536	679	0	0.425741
85167	62877	84	24352	17897	66	16106	11724	56	191	90	0	34	62	0	-253	406	0	0.431867
325657	180787	126	147918	82806	125	45944	25184	120	-160	81	0	-66	62	0	5275	1818	66	0.431867
46587	34279	70	20087	15121	61	7764	5896	42	-21	78	0	-9	66	0	-798	28	0	0.432888
155242	110790	98	69673	49995	89	18886	13963	60	60	186	0	76	115	0	385	700	0	0.444118
220563	147068	105	72919	48672	99	40483	26168	96	-45	115	0	64	103	0	-330	335	0	0.448202
297760	175764	118	102337	59979	113	44801	26111	109	72	101	0	71	93	0	242	710	0	0.457391
190259	132287	100	85385	59806	96	34906	24263	90	125	126	0	-50	47	0	-844	158	0	0.459433
186734	132807	95	80009	56542	95	41129	28753	91	-59	64	0	-42	55	0	104	613	0	0.471684
72583	52521	90	23579	17492	65	10977	8071	47	-28	138	0	-33	58	0	-14	191	0	0.476789
161012	115051	92	47170	33033	89	24459	16646	74	177	126	0	-112	66	0	-1121	150	0	0.476789
212075	145749	102	97590	66050	100	31993	21750	89	55	102	0	-65	44	0	-638	187	0	0.478831
36451	29837	63	16730	12970	51	6409	4882	38	220	153	0	-99	49	0	12803	5653	84	0.478831
225073	144312	110	106842	66854	105	33036	20517	95	12	90	0	-59	67	0	-591	633	0	0.481894
285734	185223	116	126117	82870	107	45692	29221	103	166	127	0	-28	93	0	-384	270	0	0.50946
58561	45195	80	20003	15080	61	9920	7278	46	-17	67	0	44	55	0	-264	467	0	0.510481
135959	97640	91	54272	39019	87	20350	14672	63	125	134	0	23	92	0	-770	129	0	0.513544
108793	79335	89	35364	26286	83	14684	10506	53	12	77	0	11	68	0	245	485	0	0.517628
235429	152107	105	92410	59856	101	36089	22505	96	-150	107	0	8	68	0	-4052	0	0	0.518649
326180	187570	128	170299	103647	126	37510	21670	100	53	166	0	-73	62	0	207	302	0	0.522732
285510	159407	116	120809	70567	114	45883	25691	109	147	134	0	-105	35	0	-432	280	0	0.524774
279918	175719	129	162996	102937	121	45426	29023	116	265	218	0	-104	69	0	-4197	0	0	0.525795
177772	127332	102	99880	71388	97	25779	18456	72	118	150	0	26	54	0	586	710	0	0.534984
308223	180438	120	106848	61555	118	56958	33490	115	82	117	0	-78	31	0	-306	317	0	0.540089
68037	50870	80	24839	18721	69	12451	8716	50	112	92	0	-71	31	0	971	678	0	0.542131
116119	86217	89	29209	21956	79	19445	14717	56	-96	42	0	-52	88	0	-1023	181	0	0.543152
226420	148779	118	83097	55308	101	38213	24088	98	-204	60	0	-36	102	0	-329	580	0	0.547235
88489	41604	100	122630	60321	104	6438	3228	50	-200	55	0	12	56	0	-519	302	0	0.550298
55780	42171	79	26115	19707	70	7216	5317	42	-38	101	0	-25	34	0	-90	298	0	0.55234
153471	112753	104	78003	57286	92	23061	17237	65	78	166	0	-95	18	0	103	589	0	0.554382
83086	61755	93	34648	25828	81	11995	8968	48	-37	71	0	-16	78	0	-589	29	0	0.556424
45285	35060	64	19634	14855	61	6763	5073	39	50	140	0	50	65	0	-496	146	0	0.559487
70540	52348	87	29875	22419	79	10082	7173	46	-98	49	0	-32	97	0	-283	385	0	0.598284
165550	121618	93	80958	59447	91	38633	27803	87	-92	72	0	-42	64	0	-310	383	0	0.610535
305418	198261	116	132306	85467	114	47711	29664	110	-47	86	0	91	82	0	-535	129	0	0.614619
212654	146785	107	101225	71841	102	25788	18102	75	162	112	0	-151	21	0	-61	707	0	0.617682
181860	131368	92	84523	58540	93	32265	22527	87	91	152	0	-32	55	0	-1938	101	0	0.617682
380191	193495	136	156815	79839	135	54835	27842	130	-105	116	0	124	73	0	110	489	0	0.631975
170644	121879	94	46463	33708	90	29707	20922	87	53	86	0	22	58	0	-634	127	0	0.644227
158996	117989	98	46797	34129	88	24653	18019	64	143	141	0	95	63	0	-131	248	0	0.653415
208863	140469	114	102000	68524	100	33138	21420	87	-188	130	0	-81	63	0	-73	246	0	0.65852
224194	154672	104	110545	77476	103	37376	25606	96	29	206	0	17	110	0	319	1072	1	0.67996
426004	229773	158	357921	201465	148	122275	65906	144	-97	55	0	-103	41	0	114	466	0	0.694254
83035	62647	83	40125	30278	81	11916	9023	47	294	151	0	11	56	0	-279	441	0	0.697317
73350	54507	82	31226	23779	78	10804	8695	44	63	135	0	34	123	0	-286	228	0	0.701401
82247	60932	90	32353	24551	80	9279	6786	45	168	117	0	-50	66	0	-432	326	0	0.703443
47781	36529	81	15297	11848	51	8197	6185	42	-115	98	0	-17	45	0	200	464	0	0.704464
190559	128078	99	79286	52519	97	29855	19394	82	-232	67	0	-71	38	0	200	413	0	0.712631
215507	141927	112	105694	69820	103	31626	20608	90	101	112	0	-28	118	0	71	248	0	0.722841
166686	123783	95	63895	46653	90	28270	20330	78	-3	57	0	-26	68	0	789	711	0	0.732029
161621	117634	93	61705	45133	90	33630	24316	87	-34	131	0	95	88	0	359	675	0	0.735092
187654	126849	97	81684	54797	96	26341	17826	68	320	199	0	-74	38	0	-3313	0	0	0.736113
151545	110779	99	55015	41044	89	15429	10921	54	-192	105	0	-47	55	0	-49	436	0	0.739176
323049	195781	121	123364	79149	117	41897	25629	112	-46	94	0	45	78	0	-93	669	0	0.752449
181116	129959	99	82090	59644	94	20851	15495	63	226	107	0	-2	65	0	-25	295	0	0.766742
175288	129753	91	55316	41017	90	30589	22111	83	-168	79	0	-38	76	0	771	654	0	0.776952
284497	168794	130	109545	64816	119	39336	24130	111	-90	65	0	-19	55	0	-3564	0	0	0.776952
331626	197705	119	155912	96343	118	53990	31831	113	-83	55	0	-13	127	0	-16218	0	0	0.777973
245838	155009	106	110252	70126	104	33267	20426	93	12	86	0	90	86	0	-737	176	0	0.781036
50159	38374	75	22074	16605	61	6328	4779	39	-91	115	0	46	91	0	-518	251	0	0.784099
40461	30691	81	10747	8317	45	6749	5213	39	27	163	0	41	89	0	-580	231	0	0.790224
222571	152909	111	98884	69963	104	33704	23202	95	-180	58	0	-28	38	0	-298	134	0	0.795329
132685	97953	92	52243	39249	88	19250	14074	58	-179	45	0	-6	52	0	-434	103	0	0.801455
210810	146323	102	95104	65543	100	32050	21090	90	-220	74	0	101	102	0	-2532	0	0	0.801455
172511	120908	101	51518	34721	94	27493	18954	74	-93	61	0	18	54	0	-324	119	0	0.805539
49762	39525	66	31236	24334	74	8323	6531	43	-54	32	0	-58	18	0	476	917	0	0.809623
255196	157695	113	97723	60481	107	40728	25717	102	100	182	0	24	43	0	-538	78	0	0.815748
204346	145289	105	148336	107005	98	35564	25122	91	5	104	0	-77	59	0	75	345	0	0.821874
270457	166018	118	114784	70698	112	42361	26427	107	-26	79	0	67	58	0	-21	170	0	0.826979
90643	66689	94	39633	29270	83	16074	11754	55	11	133	0	80	75	0	317	517	0	0.841272
477861	209200	154	214559	94516	155	80702	36367	150	-98	115	0	-43	95	0	496	656	0	0.854545
150287	109877	93	51154	36555	87	32756	22758	85	21	184	0	-75	22	0	-206	231	0	0.867817
162763	116745	96	64848	44664	94	23015	16412	63	57	91	0	3	67	0	-908	41	0	0.868838
45512	36279	69	14163	10714	51	8620	6817	41	-17	74	0	20	59	0	24	271	0	0.87088
230736	158361	115	94075	62931	104	32878	22963	94	-57	46	0	40	84	0	-102	969	0	0.871901
108211	85075	84	46693	35715	84	15637	12220	53	11	93	0	-72	35	0	-3736	0	0	0.871901
60000	48153	72	23157	17608	65	10110	7327	48	87	176	0	-37	50	0	-133	379	0	0.875985
107075	80605	94	45551	34381	83	13541	10338	47	111	113	0	-86	40	0	-355	440	0	0.884153
68174	52506	78	25442	19661	65	12012	9046	47	12	114	0	-49	54	0	-97	319	0	0.901509
142986	107891	90	58113	43482	88	20191	14720	61	-99	123	0	-89	63	0	-241	179	0	0.908656
133683	101171	90	37095	28227	83	22575	16683	58	-6	115	0	92	88	0	187	484	0	0.913761
122446	83408	100	49391	33668	90	18584	12223	59	-8	135	0	-46	88	0	-161	385	0	0.916824
309124	183773	122	127193	76501	113	38864	23084	107	-140	74	0	21	62	0	-102	384	0	0.928054
249962	171757	107	84595	60216	100	39512	26054	98	161	125	0	-48	50	0	-5382	0	0	0.928054
81961	65635	83	33196	26006	77	12408	9381	49	-119	13	0	-82	87	0	-11203	0	0	0.928054
136942	100807	91	48651	36309	86	17276	12629	55	16	95	0	-78	117	0	284	585	0	0.933159
158156	117043	97	70872	52975	92	22670	16799	64	111	122	0	-75	76	0	-217	159	0	0.935201
203613	146981	101	151231	108539	99	45511	32264	93	145	142	0	-78	19	0	1122	953	0	0.940306
258741	163822	107	123922	79416	108	36231	22801	101	-128	86	0	-54	76	0	-485	148	0	0.954599
172197	127880	91	68057	50403	92	27772	20699	79	100	119	0	72	62	0	138	577	0	0.959704
185978	131404	96	82093	57535	95	20327	13733	61	66	132	0	39	64	0	221	622	0	0.967872
31689	24654	74	19160	15117	57	7150	5657	39	-50	45	0	75	68	0	-14	466	0	0.979102
234254	151323	119	105153	68827	103	34187	21207	98	-129	113	0	40	57	0	-968	202	0	0.979102
169918	125142	92	61469	45744	92	24101	18025	64	-45	91	0	-61	14	0	288	433	0	0.999521
198091	137939	114	77400	53840	98	33779	23161	92	-99	58	0	19	59	0	-557	594	0	1.00156
73842	58656	81	23987	18568	63	11080	8893	45	166	107	0	-15	79	0	126	353	0	1.00463
145251	107055	93	53421	40432	88	22167	16114	64	64	117	0	-31	28	0	-446	444	0	1.00667
384524	204091	132	181652	99141	128	66319	36770	123	101	103	0	35	84	0	1093	809	0	1.00973
219969	160091	96	88372	63673	97	32691	23725	92	-72	147	0	-56	39	0	-387	411	0	1.01075
263118	184793	117	109320	78307	101	28277	19260	73	-71	89	0	-15	54	0	-6326	0	0	1.01075
122805	92283	89	54548	40860	85	21742	15808	60	73	148	0	24	127	0	-703	32	0	1.01381
195997	140474	104	145219	104609	103	32430	23714	80	-52	103	0	-54	47	0	-483	209	0	1.02607
39730	32772	71	15254	12079	52	5990	4799	37	19	98	0	-2	62	0	-2629	0	0	1.02607
411391	230373	150	180488	101752	148	93034	52327	146	276	122	0	-150	45	0	-311	752	0	1.03015
181868	134074	101	69399	51764	90	22330	16720	66	-101	102	0	125	103	0	-123	347	0	1.04138
188142	124025	111	79483	51159	96	24162	15763	67	-154	63	0	-81	46	0	-2798	57	0	1.04138
136867	102372	97	63340	48761	88	19529	14743	60	98	126	0	-28	53	0	684	567	0	1.04342
350464	203103	141	122390	70724	125	61864	35757	122	-122	115	0	81	95	0	-1860	8	0	1.04444
300034	177480	113	137442	83910	112	39431	22554	105	50	130	0	-59	64	0	-4432	0	0	1.04444
133817	99988	96	36556	27553	86	23279	17286	62	-116	64	0	29	59	0	693	474	0	1.05465
157599	116767	100	76742	57188	89	21907	15743	62	2	85	0	19	69	0	382	459	0	1.0669
219870	153764	108	84734	58784	99	29020	19693	82	9	59	0	7	49	0	-200	573	0	1.07201
170171	126682	97	85937	64434	90	18989	13718	57	-38	78	0	37	55	0	203	651	0	1.07916
76200	60068	79	20331	16072	56	10440	7967	46	-11	111	0	57	79	0	42	358	0	1.0812
171926	123525	96	70666	49102	95	27710	19165	79	-38	97	0	-75	10	0	-147	219	0	1.08426
128780	95324	90	55051	41680	86	18772	14216	60	108	150	0	44	77	0	344	579	0	1.09039
60565	46826	77	14455	11347	50	8312	6385	41	-30	101	0	59	89	0	122	432	0	1.09549
95842	73211	85	38689	30170	81	11289	8822	47	-137	70	0	-47	76	0	-526	303	0	1.09855
302816	185751	121	106301	65095	114	46186	28366	109	38	112	0	71	113	0	-362	496	0	1.10366
69806	54117	78	13418	10711	48	9919	7249	44	-174	31	0	72	68	0	301	853	0	1.10774
83877	64349	83	14233	11111	49	11928	9039	48	140	143	0	36	87	0	-570	123	0	1.10876
200879	134518	102	87000	58838	97	26595	17071	76	-40	151	0	68	124	0	95	456	0	1.11081
169426	125596	100	103761	76680	95	24828	17776	71	77	110	0	-36	64	0	-363	300	0	1.11489
150487	114681	89	65500	49443	88	23577	17651	64	107	131	0	-31	86	0	-51	246	0	1.12204
92293	70416	85	36559	28274	80	13027	10064	45	-83	79	0	-6	43	0	961	765	0	1.12612
62334	49275	87	28286	22408	72	10646	8016	46	-71	105	0	69	80	0	-275	288	0	1.12816
46932	37466	72	18359	14130	55	7642	6132	40	-83	109	0	1	48	0	15	370	0	1.14654
93616	72910	86	24448	18968	64	13761	10571	52	100	101	0	56	96	0	-632	0	0	1.16798
49496	40303	75	16190	12845	50	7213	5660	39	48	80	0	188	98	0	-1261	0	0	1.16798
226713	150442	113	85023	56589	103	28740	18514	74	-55	108	0	-117	60	0	-284	420	0	1.17002
225592	158976	116	261562	188850	106	1578	1030	7	36	119	0	76	97	0	-491	203	0	1.17819
149005	112606	93	63436	48459	87	20306	15053	59	76	69	0	-49	41	0	730	608	0	1.1935
172175	131407	91	43968	33286	87	24062	17758	63	-15	188	0	-13	54	0	-317	182	0	1.20576
104629	79102	92	47316	36251	82	12203	9244	46	124	127	0	-84	64	0	-141	325	0	1.21699
93277	71826	85	35536	27645	80	13667	10212	48	-158	110	0	75	131	0	175	364	0	1.2272
268983	166762	123	105506	67872	106	40530	25082	102	0	144	0	-30	45	0	-194	360	0	1.23638
63010	49984	82	22036	17083	61	11544	9352	46	-184	149	0	-135	46	0	-7	714	0	1.23741
107030	83010	84	44855	34215	83	25547	20091	67	-152	115	0	-10	55	0	-500	233	0	1.23843
288436	178699	118	107982	66197	110	43799	27061	106	-61	133	0	108	68	0	-199	282	0	1.24047
168476	126079	97	59786	44722	90	11322	8175	46	-129	144	0	193	139	0	-226	318	0	1.24762
158459	121180	89	71213	54208	90	23332	17950	65	-236	25	0	17	40	0	465	823	0	1.25374
149890	114088	91	61472	47245	87	20656	15219	58	-181	83	0	22	59	0	73	501	0	1.25782
52803	41214	75	21588	17334	59	8203	6289	42	158	127	0	24	47	0	-165	298	0	1.26089
235187	153523	107	101990	68108	101	32077	20506	88	-38	95	0	-120	32	0	-719	151	0	1.26701
288293	180011	114	113933	69297	112	47131	29352	107	115	154	0	109	100	0	1165	691	0	1.27314
253830	158712	107	104520	65796	106	36047	21873	101	120	268	0	110	89	0	-2905	0	0	1.27416
57474	44592	81	21807	16865	63	7723	5952	41	-5	89	0	-16	50	0	-206	486	0	1.28335
68748	53944	83	28880	22590	74	11387	8925	45	22	141	0	-41	41	0	-257	405	0	1.28743
108040	83032	90	39078	30496	82	15105	11784	51	3	142	0	-137	46	0	-1537	0	0	1.28845
166760	130609	89	43103	32618	87	25522	19170	69	82	127	0	-56	37	0	-504	319	0	1.28947
144009	109444	89	59033	44955	88	21528	15501	62	-89	120	0	-76	40	0	45	381	0	1.30683
154707	117183	93	73704	56257	89	19736	14622	58	-20	44	0	-89	29	0	341	1430	8	1.31091
65279	53449	75	29917	23515	75	10865	8860	46	17	87	0	-21	35	0	-392	150	0	1.315
500589	236971	228	234630	125266	208	110626	58385	193	105	205	0	-37	75	0	-586	539	0	1.32317
146119	111581	96	49633	37958	85	25839	19510	69	-84	57	0	20	74	0	32	359	0	1.33848
41819	33454	62	16220	12991	51	5961	4729	36	159	148	0	106	76	0	-520	46	0	1.3538
182632	138564	92	75698	57301	91	25674	19213	69	95	135	0	-125	67	0	-168	562	0	1.35686
99372	76278	84	26430	20577	70	15238	11061	52	63	102	0	87	71	0	200	450	0	1.35992
173685	132274	92	84166	63912	92	30373	23414	87	-115	51	0	-37	78	0	-2889	0	0	1.35992
151815	116468	90	82175	63544	89	25722	19149	68	112	104	0	60	93	0	466	505	0	1.37319
117670	93499	92	66361	52139	85	21384	16173	61	133	96	0	67	94	0	363	415	0	1.37524
220599	165337	100	106755	79793	95	37343	27788	89	88	90	0	-54	38	0	-1175	321	0	1.37626
176473	133075	101	69489	52966	90	25637	19750	71	-112	49	0	-34	29	0	-547	142	0	1.37932
156936	119997	90	37510	28718	85	26005	19560	65	-243	27	0	48	88	0	-489	15	0	1.39157
162167	122017	92	75265	55872	92	29532	21944	79	49	182	0	-96	54	0	-357	345	0	1.39259
53409	42578	82	23400	18463	61	7597	6262	39	-152	45	0	96	80	0	-2364	0	0	1.39361
63284	50707	86	27798	22149	74	9774	7606	45	98	117	0	-30	37	0	571	439	0	1.4028
250809	157305	104	100641	64233	103	36368	21748	98	44	130	0	-19	47	0	-173	831	0	1.40382
138967	108100	90	63943	49412	86	23791	18538	65	-13	59	0	98	65	0	-441	202	0	1.40586
170254	127069	95	69976	52985	91	22946	17524	65	15	95	0	40	79	0	-73	440	0	1.41301
379310	203223	148	164918	90161	146	59128	32752	140	-77	92	0	6	80	0	-2067	116	0	1.41403
135129	106001	85	49009	38506	84	17091	12896	53	81	118	0	-19	67	0	-8757	0	0	1.41403
46729	37735	76	24320	19638	63	8476	6638	41	-220	80	0	-29	50	0	463	782	0	1.42118
184513	130597	100	73063	51162	95	28597	20080	76	-92	102	0	3	82	0	-384	138	0	1.42526
296350	162211	119	113246	62858	112	38506	21729	106	23	147	0	-1	68	0	-1361	106	0	1.42628
213553	159006	97	112781	84121	96	28403	20678	76	293	148	0	16	74	0	428	416	0	1.43445
194347	131779	99	78753	53186	97	32885	21495	93	-82	51	0	28	66	0	-345	425	0	1.43649
202673	132635	102	75250	48282	99	32858	21709	94	-106	119	0	-58	38	0	128	350	0	1.44772
72235	56776	79	16964	13232	51	13432	10706	46	-57	54	0	49	84	0	-335	252	0	1.44874
66466	53588	83	27727	22103	74	8835	6776	42	-135	67	0	15	79	0	-271	88	0	1.45487
80344	63864	81	30420	24092	77	11968	9158	48	-81	92	0	-6	44	0	-142	743	0	1.45589
86216	66443	88	21376	16904	59	13117	10556	47	79	116	0	-37	61	0	-2115	0	0	1.45589
269208	163336	125	100451	61080	108	36919	22896	103	128	122	0	-93	77	0	-65	404	0	1.46712
137717	106010	95	56902	43825	86	21019	16077	62	4	55	0	-51	78	0	-104	333	0	1.48652
197881	140137	108	78104	54955	94	26966	18849	67	65	122	0	48	56	0	1102	742	0	1.48856
94472	74286	84	41475	32230	80	14020	10349	49	-207	19	0	-11	27	0	-92	263	0	1.49979
304807	177523	125	95428	54340	116	42907	24977	113	73	109	0	11	56	0	-431	437	0	1.50796
216182	150841	100	76195	53921	98	29257	19780	77	-129	55	0	1	59	0	-396	248	0	1.51409
114059	91707	83	53015	42161	83	22257	17321	59	80	116	0	-46	29	0	-3596	0	0	1.51409
80415	64662	80	31455	24789	77	20578	16631	56	104	205	0	-66	26	0	-111	236	0	1.51817
53309	37982	89	17970	13630	68	6542	4518	39	184	316	0	128	202	0	-161	466	0	1.51817
100605	80995	82	49093	38694	81	17444	13530	55	62	197	0	-56	53	0	-1077	92	0	1.51919
51170	40166	88	23184	18829	62	5795	4721	35	-135	71	0	76	59	0	-478	265	0	1.52021
77733	62410	80	28775	22947	77	12064	10099	44	-50	54	0	-1	61	0	-101	327	0	1.54165
113035	90236	85	49111	38809	83	21531	16451	58	7	96	0	30	46	0	36	414	0	1.54676
43770	36101	68	17138	13983	50	8221	6454	41	-39	62	0	-5	55	0	-1733	0	0	1.54676
67698	52853	85	22714	18367	61	10206	8422	43	158	252	0	42	110	0	-507	226	0	1.55595
139533	109959	87	56035	43959	85	19339	14883	54	-3	101	0	-3	57	0	358	497	0	1.57636
231947	155088	105	95377	62704	103	41996	27132	99	-155	69	0	11	43	0	250	304	0	1.5876
342188	205398	121	138698	86282	120	46766	28922	115	124	101	0	81	70	0	-833	153	0	1.58862
150716	114274	95	80260	60504	88	23264	17048	63	-135	75	0	-15	39	0	117	632	0	1.59168
79015	62498	82	14476	11373	49	11472	9352	45	-110	83	0	-52	46	0	265	579	0	1.59372
110018	87668	88	34679	27472	80	16298	12972	50	51	79	0	-57	21	0	594	694	0	1.59985
117267	95128	83	23490	18758	63	19138	14811	54	-3	74	0	19	93	0	-548	46	0	1.61108
140799	110075	86	56040	43602	85	23304	17982	62	-80	45	0	-50	44	0	440	911	0	1.61516
50375	41729	76	22647	18220	58	8300	6225	41	81	111	0	-101	21	0	-327	134	0	1.62639
201093	137032	103	60327	38999	97	29333	20315	77	6	106	0	106	138	0	32	321	0	1.62741
56845	46045	74	26360	21183	69	9395	7800	41	-65	97	0	-98	48	0	-119	215	0	1.63252
319141	186672	118	128640	76429	117	50797	29729	113	-163	92	0	-60	36	0	33	287	0	1.64885
168511	122546	95	59959	43095	91	24710	17644	65	-98	66	0	90	104	0	33	574	0	1.65498
82613	67646	87	31893	25136	77	10828	8538	44	-16	62	0	64	106	0	-98	213	0	1.6611
169375	131544	88	79388	61613	88	25862	19948	66	15	96	0	-41	62	0	-137	492	0	1.6611
54646	44386	75	19453	15760	56	9323	6905	45	-66	89	0	92	59	0	-95	402	0	1.66417
485480	264861	158	191116	105316	152	97955	53932	149	107	131	0	46	106	0	-599	312	0	1.66417
53004	43008	80	21192	17111	58	5654	4731	34	-113	57	0	57	57	0	462	738	0	1.68357
192557	133650	97	71797	48439	95	34422	23520	92	51	86	0	9	72	0	-208	266	0	1.68867
240735	151903	111	96638	61606	103	37345	23535	99	53	180	0	21	92	0	-148	257	0	1.70501
44135	35040	79	18721	15143	55	7783	6155	39	-25	84	0	41	83	0	-2790	0	0	1.70603
56888	45583	76	16999	13810	51	7131	5435	39	-185	16	0	-51	23	0	61271	51768	76	1.70603
64172	51699	78	22979	18409	60	10873	8711	45	83	109	0	93	75	0	-366	52	0	1.70909
94472	76795	84	22500	17827	59	17294	13921	54	37	114	0	-26	69	0	-1075	0	0	1.70909
293515	174752	126	118360	71438	118	35782	21367	107	164	149	0	31	79	0	469	321	0	1.71726
312295	184079	122	131323	79669	112	49288	28439	107	-89	152	0	-64	47	0	836	932	0	1.72032
181545	134711	108	63201	47496	90	28936	20849	78	-2	82	0	-31	97	0	254	456	0	1.74993
154348	114795	98	62137	47044	89	21678	15962	63	2	76	0	-46	44	0	-19	233	0	1.75708
228788	153693	101	73374	46366	100	33652	22493	94	-18	109	0	-1	44	0	-691	68	0	1.76218
318981	185121	114	106038	60961	110	46012	26345	106	-10	184	0	112	104	0	915	535	0	1.76524
96315	76897	86	38922	30791	81	16823	13175	55	-54	73	0	-73	40	0	-67	463	0	1.76728
178049	127006	98	69216	49535	94	29097	19866	75	36	133	0	72	68	0	471	574	0	1.77239
53576	41139	89	11768	9462	44	6463	5497	37	67	127	0	-75	21	0	-411	105	0	1.77852
184834	135566	99	67801	50565	90	24765	18012	64	-14	130	0	-22	51	0	-601	162	0	1.79383
167846	132473	89	87519	67847	90	27847	21448	70	-52	98	0	88	86	0	-1597	83	0	1.79485
234606	162145	111	108589	75160	99	31272	20680	86	171	150	0	-23	106	0	104	483	0	1.79791
29271	24056	76	35327	29253	70	2747	2216	26	105	88	0	46	58	0	311	394	0	1.80404
56170	45433	75	31567	25670	73	8561	6899	42	102	114	0	43	55	0	-101	330	0	1.8071
175969	133611	95	75350	57616	90	27422	20715	74	-66	96	0	49	82	0	-462	275	0	1.80812
52822	41994	73	16676	13688	51	7272	5840	39	-139	24	0	131	111	0	7	289	0	1.81323
210120	138465	103	90656	59432	100	34055	22355	94	139	148	0	-6	57	0	-89	594	0	1.81425
126258	99085	87	50277	39699	85	20533	16025	58	180	167	0	114	85	0	295	524	0	1.81935
55736	45570	76	29983	24537	74	7238	5773	38	-48	59	0	-31	42	0	-198	154	0	1.82344
91405	72607	87	42197	33996	80	8806	6694	41	-24	75	0	-9	39	0	-377	458	0	1.82956
45913	37446	68	22949	18557	61	7476	6116	38	11	50	0	-35	47	0	695	1135	5	1.83161
57837	48005	66	28784	23230	70	7218	5917	37	168	191	0	-72	27	0	-130	645	0	1.83365
386025	210679	150	152248	87204	139	65495	33426	136	174	139	0	110	87	0	483	764	0	1.83977
38876	32219	69	16199	13319	49	5028	4292	34	27	80	0	-15	51	0	290	562	0	1.84386
207852	153228	96	90649	68208	95	31582	24038	84	-116	39	0	16	63	0	192	431	0	1.86019
168037	132866	88	90658	70672	90	28103	21402	74	193	131	0	58	67	0	217	576	0	1.86938
231842	171962	109	116037	87950	98	32768	24349	89	183	126	0	88	170	0	-30	627	0	1.8704
55699	46744	75	23552	19462	59	10062	8118	42	60	76	0	30	66	0	-544	215	0	1.87857
238430	158060	103	89769	59125	102	37479	25177	96	-210	58	0	127	79	0	569	642	0	1.88163
257450	174240	110	93024	63228	105	37033	25572	101	225	172	0	-57	47	0	-761	90	0	1.8847
61958	51317	70	20825	16871	55	12188	9655	45	-63	65	0	25	39	0	293	602	0	1.8898
225692	166929	100	157216	118151	100	855	561	0	193	132	0	-67	54	0	-150	400	0	1.8949
70845	56389	92	15769	12788	49	9663	7972	42	-40	93	0	64	87	0	-154	835	0	1.90409
372555	216053	129	132519	78655	127	55704	33915	123	136	134	0	4	67	0	250	668	0	1.90716
211178	146964	103	79082	55173	94	33860	23144	88	-71	101	0	35	93	0	187	564	0	1.91328
69609	56602	80	34014	27779	76	12152	9785	47	-57	29	0	-8	85	0	-2616	0	0	1.91328
189073	133363	97	78313	54141	94	30568	20576	76	67	126	0	92	84	0	785	862	0	1.9286
316918	180530	120	109952	61134	116	42977	24202	111	-26	89	0	21	67	0	-257	479	0	1.93064
200698	141297	98	102299	72890	96	27431	19057	81	207	163	0	-16	44	0	-218	592	0	1.94595
48083	40752	71	13449	11170	46	8225	6774	39	50	159	0	75	109	0	-155	384	0	1.94799
182624	142230	102	75684	59049	89	29857	23085	85	-122	13	0	14	60	0	158	504	0	1.97556
104175	85119	81	41120	33098	82	15830	12213	50	53	133	0	-53	25	0	-437	374	0	1.97658
152069	117997	93	53932	42431	87	24732	18943	67	46	135	0	-8	44	0	202	402	0	1.98373
92932	75688	94	42591	34581	78	14974	11906	50	72	80	0	-4	97	0	133	707	0	1.99598
134030	109535	85	41463	33001	82	17429	13374	55	91	121	0	-97	33	0	138	734	0	2.00313
202724	151153	102	94139	71466	96	32929	24913	90	-80	33	0	76	88	0	-1769	0	0	2.00415
85997	68154	95	39465	32242	80	10743	8483	46	12	75	0	204	79	0	-549	87	0	2.01027
123795	99278	85	41930	33682	83	14796	11468	50	126	100	0	129	81	0	9	474	0	2.0409
263271	183650	104	95841	65098	102	36212	25333	97	167	211	0	27	72	0	744	744	0	2.04294
64870	54188	80	27750	22650	71	8675	7043	41	-25	60	0	43	55	0	-320	175	0	2.04703
67514	54110	87	22744	18820	56	11754	9712	43	26	105	0	73	74	0	-211	402	0	2.05724
171860	129541	94	80788	61965	91	25475	19106	74	-56	125	0	-62	52	0	-50	565	0	2.0603
177809	132150	98	68050	50956	92	27518	20544	75	25	80	0	43	71	0	-549	40	0	2.06336
121920	102523	82	67762	54515	83	15868	12235	51	27	131	0	31	55	0	-795	0	0	2.08174
61733	52158	70	21452	17595	57	9838	7301	44	-284	11	0	-21	83	0	444	654	0	2.08378
120759	97091	86	78795	63369	85	22813	18575	64	-85	153	0	-43	39	0	-986	32	0	2.08378
98907	81424	81	47462	38456	79	16597	13297	53	-64	86	0	14	69	0	-265	294	0	2.08685
126621	103315	87	39532	31790	81	21896	17975	63	-6	86	0	187	126	0	255	686	0	2.08889
185282	144592	92	78873	61263	90	26944	20520	72	-9	79	0	56	44	0	-219	201	0	2.10522
309646	192226	121	110869	67631	110	45041	28277	106	-149	84	0	-87	18	0	891	620	0	2.10726
150924	120774	88	54051	43568	85	22319	16892	59	-115	65	0	22	53	0	-144	432	0	2.11033
162644	129935	88	73907	58500	87	28272	22016	70	-4	80	0	-80	23	0	306	399	0	2.1185
245082	156485	109	93026	61982	104	34818	21220	97	-204	120	0	50	80	0	411	613	0	2.1236
106745	85477	88	44964	36143	81	15694	12755	51	77	127	0	92	81	0	-377	120	0	2.12462
170739	127095	100	48374	35730	91	22998	16731	60	42	131	0	-13	79	0	-1667	0	0	2.12564
72449	54247	82	59816	45425	80	6133	4707	37	42	32	0	-33	64	0	-1844	0	0	2.12564
181716	136048	92	67061	50336	90	26327	18789	67	-45	82	0	-84	76	0	-906	180	0	2.12666
39016	29764	84	16732	14015	50	5346	4269	34	-12	130	0	3	56	0	-798	0	0	2.12768
64972	53836	78	24114	20080	60	8836	7209	41	-141	45	0	54	50	0	-634	99	0	2.12871
143604	116355	87	58920	46827	85	19015	15093	55	-65	99	0	2	107	0	201	368	0	2.12973
115524	93525	85	48370	39031	82	12949	10455	44	9	162	0	-39	91	0	-749	116	0	2.13075
138625	108574	93	63089	50844	86	19858	15010	55	-4	93	0	-9	73	0	-2312	0	0	2.13177
347904	206925	126	158800	98896	124	51286	29990	119	-213	82	0	58	94	0	-151	293	0	2.13483
110223	90328	83	50884	41381	82	19945	16274	53	40	60	0	5	73	0	-758	26	0	2.13585
316471	183013	129	112832	64050	116	42550	25162	110	3	104	0	48	116	0	-381	238	0	2.143
97743	80228	83	50208	41048	81	14552	11514	48	-28	79	0	-21	61	0	88	577	0	2.15015
198966	151451	97	69339	53963	92	28376	21910	72	-18	112	0	16	82	0	136	423	0	2.1624
273281	178664	115	86136	56040	103	34920	22774	91	93	112	0	-14	90	0	-67	636	0	2.17567
91299	74223	94	27963	22909	67	13563	10867	47	-132	83	0	48	74	0	-305	191	0	2.18077
54283	44970	72	27232	22544	71	8124	6463	40	-71	78	0	-31	89	0	-549	68	0	2.18486
279182	163156	118	111847	65042	109	42918	25023	104	3	82	0	12	56	0	126	298	0	2.18792
63676	51270	84	20997	17134	56	9560	7365	43	-36	66	0	157	126	0	-341	302	0	2.19303
176970	139851	90	112463	88216	92	18997	15071	55	-21	139	0	90	72	0	151	557	0	2.19915
156966	125025	92	67163	53663	87	29267	23235	80	101	101	0	-31	36	0	-173	267	0	2.20426
48061	39060	86	17981	15295	50	6268	5798	33	-56	83	0	-16	33	0	-2363	0	0	2.20528
65682	53266	79	23328	19097	61	10731	8629	45	-3	129	0	-67	33	0	-456	284	0	2.20732
40125	33036	76	10536	8764	42	6249	5249	35	244	180	0	-18	71	0	-50	247	0	2.21242
170572	133224	92	67823	51489	88	26187	19962	68	-81	108	0	57	86	0	-285	638	0	2.21957
255290	163898	108	88216	57593	103	35288	23047	97	-18	76	0	-119	70	0	-6935	0	0	2.22059
250882	150776	119	95793	58790	106	34973	21442	100	-63	136	0	-42	43	0	-2956	0	0	2.22059
131086	104174	101	52304	42213	84	23883	18811	64	-81	121	0	-99	21	0	-749	193	0	2.22263
139781	110785	93	31498	25293	79	21459	17306	57	-127	107	0	162	104	0	259	1156	6	2.22672
58137	50809	73	23546	19404	66	9460	7850	39	-81	119	0	57	63	0	-177	192	0	2.2308
170804	119438	102	77820	56836	94	25697	17842	68	0	112	0	-73	37	0	-320	302	0	2.23591
342580	198164	140	103526	60034	122	51886	29057	119	-88	118	0	-27	47	0	-1384	83	0	2.23693
79898	65532	84	12284	10436	43	11734	10139	45	-71	32	0	-66	51	0	-6488	0	0	2.23693
205888	143502	105	78324	54383	94	26352	18003	68	-153	118	0	38	100	0	84	639	0	2.23999
165568	128577	90	70025	55262	88	22187	17255	61	-181	23	0	19	45	0	447	449	0	2.26041
153884	123145	89	78477	62367	87	22571	17181	63	12	84	0	-57	33	0	-602	146	0	2.26143
33731	27556	66	12135	10287	45	5947	4875	35	-72	40	0	31	48	0	-146	351	0	2.2696
198682	141688	109	59252	40523	91	31473	22265	88	-99	52	0	115	119	0	328	540	0	2.29818
88761	72127	93	36458	30176	77	12905	10353	48	238	215	0	55	66	0	-367	344	0	2.30023
61526	50276	90	31004	25767	75	9132	6997	43	-209	20	0	-39	52	0	-2	248	0	2.3135
189593	146869	93	61240	48298	91	28282	20591	74	24	91	0	-22	84	0	-585	424	0	2.31452
116923	97325	82	56047	45847	82	15815	12909	49	-38	101	0	76	86	0	-674	46	0	2.31656
174119	137123	96	60122	48892	87	23103	18777	64	82	133	0	-42	39	0	-413	360	0	2.32575
77407	63862	81	29136	23919	76	9093	7355	40	129	118	0	108	68	0	25989	10805	92	2.32575
272583	169605	115	105734	67552	108	39296	24500	103	195	128	0	43	78	0	254	432	0	2.34311
137351	112848	86	46488	37702	84	24281	19271	59	267	210	0	-156	46	0	25	619	0	2.34515
209397	150707	96	95024	68044	96	27366	19253	73	36	123	0	-42	60	0	453	564	0	2.34719
237781	149933	107	96691	61089	103	32506	20836	85	-127	116	0	-40	35	0	248	469	0	2.36046
56905	48160	69	25822	21730	65	8135	6596	39	-135	58	0	-10	69	0	-78	300	0	2.37782
79125	65639	78	29735	24278	73	12823	10224	45	-162	70	0	10	56	0	-1751	0	0	2.37782
154863	124380	90	38021	30961	82	25838	20554	68	92	87	0	-23	43	0	325	474	0	2.3819
269996	172358	108	87053	56968	102	40817	25685	98	116	154	0	-45	34	0	387	624	0	2.39926
110067	88591	97	36012	29372	80	16733	13074	52	74	127	0	73	82	0	-242	297	0	2.40028
150002	120923	93	98555	79334	87	21955	17632	60	-50	63	0	10	68	0	582	555	0	2.41355
43484	35824	72	17583	14684	51	6045	5026	36	93	91	0	-4	58	0	-135	299	0	2.43091
62967	52615	79	25848	21599	65	10732	8719	43	6	132	0	16	98	0	121	448	0	2.44418
76950	65447	76	14302	11985	46	10162	8755	41	-158	63	0	34	68	0	586	441	0	2.4452
48991	39866	77	57182	46445	76	5163	4237	34	112	186	0	-43	112	0	-209	146	0	2.4646
70011	59005	76	12160	10219	44	9004	7212	41	151	149	0	29	68	0	-240	509	0	2.49115
91552	78161	77	35313	28879	77	16834	14076	49	137	180	0	144	75	0	-43	621	0	2.50442
134662	108683	89	52184	41509	84	21438	16765	59	-9	94	0	95	81	0	-227	452	0	2.51463
75872	63318	76	22132	18523	56	12636	10253	45	184	141	0	-49	30	0	93	610	0	2.52994
136867	113003	87	36562	30124	82	18915	14809	57	-90	56	0	-49	28	0	181	663	0	2.53301
70839	58507	83	18493	15486	52	12011	9742	44	161	171	0	-123	15	0	772	933	0	2.55853
171920	125843	92	42651	29927	88	26421	18752	71	-99	104	0	36	58	0	100	192	0	2.55955
173650	139008	88	45674	36430	85	23979	19363	63	69	122	0	48	92	0	395	562	0	2.56363
62467	51567	79	17191	14500	49	11272	9012	43	120	133	0	-56	20	0	283	452	0	2.56874
163334	124118	94	74305	55367	89	26202	19652	66	-124	55	0	-86	40	0	186	518	0	2.57282
130778	104316	95	52229	40004	84	22064	17396	63	295	155	0	40	81	0	-408	206	0	2.58099
86905	72332	79	38756	32295	78	13904	11179	46	-64	64	0	56	78	0	-311	134	0	2.59528
37795	34101	65	20855	17826	56	7885	6831	38	-126	133	0	-21	33	0	-389	53	0	2.60039
123694	103469	97	61296	50705	83	18685	15237	59	82	93	0	70	72	0	-86	295	0	2.60141
132018	109388	93	60302	49179	84	19962	16594	55	41	123	0	-15	50	0	-347	250	0	2.60447
90093	74399	90	43697	36481	77	13338	11235	47	-16	113	0	-82	42	0	179	434	0	2.60549
44305	39427	63	20366	17296	56	5089	4248	34	148	128	0	30	56	0	443	475	0	2.60856
38759	32381	65	18555	15654	53	6648	5573	36	-89	59	0	-11	66	0	415	844	0	2.6106
208638	146294	99	106762	77360	97	31050	21271	77	-163	36	0	15	68	0	-302	377	0	2.61162
153464	123178	90	52525	42644	86	24288	19625	64	59	92	0	0	83	0	747	630	0	2.62081
41255	36005	70	24196	20966	58	5435	4570	33	4	94	0	-33	33	0	-4371	0	0	2.62081
158680	128916	89	54470	43374	84	20619	16242	58	83	109	0	-41	42	0	-3859	0	0	2.62081
264498	166957	124	113725	74937	110	41421	27546	103	192	150	0	191	110	0	286907	235005	123	2.62081
120713	99777	86	48475	39591	81	14381	11453	49	-24	138	0	-48	91	0	336	703	0	2.62285
42669	37336	76	19517	16416	55	6738	5335	37	108	93	0	10	55	0	-332	479	0	2.62387
47327	41007	71	21765	18501	56	7362	6004	39	13	143	0	-116	27	0	-1295	0	0	2.62489
188806	130054	100	73293	51103	94	30627	21224	77	-33	132	0	117	100	0	-75	519	0	2.62796
238641	172508	105	89073	66148	101	34083	24287	87	127	164	0	38	112	0	451	474	0	2.64633
508220	254367	162	198075	107756	162	80663	40122	158	789	885	0	530	643	0	-160	552	0	2.66471
113259	91093	85	45148	35364	82	30323	24185	75	78	114	0	-28	55	0	-335	179	0	2.67288
170859	129662	99	58469	43621	88	24186	18788	63	-115	46	0	40	65	0	210	466	0	2.69023
181537	125985	105	74004	51088	93	24006	16690	70	62	88	0	-59	63	0	164	676	0	2.69636
43593	38091	66	17202	14831	48	7928	6638	38	14	75	0	-38	49	0	-3449	0	0	2.69738
58182	50018	74	20356	17308	55	10235	8457	44	47	97	0	33	89	0	357	565	0	2.70044
147247	111134	93	45868	34113	89	20999	15465	57	-105	47	0	-39	56	0	111	295	0	2.71372
191171	141525	94	75089	55954	90	23580	17315	62	-78	54	0	-20	55	0	-627	525	0	2.71576
196039	142067	97	66859	49212	92	29017	20431	86	131	159	0	82	98	0	-2285	125	0	2.71678
104817	88517	81	47006	39209	80	16918	13823	52	312	187	0	83	61	0	363	705	0	2.73005
157091	125866	99	57968	47193	87	29251	23741	73	36	94	0	71	87	0	-2	655	0	2.73516
63834	53676	76	31483	27104	73	8914	7379	39	-12	93	0	27	89	0	-227	209	0	2.74434
79506	69274	77	37389	31968	76	12199	10267	43	-91	63	0	12	61	0	8	372	0	2.75149
162808	117352	92	70476	50922	90	21719	15706	61	-87	58	0	15	100	0	-184	401	0	2.76579
240490	168309	101	90663	65686	97	39478	26404	95	97	226	0	-106	61	0	-357	152	0	2.76885
160955	129984	95	72201	58674	87	21356	16398	58	220	160	0	33	105	0	-72	347	0	2.77906
60671	50896	87	22322	18735	57	7665	6584	38	-14	70	0	12	25	0	-479	190	0	2.78008
165993	132455	89	60024	47778	86	25008	19917	64	15	111	0	12	63	0	-100	412	0	2.7862
72854	62504	79	34804	29041	75	9292	8077	40	-65	86	0	23	85	0	501	392	0	2.79131
280182	185768	116	97369	62653	108	38136	25199	102	-95	115	0	-20	80	0	-109	280	0	2.79641
169210	129240	92	60656	45864	89	22736	17351	57	231	149	0	-5	62	0	-75	258	0	2.81785
233307	156847	104	64085	42022	99	34916	24303	93	283	228	0	-92	40	0	-125	233	0	2.82194
182731	138733	92	74010	54912	90	29304	22189	73	111	75	0	-7	34	0	-2031	0	0	2.82296
237211	152681	108	84946	54265	102	33836	22395	89	-14	90	0	53	44	0	-4278	0	0	2.82296
142107	101204	92	54443	37818	89	18553	12711	57	120	140	0	-127	64	0	209	427	0	2.82602
46017	39614	73	21029	17968	55	7648	6022	40	146	180	0	-16	58	0	84	442	0	2.82806
41521	34830	76	11329	9645	44	5395	4259	35	18	39	0	46	79	0	-320	250	0	2.83011
63517	54933	76	28328	24133	70	9567	8157	42	117	172	0	14	69	0	560	800	0	2.83317
198847	148407	94	98130	74207	93	34054	24736	87	-14	83	0	8	66	0	32	664	0	2.84644
39609	32449	75	9087	7691	40	7132	5862	39	19	136	0	-62	36	0	556	626	0	2.85052
48328	41112	76	22099	18900	57	6167	5152	35	130	134	0	-44	46	0	185	713	0	2.85359
179877	134656	96	56239	41486	89	25122	18798	65	-36	134	0	81	74	0	-495	113	0	2.86176
113876	97428	80	45594	38130	78	18638	15556	52	21	67	0	90	117	0	-24	377	0	2.88524
77043	64380	83	29462	24916	76	9852	8167	41	46	99	0	19	76	0	6	360	0	2.89545
138102	117133	81	59460	48411	84	19398	15652	52	-13	130	0	11	68	0	-90	373	0	2.91485
190826	135800	102	96432	69513	95	26973	19568	73	63	116	0	-26	49	0	-245	620	0	2.91689
93529	78292	79	33212	28182	75	15058	12230	49	20	159	0	12	46	0	-5903	0	0	2.91689
78093	67220	77	31785	26895	75	12580	10215	46	-112	60	0	-5	56	0	123	491	0	2.91893
46837	43047	77	20913	18221	55	7362	6715	37	114	105	0	-28	76	0	-94	473	0	2.92301
225223	154927	98	89822	63080	97	29598	20615	78	221	193	0	-137	13	0	-576	125	0	2.92812
202480	146605	96	79038	55453	94	37477	27641	91	-208	89	0	104	102	0	-322	360	0	2.93118
27556	24970	49	18006	15641	53	4636	3664	32	19	106	0	3	73	0	-148	359	0	2.93629
32933	28092	73	18572	16159	51	6377	5329	36	-44	69	0	-95	29	0	114	372	0	2.93833
277101	186011	111	133219	92526	106	34647	23500	94	-90	80	0	86	120	0	405	491	0	2.94241
326763	204835	111	128624	83171	110	40775	25483	105	-97	92	0	60	61	0	-10088	0	0	2.94241
122334	103512	82	46907	39575	79	20622	17103	54	-115	28	0	-62	54	0	-7991	0	0	2.94241
164865	123495	96	62233	46292	91	26308	19047	72	-80	132	0	-58	31	0	247	695	0	2.94445
293259	176619	114	106985	63804	110	38113	23000	107	-112	70	0	124	89	0	-23	266	0	2.94752
61258	52769	77	25907	22103	65	11812	9886	44	85	117	0	-106	75	0	-131	805	0	2.94956
105189	90547	84	41272	35152	78	15531	13202	47	-223	66	0	46	78	0	-1573	0	0	2.95058
119854	101508	80	45480	38514	79	20012	16666	54	-218	50	0	-83	70	0	-1822	0	0	2.95058
58141	51398	83	39296	33661	74	9323	7718	42	-33	101	0	4	74	0	559	581	0	2.95773
34748	29846	72	13603	11698	45	5816	4961	35	98	114	0	-7	78	0	-63	350	0	2.95875
37786	32164	68	14057	11995	45	6530	5586	37	9	53	0	60	79	0	-392	188	0	2.96283
33502	27977	70	14965	12851	46	5038	4279	32	12	77	0	41	61	0	81	206	0	2.96589
173129	141984	91	66100	54017	89	24197	19275	61	204	280	0	-78	88	0	181	391	0	2.971
54460	47301	75	25242	21704	62	8006	6627	39	117	97	0	-57	48	0	-186	369	0	2.97406
269194	177955	112	102058	67585	106	35850	23935	97	-140	96	0	140	102	0	211	395	0	2.98733
68438	59595	74	29090	24780	74	10394	9359	40	49	90	0	-62	50	0	981	1093	4	2.99346
123687	102423	91	41491	34723	79	20401	17140	52	111	111	0	-49	21	0	-531	81	0	2.99856
160691	125547	93	57049	45392	87	26792	20295	76	-86	106	0	-39	77	0	-640	479	0	3.00163
43272	39041	71	18735	16267	52	5876	5186	34	-222	7	0	-49	41	0	861	593	0	3.00571
164159	132346	87	90223	73139	88	24505	18423	67	18	162	0	-37	54	0	144	331	0	3.04042
34807	30195	71	21518	18874	54	6095	5769	34	-30	63	0	-121	3	0	129	512	0	3.04349
165496	123575	96	63813	48465	90	26254	18299	66	125	132	0	164	111	0	664	708	0	3.04655
134049	109562	84	59336	47708	83	19724	15367	55	127	155	0	84	81	0	-48	214	0	3.05472
53079	44872	79	11789	10307	43	7834	6552	38	23	92	0	63	77	0	858	735	0	3.07514
87531	76814	76	40433	34323	76	12409	10695	44	53	83	0	61	90	0	-128	265	0	3.07718
78965	67232	91	35244	30340	76	13284	11203	46	146	167	0	-47	69	0	-480	677	0	3.0782
134358	112964	85	38604	32603	81	24465	19696	66	104	92	0	10	79	0	195	370	0	3.07922
129611	96902	89	57808	42557	86	22347	15727	60	-58	89	0	42	101	0	-204	262	0	3.08126
211327	149918	99	81424	56604	96	29952	21298	84	-91	88	0	67	84	0	-172	657	0	3.08433
129300	108329	83	36763	29951	81	21633	17834	56	57	74	0	26	52	0	-22	360	0	3.08841
151926	122527	87	69268	54615	87	24387	19430	62	-64	98	0	1	31	0	-193	161	0	3.09147
137953	115462	85	54623	45625	82	23924	19874	61	-10	105	0	32	108	0	124	696	0	3.0976
182571	137411	94	61185	45257	92	29010	21157	76	-89	70	0	52	57	0	67	505	0	3.12618
190221	137409	94	69802	50215	93	28263	20509	70	-71	71	0	92	85	0	822	665	0	3.12823
215039	163418	108	83573	64383	92	31423	23481	85	-2	107	0	24	61	0	-1474	0	0	3.12925
56259	49350	70	25673	22158	62	10868	9070	44	148	141	0	23	46	0	-1339	0	0	3.13027
367076	208218	123	155445	86375	122	54306	29984	116	-34	361	0	-27	129	0	453	495	0	3.15886
46933	41730	71	32832	28635	71	7080	5841	38	73	129	0	36	58	0	-1766	122	0	3.15988
72478	62314	78	14787	12667	47	11343	9336	43	-160	23	0	81	70	0	831	840	0	3.16702
73480	62297	86	28714	24428	70	9023	7555	39	-60	79	0	2	74	0	-266	197	0	3.17009
43591	38282	63	19684	17003	55	6601	5603	35	-11	70	0	-55	22	0	197	397	0	3.17111
207469	147121	99	84938	60818	97	41841	30307	93	220	141	0	40	86	0	-103	469	0	3.17315
80776	68231	79	27975	23636	68	12143	10258	45	-208	57	0	26	61	0	-118	139	0	3.19255
149584	117464	96	62638	48497	87	26184	20186	77	136	241	0	-87	59	0	-1330	0	0	3.19255
181144	136451	96	78987	60077	91	28185	21339	69	-139	99	0	-61	47	0	-1678	0	0	3.19357
226688	171313	98	105802	79104	98	31652	22894	86	-29	102	0	210	90	0	8067	3849	80	3.19357
211844	154442	99	92032	66971	93	34194	24272	89	31	79	0	-147	9	0	145	364	0	3.19969
66539	57154	73	26221	22468	67	8554	7177	40	14	76	0	77	85	0	-869	182	0	3.20071
176901	142821	93	65123	51680	88	25253	19149	64	-60	67	0	-47	53	0	26	352	0	3.20378
114762	96857	81	45606	38452	80	16578	14288	49	181	137	0	40	85	0	-307	117	0	3.21399
207289	144270	103	79038	55776	94	29211	20390	81	-55	65	0	39	108	0	-182	309	0	3.22318
56831	49370	73	17585	15029	50	7759	6442	39	86	105	0	-11	92	0	-975	0	0	3.2242
374799	225249	129	128571	77448	128	52674	31355	123	498	616	0	150	479	0	-875	73	0	3.22624
46298	39885	68	14343	12727	45	6717	5810	37	-51	66	0	83	64	0	202	346	0	3.23236
170207	125458	93	75152	54685	90	33201	23748	85	-25	66	0	-95	17	0	-60	514	0	3.23441
538304	295330	182	330527	191766	177	147002	86357	173	2902	1781	33	2487	1747	26	716	496	0	3.23645
210815	143652	108	77466	53210	99	30649	21592	84	26	146	0	135	95	0	-355	268	0	3.2436
199485	160687	102	144650	117424	91	31596	25489	82	1	156	0	18	74	0	-2271	0	0	3.24462
103269	87414	85	31656	25947	77	18230	14804	52	156	124	0	176	88	0	-134	270	0	3.24564
139724	111050	89	65700	52266	85	19146	15748	55	-126	90	0	-137	51	0	-3846	0	0	3.24564
182396	139289	98	74892	55471	92	22669	16628	65	-18	77	0	65	82	0	-782	136	0	3.25585
45070	39336	68	18978	16091	53	7990	6961	38	31	93	0	-50	33	0	227	658	0	3.25993
133953	111796	85	43227	36396	81	21200	17160	55	3	138	0	-69	26	0	648	465	0	3.26401
81019	70546	77	28215	24029	72	13744	11483	47	-10	89	0	15	63	0	-3033	0	0	3.26401
453077	245621	154	350714	208050	156	101026	59745	150	1759	1496	27	1610	1385	19	-8301	0	0	3.26504
135258	111939	99	27742	23216	79	18314	15316	50	31	83	0	5	58	0	-422	345	0	3.26912
137140	112876	94	55917	45471	83	23545	19526	57	90	89	0	-92	69	0	-62	318	0	3.2732
126644	103266	89	63842	51425	82	18315	15027	54	77	116	0	74	94	0	-4469	0	0	3.27422
305863	181906	124	119982	74752	109	44152	26362	105	175	130	0	15	99	0	-387	251	0	3.30587
181986	132071	99	72986	52394	92	24735	16987	68	-31	80	0	148	83	0	123	538	0	3.32731
195702	137508	106	92011	63340	93	33216	22156	90	-12	101	0	48	65	0	222	599	0	3.33854
34786	32226	55	11373	9985	42	5968	5324	33	70	108	0	19	66	0	-103	404	0	3.34263
134588	119268	80	82693	69242	83	26122	21287	69	76	114	0	8	62	0	-680	310	0	3.35284
103020	88201	83	36217	30529	78	16894	14384	48	-58	86	0	11	57	0	-129	262	0	3.35488
216827	153432	111	83193	59812	94	36130	25922	90	41	188	0	-90	79	0	-320	702	0	3.40389
213381	148838	94	97501	67117	95	34165	22713	86	159	101	0	73	89	0	-4495	0	0	3.40491
173611	130500	91	66187	50300	89	24794	18735	62	38	112	0	-67	72	0	-5470	0	0	3.40491
176328	126484	95	70447	51415	91	30973	22724	88	178	202	0	24	57	0	-808	260	0	3.41001
36519	30785	76	10679	9248	42	5616	4791	34	0	84	0	-46	77	0	-2017	83	0	3.41001
232383	179550	102	107698	85117	92	35102	26458	88	163	149	0	6	78	0	-83	361	0	3.41205
192649	143930	91	79895	59749	91	34330	24306	89	242	106	0	55	83	0	-4866	0	0	3.41307
196483	141251	97	66526	47739	92	31848	22937	83	18	149	0	-64	47	0	-3609	0	0	3.41307
237573	163281	112	77097	52090	99	33358	22863	94	28	131	0	4	68	0	36	553	0	3.41512
181327	134963	105	76100	55434	91	30116	22655	80	-67	118	0	-82	49	0	-45	471	0	3.42533
165967	122469	94	74868	55875	90	25904	19402	65	-34	82	0	60	71	0	-326	269	0	3.43043
102740	89304	81	42012	35488	77	14385	11624	45	-30	67	0	107	78	0	183	316	0	3.43349
136018	112843	84	54939	45893	82	27655	22074	65	251	138	0	-62	35	0	168	438	0	3.43758
132419	113407	85	78464	66806	83	20079	16640	55	-163	31	0	13	91	0	-3244	0	0	3.43758
294051	189874	127	101014	64129	127	42018	26547	107	353	264	0	230	241	0	221321	196484	73	3.43758
50652	43193	75	19141	16674	50	8611	7638	39	-60	76	0	42	75	0	671	566	0	3.44472
170309	130926	91	58037	45164	88	23216	16972	62	-39	90	0	7	62	0	-213	293	0	3.45493
62264	54496	68	20632	17804	53	6856	6193	34	-52	104	0	66	89	0	122	341	0	3.458
347362	189000	129	133343	74871	122	44662	22896	117	50	334	0	129	311	0	-2358	39	0	3.458
163347	120051	102	64966	49719	90	28713	20749	72	200	187	0	-73	74	0	-775	288	0	3.45902
37828	33281	61	10284	8980	41	6694	5744	36	99	135	0	135	86	0	-21	446	0	3.46412
147329	124115	86	57018	48302	84	18683	15821	50	7	49	0	-8	86	0	-206	473	0	3.46514
274191	167160	118	125740	78198	113	51214	30598	108	10	150	0	-46	93	0	-4217	0	0	3.46616
91795	79760	80	40247	34088	77	14554	12470	45	2	114	0	-50	33	0	-337	90	0	3.4825
44091	39170	70	18417	16061	52	7504	6630	36	-115	10	0	61	129	0	-230	618	0	3.48352
220863	153287	101	90749	64702	95	33344	22414	88	-108	98	0	71	69	0	423	594	0	3.49067
80638	70288	76	31999	27070	75	11757	9977	44	80	115	0	-60	62	0	-32	238	0	3.49373
47512	42246	74	19453	16942	52	5899	5201	33	-149	99	0	-32	45	0	134	580	0	3.49884
29470	28089	55	11632	10628	42	5128	4464	32	-34	49	0	-50	37	0	-637	162	0	3.49884
180734	146004	92	76218	62122	87	23900	19084	62	100	141	0	-26	98	0	773	571	0	3.50598
133864	109746	89	67965	57352	85	24989	20941	61	24	99	0	51	60	0	-162	270	0	3.50802
338651	219602	123	136316	89405	123	52187	33401	118	163	539	0	287	472	0	-379	514	0	3.51007
211079	155721	101	72100	52870	94	28545	20397	68	55	134	0	13	82	0	-6132	0	0	3.51007
175228	141123	91	75615	59801	88	24025	18671	61	50	148	0	-21	81	0	429	557	0	3.51517
51550	43912	72	23285	19631	58	8581	7055	40	162	146	0	-25	45	0	12806	5384	87	3.51517
100486	87972	79	46043	39368	77	19232	16313	52	5	97	0	-48	44	0	-6409	0	0	3.51619
115344	94138	83	46835	37334	80	22685	18447	58	237	181	0	-36	28	0	-903	228	0	3.51721
91272	79863	80	45329	39329	77	12071	10956	42	64	122	0	49	87	0	-366	296	0	3.52436
195727	146836	94	70419	53083	90	30842	22652	87	20	85	0	-93	31	0	-85	395	0	3.54274
325624	204006	119	157941	99234	120	58501	37072	114	47	359	0	113	493	0	-229	413	0	3.55397
394748	218707	142	181518	101384	140	62437	36665	135	909	923	0	533	526	0	523	663	0	3.56009
64077	56295	80	30081	25928	73	8507	7042	39	-124	61	0	52	81	0	474	508	0	3.56316
191837	141680	98	79173	58139	91	33618	24216	88	96	67	0	130	118	0	-23	631	0	3.56622
109401	93998	80	46955	40028	79	14969	12996	46	-24	121	0	86	104	0	-206	723	0	3.57337
184997	135488	99	72208	51613	90	30916	23346	84	94	102	0	25	78	0	-980	128	0	3.57337
157396	129640	87	64693	53695	85	23260	18729	65	-111	120	0	110	72	0	-469	133	0	3.57643
50973	45773	71	18539	16288	51	8335	7408	37	16	104	0	18	63	0	-627	140	0	3.58051
107981	90546	86	40838	34663	80	16302	13668	48	-91	100	0	-25	39	0	-22	570	0	3.59583
156962	132636	84	62265	51619	83	25980	21098	69	-105	59	0	-133	3	0	101	480	0	3.59991
98807	82789	87	40684	34568	78	13263	11459	45	-29	121	0	3	71	0	-280	172	0	3.60706
128758	100405	90	52702	40788	83	21023	16671	56	39	83	0	-30	34	0	-535	441	0	3.60808
174072	145313	94	76007	63849	85	20387	17157	56	20	52	0	55	87	0	-2248	0	0	3.60808
80474	69454	79	32102	27711	73	10154	8277	42	-1	49	0	79	78	0	-4867	0	0	3.60808
138198	117811	92	50907	42904	82	14716	12854	45	18	105	0	27	52	0	-113	777	0	3.61216
148999	124738	87	48126	39876	83	23156	19052	60	-45	101	0	-47	41	0	67	546	0	3.61625
225420	165503	96	83426	62449	95	32207	23560	86	-246	9	0	4	54	0	-2532	0	0	3.61625
149856	118236	87	58884	45127	85	25956	19512	61	-72	132	0	-34	49	0	-802	372	0	3.61727
225116	161773	106	92028	66153	95	28433	20892	76	-25	100	0	-19	65	0	-949	96	0	3.61829
189936	140370	93	83928	60564	93	27859	19984	80	-116	49	0	-49	72	0	-49	316	0	3.62646
118616	101854	86	58972	50470	81	19099	16021	52	74	145	0	37	53	0	146	641	0	3.6285
202045	157945	92	67558	51551	91	30565	23091	80	-66	158	0	1	63	0	-743	153	0	3.63156
124337	100661	83	47438	37971	82	18638	14659	53	104	126	0	-94	27	0	65	643	0	3.63258
287460	192694	113	169702	120123	102	43096	29670	97	3	91	0	14	70	0	-3925	0	0	3.63462
68057	58058	87	29693	25931	72	9344	7794	42	71	110	0	13	126	0	262	475	0	3.64483
99348	83611	84	52720	42461	80	167	239	0	-82	49	0	16	76	0	-62	195	0	3.66015
199201	145959	97	115958	89068	93	33524	25107	80	-137	112	0	-113	30	0	-453	338	0	3.6775
180162	147893	96	69193	56983	86	23086	18384	62	97	174	0	-38	43	0	-311	46	0	3.69486
152991	124218	86	61658	50711	85	19334	15196	52	-98	53	0	181	143	0	79	544	0	3.69894
209291	150432	100	85664	62201	93	31367	22708	82	-90	51	0	41	58	0	238	564	0	3.70303
163929	129926	95	67243	52305	88	25776	20001	60	66	142	0	-60	100	0	-4244	0	0	3.70303
191184	147471	91	87982	67706	90	28471	21396	74	-156	53	0	29	61	0	-196	131	0	3.70711
171854	142123	94	81213	68328	87	25705	21029	64	259	158	0	107	109	0	402	452	0	3.71222
79327	68820	77	29103	25255	74	10150	8811	40	17	128	0	-32	62	0	-279	360	0	3.71426
236509	145365	106	105746	67064	100	37765	23121	96	-57	81	0	51	73	0	-25	297	0	3.72243
167859	128618	93	56624	42937	89	23331	17524	65	64	125	0	17	60	0	145	378	0	3.72957
195350	146684	95	58536	44437	91	34040	24949	88	125	130	0	36	58	0	-1755	0	0	3.72957
269254	181716	116	89819	59648	110	41766	27650	107	146	487	0	172	358	0	-348	230	0	3.73774
309541	215235	124	126377	89171	119	44249	31115	114	331	750	0	250	748	0	432	670	0	3.76326
65753	61086	67	20689	18242	51	11246	9694	43	8	84	0	25	52	0	-4576	0	0	3.76326
365861	216024	131	149097	90713	128	67464	39868	124	538	766	0	400	613	0	-235	825	0	3.76633
106986	95484	78	40571	35662	76	16451	13943	49	-60	91	0	5	51	0	-14300	0	0	3.76633
151942	122217	87	59567	46784	85	23035	17903	58	-28	70	0	-43	66	0	-14475	0	0	3.76633
166411	137169	94	74356	61444	86	24581	20755	59	99	187	0	-44	39	0	-1719	34	0	3.76735
167789	140123	87	62840	52185	84	29625	24157	76	-52	70	0	-112	19	0	-309	569	0	3.76939
42707	39058	67	15187	13476	47	5224	4654	32	-66	44	0	-62	41	0	-3028	0	0	3.76939
54181	48139	79	27593	24365	66	8511	7362	39	211	137	0	10	63	0	99	457	0	3.7796
200393	145621	94	85234	61522	92	27323	20336	66	-164	91	0	70	86	0	-1160	186	0	3.78062
199698	139950	96	73920	51826	94	30349	21155	72	-156	61	0	-24	38	0	-5644	0	0	3.78062
166621	130519	88	78074	58699	89	23513	18345	59	-25	80	0	11	69	0	-687	223	0	3.7847
88167	76466	81	32120	27924	75	7060	6104	36	-149	59	0	76	64	0	85	373	0	3.78777
331488	214040	123	119351	77401	115	59636	38460	112	288	618	0	161	385	0	2999	1247	29	3.78777
161599	135057	85	67534	56569	84	24017	19379	63	33	105	0	29	73	0	-5401	0	0	3.78777
50729	45487	79	16751	15017	48	6825	6073	35	-42	61	0	-10	40	0	-2160	0	0	3.78879
176736	140569	92	78196	61884	88	27513	21183	73	-41	93	0	-46	97	0	-676	70	0	3.79083
181173	138532	94	83037	62978	91	23148	17030	63	-8	88	0	44	81	0	-2061	306	0	3.799
81037	74287	74	43265	37651	76	15146	12927	46	-138	101	0	13	58	0	-507	19	0	3.80921
114386	93442	91	44400	35044	80	17691	14251	49	60	137	0	-38	51	0	78	508	0	3.81431
152827	129265	85	47510	40479	83	23974	20240	66	-132	61	0	-31	66	0	-718	77	0	3.81533
128935	111437	82	67259	57931	82	16714	14238	49	-100	86	0	-1	58	0	-2898	0	0	3.81635
124659	107800	83	57861	49647	81	18329	15442	50	6	104	0	60	81	0	169	622	0	3.81738
178670	145490	86	92941	75239	88	20173	16571	53	-280	21	0	9	69	0	-318	917	0	3.8184
332082	215464	122	161700	107082	122	61047	41173	115	273	958	0	350	627	0	25299	8333	136	3.8184
111916	94455	87	37816	31820	81	16449	13526	48	-50	63	0	79	51	0	-425	200	0	3.82044
324395	207898	116	120395	77025	115	50599	32530	110	441	813	0	349	540	0	-18	331	0	3.82963
92965	79525	80	36340	31244	76	13940	12018	45	39	85	0	-137	15	0	-57	355	0	3.8378
292620	159752	110	176605	109981	110	63858	40311	105	168	505	0	142	497	0	-2326	0	0	3.8378
73891	65052	76	27886	24407	73	10642	9211	41	70	166	0	-67	49	0	-1971	11	0	3.83882
160233	128933	89	58963	47637	84	22979	18738	59	-107	78	0	67	79	0	-422	77	0	3.84698
193942	143227	94	82239	61499	93	30427	23116	85	160	143	0	105	103	0	61	347	0	3.85005
195334	146459	92	78959	59209	93	34972	24549	89	-119	86	0	5	47	0	-216	200	0	3.85311
259733	176310	108	124918	87322	101	33060	22587	89	-53	103	0	-3	71	0	-1988	0	0	3.85413
204529	153218	91	109363	82490	92	33695	25586	87	-38	77	0	36	78	0	568	681	0	3.85821
45824	40587	79	24373	21955	56	6773	5692	37	27	81	0	37	68	0	-3654	0	0	3.85821
127504	105595	87	49006	41212	83	20702	16659	55	100	147	0	-38	54	0	-2145	0	0	3.85924
52562	46331	76	23998	21186	55	8472	7243	40	51	148	0	27	76	0	-4436	0	0	3.85924
188813	156398	91	80039	65826	88	28452	23980	81	155	218	0	16	80	0	242	787	0	3.86434
369578	225636	123	146399	91898	118	47739	28694	113	100	607	0	313	520	0	-599	445	0	3.87149
133676	113620	84	50779	42907	80	16983	14288	48	-127	83	0	48	65	0	-538	114	0	3.88578
141677	120216	100	24476	21036	59	23793	19717	59	-10	106	0	118	98	0	-36	605	0	3.88782
62619	56337	72	23176	20172	56	9719	8634	40	101	106	0	98	100	0	-709	0	0	3.89191
81868	70055	80	32744	27897	76	11731	9899	42	177	146	0	46	83	0	-86	532	0	3.9062
68245	59818	71	30261	25864	71	12338	10357	46	-236	29	0	84	73	0	111	474	0	3.90824
75802	65493	76	26314	22902	58	8381	6981	39	104	116	0	84	66	0	-1474	0	0	3.90824
118237	103178	79	50717	43850	79	16951	14322	51	42	72	0	70	95	0	-339	211	0	3.92458
277126	191169	107	135420	95247	106	47147	32029	102	135	390	0	228	172	0	-287	347	0	3.93683
446928	227677	161	238131	125620	149	83676	49588	142	3441	2136	40	2059	1399	23	-4546	0	0	3.93683
154759	127951	86	68585	56892	85	21918	17667	60	83	81	0	56	72	0	100	482	0	3.93989
155059	130761	88	75371	63331	85	28925	24440	73	-131	89	0	2	61	0	-874	195	0	3.94193
164880	129207	91	59348	45693	85	23718	17611	59	-114	46	0	30	72	0	-4987	0	0	3.94193
256025	164098	108	84044	52679	107	33229	21357	101	92	256	0	104	273	0	-3487	0	0	3.94295
182798	146376	88	73604	58425	88	23572	18225	58	14	128	0	65	71	0	57	314	0	3.945
110297	94011	80	41442	35626	79	16191	13459	49	237	133	0	-87	49	0	-3371	0	0	3.94602
255826	163672	110	103396	68025	104	37393	24284	99	154	184	0	63	197	0	225	398	0	3.94908
171787	142697	90	76889	64458	87	28358	23237	73	58	113	0	-13	63	0	520	778	0	3.96235
166879	125230	91	67368	50446	90	25241	18180	67	-179	58	0	100	78	0	-6948	0	0	3.96235
216789	157376	104	113462	84105	93	32143	22596	88	112	126	0	76	118	0	-29	638	0	3.98073
75658	65622	89	28783	25514	73	11342	10224	41	-70	42	0	-73	11	0	53	234	0	3.99196
167380	140711	86	86461	73647	86	29571	25120	78	-131	50	0	-42	32	0	-237	371	0	4.01136
340872	207601	131	128488	79221	125	56502	35207	120	651	820	0	597	614	0	-897	274	0	4.0134
139797	121459	83	67972	57871	83	16570	13805	48	17	89	0	17	105	0	842	1239	6	4.01442
264107	162204	107	96825	58938	101	37541	23483	97	249	350	0	-85	238	0	-6303	0	0	4.01544
70031	62814	77	39949	35381	74	12972	11416	45	-214	44	0	46	100	0	302	478	0	4.01748
235548	161425	104	79835	54707	99	31231	22025	85	17	162	0	103	180	0	578	851	0	4.01748
129525	111949	80	61308	52468	81	25141	21482	59	-122	94	0	-113	64	0	-365	213	0	4.02055
85080	75322	80	29878	26232	74	11731	10466	42	-59	85	0	91	72	0	-295	280	0	4.02259
67967	59356	88	29246	25664	72	11339	9822	42	-66	51	0	-80	57	0	-275	257	0	4.04913
196152	150798	97	85248	65599	92	33966	24917	89	37	80	0	3	53	0	165	669	0	4.05016
146455	111382	94	61400	46446	88	21551	15890	57	7	59	0	-60	76	0	-635	386	0	4.05118
89987	72644	86	33990	27549	77	11798	8819	45	6	124	0	77	65	0	-1201	44	0	4.05118
176015	136092	98	95388	75884	90	24394	18393	62	-154	78	0	91	81	0	1028	785	0	4.06751
40584	35251	72	17531	15870	48	5642	4882	33	-19	90	0	-98	8	0	-435	0	0	4.06955
252938	164696	108	110116	74765	99	44188	27135	96	24	87	0	62	220	0	317	530	0	4.08487
103924	88955	95	39799	34659	77	14215	12146	47	-51	49	0	35	47	0	-1686	0	0	4.08487
145584	124157	82	63325	53936	82	16219	14167	47	-72	53	0	-27	48	0	65	491	0	4.09304
155465	119826	96	59270	46528	86	19295	14574	55	28	253	0	-16	63	0	-4283	0	0	4.09304
169018	129002	93	79568	60663	93	25238	19170	64	82	141	0	46	83	0	-576	204	0	4.09406
185923	141438	95	76614	58082	90	25410	18603	70	75	86	0	74	76	0	-764	114	0	4.09916
180295	148152	87	78830	65076	87	23710	19118	61	-19	57	0	-53	79	0	-108	256	0	4.10733
47264	43798	72	17560	15865	46	7835	6807	37	7	117	0	-83	19	0	-3451	0	0	4.10733
109914	85874	85	41052	32057	81	15382	12728	48	4	91	0	-2	52	0	-237	232	0	4.11345
214360	148647	99	80386	54572	95	27428	19082	76	175	167	0	-58	64	0	-344	223	0	4.1155
81082	72204	78	30838	27115	66	12891	10940	45	-107	58	0	44	68	0	-7134	0	0	4.1155
60533	53743	76	22900	20254	56	8951	8100	39	-187	49	0	13	52	0	178	1072	4	4.11856
220908	162225	97	82330	59624	94	27861	20654	72	28	102	0	18	30	0	135	1005	2	4.11958
108110	86629	82	45864	35502	81	20924	16685	56	60	87	0	43	32	0	-66	607	0	4.12775
36505	33731	69	19568	17337	53	4922	4235	32	-14	131	0	-2	63	0	-385	287	0	4.12979
143379	123926	91	60320	51389	83	21810	18170	59	-6	98	0	78	67	0	950	1277	8	4.13081
166804	140227	89	62881	53507	85	23551	19610	62	15	63	0	27	71	0	310	487	0	4.14
290564	151512	122	109232	62857	119	44110	23721	115	247	304	0	227	339	0	251	663	0	4.1451
65280	57051	88	25292	22344	61	9044	7907	40	22	47	0	88	65	0	-3749	0	0	4.1451
132781	117383	80	38056	33120	79	18738	16875	48	-73	84	0	15	59	0	-4402	0	0	4.14613
110476	96450	85	33975	29638	77	16837	14135	48	49	117	0	-89	65	0	1530	839	0	4.14817
163059	117235	103	69589	50563	90	21279	15511	62	42	136	0	90	142	0	917	728	0	4.15838
131970	113538	89	55888	47893	82	19631	16876	54	59	123	0	-59	31	0	-1464	697	0	4.1594
147764	127050	84	72004	61920	84	20625	17359	55	-65	93	0	11	44	0	-6139	0	0	4.1594
216032	166592	95	59996	45010	92	32102	24331	84	-72	179	0	-75	84	0	-5183	0	0	4.1594
134037	115723	84	54541	46672	82	21978	19140	55	90	121	0	7	81	0	185	293	0	4.16961
204413	146935	110	68106	47052	92	30801	22365	76	-63	99	0	73	138	0	-592	122	0	4.17063
61861	55309	80	22563	20067	57	7382	6706	36	140	205	0	5	81	0	-679	651	0	4.17165
131733	113222	84	56723	48698	81	23502	20596	61	35	83	0	-156	43	0	83	324	0	4.17778
179594	141932	93	56451	43021	88	25069	18812	63	77	177	0	38	100	0	-4482	0	0	4.17778
246748	174685	103	95102	67668	98	35631	25107	93	142	195	0	-59	199	0	-35	432	0	4.17982
223621	156044	107	90553	65433	97	39104	27549	93	158	279	0	-20	162	0	93	668	0	4.18084
141696	118114	88	60410	51798	83	25240	21382	59	83	115	0	35	67	0	-1559	122	0	4.18186
265131	180453	108	96489	65678	106	41869	29285	102	219	443	0	63	460	0	583	761	0	4.18492
156976	122861	88	60407	45984	86	24937	19262	65	102	131	0	43	57	0	-3127	0	0	4.18492
205705	147204	100	75306	54498	92	28915	21130	75	19	115	0	103	87	0	16	441	0	4.18696
140792	114472	89	67851	53703	85	18585	15358	52	82	132	0	-32	34	0	-272	360	0	4.19922
151145	130776	84	49168	42133	80	20617	17517	53	52	97	0	12	65	0	-742	133	0	4.20024
152073	130956	83	50317	43018	82	21581	18136	55	-138	44	0	-48	94	0	-1930	0	0	4.20024
40614	36219	69	17605	15517	51	6437	5627	35	42	70	0	66	91	0	-756	117	0	4.20228
123132	106421	83	38919	33914	78	15587	13257	49	-161	58	0	42	63	0	413	806	0	4.20636
102825	90949	81	47855	41430	78	16648	14755	49	-152	123	0	56	99	0	-743	305	0	4.20738
121162	105731	82	45156	39207	79	18584	15805	51	70	138	0	-62	44	0	504	894	0	4.20942
189059	138771	98	75717	55722	96	29161	20713	85	22	110	0	142	107	0	-155	255	0	4.21147
292899	193237	110	123572	83810	109	44942	29512	104	248	531	0	442	578	0	713	415	0	4.21351
47710	42252	83	22861	20293	58	6475	5750	34	-51	75	0	-50	59	0	-184	359	0	4.23087
132163	112383	87	47751	41488	81	20856	17453	54	13	83	0	-75	42	0	-552	168	0	4.23393
190718	149623	90	74342	55765	89	28041	21972	74	108	115	0	32	60	0	-801	141	0	4.23597
328897	224252	116	173414	118564	116	59284	41125	111	576	761	0	351	772	0	164	268	0	4.23801
213826	162482	95	101878	79187	93	40028	30333	90	1	136	0	-79	43	0	-12642	0	0	4.23801
186745	141109	94	68548	51779	90	25556	18900	63	27	223	0	97	107	0	-658	49	0	4.24005
168747	130373	104	44972	35655	85	24532	18861	64	22	151	0	85	82	0	648	587	0	4.25537
173870	143409	88	79552	65439	86	25936	20874	68	0	84	0	121	91	0	-810	74	0	4.25639
215969	152305	95	63283	43441	90	27289	18752	69	182	139	0	81	122	0	-6307	0	0	4.25741
82069	73640	75	36770	32223	74	14924	13068	46	11	115	0	13	57	0	-9263	0	0	4.25741
75419	67456	75	20234	18359	51	9730	8789	40	-34	72	0	-33	80	0	-4659	0	0	4.25741
63543	58000	74	28986	25834	63	10909	9914	41	9	98	0	60	103	0	-6042	0	0	4.25741
123367	109209	81	55546	48753	79	22886	19957	56	-49	47	0	42	91	0	-6792	0	0	4.25741
174711	129251	98	71560	53539	90	30351	22043	78	-35	108	0	54	88	0	-2911	0	0	4.25843
191091	146253	94	80320	60994	90	25897	19559	66	15	97	0	-44	53	0	-8290	0	0	4.25843
293698	193492	127	111284	74277	110	42649	28898	106	491	714	0	365	442	0	393	324	0	4.26047
65470	60940	63	23487	21107	55	7208	6438	37	46	90	0	96	75	0	106	487	0	4.26558
81503	71454	81	36411	32104	75	12010	10116	43	-23	80	0	24	71	0	-500	87	0	4.2666
120205	94021	88	45835	34609	84	18927	14599	54	82	107	0	4	71	0	-481	305	0	4.27477
158395	134783	93	82438	70932	83	23425	19593	56	97	127	0	177	168	0	-1320	190	0	4.27579
202646	147297	94	79087	57915	91	31803	22193	80	96	169	0	89	137	0	-362	446	0	4.28702
160509	135604	86	68969	57585	85	26904	22091	69	78	163	0	72	82	0	-230	249	0	4.2911
151661	130247	99	48437	41632	81	22970	19982	55	120	170	0	-27	72	0	686	457	0	4.29416
39466	36541	63	21674	19436	54	6220	5451	35	-23	129	0	44	61	0	-267	165	0	4.30029
321929	198115	113	119736	75658	109	40714	24746	104	402	509	0	299	444	0	-387	251	0	4.31254
132528	112980	87	49783	40644	81	21197	17262	56	-51	82	0	118	61	0	-506	73	0	4.31663
336315	207218	138	108707	67180	127	51776	32743	117	674	733	0	658	678	0	181365	143859	138	4.31663
205398	159198	91	66204	48841	91	32719	24591	86	112	213	0	13	112	0	671	529	0	4.31969
164429	140744	84	72874	62285	84	21066	18311	55	77	137	0	-85	37	0	135	699	0	4.32684
112048	100502	77	49696	43541	78	20468	17474	58	-16	57	0	65	69	0	-1543	7	0	4.32786
304194	221291	111	159851	119112	107	40627	29520	103	701	885	0	273	586	0	-4386	0	0	4.32786
63843	57986	74	21547	19404	52	10216	9126	40	-95	67	0	-105	14	0	-190	299	0	4.335
154330	131480	90	46764	40311	81	25071	21465	60	60	94	0	-66	107	0	-41	295	0	4.33807
152497	117946	92	59305	45607	86	22790	17409	58	-119	49	0	94	82	0	403	663	0	4.34113
178592	141787	97	75976	59968	89	25357	19849	63	-125	105	0	62	74	0	-438	456	0	4.34215
324341	202067	120	121086	75490	114	41606	25549	110	485	631	0	390	447	0	603	648	0	4.34419
173661	135208	92	67709	53290	87	26570	20084	72	-256	40	0	10	112	0	-290	142	0	4.34828
338392	213289	119	129158	84215	119	48324	29841	114	698	842	0	442	531	0	-2730	0	0	4.3493
162204	137163	88	52734	45293	85	28763	24557	76	-40	91	0	112	96	0	-1105	123	0	4.35032
119111	104614	83	40188	34934	78	19008	16718	49	-43	124	0	55	106	0	-559	15	0	4.3544
65090	56727	77	24234	21825	56	9785	8576	41	30	89	0	-92	12	0	314	314	0	4.35644
330109	210647	113	135689	89410	112	46782	29648	109	323	403	0	356	526	0	191	423	0	4.36053
255646	169935	112	104292	69367	103	34004	22431	94	118	212	0	108	247	0	-613	307	0	4.36155
81102	72520	75	29945	26869	71	11559	10248	40	239	237	0	-70	101	0	-692	705	0	4.36155
208753	154058	91	93538	68170	93	38554	28239	89	-96	188	0	155	302	0	-211	277	0	4.36359
122724	106230	87	61074	52766	79	14803	12709	49	-56	102	0	-105	53	0	-1811	0	0	4.36461
70255	64026	73	21488	19452	52	10348	9040	40	-182	71	0	-21	34	0	-4886	0	0	4.36461
57594	51638	73	20613	18436	52	8657	7553	38	-86	56	0	84	88	0	448	592	0	4.36869
50407	45208	77	18050	16397	48	5743	5162	34	-86	76	0	19	66	0	-573	218	0	4.36972
121378	106334	85	38873	34042	78	19636	17196	52	7	143	0	52	88	0	-2736	0	0	4.36972
72028	65300	73	31573	27836	73	12993	11511	44	59	107	0	-80	22	0	-336	323	0	4.37176
58456	52048	73	23327	20879	58	9737	8508	40	139	125	0	-44	34	0	1076	847	0	4.37584
64634	57751	74	21556	19310	53	11073	9784	42	-36	72	0	-89	32	0	-127	299	0	4.38197
113660	99952	80	48776	42736	79	18309	15722	52	-138	34	0	106	102	0	-467	158	0	4.38401
121277	106498	81	42466	36862	78	21533	17674	53	-157	112	0	-9	67	0	-3250	0	0	4.38401
254934	176908	107	77273	52479	95	41571	28177	92	228	284	0	125	193	0	137	471	0	4.38605
69267	62727	80	17626	15426	49	11749	10200	41	27	115	0	-17	33	0	-520	97	0	4.38911
160285	135311	87	62875	52605	84	22239	18504	59	-45	99	0	-20	71	0	-428	116	0	4.3932
163535	135998	102	87047	71272	86	24244	19858	58	-82	92	0	117	98	0	193	631	0	4.39626
291437	164031	115	141991	84273	113	40043	21534	108	360	519	0	339	456	0	377	664	0	4.40647
91152	82852	76	40607	36267	75	15822	13667	48	-207	19	0	84	88	0	-301	316	0	4.41362
58314	51420	87	20126	18050	52	6950	6346	34	-52	87	0	-32	47	0	-117	172	0	4.4177
122972	107639	83	48062	41347	81	19708	16680	52	85	141	0	-14	56	0	-243	629	0	4.42076
181204	142770	88	58325	44693	88	26062	20348	68	25	97	0	-34	70	0	916	988	0	4.42485
97585	85857	80	36020	31817	76	12035	10292	42	85	69	0	56	73	0	-3672	0	0	4.42485
295947	200290	108	127946	91428	107	45001	30757	103	342	665	0	154	542	0	-1860	110	0	4.42587
61482	54173	78	29031	26178	66	6689	5948	35	128	118	0	32	86	0	-5241	0	0	4.42587
231166	163560	96	99133	70251	95	29162	21832	79	165	190	0	-65	90	0	-3135	0	0	4.42587
184810	135334	94	82835	61312	93	29274	21602	76	240	228	0	-40	139	0	-2971	0	0	4.42689
144686	122682	85	58308	49894	83	16073	13207	49	68	87	0	54	60	0	-5033	0	0	4.42689
185226	140089	104	62889	47829	88	23722	17885	61	123	137	0	-6	132	0	-75	512	0	4.42995
67551	61170	73	27372	24195	65	11146	9803	41	-79	90	0	25	58	0	-408	205	0	4.43404
199899	150453	97	110459	86570	94	27721	20116	78	-10	167	0	157	125	0	-336	208	0	4.43608
215446	156213	99	82905	60520	94	31962	23302	82	306	251	0	108	128	0	-963	0	0	4.4371
336504	199550	121	134826	82292	117	57792	34346	112	780	886	0	645	822	0	-17	474	0	4.43914
227375	153606	96	91161	61094	95	35142	23220	84	202	277	0	161	141	0	-9347	0	0	4.44016
49637	46271	70	19561	17574	51	7091	6195	36	-31	143	0	-41	20	0	-4923	0	0	4.44016
136790	113458	86	54019	44372	83	23090	19663	55	-239	76	0	47	67	0	225	651	0	4.44527
158693	135394	83	65910	55498	83	19246	15661	53	-102	72	0	99	89	0	-4598	0	0	4.44527
38263	34739	60	22880	21137	51	5876	5411	34	-32	70	0	38	98	0	-6962	0	0	4.44527
246457	175222	99	87418	62531	98	33315	23689	85	29	337	0	75	295	0	607	830	0	4.44731
48570	43209	71	26830	24267	65	7431	6689	36	-15	158	0	16	60	0	-155	396	0	4.45956
50378	44949	81	25371	22741	58	8720	8046	37	-72	79	0	24	76	0	189	575	0	4.46569
271822	201579	104	113378	87796	100	42441	30548	96	152	524	0	226	456	0	270	531	0	4.46773
60195	54465	72	18530	16649	49	11007	9883	41	129	126	0	-60	15	0	269	431	0	4.46977
59992	53490	74	25643	22774	65	9965	9131	39	-153	24	0	8	54	0	-646	0	0	4.47487
150767	131869	83	65334	57096	81	23829	20439	59	78	182	0	-89	26	0	-162	200	0	4.4759
80927	72641	76	30865	27446	74	12940	10787	43	90	112	0	-42	59	0	-359	187	0	4.47692
58798	53972	75	22218	19849	54	8827	7965	39	67	131	0	-15	52	0	-345	321	0	4.47794
221822	159385	96	85729	61739	95	33313	24476	89	199	450	0	69	275	0	495	572	0	4.481
203434	152257	105	68648	50813	91	31594	23041	85	-37	192	0	79	81	0	-6361	0	0	4.48202
251312	174401	101	98936	69108	97	34885	24193	92	265	347	0	194	257	0	-228	248	0	4.48406
99730	86124	82	46589	40724	78	10676	9092	43	-140	85	0	-20	47	0	-14	531	0	4.48611
74653	68479	73	29500	26044	74	11687	10242	43	74	78	0	4	81	0	-718	40	0	4.48713
165792	127203	92	75248	58362	89	24312	17806	69	57	120	0	45	105	0	109	453	0	4.49019
123753	108506	81	45748	40000	78	22804	19848	55	65	97	0	77	74	0	-3017	0	0	4.49019
41543	38008	75	20674	18759	53	5722	4957	34	-54	36	0	19	56	0	-388	20	0	4.49427
152660	121357	91	44129	33816	85	26188	20302	70	41	222	0	-7	184	0	-269	229	0	4.50653
168854	131636	101	67601	53395	87	27819	21137	67	9	178	0	124	71	0	397	541	0	4.51776
57089	51284	72	18820	17103	50	9363	8274	40	-26	110	0	15	85	0	-1103	0	0	4.51878
125533	107135	87	62135	52451	81	18056	14941	49	-23	67	0	-7	54	0	-171	413	0	4.5198
180204	134173	92	69687	51518	89	25469	19007	65	89	172	0	-7	110	0	-1257	217	0	4.52082
388880	216744	144	165234	94279	129	73594	42258	127	991	722	0	770	697	0	300	732	0	4.52286
52362	46325	85	23221	20776	57	8773	7899	37	-5	83	0	50	56	0	-18	296	0	4.53205
108295	97036	78	58530	51571	78	16138	14307	47	-142	81	0	-40	63	0	-316	687	0	4.53307
40811	38696	59	14458	13014	44	5873	5285	34	46	116	0	0	43	0	-2987	0	0	4.53307
91370	77323	77	41823	34596	78	15170	12306	50	-29	69	0	-75	54	0	393	455	0	4.53715
137590	120583	79	21022	18205	55	24948	20913	59	-193	14	0	60	86	0	-2952	0	0	4.53715
147420	126468	85	40768	36250	81	27131	23747	63	-25	163	0	-20	82	0	-1350	387	0	4.53715
134781	112525	90	55515	45123	81	22109	17857	56	265	159	0	-97	73	0	-475	67	0	4.5443
136104	109215	89	55312	44822	84	19637	15587	55	-91	40	0	34	73	0	48	227	0	4.54634
187974	146868	100	82276	64641	90	25571	20565	64	7	202	0	59	166	0	-286	304	0	4.55043
126445	111049	86	39697	34679	79	19400	16219	50	36	149	0	173	86	0	-1447	0	0	4.55145
73524	65907	79	28450	25276	72	12916	11793	44	-71	89	0	51	80	0	464	642	0	4.55349
180975	139071	92	81965	62318	90	28627	21205	72	-16	220	0	64	103	0	163	353	0	4.56064
43987	39353	73	18544	16901	50	7333	6839	35	-272	83	0	53	55	0	-267	204	0	4.57085
87960	78726	78	29932	26604	74	12994	11394	42	-89	97	0	-21	64	0	-258	517	0	4.57187
76332	68488	76	33226	29490	74	9924	8510	40	135	126	0	47	74	0	17	628	0	4.57595
91928	80870	77	35311	31033	76	12539	10461	44	106	152	0	36	97	0	-359	67	0	4.57697
43658	40397	70	21672	19366	53	8493	7513	38	27	90	0	31	75	0	-110	158	0	4.5882
191366	140996	92	81769	60065	91	34257	25108	89	230	433	0	78	125	0	11	388	0	4.59024
99106	90182	79	42634	37395	75	13476	11489	44	-66	51	0	-64	32	0	171	521	0	4.59229
156761	137453	81	58266	50070	82	21970	18337	58	-215	72	0	-36	97	0	-92	301	0	4.60352
20749	20334	44	10465	9467	40	3990	3461	30	4	148	0	-36	36	0	-157	93	0	4.60658
106207	91642	80	36507	32108	77	14538	12435	48	93	76	0	-2	40	0	186	441	0	4.6127
74884	67022	77	31065	27636	74	9171	8201	39	77	113	0	-22	61	0	-396	161	0	4.61883
51378	47721	69	23709	21230	59	9776	8635	39	40	71	0	42	56	0	464	861	0	4.62598
214485	164143	92	138115	105479	94	959	799	0	234	966	0	218	505	0	-200	312	0	4.64231
348135	226910	129	130913	88039	126	56994	35781	123	1107	897	0	869	746	0	-107	188	0	4.6464
36521	32511	59	12727	11671	43	5663	5105	33	-44	69	0	30	64	0	-5092	0	0	4.6464
206779	158912	91	89832	67127	91	32532	25183	84	298	512	0	29	346	0	-151	392	0	4.65456
165884	125326	92	68307	51179	89	22885	16828	61	88	241	0	9	148	0	-595	307	0	4.65559
118321	93046	86	52619	40408	83	18169	13486	55	18	78	0	46	73	0	-2490	0	0	4.65559
52347	45971	70	21417	18936	55	6233	5449	34	47	150	0	-68	70	0	-382	205	0	4.65763
171012	143999	90	72277	61287	84	22361	18476	56	189	132	0	-49	132	0	-487	148	0	4.66069
95889	84911	81	50956	45427	76	15629	13817	45	-160	75	0	-87	57	0	107	305	0	4.66784
122117	107433	94	80965	70966	80	27947	25371	66	82	156	0	-18	90	0	280	342	0	4.67498
66807	62859	68	30487	28082	71	7132	6418	35	172	171	0	-4	51	0	-2539	0	0	4.676
203626	155685	94	76752	58917	90	35737	26447	88	22	183	0	127	233	0	-4275	0	0	4.676
88063	71016	82	40141	32495	79	13934	10587	49	73	189	0	11	118	0	-1847	0	0	4.67703
37777	35961	59	7557	6941	35	7598	6598	36	-222	24	0	-4	41	0	-281	240	0	4.68723
458239	260450	147	307035	191669	144	102171	58433	139	1903	1343	20	1558	988	0	176	12337	9	4.68826
129176	103151	99	49536	40638	82	17543	13688	53	-77	105	0	50	70	0	-414	719	0	4.69132
140109	111142	97	59448	47102	84	19997	15792	58	93	170	0	13	283	0	-217	517	0	4.69336
44841	41306	69	20937	18969	52	7770	6871	37	-51	80	0	71	56	0	383	970	0	4.69642
31446	29284	52	15066	13822	44	6021	5536	33	-21	90	0	-88	13	0	-1165	0	0	4.69642
55455	48636	83	15666	14311	45	7192	6450	36	215	163	0	-116	52	0	191	588	0	4.69744
171314	139842	98	88075	71403	87	31104	24663	82	177	115	0	71	172	0	-1154	297	0	4.69847
304386	184501	121	136971	86766	121	49624	29714	117	832	637	0	596	495	0	-155	434	0	4.70765
280163	191075	107	124337	85660	102	48844	33601	98	314	688	0	324	496	0	-1308	1129	5	4.70765
156114	124838	87	61812	49185	87	23335	18217	58	10	165	0	24	163	0	-12655	0	0	4.70868
37135	34487	69	12975	11922	43	6906	6391	35	-92	29	0	83	79	0	-544	33	0	4.71174
122450	109401	79	57834	50419	80	16506	14235	47	-85	153	0	-18	89	0	-1055	256	0	4.71276
348873	221102	118	151241	96533	116	64583	40751	113	813	896	0	788	690	0	-129	287	0	4.71888
200986	152176	93	81098	61542	91	29493	22489	74	16	377	0	87	192	0	93	390	0	4.72399
252825	178074	97	114231	82124	99	37051	25816	94	391	541	0	273	452	0	141	484	0	4.72807
45242	40678	74	26117	23788	63	9752	8773	38	45	57	0	12	70	0	-267	228	0	4.73726
47363	41807	63	20936	18895	51	9332	8329	40	85	142	0	-26	62	0	409	810	0	4.74032
335183	193198	125	173799	100276	123	58024	32961	119	940	649	0	719	629	0	772	1037	3	4.74543
164425	132059	86	70245	55642	85	26779	21320	76	-6	145	0	125	176	0	-137	294	0	4.76177
250619	172249	97	114532	78342	99	35076	23392	92	525	622	0	296	499	0	219	391	0	4.773
145681	127221	84	50432	43676	80	25079	21487	66	139	134	0	-33	100	0	168	883	0	4.78729
136531	106824	90	67727	52741	85	23589	18106	63	25	125	0	-50	45	0	-1528	196	0	4.78729
144947	119092	88	55780	44101	83	24557	19739	65	70	176	0	-52	195	0	-156	485	0	4.78933
129122	114251	81	52890	46163	79	20768	17512	61	26	63	0	18	111	0	-115	249	0	4.79137
198985	159918	96	64675	50861	91	24602	19840	62	-32	347	0	268	526	0	2	468	0	4.79852
128851	104512	82	53515	42122	83	19782	15545	54	-17	136	0	83	83	0	-297	298	0	4.80158
203988	161298	91	88203	68955	91	30331	22823	76	203	219	0	119	219	0	414	565	0	4.81281
61216	53698	78	20632	18407	55	11566	10567	40	19	71	0	-39	56	0	159	608	0	4.81588
106899	92485	90	58538	50648	78	21727	19329	57	181	148	0	-48	36	0	201	458	0	4.82302
62640	55759	87	24413	22099	56	7691	6889	35	-111	87	0	-11	42	0	-183	214	0	4.8363
54676	49563	71	26354	23760	63	7051	6196	36	-110	60	0	36	86	0	-18	432	0	4.83936
39952	37161	54	14655	13236	45	7046	6217	35	62	109	0	41	70	0	-43	745	0	4.85059
170369	128703	92	74056	56173	90	24639	17531	67	-17	205	0	161	112	0	-61	400	0	4.85365
154300	126473	97	64463	53329	84	27042	22218	65	161	254	0	185	183	0	-12	627	0	4.85569
155899	135414	87	59539	50995	84	20168	17058	56	-105	115	0	10	77	0	-573	51	0	4.85876
49136	43956	70	21785	19686	54	6732	6239	35	96	79	0	42	62	0	-45	343	0	4.86182
60546	55973	71	25514	22855	66	8457	7355	37	-36	133	0	-69	72	0	373	455	0	4.86386
144139	125899	97	38353	33252	78	22556	19490	56	51	140	0	23	137	0	-228	238	0	4.86488
139028	119480	92	56810	49313	81	23001	19846	54	12	124	0	30	74	0	-6076	0	0	4.86488
166305	139813	87	110959	93172	87	32693	26949	82	-131	217	0	185	151	0	1617	981	0	4.87101
142383	125492	86	62317	54317	81	22902	19372	60	128	279	0	-23	172	0	-4711	0	0	4.87101
67124	60410	74	33298	30308	72	13944	12760	44	-10	97	0	94	115	0	-6980	0	0	4.87101
64033	57442	73	35535	32079	73	11419	9926	42	-82	62	0	5	34	0	-26	426	0	4.87509
91030	83241	76	35641	31787	74	14115	12423	44	25	102	0	12	75	0	-108	427	0	4.8802
46027	40853	75	20400	18602	55	5753	5092	33	-32	83	0	-17	61	0	-438	243	0	4.89653
39024	36577	57	14337	13038	44	6893	6148	35	14	125	0	190	140	0	294	649	0	4.89755
221621	168369	97	91826	69613	94	37274	28217	88	162	263	0	100	304	0	91	455	0	4.8996
139492	104446	99	59686	45310	86	22195	16662	60	124	389	0	60	145	0	120	572	0	4.91389
134139	111359	86	55774	45195	84	20105	16586	53	243	168	0	80	116	0	-79	319	0	4.91695
119131	105541	79	58379	50474	80	21906	18775	54	151	142	0	-42	78	0	621	577	0	4.91797
35903	31684	69	20960	18615	55	6324	5728	35	69	105	0	50	78	0	-43	317	0	4.92001
89712	115578	70	1.04858e+06	1.04858e+06	120	54874	17944	120	422	208	0	414	148	0	4364	1669	38	4.92206
152645	124653	87	63244	46515	101	22117	18102	55	-19	177	0	43	150	0	-425	286	0	4.92818
42360	37756	71	32233	28511	70	8030	7461	36	236	221	0	-55	15	0	-60	233	0	4.93022
56195	52469	69	29969	27212	70	10740	9755	41	-48	78	0	-78	44	0	722	1113	4	4.94043
54028	50380	75	26334	23846	68	8996	8236	38	-86	45	0	-70	32	0	275	517	0	4.94656
148554	126350	91	108562	93603	82	27800	23133	78	187	141	0	39	89	0	-482	170	0	4.95064
20900	19413	57	8041	7593	36	5090	4573	33	-23	86	0	-60	19	0	-2188	0	0	4.95166
77647	68932	77	37555	33075	74	8285	7795	37	-117	149	0	33	64	0	-163	315	0	4.95473
78477	70309	76	39332	35132	73	13754	12503	44	16	81	0	56	69	0	690	687	0	4.95779
34293	31521	62	14983	13586	46	5755	5162	33	-137	111	0	121	74	0	-61	248	0	4.96698
104386	92533	79	38801	34114	77	16853	14948	46	57	88	0	-53	108	0	-23	416	0	4.968
59110	53567	74	27702	24652	68	8655	7730	38	-1	91	0	-43	108	0	-214	165	0	4.97004
57334	51935	73	23879	21221	59	9239	8252	39	64	182	0	4	79	0	247	795	0	4.97923
149725	126833	90	48890	42191	85	27576	23255	62	90	139	0	117	146	0	-368	165	0	4.99352
176695	148912	88	59106	50160	85	27355	22765	70	-84	276	0	119	151	0	224	335	0	5.01598
47688	44730	66	13629	12262	43	8305	7753	36	51	148	0	-72	67	0	535	447	0	5.02926
60744	55068	77	14529	13003	44	8874	7740	39	107	112	0	-22	70	0	720	874	0	5.03947
72733	67058	74	32899	28893	73	13261	11585	45	139	233	0	-141	25	0	100	524	0	5.04151
107482	91767	85	41801	35239	78	19783	16476	55	93	176	0	-66	64	0	-441	337	0	5.04253
58620	52280	75	24177	21649	60	6976	5923	36	92	117	0	-63	70	0	-241	104	0	5.05172
19242	18044	42	9639	9008	38	3595	3559	26	-4	92	0	32	75	0	-395	41	0	5.05989
29332	27100	57	13524	12409	44	4538	4366	29	-30	104	0	14	53	0	5	509	0	5.06295
101558	90045	78	24324	21569	61	18853	16812	48	124	186	0	-40	63	0	-194	223	0	5.06703
142313	122861	83	45620	38953	79	22522	19162	52	126	109	0	183	135	0	650	527	0	5.0701
46524	44182	69	15561	14330	46	9259	8288	40	-43	90	0	-28	63	0	-369	116	0	5.07622
66128	59173	73	11213	10245	40	12714	11191	41	100	198	0	70	67	0	-26	491	0	5.08031
53866	48145	56	29802	26698	72	11061	10076	40	7	65	0	16	62	0	60	709	0	5.09052
306275	193470	125	106625	65525	117	40383	25447	112	878	828	0	695	572	0	256	614	0	5.09664
98193	85603	80	39615	35316	77	14149	12478	47	57	148	0	71	69	0	146	522	0	5.09868
67034	60987	75	25065	22605	65	11693	10317	42	4	110	0	29	76	0	98	562	0	5.10787
183439	140222	88	64466	47442	88	22719	17488	59	96	236	0	89	319	0	-212	250	0	5.11604
83871	75024	86	37399	33229	74	12795	11201	43	85	164	0	-87	38	0	-1478	0	0	5.11706
143257	122192	92	80768	70492	82	21603	18949	51	171	164	0	67	212	0	-339	192	0	5.12523
144846	126080	86	57431	50428	82	24239	20246	60	4	258	0	-49	302	0	38	487	0	5.13135
32555	29393	67	14580	13455	45	6125	5721	32	-19	109	0	-26	50	0	-209	240	0	5.14973
114681	102243	79	54065	47767	79	15911	13568	46	1	261	0	61	127	0	-70	249	0	5.15688
107197	88583	82	45842	37047	80	16132	13528	48	-70	76	0	-43	125	0	150	466	0	5.17117
36879	33090	79	18464	17052	49	5454	4852	34	15	106	0	31	91	0	-599	60	0	5.17219
95824	83883	78	38396	34088	76	16248	14374	48	-72	123	0	62	89	0	-171	509	0	5.17423
247322	164538	98	86089	55766	96	33093	21687	84	509	575	0	251	348	0	-932	300	0	5.17423
49240	47087	67	21810	20093	55	8274	7354	37	86	105	0	3	69	0	24	456	0	5.18036
37404	35936	68	11541	10748	41	7004	6694	33	55	146	0	-9	95	0	-277	100	0	5.19261
236310	171356	98	69873	51467	97	35064	25105	95	170	450	0	328	404	0	273	667	0	5.20588
67908	61039	81	29379	26816	72	8584	7650	37	108	100	0	39	84	0	33	275	0	5.20997
53642	51705	71	58177	53099	73	12858	11819	42	31	148	0	-11	60	0	-169	191	0	5.21405
193018	143530	100	81252	61299	89	26514	19950	69	43	381	0	225	330	0	48	706	0	5.21507
197328	144535	104	76152	57714	91	28796	21790	73	225	402	0	367	386	0	-218	212	0	5.21916
277367	188830	103	103831	69849	103	42662	28971	99	453	662	0	506	601	0	105	826	0	5.23549
58516	55165	72	24622	22349	66	6539	6389	33	166	117	0	16	70	0	268	205	0	5.23753
196623	150280	93	75065	57492	90	26677	19813	75	214	478	0	198	280	0	-153	420	0	5.23958
52117	47785	74	20861	19211	52	6808	6339	35	76	123	0	93	93	0	-627	345	0	5.2406
142716	125289	83	50396	43884	81	24636	21204	60	59	374	0	82	379	0	278	894	0	5.2457
175630	135726	90	90131	69980	89	24914	18993	62	338	376	0	202	355	0	51	509	0	5.24978
134340	120235	81	54070	47569	80	21849	18234	55	17	296	0	52	185	0	415	385	0	5.26102
143974	125035	85	78627	69218	84	20576	16816	53	252	365	0	78	277	0	-242	419	0	5.26204
139228	118123	87	61247	52283	83	19093	14955	51	366	361	0	107	204	0	80	371	0	5.2702
132054	103014	86	52679	40893	84	19691	15180	55	270	223	0	34	161	0	205	488	0	5.27735
105880	96315	77	43121	38951	77	19976	18176	52	108	205	0	-7	131	0	-3114	0	0	5.27735
108654	95965	79	36847	32981	77	19928	17689	51	34	165	0	26	184	0	-348	232	0	5.27939
130638	116023	82	47844	41456	80	21094	18549	53	192	339	0	133	203	0	-1871	0	0	5.28041
220717	159258	100	92742	67886	94	30577	22977	73	393	626	0	351	449	0	-99	524	0	5.28552
246482	173354	102	100966	71788	97	37681	25748	93	549	588	0	391	519	0	-5047	0	0	5.28552
81527	71431	75	58917	49081	78	19692	16126	51	-82	105	0	45	113	0	-10193	0	0	5.28552
55501	48081	75	28203	25078	71	90	122	0	6	126	0	-13	38	0	-642	42	0	5.28756
182495	140348	92	71170	54657	89	27000	20779	67	195	500	0	126	337	0	348	477	0	5.2896
167232	138634	88	67653	54469	86	22135	18088	54	119	333	0	85	274	0	-2610	5	0	5.2896
60512	55139	74	22474	20545	55	9340	8662	39	-13	206	0	36	77	0	271	553	0	5.29267
104764	90022	82	49015	42099	79	27863	24035	68	45	165	0	119	287	0	783	826	0	5.29369
58372	55129	64	21507	20111	50	17367	15400	49	111	160	0	40	88	0	-4163	0	0	5.29369
86571	75243	76	52299	46286	77	20109	17524	52	-6	125	0	118	253	0	-86	192	0	5.30288
41757	40474	58	20981	19040	51	6317	5804	34	-37	77	0	58	65	0	-116	186	0	5.30798
50272	46198	72	18593	17104	49	7320	6337	37	-82	94	0	63	85	0	846	782	0	5.309
54973	48626	82	25115	22890	63	9056	8399	38	-76	67	0	3	96	0	-49	300	0	5.31206
37434	36254	63	19334	17881	49	8447	7571	37	-46	96	0	4	42	0	182	337	0	5.31513
121771	109555	81	47049	41487	77	18597	15812	50	186	235	0	63	194	0	-407	424	0	5.31615
133717	118216	94	57390	50751	80	21057	18845	50	52	239	0	106	290	0	-1625	249	0	5.31615
172236	135447	91	65118	51380	88	25905	19894	64	187	366	0	279	397	0	1367	743	0	5.31921
130804	111698	83	50774	41738	81	19674	16484	55	20	277	0	93	248	0	40	298	0	5.32534
113953	89446	89	66166	53871	83	24073	19034	61	6	496	0	130	324	0	-373	151	0	5.32738
46883	40881	72	18201	16558	49	6380	5962	34	-93	74	0	-33	54	0	-276	809	0	5.3284
82372	74498	74	37049	33249	74	20901	18481	54	24	144	0	119	239	0	481	461	0	5.33248
176152	142190	89	68711	54078	86	27264	21155	73	214	609	0	143	332	0	-353	163	0	5.33759
141281	123930	86	56321	49088	80	19667	16374	52	243	307	0	-9	198	0	496	861	0	5.34065
29205	29234	57	18006	16840	48	6076	5249	35	20	97	0	27	67	0	-2362	0	0	5.34065
277810	185557	113	107188	69974	103	35730	24047	99	673	782	0	491	514	0	-283	420	0	5.34167
207358	149678	95	72458	53152	93	30261	22756	77	436	548	0	213	522	0	-100	355	0	5.3478
51252	46896	71	20985	19222	52	7993	7567	36	103	151	0	-24	84	0	-305	284	0	5.34882
34703	33132	64	19750	18371	52	7021	6468	35	138	143	0	-46	82	0	-67	432	0	5.34984
28434	27220	63	18097	16779	49	5371	4869	33	-50	118	0	-35	34	0	-589	19	0	5.35086
278484	177007	110	102696	65976	103	38726	24975	99	718	687	0	540	525	0	-908	542	0	5.35086
73465	64651	77	41696	36942	75	18560	16336	53	-144	123	0	35	94	0	-505	191	0	5.3529
56249	51721	86	24744	22510	62	11281	10301	41	25	100	0	-24	52	0	-584	42	0	5.35392
115198	102061	83	34650	30798	77	15381	13444	45	-55	237	0	2	156	0	-112	147	0	5.35494
118638	106830	80	51452	45822	78	19121	16989	50	76	323	0	34	176	0	-4014	0	0	5.35494
42328	41189	60	17374	15929	48	7756	6862	37	36	79	0	52	86	0	119	358	0	5.35801
176562	137145	93	68213	53555	88	22474	16822	60	137	371	0	161	357	0	-1035	680	0	5.35801
138976	117581	84	57119	47112	81	24630	20138	59	145	249	0	62	203	0	-5973	0	0	5.35801
65312	59769	78	29702	26892	71	9382	8628	38	30	91	0	25	71	0	202	512	0	5.36924
110052	90318	83	70745	58774	81	26386	20522	72	175	293	0	147	153	0	-676	279	0	5.37026
147343	119447	100	54177	44615	85	20722	17372	52	204	352	0	52	254	0	-1536	0	0	5.37026
22182	17074	70	23396	18363	64	298	303	0	79	87	0	-70	33	0	294	381	0	5.38353
89375	80401	80	35589	32070	74	14157	12621	44	219	198	0	176	129	0	-24	425	0	5.38761
179598	152128	88	73176	62269	87	22520	18623	54	66	737	0	196	560	0	29	199	0	5.39374
45781	41472	73	20607	18988	52	6617	5955	35	-157	13	0	15	68	0	-159	482	0	5.39476
61299	56115	82	29015	26490	70	9261	8314	39	-16	114	0	71	91	0	-182	207	0	5.39782
162286	141145	85	60493	53223	83	19721	16483	54	126	427	0	14	220	0	-482	667	0	5.39782
33889	32554	54	14496	13406	46	5381	4980	32	49	94	0	-93	23	0	419	459	0	5.39987
183465	143710	97	64868	50444	90	26992	21320	65	50	448	0	170	356	0	-756	408	0	5.39987
33942	31574	52	12664	12070	40	4329	3984	30	144	74	0	-120	33	0	-4973	0	0	5.39987
103846	84095	83	46327	37891	80	17028	13446	50	121	226	0	93	113	0	-3001	125	0	5.39987
216486	159105	102	71829	51720	95	34640	25422	85	455	555	0	402	430	0	85	274	0	5.40293
48913	45404	71	21339	19563	51	6636	6204	34	-45	102	0	-86	33	0	-1390	0	0	5.40293
75062	68661	75	33625	30269	73	11886	11058	42	-83	56	0	36	59	0	27	296	0	5.40803
54399	51165	68	34090	31025	72	11843	10599	42	94	76	0	33	127	0	-145	389	0	5.40905
60761	56136	73	22534	20640	56	10077	9044	41	110	189	0	3	98	0	110	518	0	5.41008
61187	56300	71	24308	22104	54	10125	8901	40	-77	62	0	23	90	0	-202	251	0	5.41212
120633	106568	83	56550	50412	78	26341	22759	69	115	177	0	118	243	0	-213	275	0	5.41926
166344	145188	83	59735	52264	83	27238	22374	74	72	352	0	91	360	0	-119	662	0	5.42029
211558	163224	100	89915	70048	90	30680	23256	77	656	611	0	145	438	0	-425	352	0	5.42233
68176	62057	75	21591	19941	50	9649	8571	39	-88	106	0	71	116	0	-3780	0	0	5.42233
138087	120341	98	52967	47054	80	17230	15219	49	103	292	0	-9	179	0	-259	169	0	5.42539
148866	127493	85	67789	58293	83	24194	20518	57	144	274	0	49	258	0	-4684	0	0	5.42539
131763	119935	79	57527	51350	78	21130	18830	54	107	331	0	92	232	0	-6487	0	0	5.42539
216608	159001	103	98141	72678	95	35154	26464	91	339	536	0	241	335	0	-482	162	0	5.42845
87545	77071	78	35981	31999	75	15897	13989	48	231	236	0	120	138	0	167	320	0	5.42947
140905	111860	89	44740	36541	82	19786	16544	53	120	178	0	226	306	0	-2159	0	0	5.4305
96347	83338	77	33941	27341	78	13976	11387	48	144	268	0	66	173	0	-4552	0	0	5.4305
232279	170772	97	82167	59647	92	28524	20745	71	331	666	0	253	381	0	-378	385	0	5.43254
119743	105516	89	47668	41773	77	17065	14756	48	-36	230	0	-11	240	0	-121	459	0	5.43866
101299	90949	79	26326	23661	61	15193	13985	46	-132	78	0	88	121	0	-245	245	0	5.43968
178882	139134	93	65683	50294	89	28922	22576	72	357	608	0	161	371	0	-1153	0	0	5.4407
39458	36877	60	15965	14854	44	6470	6010	34	22	152	0	-2	66	0	118	655	0	5.44275
99041	90737	77	31639	28212	75	16115	14625	46	199	222	0	41	188	0	-470	140	0	5.44785
92052	75968	83	39935	32573	76	13760	11297	47	15	163	0	76	87	0	-554	114	0	5.44887
441599	214777	215	200996	108530	204	88416	47824	173	1522	1134	13	1178	858	0	20212	81621	20	5.46827
154197	128557	89	54615	44072	81	24348	19972	62	71	338	0	37	314	0	-3880	0	0	5.46929
122282	107516	81	60268	53496	79	16139	14118	47	55	157	0	90	174	0	-1077	35	0	5.47031
168005	131514	89	62242	47647	86	25917	20141	71	101	420	0	35	291	0	-238	494	0	5.47133
157672	125006	87	68380	53994	86	21351	16408	56	282	395	0	188	291	0	251	218	0	5.4744
190470	151385	88	65989	51500	86	22475	17011	62	303	597	0	237	382	0	-4214	0	0	5.4744
65777	60344	74	19083	17826	47	8018	7391	35	72	127	0	128	93	0	-5113	0	0	5.4744
207126	144234	98	90979	65440	95	31549	21877	90	562	563	0	245	358	0	-50	695	0	5.48256
268003	189361	102	87748	61813	96	33845	24987	91	709	666	0	368	525	0	-2869	0	0	5.48359
62944	59878	67	16681	15621	45	10620	9680	40	161	160	0	-48	42	0	-7540	0	0	5.48359
142726	116671	86	49550	39141	83	27262	21196	67	219	485	0	96	294	0	-697	92	0	5.48461
101011	86276	79	48546	40287	79	24506	20029	62	94	382	0	82	255	0	187	459	0	5.48665
20855	21649	46	16320	14917	49	6740	6134	35	-124	10	0	-24	50	0	-125	166	0	5.48869
437842	252283	133	190303	110365	131	87805	52599	127	1905	1347	17	1413	954	0	23083	98238	23	5.48971
45739	41256	72	15673	14274	46	6382	5701	35	148	148	0	127	90	0	-126	413	0	5.49175
148206	130489	82	66841	57907	81	23800	20467	58	162	341	0	43	363	0	144	453	0	5.49482
66964	61927	72	21535	19797	53	7570	6851	35	-82	65	0	6	77	0	-195	208	0	5.49686
374655	230076	132	181571	111703	130	73740	47271	127	1455	965	0	1059	676	0	25956	102176	26	5.49686
132158	117335	83	55047	49263	77	17513	15284	49	228	245	0	144	183	0	229	492	0	5.50503
31178	29934	60	14142	13372	42	4572	4298	29	-106	85	0	-56	32	0	-2876	0	0	5.50503
216613	167193	107	68142	52111	90	30741	23850	78	387	590	0	300	615	0	-62	470	0	5.50809
29734	27080	63	14045	13005	43	5124	4910	30	-172	157	0	92	62	0	215	452	0	5.51013
72683	66728	76	28501	26022	70	8548	7625	37	121	310	0	51	120	0	151	376	0	5.51421
64975	59754	82	30646	27085	71	11343	9913	43	67	207	0	-13	76	0	180	328	0	5.51728
38190	34705	64	15303	14461	44	7066	6454	35	23	106	0	-19	52	0	-341	235	0	5.52238
265956	193530	106	105110	74205	99	46297	33263	94	918	646	0	572	538	0	128	603	0	5.53361
187452	155934	88	70149	57143	87	27628	23334	68	53	453	0	186	379	0	-382	154	0	5.53667
184812	141348	91	62898	46659	89	25931	20655	66	90	483	0	210	454	0	414	568	0	5.53974
121987	107490	96	48007	42164	79	21742	18776	57	154	168	0	-33	254	0	-5465	0	0	5.53974
53578	49302	73	20517	19158	53	6700	5979	35	69	97	0	-58	65	0	-3640	0	0	5.53974
54768	50468	61	30257	27268	72	12413	10785	43	81	180	0	123	78	0	-1058	91	0	5.54076
159245	119248	89	80342	60013	88	35160	26682	85	260	687	0	195	365	0	388	596	0	5.5428
94729	87221	79	35725	32206	75	13555	12530	44	-65	140	0	32	159	0	565	551	0	5.54791
178699	125929	100	101520	73885	91	37187	26701	88	424	576	0	210	363	0	292	722	0	5.55199
174304	137569	91	67794	52588	89	25026	20176	61	162	568	0	325	394	0	-122	273	0	5.55403
36767	34574	65	18755	17508	48	5895	5359	33	-199	43	0	3	36	0	533	575	0	5.55812
41599	38310	69	22633	20727	55	5197	4837	31	-154	3	0	-73	68	0	-137	527	0	5.56016
97030	79773	89	42909	35686	79	16233	13021	51	134	326	0	107	273	0	1123	1198	8	5.56118
190615	144171	95	75152	57475	89	34450	25556	86	422	445	0	207	385	0	-2728	0	0	5.56118
113338	99309	95	43960	39408	77	15354	13432	47	50	297	0	54	76	0	-2450	0	0	5.56118
35009	30825	67	19618	18051	51	5476	5338	30	10	77	0	-50	45	0	-256	378	0	5.56424
25232	22630	51	9589	8961	38	4848	4368	30	163	149	0	55	55	0	-353	571	0	5.56424
49758	46622	69	25446	23291	63	8346	8009	35	62	101	0	-89	137	0	-153	239	0	5.56935
79107	72944	90	35808	32948	72	12312	10958	42	-108	92	0	48	116	0	251	724	0	5.57037
58961	52977	75	16951	15609	45	7379	6746	35	-31	170	0	10	66	0	-2415	0	0	5.57037
72243	66323	75	17310	15905	46	11309	10109	41	24	190	0	-15	54	0	-2342	0	0	5.57037
116394	99299	96	53536	44632	79	18407	15166	51	60	438	0	78	122	0	-260	308	0	5.57445
39289	35439	74	19542	18105	52	6286	5964	34	146	114	0	-4	86	0	-393	658	0	5.57547
39201	37026	72	18301	16753	51	6860	6282	35	-82	64	0	-40	56	0	437	467	0	5.57751
30202	28858	64	10937	10057	40	4280	3942	30	-136	15	0	68	75	0	-284	252	0	5.57853
63962	58992	77	28664	25903	71	7870	7190	37	16	84	0	138	132	0	-26	500	0	5.58058
65891	60224	73	22619	20824	53	6866	6427	33	-62	181	0	59	144	0	-57	297	0	5.58058
125330	113710	80	61341	55075	79	20849	18257	55	8	459	0	113	158	0	-405	288	0	5.5816
64617	56968	88	21789	20175	54	9801	8740	40	72	284	0	49	87	0	-1092	8	0	5.58262
97213	84879	78	55806	49699	77	20187	17494	53	67	286	0	63	250	0	16	278	0	5.58364
27830	26345	55	11309	10288	40	4729	4410	30	64	108	0	-23	98	0	-36	214	0	5.58772
168289	125821	88	63248	46658	89	24925	18592	62	67	437	0	209	308	0	177	332	0	5.59181
39001	36175	67	20278	18746	51	6027	5721	33	237	231	0	9	52	0	-428	126	0	5.59283
145029	114534	90	73115	58174	85	26347	20262	74	28	214	0	155	232	0	43149	40512	101	5.59283
150801	133802	86	50672	45230	79	22134	18398	57	220	392	0	82	339	0	718	547	0	5.59589
64211	57136	76	13300	12071	43	10926	9956	40	193	186	0	-16	91	0	-182	262	0	5.60202
40281	38817	66	15525	14395	44	6815	6433	34	-42	49	0	10	64	0	-4	752	0	5.60304
76028	67990	74	44924	40229	74	19200	16544	51	-95	227	0	-2	114	0	-158	220	0	5.60508
174204	140670	91	64987	51918	87	29310	23240	70	337	441	0	137	237	0	-231	347	0	5.60712
90598	86461	74	46690	42826	74	17217	15232	49	62	115	0	-30	71	0	-3625	0	0	5.60712
36417	32699	68	16105	14958	46	5212	4508	33	-16	90	0	22	89	0	-2730	0	0	5.60712
211367	151632	96	87388	63348	92	30316	22317	73	417	489	0	250	290	0	-589	313	0	5.60814
124030	111599	81	54228	47937	80	17408	15201	47	236	375	0	234	302	0	-27	204	0	5.61121
231631	164945	99	89832	63306	96	33724	24156	90	518	589	0	404	421	0	512	501	0	5.61835
153542	132671	84	72314	61479	82	24217	20033	57	211	294	0	174	333	0	-8029	0	0	5.61937
40772	39875	54	22123	20644	51	5436	4828	32	-80	160	0	24	104	0	-5022	0	0	5.61937
119430	106103	85	51483	46104	78	19851	17493	52	158	589	0	116	166	0	-499	139	0	5.62039
125981	112323	80	64720	57519	80	25597	22785	65	231	512	0	212	290	0	-305	124	0	5.63367
64181	57920	76	36396	33462	72	10315	9008	41	12	95	0	-34	166	0	303	537	0	5.63775
40690	38821	68	22430	21020	52	6032	5377	35	-28	56	0	40	49	0	-1538	0	0	5.63775
142179	124654	82	77823	67896	82	22213	19109	54	149	350	0	164	410	0	-240	239	0	5.63979
152297	131509	87	57341	50387	82	19247	16221	50	86	425	0	155	272	0	-658	106	0	5.64081
61551	56461	87	26206	24094	59	9416	8791	37	-5	64	0	4	97	0	-3621	0	0	5.64183
83129	70044	83	115541	102854	78	33123	28735	75	140	669	0	-7	307	0	58	299	0	5.64388
282998	193328	121	115751	82140	103	43475	29677	100	973	745	0	598	494	0	642	1128	1	5.66021
201342	155336	90	84244	66210	90	28840	21880	78	512	491	0	394	541	0	-2001	0	0	5.66123
153453	122614	90	55155	43825	84	20750	16705	55	167	360	0	173	209	0	-7858	0	0	5.66123
27719	26609	53	20802	19502	52	3929	3840	28	-30	103	0	78	97	0	151	289	0	5.66532
38974	33285	82	18573	17184	49	5000	4513	30	73	141	0	59	70	0	219	571	0	5.66634
108540	95641	93	27428	24660	68	15989	14392	45	-7	147	0	-82	268	0	481	691	0	5.6694
67471	62729	72	21106	19410	53	12770	11324	44	10	133	0	-42	86	0	741	797	0	5.6745
175805	149201	90	74775	64566	86	23694	19848	60	284	498	0	378	467	0	472	829	0	5.67859
97372	86915	92	40931	36923	75	14217	12438	47	97	383	0	92	213	0	-150	336	0	5.68063
259252	180577	118	100972	71148	104	37918	26141	99	703	492	0	396	431	0	673	2163	8	5.68165
209812	104304	127	84711	42758	121	30099	15249	95	438	378	0	315	327	0	14186	59658	21	5.69084
56359	51366	73	23331	21379	57	7303	6403	36	90	183	0	66	68	0	-732	146	0	5.69186
127053	104399	91	55075	44170	81	19503	15574	53	292	312	0	248	326	0	-1437	182	0	5.69288
78697	72012	76	33548	30199	73	13095	11623	43	-40	117	0	36	140	0	-168	236	0	5.69697
148442	126177	85	62647	54054	82	23405	20125	57	312	475	0	88	222	0	-37	377	0	5.70105
208207	166195	92	122307	98679	91	44421	35449	87	337	616	0	395	563	0	-5274	0	0	5.70207
321788	197487	109	141509	86018	108	38531	22766	97	911	660	0	566	463	0	-13989	5048	4	5.70207
185203	136947	97	67308	50143	90	28109	20825	68	318	343	0	300	291	0	-1823	0	0	5.70309
37949	35044	70	18959	17546	51	5653	5271	32	105	107	0	52	63	0	-207	404	0	5.70411
168813	143058	86	61224	51152	85	22513	18992	55	277	503	0	233	439	0	-140	562	0	5.70615
32231	29139	64	12465	11661	41	3409	3263	27	-74	85	0	-22	42	0	125	540	0	5.71228
75914	69541	75	17546	15867	49	12216	11087	41	174	253	0	-49	154	0	660	724	0	5.71636
49756	45937	68	13498	12444	43	6037	5147	34	-141	81	0	-90	102	0	119	458	0	5.71739
37893	33387	69	14362	13230	46	6847	6602	34	19	145	0	51	107	0	1264	855	0	5.71943
43483	39361	65	19182	17859	49	6014	5279	34	-32	49	0	71	90	0	-708	0	0	5.71943
184857	144993	91	75296	59539	90	30648	24047	76	347	491	0	206	389	0	611	695	0	5.72147
164781	136705	85	51576	40833	83	26583	21178	68	362	462	0	136	340	0	-232	451	0	5.72555
333550	187256	118	133012	74441	115	59997	33560	111	1013	657	0	831	543	0	7543	34903	15	5.72964
82549	73485	78	50783	45781	76	16614	14455	49	88	392	0	114	191	0	42	532	0	5.73168
130347	99572	87	72943	57917	85	27125	20792	70	248	637	0	242	373	0	-2151	0	0	5.73168
56856	52830	73	21639	19692	54	7311	6677	36	-130	204	0	41	57	0	-297	272	0	5.73372
107673	85240	86	70179	56728	82	20586	15856	61	610	414	0	155	195	0	454	497	0	5.7378
46738	43393	61	21912	20151	51	6765	6152	33	58	91	0	83	93	0	-1558	0	0	5.73883
85892	79720	80	42745	39185	74	12664	11117	43	210	140	0	96	160	0	-2597	0	0	5.73883
134451	120402	83	57104	49493	78	20064	17118	51	-98	325	0	123	304	0	-4281	0	0	5.73883
124128	108869	94	48931	44120	79	25821	22048	66	334	637	0	201	372	0	184	299	0	5.74291
147583	122956	88	61804	50954	83	25292	20206	61	204	558	0	166	288	0	-1461	20	0	5.74393
132152	114753	82	70005	60687	81	23018	19811	72	-38	120	0	-31	96	0	-279	360	0	5.74495
99966	87929	79	62237	54455	77	23098	20236	55	112	273	0	105	254	0	-795	143	0	5.74597
63812	57811	71	32262	29548	71	15602	13793	47	48	315	0	-48	98	0	-104	267	0	5.75312
124152	111552	84	50082	44527	78	18293	16447	49	453	554	0	160	178	0	514	598	0	5.75618
48090	43929	78	21023	19396	52	7196	7076	34	144	115	0	66	66	0	-51	196	0	5.76027
90739	84746	80	45231	41367	75	17054	15172	47	39	71	0	-48	193	0	-1340	0	0	5.76129
210210	141797	106	147547	103675	95	45963	30648	92	544	683	0	451	472	0	492	558	0	5.76231
79080	75537	74	17862	16125	49	14157	12795	45	41	217	0	187	255	0	723	921	0	5.76945
123541	111918	80	43850	39394	77	19222	16985	53	-27	408	0	122	315	0	-1357	0	0	5.76945
65383	62320	72	30319	27667	69	8836	7777	40	128	159	0	78	98	0	-4550	0	0	5.76945
211378	174449	95	66498	55628	90	31286	25451	79	180	414	0	363	548	0	669	717	0	5.77864
279677	194753	121	94226	64305	107	41862	27961	102	1002	846	0	688	615	0	13246	7888	117	5.77864
54327	50691	73	23683	21815	58	6977	6713	34	-1	139	0	48	57	0	-1249	82	0	5.77966
194980	138678	94	78598	56059	92	24588	16683	67	403	504	0	266	481	0	329	592	0	5.78477
166630	149900	81	67781	59638	82	19913	16514	57	348	559	0	178	382	0	-49	1054	4	5.78477
147839	124518	84	61454	50847	83	17251	14266	48	127	366	0	115	306	0	-63	210	0	5.78681
144491	126561	82	70350	62801	80	21200	18108	54	473	533	0	19	257	0	467	533	0	5.79089
27818	26923	55	13306	12549	42	3712	3524	28	70	118	0	40	104	0	-2981	0	0	5.79089
36363	34619	60	23374	21821	60	7302	6772	34	11	100	0	52	71	0	837	671	0	5.79396
100729	91973	80	29720	27020	69	15655	14077	47	162	337	0	79	292	0	-102	285	0	5.796
106743	97831	77	53497	49120	77	16166	14211	45	119	226	0	131	298	0	72	331	0	5.79906
94589	86003	78	31429	28538	74	14103	12842	44	2	349	0	153	163	0	-111	463	0	5.80008
37999	34771	81	17247	15561	48	7750	7210	37	87	83	0	97	95	0	-315	202	0	5.80212
153070	129125	86	56693	47303	85	21506	17797	62	342	503	0	106	360	0	181	348	0	5.80315
191168	151005	93	53866	41944	86	22523	18165	54	529	482	0	179	343	0	-3624	0	0	5.80315
90134	83250	80	39270	35687	74	17293	15863	47	176	162	0	102	125	0	280	619	0	5.81029
258447	193129	99	112417	86381	97	45821	35053	95	728	724	0	639	683	0	-3193	147	0	5.81029
296610	178531	111	135243	84977	110	41337	24109	104	867	841	0	751	537	0	2527	9964	13	5.81438
103572	92607	79	37683	34130	76	16466	14719	49	-37	239	0	167	241	0	97	399	0	5.81948
170981	135033	94	67391	52284	87	25452	20239	67	192	431	0	360	411	0	181	325	0	5.82152
104524	97788	76	27978	25486	63	18520	16987	50	155	395	0	144	160	0	-3522	0	0	5.82254
148236	127921	84	66179	56672	83	21996	18124	60	303	500	0	190	379	0	-129	473	0	5.82561
104165	90045	81	64152	55005	79	19464	16302	53	153	397	0	176	375	0	879	808	0	5.82867
244545	171154	99	88231	62433	96	31442	21736	85	613	608	0	277	318	0	828	921	0	5.83071
86090	80027	77	39319	35653	74	12911	11691	42	63	114	0	53	144	0	-1146	0	0	5.83173
92116	85016	74	24494	22431	57	15758	14266	48	17	162	0	127	210	0	591	1063	4	5.83378
190475	152806	89	100715	84076	88	23809	19209	64	312	494	0	307	326	0	-244	321	0	5.84092
154071	134521	86	75483	66796	83	22263	19079	56	127	501	0	126	381	0	162	541	0	5.84398
183908	149278	91	76972	64076	87	25283	19960	63	438	527	0	344	492	0	255	494	0	5.85419
78573	72636	80	32694	30107	72	5424	4816	32	26	161	0	134	120	0	-2899	0	0	5.85419
104457	86287	88	83020	69418	81	21396	17425	56	214	549	0	69	333	0	-1032	345	0	5.85522
128082	112484	83	50928	45824	78	17596	15747	47	68	350	0	106	279	0	-1404	0	0	5.85624
69299	64685	73	27976	26131	66	11008	9798	40	100	155	0	-62	159	0	-3732	0	0	5.85624
62225	57031	74	28102	25167	66	8560	7686	39	21	130	0	59	113	0	-1783	0	0	5.85624
147801	124556	84	51052	42341	82	20911	17123	54	121	481	0	182	305	0	-1534	240	0	5.85726
48388	47798	53	21738	20200	53	5618	5196	31	36	123	0	-44	51	0	-164	316	0	5.86338
49403	46521	65	12263	11579	41	5734	4970	33	-16	124	0	143	124	0	42	846	0	5.8644
68610	63753	71	21499	19986	52	8477	8057	37	-38	48	0	48	72	0	-1771	355	0	5.8644
239976	169227	101	92257	65311	98	29851	20481	81	775	542	0	349	441	0	-1249	628	0	5.8644
56136	54519	70	28860	26986	59	9277	8282	38	172	199	0	102	113	0	-7760	0	0	5.8644
266197	171800	120	94005	63130	103	43586	27932	100	431	534	0	690	537	0	1194	4136	6	5.86951
172387	134688	91	70838	56735	87	29061	22517	76	279	331	0	129	350	0	118	454	0	5.87257
201776	148141	95	80378	59936	91	34654	25165	87	653	468	0	421	399	0	-6318	0	0	5.87257
239316	175630	100	96777	69743	99	29672	21753	78	798	652	0	500	419	0	673	2365	5	5.87666
151975	136311	84	60789	54323	80	19547	17191	49	275	489	0	147	259	0	-6225	0	0	5.87666
45575	41831	68	20245	18882	51	6386	6138	33	-107	7	0	79	144	0	-292	232	0	5.88176
65700	62285	72	23251	21415	55	10484	9272	40	-43	238	0	44	92	0	495	801	0	5.88482
138490	112323	89	55532	45632	84	24948	20237	58	290	474	0	279	337	0	41	240	0	5.89197
96416	88998	77	38721	35142	75	15376	14155	45	141	243	0	101	170	0	-54	315	0	5.89299
37004	34486	56	17400	16362	46	4744	4434	31	-56	80	0	70	91	0	19	488	0	5.90422
77483	71452	78	31952	29334	72	11968	10599	41	40	184	0	229	284	0	592	998	0	5.91954
26852	26025	50	10680	10186	39	3537	2980	28	-63	153	0	-12	61	0	321	635	0	5.92056
44512	42310	62	18385	17013	50	5146	4819	31	-93	136	0	41	62	0	223	1021	2	5.9226
42522	39505	71	19940	18386	50	6880	6027	36	-60	165	0	-51	18	0	573	546	0	5.92464
60296	57683	69	23511	21754	55	12060	11019	40	59	146	0	46	105	0	-72	395	0	5.92668
52218	48258	76	15745	14796	44	6074	6167	32	-96	247	0	13	191	0	-785	35	0	5.92668
138380	118342	83	65970	56129	82	18498	15187	51	118	427	0	41	234	0	-387	195	0	5.9277
99416	83650	86	74898	62341	81	20665	17627	60	392	501	0	142	384	0	-477	127	0	5.93281
65342	61716	71	17464	16156	48	10103	9565	38	59	172	0	49	72	0	489	751	0	5.93383
49362	45040	72	18822	17502	51	8307	7823	36	-145	216	0	36	98	0	-2059	82	0	5.93383
49463	46142	70	19464	18229	49	7668	6835	37	-55	56	0	-2	69	0	-357	219	0	5.93587
53304	51708	69	24199	22172	58	11413	10512	41	-109	53	0	83	130	0	-507	520	0	5.93587
177961	140713	90	74932	58529	89	28649	22072	78	221	347	0	335	382	0	-102	626	0	5.93893
139110	120806	85	64677	57848	81	17116	14976	47	32	373	0	113	199	0	142	434	0	5.94404
114390	85636	89	92366	73227	85	25373	19408	66	279	479	0	247	259	0	-3590	0	0	5.94404
158021	115539	89	90070	66438	89	33991	23978	86	517	639	0	425	377	0	-577	381	0	5.94608
254093	175291	113	97078	69304	102	38739	26888	98	820	713	0	432	530	0	614	5911	7	5.94914
31340	29095	75	12448	11798	40	4613	4173	30	115	92	0	-18	49	0	-3560	0	0	5.95016
64744	56169	88	22573	20717	52	9136	8256	39	145	300	0	19	232	0	-4343	0	0	5.95016
116658	108894	78	51291	47029	77	28863	26139	75	343	289	0	169	311	0	-5584	0	0	5.95016
303077	212875	108	106114	73477	104	60030	41839	102	783	711	0	751	787	0	-8526	12482	7	5.95016
36738	32520	66	21073	19321	52	7150	6656	35	6	103	0	6	61	0	-52	467	0	5.95221
206496	155191	92	81777	60196	90	30545	22949	80	601	524	0	480	399	0	-214	191	0	5.95425
58981	53276	83	16222	14751	45	9568	9002	38	87	154	0	15	103	0	-294	374	0	5.95629
55806	53278	70	24119	22294	58	9665	8740	40	-55	311	0	12	169	0	69	185	0	5.96242
357485	222359	121	133674	87577	116	56337	35448	112	1071	808	0	814	576	0	16614	69023	21	5.96446
113320	103142	78	47889	43489	77	15793	13886	47	183	374	0	73	196	0	-4075	0	0	5.96446
84209	76396	77	32611	29812	74	12176	11012	41	186	180	0	72	142	0	-6590	0	0	5.96446
166305	138531	84	68039	57111	85	24592	19632	60	395	522	0	272	380	0	29	263	0	5.96752
124124	113889	82	69326	62484	78	30266	27290	76	123	332	0	156	300	0	482	445	0	5.96956
29837	28737	57	10538	10188	38	4390	4204	30	104	139	0	174	99	0	-1929	89	0	5.96956
184958	146311	87	71011	54367	86	28091	21888	74	352	512	0	396	338	0	-141	617	0	5.97058
154874	123171	87	60989	48107	85	23485	18066	61	311	363	0	296	417	0	693	836	0	5.97569
34838	34080	66	8489	8082	37	4371	4015	30	-7	54	0	27	71	0	770	467	0	5.97773
40587	37621	76	16878	15782	46	5938	5294	34	58	140	0	29	77	0	-1255	0	0	5.97875
67696	61660	74	24117	22293	58	8570	7697	37	139	226	0	70	95	0	83	369	0	5.98079
43169	41276	66	21529	20150	50	6123	5773	32	61	68	0	80	148	0	-123	222	0	5.98488
33201	34828	43	22941	21256	54	6525	5787	35	-29	87	0	-34	133	0	128	492	0	5.98998
136655	111561	98	56334	46709	83	19629	16117	55	390	360	0	88	304	0	398	383	0	5.99304
105543	90121	86	29729	24554	72	17577	14761	51	227	217	0	127	182	0	-2030	0	0	5.99407
81813	74372	74	29826	27273	72	10776	9265	40	-57	298	0	41	102	0	-665	483	0	5.99509
128011	114405	83	52482	46970	80	21106	18501	54	204	376	0	176	391	0	14	301	0	5.99917
184880	147722	89	82039	66591	86	22516	17727	61	300	632	0	190	440	0	-3880	0	0	5.99917
39930	38283	64	12608	11602	41	7794	7681	36	91	93	0	-94	74	0	488	522	0	6.01142
324810	195525	106	184563	118089	106	65482	40537	102	1109	1128	10	1233	801	0	4693	18718	16	6.01346
171998	132866	96	79374	60831	89	24193	18403	64	411	488	0	446	460	0	144	543	0	6.01755
110741	99164	83	38922	35169	76	15505	13883	45	178	401	0	149	310	0	-5114	0	0	6.01755
28909	28959	50	15813	14953	45	4622	4174	31	42	75	0	-2	83	0	-2086	0	0	6.01755
46510	41467	84	20722	19058	53	8237	7491	37	-134	40	0	-41	59	0	-57	416	0	6.02061
176962	138381	91	63704	49311	86	25709	20224	66	298	484	0	378	371	0	-36	533	0	6.02265
50315	45656	82	22190	20467	53	7524	6871	36	151	183	0	103	119	0	268	503	0	6.02674
34029	31830	69	14584	13699	43	5291	4957	31	2	50	0	-27	80	0	-8	256	0	6.03286
30841	30311	65	19953	18551	51	5756	5272	32	294	197	0	-31	79	0	-536	22	0	6.03388
76705	68118	75	151550	136593	77	33195	29463	73	437	746	0	296	562	0	-464	142	0	6.03388
50423	45651	72	15653	14619	44	6902	6359	34	64	119	0	25	103	0	-211	490	0	6.03899
162035	131527	95	64591	52288	86	21702	17453	61	415	360	0	270	348	0	357	306	0	6.04103
256958	193952	101	122582	93958	101	45698	34176	97	1288	962	0	659	532	0	-3646	7930	6	6.04103
158278	125320	103	55793	45178	84	25114	19821	64	70	514	0	222	302	0	-3233	0	0	6.04205
136496	122528	84	61769	54682	80	21604	19167	53	347	455	0	220	300	0	-78	510	0	6.04307
71374	62656	90	32171	28489	73	9861	8702	40	-51	46	0	89	172	0	-160	125	0	6.04613
170308	139928	91	66581	54733	87	24515	20280	63	584	715	0	261	344	0	384	485	0	6.05328
165228	146068	85	81543	71933	84	26371	23050	64	479	661	0	372	485	0	419	406	0	6.05737
35571	34009	61	23384	21962	57	6126	5618	33	-61	49	0	12	87	0	-2682	0	0	6.05737
150866	112439	95	113238	90319	88	35752	27409	85	518	618	0	388	525	0	-685	429	0	6.05839
108820	97255	84	52288	46904	77	21136	18793	51	120	299	0	125	182	0	-715	188	0	6.06145
108604	98847	78	26228	23863	60	18296	16628	46	264	165	0	37	265	0	629	911	0	6.07166
170813	140350	90	78551	64647	86	24277	19225	62	518	549	0	405	395	0	643	929	0	6.07472
54107	49730	74	29499	27335	70	7189	6975	34	-5	72	0	7	98	0	-128	362	0	6.07779
139342	117524	86	53720	45201	83	18339	15406	52	222	395	0	208	259	0	-24	347	0	6.08085
144542	119034	85	62359	50972	84	19716	15823	52	321	406	0	267	366	0	112	447	0	6.08289
249259	172793	97	117917	80254	97	40760	27633	93	587	521	0	485	505	0	-1042	4543	8	6.08391
156095	134006	84	52313	43682	82	25141	21055	59	106	455	0	344	461	0	-4069	0	0	6.08391
120424	107813	90	30808	28008	73	17733	16117	50	187	397	0	230	262	0	-2704	0	0	6.08493
47772	44651	67	22655	21269	55	8828	8049	37	33	113	0	73	126	0	-82	535	0	6.08697
108533	93538	81	64093	56461	79	26550	23487	61	-103	283	0	101	292	0	-180	176	0	6.09208
75090	69543	75	29986	27532	69	11948	11130	40	176	235	0	56	135	0	-214	186	0	6.09412
147650	118938	84	54223	42600	84	23910	18584	62	278	480	0	272	269	0	-2067	0	0	6.09412
130986	109890	87	50889	41806	81	22730	18183	56	335	331	0	270	323	0	-304	213	0	6.10535
67451	62120	74	36112	32965	72	10318	9720	37	51	173	0	-32	114	0	-337	296	0	6.11046
71380	66141	79	21296	19763	51	9644	8454	38	107	132	0	78	87	0	-396	106	0	6.11046
102919	95451	80	28691	26472	69	4218	4030	28	5785	10616	23	2502	4998	17	-1619	0	0	6.11148
42406	39309	70	19767	18258	53	6135	5917	33	109	160	0	90	110	0	260	617	0	6.11454
157662	137181	85	71697	62633	84	20344	17221	54	362	419	0	91	252	0	61	371	0	6.11556
70510	64331	75	36681	33955	72	9954	8982	38	117	229	0	131	167	0	230	534	0	6.11658
252436	201504	99	118367	96463	94	32106	24990	89	855	758	0	544	616	0	415	2460	3	6.12271
146638	131520	82	82275	73865	82	21626	18951	53	150	424	0	243	426	0	-59	803	0	6.12475
69449	63685	79	29816	27491	70	10045	9010	40	-114	48	0	111	222	0	189	653	0	6.12577
69720	63237	76	34117	31930	72	8527	7836	36	55	178	0	52	85	0	-398	235	0	6.13087
70704	64657	84	40516	37438	72	16453	15104	48	37	326	0	31	172	0	-150	281	0	6.13394
152085	127008	86	102100	86005	86	22573	18591	56	554	804	0	288	446	0	-1642	0	0	6.13496
119395	99081	82	50602	42053	81	18349	14603	53	314	336	0	249	267	0	297	364	0	6.137
106088	96750	80	44803	40768	77	15282	14532	45	148	276	0	267	318	0	-565	156	0	6.13802
177211	148376	89	72111	60371	86	25156	21334	64	387	518	0	375	409	0	-633	369	0	6.13904
160956	139520	88	70746	62670	83	24677	21308	63	282	387	0	271	441	0	124	236	0	6.14721
51947	50933	70	23419	21908	57	8214	7096	37	71	143	0	-57	155	0	-114	421	0	6.14925
66410	61087	76	35059	32252	72	16497	14264	50	184	393	0	-23	189	0	-284	287	0	6.16048
112638	99583	83	37260	32915	75	16106	14119	45	96	309	0	214	264	0	825	766	0	6.16355
162280	128330	88	66094	52089	85	23291	17902	62	337	432	0	291	355	0	-373	378	0	6.16559
140975	119615	85	57395	47890	83	19224	15883	49	386	529	0	255	372	0	-324	173	0	6.16865
38328	36303	67	20164	18864	50	7499	6831	36	44	182	0	82	113	0	563	735	0	6.17273
265644	184888	99	97851	68214	97	41005	27964	93	915	752	0	616	514	0	1500	8086	9	6.1758
166086	138021	88	74469	61527	85	25517	20629	64	337	410	0	364	386	0	733	633	0	6.18805
199968	142864	93	111131	78984	92	43142	31880	88	644	676	0	537	484	0	-1951	2276	5	6.18805
160888	140777	82	74649	66027	83	22111	19346	53	435	526	0	238	247	0	-654	147	0	6.18907
159501	127729	94	60630	47687	85	24341	19670	65	408	363	0	324	404	0	-4570	0	0	6.18907
79645	73536	81	29722	27579	66	12906	11660	42	132	366	0	-11	183	0	-6709	0	0	6.19009
157239	130926	90	70744	59373	85	20952	16986	53	394	503	0	309	464	0	-269	324	0	6.19111
109725	97232	93	33955	30696	76	14549	12760	44	11	229	0	21	157	0	-1880	71	0	6.19111
155289	136616	86	76096	66569	83	19564	17609	57	358	488	0	266	352	0	94	525	0	6.19622
171926	141787	90	56139	45400	86	26911	22311	68	421	441	0	223	400	0	-4118	245	0	6.19622
85091	79449	74	32828	30038	73	12859	11576	44	257	316	0	62	219	0	-7	174	0	6.20132
24767	22456	62	11809	11252	41	3407	3213	24	-85	96	0	-2	63	0	-424	310	0	6.21153
180697	139638	92	86460	69196	90	23145	17936	57	359	344	0	534	417	0	-429	639	0	6.21459
255115	176360	107	107120	73787	98	38248	25021	94	651	575	0	630	493	0	1981	12464	13	6.21766
105162	95198	80	20928	18831	52	17050	15657	47	111	255	0	160	292	0	360	420	0	6.22072
49120	45723	69	18960	17772	48	6655	6320	34	36	162	0	47	67	0	-499	247	0	6.22174
152250	129029	94	46373	38666	83	20467	16933	54	524	695	0	81	236	0	-623	110	0	6.22174
243822	172256	101	150090	104029	99	1352	828	0	1516	1367	16	470	537	0	-3060	0	0	6.22276
45051	42816	71	18298	17491	46	8302	8088	36	37	152	0	-102	67	0	-1072	0	0	6.22276
173761	149717	84	68005	56773	84	29643	24007	73	275	448	0	440	412	0	354	712	0	6.2248
32559	31913	49	16366	15279	46	4000	3726	28	-62	72	0	-11	93	0	235	845	0	6.22787
289947	181661	108	105377	69980	102	44779	28733	97	777	680	0	534	522	0	5604	23835	15	6.22991
55134	50444	72	23902	22137	56	8790	7840	37	114	228	0	-51	121	0	614	719	0	6.24012
36027	35176	50	11801	10952	41	5613	5089	32	69	153	0	29	56	0	-184	864	0	6.24216
230186	162982	95	85161	59862	95	31848	21802	81	508	557	0	270	324	0	1969	9657	9	6.25135
326986	202625	127	119829	77607	119	46340	29151	114	963	718	0	718	475	0	76533	214656	32	6.25543
152538	129234	89	62080	51712	84	21490	17792	58	307	646	0	197	292	0	396	847	0	6.26156
75920	71292	77	28156	26019	60	14111	12722	42	12	86	0	86	146	0	-3715	0	0	6.26156
49585	47663	68	28434	26312	68	8566	8091	37	148	112	0	48	144	0	309	712	0	6.26258
173105	148309	88	67866	58502	83	25317	21038	58	426	628	0	383	438	0	655	633	0	6.2687
87501	77928	77	58130	51668	77	23517	20909	55	138	302	0	218	220	0	-1258	0	0	6.26973
51118	47913	74	23059	21322	56	6714	5953	34	56	133	0	184	114	0	-605	144	0	6.27075
107445	89975	80	41883	34803	79	13590	10501	48	154	320	0	220	235	0	-1272	0	0	6.27075
84453	73987	83	30004	27494	73	10681	9654	41	-12	200	0	82	90	0	-204	729	0	6.27177
57529	48018	77	70538	58388	76	6531	5822	35	3832	8543	19	1673	4300	14	-40	162	0	6.27381
114225	102954	80	41581	37488	76	17860	16029	47	144	350	0	86	208	0	438	911	0	6.27483
68267	65348	72	28021	25866	71	13835	12235	43	26	150	0	50	212	0	-484	448	0	6.27585
116302	104331	80	40865	36540	77	18269	15680	52	307	482	0	173	253	0	-644	302	0	6.27585
120080	97695	83	82153	68308	83	24936	19913	67	413	484	0	132	328	0	481	655	0	6.27994
86693	81096	74	36513	33861	74	12149	11367	42	192	288	0	85	230	0	-2337	0	0	6.27994
56477	52229	83	16862	15686	47	8127	7411	36	46	195	0	53	140	0	-351	395	0	6.28198
34935	33691	57	14357	13520	43	4296	4119	29	6	131	0	-47	63	0	-369	271	0	6.283
163377	145045	84	59360	52952	82	20236	17874	55	219	434	0	332	441	0	-98	601	0	6.28402
210005	155722	96	88092	65332	92	30842	22714	78	728	712	0	518	528	0	1285	5873	7	6.28912
34503	31022	68	15589	14447	46	5570	4955	32	146	145	0	-125	66	0	-367	211	0	6.29117
137324	117418	84	58893	49628	83	20717	18023	54	236	520	0	344	427	0	570	650	0	6.29321
164840	145835	90	62545	55542	82	20744	18673	50	549	637	0	384	383	0	-700	101	0	6.29423
82980	77854	73	37297	34633	73	11477	10351	41	-6	186	0	109	209	0	607	713	0	6.29729
142811	128196	84	63327	56014	81	23020	20594	58	576	424	0	211	345	0	-2209	13	0	6.29831
152804	130831	98	66919	58604	83	20885	18351	52	567	665	0	329	347	0	11	422	0	6.30035
61860	56392	83	27776	25517	63	9833	9122	38	134	188	0	173	148	0	-312	478	0	6.30138
33240	31725	61	12202	11349	41	5939	5651	33	-37	141	0	11	118	0	-513	478	0	6.30138
144735	125351	92	74167	64908	82	23186	19543	58	395	373	0	270	294	0	165	426	0	6.30444
123885	112543	84	48985	44293	78	19510	17941	49	266	365	0	191	376	0	-464	334	0	6.30648
118934	107865	88	43783	39461	77	19772	17119	50	240	373	0	155	224	0	470	576	0	6.30852
51412	49831	71	27549	25691	67	6397	6043	33	7	133	0	177	128	0	-280	244	0	6.30954
122955	111980	95	86933	78082	83	25268	22390	60	241	402	0	309	352	0	14339	28663	95	6.30954
220076	172638	95	80729	64636	93	27219	20953	62	736	657	0	589	543	0	1084	7447	7	6.31158
169567	126809	120	70756	52204	104	28143	20235	78	709	444	0	268	335	0	11918	50470	20	6.31363
307624	195163	115	115241	73981	114	47016	29655	111	984	751	0	685	531	0	50511	192521	25	6.31465
65219	60137	76	48118	44254	72	21247	19477	50	240	235	0	136	202	0	-50	650	0	6.31975
151515	134375	83	65488	57040	82	26622	22859	70	503	700	0	274	400	0	271	587	0	6.32486
81869	76881	83	29964	27724	72	13470	12221	43	144	211	0	33	156	0	505	688	0	6.3269
167235	136019	102	77424	65063	86	24274	19178	60	255	439	0	420	398	0	-2731	627	0	6.3269
136009	121147	88	57630	51228	79	23154	20035	56	283	396	0	230	214	0	-4333	0	0	6.3269
49209	47131	65	16856	15816	45	7102	6469	35	64	81	0	131	155	0	-205	677	0	6.32792
63467	58025	72	32870	30590	71	16229	15138	45	223	360	0	162	302	0	363	645	0	6.33303
29994	31056	48	15779	14920	44	6633	6223	34	11	52	0	-25	47	0	-503	154	0	6.33405
26177	24972	54	12366	11668	42	3924	3873	28	44	187	0	24	36	0	383	612	0	6.33813
69854	65195	79	25661	23760	65	10422	9881	39	-51	144	0	34	176	0	-24	478	0	6.34528
128692	114315	81	49545	44448	78	21599	19151	53	257	413	0	201	338	0	-1104	109	0	6.34528
70439	65470	72	33368	30568	71	11455	10121	42	99	284	0	86	259	0	-604	332	0	6.3463
32327	30065	67	9657	9042	39	4919	4289	32	-122	120	0	181	98	0	-121	435	0	6.3514
20551	21786	48	7671	7284	35	4412	4215	30	68	143	0	-32	82	0	200	251	0	6.35549
91365	85036	75	36219	33188	74	17121	15486	46	195	271	0	160	147	0	460	634	0	6.35651
163940	129779	87	55387	43314	85	22851	18030	64	225	404	0	237	300	0	-375	730	0	6.35855
142920	127746	87	72234	64498	81	20693	18116	53	344	575	0	186	242	0	-3356	0	0	6.35957
63081	59375	79	28751	26380	71	8408	8143	36	266	176	0	63	105	0	-1111	40	0	6.35957
148557	112249	92	119230	95302	87	39654	31135	84	763	712	0	453	450	0	192	3598	5	6.36059
61709	57347	74	25667	23674	63	10132	9245	41	187	245	0	61	185	0	143	369	0	6.37182
255751	177463	104	103207	74549	100	37348	26926	95	808	676	0	674	505	0	2638	22939	13	6.37182
69592	66463	73	27227	25500	70	9422	8807	38	140	207	0	44	109	0	-144	414	0	6.37488
221302	171649	90	94800	70810	90	23876	18754	60	404	446	0	172	271	0	-484	3559	6	6.37488
168248	139204	90	60777	50419	85	28094	22613	76	269	321	0	286	388	0	-2649	359	0	6.37591
148052	118927	86	59604	48453	85	23651	19159	59	448	425	0	195	250	0	69	914	0	6.38203
36487	34703	62	16937	16067	47	5650	5229	32	161	150	0	14	36	0	302	455	0	6.38407
54079	50333	73	28260	26480	68	8529	7740	37	230	312	0	43	107	0	-349	83	0	6.38612
144923	126317	87	47370	41918	81	21591	18584	57	426	408	0	245	317	0	328	428	0	6.38918
152248	128569	87	60612	51013	84	22388	19099	55	279	405	0	230	241	0	-479	866	0	6.3953
48441	47298	66	19200	17896	49	6158	5530	36	186	129	0	102	139	0	-870	83	0	6.39633
56878	52802	73	25124	22975	63	8941	8227	38	111	171	0	7	162	0	115	372	0	6.39735
75050	68361	76	27150	24945	69	20088	17602	53	363	386	0	107	184	0	212	800	0	6.39837
309554	205383	119	107107	73550	108	57511	38905	105	818	699	0	748	483	0	35616	129309	25	6.41062
53342	52925	69	20344	18941	53	8390	7394	38	90	169	0	26	86	0	-131	349	0	6.4147
55620	52364	73	23670	22373	54	5572	5168	33	115	146	0	12	56	0	-109	255	0	6.42185
41454	39114	67	22949	21249	57	8656	8045	38	94	164	0	48	39	0	-188	317	0	6.42389
57718	52651	73	21292	19551	53	7343	6875	34	144	145	0	-26	117	0	-745	225	0	6.42491
113055	94507	84	68808	58008	82	27402	23078	75	374	434	0	298	323	0	880	1819	3	6.42695
35294	31254	75	13635	12713	44	6230	6190	32	-115	17	0	-64	84	0	98	568	0	6.42797
45118	42125	70	15956	15162	44	5616	4896	34	37	81	0	27	92	0	11	538	0	6.43614
178795	146717	88	67457	55424	85	23357	18121	57	379	434	0	369	408	0	254	1886	3	6.43818
60664	56223	80	15513	14721	43	11079	10264	39	213	144	0	136	91	0	-750	424	0	6.43921
75660	69315	76	29203	27187	72	11893	10782	42	66	219	0	85	110	0	-208	279	0	6.44023
51863	49701	63	18469	16981	47	9395	9068	37	-10	266	0	-53	53	0	-256	211	0	6.44329
168077	147304	87	95275	84081	84	22134	19430	56	575	732	0	196	261	0	321	1374	2	6.44431
96291	82725	92	36805	30491	92	16204	14030	50	149	240	0	54	169	0	35084	33537	92	6.44431
103669	89335	89	45362	38706	78	17753	14748	51	259	297	0	103	262	0	-1872	237	0	6.44533
45528	43440	68	28138	26090	69	7498	6986	36	10	157	0	73	146	0	-241	259	0	6.4535
55904	52373	72	24525	22618	57	7776	7448	35	49	134	0	146	191	0	-297	144	0	6.46065
196464	147546	100	63726	47286	87	26003	19486	67	581	498	0	327	326	0	723	8342	8	6.46065
159276	130025	85	61592	49365	83	25186	20554	61	322	530	0	410	596	0	-8225	0	0	6.46065
218826	154198	96	89149	62850	92	30358	21258	83	675	640	0	567	472	0	-6860	8565	7	6.46065
61930	57163	74	27606	25814	65	9341	9100	37	-5	90	0	13	53	0	-3703	0	0	6.46167
39614	34648	82	14864	13778	45	5619	5396	31	23	71	0	-33	46	0	-124	209	0	6.46881
181021	135098	97	80175	61789	91	26209	19230	63	496	371	0	431	440	0	1604	6779	12	6.47086
165119	137724	86	51881	42966	84	21997	17706	59	228	364	0	297	369	0	-281	2409	4	6.4729
113987	95792	85	75512	64309	80	24924	20702	61	395	430	0	264	352	0	-1352	1066	1	6.4729
31134	30272	54	17499	16593	47	5189	5318	30	134	143	0	1	71	0	-112	320	0	6.47698
109033	92296	80	43449	34751	81	19925	16673	55	356	468	0	215	286	0	-371	68	0	6.47902
151598	123730	85	65414	54529	84	21414	17609	54	418	488	0	300	318	0	992	2111	5	6.48311
139691	126467	80	64236	57615	81	15539	14030	45	254	360	0	190	267	0	-3330	0	0	6.48311
43792	43158	53	19919	18581	50	3957	3558	29	13	186	0	23	93	0	-283	178	0	6.48413
253238	172054	103	89931	60833	100	30971	20907	88	525	490	0	671	582	0	10447	48230	17	6.48515
76163	66074	86	31316	28350	73	11901	10768	42	216	233	0	205	242	0	312	606	0	6.48719
226813	169698	97	72769	53995	91	37874	28233	89	610	586	0	365	514	0	668	11767	10	6.48719
21873	21730	47	7699	7358	35	4324	4023	30	-90	105	0	-42	83	0	-2425	0	0	6.48821
120477	100513	86	30599	24807	78	18385	15359	50	47	262	0	209	249	0	-2451	0	0	6.48821
38403	35930	68	17551	16493	45	4914	4745	30	29	193	0	114	89	0	121	460	0	6.49025
125165	106367	84	61377	51594	80	19175	16244	52	377	353	0	175	229	0	-156	883	0	6.49434
66093	62492	71	27777	25592	67	11038	10211	40	159	197	0	86	215	0	-530	132	0	6.49944
46936	43529	70	13284	12475	42	6015	5645	32	117	139	0	-5	117	0	-135	368	0	6.50761
215465	156911	98	77095	57141	92	34604	25525	89	655	535	0	325	367	0	1526	12409	11	6.51067
138204	116503	84	53276	44412	81	22295	18617	55	127	309	0	421	352	0	-5218	198	0	6.51169
89899	82741	91	29789	27435	73	12635	11500	41	105	193	0	233	239	0	-796	169	0	6.51271
123207	109538	79	45193	40298	79	20001	17954	50	236	326	0	197	250	0	-1608	97	0	6.51271
165687	126600	89	76127	59903	87	22257	16510	59	555	558	0	194	315	0	-2146	4136	5	6.51374
40207	38155	68	16752	15907	45	5773	5465	32	24	107	0	66	72	0	120	396	0	6.5168
304494	219603	116	128356	92819	113	60635	42833	111	1155	967	0	1135	778	0	92167	276748	29	6.51782
64061	58957	84	20028	18704	51	8898	8010	37	135	188	0	-5	142	0	-294	517	0	6.52292
69712	66955	71	27961	26497	59	9478	8738	38	-15	205	0	146	218	0	-1680	0	0	6.52292
40822	36328	74	19767	18599	49	6094	5672	33	-84	247	0	62	102	0	-1457	0	0	6.52395
118448	106787	81	44572	39932	78	15465	13601	44	218	474	0	112	276	0	-1572	108	0	6.52395
45505	43038	68	16883	15885	46	5554	5234	33	43	157	0	-66	24	0	-374	60	0	6.53109
261853	197438	99	131617	98486	98	47226	34812	94	757	733	0	743	663	0	11976	52402	21	6.53824
250277	200394	95	101562	83573	94	37265	30032	89	742	709	0	662	676	0	2946	16747	13	6.54028
62636	58290	73	23527	22254	55	9558	8719	38	67	268	0	82	187	0	-966	381	0	6.5413
39327	36764	73	23903	22420	62	4328	4321	28	78	114	0	-46	78	0	-340	453	0	6.54334
173137	138296	90	69867	55539	88	21827	17122	57	602	606	0	258	246	0	1229	6074	7	6.54539
151043	124826	84	60610	48762	83	22587	17799	59	387	355	0	397	428	0	92	2268	5	6.54641
164400	133154	88	69653	56940	86	26613	21356	64	212	379	0	325	460	0	918	4320	7	6.55151
236828	176423	97	89119	68768	96	30607	22164	73	589	537	0	452	463	0	6689	30837	16	6.56172
70643	64200	72	27071	24871	64	11228	10598	39	72	206	0	44	109	0	17	157	0	6.56478
38426	38160	55	25183	23882	64	7782	7025	37	11	197	0	-96	123	0	-49	219	0	6.56887
137041	123423	81	53800	47377	80	23904	20627	60	350	438	0	220	381	0	403	762	0	6.56989
42234	37767	77	15919	14904	45	6324	5917	32	-33	263	0	13	57	0	418	478	0	6.57193
55821	51246	71	34350	32126	70	14421	13532	43	77	208	0	105	130	0	381	636	0	6.58214
83501	74614	91	48516	44439	75	22155	19799	56	231	368	0	247	321	0	-1801	1105	1	6.58214
144369	119159	85	57493	46547	83	18962	15145	53	174	375	0	194	372	0	663	4126	8	6.58622
50062	49780	69	23571	21967	55	7453	6755	35	-38	115	0	86	101	0	-1942	0	0	6.58724
186777	153347	85	91790	76551	87	24714	19893	59	480	390	0	320	335	0	779	6470	8	6.58929
251068	184504	101	137748	105197	95	45791	33910	90	827	713	0	760	632	0	3164	17934	13	6.59745
189274	150174	88	71890	57370	87	29605	23112	70	704	548	0	279	310	0	-4454	4787	4	6.59745
79334	71429	82	19359	17785	49	12927	12115	42	254	254	0	119	242	0	-4129	0	0	6.59745
48998	46740	65	18384	17234	47	6764	5945	36	106	162	0	42	104	0	-98	328	0	6.60256
168818	139930	86	51108	40476	84	24925	19926	70	455	484	0	428	345	0	994	4584	9	6.60256
215535	155120	97	89677	64331	92	29525	21029	79	651	487	0	424	457	0	4133	19084	14	6.6046
140552	129273	80	47234	42749	78	19011	16579	53	377	414	0	263	258	0	459	1535	2	6.60766
91571	86839	76	43361	39662	75	12665	11356	41	303	425	0	136	153	0	-227	177	0	6.61379
37994	36099	69	16289	15384	45	5691	5356	31	104	153	0	-34	69	0	325	487	0	6.61583
203230	157683	91	84445	66472	88	27649	21486	66	708	610	0	452	433	0	1747	11420	10	6.61992
76148	70259	73	24427	22833	56	13113	12226	43	336	268	0	103	213	0	-1531	0	0	6.62094
116296	104147	87	47664	43776	78	15007	12876	45	522	531	0	262	263	0	725	571	0	6.62604
249101	170094	98	92208	62157	97	38158	25726	94	698	586	0	528	423	0	8811	60372	17	6.62604
95969	82809	83	45941	39914	77	23826	20857	55	343	518	0	292	347	0	-4978	554	0	6.62604
83370	76982	74	33427	30837	74	10833	10015	38	138	231	0	218	291	0	-108	269	0	6.63319
51182	47605	71	24159	22657	59	7098	6463	36	-16	167	0	128	98	0	144	686	0	6.63523
109325	101083	82	25548	23752	60	17458	15551	48	509	401	0	180	329	0	-379	755	0	6.63625
62469	57313	76	17185	16304	45	9426	8792	38	-40	210	0	179	208	0	-2223	403	0	6.63727
73472	69355	76	29128	26838	65	10180	9220	38	103	129	0	62	203	0	211	442	0	6.64136
145868	122434	87	66921	55541	83	18840	15006	51	438	369	0	183	275	0	32	2405	4	6.64238
153201	123665	90	61986	49230	87	19344	15186	51	486	381	0	276	285	0	145	4891	6	6.6485
81065	77147	72	40185	37244	72	10550	10004	38	223	296	0	46	200	0	-2955	0	0	6.64952
123353	110914	80	38241	34903	76	16529	14785	46	198	313	0	351	475	0	-2566	633	0	6.64952
157409	136301	87	63450	56367	83	26059	22384	62	390	535	0	276	355	0	-1215	3064	5	6.64952
154309	128596	85	53658	42765	82	21596	18364	57	307	365	0	367	389	0	307	4234	5	6.65565
309850	204131	118	118205	80908	104	41985	28362	100	1389	782	0	680	448	0	53887	185008	27	6.65871
107273	95842	80	46404	41073	77	18206	16175	51	468	343	0	174	191	0	-278	252	0	6.66586
107600	99592	80	39253	36226	75	16164	14330	45	184	249	0	175	195	0	-205	484	0	6.66688
142381	118531	83	59199	48438	83	22066	18243	55	351	398	0	329	371	0	-2086	2881	4	6.6679
156334	138278	84	54246	47746	82	27662	23484	68	462	357	0	296	356	0	-97	3295	4	6.66994
256986	184956	101	113127	82590	99	25324	18832	64	666	523	0	518	348	0	12885	60829	21	6.67301
32260	30475	65	15138	14393	44	4723	4395	30	44	114	0	15	95	0	-107	238	0	6.67607
78136	75206	68	40792	38096	72	10488	9276	42	110	255	0	210	313	0	-72	291	0	6.67709
117358	106202	80	45594	40658	77	19067	17011	50	403	410	0	194	260	0	451	1138	1	6.68219
230629	170621	94	97280	72978	93	31713	23163	87	647	515	0	439	382	0	3837	33170	13	6.68219
46513	41538	85	18908	17677	49	6165	5430	34	113	178	0	63	147	0	173	447	0	6.68424
371701	213862	134	158999	88616	125	60320	34521	119	1667	735	0	985	692	0	251356	328596	44	6.68934
59524	56791	73	22057	20896	51	9139	8392	37	147	151	0	123	87	0	227	637	0	6.69853
157138	127510	97	59672	47509	87	21784	17745	55	671	584	0	512	546	0	1193	6909	9	6.69955
118627	95384	83	95348	79666	82	33678	27629	79	597	584	0	256	300	0	781	8333	9	6.70057
41115	38829	57	16401	15522	44	7713	7222	35	59	264	0	27	142	0	534	832	0	6.70466
206301	152105	103	105062	78051	92	29640	22761	77	788	545	0	461	490	0	5282	26285	15	6.70568
177565	153297	95	64838	56358	83	24736	20928	55	476	277	0	217	322	0	-2154	7044	6	6.70568
131454	119233	81	50728	45959	78	18603	16896	50	342	297	0	208	254	0	-36	881	0	6.7118
95431	90949	74	42124	39274	74	15563	13717	46	203	399	0	201	239	0	-3457	0	0	6.71282
41338	38617	63	21849	20766	52	8373	7713	37	275	183	0	-1	108	0	-285	443	0	6.71282
193510	152427	88	70609	53886	86	24991	19188	64	684	484	0	302	447	0	1050	11080	10	6.71486
18910	19599	39	7027	6676	34	3228	3292	25	98	96	0	-19	66	0	-915	114	0	6.71589
58807	58318	62	25418	23706	63	7164	6485	35	131	223	0	124	159	0	210	567	0	6.72099
112371	95237	84	91823	79023	82	23549	19509	63	382	410	0	264	358	0	1027	5280	6	6.72201
67972	63072	74	26952	25344	58	11694	10647	41	-4	270	0	104	122	0	-1653	88	0	6.72201
216537	164663	92	85186	64456	92	28928	22453	76	633	533	0	526	594	0	4185	22946	14	6.7261
208738	161006	94	84764	66768	89	31749	24327	79	648	464	0	667	657	0	-517	13832	10	6.7261
65478	62477	66	48364	45473	72	17169	15626	50	241	320	0	205	260	0	-7837	0	0	6.7261
36686	33762	69	24847	23560	58	5900	5581	33	176	231	0	56	87	0	-537	160	0	6.73018
125709	107417	83	38549	32002	80	19581	16465	52	382	359	0	353	388	0	2	2263	4	6.7312
112750	93835	84	82168	70547	82	30735	26541	76	634	590	0	405	385	0	2117	10085	11	6.73324
59348	54579	86	25584	23796	65	8589	8269	36	40	91	0	94	145	0	372	1146	2	6.73631
43338	43192	52	17664	16509	47	7579	6550	36	123	182	0	18	82	0	1045	653	0	6.73631
88824	81839	77	42940	39689	74	17108	15253	46	175	192	0	188	226	0	2	441	0	6.73733
58969	56888	65	25457	23484	61	9015	8198	37	163	220	0	-1	75	0	425	610	0	6.74754
229282	174658	95	98011	72074	95	37434	27970	91	849	734	0	554	571	0	9744	45179	18	6.74958
134654	119510	81	70606	62210	80	18141	15820	48	325	415	0	356	330	0	-6935	1220	1	6.74958
151912	137255	82	53837	48555	80	20271	17900	51	478	522	0	465	410	0	-572	5449	8	6.7506
49049	46518	70	21894	20683	52	4964	4555	30	-80	224	0	41	119	0	-611	230	0	6.75162
204595	161796	92	77999	60866	90	33301	25503	87	402	457	0	578	520	0	5155	25750	16	6.75468
139232	117658	87	64076	53601	83	22012	17719	57	115	280	0	383	405	0	1152	5974	8	6.75672
30142	27560	63	10432	10072	39	5256	5117	31	184	104	0	90	77	0	214	842	0	6.75877
201306	157684	89	72900	56250	88	24036	18059	63	611	611	0	368	319	0	2680	13234	11	6.76693
166897	135018	88	57646	44024	85	24110	18760	58	589	437	0	352	274	0	1562	12510	9	6.77
40853	40814	50	17348	16032	45	7601	7064	35	24	111	0	72	108	0	540	446	0	6.7751
195699	148740	100	85275	66679	91	23492	17470	60	517	557	0	454	344	0	3088	20604	15	6.7751
147300	122402	85	62602	51536	85	22817	18577	58	107	397	0	375	309	0	506	10159	8	6.77612
40079	38642	63	12567	12140	41	5338	4900	31	-58	172	0	143	99	0	-1302	73	0	6.77612
257412	185925	114	109067	80865	97	37301	27781	92	976	849	0	655	538	0	15425	64651	22	6.78633
39270	38750	66	22289	21291	50	6360	6071	34	85	247	0	-24	198	0	-5872	0	0	6.78633
124148	114332	78	55062	49774	77	17308	15456	46	505	578	0	372	418	0	-6824	742	0	6.78633
228801	165702	95	80681	58010	93	30756	22125	80	780	850	0	625	577	0	2404	63943	15	6.78735
156286	128217	88	67369	55177	84	23243	17417	58	268	472	0	314	217	0	1507	8728	9	6.79042
159612	139584	89	67759	60770	82	22265	18693	57	663	746	0	359	450	0	1167	4376	9	6.79552
164427	131297	89	70736	57269	86	21808	17154	55	282	385	0	236	412	0	2322	14192	11	6.79756
286413	189915	103	105719	72442	102	43440	27391	99	902	606	0	703	471	0	49475	188491	24	6.79756
35205	35818	45	19428	18262	49	5182	5030	30	211	137	0	104	144	0	-142	326	0	6.80165
40185	37400	68	14344	13483	43	7206	6894	34	-21	83	0	67	107	0	-298	170	0	6.80471
152886	124510	86	64394	51357	85	20469	15930	54	455	419	0	358	326	0	2114	11338	10	6.80573
37043	35903	61	25671	23985	59	7471	6635	36	8	136	0	-8	75	0	-106	107	0	6.81084
177137	153136	86	69375	58528	83	37684	31335	80	517	544	0	415	573	0	808	6373	6	6.81288
52580	50843	70	18828	17804	47	7760	7193	36	61	117	0	132	90	0	-71	489	0	6.81798
120766	112567	79	54341	49202	77	25317	23361	62	333	432	0	188	262	0	293	2016	4	6.82002
46395	42561	82	18698	17819	48	5028	4851	29	-145	56	0	105	123	0	283	787	0	6.82411
255803	174253	98	113744	74090	98	45427	31457	93	951	667	0	806	629	0	22426	81945	23	6.82717
151659	133455	96	62888	56164	80	25124	22171	56	361	401	0	315	416	0	870	4358	6	6.83432
49392	47440	69	20960	19800	48	7577	7400	34	-79	135	0	158	158	0	-3682	0	0	6.83432
169336	136579	89	59720	48653	86	25216	20118	61	405	311	0	317	354	0	2669	15707	12	6.83738
44595	41315	73	17539	16390	48	6274	5741	34	148	173	0	88	107	0	-158	270	0	6.84351
91307	75571	94	96363	82091	82	35139	29403	79	451	513	0	356	318	0	2815	15483	13	6.84555
54348	51427	56	22213	20778	55	8085	7241	36	168	194	0	75	158	0	195	386	0	6.85269
88757	79195	79	76171	68716	77	29272	26232	70	382	460	0	267	338	0	751	5991	7	6.85474
83758	78253	76	34477	32048	74	8741	8152	37	218	312	0	79	190	0	1	428	0	6.86086
116925	105445	93	46228	42220	76	19178	16827	49	269	297	0	219	264	0	800	2977	7	6.8629
179836	146302	93	47363	36668	85	30050	24444	71	611	621	0	403	570	0	4062	21333	15	6.86597
135073	123298	80	78979	70883	81	20687	18147	53	493	511	0	297	368	0	349	4571	6	6.86801
57257	52010	75	19395	18000	48	7768	7440	35	-73	123	0	119	80	0	347	649	0	6.87209
56085	53180	67	24617	23070	56	9673	9060	38	299	189	0	-13	165	0	6	266	0	6.87924
58037	55964	70	29242	27461	70	9251	8614	37	22	122	0	70	146	0	-1318	620	0	6.88026
51531	49859	73	18374	17326	47	8213	7461	36	157	154	0	130	269	0	-2694	0	0	6.88026
202265	159879	92	76369	59366	89	28480	21691	72	420	452	0	480	400	0	4328	42006	14	6.88026
102048	86492	80	76341	66038	79	21223	18068	55	582	412	0	342	431	0	871	5521	8	6.8823
113753	96452	86	87852	76911	82	399	452	0	718	726	0	202	274	0	94	451	0	6.88537
146738	133989	79	60597	54390	79	22873	20149	53	328	345	0	315	383	0	458	5900	6	6.88537
85848	74234	76	81531	72245	79	23236	20680	63	724	734	0	299	420	0	2082	7880	8	6.88639
25538	25872	45	10746	10181	38	3507	3630	25	-177	49	0	71	85	0	-258	149	0	6.89149
46673	44381	69	16914	15851	46	6682	6141	34	54	226	0	72	121	0	673	881	0	6.89864
181373	143052	90	71144	56983	89	27878	21380	77	652	513	0	267	311	0	5565	29729	15	6.90374
135199	122060	80	49088	44155	78	21571	19115	53	392	432	0	216	319	0	-903	5245	6	6.90374
291186	197300	113	132617	97222	102	47517	32095	98	1349	928	0	756	533	0	62243	210511	28	6.90578
58129	55221	71	31894	29240	71	10114	8919	40	168	247	0	21	114	0	-109	1533	4	6.91089
44683	43402	61	25440	24178	61	7826	7272	36	-34	61	0	205	192	0	-308	1622	3	6.91089
161454	132709	85	56547	43883	84	22728	18308	58	390	381	0	389	303	0	2697	17356	12	6.91395
128598	119373	83	40003	36601	76	20270	18203	48	317	436	0	279	381	0	580	3032	4	6.91804
160135	135445	85	74508	61317	82	19667	16430	53	360	393	0	329	280	0	-4066	8840	7	6.91804
87192	83367	78	34976	32341	73	11880	10857	41	244	202	0	204	256	0	996	1113	1	6.92416
41721	41088	65	17324	16580	45	7749	7389	36	10	147	0	221	260	0	-2720	0	0	6.92416
88560	82076	76	34873	31634	74	15343	14514	44	317	258	0	238	253	0	-9	1537	2	6.9262
392905	217446	129	183060	104161	126	57103	31564	122	1368	851	0	1012	781	0	348374	349028	51	6.9262
132785	120319	85	47695	43225	78	17916	16315	48	378	452	0	202	261	0	-270	5594	8	6.92723
308129	200880	114	154176	100844	110	52251	34397	105	1040	681	0	846	717	0	138336	298239	37	6.92825
243088	171632	100	83630	57720	97	36594	26584	93	707	634	0	701	623	0	35743	127465	23	6.93029
154488	125634	88	66139	53765	84	25239	20146	62	486	264	0	418	362	0	2822	13918	13	6.93233
93072	81356	83	77405	69692	77	17151	14810	50	377	531	0	220	217	0	875	5902	8	6.93743
124427	102374	86	49248	40520	81	19936	16446	55	81	225	0	190	256	0	1592	8454	9	6.94254
110273	103752	75	47622	43350	76	18938	17328	49	150	280	0	162	265	0	633	2119	3	6.94254
85394	79945	74	34035	31591	73	12410	11520	42	135	182	0	98	174	0	99	759	0	6.94662
47167	43254	77	15611	14746	45	6194	5888	33	72	124	0	75	128	0	-913	395	0	6.94764
208008	155966	96	77532	57251	90	26274	19202	68	877	650	0	366	346	0	8650	42046	16	6.94969
45611	43992	62	17123	16059	46	6811	6490	34	23	161	0	171	181	0	648	591	0	6.95479
45102	43463	69	22155	20775	52	5555	5135	32	211	136	0	109	120	0	-951	95	0	6.95479
43409	41529	68	18298	17079	48	8046	7478	37	162	205	0	64	114	0	-270	323	0	6.95887
61695	57958	71	21227	19712	52	8983	8395	37	230	217	0	49	179	0	-228	115	0	6.96398
39654	39365	60	10155	9490	38	6688	6630	33	75	192	0	55	106	0	-274	201	0	6.96908
267614	201428	95	84375	62773	93	27440	21081	69	1202	953	0	981	890	0	14585	64647	19	6.96908
104632	97091	75	36676	33448	74	14380	12913	46	215	440	0	201	209	0	-379	1724	2	6.97725
65866	62661	72	26804	25246	63	10759	10241	39	360	222	0	100	186	0	-476	92	0	6.98338
57552	54382	71	18758	17813	48	7750	7169	36	207	150	0	40	125	0	-1754	0	0	6.98338
41833	40819	67	22997	21762	58	7836	7281	36	157	191	0	46	122	0	297	2531	4	6.98542
33797	21619	69	70006	46491	79	675	525	0	750	744	0	230	271	0	-296	434	0	6.9895
62530	62129	64	39396	37079	71	10213	9174	38	73	126	0	117	151	0	195	611	0	6.9895
41444	38169	71	14704	13991	43	6103	5628	33	140	195	0	99	122	0	-725	109	0	6.99052
48648	44344	76	19501	18815	48	5480	5015	32	195	177	0	44	78	0	-1550	56	0	6.99052
41034	38839	68	15690	14666	45	5321	5027	31	-34	55	0	52	125	0	-178	564	0	6.99155
36022	34943	70	14680	13966	43	6259	6051	32	51	101	0	11	70	0	314	440	0	6.99461
200543	150807	93	83518	64296	91	30924	23794	85	642	514	0	347	324	0	11158	48759	21	6.99563
158000	140184	87	74900	67789	82	24669	21569	56	616	669	0	382	380	0	3090	16886	13	7.00073
85433	78110	77	28466	26850	71	11307	10692	40	113	238	0	140	198	0	-3174	893	0	7.00073
46159	43940	71	22336	21003	52	9893	9399	38	142	143	0	100	124	0	-253	486	0	7.0038
62223	58558	72	28054	26452	65	9623	8609	38	197	241	0	20	126	0	278	1102	5	7.00482
58349	56025	73	24919	23337	59	7277	6908	34	-34	146	0	2	94	0	142	773	0	7.00584
243224	185050	97	104299	82766	95	30499	23503	80	1342	1046	7	572	566	0	28089	104804	32	7.01299
93026	86077	79	37430	35024	74	15308	14261	44	132	334	0	121	241	0	207	2244	3	7.02013
71482	66731	75	33437	30638	72	10889	10014	40	229	232	0	-1	63	0	-408	1450	2	7.02115
22885	22257	49	9793	9194	38	3908	4045	27	-174	148	0	147	108	0	-259	194	0	7.02728
23270	24264	45	17682	17084	48	4874	4673	30	81	157	0	113	116	0	-207	417	0	7.0283
40861	41015	66	15229	14412	43	6511	6046	33	135	171	0	87	82	0	-723	113	0	7.0283
59433	55807	66	15610	14767	44	9426	8913	37	191	210	0	-14	84	0	586	524	0	7.02932
40902	39947	66	13813	12968	42	6945	6479	36	101	145	0	48	88	0	750	807	0	7.03136
17750	17401	49	36115	34260	63	360	351	0	434	915	0	82	286	0	-384	78	0	7.0334
267429	188464	96	94362	67463	96	36111	25240	92	609	575	0	555	390	0	44688	164155	27	7.03749
134072	120511	82	45795	40446	79	24157	21849	57	263	314	0	249	456	0	1045	9034	8	7.03953
66388	60839	81	25541	23894	59	9239	8376	38	61	98	0	231	220	0	203	1321	2	7.0528
85070	79378	77	41080	38504	74	13957	12853	44	192	356	0	251	289	0	-1652	1358	2	7.0671
99746	94446	75	30391	28297	72	15611	14809	45	255	416	0	251	280	0	-2401	3065	3	7.0671
173157	137280	90	66747	54121	86	25638	20540	69	454	490	0	342	271	0	6084	31877	16	7.07016
40823	39216	60	22639	21130	54	11868	10953	39	222	240	0	16	93	0	-1799	0	0	7.07016
147234	124915	82	55302	45896	82	21305	17405	57	477	402	0	419	412	0	2542	18063	12	7.07118
258607	191851	94	96228	70725	94	34576	25105	90	768	783	0	670	592	0	24774	102252	22	7.0722
330638	186406	123	121318	73999	120	49452	26814	116	1165	779	0	822	593	0	289908	291607	49	7.07629
112284	96155	81	102217	89530	80	54319	46464	79	737	726	0	565	661	0	6951	34327	17	7.08241
134491	120863	82	57683	52437	80	17510	15431	47	350	434	0	314	372	0	2028	10325	10	7.08547
108179	99418	76	40701	37165	75	17437	15998	49	428	416	0	130	159	0	260	1960	4	7.08649
183457	143671	88	77532	58970	87	27634	20799	70	671	671	0	477	358	0	7372	49378	16	7.08649
95305	90315	76	37299	34621	74	17611	16671	46	412	462	0	254	278	0	131	2325	4	7.08854
443744	251747	136	234766	139686	137	73915	44498	132	2106	1293	23	1418	803	0	603416	438386	66	7.09262
47680	44728	69	63884	60049	72	27896	25862	70	241	317	0	327	383	0	172	6582	9	7.09262
56503	52757	69	40770	37171	71	13842	12369	43	139	188	0	153	251	0	118	283	0	7.09568
39278	39638	50	17138	16164	47	6773	6367	34	19	147	0	96	154	0	-3	435	0	7.09977
67601	58971	73	108966	98578	77	29311	25494	73	565	556	0	452	507	0	3335	18516	13	7.10181
50488	47386	70	17568	16312	47	7917	7230	36	91	174	0	66	93	0	-274	523	0	7.10385
185618	159033	87	74108	63742	86	28644	24387	68	332	514	0	470	475	0	7740	37541	17	7.10691
143797	129561	84	69980	62878	81	19745	17172	50	753	610	0	374	379	0	3602	19878	13	7.11406
57634	55127	72	39994	37887	71	5988	5557	33	79	163	0	94	110	0	-2197	257	0	7.11508
52445	50903	62	23869	22448	56	5793	5494	31	-20	146	0	35	86	0	-540	360	0	7.11712
152289	135751	85	60998	54571	81	21954	18859	54	208	344	0	213	307	0	3288	15960	12	7.11917
36968	35264	65	18581	17725	48	4718	4507	29	75	138	0	182	107	0	354	484	0	7.12121
187086	145767	91	64076	50783	88	27397	21080	75	362	435	0	380	350	0	11669	50591	21	7.12427
203978	155838	91	93402	71184	91	26243	19829	66	671	569	0	581	395	0	19944	82826	22	7.12631
118793	110408	83	54457	50232	77	21418	19891	49	315	402	0	378	277	0	-1032	6671	7	7.12631
76938	73566	75	30373	28369	71	11332	10168	41	410	461	0	-10	142	0	-4112	1558	2	7.12631
184309	147981	92	66097	51132	88	28330	22264	71	567	503	0	462	462	0	13811	59312	21	7.1355
65624	61465	77	29366	27600	69	8607	7954	36	113	119	0	92	149	0	687	2033	4	7.14469
154025	124782	91	76521	63255	85	20643	16748	53	612	525	0	525	361	0	6744	31536	17	7.14571
153920	136155	92	44582	40134	80	24503	22224	55	343	440	0	378	365	0	3288	19516	14	7.14979
91196	85332	77	41240	38387	74	11648	10556	41	425	354	0	142	146	0	-2498	5828	6	7.14979
225267	176395	97	91822	73643	93	31532	23427	83	824	576	0	397	406	0	31988	133816	23	7.15082
86561	79460	79	81932	75511	77	20710	18523	52	407	351	0	277	347	0	1909	10895	14	7.1549
210576	157225	90	77242	56895	90	27474	20269	73	612	558	0	628	491	0	19919	90884	21	7.15898
135401	123357	83	61271	54833	80	21504	19235	52	314	469	0	198	267	0	2878	13881	12	7.16715
89097	78784	91	64351	57938	76	24413	21618	57	423	459	0	327	322	0	3201	15515	16	7.16817
32426	31393	61	8391	8072	36	5130	4593	32	229	238	0	34	121	0	436	610	0	7.17123
47022	45750	64	32884	31048	69	9022	8529	37	47	223	0	114	139	0	84	1855	3	7.17226
37712	36164	65	12311	11828	40	4873	4694	29	11	169	0	58	133	0	-40	456	0	7.1743
91418	86851	74	41883	39092	74	14572	13686	42	159	199	0	138	158	0	268	3534	5	7.17532
113722	105849	81	46084	42177	76	19348	17820	50	372	457	0	190	288	0	1551	7026	8	7.17736
261688	188107	100	86751	64298	97	43677	30366	94	608	608	0	690	509	0	64184	189777	31	7.18144
231275	178392	95	93164	72115	94	36194	27775	89	722	543	0	463	435	0	26041	117659	23	7.18144
51170	49390	71	20161	19004	48	10146	9255	37	83	211	0	53	76	0	-2397	675	0	7.18247
174884	147810	88	68833	58169	85	28847	23679	78	579	722	0	539	484	0	5044	42793	15	7.18247
86500	80456	90	40790	38288	73	12405	11206	41	207	251	0	165	181	0	543	4469	7	7.18451
47470	44670	76	15696	14838	43	7837	7034	36	38	54	0	110	129	0	-993	841	0	7.18451
136488	124807	80	44580	40488	78	20133	17991	49	594	506	0	233	301	0	5803	21907	16	7.19063
204305	155640	98	68961	51908	90	31674	24075	86	808	614	0	583	511	0	27714	105507	24	7.19676
185441	145326	96	83043	65995	88	23396	17901	63	734	558	0	587	443	0	14788	60051	22	7.20084
121372	114901	80	58113	53699	77	21358	19045	51	295	400	0	336	278	0	153	15141	11	7.20084
141384	123089	81	60327	51557	80	21188	17969	52	328	369	0	208	272	0	52	22486	10	7.20084
155110	128274	88	55699	45724	82	23120	19152	59	611	339	0	246	261	0	2598	22339	15	7.20186
48153	46515	67	22456	21374	52	7691	7146	36	-56	130	0	129	148	0	-4988	0	0	7.20186
128973	118015	78	51979	47417	77	19222	17456	49	459	308	0	307	331	0	1503	10883	10	7.20288
79688	73995	74	31532	28455	72	12772	11836	42	217	193	0	149	232	0	462	2998	7	7.20901
38562	37629	69	18926	17966	49	7093	6560	35	191	182	0	-27	70	0	-233	595	0	7.21207
130194	116147	82	48263	42319	79	20058	18184	51	229	317	0	235	228	0	2862	21329	11	7.21207
48522	45954	70	14521	13695	43	7341	6779	35	26	82	0	64	170	0	-104	777	0	7.21514
87365	80052	81	32596	29974	73	12426	11217	42	315	328	0	173	230	0	199	5216	8	7.21514
77905	66424	79	113232	104560	77	37353	32900	73	651	758	0	417	524	0	4089	24255	14	7.21616
113278	104216	90	38888	36066	75	16525	14994	46	170	217	0	151	250	0	1375	9539	9	7.21718
283868	194245	98	93018	63451	97	46594	30932	94	746	685	0	547	492	0	64166	186930	32	7.21922
145832	127421	83	59112	50106	82	23811	20678	56	472	544	0	277	316	0	3197	20219	14	7.22126
76404	71485	84	22305	20921	53	12611	11856	42	332	385	0	88	159	0	288	3084	6	7.22739
88004	77136	79	75993	68507	78	26466	23292	66	397	511	0	464	462	0	6068	26387	16	7.23249
125915	112562	81	51160	45301	79	17302	15373	46	390	318	0	242	262	0	2551	15626	11	7.23351
311583	217393	121	100125	69529	106	48434	34382	104	1124	763	0	875	720	0	239864	349308	40	7.2376
84797	78086	85	27353	25581	63	13948	12682	45	144	214	0	142	202	0	610	3810	5	7.24066
83483	79855	73	31667	29516	71	13953	12262	46	-35	160	0	187	217	0	-240	4682	7	7.24066
80265	75378	74	27710	25808	72	15934	14838	45	262	295	0	84	137	0	303	5316	7	7.24168
53450	48832	63	42184	37704	71	4643	4102	31	5858	7262	28	2999	3736	24	164	1309	3	7.24985
87237	80699	88	37611	34963	74	15759	14427	46	101	182	0	115	210	0	1686	6286	10	7.25087
64491	61315	72	22419	21097	53	12637	12437	39	-42	108	0	95	176	0	562	1905	3	7.25393
40410	36119	69	90376	84331	71	32371	29680	68	579	563	0	321	419	0	1424	11620	9	7.25597
180808	158535	85	90753	79842	83	27998	23707	66	898	733	0	508	508	0	7182	41973	15	7.26006
22598	22180	48	18333	17513	47	7988	7789	36	-199	42	0	-5	89	0	-53	554	0	7.26618
174419	141452	89	73449	59299	87	25485	19553	72	643	494	0	399	422	0	14070	57888	21	7.26823
66121	62239	72	43172	40430	72	17242	15363	48	308	349	0	256	312	0	2275	9571	10	7.26925
39454	37988	67	16314	15721	45	5851	5510	33	101	118	0	-25	77	0	531	563	0	7.27027
66897	60293	75	115184	105167	79	45873	40523	75	977	768	0	512	569	0	7312	34357	16	7.27129
31807	31648	62	13590	12916	44	5579	5008	34	13	113	0	59	132	0	-53	407	0	7.27741
52912	50484	59	24476	23078	62	9034	8242	38	63	113	0	50	63	0	768	1537	8	7.27844
182783	140342	99	64803	48668	87	25123	18589	68	481	421	0	490	337	0	17615	68761	22	7.28252
67703	62979	72	23935	22712	56	7040	6607	35	85	141	0	132	105	0	335	2200	4	7.28762
32590	31775	62	16168	15363	46	4102	3429	32	15	132	0	102	229	0	12	457	0	7.28967
118889	109100	79	58637	53825	77	14647	13320	44	467	479	0	212	219	0	2683	12706	13	7.29171
32424	30982	62	15768	15138	46	3890	3651	29	229	200	0	35	166	0	-1928	0	0	7.29171
134445	122506	82	52703	47009	78	20094	18310	53	371	323	0	333	299	0	1832	19051	13	7.29171
218487	166527	95	79998	62356	89	26167	20414	68	746	634	0	572	554	0	14255	76030	20	7.29273
144471	130720	82	67383	61225	80	21436	19347	52	382	590	0	297	384	0	3657	22877	12	7.29375
180690	139410	89	76929	60711	87	27439	20878	73	426	305	0	496	414	0	15490	64386	20	7.29477
60949	56653	82	75021	69622	75	26296	24542	66	534	523	0	378	364	0	3779	16551	17	7.29783
139299	123988	81	62339	55572	80	20318	17134	54	439	538	0	357	415	0	4731	23676	14	7.29988
87748	81096	68	56025	51579	75	20760	18592	54	686	546	0	261	250	0	4793	20034	17	7.30294
172820	143098	88	53314	43499	87	24512	20196	59	572	416	0	319	269	0	19766	81450	19	7.30702
53928	51255	69	24286	22518	61	10665	9999	39	191	324	0	104	155	0	-754	2790	4	7.30702
75526	68721	76	23748	22229	59	8265	7426	37	227	162	0	203	155	0	592	4010	7	7.30906
183276	139928	92	69923	53068	89	26055	20003	61	656	642	0	512	330	0	33827	127974	24	7.31009
41711	38133	67	69486	65488	72	26493	23850	69	539	639	0	227	301	0	3241	16373	13	7.31825
130392	110816	90	52678	43906	82	18748	15411	51	595	652	0	210	255	0	4776	26349	15	7.31927
81584	77008	79	35460	33255	73	13474	12306	43	265	315	0	124	122	0	480	4798	7	7.3254
192499	148862	103	76665	59378	88	28214	21659	84	504	569	0	438	390	0	24237	95064	26	7.3305
38194	37015	65	8392	7968	36	6275	6443	32	22	164	0	129	110	0	426	548	0	7.33663
151443	120538	87	68667	54364	86	23305	17510	56	252	353	0	283	324	0	9976	48452	20	7.33663
280372	193520	115	98989	70481	104	39627	26625	100	791	754	0	848	628	0	148692	263861	42	7.34071
158897	140433	82	78127	69067	83	24856	21022	56	542	593	0	323	474	0	8473	36193	16	7.34071
42058	40778	55	17958	17189	46	7419	6757	35	279	161	0	132	122	0	-317	1179	1	7.34174
23931	23225	52	12949	12161	43	4535	4314	29	-25	94	0	53	101	0	56	449	0	7.34684
44895	43023	63	15375	14434	44	7215	6747	35	40	301	0	-30	56	0	325	327	0	7.3499
442694	221222	222	219749	111965	180	84136	46718	164	1906	1067	8	1554	1004	2	605586	432343	80	7.35297
106290	99093	79	35421	32896	75	14647	13445	43	223	372	0	187	183	0	1469	12975	10	7.35297
167638	139072	87	62309	51111	84	25005	20485	59	457	489	0	498	426	0	8971	56079	17	7.35297
43450	43045	70	16325	15488	45	6122	5717	33	144	150	0	99	111	0	-3297	0	0	7.35297
114305	106705	77	51157	46769	77	19284	17641	50	395	581	0	125	182	0	-7245	14031	8	7.35399
28922	27370	63	17178	16565	45	4171	3937	27	20	136	0	49	88	0	-1904	449	0	7.35399
72695	66701	74	79548	73717	76	24213	21919	62	380	523	0	150	300	0	7174	25948	18	7.35603
93449	85028	78	85183	77145	79	23841	21479	57	243	368	0	372	375	0	7190	30212	17	7.35705
44154	43767	55	27072	25667	67	6278	5793	33	71	221	0	54	128	0	303	1385	2	7.35909
94689	88623	77	28462	26436	73	13823	12712	42	142	246	0	91	172	0	1873	8801	10	7.36011
31938	31146	49	13386	12846	43	5448	5200	32	130	139	0	83	80	0	104	364	0	7.36215
102686	91035	81	80887	73721	78	20550	18461	51	617	562	0	318	361	0	11197	41266	21	7.36624
15584	16535	41	12091	11415	40	4516	4407	29	33	129	0	140	106	0	-570	0	0	7.36828
87085	78429	86	61576	56989	75	19104	17234	54	205	306	0	183	261	0	6048	26220	17	7.3693
27613	26068	62	15971	15379	44	7163	6537	35	206	183	0	156	191	0	142	2896	7	7.37645
63539	59146	71	46099	43757	72	10290	9471	41	143	168	0	177	174	0	1579	10288	12	7.37645
43937	43260	73	21515	20168	54	7128	7011	33	293	303	0	48	129	0	-253	725	0	7.37849
31354	28421	63	17518	16595	47	6591	5933	34	-19	89	0	94	168	0	171	1361	2	7.38155
100735	92281	79	35659	33108	74	16053	15255	45	185	267	0	269	221	0	2756	11323	14	7.38359
47927	47895	65	38181	36647	69	10737	10086	40	178	242	0	108	236	0	-807	5252	7	7.38462
81113	73994	75	34587	31705	73	10437	9850	40	221	336	0	127	188	0	1388	6948	9	7.38768
37735	35403	68	14845	14113	45	4456	3968	29	4	135	0	143	120	0	-190	451	0	7.38972
116982	108079	79	42046	38783	76	19696	17440	51	280	355	0	231	287	0	3618	18364	12	7.39687
51482	48713	75	24865	23664	56	7322	6778	35	160	217	0	31	144	0	210	1072	1	7.39891
110928	104470	76	54713	50591	77	20298	18832	49	537	378	0	217	195	0	3533	18697	14	7.39993
193926	152929	94	51808	38959	87	23904	18293	59	617	416	0	297	360	0	19243	76369	21	7.40299
81048	72855	84	62991	58647	75	20792	18731	53	427	532	0	253	270	0	6284	31682	14	7.40606
198017	153630	93	70898	53629	91	28532	22125	84	783	637	0	667	608	0	43684	144897	29	7.41116
137367	114411	85	54702	45124	82	20268	16229	56	439	426	0	327	321	0	11947	49854	20	7.41524
139205	123822	81	63912	57229	80	22241	20113	54	343	569	0	491	363	0	9659	43065	18	7.42035
124253	113927	80	45518	41750	77	20862	18772	52	372	401	0	160	274	0	2404	26464	12	7.42035
25897	26585	43	10521	10012	38	5004	4721	30	-7	113	0	55	100	0	-374	744	0	7.42239
61639	55087	78	57676	53182	72	37314	33774	71	523	540	0	483	466	0	5540	27564	15	7.42443
85356	75342	79	56984	52220	75	24878	22718	55	635	505	0	397	309	0	7265	35651	21	7.42545
215464	159495	93	83784	63515	92	34643	24774	89	605	506	0	474	349	0	53322	166350	27	7.42954
150022	131965	83	57414	49368	81	19056	16184	49	595	375	0	259	329	0	9108	45073	18	7.43056
34117	31381	66	11670	11040	41	5481	5359	31	-60	114	0	146	194	0	-318	768	0	7.43362
225482	169076	98	67289	50831	91	28700	20847	71	678	631	0	540	509	0	68250	200200	30	7.43464
90408	80282	77	43231	37320	76	17507	15526	48	414	287	0	187	300	0	2083	13082	11	7.43668
46889	46575	61	23149	22069	56	3829	3453	28	17	110	0	16	72	0	349	2234	4	7.44077
113214	104049	76	50727	46468	75	17276	15194	48	473	396	0	183	305	0	3750	21252	15	7.44281
91240	84189	77	39621	37041	74	9616	8597	38	502	376	0	167	257	0	1183	14581	10	7.44383
141351	129284	80	51528	46663	78	21397	18592	53	437	378	0	265	264	0	7270	33368	16	7.44689
44931	44327	67	26163	24990	64	13107	12374	41	219	252	0	83	76	0	443	2802	6	7.45302
62939	61296	73	27071	25541	67	10382	9819	39	64	161	0	100	216	0	1109	7313	9	7.45608
44911	42319	81	19937	18580	50	7194	6667	35	105	156	0	67	99	0	-160	923	0	7.46017
79839	72929	80	28834	26283	72	13796	12701	44	204	201	0	146	198	0	1324	7583	9	7.46425
179649	142634	91	61337	48250	87	34796	26614	85	695	552	0	629	408	0	35741	127049	29	7.46833
66741	60376	75	65202	61395	73	22201	20953	54	489	443	0	262	381	0	6477	32306	18	7.47242
130910	120264	79	49313	45084	79	19405	17317	50	497	416	0	418	423	0	5009	41503	15	7.47242
254311	179197	93	97823	66029	93	34745	24666	89	783	639	0	483	384	0	61533	196400	29	7.47242
340755	212328	124	125002	75696	122	50486	29823	119	922	741	0	821	622	0	415688	321300	64	7.47752
121543	113363	77	54117	49381	78	19214	17273	47	309	409	0	206	324	0	6579	34069	17	7.48263
243490	183884	93	105829	81020	93	36716	27279	88	1246	866	0	681	551	0	64397	196961	30	7.48467
225353	161455	94	99494	71187	95	27895	19586	72	855	718	0	460	473	0	98253	241424	36	7.48875
78342	73066	75	93513	85160	78	29631	25032	73	740	520	0	402	423	0	14302	63693	19	7.4908
182108	138567	95	61848	46812	88	29695	24451	80	528	489	0	530	467	0	26652	104788	23	7.4908
115748	105411	80	48307	44397	77	19045	17384	50	262	365	0	183	258	0	4651	27106	14	7.49182
24643	23275	64	12208	11754	41	3341	3348	25	202	120	0	-52	89	0	98	448	0	7.49488
55794	54985	70	25920	24288	66	9430	8801	37	283	323	0	235	215	0	494	3571	5	7.49692
144357	124219	84	52680	42411	83	20722	17391	52	593	547	0	482	412	0	14230	54753	24	7.50305
211325	162255	106	92035	73187	92	30652	22968	82	617	501	0	563	409	0	57192	181186	26	7.50305
248351	178310	98	105622	78003	95	38689	28471	91	1063	756	0	635	529	0	68618	182609	31	7.50407
176106	157692	83	73220	65775	82	36042	31800	79	1006	956	0	575	478	0	22018	114196	20	7.50407
279570	193795	98	104565	73991	98	44648	31022	94	1204	735	0	645	654	0	122898	281053	32	7.50407
158386	130717	90	88336	74728	86	22966	19684	54	685	535	0	284	357	0	18786	81832	20	7.50611
174213	140636	96	68216	55341	87	32011	24827	85	597	376	0	571	510	0	25976	106839	22	7.50611
87232	82370	78	39311	36440	74	13859	12819	42	227	414	0	130	145	0	-2616	9136	7	7.50611
136003	119677	83	60565	54623	80	19884	17686	52	445	482	0	318	303	0	7972	45833	17	7.50713
225414	180108	94	132442	107038	92	42146	32568	88	892	780	0	519	498	0	76959	245329	30	7.51938
66032	64574	72	24837	23492	58	9148	8926	36	5	104	0	-4	67	0	899	7078	8	7.52347
82313	75777	78	52332	48382	74	21656	20046	52	384	326	0	113	253	0	11922	49797	20	7.52551
27304	26606	49	10637	10128	38	4645	4166	30	-44	159	0	81	85	0	-303	1326	1	7.53061
292939	201079	106	107253	72498	101	42123	29268	97	919	755	0	604	493	0	190514	312520	39	7.53266
121142	103132	84	54585	46953	81	18780	15548	53	221	352	0	315	304	0	12171	53225	21	7.53572
144401	122201	83	61245	51269	82	19572	16024	52	315	423	0	396	320	0	11368	55654	18	7.53674
168206	137326	89	44071	35217	85	26529	21311	76	603	544	0	356	340	0	32451	121399	25	7.53776
166575	150083	83	58302	51838	82	22971	20449	55	395	588	0	429	529	0	17196	75659	20	7.54286
180032	157896	92	77975	70179	84	39409	33861	80	1019	856	0	764	744	0	29342	118892	22	7.54389
138861	116507	86	57150	48082	84	17217	13777	50	398	447	0	280	270	0	20674	75346	23	7.55001
115373	99932	83	41072	35459	79	17545	14970	49	372	321	0	174	228	0	8375	37505	19	7.55614
112281	103237	80	45436	42038	77	17602	15967	47	314	454	0	358	275	0	6386	31670	18	7.55716
117268	108480	79	48703	44860	76	20274	18339	51	336	339	0	230	234	0	5259	32451	18	7.55818
191637	169235	88	101122	90274	88	28776	24599	70	895	682	0	535	437	0	50593	194537	27	7.56022
156341	127392	91	67474	53534	84	24846	20412	58	483	386	0	194	215	0	23618	89322	23	7.56124
211670	158308	93	73808	55543	90	37012	27625	88	551	431	0	600	537	0	54951	164751	30	7.56533
100106	94918	77	43072	39626	76	13805	12542	43	259	236	0	136	174	0	6697	35260	15	7.57656
163335	134658	88	66933	53716	84	27898	22042	69	592	457	0	419	378	0	23649	100645	23	7.58268
47791	47389	55	18246	17650	45	7974	7711	35	56	290	0	132	219	0	-4564	344	0	7.58268
92558	89556	73	38670	36112	73	11398	10509	40	211	392	0	199	220	0	-106	13081	10	7.58268
301095	212149	111	89833	61515	108	54700	38772	107	991	697	0	829	647	0	334635	352468	47	7.58268
57064	52761	73	17321	16513	45	9238	8548	37	-111	184	0	105	177	0	1254	7158	9	7.58472
113632	97748	84	50237	42333	79	17227	14263	49	383	355	0	278	264	0	9520	37987	18	7.58677
49810	45267	77	11870	11252	41	5365	4797	31	203	144	0	179	148	0	963	4386	9	7.598
316302	196195	107	126418	80127	106	55719	34635	104	1100	761	0	767	519	0	264124	308531	46	7.59902
64097	61416	76	29437	27988	70	9134	8732	37	166	224	0	152	142	0	1039	8195	10	7.60821
187580	162314	92	74771	65604	84	25339	21373	65	686	604	0	515	490	0	27900	115795	22	7.60821
29335	28235	58	12478	12216	40	5850	5537	33	-87	39	0	19	99	0	-2459	2002	2	7.60821
46071	42888	69	100949	96122	72	27871	25772	68	275	367	0	409	400	0	4823	26516	16	7.61025
180451	132545	109	79443	55664	109	26926	18731	109	373	365	0	594	414	0	321633	339189	109	7.61535
260556	199555	117	127662	98158	117	55787	42698	117	867	641	0	899	697	0	334511	371122	117	7.61535
153161	118779	90	57918	44813	86	25856	20498	63	355	426	0	304	292	0	28375	91883	26	7.63475
73765	68214	74	34551	30905	73	13458	12036	42	326	252	0	117	184	0	2360	15693	13	7.63577
208394	160049	91	67736	49625	89	28157	22489	70	808	593	0	529	445	0	88530	254559	32	7.63577
65784	62842	72	14516	13524	43	9784	9383	37	-4	151	0	201	201	0	1401	7968	10	7.63884
162639	135141	94	62576	51592	86	24038	19559	61	453	518	0	328	206	0	43428	149966	25	7.65517
119379	109147	84	43439	40091	76	16961	15213	47	341	444	0	355	294	0	9504	41390	19	7.67151
120162	106816	81	47851	41227	78	16618	13768	48	364	367	0	305	352	0	9074	40731	22	7.67355
190458	146227	88	79163	61717	88	28377	21577	67	466	397	0	350	322	0	55179	170709	27	7.67355
129281	119467	79	34466	30000	73	17564	15584	48	404	441	0	270	308	0	4587	48233	17	7.67355
290497	211321	114	113243	85383	107	38737	28072	104	894	815	0	861	663	0	324838	356246	51	7.67457
278099	203389	104	115736	86024	103	39682	29289	99	1040	846	0	587	492	0	248915	309257	44	7.67661
31317	32594	53	14792	14447	42	4603	4284	29	139	213	0	15	77	0	-2752	1629	2	7.67661
146260	125469	87	61611	53317	81	16908	14608	48	408	474	0	380	283	0	12975	62861	19	7.67661
49915	47732	71	16142	15371	45	5600	5006	32	156	204	0	135	128	0	694	5608	7	7.67763
35441	34868	54	17669	16856	47	6276	6276	32	174	195	0	132	179	0	-609	1462	2	7.67763
78190	73801	76	32386	30570	72	11957	11218	40	192	139	0	181	218	0	3823	19059	14	7.68886
130873	114587	81	52113	45208	80	21896	19298	52	351	436	0	264	257	0	17081	71451	20	7.68886
38473	35958	68	17163	16274	45	6577	6272	34	128	275	0	55	69	0	-352	2016	3	7.69703
61476	58209	73	28082	26509	70	8612	8424	36	188	243	0	202	175	0	2294	12037	12	7.69805
250186	190295	95	88245	65515	91	37572	27884	87	1082	819	0	664	522	0	80318	211698	31	7.70826
207291	163218	91	97583	79509	90	25135	19606	58	465	470	0	419	245	0	64338	184825	30	7.71337
108680	92779	79	45107	38890	78	19205	16499	50	529	335	0	170	184	0	10439	43578	18	7.71439
128901	120213	83	47210	43548	76	23417	20830	53	348	374	0	224	412	0	13566	58849	21	7.71643
39826	38220	70	18966	18144	47	5629	5406	33	206	255	0	9	78	0	-680	2959	4	7.71745
264223	201662	99	81297	60929	92	40847	30554	90	1336	950	0	715	629	0	127268	289245	33	7.72051
337190	224512	124	122452	84775	116	60210	40039	113	1328	880	0	1103	837	0	439189	363698	56	7.72255
152326	123324	84	59417	48008	83	22803	18053	55	385	396	0	317	359	0	35492	127954	26	7.72766
109626	103953	75	51883	48367	75	19941	18136	52	501	298	0	338	330	0	9897	44979	19	7.73072
93982	90114	75	34075	32079	74	12651	11983	41	105	267	0	216	234	0	6882	29100	18	7.73276
146112	121231	86	71213	60089	83	21538	17117	56	501	481	0	410	415	0	22289	94695	23	7.73276
63079	62842	69	19778	18687	49	9052	8358	36	119	160	0	41	133	0	2413	9154	12	7.73685
130686	115845	84	51623	44937	80	24549	21906	58	390	414	0	375	388	0	19651	79699	22	7.73787
56387	54106	69	19311	18167	49	8362	7932	35	-88	164	0	72	70	0	1397	8070	12	7.74297
52945	49557	79	19435	18330	48	8110	7686	36	44	169	0	-12	118	0	2144	7913	12	7.74297
163006	134213	94	62696	50690	84	22916	19417	59	464	424	0	434	442	0	35312	119263	26	7.74502
95066	88148	76	34459	32031	73	14240	12936	43	96	149	0	239	248	0	2349	23993	12	7.74604
448841	267135	136	229009	137789	135	74098	46294	131	1891	1160	16	1453	978	0	675109	487195	77	7.7491
170806	142415	89	67993	56555	85	23306	17720	67	707	440	0	463	365	0	52636	165846	27	7.75114
44693	43557	68	23194	21913	56	10336	9792	37	266	240	0	131	77	0	1336	7370	8	7.75318
96567	91900	74	35279	32918	73	18200	16566	48	43	242	0	176	255	0	5415	32741	15	7.75318
147111	109858	91	94782	70024	86	39242	29639	84	690	672	0	411	485	0	2760	12818	14	7.75625
152949	126040	84	69422	57376	84	22717	18660	59	550	425	0	287	352	0	28216	92470	23	7.76033
88074	83663	74	35424	32983	74	15761	14208	45	370	315	0	227	193	0	4245	22822	14	7.76135
110552	100793	86	50491	46987	78	15986	15169	42	455	503	0	346	367	0	13390	57147	22	7.76339
258139	183771	114	101815	74042	98	39846	29078	92	862	665	0	588	487	0	167951	275290	111	7.76339
150433	134018	84	76348	68338	83	25426	23005	60	404	504	0	225	331	0	35822	138233	24	7.76441
349451	229274	126	136086	91484	114	53642	36169	112	1379	894	0	1091	773	0	407614	352145	56	7.77258
346983	227415	117	193609	137381	112	59742	40288	109	1799	1333	16	1191	883	0	480196	437606	54	7.77769
166766	139679	87	61881	50663	84	30719	25067	76	522	509	0	411	450	0	56799	175231	29	7.79811
175228	140073	94	75201	60905	86	20316	15509	52	243	283	0	177	282	0	43421	133568	28	7.80015
42812	41142	68	18025	17144	47	5393	5186	31	113	133	0	104	152	0	1621	6836	10	7.80423
181219	149031	97	98595	85348	87	26703	22930	65	653	565	0	458	467	0	55467	173477	31	7.80525
39259	38394	58	24342	23419	52	6990	6319	36	-38	60	0	141	145	0	-2030	887	0	7.80525
80036	72253	77	29605	27796	73	11217	9927	39	250	237	0	232	220	0	8046	29230	19	7.81444
71214	67680	74	26591	25179	57	10186	9492	38	122	250	0	138	180	0	4788	19706	18	7.8175
150319	127936	90	57165	48782	83	24304	20605	69	471	452	0	327	271	0	35814	122984	28	7.81852
107848	102417	75	41187	38396	74	16401	14855	46	480	359	0	273	272	0	11024	58894	19	7.81955
42931	39508	75	20080	18871	49	6633	6079	34	196	220	0	123	95	0	752	4906	6	7.82159
108400	88603	88	67167	55185	81	24798	20492	59	514	516	0	316	338	0	554	5309	7	7.82159
49112	47010	76	7171	7040	33	7494	7229	34	197	228	0	44	145	0	915	7192	10	7.82771
276048	197697	100	135809	97183	100	43273	30664	95	851	708	0	687	536	0	215985	298616	42	7.83486
409934	206000	210	170733	87793	178	62213	31960	164	1214	823	0	1053	593	0	502729	336161	88	7.83894
37280	37854	54	21660	20878	53	4288	4117	29	84	82	0	192	139	0	1144	4683	8	7.84405
197768	164869	88	57231	47781	83	28762	23864	80	550	554	0	401	492	0	57548	177280	28	7.85222
79424	66971	78	75575	64332	79	19553	16423	53	323	510	0	281	322	0	481	1597	2	7.85834
120792	102381	84	51480	43145	80	21241	17845	53	516	380	0	241	220	0	19045	73884	24	7.85834
67365	65359	71	28436	26935	71	10069	9388	38	91	169	0	194	133	0	4862	22741	15	7.86549
120522	112541	78	54526	50639	77	18759	16755	47	494	478	0	270	152	0	17733	72183	21	7.87264
126486	114539	82	49087	44749	77	16948	15136	46	563	420	0	342	306	0	16134	69615	21	7.88387
18009	16730	49	11804	11484	40	6030	6054	31	-69	133	0	25	73	0	-459	135	0	7.89101
58985	57284	73	21297	20292	48	10687	10038	39	247	201	0	47	85	0	4652	20402	16	7.89101
245760	172667	95	114448	79711	95	32679	23001	79	969	723	0	537	422	0	169308	287462	37	7.89305
32661	32800	50	10041	9767	37	6462	6192	32	203	159	0	166	141	0	788	6704	9	7.89714
121633	108017	83	32281	27725	78	18782	16102	49	454	416	0	386	352	0	24402	91245	26	7.89816
99883	80739	89	94701	78318	83	26321	21144	65	292	483	0	276	306	0	0	6140	7	7.89816
369102	227134	130	157019	99238	128	58685	37533	124	1325	882	0	1115	698	0	514687	370723	74	7.90122
25582	24801	54	13174	12708	41	4668	4404	30	-40	55	0	119	112	0	968	6189	9	7.90531
140040	128507	80	60622	54616	78	15694	13706	46	443	579	0	157	203	0	26321	105930	23	7.90735
103892	97169	83	36768	34373	75	14498	13658	42	379	457	0	325	298	0	16200	61131	21	7.91143
27291	26703	54	16310	15958	44	4620	4614	29	44	88	0	38	112	0	-170	786	0	7.91143
153448	126784	88	61428	49897	84	20931	16374	57	573	439	0	434	341	0	41844	121209	27	7.91449
172107	133835	94	60443	47307	85	23110	18090	57	406	333	0	285	219	0	67658	174130	30	7.91449
46167	46019	66	20178	19525	47	7090	6675	33	230	199	0	4	39	0	-193	10083	12	7.91449
119570	107917	80	43033	38314	76	19473	16618	50	416	399	0	366	386	0	20575	82653	22	7.91654
255554	182810	98	90544	63363	95	35220	25273	91	700	551	0	522	439	0	165106	289036	38	7.91654
61947	59262	72	23674	22733	54	9898	9537	39	82	172	0	135	170	0	3393	16141	17	7.9247
100238	92885	79	42057	39161	76	16703	14942	46	262	324	0	218	292	0	14925	58679	21	7.92675
157738	128251	92	63905	51016	84	25888	19853	66	579	397	0	282	302	0	44073	137684	29	7.92981
24447	23633	47	8227	7921	35	4280	3892	29	8	196	0	52	72	0	437	4192	8	7.93389
83389	76482	75	74707	68653	76	25195	23154	59	389	368	0	218	213	0	-185	2385	4	7.93491
38504	37617	55	15255	14496	44	4630	3935	32	30	105	0	64	116	0	1266	7108	12	7.94104
389628	206533	139	213804	110015	137	98508	53451	133	2250	1243	28	1700	1025	6	773535	489657	81	7.94512
274572	191142	106	113516	81608	102	43482	29351	97	851	684	0	551	501	0	270394	291297	47	7.94717
146631	128864	85	53591	45546	81	20867	18064	54	236	289	0	499	445	0	41313	142924	25	7.94921
247938	179267	103	107287	77239	98	49691	34978	94	839	615	0	653	541	0	210646	301795	42	7.94921
122235	112325	86	57592	53647	78	17573	16495	46	456	454	0	220	239	0	24431	96342	25	7.95738
118437	110267	80	27425	25315	69	20106	18181	57	606	459	0	278	237	0	19778	76048	23	7.95738
217876	162579	99	89430	69686	92	29008	21545	75	461	586	0	517	383	0	110738	218051	36	7.95942
213190	157623	96	88828	65330	92	29742	21996	85	394	564	0	495	431	0	144957	253707	38	7.9635
201998	146695	97	76404	54811	92	29195	20900	70	532	363	0	538	505	0	149049	231441	41	7.96861
62516	58802	70	24047	22571	61	10214	9458	39	115	177	0	166	187	0	5071	18053	16	7.97371
37287	39617	45	18593	17794	47	7341	7207	33	-25	79	0	-40	56	0	1327	5303	9	7.98086
52235	50268	79	22414	21227	52	5697	5002	33	240	183	0	18	93	0	3311	17422	12	7.98392
95820	87968	81	38458	35738	74	13247	11731	43	286	214	0	154	137	0	11673	56018	19	7.98392
97484	91889	75	36318	34191	74	14413	13347	43	302	388	0	242	189	0	15454	65160	19	7.988
104876	93875	78	38492	34401	76	13515	11992	42	216	408	0	275	179	0	16290	60752	21	8.00026
128268	119163	79	40731	37795	76	21740	19641	53	249	331	0	365	352	0	26306	103090	26	8.00536
272916	205726	94	154006	118165	97	52506	38222	92	1023	832	0	744	525	0	234529	372272	38	8.00638
160891	142975	83	64101	57206	82	21043	18814	49	604	507	0	257	266	0	52908	165057	28	8.00638
[truncated: 7,931 more rows]
