# Supplementary material for: Phenotypic heterogeneity follows a growth-viability tradeoff in response to amino acid identity
Source: Nat Commun. 2024 Aug 2;15:6515. doi: 10.1038/s41467-024-50602-8 (PMC11297284; doi:10.1038/s41467-024-50602-8)
Supplement: Supplementary file 6 — Source Data [file 41467_2024_50602_MOESM6_ESM.zip › source_data/fig6cde/1530_C1_yATP_NLIMPRO.csv]

FSC-A	FSC-H	FSC-W	SSC-A	SSC-H	SSC-W	BL1-A	BL1-H	BL1-W	VL1-A	VL1-H	VL1-W	VL2-A	VL2-H	VL2-W	YL2-A	YL2-H	YL2-W	Time
104337	97804	77	42094	38508	75	1505	1389	13	1605	1531	15	4078	3718	31	358091	319807	86	0.00206452
71624	72051	69	21417	21591	47	1001	1039	4	1295	1052	7	2602	2621	23	235532	234075	79	0.00206452
77849	78584	73	17447	17630	43	1093	1146	7	936	927	0	2515	2449	24	224111	220508	79	0.00309677
87101	85055	76	29995	29688	68	1131	1210	9	1189	1159	9	2814	2794	24	259327	250318	82	0.00412903
203048	157624	94	77086	61043	87	2128	1759	21	2933	2110	29	6280	4932	40	566066	438268	99	0.00516129
227608	192941	92	95187	79790	87	3425	2622	29	4218	3507	33	9501	7970	46	850807	739831	99	0.00619355
183680	151469	86	63405	50879	83	2278	1831	22	2956	2349	27	5865	4734	38	510252	416715	93	0.00722581
107770	97177	91	33007	29210	75	1478	1379	13	1592	1550	17	3584	3130	30	340853	302823	87	0.00825806
151848	127221	82	53778	45131	82	1702	1400	17	2275	1868	25	4834	3870	36	420789	345844	94	0.0103226
114022	100353	81	48838	43356	77	1535	1296	13	1579	1391	18	4087	3374	33	336666	297635	86	0.0103226
104625	105130	74	35082	34815	71	1459	1388	14	1839	1676	19	3661	3601	28	328703	316542	84	0.0113548
130511	117605	81	54062	48023	77	1922	1653	20	2104	1809	20	4244	3952	31	373378	332587	86	0.0113548
99664	101266	73	32936	33453	66	1144	1368	13	1707	1727	17	3187	3263	27	304949	289042	79	0.0113548
93434	92575	75	23472	23318	50	833	1203	9	1560	1408	13	3254	3435	26	280243	272104	82	0.0154839
95951	94784	76	46367	45805	72	1378	1250	10	1437	1227	11	3031	3001	25	282326	273122	81	0.0175484
115122	110307	77	46946	43850	76	1599	1565	15	1714	1657	18	4980	4710	33	417584	392287	84	0.0185806
161842	138818	85	51938	42790	82	2286	1942	21	2386	1994	24	5887	4961	38	498495	427898	93	0.0185806
57475	58240	70	18958	19106	46	700	646	0	886	736	0	1853	1839	18	161850	159964	77	0.0206452
130090	113560	82	49253	43374	79	1739	1647	18	1967	1807	19	4824	4006	34	394022	330007	91	0.0206452
85145	84978	77	27948	28069	61	1447	1375	13	1435	1161	11	3165	3043	27	285483	276264	83	0.0206452
151612	138693	82	55217	48215	78	1723	1611	18	2140	1910	21	5106	4515	35	439949	391436	89	0.0227097
111359	97325	82	49761	44004	77	1343	1295	11	1485	1326	14	3535	3129	29	358967	307572	87	0.0237419
143798	139764	78	49319	47423	76	1994	2137	19	2465	2439	21	5311	5000	33	509753	483396	86	0.0237419
100180	105272	69	24280	23911	64	1371	1234	13	1920	1612	19	4334	4147	31	369296	357357	83	0.0247742
198087	159768	87	60482	47261	85	2594	1977	24	2820	2271	26	6521	5350	40	578339	464734	97	0.0258065
101799	99157	78	42291	41888	72	1190	1271	12	1373	1354	15	3491	3511	27	319445	308255	87	0.027871
143874	129793	88	48675	43244	78	1851	1370	17	2213	1918	20	4819	4389	35	430745	384894	90	0.0309677
188678	152782	86	65704	52415	85	2490	1837	26	2986	2088	30	6130	5023	39	552485	427787	95	0.032
86456	87020	73	29877	29794	64	1199	1322	12	1396	1404	13	3655	3495	28	290680	275315	82	0.032
166631	142009	97	77346	67110	85	2381	2024	23	2587	2255	23	5420	4757	36	465869	383021	93	0.0350968
101269	99850	76	35309	34357	72	1116	1065	5	1593	1442	14	3146	3078	27	302223	278872	81	0.0350968
167381	133290	87	60680	48087	83	1872	1429	19	2218	1726	24	5720	4543	38	500376	396872	92	0.036129
33907	33222	57	12200	12315	38	325	337	0	431	474	0	845	787	0	76127	78590	71	0.0371613
94352	89285	75	29277	26684	71	1117	1124	8	1725	1531	17	3467	3297	27	327112	302353	83	0.0381935
32914	34139	59	16550	16431	44	234	261	0	544	414	0	865	845	0	85706	82574	72	0.0392258
120792	107538	88	46076	41039	77	1447	1351	11	1680	1287	15	3977	3817	31	337548	295182	88	0.0402581
72907	72996	74	15639	15964	41	966	1143	7	1093	950	0	2215	2187	22	199796	192588	77	0.0402581
29529	29931	64	12655	13201	39	339	383	0	325	373	0	982	934	0	78555	80655	68	0.0412903
106237	105271	77	54102	52763	73	1170	1299	11	1359	1484	15	3729	3599	29	346662	341028	83	0.0423226
90705	90404	73	43819	43715	72	1091	993	0	1581	1340	15	3085	2927	25	268580	265264	81	0.0443871
42538	40663	68	10241	10459	36	443	499	0	490	527	0	1234	1102	9	108238	106219	72	0.0464516
121818	118396	80	37886	36375	74	1443	1389	13	1735	1662	17	4093	3763	30	389665	371627	85	0.0464516
135865	123697	82	44759	39067	79	1932	1931	18	2236	2020	22	4627	4260	32	406775	368477	86	0.0485161
112833	101457	79	46162	40632	77	1472	1392	13	1470	1227	11	3382	2829	30	321154	276548	86	0.0495484
77402	75619	81	16956	17169	42	1029	1127	8	1289	1430	12	3201	3013	26	272619	261033	81	0.0505806
80625	79110	78	12711	12554	39	1269	1140	10	1236	1232	10	2656	2674	23	259449	256815	82	0.0516129
115108	105047	78	44018	38348	78	1683	1523	17	1712	1391	17	3887	3690	29	338362	302871	87	0.0526452
298918	197696	118	100182	65908	104	4436	3039	35	4454	2843	39	10200	6924	51	987862	656335	115	0.0526452
109345	108959	80	33060	32967	72	1674	1621	16	1851	1826	19	4616	4724	32	355066	349113	82	0.0526452
108850	104713	76	43112	39330	76	1456	1473	13	1823	1816	18	3504	3191	29	325310	291849	84	0.0526452
41766	43363	61	13672	13898	40	505	625	0	756	685	0	1563	1495	16	120837	119149	74	0.0547097
94050	95346	73	24210	24446	54	1418	1435	14	1595	1509	15	3595	3561	27	339948	334231	83	0.0588387
98115	94287	77	32776	30351	72	1324	1164	11	1630	1400	14	3534	3470	28	344615	317465	83	0.0588387
250281	199163	91	88302	71039	89	3306	2896	27	3747	3050	33	8845	7055	45	790457	626094	98	0.0588387
81990	85869	70	18888	19390	43	1609	1476	15	1479	1409	13	2880	2765	26	271150	268390	78	0.0588387
105423	100240	76	25965	24282	57	1040	975	0	1772	1350	19	3775	3581	30	345908	324859	85	0.059871
104585	102872	76	33566	33258	72	1458	1474	15	1430	1350	13	3488	3500	27	294761	285819	83	0.0629677
88733	87800	74	34647	33657	72	1253	1289	12	1333	1318	12	3608	3612	27	311165	302078	81	0.064
144974	120555	84	52418	43652	80	1957	1725	18	1912	1440	20	4723	3714	36	403052	323306	90	0.0650323
95615	88030	89	38977	35105	76	1106	914	0	1012	1060	6	3197	2908	27	288448	253690	83	0.0670968
113238	110011	79	36092	35261	74	1545	1450	15	1823	1770	17	3994	3861	31	354961	335131	83	0.068129
256739	193898	100	96626	76089	95	3353	2616	28	4205	3228	35	9479	7591	46	893084	698300	103	0.068129
56328	58645	63	20954	21618	47	810	768	0	874	715	0	1865	1785	18	186357	182420	76	0.068129
162954	144212	86	48733	41610	82	1838	1723	18	2168	1771	22	4836	4392	32	399888	350068	89	0.0691613
165953	135146	86	58626	47542	84	2317	1884	23	2363	1883	22	5644	4525	37	499123	406617	91	0.0701935
77912	74770	76	29736	29864	70	560	610	0	1077	970	0	1853	1697	19	195595	195680	78	0.0712258
66993	65845	76	13215	13333	40	754	1019	3	1012	739	0	2012	1924	20	192405	192932	75	0.0732903
192808	143680	91	65609	48278	86	2533	1895	25	3064	1695	33	6041	4369	41	539993	395120	95	0.0753548
108063	108024	77	25121	25034	54	1576	1567	14	1555	1633	14	3988	3868	29	360173	347666	84	0.0763871
124591	113098	84	36242	33136	75	1452	1431	16	1593	1528	16	4655	4288	33	369959	338976	86	0.0784516
127826	122961	79	54929	52223	76	1534	1611	15	2067	1900	19	4078	4044	29	377762	355992	88	0.0794839
90813	91712	73	35604	35902	70	1282	1232	11	1343	1365	13	2680	2570	24	266875	259075	80	0.0794839
216258	173161	90	79026	63620	88	2908	2122	26	3157	2571	28	7184	5830	43	691221	544003	96	0.0805161
103421	97838	76	42641	39646	74	1580	1461	15	1565	1550	18	4107	3711	31	356034	344886	82	0.0825806
89252	88233	77	39408	39719	71	1379	1293	13	1119	1270	11	2761	2666	24	248995	242570	82	0.0825806
76183	74991	75	16871	16706	44	922	1052	5	1254	944	0	2747	2716	23	224068	220985	80	0.0846452
58884	58044	79	22012	22221	48	717	707	0	792	776	0	1452	1602	15	153161	149111	80	0.0867097
94250	92648	84	24078	24090	54	1130	1304	11	1204	1516	12	3133	3032	26	274361	266825	81	0.0887742
97770	97634	75	30240	30086	71	1190	1160	8	1352	1271	13	3392	3126	27	280709	272501	82	0.0898065
113941	109836	78	34382	33517	74	1212	1204	9	1656	1487	16	3940	3782	29	332583	311919	87	0.0908387
121679	109446	78	42592	37291	77	1842	1372	18	2098	1717	19	4208	3785	32	370328	315162	86	0.0908387
132195	126344	85	56060	55063	76	1329	1408	13	1854	1692	19	4411	3945	32	366842	346387	85	0.0929032
108795	98757	78	44146	39794	76	1331	1243	10	1647	1594	16	4077	3761	31	337538	311066	84	0.096
111065	107397	78	46047	44104	74	1340	1328	12	2014	1912	19	3258	3108	27	325504	312197	91	0.0970323
66223	66186	66	30122	30552	68	752	697	0	1116	1110	7	2178	2106	21	181001	176058	77	0.0980645
121170	115431	87	39528	37313	76	1420	1352	13	1789	1604	16	3867	3570	30	355399	331732	85	0.0990968
109066	104158	76	39632	36654	75	1484	1356	15	1730	1574	17	3877	3606	30	353458	326544	84	0.100129
41890	43185	59	21547	22023	47	490	597	0	780	676	0	1212	1306	10	112346	111342	74	0.100129
257973	184835	101	90074	65792	98	3434	2637	29	3974	2748	36	9156	6749	47	781842	568285	106	0.101161
282837	186025	117	112348	77191	109	1433	1689	26	4614	3163	38	9311	6367	48	885986	584576	118	0.102194
79170	78052	72	32359	32170	70	544	1033	3	964	941	0	2407	2440	21	224220	217257	78	0.102194
135815	124001	89	38590	33544	79	1777	1763	18	2254	1885	22	5023	4446	34	415791	370054	88	0.104258
88768	88807	74	33739	33505	71	784	915	0	1113	1170	9	2990	3029	25	259055	254827	78	0.104258
73792	74319	71	23946	23960	59	868	849	0	1366	1244	11	2761	2673	25	263372	251912	77	0.106323
113756	98459	81	41610	35549	79	1309	1419	12	1821	1347	17	3199	2788	28	332501	276938	89	0.107355
174140	146221	87	64849	52067	86	2034	1881	21	2875	2117	26	6208	5196	39	633179	530150	96	0.108387
114215	107704	83	38475	36657	76	1533	1593	15	1815	1705	17	4291	4133	31	376349	352907	83	0.108387
95344	95715	76	27056	26429	58	1539	1665	15	1813	1747	18	3847	3582	31	375034	353951	80	0.108387
71617	71231	77	27369	27393	67	784	879	0	1194	1205	9	2393	2282	22	203152	186361	87	0.108387
111570	107736	81	37820	36217	75	1718	1738	17	2056	1846	20	4548	4229	32	375175	355816	92	0.108387
95462	95829	75	38013	37838	71	1171	1330	11	1849	1751	18	4001	3889	30	335330	325875	80	0.109419
104519	104372	76	38646	38820	72	1041	1270	10	1839	1478	15	3611	3495	29	314557	302516	82	0.109419
322614	211533	108	120925	80354	104	4392	3178	37	5629	3695	41	12444	8022	55	1.04858e+06	731209	112	0.109419
100725	98871	77	23057	23128	49	954	1234	9	1642	1458	15	3940	3981	29	319578	304944	80	0.110452
38742	38191	67	10785	10728	38	202	337	0	812	621	0	1069	1005	2	93920	94373	72	0.110452
147194	118046	95	48091	39277	81	2203	1504	20	2076	1706	22	4934	3841	39	460178	378024	91	0.111484
40585	40387	75	8814	9118	34	570	444	0	440	452	0	956	1073	7	88646	85049	69	0.111484
143310	120960	85	46133	38631	81	1927	1834	17	2016	1868	20	4430	3683	34	390531	319531	90	0.113548
33574	34776	64	12156	12558	38	372	186	0	497	469	0	1043	939	0	93971	97280	67	0.114581
32596	33685	60	12014	12327	38	620	602	0	619	629	0	1183	1229	10	94403	95258	70	0.114581
193979	176195	93	102855	95900	84	3752	3524	28	4879	4777	33	12126	11220	51	1.04858e+06	968603	91	0.115613
91981	92152	74	44588	45367	71	1403	1394	11	1398	1360	13	3484	3362	27	303834	298062	82	0.115613
196352	147484	98	70956	53537	89	2211	1782	20	2859	1734	30	6366	4731	41	592082	438532	96	0.116645
112612	98442	82	39136	34044	77	1520	1518	14	1698	1454	17	4099	3637	32	362093	323186	88	0.117677
90090	88286	73	23572	23709	51	1002	1018	3	1365	1221	10	2546	2446	24	244716	236990	80	0.117677
82582	84373	70	30636	30202	64	916	1003	2	1250	1132	9	2707	2592	26	266753	258752	77	0.117677
157774	127934	85	50474	40477	81	1802	1741	19	1950	1728	20	4853	3910	36	440196	351600	92	0.11871
139120	124776	82	52092	45862	81	2278	2050	20	1970	1660	18	4459	3864	33	415155	366098	89	0.119742
89594	86858	82	20955	20911	49	1158	1130	8	1220	1301	11	2909	2737	25	260625	254729	81	0.124903
110017	98856	78	41513	37003	76	1356	1119	9	1651	1229	13	3149	2708	28	329952	291119	87	0.124903
68594	70233	71	30357	30811	68	1159	926	0	996	1056	5	2131	2227	21	209312	202115	78	0.125935
68257	71183	72	15548	15694	42	1100	1100	6	1286	1157	8	2532	2538	23	232436	222430	86	0.125935
125520	109726	83	44092	38146	78	1602	1340	14	1610	1310	13	3690	3155	32	317620	264299	87	0.125935
92064	93281	73	23673	23819	50	1530	1229	11	1560	1568	15	3759	3605	28	331658	324823	78	0.125935
81372	81885	72	20066	20289	46	1193	1177	9	1332	1152	10	2549	2412	23	233272	224889	79	0.126968
95276	94737	75	31352	30910	72	1447	1669	14	1515	1615	14	3112	2969	27	312082	298199	84	0.128
213539	178919	91	68906	56524	89	2328	2033	22	3032	2547	29	6734	5485	40	582180	483665	98	0.128
110620	98403	81	37104	32432	77	1725	1624	16	1301	1163	14	4222	3646	33	356172	310818	85	0.130065
185280	156392	86	58110	48049	84	2237	1863	20	2693	2226	27	6221	5396	37	524912	444170	93	0.131097
69384	68015	79	17014	17518	42	-279	443	0	888	815	0	2130	2069	20	189786	189739	77	0.131097
131939	113879	80	44290	37863	79	1912	1586	20	2265	1857	23	4786	4137	35	416798	353154	89	0.133161
120342	104619	82	41549	35727	79	1659	1435	17	1909	1272	19	3993	3428	32	348115	288895	92	0.133161
183418	149535	95	56234	45458	85	2287	1873	22	2825	2147	27	6377	4951	41	561878	455260	94	0.134194
162716	142784	85	56997	48622	81	2196	1634	21	2503	2158	26	5885	5258	37	534821	462799	89	0.135226
79350	79418	67	38305	38686	70	1343	1456	13	1335	1212	10	2698	2802	24	249402	247534	78	0.135226
106768	104525	75	43219	42438	74	1326	1476	13	1970	1814	20	3999	3848	30	340507	323970	82	0.136258
124913	119042	78	44057	41814	76	1690	1527	17	1912	1627	17	4102	3863	30	355444	327587	85	0.136258
87117	86262	74	27022	26724	65	1147	1344	11	1356	1258	12	2774	2822	24	296587	290318	81	0.141419
48445	48026	82	18688	19042	45	630	720	0	752	701	0	1269	1218	12	129457	129064	74	0.142452
64940	66946	73	22793	22905	49	525	502	0	884	856	0	1796	1813	18	171812	164232	77	0.144516
109631	108926	73	27649	27395	70	1015	1580	14	1940	1963	19	4048	3759	30	399868	383351	85	0.145548
158867	144029	93	57820	51369	80	2058	1734	18	2238	2086	22	5237	4634	35	470229	420609	91	0.15071
97920	98783	72	39993	39866	72	1470	1619	14	1899	1493	16	4341	4245	30	389158	382903	81	0.15071
60956	64164	61	27330	26167	64	306	725	0	721	866	0	2141	2029	21	191066	189063	77	0.151742
138404	121765	81	41531	36645	78	1776	1844	18	2135	1909	23	5171	4497	35	447382	391581	91	0.155871
129566	113275	82	43629	37704	77	1647	1371	17	2019	1625	21	4721	4362	33	424325	363097	89	0.156903
164101	149678	85	53690	47237	80	2235	2050	21	2396	2180	23	5544	5000	36	517368	471136	89	0.156903
114799	111952	90	32368	31846	72	1445	1612	15	1698	1674	18	3327	3403	27	340247	322870	85	0.157935
147391	130213	84	51348	43490	80	2000	1770	20	2429	2161	23	5274	4676	35	454051	387245	90	0.157935
97945	96937	74	32007	31858	71	1518	1504	14	1515	1603	15	3782	3663	29	335574	321249	83	0.16
36432	38232	56	12957	13260	39	243	275	0	459	444	0	897	1085	5	86093	83165	70	0.16
126938	103616	83	50413	41331	81	-228	796	0	1815	1320	17	4126	3332	34	389783	322886	89	0.163097
129179	125436	79	41872	40449	76	1816	1891	19	2227	1922	23	5098	4989	32	429787	407490	85	0.164129
100950	96591	76	38774	36352	75	1655	1543	16	1281	1398	12	3834	3658	29	333446	318328	85	0.166194
143384	117826	83	52927	44086	82	1610	1417	17	2610	1999	26	5049	4208	36	452075	358081	91	0.168258
294256	225147	112	106266	76243	104	5192	3659	36	6688	4980	41	14973	11533	57	1.04858e+06	998963	112	0.16929
60659	60600	77	22867	23382	48	540	549	0	764	835	0	1953	2059	19	161575	159391	75	0.16929
173537	151257	85	65112	56272	84	2449	2276	21	2827	2420	25	6344	5608	38	633275	544328	93	0.170323
91839	89829	74	31010	30848	70	975	1028	3	1457	1260	12	3294	3136	26	280554	278112	80	0.171355
93141	91795	79	37786	37593	71	1082	1073	8	1164	1117	9	2921	2630	25	261093	248700	81	0.172387
83780	82422	76	31911	31718	70	959	1020	3	1200	1325	12	2528	2553	22	237282	236273	79	0.173419
146878	125758	86	60616	51962	81	2103	1556	20	1991	1756	21	4719	3887	35	433693	361303	89	0.173419
111256	98843	90	40724	36796	77	1151	959	0	1680	1357	14	3429	3047	29	308738	278284	94	0.176516
49587	48765	74	18232	18425	44	304	543	0	620	627	0	1540	1707	16	133927	129777	77	0.176516
101222	93248	78	37151	33164	74	1453	1328	15	1773	1563	16	3788	3448	30	324021	296686	87	0.177548
172170	134382	87	65978	51485	85	2382	1725	26	2866	2080	27	5594	4383	39	570090	445242	92	0.179613
191518	172937	86	76012	68848	83	2055	2069	20	2890	2632	26	6166	5565	37	562714	503682	91	0.179613
112524	101015	79	29629	26398	72	1323	1091	10	1695	1464	16	3179	2696	28	295507	268642	87	0.180645
100734	98585	75	38289	37741	71	1730	1862	17	1565	1488	15	3405	3159	28	321883	313341	84	0.18271
87746	86394	74	39014	38933	72	1050	998	0	1331	1249	10	3254	2999	27	281874	270867	81	0.18271
132660	126307	92	28562	27502	66	1728	1688	16	1935	1851	19	4686	4503	32	453453	446625	85	0.183742
76707	77273	75	26565	26558	59	989	963	0	1171	1017	3	2585	2637	23	225240	221226	78	0.185806
124218	123082	76	49725	48761	75	2183	2053	20	1844	1858	18	4159	4066	30	392331	373988	86	0.186839
37774	38682	70	12112	12546	39	384	398	0	532	492	0	1126	1061	7	99062	100630	71	0.186839
53520	53854	69	14774	15122	40	212	638	0	765	659	0	1551	1537	16	163369	161661	77	0.187871
157048	126671	86	53583	42884	83	1868	1545	19	2261	1902	25	5764	4658	38	504775	407375	93	0.188903
31691	32117	68	12796	13074	39	237	323	0	321	429	0	1008	870	0	79418	79722	70	0.192
116695	115158	75	30844	30337	73	1616	1762	15	1666	1713	17	4234	4190	30	389856	370848	85	0.193032
223986	170360	91	79266	59983	89	2692	2021	26	3195	2471	30	7401	5754	43	617142	470004	99	0.193032
173488	152414	86	61233	52692	83	2218	1822	21	2558	2032	24	5526	4725	37	503044	445701	94	0.195097
116448	112900	77	46149	45355	75	1479	1487	15	1530	1416	15	4511	4336	31	381987	358912	86	0.196129
97955	97282	74	30504	30248	71	1195	1077	8	1476	1283	12	3404	3370	27	285083	276580	80	0.196129
114124	110315	78	27906	27401	67	1441	1305	13	1591	1729	17	3936	3969	29	389213	378780	82	0.198194
90114	89663	72	26655	26683	62	1065	1065	6	1193	1230	10	2965	2795	26	277337	272312	81	0.20129
64088	61694	73	29193	29593	68	883	995	0	759	787	0	2174	2205	21	191267	181831	80	0.202323
84108	84810	73	23185	23175	49	1046	927	0	1046	930	0	2605	2611	24	237594	227415	77	0.202323
119298	111043	83	39722	36614	75	1693	1398	15	1960	1736	21	4024	3776	31	330053	301998	85	0.203355
39160	39714	59	11930	12163	38	523	464	0	507	521	0	1272	1260	10	115637	110316	73	0.203355
145833	138183	91	53395	51418	77	2469	2226	22	2550	2389	24	5717	5419	35	491823	470975	85	0.204387
163339	131688	94	61079	49499	83	2153	1583	21	2324	1924	22	5404	4227	40	457463	371387	91	0.206452
158843	137871	84	43122	35037	84	49039	46594	93	2623	1854	26	10940	7684	50	498996	428267	90	0.207484
97815	94980	75	30769	30137	71	1630	1524	15	1585	1417	16	3527	3323	28	312232	294555	81	0.208516
104907	94889	81	38551	33611	75	1101	1080	6	1399	1531	15	3706	3125	31	357799	317607	90	0.208516
114871	100409	81	42818	37660	77	1390	1020	5	1665	1390	13	3443	2989	29	320810	284104	86	0.209548
87571	87478	72	36526	36648	71	1187	1297	11	1522	1293	14	3450	3420	27	278529	277941	82	0.211613
99904	98214	78	18649	18916	43	1276	1342	11	1510	1543	14	3174	2968	26	276782	268783	81	0.211613
83100	84650	72	22173	22410	48	1253	1541	14	1469	1298	13	3064	3083	26	267379	262134	80	0.212645
97531	96320	73	33626	33615	72	1764	1642	15	1505	1501	16	3478	3468	27	281402	272350	81	0.212645
120942	124093	73	37033	36316	73	1365	1320	13	2251	1968	22	4565	4492	31	405975	395148	82	0.21471
89939	88962	74	24245	24389	51	1019	1048	5	1348	1163	9	2840	2676	24	265903	254411	82	0.215742
128416	115955	79	42181	35809	79	1686	1352	15	1828	1470	15	3743	3461	30	350120	309926	96	0.215742
179147	152790	92	64908	53105	85	2621	2153	24	2920	2503	26	6989	5804	40	612895	501943	93	0.216774
101470	88551	79	35275	31008	76	1504	1220	14	1531	1430	15	3438	3086	29	307428	278930	83	0.218839
74788	74099	76	20576	20724	47	964	949	0	1175	1224	10	2790	2775	24	212042	199953	81	0.218839
98748	100132	72	18150	17930	44	1491	1553	16	1887	1830	18	4080	4006	29	354802	344564	90	0.218839
250633	178161	94	80188	57263	92	3372	2326	31	3599	2623	34	9350	6813	47	787975	564393	102	0.218839
84203	83537	74	35057	34663	71	1280	1302	12	1340	1322	13	2980	2857	25	275652	267801	83	0.220903
151517	129570	84	61045	53625	81	2144	1850	21	2043	1616	20	4529	3726	36	392134	340052	90	0.220903
192543	158049	85	56048	44960	84	2165	1636	23	2734	2116	28	6563	5322	40	557493	447919	93	0.221935
42841	42723	67	10575	10597	38	576	530	0	592	530	0	1280	1473	12	117183	115694	74	0.226065
123500	118773	94	35927	35385	74	1340	1415	13	1807	1708	18	3859	3670	29	365238	358606	84	0.229161
148326	123328	86	57346	48115	81	1622	1461	16	1978	1360	22	4632	4006	34	418121	332698	91	0.232258
71300	72047	73	22771	22550	52	1103	1080	6	1104	1048	5	2251	2302	21	213191	206334	80	0.234323
180311	145131	96	64949	52827	84	1966	1905	22	2797	2278	27	6694	5288	41	597948	484117	95	0.234323
111877	107862	84	34834	34272	74	1386	1486	14	1581	1570	16	3718	3567	28	310781	294984	83	0.235355
88854	88640	75	45134	45292	71	1379	1432	13	1243	1318	13	2908	2850	25	287443	277034	80	0.235355
104762	102061	77	25538	25110	58	1422	1277	13	1407	1439	15	3513	3503	28	338439	328581	79	0.236387
197225	160269	97	62853	49212	85	2919	2083	27	3127	2453	31	6833	5442	41	625824	509855	94	0.238452
70061	70082	82	22535	22579	49	789	764	0	816	955	0	1966	2087	20	173635	163812	81	0.239484
164644	132519	92	51063	40236	84	1788	1875	20	2749	2057	28	5870	5112	37	521027	418257	92	0.239484
98078	96596	74	25380	25211	58	1117	1272	10	1598	1451	15	3581	3455	29	330933	321902	81	0.240516
152510	133227	82	59824	50794	81	1826	1720	19	2282	1609	24	5022	4394	36	489311	418246	92	0.240516
42635	43229	70	17547	17591	46	533	558	0	676	623	0	1215	1183	9	107274	105962	72	0.241548
100214	97621	75	33977	33939	72	1540	1280	13	1064	1072	7	3426	3313	28	302573	294754	82	0.241548
35115	35044	64	7002	7038	33	266	397	0	368	394	0	835	904	0	96463	94734	71	0.242581
37158	37598	65	11218	11497	37	516	427	0	550	579	0	961	974	0	85643	85212	71	0.245677
120995	104427	89	34324	29152	78	2028	1672	19	2387	2073	23	4557	4138	32	415769	369927	88	0.24671
146395	136253	81	45912	42951	79	1941	1948	19	2397	2013	23	5221	4861	33	473109	428983	88	0.247742
86750	84761	76	27328	27337	66	1094	921	0	1063	1003	1	3133	3095	26	255547	250511	80	0.247742
100454	97077	85	19890	19931	47	1334	1344	12	1471	1317	15	3233	3188	27	298708	283664	84	0.248774
32105	32536	55	9393	9605	35	420	449	0	316	575	0	1121	1116	7	95874	97611	68	0.252903
108425	103752	76	38474	36573	73	1261	1252	11	1599	1386	16	3683	3368	29	322586	299989	84	0.256
77912	79217	71	14853	14514	42	1479	1530	14	1010	1176	9	2959	2711	25	279824	270353	81	0.258065
153937	125131	92	53644	42855	82	986	1114	18	2113	1773	22	4834	3815	37	454133	363835	93	0.259097
105158	104206	91	22895	22707	50	1169	1070	9	1433	1440	15	3636	3369	29	297801	286399	82	0.260129
112249	103262	87	42169	38515	75	1597	1335	15	1657	1499	17	3805	3613	30	344953	306497	84	0.262194
132770	112469	86	48833	41615	80	1632	1244	17	2029	1649	21	4976	4083	35	420574	351225	90	0.263226
98649	93457	83	35440	34008	73	1007	1461	12	1264	1214	11	2934	2763	25	257308	241692	81	0.264258
197483	158123	94	64171	52387	86	2252	1961	22	2859	2332	26	6645	5125	40	615849	497926	95	0.266323
74724	76836	71	21970	22041	47	629	691	0	1143	1008	2	2168	2206	21	203332	199297	77	0.267355
59983	59907	69	16851	16909	42	889	893	0	1054	1084	6	1586	1687	17	164041	159056	76	0.268387
81555	81548	76	29710	29512	70	335	1009	2	1198	1234	10	2861	2809	25	247814	242110	78	0.269419
110502	110463	77	23500	23395	55	836	1347	13	1630	1639	15	4039	3948	29	375130	358531	84	0.269419
123447	114846	81	43381	40263	75	1265	1436	13	1759	1593	18	3913	3642	30	361771	331107	84	0.269419
89981	88475	74	31278	30997	70	1251	1320	12	1695	1544	17	3372	3339	27	298013	287212	79	0.271484
91934	90825	73	32380	32329	72	1123	1249	11	1619	1521	14	2862	2785	26	282367	280223	81	0.272516
122682	110677	83	42469	38466	76	1756	1716	17	2103	1924	21	4256	3839	31	389875	344050	85	0.273548
116270	113308	79	28057	27847	67	1567	1401	12	1835	1608	16	3458	3579	28	322767	312004	83	0.274581
81542	81440	74	19931	19811	47	1139	948	0	1580	1486	15	3243	2951	28	309869	296913	80	0.275613
51607	54137	57	20434	20590	47	407	380	0	677	619	0	1613	1470	16	140472	141861	75	0.279742
188917	164387	86	64832	56056	85	2180	1840	21	2766	2428	26	7000	6167	39	673213	577748	93	0.279742
139596	134004	80	51121	49509	76	1325	1395	14	1885	1778	19	3758	3634	28	358288	340594	85	0.282839
154818	130165	84	46763	38641	81	1719	1511	16	1976	1575	19	4845	3844	35	447283	361727	91	0.282839
111798	105861	78	32478	31200	75	1828	1545	17	1705	1770	17	4270	4143	30	365329	346324	85	0.283871
100953	92188	78	42331	38552	76	1405	1365	14	1224	1314	13	3113	2886	27	310345	281337	84	0.284903
48897	49310	65	13905	14136	40	462	485	0	440	488	0	1552	1451	15	123538	124839	73	0.285935
86654	85080	81	21568	21555	51	915	853	0	1018	976	0	2455	2418	23	252642	248523	80	0.286968
109172	107589	77	29630	29284	72	-381	947	0	1348	1239	13	2810	2962	24	270582	260217	82	0.290065
53619	51690	70	14650	14639	42	568	602	0	917	682	0	1529	1654	16	155369	151661	78	0.292129
55229	54361	70	18195	18355	44	722	809	0	716	579	0	1475	1385	14	140410	135173	76	0.296258
110936	107845	81	37629	36860	73	1342	1440	13	1859	1716	19	3885	3926	29	347359	320485	92	0.296258
101756	97867	79	29742	28606	73	1058	1108	9	1234	1276	14	3636	3230	29	316563	312473	82	0.298323
45474	47097	56	16427	16614	42	429	547	0	872	786	0	1403	1513	14	127227	128599	72	0.299355
82856	83173	74	21058	20895	48	1046	1139	9	998	923	0	2509	2483	23	247339	240478	77	0.300387
101201	92429	80	41770	37684	76	1463	1403	14	1632	1482	16	3430	3021	29	291868	263285	84	0.303484
101163	99856	77	36734	36282	72	895	886	0	1344	1256	12	3006	2956	26	270529	262308	81	0.303484
79729	78332	72	18894	19012	45	1063	1067	6	1624	1296	13	3040	2989	27	293133	282606	83	0.304516
99188	98951	74	30467	30156	72	1278	1352	12	1512	1343	14	3456	3431	27	304323	300565	82	0.306581
23695	25128	48	14929	15266	41	429	517	0	531	486	0	826	955	0	76475	76390	70	0.306581
137195	130469	88	44889	43807	76	1858	1635	16	1963	1991	20	4319	4078	31	407444	389943	84	0.307613
188095	144628	92	76832	60726	88	2312	1692	23	3077	2269	30	7025	5359	42	636819	493414	97	0.308645
103038	99616	76	34511	33945	73	1312	1140	11	1456	1431	14	3150	3198	26	280567	266510	83	0.309677
40447	40267	68	10553	10653	37	509	583	0	691	763	0	1486	1569	14	115816	108740	73	0.31071
44722	44990	67	16320	16687	41	675	507	0	696	723	0	1608	1510	15	128072	127663	75	0.311742
125854	110730	81	43940	38049	78	1963	1718	19	1735	1405	18	4172	3685	32	387376	328607	89	0.313806
145516	141051	85	51805	50251	76	2586	2595	23	2830	2581	26	6417	5950	37	577900	530399	86	0.313806
79051	78890	73	27296	27279	54	1163	1031	3	1114	1155	10	3203	3440	25	261160	254943	77	0.313806
29878	32168	50	13382	13461	41	354	382	0	293	429	0	913	862	0	94272	94455	70	0.315871
150687	133259	83	50416	43644	79	2101	1737	21	2423	2083	24	5915	5269	35	507735	455041	98	0.315871
137108	116274	98	54256	45922	98	1896	1602	17	2370	1886	22	4928	4033	35	429525	346045	98	0.315871
120508	115156	77	44086	42688	75	1550	1435	16	1742	1569	17	3745	3660	29	347218	329874	83	0.315871
97268	93993	86	37672	37631	72	1202	1258	12	1618	1509	14	2835	2769	24	238277	225916	80	0.316903
193259	146271	95	79578	60540	88	3898	3060	31	4121	3194	33	9648	7928	47	844602	685789	97	0.317935
90709	90932	72	26480	26430	55	1135	1109	8	1527	1393	12	3519	3529	28	288254	283091	80	0.317935
71936	74427	65	27042	27889	52	947	1032	4	1105	999	0	2262	2187	23	198239	198548	77	0.317935
111623	102547	77	36075	32501	76	1441	1381	13	1698	1294	15	3695	3282	30	342464	320998	85	0.317935
167286	135469	89	52105	41735	84	1892	1442	16	1875	1481	22	5066	3892	39	443378	353618	96	0.318968
79758	78998	77	14046	13951	40	1122	1183	10	1305	1128	8	2794	2897	24	256404	246389	80	0.321032
47296	48145	64	16987	17263	44	593	624	0	469	455	0	1421	1336	13	142931	136844	76	0.323097
93319	93451	73	36268	35865	71	1231	1348	14	1360	1348	13	3275	3547	26	315414	303511	83	0.323097
104314	99936	76	40988	39666	73	1140	1179	9	1385	1223	11	3419	3471	27	311037	292658	83	0.324129
108498	104683	76	39611	37556	73	1335	1267	12	1412	1354	14	3163	2964	27	291930	273486	80	0.324129
159513	144920	91	50148	44914	78	2224	2075	22	2496	2232	22	5484	4962	35	482117	439839	87	0.327226
272854	197298	102	83423	60168	99	3719	2738	31	4250	2725	36	9857	7224	49	871646	641774	105	0.327226
110950	103670	88	44026	39462	76	1865	1915	17	1748	1437	18	4179	3706	32	397893	355332	93	0.327226
67965	69491	69	27190	27420	63	445	1019	3	877	1067	5	2350	2526	22	224645	217016	79	0.328258
117898	115026	77	45929	45397	74	1868	1676	18	2089	1907	20	4438	4348	30	422695	408993	82	0.32929
146977	139713	85	61750	58684	78	1853	1695	17	2493	2196	23	5972	5753	35	503036	467117	86	0.331355
113627	108357	82	33413	32236	73	1761	1633	16	1842	1751	17	4046	3843	31	384255	365863	82	0.332387
163197	135036	86	60530	50597	82	1688	1451	15	2299	1972	22	5068	4222	35	424962	360868	90	0.334452
121629	117233	78	46332	43649	74	1614	1579	16	1870	1564	18	4185	3999	31	361972	348187	82	0.336516
68102	66282	75	29848	29059	69	630	668	0	951	963	0	2207	2044	22	207752	192373	78	0.337548
95877	90104	91	35537	33519	74	1433	1390	12	1444	1362	14	3499	3312	28	305215	282118	91	0.340645
104939	104623	81	27391	27032	58	1767	1428	18	1692	1602	16	3916	3804	28	330867	316433	80	0.340645
187922	156427	85	90353	76400	85	2148	1767	22	2379	1918	26	5584	4745	36	477002	388215	93	0.341677
137173	121611	82	46065	40666	79	1702	1487	21	1800	1544	19	4928	4291	34	429605	372872	88	0.341677
133942	115133	85	47127	40445	79	1088	1086	8	1304	1284	12	3619	3222	30	315061	257392	90	0.34271
42704	41431	69	13777	13964	40	435	413	0	268	508	0	1256	1320	12	104819	105092	74	0.34271
109797	101663	76	37157	34037	74	1593	1318	16	1713	1578	18	4034	3866	30	365945	338565	84	0.34271
123949	119436	88	51853	49540	75	1678	1402	16	1808	1587	17	3903	3642	30	365136	351879	84	0.34271
129448	125577	79	48349	47165	76	1436	1560	16	1998	1997	18	4646	4535	32	431411	416820	84	0.344774
107540	95996	79	39121	34270	77	848	1002	2	1667	1268	15	3823	3270	31	319013	281202	86	0.345806
77160	76435	71	27392	27171	63	908	963	0	846	865	0	2358	2480	22	208162	201498	79	0.345806
92920	93565	82	13850	13938	40	978	1102	6	1363	1446	14	2783	2789	24	268193	266019	81	0.346839
111711	105586	78	35313	33549	75	1227	1138	10	1495	1263	13	3089	3150	25	297950	273743	85	0.349935
142977	118509	85	52024	43537	81	1928	1568	20	1818	1332	20	5001	4300	35	435326	361077	91	0.349935
147929	129057	84	50648	42972	80	2102	1817	19	2219	1872	21	5178	4645	35	424581	371590	90	0.350968
134635	116341	81	46405	39449	80	1194	1117	10	1939	1542	18	3780	3307	30	336634	292170	88	0.350968
132419	114707	83	42633	37016	78	1537	1279	17	1689	1464	16	4043	3695	31	369880	323340	87	0.353032
105974	97569	86	43099	38274	76	1481	1315	14	1899	1582	20	4088	3834	31	365186	331129	85	0.354064
60091	60412	71	17639	17549	45	720	648	0	700	664	0	1978	1779	19	158884	159011	75	0.355097
174134	147973	83	64842	53263	84	2371	1872	22	2430	2123	23	5495	4630	36	467778	382929	93	0.355097
126544	118729	94	44761	42373	75	1593	1386	13	1976	1729	18	5115	4725	33	440942	401723	86	0.360258
123350	117019	79	32256	29370	75	2059	1720	20	2147	2077	20	4456	4276	31	423754	399215	84	0.362323
119415	107453	79	53692	48440	78	1540	1483	14	2171	1785	21	3884	3543	30	372722	328624	86	0.365419
63075	65619	69	19441	19925	45	950	897	0	1140	1205	9	2043	2072	20	195065	185517	77	0.365419
98671	98266	72	23341	23247	54	1184	1184	10	1428	1574	14	3144	3033	26	270415	262086	81	0.367484
133200	117753	84	43232	37352	79	1359	1242	10	1788	1510	19	4090	3678	32	358330	313655	89	0.367484
28915	30545	52	8632	9067	34	366	349	0	309	351	0	920	989	0	82906	84128	69	0.367484
113255	110553	74	47737	46412	73	1369	1306	12	1838	1691	18	4410	4322	31	379841	364301	82	0.369548
87133	89451	71	41149	41218	71	1039	992	0	1295	1205	12	2893	2794	25	275275	274733	84	0.369548
153447	126901	83	54239	44710	81	2152	1630	20	2212	1850	22	4924	3970	37	432613	357271	91	0.369548
98743	97369	71	21254	21096	48	1822	3083	17	1711	1574	17	3423	3403	27	309192	297197	82	0.370581
112997	111342	78	36055	35436	73	1202	1473	13	1670	1599	17	3901	3697	29	342170	329723	82	0.371613
26694	33697	36	14287	14313	41	487	402	0	466	417	0	1117	1168	9	102285	102713	69	0.372645
31391	32286	75	11635	11819	38	482	368	0	365	519	0	1203	1220	10	107711	110198	72	0.375742
190867	158138	93	76382	63127	85	2514	2249	24	2509	1937	26	5631	4497	37	527744	429445	97	0.375742
52876	54561	66	19355	19387	49	637	659	0	737	767	0	1686	1696	16	152753	153175	75	0.379871
125014	106743	86	45310	38519	79	1781	1597	18	1862	1445	19	4681	4072	34	400312	330734	90	0.379871
360980	254850	121	166692	118850	116	6788	5165	39	8969	6398	47	19724	14870	65	1.04858e+06	1.03335e+06	129	0.380903
81612	80747	73	29253	28489	57	747	661	0	942	1008	3	2521	2443	24	204829	198630	78	0.380903
89281	86951	85	27831	27493	59	1431	1489	13	1393	1453	14	2895	2736	27	257816	250863	79	0.381935
130040	117001	80	47456	42055	78	1732	1651	15	1865	1738	20	4549	4020	32	437340	391853	87	0.382968
144552	137817	79	59881	55180	79	2161	1935	20	2213	2120	21	5512	5345	34	443562	411784	87	0.382968
200330	155349	96	65994	51982	89	2126	1717	20	2553	1998	28	6004	4677	39	512721	402697	99	0.384
158274	128142	86	56678	44551	83	2355	1835	24	2318	1854	23	5400	4129	38	451946	354046	94	0.384
97362	94945	74	20905	20290	51	1476	1374	13	1114	1120	9	3148	3174	26	280162	272121	82	0.386064
36176	35509	67	18602	18601	45	364	438	0	691	608	0	1285	1252	11	97117	94603	80	0.386064
65030	66736	66	16602	16701	41	899	1018	2	994	937	0	2269	2138	23	202956	200669	78	0.386064
95872	94239	74	28405	26803	57	947	1103	6	1391	1356	15	2968	2834	25	260371	247862	80	0.386064
89217	84539	77	32384	31330	72	966	1154	8	1259	1346	11	3030	3005	26	292376	272519	83	0.387097
113265	110641	78	30172	29852	72	1429	1484	14	1712	1419	16	4079	3895	30	348005	331570	83	0.387097
212004	189157	99	71720	65659	85	3174	2705	26	3512	3148	28	8438	7430	41	764981	673172	94	0.387097
183607	145070	88	65993	51519	85	2144	1755	22	2263	1952	25	5771	4592	38	512734	394662	93	0.388129
84339	84363	74	28039	28196	60	879	874	0	1018	995	0	2667	2509	24	237912	230669	78	0.388129
87159	88796	72	25088	24835	55	959	1260	9	1333	1155	10	2906	2850	25	253641	246612	80	0.388129
137075	116579	80	51710	43575	80	1911	1707	18	2358	1763	23	4545	3713	35	466597	381803	88	0.389161
112492	99958	80	48489	42061	78	1978	1609	18	1653	1521	17	3929	3360	32	368000	311871	85	0.389161
143034	123277	83	49921	42083	79	2055	1460	22	1922	1705	19	4527	4023	34	416545	358147	89	0.390194
44791	46868	61	17287	17804	42	570	641	0	731	591	0	1230	1203	9	113813	115487	72	0.391226
91480	89553	85	34312	33848	71	1199	1158	8	1400	1257	11	2813	2885	24	272295	268386	81	0.39329
85361	85373	72	36341	36328	70	1092	1255	9	1183	1027	3	2467	2449	22	233210	223908	77	0.394323
47004	48691	67	17669	18142	44	580	563	0	659	714	0	1535	1515	15	120852	122927	74	0.396387
85215	85294	74	33476	33061	71	173	558	0	1349	1288	14	2714	2807	24	238273	233555	83	0.397419
75778	75733	75	24301	24234	54	651	888	0	1212	1160	9	2532	2493	23	255320	248519	80	0.397419
127306	118978	79	97638	92819	78	3545	3598	27	4457	4312	31	11156	10671	45	928770	857677	87	0.397419
218073	180904	97	68074	56789	89	2913	2407	23	3759	2899	32	8918	7267	46	820660	689142	99	0.399484
102368	99986	76	28553	27629	71	1661	1489	16	1797	1649	16	3721	3514	29	339782	327579	79	0.401548
86133	84693	74	24138	24038	58	963	1057	5	1072	1097	7	2638	2554	25	235281	233516	81	0.402581
98096	97642	81	36078	35251	73	1036	1112	7	1334	1240	11	3005	2802	27	270814	255877	81	0.403613
90308	88786	78	31565	31652	72	1061	981	0	1269	1151	8	2690	2495	24	265472	254785	83	0.403613
175026	137324	92	54500	42785	83	2283	1795	22	2670	2035	25	6050	4724	40	543588	426848	91	0.403613
184884	148533	86	71010	55396	85	2150	1645	22	2442	1930	26	5777	4677	38	555929	429217	95	0.405677
124137	114263	96	50780	46706	96	1677	1649	15	2003	1976	20	4331	3714	32	397444	352604	96	0.405677
32227	31629	57	8252	8518	34	557	378	0	378	558	0	832	848	0	98174	96836	67	0.40671
143206	126904	90	49864	43706	79	1725	1659	18	2231	1906	23	5040	4385	35	457177	414384	89	0.407742
150679	127137	83	52100	42770	82	2091	1597	18	2055	1701	22	5113	4309	35	462560	386991	90	0.407742
85599	81770	90	24450	24219	56	911	914	0	1263	1189	10	2567	2640	23	225750	217758	80	0.408774
83161	83253	84	22074	22209	49	1188	1106	9	1144	1294	11	2497	2452	24	253483	249677	80	0.409806
166350	141325	85	49792	41424	84	2428	2132	22	2573	2334	23	5994	5018	38	510294	429935	92	0.409806
128323	112320	82	39840	34246	78	1671	1515	17	2055	1696	21	4098	3529	31	373341	325588	88	0.412903
129788	123736	86	41096	38883	75	1913	1878	18	1933	1868	19	4590	4484	30	405313	369013	84	0.412903
73744	74707	84	29580	29759	69	628	714	0	1064	1026	3	2166	2222	21	193138	190705	77	0.412903
131915	119693	81	55659	49863	79	1649	1444	15	1956	1863	20	4378	3930	31	387879	348743	87	0.414968
172419	135230	91	59204	47332	86	2217	1637	22	2623	1948	26	5444	4328	39	510794	390961	95	0.416
197100	163570	89	87650	74078	87	2548	1977	26	3086	2631	26	7163	6165	41	645456	540874	98	0.419097
158189	127222	83	51249	41352	82	2178	1519	23	2169	1686	24	4981	3938	36	438295	342397	92	0.419097
111905	98273	78	44873	39551	77	1849	1467	18	2007	1569	18	4643	4176	34	378445	330354	86	0.423226
65107	67046	66	28920	28965	69	643	676	0	741	760	0	1842	1731	18	182680	179002	75	0.42529
80907	80374	77	20654	20824	46	842	906	0	1061	1084	6	2514	2534	22	231980	222446	79	0.427355
276538	195395	101	124482	97542	97	4983	3899	35	5878	4369	39	15903	12475	57	1.04858e+06	1.01898e+06	106	0.427355
102812	94419	78	36610	32268	76	1458	1312	14	1792	1519	18	4027	3635	31	342184	304682	85	0.430452
156923	145121	82	64971	59220	80	2765	2363	23	3406	2917	29	8107	7632	39	698398	624253	89	0.430452
110400	105400	80	38567	36273	74	1423	1236	9	2027	1803	19	4157	4073	30	369059	333111	84	0.431484
101966	100152	74	34754	34118	72	1427	1443	13	1486	1350	13	3154	3314	25	303142	292447	83	0.432516
91981	92169	81	25634	25586	60	1435	1440	14	1435	1292	12	3212	3201	27	282613	273657	82	0.433548
82403	82658	72	17010	17139	43	1051	969	0	827	910	0	2843	2664	24	235802	232920	80	0.434581
53910	53365	84	19735	19932	48	278	481	0	676	828	0	1600	1492	14	125211	122530	73	0.434581
164844	133648	94	53158	43644	81	2163	1704	20	2111	1851	22	5606	4481	37	500034	395785	91	0.435613
74898	72719	86	21341	21258	49	894	806	0	909	871	0	2285	2244	21	206041	203318	79	0.436645
126679	118469	78	43497	40539	76	1766	1793	17	2029	1851	20	4081	3773	31	370030	344409	85	0.436645
128708	111321	82	46222	39314	80	1402	1143	9	1961	1838	21	4260	3560	33	376170	319034	88	0.437677
114577	109697	78	47109	44486	74	1837	1607	18	1616	1586	18	4037	3901	29	345691	323222	83	0.437677
112385	109308	77	37380	35780	74	1486	1358	12	1881	1570	17	3796	3506	29	324875	309495	83	0.439742
185795	152833	86	71347	57958	84	1968	1667	20	2448	1887	23	5182	4442	36	457198	374663	91	0.439742
114936	100681	84	46720	40393	78	1516	1362	15	1736	1672	19	4112	3390	33	348809	301807	88	0.439742
136724	126779	82	78115	72762	78	2059	1858	20	2175	1969	20	4520	4112	32	401985	365730	96	0.441806
61294	61890	74	25078	24909	64	810	696	0	830	725	0	2072	2134	20	176448	173308	76	0.441806
198193	161458	90	70258	56978	89	2475	2079	24	2798	2247	26	6366	5166	39	563876	462175	98	0.443871
218519	171480	108	68643	55033	89	3226	2613	26	3419	2551	33	8880	7122	44	742937	559197	98	0.444903
139369	125460	81	33065	29283	78	1526	1621	16	1750	1552	18	5084	4278	36	444317	396659	91	0.445935
95787	94202	74	32011	31623	72	1042	1022	3	1315	1181	10	2735	2811	24	270653	258732	82	0.446968
121779	105088	81	49947	43508	80	1324	1091	8	1876	1725	19	3957	3244	33	344526	296729	90	0.446968
103296	104266	74	28724	28703	66	1315	1288	12	1625	1618	17	3858	3657	29	304833	296334	79	0.450065
127930	123686	77	49512	47470	75	1522	1546	15	1850	1933	19	4150	4120	31	399112	373047	87	0.450065
54513	54358	70	10562	10594	36	821	732	0	538	625	0	1694	1760	17	154414	147411	77	0.452129
146356	124021	84	56007	47691	81	1755	1660	18	2306	1965	22	5114	4381	36	430842	366226	89	0.453161
70558	71955	71	20422	20301	48	811	853	0	1082	1151	8	2566	2505	22	217301	213511	79	0.455226
122754	104498	83	41647	35478	78	1548	1127	12	1708	1566	18	3970	3503	32	344884	288003	88	0.456258
93757	86507	77	30759	27675	72	1309	1180	10	1396	1168	12	3069	2850	27	275901	248722	85	0.456258
101807	98802	78	22138	21979	49	1162	1308	10	1366	1419	13	3141	3180	26	300016	288566	84	0.45729
96424	94843	75	22667	22659	49	1233	1315	10	1302	1337	11	3373	3211	27	283420	271934	81	0.45729
104281	100683	81	30029	29581	70	1078	1039	5	1152	1284	12	3619	3431	28	312874	302114	82	0.458323
133919	110599	84	48839	40655	80	2189	2032	21	2236	1736	22	4597	3862	34	429406	351594	89	0.463484
119959	110277	88	50649	45455	77	1629	1462	17	1763	1473	18	4218	4028	31	385818	341026	84	0.463484
148052	125733	82	51805	43880	81	1637	1162	13	1881	1713	20	5021	4146	37	429237	361034	88	0.464516
94193	92552	75	20368	20386	49	1404	1415	14	1069	1015	3	2929	2845	25	237215	234645	80	0.466581
119294	115354	80	40111	38432	74	1814	1785	17	1648	1505	15	4133	3954	30	340812	329392	84	0.466581
74144	74318	71	27861	27982	68	507	702	0	846	998	0	2110	2045	20	174850	170475	77	0.467613
175669	141246	88	56773	45289	84	2341	1882	23	2907	2041	29	6277	4908	41	528406	418197	101	0.471742
77158	76041	79	22497	22615	53	1143	1078	6	1007	991	0	2551	2408	23	223326	214278	78	0.471742
84215	83483	78	28887	28864	69	1032	947	0	1314	1090	9	2392	2504	23	232761	225262	78	0.473806
173201	139792	86	60535	48777	83	2260	1774	23	2520	2109	26	5548	4400	38	482323	387330	92	0.473806
110117	96649	87	34219	29678	76	1717	1519	16	1897	1550	17	4321	3866	32	357867	314751	85	0.474839
74672	74854	71	20746	20755	49	1113	1069	6	1409	1364	14	2829	2905	25	253020	248966	79	0.474839
153147	139529	84	58033	53700	79	2003	1853	20	2313	2108	23	4952	4589	33	486184	432672	89	0.475871
111070	101280	79	46504	42979	77	1511	1321	14	1231	1245	11	4071	3800	31	332539	301100	87	0.475871
151247	123698	92	58642	48361	81	1630	1497	19	2300	1861	22	5436	4323	38	486422	384595	92	0.477935
81351	79298	73	29636	29563	70	835	1009	3	1157	1240	10	2541	2565	23	228313	215447	78	0.477935
171577	129691	91	61769	47599	85	2109	1486	23	2433	2015	25	5359	3851	39	490686	363604	94	0.478968
309268	235479	107	138497	107850	105	4922	3581	34	5829	4515	40	13645	10725	53	1.04858e+06	972898	114	0.48
112892	109229	80	25437	25158	56	1791	1668	17	1761	1735	19	3679	3605	28	346805	326175	82	0.484129
81757	82206	72	25038	24912	62	1194	1252	10	1090	1006	2	2541	2474	23	262065	259282	78	0.484129
40225	43143	63	17610	17814	44	500	530	0	523	473	0	1220	1298	11	112463	114821	80	0.486194
105277	101406	77	37256	34689	73	1635	1398	16	1436	1296	14	3822	3623	29	312878	295639	81	0.486194
71636	70346	83	17846	17997	55	961	1173	7	948	1017	3	2418	2506	22	214716	207146	76	0.486194
126116	121741	87	39758	37490	76	1507	1458	14	1929	1695	19	4406	4231	31	352672	336853	86	0.486194
70339	70403	73	27516	27727	65	759	939	0	906	1181	8	2313	2367	23	216120	212724	76	0.487226
66781	67657	70	18081	18249	44	1027	1179	8	891	998	0	2326	2279	21	211135	207772	75	0.487226
88395	86831	89	20413	20219	50	1352	1262	11	1414	1312	12	3503	3405	27	314524	300989	80	0.48929
101965	88918	79	43962	38516	76	1021	1083	7	1719	1480	16	3915	3566	31	357489	309332	86	0.491355
110978	108308	77	40374	38939	74	965	1065	6	1651	1433	14	3295	3137	26	302910	292108	82	0.493419
168157	131668	89	54296	42952	83	1945	1503	18	2288	1943	22	5141	3910	37	452821	356399	93	0.494452
66255	68405	70	25491	25610	56	-11	592	0	1025	968	0	2015	1982	19	201678	191574	78	0.494452
90898	88542	77	18835	18877	45	1325	1253	11	1194	1272	11	2962	3023	25	291048	276636	79	0.496516
119447	114458	93	52249	51011	75	1844	1531	17	1666	1668	17	3808	3710	31	331015	314756	83	0.496516
120386	109585	82	49638	44558	79	16	913	0	1387	1371	14	3559	3026	31	318452	282087	84	0.497548
107065	103494	79	40090	39677	73	1272	1226	14	1728	1715	18	3975	3916	29	346662	334621	81	0.498581
116200	102825	79	43329	37360	77	1318	1224	9	1683	1320	16	4008	3648	32	338935	298544	85	0.498581
172103	143804	93	54412	43296	85	1859	1569	19	2701	2146	26	5680	4844	38	517394	434181	93	0.499613
179569	145501	94	56405	45031	83	2415	1893	22	2425	1930	24	6273	4870	40	523654	423365	92	0.499613
90084	90311	73	24462	23777	56	1319	1227	11	1758	1761	18	3865	3782	28	331482	322924	79	0.500645
43941	45679	69	14661	14792	41	664	760	0	894	747	0	1468	1458	14	123423	123361	70	0.500645
177574	132065	90	55505	42183	85	2394	1903	25	2222	1771	25	5560	4187	40	532610	398074	95	0.500645
266735	194537	110	77267	57398	104	4024	2742	32	3662	2939	34	9201	6816	47	778515	581794	114	0.50271
80133	79999	74	29605	29159	69	981	862	0	1055	1118	8	2682	2791	24	217562	209310	79	0.503742
66165	69295	68	31389	23785	86	864	955	0	1580	1329	14	2551	2478	23	221911	219738	76	0.504774
48723	50681	67	14943	14991	41	378	609	0	525	622	0	1482	1555	15	136916	138158	74	0.506839
223434	179360	91	94491	75998	90	2345	2318	22	3234	2556	29	7010	5821	41	609089	494645	102	0.507871
110579	102252	94	38711	34473	94	1185	1210	12	1635	1530	16	4242	3862	30	356519	317887	94	0.507871
317563	240902	132	155262	120350	116	3983	3368	31	5605	4608	36	12906	10075	52	1.04858e+06	905993	124	0.508903
142004	131487	80	48805	45021	77	1996	2055	18	2265	1889	23	4690	4224	33	429877	394405	87	0.508903
32584	33100	64	13526	13584	39	359	407	0	399	473	0	848	891	0	88208	91062	69	0.509935
30250	30688	64	11669	11847	39	362	448	0	416	473	0	998	1053	5	88617	88428	70	0.510968
218011	161720	93	81386	61808	90	3066	2484	27	3133	2166	30	7591	5330	45	649103	464469	100	0.515097
116348	103240	82	51932	46600	77	1313	1248	13	1610	1344	16	3402	3063	29	307208	268746	87	0.516129
118251	103221	82	37971	33025	76	1662	1608	17	1799	1466	19	4081	3629	31	366963	324603	87	0.517161
169950	149277	87	65292	58334	83	2010	1816	19	2899	2587	26	6347	5630	37	547902	493101	91	0.517161
52688	54413	62	24174	24537	56	711	660	0	770	664	0	1806	1786	18	137392	136090	73	0.519226
197463	153973	92	65933	51816	86	2326	1808	25	3119	2525	30	6620	5120	41	582600	452548	95	0.52129
98206	99765	73	22914	22742	51	1041	1129	8	1631	1484	14	3470	3264	28	315907	305454	81	0.52129
89587	88025	72	32771	31773	73	1151	1035	5	1341	1260	14	3395	3152	26	286554	277869	80	0.522323
90946	89447	79	22729	22192	52	1156	1011	2	1387	1441	14	3266	2994	28	297762	294649	82	0.523355
48389	49478	68	16807	16946	44	395	376	0	643	641	0	1616	1703	15	139906	136101	75	0.524387
52542	51570	71	18504	18599	44	447	661	0	689	845	0	1626	1540	15	140594	138780	78	0.525419
38896	38858	71	8630	8559	35	491	540	0	619	768	0	1329	1390	13	105227	106154	70	0.525419
87498	85169	77	32264	31180	72	1326	1182	10	1225	1088	7	3476	3302	27	308125	301097	81	0.527484
37578	38284	69	16662	17111	43	451	557	0	485	498	0	1123	1145	8	90657	91413	72	0.530581
105722	97593	86	34320	31579	76	1323	1289	12	1458	1505	14	3527	3276	28	316800	286501	85	0.531613
177135	139781	88	58256	46016	85	2252	1657	24	2321	1885	24	6207	4751	40	528676	412266	94	0.533677
51754	53096	74	13046	13241	40	658	662	0	848	733	0	1478	1488	15	131612	129371	75	0.535742
142094	122525	83	45244	38287	80	1965	1559	20	2122	1911	22	5044	4256	36	473612	403629	87	0.535742
63567	63709	72	21014	21020	49	695	530	0	785	779	0	1936	2011	19	178903	177530	81	0.536774
119937	114688	77	37793	36249	76	1077	1309	13	1930	1668	19	3916	3807	29	326056	301944	83	0.537806
100304	96273	76	34771	32727	73	1468	1462	14	1755	1542	16	3760	3646	28	316155	290800	84	0.538839
93685	90642	90	28146	27933	70	514	1015	3	1142	1151	8	2738	2702	24	259648	253953	81	0.540903
118834	106197	83	41897	37626	78	1594	1513	16	2045	1648	18	4481	3963	32	389869	344636	88	0.541935
175584	134931	86	58136	45006	85	1835	1413	18	2279	1762	25	5466	4009	37	446634	330145	94	0.548129
177318	155465	91	59250	50845	84	2069	1639	20	2884	2480	26	5872	5311	36	543570	472281	93	0.549161
160895	129761	102	53132	42848	83	2094	1765	21	1983	1621	19	5194	3977	36	459416	378224	92	0.550194
101792	97991	82	26914	26440	60	1323	1255	12	1708	1660	16	3929	3908	28	333589	319780	82	0.551226
163848	135014	89	53804	43704	82	2606	1990	26	2489	1776	27	5868	4755	39	504963	415487	92	0.551226
109506	99017	79	39198	35949	76	1164	1145	9	1496	1438	15	3225	2808	27	303064	269659	84	0.552258
105634	104277	78	30455	30298	71	1170	1193	10	1582	1563	16	3863	3916	28	342488	334167	80	0.55329
40269	38044	69	11166	11260	38	426	544	0	585	594	0	1161	1240	10	108448	102695	70	0.55329
67131	66606	71	18499	18617	46	581	569	0	749	862	0	1996	2069	20	163153	160373	74	0.554323
75681	77421	71	29620	29629	68	1092	1188	9	1084	970	0	2502	2565	23	216565	215543	77	0.555355
127292	107723	83	51027	43545	80	1502	1313	12	1704	1321	14	4031	3386	32	408940	347050	89	0.555355
94417	93714	76	30020	29746	71	1231	1035	5	1365	1236	12	2789	2727	24	251602	240406	79	0.557419
155453	125198	88	61065	49443	82	1920	1635	18	2266	1699	24	4792	4108	36	456572	371752	90	0.558452
51760	51826	67	21887	21998	48	724	774	0	841	767	0	1702	1729	18	142752	145919	71	0.558452
96196	89102	81	37684	34634	73	1579	1310	16	1667	1374	15	3616	3594	28	327321	306931	80	0.559484
127949	123369	94	40776	39874	75	1924	1906	18	1964	1969	20	5172	4944	33	463760	444525	83	0.560516
100223	94201	77	37178	34343	74	1634	1438	14	1796	1594	18	3614	3445	28	344261	322484	84	0.561548
77333	77711	70	26385	26308	56	891	1068	5	1192	1041	5	2815	2691	25	243457	241147	81	0.561548
76550	77716	72	22951	22877	52	934	924	0	1004	993	0	2232	2171	22	206345	203234	77	0.562581
106679	95029	83	41292	37175	76	1568	1394	13	1418	1221	13	3622	3161	31	320071	278526	85	0.563613
146189	120554	86	53756	45030	81	1866	1733	18	1966	1453	21	5148	4187	36	452793	366882	92	0.564645
109094	106160	80	25727	25668	56	31	1051	5	1846	1733	17	3820	3874	29	377348	365944	82	0.564645
217828	163320	91	78372	59983	89	1896	1760	25	2893	2038	30	6784	5034	43	612565	452204	98	0.564645
74095	71998	76	16796	16677	44	620	809	0	936	979	0	2555	2519	23	226064	221697	81	0.565677
71418	69796	76	21812	20505	64	58314	60715	50	1491	1251	12	7535	6281	58	249471	246039	77	0.56671
148373	141300	79	64092	60945	79	1345	1747	14	2134	2073	20	5193	4998	34	493222	471380	87	0.56671
97616	98341	73	20061	20121	47	1212	1222	10	1910	1703	19	3589	3626	27	297153	289745	80	0.56671
121423	110899	78	53916	48699	77	1564	1658	17	1844	1710	19	4417	3941	33	378109	340547	85	0.568774
90654	90677	73	29572	29427	70	762	1301	10	1472	1312	12	3631	3458	29	304137	293438	79	0.568774
154285	125133	92	49246	40036	80	2013	1673	20	1932	1739	22	5287	4256	38	423758	343246	92	0.568774
175571	155421	84	61186	54778	81	2802	2544	25	2832	2414	26	6817	5910	39	582766	490804	89	0.569806
102159	100656	78	34978	34828	72	1461	1500	13	1455	1342	15	3710	3596	29	317610	310348	82	0.569806
60340	60874	68	21067	21292	49	492	578	0	745	734	0	1638	1502	18	158757	151908	77	0.570839
113247	110218	76	30709	30113	73	1468	1432	14	1741	1587	18	3875	3841	29	340673	318180	82	0.572903
91051	89516	76	32074	31726	71	1055	1134	7	1182	1050	5	2947	2904	25	259121	244769	80	0.574968
101898	93541	85	36809	33134	76	1202	904	0	1552	1207	13	3644	3381	30	318628	288550	85	0.574968
101928	100446	89	16777	17196	42	1335	1262	11	1427	1368	14	3766	3851	27	301340	291466	80	0.574968
121064	112967	87	41817	39977	75	1519	1376	14	1935	1718	19	4451	4231	31	429682	410848	85	0.576
121802	106263	79	46623	39952	79	1360	1302	13	1555	1201	14	4537	3942	33	382824	335858	89	0.578065
94715	93568	74	27233	25953	61	1589	1570	16	1707	1412	15	3520	3510	28	305063	289679	80	0.578065
113903	111761	78	29641	29407	73	1546	1523	15	1463	1345	14	3906	3721	28	324808	312251	83	0.579097
159170	134479	89	42828	35123	81	2345	1846	24	2359	2226	22	5452	4728	35	478685	406740	92	0.580129
74865	75011	70	20467	20688	46	1263	1299	10	1276	1090	8	2644	2695	23	229577	224200	76	0.582194
27599	28715	46	9226	9523	35	306	363	0	296	472	0	856	925	0	80634	81567	69	0.583226
71641	72401	72	18158	18146	46	841	771	0	916	854	0	1835	1907	20	187593	184370	77	0.584258
103645	99261	75	36377	34018	76	1876	1758	17	1659	1662	16	4072	3605	31	336505	318688	84	0.58529
84748	84874	74	27175	27011	70	1201	1117	7	1109	1212	10	2590	2715	23	232946	227099	77	0.587355
149080	124590	85	57405	48808	81	1992	1576	22	2280	1894	22	4801	4035	36	383322	317698	89	0.587355
135666	127924	86	44746	40757	78	1927	2082	19	2224	2170	20	4824	4652	33	452715	409435	84	0.589419
180010	145659	104	61512	49928	85	2199	1757	21	2350	1694	25	5030	4141	36	476583	383019	94	0.590452
101032	100999	77	28111	28157	67	1233	1265	9	1413	1484	14	3581	3659	28	335758	332442	78	0.590452
166660	132272	85	58029	46240	83	1796	1474	18	2300	1833	23	5382	4079	38	476201	372299	90	0.590452
97483	93932	86	35340	32944	73	1694	1494	15	1513	1278	14	3639	3611	28	327592	311943	81	0.592516
160554	142236	82	56016	49837	80	2183	1778	21	2070	1734	22	5898	5035	37	485168	424996	86	0.593548
86500	83630	77	15669	15520	43	825	874	0	1209	1222	9	2614	2436	24	238744	227712	80	0.594581
112159	100348	79	43244	38494	76	1441	1117	9	1544	1399	16	3868	3431	30	349857	306529	86	0.595613
138838	128923	86	38968	35699	76	1941	1840	19	2415	2253	20	5050	4733	34	460292	431907	85	0.595613
119669	115362	76	30689	28484	75	1921	1769	19	1879	1590	17	4334	4016	31	370123	344380	85	0.597677
68014	66860	76	15190	15368	42	778	684	0	721	705	0	1952	2061	18	180822	174185	76	0.597677
205375	155619	92	59119	44273	87	2781	2012	28	3072	2335	30	6556	5048	41	571273	421429	95	0.59871
106336	93326	79	32910	28107	77	137	628	0	1538	1141	10	3399	3102	30	316603	269333	88	0.599742
91450	91625	72	32872	32577	71	1452	1539	17	1282	1239	9	2916	2814	25	290892	279873	79	0.600774
159057	131321	88	45508	36704	82	2495	2059	23	1909	1627	19	5709	4416	39	494695	402372	92	0.603871
206837	121856	93	71410	40822	93	3596	2141	35	3449	2034	36	8599	5255	52	741998	448325	101	0.604903
122640	102120	81	43377	36364	79	1659	1455	18	2103	1728	22	4658	4055	34	402691	331677	89	0.606968
117763	118316	74	30356	29692	68	1449	1512	14	1362	1347	12	4077	4081	30	329579	317487	79	0.606968
118732	115312	77	42026	40875	75	1905	1823	18	2288	2049	21	4441	4350	30	424787	401535	83	0.606968
103273	92782	93	31437	28196	93	1460	1277	12	1499	1274	12	3579	2985	28	303748	264613	93	0.606968
142804	119232	84	50618	42369	81	1902	1637	20	1826	1505	17	4612	3755	34	399573	325592	90	0.610065
103566	94749	80	45601	41204	76	1753	1620	15	1962	1647	18	4177	3690	32	384849	346750	83	0.610065
109771	106162	87	29775	29477	72	1399	1508	13	1096	1065	6	3330	3081	28	265982	261173	81	0.611097
96701	98456	73	33165	33235	70	1562	1478	16	1314	1291	12	3247	3289	26	341163	325003	81	0.612129
350670	248600	119	106260	75718	110	4702	3233	35	5394	4003	38	13424	9477	56	1.04858e+06	812338	118	0.612129
84890	87699	72	35648	35895	70	1313	1223	10	1261	1313	12	3341	3354	27	280018	274492	78	0.613161
85555	86688	72	22032	22023	49	1320	1434	13	1181	1208	10	2862	2812	25	260499	256513	80	0.614194
85779	82682	86	24114	23738	51	1027	1088	7	1019	990	0	2637	2559	24	232248	222550	77	0.614194
96704	94421	74	29310	28559	71	1327	1216	10	1291	1325	12	3240	3104	27	273501	257141	83	0.614194
108192	102248	78	41336	40091	75	1072	1428	13	1494	1657	16	4101	3849	30	363187	339926	83	0.615226
122827	119475	78	29436	29113	70	1559	1586	16	2173	1901	20	4621	4603	31	420747	402258	81	0.616258
346325	247099	119	151434	108508	118	6065	4358	37	7440	5641	44	16673	12793	62	1.04858e+06	1.01120e+06	128	0.616258
119735	116644	79	37549	36816	74	1175	1311	12	1629	1524	15	3497	3380	28	316767	306869	81	0.61729
169114	120482	104	50582	30401	94	2287	1913	22	2643	2229	23	6060	4688	42	519657	388556	101	0.618323
161295	142020	87	41170	33649	83	2166	2039	20	2424	1896	23	5768	5064	36	510432	440551	89	0.618323
123453	118796	82	37933	37032	74	1667	1813	17	2043	1916	20	4750	4708	31	404286	377270	83	0.621419
42121	42383	67	17760	18268	43	424	410	0	462	424	0	896	923	0	105296	104403	72	0.626581
75636	76138	70	28641	28411	69	860	896	0	829	906	0	2184	2069	21	206142	207938	78	0.627613
74622	77548	69	24847	25005	54	851	907	0	1069	1054	6	2585	2415	24	222933	217597	77	0.628645
98527	94095	76	28905	26205	65	1006	1015	3	1533	1578	17	3569	3093	29	307665	280683	82	0.629677
133575	117021	80	40572	34404	79	1913	1578	18	1776	1358	16	3870	3356	30	349075	309838	87	0.629677
143728	114480	95	49771	39795	81	1664	1478	15	2024	1600	21	4375	3376	35	397706	318211	91	0.632774
106875	100897	88	41340	38917	75	1610	1331	14	1448	1239	13	3616	3426	28	310612	287750	84	0.634839
129766	123388	85	42252	41017	76	1473	1457	15	2070	2050	18	3936	3715	29	380049	359537	84	0.636903
114931	114785	76	28656	28367	72	1410	1481	15	1999	1726	19	4176	4118	29	330268	316442	80	0.636903
141477	134949	77	43689	41423	78	1885	1732	17	1996	1626	19	4518	4202	31	415472	388079	91	0.638968
137697	133912	78	47865	45794	76	2045	2070	18	1667	1738	18	4648	4365	33	497371	475565	85	0.638968
154179	142209	83	74497	67182	83	1856	1753	17	2646	2503	24	5564	4900	35	452140	407660	90	0.638968
117303	104268	85	42474	37229	78	1527	1203	11	1910	1839	18	4020	3486	31	352296	318865	87	0.641032
112404	103367	83	61502	57344	76	1467	1285	15	1634	1359	15	3097	2999	28	301095	272177	84	0.641032
102158	96810	76	39300	36152	74	1386	1156	12	1590	1378	17	3904	3525	31	343805	321219	82	0.641032
84508	83816	75	16776	17122	43	1104	1117	8	1378	1340	12	2500	2622	22	232776	225721	77	0.641032
149366	139223	86	51595	46361	80	1890	1687	18	2493	2051	24	5003	4353	35	467599	420207	89	0.642065
152351	122893	103	52605	41278	103	1870	1498	17	2119	1727	19	4912	3970	34	427053	335394	103	0.642065
80291	79387	78	22941	22981	50	1480	1222	13	1102	1140	9	2740	2688	25	248122	238973	79	0.643097
71668	71533	78	24864	24922	59	1008	1132	7	1012	1129	8	2097	2011	21	202994	191684	77	0.643097
126516	122317	80	54130	53011	76	1853	2118	18	2163	2009	21	4514	4284	30	422591	408452	84	0.644129
101664	99708	77	25936	26098	55	1419	1543	14	1366	1157	11	3682	3464	28	333332	313568	82	0.647226
288497	218225	106	99781	75838	96	3022	2329	28	3826	3124	31	9463	7205	46	860245	655547	106	0.650323
54509	55430	60	21000	21150	47	716	773	0	787	703	0	1976	1946	19	165519	161152	74	0.651355
110089	105566	83	45193	44255	74	1364	1427	14	1502	1261	13	3461	3354	27	309881	298520	83	0.652387
72686	72411	73	17165	17409	44	1221	1278	10	780	867	0	2483	2596	22	226103	225808	79	0.652387
92316	90685	78	34269	34135	71	1095	1006	2	1146	1285	11	2977	2837	26	254953	245769	78	0.653419
132992	113838	92	48222	41735	80	1573	1322	14	1710	1643	19	4426	3969	34	384537	332274	86	0.654452
76405	76173	70	19757	20009	47	1245	995	0	1113	1064	7	3065	3071	25	244826	232894	78	0.654452
89094	88673	73	27956	27942	66	995	1091	7	1221	1233	10	2637	2603	24	239439	226100	80	0.659613
111376	99950	80	41040	36791	77	1059	925	0	1753	1508	17	3627	3264	29	302636	265034	85	0.659613
100102	94611	77	34729	31547	75	1130	1158	9	1638	1347	14	3243	3058	27	309638	285585	84	0.660645
115864	107427	78	34032	30788	76	1242	1143	10	1898	1753	19	4006	3642	30	333652	304438	84	0.66271
151335	124284	82	51135	42000	81	1929	1721	19	2108	1640	23	4888	4085	36	425640	335901	88	0.663742
194572	159339	103	70702	57341	89	2086	1741	21	2616	2190	25	5416	4600	37	452424	372199	94	0.664774
116303	102771	82	35994	31262	78	1482	1372	13	1578	1368	14	3611	3396	30	307102	259437	88	0.669935
119001	99989	83	42790	36836	78	1389	1201	14	1365	1371	15	3554	3143	29	315997	267100	88	0.670968
97921	98457	75	21469	21215	50	1471	1473	14	1426	1357	13	3510	3571	27	309687	297969	81	0.673032
230825	184328	94	85301	67076	92	2893	2490	25	3215	2640	29	8487	6958	43	736443	575644	101	0.673032
110965	101455	81	32372	29100	76	1421	1157	12	1568	1566	16	3819	3196	31	324325	296643	86	0.674065
201918	152764	93	70816	53510	90	2752	2066	28	2979	2345	28	6842	5191	42	611359	474891	97	0.677161
127215	112749	89	51711	46060	78	1800	1432	17	2152	1884	21	4480	3755	34	394728	347406	86	0.678194
118286	103027	82	40975	36524	77	1562	1273	13	1781	1502	17	4440	4114	32	361782	321156	86	0.678194
104929	93868	79	35405	30916	77	1333	1285	11	1498	1225	13	3653	3172	30	332698	300570	84	0.679226
102919	100059	79	36795	35791	73	1389	1354	12	1517	1377	16	3113	2989	27	271668	259251	81	0.679226
99068	96274	75	38663	38153	72	1258	1125	9	1295	1257	12	3260	3097	27	297501	287063	82	0.679226
115453	106563	78	52649	47945	77	1466	1427	16	1581	1561	17	3206	2996	27	286361	253265	83	0.679226
97114	95380	85	21073	20888	49	1638	1496	16	1363	1414	12	3327	3302	26	293113	277559	80	0.680258
133733	128609	77	39656	38094	76	1548	1445	13	1796	1632	20	4072	3997	31	355685	337945	85	0.68129
107892	103071	77	29520	28391	72	1852	1578	19	1419	1482	15	3737	3619	29	314162	311676	82	0.68129
164087	140854	85	47848	41053	80	2243	1919	23	2364	1964	23	6031	5261	39	517034	440432	90	0.68129
117123	103353	88	44044	39132	78	1227	1263	10	2276	1769	23	4085	3538	32	361719	318442	87	0.685419
103502	97982	75	40891	38711	74	1383	1312	12	1605	1522	15	3651	3487	29	313752	285912	83	0.687484
64628	64953	71	23787	23700	55	384	508	0	804	783	0	1619	1665	16	163045	159863	75	0.688516
31390	32163	56	10300	10676	36	271	514	0	641	539	0	853	951	0	85064	83311	66	0.688516
195570	138403	93	82688	60341	89	2415	1827	25	3439	2376	33	7254	5220	45	674450	479100	96	0.688516
59760	59100	85	19885	20080	47	759	565	0	752	896	0	2045	2046	20	162487	154846	76	0.691613
107889	103680	77	32946	30902	72	1248	1072	7	1475	1313	13	3537	3346	28	353444	334170	82	0.692645
111143	104899	76	42408	39894	75	1323	1229	11	1637	1284	15	3656	3438	28	317343	296235	82	0.692645
254754	197218	93	100971	81049	91	2864	2093	27	3005	2138	30	6098	4500	42	549374	411756	95	0.692645
126101	109481	88	42797	36591	78	1356	1213	13	1803	1664	20	3848	3271	31	348231	302580	87	0.693677
136384	122033	87	46805	40968	79	1984	1705	19	1915	1726	20	4777	4275	34	442396	379148	86	0.695742
108859	100144	77	42196	37267	75	1386	1447	14	1890	1584	18	4300	3947	32	358534	321742	85	0.695742
112223	102070	79	43075	38324	77	1419	1378	12	1762	1542	18	3582	3310	28	359383	326236	86	0.695742
59251	60387	69	19986	20031	47	638	598	0	999	981	0	1719	1791	16	170427	166302	77	0.696774
104019	102559	75	41977	41480	73	1282	1167	11	1347	1156	10	3261	3230	27	299689	290525	82	0.696774
78128	77155	85	30611	30086	70	1429	1308	14	933	1058	5	3104	2994	26	257041	247493	88	0.696774
60151	61854	68	16700	16866	43	830	809	0	902	849	0	1712	1737	18	187398	194216	76	0.697806
90331	88572	72	22490	21995	52	1124	1129	8	1437	1423	14	3024	3163	25	291372	282689	78	0.697806
81603	80498	75	22041	21929	50	1025	895	0	1157	1243	11	2866	2802	25	228739	218541	78	0.698839
116804	98212	83	48449	41023	79	1737	1358	14	1551	1345	15	3893	3323	32	343058	293776	88	0.699871
99974	90731	92	31690	28150	92	1551	1410	13	1819	1583	17	3979	3670	29	338828	303465	92	0.699871
143507	124861	85	50820	44275	79	2001	1615	20	2061	1657	21	4809	4159	35	422512	375634	88	0.699871
85258	86306	75	18335	18526	44	1064	1133	8	1249	988	0	2587	2473	24	252850	241810	81	0.699871
131782	120053	82	38461	33329	79	1668	1506	16	2184	1998	21	4989	4569	33	476990	426147	88	0.700903
127787	117357	96	46587	42578	79	1516	1500	13	1808	1598	17	4294	3927	31	381312	357393	96	0.700903
97733	97592	73	28618	28545	67	1301	1254	13	1574	1489	14	3118	3197	25	274826	270739	80	0.701935
74873	73831	73	18850	18617	46	784	719	0	955	948	0	2122	1899	21	182943	182201	76	0.702968
100763	96701	87	20557	20415	48	1382	1587	14	1499	1467	14	3530	3540	27	313509	299916	82	0.704
90398	91502	74	22482	22565	49	1118	1114	8	1178	1182	9	2868	2957	25	291896	284282	80	0.706065
140345	134306	81	44719	43410	77	1863	1751	18	2074	2043	20	4241	4073	30	384643	364309	84	0.707097
104867	102251	83	22613	22492	53	1419	1393	13	1936	1849	19	3430	3285	28	327919	313663	81	0.708129
206415	168788	89	67709	54323	87	2884	2144	27	3077	2521	27	6843	5704	39	619854	500652	95	0.708129
108621	98484	78	39501	34766	76	1577	1322	15	1651	1466	17	3547	3256	30	321878	281009	85	0.709161
100158	93794	77	37390	34146	73	1340	1409	13	1694	1700	18	3957	3552	30	332017	306002	82	0.709161
94324	93419	74	39157	39064	72	1093	1183	8	1340	1296	13	3011	2908	24	275628	267240	80	0.709161
144661	128642	89	45008	38387	83	1935	1732	18	2159	1698	21	5003	4189	35	415404	361491	97	0.709161
149888	128312	93	43979	36975	81	2102	1812	20	2253	1855	23	5089	4495	34	431369	366384	89	0.709161
84607	81966	78	32092	32117	72	1154	1127	8	1231	1275	10	2907	2760	25	247946	234223	80	0.710194
166873	133361	95	61882	50762	84	2061	1602	20	2188	1709	24	5330	4288	37	481459	392870	94	0.711226
84057	84112	73	23823	23998	56	1172	1133	8	1427	1172	9	2814	2631	25	241280	234805	79	0.711226
83665	82779	74	30354	29758	70	1116	1230	9	1280	1196	10	2905	2952	24	250298	242518	79	0.712258
104095	98678	77	42275	39363	75	1602	1323	13	2025	1875	20	4122	4037	29	368935	339258	82	0.715355
71240	73696	69	20792	21016	48	1156	1196	9	1171	1209	11	3052	3159	26	243491	239613	78	0.717419
98089	97361	74	23371	23264	51	1348	1322	12	1430	1432	13	3647	3840	27	298817	288636	81	0.719484
88687	86727	77	25283	25053	58	1474	1450	15	1247	1201	10	3248	3100	26	284762	276055	80	0.720516
79731	78111	74	22780	22558	54	1264	1081	9	849	1125	6	3039	3152	24	249787	237413	78	0.722581
164970	132376	102	54637	43852	85	2091	1734	21	2358	1979	24	5493	4373	37	475542	379390	93	0.723613
118232	110318	81	41912	38412	77	1587	1576	15	2105	1887	20	4171	4009	30	391875	352689	84	0.724645
140668	120663	91	38869	32078	80	1880	1703	19	2136	1891	20	4452	4088	32	375583	319273	88	0.724645
104532	103386	75	46290	46170	73	1322	1469	13	1260	1295	13	3357	3359	27	321043	302047	81	0.724645
200874	154967	96	65105	51959	88	2736	2399	25	2866	2240	28	6467	4992	41	562349	439982	97	0.725677
305834	198368	104	105111	67237	105	3873	2720	31	4592	2910	40	10317	6543	52	936550	614215	113	0.72671
106956	104446	89	34400	33680	73	1378	1341	12	1371	1419	13	3668	3547	28	301455	282536	91	0.72671
82840	81784	73	29435	28723	70	945	820	0	1085	1261	10	3096	3028	26	264559	252355	78	0.72671
79215	80699	72	19453	19421	44	792	892	0	1120	966	0	2402	2482	22	222185	215343	78	0.727742
93083	91350	73	23474	23172	57	1034	1071	7	1564	1440	13	3201	3264	26	297075	289720	79	0.727742
85820	87628	71	31980	31719	70	1187	1025	6	1376	1248	12	2433	2378	22	262301	252659	79	0.729806
88069	88014	77	21527	21552	49	967	1070	6	1103	1225	11	3248	3153	26	274609	269619	79	0.729806
155030	128566	84	48425	40050	80	1789	1406	18	2149	1761	23	4906	4005	35	451216	363694	91	0.731871
156697	125614	86	50847	40279	81	2076	1593	22	2159	1656	21	5203	4276	36	479854	383894	91	0.731871
84335	84162	73	31101	31331	70	1028	933	0	1160	1107	8	2737	2798	24	254273	249210	79	0.731871
90803	87997	82	27051	27064	60	1042	1082	7	1153	1117	8	3038	2844	26	295033	283692	90	0.731871
231686	128020	121	70933	34213	118	3654	1974	34	3436	1962	32	9246	5126	67	769398	421421	125	0.733935
113098	105743	79	48024	43613	77	1796	1708	15	1677	1681	16	4397	4061	32	355372	320564	85	0.733935
125197	119209	80	32384	30206	74	2009	1993	18	2247	2174	22	4722	4612	32	438959	408347	85	0.733935
92975	96579	71	23714	24302	49	1366	1265	14	1451	1378	13	3224	3115	26	285702	270179	79	0.733935
137678	125102	80	50094	43455	79	1572	1628	15	2326	1965	22	4976	4511	34	436619	390451	90	0.734968
79898	78195	74	21672	21700	51	985	1038	5	981	943	0	2662	2610	24	239654	235173	77	0.737032
72727	71749	77	25723	25506	61	1221	1191	9	1150	975	0	2477	2234	23	229498	223948	79	0.737032
102538	98873	77	30480	30267	72	1401	1346	13	1504	1381	13	3481	3122	28	305333	295912	82	0.738064
91624	90265	77	30761	30563	72	756	979	0	1038	1017	3	2554	2466	23	252090	239568	82	0.738064
186620	159861	85	61723	51408	85	2410	2026	24	2560	2066	23	6235	5213	40	564669	481120	92	0.739097
102748	100309	76	30475	30291	66	1348	1418	13	1392	1480	13	3525	3426	27	315884	305323	83	0.739097
79186	78266	81	22382	22221	54	1299	1260	10	1236	1017	3	2522	2342	23	219432	214266	78	0.740129
165725	144150	88	50779	42649	80	2567	2342	22	2932	2480	26	6133	5402	38	550486	472848	91	0.741161
80709	79860	89	19777	20189	47	1168	1152	10	1263	1082	8	2691	2601	24	260131	255905	77	0.743226
102195	92292	79	42299	37836	75	1282	944	0	1584	1411	15	3412	3135	28	314453	277285	84	0.744258
97377	93868	78	36788	33995	75	1416	1354	12	1458	1213	12	3489	3327	28	298105	281554	85	0.746323
131672	116785	80	50185	44393	79	1385	1119	8	1993	1590	20	3942	3500	32	353362	295846	86	0.747355
88716	83987	83	36239	33915	74	848	844	0	1124	954	0	2939	2461	26	230235	206917	90	0.747355
78311	80603	70	23046	23440	49	1210	1328	10	1206	1178	9	3070	2951	25	259039	254602	76	0.747355
151061	133250	83	53186	46050	82	2280	1880	22	2508	2252	25	5831	5229	36	462470	395505	91	0.748387
173583	144683	91	66921	55871	84	2051	1663	19	2375	1838	24	5756	4604	38	462449	373973	92	0.748387
127323	117780	78	47888	43754	78	2002	1859	20	2010	1728	20	4833	4308	34	401100	355987	85	0.748387
99719	99182	74	28126	27166	61	1634	1386	14	1609	1586	17	3819	3864	28	317152	293389	80	0.748387
102233	101938	74	27794	27794	64	1425	1228	14	1663	1644	17	3762	3517	31	357724	346630	79	0.749419
301824	192864	127	106956	70300	109	4160	2584	34	4520	2905	38	11488	7438	53	1.0165e+06	669755	127	0.749419
72902	71758	72	21334	21474	48	814	772	0	837	876	0	2279	2312	21	212588	211170	75	0.749419
328686	216366	118	109007	73344	117	3780	2544	32	4757	3209	39	10793	7055	51	1.01721e+06	665266	123	0.749419
59966	58591	75	11549	11472	38	-154	475	0	812	787	0	1232	1237	10	126353	125900	74	0.751484
49177	49906	67	23456	23690	51	-294	438	0	672	781	0	1192	1217	10	97944	100767	73	0.751484
178684	153022	91	61362	51697	84	2082	1887	18	2452	2074	25	5628	4895	38	529768	452335	91	0.752516
98190	97789	76	29013	29106	68	1717	1561	16	1620	1640	16	3995	3972	27	338958	334899	79	0.754581
19276	20068	41	8423	8750	34	209	123	0	280	339	0	542	579	0	61533	63981	65	0.754581
88204	89126	73	31470	30795	70	1285	1389	12	1252	1241	12	3216	3166	26	274370	259716	78	0.754581
99824	95876	83	30480	29762	72	1294	1322	12	1678	1475	17	3826	3822	28	307922	288938	80	0.755613
155616	137406	88	57394	49874	83	2062	1909	21	2201	1924	23	5025	4400	34	447636	387906	91	0.759742
134718	113643	81	55581	47185	81	2033	1812	20	2065	1766	19	4208	3652	33	362131	310547	87	0.761806
125213	116047	79	47275	42842	76	1506	1448	14	1776	1671	19	3870	3498	30	364636	325798	84	0.762839
118680	109754	83	32813	29804	76	1000	1337	14	1732	1255	15	3812	3677	29	324959	298234	84	0.763871
142613	119735	87	48111	40480	80	1777	1374	17	2317	1796	22	4898	4190	35	444136	375953	89	0.765935
47587	49489	65	15591	15973	41	329	389	0	615	637	0	1305	1406	13	121028	121156	73	0.765935
43690	43032	71	13757	13914	40	532	382	0	620	497	0	1013	1182	9	110388	111356	72	0.766968
103778	94995	79	34678	31703	75	1442	1490	14	1819	1514	17	3620	3386	29	345056	311251	86	0.766968
155430	150105	80	30973	30192	69	1897	2096	18	1984	2135	19	5087	4895	32	433095	404008	87	0.766968
150198	137299	87	53510	48844	81	1780	1641	17	2457	2265	23	5639	5279	35	451947	419905	88	0.768
112741	101334	78	40248	34917	79	1229	1053	6	1513	1269	12	3825	3296	30	339626	297067	89	0.770064
40038	39431	71	17969	18090	45	591	417	0	321	391	0	1314	1151	10	97324	98190	73	0.771097
88727	88506	73	36651	36741	70	1256	1304	11	1318	1349	12	3003	2962	26	262874	246216	80	0.771097
171350	140819	85	49618	40204	83	2100	1696	22	1973	1607	20	5512	4503	37	497502	393928	92	0.772129
138316	125356	82	50178	44522	78	2048	1747	21	2289	1979	21	4975	4377	35	452727	406435	85	0.772129
95862	94286	75	37300	37470	71	1321	1254	11	1765	1669	16	3526	3530	27	330787	326069	80	0.772129
33888	33154	67	9359	9438	36	474	426	0	309	386	0	968	929	0	75836	74385	69	0.774194
36895	38859	68	15011	15087	42	365	406	0	744	611	0	1202	1317	11	105583	106584	73	0.775226
120284	117976	77	42713	41996	75	1536	1443	15	1772	1639	19	4476	4006	32	407011	377581	84	0.775226
107631	95456	84	32716	28321	75	1443	1231	13	1756	1527	16	3863	3516	31	355844	310019	84	0.776258
104528	101215	76	38490	35643	75	745	1161	8	1707	1430	17	3688	3493	29	378300	362157	84	0.780387
82452	83637	72	29023	29293	62	643	949	0	1134	1046	5	2612	2475	24	253382	246533	78	0.781419
117516	103065	84	45883	39402	80	1252	1198	9	1705	1409	16	3617	3333	31	342065	294642	86	0.781419
129373	112721	81	73877	65900	79	3275	2851	27	3352	2976	28	7871	7153	41	669396	601331	89	0.783484
93808	98977	59	33207	32113	72	1085	1267	10	1842	1783	17	3661	3682	28	337802	321582	79	0.783484
73195	72693	75	20582	20648	51	1018	614	0	698	1028	3	2051	2031	20	192725	186761	75	0.784516
108231	105896	74	26340	25028	61	1462	1269	13	1846	1852	19	4849	4621	31	401211	385897	82	0.785548
162177	142457	85	60746	51655	83	1787	1589	17	2385	2101	21	5447	4866	35	518859	449992	89	0.786581
94626	93099	78	19210	19223	47	1338	1190	10	1182	1167	9	3332	3355	27	296276	285803	79	0.788645
132574	116552	81	56080	49598	80	1793	1619	17	2123	1754	21	5345	4334	36	429397	377591	87	0.789677
100767	98448	76	22160	21961	52	1228	1208	10	1460	1129	9	3766	3652	29	300204	299047	80	0.791742
76599	75967	73	21559	21554	49	878	1089	6	1014	979	0	2543	2328	23	219567	218521	76	0.792774
100692	91931	77	35554	32135	76	1343	1458	11	1837	1498	17	3621	3238	31	317716	280974	83	0.792774
155103	135094	84	45105	38687	81	2025	1927	20	2120	1755	21	4926	4294	34	417447	354582	89	0.793806
145081	118715	85	49157	40299	82	1856	1487	19	2016	1780	22	4723	4078	34	403552	331783	90	0.796903
104217	102565	75	40822	39816	74	1383	1235	12	1407	1384	13	3250	3082	27	298385	288733	81	0.801032
113155	101689	79	39353	34763	77	1403	1208	13	2085	1897	20	4115	3406	33	376195	331035	85	0.801032
99859	99873	79	28151	27179	61	1314	1008	4	1698	1548	15	3503	3311	28	295682	276715	78	0.801032
72019	70829	76	18764	18982	45	631	616	0	867	901	0	2440	2278	22	198573	199279	76	0.801032
118854	100865	82	46559	39401	78	1528	1303	14	2027	1429	21	4283	3558	32	363017	305381	86	0.803097
154871	128454	86	58439	49101	82	1904	1600	18	2215	1682	21	4824	3857	36	403786	342832	88	0.803097
104208	96930	80	37173	34141	75	1103	1053	6	1405	1271	12	3056	2636	28	277615	254297	84	0.804129
113805	110026	85	42514	42007	73	1484	1238	15	1879	1794	18	4112	4186	29	365299	346314	82	0.804129
77933	76684	72	30164	30104	70	1407	1238	11	1180	1153	10	2836	2846	26	235173	224089	78	0.805161
77572	79050	87	21792	22028	49	867	935	0	919	973	0	2715	2817	23	262269	257371	77	0.806194
184486	148581	88	71514	57198	84	2207	1962	22	2488	1905	25	6139	4797	40	546234	426307	91	0.807226
93350	95544	72	37588	37491	71	1210	1251	12	1328	1379	13	3324	3141	27	282089	273466	79	0.807226
84492	84052	72	30166	30114	71	694	963	0	881	1087	6	3274	3184	27	275926	267189	78	0.808258
91925	88742	91	25766	25482	60	886	947	0	1532	1436	14	3142	3064	27	277235	268865	78	0.810323
72192	72508	70	18189	18512	46	902	956	0	1055	1037	5	2399	2327	23	215884	206007	77	0.812387
119408	117209	75	37585	36180	72	1322	1521	14	1985	2110	19	4565	4273	32	374808	360283	80	0.812387
218008	168768	96	69306	54581	89	2364	2034	22	2707	2011	27	6882	5377	41	585569	464186	95	0.813419
56284	58466	61	20332	20632	45	633	753	0	732	818	0	2031	1977	18	193512	191338	74	0.813419
90654	90121	74	32430	32657	72	1092	1125	9	1205	1191	10	3153	2999	26	286839	273836	80	0.813419
104065	99528	77	35222	33255	75	1101	1035	4	1793	1740	18	3986	3546	30	336264	321276	82	0.814452
149230	127146	85	53045	45088	82	1652	1392	17	1786	1534	18	5092	4221	37	469200	399158	88	0.815484
109476	99085	79	39115	34746	75	1117	1198	10	1594	1498	18	3858	3325	32	339762	312535	85	0.816516
66139	65373	76	28833	28889	67	-242	455	0	523	856	0	2212	2133	21	183387	179516	79	0.817548
32728	33121	53	12447	12377	40	319	458	0	475	517	0	1128	1103	7	86004	82027	67	0.818581
97893	97299	76	24654	24407	63	1179	1115	9	1379	1409	14	3263	3195	27	296108	289818	80	0.819613
130945	122442	78	56730	51784	78	1911	1623	18	1995	1897	20	4948	4564	33	440828	401708	87	0.821677
103119	96404	78	33977	31399	75	1635	1629	17	1585	1443	14	3728	3465	29	340552	307799	83	0.821677
245971	179628	96	84319	62642	92	3257	2311	30	3763	2524	34	8023	5947	44	782130	595822	97	0.82271
61132	60110	85	15989	16054	42	664	645	0	829	860	0	1747	1665	17	155496	151160	74	0.823742
96745	96049	74	39039	38986	71	1552	1560	15	1973	1696	20	4106	3920	30	340784	328671	79	0.826839
95195	95088	76	24354	24400	53	1320	1296	11	1407	1412	13	3332	3327	27	312484	296210	79	0.826839
90270	91845	73	33522	33499	70	952	1104	7	1209	1298	12	3191	3032	26	275632	267765	76	0.826839
37822	37044	76	14273	14635	40	383	355	0	345	447	0	986	1029	3	85364	84989	70	0.827871
334788	213436	116	126442	85663	109	5062	3293	38	5628	3777	42	13244	8844	57	1.04858e+06	777417	117	0.827871
139868	119602	86	47751	40008	80	2063	1612	18	2242	1802	23	4910	4078	35	414716	351722	88	0.827871
220135	163044	97	78104	59826	94	2902	2085	28	2940	2159	28	7470	5551	42	621646	446949	100	0.827871
103234	103196	74	40068	39731	74	1166	1189	11	1692	1563	17	3404	3208	27	297274	287461	81	0.828903
76310	73749	74	19641	20235	45	1079	1084	7	1163	876	0	2416	2775	23	214859	214741	75	0.828903
64396	66298	69	16288	16777	41	853	1032	4	1054	965	0	2346	2310	22	210990	208001	75	0.828903
84412	83323	77	19614	19350	47	1001	1034	4	1307	1262	9	2836	2885	25	256726	250669	79	0.830968
38023	38778	57	11643	11696	39	492	469	0	332	311	0	1093	1111	8	109535	106705	72	0.832
94740	92841	80	32015	31596	72	346	938	0	1615	1624	16	3859	3772	29	347744	329125	80	0.832
107245	102442	79	30056	28824	71	1652	1612	15	1816	1487	18	3976	3875	29	350388	331853	84	0.834064
91638	92030	76	27635	27566	61	1071	1191	10	1651	1476	15	3418	3376	27	303881	300796	78	0.834064
111246	103189	86	37730	34390	77	1475	1583	14	1624	1438	15	3877	3454	30	349681	312878	93	0.834064
141742	118876	86	56189	47527	81	1503	1155	14	1589	1435	15	4129	3419	34	367068	301305	87	0.834064
97301	94799	78	33369	33179	72	1107	958	0	1295	1340	12	3132	3089	26	261557	252040	79	0.834064
82067	81896	72	19699	19769	49	1163	992	0	1215	1084	7	2750	2684	24	274098	267078	77	0.835097
118274	106488	81	34378	29963	76	1593	1440	14	1602	1554	17	4304	3793	32	384964	339081	84	0.836129
54795	52542	84	19819	19845	46	541	631	0	524	569	0	1656	1620	17	146465	146167	72	0.837161
63987	63548	76	18825	18765	46	456	744	0	778	838	0	2166	2213	20	197563	200767	77	0.838194
118730	113593	80	45507	44028	75	1355	1466	13	1789	1608	19	4290	4201	30	357270	345224	84	0.840258
57184	57688	70	19279	19438	45	719	764	0	730	936	0	1638	1641	17	158934	157611	75	0.843355
94548	93206	77	20326	20190	47	859	1329	10	1442	1268	11	3556	3390	28	307114	293862	81	0.844387
98009	95454	75	34402	34064	72	1250	1221	12	1380	1294	13	3199	3176	27	262643	254487	80	0.845419
131370	118612	80	44431	39856	80	1887	1955	18	2216	1977	22	5061	4614	33	443777	393410	86	0.845419
80113	78382	80	30877	31069	69	1177	1181	9	1042	1105	8	2653	2561	24	247854	243356	77	0.847484
64865	62797	81	20625	19804	63	569	571	0	795	707	0	1813	1739	17	155334	143206	86	0.847484
180524	145753	88	62073	49771	85	2030	1883	19	2426	1940	24	5765	4713	39	479768	381638	92	0.848516
78499	78036	72	22626	22778	51	1177	1234	10	1319	1174	12	2761	2682	23	246523	237080	78	0.848516
178810	139630	89	67355	52854	87	2304	1848	23	2664	2053	27	5954	4701	39	578871	442433	94	0.848516
132360	119825	86	58774	52579	79	2138	1704	20	1995	1952	19	4705	4380	33	422394	380083	96	0.848516
105902	103887	74	30961	30615	67	1785	1870	16	1702	1632	17	3460	3258	27	314586	300935	79	0.849548
176009	133289	87	65313	49770	87	2255	1583	24	2737	2165	27	5930	4416	41	537097	410179	92	0.849548
86109	88996	69	34408	34553	69	1207	1237	10	1071	907	0	2205	2216	23	221750	216024	78	0.849548
213072	180213	102	84675	72747	87	3068	2661	25	3454	2922	30	9067	7708	44	778663	666762	95	0.850581
95423	93363	82	36144	35289	73	1339	1221	11	1205	1159	10	3143	2956	26	284698	275140	81	0.851613
186315	149024	89	78671	65680	86	3552	3247	27	3594	2840	30	9395	8207	44	779570	652985	94	0.851613
224359	167972	92	145758	120739	90	5143	4471	32	5828	4795	39	12996	10817	54	1.04858e+06	964270	97	0.852645
51108	51447	74	19220	19519	48	578	547	0	621	717	0	1627	1571	16	138637	136209	73	0.85471
107951	104517	78	45481	44908	74	1598	1693	16	1881	1824	18	4128	3672	31	379406	362207	82	0.85471
50138	50919	60	10736	11145	36	605	534	0	788	748	0	1367	1477	13	132902	127353	73	0.855742
158411	133399	85	64378	53908	81	2547	1927	24	2631	2028	25	5373	4610	36	469674	396464	92	0.856774
125179	107634	83	46517	39563	80	1402	1307	15	2147	1454	24	3994	3480	31	379517	327336	87	0.857806
52032	51205	69	18633	18887	46	394	460	0	663	771	0	1549	1449	14	130818	128870	75	0.857806
42119	44066	49	14300	14387	42	548	623	0	478	512	0	1525	1377	13	113421	110215	74	0.858839
85677	85831	73	20559	20452	48	934	1151	8	1206	1107	7	2709	2682	24	242330	238795	79	0.859871
36612	36412	66	13175	13499	39	380	420	0	701	569	0	1005	1099	6	102435	102780	72	0.860903
80198	81630	71	22075	22036	55	1048	1089	7	1182	1198	9	2906	2728	26	253187	250901	80	0.862968
71577	69457	71	15257	15152	42	892	800	0	1181	1032	6	2588	2484	23	208308	200361	77	0.865032
186573	146669	87	56133	43344	84	3051	2128	32	2805	2246	28	6633	4979	42	560072	434996	92	0.865032
144171	123936	80	48142	40620	80	1946	1848	19	2192	1681	24	5075	4054	36	441515	365609	89	0.866064
66794	70320	62	15814	16057	41	514	595	0	801	819	0	2048	2235	20	169136	164294	74	0.866064
78879	80537	73	25016	25307	55	1341	1323	13	1657	1540	16	3131	3203	26	280889	284273	78	0.866064
89498	89801	77	17550	17623	45	1430	1605	15	1859	1630	19	5449	5334	34	347120	337844	82	0.867097
225116	168436	103	76776	58183	94	2960	2211	29	3355	2676	30	7854	5923	42	687541	524328	101	0.867097
129236	120627	78	52755	47401	78	1875	1659	18	2033	1746	19	4646	4195	33	387350	357698	86	0.868129
136050	118533	88	47145	39920	80	1663	1492	17	2247	1863	22	4561	4058	32	405928	348002	88	0.869161
62123	62486	72	21184	21237	50	855	1067	5	898	859	0	2383	2476	23	210297	206546	77	0.870194
134939	124520	78	54341	50505	76	1305	1618	15	1893	1764	19	4187	3765	32	356957	325466	84	0.876387
148232	124758	82	42631	34814	80	1412	1542	17	1909	1669	21	5204	4369	36	451242	371475	88	0.876387
50459	50724	59	17482	17842	44	476	658	0	694	530	0	1274	1294	12	131640	130457	73	0.876387
130117	115960	80	38792	33836	78	1561	1523	13	1837	1641	18	4590	4174	33	381238	341268	87	0.877419
103547	102397	81	23304	23520	49	1400	1520	14	1563	1512	14	3951	3841	30	317745	314045	79	0.877419
58956	58810	71	24555	24515	54	750	809	0	788	809	0	1711	1803	18	162250	164402	73	0.877419
95519	94494	73	25578	25417	58	1053	1049	6	1349	1225	11	3470	3418	28	304029	293906	80	0.878452
124941	113920	79	37798	32964	78	1451	1404	14	1769	1617	16	4217	3994	31	393168	357626	85	0.878452
175771	140507	87	59007	47277	85	2183	1863	22	2554	1987	27	5324	4339	37	472633	371038	91	0.879484
100133	100060	78	24990	24891	55	1187	1100	7	1335	1351	13	3422	3268	27	308937	293520	80	0.879484
162972	135215	90	53883	44822	82	2211	1922	21	2439	1985	23	5744	4848	38	475348	393689	87	0.879484
26795	29044	43	13256	13608	39	330	289	0	436	358	0	1037	1081	6	95280	93446	70	0.880516
145759	128589	81	54476	47799	80	2319	1801	23	2354	1904	24	5216	4493	35	460059	406117	87	0.880516
65678	67707	71	16078	15990	43	894	934	0	832	736	0	2481	2508	22	227391	223870	76	0.880516
124018	104816	83	48891	40962	79	1555	1281	12	1777	1559	20	4331	3603	33	359268	301732	86	0.881548
102136	100619	74	37142	36558	72	1140	1316	12	1656	1543	17	3883	3761	28	357628	353344	78	0.881548
53712	54454	70	18508	18623	45	606	621	0	687	648	0	1597	1615	15	158994	154370	73	0.882581
92619	88249	90	42962	40592	73	1394	1339	11	1481	1488	15	3530	3315	28	312187	300335	80	0.883613
201092	152854	93	61134	46376	85	2662	2078	26	2588	2029	25	6263	4393	42	563808	433332	94	0.887742
83089	85100	72	37924	37924	71	1370	1178	11	868	1002	2	2942	2958	25	270306	263070	78	0.889806
93349	91339	76	22693	22652	50	2138	2042	19	1366	1352	13	3574	3535	28	340323	331259	79	0.889806
115228	111480	80	33825	33127	74	1443	1413	12	1661	1441	15	4217	4100	31	363156	348454	81	0.890839
121081	117380	78	53843	52573	76	1442	1435	15	1557	1499	16	3718	3568	28	332856	314628	85	0.894968
27411	27108	63	12811	13116	40	477	354	0	361	353	0	761	802	0	76201	79493	67	0.896
74434	76585	70	23180	23175	53	635	773	0	939	770	0	2452	2537	22	208671	204515	82	0.896
101096	92414	78	31578	28442	73	1195	1254	10	1456	1106	10	3341	3112	29	294344	269204	84	0.896
135515	126988	78	40663	35860	78	1564	1488	14	2246	2072	22	4661	4096	34	407570	372493	86	0.897032
119329	107713	79	36022	32097	77	1374	1353	12	1945	1942	20	4728	4128	34	395278	352051	86	0.899097
48489	49361	67	14670	14962	40	605	687	0	538	407	0	1434	1502	16	154074	151386	75	0.901161
116470	108846	78	41705	37726	77	1494	1324	13	1618	1584	15	4394	3959	32	405957	366163	86	0.901161
159717	131455	91	57803	48196	83	2442	1934	23	2006	1871	22	5476	4615	37	474642	393364	92	0.903226
149142	120827	88	51510	42064	81	2157	1870	21	1955	1608	19	4821	3841	36	420957	342038	91	0.904258
78935	78605	76	23001	22950	54	850	970	0	1124	1063	6	2512	2503	24	254857	247488	77	0.906323
139089	133148	81	64935	63333	77	2466	2443	22	2914	2666	26	7205	6850	39	616855	584170	85	0.906323
74614	74477	74	26016	25921	61	1198	1179	9	1223	1052	6	2630	2624	23	264397	251813	77	0.907355
95939	88963	77	39579	35646	75	1486	1458	15	1746	1375	15	3344	3014	29	304515	271280	85	0.907355
144678	126717	91	52811	45591	81	1916	1514	18	2168	1590	23	4857	4360	33	419841	361244	89	0.908387
118787	113970	76	40622	38175	74	1962	1762	20	1996	1738	22	4239	3989	32	365916	340109	80	0.909419
99912	97048	75	34637	33008	74	1734	1498	17	1356	1426	15	3856	3544	30	335766	311464	82	0.911484
27730	27490	61	11749	12143	38	233	337	0	327	413	0	861	903	0	82426	84437	69	0.912516
87707	87710	74	21812	21826	50	1237	1269	11	1393	1249	11	3028	2971	26	252103	233716	79	0.912516
88713	85982	89	27594	27574	65	1261	1319	12	1199	1232	10	3134	2965	27	281156	273353	81	0.913548
78381	79403	72	27170	27172	57	1006	1074	6	1449	1441	13	2941	2888	24	242995	234405	77	0.914581
56972	57462	75	22251	22461	50	677	685	0	790	733	0	1510	1601	16	138748	136018	74	0.914581
172690	146974	95	38182	31700	85	2170	2009	21	2442	2073	24	5685	5135	35	534677	466900	93	0.915613
101970	99068	81	28458	28389	71	1023	1150	8	1491	1327	16	3321	3124	27	276734	267921	78	0.917677
48021	47763	70	21484	21756	50	545	488	0	400	540	0	1497	1541	15	130806	129424	73	0.91871
84408	82487	84	21852	21872	50	1174	1122	7	966	1056	5	2979	2959	25	265935	256578	79	0.91871
119787	117197	78	45538	44706	74	1871	1625	19	1731	1786	18	4444	4331	31	394288	378099	84	0.921806
117710	103064	78	44323	37517	78	1697	1667	16	1732	1465	17	4018	3364	33	351872	302738	85	0.921806
128506	116711	81	48184	43083	78	1747	1558	17	2024	1642	22	5106	4421	36	412055	381629	87	0.922839
145058	116998	87	53477	43910	82	1939	1379	20	2038	1574	19	4791	3811	36	386345	327020	89	0.922839
95043	94407	75	31188	31073	70	1266	1387	11	1804	1739	18	3472	3295	28	310837	300836	78	0.924903
171852	134840	100	59444	47527	84	1596	1297	15	1961	1712	17	5649	4496	39	473627	366611	92	0.924903
73421	74944	72	20991	21068	50	704	869	0	773	935	0	2371	2339	23	235485	229234	79	0.925935
119869	107285	84	45604	41185	77	-414	705	0	1782	1548	17	3839	3599	30	348041	320383	85	0.926968
80784	81782	72	22989	22922	52	231	1009	2	1250	1170	9	2483	2543	22	253423	251386	77	0.928
70304	69561	71	23055	23127	52	823	1037	4	1234	1028	4	2481	2594	23	202305	198502	76	0.928
102913	101713	83	32210	32135	72	1384	1472	16	1552	1446	16	3937	4062	29	343206	329643	81	0.928
83404	82061	73	30705	30576	71	813	858	0	1350	1380	11	2848	2665	25	261603	256605	80	0.929032
82147	80359	76	27301	27551	66	1335	1178	10	1216	1262	10	2812	2711	24	249627	240024	80	0.930064
179035	140467	88	64260	49690	85	1996	1728	21	2212	1695	25	5981	4453	40	497529	405889	93	0.930064
135511	115476	82	54034	44445	82	1935	1742	21	2068	1822	20	4933	4185	35	460819	375658	88	0.931097
124921	122683	77	37768	37338	73	1458	1280	14	2229	1885	21	4816	4809	32	423518	408469	81	0.931097
149006	124849	99	64465	55486	81	2147	1899	20	1778	1590	20	4938	4091	35	461825	389508	88	0.932129
230601	123909	113	70143	35422	108	2996	1648	24	3329	1759	39	8069	4433	62	681296	368018	118	0.936258
100893	100909	73	29081	28880	71	1066	1067	6	1610	1483	15	3741	3559	29	297102	292463	80	0.936258
112337	105259	79	41850	38705	76	1668	1518	17	1857	1703	18	4650	4127	33	396010	354712	94	0.936258
271536	200036	95	84215	61769	93	3366	2435	30	3842	2954	35	9805	7078	50	782457	562932	99	0.93729
115721	99081	84	46373	40894	78	1488	1200	10	2095	1636	20	4536	4058	34	366536	316282	83	0.93729
72484	70776	73	25562	25511	56	930	1063	5	1269	1105	8	2556	2464	23	235775	230880	77	0.938323
198007	155498	89	56790	44322	86	2547	1966	23	2756	2135	27	6696	5268	41	622542	492596	94	0.939355
103481	100112	91	42611	41999	74	1413	1483	15	1505	1287	13	3251	3220	27	288021	272822	82	0.941419
152963	135166	98	54938	48230	79	2114	2013	19	2108	2014	22	5507	4669	36	441910	391852	86	0.942452
72642	72433	72	18091	18405	44	734	859	0	1021	1234	9	2751	2655	25	248567	236803	76	0.942452
90886	85945	75	38220	35145	74	1042	901	0	1453	1323	11	2872	2675	26	272395	251600	81	0.943484
112908	111570	77	21819	21548	49	1299	1356	11	1908	1769	18	4140	4066	30	352016	338455	83	0.944516
74242	71005	73	20271	20260	48	931	743	0	743	725	0	2436	2288	23	207135	207945	79	0.944516
225546	175342	105	95801	76132	91	2647	2112	25	3935	2984	32	8004	6429	44	688202	548277	96	0.945548
128603	105348	92	43732	36816	79	1742	1304	20	2182	1776	22	4376	3769	33	392751	329201	86	0.945548
99811	99336	90	23895	24607	48	1173	1086	8	1356	1427	13	3255	3347	27	291065	288517	77	0.945548
54545	55813	70	17924	18386	43	640	677	0	829	916	0	1803	1741	18	146153	147858	71	0.945548
148608	121994	89	53981	45763	81	2153	1736	20	2349	2004	24	5439	4359	37	497739	419389	86	0.946581
102376	99234	73	34568	32502	74	1190	1136	8	1764	1553	18	3889	3552	30	359923	333087	91	0.946581
78510	80020	79	32479	32910	63	1001	825	0	1143	1135	9	2431	2430	24	208025	203280	75	0.946581
176239	151082	85	64173	54327	83	2635	2278	25	2480	2095	25	6522	5571	41	586992	495748	89	0.946581
109185	97909	79	43041	38716	77	1262	1187	10	1643	1360	14	3456	3111	29	350066	307715	84	0.947613
116179	110916	93	35153	34188	74	1202	1040	5	1323	1340	14	3577	3371	29	315299	306388	81	0.947613
91983	90353	78	26999	26972	63	1039	1135	7	1223	1188	9	2704	2691	24	247543	234620	78	0.95071
136959	119125	81	46177	38953	80	2078	1713	21	2168	1817	22	4823	4249	34	413796	361815	86	0.95071
100599	98865	79	35311	34913	72	1068	1236	10	1628	1553	15	3551	3357	29	304616	299952	79	0.951742
41454	41369	68	21112	21383	50	453	563	0	555	550	0	1251	1239	11	112240	111254	71	0.951742
69788	69572	71	23453	23707	58	1000	1010	2	993	841	0	2484	2493	21	201620	199789	77	0.953806
75104	75236	73	20572	20502	50	-54	929	0	1131	1094	6	2634	2632	24	245563	239822	79	0.958968
98015	93757	79	33818	31666	73	1537	1486	13	1515	1492	15	3827	3550	29	321209	295234	81	0.96
89800	87700	73	40459	38742	72	1474	1433	14	1319	1337	12	3558	3532	28	322613	304240	79	0.961032
202857	159145	92	103232	85029	89	2451	2066	24	3396	2423	31	6852	5716	40	611045	489867	96	0.962065
139401	125950	84	34220	30053	76	1703	1682	16	1866	1521	18	4595	4050	33	445483	393381	86	0.963097
95925	96573	74	26341	26804	61	1794	1755	17	1378	1454	14	3826	3761	29	314209	294991	81	0.963097
83896	82870	74	26201	26137	66	1061	1297	9	1271	1151	10	2533	2717	23	246306	237560	78	0.964129
63096	60204	84	23237	23428	50	413	532	0	692	677	0	1598	1613	17	160282	160139	76	0.964129
25274	27655	51	6890	7200	33	465	382	0	290	446	0	768	814	0	70102	70600	67	0.964129
114036	108209	76	43592	40805	74	1702	1757	17	2183	1871	21	4235	3909	32	385504	349330	83	0.966193
151377	131057	98	41221	34088	79	2029	1780	20	2627	2108	23	5723	5023	37	519517	447384	90	0.967226
112560	100763	81	42815	37967	75	1586	1457	15	1886	1513	16	4106	3618	31	357144	324986	84	0.967226
140522	118065	86	46876	39517	79	2222	1927	21	2223	1663	23	4633	3967	35	420236	339287	88	0.967226
99051	96713	75	31839	31877	72	1490	1465	15	1565	1601	16	3449	3529	27	298524	283812	80	0.967226
79917	81252	71	18917	18919	46	1038	874	0	1019	1159	9	2719	2725	23	246176	241680	78	0.971355
90788	89788	74	20596	19662	50	1143	1146	7	1319	1241	13	2576	2435	24	235016	226063	76	0.975484
200022	155909	91	58073	46091	88	2341	1822	23	2667	1932	27	5670	4428	38	522985	412561	97	0.979613
144115	130281	81	56290	51160	78	1825	1612	18	2049	1883	20	4836	4476	34	417085	382212	87	0.980645
99380	93456	77	34671	31628	75	1216	1128	9	1444	1176	11	2831	2712	26	255080	224843	84	0.980645
111106	106836	75	40867	38173	76	1842	1805	17	1514	1396	13	4425	4105	32	334949	317601	82	0.980645
95705	94401	75	28270	28267	68	1090	986	0	1132	1197	8	3023	2969	26	258886	257047	78	0.981677
120884	112693	80	120310	116053	78	3093	3060	24	4146	4110	29	8826	8391	43	814859	773424	85	0.981677
134241	112632	84	51591	43346	80	1555	1209	11	1898	1652	21	4117	3394	33	378495	311526	89	0.98271
50973	48339	81	18496	16941	64	587	447	0	796	645	0	1453	1142	11	142426	122306	85	0.98271
71264	70807	73	21224	21332	47	1024	1025	3	938	938	0	2238	2300	21	215203	211535	77	0.98271
94461	92721	73	23347	23235	55	888	1034	4	1424	1328	14	3547	3423	27	299805	290776	77	0.984774
123226	107674	90	46896	40371	79	1726	1404	16	1762	1512	18	4253	3514	33	398916	344709	88	0.984774
105500	100541	75	35258	32628	74	1477	1400	12	1711	1766	18	3527	3385	29	337989	311216	83	0.987871
147119	126678	83	53357	45770	82	2078	1849	20	2219	1687	21	4569	4023	33	420556	359844	93	0.987871
132343	126028	80	57760	55766	77	1892	1961	18	2019	1885	21	5113	4995	32	434712	403030	83	0.987871
97077	99193	72	32348	32441	71	1404	1333	14	1158	1156	11	2989	3031	25	285474	285298	78	0.988903
112511	97110	84	46389	39552	80	1373	1231	9	1610	1224	12	3571	2879	31	305592	259394	96	0.988903
220104	158209	95	104874	82604	93	3584	3817	30	4917	3691	37	12137	9917	53	1.04858e+06	853273	100	0.988903
88863	89938	75	25040	25578	50	479	1082	5	1320	1169	9	3038	2984	27	256624	248202	77	0.988903
134103	129584	82	48032	47799	74	1250	1636	16	2356	2279	21	5225	4933	33	463962	451943	80	0.988903
69924	72226	68	18642	18891	44	454	854	0	1121	966	0	2535	2551	23	218490	210369	86	0.988903
179004	146749	89	73983	61688	84	1871	1620	21	2339	1928	22	5437	4392	38	480365	404435	90	0.989935
87407	85086	77	26690	26387	63	743	963	0	888	1069	6	2379	2447	22	232137	227733	78	0.989935
98229	96794	74	32674	32202	71	1444	1403	14	1496	1540	16	3613	3422	29	315665	305827	79	0.989935
181357	151705	95	66792	55069	84	2377	2051	23	2396	1816	24	5946	4935	39	517480	430093	91	0.990968
160187	126008	89	58466	45632	84	2173	1662	22	2255	1896	21	5295	4234	39	473812	369751	91	0.990968
213480	167408	92	80396	62046	89	2371	2075	22	3307	2652	30	7843	5969	45	696844	548737	96	0.993032
183567	147617	85	63643	49540	85	2090	1656	19	2480	1870	26	5787	4692	38	491112	378479	91	0.993032
80159	82524	71	28591	28947	54	1143	1151	8	1366	1259	11	3308	3385	26	298539	290737	77	0.993032
87444	88962	71	27755	28341	54	1437	1439	14	1194	1376	13	3724	3832	27	308103	306892	77	0.994065
64939	69764	59	19403	20209	43	1057	954	0	1086	981	0	2302	2382	21	191324	191383	76	0.994065
202801	168139	98	74750	63862	85	2447	1935	25	2891	2339	26	6451	5334	41	538253	443641	93	0.994065
89872	88749	84	25650	25430	61	904	824	0	1472	1341	13	2885	3017	24	268847	261312	80	0.997161
39938	39815	60	13600	14030	40	391	406	0	558	481	0	1449	1453	14	113243	113211	73	0.998194
80890	81242	65	25538	25654	58	1521	1340	12	1233	1174	10	3274	3432	26	273391	269335	79	1.00026
76493	75530	71	19096	19091	46	1198	1178	9	1264	1121	9	2656	2642	23	241294	234449	79	1.00232
82210	82227	86	20436	20389	46	1108	1233	10	1281	1194	11	3047	3050	25	266010	258313	76	1.00232
103317	100951	76	59212	58681	74	1344	1181	11	1656	1583	16	3126	2948	27	255798	248489	78	1.00335
78511	77981	76	23651	23349	57	752	740	0	927	868	0	2523	2542	23	223930	215903	77	1.00439
85857	85230	73	21951	21776	50	878	982	0	1189	1478	13	2832	2619	24	260235	245782	78	1.00542
74516	73181	75	18278	18275	44	915	896	0	887	1007	2	2178	2241	21	215523	208018	76	1.00748
42367	42111	66	12351	12700	38	586	535	0	620	649	0	1321	1300	12	122856	122123	69	1.00852
271824	220909	100	93107	76920	96	4098	3293	33	4901	4086	36	11953	9730	53	1.04858e+06	883292	103	1.00955
208271	162808	91	74389	57900	88	2736	2010	27	2927	2129	30	6713	5465	41	660237	514315	95	1.01058
88834	91326	65	37793	38160	71	1590	1327	15	1412	1464	15	3320	3362	26	263005	250207	77	1.01058
112143	109384	78	28176	27860	68	666	1471	11	1698	1673	17	4199	3943	31	371070	357182	80	1.01368
99346	98256	75	41900	41616	72	1303	1164	10	1689	1720	16	3613	3693	28	296591	287346	80	1.01471
91894	92142	82	32687	32678	71	932	1089	6	1149	1216	10	2884	2745	25	265249	256633	78	1.01574
128114	123667	77	45652	43662	75	1600	1554	15	1799	1522	18	4550	4192	33	407260	376785	84	1.01781
65761	66854	68	21573	21420	50	931	958	0	939	903	0	2505	2443	22	220879	211922	76	1.01884
84962	84920	81	30110	30217	70	1331	1230	12	1241	1135	9	2877	2847	24	244496	237101	77	1.01884
271327	208635	106	167992	139259	102	4934	3862	32	6002	4971	38	13539	11104	56	1.04858e+06	976892	108	1.0209
123838	112903	83	38917	35051	75	1342	1221	11	1806	1582	18	4221	3958	30	375246	342281	83	1.0209
157347	127367	87	50322	41581	83	2349	1909	22	2082	1726	23	4943	4168	35	446887	358035	89	1.0209
105136	98702	76	45642	41365	74	1314	1189	10	1213	1083	7	3096	2837	29	280549	254941	79	1.0209
94742	96441	72	27937	28245	57	1098	1239	11	1419	1424	13	3001	3013	25	280583	276574	78	1.0209
329669	227706	132	171351	127838	126	5986	4338	37	7608	5553	45	16683	12401	59	1.04858e+06	1.0189e+06	130	1.02194
143885	132500	82	77083	71576	80	1696	1364	17	2488	2225	22	5276	4899	34	448983	411276	85	1.02297
51134	51654	71	13657	14252	39	641	697	0	644	564	0	1191	1306	11	115136	118245	71	1.02297
179387	145996	86	48002	38247	84	2101	1656	22	2806	2058	29	6429	5155	41	567752	459549	92	1.02297
301581	199339	105	118160	81487	104	3303	2158	31	4205	3041	38	9699	6845	49	880089	595808	112	1.024
42849	43691	56	18484	18688	46	311	224	0	463	554	0	1091	1009	3	84966	82808	76	1.02503
99801	96635	79	25247	24457	67	1254	1333	11	1328	1249	11	3126	3122	26	279773	269222	80	1.0271
225549	170455	94	80445	61161	93	2856	1995	28	3181	2255	30	7828	5970	45	708024	521106	102	1.0271
99624	89101	85	34931	30893	76	1829	1610	20	1675	1359	17	3644	3353	29	307505	276428	82	1.02813
95398	94749	76	34631	34545	71	1143	1046	5	1326	1412	14	3539	3486	27	279273	272561	80	1.02813
130561	123827	80	42465	40874	75	1569	1472	14	1731	1589	18	4501	4163	32	398486	376238	86	1.02813
80287	81362	71	34335	34185	70	899	899	0	1233	1106	7	3017	2924	26	245526	229543	77	1.02916
112033	110969	75	32161	31637	72	1400	1184	10	1464	1330	13	3487	3671	26	323608	299638	81	1.03019
88247	87763	68	32320	31037	70	1237	1215	11	1486	1319	15	3201	2968	27	270303	256639	80	1.03019
77104	79476	69	28328	28461	62	804	941	0	1153	1112	8	3075	2961	25	251395	246528	79	1.03329
53887	53168	71	15625	15958	42	524	535	0	455	489	0	1399	1512	13	138462	141307	75	1.03329
107901	100465	83	44747	41295	75	39732	64795	43	1694	1455	17	4571	3634	38	330096	316568	81	1.03432
90319	90017	81	29915	28798	72	3774	1929	28	1159	1126	8	3222	2708	28	249786	231974	89	1.03432
310175	208819	113	135478	92718	111	4436	3486	36	6696	4523	44	14662	10321	57	1.04858e+06	952033	117	1.03535
80884	82800	72	29101	29828	50	744	1085	6	1098	1115	8	2581	2685	24	250531	248785	76	1.03535
83673	84971	71	14714	15570	39	967	1215	9	1351	1343	13	2692	2867	25	240581	239473	76	1.03535
143641	123142	80	41861	33966	79	2155	1774	26	2201	1755	21	5118	4384	36	475137	397233	88	1.03535
118663	105530	80	42174	38513	78	1379	1316	12	1757	1637	18	3761	3502	30	354093	322411	85	1.03535
196763	166216	91	57547	47440	85	2724	2225	25	3236	2736	28	8140	6898	42	711492	621996	91	1.03639
69259	70167	70	21362	21678	48	700	797	0	823	834	0	2066	1985	22	196278	198087	74	1.03639
318791	216689	107	102511	72350	103	4381	2936	35	4604	3271	38	12146	8261	54	1.04858e+06	724716	111	1.03742
86796	84437	78	18385	18466	45	1010	973	0	1252	1074	6	2660	2474	24	233036	228794	78	1.03845
49885	49429	69	15907	16149	42	544	437	0	293	531	0	1467	1460	14	124403	117148	74	1.03845
152715	124210	85	54855	44248	82	1927	1469	21	2245	1704	23	4916	3857	36	454949	359503	90	1.04258
186451	149483	90	62527	48810	87	2000	1564	17	2743	2257	26	6634	5159	40	609102	486359	95	1.04671
159653	141327	85	63115	54913	82	2094	1898	20	2047	1708	21	4553	3940	33	405145	347210	87	1.04774
92207	90695	75	28965	28697	66	1282	1380	12	1210	1121	9	3533	3406	28	317264	310366	78	1.04774
125611	112808	82	45025	40000	77	1624	1264	14	1822	1599	18	4294	3886	32	388654	345309	85	1.04774
169325	135579	96	61112	49612	84	2118	1870	20	2741	2184	25	5363	4492	36	476219	387354	93	1.04774
69317	70858	71	22856	23080	51	895	900	0	1048	1030	4	2225	2146	22	197806	201003	75	1.04877
96409	94153	82	22233	22066	52	1225	1497	12	1284	1247	11	3475	3339	28	293157	271878	78	1.05084
87568	89032	73	29719	29764	61	808	905	0	1170	1091	7	2586	2568	24	244133	242047	76	1.05187
70736	68938	79	13502	13610	39	993	1026	3	844	884	0	2551	2489	23	194170	186626	75	1.05187
155078	128671	85	41125	33551	81	2280	1912	24	2201	1862	22	5260	4378	36	489075	408004	88	1.05187
120669	104247	80	49125	42505	80	1427	1304	13	1617	1459	18	3412	2983	29	309620	257055	87	1.05394
73137	70854	75	18134	18342	45	868	925	0	705	873	0	2089	2013	20	187788	175174	76	1.05497
85469	83364	79	19094	19208	45	1359	1409	14	1045	1232	9	3094	2977	26	286699	280068	77	1.05497
249981	176097	102	80813	59562	95	2954	1937	30	3633	2557	31	8663	6116	49	736595	530769	101	1.056
145085	119951	84	53562	43889	82	1865	1532	16	2294	1727	21	4796	3925	36	438526	346919	89	1.056
190465	157517	97	72736	61342	85	2207	1833	20	2848	2392	26	6592	5240	41	551114	461019	92	1.05703
157555	133587	83	63693	55020	82	2065	1865	21	2331	1960	22	5298	4876	34	457872	389299	88	1.05703
80966	82854	71	19562	19371	48	1131	1134	7	1196	1145	10	2784	2940	24	261132	252784	79	1.05806
141249	131998	95	43892	42209	77	2144	2339	19	2574	2122	25	5498	5441	33	472302	454705	86	1.05806
31261	30268	64	8123	8385	33	478	340	0	408	462	0	1184	1056	6	84228	77063	72	1.0591
86890	86210	73	24344	24198	60	956	994	0	1080	909	0	2817	2849	25	226592	219704	76	1.06013
71875	70996	78	23555	23632	51	994	888	0	885	977	0	2162	2209	20	181488	178872	79	1.06013
97072	94734	74	37168	36374	72	1276	1258	11	1576	1418	15	3348	3266	26	286845	280192	79	1.06116
98758	97062	75	22788	22717	49	1588	1469	13	1789	1730	17	3876	3917	28	352502	341858	82	1.06116
80057	79083	73	22818	22293	53	1307	1108	10	1282	1073	7	3103	3071	25	273829	267098	79	1.06219
132673	127571	80	58322	56690	77	2018	1875	18	1885	1894	19	4766	4534	33	409029	381945	84	1.06323
111391	101322	87	37774	34709	76	1668	1655	16	1632	1573	17	4070	3745	30	328504	298181	85	1.06323
91742	88582	90	29516	28585	72	1383	1337	13	1200	1249	10	3434	3366	27	312914	302048	90	1.06323
112611	112729	73	26614	26399	52	1664	1602	16	1653	1594	16	4002	3696	30	339089	334700	80	1.06323
141405	115999	98	52317	44083	81	1547	1296	14	1972	1634	19	4540	3592	35	384898	312753	98	1.06323
103681	105569	74	33337	33602	70	1364	1249	13	1718	1691	19	3702	3549	28	307783	297274	80	1.06426
160088	126289	89	48701	39070	83	2243	1722	22	2014	1460	22	5333	4451	37	464589	365899	92	1.06426
134324	113141	88	44726	37877	80	1853	1537	17	2163	1771	21	4882	4478	34	423617	365931	89	1.06529
119388	106311	83	45118	40009	78	1712	1553	16	1511	1482	16	4260	3723	32	357975	319579	83	1.06529
137366	122027	82	47405	41802	79	2198	2043	20	2049	1831	21	4742	4304	33	435579	388231	86	1.06529
93372	94213	80	28267	27890	64	1373	1492	14	1140	1253	11	3050	3047	25	288033	279075	79	1.06632
166624	133094	89	59396	47225	84	2117	1760	22	2101	1771	22	5410	4254	37	474309	381446	91	1.06632
84130	82088	80	23938	23806	54	1556	1398	15	1341	1214	9	2901	2841	24	240612	232451	77	1.06839
82118	83452	70	25026	24822	59	1248	1263	10	1368	1234	9	3130	3061	25	255098	246599	77	1.06839
90674	87180	87	28288	26509	73	1231	1122	9	1558	1340	15	3592	3317	29	307926	289467	91	1.06839
103543	100569	76	27413	27263	62	1266	1424	13	1399	1527	15	3124	3045	25	283657	275269	82	1.06839
102646	101449	74	26135	26093	60	1265	1373	12	1611	1760	18	3991	3868	29	361578	355066	80	1.06839
93490	94667	74	27728	27761	58	1203	1011	3	1417	1317	12	2927	3065	25	278957	272783	75	1.06839
100052	96931	87	25937	25649	54	958	898	0	1381	1450	13	3269	3149	27	265988	251022	81	1.07045
119378	115282	77	31638	30997	73	1710	1701	17	2164	2134	21	4802	4474	32	412665	393517	81	1.07148
132113	127784	80	34169	33271	74	1483	1296	13	2534	2284	22	5108	4870	32	466301	444114	84	1.07252
96928	96177	74	23622	23629	52	1509	1478	13	1649	1694	15	3730	3728	28	311002	303332	80	1.07252
113286	99442	85	42814	36969	79	884	1394	12	1896	1825	18	4021	3581	32	358469	325184	83	1.07561
86860	87391	73	29062	28742	68	868	927	0	1313	1246	10	2778	2673	25	256608	249805	79	1.07561
131364	114688	88	42179	36828	79	1412	1176	12	2018	1688	19	4560	4054	33	399335	345516	87	1.07665
106692	105704	73	41825	41081	73	1124	1593	14	1628	1657	17	3942	3759	30	336156	325171	79	1.07768
134481	112275	83	45044	36939	80	1298	1111	13	2018	1628	20	4597	3725	35	384886	321974	87	1.07768
164650	135014	84	55505	45476	82	2165	1870	22	2040	1570	23	4964	3956	37	427184	333252	89	1.07768
211351	166002	89	64767	51825	86	2520	2203	24	3075	2375	29	7808	6154	43	651270	506967	92	1.07768
100161	99576	74	30798	30670	71	1018	976	0	1389	1492	14	3387	3362	27	300582	294475	78	1.07871
171383	152994	85	54659	48052	81	2382	2142	23	2510	2145	27	6629	5893	38	563111	496422	89	1.07871
130718	128017	78	34829	30976	77	1714	1767	17	1644	1510	16	3948	3823	30	380929	354553	82	1.07871
131588	119606	97	51422	47337	78	1626	1478	16	1876	1956	19	4669	4191	33	399385	368702	86	1.07974
37807	42515	54	11467	11593	38	332	356	0	557	690	0	1263	1458	12	121546	119541	70	1.08077
111960	100241	86	39214	34655	77	1538	1474	14	1627	1544	16	3889	3614	31	323938	287057	86	1.08181
110286	106169	76	23993	23851	55	1258	1342	13	1687	1629	16	3617	3566	27	322701	312997	80	1.08284
154114	138888	81	62459	55641	81	2005	1667	19	1867	1710	19	4959	4283	35	423883	378616	87	1.08284
87391	86695	86	25192	24974	60	768	1231	9	1528	1535	13	3129	3237	26	306128	301288	80	1.0849
84712	84817	74	37398	37546	71	1449	1326	13	1496	1357	13	2832	2892	24	260282	245162	89	1.08697
72393	76777	66	21701	22636	43	1321	1299	10	1270	986	0	2581	2638	24	233189	226314	78	1.08697
89876	88961	74	25479	25549	49	250	983	0	1237	1289	12	3473	3502	27	305700	302146	79	1.08697
119285	111448	76	41580	37839	74	1049	1308	13	1944	1970	19	4110	3965	30	371319	336254	83	1.088
77807	76258	78	18974	18898	48	839	953	0	1157	1100	8	2478	2544	22	242123	235857	78	1.088
106495	104580	76	29457	29297	71	1121	1125	8	1326	1542	17	3492	3407	27	285208	277427	80	1.08903
73940	74168	73	17418	17443	43	848	1013	3	893	1084	6	2772	2626	25	255670	252920	78	1.09006
73026	72120	75	27178	27115	68	1012	1190	9	1032	1104	7	2833	2708	24	237105	235487	80	1.09316
158322	128314	89	46381	37376	81	2044	1850	21	2407	2056	22	5394	4281	37	479071	381880	91	1.09419
40410	41718	66	16946	17316	43	458	356	0	545	475	0	1118	1163	9	101308	104801	71	1.09832
112483	112474	75	42250	41764	73	1427	1484	13	1762	1714	18	3785	3852	28	356346	333979	83	1.09935
104370	97506	79	39662	36749	74	1779	1553	17	1831	1718	19	4021	3629	30	363229	336508	82	1.09935
93940	93234	80	32262	31604	71	1203	1216	9	1453	1443	14	3258	3290	26	300947	294189	78	1.09935
126165	114685	82	47380	42789	79	1913	1783	18	1968	1756	19	4563	4053	32	396484	349326	97	1.09935
88176	85614	77	29042	28980	71	643	850	0	1264	1072	6	2289	2233	22	240015	228313	78	1.10039
107745	100364	90	37883	34892	75	905	1427	13	1437	1458	16	3942	3519	31	352214	324797	85	1.10658
128463	106568	90	44052	35580	80	1174	1333	16	1930	1585	21	4114	3249	33	392686	319009	88	1.10658
159482	140919	84	59406	51905	82	1260	1413	13	1798	1779	19	4624	4175	32	406587	351173	89	1.10658
113249	103857	82	41254	38112	75	1531	1499	15	1779	1674	18	3982	3801	30	359477	322970	83	1.10761
339882	219265	120	146664	98742	117	4791	2850	38	5421	3572	40	12101	7735	56	1.04858e+06	700335	122	1.10761
93946	91352	74	24481	24141	58	530	752	0	1044	1050	5	2686	2747	24	211471	208779	79	1.10865
118260	110790	77	44542	40689	77	1108	1472	15	1442	1424	16	3971	3910	30	361343	336219	81	1.10968
283313	207364	118	101212	76713	100	3733	2531	32	4601	3276	40	10739	7945	50	940123	708854	107	1.11071
81501	78891	83	29687	29225	70	6330	2651	67	1179	860	0	3030	2662	24	221372	217308	78	1.11174
139373	119868	86	44858	38112	79	2124	1792	22	2320	1898	22	4908	3952	35	452659	390676	87	1.11381
107439	104739	75	39416	38694	74	1317	1202	11	1304	1373	12	3441	3127	28	300047	290625	81	1.11587
200604	107311	115	67341	39088	99	2806	1678	30	2929	1753	36	7006	4122	48	622961	330176	115	1.11587
52011	52761	71	22905	23019	51	991	668	0	832	844	0	1738	1802	18	151066	146567	77	1.11794
90483	89055	76	35363	35106	71	1228	1533	13	1312	1391	14	3351	3416	26	295109	288688	78	1.11897
101305	92976	77	37090	33252	76	1455	1510	14	1334	1198	11	3534	3191	30	296334	267702	84	1.11897
81426	83379	70	22909	22897	49	1023	1106	7	1384	1341	13	2930	2926	25	277253	268591	78	1.11897
79891	80537	74	25743	26090	57	1045	1227	9	1025	1138	7	2779	2688	25	240719	236198	77	1.12
77236	76134	72	15363	15281	41	1057	1252	9	1337	1158	8	2473	2458	22	219729	215100	77	1.12
132197	128169	78	32149	31134	76	2144	1960	21	1829	1910	18	4528	4395	31	388155	375571	85	1.12
186320	149076	86	59834	47649	84	2213	1935	22	2989	2224	27	6107	5049	39	563337	436892	91	1.12103
31332	31797	47	13584	13728	41	361	234	0	272	413	0	875	942	0	83750	81861	69	1.12103
226815	164634	98	79022	58974	91	2836	2060	27	3166	2099	32	7512	5474	45	675905	498964	99	1.12206
165795	130072	91	54457	42531	87	2831	2158	26	2413	1701	25	5948	4453	40	533681	401435	104	1.12206
183846	144982	89	57441	44933	85	2935	2156	25	2420	1876	27	6178	4857	40	550328	421895	92	1.12516
188825	146510	107	74453	59228	107	3270	2448	29	3112	2335	28	7417	5501	43	637054	483386	107	1.12516
253559	192068	112	83405	64295	95	2674	2007	26	3726	2637	32	8169	6120	46	694374	534356	105	1.12619
91004	92781	71	24751	24443	54	954	887	0	1230	1301	13	2773	2596	26	238057	237288	79	1.12826
79885	80814	74	34714	34596	70	945	902	0	1061	1092	7	2597	2499	24	227927	226845	77	1.12826
116688	111495	82	34924	33396	74	1435	1299	13	1716	1575	18	3549	3551	29	343848	319386	84	1.13032
105458	103875	78	32412	32283	72	1265	1138	9	1222	1339	12	3837	3685	29	330534	312027	82	1.13239
83974	84207	72	33612	33767	70	946	1002	2	1425	1246	12	2842	2884	24	244881	241606	79	1.13445
68602	70223	69	11301	11478	37	898	757	0	979	1022	4	2591	2449	23	214526	213502	75	1.13548
160758	135449	86	57832	48480	83	1162	1577	15	2578	2361	23	5022	4288	35	457634	382456	92	1.13755
115103	102415	79	44462	38315	78	1396	1173	13	1520	1298	13	3551	3206	30	345324	302326	86	1.13755
97791	96346	74	36174	35096	73	1245	1203	11	1182	1205	11	3087	3074	25	265836	251389	80	1.13961
26914	26190	56	9182	9356	36	192	232	0	411	275	0	747	782	0	70484	66751	67	1.14271
97713	96101	76	37910	37499	72	1205	1095	6	1590	1372	14	3296	3247	27	280836	267976	81	1.14477
88724	89608	75	20218	20282	47	1523	1371	15	1338	1398	12	3371	3125	27	313790	308358	80	1.14477
97918	96718	76	31003	30720	71	910	1058	5	1486	1403	13	3441	3302	28	285090	280742	77	1.14477
112144	108861	76	34925	33797	74	1364	1559	13	1673	1511	15	4084	3694	31	336735	322283	81	1.14581
87368	86356	78	29944	29640	67	1239	1098	8	1462	1267	11	2752	2814	25	258399	244660	79	1.14684
136434	132647	77	48310	46866	76	217	1545	12	2068	1820	21	4069	3988	30	383375	359998	83	1.14684
71853	70552	70	11946	12109	39	718	772	0	1175	903	0	1960	1977	20	203040	199213	75	1.14994
150427	126991	85	44213	36209	82	1834	1574	17	1912	1671	18	4589	3832	34	385620	323165	87	1.15097
95461	93958	75	34845	34445	71	1238	1203	10	1416	1575	16	3498	3353	29	304789	286430	79	1.15097
89628	89207	74	43308	43595	72	1155	1280	10	1580	1401	15	3368	3288	26	308580	303107	80	1.15097
144051	118293	85	53200	44126	82	2071	1697	21	2043	1485	21	4676	3922	35	400352	325617	89	1.15097
176018	141802	86	57806	46979	83	2328	1972	24	2173	1730	23	5146	4217	37	453886	364449	90	1.152
78796	78098	73	26418	26469	53	1468	1348	13	1136	1023	3	2990	2921	25	274842	265654	77	1.152
125002	106474	80	43044	35845	79	1599	1192	15	2223	1761	23	4924	4064	35	399993	337119	86	1.152
59749	61725	70	17841	18188	43	695	669	0	588	762	0	1699	1818	17	155116	155027	74	1.152
86466	88058	72	30151	30129	71	1126	1162	8	1223	1090	9	2495	2556	24	244332	238893	78	1.152
86729	83177	90	21235	21326	49	1159	1224	10	1179	1312	11	2962	2950	26	255271	255683	80	1.15303
90861	89629	74	26905	26285	68	765	647	0	1089	1122	11	2440	2307	24	224832	218950	80	1.15303
254149	207277	99	132327	110774	99	4293	3581	30	4418	3643	33	10588	8556	47	961747	766442	105	1.15406
129463	115145	82	59891	53055	78	1674	1406	17	1810	1563	18	4694	3976	33	397712	347183	86	1.1551
114426	107178	86	50364	47388	76	1883	1768	18	2270	1935	20	4603	4338	32	398453	365345	82	1.15613
74137	74917	72	25601	25460	60	870	840	0	965	972	0	2509	2501	23	223227	217221	78	1.15716
104087	102187	75	28375	27825	70	1123	1330	11	1340	1420	14	3446	3252	28	312419	306500	84	1.15819
88498	87957	74	25252	25186	60	1062	989	0	1378	1149	8	3167	2936	27	278958	267441	79	1.15819
107591	104615	76	40863	39165	75	1638	1833	16	1402	1373	14	3867	3468	30	359373	337032	81	1.15923
93254	93983	74	23490	23823	49	1432	1246	12	1590	1453	13	3470	3652	27	316996	315498	79	1.15923
71360	71445	70	24466	24455	57	983	875	0	1017	1091	7	2394	2307	22	201552	195689	77	1.15923
157748	136309	83	62086	53776	82	1808	1629	18	2563	2060	25	5801	5146	37	494242	417877	90	1.15923
90403	91726	72	24097	23663	59	1362	1330	13	1514	1319	14	3341	3222	27	325218	317682	79	1.16026
88497	88000	75	26598	26400	53	1235	1132	7	1427	1493	15	3282	3261	27	284505	276928	79	1.16026
103062	100153	75	22714	21959	61	1389	1289	12	1346	1108	9	3280	3139	26	293970	289500	80	1.16129
113006	109206	77	45107	42694	76	1412	1306	12	1487	1493	15	3314	3089	28	299395	288279	81	1.16129
43463	44203	68	13262	13563	39	519	634	0	422	474	0	1331	1403	13	127306	122310	73	1.16129
93905	85623	80	35263	31855	73	1077	1027	4	1379	1240	12	3377	3154	27	311040	286231	81	1.16232
98671	100534	71	32565	32651	70	1763	1909	17	1644	1710	16	4126	4031	30	338599	333099	79	1.16232
76518	74288	72	35976	36136	70	1218	1238	10	1133	1113	7	2348	2257	23	204617	190649	79	1.16439
32672	35031	48	11420	11904	37	250	281	0	430	436	0	997	1038	4	96516	95759	71	1.16439
119178	110208	80	48762	44847	76	1640	1423	15	1406	1424	15	4200	3853	31	369857	338346	81	1.16748
188150	152614	89	58091	46877	82	1308	1738	20	3319	2508	31	6696	5494	40	634831	504139	91	1.16852
77050	77102	74	26493	26250	67	934	773	0	1083	890	0	2431	2381	22	227966	219868	77	1.17058
157486	132065	84	58153	48876	83	1604	1566	16	1855	1760	20	4607	3889	34	449436	371521	90	1.17161
128397	121345	80	44469	42002	76	1369	1469	15	1865	1695	19	4097	4103	30	379671	355397	83	1.17265
122771	106767	97	43960	37910	79	1357	1248	11	1823	1538	22	3817	3364	32	384235	335582	86	1.17368
82251	84585	72	30015	29302	71	1268	1246	10	1393	1203	12	2808	2787	25	241019	224995	88	1.17368
45737	47179	60	11842	12262	37	574	597	0	710	756	0	1336	1245	10	96735	99095	71	1.17368
148822	121753	85	47323	38323	82	2408	1798	25	2376	1972	23	4848	3992	36	451073	360330	90	1.17368
114593	110355	79	35216	34692	74	1536	1530	15	1657	1615	17	3954	3906	29	331902	322862	81	1.17471
125622	120780	80	37284	36498	76	2196	2027	20	2170	1915	21	5129	4811	34	413131	391095	85	1.17471
91341	87298	77	39200	37587	72	1188	897	0	1582	1364	14	3819	3767	28	311851	292552	79	1.17574
99697	98802	75	34012	33509	72	1275	1148	8	1558	1507	14	3139	3012	26	290575	281517	80	1.17574
102496	102663	74	28528	27811	71	1281	1456	16	1657	1539	17	3435	3418	27	321691	308814	79	1.17781
74379	73828	73	25769	26029	65	884	983	0	851	910	0	2660	2636	23	218790	212224	76	1.17781
88914	89037	74	36325	36719	71	1339	1382	12	1231	1176	10	3182	2978	27	280157	271999	75	1.17781
90201	88844	78	31577	31756	71	1399	1305	13	1232	1384	13	3177	3109	26	270169	264076	77	1.17781
122698	111183	96	36166	31653	77	1678	1657	17	1950	1794	19	4661	4116	33	427305	385612	96	1.17781
142358	118830	85	46753	39524	80	1860	1382	20	1795	1369	17	4555	3804	35	384194	317768	86	1.17884
305371	217978	103	122399	88415	101	4611	3511	33	5275	3762	40	12079	9007	53	1.04858e+06	788415	108	1.17884
98533	102009	72	49866	49888	72	1747	1706	16	2146	1875	20	4730	4625	32	388748	373253	89	1.17884
162051	155062	79	63933	61846	78	2191	2055	22	2508	2442	24	5534	5236	34	451771	419256	86	1.18194
78303	75957	88	28577	27587	72	916	941	0	1121	911	0	2375	2275	21	226201	205741	88	1.18194
134898	129488	79	45168	42868	76	1638	1623	16	1901	1904	20	4679	4286	32	407965	382186	84	1.18194
66147	67682	70	26894	27185	59	1150	1291	10	1111	949	0	2134	2262	20	198630	194112	76	1.18194
120354	104303	82	46652	40888	79	1502	1408	15	1540	1384	15	3847	3098	32	334693	284359	84	1.18297
153751	133975	101	59338	50979	82	1696	1526	15	1776	1477	18	4834	4048	35	448752	387089	101	1.18297
82390	81797	74	18754	18827	46	1602	1390	13	1303	1364	13	3079	2997	26	286974	280439	78	1.18606
42555	44384	64	18845	19320	45	575	616	0	689	613	0	1426	1435	14	108654	108526	70	1.19019
248154	183888	94	88609	65564	90	3134	2316	29	3826	2528	36	8950	6668	45	727037	545695	95	1.19226
111511	103141	77	50441	46032	76	1250	1117	9	1392	1264	12	3805	3586	29	328206	294491	84	1.19432
100123	92657	75	45066	41791	75	1495	1409	12	1536	1275	14	3203	3019	27	304289	281698	81	1.19639
154734	124768	86	54168	44143	82	2038	1793	19	2018	1588	20	5133	4152	36	456911	367083	90	1.19639
96053	86289	76	36108	32209	74	1336	1080	8	1444	1505	14	3455	3055	29	293056	254787	83	1.19845
81458	80518	76	23628	23664	52	1083	1337	12	1201	1140	9	2811	2771	25	224938	215435	77	1.19845
99691	101007	72	23208	23397	49	1514	1574	16	1825	1647	18	3852	3732	29	319640	311659	79	1.19948
98115	96520	73	32014	31945	71	1651	1486	15	1734	1472	18	3678	3400	28	330282	319646	80	1.19948
192081	146557	91	86189	68607	88	3861	3139	29	4823	3814	35	10404	8671	48	948135	779541	95	1.19948
189903	140920	106	73594	53905	106	2019	1475	19	2897	1996	28	7119	5007	45	576361	411230	106	1.19948
121765	123269	74	28749	28688	55	1581	1752	16	2180	2075	21	4297	4098	31	367883	358967	80	1.19948
147743	138332	80	40181	36896	76	2001	1793	19	2131	2024	22	5349	4787	34	425128	389853	84	1.19948
99376	97479	76	31915	31580	73	1372	1336	13	1891	1660	17	4022	3843	30	342218	326453	91	1.19948
90906	91918	73	29557	29480	70	1148	1271	11	1361	1365	11	3421	3275	27	273963	276274	76	1.20052
85899	85169	73	22141	22195	50	1315	1215	10	1575	1379	12	2998	3105	25	254736	248117	78	1.20052
102915	95297	86	35012	31996	76	1410	1436	13	1285	1367	13	4162	3851	31	348112	319469	82	1.20052
51783	51559	73	16832	16870	43	575	561	0	896	663	0	1457	1448	14	145194	148082	71	1.20258
91258	89118	76	26647	26497	59	1069	1152	8	1283	1498	13	3130	2897	27	268167	259828	80	1.20465
144693	129744	81	45503	39701	79	1801	1531	15	1799	1705	20	4021	3578	30	359404	317056	87	1.20568
88034	87658	75	31505	31346	67	1229	1086	7	1493	1449	13	3252	2993	28	309036	299249	79	1.20568
179162	165378	81	68344	62554	80	2184	1967	20	2940	2604	25	5797	5459	35	529555	487538	83	1.20568
122830	123081	75	36537	36600	73	1581	1823	16	2291	2171	21	4307	4016	32	429619	406603	79	1.20671
96406	91246	75	31265	29070	73	983	868	0	1274	1243	11	3123	2889	27	308115	288036	80	1.20774
117048	109626	92	43022	40461	76	1600	1580	15	1723	1612	16	4081	3883	28	370087	341319	92	1.20774
77667	77634	72	25524	25503	62	1096	1014	3	905	873	0	1992	1955	21	214079	204425	77	1.20981
131402	121295	81	48829	43999	78	1630	1614	16	1901	1624	18	4606	4038	34	404787	373060	86	1.21084
149140	115608	92	49476	38396	84	1860	1665	18	2061	1590	20	5050	3959	37	454519	343430	101	1.21084
52760	52518	71	18472	18718	44	788	833	0	692	715	0	1788	1879	17	145423	141628	75	1.216
71122	71286	87	16576	16959	41	921	970	0	997	1135	7	2134	2175	20	216244	206798	78	1.216
95944	91384	74	33935	31180	73	1247	1118	7	1613	1650	17	3543	3306	29	310787	281532	82	1.216
123643	120039	79	40865	40130	74	1651	1736	16	1708	1671	16	4269	4199	30	350197	331108	82	1.21806
89121	89688	77	29894	29617	71	106	851	0	1086	1340	12	3336	3343	27	280870	270490	79	1.21806
124630	107323	82	47144	40461	79	1218	1206	11	1970	1646	21	4765	4147	34	405792	356743	88	1.2191
76279	76096	73	27189	27219	60	909	1111	7	1154	1037	6	2563	2468	23	218670	219370	75	1.2191
237774	182229	101	74512	56021	92	3393	2688	28	3888	2944	33	8867	6906	46	800666	619003	98	1.22013
101537	102338	74	40347	40247	72	1521	1484	15	1735	1517	15	3533	3490	27	315257	304570	80	1.22013
136995	123008	97	43073	36418	97	2142	1851	19	2494	2022	22	5418	4650	36	468547	412157	97	1.22013
85614	86003	73	32421	32406	70	1162	1305	10	1265	1295	13	2961	3035	24	247703	243620	78	1.22219
100495	98705	74	21227	21571	47	1185	1369	11	1093	1263	11	2984	2890	25	294523	291676	81	1.22219
116624	106997	78	46847	43288	76	1894	1817	19	2052	1623	19	4410	4087	31	380796	344194	84	1.22219
109888	104335	80	40028	37602	75	1430	1423	14	1806	1608	17	3976	3639	31	342996	328672	81	1.22219
241305	181076	96	82241	60593	94	3277	2631	29	3354	2445	31	7901	5712	46	640964	464351	112	1.22219
126748	109830	81	44263	38318	78	1338	1586	16	2065	1783	20	4601	4022	34	396527	345815	87	1.22942
43708	45306	55	14167	14188	40	533	675	0	787	619	0	1396	1351	12	139109	143147	72	1.23355
99545	97169	81	49164	48988	73	1195	1297	13	1529	1342	14	3499	3490	28	311707	301641	79	1.23458
97625	96414	78	37771	37464	72	1348	1458	12	1440	1302	13	3259	3148	26	315205	302420	82	1.23561
192476	154522	91	70152	57074	85	2428	1842	23	2487	2056	25	6093	4666	38	531362	419816	91	1.23974
142656	134052	80	48042	44093	76	1880	1807	18	2153	1993	21	4946	4573	34	414409	382502	83	1.23974
76375	79173	70	13098	13681	37	789	827	0	1084	1149	8	2676	2622	24	219721	213042	76	1.24077
101519	95174	76	37359	34461	74	1623	1392	14	1800	1369	17	3691	3370	31	328265	305249	81	1.24077
130942	114347	80	47066	41764	78	547	1289	10	1552	1384	17	4393	3666	33	353982	306830	83	1.24077
103674	97287	92	34330	31535	92	-322	1081	5	1749	1659	16	3638	3431	28	328358	290003	92	1.24077
188481	171128	85	62970	57242	80	1162	2001	18	2956	2558	25	6163	5783	37	548472	503578	86	1.24077
180852	145963	95	68751	56103	84	1863	1911	20	2589	2102	23	5668	4598	38	496124	414925	91	1.24181
56766	56473	71	15090	15337	41	635	788	0	743	690	0	1579	1650	17	145915	147422	73	1.24181
105618	102974	81	40409	39488	72	1362	1427	13	1502	1436	15	4016	3825	30	328211	321144	78	1.24284
113814	103339	84	33088	29564	76	1521	1475	14	1624	1364	15	3566	3360	29	302100	270874	83	1.24284
284679	194086	111	86196	58920	107	3795	2860	29	4763	3169	38	10186	7060	47	864144	598491	114	1.24387
181095	149503	89	71021	59797	84	1871	1661	20	2307	2061	23	5535	4571	37	488776	411060	88	1.24387
227183	166921	92	73267	53837	91	3001	2162	29	3307	2173	34	8055	5797	46	665218	485372	96	1.24387
165258	133556	83	59357	47615	83	2095	1584	22	2415	1900	24	5495	4623	37	473534	363882	88	1.24387
143068	142337	76	40857	40599	74	2093	2019	18	2709	2481	26	5813	5775	34	513300	492985	81	1.24387
86626	87168	72	40164	40484	71	1070	1048	5	1347	1416	14	3056	2940	25	264983	256806	77	1.2449
67898	70770	72	26714	27215	55	953	885	0	845	899	0	2084	2181	19	195230	194556	74	1.2449
224574	165827	95	65737	48296	89	2856	2168	28	3311	2338	31	7039	5300	43	617450	466716	97	1.2449
87760	89527	75	41439	41318	71	1406	1467	14	1318	1169	10	2850	2849	26	266796	265314	77	1.24594
66260	63493	82	21421	21500	49	-102	595	0	817	869	0	2250	2422	22	208496	202594	75	1.24903
93808	90634	75	30450	29949	72	1355	1355	13	1542	1484	15	3714	3541	28	298008	292440	79	1.2511
49535	49543	69	20790	21115	47	459	658	0	539	497	0	1338	1352	14	122476	123552	72	1.2511
101302	98156	80	33181	31884	72	1735	1703	17	1641	1753	18	4574	4303	33	376678	365329	79	1.25213
149876	134397	82	37782	32591	79	2374	2200	22	2354	2230	23	5612	5078	35	486967	437544	86	1.25213
99485	97611	74	37145	35401	74	1518	1374	15	1514	1536	16	3842	3648	29	335486	312490	80	1.25316
181221	145362	86	66958	52413	85	2145	1635	21	2733	2037	27	6236	4907	40	528320	419838	92	1.25316
122870	116832	80	50159	46621	74	1652	1680	17	1638	1271	14	4088	3513	33	356623	334443	81	1.25316
121562	113667	78	41174	38122	76	926	1315	11	1546	1513	16	4502	4107	32	403615	367153	85	1.25419
98354	93898	78	40548	38852	73	1526	1244	13	1478	1404	14	3523	3306	28	307262	286562	80	1.25523
184603	150247	90	73196	60354	86	2638	2169	23	3041	2645	29	6953	5558	41	582547	467349	94	1.25626
135100	117277	84	42124	36148	79	2056	1796	19	1862	1481	20	4521	3886	34	389031	341903	85	1.25626
92340	90092	77	28574	28602	68	1245	1118	7	1248	1349	13	3320	3293	27	273641	259139	78	1.25729
83865	82615	74	32415	32451	70	1081	1160	8	1155	1168	9	2820	2705	25	268753	265629	77	1.25729
156867	147117	83	55353	51958	77	2288	2120	20	2579	2265	23	5485	5285	34	490200	452563	86	1.25832
149821	122794	84	54765	44616	82	2254	1951	22	1977	1763	20	5704	4498	39	483683	387137	90	1.25832
186426	153034	84	65417	53051	84	2684	2026	27	3084	2460	28	6334	4961	40	578353	455322	92	1.25935
58447	63802	47	16612	17346	41	758	707	0	747	894	0	1876	2085	19	183760	183076	74	1.25935
146003	121489	88	44094	36714	80	1917	1623	17	2114	1543	21	5051	4175	35	417097	356994	87	1.25935
60364	58685	82	22057	22060	53	1024	922	0	833	915	0	1796	1623	19	173212	166172	77	1.26039
149421	131486	84	60753	52927	81	1845	1470	18	2399	1877	23	4979	4103	35	414524	362047	88	1.26452
61540	63682	69	20826	21009	48	775	810	0	398	571	0	1445	1471	14	160062	155570	74	1.26555
134130	120929	79	50791	45950	77	1956	1698	19	1988	2044	18	5037	4449	34	455366	419552	86	1.26555
69282	68729	71	26899	27219	61	818	952	0	909	748	0	2132	1906	19	181607	178465	75	1.26555
275925	203731	104	92040	67409	100	3177	2733	30	3769	2816	33	8970	6915	46	839571	646056	106	1.26658
169355	137955	86	52490	42503	83	2083	1704	22	2576	1827	27	5527	4538	37	486812	404227	90	1.26761
149323	123915	85	52495	43945	80	1824	1734	19	2102	1702	22	5217	4206	38	449700	363827	86	1.26761
60104	58489	73	7880	7926	34	604	634	0	697	616	0	1358	1296	13	40911	39860	75	1.27277
147212	123655	87	54820	46301	82	1595	1390	16	2037	1643	20	4655	4122	33	403732	338310	87	1.27484
94345	90083	88	30749	27318	85	1126	959	0	1682	1513	15	3488	3337	28	312390	298822	82	1.27484
85730	82940	78	30948	30691	72	1368	1283	10	1410	1342	13	2498	2584	23	225732	216629	80	1.27587
64952	64753	76	27200	27488	59	1027	976	0	1058	1005	2	2068	2036	21	195409	186546	76	1.2769
30835	34354	47	13010	13466	38	498	574	0	318	527	0	845	886	0	81390	78362	67	1.2769
119271	114818	80	50159	47350	76	1664	1581	15	1698	1494	16	3908	3796	28	337433	326101	83	1.27794
100878	95982	91	37197	35341	76	1340	1259	11	1338	1091	6	3010	2962	25	276738	254424	91	1.27794
71401	70562	74	13784	13907	40	581	620	0	803	828	0	2311	2327	21	200600	203891	75	1.27794
224580	167770	112	87189	68652	93	2761	2297	26	3280	2646	29	7283	5407	45	661085	509100	99	1.27897
94549	96202	72	26410	26624	54	930	828	0	1594	1445	14	3183	3105	26	281233	275451	77	1.27897
77716	78028	83	18214	18360	47	1210	1070	8	1205	1144	8	3044	3046	26	272904	269908	77	1.28
94940	94300	74	26535	26014	64	1265	1318	14	1598	1520	17	3558	3555	27	319374	309321	79	1.28103
87953	92311	72	32286	32611	65	1121	1250	11	1017	1038	5	2925	2854	26	249426	243437	76	1.28206
109265	97472	79	37007	32157	77	1491	1153	11	1555	1190	16	3933	3383	33	349885	302399	84	1.28206
80783	82341	73	25819	25893	49	890	1029	4	1477	1205	10	2573	2409	24	229261	220324	78	1.28206
136648	115438	82	48802	41296	79	2025	1748	19	2159	1766	23	4916	4147	35	431889	368716	87	1.28206
73501	76959	70	34092	34582	69	1088	929	0	1023	1139	8	2328	2363	22	217749	213165	74	1.28206
94168	93912	74	27560	27637	61	1260	1179	8	1843	1635	19	3342	3256	27	306898	290294	90	1.28206
146626	137531	79	54329	49048	79	1802	1579	18	2360	1937	23	5361	4982	35	510052	459428	96	1.28206
145756	121918	82	42251	34669	80	2005	1565	20	2036	1506	21	5120	4111	38	471864	390626	88	1.28206
69655	74037	60	16224	16975	40	745	826	0	965	1033	4	2518	2439	24	232374	226557	76	1.28206
106718	99836	76	40280	35756	75	1873	1602	18	1669	1437	18	4224	3862	32	357167	316953	93	1.28206
214424	165857	108	110573	90690	90	3073	2306	29	3664	2905	32	8796	6957	46	766187	582790	96	1.2831
80231	77986	82	32015	31810	71	1246	1342	12	1263	1184	9	2663	2677	25	241443	236175	81	1.28516
136576	126770	80	39424	35485	77	1632	1489	15	2150	1864	22	4169	3986	30	432433	390529	87	1.28516
187980	150120	91	73324	59164	85	2825	2260	27	3118	2552	28	6721	5608	40	572089	455043	93	1.28619
115105	100609	80	27960	23942	63	1805	1417	18	1417	1350	13	3885	3597	30	337630	298251	82	1.28619
220808	172286	108	68792	53398	89	3428	2936	28	3720	3090	33	8687	7035	46	776874	608029	108	1.28619
90633	91325	88	26023	25951	59	1124	1281	11	1535	1257	12	3169	3361	26	286866	274851	79	1.28929
204341	158379	97	67304	53372	86	2295	1684	22	2868	2198	29	7352	5836	42	646112	507912	94	1.29032
157308	126240	98	52021	42260	83	2581	1904	25	1931	1828	21	5428	4374	38	480913	385360	92	1.29135
318751	207454	114	116627	82316	111	4510	3144	35	5034	3448	40	12598	8363	55	1.04858e+06	786293	118	1.29135
42916	45671	52	11708	12496	36	532	632	0	586	633	0	1253	1204	10	116828	121467	71	1.29135
91469	90976	72	27571	27286	54	1034	1206	10	1459	1237	15	3630	3397	30	311911	301526	78	1.29135
207349	162304	93	74157	58370	88	3056	2382	28	3019	2257	29	7386	6006	41	636509	497181	95	1.29135
132433	126235	86	45788	43957	76	2096	1954	20	2331	2170	22	5158	5067	33	476971	460539	83	1.29239
107393	104340	78	31121	30042	72	1661	1731	16	1645	1552	16	3848	3561	30	353079	336633	80	1.29342
204889	157359	94	64445	48306	87	2630	1918	25	3247	2412	30	6786	5196	42	527716	405794	94	1.29755
157335	128932	84	51768	41705	80	1193	1398	18	2282	1654	24	5862	4909	39	491783	404496	88	1.29858
82363	81351	76	22609	22469	49	1216	943	0	1185	1097	7	2700	2517	24	255062	239978	79	1.29961
100929	95193	79	32160	30264	73	1631	1340	13	1760	1647	17	3345	3091	27	320826	293487	83	1.31303
98437	98889	72	29396	29197	70	1575	1655	16	1323	1249	11	3598	3737	28	326718	316794	84	1.3151
93575	91951	83	30478	29230	71	70754	73581	57	1474	1176	13	9573	7158	62	283635	270979	80	1.3151
65018	67184	68	19709	19788	46	623	647	0	1170	1116	8	2279	2350	22	193780	190647	73	1.31613
95277	94485	75	26976	27240	58	1263	1169	10	1631	1386	15	3035	3051	26	285084	281271	78	1.31613
97546	96083	73	20770	20768	47	1477	1299	12	1846	1492	17	3807	3764	28	326321	320218	79	1.31613
100008	100798	75	33593	33570	72	1229	1101	7	1578	1627	15	3528	3621	27	315414	300150	81	1.31716
121964	112306	94	44205	39715	77	1779	1580	17	1930	1639	17	4264	3860	31	373073	331550	94	1.31716
133066	124766	82	50429	47906	76	1670	1564	15	2290	2060	22	5171	4890	34	445076	421282	85	1.31819
109283	105669	82	24591	24343	55	1225	1345	11	1592	1554	15	3372	3468	26	318995	308696	80	1.31923
156788	150618	80	64728	61640	79	2220	2134	20	2990	2716	25	6019	5743	35	523055	479813	96	1.31923
88462	89217	71	15170	14942	43	906	1006	2	1476	1362	14	3097	3148	25	264787	263404	77	1.31923
121070	108093	81	42735	37626	78	1461	1374	13	1735	1414	17	4136	3801	32	352684	317955	83	1.32026
122354	117544	78	56551	54117	76	591	1293	11	1837	1791	20	4976	4708	33	403720	380003	83	1.32748
87092	87030	74	26838	26684	55	766	814	0	1368	1196	11	2767	2916	23	248229	234682	77	1.33058
74784	74506	72	26974	27097	58	941	814	0	1080	1047	5	2743	2704	25	207961	202911	74	1.33161
87699	86183	82	35138	34808	70	1154	1288	9	1073	1223	9	3294	3309	26	309359	299450	78	1.33161
291450	187327	111	96086	64117	102	4037	2473	37	4300	2842	38	9799	6388	51	881767	568263	109	1.33161
98416	97691	79	19408	19709	44	1363	1466	13	1764	1642	18	3728	3584	29	349064	344800	76	1.33161
105643	102641	79	37991	37493	73	1370	1429	13	1505	1272	15	3854	3497	31	346340	330395	79	1.33265
99674	98500	74	34090	33242	73	1429	1344	13	1775	1476	17	3665	3510	29	316247	309165	80	1.33265
48147	48419	68	20184	19216	54	43698	42533	83	541	470	0	5412	4654	38	118553	120143	72	1.33368
169052	132355	93	59631	45914	84	2391	2073	24	2232	1617	24	5782	4764	38	484981	373334	91	1.33574
138448	130301	80	41837	38761	78	1918	1731	19	2301	1947	22	4948	4535	31	414560	392153	84	1.33574
128792	113371	89	35266	29876	79	1621	1563	15	1917	1549	20	3822	3375	30	341408	296136	83	1.33574
29839	30969	57	11198	11714	36	649	651	0	338	351	0	821	863	0	80595	81256	65	1.33677
135264	110522	84	48115	38783	81	1988	1584	21	2241	1739	21	5191	4351	36	480512	396670	87	1.33677
174255	141921	84	54093	43901	82	2227	1678	23	2317	2031	24	5922	4936	39	499701	421625	89	1.33677
116592	105101	81	33436	30088	75	1862	1932	18	1781	1432	19	3995	3525	31	321962	297302	81	1.33677
88522	89142	79	27451	27847	58	1087	1030	4	1102	1115	9	3164	3187	26	256079	245273	76	1.33677
83883	80829	89	25083	24658	66	745	674	0	900	854	0	2400	2200	22	201487	201317	76	1.33884
65716	65382	70	12807	12929	39	759	646	0	738	760	0	2185	2161	20	195347	198061	75	1.3409
68314	69159	74	17317	17375	42	1090	1088	6	1136	1022	3	2023	2058	19	192138	188285	74	1.34297
112700	106052	79	31039	28369	74	2077	1978	19	1813	1622	18	4730	4801	30	378388	353881	83	1.34297
103516	93392	77	42263	38388	75	1581	1365	14	1771	1614	15	4017	3577	31	351231	318078	82	1.344
65439	64230	74	20600	20971	47	827	939	0	887	917	0	2130	2102	20	181966	175343	78	1.344
74452	73294	73	21282	21289	47	1137	1346	10	1283	1001	1	2466	2511	23	208860	201435	77	1.34503
145493	124434	85	57544	50409	81	1759	1518	16	2396	1903	24	5223	4420	36	424730	359413	91	1.34503
194726	153149	87	59783	46628	85	2312	1930	24	2673	1924	27	6746	5074	41	544458	421674	92	1.34606
111276	99614	86	42909	37925	77	1608	1403	17	1450	1118	9	3750	3502	29	348289	316135	89	1.34813
153760	137479	83	60170	53293	80	1882	1491	18	2230	1833	22	4980	4338	36	454152	394763	89	1.34813
104400	104016	84	46762	46403	73	1666	1559	16	1437	1389	15	3474	3566	27	321957	310403	80	1.34813
84069	85443	73	20491	20744	45	914	1028	3	1024	1235	10	2510	2417	23	237415	231167	77	1.34813
92972	92780	82	36034	35737	72	1171	1098	7	1291	1276	13	3233	3086	26	268424	256724	81	1.34916
82693	83219	71	27550	27445	68	1489	1457	14	1589	1446	14	3655	3803	27	300849	290836	80	1.34916
155430	134859	84	53710	47089	80	2472	2010	23	2150	1973	20	5389	4574	35	473312	416537	88	1.35845
208412	161037	91	68709	52557	86	2324	1543	24	3023	2204	30	7091	5496	41	621248	476112	93	1.35845
155494	141037	86	67679	61455	80	2071	2050	18	2500	2209	23	5240	4924	33	447223	413232	86	1.35845
87280	89923	72	27488	27664	55	1621	1549	16	1381	1418	13	3419	3199	28	332117	315790	78	1.35845
112746	106714	93	46386	43333	77	1093	893	0	1438	1349	14	3841	3376	29	321329	287532	93	1.35845
64858	67464	68	17040	17709	41	921	920	0	928	769	0	2275	2404	21	198438	196762	74	1.35845
94097	95147	73	23671	24159	47	1486	1587	14	1410	1438	14	3217	3152	26	259819	259765	78	1.35845
140437	129471	92	55947	50796	78	1627	1551	17	2252	1933	22	5396	4905	34	411395	376848	85	1.35948
92678	94679	73	24898	24252	50	1061	990	0	1147	1396	12	3419	3450	27	305816	288886	79	1.35948
117342	106832	91	38817	34817	76	1276	1134	9	1614	1547	15	4055	3881	31	338373	306808	82	1.35948
30026	30340	63	13286	13649	39	507	529	0	200	300	0	963	950	0	100284	100579	70	1.35948
139984	127438	94	50012	46441	79	1920	1780	19	2217	2130	22	4528	3995	32	417965	383386	87	1.35948
82748	83553	72	21415	21773	49	1100	1176	8	1346	1273	11	2779	2905	24	278988	275100	80	1.36052
67659	73817	56	18871	19826	42	979	934	0	1003	825	0	2197	2283	21	208634	208745	73	1.36052
72549	73919	70	25167	24845	59	1019	920	0	1115	1107	7	2665	2584	23	220153	212382	76	1.36258
86716	86842	72	35718	35441	72	665	689	0	1109	1039	5	2703	2826	22	239006	234265	78	1.36568
118629	113661	82	45452	43751	75	1928	1964	19	2106	1972	20	4740	4484	32	417796	411917	82	1.36877
137088	119857	83	48810	41726	80	2217	1918	21	2182	1878	22	5479	4840	36	442330	387900	89	1.36877
111828	101355	78	40936	36318	76	1901	1711	17	1726	1407	17	3808	3302	32	309592	276997	88	1.36877
81246	80778	73	23788	24025	49	1278	1304	10	1385	1174	11	3228	3081	27	262237	254727	78	1.36877
84517	84201	71	22741	23355	46	1246	1193	9	1337	1157	11	3346	3298	27	276708	279097	74	1.36981
153146	131367	85	80418	71764	83	1584	1368	16	2423	2111	23	5093	4372	36	474270	407159	90	1.36981
141139	126936	81	61828	55266	79	1881	1723	18	2226	1866	22	5134	4662	34	442401	394370	86	1.36981
120271	100680	85	45056	37501	78	1711	1389	14	1785	1473	19	4215	3481	33	364393	297048	88	1.37187
52077	52034	71	11424	11607	38	381	406	0	755	736	0	1530	1512	15	138631	132363	75	1.37187
59119	58940	70	22546	22500	55	713	787	0	765	693	0	1616	1783	17	170460	165409	79	1.3729
120782	109881	80	36467	31914	78	1489	1276	15	1985	1674	19	4191	3711	31	349022	314595	83	1.37497
114827	110151	77	42561	40386	74	1414	1305	14	1912	1692	20	3985	3816	30	366926	345263	82	1.376
113584	101028	77	44641	39685	76	1669	1516	15	1957	1568	19	3833	3438	31	381079	326654	83	1.376
81955	81246	75	28925	28738	70	937	1015	3	1220	1230	10	3076	3208	25	267849	253638	78	1.38013
38650	38004	69	18237	18700	45	635	469	0	401	623	0	1387	1333	13	93153	90896	69	1.38323
130425	117201	81	40349	36402	77	1909	1622	19	1809	1746	18	4804	4631	32	410601	374532	87	1.38323
125321	110041	84	42524	37307	78	1587	1648	18	2167	1854	21	4423	3966	32	426564	375014	90	1.38426
100181	95399	86	18728	18720	45	961	940	0	1052	953	0	2623	2559	23	252052	247758	78	1.38529
96732	97916	72	24119	23530	56	1508	1440	16	1451	1323	12	3980	3971	29	354697	336236	80	1.38529
61031	62060	60	14947	14981	42	624	453	0	863	905	0	1644	1581	17	176431	173524	74	1.38632
55500	54973	75	13349	13432	40	316	416	0	903	810	0	1754	1597	18	141656	141523	72	1.38735
66590	66382	75	16931	16933	44	671	696	0	817	938	0	1981	1865	19	172342	169726	76	1.38942
78281	77261	71	15516	15531	43	1318	1314	12	1395	1488	13	2959	2955	25	269135	259899	79	1.39045
98381	98046	74	24579	24683	54	1662	1339	16	1740	1707	20	3907	3558	30	344848	337211	80	1.39458
155253	140307	83	69064	62722	81	1773	1607	18	2234	2001	23	5504	4749	36	467366	397780	89	1.39458
109691	105317	77	42681	39762	76	132	920	0	1576	1586	17	3198	3056	27	319577	296199	83	1.39561
94613	96475	73	47186	47190	72	356	1164	8	1561	1510	15	2949	2986	26	289863	275278	80	1.39561
74291	75586	74	23417	23978	49	356	749	0	1298	1083	7	2723	2620	24	229689	229002	77	1.39561
200944	155897	101	77960	61326	87	1368	1288	18	2763	2048	27	6033	4954	38	530986	409006	93	1.39561
210298	159051	90	64299	48561	86	1998	1891	22	2952	2078	29	7864	5793	44	620189	456935	94	1.39561
83580	84609	69	39898	39945	71	777	757	0	1094	1326	12	2739	2463	25	243395	239576	78	1.39665
81769	78244	89	32487	32192	71	1255	1346	14	1150	1112	10	2911	2861	26	273813	259844	89	1.39665
93581	88810	87	32769	31334	74	1454	1220	12	1404	1266	12	3050	2888	27	317397	303208	80	1.39665
95856	87127	79	33115	29948	73	1203	1109	7	1442	1338	13	3654	3195	30	310661	278746	80	1.39665
74566	73206	72	21267	21335	50	1242	1233	9	1333	1271	13	2743	2958	23	253355	248236	77	1.39768
76503	75995	79	21923	21697	51	490	643	0	1075	1104	8	2546	2401	24	196062	195278	77	1.39768
161056	140705	88	50196	42458	83	1947	1378	22	2129	2022	20	4897	4367	34	450375	394725	90	1.39768
112754	100504	79	44797	39808	76	1637	1395	15	1640	1607	16	4573	4376	32	396173	354406	84	1.39871
147740	122593	84	60357	50726	82	2107	1762	21	1795	1710	17	4555	3643	35	424300	346381	88	1.39974
94619	92625	76	29300	29197	71	1477	1174	12	1400	1345	13	3244	3010	27	281773	274213	78	1.39974
91184	89044	85	27488	27325	71	526	995	0	1204	1086	7	2819	2882	24	274116	259688	79	1.40077
127795	108792	81	47447	40230	80	1195	1331	14	1799	1412	16	3978	3474	31	391663	327017	86	1.40077
101710	95450	77	40105	36141	75	1533	1417	15	1897	1641	19	4416	4028	32	366768	335277	82	1.40181
51464	52724	67	16968	17346	43	582	691	0	660	572	0	1668	1759	16	151605	153481	70	1.40181
101142	100927	74	30518	30378	58	1592	1493	16	1587	1596	18	3637	3611	29	329673	318208	79	1.40181
120922	111073	80	52398	48010	77	1708	1737	17	2022	1794	21	4229	3904	31	387808	365731	82	1.40181
122844	113921	81	45416	41848	75	1400	1321	13	1838	1476	19	4260	3922	30	353493	319068	83	1.40284
65779	67837	74	27910	28193	59	1001	1000	1	1156	1146	9	2118	1989	20	204664	193771	86	1.40284
71046	71125	70	23960	23364	55	898	893	0	1092	964	0	2464	2418	23	243057	232942	87	1.40284
185849	142464	87	60908	48198	86	2266	2001	23	2602	2152	27	6173	4818	42	592797	463814	92	1.40284
113489	108698	77	38005	36844	74	1295	1345	12	1695	1571	16	3551	3437	28	349868	345424	80	1.40387
170016	99549	114	50056	26632	109	2014	1407	13	2491	1535	15	6084	3683	54	540118	324901	117	1.40387
38830	37043	69	18046	17352	47	481	442	0	462	527	0	833	877	0	89323	87589	72	1.4049
148387	135559	85	50020	44142	81	1726	1697	17	1925	1829	19	4845	4396	34	439196	404823	86	1.40594
58198	53432	86	24448	22604	74	706	743	0	702	641	0	1810	1651	17	177126	155118	86	1.40594
77941	77783	71	25399	25535	56	878	867	0	990	1141	8	2697	2757	24	242503	243753	76	1.40594
76069	75396	73	27491	27791	56	1456	1343	15	1288	1306	11	2917	2948	25	255642	252893	75	1.40594
218265	159547	108	73510	54214	91	2923	2194	28	2711	2213	29	7162	5294	44	723747	531889	98	1.40594
105907	106556	75	44748	44074	74	1520	1330	13	1344	1398	14	3746	3788	28	338708	315394	78	1.40697
226220	193216	91	92377	79425	87	3522	2975	27	3438	2982	30	8170	6854	42	733014	636518	105	1.40697
80034	79152	76	27524	27978	56	999	1011	2	933	1099	6	2513	2571	23	221932	213980	74	1.40697
79355	76877	79	23190	22812	53	872	633	0	1008	1016	3	2584	2553	23	215551	205478	77	1.408
196645	146539	107	71824	53994	89	2064	1543	20	2361	1438	27	5553	4064	41	550096	413890	95	1.40903
110526	108424	77	39715	38873	75	1672	1655	15	1598	1675	18	4039	3739	31	342615	328856	81	1.41006
177142	133538	103	57051	43060	87	2150	1601	23	2414	1701	24	5712	4177	39	519246	385613	105	1.41006
133695	115688	81	46346	39101	80	2070	1782	21	2183	1723	22	4690	4085	35	423241	366210	88	1.41006
62464	66467	65	25262	25963	47	854	956	0	914	797	0	2128	2098	20	190075	183811	75	1.41006
145513	133766	80	64803	58384	80	1588	1476	16	1961	1503	19	4625	4119	33	373617	326227	84	1.41006
107750	105898	89	60014	57628	81	1395	1491	14	1400	1362	12	4206	4076	30	345989	319023	92	1.41006
194068	152887	89	65924	50401	88	2741	2235	25	3002	2520	27	7507	5893	41	620841	494934	94	1.41006
54107	56257	69	9714	10325	35	526	599	0	801	778	0	1445	1665	15	123375	126932	72	1.41006
112128	110211	78	40892	40600	73	1676	1783	16	2008	1959	21	4364	4247	31	384774	369385	79	1.41419
181830	165217	85	52278	47622	81	1992	1820	19	2442	2427	23	5287	4881	34	492487	448428	86	1.41419
113214	104039	76	44101	40197	75	1420	1234	13	1874	1650	21	4269	3527	33	347509	303664	83	1.41523
78927	79087	71	24004	24162	54	782	848	0	1111	965	0	2347	2308	22	195924	192153	76	1.41523
99417	95524	91	34302	34082	72	1140	996	0	1312	1257	12	3510	3555	26	305946	299506	79	1.41626
120284	116784	77	41272	40147	75	1430	1539	15	1803	1657	18	4041	3752	31	364827	340804	83	1.41729
104088	99547	77	34696	32686	75	1344	1406	14	1328	1183	11	3593	3477	29	328962	307178	84	1.41729
73727	73710	73	28622	28204	69	1189	1092	7	1188	1024	4	2746	2542	24	257335	250405	84	1.42142
79946	80639	72	28507	28474	70	1252	1136	9	1007	1163	7	2949	2823	26	248253	243268	79	1.42245
108123	103361	76	38334	35192	75	1891	1686	18	1868	1815	19	3630	3374	29	325613	298436	82	1.42245
77632	78313	72	19857	20104	48	923	1066	6	1280	999	0	2382	2453	22	200344	192701	75	1.42348
130156	116550	80	52110	45646	78	1379	1220	11	2125	1698	20	4524	4028	34	380057	344371	86	1.42761
76638	76840	72	29106	29242	68	1029	1013	3	1149	987	0	2417	2429	23	210038	201724	77	1.42761
125085	121933	76	30002	28623	75	1653	1537	16	1681	1437	14	3533	3422	29	341644	331679	82	1.42865
133156	116461	81	57320	49849	80	1880	1694	19	2252	2074	21	5599	4845	35	458231	406128	87	1.42968
133181	114136	98	48218	41165	80	1508	1271	14	1706	1455	15	4050	3267	31	326886	285087	98	1.42968
116023	108154	76	41648	36673	77	1464	1476	14	1610	1355	15	3646	3473	29	343326	314142	83	1.43071
67454	66973	73	21037	21215	46	709	761	0	1048	870	0	1992	1883	20	188007	186311	78	1.43071
40844	40632	68	16029	16123	44	451	416	0	448	454	0	1259	1183	10	102884	102079	70	1.43071
86452	85136	81	19275	19430	45	1123	1207	10	1219	1300	11	2828	2837	24	234078	226274	78	1.43174
270938	184654	107	82234	56615	106	3406	2600	29	4058	2656	34	9448	6340	48	833759	582219	114	1.43174
91716	92773	73	31447	31752	64	1295	1327	12	1360	1389	14	3308	3231	27	292661	280789	77	1.43174
126437	124379	77	40463	40222	74	1819	1869	17	1913	1742	18	4688	4468	33	396886	381797	79	1.43174
120371	106249	85	47292	42369	77	1164	1141	8	1404	1224	12	3802	3304	31	326077	293744	84	1.43277
84463	87950	71	25888	25852	57	799	845	0	1254	1125	8	3107	3075	27	271527	261191	75	1.43277
100690	98649	87	48009	47765	73	1552	1513	15	1504	1407	15	4251	4300	30	341241	336964	79	1.43277
70346	69283	83	23498	23331	53	996	836	0	1164	1019	4	2376	2162	21	220857	219587	87	1.43277
106667	105035	77	27441	26931	57	1878	1719	18	1738	1578	17	4077	4104	30	353276	344256	77	1.43277
112661	108671	89	33590	33238	72	1380	1216	11	1647	1636	16	3800	3784	28	329871	314968	79	1.43381
263235	180991	106	92084	64027	102	3391	2185	31	4058	2751	36	9559	6862	51	821361	573342	109	1.43381
62634	70042	49	22592	23502	47	855	841	0	919	728	0	2381	2504	23	206206	206645	72	1.43484
87843	92582	70	19706	20379	44	1089	1158	9	1396	1414	12	3089	3011	26	262473	258914	76	1.43484
118945	110233	78	50465	45579	76	1669	1583	16	2189	1778	21	4079	3616	33	365459	338857	81	1.43484
78481	80916	70	26072	26658	51	1314	1416	12	1280	1478	12	3038	3183	25	287534	285602	75	1.43484
261641	215086	97	129501	102538	98	4263	3582	30	4256	3478	34	9321	7627	46	860499	731873	98	1.43484
81885	83375	70	21973	22267	47	1258	1092	7	1111	1189	10	2784	2751	24	216208	214011	75	1.43587
49338	47602	68	17576	17612	42	520	476	0	859	751	0	1536	1533	17	138648	135380	73	1.43587
259964	184351	103	95521	68649	95	3111	2104	30	3820	2836	32	8712	6313	47	753989	532061	100	1.43587
84108	83378	77	31824	31597	71	984	964	0	1401	1265	12	3086	3163	25	262731	250504	77	1.4369
105711	100420	89	34717	32279	73	1227	1247	13	1526	1351	13	3032	2781	27	257029	237809	80	1.43794
196001	169248	101	66473	57265	85	2590	2164	24	3081	2618	27	7388	6560	41	612254	527956	95	1.44413
137506	131799	84	34048	32557	75	1549	1573	16	1893	2064	19	4505	4542	31	403102	380917	86	1.44516
93400	96184	72	30681	30543	65	1196	1475	13	1354	1410	13	3381	3309	28	293611	294913	78	1.44929
157541	137156	86	49040	42521	81	2259	1867	21	1870	1874	22	5140	4201	36	446522	372434	92	1.45032
106448	102489	75	42275	39737	75	1735	1410	16	1777	1710	18	4160	3884	31	366159	347530	81	1.45135
88693	88731	75	20634	20634	47	1273	1402	13	1239	1385	14	3623	3574	29	314175	299336	79	1.45239
134569	128635	82	40800	40135	75	1925	2052	19	2338	2164	22	5394	5232	34	466850	439007	84	1.45342
257931	194712	98	105148	80340	94	3502	2848	28	3940	3125	31	9010	6942	47	797106	606886	100	1.45445
48745	48456	78	19533	19723	47	604	587	0	846	673	0	1401	1308	12	123082	122894	72	1.45548
105935	100955	82	36159	34270	74	1334	1394	14	1529	1542	16	3682	3590	30	340237	317474	82	1.45652
97310	95196	77	29046	29022	67	1493	1388	14	1260	1312	13	3540	3503	27	297711	294140	79	1.45652
155506	127281	97	55716	46380	82	1917	1476	20	1923	1337	20	5448	4416	36	430532	355405	87	1.45652
103191	96619	76	41643	38151	76	1664	1315	17	1585	1668	16	3552	3529	27	311100	289856	83	1.45858
116530	103138	80	40845	35305	77	1727	1635	17	1707	1405	18	3846	3316	32	336851	293238	85	1.45858
133258	124555	79	52571	47730	79	1626	1475	15	1898	1590	20	4413	4120	32	396482	364265	86	1.45858
175883	130384	90	60694	44524	87	2257	1722	23	2436	1803	25	5671	4096	41	498178	364764	104	1.45961
111392	98022	80	40358	35373	77	1655	1654	16	1720	1477	18	4510	3686	35	365938	321297	85	1.46168
103613	97136	76	38388	34749	76	1055	1011	3	1614	1479	15	3333	2853	29	284870	252722	82	1.46168
123180	108315	82	43843	38475	79	1639	1579	14	1995	1762	19	4520	3774	35	402645	354066	86	1.46271
21514	23640	45	13987	14348	39	372	373	0	422	434	0	693	771	0	66722	65461	66	1.46477
78364	78991	75	28873	28986	69	1069	984	0	1208	1055	5	2535	2524	23	231532	227149	78	1.46684
114921	109610	77	35270	34324	73	1246	1198	10	1660	1502	17	3787	3690	28	318322	307676	82	1.47097
88393	86950	74	27289	27217	64	1332	1246	12	1257	1369	14	2538	2663	22	255275	249460	77	1.472
126937	112098	86	45482	39772	78	1616	1229	14	1883	1638	19	3512	3035	31	326637	282802	83	1.472
86185	85918	72	22194	21428	62	1369	1466	14	1480	1455	14	3071	3140	25	282305	278255	78	1.47303
45037	44106	70	18996	19010	46	438	528	0	493	491	0	1233	1194	10	113183	112733	83	1.47303
133055	127912	76	49510	46157	75	2141	1999	20	2339	2128	21	4636	4619	32	460124	424298	86	1.47303
86352	88317	71	29939	30040	59	1474	1449	13	1335	1256	11	3095	3015	26	260481	247447	77	1.47303
164318	133965	84	59711	48544	83	2324	2017	23	2314	1846	24	6311	4848	40	540927	427158	89	1.47303
199133	155019	89	69970	53876	88	2564	2081	24	2458	1874	26	6069	4683	40	535265	407728	95	1.47303
109532	100148	76	39950	35781	76	1193	1340	12	1522	1183	11	3341	2863	29	296010	264165	81	1.47303
98925	98973	75	32823	33056	67	1586	1760	16	1592	1490	16	3565	3697	28	327270	313197	78	1.47303
66560	66783	76	21407	21492	50	730	588	0	991	983	0	2002	1968	20	172572	161253	76	1.47406
42611	42483	68	9042	9070	36	489	576	0	428	508	0	1406	1486	13	134922	137470	70	1.4751
91775	90928	81	26070	26179	58	1097	1101	6	1488	1335	14	3564	3372	27	287600	274576	78	1.47716
107533	97848	83	47275	42817	77	1263	1076	9	1516	1524	16	3330	3111	27	304006	271371	82	1.47819
129325	122993	78	51107	48238	77	1620	1668	16	1810	1687	18	4546	3948	33	385199	367846	84	1.47819
105541	105917	75	25889	26191	57	1628	1648	16	1852	1805	18	4173	4093	31	362070	346173	79	1.47923
121444	106782	86	48285	42171	78	1752	1551	16	1909	1709	19	4146	3929	30	377332	336879	85	1.48026
133574	117319	80	46830	40065	78	2030	1725	19	2061	1872	22	5510	4886	35	439430	383477	86	1.48026
160593	132277	84	51455	42473	82	2267	1789	24	2259	1590	25	5275	4400	37	476901	386790	89	1.48129
100408	99053	79	38425	37829	72	1133	1309	12	1530	1652	15	2872	2648	25	261696	244713	90	1.48129
142602	116410	93	54673	44492	83	1916	1644	17	2068	1520	21	4735	3736	36	432406	342301	99	1.48129
112192	99375	95	43634	38395	77	1748	1603	17	2011	1642	19	4524	4035	33	384382	341312	82	1.48232
69067	67812	79	24024	23921	60	1119	1052	5	853	996	0	2000	2008	20	182573	177508	78	1.48335
153809	131445	83	55377	45943	83	1653	1517	15	2143	2092	22	5020	4317	35	426255	353698	89	1.48542
80825	79604	73	26518	26954	63	959	1059	5	926	1064	5	2708	2839	24	220878	219431	76	1.48542
100687	91661	76	40365	36156	75	1530	1286	12	1858	1549	19	3862	3556	30	315996	285246	83	1.48542
84846	87090	70	24138	24404	52	1344	1107	7	1304	1102	7	2825	2743	25	265319	263177	80	1.48542
230890	188801	96	92736	75354	89	3294	2667	28	4049	3120	33	7948	6561	44	744237	603363	96	1.48645
56191	56358	65	22077	22253	48	687	594	0	905	814	0	1566	1619	15	143859	143309	75	1.48748
133502	118676	89	51440	45656	78	746	1068	7	2040	2017	20	4302	4210	32	410290	372825	85	1.48852
134959	113294	87	48162	40436	80	1417	1477	16	1679	1525	17	4628	4065	32	408730	346827	87	1.48955
80032	80468	70	34029	34113	70	817	990	0	1563	1278	13	2696	2761	24	263091	258480	78	1.48955
277224	199804	123	96017	70008	123	3301	2238	29	3782	2661	32	9142	6724	46	772019	545471	123	1.48955
65745	64361	87	17510	17808	44	704	836	0	948	829	0	2169	2195	22	191966	189525	75	1.49058
42301	40899	79	12372	12482	39	378	328	0	376	401	0	1151	1176	8	112504	117088	70	1.49161
27426	27583	60	10748	11047	37	353	343	0	517	385	0	930	911	0	75343	76840	69	1.49161
81987	81266	74	19870	19674	48	1255	1156	9	989	1038	4	2743	2863	24	243331	236457	77	1.49368
58188	60059	69	20129	20356	46	678	642	0	871	831	0	2215	2030	22	200351	193856	74	1.49471
88993	88267	77	27577	27234	60	1062	1115	7	1113	1159	9	3030	3050	26	266123	252408	78	1.49677
111572	109157	77	35869	34982	73	1161	1120	7	1613	1552	15	3682	3569	28	361561	352113	82	1.49677
93152	91498	78	28975	28994	64	1293	1137	8	1257	1489	14	3531	3539	27	303851	292872	78	1.49781
88792	89125	74	34759	34573	71	1724	1769	16	1274	1153	11	2696	2680	24	252617	246613	76	1.49781
70621	69616	83	29154	29405	69	783	694	0	968	1060	5	2215	2141	21	194070	192489	75	1.49987
50008	49116	76	15167	15503	41	375	367	0	567	633	0	1445	1407	15	132481	129416	71	1.5009
96370	93036	91	31198	30158	73	1406	1532	13	1568	1419	15	3949	3789	29	317234	296142	91	1.5009
61077	59373	76	23836	21618	86	829	688	0	1314	914	0	2266	1889	20	190822	158551	86	1.50194
135394	126130	79	55856	52147	77	1950	1959	19	2133	1780	19	4949	4538	34	414519	375924	82	1.50194
173349	136303	90	59857	47240	85	2486	2009	22	2528	1994	26	5736	4661	37	515241	410981	91	1.50194
132310	125545	80	48031	46195	76	1787	1713	16	1928	1774	19	4438	3896	32	373083	356572	82	1.504
113210	109972	75	39911	37793	74	1416	1502	15	1640	1258	15	3881	3798	29	323857	318522	79	1.50503
33780	35736	51	14918	15191	41	551	527	0	458	414	0	1049	1054	6	100466	96764	67	1.50606
53117	54252	68	23944	24020	54	746	761	0	892	817	0	1640	1651	17	148309	145807	72	1.50606
70778	69247	73	24766	24866	56	703	823	0	1106	1078	5	2538	2448	23	203710	202766	77	1.5071
42806	43248	68	17151	17672	42	697	603	0	681	523	0	1250	1280	12	117203	114701	73	1.5071
111621	103365	88	44029	40981	75	1714	1673	16	1643	1601	18	4283	3856	32	376548	347008	88	1.50813
98428	95363	75	31200	29722	73	1444	1463	15	1486	1430	14	3864	3845	28	315639	306464	78	1.50813
218540	134352	93	70355	43927	92	3474	2277	32	3803	2362	37	9259	5826	49	805783	486959	100	1.50916
75843	73582	81	28656	28895	69	1028	1162	8	1435	1265	13	2976	2896	25	238138	232256	77	1.51019
82928	81260	78	31323	31063	70	1077	1082	6	1584	1293	15	2972	3000	26	252578	246536	78	1.51019
113614	110829	78	29676	29181	73	195	855	0	1728	1575	18	3695	3529	29	340681	329851	80	1.51329
213150	164856	93	70380	54993	90	1543	1951	22	2933	2473	27	7079	5510	42	608270	467344	99	1.51329
96156	98016	73	28697	28682	58	743	1045	6	1710	1756	18	3411	3406	27	327880	318516	77	1.51329
30325	34229	40	12205	12851	37	-17	471	0	422	458	0	1076	1223	10	91969	91610	69	1.51329
127270	125881	76	41440	40633	74	1469	1778	17	2135	1907	19	4326	4449	29	405911	394840	82	1.51432
82748	83124	71	23037	22862	59	1390	1383	13	1408	1478	14	3557	3365	30	291134	284229	79	1.51535
100303	97699	76	36779	35345	72	1448	1428	14	1820	1563	18	3818	3613	30	327916	316051	81	1.51535
26499	28570	52	9154	9525	35	364	320	0	157	386	0	939	924	0	77912	76434	69	1.51639
105973	102420	75	35568	34615	74	1352	1547	14	1171	1295	11	3173	3144	27	297858	284650	81	1.51639
78824	80523	72	22455	22336	51	1009	960	0	1081	986	0	2695	2751	23	244449	236926	79	1.51845
113691	102235	89	44273	38935	76	1699	1475	15	1954	1561	20	4486	4077	32	391241	343050	85	1.51845
91825	93061	73	37981	38012	71	1131	1141	9	1126	1216	11	3104	3224	25	269104	264656	77	1.51845
144643	140167	80	63337	61963	78	2593	2589	22	2972	2809	27	6213	5954	35	571402	541348	85	1.51948
126438	109320	84	46578	39329	79	1498	1233	13	1858	1656	19	4404	3869	32	378925	332180	84	1.52981
98677	91591	76	39589	35436	74	1429	1425	13	1770	1465	18	3819	3640	30	328804	303894	83	1.52981
174206	145790	90	43677	35642	81	2742	2370	24	2495	2192	25	6172	5222	38	508821	425763	87	1.52981
326981	220340	107	135107	91241	106	4850	3231	36	5564	3677	41	12243	8772	52	1.04858e+06	801043	111	1.52981
137022	128857	78	45786	42075	76	1696	1508	18	1702	1459	19	4603	4515	32	393750	363302	79	1.52981
113564	110425	77	40769	39430	73	1369	1426	12	1738	1785	17	3797	3649	29	348421	325214	80	1.53084
96777	100539	74	27147	27488	52	1601	1697	16	1611	1553	15	4121	3870	31	371095	369300	77	1.53084
111992	110410	75	24975	25253	50	1258	1495	13	1566	1407	16	3668	3733	28	355228	345737	80	1.53084
113484	99135	81	42123	36388	78	1648	1389	16	1839	1459	18	3913	3239	33	337567	283197	83	1.53084
78677	78592	74	28996	29414	58	1155	1070	6	1126	1228	10	2833	2788	26	243440	241044	76	1.53084
80724	81349	71	22310	22419	53	1067	990	0	977	946	0	2308	2372	22	210855	202041	77	1.53497
82098	82502	73	19942	20068	46	1092	1223	9	1398	1315	12	2548	2463	23	241713	233764	77	1.53497
43588	45721	53	18476	18690	44	603	493	0	733	640	0	1555	1513	17	131041	129843	71	1.536
83249	82104	77	30299	29866	70	626	835	0	1320	1170	10	2760	2870	24	255307	247053	79	1.5391
106568	105383	74	28649	28318	70	1256	1564	13	1612	1527	15	3708	3362	30	322208	310925	80	1.5391
88761	77950	79	62639	58014	77	3079	3002	25	3361	3028	27	7750	7214	39	648269	592265	85	1.5391
90052	90208	82	36716	36832	71	1122	1033	5	1123	1071	7	2709	2777	24	271936	262839	77	1.5391
244562	175931	93	93282	68590	92	3056	2124	30	3885	2819	35	8965	6358	49	776255	580917	99	1.54013
73391	74810	71	28787	29361	60	712	801	0	832	961	0	2668	2526	24	233330	236293	75	1.54013
163046	128416	85	57069	44482	83	2445	1683	25	2433	1874	26	5708	4699	38	502330	392333	90	1.54013
110139	99308	82	38181	33654	76	1648	1747	18	1484	1216	11	3302	2815	30	320887	279815	87	1.54942
32419	32712	55	16813	17192	43	409	432	0	283	355	0	1046	1001	1	83905	86470	70	1.55045
117155	101059	84	40516	34695	78	1569	1313	14	1594	1311	16	3775	3164	32	366359	295753	88	1.55045
188134	155489	89	63436	51490	86	2212	1662	23	3092	2562	29	6904	5883	41	614293	490716	94	1.55045
114809	106831	79	40025	37088	75	1762	1567	17	1763	1309	17	3938	3516	29	322845	288618	84	1.55148
70460	72077	69	22907	23159	46	1195	1170	9	1005	1050	5	2851	2753	24	226645	225719	74	1.55148
127675	122373	77	46250	43451	75	1984	1929	20	1975	1805	19	4968	4516	33	416459	391084	83	1.55148
98425	97913	73	39661	38284	73	1400	1265	11	1395	1226	12	3571	3383	29	323185	306075	82	1.55148
85801	88405	73	17227	17955	40	1425	1263	14	1347	1317	12	3430	3562	27	301783	299985	75	1.55148
84360	86900	72	22948	23429	47	908	1043	5	1400	1366	13	2995	2986	25	251805	248797	77	1.55148
65352	67351	70	31429	32084	67	861	888	0	1370	1231	11	2262	2345	22	174913	177360	73	1.55148
114634	111139	80	40466	38311	77	1528	1529	15	1905	1515	20	4013	3580	30	352341	325932	93	1.55148
103965	96025	80	30071	26847	67	1180	1069	7	1638	1443	15	3772	3576	29	318605	281316	80	1.55252
128526	125953	77	28722	27408	64	1783	1655	15	1866	1906	19	4065	3881	31	425195	404594	80	1.55252
135885	118268	80	38138	32323	78	1988	1663	19	2098	1883	23	4730	4073	34	417387	361269	89	1.55252
26289	26565	57	12398	13216	37	110	156	0	367	354	0	680	724	0	58868	64347	64	1.55252
78673	78446	75	24495	24702	54	1009	1062	6	1155	1266	11	3133	3245	26	261645	253421	78	1.55252
301174	205885	109	120247	87387	108	4724	3241	35	5552	3899	40	12630	9134	54	1.04858e+06	822587	113	1.55252
96845	96632	91	43272	42682	73	657	1069	6	1392	1299	11	3163	3302	25	267609	263660	79	1.55355
89021	90255	73	18044	17731	46	1133	1117	7	1176	1253	10	3176	2991	27	262992	257490	78	1.55458
61551	62237	70	21948	22098	52	865	987	0	656	720	0	2146	2061	20	183534	181832	74	1.55458
42517	40945	77	10907	10954	36	542	487	0	455	577	0	1174	1127	8	98317	100526	70	1.55665
84748	84602	76	16603	16371	43	1074	1136	9	1290	1210	9	3045	3013	26	276729	267493	77	1.55665
82027	80531	73	26367	26263	61	1058	1213	9	1215	1359	13	2960	2848	26	241442	238166	79	1.55871
94697	90598	83	28929	28094	68	1352	1204	10	1542	1395	13	3674	3633	27	322064	306935	81	1.55871
164947	155314	84	63439	59490	80	2340	2257	21	2319	2101	24	5857	5501	36	472420	444465	87	1.55871
123776	116834	78	37567	35904	75	1828	1643	15	1661	1778	16	3934	3769	29	384096	361858	82	1.55871
35787	35147	65	16647	16526	46	418	319	0	611	661	0	1097	1065	6	99805	100864	71	1.55974
35373	35812	64	14291	14590	39	343	335	0	466	540	0	1017	1313	11	104614	103638	67	1.56594
85577	82202	76	20965	21142	49	1154	1293	11	1420	1283	12	3169	2933	28	267650	253658	80	1.568
61976	61975	73	17876	18058	45	747	881	0	1023	1027	3	1937	2115	19	175373	172442	75	1.56903
111680	98223	95	35323	31568	76	1169	1062	6	1387	1072	9	3718	3289	29	282672	251782	84	1.56903
126488	122345	79	29977	28726	74	1605	1569	16	2056	1875	21	4020	3736	30	360192	345874	82	1.56903
85184	88097	70	26040	26675	49	969	1054	5	1302	1137	8	3190	3240	26	276540	276402	75	1.56903
83820	82131	77	31422	31594	71	1000	1166	9	1264	1351	12	2695	2549	25	216167	215248	78	1.57006
111437	110302	75	39353	38045	73	1469	1397	15	1733	1647	16	4043	3813	31	326937	309291	80	1.57006
161475	129352	102	52548	42061	85	2337	1894	21	2377	1965	23	5294	4028	38	500568	406354	102	1.57006
158952	137006	84	57352	49599	81	1933	1766	19	2165	1947	22	4737	4197	33	401229	341425	89	1.5711
256605	187630	97	75410	55327	93	3350	2335	29	3674	2377	35	8469	6139	46	738023	535555	110	1.5711
162599	128224	90	57437	44732	84	2040	1581	19	2578	1914	25	5366	3972	38	488643	370149	102	1.5711
127405	112174	82	40999	35092	79	1532	1276	14	1830	1659	19	3635	3277	30	328282	294476	82	1.5711
198777	152894	90	70169	54638	87	2409	1758	24	2467	2059	24	6579	5232	40	550956	419130	94	1.5711
117273	104262	81	34633	30593	78	1789	1668	16	2083	1764	21	4561	3896	33	347241	311650	83	1.5711
91247	91097	72	23472	23663	50	947	1029	3	1304	1249	11	3006	2918	26	270050	267270	83	1.57213
163471	130460	88	50749	40378	84	1856	1607	17	2085	1545	22	4420	3521	34	424365	340886	91	1.57213
93819	93331	75	37588	37042	72	1561	1585	15	1322	1282	12	3093	2990	25	271923	263641	81	1.57523
52645	53309	68	19107	19280	46	749	685	0	760	653	0	1539	1612	17	136735	133296	74	1.57626
134252	120590	83	64563	59849	79	1695	1616	17	2074	1688	18	4195	3675	32	368486	333520	87	1.57832
97953	95652	76	27438	27318	61	1543	1521	13	1591	1687	17	3449	3425	28	323222	315195	79	1.57832
81924	82121	73	29380	29345	69	1081	1128	8	928	1162	9	2825	2903	23	242892	234919	78	1.57832
133597	119202	79	39966	33662	79	1672	1490	15	2040	1595	21	4831	4278	33	380355	324633	84	1.57935
40185	39982	65	14132	14585	41	382	280	0	687	631	0	1428	1414	15	124193	125876	70	1.58452
169253	142937	91	77747	67514	82	1189	1996	19	3248	2824	28	7204	6274	40	664037	559707	90	1.58452
92169	91419	77	33340	32994	71	701	1211	10	1492	1564	15	3516	3515	29	321414	309536	80	1.58555
65141	67030	69	23427	23999	48	252	632	0	748	933	0	1864	1876	18	187606	188580	74	1.58555
158415	129441	84	58246	47336	82	2247	1997	24	2442	1877	25	5482	4343	39	491015	394220	89	1.58555
145331	128489	85	42863	37081	78	2115	1768	20	2281	1972	23	5021	4426	35	435536	381745	85	1.58658
114950	108747	84	46591	44281	75	1606	1605	15	1580	1580	16	4113	3895	31	359689	338157	83	1.58658
110420	107554	87	36576	35817	73	1331	1518	13	1375	1311	12	3493	3346	28	290505	276922	79	1.58658
47177	46869	70	15615	15969	40	414	475	0	568	648	0	1193	1100	8	112716	106953	72	1.58968
71598	71339	74	24354	24304	57	796	901	0	1058	985	0	2638	2759	22	224525	221715	76	1.5969
113732	100405	79	39516	33715	77	1720	1544	18	2112	1849	20	3772	3156	32	351714	311630	84	1.59794
109260	106659	78	40152	39225	73	1443	1172	13	1725	1619	16	3533	3619	27	311406	303545	79	1.59794
213270	180786	89	104042	90859	88	3873	3251	30	4297	3531	33	9662	8430	45	891620	766904	94	1.59794
65252	67802	68	25922	26526	51	931	851	0	800	883	0	2288	2425	22	219776	209692	86	1.59794
86496	88738	72	14455	15254	39	1156	1093	7	1196	1173	10	3559	3431	28	284130	273055	76	1.59794
97300	99168	73	26146	26529	51	1360	1322	12	1458	1204	10	3364	3229	27	325961	316241	77	1.59794
90281	93301	72	25913	26559	48	1328	1297	10	1709	1505	18	3351	3259	28	306378	303396	77	1.59794
87713	86419	79	34433	34175	72	975	1037	4	1112	1110	8	2613	2351	24	238404	232307	79	1.6
41395	41169	56	14710	15057	40	574	555	0	740	543	0	1293	1340	12	123544	121500	73	1.60103
115901	105155	78	41271	36880	76	2283	1962	22	1855	1765	20	4623	4219	33	384706	341003	85	1.60619
85756	86159	76	28834	28477	71	956	989	0	1351	1319	12	3063	3116	24	250937	241767	79	1.60929
109940	108322	76	39551	37478	75	1565	1461	15	1606	1530	17	3606	3480	28	329626	316458	82	1.61032
75934	77920	70	22870	23250	47	934	1012	2	1061	1017	3	2373	2287	21	222551	213284	76	1.61032
205082	157579	88	86999	65680	87	2659	2090	25	2713	2024	27	6727	5181	41	602229	449616	95	1.61032
142001	134739	87	53470	51661	76	1787	1710	17	1852	1775	19	4573	4233	31	382241	354990	86	1.61135
100567	96866	78	27808	27389	66	1271	1113	8	1165	1225	10	2839	2737	25	297087	281421	82	1.61342
165457	138548	83	60373	49132	82	2290	1748	24	2504	1847	26	5754	4455	39	474767	394442	89	1.61445
108849	100838	93	40935	36949	93	1283	1106	8	1962	1754	18	3902	3453	30	336009	298298	93	1.61445
133258	116148	79	44915	37511	79	1808	1600	18	2022	1683	21	5008	4450	35	427544	360993	86	1.61445
107212	107495	75	31292	31058	72	1568	1551	16	1813	1714	17	3660	3659	29	345410	336666	80	1.61445
109996	98482	79	44653	39269	77	1410	1341	15	1630	1560	16	3917	3432	31	356761	310541	85	1.61445
113600	103937	80	46519	40714	79	1663	1564	15	1632	1356	17	4424	4145	32	414060	364668	95	1.61445
121374	113040	95	38610	34473	95	1665	1555	14	1953	1767	19	4581	3831	33	411678	357618	95	1.61445
165862	144256	81	73862	61181	81	1902	1698	18	2242	1740	24	5552	4366	39	486912	414949	88	1.61445
78270	80003	71	29199	28659	63	1382	1177	9	1268	1129	8	2585	2460	24	235286	228818	74	1.61548
101590	98625	78	28614	28512	71	1179	1133	8	1198	1439	15	3711	3572	28	313792	298782	79	1.61548
143133	131374	80	64362	58617	78	1636	1403	15	1359	1475	15	4195	3935	31	361499	330496	84	1.61961
83587	84173	73	38418	38609	71	1533	1529	16	2404	2306	21	4421	4292	30	363191	345861	79	1.61961
40002	41804	57	12032	12630	37	422	576	0	582	524	0	1068	1150	8	106185	107636	69	1.62065
78886	80659	72	21329	21298	50	1086	1170	9	1144	1185	9	2640	2683	23	242339	238807	76	1.62168
57366	56167	73	21322	21197	48	455	540	0	584	550	0	1555	1627	16	153447	150609	74	1.62168
118453	110229	80	52337	47698	78	1754	1529	16	2025	1689	21	5061	4716	34	418091	378827	83	1.62477
150483	135133	82	64540	57995	80	1920	1466	21	2192	1806	21	5755	5033	36	489197	443223	85	1.62581
69509	73322	68	21300	21819	47	939	1031	4	1209	1345	12	2586	2681	22	230961	221826	74	1.62581
198926	166212	87	70037	58485	85	3215	2539	27	3356	2865	30	7743	6395	42	673042	544996	93	1.62581
176774	99565	95	60224	33520	92	2354	1541	26	3105	1787	37	6629	3925	49	546039	343060	96	1.62581
89327	88229	76	29952	28970	67	1425	1589	15	1248	1328	12	3621	3560	28	315942	308944	80	1.62684
44058	43485	69	17178	17349	44	498	414	0	731	580	0	1363	1299	14	121507	120461	73	1.63303
139960	113330	83	52411	42917	81	1684	1329	13	2162	1749	22	4330	3679	34	390950	324254	91	1.63406
102827	100797	74	40199	39960	73	1343	1378	12	1455	1299	13	3472	3396	28	298711	284663	80	1.6351
78034	76508	74	27089	27186	60	1002	910	0	1334	950	0	2307	2338	22	217896	215213	76	1.6351
91257	90761	74	34517	33920	71	1400	1362	13	1318	1449	12	3157	3034	26	304931	292862	79	1.64129
92157	89188	74	31194	30761	71	1348	1174	11	1579	1426	14	2978	2882	26	263843	251394	80	1.64232
101054	99520	75	25424	25112	54	1382	1505	13	2019	1820	20	3823	3748	30	341691	326869	82	1.64232
100350	99212	73	29412	29305	70	1512	1631	15	1527	1583	15	3547	3327	29	301451	290873	79	1.64232
123457	105745	82	47654	41120	79	1449	1132	10	1888	1631	18	4210	3666	32	387570	330361	88	1.64335
123265	119387	82	34527	33902	74	1592	1578	15	1613	1538	16	4623	4268	32	390410	372588	84	1.64439
91680	90772	77	24912	24833	57	1336	1435	13	1328	1296	13	3081	2981	25	270045	266098	84	1.64852
128655	120491	90	37828	36363	75	1328	1251	11	1821	2016	18	4517	4072	33	392353	378638	88	1.64955
134668	113282	92	49476	41638	80	2085	1827	22	1815	1470	20	4277	3847	31	381482	329819	87	1.65161
155003	123638	84	56196	45345	82	1929	1727	18	2291	1780	22	5381	4157	39	478783	386656	91	1.65161
43751	46089	46	13441	13751	40	536	594	0	620	676	0	1448	1498	14	123756	115182	70	1.65161
105019	104736	75	30415	30264	69	1408	1310	13	1487	1476	15	3371	3539	26	294371	286677	79	1.65161
116115	113139	76	42819	41713	74	1590	1535	15	2083	1935	20	4175	3949	31	347757	325791	80	1.65161
72208	72219	71	31331	31472	68	1336	1362	12	1040	1003	1	2357	2368	23	203691	195059	74	1.65265
102874	100027	75	44603	43923	73	1597	1371	15	1667	1513	17	3716	3477	30	325802	316733	81	1.65265
112026	100716	84	37032	33678	75	1498	1527	15	1840	1630	18	3849	3644	30	344541	308673	84	1.65368
94713	94119	73	23082	22391	55	1036	981	0	1104	1129	8	3170	2976	27	264541	257993	78	1.65368
83788	84152	74	21300	21436	46	421	787	0	1294	1261	13	3227	3203	26	276025	270353	79	1.65781
93434	91267	73	43542	41578	72	974	1151	8	1398	1261	13	2937	2761	27	280344	262970	78	1.65884
91729	92987	73	20526	20441	47	1012	1047	4	1392	1299	12	2976	2928	26	282383	273875	78	1.65884
148816	128013	80	70714	60506	81	1714	1429	18	2252	2010	23	4858	4280	35	403415	347899	87	1.66194
99459	96024	76	42382	39681	73	1535	1273	14	1397	1407	15	3575	3478	29	325482	299553	80	1.66297
135520	120398	87	49270	43254	79	1816	1593	16	2201	1927	22	4529	4011	32	404063	362281	86	1.66606
104144	99478	77	30156	28139	72	1644	1434	17	1668	1545	16	3992	3812	30	348631	330861	82	1.6671
99860	98701	75	33152	32300	72	1298	1169	11	1404	1458	13	3293	3289	26	297527	295897	78	1.66813
130970	117844	79	41172	36297	78	1122	1054	6	1739	1558	16	3646	3299	29	317710	286173	84	1.66813
95777	93786	86	15875	15913	43	1098	1015	3	1243	1197	9	2875	2833	24	236124	231633	79	1.66916
86803	85893	73	29696	29335	71	1517	1444	13	1438	1352	14	3328	3152	27	298423	292526	78	1.67226
60483	60943	70	28748	28926	68	701	808	0	839	898	0	1782	1722	17	148593	148086	72	1.67226
64489	64377	75	20646	21123	46	569	633	0	499	796	0	2048	1865	20	178161	173500	76	1.67226
112552	102029	81	57334	53523	77	2858	2566	25	3053	2927	26	7394	7042	39	672343	625655	84	1.67226
120409	106693	80	41628	35935	77	1378	1207	12	1721	1370	15	3724	3090	32	349667	297557	84	1.67226
102409	102841	73	58538	58337	73	1562	1396	15	1291	1315	12	4018	3924	30	405609	403529	78	1.67226
56254	59394	55	15021	15460	39	533	684	0	701	855	0	1888	1842	18	163736	160188	74	1.67226
117689	114170	88	34454	33795	73	1240	1297	11	1499	1572	15	3530	3335	29	336336	326142	81	1.67329
32171	30572	65	10389	10704	37	444	347	0	498	346	0	1033	1050	5	84053	83828	70	1.67535
41682	41756	67	15746	15771	43	467	457	0	584	568	0	1164	1156	9	109596	106504	72	1.67639
90442	90427	73	29225	28941	70	1098	949	0	1048	1205	10	2468	2456	23	242381	231326	80	1.67639
40177	39489	73	16233	16424	42	397	432	0	507	543	0	1090	944	0	98883	95382	72	1.68052
120969	102354	84	50707	42828	78	1707	1276	15	1644	1569	18	3910	3364	31	366707	316266	86	1.68052
160307	150326	83	78449	74281	80	3221	2866	26	3196	2769	27	7165	7012	38	613831	574463	85	1.68155
102435	97529	81	40637	38108	75	1419	1555	14	1626	1390	15	3262	3006	27	308138	284449	83	1.68155
97877	97497	74	29959	30096	70	1143	1011	3	1576	1442	14	3610	3515	27	312707	303314	78	1.68155
103735	98756	87	49925	47430	75	1354	1301	11	1359	1237	12	3611	3390	29	316838	293727	84	1.68155
107885	103189	78	43396	39942	75	1370	1232	10	1532	1121	9	3433	3275	29	328926	300843	92	1.68155
70903	72360	72	23325	23976	47	880	818	0	808	1065	5	2397	2579	22	221243	215697	74	1.68155
92345	91557	75	31723	31606	63	1398	1327	12	1474	1326	13	3301	3007	27	267323	254914	79	1.68155
95776	96656	78	36435	37145	71	792	756	0	1404	1244	10	3198	3161	27	260633	265553	77	1.68258
244146	182553	111	100840	78839	92	3160	2324	28	3449	2631	31	8184	6093	47	715579	537383	100	1.68465
137748	117754	83	41446	35055	80	2012	1573	19	2050	1766	20	4407	3660	34	388359	319576	86	1.68465
97735	96362	82	22338	22094	50	1201	1209	10	1590	1464	16	3234	3110	27	304395	283682	79	1.68568
81658	81291	83	31264	31298	70	800	805	0	1213	1192	11	2838	2732	25	247544	240313	77	1.68671
28111	28149	49	8487	8660	34	471	470	0	384	390	0	1014	957	0	81597	80853	69	1.68671
75234	73958	78	22909	23002	50	767	870	0	1079	1273	11	2950	2887	25	262758	256743	75	1.69084
164840	145848	98	63518	55971	81	2525	2237	23	2721	2310	26	5789	5394	36	496564	446290	90	1.69187
118625	114143	85	22991	22063	54	1832	1782	18	1728	1614	18	3757	3801	29	344090	336716	82	1.6929
185107	158470	91	75736	63058	88	2258	1870	23	2925	2517	25	6487	5581	39	602473	529956	92	1.69394
226981	171368	94	62694	48071	88	2605	2105	25	2972	2387	29	7636	5801	42	660827	505885	94	1.6991
76931	78998	70	26478	26878	53	1357	1255	13	1276	1154	10	3043	3030	26	245926	240993	77	1.6991
90567	82017	76	32788	28127	75	1071	1158	7	1365	1006	2	3234	2730	30	265643	230580	82	1.6991
169056	153531	83	71497	64654	81	2148	1805	22	2491	2102	26	5992	5205	37	547700	478521	88	1.70013
72610	72896	65	26238	26209	61	1168	1155	8	1145	1164	9	2639	2578	23	247944	249683	76	1.70219
119873	108608	81	38898	35270	75	1530	1347	14	1728	1557	18	4101	3685	31	349854	317244	84	1.70323
139720	121874	84	58706	51819	80	1900	1767	19	2122	1987	22	4692	4187	33	417935	364467	88	1.70323
109549	107622	76	30143	29720	68	2020	1930	19	1858	1831	21	4451	4385	31	394601	383394	80	1.70323
121987	108770	81	45495	40221	77	1941	1884	19	2020	1730	21	4889	4493	34	416298	373957	85	1.70426
25561	26616	44	14352	14517	40	197	331	0	581	426	0	826	778	0	72128	71651	70	1.70735
34664	35447	57	11076	11199	37	423	548	0	454	382	0	1068	1113	7	109856	108015	68	1.70735
138166	122999	82	48410	42820	78	991	1291	12	1970	1769	19	3991	3732	32	381348	339481	88	1.70839
87448	80971	90	23521	21028	90	621	823	0	1016	1011	2	2841	2629	24	260090	230745	90	1.70839
46227	48627	57	13859	14266	39	84	286	0	674	787	0	1231	1393	14	129700	130808	70	1.70839
119582	119148	75	33864	33684	72	1247	1314	12	1515	1601	15	4166	4090	30	361310	349364	81	1.70839
139892	127969	81	58595	51604	79	1463	1449	15	2158	1778	23	4918	4145	35	412518	364459	86	1.70839
114323	104575	80	40764	36596	77	1542	1365	14	1754	1361	14	4172	3668	31	370800	325495	85	1.71355
91941	91302	81	31588	31178	71	1220	1100	6	1337	1296	12	2959	2684	26	276846	266033	78	1.71458
80962	77897	81	19959	20129	46	976	1026	3	937	917	0	2368	2347	23	225396	219970	80	1.71974
126056	119170	88	42900	40811	76	1343	1296	11	1830	1699	19	4052	3991	30	365494	342153	83	1.72077
145431	132360	81	53833	48135	79	1723	1637	16	2035	1986	20	4888	4489	33	439741	405106	85	1.72181
110207	96713	80	40066	34856	77	1456	1348	13	1740	1467	15	3699	3410	30	338657	291030	82	1.72284
101382	98811	78	32460	32308	72	1249	1130	7	1670	1396	18	3555	3414	27	325447	318636	84	1.72284
188143	163225	101	71800	61614	85	2121	1840	21	2544	2089	25	4970	4431	34	445052	383747	88	1.72284
86647	89157	71	34308	34781	70	1447	1318	13	1337	1358	13	3646	3594	29	290442	291097	77	1.72284
134184	123104	82	52030	45871	78	1620	1511	17	2005	1795	19	4527	4117	31	399389	358949	97	1.72284
148731	136472	81	42576	36960	79	1806	1532	18	2694	2195	26	5859	5327	35	482179	425556	85	1.72284
139462	118592	82	63591	55511	80	2052	1690	20	2161	1799	23	5178	4350	36	427074	350647	86	1.72284
124374	121057	78	27934	27606	60	1498	1526	15	1628	1437	16	4367	4201	32	423361	411933	79	1.72387
66270	64069	76	17058	17096	44	697	613	0	733	730	0	2151	1940	19	165258	161578	75	1.7249
83876	82735	81	22062	21867	51	950	949	0	1228	1212	10	3092	3096	26	261577	255445	78	1.72594
108214	103933	77	35289	33928	74	1842	1772	16	1560	1402	15	4113	3814	30	327772	311176	80	1.72594
50201	49521	71	10841	10990	38	577	468	0	576	560	0	1388	1446	14	126663	126256	72	1.72697
281212	188375	104	111220	80508	99	3567	2467	31	4020	2393	37	10255	7011	49	876662	591724	108	1.73213
119982	105976	81	32522	27867	78	1720	1450	14	1814	1484	18	4253	3482	34	355268	314637	84	1.73316
118495	98841	98	44378	36491	98	1474	1183	13	1835	1417	19	4263	3690	31	354660	286969	98	1.73316
129498	113271	84	39329	33745	77	1838	1745	18	1895	1613	18	4852	4278	33	396138	355419	84	1.73419
101223	98696	76	30376	30434	69	1086	1246	8	1341	1194	14	2816	2834	24	245651	247459	77	1.73419
75821	75584	73	26456	26673	56	984	1163	8	1103	1008	2	2268	2347	22	207736	204658	76	1.73419
104641	102199	80	40169	39649	73	1340	1502	13	1691	1573	16	3862	3715	28	313940	302504	80	1.73523
101535	98564	82	31233	30340	72	1420	1518	13	1719	1434	14	3352	3260	27	294364	286130	79	1.73523
103908	103151	82	26572	26142	66	1288	1383	13	1618	1772	16	3425	3269	27	327073	316860	80	1.73626
104383	104025	75	29999	29495	72	1532	1477	14	1388	1473	16	3494	3383	28	314388	298302	80	1.73729
82448	82457	75	23899	23873	53	1478	1216	12	1348	1224	11	3361	3286	26	288463	282938	79	1.73729
124399	112143	79	39407	34016	78	1745	1276	15	1325	1312	12	3563	3149	29	309244	270231	83	1.73832
194305	151950	90	66144	51777	86	2660	2168	24	2682	1966	28	5986	4697	39	529220	418790	93	1.73832
144765	127589	84	52795	47029	79	1891	1560	18	1787	1677	16	4826	4229	34	457577	401714	87	1.73935
114254	110278	78	40801	38888	75	1253	1024	4	1430	1334	12	3573	3274	29	326072	303400	82	1.73935
56472	60796	66	17875	18268	42	761	741	0	1012	870	0	1640	1659	17	170160	171804	73	1.73935
134410	118403	85	54564	47242	80	1514	1428	15	1802	1544	20	4385	3707	34	399778	340305	87	1.73935
135776	120367	89	53747	47276	80	1761	1486	18	1964	1423	19	4120	3483	33	404838	346862	87	1.74452
109532	103944	80	42994	39219	75	1749	1597	18	1834	1539	19	4234	3726	30	377924	351350	93	1.74452
183171	147571	86	65099	53540	83	2267	1948	22	2690	2145	25	6050	5034	38	530860	428190	89	1.74555
149834	123062	93	53058	43621	82	1577	1465	17	2143	1756	21	5059	4037	37	462499	386881	90	1.74968
81841	81438	76	29705	29771	70	1080	946	0	1022	901	0	2591	2400	23	223964	225379	79	1.75174
137983	126407	81	44614	40898	78	1947	1706	20	2230	2051	22	4928	4755	33	426103	399306	87	1.75381
134522	120575	81	52026	46709	79	1945	1750	19	2035	1615	20	4713	4110	34	388175	352284	87	1.75484
104750	100818	80	32585	31622	73	1638	1764	16	1548	1567	16	4110	3973	30	343464	324001	81	1.75587
79268	78708	76	33019	32631	70	996	881	0	1388	1331	11	2447	2425	23	205345	203884	74	1.7569
125886	117070	94	35992	32953	86	1705	1695	16	2178	1920	21	4827	4540	31	383505	356731	94	1.7569
94592	92419	83	26768	26569	63	1169	1090	8	1448	1201	12	3069	2914	26	270295	265007	77	1.7569
108854	105868	76	35214	33660	74	1644	1563	16	1967	1945	19	4127	3965	30	373799	359654	80	1.7569
58261	58948	70	26430	24681	59	797	959	0	730	873	0	2031	2052	19	174655	175605	73	1.7569
166425	155867	82	55548	52190	80	2615	2457	22	2661	2344	25	5809	5536	34	566168	520630	89	1.7569
96383	90586	76	33501	30444	73	1452	1364	13	1830	1597	18	3475	3012	29	301230	278755	79	1.7569
93558	88995	75	31528	29257	72	1178	1209	9	1617	1417	14	3656	3448	30	325231	302592	79	1.75794
123399	119489	80	31520	30949	73	1327	1430	14	1971	1849	18	4003	3914	29	374632	355595	81	1.75794
154297	130311	87	52058	43115	82	1896	1272	14	1658	1282	16	4594	3637	35	390322	317374	89	1.76
141533	128974	80	52369	47221	79	1648	1495	15	2069	1917	20	5087	4715	33	422323	388267	85	1.76
107471	100302	90	39766	36188	76	1533	1408	15	1542	1474	14	4125	3902	30	339121	316290	83	1.76206
129215	122881	78	38573	35575	77	1763	1524	17	1802	1629	19	4513	4193	33	426104	395340	82	1.76206
161351	131876	86	59266	48459	83	1913	1531	18	2164	1927	24	5069	4176	36	472537	385862	90	1.7631
30650	30888	64	13164	13497	38	435	453	0	406	454	0	838	817	0	78781	79711	66	1.7631
82592	82110	73	38074	38024	71	1190	1088	8	1347	1297	12	3371	3239	27	290694	284657	79	1.76413
37852	38474	66	18437	18743	46	353	396	0	295	467	0	1157	1182	9	91710	92820	69	1.76413
103010	90340	82	44182	39223	78	1228	1295	11	1400	1342	13	3282	2850	28	290298	260117	83	1.76516
44055	43382	73	12398	12731	38	440	544	0	312	443	0	1263	1264	11	110022	111958	72	1.76826
143552	131181	81	62188	57537	79	1560	1475	15	1998	1726	21	4674	4297	32	369815	354751	85	1.77032
115783	104859	94	40544	36428	80	2013	1791	18	1936	1685	18	4374	3874	31	391312	354253	94	1.77032
108532	101284	93	27112	23743	93	1969	1863	17	1876	1731	18	4754	4454	32	434654	383227	93	1.77032
76910	76822	74	22005	21978	50	786	745	0	1362	1205	9	2686	2651	24	229165	223896	78	1.77032
85501	84176	83	36789	36398	72	1023	938	0	1266	1231	11	2723	2607	24	252938	243834	80	1.77239
184521	141170	92	60263	46821	86	2321	1855	23	2674	1929	29	6109	4877	40	545025	413057	94	1.77445
109696	106304	77	30816	28893	75	1487	1550	16	1745	1437	14	4021	3737	31	366211	342652	83	1.77445
134409	122818	96	71964	67106	81	1859	1534	18	2049	1961	21	4574	4058	33	402620	357445	96	1.77445
40404	41371	68	16193	16407	42	362	449	0	599	427	0	1314	1405	14	108603	107123	72	1.78065
63928	63966	72	17270	17366	43	741	689	0	779	688	0	1928	2061	20	167557	164121	74	1.78374
33669	33481	72	8656	9026	35	311	402	0	439	507	0	1235	1160	9	107372	100622	72	1.78994
206407	152028	92	67107	50081	89	2820	1964	26	3340	2481	31	6820	5397	42	625261	445823	95	1.79097
100814	100687	74	27672	27509	63	1154	1150	9	1457	1477	15	3480	3434	27	319668	309337	78	1.79097
81125	81443	76	32751	33025	70	1318	1320	11	1388	1423	14	2830	2933	25	279751	280116	77	1.79097
85171	83675	75	21897	21816	51	1116	1072	7	1251	1250	11	3296	3308	27	277511	268456	76	1.79303
113479	107802	93	35327	34596	73	1197	1153	9	1808	1805	19	3699	3674	28	297225	289290	80	1.79613
98033	96405	76	27637	27425	63	1420	1324	12	1572	1507	15	3779	3603	30	330595	313694	79	1.79613
91774	91569	74	34107	34203	70	914	942	0	1249	1162	10	2810	2895	24	249197	242257	89	1.79613
149849	122972	86	53643	43861	81	2309	1808	20	2319	1894	23	5585	4563	37	468119	389704	89	1.79613
133735	118659	80	42242	37520	77	1902	1711	18	2094	1823	21	4324	3774	33	404872	358980	86	1.79613
86815	89711	73	19245	19763	43	1087	965	0	1176	1027	4	2946	2847	27	268775	268387	76	1.79613
80452	79540	73	28235	28529	64	1362	1127	8	755	794	0	2314	2324	23	210119	207575	78	1.79819
126801	112352	79	60152	52869	79	1672	1499	15	1865	1225	17	4532	3891	34	357991	305740	85	1.79923
138591	123672	81	44082	38791	77	1524	1520	14	1985	2005	20	5436	4921	35	464662	415267	86	1.79923
93076	88095	74	32235	29683	72	1312	1386	13	1367	1280	11	3110	2849	27	305129	287758	80	1.79923
106966	99393	76	33496	29747	74	1676	1545	17	1709	1353	18	3283	2991	28	311580	284357	81	1.80026
100989	100121	74	34094	32466	72	1565	1561	14	1636	1482	15	3927	3602	30	337183	319451	78	1.80026
138283	131858	80	48283	45948	76	1693	1800	18	2100	1905	21	4403	4254	30	403682	375948	85	1.80026
102483	102424	73	37755	37361	72	1191	1275	11	1475	1380	15	3319	3152	27	310627	303617	81	1.80129
114629	100341	86	40502	34199	78	1216	1114	7	1767	1256	16	3817	3131	32	338417	288111	82	1.80129
77094	76920	76	25599	25668	62	912	1023	3	1252	1150	10	2904	2866	25	244133	235198	77	1.80232
97436	96373	74	25341	24762	57	1810	1821	18	1621	1664	16	4070	3795	32	367504	361489	79	1.80335
75996	75291	73	19348	19255	47	670	835	0	1033	972	0	2259	2176	22	226582	223070	79	1.80439
167541	139244	86	64586	52527	84	2430	1997	23	2196	1582	21	5339	4662	37	503691	415455	91	1.80955
153318	131895	88	59294	51967	81	1818	1509	18	1798	1567	18	4616	3839	35	390343	330428	87	1.80955
100105	101184	74	34993	35134	71	1431	1400	13	1491	1477	15	3938	3818	29	330402	326775	90	1.80955
134119	121465	83	44202	40232	77	2072	1866	21	2246	1834	22	4802	4255	34	414152	379804	86	1.80955
242662	146746	123	74615	48016	114	3499	1750	33	3415	2057	33	9434	6039	71	820482	513040	122	1.81058
65764	63825	73	26469	26418	67	1051	1072	6	930	1029	4	2275	2279	21	205284	205845	76	1.81161
93818	92287	73	42367	40339	72	1392	1465	13	1727	1600	16	4071	3526	33	325666	307073	81	1.81265
226150	173835	97	86578	66301	92	2773	1969	28	2555	2017	26	6137	4697	40	583225	452582	98	1.81265
31189	33193	50	9947	10301	36	425	414	0	461	552	0	833	951	0	90232	91178	67	1.81368
44923	47255	67	11697	11910	38	414	310	0	305	490	0	1037	1107	7	109945	106801	72	1.81471
101456	98304	74	32740	31433	73	1387	1435	14	1620	1538	15	3848	3388	30	331146	314078	81	1.81677
184129	143310	104	61934	48552	87	2940	2471	26	2496	2022	25	6546	5063	40	543449	420242	104	1.81677
62550	63612	69	21907	22255	47	772	899	0	1006	1017	4	2040	1865	21	189118	184757	74	1.81677
110333	110060	75	28791	28610	69	1319	1439	13	1487	1526	17	3942	3828	30	360559	351334	90	1.81677
261102	196452	99	80734	59957	95	3154	2556	29	3966	3067	34	9595	7173	48	904227	696350	104	1.81781
187258	147450	105	71970	56466	105	2152	1843	19	2674	2077	23	6407	4719	41	574650	441611	105	1.81781
110488	102327	89	41075	37624	77	1235	1172	9	1681	1622	16	3782	3621	29	346478	309080	84	1.81781
137388	126785	80	61104	56372	79	1951	1850	19	2327	2075	23	4706	4175	33	424572	402553	83	1.82297
80586	78675	72	35330	35024	71	1007	929	0	1329	1373	12	2695	2642	24	288975	284731	76	1.824
94144	93909	74	31236	31642	70	1276	1362	13	1571	1582	18	2960	2732	26	293497	285686	78	1.824
108323	97966	80	36288	31189	77	1301	1212	10	1991	1735	20	4229	3835	32	400935	356286	94	1.824
248210	177069	102	52880	36475	96	3117	2330	30	3279	2512	32	8184	6012	46	737594	530790	103	1.824
127385	120998	80	37802	36953	75	1660	1432	17	1778	1835	18	4295	3889	32	387629	366331	82	1.824
49014	50725	67	21549	22177	46	524	562	0	528	804	0	1316	1332	13	136267	139424	71	1.824
25456	25751	62	13768	14297	40	4	263	0	377	376	0	583	565	0	68227	66201	69	1.82503
50319	50700	68	19423	19579	47	618	603	0	515	635	0	1225	1354	13	130125	128290	72	1.8271
107263	99196	78	36558	33448	74	1842	1753	19	1748	1636	16	4832	4468	32	370111	338742	83	1.83123
139495	124113	83	60064	53217	80	1351	1207	11	1822	1527	21	4365	4003	31	399743	362339	86	1.83329
100028	98046	75	30431	30417	71	1328	1230	11	1281	1082	8	3202	3004	27	274727	267207	79	1.83329
98730	96954	73	38662	38334	72	1414	1460	14	1621	1506	16	3725	3511	29	332127	316400	88	1.83329
89901	90508	76	38833	39009	71	1107	1052	6	1391	1525	14	3210	3211	26	304554	299720	77	1.83329
152077	128992	99	55317	45369	85	1958	1574	19	2130	1963	22	5506	4462	38	491803	406080	99	1.83329
168005	141810	93	57096	47292	83	2234	1822	21	2230	1914	24	5256	4627	36	461929	377563	90	1.83432
134263	105503	86	45985	37007	80	2086	1545	18	2304	1686	23	4679	3779	34	418006	339245	90	1.83432
86517	86165	72	29697	29581	70	1109	1004	2	1507	1502	15	3023	2832	25	262816	257554	77	1.83432
97435	94665	88	31151	30470	73	1307	1403	13	1882	1549	16	3532	3396	29	308806	294394	82	1.83535
282656	189515	106	102920	74956	97	3389	2467	30	4115	2780	35	9804	6659	50	922684	652617	105	1.83639
39811	42851	54	13567	14357	38	655	553	0	585	477	0	1361	1354	13	116063	119206	70	1.83639
28728	31863	48	10937	11527	36	451	553	0	391	342	0	995	1081	6	88701	88872	66	1.83639
91341	91146	75	40580	40349	71	1407	1275	13	1807	1487	15	3401	3446	26	301676	291994	78	1.83639
88417	87405	73	28647	28540	65	956	1005	2	1386	1294	12	2794	2816	24	254336	246862	79	1.84361
100310	98356	79	39014	38794	72	1457	1334	14	1683	1487	16	3836	3983	29	317226	318344	82	1.84465
94585	94740	85	16083	16011	42	1419	1298	11	1573	1477	13	3440	3415	27	305852	292467	80	1.84568
214070	162129	90	63532	47583	89	2815	1995	27	3401	2297	31	7577	5892	44	697903	539367	97	1.84671
198380	155143	91	56462	43996	86	2296	1796	23	2922	2587	27	6652	4906	42	568478	438646	95	1.85497
89185	91388	72	26436	26656	54	1157	1375	11	1536	1386	13	3545	3518	27	290420	286446	78	1.85497
94883	96239	73	25469	25734	51	1146	1319	10	1544	1452	14	3496	3555	27	293284	286177	77	1.85497
91736	94159	71	41191	41291	71	1058	969	0	1336	1281	11	2921	2905	26	250283	247418	75	1.85497
254569	197175	94	91976	75012	91	3766	2959	30	3924	2784	34	8774	6738	45	777132	592647	98	1.856
106511	103620	77	25370	24912	56	1776	1756	16	1863	1868	18	4122	4154	29	349793	329324	83	1.85703
107662	102868	75	39344	35631	74	1620	1729	17	1652	1634	16	3866	3498	30	359225	342939	82	1.8591
100162	98382	76	31952	31511	72	1175	1359	11	1449	1424	14	3285	3210	27	287859	279749	79	1.86116
82724	81354	73	19387	19338	46	924	927	0	1036	1072	6	2234	2080	21	212693	203794	80	1.86529
133999	129755	81	27366	26885	62	2303	2330	20	2231	2184	22	5574	5395	33	457926	436235	83	1.86529
153139	126520	84	48108	39584	82	1890	1608	19	2102	1713	22	5218	4265	37	465078	368168	90	1.86529
149708	126179	84	50143	41680	81	2174	1833	20	2473	1973	24	5987	4881	39	502360	415236	87	1.86529
280046	205794	112	125562	97176	101	4692	3464	35	4672	3599	37	11205	8235	51	979332	765005	107	1.86632
119880	104891	90	40855	35699	77	1591	1387	15	1640	1631	17	4041	3350	32	343416	300208	85	1.86735
88269	88047	74	35947	35958	70	938	1049	6	1218	1027	4	3262	3153	27	273873	267321	79	1.86942
111040	107737	92	55791	55154	75	1686	1760	17	1540	1442	15	3900	3678	29	338045	328040	80	1.87252
125069	122315	84	31018	29581	72	1800	1706	19	1916	1855	18	4776	4639	32	434091	405413	83	1.87252
74953	77126	71	20074	20224	46	1106	1113	8	1361	1218	11	2858	2952	24	239959	239657	74	1.87355
130159	123057	82	61916	59261	76	1744	1706	17	1814	1518	17	4600	4511	31	374955	349105	83	1.87355
242796	166312	94	95999	66652	91	3319	2386	31	3477	2364	33	7818	5183	47	675726	438024	96	1.87355
136259	119626	83	45051	38024	81	1978	1624	20	2279	1840	22	5140	4363	35	438642	372688	97	1.87355
103897	101225	79	39714	38720	73	1369	1307	12	1399	1182	11	3109	3089	25	275330	269295	79	1.87458
89018	87552	73	24949	24779	59	874	764	0	1450	1291	13	2682	2689	23	241536	233018	76	1.87458
121607	101605	82	44196	36519	79	1333	1115	9	1745	1429	16	3967	3140	33	358840	292475	85	1.88903
275511	214530	99	136970	111610	96	4248	3537	30	5014	3752	38	11943	9605	51	1.01944e+06	808731	101	1.89419
133995	119941	97	45608	37857	97	1647	1437	14	2322	2079	21	5271	4266	34	452889	376070	97	1.89419
44342	43713	66	17724	17187	48	606	685	0	721	664	0	1557	1484	15	148438	134611	82	1.89419
76589	73956	87	28492	27954	70	1122	949	0	1042	1079	7	2423	2423	22	215585	204323	88	1.89523
133977	129385	77	50636	48633	76	1308	1250	12	1702	1622	17	3982	3697	31	361090	339232	82	1.89626
76507	76064	84	26617	26218	61	829	679	0	859	954	0	1963	2041	18	171553	166714	79	1.89832
148830	129768	84	36439	30195	80	1600	1401	16	2001	1702	21	4638	3971	35	428592	373306	91	1.90039
115409	106656	78	45423	40383	77	1390	1318	13	1400	1251	15	3507	3086	28	317894	275142	86	1.90142
90585	91740	72	29713	29484	68	1218	1237	11	1350	1219	10	3105	3135	26	260052	253112	80	1.90142
103362	95183	81	31921	28788	75	1356	1123	9	1280	1320	12	3338	3174	27	283889	257203	82	1.90142
144818	129113	85	52933	45815	79	2195	2020	20	2364	1980	23	5185	4506	35	436575	385205	87	1.90142
61105	64101	70	19084	19567	43	632	742	0	845	851	0	1960	1807	20	194712	190365	74	1.90142
85414	85679	71	27955	28051	56	1363	1449	13	1314	1267	11	3449	3234	28	293253	282462	78	1.90245
46550	47356	70	20726	21380	48	533	416	0	477	529	0	1037	1193	9	102648	101707	70	1.91277
125178	125839	75	52495	51862	74	1529	1854	17	1985	1913	20	4776	4720	31	451115	441510	82	1.91277
156926	128203	89	55857	44871	82	1727	1551	20	2597	2197	24	5815	4784	39	517825	411346	89	1.91277
100678	102611	73	40003	40073	71	1070	1265	9	1419	1300	12	3696	3504	29	296179	286806	78	1.91277
[truncated: 7,641 more rows]
