# Supplementary material for: Phenotypic heterogeneity follows a growth-viability tradeoff in response to amino acid identity
Source: Nat Commun. 2024 Aug 2;15:6515. doi: 10.1038/s41467-024-50602-8 (PMC11297284; doi:10.1038/s41467-024-50602-8)
Supplement: Supplementary file 6 — Source Data [file 41467_2024_50602_MOESM6_ESM.zip › source_data/fig6cde/1930_G5_yATP_NLIMLEU.csv]

FSC-A	FSC-H	FSC-W	SSC-A	SSC-H	SSC-W	BL1-A	BL1-H	BL1-W	VL1-A	VL1-H	VL1-W	VL2-A	VL2-H	VL2-W	YL2-A	YL2-H	YL2-W	Time
137487	123015	96	58410	52795	78	1943	1540	19	1747	1616	18	3422	3090	28	427737	367891	89	0
31998	34447	49	11548	11845	37	241	203	0	313	286	0	702	846	0	111199	109244	72	0
50682	49452	83	10675	10928	36	526	517	0	417	386	0	1031	1102	7	145323	150041	74	0
77141	77068	74	22005	22044	50	661	684	0	783	770	0	2041	2074	20	274731	273238	79	0.00184775
168776	143211	88	68543	58339	85	2161	1682	23	1972	1745	19	4560	3952	33	599482	508952	95	0.00277162
118095	115227	77	28647	28589	60	1077	1202	8	1445	1483	14	4037	4083	29	473841	454117	84	0.00277162
123433	116479	82	46426	43021	76	1196	1125	7	1418	1366	13	3405	3367	26	424321	390794	93	0.00369549
32820	32751	66	14728	15002	41	270	296	0	367	285	0	712	694	0	91903	90303	74	0.00369549
119618	108554	82	48609	42201	79	1238	1127	8	1434	1311	15	3806	3616	28	444401	392357	89	0.00461936
105764	103971	78	35581	35322	73	1039	951	0	1242	1107	7	3171	3046	26	389757	366105	81	0.00554324
189798	153762	93	68265	54507	86	2592	2197	24	2143	1645	22	5384	4419	37	667461	540222	96	0.00646711
134450	123485	82	37661	33990	77	1992	1824	19	1794	1680	19	4512	4173	31	512340	466386	89	0.00646711
139931	128162	81	36859	33083	77	1862	1420	18	1666	1549	15	3946	3404	32	475171	416103	88	0.00739098
48118	50054	60	11326	11743	37	474	510	0	417	484	0	1264	1306	12	151902	146072	76	0.00739098
220550	168398	94	77160	59251	88	2733	2097	24	2863	2068	26	6076	4901	40	742234	574459	98	0.00739098
118101	108462	95	30697	27220	95	1498	1388	13	1942	1843	19	4537	4094	31	537481	488201	95	0.00739098
22008	25841	40	5858	6462	30	399	368	0	57	78	0	534	711	0	74783	75318	67	0.00831486
137098	126526	81	69383	63263	81	1376	1355	12	1545	1468	16	3806	3386	30	460187	416452	89	0.00831486
172814	143257	86	56134	45704	85	2069	1681	20	1678	1375	15	3968	3431	31	509717	427826	94	0.00923873
89106	89772	74	35995	35879	71	676	701	0	1032	1112	7	3018	3091	26	358812	340163	83	0.0101626
35334	35530	58	20162	20567	47	510	410	0	190	229	0	1007	968	0	129361	132841	72	0.0110865
106458	105073	77	23720	23527	50	1292	1292	11	1506	1281	15	3567	3506	27	411495	402239	85	0.0120103
33686	35905	62	16281	17335	40	482	408	0	333	301	0	724	669	0	102708	104831	67	0.0120103
28045	27788	51	11017	11290	37	287	276	0	310	303	0	779	877	0	92500	91105	70	0.0138581
43825	45531	66	14315	14529	41	511	441	0	327	398	0	1092	1020	3	153205	145250	78	0.014782
43531	47029	59	19692	20085	49	429	439	0	602	561	0	938	894	0	144255	145202	75	0.0157058
225033	193786	96	69912	60845	89	2954	2604	26	2897	2466	25	6678	5674	39	819395	678588	100	0.0166297
104686	103007	83	50107	49797	73	898	1093	7	1312	1468	14	3266	3126	26	401504	391564	84	0.0175536
34230	34808	64	13564	13902	40	527	580	0	533	395	0	748	833	0	101356	101615	74	0.0184775
113588	111090	88	33907	33411	72	1828	1829	17	1600	1592	16	3720	3704	28	490212	464539	83	0.0203252
34043	33351	65	15359	15702	41	551	475	0	390	508	0	838	771	0	109486	104766	71	0.0203252
25040	22698	74	15628	16016	42	419	267	0	309	326	0	670	712	0	80482	82147	65	0.0212491
71871	73957	70	12927	12929	39	849	847	0	989	809	0	1625	1582	15	222749	220881	80	0.0212491
223115	174245	95	91517	72154	89	2531	1937	24	2338	2005	24	6137	4877	40	745636	584167	98	0.0221729
138058	126216	79	50745	46148	79	1523	1366	14	1827	1636	17	4595	4093	33	534457	489712	88	0.0221729
35735	36421	70	15369	15974	41	631	631	0	489	564	0	715	722	0	121307	118960	74	0.0221729
41647	40892	72	20451	20714	48	257	282	0	493	452	0	1031	1115	7	117690	112615	74	0.0230968
37933	38046	61	18872	19286	46	544	496	0	433	416	0	957	967	0	112654	113135	74	0.0230968
210429	170119	107	71265	57019	88	2682	2247	25	3045	2522	26	6674	5768	40	799452	687948	99	0.0249446
254777	194018	96	89786	67683	93	3163	2289	28	3011	2332	29	6798	5426	41	832269	635224	102	0.0249446
28145	27950	56	11982	12237	38	189	334	0	127	238	0	689	795	0	97171	93527	72	0.0258684
161008	134619	85	59034	49818	82	1900	1560	18	1671	1440	16	3676	3181	31	497277	425918	93	0.0258684
126580	117024	81	35754	32536	75	1491	1343	13	1412	1129	11	3620	3250	29	453684	413138	88	0.0267923
115917	106191	95	56943	51753	78	1610	1418	13	1248	1133	9	3279	2918	28	405138	366895	86	0.0267923
38891	38711	60	17555	17791	44	357	313	0	547	452	0	1001	1015	3	121778	120439	74	0.0295639
45753	47350	64	18879	19187	46	494	443	0	398	267	0	757	703	0	115104	113867	76	0.0295639
37546	36919	70	10257	10411	37	292	282	0	446	429	0	1067	1135	8	127709	128173	73	0.0314117
75063	73353	76	35189	35242	70	732	757	0	729	807	0	1891	1942	18	231102	231362	81	0.0314117
103050	101680	75	29440	29020	69	1278	1369	12	1578	1490	13	3168	2839	27	366834	355205	83	0.0351072
42449	44929	51	14957	15357	40	592	481	0	555	545	0	1052	992	0	128216	126222	74	0.0351072
35678	36050	70	8085	8250	34	157	141	0	366	461	0	1050	1013	3	113595	114034	69	0.0351072
131566	115294	79	57951	50593	78	1350	1238	12	1333	1208	12	3503	3163	29	455032	394590	88	0.0351072
85937	85614	76	31663	31992	70	936	916	0	1346	1261	11	2418	2425	23	288170	274258	79	0.0369549
142811	136247	81	57013	54013	79	1308	1265	12	1837	1553	18	4006	3714	30	444246	415968	87	0.0369549
33514	34095	68	13226	13563	40	483	412	0	323	396	0	779	811	0	108386	101724	76	0.0378788
125352	110768	92	53837	47008	80	1155	1085	7	1132	1020	4	3196	2815	28	357999	317524	89	0.0388027
37605	39828	51	18120	19005	43	385	498	0	374	421	0	1048	1024	4	114953	113276	72	0.0388027
28959	29175	59	12844	13104	39	403	283	0	338	179	0	690	718	0	100315	101897	69	0.0388027
112298	107527	83	33686	31373	75	1613	1439	13	1248	1243	11	3400	3358	27	397487	375095	85	0.0397265
121660	115941	82	47310	44315	75	920	945	0	1330	1225	10	3135	2980	26	386450	352306	84	0.0406504
27784	29123	60	11466	11950	37	263	366	0	432	422	0	870	776	0	100866	99628	68	0.0406504
122505	112851	77	47626	41411	79	1690	1495	16	1672	1363	16	3635	3312	30	458660	387108	87	0.0406504
118188	109514	79	51707	47525	78	1537	1586	15	1586	1525	15	3416	3088	29	400058	365998	86	0.0406504
44233	43288	67	21056	21764	45	629	658	0	500	730	0	1215	1227	11	141861	143965	70	0.0406504
146521	129899	88	48308	41185	81	1885	1505	18	1634	1862	16	4097	3637	31	459673	409294	88	0.0415743
72508	70340	78	26544	26578	69	770	893	0	836	757	0	1849	1971	19	236403	230173	78	0.0424982
33101	35729	52	7432	7365	33	454	379	0	575	608	0	1017	901	0	130332	133493	70	0.0443459
110873	110522	75	27847	27616	62	1248	1308	10	1625	1584	15	3751	3741	28	423252	412577	83	0.0443459
106827	103047	83	29480	29486	71	1133	868	0	1078	1241	10	2917	2767	26	342490	328608	82	0.0452698
37466	38231	64	11479	11851	37	286	315	0	558	490	0	884	871	0	125014	129552	71	0.0452698
34863	33721	64	15374	15519	43	275	296	0	179	255	0	804	818	0	111530	110237	69	0.0461936
29834	31038	56	8607	8839	34	397	346	0	238	348	0	856	815	0	97878	94665	72	0.0471175
26034	28081	45	6823	6672	34	127	284	0	255	287	0	663	672	0	94363	95401	67	0.0471175
36648	38717	47	13450	13458	39	383	301	0	524	390	0	905	1028	4	133100	132663	71	0.0498891
122928	110392	85	46978	43147	79	1312	1207	9	1130	1185	10	3625	3260	29	453299	396923	90	0.0498891
58844	60101	69	28817	29093	59	343	377	0	452	580	0	1603	1556	17	178732	174232	77	0.050813
62185	63760	69	34070	34508	69	734	549	0	780	704	0	1414	1375	14	208344	204459	78	0.050813
105319	105256	74	31859	31178	72	1382	1378	12	1357	1250	11	2933	2989	25	331801	318630	82	0.0517369
30505	32223	51	12829	13229	39	410	398	0	108	295	0	788	807	0	97250	96597	73	0.0517369
141427	135187	80	52805	47976	79	1668	1430	14	1363	1444	15	3665	3303	29	461269	425831	89	0.0526608
238555	192783	99	137682	116546	95	4495	3735	32	4048	3389	31	9307	7826	45	1.04858e+06	915351	104	0.0535846
18622	20786	40	4381	4877	27	297	287	0	234	285	0	442	378	0	72436	72096	64	0.0535846
108385	104403	76	45263	42230	76	1142	1066	6	1040	1081	7	2919	2777	25	349762	333218	83	0.0545085
37584	38487	62	14709	14764	42	366	338	0	365	289	0	790	927	0	138335	133038	80	0.0545085
178849	151878	85	60683	50785	83	2146	1870	20	2305	1883	23	5056	4181	36	616857	520183	92	0.0545085
40322	42172	48	17663	18334	42	518	406	0	576	497	0	1149	1232	9	159785	160840	74	0.0545085
88676	88824	72	31978	32012	71	878	917	0	931	846	0	2456	2435	24	285088	270838	80	0.0545085
293464	214553	114	95097	70119	112	4081	2882	33	4041	3053	32	8433	6636	44	1.04858e+06	836083	123	0.0554324
47824	48874	64	11651	12132	37	224	430	0	465	527	0	1048	1088	6	136490	132624	73	0.0554324
77873	77435	87	40180	40204	70	776	862	0	869	1031	3	2099	2080	21	251727	248747	78	0.0563562
94445	91474	82	38576	37843	72	870	865	0	1295	1189	9	2907	2775	25	351599	340780	82	0.0563562
68198	67700	86	16823	16773	45	723	727	0	686	678	0	1865	1836	18	218518	214472	77	0.0572801
46796	48432	66	18261	18546	44	628	632	0	601	550	0	1101	1038	5	159054	160628	74	0.0572801
250222	189063	96	86146	65448	92	2992	2384	29	2564	2092	25	6681	5176	41	836914	629422	101	0.058204
146414	141832	77	42562	40880	76	2037	1700	21	1727	1686	17	4016	3828	29	469112	442674	85	0.058204
61088	61129	72	22368	22712	49	121	339	0	382	474	0	1473	1409	13	170889	168361	76	0.0591279
133131	123446	80	61427	56976	79	1668	1528	15	1786	1562	17	4749	4374	32	544249	499796	86	0.0591279
26151	25127	64	4568	4573	29	189	275	0	341	235	0	581	467	0	76700	76667	70	0.0609756
120588	117634	76	44546	43844	74	1688	1546	17	1622	1584	16	4091	4208	29	498368	476415	84	0.0609756
53396	55523	61	18009	17904	44	685	548	0	590	644	0	1391	1351	12	170557	163130	75	0.0618995
36953	37740	45	9382	9729	35	501	363	0	397	337	0	998	921	0	108384	109022	71	0.0618995
29820	30171	52	13097	13257	39	394	387	0	185	307	0	631	662	0	108603	103755	72	0.0628234
146697	138490	89	60580	57625	79	1562	1506	15	1721	1635	16	3721	3524	29	464940	433589	97	0.0628234
76774	77829	70	35721	35598	70	1003	997	0	1031	948	0	1930	1880	20	239618	236760	76	0.0637472
120326	113023	86	41753	38159	77	1188	1005	3	1203	1196	10	3343	3115	29	390301	349676	86	0.0646711
80782	80658	76	26748	26633	61	760	784	0	976	807	0	2132	2201	21	243195	242070	80	0.065595
45065	45664	68	10025	10247	36	277	403	0	552	653	0	926	849	0	126205	127601	74	0.0665188
249001	184876	101	97327	73974	97	2892	2163	26	2585	2012	28	6831	5355	42	827001	611286	106	0.0683666
86219	85473	78	21564	21574	46	998	1164	8	791	857	0	2247	2143	22	272452	261202	82	0.0692905
27777	28971	58	10439	10584	36	409	383	0	415	406	0	910	882	0	99933	100547	66	0.0702143
48025	48223	66	22158	22426	53	485	550	0	400	435	0	1097	1025	4	144494	145617	76	0.072986
228516	177582	100	85489	67423	91	3215	2276	27	2790	2380	27	6293	5199	39	732657	587260	100	0.072986
170844	142880	85	67648	56013	83	1870	1666	18	2554	1796	26	5104	4488	35	596944	492377	93	0.0757576
136051	117006	82	56769	47442	82	1706	1469	15	1429	1272	15	3818	3516	31	467650	382996	89	0.0766815
69297	70376	75	19398	19651	45	648	544	0	620	671	0	1548	1615	17	196957	196588	75	0.0766815
122871	115082	82	47883	45412	77	1452	1341	13	1546	1621	16	3756	3669	28	445848	419239	86	0.0776053
36404	36759	63	11019	11394	36	506	402	0	95	239	0	853	996	0	111081	108860	72	0.0776053
130055	124271	80	36457	34889	75	1691	1670	17	1499	1460	13	3401	3399	27	445994	424301	84	0.0776053
52694	52604	67	14763	15095	42	528	556	0	548	344	0	1266	1177	9	141348	140773	77	0.0785292
46633	47693	68	22484	22657	50	440	425	0	370	364	0	944	887	0	128961	124947	72	0.0794531
107040	100263	80	33245	30786	74	1154	1208	9	1585	1179	12	2854	2875	25	327861	308753	91	0.0794531
132591	121264	96	45005	40766	81	1857	1649	17	1709	1437	14	4213	3721	32	498563	443973	96	0.0794531
129085	116682	85	58127	52667	78	1505	1430	13	1832	1496	17	4120	3633	32	466038	417692	87	0.0794531
116798	109273	83	46519	43084	77	1009	1023	3	1297	1090	9	3339	3216	28	378716	349207	86	0.0803769
109433	104462	77	31786	29245	75	1133	1008	2	1245	1307	12	3738	3462	29	426449	394608	84	0.0803769
32294	29771	79	6837	7083	32	213	252	0	304	217	0	703	695	0	87796	84295	71	0.0813008
216932	169409	90	73908	56844	89	2607	2248	23	2690	2315	27	6858	5300	41	753592	604397	99	0.0813008
242109	179938	94	142217	114376	93	4253	3016	33	3429	2542	32	7581	5628	44	916899	680108	103	0.0822247
117564	116215	79	45447	45279	74	1606	1464	15	1772	1706	17	4087	3906	30	483612	467112	83	0.0822247
142444	137507	94	51296	49857	76	1513	1597	16	1940	1812	18	4480	4366	31	509228	484377	87	0.0831486
43262	43523	74	11960	12129	38	466	442	0	514	542	0	1188	1156	8	131496	131506	75	0.0849963
168572	139599	85	58627	48265	83	2109	1630	22	2335	1951	22	4671	3908	34	553679	447722	96	0.0849963
45045	45248	68	14520	13853	43	393	335	0	462	552	0	1108	1165	9	146687	136592	82	0.0849963
79853	79735	72	31043	30845	70	1044	960	0	883	899	0	2125	2029	21	274612	265728	80	0.0859202
38689	39345	66	13417	13808	39	158	215	0	141	296	0	742	750	0	111992	109739	74	0.086844
114794	105488	86	44804	41547	76	1199	1232	11	1284	1153	9	3351	3109	27	396588	362673	85	0.0877679
195996	162844	84	85197	69516	86	2378	2065	23	2432	2034	22	6028	5064	38	722952	579713	103	0.0877679
161862	140205	83	63825	54799	81	2311	1931	21	1762	1630	19	4136	3571	33	502527	429411	88	0.0877679
96850	96306	73	25139	25047	51	995	1115	7	1235	1241	11	2546	2496	24	342028	331814	83	0.0886918
39388	39543	60	9400	9690	36	135	209	0	414	413	0	753	903	0	104351	102820	71	0.0886918
119080	112915	83	42482	40996	74	1374	1460	13	1478	1418	14	3489	3465	27	400249	379797	84	0.0905395
214263	174080	93	96829	80322	90	2535	2228	24	3273	2757	28	7416	6392	40	890916	770378	97	0.0923873
135651	116028	82	53580	45437	79	1634	1305	15	1572	1259	13	3526	3038	29	467345	393131	89	0.0933112
103696	93765	78	40475	36468	75	921	855	0	973	840	0	2475	2215	24	312650	272633	82	0.0933112
225440	172074	96	80738	60562	88	2074	1852	19	2830	2151	28	6009	4744	39	757781	569296	96	0.0951589
14180	14637	45	8314	8689	34	277	316	0	10	169	0	459	524	0	45450	50101	61	0.0960828
103257	101558	77	39367	38613	73	1479	1439	12	1099	1082	7	3113	3164	26	384158	364738	82	0.0960828
128351	116597	83	55233	50502	78	1751	1544	17	1568	1391	17	3679	3383	29	440436	391685	96	0.0960828
32831	34156	45	8166	8442	34	376	352	0	643	490	0	710	735	0	106042	102435	71	0.0970066
96351	94747	79	31940	31542	72	888	774	0	957	974	0	2907	2852	25	336567	321280	83	0.0979305
243969	178489	98	111541	85232	96	3103	2449	27	3361	2465	29	8543	6392	45	980974	747787	103	0.0979305
116470	112102	75	41510	39014	74	1361	1314	13	1363	1364	14	3978	3713	30	432855	415254	81	0.0979305
254483	201081	95	82460	64583	92	3403	2711	29	3520	2801	31	7279	5824	42	849372	694587	99	0.0988544
109056	106566	78	38873	38272	74	1162	1145	8	1571	1225	13	3697	3418	29	412668	396462	83	0.100702
43146	41182	75	15477	15738	43	523	525	0	535	477	0	843	818	0	123447	118490	72	0.101626
34124	34633	63	11889	11974	38	309	389	0	389	300	0	880	893	0	99253	99966	69	0.101626
40839	42184	60	19605	19632	46	260	373	0	325	446	0	997	1022	4	139396	144404	69	0.101626
125917	116871	80	50438	46283	77	1375	1186	10	1510	1261	13	3566	3317	30	442263	410324	84	0.10255
102631	98444	85	50041	48944	74	839	818	0	1043	1183	9	2961	2870	26	340093	321072	83	0.106245
172933	144855	87	69563	55415	86	2395	1973	21	1918	1464	19	4903	4169	34	581244	476277	94	0.108093
137290	126516	80	60599	54862	79	1176	1066	6	1381	1350	13	4033	3548	31	461283	420158	87	0.108093
120196	113407	79	47464	43557	77	1781	1464	18	1509	1186	10	3342	3161	27	382658	353292	84	0.109017
64215	62434	71	14280	14417	40	752	793	0	441	486	0	1378	1464	14	189470	184944	78	0.110865
41856	42307	76	18378	18654	45	278	230	0	247	432	0	783	814	0	127028	129620	74	0.110865
17184	17460	50	8449	8722	34	175	206	0	162	192	0	697	677	0	89211	88848	71	0.111789
75695	77110	70	23840	23905	53	781	781	0	993	1001	2	2117	2137	20	251988	251107	77	0.112712
182707	149536	95	69177	57061	84	2244	1820	22	2183	1448	22	4900	4011	36	607426	494022	93	0.112712
37890	37242	71	14782	15048	41	327	301	0	424	331	0	1029	1082	5	116369	114307	74	0.113636
133425	119078	91	48515	42802	78	1926	1528	18	1620	1332	15	3951	3638	32	496179	416626	89	0.113636
87014	84734	75	17186	17072	44	843	771	0	833	761	0	2060	2143	20	234464	230346	81	0.11456
238860	183444	91	84712	64166	90	3083	2395	26	2673	2046	27	6955	5574	41	891886	683247	100	0.11456
152746	131706	87	64552	56827	82	1986	1551	19	2061	1693	20	4370	3786	32	517147	453771	89	0.115484
115068	112755	76	33136	32724	72	1249	1385	13	1539	1585	16	3769	3906	28	466319	450002	81	0.115484
334052	242096	120	188581	142678	119	8284	5941	41	7600	5819	42	16851	13406	59	1.04858e+06	1.04577e+06	127	0.116408
165917	139017	96	56483	47728	81	2424	1999	20	2121	2101	20	5598	4733	37	609648	521155	90	0.116408
29802	30450	65	12045	12056	39	336	375	0	39	220	0	652	735	0	89089	91364	71	0.117332
310563	220288	115	120836	90732	109	5078	3664	35	4990	3626	37	10397	7846	48	1.04858e+06	1.00026e+06	117	0.118256
48796	49852	56	19813	19975	46	287	359	0	468	307	0	1187	1118	8	132980	131217	73	0.118256
98801	97358	81	35682	35496	71	1044	1079	6	1094	922	0	2788	2745	25	346878	334249	82	0.118256
75253	75759	72	18483	18317	47	710	755	0	755	720	0	1841	1811	19	221240	216147	77	0.120103
47863	48806	68	17210	17534	43	233	356	0	301	464	0	1243	1189	10	159380	155106	76	0.120103
30358	31783	51	7740	7529	34	524	487	0	239	299	0	723	737	0	115346	111439	78	0.120103
127816	123900	78	36644	36019	75	1545	1555	15	1652	1606	16	3952	3737	29	450171	417989	84	0.120103
38951	39660	56	17988	18099	43	466	522	0	284	260	0	818	787	0	116929	111140	71	0.121951
46710	47416	71	21764	22188	48	432	381	0	558	373	0	1032	1113	8	124723	123747	76	0.122875
107436	101151	77	43955	40875	73	990	1021	3	1274	1183	9	3247	3083	27	379309	354680	80	0.123799
94906	95168	74	24806	24988	50	794	750	0	1002	872	0	2740	2630	25	347490	332423	81	0.124723
35681	37352	64	7502	7611	33	600	568	0	394	319	0	866	880	0	142355	138105	72	0.124723
46371	47873	68	17013	16935	43	377	270	0	261	390	0	1103	1144	8	130253	130673	74	0.125647
30305	30650	63	9867	10064	36	336	366	0	197	409	0	774	989	0	110837	109738	70	0.126571
124443	111587	84	56213	50038	78	1287	1085	8	1808	1508	19	3566	2922	31	457178	407417	85	0.126571
32158	33007	64	11741	12145	38	475	401	0	335	327	0	679	695	0	93703	88811	71	0.126571
34271	34542	72	7281	7309	33	350	321	0	381	434	0	1024	974	0	118912	116418	70	0.127494
58479	58789	71	24061	24202	57	565	455	0	375	470	0	987	919	0	138364	134257	73	0.127494
148833	133423	85	58136	52924	79	1490	1247	12	1883	1462	18	4056	3737	30	519899	476579	89	0.128418
84505	85775	71	28962	29126	69	700	712	0	1083	988	0	2396	2364	22	289972	285233	77	0.129342
48992	49613	67	21317	21550	50	567	555	0	433	455	0	1306	1235	10	163899	158177	77	0.130266
56908	57212	71	11514	11720	38	534	445	0	597	528	0	1442	1522	14	162163	159732	76	0.130266
34907	36848	60	16878	17373	42	194	229	0	349	377	0	716	812	0	112173	114669	71	0.130266
169765	138559	91	60838	50420	85	1812	1583	18	2072	1711	23	4828	4037	36	551395	453027	92	0.13119
119878	107382	90	48145	43608	76	1124	1121	8	1201	1041	4	3452	3232	28	389951	352058	84	0.133038
200924	159259	91	73728	57966	86	2735	2315	24	2448	1733	24	5727	4525	38	658373	533859	96	0.133038
37090	43630	40	13296	13683	40	702	497	0	673	536	0	1073	933	0	147128	145002	72	0.134885
124984	115252	91	49044	45377	77	1241	1389	13	1754	1561	17	3810	3588	31	471568	440111	86	0.134885
38741	37263	80	14734	14927	41	365	462	0	585	533	0	951	1069	6	122483	123201	68	0.137657
49037	49627	64	16652	16818	44	690	807	0	673	554	0	1170	1290	11	144460	142547	75	0.138581
120563	107244	81	44026	38655	77	1603	1268	14	1350	1297	13	3218	2971	28	379544	330639	86	0.138581
24704	25723	51	8714	9107	34	323	271	0	271	276	0	684	635	0	92824	93696	70	0.141353
109254	107175	77	36649	36214	74	1155	1197	9	1357	1401	13	3485	3328	27	399538	374110	86	0.142276
43454	43564	64	13913	13881	40	482	554	0	458	535	0	1185	1353	12	157360	152648	72	0.144124
128800	115134	80	57914	51030	79	1208	1086	9	1439	1199	13	3704	3176	32	462968	404676	88	0.145048
110718	107315	77	39199	37327	73	1467	1400	13	1257	1301	13	3661	3484	28	444162	423247	84	0.145972
140630	124202	88	52520	45505	80	1880	1636	18	1794	1591	19	4694	4342	32	591681	521220	90	0.146896
119537	112225	77	52671	48305	77	1363	1222	11	1596	1502	15	3602	3413	28	430655	398490	86	0.146896
38469	40648	66	17337	17632	44	462	513	0	491	357	0	916	865	0	112861	113186	74	0.14782
104447	97774	76	41997	38845	75	1173	1085	7	1201	1054	7	2823	2581	25	364150	327051	86	0.148744
78871	77958	77	23554	23723	51	802	801	0	909	955	0	2341	2314	21	286440	279903	79	0.148744
138257	124842	81	52514	46344	79	1555	1418	16	1619	1405	16	4001	3550	31	473229	426746	86	0.148744
57937	59534	70	32036	33009	68	411	527	0	707	684	0	1256	1363	12	160864	160319	73	0.148744
99841	98662	74	27929	27844	66	1179	1215	9	1330	1117	8	3182	2997	26	380504	365339	82	0.149667
202988	168194	96	83909	70509	87	2635	2121	24	2497	1832	26	5770	4778	37	716359	594557	95	0.149667
49763	52105	53	16110	16715	40	352	382	0	483	411	0	1048	1043	6	148466	148156	75	0.149667
112514	106363	77	50908	48479	76	1349	1423	13	1283	1067	6	2776	2629	25	354349	335473	82	0.150591
40082	39651	73	15791	15679	44	405	399	0	588	434	0	926	1034	4	119065	119880	73	0.151515
109581	106875	74	21444	20950	53	1232	1023	4	1566	1345	14	3399	3212	28	428679	423015	82	0.151515
107997	96895	80	49080	43545	76	1582	1219	15	1322	1095	9	3310	3212	28	387177	340684	86	0.152439
88681	88479	73	27943	27734	61	1216	1162	9	854	855	0	2328	2286	22	294713	287397	79	0.154287
27763	25797	66	12745	12952	39	205	281	0	117	171	0	981	797	0	91710	90916	71	0.156135
40221	41125	61	12694	12966	38	699	613	0	510	541	0	981	997	0	158098	160491	73	0.157058
71590	70809	74	31513	31612	70	608	571	0	606	579	0	1495	1521	16	208818	203620	76	0.157058
57177	56680	69	14894	15055	41	965	886	0	685	574	0	1500	1425	13	176835	173199	74	0.157982
23605	23855	54	7730	7953	33	86	268	0	392	445	0	681	526	0	85745	84941	69	0.15983
138597	131715	80	47348	45294	76	2243	1927	21	1682	1589	19	4042	3703	30	477215	437337	83	0.160754
26619	25721	60	9449	9715	35	458	516	0	236	342	0	598	673	0	91191	91653	69	0.160754
73610	76339	70	34020	34420	68	814	654	0	921	835	0	1868	1826	18	220963	218007	76	0.161678
73276	73884	80	23882	24266	52	961	1006	2	882	924	0	2017	2155	20	254397	250162	80	0.161678
43152	43820	66	5971	6236	30	324	506	0	472	446	0	1058	1050	5	151961	151009	72	0.161678
124767	121235	76	27409	27190	64	1725	1483	16	1477	1513	15	4079	4101	29	476842	446254	83	0.162602
65522	67083	69	20550	20790	47	521	580	0	627	635	0	1399	1454	15	204642	201576	77	0.162602
177632	140730	92	65060	52538	84	2187	1839	19	1899	1480	19	4547	3680	35	564090	464950	91	0.164449
121238	112767	82	42825	39741	75	1364	1368	12	1480	1247	15	3292	3032	28	395549	361040	84	0.166297
29691	31557	48	9026	9581	34	253	287	0	293	336	0	803	878	0	123367	123674	70	0.167221
28546	30528	51	15882	16474	41	344	313	0	332	410	0	805	737	0	94956	95981	68	0.167221
55907	59265	67	17537	17908	42	399	606	0	688	581	0	1344	1333	13	185773	184240	77	0.169993
189070	160168	105	82546	71672	87	2420	2124	23	2103	1847	22	5102	4528	34	639088	549279	95	0.170916
71574	72728	70	32252	32407	69	620	692	0	732	713	0	1855	1875	18	229664	221348	78	0.170916
98892	97247	75	48154	47841	73	922	1009	2	1256	1261	11	2999	2980	26	381114	366110	82	0.174612
70804	71476	66	28642	28357	69	1063	1143	10	1088	851	0	2353	2284	23	320548	310327	79	0.175536
111141	110769	74	31968	31870	71	1348	1278	12	1756	1548	15	3489	3390	28	449603	431161	84	0.175536
55532	55593	68	24499	24813	58	427	383	0	493	491	0	1291	1284	11	155586	153710	75	0.17646
147983	143599	78	53107	52040	76	1785	1510	18	1962	1949	20	4678	4496	31	508618	492962	86	0.17646
90110	90154	85	24600	24803	53	816	815	0	1275	1121	8	2430	2438	23	305337	292219	81	0.17646
110561	107752	74	53280	50263	75	1288	1131	7	1160	1058	7	2778	2701	25	337083	317859	81	0.17646
128753	114338	82	55015	48632	78	1584	1291	12	1836	1491	17	4104	3710	31	462465	410535	86	0.178307
63786	64941	73	24101	24231	54	798	751	0	700	682	0	1293	1152	9	194367	191244	76	0.179231
73196	74109	71	17103	16924	44	718	975	0	983	828	0	1967	1962	19	251563	236438	87	0.179231
146693	139009	87	67424	65114	78	1902	1918	17	2111	2011	22	4671	4447	32	547432	512285	96	0.179231
31537	33718	54	13773	14293	38	398	336	0	522	315	0	596	751	0	99655	95003	73	0.179231
177067	150772	85	88497	75203	84	1832	1448	19	2229	2015	22	5764	4781	37	632278	532284	93	0.179231
120382	113529	77	46099	43278	76	1259	1283	10	1621	1535	15	3343	3025	28	417156	393153	85	0.182003
24694	23825	53	9107	9401	35	254	316	0	109	186	0	520	494	0	73342	74040	66	0.182927
33170	33577	67	10650	10843	37	558	693	0	632	406	0	907	1009	2	115493	112862	71	0.182927
206110	165059	89	69501	54477	86	2720	1986	25	2503	2117	27	6689	5441	41	766128	614102	95	0.183851
46351	47499	64	15823	16214	42	161	204	0	491	495	0	1101	1114	7	127580	123572	75	0.186622
34102	33717	66	10362	10723	35	306	358	0	349	362	0	861	796	0	103600	103360	69	0.187546
108922	106607	78	49616	48628	74	1478	1413	13	1624	1458	16	3386	3366	27	365060	337288	82	0.189394
166112	140199	88	61126	50666	83	2154	1766	21	1773	1502	21	4324	3763	32	549778	449947	96	0.190318
105058	103211	78	35425	34797	73	1464	1299	13	1263	1002	1	3196	2917	27	387216	372878	81	0.190318
259758	190718	97	116435	84541	95	2599	1748	29	3182	2385	29	7600	5355	45	849286	623949	101	0.192166
71064	73342	70	22170	22192	50	935	1031	4	819	779	0	2065	2060	20	248545	239059	78	0.193089
18261	20770	37	5983	6215	30	276	173	0	284	236	0	576	612	0	66072	63368	63	0.194013
117411	114761	75	30672	29357	74	1613	1543	15	1571	1640	17	3907	3699	30	489954	464746	83	0.194937
56313	54474	77	18132	18125	45	655	611	0	796	740	0	1277	1394	12	167993	166261	72	0.194937
42558	45085	58	15200	15394	42	373	376	0	505	557	0	1048	985	0	122947	125989	75	0.194937
36365	36338	60	11505	11664	38	469	345	0	374	392	0	886	832	0	122280	121189	72	0.194937
103895	102485	77	30845	30448	72	713	844	0	1508	1410	15	3575	3420	28	420375	411179	80	0.195861
63455	64218	68	19309	19502	44	766	715	0	730	911	0	1600	1617	16	191664	186918	77	0.195861
139520	122802	90	59398	52865	81	1562	1282	14	1787	1624	18	4244	3675	32	525927	455845	91	0.195861
157668	131093	88	56785	47387	81	1909	1654	18	1935	1602	20	4024	3350	32	494842	406275	89	0.196785
114589	108362	79	34611	33112	75	1881	1775	19	1574	1382	13	3253	3187	27	399875	387234	85	0.197709
276610	186741	113	90080	61236	103	3504	2393	33	3672	2576	35	7923	5568	46	931135	635197	112	0.197709
118912	113446	76	53684	49303	76	1331	1403	13	1416	1366	14	3435	3229	27	396899	365335	85	0.197709
114851	111392	78	33336	32942	73	1304	1202	12	1366	1203	10	3184	3103	25	367326	346936	83	0.198633
163550	135863	86	50016	41355	82	2243	1790	23	2308	1782	22	4874	4043	34	589892	493873	91	0.199557
135645	122600	81	52362	46534	80	1416	1216	11	1440	1367	14	4222	3963	32	518160	456594	87	0.199557
45764	46733	67	20519	20955	46	443	476	0	395	363	0	1323	1424	13	144300	147365	72	0.20048
124502	122048	86	33198	32515	73	2100	2046	19	1274	1332	11	3645	3465	28	415910	396174	82	0.20048
46823	48916	60	24508	24802	56	617	521	0	461	626	0	1218	1240	11	150340	147718	73	0.20048
108794	107147	76	29086	29064	65	1359	1384	14	1234	1394	12	3319	3159	27	336766	321624	82	0.201404
34252	33758	66	16120	16300	43	374	443	0	240	345	0	733	852	0	107297	107395	74	0.202328
37039	37504	66	16114	16475	42	576	344	0	358	406	0	1138	1148	8	137621	129358	74	0.203252
52843	51537	65	15298	15402	42	603	647	0	669	477	0	1319	1318	13	159863	156070	77	0.204176
46527	48188	60	17786	17957	45	286	275	0	538	616	0	1276	1300	14	159690	158134	75	0.204176
34390	35267	53	9845	9496	37	538	548	0	417	438	0	867	857	0	114485	109297	80	0.204176
182913	142477	91	105211	87063	87	3569	2980	29	3430	2707	30	8416	6956	44	912307	753995	103	0.204176
94321	92254	76	34837	34442	71	927	923	0	1212	1236	10	2862	2835	25	349984	337374	81	0.2051
62667	64032	72	21190	21522	46	838	796	0	496	603	0	1663	1568	16	189260	189328	76	0.206024
46238	45928	74	14562	14865	41	394	408	0	479	512	0	1379	1324	13	149671	141856	74	0.206948
123489	120165	77	34007	33643	74	1578	1660	17	1768	1664	16	3826	3780	28	476938	460371	84	0.207871
86896	86037	74	20182	20091	45	975	1038	4	1059	978	0	2313	2189	23	272431	269450	79	0.207871
25010	25933	56	7156	7218	33	379	369	0	337	287	0	554	581	0	77350	78921	70	0.207871
24930	25507	64	6870	7167	32	109	277	0	108	203	0	683	530	0	86923	90321	68	0.208795
102758	100818	76	39848	39468	73	741	821	0	1162	1176	9	3215	3233	26	401420	390088	82	0.208795
154894	132221	89	54310	46785	81	1799	1502	17	1944	1794	21	4467	3844	34	511816	429880	90	0.209719
30196	30734	59	15748	15915	42	161	253	0	277	307	0	789	875	0	97969	98544	69	0.210643
99601	100358	73	29526	29131	71	968	964	0	1797	1630	20	3557	3684	27	422353	400781	81	0.211567
58314	60067	69	24038	24126	54	602	556	0	636	582	0	1410	1425	14	166476	161786	75	0.212491
126214	120150	77	41465	38615	75	1281	1241	12	1543	1298	11	3782	3881	28	454143	426757	83	0.212491
25943	28947	40	12374	12879	38	72	202	0	180	297	0	769	721	0	86829	86748	70	0.212491
40278	41684	68	19854	20278	46	588	570	0	389	419	0	1141	1146	9	135340	132964	72	0.212491
33073	32767	71	8325	8384	35	392	421	0	272	300	0	968	997	0	98622	95870	69	0.213415
54142	54894	72	12060	12118	38	525	559	0	398	551	0	1399	1344	12	155933	153482	75	0.214339
195373	158698	92	58666	47451	89	2523	2089	22	2078	1593	23	5135	4250	35	597516	484258	97	0.216186
144971	129967	80	48961	43874	77	2114	1876	19	1636	1530	16	4080	3786	30	523439	472982	86	0.216186
75335	74519	81	21938	21413	52	768	825	0	759	598	0	1707	1697	17	227305	221804	78	0.21711
144962	129350	82	66051	59075	81	1641	1551	15	1549	1588	17	4523	4011	32	531513	478253	87	0.21711
118403	115145	76	65728	65282	75	1700	1624	17	1944	1926	18	4092	3562	32	499722	476860	83	0.218958
137932	126109	81	39850	35296	78	1895	1862	19	1473	1347	14	3643	3439	29	436828	402403	87	0.218958
126820	115223	83	35497	31079	78	2453	2127	24	1565	1331	14	3876	3559	31	442175	394606	85	0.218958
128029	120690	77	48217	45222	76	1919	1822	18	1652	1637	18	4311	3900	32	405337	366645	86	0.220806
251452	195833	93	76489	60030	90	4007	3209	30	3157	2390	30	6726	5352	40	843630	686167	101	0.222653
78412	77166	74	31194	30537	70	934	1039	4	791	883	0	2226	2165	22	248964	234435	78	0.222653
55713	58959	59	24990	25293	58	643	583	0	396	486	0	1399	1365	12	180519	179898	75	0.222653
160541	138192	83	61856	52646	81	2017	1557	21	1903	1680	20	4724	3939	35	558353	471134	92	0.222653
142761	126161	83	61827	56566	79	1484	1466	15	1745	1513	16	3592	3320	29	422337	375684	86	0.223577
181536	142340	88	87948	69970	87	2171	1592	24	2318	1996	23	5703	4558	39	688520	547634	95	0.223577
262966	195779	102	85123	61954	99	3452	2439	29	3184	2550	28	7459	5317	43	895838	668408	106	0.224501
270380	210276	107	130570	105217	105	3785	2892	30	3779	2825	31	9282	7630	43	1.04858e+06	865711	112	0.224501
117608	110085	77	52625	48722	75	1353	1155	10	1614	1470	15	3731	3425	29	462310	427389	83	0.225425
36069	36159	67	16047	16226	43	237	367	0	327	446	0	835	741	0	106014	107692	69	0.225425
238266	178323	109	98177	77144	94	3198	2010	30	3575	2783	30	7739	5795	44	900364	670879	102	0.226349
100298	99892	72	33032	32752	71	1106	1136	9	1129	915	0	2598	2612	23	297777	285810	79	0.226349
192876	179346	85	72583	68441	82	2598	2271	23	2708	2357	24	6184	5813	36	737528	669918	92	0.226349
51124	53685	56	23654	24308	50	777	748	0	614	516	0	1356	1244	12	151960	156783	71	0.226349
106388	96829	78	41841	38359	75	1382	1275	12	1282	1088	8	2593	2235	25	338496	316711	86	0.227273
98025	97421	76	36983	37092	72	1200	1277	11	1112	1407	13	2955	2984	26	358068	344945	80	0.227273
102620	102250	75	24771	24598	56	992	987	0	1378	1259	11	3206	2986	26	372208	357859	80	0.228197
127316	116557	80	53395	48491	78	1663	1505	16	1704	1442	18	3827	3332	30	498772	455097	85	0.22912
103513	101370	77	26435	25983	64	1340	1279	11	1353	1231	10	2452	2543	22	321924	317196	81	0.230044
106558	100665	76	40357	37495	73	1066	921	0	1078	1038	5	3084	2679	27	334168	317573	81	0.230044
30327	30530	63	9432	9933	35	288	276	0	31	283	0	711	834	0	77300	80719	66	0.230968
37438	38941	65	10489	10798	36	465	461	0	430	490	0	775	858	0	115220	113814	68	0.230968
69941	71084	79	27064	27017	60	1138	945	0	613	670	0	1838	1660	18	228445	224706	75	0.230968
208764	166902	92	80407	65658	89	2768	2358	24	2606	2257	25	6327	4979	40	724704	591138	98	0.231892
42174	40992	76	17898	18104	45	385	415	0	311	284	0	803	978	0	130881	132276	74	0.232816
91709	91328	76	23651	23625	58	1205	1009	3	1322	1094	8	3286	3237	26	355869	337716	81	0.232816
140585	118172	100	48660	40677	83	1907	1522	17	1787	1435	16	3958	3313	30	488904	406417	100	0.232816
103091	97668	78	49137	45480	76	1246	923	0	1358	1216	12	2918	2737	26	347491	313617	83	0.234664
235947	189360	92	97951	78103	91	3118	2495	28	2703	2130	27	6788	5026	44	789426	624356	102	0.234664
69177	66440	88	20185	20407	47	588	758	0	540	668	0	1687	1733	16	203266	198425	75	0.235588
311549	204357	115	116922	75784	113	4007	2694	32	3524	2107	34	7910	5294	46	929789	614632	119	0.235588
129462	119536	81	47068	42882	77	1398	1483	15	1255	1214	9	4028	3864	31	468822	415027	85	0.236511
114437	106267	80	46951	43926	75	1551	1468	14	1660	1360	17	3417	3363	27	406935	376543	82	0.236511
109327	107717	75	30894	30612	72	1205	1267	11	1410	1279	13	3541	3452	27	404507	395182	80	0.236511
44654	43906	68	13211	13207	39	300	374	0	337	561	0	1104	1189	9	135693	135248	72	0.237435
38646	38576	73	14256	14496	41	574	564	0	338	524	0	1102	1155	10	132197	131609	72	0.238359
149421	133663	92	66434	59561	82	1947	1632	18	1949	1683	17	4062	3672	30	483076	436290	98	0.238359
113668	110920	79	45650	43718	74	1632	1781	15	1255	1177	10	3409	3356	27	397944	378694	84	0.239283
95553	94613	77	25821	25770	59	1123	1224	9	1221	1254	12	3063	2905	25	363828	347470	78	0.239283
96412	97357	73	26991	26864	63	1300	1366	11	1417	1411	12	2933	2979	24	322847	307833	80	0.240207
145119	127328	83	61337	52514	81	1560	1272	12	1654	1386	16	3745	3257	30	510685	441520	86	0.240207
98859	99216	75	34858	34885	71	1467	1528	14	1230	1210	11	2798	2811	24	336042	319339	79	0.240207
49817	51288	67	19395	19594	44	594	537	0	598	540	0	1134	1202	11	156570	156225	72	0.240207
32663	32822	63	9778	10134	35	436	300	0	290	372	0	813	939	0	104366	108583	67	0.240207
47783	46802	81	23417	23401	58	312	390	0	479	435	0	1010	929	0	134705	130419	75	0.242055
112405	108765	87	42924	42351	73	1251	1187	9	1365	1310	13	3319	3235	27	379985	368789	79	0.242055
85935	84448	74	29748	29706	71	851	835	0	805	820	0	2354	2453	21	270446	258513	79	0.242055
103482	101271	79	41047	40530	74	1551	1484	15	1259	1469	13	3371	3376	26	426685	402517	83	0.242979
93620	92656	76	28063	28054	62	914	779	0	1132	1145	8	2501	2407	23	291489	291033	77	0.242979
98374	96838	81	51319	50454	74	900	1025	4	1273	1330	12	2990	3001	25	355704	353298	82	0.242979
51092	52220	66	15516	15923	41	395	561	0	740	615	0	1265	1305	13	163258	158308	73	0.243902
110004	107663	76	38700	38336	73	923	1086	7	1466	1581	16	3796	3723	29	459703	437488	82	0.244826
202582	162757	91	70451	56305	86	2656	1983	24	2186	1704	22	5349	4308	37	652822	528957	93	0.244826
29385	31084	65	12201	12669	38	396	283	0	347	472	0	708	831	0	105923	103783	69	0.24575
180820	149434	87	74400	62180	85	2373	1690	23	1577	1331	17	4796	3854	35	580257	476810	91	0.24575
25365	26550	60	7231	7758	32	101	259	0	222	257	0	698	725	0	89572	90604	66	0.24575
51904	51584	77	12999	13300	39	567	408	0	612	476	0	1016	1114	7	138195	135793	75	0.246674
37758	37767	67	11289	11489	37	386	312	0	464	382	0	803	787	0	114142	112915	70	0.246674
109869	106321	78	40088	39081	73	790	816	0	955	822	0	2337	2315	23	287490	274927	80	0.247598
166219	139755	87	61506	50995	83	2213	1684	21	2128	1767	23	4496	3605	35	587500	480179	92	0.247598
156106	138328	84	68728	60402	83	2360	1969	23	1983	1703	19	4414	3740	33	549928	475378	100	0.247598
178642	159906	100	70861	62478	83	2186	2244	19	2169	2028	20	5200	4741	35	617401	557575	90	0.248522
101092	100118	74	20883	20786	49	737	798	0	1298	1383	12	3245	3388	27	380545	363041	82	0.249446
189945	152880	103	74884	60188	85	1882	1821	17	2872	2168	28	6260	5143	39	729088	582481	95	0.25037
105482	106068	75	27229	27610	52	1154	1185	9	1488	1281	12	3218	3181	27	389662	377496	81	0.251293
23090	25965	38	5031	5440	29	257	172	0	355	247	0	939	942	0	91521	90392	68	0.252217
33280	32336	67	12246	12332	39	494	474	0	525	348	0	734	839	0	112355	114806	72	0.252217
89269	88338	74	24159	24297	56	1098	1029	4	1084	1196	9	2926	2817	25	361552	351467	81	0.252217
84403	85023	71	24570	24097	57	962	926	0	1082	913	0	2248	2207	21	312685	302840	88	0.252217
130693	116059	83	58507	50351	78	1796	1514	17	1445	1184	11	3268	2874	28	413122	358896	85	0.252217
124875	105049	81	47091	40488	79	1416	1126	12	1249	1065	9	3445	2986	30	398599	341109	87	0.254065
53792	53693	68	12352	12372	39	604	616	0	499	409	0	1173	1416	13	171670	164572	76	0.254989
211867	166128	93	89071	68861	91	2618	2081	23	2489	1989	22	6255	5097	40	725890	573472	97	0.255913
91431	90269	77	42833	42364	73	1062	1026	4	1143	1102	8	2938	2832	25	360958	352600	80	0.255913
123481	113087	87	44607	39840	78	1225	1192	12	1122	1134	10	3571	3129	30	416383	382298	86	0.256837
39728	40505	66	13656	13787	39	568	397	0	382	402	0	833	961	0	109248	104745	73	0.257761
28703	30344	46	17635	17941	44	70	86	0	293	328	0	439	540	0	70416	71594	71	0.257761
32255	32928	65	12030	12109	38	100	298	0	268	330	0	761	747	0	104530	98983	69	0.257761
169707	144960	84	87591	73109	83	2035	1670	19	2139	1720	24	4654	3913	35	603319	506018	93	0.257761
33104	32743	75	15011	15553	40	527	497	0	472	544	0	752	737	0	99910	98503	70	0.257761
147550	139151	87	48928	46303	78	1989	1882	20	2185	1965	20	4403	4113	31	542283	492708	86	0.257761
219818	176880	92	85774	67941	88	3129	2431	28	3158	2429	29	6756	5500	40	827172	666126	95	0.257761
103974	103252	75	23186	22917	55	1209	1217	10	1143	1148	9	3438	3296	28	417990	404417	83	0.259608
30535	27912	78	8861	8148	37	189	217	0	167	263	0	763	647	0	92816	80028	78	0.259608
111448	109437	80	28345	27885	65	1510	1384	14	1443	1491	16	3372	3446	26	387764	365282	82	0.263304
198214	159137	91	80147	65268	89	2270	1969	23	2136	1753	23	5191	4221	36	666850	530929	97	0.263304
129379	119733	81	54713	50442	78	1175	1135	8	1421	1231	10	2880	2770	25	397963	368020	87	0.264228
125372	121546	80	34418	34007	74	1422	1478	14	1729	1590	17	4255	4166	30	497879	470453	85	0.265152
115206	105747	88	48942	44278	76	1091	953	0	1429	1431	14	2882	2713	25	330857	290746	84	0.266075
45486	46489	54	20898	21456	46	235	353	0	407	509	0	1262	1275	11	140538	137377	74	0.266075
52590	52222	70	15440	15622	41	527	634	0	524	535	0	856	988	0	149283	141889	72	0.266075
28864	29298	51	9994	10165	36	305	214	0	190	190	0	764	735	0	89507	86692	72	0.266999
83767	84307	72	34761	34289	71	1014	929	0	942	935	0	2300	2266	22	273873	270442	77	0.267923
37674	38321	63	20886	20159	50	472	492	0	459	445	0	857	1033	4	131918	129622	73	0.267923
113398	107869	82	43797	41831	75	1038	1001	1	1375	1318	14	3383	3125	27	405021	386338	83	0.272543
34881	38420	45	8377	8896	33	506	427	0	430	455	0	1137	1036	5	134327	132118	69	0.272543
147373	134193	83	55692	51588	78	1667	1308	17	1597	1568	16	4201	3999	30	459643	429315	85	0.273466
270728	195031	97	135809	105396	96	3537	2511	31	3434	2343	33	7340	5573	42	911461	691171	101	0.273466
39387	40029	59	13354	13722	39	162	355	0	209	474	0	949	886	0	122692	124220	71	0.27439
98745	89739	83	48525	45169	74	1600	1547	16	1042	757	0	2422	2184	23	318208	291990	82	0.27439
123676	118932	86	31218	30417	74	1578	1329	14	1524	1379	12	3368	3200	28	383401	362743	82	0.275314
37767	39117	59	16894	17024	42	478	460	0	267	353	0	947	934	0	119664	121420	70	0.275314
170061	145616	84	68015	56884	82	2011	1672	20	1996	1701	21	4751	4281	33	563326	471696	88	0.275314
186634	153814	94	72119	60550	85	1473	1196	11	2220	1844	22	4539	4001	33	560308	466633	95	0.277162
106498	101238	76	37738	34823	74	1451	1094	8	1486	1498	15	3796	3528	30	448752	421907	81	0.277162
128309	125015	79	37662	36356	74	1525	1465	15	1888	1688	19	4475	4256	32	527680	506371	81	0.278086
206974	150789	102	82317	63171	89	2902	2432	26	2735	2108	27	6597	5054	42	762393	560261	98	0.27901
207573	161441	88	84584	66603	88	2328	1975	23	2607	2125	25	5821	4420	40	756352	604619	95	0.279933
126468	112151	85	50507	45175	78	1070	847	0	1333	1057	7	2925	2692	25	364686	325128	86	0.279933
40073	42196	66	9692	10044	35	346	298	0	546	332	0	994	1048	5	137478	136674	70	0.280857
235223	190366	91	75533	63526	87	3112	2534	27	3276	2698	29	7021	5840	40	815763	659840	99	0.280857
95695	94471	73	40298	38754	72	1119	1036	4	1024	994	0	2617	2457	23	332572	313499	79	0.280857
26727	25976	64	9169	9568	34	188	222	0	447	254	0	826	728	0	75966	78659	67	0.282705
121263	116339	76	39329	37501	75	1496	1342	14	1445	1602	16	4042	3686	31	469817	441153	84	0.283629
38589	38497	65	11125	11345	36	524	376	0	310	382	0	834	918	0	97922	95270	69	0.285477
140747	125879	81	43414	38395	79	1962	1732	20	1985	1751	19	4047	3732	31	513666	445397	87	0.285477
40108	41640	59	18972	19395	44	413	524	0	336	405	0	1035	1061	5	142633	140900	70	0.286401
146816	124946	91	50531	43591	81	1915	1856	18	1632	1500	16	3717	3090	30	482880	398499	90	0.286401
92830	91833	80	30912	30658	70	1367	1462	13	1284	1318	10	3165	3057	27	358326	357666	78	0.287324
26319	27640	49	14305	14671	40	542	652	0	357	304	0	849	756	0	112194	114042	67	0.287324
62513	62335	71	17417	17775	44	897	996	0	747	969	0	1679	1678	17	215635	207545	78	0.289172
177614	91200	220	66735	33276	190	1945	967	0	2238	1368	12	5064	3138	33	627763	358024	226	0.289172
48318	48302	71	13040	13279	39	550	578	0	305	420	0	1320	1406	13	168628	164782	77	0.290096
178823	151429	88	56582	46717	84	2077	1735	22	1957	1669	22	5157	4526	34	626472	540439	93	0.29102
83594	84165	70	27618	27562	68	820	893	0	1011	1032	3	2272	2412	21	268554	259126	77	0.294715
109032	110072	73	37872	37127	73	1626	1729	15	1275	1203	11	3327	3317	26	422581	403167	82	0.294715
43102	42155	76	15084	15262	41	532	501	0	414	470	0	990	1027	3	137205	135810	73	0.295639
36338	36689	55	16052	16424	42	275	255	0	315	426	0	844	971	0	118439	114146	70	0.297487
126350	124044	76	46915	46282	75	1547	1492	15	1898	1546	18	3626	3713	27	431762	399244	83	0.298411
78473	77753	85	20580	20570	49	613	746	0	658	704	0	1719	1761	17	250322	244785	78	0.299335
36826	38313	62	15106	15453	41	475	478	0	375	305	0	788	715	0	110809	109712	69	0.300259
29905	28840	62	15894	16213	42	206	252	0	116	227	0	621	737	0	93064	92892	66	0.300259
92574	89765	75	38431	37850	72	880	829	0	1371	1284	11	3053	3092	26	360118	343253	80	0.301183
133915	115470	83	55287	46484	81	1549	1410	15	1192	1004	2	3448	2805	29	420637	353770	87	0.301183
28915	29271	66	13877	14371	39	290	335	0	286	434	0	774	792	0	94097	99132	66	0.302106
116983	105932	94	48936	45120	76	879	839	0	1536	1440	17	3230	2960	27	401439	370244	84	0.302106
124971	118304	77	67519	63920	78	1669	1441	17	1597	1596	17	3890	3614	30	462115	432033	84	0.30303
21065	21993	40	5965	6413	30	143	167	0	448	429	0	562	607	0	73985	76825	64	0.30303
59654	59381	72	21660	21921	49	825	754	0	704	843	0	1608	1620	16	186903	182358	75	0.305802
36622	39759	44	13890	14129	40	156	320	0	406	542	0	913	799	0	111071	111077	69	0.306726
116027	106920	76	47021	43218	76	944	865	0	1181	1073	6	3562	3543	28	491017	449700	85	0.306726
104210	103404	75	32911	32690	71	1078	1156	9	1447	1311	12	2780	2832	24	370330	361098	78	0.306726
238802	184424	101	87726	68284	90	2988	2469	27	2930	2131	28	5863	4704	38	710287	549384	97	0.30765
140269	125599	90	58822	52140	81	1809	1486	18	1523	1484	16	3676	3158	31	446956	402639	85	0.308574
128564	117523	80	45545	41002	77	1322	1459	13	1227	1094	10	3282	3086	28	413177	375271	84	0.309497
126654	122897	76	29994	29292	70	1266	1475	13	1840	1812	18	4271	4172	30	492502	462682	81	0.310421
46140	46281	69	19488	19718	45	381	436	0	659	457	0	1080	923	0	129806	132749	71	0.310421
54446	52096	72	19505	18585	56	697	674	0	612	579	0	1405	1386	13	172951	167359	84	0.310421
28889	29277	50	10049	10358	37	389	346	0	221	311	0	762	809	0	98148	99447	69	0.312269
18576	19061	55	8244	8411	34	95	169	0	343	357	0	504	572	0	67699	70097	64	0.313193
169110	145066	91	78294	68683	84	2048	1571	20	1970	1625	20	4982	4163	35	576868	490364	93	0.313193
38507	38386	70	18715	18057	47	175	324	0	238	272	0	822	866	0	120389	119383	70	0.314117
148771	137500	79	63930	58823	79	2106	1864	20	2059	1618	19	4852	4449	34	523061	480423	85	0.314117
120981	117995	76	38344	37745	73	1440	1323	14	1622	1641	18	4260	3975	31	523243	501182	81	0.314117
107378	104137	85	44291	43677	75	1314	1340	11	1484	1259	12	3614	3604	28	401699	389512	81	0.315041
107532	105150	80	43983	42409	73	1441	1464	14	1256	1034	5	2731	2464	26	348569	324260	81	0.315965
121303	118650	78	33312	33144	73	1092	1359	12	1668	1620	18	3642	3706	28	427853	411663	85	0.315965
74419	74852	72	21987	22012	51	808	801	0	499	595	0	1811	1808	18	216120	215722	78	0.315965
32486	33546	58	9932	10053	37	460	386	0	305	295	0	745	658	0	108065	104953	69	0.317812
95272	93600	81	34450	33926	71	1312	1361	11	1100	955	0	2637	2498	24	327836	316857	79	0.317812
239690	184883	95	97431	76741	93	2922	2070	26	2862	2015	29	7309	5847	41	888060	686329	102	0.318736
80085	77534	73	19970	19783	49	1008	1080	6	857	938	0	2373	2413	21	239154	230044	77	0.320584
51769	54054	61	16437	16577	43	774	565	0	611	614	0	1265	1232	11	189889	187160	74	0.320584
110732	109533	75	42249	41700	72	1471	1460	13	1699	1717	17	4230	4122	30	529630	510814	81	0.320584
44380	45250	65	18336	18741	45	446	291	0	668	486	0	1158	1127	8	130413	124103	70	0.321508
118553	118893	75	29458	29314	68	1319	1101	9	1675	1594	17	3707	3434	30	451076	439467	83	0.321508
51279	53855	48	21144	21157	48	755	712	0	824	729	0	1029	1057	6	150954	147845	75	0.321508
49475	48061	79	19748	19812	47	507	484	0	582	554	0	916	940	0	135798	129992	72	0.322432
47380	47762	71	15933	16015	44	303	448	0	352	587	0	1097	1019	4	152818	150057	73	0.322432
80854	80827	72	30568	30936	69	1227	1125	8	733	869	0	2263	2241	21	266093	254461	78	0.324279
38051	37398	71	10817	11114	37	430	383	0	368	368	0	935	1078	6	124876	121907	71	0.324279
33183	33004	66	13250	13548	40	460	425	0	145	315	0	924	935	0	89272	90725	68	0.325203
191423	156439	88	64136	52598	86	2483	2125	25	2314	1876	24	4298	3564	33	537012	437204	91	0.326127
264973	198877	97	105126	78559	92	2880	2205	28	3439	2636	32	7707	5722	45	907268	654794	102	0.326127
111083	102580	77	48397	44608	75	1337	1076	6	1257	1171	9	3127	2785	29	387399	352371	82	0.327051
85338	84817	73	32223	31924	70	1136	1210	9	925	938	0	2024	2089	21	273578	274240	76	0.327051
48816	50323	69	11196	11566	37	364	377	0	408	456	0	1379	1442	12	159669	157133	72	0.327975
52353	53476	67	13094	13059	39	661	532	0	563	586	0	1133	957	0	141979	142487	75	0.328899
97898	92602	80	35820	33479	75	1368	1362	12	1281	961	0	2740	2487	24	328575	306010	92	0.328899
127364	116080	85	49274	45397	78	1760	1569	19	1605	1489	15	3725	3389	30	434316	393360	88	0.329823
44715	45856	52	18145	18389	44	292	437	0	394	453	0	804	758	0	126995	124786	73	0.329823
150439	130110	84	62897	55172	82	2212	1920	23	1805	1390	17	3978	3503	31	468610	405836	87	0.329823
53702	54960	72	11804	12138	37	364	518	0	603	618	0	1175	1340	12	190547	183942	74	0.329823
33495	33623	64	14876	15224	41	201	174	0	63	311	0	634	658	0	86791	85812	68	0.330746
201068	170290	87	72156	61229	85	2419	2080	22	2954	2310	28	7469	6532	40	850597	731574	91	0.330746
79746	75424	75	61576	51950	72	963	852	0	1523	1507	14	3456	3409	27	360155	350879	77	0.330746
125555	115140	81	47838	43935	77	1530	1292	15	1682	1445	16	3654	3342	30	496368	454200	84	0.33167
32724	34620	52	9723	9863	36	143	152	0	229	338	0	840	848	0	98952	98991	70	0.333518
158056	133576	99	52093	44144	81	2090	1884	19	1714	1486	18	4955	4241	35	545643	476435	87	0.333518
153888	128471	83	60524	50170	81	1850	1282	18	1757	1247	15	3765	2898	33	458384	381348	86	0.333518
210353	165158	88	75463	58316	87	2720	2185	26	2492	1995	25	5778	4522	38	702142	544298	97	0.333518
187426	159477	90	73003	62063	86	2127	1885	21	2146	1881	20	5204	4410	36	640512	532270	105	0.333518
44834	48696	53	17702	18574	42	453	434	0	573	584	0	990	1106	7	130377	133741	68	0.334442
43155	43665	70	23856	24402	50	441	469	0	448	472	0	927	937	0	113432	111027	69	0.334442
133445	128446	78	42745	41174	76	1698	1914	16	1603	1430	13	4203	3963	30	471125	443890	83	0.335366
144317	125718	83	64212	54708	79	1571	1596	15	1555	1419	15	4038	3657	31	526205	473611	85	0.335366
128554	116995	81	47145	42256	79	1401	1274	14	1417	1219	12	3648	3336	30	429649	385819	83	0.335366
44707	43031	74	14663	14907	41	288	324	0	581	477	0	1003	960	0	134838	137781	72	0.33629
154172	134019	84	66232	58381	81	1792	1602	18	1888	1666	18	3924	3488	31	501154	431289	87	0.33629
58091	58237	63	12280	12291	39	694	716	0	709	811	0	1689	1651	16	177429	173369	78	0.338137
36864	39502	59	13008	13308	39	238	333	0	417	287	0	884	784	0	126703	122569	69	0.338137
31296	31122	75	14857	15000	42	254	335	0	433	438	0	771	837	0	93339	88477	70	0.338137
59811	60945	65	19481	19575	48	655	616	0	481	548	0	1633	1677	16	191336	185948	75	0.339061
62422	60957	79	28586	28938	69	650	626	0	544	449	0	1644	1707	17	177871	182506	74	0.339985
163317	143672	83	81264	70860	82	2010	1796	18	1983	1700	20	5214	4486	35	605661	521198	89	0.339985
98857	96871	79	37273	36717	72	1205	1067	6	1230	1227	10	3076	2926	26	345733	327591	79	0.340909
40184	39854	68	8906	9037	34	474	574	0	618	455	0	985	910	0	115833	116643	71	0.342757
132742	122533	89	50658	46608	78	1651	1664	14	1589	1376	14	3415	3228	27	439880	398956	87	0.343681
75308	77385	70	17050	17230	42	976	827	0	1083	994	0	2413	2244	24	275090	268181	77	0.343681
23508	25321	53	12046	12534	37	205	139	0	130	201	0	542	569	0	88556	89735	66	0.343681
111222	106882	77	45715	43487	75	1084	1059	6	980	1125	8	3237	2953	28	368400	343635	81	0.343681
77716	76526	78	29185	28413	70	695	701	0	1206	1038	5	2105	2268	20	235348	229321	78	0.344605
27499	29662	60	11059	11342	37	381	480	0	308	386	0	661	745	0	92655	94078	67	0.344605
103927	100971	87	27849	27163	68	1895	1737	18	1410	1577	15	4028	3793	30	445131	426025	81	0.345528
139948	124894	81	54601	48261	79	1455	1383	12	1604	1371	16	4176	3717	32	437266	384909	86	0.347376
56701	58574	69	22055	22040	49	684	570	0	557	524	0	1215	1200	9	172903	172791	73	0.347376
66669	67733	69	25274	25331	59	604	736	0	879	877	0	1573	1631	16	209226	202001	76	0.3483
72057	72432	72	25075	25130	58	866	746	0	698	797	0	1956	1789	20	209812	207083	76	0.349224
48171	47949	80	14546	14820	41	303	433	0	636	587	0	1205	1250	11	149335	144109	75	0.350148
203884	171499	88	71160	59114	87	2879	2300	25	2464	2210	25	5280	4484	36	603399	506902	94	0.351072
37823	38809	51	17262	17858	42	386	314	0	340	524	0	821	779	0	119167	119025	69	0.351072
57729	58300	71	17758	17756	44	472	645	0	682	614	0	1141	1047	5	161803	158434	74	0.352919
184333	112397	158	74541	46399	152	1958	1448	13	2550	1492	17	5152	3492	31	666981	423814	190	0.353843
71236	72473	69	30199	30195	69	830	866	0	814	717	0	1850	1740	17	231784	228797	77	0.354767
121711	116680	78	35977	34344	73	1513	1473	14	1695	1555	17	4316	4220	31	462239	429673	82	0.354767
46557	47943	67	12871	13104	39	342	300	0	416	494	0	889	1058	5	116344	115600	73	0.355691
48184	49638	64	17637	17851	43	544	481	0	654	526	0	1134	1107	9	157902	155520	72	0.355691
106620	105355	79	24547	24246	53	1093	1114	7	1048	923	0	2930	2844	24	340383	335488	81	0.356615
41879	44667	51	14271	14364	40	374	410	0	373	427	0	999	1024	4	121355	115462	71	0.356615
143113	122606	87	59135	51256	80	1204	1022	4	1702	1575	17	3566	3223	29	448050	394445	89	0.357539
106341	104813	86	45641	44745	73	1139	1185	8	1381	1316	13	3588	3456	27	440427	422515	81	0.357539
39184	37490	70	18549	19098	45	674	524	0	436	249	0	1126	1159	9	120797	122060	69	0.357539
221456	176165	98	68359	51514	92	2764	2321	26	2738	2060	27	5961	4763	40	744485	584632	100	0.357539
95613	93016	77	30992	29945	71	974	1046	4	1004	977	0	2876	2821	25	312087	310434	77	0.358463
115640	112712	76	29473	28236	75	1006	1076	7	1420	1357	14	3936	3800	29	436115	419399	82	0.359387
126512	116344	82	56461	51724	77	1146	892	0	1443	1262	12	3484	3410	28	421524	387317	81	0.36031
117158	108025	81	39095	36215	78	1077	1276	10	1329	1233	12	3591	3528	27	415516	380004	95	0.36031
118121	114160	87	30843	30488	66	1399	1345	12	1549	1504	15	3534	3659	28	426008	403355	79	0.36031
24946	25780	46	6723	7202	32	212	260	0	145	294	0	695	645	0	85258	86764	64	0.36031
157657	141856	80	53550	47248	79	1886	1615	19	2110	1809	19	4963	4283	35	596676	525017	86	0.36031
191384	150095	91	62401	49405	87	1963	1275	21	1888	1647	20	4698	3872	35	564485	452396	95	0.361234
111939	107846	83	39352	38643	73	1142	1180	9	1226	1112	7	3220	3275	26	429635	412767	81	0.361234
37453	39996	55	17786	18523	42	318	299	0	217	334	0	773	831	0	121821	124835	65	0.362158
103264	104795	73	36768	36696	71	1659	1611	17	1380	1303	13	3384	3170	28	408199	396871	81	0.362158
165062	137690	86	58377	49138	82	1730	1373	16	1397	1238	13	3905	3412	31	505874	415548	101	0.362158
69970	73155	73	31767	31812	67	807	949	0	934	892	0	1861	1855	18	227576	222951	86	0.362158
357491	231841	118	117163	73882	116	5709	3720	39	5039	3254	43	11113	7394	52	1.04858e+06	839818	122	0.362158
57949	60875	66	23223	23906	48	593	729	0	501	614	0	1655	1630	18	173799	174095	70	0.362158
47251	50253	62	13822	14315	38	709	749	0	585	664	0	1252	1242	11	176716	172204	73	0.362158
34337	33646	63	10428	10832	37	365	346	0	403	464	0	801	791	0	123914	126736	67	0.363082
71438	68787	80	18200	17477	49	1116	936	0	588	546	0	2024	1989	19	255121	241455	88	0.363082
178581	159379	92	48999	42537	82	2787	2551	24	2255	2174	21	5481	5149	36	619238	548156	90	0.364006
31495	32019	64	9033	8983	35	293	381	0	166	273	0	897	802	0	109137	106904	68	0.36493
151466	135910	81	48256	40871	81	1992	1513	20	2315	1900	22	4479	4026	33	531848	471947	88	0.36493
135294	127618	81	48524	45805	75	1545	1398	14	1723	1657	17	3904	3751	28	478645	455980	84	0.36493
129004	119090	79	45886	41248	76	1595	1392	15	1482	1374	14	3831	3488	30	463879	423136	84	0.365854
141633	122627	82	56348	49018	80	1459	1265	12	1302	1207	11	3542	3190	29	451042	400344	87	0.366778
154234	133714	87	61928	53215	82	1519	1253	12	1727	1660	18	4635	3940	33	578034	499810	87	0.366778
127317	121303	78	47389	44067	76	1942	1815	18	1890	1684	18	4000	3689	31	484559	444401	83	0.367701
111927	106119	78	40184	37928	74	1096	1168	8	1045	1183	10	3190	3231	26	367122	348313	80	0.368625
66526	59274	77	36148	31565	72	561	475	0	660	512	0	1593	1360	15	181762	169213	75	0.368625
91101	88362	77	32803	32558	71	795	815	0	677	760	0	2126	1906	20	250254	235623	77	0.370473
93175	86216	83	40769	37481	75	936	943	0	838	746	0	2469	2338	24	296851	260872	82	0.371397
49643	49387	65	18512	18690	44	442	535	0	645	430	0	1375	1273	12	157228	156516	72	0.372321
132605	117110	83	47098	40634	78	1849	1654	19	1603	1457	16	4017	3597	31	514615	453729	85	0.372321
58555	59981	71	17842	18153	44	550	763	0	596	685	0	1337	1380	13	176417	177513	74	0.374169
30298	32399	53	9384	9368	36	372	290	0	256	413	0	717	706	0	91396	91008	67	0.374169
167377	141141	84	44563	36862	80	2214	1910	21	2380	1716	22	4746	4033	34	566813	480219	91	0.374169
107433	105888	77	28943	28779	66	1435	1689	15	1450	1306	12	3415	3086	29	418936	396631	84	0.37694
47577	49104	67	12591	12905	38	509	576	0	389	345	0	1223	1329	11	159873	160384	74	0.37694
34846	36407	49	11287	11424	37	321	295	0	761	530	0	860	898	0	123732	118100	70	0.37694
94557	95306	74	22414	22391	48	1118	1013	2	1208	1292	12	2697	2709	24	329474	317022	80	0.377864
119189	115952	86	56580	54950	75	1335	1397	13	1156	1064	6	3846	3737	29	443558	416833	84	0.377864
47388	46999	67	14243	14496	40	1010	726	0	713	683	0	1124	1170	9	153886	152632	74	0.378788
116945	110391	87	40946	37583	76	1405	1004	3	1432	1508	15	3966	3858	28	494808	458890	86	0.380636
78390	78488	71	32620	32570	70	1210	1071	6	860	804	0	1918	2043	21	268829	257939	77	0.380636
111217	105178	75	59977	56475	75	1223	1120	8	1421	1252	11	2724	2571	25	327960	304677	81	0.381559
216998	169657	107	78505	59295	107	2761	2041	26	2620	2014	25	5835	4581	38	736104	579484	107	0.381559
139174	119065	81	61452	52939	80	1360	1174	10	1608	1378	14	3996	3314	32	485545	405104	87	0.381559
82999	85109	71	22173	22717	44	984	1032	3	904	1049	6	2663	2748	24	309032	302107	76	0.381559
142712	127005	94	77534	70367	81	1912	1728	18	1814	1746	17	3777	3404	31	474163	420647	86	0.383407
69677	69934	71	21618	21841	48	817	1053	4	738	857	0	1831	1854	18	240458	236644	76	0.383407
139248	129468	85	45856	43479	77	1154	1388	11	1646	1510	16	4196	4041	30	469442	447109	84	0.383407
156209	141160	81	65553	57705	80	1768	1745	17	1988	2082	21	4616	4252	34	553835	493005	88	0.383407
166840	139012	93	66609	54597	84	1490	1183	11	1756	1328	16	4651	4071	34	585016	503772	91	0.384331
121168	108204	80	56477	50172	77	994	1104	8	1453	1231	12	3373	2957	28	409037	364070	84	0.385255
107907	105384	84	46065	45184	72	1127	1164	8	1764	1578	17	3853	3803	28	456831	441982	80	0.386179
164878	140447	90	64320	54406	83	1782	1456	18	1721	1475	18	4614	4232	34	543892	465944	90	0.386179
89329	89054	78	19361	19278	48	828	857	0	1112	1140	8	2453	2555	22	324349	318179	79	0.387103
125688	110636	91	49557	43185	78	1296	1195	10	1405	1164	12	3414	3108	29	440769	382851	86	0.388027
124755	122439	77	53997	52156	75	1519	1562	15	1459	1576	14	3501	3365	27	475217	460945	83	0.388027
123564	118019	94	30817	30186	75	1437	1362	14	1451	1364	13	3671	3686	28	449849	427132	84	0.38895
41436	42615	67	14709	14939	41	443	463	0	358	414	0	1117	1098	7	137057	134491	74	0.389874
149863	138372	80	58331	52686	79	1681	1412	15	1987	1928	19	4614	3907	33	550162	493453	86	0.389874
173389	153840	86	45397	38681	81	2701	2347	25	2269	1780	24	4812	4341	33	609318	532262	89	0.389874
67712	68366	70	19425	19390	45	844	932	0	768	674	0	1583	1465	16	189450	187052	72	0.389874
54894	53698	74	20353	20366	47	592	627	0	456	397	0	1240	1419	12	145571	141789	75	0.390798
250412	187897	94	97371	72733	92	3306	2765	28	2988	2359	28	6848	5240	42	799036	592816	98	0.392646
111184	110672	75	25732	25484	56	1790	1886	17	2228	2256	21	4473	4298	31	553622	533079	82	0.392646
123944	121669	75	44790	43693	74	1491	1356	15	1948	1852	18	4173	4179	29	479974	463825	81	0.39357
20809	21003	51	12144	12549	38	216	242	0	205	238	0	432	536	0	70400	70883	66	0.394494
59737	63505	68	33266	33663	67	572	559	0	632	576	0	1653	1769	17	202323	204779	75	0.395418
126549	123990	77	48210	47017	75	1518	1517	14	1537	1561	17	3722	3587	27	422330	389386	83	0.395418
98322	99085	73	29254	28934	70	999	1205	9	1117	1131	7	2794	2979	24	400994	381949	80	0.396341
133241	127623	84	47977	46488	75	1535	1287	14	2077	1892	19	4366	4188	31	487538	467444	83	0.397265
45078	45459	59	15345	15334	43	361	426	0	450	439	0	1175	1186	8	138966	133348	75	0.398189
81049	84301	69	32735	32702	70	949	795	0	996	859	0	1929	1932	19	247947	236622	77	0.399113
31189	32009	61	9480	9544	35	368	303	0	545	392	0	895	748	0	110889	106704	70	0.399113
60441	60357	81	18986	19211	45	636	498	0	564	420	0	1429	1468	14	163878	165941	73	0.399113
42571	41735	82	11810	12170	38	197	289	0	270	297	0	1017	1081	6	130119	128193	71	0.400037
38223	36775	68	19473	19491	46	419	414	0	293	469	0	843	893	0	115713	110872	72	0.400037
139652	130017	83	42980	40650	77	1322	1269	11	1537	1471	15	4036	3937	29	468924	438233	86	0.400961
133053	118302	80	54538	48329	78	1559	1290	14	1610	1163	15	3614	3404	30	439772	381456	83	0.400961
57775	58499	72	12315	12483	39	888	913	0	926	880	0	1634	1544	16	207291	198483	76	0.400961
107425	103028	84	41107	39482	74	1044	835	0	1049	1172	10	2721	2482	24	386781	362319	81	0.401885
42175	41050	66	18718	18713	47	286	486	0	509	424	0	932	924	0	122168	118860	71	0.402809
97563	96651	83	30909	30703	72	967	1073	5	1230	1223	9	3271	3092	28	406114	385281	81	0.403732
48700	49114	67	20299	20632	45	501	577	0	743	770	0	1177	1173	10	144682	143715	72	0.403732
106802	105130	76	32251	31629	73	1056	1083	6	1522	1275	13	3200	3044	26	360779	339608	80	0.404656
117633	113642	75	34029	32550	73	1159	1145	9	1748	1585	17	4144	3832	31	443368	422560	82	0.40558
48194	49525	49	10855	11042	37	719	540	0	449	461	0	1210	1220	10	132933	132690	73	0.40558
97220	97331	73	44697	43961	72	1212	1266	15	1357	1268	12	2981	3118	24	359374	344670	90	0.40558
145199	135098	79	43846	39108	79	1221	1139	7	1452	1329	13	3905	3527	30	506637	472640	86	0.406504
195984	171761	84	68766	59844	82	2680	2210	23	2129	1746	21	5455	4930	36	619852	548330	90	0.406504
44479	43445	67	18562	18934	45	461	512	0	469	426	0	1147	1192	10	158433	157199	71	0.407428
124505	110632	82	51001	45755	78	1403	1271	12	1509	1393	13	3519	3107	30	420439	361456	86	0.408352
46473	45955	75	20635	21296	45	518	594	0	406	429	0	1089	1062	6	134598	131904	73	0.408352
100496	98549	76	30427	30107	71	1070	1044	4	1436	1491	14	3564	3439	27	378518	368867	83	0.408352
151481	125058	100	57077	48494	82	1507	1234	16	1433	1078	9	3190	2680	29	435992	361040	89	0.408352
61701	61980	71	12952	13217	39	745	724	0	684	690	0	1572	1633	16	190316	189420	75	0.409276
40564	40549	58	16783	17031	42	350	336	0	439	440	0	1093	999	0	129136	129841	72	0.409276
111590	110552	85	34245	33701	72	1121	1258	10	1493	1316	13	3451	3338	27	422569	398935	82	0.412047
154693	145811	83	38231	37308	77	1760	1678	18	1994	1808	19	4398	4254	30	505728	467678	86	0.412047
92892	93477	73	35234	34988	71	1179	1157	8	1526	1357	13	2770	2798	24	352982	347545	77	0.412047
45585	50808	54	19220	19876	44	583	518	0	529	483	0	1048	1112	7	151588	153241	70	0.412047
35620	37280	65	14599	15066	40	463	406	0	268	269	0	902	839	0	100820	102116	69	0.412047
274130	218869	105	101919	81959	97	3726	2974	29	3650	2803	31	8410	7055	44	915605	742867	104	0.414819
139305	122585	94	62106	52741	97	1541	1177	12	1808	1329	17	4375	3868	32	578976	484409	97	0.414819
113731	104029	85	49364	44341	77	1255	1326	13	1500	1321	13	2874	2698	26	384022	345069	87	0.417591
55279	57391	62	17706	17828	45	779	888	0	551	499	0	1683	1608	17	185047	184230	73	0.417591
214484	183677	90	86188	73649	90	2420	2138	23	2398	2027	24	6002	5285	36	729835	622167	98	0.417591
137586	127288	80	62310	57259	78	1306	1199	12	1394	1193	12	3831	3729	28	455902	403169	83	0.417591
93701	93002	73	31377	31140	71	1321	1459	12	1477	1303	12	2488	2419	23	342274	331553	78	0.418514
23022	22188	61	13509	13701	41	303	243	0	247	285	0	460	499	0	64267	66104	62	0.419438
34115	33871	65	10345	10451	36	286	341	0	157	261	0	896	909	0	104600	101600	70	0.421286
156163	135542	90	61333	54660	81	2018	1899	20	1851	1368	20	4292	3736	32	508489	431916	87	0.421286
20058	21814	52	6150	6402	31	199	157	0	59	261	0	497	572	0	70442	72876	63	0.42221
115504	115593	74	32171	32072	72	1258	1307	10	1447	1618	14	3367	3366	28	432821	416208	80	0.42221
192440	148140	106	67380	49083	101	2751	1986	23	2785	1991	23	5941	4854	38	656740	499315	108	0.42221
144977	128868	83	57520	51658	80	1970	1859	19	1926	1561	18	4300	3805	33	477085	420129	86	0.42221
36097	35871	71	14738	15224	41	431	370	0	545	480	0	713	756	0	104391	104808	67	0.423134
127743	114655	86	51266	44811	78	1280	1298	11	1693	1397	15	3783	3369	30	443069	397129	83	0.423134
94668	93526	82	55864	54956	73	1204	1186	9	1455	1315	11	3239	3233	26	355385	343604	79	0.424058
79931	79390	71	19528	19670	45	612	647	0	1205	997	0	2095	2062	21	253488	246281	77	0.425905
52581	54540	67	13517	13585	40	614	725	0	592	447	0	1389	1327	13	193504	189163	74	0.428677
137179	121117	88	54121	48275	79	1566	1601	15	1742	1438	16	4082	3555	32	462148	417923	85	0.428677
40074	39416	59	15447	15613	41	464	520	0	442	302	0	832	923	0	120107	121646	70	0.429601
20296	21480	48	8180	8490	34	359	158	0	155	291	0	491	567	0	76101	79558	64	0.430525
73836	71811	75	19087	19105	47	1155	1126	8	857	848	0	2290	2231	21	250454	239927	77	0.430525
23320	22447	67	5628	5899	30	203	301	0	142	274	0	550	655	0	80762	77595	68	0.430525
42309	41682	69	21440	21957	47	184	326	0	360	337	0	1000	918	0	132798	128021	72	0.430525
20115	21897	44	8621	8978	35	261	278	0	204	264	0	447	578	0	70873	73422	67	0.430525
42240	43192	48	19136	19543	45	662	477	0	543	476	0	1231	1282	11	141169	139050	67	0.431449
76016	74793	81	16649	16772	43	681	694	0	715	826	0	1845	1728	19	219487	213603	79	0.431449
124955	116408	85	51390	47719	77	1095	934	0	1460	1376	14	3485	3193	29	405059	371844	84	0.432373
176085	164215	82	59273	54943	80	2219	2146	20	2249	2249	23	5718	5148	34	682366	638145	89	0.433296
24959	25613	47	11139	11444	37	315	381	0	148	243	0	755	758	0	83427	83302	66	0.433296
122883	119159	80	49470	48363	74	1569	1510	15	1433	1332	13	3596	3654	27	411481	383683	82	0.435144
119634	107187	87	48962	43963	78	1263	1242	11	1495	1136	11	3303	3222	27	409877	362242	86	0.436068
210150	166217	95	66521	51817	88	2606	1829	24	2418	1882	23	5232	4108	38	656651	527256	96	0.436068
114717	112906	83	35073	34461	73	1344	1416	14	1636	1507	15	3937	3689	29	447613	425944	83	0.436992
113412	111733	75	41566	41098	73	1347	1324	12	1593	1519	16	3721	3687	28	418497	400280	84	0.437916
166123	150931	82	54079	48472	79	1868	1507	19	2100	1728	21	5127	4598	35	599550	535362	87	0.437916
75292	76883	74	31653	31469	69	630	642	0	705	689	0	1539	1542	16	208935	203359	81	0.43884
45812	45800	69	13660	13612	40	548	553	0	623	607	0	1254	1297	10	153062	149603	72	0.439763
30644	30217	65	9670	9844	36	232	279	0	190	173	0	552	485	0	90315	89976	66	0.440687
231776	188802	89	110743	90685	90	3812	3352	30	3592	2761	32	7901	6334	43	949725	750758	97	0.440687
37788	38439	54	17932	18453	42	417	539	0	285	334	0	797	877	0	112172	116079	71	0.440687
115981	114421	77	20240	19675	47	1360	1373	13	1469	1488	13	3513	3385	28	403382	383751	84	0.441611
227330	175828	94	91270	69875	90	2206	1685	19	2898	2195	28	6252	4832	39	814733	632495	97	0.441611
113072	113334	76	29603	29578	57	1346	1268	11	1794	1516	18	3377	3459	27	386380	377362	79	0.441611
46239	45276	75	13159	13332	40	477	459	0	446	408	0	1064	1023	4	142990	142317	70	0.442535
100272	99132	75	27683	27466	70	982	916	0	1287	1392	14	3041	3094	26	382808	372792	80	0.442535
182513	157749	86	73814	63804	83	2695	2193	25	2303	1860	21	5607	4987	37	684135	605581	91	0.442535
28946	29545	44	10889	11216	37	420	390	0	280	256	0	788	800	0	104912	103298	72	0.443459
121653	111800	90	56534	52332	76	1692	1374	15	1831	1489	15	3588	3367	29	418286	387896	84	0.444383
115285	111494	75	50764	50127	74	1949	1772	20	1640	1539	19	4214	3895	32	482759	457613	82	0.445307
46498	47616	68	12431	12769	38	358	454	0	359	416	0	957	1025	4	138939	137908	70	0.445307
140710	129105	83	69518	64682	78	1497	1378	13	1834	1690	20	4631	4325	32	599448	549827	90	0.446231
304956	204576	107	117993	80205	105	4257	2798	34	4150	2833	34	9628	6447	50	1.04858e+06	743126	113	0.446231
89515	88218	74	36026	35998	71	767	761	0	978	966	0	2415	2379	22	272882	256327	79	0.447154
115524	112660	84	28333	28322	59	1217	1224	10	1759	1499	16	4208	4192	30	443575	428839	81	0.447154
265506	205215	99	96538	74962	91	3801	2858	32	3324	2555	30	8860	6731	46	1.01228e+06	778559	96	0.447154
113489	106090	83	41706	38455	75	1055	918	0	1386	1131	9	3529	3172	29	417224	374240	81	0.447154
35552	36028	51	7617	8109	32	204	332	0	513	437	0	953	939	0	106870	107214	67	0.448078
96670	95621	78	30254	29892	72	975	941	0	1511	1335	12	2730	2608	24	352540	343520	79	0.449002
96162	93460	82	30141	29637	72	1099	919	0	941	1069	6	2852	2680	24	359345	343401	81	0.449926
226895	168415	94	96110	71158	90	1890	1586	17	2633	2065	26	6270	4847	40	725602	538456	98	0.449926
162891	134523	86	57281	46317	84	2375	1949	23	1893	1448	19	4538	3692	34	569335	468055	90	0.45085
55773	54976	73	22655	22752	54	561	363	0	564	597	0	1461	1424	14	170246	165289	73	0.451774
93325	91745	74	41093	41381	72	1261	1294	12	1148	1145	9	2690	2716	24	306667	301693	81	0.452698
134516	126352	81	46676	43453	77	2090	1774	17	1878	1609	16	4014	3577	30	492521	456739	84	0.453622
41743	42845	57	14143	14295	41	111	332	0	535	483	0	924	896	0	135605	134801	73	0.454545
128143	113235	81	50923	44606	78	1553	1440	17	1506	1413	14	3532	3122	30	437696	377338	86	0.455469
41580	39994	76	13645	13818	39	239	378	0	445	431	0	1134	1128	8	122949	122212	72	0.455469
85973	82369	73	29353	29192	71	975	1020	3	1051	867	0	2377	2415	22	281381	269553	80	0.456393
73654	73480	74	26467	26116	61	929	536	0	997	1005	2	2164	2199	21	250201	241671	79	0.458241
36011	36846	56	10909	11092	37	23	83	0	291	253	0	913	959	0	124163	122322	69	0.459165
107905	105937	74	55505	54893	74	1436	1331	14	1581	1504	15	3868	3775	30	458855	448017	81	0.459165
26191	27725	44	10842	11391	35	87	102	0	314	289	0	469	603	0	80892	84501	65	0.459165
116375	114890	75	45468	44517	74	1336	1272	12	1337	1307	13	3259	3150	26	390992	369825	79	0.459165
72639	72011	71	33616	33828	69	812	715	0	771	624	0	1835	1720	18	217209	217846	76	0.460089
120998	111116	83	51061	46518	76	1286	1286	12	1651	1365	14	3198	3086	27	419398	372082	86	0.461936
29388	30098	62	10874	11153	37	312	353	0	208	330	0	719	818	0	104385	106862	74	0.463784
217113	119322	105	84988	50741	104	2625	1778	22	2757	1842	26	7290	4585	57	864185	495348	112	0.463784
91695	90929	76	24079	23940	51	1172	1160	9	1139	1065	7	2431	2328	24	293757	283782	78	0.464708
60882	65051	67	18908	19189	45	646	605	0	732	734	0	1664	1666	17	194362	184462	76	0.465632
24355	27140	40	7724	7531	34	201	227	0	133	274	0	838	825	0	107826	103275	77	0.465632
38385	36566	64	13048	13326	38	401	423	0	251	288	0	929	824	0	120006	123731	71	0.466556
138316	125028	80	57747	50473	80	1538	1194	11	2210	2045	21	4318	3787	32	514176	443575	86	0.46748
52602	52601	60	22145	22368	50	735	708	0	547	557	0	1147	1152	9	161850	162644	73	0.46748
24342	24873	46	6462	6471	33	153	354	0	196	204	0	638	651	0	86488	83928	69	0.468404
85450	84637	73	39854	39140	72	1251	1033	4	682	630	0	2080	2340	21	265852	249743	82	0.469327
260942	189461	97	88439	65851	96	3661	2776	31	2935	2087	29	8025	5963	44	930269	702422	104	0.469327
96000	96602	74	21648	21914	48	610	760	0	719	791	0	2322	2288	22	305322	291944	76	0.470251
33916	34521	61	18222	18656	44	541	680	0	256	313	0	902	1015	3	111749	108877	69	0.470251
52447	53398	74	24248	24481	60	618	774	0	620	668	0	1544	1572	14	185307	177860	71	0.471175
184461	154541	88	72637	60269	87	2071	1787	21	2178	1911	21	5073	4534	35	609303	506396	94	0.473023
120917	118499	80	45546	45061	74	1484	1504	15	1874	1860	19	4538	4623	30	499917	482324	81	0.473947
93758	91224	76	36134	35110	71	935	936	0	1072	1060	6	2270	2195	22	278066	273425	77	0.474871
58462	57801	74	21805	21854	48	328	429	0	692	627	0	1305	1343	13	176469	174394	74	0.474871
32760	33737	63	11722	11874	39	166	112	0	365	263	0	744	832	0	113013	115371	69	0.475795
46204	46301	59	17684	17806	43	534	566	0	472	531	0	1152	1197	9	144327	139993	71	0.476718
134249	125954	80	53975	49149	78	1671	1294	14	1401	1454	14	3725	3492	29	439591	405917	85	0.476718
122775	114666	94	48703	45130	76	1266	1170	9	1677	1449	15	3555	3428	28	418121	390679	84	0.477642
183459	151782	90	67183	55210	86	2406	1773	24	2188	1858	22	4506	3922	34	577854	477811	103	0.477642
136110	122926	92	52662	46558	80	1646	1669	16	1596	1487	15	3545	2999	29	429143	390826	85	0.478566
110256	107260	79	37142	36760	73	1353	1024	5	1355	1423	15	3526	3423	28	416589	406579	81	0.478566
152504	128853	88	59228	50001	81	1663	1632	15	1537	1431	14	4402	3732	34	507259	432052	89	0.478566
266867	201582	103	103980	81060	98	4061	3282	31	3386	2593	31	7686	6092	42	866962	673118	103	0.480414
69443	69457	73	24009	23971	58	1088	1031	3	849	930	0	1751	1876	18	214446	203494	77	0.481338
87762	86228	89	16860	16769	43	886	1042	4	892	1020	3	2641	2646	24	291269	287317	77	0.481338
107823	106546	76	32284	31828	72	1107	1211	9	1336	1283	12	2738	2671	24	325302	314624	79	0.481338
140052	127896	78	50318	45126	79	2231	2146	21	1646	1518	17	3973	3704	30	476683	417342	86	0.481338
29411	31276	58	12028	12450	38	394	313	0	96	300	0	824	907	0	97998	94361	67	0.482262
125126	113819	77	45066	40319	78	1212	1103	10	1647	1519	15	4029	3709	30	472094	416875	84	0.482262
75007	73053	73	29186	29284	70	1213	1083	6	766	728	0	1930	2040	20	223272	214849	77	0.482262
83430	83521	76	42151	42065	71	668	646	0	1105	1101	6	2055	2126	20	249486	244987	76	0.483185
102989	102555	74	27824	27742	66	1339	1399	13	1200	1289	11	2779	2850	25	365639	361639	80	0.483185
42378	44575	56	15963	16377	40	399	499	0	276	303	0	975	1002	1	135120	134969	69	0.483185
116848	107555	87	50704	46274	77	913	761	0	1060	906	0	3247	3041	26	353154	323220	83	0.483185
179713	152803	93	63925	54856	84	1981	1684	20	2081	1786	20	4976	4079	35	536227	456222	91	0.484109
128697	118120	95	44115	40699	95	1735	1429	16	1837	1755	17	4214	3922	30	474973	429750	95	0.484109
47155	50626	67	13823	14471	39	625	641	0	458	506	0	1183	1192	11	163969	165725	70	0.484109
42948	43845	60	12518	12876	38	450	407	0	513	600	0	1047	1243	9	134557	126691	71	0.484109
43236	43675	66	19330	19532	47	284	330	0	668	665	0	1186	1157	9	111694	111336	71	0.485033
234712	184894	97	71845	56637	90	2595	1813	27	2783	2262	26	6208	4864	40	766934	604752	99	0.485957
234362	177746	89	89528	68308	88	3524	2684	29	3200	2273	32	7314	5614	43	843561	661491	94	0.487805
104863	104023	78	28576	28311	63	1192	1126	7	1431	1520	14	3175	3281	26	383536	371390	79	0.487805
149734	128622	84	54626	46643	80	1825	1461	19	1706	1475	18	3920	3287	32	448274	392975	89	0.488729
102693	99731	77	40418	39749	73	1078	1008	2	1098	1096	7	3214	3207	26	358169	347930	81	0.489653
104075	100368	80	33294	33036	73	761	943	0	973	1119	8	2863	2708	25	367551	350932	83	0.489653
197209	158326	97	72278	58228	86	2220	1850	22	2434	1937	23	5923	4988	37	679369	526427	94	0.4915
282475	189640	126	109247	72503	126	3347	2243	30	3637	2309	34	8006	5230	49	925938	624987	126	0.4915
224577	171288	92	81119	61561	90	2370	1734	23	3035	2299	28	7521	6115	43	874562	689909	97	0.493348
29455	29849	53	11746	12157	38	335	393	0	442	433	0	760	856	0	98959	96409	67	0.494272
65032	63693	74	22277	22402	53	507	564	0	712	628	0	1199	1181	9	173845	170651	75	0.49612
22345	22956	50	10752	11144	37	262	318	0	127	189	0	615	621	0	74213	73112	61	0.49612
36567	38155	58	8028	8234	34	475	431	0	162	288	0	1059	915	0	129639	128890	72	0.49612
133928	119643	89	46898	42151	79	1428	1226	11	1372	1162	10	3511	3218	28	424905	368336	90	0.49612
39772	41470	59	18323	18674	45	204	324	0	443	369	0	889	954	0	125490	126914	68	0.497967
183386	155267	85	55604	45041	84	2268	1752	23	2092	1708	22	4850	4305	33	554804	471058	94	0.498891
83586	85225	67	46529	46587	71	1186	1130	8	1050	1037	5	2325	2166	21	295609	292421	75	0.499815
168124	138296	88	69393	58431	86	1670	1450	14	1696	1359	17	4053	3553	31	507440	427717	94	0.500739
161848	138380	93	64786	55633	81	1661	1305	14	2068	2092	18	5020	4430	34	551164	473276	89	0.500739
31847	31314	67	11502	11472	38	369	395	0	162	274	0	777	673	0	95104	94063	69	0.502587
162876	141399	82	56729	47223	82	1995	1694	20	1807	1484	17	3932	3436	31	502726	420872	88	0.502587
26150	27544	57	9736	10090	36	324	338	0	251	153	0	816	832	0	84611	82290	64	0.503511
141242	120604	85	53024	45706	80	1798	1653	17	1463	1364	15	3421	2809	30	416528	357640	88	0.504435
159548	149930	82	61436	58290	79	2091	2026	19	2373	2179	24	5221	4895	34	642784	596428	88	0.504435
89903	92299	73	27717	27974	61	1554	1375	14	1220	1194	9	2384	2380	22	300588	293566	78	0.505358
26281	28785	41	13228	13835	39	214	332	0	247	369	0	846	782	0	91488	89248	71	0.505358
134596	115553	81	57684	50513	80	1286	934	0	1388	1198	10	3484	3156	30	443500	384813	86	0.505358
105335	103397	83	23454	22885	54	1303	1175	11	1332	1271	12	3105	3161	25	392086	380670	79	0.506282
120215	117250	83	25614	25405	56	1547	1629	15	1648	1435	16	4110	3917	29	474693	452182	80	0.506282
195193	150169	101	70431	54058	88	2117	1504	21	2218	1605	23	5290	4179	36	660097	512587	96	0.507206
48096	51637	65	21784	22496	48	467	430	0	599	613	0	1073	960	0	141901	140860	70	0.507206
126396	114709	82	47117	42348	77	1322	1159	9	1579	1414	16	3931	3531	30	425051	389833	85	0.507206
81620	77963	89	30217	28998	73	1064	832	0	794	890	0	2481	2223	23	279968	260374	89	0.507206
97766	97415	75	29205	29018	72	1072	958	0	1443	1224	12	2936	2891	24	392280	378675	80	0.50813
122334	113671	84	47725	42351	78	1253	1123	8	1360	1022	5	3385	3126	27	444446	402868	95	0.50813
62865	65943	71	27877	28618	63	769	701	0	612	599	0	1431	1485	15	205074	197121	73	0.50813
67971	72256	59	24191	24842	48	736	720	0	625	838	0	1974	2058	20	229589	225426	72	0.509054
31776	32415	58	9355	10110	34	323	480	0	22	151	0	769	804	0	105488	103481	71	0.509054
71389	69536	72	27843	27608	70	1047	919	0	684	636	0	1972	1940	20	235951	234636	77	0.510902
112275	110368	75	33932	32895	74	1516	1652	16	1660	1594	17	3546	3296	28	408107	398355	82	0.510902
113470	109672	84	31715	30936	73	1252	1338	12	1439	1331	13	3748	3593	29	441942	422738	80	0.511826
115743	113665	76	30657	30407	73	1397	1331	14	1614	1566	16	3734	3467	28	456372	442406	87	0.513673
32640	33921	58	8493	8683	34	52	215	0	239	337	0	731	884	0	112064	110663	72	0.513673
39000	40256	68	16773	16797	45	151	382	0	362	356	0	968	1090	7	127467	128329	73	0.514597
24407	24877	62	11966	12302	38	41	182	0	192	217	0	563	591	0	81430	81042	68	0.514597
77940	77926	71	26279	26200	67	872	717	0	942	938	0	2320	2194	22	260735	245328	77	0.515521
39588	39928	57	15612	15683	42	580	534	0	375	369	0	894	894	0	109269	108054	71	0.516445
34253	35482	67	15131	15296	42	359	504	0	465	429	0	820	887	0	110669	110373	73	0.517369
38905	39578	66	15725	15875	43	408	292	0	465	481	0	763	811	0	109736	105948	72	0.519217
150720	129785	100	36511	29311	79	1795	1649	17	1924	1455	18	4839	4300	34	555431	482273	89	0.52014
112359	110578	78	28317	27947	69	1260	1285	11	1487	1484	14	4136	4078	29	474524	458113	82	0.521064
106114	105296	86	33247	32698	72	1405	1256	11	1262	1257	11	3032	3102	25	396652	382365	88	0.521064
23627	25179	41	8207	8491	34	228	194	0	157	293	0	575	657	0	81756	80327	68	0.523836
23527	23946	56	11954	12172	39	339	365	0	219	218	0	565	577	0	79668	83926	65	0.523836
102237	96187	79	43136	39984	74	888	644	0	1190	1106	8	2752	2568	26	316901	296225	80	0.526608
44311	46265	57	14274	14589	40	451	583	0	451	320	0	1253	1172	10	160074	164476	73	0.526608
90214	88719	80	21702	21815	49	953	901	0	1090	1210	9	3062	3074	24	374865	368523	80	0.527531
113829	110933	79	30851	30438	73	1654	1669	16	1553	1483	14	3450	3476	26	420809	401081	81	0.528455
147774	132366	83	56920	50206	80	1732	1491	16	1744	1487	19	4552	3645	35	498381	428269	88	0.530303
63293	64409	72	22311	22595	47	652	626	0	804	675	0	1400	1439	13	157745	148682	76	0.530303
52681	54421	68	30472	30937	67	394	484	0	557	384	0	1416	1259	13	164601	162259	72	0.530303
128694	114832	95	43046	37159	79	1422	1399	13	1453	1394	14	3792	3569	29	463879	424894	86	0.531227
119705	111161	81	39121	36106	75	1633	1361	12	1316	1304	12	3522	3388	28	416196	375563	82	0.532151
37046	38379	62	11013	11229	37	392	418	0	344	382	0	867	1065	6	115667	110926	73	0.533075
107204	101128	77	46822	43512	75	890	928	0	1215	1173	10	2794	2529	26	346383	320091	82	0.533075
68345	66402	73	16517	16296	43	893	892	0	504	641	0	1657	1718	17	200892	195908	74	0.533998
38755	41018	52	13984	14050	41	378	342	0	390	381	0	1023	1141	8	125692	127491	70	0.533998
197992	169280	87	58812	49855	84	2519	2232	23	2416	2199	24	5649	4919	37	679288	592236	90	0.533998
188733	177284	89	39611	37486	79	2195	2292	20	2242	2210	22	5548	5278	34	676698	635896	86	0.534922
53250	53473	74	13425	13498	40	439	705	0	469	475	0	1354	1404	13	166001	168355	71	0.535846
40358	38854	73	7715	7666	34	399	392	0	356	374	0	787	685	0	118705	123468	70	0.535846
47167	48075	61	9792	10109	36	605	629	0	247	389	0	1231	1253	11	138654	140095	71	0.535846
116128	112045	87	39950	38926	74	1450	1625	15	2011	1666	20	3787	3480	30	453139	441263	80	0.535846
64019	64116	75	16656	16699	43	601	678	0	698	673	0	1614	1540	17	200676	199036	73	0.53677
34230	35189	50	9692	9805	36	482	308	0	246	283	0	828	827	0	95095	92691	66	0.53677
75981	76095	73	16714	16776	44	897	906	0	980	945	0	1694	1723	18	224669	214835	75	0.537694
120319	106099	84	44095	38999	77	1127	974	0	1396	1257	12	3154	2671	28	352482	303789	83	0.539542
67026	67011	73	19826	19794	49	355	610	0	704	622	0	1753	1809	18	191368	184899	82	0.54139
50079	51183	58	19682	19922	46	356	428	0	423	481	0	1216	1215	10	160960	155725	73	0.542313
206906	118555	189	84726	49795	155	2629	1366	13	2903	1716	18	6704	3914	48	828016	494670	193	0.542313
109724	101148	88	45740	42217	76	1035	950	0	990	873	0	2836	2707	25	342136	311933	83	0.543237
37196	38111	59	15492	15994	41	573	450	0	454	484	0	961	947	0	122436	117523	71	0.543237
38075	39804	53	14596	14754	41	202	263	0	200	314	0	977	1149	8	100713	98829	68	0.545085
18419	19140	58	11064	11356	38	243	244	0	285	293	0	489	590	0	74529	73987	60	0.545085
164913	140559	84	67634	57081	83	2029	1627	20	2031	1621	22	4493	3821	34	545156	447394	91	0.545085
106175	97788	76	45645	41844	75	714	829	0	1040	1069	6	2907	2614	26	301572	275401	80	0.546009
148924	132365	81	139829	127376	80	2480	2238	23	2716	2316	25	6317	5469	39	740642	653837	86	0.546009
48968	49608	62	9711	10085	36	859	880	0	1336	1468	13	1975	2014	21	116266	114882	75	0.546009
72758	73009	72	29218	29375	69	867	813	0	927	809	0	2014	2060	19	240509	237598	75	0.546933
160421	137842	85	71286	61014	83	1811	1372	17	1957	1618	20	4579	4215	32	588914	513425	90	0.546933
67984	69898	61	14213	14453	40	670	607	0	1004	888	0	1864	1795	19	215897	215180	75	0.546933
36795	38109	66	13338	13644	39	388	456	0	375	381	0	1019	976	0	114297	114319	68	0.546933
139436	127907	81	53010	47650	79	1884	1694	17	1477	1270	13	4189	3802	32	480139	415419	86	0.548781
93859	90172	84	36126	34644	73	1003	848	0	993	937	0	2789	2539	26	296407	286763	78	0.549704
141053	136644	80	48809	47407	77	1542	1348	14	1758	1712	17	4304	4000	31	616086	574809	85	0.549704
126676	122526	82	42924	41734	74	1831	1735	16	1675	1686	16	3884	3789	28	458632	437333	82	0.551552
39752	39878	59	18527	18680	44	566	629	0	487	455	0	1181	1048	6	142858	143368	70	0.551552
26959	27744	55	9642	9988	36	177	187	0	296	419	0	582	547	0	94726	96514	67	0.551552
150702	144608	80	50227	46117	79	2780	2587	23	2251	2041	22	5137	4702	35	619546	571721	85	0.552476
29928	29977	56	13741	14145	39	321	304	0	256	378	0	708	700	0	108449	111589	69	0.5534
55169	55936	69	17064	16982	44	553	622	0	259	320	0	1445	1367	15	181807	182925	74	0.5534
47225	47478	69	18056	18405	43	398	535	0	596	454	0	1075	1204	10	160915	158351	76	0.554324
209014	165665	90	73153	56662	87	2848	2267	26	2773	2048	27	6079	4748	39	733161	564392	96	0.554324
24776	26600	42	10198	10601	36	258	233	0	59	228	0	713	677	0	86199	86977	67	0.554324
94759	95597	73	31618	31141	71	1181	1100	7	1157	1116	10	2648	2567	24	328602	317618	77	0.554324
130686	114173	80	51544	45025	78	1540	1208	14	1524	1382	15	3545	2940	30	453078	395881	86	0.554324
65976	67412	70	15688	15692	43	929	836	0	645	786	0	1673	1669	17	192585	188951	76	0.555248
110642	110087	75	32229	31716	72	1476	1570	14	1652	1607	15	3977	3726	30	433921	411984	80	0.556171
147895	125867	94	58233	50392	81	2165	1737	19	1449	1247	11	3563	3083	31	462551	397397	88	0.556171
187135	152442	91	71666	59230	87	2181	2124	19	2191	1778	22	4672	3808	34	574746	469436	93	0.557095
34982	36267	54	11967	12128	38	369	412	0	368	370	0	696	747	0	105763	105073	70	0.557095
29061	31832	42	6936	7301	32	373	409	0	561	538	0	967	883	0	111978	115386	67	0.557095
94613	93895	75	45975	45565	71	843	791	0	1210	1202	11	3058	3000	26	367471	355536	78	0.557095
44723	44720	74	16946	17145	43	542	530	0	264	461	0	982	927	0	128468	122100	71	0.558019
221718	171964	91	81106	62719	89	2702	1767	28	2667	1984	26	5798	4258	40	662816	509354	97	0.558019
60148	59711	75	20961	21103	50	536	637	0	620	762	0	1461	1625	15	197839	193407	73	0.558943
114788	112321	79	31582	30505	73	1584	1620	15	1866	1792	19	4089	3877	30	466420	443782	93	0.558943
96151	96162	72	23432	22813	54	820	928	0	1357	1242	12	3115	3168	26	380418	374050	77	0.558943
130602	121378	87	44430	40626	77	1579	1513	14	1530	1649	17	3890	3579	29	466583	443593	84	0.559867
59030	59219	74	15715	15571	42	528	607	0	599	392	0	1303	1344	13	166479	167620	73	0.560791
58725	60064	64	19475	19627	45	553	574	0	424	535	0	1434	1301	12	157486	162301	72	0.561715
41804	40525	76	13137	13203	40	544	388	0	567	622	0	980	1017	3	112908	111835	73	0.561715
108154	104810	76	52593	49950	75	1355	1285	13	1293	1303	12	3214	2904	28	341221	323884	81	0.562639
40895	40971	68	20604	20690	51	417	342	0	613	494	0	1106	1116	8	121403	122210	70	0.563562
44667	44429	56	26755	27285	62	229	309	0	283	369	0	1059	1023	4	134994	134339	73	0.563562
19297	21605	36	11477	11775	38	224	213	0	278	220	0	524	534	0	70080	70136	66	0.564486
213100	175960	89	89630	71995	87	2950	2248	28	2739	2359	26	6388	4991	39	743042	610450	94	0.564486
121538	115958	78	44757	42493	75	1454	1334	15	1439	1428	13	3961	3836	29	483089	454905	83	0.56541
34428	32430	67	10618	10767	37	576	345	0	171	291	0	764	797	0	115498	114653	68	0.566334
43966	43498	67	22339	22772	52	211	421	0	473	478	0	895	939	0	131725	132157	72	0.566334
126631	113511	79	48795	43857	78	1380	1227	12	1457	1369	15	3709	3529	29	480648	437207	86	0.568182
48945	48087	70	22343	21619	51	255	409	0	418	486	0	1219	1179	10	128953	127909	73	0.569106
148125	126424	91	62521	54157	81	1887	1626	20	1831	1747	19	4710	3989	34	577610	517260	85	0.569106
183292	157296	85	74007	63721	84	2146	1780	21	2422	2093	23	5213	4482	35	596881	519413	90	0.57003
35869	37737	60	12545	12773	39	127	307	0	219	381	0	942	886	0	123902	121896	68	0.570953
119208	105759	83	53108	46459	78	1480	1107	11	1583	1238	12	3350	2961	28	401674	352918	84	0.571877
43425	42803	74	11803	12140	38	459	507	0	462	573	0	1064	1054	5	138253	138933	70	0.571877
52789	55009	67	21197	21385	47	305	472	0	617	473	0	1248	1200	11	161943	163570	71	0.571877
111360	103583	83	44548	42802	74	1221	1178	9	1336	1340	14	3692	3661	28	445504	437959	93	0.571877
108617	106376	78	35733	35012	73	1357	1418	12	1312	1318	11	3352	3207	27	406706	388625	82	0.573725
47904	47968	65	11003	11205	37	429	553	0	458	413	0	973	1034	5	139675	136352	71	0.574649
56793	56003	67	27983	28436	67	409	446	0	638	756	0	1281	1270	12	189529	182277	76	0.577421
314350	250980	111	134931	110812	108	6080	4985	35	5383	4588	36	11829	9869	47	1.04858e+06	1.00981e+06	115	0.578344
49627	50245	70	14743	15296	40	540	564	0	547	472	0	1414	1394	13	150070	146931	71	0.579268
96019	95876	75	34127	34462	72	1359	1417	14	1134	1045	6	2907	2978	25	326317	323395	78	0.579268
137878	119289	90	52081	45740	79	1849	1630	17	1521	1488	15	4073	3528	32	522043	459587	85	0.579268
38725	41119	49	8030	8736	33	270	270	0	156	276	0	943	911	0	136723	136813	67	0.579268
88091	88065	80	33843	33762	71	814	812	0	1039	881	0	2389	2231	22	254165	247083	80	0.580192
96108	93192	88	31898	31268	74	945	852	0	1229	1012	3	2970	2829	25	356363	341590	92	0.580192
125297	117424	80	43532	40654	76	1471	1197	14	1215	1264	10	3633	3421	29	388543	361442	84	0.580192
201456	167281	87	101357	84094	86	2719	2128	26	2326	1898	24	6314	5335	40	743086	594545	95	0.580192
123661	119053	79	44642	41740	76	1331	1257	11	1377	1413	14	3568	3519	28	416554	388474	85	0.580192
34821	37207	55	14464	14456	42	202	351	0	383	293	0	973	868	0	112789	104845	80	0.580192
100234	97840	78	37995	37576	72	798	981	0	1485	1385	12	2938	2919	25	389370	372162	80	0.581116
123490	113022	80	52125	48042	78	1105	1134	9	1227	1076	7	3785	3488	30	436200	392002	85	0.58204
53982	54011	70	18375	18750	45	536	473	0	555	477	0	1034	1090	6	150625	147386	73	0.58204
73229	72190	73	25540	25557	61	568	573	0	725	744	0	1635	1585	16	198734	197970	77	0.582964
124210	117973	87	28726	27995	73	1771	1658	18	1531	1396	14	3785	3559	29	470636	450815	83	0.583888
71234	73051	70	21769	22050	51	680	742	0	781	824	0	1721	1734	18	206970	204682	77	0.583888
120936	107223	93	41010	34459	79	1355	1148	9	1326	1233	12	3220	2757	30	403187	336223	90	0.584812
152531	133548	98	55541	48824	79	1737	1506	16	1796	1658	18	4968	4682	34	561828	500397	85	0.585735
39456	40060	64	13369	13570	40	431	423	0	401	465	0	1037	1029	4	128344	126377	71	0.586659
33603	33956	62	8428	8480	35	344	321	0	520	323	0	889	922	0	119815	121251	69	0.587583
246302	178810	99	86936	63321	95	2910	2020	28	2828	1734	31	6800	4993	42	808013	596735	103	0.587583
44059	45523	50	15396	15780	41	627	494	0	408	362	0	1138	1079	6	131699	126853	83	0.587583
57056	57350	69	23225	23087	58	554	575	0	675	558	0	1385	1392	13	150203	147037	73	0.589431
119425	111874	81	36902	33180	76	1366	1492	13	1204	1208	11	3009	2825	27	403737	371911	83	0.590355
115955	113943	77	47888	46994	74	1418	1343	13	1477	1355	13	3065	3060	25	384377	366656	80	0.590355
25738	27335	52	12088	12225	39	87	218	0	291	258	0	725	839	0	100143	100577	68	0.590355
43122	43246	70	18808	18872	47	600	726	0	423	539	0	1281	1289	11	139878	136794	73	0.591279
43010	41731	81	17369	17584	46	316	377	0	172	266	0	1048	1055	6	126722	127853	72	0.591279
68793	66450	74	23742	23768	53	930	776	0	611	554	0	1560	1580	16	197532	199862	74	0.591279
113938	112348	84	30756	30274	72	1883	1787	19	1476	1518	15	3830	3875	29	486520	461227	81	0.592202
40795	40134	67	15243	15570	41	236	341	0	445	420	0	956	876	0	117840	109958	70	0.593126
33448	33802	66	10065	10188	36	433	441	0	416	283	0	894	809	0	111872	114766	67	0.593126
130709	128702	77	37214	36376	74	1767	1729	18	1722	2017	18	4303	4060	30	506866	476460	84	0.593126
39364	41698	64	17660	17982	43	425	383	0	317	225	0	1031	1048	5	125343	122714	69	0.593126
71579	71858	71	15293	15292	42	1259	1274	11	739	848	0	2210	2110	22	255503	257612	77	0.593126
119742	111221	77	50288	45173	76	1200	1096	7	1436	1151	9	3300	3032	28	418536	375954	83	0.593126
136702	126551	83	44686	41617	76	1393	1403	14	1721	1520	17	4208	3886	31	494303	460723	84	0.59405
148043	90655	122	47859	27973	122	1462	871	0	1446	911	0	3669	2321	35	485479	292919	122	0.59405
101997	100009	76	35771	35230	72	1250	984	0	1367	1254	11	3162	3111	26	375126	359224	79	0.594974
105911	102661	92	30021	29322	73	1023	1100	7	1262	1349	12	3523	3280	27	442938	425321	81	0.595898
84625	84317	73	24287	24501	52	663	645	0	966	919	0	2106	2047	20	270725	263393	78	0.596822
106166	106398	75	25321	24860	62	1030	1125	8	1348	1247	12	3496	3431	27	417749	403127	80	0.596822
48963	50007	61	11529	11726	38	729	583	0	574	653	0	1142	1118	8	133233	136830	72	0.596822
119760	115538	77	32323	31326	74	1472	1588	14	1836	1674	16	3979	3756	30	479913	459874	85	0.597746
131360	119224	83	49462	45021	78	1051	1101	7	1134	1148	8	3938	3507	31	442896	394417	85	0.59867
123301	120538	81	60360	59228	76	1737	1666	18	1753	1909	19	4120	3903	30	483377	456127	82	0.599594
113896	109570	86	31862	31656	73	1463	1378	15	1635	1550	15	3809	3954	28	439505	416124	81	0.600517
28603	30053	54	7875	8262	33	444	391	0	338	385	0	706	750	0	108441	115295	65	0.600517
40198	39949	66	7430	7367	34	572	529	0	442	442	0	1087	1032	4	129818	124567	70	0.602365
36041	37120	65	18712	18982	46	374	509	0	161	228	0	910	867	0	112230	108632	70	0.603289
117951	115400	86	32218	32152	73	1418	1326	12	1709	1625	18	3778	3551	29	443924	432670	82	0.603289
135312	116926	82	56619	49889	80	1654	1360	16	1775	1353	16	3617	3216	29	412052	349026	86	0.604213
28197	30494	49	11180	11563	37	95	146	0	235	433	0	703	652	0	92275	93009	67	0.604213
252480	183661	102	97359	75350	97	3748	2899	31	3624	2820	32	8892	6674	47	1.04858e+06	832710	105	0.605137
39904	41426	56	15839	15904	42	343	335	0	557	494	0	1077	1033	5	141872	129255	81	0.605137
150674	129497	82	54393	45814	81	1702	1373	17	1336	1267	13	3958	3226	33	502251	424480	89	0.607908
29466	30448	61	9099	9345	36	315	482	0	268	255	0	876	956	0	102332	103136	71	0.609756
47821	47212	72	12830	12810	39	220	396	0	209	425	0	1251	1259	12	145207	147993	73	0.609756
77879	76413	74	27067	26896	67	1127	1106	7	924	900	0	1868	1828	19	246746	231273	78	0.61068
145517	128390	83	60337	53375	81	1417	1324	13	1461	1242	13	4236	3709	33	500380	433600	90	0.611604
35573	28727	79	17442	14481	79	367	274	0	373	254	0	936	644	0	128017	99650	79	0.611604
123895	117378	93	38778	36450	76	1333	1363	12	1521	1210	12	3392	3334	27	447123	411674	93	0.611604
163976	146720	84	62331	55325	82	1967	1648	19	1758	1705	17	4332	3952	31	503257	455541	89	0.611604
97078	95911	75	49727	49727	72	1598	1603	15	1151	1072	6	2959	3151	24	367415	353935	79	0.611604
28199	31009	45	9845	10418	35	154	383	0	592	515	0	785	756	0	107958	108092	67	0.612528
277505	210875	113	115019	87760	100	3922	2680	32	3627	2612	34	9337	7090	46	1.04858e+06	888416	109	0.613452
32265	33991	53	12387	12671	38	471	513	0	501	506	0	982	965	0	123729	117524	80	0.613452
168594	141800	86	59879	50223	83	1926	1617	18	2268	1729	23	5355	4349	38	602721	505235	90	0.614375
52106	54501	56	17382	17729	42	350	417	0	531	467	0	1040	963	0	145643	143128	73	0.614375
106670	104067	76	44038	43268	73	1350	1324	13	1062	1238	10	3006	3071	25	385486	374743	81	0.614375
159119	145099	83	70754	65204	80	1856	1530	19	1773	1717	18	4493	4234	33	504198	455560	87	0.615299
25319	26487	45	6614	6904	32	443	390	0	276	384	0	693	679	0	101316	97879	63	0.615299
31911	29860	71	9352	9630	35	130	177	0	301	194	0	850	766	0	82873	81278	71	0.616223
172507	150231	87	60063	53155	83	2123	1707	21	1542	1529	16	4365	3839	31	498041	444934	89	0.617147
95890	95674	73	32992	33181	72	1059	1091	6	1021	1159	7	2909	2893	24	366754	360028	80	0.617147
174164	144593	101	66813	55369	83	2115	1793	21	1924	1512	22	4150	3459	33	545416	452743	90	0.618071
69026	69695	70	21133	21138	49	541	499	0	432	629	0	1450	1479	15	189628	187574	75	0.619919
45300	47447	65	16566	17026	43	633	532	0	595	599	0	1130	1251	12	143150	137637	72	0.619919
38048	40716	57	14326	14591	39	500	339	0	209	281	0	1000	1068	5	114899	113320	70	0.619919
21996	21209	49	6168	6483	31	251	176	0	170	265	0	485	594	0	69905	71107	63	0.620843
94197	93352	75	34958	34788	72	877	865	0	1251	1272	11	3114	3039	25	346587	330525	78	0.621766
161351	143991	89	67517	61082	82	1896	1381	19	2120	1675	22	4830	4301	34	589278	517742	86	0.621766
115805	107277	81	47865	43170	77	1200	1041	6	1508	1356	13	3725	3517	29	441612	401799	85	0.62269
60046	61914	71	19991	20752	44	552	572	0	534	699	0	1521	1542	16	187412	188275	71	0.62269
142745	131284	80	58618	52996	80	1545	1401	13	1720	1688	18	4389	4063	32	460852	427497	85	0.623614
83252	82160	73	31953	31846	71	956	1138	7	1119	977	0	2112	2023	21	290287	269498	78	0.623614
219319	194578	87	85093	76174	88	3438	3063	26	3268	3051	27	7292	6389	39	818299	719650	94	0.624538
47673	51941	61	22355	22926	49	550	662	0	584	395	0	1081	1235	9	128120	125795	73	0.624538
97516	98623	73	24940	25099	53	1285	1102	11	1359	1230	10	3002	3096	25	394752	385884	78	0.624538
65924	64150	79	13746	13963	40	650	652	0	463	486	0	1504	1382	15	194505	191722	75	0.625462
188414	109410	191	65397	35606	148	2333	1300	11	2199	1295	12	5444	3559	36	679259	424708	183	0.628234
102371	101479	77	28370	28120	66	1416	1588	13	1242	1270	10	2739	2806	24	363422	342353	79	0.628234
58908	59702	68	21292	21103	53	727	505	0	784	649	0	1341	1440	13	188494	183146	85	0.628234
179932	165623	83	73463	67538	83	2554	2291	23	2540	2256	24	6112	5700	36	695894	639042	89	0.629157
41372	40751	76	18853	19476	44	644	580	0	524	605	0	1123	1075	6	128827	128754	70	0.629157
131778	129127	79	31089	30844	73	1479	1428	14	1566	1664	17	4224	4000	31	469731	448015	80	0.629157
233443	171554	98	87376	62759	93	2041	1552	21	2860	2145	28	7016	5089	42	801163	608248	99	0.630081
25467	25615	52	13171	13498	40	200	282	0	306	299	0	690	844	0	90291	87799	64	0.631005
28701	29020	63	11668	11922	38	312	262	0	328	419	0	563	695	0	98139	97171	71	0.631005
133228	122864	79	45095	40210	77	1686	1504	18	1920	1809	20	4482	4178	33	575595	531779	87	0.631929
98339	96870	74	51423	50847	73	1187	1110	6	1159	1029	4	3209	3000	27	377555	370504	82	0.632853
111165	108578	79	36248	35756	73	1498	1607	15	1479	1315	12	3392	3294	27	440814	424827	80	0.633777
134939	120839	83	50358	44129	78	1622	1370	16	1603	1386	14	4033	3628	31	457657	413807	87	0.634701
262081	192841	105	101523	75743	97	2949	2051	28	3196	2241	32	7776	5967	43	911049	691263	108	0.635625
129521	123217	77	32296	30873	71	1367	1360	12	1796	1565	17	3569	3621	28	446236	416566	83	0.635625
44513	44706	68	7651	7787	33	532	607	0	541	516	0	1385	1340	12	144166	143236	74	0.636548
151786	124348	85	62000	52669	84	2174	1922	20	1635	1109	14	3836	3065	33	477953	404029	91	0.637472
30349	32417	59	6423	6623	31	294	248	0	443	353	0	735	801	0	109041	108361	68	0.637472
145255	130830	83	54669	49967	81	1483	1118	12	1619	1308	18	4499	4179	31	498117	436606	89	0.637472
116692	110531	81	45462	43569	75	1813	1774	17	1311	1080	8	3535	3314	28	410043	390351	84	0.640244
162060	144118	85	58259	51221	82	2474	2042	23	2113	1847	22	4806	4268	33	559441	496657	90	0.641168
34906	30758	79	9686	8014	51	541	422	0	476	536	0	946	759	0	128493	106699	79	0.641168
175516	144385	88	57818	46520	86	2066	1598	19	1964	1697	19	4877	3960	36	580873	461784	94	0.642092
87608	87098	74	31915	31846	70	636	583	0	1021	992	0	2479	2597	23	299495	291595	77	0.642092
44389	46376	55	20126	20809	44	456	508	0	660	621	0	1247	1122	8	150877	149252	73	0.643016
23291	25305	39	6158	6206	32	283	337	0	285	343	0	865	807	0	88997	93048	65	0.643939
242145	177061	96	122758	88526	94	3601	2895	31	3552	2485	31	8166	5853	47	965466	696189	103	0.643939
20816	22313	40	5988	6523	31	351	363	0	123	319	0	642	727	0	87062	91605	63	0.643939
58413	61873	67	16000	16268	42	473	496	0	399	566	0	1254	1360	12	152820	148890	72	0.643939
120025	110531	77	53259	48259	76	1130	1234	9	1514	1548	16	3202	3040	27	419208	376538	83	0.643939
21749	20852	59	7716	8074	33	428	451	0	250	278	0	512	586	0	78975	79835	62	0.644863
60290	58184	75	9830	9856	36	466	528	0	591	517	0	1485	1364	13	180716	179111	74	0.644863
66385	66597	78	22618	22774	56	710	902	0	813	765	0	1791	1700	17	211272	205258	75	0.645787
195978	154216	92	75831	59370	87	1870	1393	16	2209	1675	22	5153	4130	37	610999	484737	104	0.645787
43158	44588	67	15299	15727	41	641	736	0	904	653	0	1298	1178	11	149129	144995	72	0.646711
119168	110193	78	54450	49451	77	1588	1402	15	1522	1312	14	3258	2803	29	373454	335207	85	0.646711
41663	42441	67	13783	13953	41	372	560	0	374	274	0	1040	1103	7	130110	125525	70	0.647635
27971	29254	48	10171	10241	37	157	212	0	252	300	0	703	772	0	93613	89169	70	0.647635
136424	122295	84	60452	53103	80	1922	1681	18	1905	1595	18	4142	3741	31	461752	410968	85	0.647635
101510	100547	75	24366	24294	58	1127	1085	7	1248	1407	13	2920	2807	25	342483	340136	80	0.648559
143364	128689	85	47482	41536	82	2043	1636	19	1902	1611	18	4481	4133	31	491879	428706	98	0.648559
110485	107884	75	41770	41355	73	1675	1568	15	1970	1919	18	4210	4135	29	460297	441147	80	0.648559
103113	101502	75	29329	29036	72	1067	1258	9	1191	1093	9	2616	2633	24	323421	313589	81	0.650406
61001	61619	69	15286	15308	42	457	640	0	693	692	0	1610	1462	16	204960	204568	77	0.650406
99535	99526	74	41310	40423	73	907	951	0	1124	1063	6	2841	2973	25	317195	305026	79	0.65133
33503	35101	53	16957	16772	46	463	487	0	561	453	0	864	940	0	113532	110017	79	0.65133
114377	108141	77	50916	46527	77	1322	1239	12	1383	1306	11	3210	2930	28	392320	345997	83	0.652254
43198	45615	66	14505	14923	40	447	494	0	430	450	0	977	833	0	135817	136596	74	0.652254
147815	143218	77	69007	66250	76	2410	2209	22	2464	2308	21	4737	4516	33	655597	627640	81	0.652254
34477	36121	53	13857	14262	39	293	197	0	344	306	0	906	933	0	109127	108377	67	0.653178
68658	68299	73	34734	34694	70	785	633	0	569	684	0	1625	1622	17	195741	191185	75	0.654102
43526	44704	56	15124	15213	41	355	574	0	346	451	0	819	790	0	147254	144072	72	0.655026
43160	44996	66	14207	14444	40	362	374	0	515	514	0	905	1098	7	140696	136691	71	0.655026
55065	53313	79	22030	21849	50	595	680	0	598	529	0	1386	1362	12	168542	168093	73	0.65595
129727	126347	81	37485	36425	75	1515	1454	13	1568	1551	15	3680	3470	29	434422	414992	83	0.656874
140111	135798	79	39161	38034	77	1357	1306	13	2123	1988	19	4486	4219	31	496742	475304	86	0.657797
97284	93003	81	42252	40831	74	1061	1067	6	1455	1097	7	2914	2767	24	350800	325355	91	0.657797
108173	106551	82	29267	28846	72	1255	1316	10	1200	1137	8	3167	3185	26	381720	361866	81	0.659645
45177	46765	67	14650	14489	42	402	432	0	519	520	0	952	1109	7	149454	138294	82	0.659645
72677	72328	70	17434	17652	44	824	1061	4	819	694	0	1819	1968	18	225099	219544	75	0.659645
106763	107256	75	25877	25597	67	1169	1189	10	1302	1275	12	3502	3317	27	450600	438404	79	0.659645
31822	32271	68	9583	9893	36	199	282	0	200	225	0	653	747	0	98401	99833	71	0.661493
116264	111265	79	30156	28213	72	1264	1255	10	1699	1449	16	3215	3011	27	363472	340827	81	0.662417
51147	51252	66	21247	21360	48	494	448	0	603	629	0	1180	1212	11	162821	158226	72	0.662417
24045	21310	66	6607	6688	32	306	242	0	193	169	0	635	657	0	80812	82683	66	0.663341
104503	105865	72	37078	36492	73	1270	1290	11	1422	1359	13	3355	3372	27	402144	388102	79	0.663341
42057	41616	77	10585	10510	38	514	437	0	438	506	0	799	877	0	125120	119154	69	0.664265
47982	48687	69	13886	14137	40	457	536	0	390	433	0	1263	1273	10	146150	139597	72	0.664265
51760	53507	72	15151	15573	41	645	544	0	304	410	0	1097	1221	10	156829	158209	72	0.667036
207831	162575	89	72294	55367	87	2677	1964	26	2510	1832	26	5265	3923	39	617868	480205	94	0.670732
100977	99376	74	36680	35766	72	1160	1105	8	1603	1396	13	3298	3308	26	389863	374633	80	0.672579
131974	119481	87	46186	40807	80	1472	1279	14	1704	1418	17	3778	3460	30	486928	439379	87	0.672579
48860	48465	71	14602	14753	40	515	467	0	316	419	0	1101	1170	8	156490	151740	73	0.673503
236603	168450	100	107887	83003	94	3789	2614	32	3450	2480	30	9081	6685	48	1.04858e+06	838567	103	0.675351
146401	129293	99	50393	41489	99	1940	1591	16	2198	1889	19	5232	4290	35	606393	496914	99	0.675351
21461	25279	38	8095	8698	34	343	260	0	301	301	0	466	634	0	63956	67132	63	0.675351
112972	105931	77	45062	41813	75	1092	1104	7	1206	1268	10	3515	3340	28	402456	375394	79	0.675351
108517	107034	77	20381	20177	47	1584	1537	15	1379	1270	12	3760	3796	28	441179	428084	80	0.677199
82510	81573	88	24655	24523	53	1092	942	0	995	688	0	1940	1901	19	239255	234298	76	0.678123
64721	64851	71	24060	24113	51	561	495	0	621	693	0	1366	1484	13	178715	175384	74	0.679047
86809	79090	80	35240	32118	72	911	852	0	772	773	0	2269	2234	22	280950	258577	78	0.67997
132105	129406	77	53767	52626	75	1582	1675	17	1828	1722	17	4747	4639	31	566528	537143	81	0.67997
22346	25057	40	11208	11848	36	10	235	0	242	310	0	821	862	0	87785	93840	63	0.67997
93586	95802	72	22850	23257	48	1161	1195	9	1134	1122	10	3438	3485	26	364276	352083	77	0.67997
26408	26910	62	5109	5430	29	111	267	0	366	331	0	799	794	0	87212	89651	66	0.67997
120933	109435	81	48065	42799	80	1389	1063	7	1531	1521	15	3799	3610	29	465987	423461	87	0.680894
49475	48518	72	19579	19866	46	425	482	0	435	560	0	1124	1070	7	133811	134201	70	0.681818
54106	57019	66	11674	11756	38	767	774	0	864	716	0	1622	1557	15	188965	186655	75	0.681818
132151	122014	80	48528	43874	77	1978	1581	19	1964	1791	19	4071	3788	29	476854	431057	83	0.683666
115092	111304	80	56985	56269	74	1123	991	0	1552	1424	15	3506	3353	29	445044	409573	81	0.68459
126248	116088	82	46062	42108	76	1745	1608	15	1328	1286	12	4007	3531	31	443813	403769	82	0.68459
198734	163310	90	50346	40521	89	2954	2501	25	2681	2406	26	5964	4821	38	720884	610773	95	0.686438
95596	95738	75	28304	28379	65	999	1076	6	1352	1125	8	3144	3107	26	316611	306359	77	0.686438
88260	88095	81	41291	41038	71	420	561	0	1043	833	0	2157	2153	21	268240	258577	85	0.686438
103338	104061	75	25618	25461	54	1045	998	0	1203	1155	9	3162	3193	25	405409	393586	80	0.686438
115602	113561	80	32540	31911	73	1048	985	0	1589	1558	15	3615	3738	27	425111	398374	80	0.687361
101421	101329	74	39370	38836	72	1038	1192	9	1407	1430	13	3315	3161	27	400236	389339	79	0.687361
50903	53365	67	20290	20544	46	400	531	0	561	568	0	1270	1334	12	150281	155389	70	0.687361
78087	78971	72	17320	17328	44	778	766	0	1011	881	0	2335	2343	21	265043	268876	75	0.687361
131518	118220	87	51022	44513	79	902	782	0	1342	1150	10	3642	3074	31	397207	348156	83	0.688285
64646	66415	77	16593	16868	43	841	760	0	823	781	0	1548	1544	15	196196	191456	74	0.688285
18352	19053	44	4739	4871	28	75	149	0	205	173	0	354	438	0	55068	52420	62	0.688285
48846	50677	60	22306	22361	52	376	343	0	479	469	0	936	931	0	134102	132015	70	0.689209
186919	157931	88	78592	67619	85	1718	1333	17	2064	1822	20	5505	4764	38	608596	518407	94	0.689209
91795	92026	74	24935	24922	53	1198	1159	9	1087	930	0	2786	2534	26	295079	290029	76	0.689209
116663	110271	76	49434	46808	75	950	957	0	1581	1430	15	3538	3219	29	427014	406444	81	0.690133
24131	24661	50	8834	9276	34	242	277	0	295	229	0	667	662	0	92134	98480	66	0.690133
219584	167270	97	88640	67432	92	2292	1730	23	2510	1862	26	5784	4543	39	662415	503113	99	0.691057
81600	82680	70	27480	27782	59	683	659	0	660	788	0	1945	2049	20	253440	245530	77	0.691057
98553	96967	75	25983	25715	63	1031	1013	2	1124	1090	8	3188	3152	26	381176	369364	84	0.692905
118821	115604	77	62548	61229	75	1316	1463	14	1605	1490	14	3251	3181	26	366424	345167	80	0.692905
38262	37795	67	20713	20855	50	432	403	0	425	400	0	1010	959	0	107304	107790	69	0.693829
90774	88697	83	27573	27519	69	1070	1155	8	926	957	0	2966	2941	25	296702	288421	79	0.694752
129249	113468	94	61033	54377	80	1469	1164	10	1681	1452	18	4058	3715	30	497744	435617	85	0.694752
31603	34253	54	10051	10684	35	89	169	0	297	356	0	894	853	0	106821	108336	68	0.694752
104651	97224	77	32409	29739	75	1335	1244	10	1223	1115	8	2755	2783	23	351863	324740	82	0.695676
202466	161664	89	86375	68027	88	1985	1512	20	2544	1953	24	5833	4701	39	691379	547175	94	0.6966
105802	105139	77	42601	42201	72	1153	1042	6	1316	1170	11	3211	3179	26	373199	355609	79	0.6966
126715	122645	79	34962	34069	74	1952	1741	18	1675	1702	17	4253	4092	30	539454	512884	84	0.698448
39003	38989	65	21582	21784	49	336	311	0	514	475	0	883	862	0	125898	126143	71	0.698448
68046	68870	72	17996	17952	44	901	771	0	852	819	0	1909	1672	17	233081	228986	75	0.699372
113893	107981	85	31723	30456	74	1068	1024	4	1337	1271	12	3141	2913	25	381033	349427	93	0.699372
59273	59927	70	22765	23180	52	510	687	0	646	644	0	1455	1303	14	188277	183863	73	0.699372
190224	165470	86	67894	58466	83	2563	2064	24	1966	1826	19	5785	5114	37	683136	588821	89	0.699372
84367	84374	73	34278	33950	72	954	905	0	1189	1266	10	2381	2423	22	291694	285864	78	0.700296
44524	45967	66	11827	11906	38	732	664	0	598	682	0	1333	1388	13	166378	164858	75	0.701219
94320	92789	74	29846	29733	71	1116	1185	8	1223	1099	7	2781	2642	26	329111	315950	82	0.702143
103028	101374	77	35827	34533	73	1591	1579	16	1190	1145	9	2963	2875	25	364552	338727	81	0.703067
35591	35521	71	12400	12753	38	106	149	0	354	410	0	884	806	0	105152	103162	70	0.703991
131079	115404	81	51550	45198	79	1610	1522	14	1242	1192	10	3309	2797	29	401761	345710	85	0.703991
102642	100568	76	42053	41395	73	975	1045	4	1278	1162	9	3166	3134	27	374728	366798	79	0.704915
102976	100010	78	38526	36977	74	1548	1339	15	1597	1319	12	3348	3113	28	384978	378045	80	0.705839
29003	29694	57	10171	10651	36	343	402	0	356	296	0	709	742	0	106487	111138	68	0.705839
40899	41219	65	17387	17941	42	484	495	0	625	568	0	1017	930	0	132454	123396	81	0.705839
187695	148085	92	72109	57724	85	2167	1751	20	2086	1480	20	4649	3614	35	603887	485173	92	0.705839
127245	110152	82	47431	41425	79	1515	1458	16	1587	1428	15	3037	2550	28	369956	319345	84	0.706763
80540	76974	88	26110	26110	66	799	617	0	791	815	0	1843	1975	18	225957	219692	77	0.707687
89621	82715	75	39341	35627	75	842	923	0	1143	917	0	2856	2592	26	326386	290734	81	0.707687
34577	36408	47	13964	14064	41	344	316	0	297	330	0	751	882	0	116069	119732	69	0.707687
145422	118050	85	53579	43443	82	1766	1496	16	1715	1393	17	3559	2890	30	442551	361878	88	0.709534
280172	198650	110	98108	67471	97	3826	2801	32	4290	3141	35	7895	6126	45	920005	678315	105	0.709534
37653	39416	54	14208	14968	39	484	432	0	428	440	0	801	900	0	105073	101118	65	0.709534
24630	25447	55	6728	6883	32	271	289	0	234	264	0	626	741	0	92136	90696	63	0.709534
132502	121087	80	62442	54734	80	1632	1393	14	1423	1402	14	3541	3393	29	486293	445517	85	0.711382
128898	125222	75	52327	50676	74	1579	1611	15	1765	1848	19	4215	3993	30	466811	428617	81	0.711382
140589	128987	89	53562	49304	79	1556	1544	13	1690	1465	16	3901	3567	31	464718	426601	84	0.711382
108609	106213	77	26394	26284	54	1305	1192	11	1281	1265	12	3575	3689	27	416361	398275	80	0.711382
214916	166108	94	81837	59653	92	2810	2089	27	2573	1998	24	5746	4590	40	732792	573294	108	0.711382
22063	21740	58	12374	12548	39	282	325	0	135	149	0	472	548	0	72537	70312	61	0.71323
230523	176218	92	82912	63241	90	2758	1722	30	2330	1726	24	6505	4721	42	777274	591895	96	0.71323
138832	137207	78	57823	56495	77	1980	1808	17	1948	1915	19	4949	4889	32	565272	531190	82	0.71323
36184	37327	64	8801	9303	34	522	611	0	508	466	0	877	838	0	127676	129072	68	0.714154
48965	51972	57	22837	23087	48	621	653	0	328	392	0	1091	1131	7	150227	148871	70	0.714154
174593	154128	89	62743	54757	84	2407	1985	23	2184	1867	22	4624	4176	33	537968	479476	88	0.715078
123480	111869	94	38662	34064	94	1621	1418	15	1376	1325	12	3858	3282	30	437348	386444	94	0.715078
99550	99854	73	35636	34888	71	1142	1147	8	1135	1193	8	2797	2671	24	327949	317184	78	0.715078
33090	33809	59	10343	10561	37	275	289	0	553	514	0	902	948	0	107733	110985	67	0.716001
156888	140880	89	52322	45969	81	1510	1352	14	2041	1829	20	5022	4538	34	577003	524104	86	0.716925
34259	35587	64	10636	10856	37	340	361	0	565	297	0	822	798	0	124919	129654	69	0.716925
109399	104033	88	54002	51036	74	1158	1165	10	1298	1205	10	3206	3093	27	364433	334540	85	0.717849
107263	105883	77	29213	29089	72	964	966	0	1358	1345	12	3243	3056	26	391009	375984	82	0.720621
28001	29289	62	12682	12895	40	188	313	0	237	240	0	742	680	0	84611	82200	66	0.721545
166501	138571	84	69287	57481	83	2065	1691	22	1452	1361	16	4680	3884	35	578283	480216	90	0.721545
170887	141896	84	64467	53171	82	1832	1520	19	1680	1508	16	4368	3647	34	539122	443792	101	0.721545
74773	76180	73	31591	31496	70	688	689	0	778	666	0	1647	1648	17	194741	190000	76	0.722469
83197	84577	72	37305	37387	70	801	843	0	1064	913	0	2377	2378	22	259748	251014	79	0.722469
32236	31983	59	12440	12921	38	284	307	0	627	408	0	825	837	0	118111	116173	66	0.722469
90126	89179	87	27288	27372	68	1015	1007	1	918	1067	6	2434	2333	23	284240	276103	78	0.723392
118921	108576	79	50148	46068	77	1146	1040	5	1331	910	0	3486	3199	28	404019	375652	85	0.723392
119067	115876	87	34651	33753	73	1554	1447	14	1484	1354	15	3455	3470	28	423549	410206	83	0.72524
64996	64322	73	32151	32460	70	924	941	0	897	822	0	2031	2008	21	285367	282598	77	0.726164
181356	145291	85	70114	56100	84	2451	1760	25	2187	1706	21	4476	3714	34	553415	443295	91	0.726164
74843	75661	71	22941	22930	53	1053	1002	2	901	799	0	1978	2084	20	254610	249453	76	0.726164
19315	20258	42	7842	8048	33	110	213	0	340	337	0	352	414	0	67731	66286	63	0.727088
60675	60955	66	24802	24705	56	302	354	0	556	563	0	1439	1495	15	194244	187145	77	0.728012
208875	157692	98	80149	62357	88	2351	1927	22	2423	1697	26	6148	4763	40	713480	544541	96	0.728936
26798	28541	44	10792	11030	37	237	181	0	369	299	0	711	629	0	71382	73750	69	0.728936
33278	33662	64	14342	14508	40	309	278	0	378	280	0	758	819	0	110544	109391	66	0.72986
90935	90681	73	29685	29466	67	978	997	0	860	1014	3	2727	2431	24	319688	297398	78	0.72986
39457	42216	51	12739	12972	39	452	435	0	427	418	0	1014	1063	5	141247	140731	67	0.72986
104354	101172	75	39188	38362	73	1070	1090	7	1144	1182	10	3065	2781	27	358343	334035	81	0.72986
82760	78607	75	35293	33506	72	1004	878	0	954	940	0	2368	2158	22	277905	266056	78	0.72986
95014	94713	76	27553	27339	66	1221	1155	9	1294	1162	8	3197	3010	27	373490	366239	80	0.731707
92346	90257	83	26846	26111	72	1268	1063	5	1144	1182	9	2842	2765	24	388223	364498	90	0.731707
29786	31499	54	9752	10183	35	350	332	0	361	311	0	499	578	0	93143	96236	65	0.731707
148205	129194	83	40852	35427	78	2198	1908	20	1811	1547	19	4035	3661	30	489532	431094	86	0.732631
32232	32033	63	7485	7592	34	394	334	0	236	242	0	830	841	0	106996	107887	69	0.733555
116805	106930	78	50599	46023	77	1355	1240	11	1779	1528	17	4044	3563	32	442164	389381	83	0.733555
49064	49990	75	17381	17633	43	465	440	0	506	481	0	1224	1219	10	160316	157229	70	0.734479
296792	219103	118	180183	140561	107	5434	3921	36	5748	4668	37	14300	11284	55	1.04858e+06	1.03483e+06	111	0.734479
54362	57937	49	17623	18532	42	658	597	0	452	641	0	1568	1469	15	188854	187946	74	0.735403
98189	102725	71	21432	22429	43	1508	1404	14	1604	1512	16	3763	3839	28	415015	402636	77	0.735403
92957	96638	70	34442	34773	70	961	941	0	977	1120	7	2937	2895	26	350855	343217	76	0.735403
128077	118886	80	54258	48737	79	1688	1593	17	1800	1781	18	4402	4266	31	498304	443945	83	0.735403
46364	49254	61	17891	18455	43	381	490	0	510	425	0	1003	977	0	135360	135484	71	0.735403
37953	38789	64	7994	7986	35	421	327	0	588	570	0	847	996	0	133708	133637	69	0.736327
118120	106666	83	46669	41415	76	1041	1089	6	1170	1079	7	3103	2887	27	355371	313690	85	0.737251
58243	51300	86	21375	18257	86	698	820	0	679	706	0	1446	1149	10	172916	148615	86	0.737251
46868	49847	50	13409	13659	40	441	567	0	560	557	0	1222	1319	10	148044	144300	72	0.737251
140649	127234	85	46357	40545	78	1320	1208	9	2093	1717	19	4290	3866	32	498550	452524	82	0.740022
125668	117929	85	44431	42068	76	1705	1682	18	1152	1013	3	3568	3361	28	426904	393845	82	0.740022
209269	166285	92	73254	58818	87	2881	2359	25	2549	2045	25	5883	4917	38	703863	592206	95	0.740946
34075	34065	56	19885	20213	47	149	200	0	398	287	0	958	970	0	109720	110920	68	0.74187
122374	113912	78	42744	39001	77	1463	1508	15	1525	1483	16	4096	3910	30	482810	437345	83	0.742794
27156	27618	65	9020	9318	35	299	315	0	159	283	0	651	649	0	80825	82067	64	0.743718
131876	113126	81	49972	42458	80	1953	1715	19	1786	1268	15	3832	3316	31	490702	413071	88	0.743718
108942	107746	75	27400	27203	55	1198	1253	9	1410	1282	11	3572	3472	28	404883	380211	79	0.743718
130503	117061	79	54323	46670	81	1727	1396	15	1221	1246	11	3325	3176	27	391346	331378	86	0.745565
35161	35247	65	11377	11591	38	315	409	0	455	308	0	836	848	0	102752	107576	67	0.746489
34647	34493	64	14521	14764	41	176	286	0	474	487	0	680	745	0	100995	102003	67	0.747413
87797	88697	73	34606	34628	70	1062	999	0	1307	1388	13	2830	2819	24	350010	340481	78	0.748337
24614	24580	57	11005	11059	38	170	223	0	225	204	0	701	716	0	90175	86467	66	0.749261
203345	171433	98	68077	58109	85	2006	1864	19	2331	2024	22	6018	4948	37	674117	563992	96	0.749261
109062	104906	76	41937	39504	75	1075	1070	8	1447	1283	11	3089	2756	28	355989	334799	80	0.749261
118463	115490	82	35345	34220	74	1356	1404	14	1525	1419	16	3934	3981	28	488269	466510	82	0.751109
117250	106816	83	45408	38966	79	1371	1253	11	1241	1309	12	3434	2947	28	431434	394099	82	0.752033
47023	48389	66	19578	19988	47	617	727	0	451	563	0	1285	1345	12	162348	160215	71	0.752033
142311	131789	87	62000	57338	79	1494	1497	14	1528	1550	15	4508	4092	32	574305	519289	87	0.752033
30771	30141	56	13178	13534	40	279	352	0	83	255	0	664	744	0	92085	94774	73	0.752956
69597	67672	80	24642	24773	59	536	636	0	802	797	0	1993	1979	20	216167	207762	76	0.752956
88387	86526	75	32864	32779	70	1048	926	0	1022	939	0	2507	2596	22	295119	285601	79	0.754804
43271	42939	66	7335	7696	31	515	563	0	330	382	0	1201	1216	10	133260	129634	71	0.754804
40412	41630	61	17573	17438	46	407	399	0	434	426	0	1148	1069	6	141595	140675	73	0.754804
37212	38073	64	10070	10206	36	566	522	0	492	471	0	1062	1185	10	131394	128088	73	0.755728
108320	102771	78	31915	31113	74	1550	1426	14	1496	1569	13	3637	3705	28	388681	378641	83	0.755728
110730	103788	78	43690	40696	75	1181	1092	7	1706	1603	17	3541	3315	28	406030	371524	83	0.757576
26863	25876	60	11193	11315	37	393	312	0	371	306	0	724	741	0	93143	97281	68	0.759423
219645	159689	104	100820	74850	95	2212	1669	21	3011	1798	31	6579	4756	43	753781	515580	102	0.760347
45795	46973	66	13506	14031	40	694	734	0	282	424	0	1122	1091	8	145048	146789	71	0.760347
23055	23296	61	7197	7345	33	180	278	0	485	501	0	606	695	0	95400	98581	64	0.761271
61250	61325	71	11421	11357	38	829	914	0	610	598	0	1444	1613	14	180087	178252	73	0.762195
65111	65163	73	15353	15240	41	927	958	0	757	754	0	1737	1603	17	237068	233564	75	0.763119
42256	42871	70	18832	18879	46	735	661	0	519	489	0	1068	1138	7	123402	124004	69	0.764043
94527	91294	75	32572	32271	72	1272	1124	8	1046	1206	9	3055	3246	25	364169	343739	79	0.764967
110830	110145	80	26674	26759	58	1050	986	0	1374	1429	13	3617	3579	27	422158	406814	81	0.764967
26995	27762	60	10807	11293	37	210	293	0	389	209	0	559	550	0	86586	89795	63	0.765891
107775	106766	76	29100	28787	70	1345	1145	9	1368	1206	11	3703	3771	27	408846	391863	81	0.766814
127404	109835	82	47332	40465	80	1505	1328	13	1428	1213	10	3193	2675	28	390843	331400	85	0.766814
129924	122107	78	47802	44010	77	1202	1051	5	1389	1308	12	3576	3401	28	408549	373549	83	0.766814
85457	89654	70	22428	22557	48	1230	1414	12	1234	1112	8	2703	2721	25	328198	318332	76	0.766814
91955	92751	73	38510	39093	71	836	813	0	967	1030	4	3047	2987	25	344086	335540	77	0.766814
81345	82858	76	25052	25023	51	895	903	0	685	724	0	1948	1916	19	274179	265702	75	0.766814
110332	99421	80	42150	38596	76	800	636	0	1293	1053	6	3057	2850	27	403298	358880	82	0.767738
104018	103503	75	28473	28727	60	1343	1373	12	1297	1334	13	3276	3299	27	408342	399665	78	0.767738
113809	111716	79	42217	41546	74	1631	1604	17	1564	1528	16	3711	3745	27	419469	405141	79	0.767738
119643	107238	79	50097	44978	77	1607	1488	15	1576	1452	17	3457	2944	28	418814	358359	83	0.767738
70134	69709	83	23905	24128	51	582	617	0	690	535	0	1530	1569	15	203231	200172	76	0.768662
125252	111140	84	49613	44151	78	881	852	0	1206	991	0	3267	3154	27	391625	349096	82	0.768662
138911	127941	82	43331	38618	78	1624	1737	17	1683	1451	15	3845	3523	30	487210	438467	84	0.768662
214050	150959	113	78064	55614	101	3093	1958	31	2706	2053	26	6386	4541	44	761954	537555	116	0.768662
120948	112498	81	36006	32476	76	1422	1141	10	1611	1409	15	3431	3101	28	427419	394365	83	0.769586
100902	102256	73	39749	39472	71	721	767	0	1305	1321	15	3514	3605	28	403060	394623	76	0.769586
155006	136047	86	59072	50809	83	1792	1702	17	1844	1752	17	4471	4076	31	568356	489189	98	0.769586
187481	147158	87	68923	54225	85	2162	1770	20	2134	1735	22	4699	3524	36	574625	455224	92	0.77051
107857	106301	81	42568	41983	73	1261	1303	13	1137	1137	8	3305	3231	26	401928	377322	78	0.77051
126459	119889	91	40292	38781	75	1476	1512	14	1428	1354	13	3200	3083	27	387005	365910	81	0.771434
46300	46128	67	13316	13612	39	471	530	0	425	430	0	1269	1322	11	164406	160158	72	0.771434
31800	31618	65	11731	11845	38	280	424	0	410	414	0	747	687	0	99816	99733	68	0.771434
31336	32330	44	9902	10027	36	348	366	0	341	514	0	788	886	0	114161	112979	68	0.771434
45409	45506	68	15204	15489	41	377	503	0	548	476	0	1149	1167	9	158315	160176	73	0.771434
198458	162055	90	75846	61437	87	2572	2196	25	2782	2184	28	6013	5111	37	688381	574783	96	0.772358
205635	157933	90	82829	60740	87	2877	2216	26	2772	2120	28	6479	4744	41	757732	562878	99	0.772358
130061	129966	74	40694	38972	73	1711	1637	16	1570	1677	16	4219	4022	30	473350	448931	85	0.772358
96896	99358	73	33664	33774	66	985	992	0	1023	892	0	2818	2782	24	343661	341014	77	0.772358
24051	26518	39	12911	13639	38	100	222	0	383	311	0	683	647	0	85362	85404	68	0.772358
246852	168858	98	115216	78835	95	3116	2317	27	3621	2571	32	7980	6164	46	975512	708899	101	0.772358
125172	115105	81	47360	42703	78	1172	1123	8	1508	1353	14	3690	3163	32	442190	400750	83	0.772358
97679	96922	77	30252	30270	65	763	880	0	1061	1259	10	2854	2883	25	367715	354364	79	0.773282
43425	45053	66	21989	22373	47	473	376	0	678	557	0	1115	1194	10	131197	135908	69	0.773282
42081	44169	66	9813	10145	36	189	354	0	652	640	0	1147	1308	11	133195	131698	69	0.773282
285269	233131	110	150149	129049	95	6074	5197	34	6075	5102	36	13514	11626	56	1.04858e+06	1.03244e+06	100	0.773282
126160	118301	79	48399	45431	76	1612	1591	16	1519	1436	14	3698	3489	29	437729	414242	81	0.773282
172261	146103	84	73815	62441	84	2376	1932	22	2016	1665	20	4439	3617	34	563270	469999	88	0.774205
85782	83625	78	34911	34355	70	631	678	0	755	802	0	1924	1869	20	237356	230692	76	0.774205
93019	92369	75	19386	19128	45	1008	1110	7	1148	888	0	2739	2628	24	333117	317035	78	0.774205
76126	74877	87	26052	26113	59	593	602	0	658	596	0	1703	1820	18	222853	228342	73	0.774205
60147	61947	69	18853	18821	45	562	469	0	424	607	0	1479	1602	16	182958	181810	72	0.774205
230901	176092	94	85175	63737	88	2326	1886	20	2590	2113	26	7062	5511	42	842577	642338	96	0.775129
111776	105013	85	44702	41741	75	1168	1188	8	1435	1378	12	2817	2725	25	357088	334307	81	0.775129
130073	122806	79	49157	45945	78	1737	1411	17	1494	1335	15	3909	3496	31	481007	443799	84	0.775129
52015	48954	85	21382	20066	70	425	421	0	521	479	0	1153	1106	7	164385	151553	85	0.775129
32918	34632	68	8025	8434	33	346	412	0	244	310	0	951	861	0	108003	110257	66	0.776053
153246	131801	84	58784	49592	83	1561	1405	14	1636	1318	16	3962	3473	32	482366	412346	91	0.776053
23501	27226	38	14607	14918	41	229	339	0	500	431	0	537	726	0	80477	78814	65	0.776053
23704	22720	62	7868	7995	34	276	389	0	228	204	0	509	555	0	75139	74168	64	0.776977
101667	98744	81	43432	42436	73	965	850	0	1140	1153	8	2695	2645	23	340113	326123	79	0.776977
50984	50816	78	10827	10864	38	458	496	0	619	604	0	1247	1162	9	152533	151695	71	0.777901
124086	122522	77	34137	33467	74	1289	1264	12	1792	1646	17	4064	3954	29	482013	460746	83	0.777901
145710	132709	87	84669	77357	80	1767	1698	17	2100	1654	20	4279	4103	31	497751	443960	84	0.777901
171813	142021	87	65237	54573	85	1768	1436	16	1827	1487	17	4713	4011	34	510896	432596	94	0.778825
139547	121722	82	55907	49048	81	1509	1417	14	1296	1126	10	3557	3103	29	428797	369991	86	0.779749
27763	28543	56	6705	6755	32	278	251	0	299	308	0	531	470	0	83135	84986	64	0.779749
146905	130847	82	49532	43531	80	1712	1450	18	1757	1550	16	4617	4006	34	513279	463836	88	0.780673
208574	170778	87	74212	59790	86	2759	2008	26	2402	1948	23	5778	4790	36	697304	562753	96	0.780673
35245	37800	50	9696	10037	35	317	383	0	260	351	0	991	992	0	101380	101627	79	0.780673
48157	49452	67	11717	12058	38	458	648	0	442	522	0	1433	1334	13	164358	157626	71	0.780673
155987	148735	82	48192	46311	77	2208	2083	20	1789	1817	19	5213	5063	33	600249	554274	88	0.78252
43144	43862	61	20911	19292	51	557	644	0	674	517	0	1174	1175	9	131589	132353	71	0.78252
103234	101142	75	29343	28901	72	1380	1370	11	1134	1170	10	2855	2680	26	327924	314056	81	0.783444
24640	26657	45	12422	12597	39	236	208	0	66	84	0	663	679	0	80811	79102	66	0.785292
29882	31261	53	14787	15033	42	292	344	0	567	489	0	656	752	0	110763	108262	69	0.78714
30613	31385	64	14568	14573	41	315	370	0	360	335	0	786	737	0	86941	87972	67	0.788064
23810	24858	46	13200	13557	39	355	299	0	379	314	0	465	445	0	77333	78068	69	0.788064
133290	121410	84	52131	47388	78	1206	1239	10	1388	1296	13	3794	3536	30	470404	431710	85	0.788987
32799	35089	50	9786	9862	36	196	229	0	625	478	0	760	815	0	115318	115502	69	0.789911
103141	99371	75	28511	27935	67	1296	1343	13	1270	1436	13	3113	2963	26	375925	364220	81	0.790835
59743	61674	69	21436	21547	50	536	396	0	648	470	0	1396	1259	12	174266	174564	75	0.791759
219244	168514	91	93376	70952	89	2452	1882	24	2762	2114	27	6365	4908	41	807837	635311	94	0.791759
88412	87935	73	33397	33593	69	597	712	0	940	954	0	2159	2094	22	288753	277247	76	0.792683
30931	31035	64	5938	6122	31	134	299	0	175	296	0	673	655	0	86706	88934	67	0.792683
52622	53935	59	14698	14827	40	605	612	0	471	529	0	1381	1372	13	185933	177348	74	0.792683
122796	120350	88	38639	38147	73	1188	1047	5	1279	1265	11	4009	4173	28	419760	404755	92	0.792683
47364	49727	68	12915	13128	40	570	577	0	615	542	0	1305	1305	12	158473	160138	71	0.793607
74930	77445	73	13987	13733	41	653	697	0	708	670	0	1865	1912	19	227515	216177	75	0.793607
103026	98482	82	25761	25408	56	1168	1133	8	1425	1423	14	3509	3523	27	423397	406772	80	0.793607
152602	130318	87	63022	55179	82	1693	1612	17	1768	1357	15	4050	3357	33	480925	405972	89	0.795455
35981	35354	63	18462	18847	45	526	453	0	349	279	0	889	1134	7	105022	105909	70	0.795455
45469	45438	69	18051	18458	46	286	288	0	369	462	0	1072	1087	7	138104	136198	73	0.798226
21165	20337	60	10227	10435	36	304	217	0	142	171	0	599	439	0	71940	72812	65	0.79915
23722	26892	37	13144	13405	39	228	350	0	315	390	0	591	640	0	87066	89515	66	0.800998
155533	135189	82	63309	54726	80	1782	1434	18	1940	1729	20	4761	3952	35	486455	410398	87	0.800998
26978	25973	56	14436	13491	48	295	270	0	402	335	0	696	612	0	93242	82769	77	0.800998
118443	114110	80	31032	30648	69	1452	1504	13	1520	1169	12	3457	3424	29	432018	416723	83	0.801922
74534	73774	72	15089	15073	42	776	917	0	858	801	0	1924	2002	18	249560	246930	75	0.801922
273492	211748	99	64683	48441	92	3876	2832	31	3720	2873	32	8253	6474	44	922625	738378	99	0.802846
107676	103880	76	36017	35267	73	1032	1062	5	1378	1230	11	3125	2888	26	348454	335370	83	0.802846
138090	117107	87	57722	49262	80	1658	1186	14	1599	1400	19	3393	2964	30	410629	347560	88	0.802846
175254	151372	87	59497	49669	85	2513	2176	21	2254	1997	20	5305	4473	36	608926	509462	103	0.802846
61154	62870	63	16309	16742	42	768	824	0	722	590	0	1468	1587	16	207651	200262	75	0.803769
222506	172825	100	83456	65370	90	3091	2282	28	2551	2156	26	5853	4699	39	736533	576038	97	0.803769
39956	40138	65	11397	11626	38	586	510	0	347	402	0	773	807	0	125087	124142	68	0.804693
54167	50515	85	14831	14916	41	345	379	0	386	441	0	1037	893	0	143276	145016	75	0.804693
103520	102728	76	32110	31579	71	1103	1148	8	1422	1228	14	2456	2635	23	271447	257304	78	0.807465
112593	109816	74	40752	39505	73	1388	1340	13	1250	1162	10	3101	2988	27	374458	357111	81	0.807465
23866	25740	56	7042	7560	32	323	364	0	162	196	0	606	557	0	82505	86997	63	0.807465
34324	33769	65	13791	13867	40	194	263	0	401	370	0	832	898	0	106738	101646	72	0.809313
66382	66549	73	15992	16113	42	716	786	0	649	607	0	1985	1924	21	214161	210267	77	0.809313
44723	43560	76	8743	8644	35	499	517	0	472	411	0	1093	1089	6	144467	144568	73	0.810237
28990	30188	55	12682	12870	39	426	403	0	186	197	0	844	865	0	119778	115310	68	0.81116
109021	106014	80	42932	42051	74	1425	1255	10	1245	1300	11	3318	3403	26	370661	350568	83	0.813008
114866	112870	76	33291	32833	73	1340	1259	10	1513	1415	14	3711	3713	27	437134	423957	84	0.813008
38399	40128	58	15477	15543	42	276	330	0	430	603	0	804	791	0	120998	118385	69	0.814856
166143	136650	101	65899	54826	83	1694	1532	16	1950	1752	17	4832	4135	33	646163	536126	91	0.81578
31492	32824	54	9184	9058	37	348	276	0	148	179	0	731	755	0	113619	113555	70	0.817627
25480	25744	47	8912	9158	35	236	359	0	379	364	0	580	548	0	87447	89136	69	0.817627
98238	98753	78	27423	27395	64	1451	1233	12	1703	1587	15	3768	3635	28	448968	438985	81	0.818551
207000	116010	112	78295	41703	108	2610	1525	21	2558	1498	15	6771	3897	61	805992	438308	116	0.818551
223479	165788	100	83347	61844	95	2457	1542	26	2427	1833	25	5798	4409	38	745116	558611	104	0.820399
94447	87463	84	34917	31967	74	956	927	0	1064	947	0	2407	2272	23	271254	248554	82	0.821323
38952	36717	75	12378	12470	40	244	344	0	315	393	0	913	932	0	128314	129360	69	0.823171
34840	35794	58	16797	16999	43	223	308	0	277	242	0	821	789	0	100067	99359	66	0.823171
30025	30323	64	17437	17614	45	331	514	0	336	458	0	630	738	0	99558	104677	70	0.824095
102662	101656	75	28160	28271	67	1153	1205	10	1406	1342	11	3242	3282	26	388308	378386	79	0.825018
123079	113904	84	46784	42986	78	1402	1151	10	1451	1370	13	3388	3169	28	414824	385861	85	0.825018
57917	57449	74	24995	25145	62	454	533	0	548	601	0	1532	1468	15	172271	174942	72	0.825942
86549	84802	85	23417	23643	53	888	825	0	724	782	0	2057	1868	21	255103	248879	79	0.825942
127127	116448	78	54173	49346	77	1195	1128	8	1422	1449	15	3535	3128	29	405628	370605	84	0.825942
113968	101984	84	49656	44020	78	1283	1003	1	1277	1157	11	3177	2911	27	402961	352942	84	0.826866
163390	137883	87	70435	61457	83	2170	1890	20	2095	1585	20	4761	4397	33	564934	497230	88	0.82779
88147	89590	73	21952	21900	50	1145	957	0	909	971	0	2692	2678	23	285977	279175	75	0.82779
94741	93989	78	17261	17207	43	1273	1264	11	1265	1145	8	3007	2966	25	343544	328751	79	0.82779
88540	88383	72	21312	21065	49	1188	1173	10	1360	1283	12	2611	2451	23	324933	314748	78	0.828714
191357	148717	90	70238	54745	88	2236	1787	22	1926	1609	19	4781	3763	36	630083	476730	94	0.828714
100482	100262	77	26875	27259	54	1085	1122	9	1390	1331	13	3474	3383	28	419167	404349	79	0.828714
106101	103304	85	30582	29512	71	1342	1282	11	1155	1078	6	2997	2888	25	356879	347399	79	0.828714
120690	102593	82	56029	48207	80	1529	1286	14	1345	1164	10	3290	2901	28	379370	330586	85	0.830562
302454	215085	116	111332	80974	112	4544	3085	33	3936	2944	35	9778	7226	47	1.04858e+06	816015	116	0.830562
63378	65628	68	26579	26955	52	1091	946	0	477	697	0	1727	1567	17	218087	218195	74	0.830562
95895	92951	75	28938	28282	71	966	887	0	1392	1431	13	2938	3081	24	363127	353322	79	0.831486
134046	116200	98	42415	35378	98	1687	1307	15	1687	1206	13	3873	3211	30	455549	372525	98	0.832409
336173	231536	113	137325	95529	111	4667	3109	35	3819	2759	34	10664	7716	50	1.04858e+06	854756	117	0.832409
104747	103329	75	39931	39352	73	1124	1088	7	1364	1286	12	2867	2802	25	337434	324520	79	0.833333
156492	133706	84	57727	48513	82	1824	1502	17	1942	1499	17	4318	3590	34	488630	407260	89	0.833333
60945	60626	71	13738	13689	41	804	990	0	896	752	0	1713	1757	18	211259	201295	77	0.834257
34453	37074	54	11741	12116	38	311	419	0	498	353	0	776	784	0	115759	119376	71	0.835181
125616	115505	81	47520	42257	79	1146	1183	9	2067	1697	20	3983	3607	31	506811	475677	84	0.835181
183848	152363	95	61397	48873	84	2510	2112	24	2176	1802	21	5185	4364	35	627123	516599	90	0.835181
114781	102980	87	46775	42434	76	1163	1018	3	1510	1167	14	3555	2959	30	406176	371684	81	0.836105
162463	143973	95	80280	72244	82	1609	1404	13	1729	1493	18	4571	3878	33	550770	497829	87	0.836105
19292	20078	47	4962	5188	29	141	202	0	237	340	0	460	533	0	75499	77806	64	0.837029
119795	110322	80	50855	46686	78	1128	937	0	1156	1269	10	3512	3118	29	376721	335803	86	0.837029
43042	41069	80	20451	17599	74	364	281	0	498	414	0	1109	841	0	123517	103598	82	0.837029
123230	121709	78	36051	35929	74	1639	1609	16	1423	1291	13	3945	3872	30	454589	433961	85	0.837029
56396	57330	72	21089	21539	47	310	422	0	547	548	0	1247	1220	11	174610	177216	72	0.837029
33333	34470	76	19179	19538	44	369	308	0	516	424	0	680	812	0	101299	94683	67	0.837953
158173	136278	87	68038	57962	84	1530	1444	14	1930	1541	19	5012	4277	35	557819	479132	90	0.838877
143130	129107	82	47601	42627	77	1662	1436	15	1700	1523	17	4446	3909	33	515266	465413	86	0.838877
216860	171284	89	68588	54092	86	2715	2156	26	2569	1918	27	5906	4729	39	732695	581464	93	0.838877
93317	91414	77	32123	30694	72	976	895	0	1032	950	0	2561	2589	23	297457	278374	80	0.8398
34583	35155	66	10916	11243	37	256	247	0	101	164	0	743	845	0	112908	114353	72	0.8398
187232	156484	86	66856	55940	84	2159	1793	23	1982	1744	18	4379	3587	33	518320	439241	93	0.841648
61983	62233	70	14397	14218	41	578	680	0	878	691	0	1555	1552	16	185901	176312	76	0.842572
58437	58122	81	16243	16469	42	551	471	0	431	540	0	1449	1325	14	192710	192255	75	0.842572
39306	39753	66	9333	9355	37	377	284	0	451	513	0	870	846	0	124330	123160	69	0.84442
92739	89559	78	34435	33918	72	1442	1380	13	1203	1214	10	2548	2653	23	306472	293500	80	0.84442
104512	100068	75	29069	27042	69	1356	1122	9	1342	1423	13	3040	2722	27	367585	342942	79	0.845344
27323	25351	70	7678	6936	37	255	285	0	376	299	0	650	677	0	102990	87141	76	0.845344
213283	168741	95	89890	73410	87	2194	1963	20	2586	2026	26	6370	5147	39	743629	580423	94	0.846268
72662	73805	62	31894	31732	71	716	483	0	596	547	0	2040	2019	19	228851	217295	88	0.846268
62171	63028	69	16135	16217	42	463	654	0	752	836	0	1698	1551	16	184737	178352	74	0.847191
44611	44705	59	17277	17619	43	528	644	0	630	526	0	1093	1059	6	146280	141085	72	0.849039
104006	103336	75	32317	31904	72	1337	1282	14	1452	1324	12	3851	3946	28	440197	411864	80	0.850887
115067	109938	79	35112	33690	74	1623	1619	13	1487	1255	12	3271	3307	26	392450	371589	82	0.850887
30606	33186	43	10481	10811	37	191	201	0	552	415	0	971	976	0	106442	104400	69	0.850887
34341	34906	58	7797	8103	34	136	139	0	427	345	0	743	780	0	111133	110743	68	0.851811
111598	101890	77	40267	36796	75	1122	1101	7	1348	1138	9	3742	3554	29	405746	370606	83	0.851811
40086	38591	71	13249	13575	40	553	559	0	456	612	0	765	882	0	132888	135801	69	0.851811
97097	94275	80	39776	39383	72	1174	1256	10	1041	1149	8	2645	2553	24	347483	337767	81	0.851811
46396	48154	66	22252	22436	49	446	505	0	480	386	0	1032	1070	5	128022	125912	78	0.851811
24840	26543	46	14849	15522	40	400	382	0	104	149	0	454	439	0	72010	71561	65	0.852735
144645	126479	84	54833	48163	81	1886	1835	19	1778	1682	17	3723	3462	29	452863	400471	87	0.852735
38414	38799	63	14657	14923	42	308	256	0	419	412	0	1034	1126	8	118858	114745	71	0.853659
91575	89499	77	16691	16771	43	1150	1100	8	1413	1392	12	2550	2606	23	304435	290277	78	0.854582
31080	31630	52	12934	13196	39	227	331	0	335	462	0	797	705	0	98159	104076	67	0.854582
80177	78729	88	21356	21323	48	749	846	0	616	635	0	1981	1975	18	236910	228619	75	0.855506
157155	129553	87	68822	57089	82	1946	1696	19	1870	1360	18	4115	3522	33	467899	374754	89	0.855506
104778	95387	83	42110	38066	75	1250	1126	7	1267	1127	9	3052	2872	27	384073	347187	84	0.855506
19158	20827	42	7435	7672	34	362	353	0	233	311	0	464	457	0	64838	66780	62	0.85643
65573	66235	72	17884	18057	46	1015	870	0	687	774	0	1610	1565	17	215638	211968	74	0.85643
22286	23896	48	6842	7062	32	215	162	0	365	342	0	617	676	0	94029	94125	64	0.85643
74561	77777	69	22388	22411	51	766	769	0	880	923	0	2152	2221	21	266031	258914	76	0.85643
148712	134675	87	61741	55543	79	1776	1642	17	2043	1656	21	5106	4840	32	609935	555218	85	0.85643
96305	97725	73	25930	26308	53	1142	1058	5	1085	1104	8	2990	3021	26	354718	336807	84	0.85643
105935	104467	75	32380	32425	71	1152	1077	6	1251	1241	11	2860	2985	24	357719	338039	79	0.85643
118252	102596	89	48862	41686	78	1235	1208	10	1296	1099	9	3185	2769	28	373483	319416	96	0.85643
119626	112895	84	42335	39087	75	1414	1406	13	1544	1441	15	4067	3911	30	472840	444457	80	0.857354
137586	123784	82	49053	43263	80	1650	1508	16	1748	1645	18	3879	3459	31	406863	363668	86	0.857354
190783	169358	89	105785	96738	84	2733	2507	24	2784	2290	27	6369	5732	38	748226	700111	88	0.858278
141363	128835	82	58904	50696	82	1774	1467	17	1521	1451	15	4137	3807	30	504441	451732	97	0.858278
21812	25777	43	19949	20724	45	310	428	0	360	419	0	785	846	0	100309	104360	64	0.858278
116247	111834	83	41382	40796	74	1766	1640	16	1232	1460	12	3601	3519	28	407085	395280	80	0.859202
80289	78726	73	42169	41349	72	842	819	0	816	829	0	2306	2207	21	298021	286016	88	0.859202
115515	113672	75	27234	27390	54	1267	1063	8	1321	1392	13	3280	3264	26	387163	377449	77	0.859202
128826	123079	81	38427	35816	76	1417	1235	12	1540	1588	17	3866	3699	30	489858	464724	83	0.859202
204158	163247	106	89590	74200	88	2123	1879	20	2341	1822	24	5825	4651	38	689620	555448	94	0.860126
154938	134121	87	74382	63181	82	1630	1267	15	1678	1422	17	4079	3681	31	510157	435123	99	0.860126
41982	42315	68	14253	14517	40	292	533	0	591	438	0	819	865	0	117639	117700	69	0.860126
159308	152822	79	30283	28986	75	2436	2501	23	2486	2247	24	5472	5092	34	648112	598279	87	0.860126
179108	142720	91	64360	51127	85	1521	1135	14	2061	1713	21	5425	4314	37	666429	527159	94	0.860126
31675	32880	46	11113	11150	38	114	132	0	395	315	0	706	779	0	98712	97372	67	0.860126
67478	69739	68	33180	33070	69	557	671	0	532	463	0	1389	1452	13	190832	189188	75	0.86105
34823	33802	65	12636	12701	40	430	458	0	310	258	0	689	800	0	104118	102713	67	0.86105
37463	38114	65	5924	5953	31	343	305	0	548	454	0	917	925	0	113700	114986	68	0.861973
36787	37140	68	15941	15936	43	432	468	0	428	519	0	949	1047	5	111538	107814	70	0.861973
164632	133151	93	69777	57434	85	1679	1313	17	1783	1439	18	4593	3583	35	536060	438842	91	0.862897
47321	43446	84	25250	23502	84	322	295	0	599	569	0	1114	963	0	145932	130138	84	0.862897
38369	41453	50	12042	12454	38	223	374	0	472	679	0	823	826	0	139355	139302	70	0.862897
141605	125465	81	60140	52293	81	1478	1453	15	1984	1605	16	4155	3673	32	468103	401092	88	0.866593
53787	54328	73	12221	12604	38	402	549	0	659	649	0	1211	1291	11	169044	167752	73	0.866593
33912	35843	53	8636	8703	35	140	217	0	460	424	0	1024	1198	9	128903	124613	72	0.868441
108951	107737	76	24844	24857	56	1331	1202	10	1160	1304	12	3898	4034	28	451525	442541	80	0.868441
113949	110995	77	38804	37784	75	1499	1301	13	1520	1489	14	3899	3810	28	456995	440869	84	0.869364
309239	186626	110	154422	102281	108	5289	3713	38	5703	3756	40	12198	8549	55	1.04858e+06	976100	113	0.870288
109994	99573	77	43975	38937	77	1447	1299	14	1171	1013	3	3216	2958	27	353434	304880	83	0.870288
167648	144636	100	68358	60675	82	2178	1657	22	2171	1789	20	4935	4190	35	574268	491490	92	0.872136
163879	156241	85	42017	40218	78	2487	2278	22	2111	2110	21	4815	4568	32	593521	556296	86	0.872136
190765	158760	86	67958	55629	86	2106	1665	21	2432	1736	25	4959	3874	36	634724	532244	93	0.872136
126729	114433	78	54148	48369	77	1311	1184	10	1524	1434	15	4059	3413	31	465920	413946	84	0.87306
120590	118566	79	36992	36790	73	1572	1608	17	1424	1374	13	3470	3272	27	447003	421412	81	0.87306
124526	114410	78	52019	47090	77	1150	1135	8	1307	1169	11	3612	3298	28	407087	371642	83	0.873984
123806	121580	79	32261	31663	73	1740	1709	16	1497	1402	16	4249	4199	30	457821	437635	81	0.874908
58523	59143	71	24425	24472	56	739	648	0	578	691	0	1303	1358	12	182037	181286	75	0.875831
29233	30975	48	15206	15269	42	384	402	0	658	487	0	885	778	0	109127	113801	68	0.875831
90975	88515	75	39062	38707	72	1050	965	0	896	961	0	2225	2177	23	296301	283875	79	0.876755
24182	25398	50	12032	12284	39	145	269	0	310	383	0	503	453	0	76359	77898	64	0.877679
36446	38300	49	14502	15087	39	321	300	0	345	331	0	767	762	0	95702	95677	73	0.877679
45762	46330	65	15936	16197	41	551	535	0	496	452	0	1282	1135	9	146817	147807	72	0.877679
95702	94182	76	38090	37683	72	1140	1035	4	1102	1036	4	2519	2541	22	325517	318940	80	0.879527
208059	170346	88	73839	59214	87	1961	1727	19	2424	1912	26	5625	4479	38	687315	561471	92	0.879527
37092	40230	62	12334	12785	38	551	532	0	564	413	0	812	879	0	115645	115220	72	0.879527
69981	71494	71	26380	26546	59	761	827	0	744	777	0	1753	1705	18	211010	207284	74	0.880451
133268	123549	81	50743	46367	78	1139	1149	9	1831	1723	16	3916	3641	31	465258	421425	89	0.881375
46269	46737	70	21879	22178	50	361	214	0	558	434	0	877	847	0	121194	122708	68	0.882299
25277	24731	55	8466	8519	35	309	392	0	276	326	0	681	711	0	99153	99359	64	0.882299
104228	101127	79	43911	41483	75	919	996	0	1399	1275	10	3004	2872	26	363109	335073	81	0.882299
43071	45000	64	19527	19703	47	695	627	0	515	549	0	1000	1050	5	139447	135960	69	0.883222
42490	44101	67	11029	11277	37	458	424	0	361	383	0	1023	1112	6	133758	133661	71	0.88507
47195	48264	62	17916	17919	46	195	312	0	421	412	0	885	883	0	126740	127608	72	0.886918
30921	34631	41	10247	10335	37	513	443	0	203	338	0	740	853	0	108037	107073	68	0.886918
25859	26096	61	7786	7975	34	591	498	0	274	277	0	789	834	0	103898	100253	68	0.890613
196467	157187	102	72163	57313	87	2513	1875	24	2217	1839	23	5039	4021	38	656728	526686	93	0.891537
49049	50142	67	21440	21417	52	494	565	0	487	547	0	1263	1286	11	148305	143633	73	0.892461
38955	40363	64	17686	17998	44	462	463	0	337	512	0	788	695	0	122361	123070	68	0.892461
112824	109906	78	24763	24395	55	1223	1289	12	1324	1193	10	3376	3336	27	395962	380455	81	0.893385
113197	110582	78	34206	33504	73	1066	1019	3	1753	1738	17	3742	3540	30	424289	403932	81	0.894309
177590	148275	87	71603	60169	85	2318	2064	21	2240	1916	23	5577	4475	38	651210	525508	92	0.895233
313608	217628	107	136985	94164	107	4941	3505	35	5189	3424	40	11917	8253	51	1.04858e+06	962727	114	0.895233
29477	33246	44	14724	15606	39	253	247	0	346	339	0	687	780	0	86111	88342	65	0.895233
110430	110672	74	32247	32413	72	1089	1082	8	1292	1332	13	3771	3883	28	432922	413978	80	0.895233
108359	107577	82	33714	34420	70	1252	1155	8	1277	1458	13	3979	3658	31	473506	457200	79	0.895233
116632	116221	74	34936	34899	72	1520	1633	15	1472	1394	14	3410	3495	27	377175	361296	79	0.896157
75741	75090	78	22611	22492	48	879	805	0	722	670	0	1703	1773	18	230719	228937	77	0.896157
53891	54860	72	18633	19026	44	615	686	0	574	483	0	1386	1401	15	178382	175746	76	0.897081
122610	117802	76	56790	55092	75	1382	1369	13	1652	1497	16	3592	3542	28	418150	387190	83	0.897081
66145	67371	68	22504	22587	51	464	449	0	456	436	0	1193	1123	8	178247	177385	75	0.898004
39546	39957	67	8040	8182	33	261	268	0	392	402	0	797	733	0	108395	108077	72	0.898004
45452	47428	64	18172	18415	45	227	264	0	500	584	0	1163	1223	9	143205	141845	73	0.898004
114372	108662	80	44657	42601	76	1403	1342	14	1494	1412	14	3798	3644	29	433502	399608	94	0.898004
99822	99995	74	24279	24042	53	1006	1064	5	1155	1080	7	2746	2664	24	337509	327466	79	0.899852
25713	28233	43	13598	13840	40	461	391	0	544	337	0	605	625	0	92389	90805	67	0.899852
193173	112034	179	76209	44496	151	2147	1232	10	1720	1046	6	5113	3152	32	639375	368076	185	0.9017
111630	103965	76	40281	36931	76	923	945	0	1429	1212	11	3628	3538	29	404498	373485	85	0.9017
103402	99906	87	41700	40030	73	1091	921	0	1378	1187	12	2808	2697	25	349625	331682	80	0.902624
71831	71403	84	35715	35608	69	864	883	0	645	828	0	1743	1744	18	215540	207033	76	0.904472
23810	26557	39	13485	13861	40	208	264	0	194	452	0	819	752	0	98130	95008	67	0.905395
335087	239798	125	128697	97046	106	4959	3719	35	4652	2900	38	10242	7535	47	1.04858e+06	913537	115	0.906319
32795	34106	55	6488	6731	32	293	467	0	231	304	0	743	842	0	106371	109710	65	0.906319
88215	84395	77	39548	37261	72	800	713	0	857	952	0	2218	2048	22	269162	250795	78	0.907243
58154	59186	71	13388	13559	39	553	537	0	479	551	0	1270	1183	10	155760	158183	72	0.907243
207370	168178	87	70150	56727	86	2633	2363	22	2720	2046	27	5423	4398	38	655869	551999	93	0.908167
26215	27335	54	11365	11991	36	321	327	0	218	260	0	652	619	0	72410	74361	65	0.908167
27840	27247	70	11664	12053	37	389	391	0	143	195	0	619	703	0	91429	90655	65	0.908167
98146	96272	75	34049	33572	72	1147	1051	7	1148	1070	5	2903	2881	25	334640	318915	78	0.909091
241099	188964	98	93901	73201	92	2595	2088	24	2981	2325	28	7211	5472	42	886562	700371	97	0.909091
80074	81459	75	32941	33436	71	1093	1059	5	831	787	0	2004	2065	19	266427	262343	77	0.909091
93935	91644	78	25895	25832	56	1117	1129	10	1262	1214	11	2428	2378	23	305682	292626	78	0.910015
23649	24191	49	12860	13050	39	345	189	0	104	171	0	563	616	0	84330	85876	67	0.910015
168304	140079	86	66623	55651	84	2065	1926	20	1853	1826	19	4886	4259	34	563757	467660	88	0.910939
85601	83290	75	26202	26011	56	917	909	0	1038	932	0	2113	2168	22	253988	243559	78	0.912786
112798	105958	81	41149	37822	74	1398	1191	10	1455	1388	13	3393	2952	29	442930	411072	80	0.912786
113463	112000	76	71838	70096	75	1453	1514	14	1610	1409	15	3138	3213	25	387707	376714	80	0.91371
114073	110420	78	34637	33794	73	1600	1484	15	1455	1522	15	3144	3127	26	411818	398616	82	0.915558
145180	125398	91	53701	45691	81	1756	1362	15	1701	1377	14	3670	3090	30	509971	428098	100	0.915558
99068	100136	76	28684	28807	70	1400	1336	12	1369	1236	12	2800	2848	24	349177	334469	77	0.916482
26499	27338	64	6435	6323	32	434	459	0	206	308	0	758	737	0	96416	96663	67	0.917406
130411	124907	78	46099	44118	75	1215	1229	10	1565	1467	15	3774	3816	28	457774	425054	94	0.917406
242540	183730	100	95575	74539	94	3333	2592	29	2832	2117	28	6821	5204	41	845853	656580	100	0.91833
109680	105895	82	51061	50247	74	1101	1224	10	1329	1224	10	3561	3365	29	424874	413267	79	0.91833
93683	92067	78	26591	26826	53	915	1010	2	1261	1086	7	2124	2122	21	278579	273197	76	0.91833
49069	47081	72	10103	10183	36	444	448	0	559	430	0	1122	1256	11	144267	140138	76	0.919254
163008	141840	83	61518	53121	81	1677	1312	15	2073	1857	20	4245	4032	30	520040	450024	87	0.920177
17856	19608	41	6139	6466	30	254	308	0	224	261	0	580	632	0	80979	83959	63	0.920177
45169	47092	65	12761	13080	39	684	667	0	475	573	0	1397	1197	12	161995	159678	72	0.920177
165892	143267	82	62655	51652	83	1593	1300	13	2219	1852	23	4832	4316	34	615865	527852	87	0.920177
125743	118581	77	54383	50529	77	1660	1410	16	1644	1325	17	3991	3793	30	428739	393617	82	0.920177
40877	40477	67	19676	20000	47	216	284	0	254	283	0	801	663	0	103482	104535	68	0.921101
38716	38316	66	17406	17730	44	561	543	0	567	637	0	885	725	0	123332	126165	71	0.922025
134565	130137	82	47791	45861	77	1534	1522	15	1907	1719	17	4859	4675	33	569479	527980	83	0.922025
104549	103368	76	25092	25030	55	984	1001	1	1453	1407	14	3156	3162	26	403861	383907	78	0.922949
101960	101983	75	33616	33139	73	1047	1100	7	1377	1182	10	2842	2860	24	355287	340953	79	0.922949
29624	30062	63	7028	7202	32	220	336	0	288	254	0	703	692	0	97295	99806	66	0.922949
121520	118719	79	31236	30468	72	1317	1219	10	1505	1509	14	3085	3031	27	397386	373837	80	0.923873
27241	27686	58	9858	10106	36	237	250	0	405	417	0	770	729	0	83014	81687	70	0.924797
94586	95301	72	24525	24647	54	1084	968	0	1334	1270	12	3166	3202	26	370398	361753	81	0.925721
96982	97951	73	28226	27702	71	1377	1345	13	1038	978	0	2691	2734	24	324710	319679	80	0.925721
39055	39910	63	14948	15282	40	14	234	0	418	325	0	843	916	0	106373	105904	69	0.926645
157450	138012	84	53614	44933	80	2266	1753	20	1998	1629	17	4573	4131	33	540449	482726	87	0.926645
63239	64268	76	17911	17885	46	396	448	0	619	549	0	1567	1658	16	201592	198618	75	0.926645
67957	69581	71	27412	27797	65	558	628	0	666	780	0	1552	1608	17	191914	193131	76	0.926645
167781	147795	83	66973	59531	81	1767	1761	17	1901	1701	21	4786	4184	33	565884	500924	87	0.927568
23551	24781	56	10071	10358	36	381	284	0	134	163	0	517	540	0	82396	80469	64	0.927568
127676	116580	80	45631	41724	76	1356	1170	11	1699	1331	16	3898	3567	30	429689	396358	84	0.928492
39837	40438	78	19255	19451	46	274	450	0	308	355	0	861	810	0	122991	120143	70	0.928492
30550	31896	62	8946	9302	34	292	402	0	238	466	0	809	814	0	97807	99010	66	0.928492
53440	54522	68	18144	18626	43	289	323	0	569	386	0	1234	1229	9	151217	148264	73	0.928492
112143	108333	80	38211	37073	75	1549	1368	14	1363	1296	12	3577	3341	28	402860	390099	93	0.928492
50390	52988	58	16598	16974	43	389	431	0	515	533	0	1235	1141	10	136009	132610	72	0.928492
48328	46327	78	13307	13338	40	693	584	0	382	392	0	1104	1078	7	131105	127449	77	0.929416
147255	138409	97	33649	32766	76	2030	1675	19	1740	1476	18	4420	4184	31	487262	468280	86	0.93034
205582	165883	91	76926	61244	86	2183	1688	20	2221	1990	21	6164	4984	39	742927	625277	92	0.93034
102872	101081	75	32659	32602	72	901	912	0	1115	1152	9	2514	2505	23	326704	316430	80	0.934959
192564	159500	88	65901	52696	85	2369	1780	23	2434	2153	24	5493	4487	38	653439	543544	92	0.935883
155791	137399	83	58491	51501	81	1916	1467	19	1737	1483	17	4728	3895	34	531366	457286	88	0.935883
106815	103669	73	44873	41852	73	1319	1053	6	1304	1156	11	2882	2858	25	375430	347717	79	0.935883
288330	198442	100	192241	136342	102	5859	3779	40	5375	3382	42	13128	8664	57	1.04858e+06	1.01076e+06	111	0.936807
113729	111078	82	25393	24826	57	1561	1395	13	1613	1467	15	3877	3881	28	441055	430095	80	0.937731
38255	38516	67	11297	11397	37	352	485	0	635	394	0	905	972	0	120816	118122	71	0.938655
258191	196970	98	97707	73551	97	3283	2535	28	3114	2205	30	7747	6044	43	959782	747755	105	0.938655
24191	26155	46	7126	6737	34	488	570	0	375	376	0	715	670	0	95999	84589	76	0.938655
128009	124607	76	47855	45523	75	1558	1411	15	1285	1329	14	3406	3246	27	415182	399218	81	0.938655
37547	40199	50	16207	16662	40	354	515	0	551	455	0	921	864	0	123211	122180	71	0.938655
26824	27937	61	9776	10213	36	159	253	0	147	250	0	569	651	0	84990	85740	65	0.939579
123513	115889	77	55857	51073	79	1441	1415	14	1730	1490	17	3681	3490	29	447963	399227	94	0.939579
26109	25471	65	7369	7700	33	60	238	0	149	125	0	547	507	0	69005	67985	65	0.940503
277545	186541	117	101752	70518	98	3003	2016	29	3297	2152	32	7331	4840	46	860783	570309	105	0.940503
128534	125675	78	37945	37387	75	1458	1563	15	1913	1753	18	4102	3997	29	476790	457743	81	0.940503
141403	128816	78	60100	52232	79	1680	1567	16	1710	1615	17	4309	3950	32	482501	425430	84	0.940503
99591	98880	75	26753	26436	61	856	876	0	1138	1076	7	2759	2917	24	376992	367322	77	0.941426
105522	99817	83	45286	41796	76	1014	937	0	1179	1207	10	3175	2788	28	361285	332802	79	0.94235
121877	114995	81	46061	42006	77	1968	1750	17	1525	1600	17	3582	3287	28	400559	367332	85	0.94235
34507	32152	67	6543	6655	31	183	188	0	213	210	0	718	832	0	91913	95110	68	0.94235
121737	109992	79	54071	48960	78	1292	1107	8	1307	1228	12	3180	2928	28	383274	344339	83	0.943274
32244	33834	63	13711	14059	40	258	295	0	342	387	0	791	709	0	94195	94656	67	0.944198
86186	87344	73	35128	34529	72	649	699	0	869	837	0	2647	2504	24	301813	289959	78	0.944198
31419	32300	51	14216	14362	40	470	557	0	193	291	0	812	731	0	106199	100902	68	0.945122
29367	28410	75	8237	8543	34	332	375	0	134	179	0	616	567	0	86911	86620	68	0.947894
37712	35039	81	15887	15561	46	466	430	0	406	453	0	1022	964	0	106787	99526	81	0.947894
111261	108535	77	50979	50283	75	1281	1403	13	1435	1244	11	3367	3218	27	401497	371668	81	0.947894
110209	105161	78	46397	43325	75	1416	1063	7	1169	1009	2	2914	2755	26	350672	318077	81	0.949741
144923	128614	84	54683	47749	79	1449	1323	13	1935	1433	20	4314	3756	33	511554	454303	86	0.949741
104533	102629	78	22922	22231	55	1290	1224	11	1046	1035	4	2946	2946	25	351354	334397	79	0.950665
21699	22984	53	6812	6869	32	216	271	0	154	149	0	611	670	0	76425	78975	67	0.951589
104380	103421	76	28826	28595	72	1547	1364	13	1083	1015	3	2718	2791	24	346158	336025	79	0.951589
268871	203692	100	122748	93532	99	4206	3488	32	3685	2406	34	7846	5722	44	931949	692898	107	0.953437
98417	97479	78	29087	29241	66	1090	917	0	1639	1531	16	3031	2910	27	363029	353115	81	0.953437
168691	112862	183	65716	41926	170	1632	988	0	1964	1390	14	4478	2856	26	563235	350074	207	0.955285
160026	135813	85	52195	44565	82	2243	1893	22	1539	1256	12	4339	3754	33	451921	390440	88	0.955285
50906	49902	68	18895	19068	44	287	412	0	441	469	0	1357	1322	11	159346	155361	73	0.956208
123096	112573	82	56331	52266	77	1446	1175	12	1632	1315	13	3605	3305	29	457062	417906	82	0.956208
30107	33810	44	9929	10312	36	411	391	0	289	306	0	874	884	0	108654	107093	67	0.957132
111366	110695	75	50190	49248	74	1463	1384	12	1451	1448	14	3111	2915	27	339638	325208	82	0.95898
234427	172737	93	82280	62248	89	3238	2475	30	3453	2311	32	8212	6004	45	984712	725743	96	0.95898
38830	41379	63	17240	17792	42	310	204	0	440	478	0	840	975	0	123753	126369	70	0.95898
247767	184413	113	117565	87255	109	3041	2300	28	3336	2247	31	8331	6186	45	990046	758382	116	0.959904
137697	131592	77	44028	42598	75	1640	1662	17	1865	1677	17	4143	4065	30	488997	454656	83	0.960828
108444	108261	74	22746	22593	51	1289	1208	11	1297	1230	11	3194	3095	27	363722	361089	82	0.961752
39223	37538	80	13656	13698	40	264	306	0	502	429	0	630	720	0	104139	106183	68	0.962676
34514	32882	76	11695	11767	38	446	461	0	275	201	0	720	799	0	98921	96711	70	0.962676
190414	159041	88	74774	63066	85	2371	2147	22	2375	2007	25	5841	5131	37	686292	581224	93	0.962676
17958	18584	47	7147	7261	33	99	86	0	-27	158	0	553	602	0	61988	63002	67	0.964523
124141	113401	80	43862	38986	77	1510	1373	15	1672	1361	17	3906	3592	31	507426	448554	86	0.968219
109889	103342	92	39989	37664	74	943	937	0	1250	1140	9	2973	2818	26	368415	336706	84	0.969143
120649	115748	77	45196	42776	76	1655	1502	15	1534	1532	15	4327	4074	31	469534	441091	84	0.969143
78863	80471	72	21859	22007	50	902	961	0	865	678	0	2146	2064	21	250084	244275	75	0.970066
38085	40064	54	6801	7138	32	675	622	0	513	651	0	960	1019	3	125524	127743	67	0.970066
43705	46246	60	21062	21634	46	132	247	0	418	487	0	1193	1164	9	131590	132728	70	0.970066
38968	38672	71	12354	12396	39	312	323	0	386	411	0	830	974	0	108242	104059	72	0.97099
102269	103368	75	38084	37290	73	1634	1457	14	1320	1266	10	3066	3204	25	396370	383145	81	0.97099
75673	77464	68	29460	29541	69	877	828	0	1027	947	0	1916	2184	19	259491	254682	75	0.97099
29717	34154	37	10769	11235	36	440	432	0	302	210	0	833	776	0	111143	112609	68	0.97099
29062	29318	50	13608	14059	39	188	176	0	453	400	0	728	714	0	79798	81424	66	0.97099
108477	104058	76	37161	34687	75	1407	1462	14	1180	997	0	2950	2784	26	378471	353165	82	0.971914
20455	20679	48	3826	3930	27	311	202	0	412	369	0	678	644	0	65783	65391	67	0.972838
22687	23663	44	6752	6984	32	455	309	0	285	333	0	569	553	0	81298	81166	64	0.972838
23771	25467	45	6991	7175	33	218	185	0	260	226	0	670	810	0	85948	85268	67	0.973762
291862	172960	121	116373	72618	119	3264	1986	25	3659	2174	31	8577	5446	65	989645	612797	125	0.973762
83288	82424	72	16851	17229	41	1083	1105	7	1277	1025	3	2374	2547	23	302428	297246	77	0.973762
93618	92675	75	30695	30743	71	980	941	0	1451	1357	13	2771	2641	25	334806	329530	78	0.973762
92969	91407	89	36812	35623	72	1129	1052	6	1476	1332	13	3010	3021	25	362033	337913	89	0.973762
33219	35359	60	14235	14808	39	347	325	0	484	366	0	649	720	0	97764	100610	68	0.973762
104915	102554	73	51338	48206	74	1242	1289	11	1547	1389	16	3988	3790	31	449457	412325	80	0.974686
196778	156946	96	73689	58805	87	2636	1842	25	2546	1840	26	5997	4882	37	706349	568918	96	0.97561
40927	42504	59	8028	8074	35	345	406	0	228	297	0	847	939	0	113971	113319	72	0.976534
129091	116223	80	51461	45645	77	1806	1490	18	1702	1525	18	3581	3361	30	432607	390378	85	0.976534
102055	101975	76	27039	26456	61	1181	1078	6	1735	1569	16	3262	3366	26	384616	366970	79	0.976534
97794	97985	73	27718	27651	61	1113	1186	9	1247	1264	11	3120	3101	26	347852	343029	79	0.976534
181144	160361	96	60606	53442	83	2741	2240	24	2647	2293	24	5408	4721	35	643885	574290	90	0.977457
105908	103592	74	47109	45967	73	1222	1033	5	1007	938	0	2892	2816	25	338000	321986	80	0.977457
51849	48519	84	21256	18954	80	309	311	0	468	583	0	1076	1056	5	157574	146656	84	0.977457
43763	46337	58	18289	18560	44	484	345	0	325	418	0	1037	997	0	124435	121119	69	0.977457
133518	113482	81	58319	48164	81	1620	1333	14	1379	1165	11	3439	2718	31	441030	357961	85	0.978381
18759	19061	54	8959	9150	35	193	169	0	292	265	0	574	481	0	80437	80133	72	0.978381
34932	35032	64	11756	12011	38	189	168	0	233	320	0	892	772	0	98307	96908	69	0.979305
69216	67965	87	20124	20126	49	480	644	0	724	757	0	1726	1797	17	210540	200905	75	0.980229
25926	26814	65	10494	10838	36	149	354	0	364	370	0	543	602	0	79319	79642	66	0.980229
56401	58361	67	34016	34520	68	662	444	0	823	755	0	1334	1414	13	145647	143402	74	0.980229
127258	119583	79	49464	45510	76	1365	1366	13	1785	1524	18	4188	3903	31	554603	500887	82	0.981153
89319	88069	86	26686	26515	67	887	839	0	1310	1207	10	2665	2599	23	330393	316009	78	0.982077
35465	36186	54	18012	17520	49	393	429	0	464	568	0	1032	1181	8	131492	120871	80	0.982077
78980	79749	68	21993	21978	48	680	668	0	1123	1031	5	2358	2217	22	302751	289322	76	0.982077
168193	144341	87	65242	54755	82	2131	1574	21	2260	1771	21	4502	3942	33	541276	460404	88	0.983001
29670	30478	60	6877	6942	34	268	248	0	530	366	0	714	831	0	100918	104432	66	0.985772
39920	40893	70	12910	12914	40	406	345	0	352	440	0	977	988	0	149315	147421	71	0.986696
29233	28361	63	11129	11138	38	266	349	0	435	384	0	832	867	0	117954	121228	67	0.989468
21645	23316	57	11065	11338	37	281	343	0	189	207	0	391	358	0	72982	77081	66	0.989468
23325	23140	63	6209	6355	32	-20	159	0	67	221	0	579	586	0	64726	65364	64	0.990392
39885	40160	60	15917	16260	41	242	334	0	377	507	0	709	766	0	115630	113154	71	0.990392
139714	120383	85	53188	45761	80	1504	1247	16	1767	1446	14	3570	3043	30	434768	361586	88	0.991316
361327	242847	134	136633	91371	132	4354	3062	33	4895	3319	38	9736	6925	48	1.04858e+06	895712	137	0.991316
148211	134127	82	72596	65403	80	1535	1236	15	2103	1823	19	4302	4164	31	532707	502557	85	0.992239
84377	81972	81	25198	25184	58	845	888	0	772	765	0	2380	2342	22	264486	249925	80	0.993163
212774	170951	93	69609	55781	88	2958	2487	25	2470	1949	25	6662	5431	40	728753	592341	96	0.993163
32195	38200	39	16361	17196	41	508	445	0	171	321	0	994	965	0	124780	130169	69	0.993163
104905	107624	70	72150	66278	77	1230	1243	10	1138	1057	6	3243	3317	27	372998	363512	82	0.993163
48157	49197	67	7698	8413	32	324	414	0	424	445	0	1177	1303	11	157692	159973	72	0.993163
200336	166465	87	74302	62205	85	2411	1869	25	2702	1979	25	5569	4721	38	647351	543102	91	0.994087
45149	47259	69	18088	18789	42	290	453	0	361	383	0	822	939	0	141914	138258	70	0.994087
73702	70051	87	30505	29929	70	653	682	0	889	806	0	1744	1591	17	219130	210892	87	0.994087
40770	41710	66	13994	14737	39	299	377	0	224	217	0	814	904	0	104577	104964	68	0.994087
113300	113412	75	43701	43380	72	1227	1127	9	1579	1433	16	4512	4498	31	478246	472525	79	0.994087
96395	94696	76	27273	27150	60	971	878	0	970	979	0	2693	2717	24	351992	337081	79	0.994087
91762	89188	81	35563	34457	73	996	1008	2	979	930	0	2590	2489	24	311766	289629	79	0.994087
19008	19476	50	8063	8540	33	310	230	0	148	174	0	432	454	0	76035	77925	62	0.995011
47742	49314	65	17906	18262	43	136	281	0	631	660	0	1149	1118	8	154306	150752	73	0.995011
118279	115322	77	56173	54355	76	1352	1327	12	1865	1771	18	3788	3880	27	358429	347446	81	0.995011
105487	105996	75	35988	36347	71	1401	1334	13	1332	1234	11	3090	3021	26	382321	372889	77	0.995011
156775	129848	88	58426	47685	82	1504	1232	13	1870	1671	18	4090	3308	32	522822	434654	87	0.995011
111038	101122	80	48413	44127	76	1208	1083	8	1333	1087	8	3060	2727	28	373893	340292	82	0.995011
153918	147165	79	46354	45280	77	2081	1727	21	2202	2063	21	5121	4813	34	624955	585447	87	0.995935
113739	107651	93	41109	39937	74	1426	1552	13	1735	1480	17	3259	3263	26	367981	358404	78	0.996859
58924	56740	76	22590	22684	50	498	476	0	508	449	0	1043	1106	9	173635	175025	74	0.996859
116093	109629	90	38397	36973	73	1345	1226	10	1382	1247	13	3822	3472	29	439081	416306	81	0.996859
121792	111495	81	46096	41013	77	1753	1599	16	1440	1451	14	3338	3125	29	414688	376807	95	0.998707
41899	40841	77	8649	8658	35	388	514	0	532	476	0	950	980	0	128412	127564	74	0.99963
20768	21371	47	5104	5252	30	-10	87	0	300	362	0	726	750	0	86328	85446	66	0.99963
45949	46126	67	15412	15625	43	265	329	0	367	455	0	1050	1144	8	141039	137851	71	1.00055
43281	44907	65	16616	16656	43	595	514	0	686	484	0	1164	1186	9	152538	151832	71	1.00055
357943	230853	123	149338	98935	120	5314	3372	39	4938	3496	39	10980	7599	50	1.04858e+06	863237	129	1.00333
335568	228963	113	120046	81779	112	4201	2749	33	3738	2756	33	9716	7012	48	1.04858e+06	845301	130	1.00333
216817	161581	90	78643	58692	89	3010	2204	28	2540	1933	27	6386	4577	42	703340	523244	95	1.00333
72347	76232	67	28219	29096	51	624	709	0	812	961	0	1867	1843	19	225318	228855	72	1.00333
41396	40715	70	13874	13943	41	541	629	0	624	656	0	947	976	0	148399	144912	70	1.00425
81274	82122	79	24832	24815	56	1077	1038	5	736	730	0	2220	2371	21	280634	280143	76	1.00425
40298	40356	65	15114	15215	41	371	392	0	540	460	0	931	845	0	119917	119199	67	1.00887
109006	106989	74	36601	33788	73	1653	1524	17	1414	1271	15	3282	3214	27	403723	388119	80	1.00979
239135	192299	94	109832	92266	90	3437	2363	32	2870	2221	28	6790	5386	40	855199	697535	99	1.01072
92155	90627	74	39747	38420	71	880	808	0	1070	938	0	2546	2408	24	334031	325734	78	1.01164
37961	38212	67	11482	11543	38	323	358	0	606	603	0	945	924	0	130736	124926	72	1.01256
281051	215208	101	104567	80157	99	4455	3604	32	3920	2905	33	9200	7356	45	1.04858e+06	833026	107	1.01349
131591	115262	97	57955	50560	97	1452	1125	10	1336	1196	11	3812	3008	31	433441	361314	97	1.01349
82169	83114	71	34344	34470	70	1183	1067	8	1002	1061	4	2499	2454	22	282812	276138	77	1.01349
101222	94610	82	38399	35157	74	1398	1245	10	1143	1106	7	2551	2477	24	322385	292457	80	1.01441
196122	160131	93	77245	64799	86	2108	1810	20	2162	1665	23	5561	4698	37	702522	580393	94	1.01534
144915	130033	84	45139	39351	80	1391	1031	7	1683	1650	17	4374	4079	32	455096	409559	89	1.01534
98694	97828	74	47104	46695	73	1151	1176	9	1283	1243	10	3119	3221	26	392464	381976	79	1.01626
95376	96072	72	21212	21580	46	1041	830	0	1048	1240	10	2942	2679	27	335435	329140	79	1.01626
41431	45104	59	14194	14645	40	180	281	0	431	362	0	819	821	0	103581	104636	66	1.01626
97537	99375	74	36524	36417	71	1247	1204	11	1376	1227	12	3319	3254	27	380735	365556	80	1.01626
41648	43953	60	10208	10387	37	401	381	0	635	489	0	971	1065	5	121860	121531	68	1.01718
27310	27439	63	8727	8932	34	284	394	0	246	244	0	677	656	0	91127	91421	69	1.01811
174783	146441	87	61986	51243	84	2004	1663	18	1754	1544	19	4799	3843	34	599181	502149	94	1.01903
25581	26554	45	3986	4105	26	121	200	0	234	332	0	561	549	0	74350	76396	65	1.01996
23991	25659	49	9788	9905	36	268	202	0	325	214	0	702	721	0	82461	80106	66	1.01996
115514	112819	77	40528	40150	74	1275	1393	13	1467	1529	14	3523	3361	28	421052	405740	82	1.01996
35329	35064	65	8436	8705	34	398	334	0	461	337	0	665	796	0	103841	105700	68	1.01996
144051	137211	84	47071	44780	77	2190	2285	20	2002	1678	19	4340	4039	30	472456	439891	88	1.01996
143372	130225	79	58560	52243	80	1513	1392	13	1797	1521	20	4322	3741	32	548288	471792	85	1.02088
34372	37352	42	16897	17496	42	116	229	0	247	295	0	726	845	0	83129	83546	69	1.02088
82851	82725	73	28340	28421	68	1131	989	0	1117	1083	6	2397	2358	22	271441	258456	81	1.02088
56111	55994	75	12592	12795	39	772	718	0	621	603	0	1468	1485	14	192869	187166	76	1.0218
126426	109378	81	54395	47436	78	1383	1142	13	1337	1073	8	3203	2933	29	431394	366342	85	1.02273
128412	119652	82	48002	44996	76	1234	1218	11	1604	1528	15	4134	3436	32	472492	443409	83	1.02273
85281	85491	72	36029	35999	70	951	893	0	1143	932	0	1935	2117	18	265124	257770	77	1.02365
150861	138991	83	54173	48536	80	1648	1418	16	1717	1550	17	4161	3547	31	495071	446759	84	1.02365
225408	192158	96	81350	69399	93	2533	2204	22	2524	2200	23	5569	4714	37	679219	585810	98	1.02457
28008	29238	52	9480	9979	35	339	372	0	205	327	0	767	759	0	101334	103655	65	1.02457
34859	34511	67	14450	14852	40	474	421	0	245	276	0	715	920	0	117435	117216	69	1.02457
48137	48784	67	8769	8643	36	443	499	0	642	629	0	1239	1283	12	160281	153665	71	1.02457
111109	101158	77	46734	41809	76	1365	1187	12	1302	1240	12	3335	2895	28	396199	341091	85	1.0255
111239	109832	76	38878	37948	73	1486	1313	14	1351	1311	12	3578	3599	28	431879	417155	79	1.02642
97494	100134	71	24613	25119	48	1217	1110	8	1521	1498	15	3130	3082	26	385425	376600	80	1.02642
92974	95525	74	30508	30749	67	954	895	0	1058	1273	11	2669	2525	24	320469	313606	76	1.02642
39457	37918	69	14040	13994	42	312	294	0	329	503	0	1033	1033	4	131483	131366	72	1.02735
161878	135258	87	66380	56925	82	1691	1292	15	1865	1642	20	4440	3736	33	547689	462296	89	1.02735
28308	28456	54	7777	8040	33	332	318	0	397	275	0	720	662	0	93908	93869	67	1.02827
71770	74127	64	32182	32367	69	787	642	0	968	944	0	1822	1816	18	241270	239638	74	1.02827
193218	167974	87	73367	61274	86	2636	2207	24	2872	2388	26	6464	5637	38	742742	642157	92	1.02827
117175	115838	75	31491	30964	72	1255	1506	13	1287	1337	14	2796	2618	25	331826	328021	80	1.02919
111703	107876	83	30917	29600	73	1319	1317	12	1505	1400	15	3937	3640	29	477675	455535	82	1.03012
30803	32492	48	8691	9033	34	387	481	0	528	436	0	803	908	0	115915	116890	67	1.03104
31960	31372	70	7911	7958	34	558	496	0	499	343	0	723	744	0	95568	95762	67	1.03197
26403	27695	60	16494	16726	42	400	270	0	448	490	0	550	590	0	87934	90665	68	1.03289
125645	114914	88	48351	44232	77	1621	1413	15	1357	1182	9	3514	3314	28	415761	380559	85	1.03381
134925	119369	88	58357	50528	80	1475	1389	13	1252	1197	11	3474	3028	28	430649	370490	87	1.03474
116424	112160	75	37288	36563	73	1260	1232	11	1553	1491	14	3443	3399	28	432692	419609	81	1.03566
131135	123961	82	43091	41159	77	1670	1668	17	1714	1349	14	3654	3527	28	493271	447823	95	1.03566
146794	139443	81	50144	48290	77	1927	1770	18	1775	1491	18	4420	4120	31	525472	486797	84	1.03566
91417	91046	76	32852	32620	70	915	853	0	1039	927	0	2760	2635	24	299216	291166	80	1.03751
253483	185561	100	104088	77892	96	3477	2570	29	3464	2485	32	7412	5536	43	868807	656270	103	1.03751
177404	145882	86	68673	57000	83	2103	1855	21	1705	1271	16	4243	3477	34	512457	422628	92	1.03843
134496	131752	80	37200	35974	74	1517	1584	15	2026	1879	19	5134	4814	33	609760	592439	84	1.04028
44116	43261	79	15214	15374	42	553	562	0	662	467	0	1118	1232	10	138919	139341	72	1.04028
112215	100438	83	48178	43727	77	1053	1048	6	1206	1040	6	3372	3167	28	389966	361736	85	1.0412
39737	41070	66	17908	17975	45	164	339	0	314	370	0	721	872	0	121563	123475	73	1.0412
39370	39786	71	15836	15954	43	479	471	0	365	383	0	942	1031	3	135977	128971	72	1.04213
43106	43572	62	16665	16407	44	433	436	0	612	447	0	1040	976	0	131002	131990	70	1.0449
219045	167545	93	76801	58577	90	3230	2533	28	2576	1934	28	6103	4693	39	784976	607864	99	1.04767
154442	130379	101	53854	43323	101	1831	1484	17	1867	1226	14	4673	3803	34	549290	447467	101	1.04767
157703	96870	111	60540	39727	106	1928	1174	9	2270	1441	16	5080	3535	47	598981	406391	114	1.0486
49534	51543	67	18913	19454	44	506	539	0	504	597	0	1379	1387	14	156654	149661	70	1.0486
123021	120439	79	43664	43129	74	1470	1166	11	1513	1431	13	3855	3757	28	465010	443108	82	1.05044
121201	113317	81	53773	50858	75	1549	1488	14	1182	1102	7	3158	3048	27	424852	403446	82	1.05137
130903	124003	78	91553	86274	79	2891	2532	24	2808	2167	27	6748	6226	39	764746	689052	87	1.05137
37460	40537	45	8771	9519	33	381	413	0	548	470	0	994	1083	5	113537	114502	67	1.05137
118644	115034	92	32995	32523	73	1221	1117	9	1569	1424	15	3679	3540	29	436691	415146	81	1.05229
112887	109196	82	40161	39126	74	1346	1297	12	1464	1258	13	3313	3114	27	409893	402964	80	1.05322
139609	119421	86	54250	46838	82	1910	1294	18	1690	1435	15	4283	3593	33	517850	440299	100	1.05322
157679	141323	87	53007	46513	82	1762	1538	15	1784	1655	18	4568	4103	32	514621	456592	86	1.05322
90542	89273	78	22406	22374	53	661	531	0	1066	1069	5	2443	2478	23	307167	302425	77	1.05414
32640	35740	55	11009	11343	37	345	431	0	121	284	0	792	756	0	108338	112603	66	1.05414
156266	140676	84	72520	67422	80	1530	1459	14	2216	1940	21	4983	4607	34	558356	507917	88	1.05414
22839	23189	49	6821	6996	32	258	291	0	292	300	0	667	720	0	78541	80359	65	1.05414
26062	27734	58	8327	8586	35	227	399	0	102	382	0	712	829	0	91257	90971	65	1.05414
25461	26777	49	7884	8047	34	383	330	0	379	366	0	602	655	0	90086	92267	64	1.05506
106313	97653	79	39790	36566	76	1220	998	0	1148	1069	6	3072	2854	27	352876	324951	86	1.05506
16456	16303	55	6102	6318	31	329	390	0	330	256	0	501	463	0	57939	60453	61	1.05506
51214	50216	83	11961	12021	38	474	651	0	608	744	0	1381	1392	13	134466	132879	70	1.05599
43988	44987	80	11353	11363	38	489	621	0	493	430	0	1317	1312	13	143674	143773	72	1.05599
36559	37332	58	10381	10467	36	827	745	0	458	513	0	1095	980	0	129352	129942	70	1.05691
17895	18409	43	11620	11976	38	227	368	0	56	131	0	530	542	0	68999	70906	65	1.05691
106134	96576	80	49381	44187	78	1003	857	0	981	915	0	2689	2499	24	330130	290058	82	1.05783
46536	47634	67	19254	19380	46	465	530	0	456	352	0	1019	1038	5	134216	131403	72	1.05968
38203	38652	69	7262	7413	33	377	463	0	357	258	0	956	913	0	121409	121171	70	1.05968
25225	25330	61	11838	11956	38	289	217	0	184	300	0	597	606	0	73701	75286	61	1.06338
105141	101894	77	32491	29858	72	1645	1470	16	1442	1342	13	3405	3066	29	385381	361357	79	1.06338
32811	33643	63	10205	10257	36	334	389	0	183	272	0	860	923	0	103243	101665	68	1.06523
29097	31353	52	9434	9711	35	266	453	0	531	516	0	792	792	0	102744	101308	67	1.06523
48998	49708	68	16795	17109	42	494	391	0	483	429	0	1171	1042	6	151114	142038	73	1.06707
67149	67145	74	19569	19152	51	669	721	0	859	815	0	1665	1479	16	203294	197727	86	1.06707
48548	48549	68	14462	15029	39	424	381	0	488	439	0	1115	1097	8	149246	143490	69	1.06707
98727	98569	76	45084	44858	73	1279	1289	10	1332	1164	8	2972	2887	26	359742	348609	78	1.06707
126112	111467	80	52249	45834	79	1269	1145	9	1240	1148	9	3244	2797	29	419888	359244	85	1.06707
25061	27616	41	9835	10257	35	232	162	0	390	389	0	602	631	0	97933	95499	65	1.068
183101	145229	88	67236	53158	86	2213	1813	21	2226	1568	23	4890	3844	37	570397	450410	91	1.068
150608	146392	79	37918	37050	76	1954	1868	19	1910	1955	19	4916	4800	31	530024	499505	84	1.068
52488	53281	67	24061	24262	49	263	314	0	678	632	0	1004	1063	5	132876	132544	71	1.068
155991	139954	83	55547	48688	81	1396	1402	14	1932	1517	19	4604	4036	33	533263	479666	87	1.06892
123123	110103	82	41071	36255	78	1034	1035	4	1331	1259	12	3372	2901	29	396307	348515	87	1.06984
80386	80913	77	22068	21908	52	890	882	0	659	802	0	2109	2181	21	264277	257843	88	1.06984
32324	34461	63	12699	13013	39	371	368	0	206	334	0	827	865	0	104067	105063	68	1.06984
59678	59748	73	17837	17943	44	628	682	0	817	587	0	1635	1520	17	185358	184253	74	1.06984
75305	75843	76	20142	19768	53	758	701	0	892	1002	1	2205	2102	22	289132	271699	87	1.06984
113765	110704	81	45634	44449	73	983	1223	9	1783	1532	16	3394	3474	27	417537	398685	79	1.06984
95961	93307	74	42651	42092	74	1145	1043	5	1035	974	0	2365	2313	22	312716	298864	91	1.06984
31104	33554	47	9395	10112	34	394	383	0	235	425	0	662	775	0	96566	101365	66	1.06984
40742	39887	67	7844	8446	33	393	211	0	333	414	0	1124	1155	7	129197	131309	70	1.07077
112975	108057	80	42240	40772	74	1241	1312	12	1562	1362	14	2822	2702	25	354645	336912	93	1.07077
115742	107351	78	44639	40996	76	1495	1499	15	1281	1188	9	3198	3048	27	387364	357621	87	1.07077
104506	101072	91	24979	23995	63	1168	1183	9	1085	1065	6	3182	3273	26	410457	386551	91	1.07077
83543	89545	62	25140	26226	47	1201	1115	7	1128	1031	4	2620	2747	23	334585	322187	75	1.07077
133370	124320	79	51479	47182	77	1416	1263	12	1444	1392	12	4047	3897	30	502586	465920	84	1.07169
39136	39602	70	12145	12590	39	136	274	0	195	317	0	711	786	0	108662	109289	71	1.07169
95837	93215	84	30354	29041	72	1293	1386	12	1226	1018	4	2520	2404	24	301287	292153	78	1.07169
154621	140365	83	55131	48095	81	1684	1472	18	1558	1332	14	3975	3541	31	448644	398236	86	1.07169
30485	32338	64	16161	16777	42	202	289	0	305	249	0	621	687	0	95868	93759	65	1.07169
112224	109852	75	28532	28122	72	1271	1129	7	1231	1313	13	3167	3230	26	364774	357692	81	1.07262
55996	57351	69	11499	11562	38	623	704	0	563	451	0	1346	1340	13	162379	160520	73	1.07262
90039	88625	90	23837	23404	55	833	875	0	1112	1091	6	2528	2435	23	313675	308898	78	1.07262
117061	114274	78	25913	25264	62	1332	1204	10	1283	1462	13	3501	3358	28	409863	396465	81	1.07354
182773	155421	88	75783	63451	83	1889	1444	17	2043	1700	20	4859	4228	34	612371	519701	90	1.07354
269499	200219	109	111691	85126	107	3036	2100	29	3286	2261	30	7569	5635	43	890538	686031	112	1.07446
61789	59298	86	21219	21368	51	399	394	0	644	859	0	1435	1506	15	194463	196289	75	1.07539
34359	35135	70	7493	7626	34	270	302	0	431	333	0	908	926	0	123535	117734	69	1.07539
123020	113364	79	51613	47472	77	1295	1170	9	1388	1381	13	2983	2805	26	379717	352237	84	1.07631
62905	65769	65	19011	19138	45	529	485	0	741	646	0	1551	1568	16	185880	184308	75	1.07631
91428	88537	85	36425	34399	72	694	750	0	1118	899	0	2437	2317	23	262026	246815	79	1.07724
76005	69530	89	20778	18487	89	738	735	0	941	749	0	2490	2181	22	268641	245034	89	1.07724
51527	52428	67	18720	18993	45	240	271	0	686	703	0	1314	1285	11	157312	155444	83	1.07724
235579	198120	90	101048	83512	89	3356	2829	29	3616	2744	33	7831	6512	41	950930	778006	95	1.07724
44890	46123	55	10437	10662	36	527	453	0	497	664	0	994	1130	7	131532	131113	73	1.07816
30865	31544	49	13310	13786	39	213	274	0	449	396	0	950	1032	4	105663	110851	64	1.07816
70967	69124	78	28732	28775	69	429	426	0	653	694	0	1453	1483	15	188653	184330	74	1.07816
105985	104278	75	28646	28261	72	1500	1448	14	1355	1265	13	3464	3431	27	376216	359889	81	1.07816
44045	43852	75	16239	16543	42	385	514	0	468	394	0	1197	1144	9	140534	138776	72	1.07908
66208	63826	70	28003	27719	57	422	649	0	493	551	0	1825	1756	18	199862	193343	78	1.07908
209028	160959	94	86971	66897	90	2216	1728	21	2764	1993	27	5985	4529	42	730985	561497	97	1.07908
49033	50293	66	17063	17257	44	402	404	0	574	599	0	1189	1280	11	142919	140006	72	1.08001
119738	111881	78	53781	49043	77	1196	1257	11	1562	1450	16	3700	3344	30	470690	438349	85	1.08001
34150	34551	65	13963	13977	41	386	392	0	311	359	0	932	931	0	112860	112219	68	1.08093
206777	165618	88	97973	79686	86	2376	1900	23	2342	1968	25	5846	4669	39	672548	546147	90	1.08093
38627	39109	58	17023	17537	41	448	494	0	411	462	0	786	958	0	103776	102539	69	1.08186
29903	31943	55	10170	10372	37	235	292	0	242	214	0	752	689	0	92622	94803	67	1.08278
46001	46298	61	21851	21792	49	598	496	0	405	477	0	1083	1096	7	129068	128384	70	1.08463
32473	31215	67	8652	8862	36	187	208	0	316	342	0	1133	1007	2	121666	121877	68	1.08555
50641	48796	81	13471	13677	39	481	475	0	560	555	0	1247	1321	12	145927	142453	72	1.08647
142794	127372	87	59834	53159	81	1723	1506	16	1576	1408	15	3834	3343	31	491906	435471	86	1.08647
79217	81509	73	27129	27494	54	671	773	0	1102	948	0	2313	2354	23	276509	271265	75	1.0874
71584	72133	70	36544	36927	69	600	581	0	831	799	0	1623	1596	16	198211	192651	77	1.0874
310968	228676	126	144140	115121	107	4759	3299	35	4751	3355	37	11886	9285	52	1.04858e+06	985589	118	1.0874
69129	71740	69	17650	18304	41	834	752	0	783	714	0	1835	1842	19	204967	199028	77	1.0874
167652	136999	90	63459	52046	83	1992	1634	19	1780	1581	17	4349	3381	35	498057	393856	87	1.0874
178874	154513	88	70722	61321	84	2335	1887	22	2168	1769	22	5492	4644	37	594598	506122	89	1.08832
47189	45206	83	16258	16483	41	456	431	0	613	658	0	953	1085	6	144658	144392	70	1.08832
60618	60031	72	9320	9408	36	562	612	0	479	548	0	1666	1663	16	208148	207770	74	1.08832
33722	34132	65	14009	14276	39	650	482	0	597	471	0	896	845	0	110615	110690	70	1.08832
78200	75931	87	28324	27845	70	789	692	0	481	568	0	1527	1463	15	194684	182098	75	1.08832
29720	33072	45	18936	19633	44	-31	178	0	271	355	0	765	688	0	107029	108346	66	1.08925
35055	36240	56	20000	19969	51	416	343	0	430	500	0	856	860	0	106416	105634	80	1.08925
41821	42512	82	19760	19267	52	518	418	0	403	529	0	1107	1170	9	124831	120502	82	1.08925
128543	117580	80	53389	48541	78	1680	1600	17	1246	1264	14	3512	3062	29	427321	395779	83	1.08925
53923	53288	70	16546	16353	43	528	667	0	313	317	0	1167	1049	5	144837	141075	72	1.08925
107906	98432	81	46286	42359	77	1335	1036	4	1165	958	0	3412	3118	29	420314	379300	82	1.09017
119924	109984	78	45661	41092	76	1185	1178	8	1501	1317	13	3183	2969	26	388137	345330	84	1.09479
38708	39546	65	15489	15675	41	566	526	0	500	441	0	1042	1015	4	113903	110278	71	1.09848
81229	83491	71	28657	28375	70	1149	1101	8	874	842	0	2409	2365	21	294604	290331	76	1.09941
30825	31086	55	9531	9693	35	235	242	0	362	298	0	770	776	0	92960	92542	66	1.10033
31865	33294	62	10935	11011	38	223	197	0	155	270	0	639	631	0	98695	95485	69	1.10126
208003	162768	95	71573	56339	88	2618	2000	25	2555	2132	24	5545	4574	37	669695	518872	95	1.1031
70709	70460	73	13960	14145	40	1006	1042	4	685	712	0	2160	2150	21	224241	220985	74	1.10495
55392	56802	68	11846	12142	38	741	762	0	318	550	0	1348	1396	14	171554	171144	72	1.10495
64500	64041	71	22495	23060	48	639	552	0	572	673	0	1420	1276	12	165390	164292	74	1.10495
136670	120756	94	52752	46377	80	1636	1531	16	1628	1400	16	3639	3355	29	444374	387966	86	1.10495
59967	60379	69	15542	15889	42	786	737	0	666	623	0	1251	1194	10	167105	160259	73	1.10588
56794	59062	70	19958	20055	47	388	365	0	487	610	0	1466	1445	14	175871	169175	75	1.10588
215875	166062	91	87163	68351	90	2522	1985	25	2873	2192	27	6380	4561	41	726498	561927	97	1.10588
37566	39176	54	14636	14859	41	298	521	0	566	458	0	1179	1216	9	131484	134003	69	1.1068
144822	139399	79	81561	78035	79	2763	2445	24	2719	2558	24	6136	5749	37	740768	686630	86	1.10772
83912	82733	82	25770	26034	57	854	857	0	932	884	0	1864	1865	19	249700	242941	79	1.10772
105353	101638	74	34535	33768	72	1065	1083	6	1206	1334	11	3600	3682	28	450585	431637	79	1.10772
218726	174285	99	88762	70936	87	2794	2235	25	2831	2288	26	5870	4878	37	676101	546452	102	1.10865
101032	96850	75	41450	39558	74	940	915	0	1350	1212	11	3010	2773	26	350797	330454	78	1.10865
41083	39107	79	10060	10132	37	358	462	0	347	360	0	1041	947	0	143389	138841	70	1.10957
105873	104929	76	44959	43876	73	1139	1145	9	1374	1361	14	3063	2898	26	387430	374101	79	1.10957
35935	35766	62	13324	13539	40	482	349	0	536	396	0	612	699	0	116814	112910	67	1.1105
82807	81348	82	33315	33490	70	1108	1039	4	857	861	0	2029	2037	20	252964	243852	78	1.1105
148281	126288	86	62886	51704	82	1949	1908	19	1929	1751	20	4670	3822	34	557655	458704	88	1.11234
21770	23933	45	10990	11281	36	315	433	0	212	235	0	559	694	0	73500	73246	65	1.11327
199229	149229	93	94374	75720	87	2153	1741	23	2019	1564	24	5609	4355	38	681855	520188	95	1.11419
120035	109871	79	48555	43831	77	1374	1437	13	1713	1303	15	3821	3403	30	446394	401747	83	1.11419
254687	196441	97	107342	85228	97	3070	2377	27	2695	1839	27	7046	5004	43	816004	617906	103	1.11419
137468	131954	79	42895	40028	76	1477	1283	13	1666	1640	16	3825	3552	30	483338	469563	83	1.11419
127980	123657	79	48334	46364	75	1139	1229	10	1364	1261	11	3544	3538	28	434921	407550	94	1.11419
37657	41164	63	8959	9778	34	445	392	0	420	401	0	908	1018	3	114865	121811	66	1.11511
219558	170475	90	75184	57248	88	2560	2011	25	2580	1749	23	5402	4183	37	681414	522690	91	1.11511
20920	23418	39	9087	9736	34	192	254	0	287	187	0	649	626	0	92453	94411	66	1.11511
202466	165717	87	79628	64281	86	2244	1625	25	2472	1963	25	5226	4327	37	569394	447003	91	1.11511
169917	143481	86	75251	64565	84	2171	1882	21	2364	1833	22	4951	4308	36	612267	514616	88	1.11511
107304	101231	92	37621	33678	81	1526	1373	14	1222	1204	10	3409	3179	27	396930	354265	92	1.11511
192004	168680	87	72784	62497	83	2245	2133	20	1795	1713	21	4646	3951	34	575032	506366	89	1.11511
100738	97922	89	36523	36598	72	1391	1550	14	1108	1136	8	2817	2621	25	332124	317745	79	1.11604
46863	44597	78	22804	22969	50	114	235	0	441	376	0	866	881	0	110415	107836	69	1.11604
98691	100520	73	42788	41965	72	1213	1208	9	1129	1086	5	2550	2606	24	319962	311062	79	1.11789
53592	56070	63	25519	25743	63	357	589	0	722	580	0	1274	1190	10	165597	161562	70	1.11881
76434	77932	71	17979	17844	44	768	788	0	838	749	0	2183	2069	22	257885	244925	76	1.11973
58360	58501	70	19581	19761	46	580	516	0	769	657	0	1500	1474	14	174031	171928	71	1.12251
106210	101942	82	37558	36984	73	1330	1309	10	1363	1322	13	3207	3312	27	403345	387708	80	1.12435
36310	39021	65	16545	16987	42	361	347	0	337	254	0	867	884	0	122498	120659	68	1.12435
51378	51166	69	19794	20005	48	261	422	0	697	510	0	1034	1046	5	176345	173000	71	1.12435
34849	36061	57	15835	15951	43	222	255	0	324	379	0	803	838	0	119519	114223	80	1.12435
47018	48266	60	20208	20381	47	505	444	0	569	619	0	1442	1525	15	180731	177799	72	1.1262
87977	87464	79	33115	33040	71	972	1038	4	1281	1078	6	2474	2254	23	285774	277878	78	1.12805
115443	112344	76	35002	34732	73	1650	1572	14	1751	1541	16	3850	3720	29	406012	385953	82	1.12805
107411	106461	74	37146	37241	71	971	1169	9	1566	1417	13	3695	3774	28	438467	418627	79	1.12805
48726	49473	63	10514	10589	36	342	356	0	376	521	0	1112	1157	8	144628	143406	72	1.12805
100851	97886	81	31702	31354	72	968	1029	3	961	1130	8	2964	2848	25	334163	323433	79	1.12897
194217	149348	91	74239	58186	88	2461	1570	25	2307	1713	23	5208	3968	39	645646	477325	96	1.1299
29887	31271	54	15717	15831	43	164	171	0	280	280	0	944	824	0	97703	97946	69	1.1299
48129	47755	80	20404	20624	47	352	497	0	304	460	0	1192	1239	11	146135	140441	71	1.13174
44389	44661	69	12141	12271	38	487	432	0	665	458	0	1342	1422	13	153298	151928	72	1.13267
58188	57724	65	14478	14599	40	288	398	0	404	536	0	1278	1287	11	171883	172729	74	1.13267
73983	73695	71	15631	15597	42	1129	1129	8	1026	933	0	2172	2078	21	272051	263024	78	1.13359
41678	44027	56	18216	18399	44	524	486	0	515	493	0	1007	1096	6	132635	138976	70	1.13359
93479	93240	74	31852	31875	71	960	1064	6	1329	1166	11	3196	3205	26	350536	336238	77	1.13359
72412	70455	83	25811	25742	60	847	914	0	818	880	0	2036	2008	19	205162	194458	76	1.13452
160897	89902	183	51628	28698	150	1913	1149	7	2244	1119	7	4551	2791	30	565199	343145	192	1.13544
16720	17257	44	9449	9926	35	77	134	0	273	286	0	404	532	0	64772	65645	66	1.13636
22024	22722	59	12103	12369	38	49	137	0	184	263	0	481	538	0	72707	73220	65	1.13636
33892	35184	59	11009	11001	38	86	185	0	301	328	0	935	789	0	126764	127675	68	1.13729
85973	86101	73	30346	30691	70	1003	1062	6	1051	1002	2	2531	2480	22	303478	294453	78	1.13729
118338	111197	80	50341	46564	76	1039	870	0	1419	1254	13	3621	3234	29	443905	412529	82	1.13821
75124	76201	73	14053	14107	40	698	589	0	865	655	0	1876	1965	20	228224	224493	75	1.13821
100601	98845	83	30024	30252	68	1236	1108	8	1127	1332	12	3556	3644	27	374422	363029	82	1.13914
95608	95960	79	29769	29618	70	1107	907	0	1036	1131	8	2482	2569	22	321085	308126	77	1.13914
98492	100298	73	25162	25235	54	1438	1468	14	1203	1245	11	3025	2859	25	366046	361415	77	1.13914
105719	103388	75	35082	34102	72	931	945	0	1353	1265	12	2758	2812	24	372399	362638	78	1.13914
40367	42455	47	8317	8696	34	574	545	0	416	366	0	873	889	0	112535	113300	68	1.13914
140202	125205	81	56234	48174	81	2059	1606	19	1791	1578	15	4043	3463	31	459495	396094	89	1.13914
119078	108204	77	50457	46243	77	1624	1487	16	1604	1364	14	3726	3480	29	451618	397291	81	1.14006
81734	82966	71	27792	27374	62	793	842	0	847	785	0	2056	2045	19	254384	251939	88	1.14006
113273	112468	77	42112	40248	74	1452	1198	11	1494	1531	15	3163	2928	27	399703	368564	81	1.14006
24379	26670	39	7103	7958	31	215	312	0	26	240	0	808	780	0	93650	100012	65	1.14006
240137	181377	98	96315	72837	92	2809	2077	27	2917	2221	29	7754	5800	43	875610	658237	97	1.14006
102483	104441	75	30252	30675	55	1555	1356	13	1276	1212	11	2913	2725	25	335165	322930	77	1.14006
48139	51164	60	17526	18424	40	481	551	0	835	711	0	1414	1446	14	186824	189958	68	1.14006
204561	166124	94	55357	43857	86	2490	2052	24	2493	2063	25	5642	4578	36	714758	598766	92	1.14098
119993	117350	77	27618	27564	63	1392	1382	13	1389	1476	15	4195	4169	30	486775	470475	80	1.14098
86701	82841	80	29347	29140	70	1253	1270	11	881	934	0	2335	2087	21	273808	267074	78	1.14191
123934	119444	80	39579	38011	76	1269	1008	2	1533	1434	15	3240	3056	28	399172	377562	82	1.14191
126351	117031	80	51821	48366	76	2077	1922	22	1659	1514	16	3511	3303	28	371848	340301	81	1.14191
127797	119168	77	40055	36522	76	1705	1523	16	1824	1688	20	3607	3343	28	434895	405967	81	1.14191
47770	50563	53	15150	15445	40	506	307	0	363	386	0	959	948	0	126896	124943	71	1.14283
166175	137519	88	72403	60146	84	2090	1770	21	1831	1666	17	4642	4307	34	531982	453753	89	1.14283
96085	95828	73	33349	32347	72	1103	1046	5	1254	1234	10	2804	2794	25	334207	316620	78	1.14283
109707	105761	92	29026	27655	75	1430	1346	13	1317	1275	11	2952	2858	24	388814	358930	92	1.14283
115109	112795	76	32062	31610	73	1376	1159	13	1364	1257	12	3307	3182	27	425722	415902	79	1.14375
38617	38374	50	15851	16222	41	385	415	0	292	395	0	948	941	0	125199	120871	71	1.14375
74283	77570	70	34727	34649	69	799	705	0	499	573	0	1525	1565	16	218523	212495	77	1.14468
27098	27068	64	12840	13091	39	221	151	0	359	306	0	684	669	0	73977	72606	64	1.14745
109540	104470	77	42253	40701	74	954	955	0	1189	1253	11	3076	2780	27	365705	351014	81	1.14745
118770	111140	79	52660	48838	76	1682	1448	16	1446	1278	14	3741	3365	30	437157	407029	82	1.14837
146425	131692	92	61876	56275	79	1940	1837	20	1873	1630	18	4849	4384	34	523156	459889	85	1.15022
120157	113505	78	50799	47430	77	1256	1164	9	1672	1558	18	3962	3782	30	465441	430871	83	1.15115
80051	77325	84	29022	28884	68	889	991	0	1168	922	0	2228	2156	21	237771	234690	76	1.15207
56321	56210	68	17833	18132	43	644	619	0	595	614	0	1386	1215	12	173222	174323	72	1.15299
28365	27703	72	11261	10682	40	388	341	0	252	221	0	960	844	0	105557	99691	76	1.15299
23741	23229	58	4737	5042	29	280	312	0	118	283	0	413	427	0	60702	62148	65	1.15392
179357	146200	93	101893	88187	87	1833	1701	17	2210	1858	24	5296	4516	35	697062	577688	93	1.15392
24350	25128	57	13768	13924	40	113	314	0	381	351	0	651	705	0	82823	82273	65	1.15484
101131	99571	80	31252	30946	72	1452	1505	14	1410	1292	12	3279	3125	27	393005	384348	78	1.15484
39750	39819	57	8288	8459	34	451	464	0	629	564	0	1212	1266	10	147945	148208	69	1.15484
68787	69245	71	12772	12636	40	908	796	0	584	690	0	1556	1464	16	201975	195206	74	1.15576
22735	24389	49	5756	5917	31	203	336	0	236	169	0	761	831	0	81142	81418	65	1.15576
65896	65296	75	23884	23850	52	794	683	0	674	693	0	1611	1564	16	188286	187718	75	1.15854
137120	124746	83	54376	49261	79	1655	1613	16	1781	1536	19	4530	4178	33	553853	490041	88	1.15946
38505	38497	64	10278	9383	40	441	239	0	527	470	0	1012	887	0	130614	116751	81	1.15946
38756	39788	53	17557	17508	44	589	464	0	679	476	0	912	916	0	119428	121071	71	1.16038
141115	130710	80	64525	59223	78	1520	1272	13	1805	1494	18	4073	3700	31	501097	443621	91	1.16038
88501	87945	75	39803	39922	70	697	780	0	914	852	0	2369	2312	22	276817	271859	78	1.16038
59046	56923	80	18437	18753	45	622	571	0	760	679	0	1416	1409	14	198900	187092	73	1.16131
174580	147023	88	66624	57196	82	2102	1718	21	2202	2069	21	5048	4219	35	583974	498897	91	1.16131
211337	167029	91	79118	62957	88	2297	1736	22	2308	1731	25	5195	4185	36	604148	480336	96	1.16131
108889	98298	77	41742	37262	76	1001	862	0	1327	1185	13	2886	2557	27	349803	307893	83	1.16223
28647	28107	62	11538	11937	37	207	286	0	194	250	0	606	586	0	80584	76493	68	1.16223
59333	59712	72	19288	19617	46	556	686	0	400	478	0	1534	1491	15	183339	180095	75	1.16316
98727	94810	85	20732	20460	49	674	913	0	1160	1079	6	2938	2800	26	321099	309240	79	1.16316
38389	38745	64	10014	10344	36	347	377	0	423	397	0	1163	1134	9	133005	135453	69	1.16316
23963	22860	62	6992	7103	33	202	245	0	237	239	0	718	633	0	85115	87468	64	1.16408
30450	30671	66	7297	7592	32	190	296	0	257	150	0	708	663	0	98027	96150	69	1.16408
89776	87937	79	31534	30593	71	1218	1183	10	1143	1198	10	2827	2794	24	319958	307800	78	1.165
43690	43339	82	21968	21828	52	529	450	0	607	561	0	1178	1233	9	144420	143204	73	1.16593
[truncated: 7,631 more rows]
