# Supplementary material for: Phenotypic heterogeneity follows a growth-viability tradeoff in response to amino acid identity
Source: Nat Commun. 2024 Aug 2;15:6515. doi: 10.1038/s41467-024-50602-8 (PMC11297284; doi:10.1038/s41467-024-50602-8)
Supplement: Supplementary file 6 — Source Data [file 41467_2024_50602_MOESM6_ESM.zip › source_data/fig6cde/1530_C3_yATP_NLIMGLN.csv]

FSC-A	FSC-H	FSC-W	SSC-A	SSC-H	SSC-W	BL1-A	BL1-H	BL1-W	VL1-A	VL1-H	VL1-W	VL2-A	VL2-H	VL2-W	YL2-A	YL2-H	YL2-W	Time
161284	140164	95	53295	44421	83	1887	1716	19	2437	1982	24	5159	4706	34	481484	417068	91	0.00387691
198935	157546	92	79638	64124	86	2517	1923	25	2714	2388	27	5706	4339	39	538620	417272	99	0.00484614
85269	87923	73	21837	22322	47	1349	1312	11	1196	1310	12	3203	3286	26	275679	268745	81	0.00484614
148727	118802	85	57880	46835	81	1774	1333	18	2067	1518	19	4568	3880	33	421393	343306	89	0.00581536
76363	78451	71	33472	34110	69	939	877	0	1240	1102	8	2222	2001	23	215975	209773	78	0.00581536
148164	123730	83	55661	46046	80	1535	1299	15	2065	1577	19	4839	3979	35	430994	344725	90	0.00678459
82633	82803	79	25794	25495	60	965	972	0	1230	1116	10	3047	3021	26	264029	257361	80	0.00678459
142581	122295	82	58169	48837	81	1457	1228	12	1899	1413	20	3892	3211	32	373034	318447	90	0.00775382
72608	72225	73	13767	14247	39	875	866	0	974	981	0	2290	2303	22	227439	223572	79	0.00775382
214447	164621	92	70078	53747	89	2697	1859	28	2684	1980	26	5974	4376	39	538867	411193	99	0.00872304
80035	80321	71	31469	31478	70	1135	1065	6	1217	1053	6	2651	2636	23	234581	229722	79	0.00969227
139053	116417	84	52745	44451	80	1687	1612	16	1674	1344	18	4489	3603	34	391446	318436	90	0.0116307
94542	98766	68	40553	40624	71	1600	1555	16	1400	1392	14	3410	3420	27	328233	310792	82	0.0126
326085	219918	127	123479	85853	110	4566	3206	34	4451	2955	37	9844	6890	49	926744	622789	120	0.0164769
128974	115747	80	47435	41301	79	2210	1971	21	1432	1361	17	4805	4128	35	414743	366748	89	0.0184153
137683	113788	82	51780	42716	79	1827	1531	20	2220	1656	22	4862	3833	35	421048	337636	92	0.0193845
60292	63110	58	30542	31173	68	857	1023	3	962	897	0	1934	2010	20	180838	179979	78	0.0193845
70744	72459	70	22911	22851	59	863	959	0	972	1011	2	2200	2093	21	222382	216679	80	0.021323
102031	100973	78	52037	52000	73	1492	1733	15	1448	1255	11	3186	3068	26	288514	284914	82	0.021323
207029	179699	97	87519	75923	86	2215	1955	22	2992	2306	27	5388	4724	36	477191	413072	96	0.0222922
92248	97078	74	25629	26095	52	1303	1167	11	1481	1342	14	3475	3343	28	290439	281046	82	0.0222922
79010	79998	73	29024	28969	69	763	742	0	950	942	0	2253	2121	21	222096	213700	81	0.0232615
327253	230325	108	135756	96377	108	5096	3638	35	5697	3620	42	12735	8780	55	1.04858e+06	823632	118	0.0232615
148530	130588	83	73130	64234	81	2055	1665	21	2416	2063	23	4347	3870	31	428462	375530	91	0.0251999
124916	111066	83	40516	35366	79	1470	1258	13	1407	1549	15	3592	3128	30	337271	290283	87	0.030046
299162	202544	115	121509	85112	109	4379	3178	33	4408	3026	38	10476	7449	51	956764	670628	120	0.0310153
98711	97309	80	36880	36970	71	1554	1552	14	1215	1301	11	3218	3072	28	313127	297822	82	0.0310153
208081	176653	92	75433	61796	88	2235	1993	21	2899	2502	25	5896	5065	37	549425	471724	96	0.0319845
308241	212540	114	128547	89567	111	4389	2835	36	5519	3869	40	13340	9420	55	1.04858e+06	896974	121	0.0319845
81034	81890	75	29243	29409	69	914	953	0	1042	1066	7	2562	2592	24	248638	245123	79	0.0329537
98883	97777	76	31358	30838	72	1330	1232	11	1336	1276	12	3390	3481	28	321164	313449	85	0.0377999
104432	103811	76	27972	27238	64	1545	1512	14	1472	1474	15	3316	2992	27	305544	292158	83	0.0377999
92206	90224	86	30551	30458	71	1178	1185	10	1362	1105	8	2728	2662	24	261882	255667	79	0.0387691
112684	108958	78	51704	48788	74	2272	2199	21	1902	1594	20	4231	3866	31	400906	372798	85	0.0387691
129955	113065	97	48529	41792	81	1568	1313	15	1957	1581	20	3958	3282	31	358754	298756	97	0.0397383
81592	82677	71	22748	22753	52	1142	1204	9	1057	1224	9	3255	3154	27	268813	260462	81	0.0407075
49596	51134	64	24376	24841	55	494	601	0	494	504	0	1288	1320	12	115138	115069	74	0.0416768
264406	195336	107	90593	68109	95	3668	2593	32	3895	2658	33	9182	6908	47	815646	617523	105	0.0436152
80397	79870	75	26294	26696	60	1272	1239	11	1144	1083	7	2891	2747	26	262252	246639	82	0.0455537
127732	108241	85	51957	43590	79	1666	1335	16	2034	1675	21	4246	3340	34	382249	317090	90	0.0465229
86224	88081	71	33174	33203	71	1339	1459	14	1495	1345	14	3264	3344	26	302404	288880	84	0.0474921
126578	113565	85	51182	45472	80	1998	1906	20	1935	1590	20	4075	3618	31	411439	367919	91	0.0474921
101464	98982	83	23890	23729	55	1084	1053	5	1348	1336	12	2860	2853	25	258023	241871	83	0.051369
99208	95787	75	44194	41913	74	1166	1253	12	1616	1464	15	3621	3309	30	327558	302832	85	0.051369
100190	98699	75	31599	31419	72	1642	1676	15	1603	1608	15	3828	3793	29	334581	325904	83	0.0523383
78371	79388	72	29751	29704	70	748	870	0	1124	1241	12	2546	2648	21	247856	240944	81	0.0542767
171052	139840	90	48983	39419	83	2045	1689	21	2283	1915	25	5198	4556	35	503089	420047	95	0.0571844
143118	117243	83	59049	48308	81	1846	1450	19	1973	1546	16	4664	3973	34	443353	351545	91	0.0571844
132542	125026	78	48233	44741	78	1716	1558	17	1762	1608	17	3978	3666	30	370183	336090	87	0.0581536
102245	101373	78	32239	32113	71	1160	1158	9	1372	1467	14	3384	3319	27	326605	307995	83	0.0581536
91181	90259	74	25500	25522	59	1077	1006	2	1416	1444	13	2632	2696	24	301242	291599	80	0.0591228
128739	122203	84	43620	40687	78	1720	1579	16	1954	1959	20	4939	4765	33	469905	439518	89	0.0600921
60218	61428	85	15750	15935	41	689	553	0	739	736	0	1529	1451	14	142832	138406	77	0.0610613
68442	68578	70	28764	28720	68	863	1022	3	1273	1113	7	2292	2353	22	220691	214598	79	0.0620305
105065	99149	77	32417	28742	76	1010	837	0	1556	1415	14	3463	3163	29	310526	281701	86	0.0629998
75272	75180	81	25740	25853	64	911	1001	1	1125	1328	11	2590	2596	24	256921	259696	79	0.063969
90175	88837	79	27895	27689	62	1555	1494	15	1459	1468	15	3239	3078	27	317247	308235	82	0.063969
154940	128023	89	56689	46192	84	1562	1363	14	1918	1659	20	4552	3772	35	436078	348643	90	0.0649382
53836	56628	57	20408	20622	47	756	680	0	876	796	0	1746	1738	17	152779	154477	78	0.0678459
209206	180884	91	73008	62849	87	2546	2260	24	3235	2593	27	6891	6330	38	619078	527140	96	0.0678459
127701	119062	79	48059	44059	77	2005	1693	18	1765	1798	20	3824	3674	29	351914	321293	85	0.0688151
91392	89974	73	32626	32206	71	995	1006	2	1188	1215	11	2998	2930	25	286866	269543	81	0.0688151
139211	126231	83	63481	57305	79	1726	1508	18	1909	1690	20	4429	3822	32	419438	373954	86	0.0688151
126343	113201	79	45298	39444	77	1820	1396	18	1961	1729	20	3952	3424	31	371089	314724	89	0.0688151
88400	88170	76	25305	25317	55	869	947	0	1482	1385	13	2780	2572	25	250161	239486	82	0.0707536
117941	115258	83	36200	34652	75	1452	1465	13	1676	1635	15	3682	3496	30	341936	328944	88	0.0707536
85673	86223	70	31429	30912	71	1053	1113	8	1485	1456	15	3103	2947	27	283821	275610	81	0.072692
90425	91741	72	25930	26176	56	1424	1183	12	1578	1544	14	2935	2877	25	295233	282398	83	0.0746305
114887	109801	76	48058	44654	75	1484	1518	15	1591	1459	15	3660	3347	30	335268	309221	85	0.0765689
54897	57384	55	16956	16726	44	752	815	0	912	856	0	1705	1785	18	181524	177193	79	0.0775382
117192	115259	75	41487	40510	73	1643	1408	15	1755	1474	17	4067	4105	29	378734	353527	87	0.0804458
80068	82065	71	32425	32985	70	1046	1033	4	1113	961	0	2660	2723	23	231853	227587	80	0.0814151
81269	79703	82	25731	25558	60	1325	1086	8	1078	1089	8	2638	2540	24	231822	222000	85	0.0814151
130181	112283	82	54950	45895	81	1694	1535	17	1776	1429	18	4235	3687	32	409560	342976	91	0.0823843
307468	225568	108	115297	85618	103	4634	3202	36	5440	3776	40	11591	8662	50	1.03351e+06	777938	114	0.0833535
144403	122901	83	53120	44085	81	2183	1902	19	2061	1665	21	4880	4144	37	440204	357683	91	0.0833535
101723	99288	84	41843	41268	72	1366	1352	13	1422	1141	11	2837	2841	25	274172	252537	85	0.085292
88674	89743	72	24538	24454	54	1629	1653	17	1167	1093	8	3385	3282	28	306201	305256	83	0.0872304
88324	87155	78	33369	33243	71	961	838	0	1440	1218	11	3078	3086	26	263245	259572	80	0.0911073
142056	121518	86	71092	61386	82	2168	1710	21	2441	2010	24	4574	3801	34	477986	397671	90	0.0920766
96652	96050	73	28544	27662	69	1459	1289	12	1113	1252	13	3628	3392	28	327158	316542	90	0.0920766
93170	93162	76	37802	38050	71	1239	1141	10	1270	1271	10	3237	3373	26	302609	293999	81	0.0949842
123820	110382	79	45218	39362	77	1590	1367	16	1721	1582	19	4285	3651	33	397601	358034	87	0.0969227
289574	205189	103	109712	81768	96	4125	2717	33	4906	3407	39	10464	7322	51	997939	706402	109	0.0988612
151455	124677	83	58185	47586	82	1795	1507	16	2333	1857	24	5380	4347	37	434714	354006	100	0.0988612
41350	43509	55	9479	10195	34	690	553	0	319	632	0	1191	1346	12	110777	109036	73	0.0998304
104965	105496	74	38417	38304	73	1688	1507	16	1882	1868	18	4049	3964	29	342127	331524	84	0.0998304
159331	129912	85	71059	58717	84	1957	1622	19	2636	1910	26	5045	4098	36	488178	390922	94	0.1008
91800	91430	76	39609	39763	71	1062	1140	7	1384	1472	14	2921	2709	25	257616	251756	80	0.101769
92538	91963	74	33556	33516	71	1464	1438	12	1344	1289	11	3073	2954	26	297510	286805	81	0.101769
143212	124417	88	60385	52312	81	1996	1676	19	2180	1824	22	4236	3669	33	396511	342035	91	0.102738
77489	79013	71	26856	26776	65	1385	1341	12	1486	1529	15	2788	3029	24	269566	260245	80	0.103707
123220	100808	83	47791	39599	79	1535	1372	13	1893	1743	19	3900	3136	33	361777	298708	92	0.103707
100093	98187	74	36285	35041	73	1312	1327	11	1719	1571	18	3714	3601	28	334964	306430	82	0.104677
106490	107596	74	33975	33632	71	1516	1601	15	1547	1570	16	4108	4051	29	376146	365512	82	0.104677
175417	155592	84	67563	59140	82	2549	2337	22	2656	2046	26	6282	5446	38	574863	506222	90	0.104677
125074	119730	80	45949	43199	76	1255	1190	10	1748	1633	16	3552	3295	28	340865	321341	85	0.105646
172454	137463	85	64429	50865	85	2315	1948	23	2249	1877	24	5587	4433	38	521892	410379	96	0.105646
131518	122972	95	40659	37133	76	1271	1302	12	2078	2010	20	4074	3621	31	388668	364603	87	0.106615
80804	81527	71	21096	21607	46	1050	1251	10	1174	1109	6	3078	3037	25	294040	282210	80	0.106615
167204	135226	95	63130	50023	84	2491	2158	24	2420	1798	22	5624	4306	38	494282	386600	96	0.107584
146975	121372	86	57401	47358	80	1771	1491	18	2045	1752	21	4643	3773	35	437977	355543	92	0.107584
103406	103533	74	33888	33641	72	1780	1648	17	1542	1485	15	3890	3742	30	363495	356631	84	0.107584
100226	99378	74	27180	26860	68	1161	1265	10	1741	1604	17	3364	3243	27	338079	327395	83	0.108553
63323	62888	74	23466	23493	55	467	649	0	691	613	0	1518	1477	14	180681	178753	78	0.109523
219668	168321	95	83119	64885	89	2211	1787	21	3039	2389	28	6120	4645	40	545772	418430	101	0.109523
111961	109385	77	39237	37868	74	1299	1251	12	1533	1555	17	3515	3285	28	305847	288708	85	0.11243
127986	121537	78	48058	46402	76	1726	1687	17	1985	1854	19	3922	3936	29	350442	331874	88	0.11243
89329	88434	83	30468	30366	71	1221	1274	10	1549	1575	16	3443	3443	27	321370	319040	81	0.114369
105999	104790	79	30640	29882	72	1850	1698	17	1542	1436	16	3980	3995	29	346733	330360	84	0.116307
85663	84038	76	34184	34305	71	1020	1026	5	1299	1295	13	2851	2788	25	263463	258821	85	0.116307
103200	102697	76	30749	29156	72	1511	1320	14	1479	1375	15	3630	3434	27	309149	296324	82	0.116307
66608	67483	70	20110	20447	46	1053	1109	9	894	938	0	2058	2092	19	203418	196645	77	0.117276
79644	78614	78	16459	16392	42	1212	1170	9	1080	895	0	2293	2275	22	213169	210359	79	0.118246
146301	124991	86	56140	49561	80	1594	1367	13	1752	1555	18	4585	3824	35	378744	325293	91	0.119215
165579	132209	95	62022	49366	83	2293	1966	22	2507	1801	25	5958	4811	37	494289	391137	94	0.119215
117945	103818	96	45444	40423	78	1766	1528	16	1434	1463	15	3917	3532	30	354308	315275	91	0.122123
197795	157398	104	69920	54940	86	2776	2021	28	2633	2221	25	6409	5171	40	618465	495395	96	0.123092
144382	115795	83	60933	48927	82	2395	2084	23	2063	1596	21	5052	3895	38	472139	362582	92	0.123092
110117	106898	81	22125	22126	50	1577	1594	16	1410	1360	13	3481	3496	27	310814	299213	85	0.123092
114279	111209	77	34875	34053	73	1512	1516	15	1560	1536	14	3656	3460	29	308997	295028	85	0.126
118296	112768	78	23615	21539	54	1466	1560	15	1307	1317	12	3579	3426	27	333583	305256	85	0.126969
120380	117916	78	48400	46227	75	1757	1577	18	1987	1886	20	4434	3784	33	410047	389652	84	0.126969
192108	155419	87	66865	55218	85	2700	2032	27	2601	2028	26	6109	4642	39	537300	420546	98	0.128907
202484	169422	87	88078	73267	87	3003	2374	27	2787	2466	26	6269	5146	39	552309	457845	95	0.128907
143301	136942	78	53149	49579	77	2052	1883	19	2321	2107	22	5135	5084	32	471090	433814	87	0.128907
175807	148326	88	63296	52698	85	2091	1905	21	2475	1935	24	6102	5176	38	574758	484525	94	0.131815
156217	141701	86	51162	46276	80	1596	1583	14	1853	1647	18	3967	3545	30	382140	343022	92	0.132784
182135	143869	85	70522	55349	85	2076	1610	20	2498	1933	25	6248	4613	43	511178	396769	93	0.133753
99454	95196	92	35008	32953	78	1296	1148	10	1546	1298	14	3338	3155	26	289439	264100	92	0.133753
100313	97765	88	37028	35982	72	1451	1423	13	1695	1587	16	3618	3612	27	339191	323872	83	0.134723
70211	71356	70	18434	18809	45	919	942	0	1170	1135	9	2190	2232	21	227222	226882	79	0.135692
103511	102396	75	36367	35787	73	1349	1188	9	1568	1415	13	3353	3122	27	323359	313422	84	0.135692
115458	113580	75	32045	31446	74	1709	1593	15	1630	1495	16	3965	3922	29	350487	329140	84	0.136661
108058	105127	90	30381	30173	73	1335	1224	11	1712	1608	16	3729	3454	30	347380	338264	84	0.13763
74274	75001	69	29833	29680	69	828	891	0	999	1133	7	2301	2010	23	209349	198264	79	0.139569
175220	140919	88	81018	66285	87	2565	1835	25	3374	2515	32	6758	5393	40	612475	480577	97	0.141507
83861	82997	76	36120	36098	70	1105	1142	8	1014	1033	4	2732	2860	23	250092	236454	79	0.142476
131119	124329	77	52733	48314	77	1480	1361	13	2309	1978	21	4289	3933	32	402221	370526	88	0.143446
119607	114107	79	43673	39934	77	1814	1804	16	2051	1966	20	4047	3938	30	417046	380122	87	0.144415
318507	225489	121	109629	78546	104	4025	2882	33	4903	3383	37	10993	7633	51	1.01111e+06	730456	116	0.146353
113571	105969	85	41474	38047	77	1522	1369	15	1816	1589	18	3948	3644	31	337012	314466	86	0.146353
214218	160284	93	77818	57687	89	2481	1717	27	2935	2364	28	6802	4848	42	601081	437602	98	0.147323
137031	114485	100	54865	45477	92	1575	1280	16	1972	1621	18	4460	3743	35	416989	329710	100	0.147323
91304	91268	72	44307	43892	72	1418	1344	13	1484	1248	13	3185	3118	27	281734	275967	82	0.148292
138990	121426	81	58671	50542	81	1713	1547	15	1732	1404	17	4111	3436	32	411230	358393	90	0.148292
240475	171548	112	84300	61096	93	2828	2022	28	3356	2424	30	7806	5656	46	690596	511413	104	0.15023
98182	94943	76	38348	35331	75	1363	1272	12	1407	1371	14	3360	3263	27	318897	297632	84	0.152169
222630	158720	96	83828	61279	90	2582	1941	26	3267	2265	32	6904	4688	44	658610	473340	102	0.153138
102508	100598	90	31067	31017	71	1282	1253	12	1257	1196	11	3531	3519	28	348086	337081	80	0.154107
120127	115106	79	37786	36311	74	1491	1472	15	1528	1395	15	3994	3785	29	352787	326746	83	0.154107
142957	117530	86	51833	42635	80	1606	1331	16	2051	1299	22	4275	3268	34	429021	348311	90	0.154107
41877	43823	53	16901	17627	42	493	522	0	687	704	0	1301	1362	13	112833	113776	69	0.154107
102255	99656	79	38582	37612	72	1208	1144	9	1231	1277	12	3727	3527	29	331182	319789	83	0.156046
85541	85265	77	28782	28616	70	1031	1015	3	1448	1327	13	2773	2821	25	262789	248594	80	0.157015
102236	100175	75	31998	30788	73	1305	1300	12	1427	1284	13	3919	3809	29	341650	330470	83	0.157015
109223	108032	74	33505	33040	73	1748	1800	17	1593	1382	14	4406	4150	32	415439	391271	84	0.157984
90257	88947	78	32445	32132	71	1082	1130	7	1232	1262	12	2683	2724	23	269740	262288	80	0.157984
153611	94052	105	47405	31922	86	2109	1197	22	2126	1363	26	5135	3371	40	472760	294906	97	0.159922
79223	80199	73	34872	34936	71	1006	1008	3	1029	954	0	2508	2481	22	216970	207363	82	0.160892
146744	124366	88	53771	45116	80	2284	1960	23	1819	1538	19	4508	3925	33	449789	383285	89	0.161861
223519	167721	90	75601	55923	89	2619	1812	28	3503	2741	31	7101	5352	43	683450	500486	98	0.161861
330539	222911	110	112799	75861	108	4892	3002	37	4968	3313	39	11063	7499	50	1.04858e+06	739035	119	0.161861
205033	147552	105	81317	59349	89	2875	2113	28	2633	1709	29	5934	4265	41	559321	389191	98	0.164769
61324	62552	70	18875	19184	47	798	748	0	958	875	0	2065	2170	20	183439	182189	76	0.166707
130811	122686	79	54088	50038	77	1676	1386	12	1707	1829	18	4293	4086	32	403400	358596	88	0.168646
272638	183509	105	107007	73143	100	3135	2107	29	3412	2337	34	7925	5375	46	798321	528116	111	0.168646
128406	110101	82	46027	39018	78	1722	1422	17	2068	1751	20	3822	3015	32	381247	320925	88	0.169615
100712	98158	75	41125	38919	73	1645	1414	16	1404	1296	12	3636	3551	28	335146	310587	82	0.171553
49443	51374	67	24540	24825	59	618	607	0	882	787	0	1582	1638	16	140925	138204	76	0.173492
249147	187725	97	138409	105550	91	5050	3768	34	5526	4007	37	12360	9587	54	1.04584e+06	799960	103	0.17543
88028	88141	74	23048	22994	53	1413	1486	13	1379	1366	12	3565	3428	27	315536	304828	80	0.177369
126953	121493	79	60278	56971	76	1607	1601	17	1750	1466	17	3591	3218	29	310241	288548	87	0.178338
63217	62563	72	34009	34726	70	835	848	0	816	839	0	1883	2108	18	168961	167740	77	0.178338
88916	92298	72	32426	32220	71	1113	1112	7	1190	1197	11	2984	2831	25	243843	232475	80	0.179307
82444	82160	73	21572	21542	50	1048	1043	5	1108	1044	5	2609	2436	24	257389	244794	81	0.180276
265313	195207	97	103028	74584	95	3293	2273	30	4137	2935	34	8666	6162	47	840421	619835	105	0.185122
58807	57380	83	11788	11926	37	467	583	0	580	680	0	1708	1667	16	187899	185821	76	0.186092
250607	186899	112	93352	70130	94	3318	2523	30	3823	2705	34	7848	5458	46	699493	498362	102	0.187061
165615	140504	84	42161	34359	83	2170	1820	21	2715	2208	26	5126	4447	35	509156	431192	92	0.18803
63680	64745	70	20491	20759	47	837	843	0	873	838	0	1949	1917	20	172502	166692	75	0.18803
100401	100796	73	36854	36773	71	961	1115	6	1424	1488	15	3234	3230	26	294629	285998	81	0.18803
159438	128848	101	62329	50288	83	1976	1817	19	2430	2067	25	5273	4538	36	494159	401443	93	0.188999
72595	69758	76	28834	27617	70	2537	2495	22	3786	3483	29	3465	3317	28	167024	164807	80	0.188999
158182	126880	86	55854	44560	84	2383	1919	23	2622	2116	25	5101	3896	37	515083	410292	96	0.191907
157726	135310	84	48055	40924	80	1738	1517	17	2436	1850	22	4679	3808	36	418691	359811	91	0.193845
128743	118934	84	61136	56068	78	1410	1388	12	1865	1795	17	3978	3760	30	387693	354950	86	0.194815
107752	105756	83	35243	34903	72	963	1064	5	1187	1181	11	3122	3138	26	304809	293419	82	0.194815
108368	107655	74	29356	28943	72	1848	1938	18	1647	1533	17	4318	4330	31	396382	380432	84	0.196753
113211	110921	76	45799	45610	74	1904	1803	20	2293	2010	22	4839	4597	32	455285	425737	85	0.196753
248562	183814	98	76714	58904	93	2831	2052	28	3696	2646	34	7823	5560	45	710220	512105	104	0.197722
77014	76066	78	21355	21729	46	963	945	0	900	930	0	2165	2018	22	209783	207590	79	0.198692
123802	107456	82	47917	40962	79	1314	1148	10	1953	1790	20	4202	3632	33	353650	302423	90	0.199661
141347	121496	86	58413	50148	81	1714	1574	17	2113	1767	19	4955	4384	34	484488	419924	93	0.199661
52211	53700	57	15276	15750	41	881	831	0	754	895	0	1694	1589	17	154005	151197	75	0.20063
100747	95078	76	32137	29952	73	1204	1195	9	1490	1411	13	3399	3164	28	287276	273176	82	0.20063
75232	74142	81	29062	28889	69	824	861	0	991	1001	1	2845	2949	24	251195	245181	79	0.201599
101604	100031	78	35967	35398	72	1234	1336	10	1369	1233	11	3154	3057	25	297595	274712	85	0.202568
126919	117349	85	41550	37008	77	2135	1944	19	2085	1881	22	4846	4445	34	463500	420221	88	0.203538
140764	123261	85	53609	46628	79	1698	1348	16	2039	1655	22	4992	4210	35	496368	432000	98	0.203538
78157	78870	71	41577	41959	70	1164	1245	9	1262	1186	10	3033	2935	26	256400	248510	81	0.205476
159612	140458	85	56054	48964	81	2351	1961	23	2409	1891	25	5389	4615	39	466234	400501	93	0.206445
131216	117439	78	45919	40137	78	1854	1377	18	2047	1907	20	4169	3907	31	422932	371480	88	0.206445
94060	92588	74	29560	29217	72	1392	1301	11	1642	1219	14	3132	3114	26	304502	286837	83	0.207415
222181	171857	95	90763	73070	89	3400	2531	30	4143	3446	31	8995	7601	46	811226	656027	101	0.208384
161701	138537	81	58412	49453	80	1582	1291	14	2198	1859	24	4998	3919	36	440944	364488	89	0.208384
95003	92410	76	39102	39045	72	1292	1221	10	1313	1221	11	3169	3248	25	306659	296600	83	0.208384
101431	91974	78	38819	34067	77	1247	1325	11	1587	1462	15	3241	2932	28	303957	261940	86	0.209353
140378	119605	94	53943	47214	80	1688	1694	16	1917	1712	19	4440	3649	34	405984	344466	91	0.210322
121801	99917	87	45931	37444	80	1572	1130	11	1778	1397	19	4173	3327	34	389512	314819	91	0.210322
147919	119327	84	61725	49979	82	1816	1522	20	2226	1627	24	4560	3473	36	479734	366004	93	0.210322
208667	161336	94	74358	58385	88	2555	1966	25	2510	1656	28	6309	4528	41	608900	451074	98	0.211291
103752	102329	77	35467	33905	74	1311	1303	11	1777	1404	17	4050	3734	30	375710	356801	85	0.21323
181411	148242	90	64911	53911	87	2371	1797	23	2647	2100	26	5591	4772	37	478797	384876	97	0.21323
100594	102926	73	34813	34890	71	1652	1468	14	1616	1547	15	3764	3622	29	364056	351981	86	0.21323
95572	95507	75	27442	27462	59	1130	1136	8	1522	1512	15	3060	3110	26	342873	335245	81	0.214199
86532	86838	74	31687	31853	70	1223	1150	8	1430	1286	11	3135	3196	25	273645	261668	80	0.214199
187651	155113	88	62358	50737	85	2356	2118	22	2949	2446	28	6505	5359	40	598499	500918	94	0.214199
77817	78703	71	27694	27741	63	1367	1221	11	934	880	0	2435	2222	24	216174	206431	78	0.216138
192971	155758	90	66455	53509	85	2664	1978	27	3064	2185	29	6746	5702	41	611379	500230	98	0.220015
81891	79973	77	25833	26074	58	1041	1072	6	1207	1222	11	3057	2950	26	266040	251812	86	0.221953
93457	92989	73	38972	38117	72	1077	1272	10	1373	1209	11	3381	3194	27	283013	269756	80	0.221953
115467	106834	84	45050	40893	77	1608	1525	14	1724	1419	19	3776	3269	30	353447	318263	89	0.222922
83615	85107	76	30188	29874	66	1270	1122	10	1790	1611	17	3003	3001	25	273573	259152	80	0.222922
95866	94780	72	35580	35097	72	1429	1400	14	1305	1195	8	2910	2817	25	298615	278924	81	0.222922
148899	135760	86	60368	53958	78	1858	1743	19	2556	1891	25	4740	4255	33	453269	399264	87	0.223891
218053	166823	94	121468	99194	90	3630	2610	32	3948	3048	33	9639	7234	48	941878	697678	102	0.224861
43704	45898	57	13641	14452	38	552	531	0	446	554	0	1308	1371	14	122465	120569	71	0.224861
105439	103045	82	31502	30638	73	1202	1213	13	1614	1655	17	3588	3310	29	322713	312299	83	0.224861
176380	154565	85	58175	48329	82	2216	1789	21	2149	1753	22	4792	4329	32	492162	426076	91	0.224861
176748	144915	92	61716	51358	85	2424	1832	24	2313	1695	22	4956	4117	34	471773	392398	93	0.224861
83600	84745	72	31179	31432	68	1084	1093	7	1308	1132	9	2954	2830	25	274998	264863	79	0.22583
54036	53387	80	19232	19325	46	746	761	0	444	660	0	1585	1557	16	132912	129522	76	0.226799
100048	99107	75	23172	22926	51	1595	1366	15	1502	1490	15	3258	3059	26	293875	285308	82	0.226799
143072	121129	81	55555	45363	81	2048	1546	20	1760	1461	17	4765	3660	37	488341	393278	92	0.226799
112210	107550	83	40259	37394	73	1441	1130	9	1807	1730	18	3320	3227	28	315395	289453	83	0.226799
45435	47035	62	22198	22676	52	578	640	0	388	373	0	1356	1368	12	149101	146815	74	0.228738
93850	91827	90	30045	29832	71	992	884	0	1223	1186	10	2752	2740	23	252339	238785	83	0.229707
55887	58160	56	22424	22668	51	676	746	0	740	741	0	1954	2110	19	168007	165117	75	0.231645
112081	108689	76	47900	45557	74	1499	1406	14	1726	1677	16	3956	3784	30	384300	365826	85	0.231645
263545	194137	98	94315	69978	95	3232	2303	29	4111	3124	33	8766	6437	46	778995	575424	105	0.231645
119331	113148	93	37754	36546	75	1379	1354	13	1641	1500	15	3480	3380	28	329821	313523	83	0.234553
190725	154723	87	86581	71328	84	2167	1723	21	2822	2284	26	6803	5486	41	568540	444115	93	0.235522
147319	121881	93	52992	43926	82	1615	1348	14	2446	1883	23	4565	3833	34	437480	362828	92	0.236491
227404	172709	90	77978	58802	88	2949	2382	26	2968	2116	30	7455	5641	42	656762	504337	97	0.236491
160978	132062	100	61269	50576	82	2106	1576	23	2495	2169	25	5562	4315	39	512282	409045	92	0.239399
97622	96421	77	22183	22281	51	1393	1378	13	1623	1388	15	3750	3639	28	331844	315698	84	0.239399
103710	103737	75	46798	46431	73	1247	1380	11	1112	1100	7	3278	3084	26	311403	294952	85	0.240368
92879	91162	80	31381	30424	71	1642	1578	17	1305	1253	12	3611	3412	28	337904	322409	82	0.241338
122298	118723	80	38453	36690	74	1492	1582	16	1812	1818	19	3997	3669	31	375252	351109	84	0.241338
101522	100488	75	23943	24061	60	1488	1412	13	1424	1374	12	3500	3371	28	307454	291191	82	0.246184
84213	82993	72	26076	26362	56	720	797	0	1070	1101	7	2573	2521	25	255773	247603	79	0.246184
141048	123220	85	57734	49437	79	1784	1430	15	1863	1450	19	3841	3210	31	385846	314259	90	0.247153
100680	98998	76	40122	39994	72	1118	1220	9	1310	1291	13	3104	2873	27	300196	290388	82	0.248122
79991	81508	73	26905	27406	55	1287	1103	8	1273	1079	7	3201	2998	27	277575	266353	77	0.248122
84395	82432	89	20651	20656	50	963	900	0	1190	1251	10	2524	2561	23	260858	255507	80	0.249091
159744	138348	82	60819	52735	81	1830	1600	18	2269	1782	23	4912	4293	34	471566	404423	91	0.250061
144964	121043	84	47429	39474	80	1520	1423	16	2061	1715	23	4600	3663	35	395501	329034	91	0.25103
120447	111998	80	47787	42172	76	1564	1344	15	1755	1575	16	4260	3810	32	358805	315213	84	0.25103
117631	111388	78	40651	38088	76	1746	1835	15	1672	1559	18	3862	3634	30	363618	337804	85	0.251999
122226	118446	77	34910	34266	74	1623	1481	16	1643	1605	15	3593	3495	28	307224	290381	84	0.255876
127536	113858	82	47485	41277	79	1742	1564	18	1958	1706	18	4514	3906	34	404035	353145	91	0.256845
93791	94548	74	37039	36764	72	1239	1118	8	1509	1550	17	3121	3019	26	301692	287241	83	0.257814
132076	112942	86	57533	49066	80	1470	1134	12	1888	1459	20	3760	2976	31	336586	279388	89	0.258784
106351	105640	78	29777	29285	71	1501	1333	14	1226	1372	12	3520	3405	29	333064	324553	83	0.259753
121432	117305	80	45296	43993	75	1384	1282	12	1801	1487	18	3785	3608	28	311165	296388	84	0.259753
103722	100613	76	39148	37187	74	1320	1225	11	1474	1326	14	3757	3461	30	309399	288701	84	0.259753
77778	78944	71	22996	23114	51	1047	1057	5	1401	1251	11	2483	2422	23	246371	239584	82	0.26363
94189	92175	90	35243	35121	72	1403	1506	14	1051	1034	5	3092	2908	27	294587	280572	83	0.265568
74369	77003	70	27866	28113	60	1065	1216	9	1312	1241	11	2465	2593	23	252586	251322	80	0.265568
207115	157531	90	72023	54619	88	2414	1723	26	2784	2093	26	6272	4850	40	576455	433136	100	0.268476
84276	84983	73	31729	31624	71	1202	1082	7	1121	1061	7	2829	2917	25	277156	269538	82	0.269445
168961	154309	95	52785	48678	81	1847	1699	18	2281	2001	23	5353	5052	34	561472	515730	91	0.270414
72260	74367	69	28536	28580	62	1298	1182	9	1195	998	0	2600	2566	23	242502	235350	87	0.270414
113261	102830	78	48431	43125	76	1337	1175	10	1579	1578	16	3326	2852	30	340490	304496	86	0.271384
114252	114984	75	29757	28993	71	1399	1357	14	1836	1591	16	4233	4245	29	378306	366040	82	0.273322
187721	163388	95	57163	48364	85	2592	2146	23	2726	2032	28	5859	5083	38	578727	487140	93	0.274291
105791	104840	73	26355	26104	60	1316	1221	12	1610	1380	15	3656	3674	28	343652	329482	82	0.27526
221597	183486	91	94922	78668	88	3226	2857	25	3600	3089	30	7915	6611	42	719471	611656	96	0.27526
87995	87279	74	39571	39329	71	1102	967	0	1417	1393	13	3204	3319	25	293684	278160	82	0.27623
177843	140502	88	62311	48879	86	1953	1488	18	2255	1655	26	5730	4609	38	494566	393838	94	0.27623
101063	99518	78	33929	33263	73	1319	1318	11	1586	1211	11	3714	3698	28	329436	319394	81	0.278168
68499	69516	78	27774	28010	66	637	797	0	1020	876	0	2289	2291	22	191430	188257	75	0.278168
184133	143316	95	64250	49822	86	2781	2141	25	3449	2577	31	6286	4897	39	589801	446704	95	0.280107
177920	139751	89	63938	49666	84	2478	1867	23	2432	1783	26	5774	4481	40	508694	385834	93	0.280107
111418	107151	80	38213	36985	74	1859	1720	17	1679	1615	16	4112	3989	30	386842	375441	84	0.281076
143225	127696	90	51516	46262	77	1931	1577	18	1769	1493	18	4068	3828	30	382936	333851	89	0.282045
75479	76961	72	19988	20016	48	832	767	0	852	848	0	2280	2342	21	240028	238513	78	0.282045
83354	80325	77	35543	35753	71	926	925	0	970	1005	2	2321	2256	21	223780	219737	79	0.283014
199864	181550	87	73071	65610	83	2861	2506	25	3222	3000	27	7477	6742	39	695425	615066	94	0.283984
173804	132496	87	66847	52054	86	2215	1894	22	2574	1867	28	5871	4483	40	531652	402958	94	0.283984
68003	67244	82	23779	19675	70	795	854	0	834	759	0	1915	1893	20	202499	200693	77	0.284953
110489	104631	77	41722	38075	76	1432	1187	9	1723	1379	16	3714	3526	29	320498	294207	83	0.285922
103185	98041	79	30957	29278	74	1603	1583	15	1575	1442	15	4136	3938	29	365395	348532	83	0.286891
107212	98470	78	44990	40187	76	1331	1403	14	1804	1638	17	3659	3278	30	337236	300904	85	0.286891
123928	121774	77	41453	40556	74	1667	1498	15	2096	1904	20	4692	4491	32	426715	412899	85	0.286891
94926	93253	87	27907	27649	71	1240	1211	11	1140	1287	12	2673	2670	24	273554	260991	84	0.28883
136336	122443	82	46396	40747	78	2053	1953	18	1694	1510	17	4451	4309	31	421700	382183	89	0.28883
183377	148170	90	66251	54019	85	2285	1869	21	2230	1890	23	5106	4553	35	465472	369089	98	0.289799
132888	125193	89	44845	41826	76	1611	1530	17	1836	1828	19	4439	4269	31	404732	372028	86	0.289799
148515	136702	85	51038	46927	80	2028	1723	19	1788	1671	17	4868	4424	33	464071	415911	91	0.291737
336251	237862	120	129263	93309	119	5010	3759	34	5412	3529	41	12794	9646	50	1.04858e+06	851888	129	0.292707
70237	70122	72	25928	25983	59	780	739	0	695	837	0	2258	2171	21	232562	231348	80	0.293676
84760	84071	75	38139	38316	71	1122	1298	10	1118	1146	8	2838	2675	25	267337	264964	82	0.294645
84666	85316	76	37306	36857	70	1032	958	0	1024	936	0	2553	2312	25	256642	247027	80	0.295614
55007	56217	66	13528	13976	38	542	606	0	898	926	0	1884	1946	19	154047	149737	75	0.295614
148887	127385	81	51129	42663	80	2249	1602	20	2474	2001	23	5853	4882	37	511726	434029	90	0.297553
112783	112936	79	46623	45778	73	1422	1359	14	1523	1480	16	3115	3145	26	292547	278366	81	0.298522
126199	114388	79	53209	47676	79	1631	1568	16	1817	1430	21	4347	3868	31	358271	306396	86	0.299491
90807	88787	75	31024	30861	73	1177	1251	10	1472	1518	15	2717	2534	24	269103	263123	84	0.299491
131028	117942	79	54252	48439	78	1919	1651	18	1866	1864	18	4823	4190	33	414329	375208	88	0.30046
71897	71458	75	25596	25795	59	1112	1099	6	975	960	0	2358	2412	22	223217	217894	79	0.302399
89215	87913	74	25484	25702	55	1160	1440	12	1605	1345	15	3202	3195	26	301113	295694	82	0.302399
99038	98033	75	20221	20128	47	1501	1567	15	1754	1851	17	3910	3794	29	343156	336819	80	0.304337
129749	125558	79	48079	45653	75	1447	1256	15	1721	1461	17	4595	4345	31	422500	404874	83	0.304337
86557	87186	71	24881	25069	56	1295	1271	11	1329	1331	11	3347	3277	27	319735	312032	81	0.306276
91395	91641	73	39278	39203	72	1274	1343	12	1200	1037	5	3249	3094	27	289964	280016	80	0.306276
128392	108012	96	53947	44539	81	1697	1460	15	1808	1785	18	3890	3359	31	401937	330199	89	0.306276
102503	104019	73	20524	20777	46	1311	1220	11	1345	1432	14	3650	3579	29	336257	313337	80	0.307245
98604	96973	79	26981	27103	60	1347	1300	11	1360	1265	12	3328	3378	27	326070	314724	82	0.307245
67908	66187	80	21674	21915	50	611	536	0	599	692	0	1730	1758	17	163228	161208	78	0.309183
151002	132049	89	53111	45378	80	2424	2025	22	2360	1962	24	4648	4063	34	448482	397890	90	0.310153
154556	135451	83	60157	52313	81	1774	1482	19	2198	1986	20	4244	3788	31	410085	358393	90	0.310153
232477	188857	93	125597	103382	91	3652	3008	29	4652	3529	36	11130	8900	49	971570	747239	103	0.311122
75146	73607	76	23924	23980	52	1056	1101	6	1355	1352	11	2723	2697	24	243286	244178	79	0.312091
141823	120699	83	55181	46414	81	1911	1663	16	2247	1732	24	4540	3736	35	458896	378486	89	0.312091
191473	146565	89	67533	52133	87	2416	1638	25	2533	1902	25	5888	4687	39	515084	397413	97	0.312091
100011	95649	90	33964	33110	72	1366	1294	12	1273	1227	10	3040	2895	26	262614	252602	81	0.31306
78052	78981	71	20658	20719	47	1021	1133	7	1315	1027	4	2640	2576	23	235663	224302	77	0.31306
110400	105181	77	39982	37336	74	1363	1333	14	1591	1723	16	3949	3730	29	326308	304504	82	0.31306
85906	84930	78	18569	18542	45	1132	1277	9	987	1143	8	2837	2787	25	243708	242776	79	0.315968
97341	98937	72	27084	26941	66	1656	1684	17	1117	1169	9	3244	3212	26	310423	302317	81	0.315968
147624	131347	81	58887	50053	80	1973	1715	19	2173	1727	21	4955	4001	36	457610	391334	91	0.315968
106527	102355	78	28641	28149	63	1590	1619	15	1712	1834	16	4034	3780	30	344028	328596	84	0.317906
150544	124421	86	64273	53413	82	1699	1537	16	1945	1518	20	4623	4012	33	466405	397268	91	0.319845
315053	201951	115	115575	73913	111	4629	2837	37	4614	2902	39	10870	7155	52	1.00494e+06	638118	129	0.319845
156102	143442	98	59445	53305	98	1994	1781	19	2827	2354	24	5758	5137	35	523823	467603	98	0.319845
159792	137463	81	55850	45828	81	2517	1925	25	2585	1981	26	5687	4441	40	537425	447163	92	0.319845
71267	73477	69	23545	23465	53	698	726	0	981	952	0	2594	2557	23	250044	246160	78	0.320814
117025	107687	80	47344	43104	76	1646	1443	16	1737	1293	16	3826	3297	30	346294	318712	88	0.321783
116039	108999	77	44317	41001	76	1099	1239	9	1714	1368	16	3166	3003	27	314301	285369	86	0.322753
188233	151214	88	66638	53007	85	2465	1866	24	3075	2488	29	6324	5318	39	574401	460064	95	0.322753
86348	86844	78	15311	15227	42	1304	1169	9	1096	1108	7	3172	3138	26	291922	287127	79	0.324691
111276	108268	77	32887	32134	72	1758	2017	17	1661	1752	16	4153	4173	29	358515	347151	84	0.32566
93565	94776	75	32771	32498	72	1348	1281	13	1319	1601	15	3295	3177	26	308589	294723	83	0.32663
109620	107402	76	36969	36163	73	1620	1442	14	1486	1309	15	3896	3683	28	360980	346532	85	0.328568
82392	79783	74	24080	23886	56	1151	1225	10	1200	1267	9	2809	2670	24	262260	250478	81	0.329537
83699	83774	71	35449	35605	70	1170	994	0	1228	885	0	2396	2359	23	223914	214572	80	0.330506
80174	82293	74	29853	29857	70	823	972	0	1117	1190	8	2859	2630	25	253544	245131	79	0.333414
89100	87172	73	33485	32178	72	992	972	0	1231	1165	9	3095	2923	27	276526	260579	90	0.333414
260368	197295	96	85841	64403	94	3781	2917	30	3911	2974	33	8579	6699	45	808528	642653	102	0.334383
119850	117549	83	36355	35056	73	1553	1631	15	1694	1534	17	4095	3933	29	368992	359213	84	0.335353
188798	142896	89	68410	51159	86	2487	1855	25	2645	2044	28	6534	4867	42	570670	429009	96	0.339229
120391	106167	82	43134	37271	79	1738	1408	16	1646	1375	17	3458	3000	29	339917	286790	85	0.339229
97657	98440	74	38530	38449	72	1271	1205	9	1428	1433	12	3029	2839	26	280132	272662	79	0.339229
133670	116557	85	48982	41953	80	1968	1749	19	2196	1845	20	4811	4015	35	421564	355556	89	0.340199
197965	166814	87	59847	48897	85	2372	1942	23	2953	2263	28	5833	5066	37	537170	453002	93	0.340199
103566	102648	75	38786	38166	72	1480	1428	15	1469	1437	14	3567	3485	28	314392	312347	82	0.341168
123282	109239	80	46915	40967	77	1703	1488	17	1654	1442	16	4205	3632	32	412944	362862	88	0.341168
189474	149481	90	64928	51092	88	2714	2403	24	2534	2010	25	5863	4526	40	566088	438372	96	0.342137
101047	100404	75	34514	34020	72	1229	1045	6	1435	1171	13	2899	2834	24	297458	282348	85	0.342137
204506	166190	90	65977	52534	86	2321	2014	23	2934	2304	27	6669	5268	41	563395	464022	93	0.342137
94562	92757	90	31055	30869	72	1544	1280	12	1487	1256	11	3249	3217	26	305781	293465	82	0.343106
66004	66419	70	25021	21347	63	836	732	0	1275	1147	9	2188	2312	21	210842	205922	76	0.344076
100471	101206	75	32927	32722	71	1111	976	0	1487	1418	14	3409	3512	25	316023	304022	82	0.349891
130431	121613	78	51424	47151	78	1700	1656	18	2316	1939	21	4405	3883	33	434643	400242	87	0.35086
74428	75945	70	30635	30707	70	989	995	0	974	948	0	2350	2334	22	236197	227384	79	0.353768
38003	39575	66	13450	13648	40	775	722	0	740	689	0	1112	1320	11	106180	106566	74	0.355706
131783	113395	79	51727	43858	79	1499	1591	16	2024	1589	22	4135	3414	34	379454	320243	89	0.355706
105873	105650	76	27288	27623	56	1635	1444	16	1521	1644	15	3661	3480	29	362294	346642	86	0.355706
95856	90603	89	37085	34374	75	1464	1316	13	1451	1098	8	3415	3070	27	348863	312491	91	0.355706
68149	69038	72	14148	14023	41	859	831	0	981	865	0	2160	2185	22	204372	200330	76	0.357645
94898	88934	79	40525	36777	75	1201	929	0	1170	1122	8	2732	2444	25	279080	248853	84	0.358614
176135	148481	92	58429	49532	82	1873	1448	18	2186	1825	23	4791	3879	35	417285	347373	89	0.359583
73186	75534	71	22876	22977	50	1083	985	0	903	1090	6	2421	2214	22	219268	212263	77	0.359583
71692	69369	75	29353	29481	66	637	802	0	778	832	0	1915	1927	20	201886	202920	79	0.360552
226934	170864	97	84804	64705	93	2871	2256	27	3156	2347	29	6815	4944	43	631296	481662	103	0.36346
79359	80085	71	28798	29009	70	1432	1367	12	1123	1161	9	2633	2720	24	256867	245268	79	0.36346
184277	152004	89	71067	57960	85	2088	1726	21	2672	2164	27	5942	4836	39	535577	449001	93	0.364429
119675	117169	74	44346	43165	73	1527	1715	14	1751	1627	17	3896	3706	30	385378	375109	80	0.364429
195069	146661	91	70332	52699	86	2800	2007	26	2806	2259	27	6278	4768	41	555379	404828	95	0.364429
93049	93167	72	42356	42046	72	1114	950	0	1535	1554	15	2531	2623	23	256544	247162	80	0.364429
241939	189107	96	107048	85641	93	2912	2261	25	3766	2961	31	7149	5448	45	652900	494634	100	0.365399
95184	94201	77	30052	30031	71	1116	1121	7	1205	1261	10	3216	3248	26	305140	292746	82	0.365399
181563	146972	98	70172	58089	85	2293	1990	22	2739	2218	26	6000	4897	39	497227	405150	94	0.365399
99470	94300	80	34276	31017	74	1621	1531	15	1372	1244	11	3483	3339	27	309076	283844	81	0.366368
159131	130187	92	57876	46118	82	2136	1845	21	2068	1603	23	4685	3659	35	461592	368671	90	0.366368
154605	124370	87	61203	49503	85	2144	1675	20	2299	1731	24	4630	3912	35	480386	391250	93	0.368306
139581	132960	81	47169	43535	76	1919	1785	20	2036	1991	20	4632	4376	32	427997	394616	87	0.369276
137026	122625	82	47515	41673	78	1528	1409	15	2121	1630	21	4238	3659	32	384759	328327	88	0.370245
161397	133159	85	61726	51499	82	2031	1681	21	2528	2073	22	5046	4238	35	473638	375656	96	0.375091
114594	109703	80	42948	41057	74	1561	1380	14	1697	1481	16	4078	3912	29	386642	362028	84	0.377999
108851	108321	73	47783	47565	73	1367	1386	12	1723	1490	17	3627	3397	28	319747	312110	82	0.377999
99234	99441	75	35324	35433	71	1427	1324	13	1456	1400	13	3068	3263	26	314094	300439	80	0.378968
166742	136458	87	61934	50361	84	1969	1624	19	1848	1535	20	5087	4113	36	459555	375841	92	0.379937
129293	125907	76	51976	50441	75	1643	1724	17	1804	1875	18	4491	4289	32	421391	407213	84	0.379937
121781	118072	86	41756	39917	75	1391	1302	11	1355	1199	11	3074	3012	26	294188	276748	83	0.380906
301316	246141	98	189948	160869	97	7619	6620	37	8896	7210	45	21060	17435	68	1.04858e+06	1.04454e+06	105	0.380906
81261	81296	76	37147	37001	71	1200	1076	7	1003	972	0	2484	2303	23	233586	225104	81	0.381875
125098	118221	78	50130	48053	76	1619	1317	17	1424	1366	13	3681	3456	28	355989	327263	85	0.382845
151660	123476	84	59136	47586	82	1799	1558	18	2225	1868	22	5084	3772	37	457577	366514	96	0.384783
99224	96499	78	35506	34692	74	1473	1223	13	1564	1319	13	3022	2880	26	290189	279562	82	0.387691
124369	119960	81	45421	42133	79	1493	1431	14	1925	1682	17	4208	4004	30	398000	384418	86	0.389629
148542	141926	80	46713	45670	76	1955	1757	19	2072	2007	20	4788	4359	33	416517	396392	84	0.389629
214278	153482	93	80426	58003	91	2456	1652	26	3237	2014	33	6790	5074	41	639716	448032	101	0.391568
153595	125911	83	56146	43605	82	2089	1466	22	2301	1941	23	5015	3909	37	526092	405075	98	0.391568
100706	97145	80	27342	25595	67	1645	1445	17	1478	1388	13	3309	3325	26	304209	289188	81	0.392537
64181	62636	71	24276	24318	51	599	592	0	771	861	0	1858	1840	19	184824	174337	77	0.394475
157180	131185	88	54447	45325	81	1835	1673	16	1794	1575	18	3966	3063	33	398434	330071	89	0.397383
22909	26644	37	10029	10659	36	238	308	0	304	306	0	688	790	0	66639	66660	73	0.397383
94917	91360	79	35716	35728	72	1671	1583	16	1207	1140	10	3330	3167	27	300167	287881	81	0.397383
60883	60538	85	24454	24946	60	827	891	0	941	1115	7	2016	2022	20	172210	169646	76	0.398352
142153	118099	82	53531	43458	82	2306	1897	22	1975	1595	21	4718	3923	34	434887	355047	92	0.400291
120530	119920	74	42008	41567	73	2006	1786	21	1977	1880	19	4432	4045	32	389879	364192	83	0.40126
49814	51303	67	16133	16219	43	650	839	0	835	923	0	1467	1610	16	147357	146847	73	0.402229
115690	111884	80	44614	43276	76	1474	1452	13	1526	1353	16	3594	3523	28	327433	317318	83	0.403198
55171	57428	74	22234	22484	49	1055	989	0	617	699	0	1699	1691	18	188987	188297	72	0.403198
78671	79248	78	30137	30335	60	1099	1140	7	1117	1152	9	2226	2384	21	222594	220251	79	0.403198
85366	86121	75	27826	27867	62	1125	1151	8	1206	1011	2	2417	2430	22	260615	249724	77	0.403198
79357	79165	73	29763	29571	71	1071	1043	4	1179	1248	10	2557	2468	24	243109	241843	81	0.404168
104714	100279	87	39511	37337	75	1394	1271	12	1179	1351	13	3396	3097	29	308934	291505	84	0.404168
98392	97697	73	31648	31666	71	1426	1348	12	1346	1293	13	3561	3257	28	302496	293764	81	0.404168
83718	82554	75	27645	27614	64	1136	1199	9	1006	981	0	2848	2682	26	235190	227933	78	0.405137
100661	100656	76	23373	23767	50	1706	1482	17	1562	1540	16	3808	3748	28	325748	322401	80	0.405137
74811	75108	72	34272	34529	69	1267	1253	12	1071	1023	3	2349	2472	22	245755	240088	78	0.407075
180945	144030	88	60841	47738	84	2658	1916	27	2635	1841	27	6152	4705	40	571501	445171	94	0.407075
66018	66809	70	14520	14406	42	922	958	0	491	652	0	2335	2239	22	199497	196902	80	0.408045
183308	145353	88	72459	57648	86	2223	1623	22	2573	1961	26	5557	4513	38	497282	392431	96	0.409983
95494	95318	75	27666	27609	63	1329	1201	12	1403	1441	15	3060	3120	26	303315	294652	82	0.409983
181555	146809	103	52544	42322	84	2373	1839	24	2444	1960	23	5854	4400	40	512115	415800	93	0.410952
199840	150738	97	74941	56842	88	2130	1744	23	2774	2126	28	5973	4453	40	589687	447681	97	0.412891
79403	75815	83	23185	23056	53	1243	1224	10	1025	1111	7	2487	2557	22	257196	251258	81	0.41386
171481	146823	93	63521	53718	83	2452	1751	22	2848	2541	25	6312	5539	37	585661	492169	96	0.414829
141115	135336	82	31330	30518	75	2108	2074	19	2201	2147	22	4915	4605	33	451251	432730	87	0.415798
56023	58861	71	24419	24934	52	694	803	0	825	603	0	1586	1524	17	153436	156660	75	0.415798
34525	34769	55	10634	10914	37	425	498	0	488	464	0	906	954	0	85495	84870	70	0.416768
112342	97757	81	44365	38361	77	1455	1077	11	1691	1690	16	3489	2907	29	333447	284272	92	0.416768
226723	166017	94	80135	58691	91	2765	1725	30	2994	2094	30	6088	4215	42	539047	392594	101	0.417737
77911	76754	74	24422	24572	51	849	749	0	1018	871	0	2562	2348	24	218663	214349	78	0.418706
65665	67607	70	23788	23876	55	1333	1250	12	939	794	0	2164	2226	21	209890	213520	76	0.419675
79567	80915	68	17221	17186	43	979	975	0	1142	1108	7	2612	2568	22	232598	229952	78	0.423552
149663	121433	90	60993	50385	83	2131	1563	23	2321	1821	22	5372	4203	38	480718	376094	101	0.423552
101025	100496	76	31896	31080	73	1262	1279	11	1824	1678	19	3888	3832	29	347854	329861	83	0.423552
136322	121148	80	54727	47852	78	1722	1338	18	1561	1264	13	4651	3869	35	437448	377678	88	0.424521
112632	109112	81	47544	45609	73	1302	1247	10	1348	1193	11	2905	2750	26	294305	279620	82	0.425491
200110	157916	91	86388	69345	87	2161	1708	22	2604	1896	27	6106	4875	39	582708	448002	94	0.425491
95010	92852	76	32330	32053	71	1208	1231	12	1493	1303	12	2937	2894	26	286651	272505	80	0.42646
72301	71005	75	20665	21077	48	1034	907	0	793	949	0	2041	2183	19	214732	213190	77	0.428398
78713	80746	70	34344	34514	68	1346	1145	8	1146	1090	7	2730	2823	25	249351	245211	78	0.428398
120789	105968	82	48008	42356	78	1649	1333	13	1572	1526	19	3672	3312	30	345023	301297	86	0.429368
96981	95666	79	26381	26241	60	1455	1591	14	1461	1628	15	3226	3096	27	295523	281123	81	0.432275
217808	168333	93	71613	55558	87	2749	2082	27	3107	2281	29	6466	4612	41	611630	457606	96	0.434214
53366	54998	71	11529	11956	37	709	745	0	594	801	0	1722	1686	17	151392	151859	73	0.434214
93395	87338	79	28647	26048	71	1178	1061	6	1338	1455	14	3356	3210	27	301494	278412	83	0.435183
105074	96858	83	41389	36963	77	1311	1299	13	1584	1484	16	3605	3313	30	348530	312583	85	0.436152
82378	79556	77	29165	29136	70	1060	1099	7	1405	1308	12	2641	2505	24	262040	255008	85	0.438091
124795	106916	88	48835	41848	80	1477	1340	14	1817	1782	18	4190	3833	31	364344	302689	90	0.43906
31317	32829	45	9644	9889	36	646	406	0	340	332	0	970	836	0	87490	83384	69	0.440029
18831	19935	43	119903	121674	65	-125	18	0	69	182	0	-16	40	0	-396	150	0	0.443906
188840	166466	91	71169	62796	82	2444	2292	23	2913	2700	26	6781	5959	39	673230	591505	92	0.443906
127821	123330	78	50634	48367	76	1504	1531	14	1981	1805	18	4237	4317	29	399791	362814	84	0.444875
122012	110467	80	44975	39419	78	1873	1640	18	2103	1867	20	4998	4448	33	475177	426386	88	0.444875
289250	213443	107	99496	74117	102	4488	3264	33	4937	3713	35	10298	8012	48	914661	730842	111	0.446814
119872	118616	79	36559	35898	73	1722	1600	17	1934	1883	20	4339	4480	30	377459	361003	81	0.446814
194890	156074	87	65475	51814	84	2094	1652	23	2560	1771	29	6201	4832	39	555084	422710	92	0.446814
76542	78330	71	20047	20566	43	1068	1113	8	1361	1323	12	2904	2685	25	270734	263654	78	0.447783
139689	111922	86	60277	48918	83	1809	1471	19	1900	1441	18	4163	3486	33	429100	347382	90	0.447783
145632	132538	91	48656	42287	80	1864	1695	19	1895	1708	19	4895	4248	34	484023	434812	88	0.448752
93966	92005	74	31768	31809	70	1329	1168	9	1341	1294	13	2842	2875	25	264849	254802	79	0.448752
122669	113340	81	50251	45416	76	2044	1673	20	1906	1841	19	4098	3939	31	368171	334617	85	0.449721
143114	120895	84	46892	39246	79	1918	1608	19	2342	1917	23	4583	3693	34	419884	345202	87	0.449721
142265	121655	87	51775	44255	80	1829	1350	18	1854	1326	21	4883	4132	34	448783	378706	91	0.450691
102176	102186	74	36450	35861	72	1697	1634	16	1539	1360	15	3779	3717	28	340863	334383	83	0.452629
124857	117481	88	56779	52884	77	1515	1583	16	1559	1616	18	3955	3690	29	393417	365438	84	0.452629
90859	90691	74	37848	37977	72	1226	1248	11	1217	1200	10	2839	2724	24	293485	285082	81	0.453598
160420	130648	84	59032	47475	82	1952	1451	22	1933	1580	20	5199	4106	37	471459	371900	88	0.453598
139015	124022	79	63554	56791	79	1332	1136	9	2113	1687	21	4408	3851	32	347030	302983	86	0.453598
134153	122301	95	56355	51586	95	1800	1640	17	2494	1988	22	4954	4241	34	443988	391281	95	0.453598
85351	85401	72	30867	30840	70	1258	1170	10	1326	1190	11	3009	2967	26	290498	279690	80	0.454567
206176	156930	91	82453	62572	88	2751	2070	26	2871	2125	27	6958	4895	44	604896	433136	98	0.454567
142435	120307	84	59342	50597	81	2001	1715	20	2309	1797	23	4728	3967	35	429729	352361	91	0.454567
90235	88468	76	24463	24018	57	1306	1120	12	1033	1142	9	3046	2934	26	292589	278460	81	0.455537
97228	97642	76	31114	30654	72	1456	1453	13	1445	1336	14	3555	3486	28	324922	312760	83	0.457475
83363	83932	87	23308	23479	51	1313	1093	9	1224	1191	10	3302	3150	27	283954	279709	80	0.457475
117788	112973	85	45946	42661	76	1839	1744	18	1949	1757	20	4371	4187	30	396040	370321	84	0.458444
83423	81580	73	29110	29388	66	1288	1430	13	1051	1093	7	2822	2767	24	254176	250243	78	0.458444
110419	108932	78	31111	30494	73	1294	1377	12	1734	1782	18	3288	3224	26	323908	313806	81	0.460383
248662	177682	95	92837	66894	93	2602	1898	27	3553	2341	32	6693	4753	43	638915	452848	101	0.461352
246844	179919	96	83453	59677	92	3387	2349	31	3436	2377	34	8015	5689	46	715403	519163	101	0.462321
79457	78876	77	33516	33392	70	1214	1101	7	948	996	0	2304	2280	23	225628	217289	78	0.463291
115599	104881	78	48834	42979	78	1653	1453	15	1855	1759	19	3933	3569	30	390332	346707	84	0.463291
111680	106461	76	43693	41302	75	1364	1310	12	1687	1641	18	3875	3783	28	366473	336233	83	0.46426
58303	59008	68	19635	19955	45	765	863	0	970	736	0	1669	1657	17	160417	161311	73	0.465229
149835	125512	82	61315	51238	81	2006	1717	20	2294	1834	22	4777	4180	34	438492	367884	89	0.466198
118356	110000	78	40606	37761	76	1529	1433	15	1636	1506	17	3907	3550	31	355780	331341	86	0.467167
267783	178650	105	102518	67960	100	3547	2182	32	3747	2651	34	9101	6365	51	848943	588919	108	0.468137
81165	83177	75	28084	27915	66	907	1000	1	1067	953	0	2518	2393	23	218606	216221	79	0.469106
94923	92710	82	25823	25918	56	1295	1339	12	1402	1518	14	3181	3118	26	298175	288816	81	0.470075
121347	118790	80	46098	44874	74	1560	1557	14	1828	1722	17	3942	3797	29	360965	348057	83	0.470075
142364	132069	82	39566	36056	75	1740	1545	18	1916	1648	19	4626	4255	34	408640	379140	87	0.471044
126046	108663	83	51968	45221	78	1523	1285	12	1764	1425	16	3902	3536	31	349263	298333	87	0.472014
90044	91145	75	35261	35325	70	1478	1540	14	1517	1465	16	3120	3080	25	314045	305745	80	0.472983
171472	135971	92	67456	53691	84	2042	1432	21	2321	1804	24	5139	4062	37	484015	386167	98	0.474921
88159	86482	75	22117	22175	50	974	893	0	1373	1328	14	2954	2936	26	257947	249731	80	0.480737
99625	91727	75	37442	33420	75	1226	1100	7	1147	1070	6	3354	2782	29	271429	240168	83	0.482675
76082	75841	77	23645	23861	51	1220	1169	8	1154	1086	6	2747	2695	24	247039	244077	79	0.484614
164047	145389	85	53107	46931	82	2056	1803	19	2664	2086	23	5116	4372	35	478149	431676	87	0.484614
120916	109151	90	55051	49989	77	1461	1230	13	1833	1566	16	3599	3316	29	323804	281468	83	0.486552
150049	124142	85	53897	44115	81	2092	1778	21	2099	1755	22	5108	4156	37	481773	408433	98	0.486552
95329	97255	68	44138	43988	72	1348	1511	13	1571	1539	14	3246	3035	27	292370	281431	80	0.487521
152050	137791	84	55845	49614	81	1648	1702	17	1992	1865	19	4603	4145	33	410303	360665	91	0.48849
138997	114660	88	57155	47892	81	1711	1523	18	2070	1579	21	4075	3428	32	377111	315125	91	0.48849
165555	137771	87	52982	43520	81	2119	1805	21	2687	1958	27	5100	4151	37	475464	387576	94	0.490429
134681	117072	79	50877	42663	80	2011	1530	20	2193	1556	21	4682	3932	34	452115	380788	90	0.490429
133343	111642	85	51789	43090	80	1650	1300	17	1717	1438	18	4030	3218	34	365302	301624	91	0.491398
104015	101795	78	42263	41392	74	1400	1236	11	1213	1266	10	3215	3198	26	290333	282370	82	0.493337
51538	53275	69	24108	24242	53	371	471	0	928	884	0	1460	1643	14	153358	148259	73	0.494306
113716	101027	82	42356	37304	78	1496	1169	11	1570	1238	13	3847	3317	31	351770	308791	96	0.498183
94697	93726	73	28606	27816	66	1076	953	0	1852	1513	16	3641	3629	27	363908	351619	80	0.499152
89899	83941	82	37872	34843	73	886	851	0	1194	1070	5	2262	2170	22	223506	193103	82	0.499152
86356	87185	73	25116	25107	56	1315	1315	12	1120	1152	9	2793	2634	24	239077	234246	80	0.50109
231886	177151	95	87141	67154	92	3202	2446	27	3550	2691	33	8257	6459	43	749206	580365	101	0.50206
115469	109598	78	38486	35879	74	1902	1774	19	1829	1856	17	4267	4042	32	386644	367170	84	0.50206
142861	125106	82	55148	47267	80	1768	1248	15	1931	1753	18	3985	3293	32	382387	330236	98	0.50206
145189	138468	80	52872	48701	78	2031	1459	21	2260	2125	21	4766	4528	32	438543	391272	88	0.50206
91187	93563	74	30581	30965	63	767	943	0	1136	1197	10	2388	2366	22	222841	217594	77	0.50206
86064	85484	74	35362	35488	71	1102	905	0	1121	1078	7	2955	2901	26	277021	265374	81	0.503029
176617	149200	95	73067	62578	84	2166	1823	21	2352	1809	23	5636	4576	38	488279	412527	91	0.503029
85479	83514	76	19898	19877	48	1248	1248	11	1210	1149	9	2864	2784	24	231123	221326	80	0.503998
94181	92553	74	37610	35780	74	1139	1163	8	1323	1139	9	3355	2994	29	318409	303924	85	0.504967
128302	123593	77	50471	48591	76	1681	1788	16	1736	1469	16	3984	3601	30	350562	337316	83	0.506906
108008	103970	76	38943	37465	73	1415	1435	13	1726	1506	19	3644	3349	29	330708	315288	84	0.507875
91888	90311	76	32845	32383	72	1408	1487	14	1484	1389	13	3138	3149	26	308563	296161	82	0.507875
133829	121108	80	44854	39871	77	2025	1912	19	2277	2029	22	5036	4366	35	472634	422909	87	0.509813
188157	149390	93	72811	58371	86	2460	2007	24	3064	2411	28	6508	5385	40	578805	450924	97	0.509813
117652	107005	77	43370	38338	78	1773	1446	15	1755	1413	15	3662	3300	30	306806	261882	86	0.510783
119840	114952	77	52991	50906	76	1574	1655	15	1572	1616	17	4179	3894	31	347736	326155	84	0.511752
290426	198746	104	106121	70049	101	3601	2368	32	4249	2775	37	9653	6298	48	890789	588043	110	0.511752
113121	106126	77	46823	43628	76	2012	1953	18	1814	1439	17	4082	3934	31	367577	339240	85	0.512721
109211	97751	82	44589	39275	76	1674	1537	17	1561	1329	15	3697	3185	31	344754	303187	89	0.51466
92536	92339	75	38806	38932	71	1065	1112	7	1430	1133	9	2882	2915	25	280685	271575	78	0.515629
61603	61776	73	22351	22378	50	965	926	0	879	660	0	1842	1760	19	187342	183262	80	0.516598
149369	124934	88	55012	46525	81	1987	1732	18	1873	1467	19	4399	3403	36	413185	330749	93	0.516598
94900	94182	77	32806	32573	72	1115	1127	9	1638	1611	17	3328	3328	27	291026	279773	80	0.516598
147870	120691	83	43829	36304	80	2267	1823	21	2537	1999	25	5200	4217	36	467410	380918	89	0.516598
114128	99322	84	44260	38131	78	1623	1377	15	1680	1508	17	3312	2762	29	323143	267613	95	0.516598
280425	194698	110	97312	69354	103	3861	2518	33	3652	2473	35	8439	5950	46	798629	572164	110	0.517567
143604	122099	85	48426	40687	81	2033	1771	22	1961	1730	21	4931	4071	35	436886	373370	89	0.517567
129791	122882	76	49399	45962	78	1357	1434	14	1742	1678	18	4011	3648	31	370346	340952	83	0.517567
199378	152824	93	71793	54560	87	2521	2033	26	2702	2020	28	6244	4676	40	549223	418992	94	0.517567
111949	108399	92	29598	29312	72	1702	1599	15	1678	1590	17	4014	3886	31	357376	342615	80	0.518536
124652	120148	78	55888	53001	77	1381	1236	11	1834	1679	19	3545	3484	28	336311	317826	84	0.518536
134672	120502	82	37234	31263	79	2133	1766	20	1742	1610	19	4664	3946	35	402547	356582	89	0.519506
108944	104877	76	33694	32012	74	1483	1362	16	1553	1405	14	3573	3509	27	336319	322069	82	0.519506
142082	114094	100	52454	42531	82	1660	1271	17	1824	1526	17	4536	3485	36	404567	313751	90	0.520475
160279	130110	86	66820	54541	81	2038	1599	20	1886	1667	22	4724	3414	38	460547	361084	88	0.520475
32077	35396	52	13963	14261	40	361	420	0	474	438	0	876	875	0	89849	89709	72	0.524352
135998	115539	89	54327	46262	79	1609	1579	15	2013	1792	21	4183	3756	32	379212	316179	89	0.52629
138691	116237	83	52521	44030	79	2030	1806	20	2069	1576	21	3976	3250	33	382304	314149	89	0.52726
100391	99833	78	46234	45930	72	1660	1593	15	1757	1577	16	3767	3562	29	329591	310957	81	0.528229
95948	92183	75	38461	36056	73	1298	1138	8	1363	1107	8	2886	2520	27	273542	248923	82	0.528229
69187	73209	67	24196	24944	48	729	813	0	899	1036	5	2217	2047	22	196064	202054	74	0.528229
95575	97170	74	33965	33800	70	1739	1655	17	1740	1484	16	3378	3338	26	331911	316722	89	0.528229
85487	85460	73	32023	32210	71	1334	1533	13	1311	1328	12	3061	2930	26	289018	282136	80	0.528229
75268	74604	76	26221	26310	67	882	776	0	1140	1026	4	2124	2133	21	210779	209647	78	0.529198
140628	128209	80	44118	39210	77	1644	1266	13	1481	1453	16	3778	3455	30	353861	311632	86	0.530167
97555	90724	76	38795	34915	74	1646	1360	15	1562	1376	15	3268	3164	27	335619	296185	83	0.530167
163763	129039	88	60843	47559	83	1902	1684	19	2227	1642	24	5264	3994	38	482974	372761	93	0.530167
131358	109429	91	50289	41809	81	1673	1216	14	1488	1245	16	4250	3570	32	386460	317223	92	0.531136
228048	200024	88	88943	79434	88	3149	2674	27	3769	3160	31	7808	6617	42	696725	625688	96	0.532106
120725	108195	81	50101	44020	78	1407	1353	12	1689	1463	18	3519	2991	30	342911	290088	87	0.534044
227954	164146	92	73173	52530	90	3195	2430	29	2859	1948	27	7167	4960	44	654175	463815	98	0.535013
129221	127016	78	40720	39839	75	1773	1777	16	1862	1782	20	4361	4238	30	401617	378868	85	0.535013
168261	146145	95	76816	67158	83	2281	1744	22	2679	2389	23	5124	4622	34	455874	404151	90	0.535013
124947	108837	80	53054	45027	79	1639	1457	16	1810	1622	18	4701	3864	35	415673	348675	89	0.536952
145968	139124	86	71663	70796	77	2036	2078	19	2283	2278	22	5755	5456	35	525013	481464	87	0.539859
90605	88924	78	24653	25184	50	1240	1200	10	1047	1117	8	3117	3205	26	259176	256035	80	0.539859
92579	90745	74	39114	37862	71	1257	1242	10	1089	1109	7	2762	2622	24	248463	238960	79	0.540829
180583	143452	92	68111	53252	85	2499	1982	23	2661	2215	25	6275	4847	41	568289	452441	93	0.540829
103281	101091	82	29973	30248	64	1354	1253	10	1484	1437	14	3441	3392	28	305010	290789	82	0.540829
185443	146947	88	65332	52259	85	1927	1389	19	2358	1896	24	5399	4380	37	492377	392604	94	0.541798
94679	94015	80	35347	34874	72	1263	1343	11	1405	1591	17	2870	2606	26	312632	302212	81	0.541798
89735	88551	85	31636	31592	70	1035	1100	7	1025	1099	7	2767	2680	25	226373	218478	79	0.542767
91140	89342	73	33156	33397	71	1547	1619	15	1214	1052	6	3112	3044	25	289726	281071	82	0.542767
91923	90644	84	33945	33479	71	1115	1131	9	1237	1233	12	3180	3116	26	268948	259007	79	0.542767
212603	166204	94	73686	58751	89	2903	2338	25	2992	2334	30	7176	5413	42	662724	511882	96	0.543736
259722	189189	121	84812	63914	101	3006	2076	28	3348	2384	32	7680	5689	43	736152	546252	109	0.544706
147453	128846	82	48848	41783	80	2117	1715	20	1857	1775	20	4423	3926	32	404031	349343	87	0.544706
77410	78191	72	21737	21592	49	1173	1275	10	1072	1081	7	2795	2687	24	234248	219037	78	0.545675
52508	54672	62	18464	18585	47	343	499	0	714	714	0	1211	1103	9	138801	138588	75	0.548582
128087	118179	80	44679	40287	77	1469	1273	14	1640	1646	16	4091	3681	30	355023	323512	86	0.548582
119537	116483	76	45827	43581	75	1419	1347	13	1737	1722	19	4315	4069	31	409267	377775	86	0.549552
128506	107884	89	53104	45142	81	1619	1452	14	1632	1313	15	3797	3414	30	378858	318341	89	0.550521
94966	96536	72	27172	27514	62	1500	1391	12	1374	1330	15	3812	3535	30	323385	314366	80	0.550521
123263	109561	80	50248	43716	78	1549	1525	14	1853	1398	18	4479	3929	33	405769	348384	86	0.550521
70914	70255	78	22459	22551	51	955	987	0	1150	1075	6	2530	2427	22	215399	212468	79	0.552459
96358	95401	85	33933	33633	72	1433	1308	14	1340	1410	13	3151	3188	26	313086	292601	79	0.552459
181664	144084	100	71043	54997	85	2473	1904	22	2614	1962	27	5154	4282	36	507556	386254	93	0.554398
106751	103136	76	36877	34463	73	1299	1328	12	1568	1549	16	4162	3795	30	355765	336822	81	0.554398
93200	92565	75	30691	30476	71	1124	1061	5	1261	1355	11	3061	2829	27	288189	282236	81	0.554398
214952	171942	90	81810	64996	89	2802	2262	25	3016	2252	28	6890	5119	42	599503	470687	95	0.555367
144403	125671	83	55320	47027	80	1308	1235	12	2026	1584	20	3971	3634	30	368584	324011	89	0.557306
67874	68200	73	23478	23893	49	991	1056	5	735	723	0	2181	2067	21	206279	207296	78	0.558275
290040	216377	110	121458	94750	109	4898	3682	34	5111	4013	36	11562	8870	50	1.04858e+06	846240	115	0.559244
88534	88586	75	18118	18320	44	1262	1202	10	1457	1289	12	2305	2158	22	259250	252965	79	0.560213
178901	144972	86	66474	54457	84	2141	1807	21	2579	2003	25	5929	4877	38	518118	414507	92	0.560213
152091	126638	97	61895	50636	82	1864	1550	18	2137	1720	22	5008	4185	35	475423	390993	88	0.560213
146770	122509	91	58289	48373	80	1860	1773	18	2086	1528	22	5011	4119	35	468395	376683	87	0.561182
120925	108772	88	49876	44336	78	1370	1376	13	1733	1351	16	3707	3236	30	323796	291695	83	0.561182
158251	130062	83	63744	52272	82	1982	1573	20	2042	1710	22	4692	3569	37	455747	372546	89	0.561182
58679	58588	72	16647	16665	45	760	589	0	825	867	0	1437	1622	15	151263	147090	76	0.562152
150361	136939	81	52907	47787	79	2502	2339	22	2469	2318	24	5929	5478	36	557999	487159	90	0.565059
108565	106101	91	33735	33250	72	1574	1395	15	1582	1497	14	3946	3922	29	361334	344111	84	0.566029
118094	106439	81	41861	36392	77	1739	1450	15	1510	1271	14	3700	3288	31	336433	293583	87	0.566998
153704	136132	83	87514	79663	82	1863	1711	21	2221	1900	24	4883	4454	33	435134	403769	91	0.567967
106349	108043	74	32389	32724	63	1402	1378	15	1722	1619	16	3754	3564	28	352152	338525	81	0.567967
115716	109251	77	44841	41014	74	1628	1477	16	1557	1350	15	4030	3843	29	381597	351351	83	0.567967
170575	133399	88	65710	51202	85	2656	2076	27	2555	1980	26	5738	4393	38	539513	415752	93	0.568936
92065	89790	81	18929	18738	47	958	1000	1	1215	1250	9	3054	2905	26	280157	285713	83	0.568936
88998	90959	71	26073	26184	65	1567	1514	16	1433	1549	14	3223	2919	27	312967	298583	81	0.570875
87488	87615	73	40796	40995	72	1156	1180	9	1375	1388	12	2594	2609	23	262256	251368	80	0.570875
171930	140467	85	52133	41058	82	1919	1639	20	2273	1752	23	5067	4079	37	471864	377720	93	0.573782
143892	133693	80	36390	32504	77	1780	1757	16	2105	1708	21	4257	4183	30	379187	350439	89	0.573782
187219	148917	89	82248	64612	86	2627	1867	26	2536	1961	26	5546	4291	38	559345	434916	93	0.573782
92964	91528	82	26537	26346	65	1260	1188	11	1082	1124	8	2382	2234	22	248832	240842	78	0.57669
142317	121710	84	48227	40700	81	1736	1397	14	1804	1353	18	4007	3265	32	379306	314426	89	0.57669
108436	102530	84	36564	34598	74	1305	1412	14	1753	1636	17	3956	3791	29	360683	341960	83	0.578629
133945	131529	78	48425	48122	75	1660	1556	16	1910	1804	20	4104	3749	31	380884	353986	81	0.580567
130048	113661	79	41839	35912	79	1830	1229	20	2064	1428	22	4705	3826	35	447931	376882	93	0.580567
93822	96469	72	33597	34089	56	1148	1125	9	1423	1418	13	2724	2696	24	270582	262176	76	0.580567
126238	125543	76	38068	38041	74	1984	1809	20	2066	1957	20	4817	4584	32	447737	422746	80	0.580567
197647	157913	88	72747	59747	86	2588	2016	24	2966	2329	27	6445	4881	39	553327	451463	93	0.581536
78714	77695	75	31118	30986	70	981	1129	7	1019	917	0	2509	2555	23	195250	191491	78	0.581536
233168	171076	98	82863	61495	93	3050	2033	28	3327	2402	32	7178	5077	43	663487	490087	102	0.583475
37057	39049	63	8753	8790	35	492	400	0	385	440	0	1218	1102	8	114131	114449	68	0.583475
153060	123150	92	59860	47114	83	2032	1537	20	1881	1308	18	4984	4085	36	485773	388110	91	0.585413
100828	98964	79	38060	37668	73	1583	1490	15	1550	1416	15	3407	3283	27	300872	286203	84	0.586382
88362	87404	73	29854	29647	70	1106	958	0	1510	1280	15	3094	2960	27	266290	261543	79	0.588321
251502	170979	95	87324	62798	93	3089	1790	34	3692	2281	36	8451	5659	48	741209	499131	99	0.588321
100658	97730	77	33550	31793	73	1458	1356	15	1468	1404	14	3463	3302	28	320979	301318	81	0.590259
120801	110184	81	41607	37303	76	1427	1268	12	1689	1493	18	3909	3619	30	341446	308390	86	0.591228
135060	121470	85	52426	47711	78	1852	1617	18	2061	1690	22	4689	4376	31	417057	375917	85	0.592198
72867	74548	67	31525	31790	69	888	998	0	959	972	0	2016	2097	21	215370	217404	80	0.592198
59978	61382	70	23173	23561	52	1126	1108	8	934	1137	7	2109	2089	21	208091	201769	78	0.593167
58081	57039	75	25058	25248	64	658	482	0	611	695	0	1766	1865	18	163971	159868	77	0.595105
100996	98746	75	53996	53549	74	1499	1579	15	1277	1369	12	3321	3062	27	312541	296114	84	0.596075
147323	128488	83	53183	46342	81	1489	1108	12	1810	1607	20	3983	3318	34	353080	302210	90	0.597044
70759	70596	75	29429	29428	69	842	944	0	714	683	0	2395	2349	23	209232	207259	78	0.598013
63712	65610	75	12780	13116	38	855	833	0	796	834	0	2065	2147	20	186211	185841	77	0.598982
166667	138360	85	54729	45273	83	2435	2009	23	2127	1790	23	5626	4341	37	505535	406015	93	0.598982
152724	131780	101	54712	44774	86	2465	2221	22	2297	1886	23	5612	4493	37	519417	434506	101	0.598982
138508	123416	91	64087	57281	81	1583	1408	16	1693	1462	17	4288	3572	33	360449	314085	87	0.599952
175742	140882	88	59675	47540	84	2281	1969	23	2484	2055	23	5106	3912	37	509976	409039	91	0.600921
96216	93873	75	35945	35653	72	1127	1098	8	1404	1352	13	2579	2676	24	282520	267033	83	0.602859
250614	171665	105	85205	57963	98	2680	2062	25	3242	2380	31	8226	5751	47	724336	493419	106	0.603828
177058	139389	91	65137	51399	84	2043	1425	21	2418	1853	27	5639	4397	39	520462	394146	91	0.604798
68007	68000	72	16635	16812	42	957	1024	4	932	758	0	1631	1651	17	187122	183103	77	0.604798
181155	141732	89	59995	46600	84	2854	2134	27	2449	1876	25	5638	4487	38	528008	413697	92	0.604798
99458	99950	72	30548	30494	69	1464	1383	15	1643	1728	16	3840	3838	29	332633	316621	81	0.604798
224798	167196	99	74759	54554	89	2840	2201	26	2920	2001	31	6969	5030	42	704208	493327	107	0.604798
195825	165977	94	73906	63077	85	2564	2292	22	2657	2139	27	6305	5203	38	598075	510510	92	0.605767
187344	149839	91	70363	55852	86	2123	1715	19	2286	1659	27	5574	4384	39	486739	382660	94	0.607705
138746	130568	81	60065	55646	77	1854	1876	19	2124	2023	19	4912	4360	33	432417	405030	84	0.608675
101042	93980	76	38353	35184	75	1382	1432	12	1556	1392	15	4011	3559	31	328821	304759	85	0.608675
146344	128741	86	60618	54176	79	1944	1757	21	2272	1926	21	5069	4681	33	468779	425483	87	0.611582
286152	206031	94	104387	76640	94	3898	2887	32	4530	3183	38	10011	7147	51	873039	635327	104	0.616428
150771	128489	92	58962	50316	83	1532	1357	14	2110	1801	22	4602	4023	33	391367	334730	89	0.616428
101147	99529	80	51148	50440	73	1215	1131	8	1545	1245	12	2937	2860	24	279615	264033	80	0.616428
57583	60260	68	25250	25580	58	726	557	0	871	820	0	1798	1895	18	151675	147662	78	0.619336
209055	159946	107	86313	64997	89	2867	2283	26	2823	2341	26	7592	5657	44	665324	506277	95	0.619336
143188	121921	100	57291	47799	100	1812	1548	16	2039	1408	20	4318	3347	34	398408	329047	100	0.619336
132819	117544	80	49129	42077	79	2036	1778	19	2199	1841	21	4724	4250	34	449662	381879	97	0.619336
129616	109489	81	51722	43696	80	1609	1518	16	1813	1603	20	4032	3493	32	349966	287964	89	0.620305
134436	115614	82	55272	46273	81	1727	1409	18	1998	1641	21	4428	3829	33	418428	358685	88	0.621275
100156	97820	77	34761	34644	72	1363	1149	10	1268	1319	13	3467	3351	28	294812	279420	80	0.622244
62702	61963	76	21577	21951	47	860	810	0	727	828	0	1733	1852	17	167832	165033	75	0.622244
99735	101333	73	29066	28911	68	1344	1438	13	1263	1197	11	3135	3229	27	294894	283987	79	0.622244
97892	91480	80	41136	38831	74	1353	1345	11	1628	1636	17	3458	3312	27	306443	290153	79	0.622244
217136	172912	95	67076	53837	87	2392	2051	22	2805	2102	29	6017	4976	39	580797	449125	100	0.624182
84959	85137	71	19360	19285	46	1281	1106	8	1065	1171	10	2942	2932	24	269703	258669	78	0.625151
235173	174212	96	87216	64951	94	2853	1957	28	3268	2120	32	6655	4739	43	616681	453673	101	0.626121
90740	87534	89	34751	34969	71	1325	1391	13	1217	1269	13	2846	2649	26	259001	253437	78	0.626121
81482	80845	80	27674	27472	65	792	987	0	1066	1003	2	2268	2372	22	206901	202642	80	0.626121
122262	105491	93	45261	39517	78	2025	1751	19	1886	1644	19	4382	3913	32	399439	351001	89	0.62709
136099	121937	82	49010	42141	79	1961	1761	19	1954	1876	19	4476	3961	32	410820	349238	91	0.629028
182484	145699	88	65788	52331	84	2348	1743	21	2695	2047	27	6115	4972	40	573121	451517	93	0.629028
176636	134061	106	67722	51306	106	2490	1786	24	2698	2016	26	6366	4613	40	611836	441845	106	0.629028
107562	107439	74	44524	43690	73	1466	1434	13	1804	1650	18	3704	3410	29	350186	340000	80	0.629028
71540	69858	73	31965	31820	70	794	830	0	1015	867	0	2059	2100	20	217173	209019	79	0.631936
104733	102641	76	35303	34878	73	1264	1231	11	1526	1431	14	3703	3597	29	357214	341179	82	0.631936
148573	125088	83	58072	47689	81	1708	1363	17	1727	1554	19	4505	3776	36	434120	353489	89	0.632905
115468	103257	93	44980	39827	78	1620	1440	15	1911	1622	18	3678	3406	31	327526	284819	87	0.635813
89605	89358	74	21538	21698	48	1073	1108	8	1149	1036	6	3169	3216	26	296586	285273	79	0.635813
140884	134352	81	47032	44649	77	1922	1983	18	2041	2063	21	4936	4873	33	432975	403985	85	0.636782
118767	118015	76	42865	42021	74	1323	1185	10	1802	1472	16	3848	3695	29	385935	353341	83	0.642598
184155	154274	84	99544	86249	84	3436	3093	28	3704	3165	30	8829	7676	43	803358	689920	91	0.644536
159339	135895	95	43860	36132	83	2169	1853	21	2280	1878	22	5264	4543	35	493761	426716	92	0.645505
164646	131522	99	55752	44506	81	2018	1564	23	2639	1826	26	5376	4227	38	518642	418056	91	0.647444
127652	123352	77	36181	33091	76	1740	1718	18	1737	1812	18	3948	3835	30	388859	357481	89	0.650351
140544	119739	91	56893	47244	81	1717	1503	16	1909	1605	20	4619	4031	33	411171	343087	91	0.651321
142038	122553	82	53025	44252	81	1894	1444	17	2114	1827	22	4640	4064	33	400566	345044	90	0.655198
102825	100783	82	42410	42168	73	1271	1104	8	1336	1335	12	3665	3627	28	318674	306278	81	0.655198
97123	100506	71	39710	39236	72	1343	1143	9	1369	1268	11	3069	3019	26	307902	299443	79	0.655198
165114	144441	88	82258	75107	83	2606	2692	21	3287	2982	27	7068	6358	38	669373	585634	89	0.656167
148717	117560	95	61693	49705	81	2076	1590	21	2105	1501	22	4553	3574	35	461076	376195	87	0.656167
109304	105946	81	34867	33516	73	1322	1330	12	1651	1446	16	3691	3544	28	329962	315381	80	0.657136
110142	108331	75	39230	38480	73	1513	1565	15	1716	1531	17	3358	3254	28	324241	308342	83	0.657136
137573	114280	82	55403	46124	79	1835	1541	19	2211	1852	22	4683	3800	35	457895	380914	88	0.657136
84579	84930	73	34054	34277	70	1135	1046	6	1381	1204	10	2974	3025	26	260156	256179	78	0.657136
126368	121359	78	38276	36003	74	1762	1614	17	2136	1691	20	4398	4307	30	439338	408403	86	0.659074
133007	121318	80	46301	41367	78	1708	1671	17	1852	1747	21	4193	3739	31	384037	340765	86	0.661013
269476	193168	98	90242	64991	95	3118	1946	30	3838	2682	33	8634	6204	47	875024	627553	103	0.661013
158342	133068	88	57858	48714	81	2183	1785	22	2374	2052	21	5267	4108	38	463974	377256	92	0.661982
84858	83208	73	30384	30476	70	938	922	0	1461	1444	14	3015	2974	26	301437	288531	81	0.662951
105158	102685	76	36167	35155	72	1507	1297	13	1506	1372	14	3280	3267	27	315157	299516	81	0.662951
81774	83571	77	14099	14542	40	1241	1255	11	1285	1102	9	3001	3015	25	274479	263874	79	0.662951
110516	109209	73	43187	42416	73	1588	1490	14	1830	1731	18	3776	3615	28	339799	324604	82	0.663921
111395	107031	83	41146	40389	74	1519	1380	15	1853	1878	18	4741	4431	32	416058	389914	85	0.663921
119266	115344	92	52679	50976	75	1292	1233	11	1545	1441	14	3251	2908	29	299444	288518	81	0.666828
82740	84256	74	30763	30990	70	856	778	0	1161	1276	11	2930	2775	26	248463	243488	79	0.666828
101537	101383	74	40786	40451	72	1266	1238	10	1926	1728	19	3515	3647	27	325119	318962	80	0.667797
343774	252314	125	144592	106987	118	4651	3443	35	5430	4254	35	12689	9548	53	1.04858e+06	854048	126	0.667797
146924	121504	85	57567	48220	80	1637	1322	15	2000	1805	20	4662	3699	36	428461	350304	88	0.668767
351130	259991	124	138076	102939	111	5860	4487	37	6392	4876	43	15140	11789	54	1.04858e+06	1.01392e+06	125	0.669736
95614	92945	77	34558	32542	74	1241	1339	13	1476	1397	14	3309	3275	27	325953	311047	82	0.672644
90933	93083	71	40469	40138	71	1166	1078	6	1381	1311	12	2989	2866	25	300144	294184	79	0.673613
131593	113865	93	49385	43158	80	1850	1618	19	1841	1593	20	4371	3845	34	404784	350322	90	0.674582
242625	161391	105	100412	67940	95	3266	2168	31	3092	2242	33	7389	4752	47	681271	453902	112	0.674582
250983	183563	116	95337	71976	97	2906	2264	27	3047	2220	29	6423	4499	44	578966	423224	106	0.675551
65204	66223	78	28131	28474	64	885	890	0	930	998	0	2083	2202	20	175463	173521	78	0.67652
89836	89517	74	29481	29453	67	1009	1038	4	1124	1270	11	2997	3021	25	252875	243793	79	0.67652
118343	118684	77	29407	29082	72	1685	1789	17	1679	1632	16	3894	3713	29	385740	374901	80	0.679428
67483	67158	72	16786	16924	43	773	845	0	595	720	0	2018	2045	21	200512	195850	77	0.681367
73118	75214	70	19849	20323	45	1306	1101	8	1195	944	0	2215	2250	21	230456	220161	79	0.682336
142956	116247	84	51413	41196	82	2275	1969	22	2033	1558	21	4454	3573	34	441940	351231	90	0.682336
140553	123891	83	45159	39144	79	1637	1571	14	1776	1654	16	4174	3366	33	376405	325659	87	0.683305
160544	128812	86	55895	45264	83	2005	1496	17	2659	1737	26	5344	4242	37	479166	375620	93	0.684274
115981	111109	76	43021	39684	74	1466	1177	11	1991	1660	18	3664	3477	29	359254	332665	83	0.684274
109417	105439	87	38900	36911	73	1371	1428	13	1741	1660	17	3443	3409	28	310760	294322	83	0.686213
97231	96486	74	38242	38017	72	1532	1613	15	1836	1493	16	3844	3723	29	343116	337368	79	0.686213
88350	87981	76	24433	24222	53	1173	1346	11	1395	1331	11	3273	3022	28	273107	265900	80	0.687182
224993	168142	103	77555	57559	90	2991	2139	28	3044	2418	28	7067	5307	42	636363	462195	99	0.688151
94301	95054	74	31038	31035	65	1383	1062	7	1443	1546	14	3337	3314	27	293095	282374	79	0.688151
324356	215197	102	121826	83172	101	5008	3237	38	5554	3525	41	12028	8417	53	1.01811e+06	717679	107	0.688151
45490	45580	71	10141	10239	36	553	693	0	777	568	0	1360	1385	13	141689	139249	75	0.68912
185308	159225	87	63998	54446	83	2358	1849	21	3070	2686	26	5926	5057	36	557692	472338	93	0.69009
79194	78658	73	33884	33570	71	959	982	0	1045	1030	4	2605	2505	23	264861	246315	89	0.69009
200319	150631	97	67890	51554	88	2424	1607	23	2613	1943	27	5888	4515	40	544072	401803	97	0.691059
84128	84123	74	26766	26520	62	1225	1219	11	1216	1292	11	2911	2889	25	274472	269209	81	0.692028
173306	136600	86	55998	43421	83	2513	2083	23	2411	1843	26	6257	5114	40	558304	435781	93	0.692997
129690	111924	84	52907	45692	79	1437	1246	14	1963	1673	22	4110	3550	33	400333	339609	86	0.692997
85481	85670	73	26979	26804	60	1372	1445	13	1382	1254	11	2918	2956	26	301143	292704	89	0.692997
187199	155783	88	74438	62090	83	2379	1874	23	2716	2195	28	5769	4627	39	534537	443724	90	0.692997
90159	89362	79	37966	37811	72	1186	1178	9	1448	1351	16	3037	2917	27	294790	286386	81	0.693967
87507	84758	85	32977	32816	70	1233	1117	7	1114	883	0	2699	2753	23	242086	233975	79	0.693967
280985	204661	100	106980	77116	98	3527	2819	30	4035	2895	37	8924	6284	48	832502	601693	105	0.693967
111123	107336	79	40583	39113	74	1611	1543	15	1397	1473	14	3837	3578	29	372673	351367	81	0.695905
108810	106163	81	40185	39014	74	1560	1500	14	1730	1642	17	3515	3450	29	345603	338413	82	0.696874
98533	96427	87	28551	27687	72	1343	1210	9	1604	1570	15	2732	2677	25	264452	245871	90	0.696874
159325	130983	84	59066	47556	83	2202	1727	23	2275	1865	23	5378	4140	38	451802	368005	93	0.696874
289199	204726	108	99263	69883	106	3650	2287	32	4208	3045	36	9123	6534	48	866707	613086	114	0.697843
80472	80945	71	22994	22692	60	1057	1084	7	1208	1167	9	2526	2333	23	247363	244481	80	0.698813
175037	144176	86	45550	37348	81	2033	1961	20	2176	1618	21	4966	4020	36	449924	355822	90	0.700751
139933	134950	77	53038	50132	76	2122	1896	21	2054	1931	20	4643	4482	31	446071	417674	85	0.70172
137148	129221	82	49763	46065	78	1646	1727	16	2026	1953	19	4925	4549	33	447530	413436	86	0.703659
149469	143590	85	52128	50817	77	2093	2043	19	2097	2271	21	5059	4831	32	447708	422463	86	0.704628
171158	133469	88	62693	49290	85	2186	1605	22	2107	1615	21	4649	3602	36	423204	337514	99	0.704628
90892	89095	79	29153	29146	67	1048	934	0	1062	1092	7	2590	2558	23	258299	251287	79	0.705597
214828	189145	86	66737	57878	84	3720	3094	29	3399	2841	29	8239	7083	42	780158	686374	92	0.705597
110931	110391	75	27468	27571	57	1449	1415	12	1317	1176	10	3276	3496	27	336137	332293	79	0.705597
199247	160008	88	73396	58482	87	2453	1940	23	3028	2359	30	6589	5404	41	573587	453860	95	0.705597
179304	152107	83	57131	47813	82	2343	1703	23	2129	1627	24	5294	4598	35	451373	363734	89	0.705597
115990	112791	75	37276	35339	74	1627	1470	15	1787	1691	17	4471	4176	30	390434	376993	83	0.705597
241088	183669	94	74075	58316	93	2962	2151	29	2948	2235	30	7429	5664	44	651627	501923	98	0.706567
31674	32620	58	12475	12950	38	224	223	0	462	417	0	823	944	0	89407	89785	67	0.707536
85403	84793	74	28472	28456	70	1315	1292	13	1352	1363	12	3064	2986	27	275754	266123	78	0.708505
86761	87034	73	21507	21481	50	1419	1353	12	1427	1489	14	3368	3238	27	324224	313654	80	0.711413
100593	98463	83	37277	36965	73	1109	1061	5	1455	1228	13	3276	3065	26	298978	284423	81	0.71432
62667	61395	70	22105	22091	52	797	623	0	704	704	0	1452	1447	15	177106	172603	78	0.71529
188825	152306	86	66459	53862	83	2421	1999	23	2239	1968	23	5468	4144	37	491525	385889	93	0.717228
159268	132932	84	52962	43321	80	1756	1463	17	2319	1562	26	5705	4773	37	495072	409249	89	0.717228
208319	161870	94	93129	74044	89	2500	2012	24	2915	2273	30	6884	5098	41	652524	507005	96	0.718197
94114	92849	74	35701	34471	71	1432	1388	13	1542	1519	16	3270	3155	27	323117	312535	81	0.721105
97477	96499	75	35492	34948	72	1260	1355	11	1196	1317	11	3299	3337	26	266909	255496	82	0.721105
73378	73570	74	20237	20351	47	937	771	0	982	935	0	2431	2456	23	216932	204314	77	0.724982
214488	153673	100	68868	49454	92	2922	2249	26	2534	1806	27	6567	4486	43	631445	439761	100	0.725951
65538	67088	68	21621	21711	51	804	847	0	703	894	0	1964	2094	20	176803	170214	74	0.72692
215200	155448	91	82848	60601	89	2392	1734	26	3141	2109	33	6418	4536	42	578997	425330	97	0.72692
162841	134828	87	70677	58853	84	1879	1464	19	2455	1953	23	5179	4279	36	484949	392577	93	0.728859
91600	91668	71	23940	24080	56	1094	1000	1	1237	1006	2	2560	2551	23	242302	236170	77	0.729828
84169	84060	73	34370	34050	72	1172	1101	7	1436	1401	13	2980	2823	26	266601	261127	79	0.729828
90719	88735	89	20823	20923	48	1391	1332	12	1177	1330	11	3297	3378	26	263399	261061	80	0.730797
322710	218286	115	105764	72212	110	4383	3117	34	5584	3642	39	12594	8761	56	1.04858e+06	753215	120	0.731766
62371	65462	57	22810	23425	47	1099	915	0	865	988	0	2024	2102	20	185176	182163	76	0.731766
77850	79181	71	28260	28347	63	1253	1199	10	1098	1071	6	2583	2488	24	234025	229244	77	0.731766
113637	112222	78	32022	31686	72	1544	1439	14	1609	1688	17	4011	3760	30	378222	366012	83	0.732736
74302	74906	81	35072	35486	70	930	1041	4	896	946	0	2282	2334	21	209131	194842	79	0.732736
98004	94891	75	31628	31143	73	1350	1339	14	1653	1349	15	3334	3265	26	313464	302126	81	0.734674
143431	118890	84	54171	45318	81	2143	1894	21	1670	1256	16	4730	3834	36	430097	355455	91	0.736613
120447	117163	76	42213	39739	74	1983	1980	18	1818	1598	18	4477	4182	32	430196	403974	82	0.736613
92053	91837	81	36380	36469	71	937	933	0	1343	1349	12	2478	2341	23	225784	219830	78	0.738551
131751	119289	81	52256	46544	78	1766	1519	15	1633	1572	17	3890	3558	31	372429	339333	85	0.738551
258652	193074	117	89543	68137	104	2805	2338	26	4039	2675	35	7484	5341	44	670660	500334	112	0.73952
158007	132935	96	61572	52028	82	2074	1779	21	2318	1745	23	5335	4476	35	482208	417022	93	0.740489
128277	108593	84	53836	45547	80	1824	1547	20	1645	1421	16	4476	3723	33	379347	319229	86	0.740489
148464	138559	83	65775	61657	80	1866	1665	19	2223	1922	22	4900	4549	33	473605	446438	87	0.741459
107640	105480	79	47484	46253	74	1554	1365	13	1804	1718	17	3943	3707	30	347876	332803	83	0.743397
216970	162585	90	72305	54063	87	2101	1350	24	3075	2124	32	6985	5586	41	673732	488100	96	0.743397
146850	125215	82	50773	42071	81	2015	2011	21	2117	1783	23	4727	3984	35	446006	377922	88	0.744366
127636	125158	77	46883	46025	74	1669	1613	15	1928	1994	19	4421	4111	32	406524	384036	84	0.744366
157937	125934	101	63266	50594	84	1865	1538	17	2490	1836	25	5541	4338	38	457587	360114	101	0.744366
108297	105071	75	55749	53404	74	1530	1655	15	1304	1206	10	3898	3651	30	351822	328225	79	0.744366
86638	85055	83	30424	30148	70	1189	1137	8	1408	1217	11	3353	3296	27	308781	302099	83	0.746305
87221	86187	89	24906	24683	53	826	818	0	1393	1308	12	2723	2796	24	231990	227369	78	0.746305
135979	124063	84	49537	43728	78	1709	1801	17	2198	1946	21	4694	4435	33	476221	436941	87	0.747274
86472	86538	75	32531	32704	70	1024	1099	6	1426	1465	13	2807	2803	24	279859	271464	78	0.749213
141142	122377	97	51134	44164	79	2273	2116	21	1859	1869	20	4564	4246	32	441788	381653	87	0.751151
165990	130413	90	59661	46527	85	2155	1822	22	2233	1869	25	5315	4050	37	503207	393043	93	0.75212
207983	162923	89	70044	54197	88	2560	1936	25	2959	2311	29	6261	4874	40	580681	446930	95	0.753089
267679	197274	98	106973	79186	95	2796	2280	26	3359	2654	30	7082	5490	42	625742	473762	102	0.753089
197619	156390	91	70346	56160	85	2532	1856	24	3054	2386	29	6219	4871	40	615076	482948	93	0.753089
317682	207470	128	115903	76546	112	4165	2739	37	4493	3003	39	10610	6714	53	983161	645687	120	0.754059
92842	95260	72	32000	32369	64	1207	1328	12	1362	1221	11	3292	3385	26	299942	290404	79	0.754059
47648	47420	67	12718	13365	37	322	425	0	406	560	0	1325	1436	14	124241	118357	76	0.754059
85576	87114	72	35083	35453	71	1172	1045	5	1092	878	0	3016	2770	26	284744	275846	79	0.754059
94450	97162	72	34851	34433	70	1481	1776	16	1581	1629	16	3313	3212	27	319227	311891	79	0.762782
106513	104709	74	42405	41441	74	1744	1632	18	1429	1481	14	3572	3359	28	329921	314007	80	0.762782
329315	236094	115	131102	95699	114	5528	4308	35	5188	3889	37	12689	10075	51	1.04858e+06	926711	118	0.76472
135520	120889	79	59147	50644	80	1836	1481	17	1708	1416	20	4681	3784	35	405631	343402	85	0.76472
162607	135739	86	48782	40039	80	2192	1678	22	2221	1888	23	5155	4318	36	471976	393147	88	0.765689
321897	197548	120	121652	74132	115	3819	2501	34	5088	3201	41	10025	6038	55	974722	598063	120	0.765689
66110	67307	71	22317	22802	49	1043	1020	3	790	716	0	2621	2714	22	212048	208259	75	0.765689
120846	120045	75	57919	56180	75	1461	1328	13	1747	1580	17	3823	3484	29	335164	327966	80	0.766659
96382	96079	74	41487	41554	71	1515	1354	14	1666	1510	15	3135	3078	27	332178	320681	78	0.766659
172404	137835	91	63343	51777	85	2000	1707	18	2219	1632	21	4699	3725	35	444293	347963	92	0.766659
96468	95767	78	36881	37012	71	1225	1160	9	1304	1296	12	3123	2879	26	284618	281343	78	0.766659
105919	105635	74	37789	36790	74	1552	1334	14	1704	1690	18	3860	3701	30	334372	323994	80	0.767628
36290	35835	80	10647	10740	37	389	394	0	471	511	0	1062	1024	4	106681	107573	69	0.769566
99677	98760	76	46238	45661	73	1302	1246	11	1731	1379	18	3510	3489	27	343507	331759	80	0.769566
96772	93395	84	38078	37517	72	1241	1186	9	1276	1064	6	2726	2686	24	231523	221206	79	0.772474
101248	100182	75	33421	32837	72	1040	1208	10	1268	1316	12	3533	3447	27	351159	332715	82	0.772474
247889	180670	96	86447	64836	94	3497	2769	29	3558	2651	34	8336	6133	48	779453	554066	102	0.77732
77786	80880	70	32749	33404	68	1265	1295	12	1318	1227	10	2595	2725	23	259283	253850	79	0.77732
109812	107611	84	41541	40414	73	1271	1316	12	1308	1165	10	3468	3355	28	291044	281248	82	0.778289
207043	142632	110	68374	46937	92	2504	1573	24	2667	1839	28	6528	4626	44	600363	405446	110	0.778289
136959	124494	82	47487	42532	79	1799	1777	18	1980	1695	18	4661	4030	34	432319	383024	88	0.779259
205200	170407	91	76417	61832	87	2699	2124	25	3042	2640	27	6901	5800	40	673539	555167	106	0.779259
161930	144892	87	80587	73905	81	2199	1916	22	2123	2075	20	5564	4975	35	478004	423324	88	0.780228
120410	114434	78	33489	30452	76	1468	1246	15	1688	1448	15	3762	3476	29	346428	323468	83	0.781197
74984	76189	80	32483	32443	69	776	882	0	1001	1027	4	2541	2466	23	241041	234544	81	0.782166
141892	127120	83	52557	46715	80	1992	1744	19	1735	1609	20	4652	4013	33	445668	403574	87	0.783135
57223	59349	68	22914	23465	50	847	926	0	766	875	0	1685	1760	17	198201	194494	77	0.785074
68517	69974	68	14464	14576	41	1014	1020	3	967	997	0	2334	2315	22	213117	211015	77	0.785074
163636	128656	96	56908	44769	84	2064	1529	22	2237	1712	24	4726	3803	36	472530	375877	94	0.786043
106579	105386	78	35612	34260	74	1590	1530	16	1360	1506	14	3951	3686	29	354034	333623	83	0.786043
166509	127769	96	63952	49810	85	1778	1507	20	2320	1777	22	5121	3985	37	451762	341750	103	0.786043
80529	81627	75	27531	27497	64	1079	1166	9	1243	1085	9	2586	2448	24	235088	228036	79	0.787012
72983	71821	77	30263	30465	69	779	814	0	858	687	0	2152	2121	20	187394	191551	79	0.787982
165111	134500	87	60306	48570	84	2255	1854	21	2574	1937	24	5101	4401	35	462502	371530	91	0.788951
111164	108473	77	41085	39852	73	1913	1836	18	1544	1488	14	3565	3707	27	347431	330098	81	0.788951
107397	104940	85	44702	44089	74	1356	1263	11	1626	1564	16	3531	3625	26	314338	311558	80	0.78992
184657	150800	87	64972	53113	83	2386	2012	23	2488	1979	26	5907	4705	39	552840	464924	92	0.78992
166782	138773	91	57039	47943	82	1895	1652	19	2469	2038	25	5519	4540	37	516526	422896	90	0.78992
234956	183392	90	168509	141824	91	5758	4652	36	6306	5167	40	15145	12321	58	1.04858e+06	999784	95	0.790889
102483	101683	76	34662	35075	71	1304	1340	13	1375	1519	15	3776	3518	29	359465	356743	79	0.790889
171512	133184	91	65885	51730	84	1929	1491	20	2409	1850	24	4889	3638	38	437634	330268	90	0.790889
146169	124836	83	44989	37999	78	2024	1677	21	2022	1619	21	4867	3980	35	472725	408457	86	0.790889
121239	112819	84	34673	31278	76	1380	1443	15	1554	1521	14	3493	3411	28	326888	299006	82	0.791858
79725	82504	71	29867	30210	67	940	987	0	1218	1115	8	2997	3129	26	285393	281744	78	0.791858
48718	47505	81	20504	20505	50	536	583	0	819	719	0	1350	1461	13	126045	122037	73	0.792828
70898	70666	74	20347	20665	46	1070	964	0	1142	1175	9	2412	2442	23	225280	218568	76	0.793797
120199	114571	84	50198	46708	76	1875	1829	19	1889	1733	19	4106	3791	30	378732	350540	83	0.793797
87598	87216	74	19305	19318	47	1083	1090	8	1316	999	0	3037	3040	26	285513	274289	78	0.794766
140689	117597	83	54716	45419	80	1712	1422	19	2015	1542	23	4863	3969	35	413957	338603	89	0.796705
71587	69921	87	18623	18650	44	773	816	0	845	845	0	1910	1860	19	174445	172093	77	0.797674
160641	128442	93	58943	47735	81	2105	1731	20	2238	1614	22	5538	4502	37	456985	365129	90	0.798643
213821	165464	95	79145	60870	89	3084	2312	28	2685	2229	25	7490	5566	44	643285	488003	97	0.803489
147373	136148	84	55187	50643	79	2297	2024	21	1848	1696	21	4737	4343	32	411868	375052	85	0.804458
140190	119110	86	58531	48914	82	1503	1150	12	2003	1622	20	3902	3156	33	334373	276769	89	0.805428
68408	67901	70	25492	25809	54	825	845	0	819	789	0	2404	2356	22	188475	185467	77	0.805428
148538	140241	79	55374	51529	76	1843	1782	17	2131	2012	19	4701	4329	33	444848	410434	87	0.806397
95741	96856	80	42064	42358	71	1074	1185	9	1275	1337	13	2963	2963	25	264763	256833	79	0.806397
105413	102260	81	41518	40559	74	1450	1429	14	1506	1449	14	3683	3597	28	332797	312496	82	0.807366
110718	102662	80	49406	44832	76	1384	1270	12	1517	1292	15	3820	3367	30	330567	303093	82	0.807366
139338	119633	85	54733	46786	80	1651	1556	17	2026	1784	20	4637	4034	35	456240	387833	88	0.808335
116638	107093	78	45887	41919	76	1584	1300	13	1898	1469	19	3750	3542	29	328833	297074	84	0.808335
91672	91758	73	23870	23677	56	1409	1525	15	1481	1340	14	3108	3218	26	315124	305657	80	0.809305
109765	108660	75	38327	37656	73	1547	1566	14	1886	1719	18	4426	4261	31	370650	349553	91	0.809305
104567	95792	76	44363	39063	76	1374	1268	10	1510	1386	17	3832	3288	32	358343	316253	85	0.812212
96033	94282	75	34018	33832	72	1392	1560	13	1049	1187	9	3113	2951	26	282461	269073	83	0.813182
83339	84057	72	30891	30807	69	870	1059	5	920	958	0	2333	2298	23	195359	188582	75	0.818028
94713	94166	73	21474	21544	49	1412	1359	13	1245	1460	13	2745	2929	22	274703	264143	78	0.818028
82729	82354	73	30878	30834	69	866	821	0	1299	1153	10	2653	2517	24	234608	227124	78	0.818997
142670	118766	87	48184	40124	80	1838	1493	18	2014	1554	21	4377	3914	33	395084	322438	88	0.819966
172706	154907	83	68641	59809	82	2087	1987	20	2545	1942	24	5470	4903	36	487043	421224	89	0.819966
162270	129331	100	57916	46039	81	2050	1767	21	2439	1969	25	5058	3860	37	496548	388205	90	0.819966
152456	123118	87	57419	46472	81	2020	1719	21	2124	1872	21	4776	4034	35	431913	344345	89	0.819966
72580	73270	77	24011	24231	49	805	795	0	978	883	0	2212	2047	21	206637	196817	76	0.819966
108899	102273	77	38661	35980	75	1348	1291	12	1579	1395	15	3567	3426	28	312085	287057	83	0.820935
92723	92084	74	25812	25375	56	1500	1404	14	1144	1182	10	3441	3418	27	301620	288976	78	0.820935
41782	42706	66	12904	13040	39	374	386	0	495	622	0	1349	1385	13	109544	111392	78	0.821905
31129	30220	64	10877	11118	37	288	375	0	511	524	0	920	947	0	78525	79866	68	0.821905
101808	98798	76	26364	26264	68	1819	1587	19	1323	1378	14	3689	3577	28	305379	297782	81	0.823843
90064	88243	78	33185	32933	71	1060	980	0	1081	985	0	2956	2817	25	287094	274424	79	0.824812
262624	189172	107	99240	73858	101	3740	2716	30	3817	2781	32	8659	6263	46	764135	560175	108	0.824812
90619	90718	73	31974	32018	71	1517	1379	14	1184	1154	9	2652	2615	23	243412	244659	78	0.826751
91765	92550	75	28687	28382	70	1375	1316	12	1296	1380	15	2855	2749	26	267545	258863	86	0.828689
71918	72415	71	34011	34334	69	1029	1032	4	839	868	0	2011	1872	21	204190	198809	75	0.829658
159368	129186	85	56255	45155	83	1965	1601	20	2217	1654	23	4702	4069	34	463853	380954	91	0.830628
68608	71498	73	18606	18638	46	1080	1073	6	1197	1101	8	2511	2664	22	220580	218264	75	0.830628
90952	89332	84	31664	31859	70	1021	946	0	1439	1259	11	2888	2810	25	271206	258384	79	0.830628
129662	121388	84	57929	54546	76	1878	1824	17	2216	2116	21	4478	4411	31	421722	396668	84	0.831597
96674	95943	75	41204	38554	75	1181	1053	6	1424	1294	13	3109	2933	27	280879	261608	78	0.831597
236374	173153	103	74085	55501	93	3094	2466	26	3036	2217	29	7034	5187	42	676836	495406	102	0.832566
60572	58249	85	24053	24268	52	810	617	0	614	622	0	1555	1555	18	139848	137742	74	0.833535
80685	79817	74	16987	16922	43	1001	1046	5	914	958	0	2574	2508	23	241348	233831	78	0.834504
128919	120818	79	41326	38446	76	1723	1456	19	1979	1724	19	4369	4069	31	390450	369077	84	0.834504
80140	81745	74	27233	27238	67	874	934	0	1149	1100	8	2789	2721	24	250296	247632	77	0.835474
214092	168502	93	91628	73748	87	3937	3252	30	3723	3053	31	8813	7141	45	765507	620312	93	0.835474
99926	99592	75	36959	36003	72	1362	1449	13	1584	1519	15	3642	3559	29	329421	317376	79	0.835474
142942	134359	79	61006	55215	80	2279	1999	21	1966	1622	19	5154	4796	34	465710	422742	85	0.835474
182448	145717	88	64438	52072	84	1990	1497	21	2325	1832	23	5040	4001	36	444851	354201	91	0.839351
168099	139680	84	68754	57715	84	1711	1381	17	2167	1761	23	5079	3914	36	454185	376505	91	0.839351
157069	130860	83	59021	49299	81	2133	1612	21	2245	1965	22	5580	4549	38	485446	391695	91	0.839351
72727	73918	71	17237	17630	43	1078	1161	8	1186	982	0	2822	2750	24	250787	245467	78	0.84032
94380	94733	75	26878	26554	67	1301	1205	9	1488	1353	15	3287	3236	26	301113	292225	80	0.84032
238285	180361	92	82988	62304	90	3372	2635	29	3556	2707	32	7782	5746	43	704143	523627	100	0.843228
120818	112307	78	56925	52151	77	1691	1459	17	1681	1527	19	4069	3769	32	363145	333575	85	0.843228
76055	82272	62	25430	25937	51	770	869	0	1258	1233	10	2802	2802	24	292499	281004	80	0.843228
94856	95024	82	22719	22590	49	1509	1538	14	1558	1579	16	3263	3388	26	315463	306879	77	0.845166
122146	119050	79	39413	39317	74	2194	1701	20	2041	1966	19	4187	4044	30	384477	357969	83	0.845166
170931	149055	90	53961	46615	82	2017	1808	20	2503	2116	23	4950	4216	35	443541	370646	91	0.846135
103274	105795	73	31765	32020	72	1281	1146	10	1774	1624	18	3728	3619	29	345383	339705	80	0.846135
140264	118002	81	50966	41836	80	1452	1162	11	2168	1603	21	4365	3687	34	409778	336370	88	0.846135
79216	80350	72	21673	22124	47	1302	1270	12	1075	1034	4	2941	2981	26	267864	257433	78	0.846135
65387	64261	73	16683	16305	43	1031	904	0	934	912	0	2468	2388	23	229793	223223	87	0.846135
100706	97574	75	45401	43065	73	1631	1741	15	1557	1514	15	3805	3360	31	329248	307721	91	0.846135
100141	101322	74	51907	51765	73	1362	1540	14	1829	1914	18	3636	3794	27	313016	299775	79	0.846135
97838	98755	74	33288	33660	71	1413	1421	12	1760	1740	16	3609	3791	28	333485	327668	78	0.846135
86338	86307	76	29477	29520	70	1360	1311	13	1363	1412	12	3357	3229	28	324425	317848	79	0.847104
107270	96270	80	39840	35225	76	1388	1365	12	1399	1329	12	3327	3252	28	283611	251122	83	0.848074
102308	93453	78	38985	35000	76	1512	1392	13	1611	1492	16	3694	3418	29	378927	336407	86	0.848074
68729	66349	87	12661	12958	38	716	796	0	771	932	0	2279	2213	23	233331	227567	77	0.848074
96667	94580	84	28095	28011	69	1250	1219	9	1442	1347	12	3078	3059	26	297982	292558	81	0.850012
102896	100107	78	33442	31906	73	1453	1555	13	1444	1163	11	3868	3659	29	343112	315386	86	0.850981
114639	99707	81	45539	38886	76	1040	971	0	1679	1452	17	4059	3416	32	347259	307461	86	0.850981
76131	77542	72	24996	25126	61	1009	1122	7	1136	1214	10	2464	2310	23	234346	233595	79	0.851951
106268	103424	90	45468	44458	75	1980	1635	18	1706	1610	18	3983	3720	29	370159	349841	91	0.851951
111313	98635	78	40931	35299	76	2016	1619	20	1949	1397	18	3922	3311	32	377649	337274	86	0.851951
159897	134183	87	50047	40254	82	2383	1896	24	2279	1754	26	5181	4108	36	491219	401966	88	0.851951
170123	134521	89	60990	47844	84	2042	1722	21	2606	1928	25	5396	4258	38	463055	345552	91	0.851951
138421	129021	87	42923	39061	77	1868	1718	18	1744	1758	17	4321	3864	32	395893	357615	85	0.85292
99441	96732	75	34335	33646	73	1462	1493	12	1351	1039	5	3124	2881	28	293421	274421	80	0.854858
44090	44997	61	20969	21470	50	484	605	0	672	607	0	1175	1200	10	106745	107967	73	0.856797
158015	133583	89	51639	42604	82	1749	1471	17	2282	1969	23	5277	4668	35	504470	421021	91	0.857766
98347	96574	83	33685	32901	71	1268	1328	13	1409	1487	14	3121	3029	26	288598	266877	80	0.859704
114777	113066	75	33151	32377	73	1415	1389	12	1688	1696	18	3868	3935	28	364614	359194	82	0.860674
212528	163525	100	93093	72273	88	2416	1854	24	2655	2081	25	5894	4691	40	557110	429457	95	0.860674
174230	146449	89	63744	53645	85	2037	1617	20	2460	2155	25	5422	4525	36	514226	421994	90	0.860674
288858	211199	101	97312	71505	100	4260	2845	35	4619	3267	36	11756	8614	51	1.04858e+06	815546	108	0.861643
165773	125065	105	62382	47522	105	2436	1941	22	2519	1772	24	5676	4023	39	533006	384263	105	0.862612
96288	97670	73	25329	25645	50	1595	1479	15	1542	1456	14	3255	3295	26	263134	251140	79	0.862612
120772	114745	81	43316	41105	75	1594	1424	14	1930	1594	19	4150	4046	31	380512	355742	84	0.863581
69467	67837	80	27374	27260	65	761	844	0	1152	932	0	2348	2212	23	215542	207417	75	0.864551
176705	139364	90	69337	54384	84	2413	2092	23	2518	2068	25	5746	4613	38	550095	453202	103	0.864551
235797	174350	98	83855	62906	90	2745	2156	27	3176	2324	31	6689	4877	43	604081	451648	98	0.868427
136590	123362	81	52095	46729	78	1651	1623	15	2043	1900	21	4298	3990	31	395032	359737	85	0.871335
85334	85234	74	21125	21364	47	1040	1119	8	1169	1094	8	3085	3106	25	301023	294967	80	0.871335
30990	32265	64	11978	12432	38	404	335	0	374	246	0	851	895	0	86528	93195	68	0.872304
153966	124667	97	57756	47653	82	2043	1762	19	2076	1600	21	5175	4320	37	478966	398811	91	0.872304
100978	100698	74	33306	33570	71	1514	1474	15	1411	1528	15	3542	3219	29	343224	326473	80	0.872304
110789	105947	92	31917	31825	72	1472	1142	10	1487	1588	15	3250	3210	27	322778	305884	81	0.873274
126924	124193	76	51650	49456	76	1432	1374	13	1725	1502	18	4364	4402	30	423767	397161	83	0.873274
156374	128662	92	60954	49859	82	1970	1707	20	2330	1826	23	4946	3913	37	462269	377692	89	0.873274
103106	101723	78	37511	37333	72	1538	1669	16	1441	1348	16	3316	3371	27	320246	301117	82	0.875212
71886	73189	70	25946	26241	59	1255	1077	9	851	911	0	2345	2287	23	226139	218611	77	0.875212
248565	183372	100	90777	67230	94	2890	2152	27	3538	2892	30	8367	6180	45	713858	516652	101	0.875212
187645	150146	88	62403	48954	85	2331	1939	22	2511	1712	28	5896	4701	39	529868	414310	92	0.875212
128889	120956	77	47313	41989	77	1606	1322	12	1797	1462	18	4396	3857	33	421337	370989	95	0.876181
89763	91488	71	41461	39529	71	1106	1254	10	1398	1234	12	3293	3197	28	291874	278082	79	0.876181
172854	152357	83	62794	55048	82	2268	1985	20	2617	2175	28	6010	5288	38	561956	490630	91	0.876181
105305	104919	75	37036	36979	71	1122	1185	8	1485	1273	11	3033	2910	27	277135	271015	78	0.876181
140384	114333	83	51988	41853	81	1926	1696	20	1740	1491	18	4025	3351	33	403991	327264	87	0.87715
63808	63851	68	18013	17945	46	687	810	0	996	797	0	1959	1956	19	172610	172064	73	0.87715
105098	103542	76	33673	33545	73	1347	1478	12	1945	1431	17	3862	3707	28	348913	329768	82	0.87812
104097	102963	76	41194	40835	72	1497	1538	13	1604	1609	16	4050	3919	28	337149	319508	82	0.880058
95128	95221	72	35950	36062	72	1457	1489	15	1440	1385	14	3124	3185	26	304147	288065	81	0.880058
98037	93438	81	37442	34929	74	1267	1199	8	1207	1272	10	3597	3670	27	302540	280756	83	0.881997
148120	135004	81	52935	47491	78	2600	2298	24	2209	1875	21	5445	4916	36	477297	428442	86	0.881997
150265	138486	92	72039	66050	81	2189	1960	21	2173	2240	22	5088	4416	34	465937	432196	85	0.881997
201144	153391	91	78139	60522	90	2418	1881	23	3246	2391	29	6857	5053	44	624045	486207	96	0.882966
171615	156455	80	65288	58558	79	2416	2054	23	2827	2432	26	6138	5429	38	584232	522775	88	0.882966
125231	120830	77	52039	48178	76	1699	1601	15	1884	1752	19	4125	3714	31	398443	363038	83	0.882966
158582	143187	86	59649	53735	80	1674	1713	15	2031	1878	19	4845	4339	34	436303	396810	86	0.883935
95495	92844	79	31876	31349	72	957	938	0	1030	1168	9	2354	2482	22	237308	232047	79	0.883935
77973	76913	74	29935	29766	70	1121	1194	9	904	863	0	2374	2379	22	221581	207877	79	0.886843
136660	130443	79	53413	51060	76	1558	1458	16	2151	1970	21	4820	4675	32	431808	398028	87	0.888781
139148	125049	81	50152	44808	80	1625	1401	15	2075	1869	22	4831	4456	33	434306	393070	85	0.88975
356552	243652	123	170872	121771	116	5654	3840	37	7097	4877	43	15086	10925	58	1.04858e+06	999349	120	0.88975
118427	115036	76	42590	40398	76	1389	1440	13	1598	1560	17	3636	3480	28	370179	343520	82	0.89072
153368	129909	86	61987	52436	82	2053	1681	20	1866	1627	22	4688	3889	34	446273	377992	87	0.89072
132691	110377	94	51093	42908	80	1550	1351	17	2079	1828	19	4640	4119	33	410120	341983	88	0.891689
169912	132736	87	63429	50022	85	1982	1604	20	2348	1770	26	5411	4113	37	460488	358186	90	0.891689
284420	186413	125	115911	77909	125	3240	2173	32	3940	2513	34	8191	5369	47	793351	503092	125	0.891689
109362	105987	92	39259	37650	75	1716	1600	15	1940	1617	18	3973	3632	30	351363	321831	92	0.891689
172081	141955	93	57618	46856	83	2151	1783	22	2369	1934	25	5405	4464	38	508932	412501	90	0.892658
70527	71110	68	27584	28089	57	934	871	0	891	965	0	2517	2459	24	222673	217476	76	0.892658
166215	131862	99	68764	56665	84	1922	1673	17	1936	1512	21	4811	3714	37	430961	345643	88	0.893627
94545	92135	77	36359	36267	72	1082	1047	5	998	876	0	3076	3082	25	299404	297442	79	0.893627
102467	97572	78	33547	31901	74	1737	1517	17	1620	1678	17	3401	3394	26	346700	337747	82	0.894597
163441	151752	82	39777	35316	80	1968	1869	18	2490	2155	24	5247	4639	35	484683	446068	89	0.897504
68994	67651	82	18506	18644	46	800	923	0	879	725	0	1786	1757	18	197056	191462	76	0.897504
74419	74384	75	22602	22360	53	728	617	0	759	869	0	2082	2195	21	198189	193401	76	0.899443
264680	181649	107	95650	65674	95	3539	2656	31	4423	2891	38	9590	6831	48	895782	641884	104	0.90235
133599	114972	87	54146	45952	80	1660	1441	16	1825	1331	15	4309	3751	33	418888	359540	86	0.90235
230124	173155	93	70706	53061	90	3153	2644	26	3424	2719	30	7605	5873	43	695103	530154	100	0.904289
148635	139134	83	52420	48043	79	2105	1739	20	1997	1941	19	4729	4123	34	437320	405515	89	0.906227
40645	41975	55	20796	21338	47	769	693	0	437	514	0	1093	1177	8	121347	124204	71	0.906227
180894	138410	89	66436	50154	87	2277	1619	24	2377	1842	25	5448	4340	37	538979	408184	97	0.907197
217244	183620	97	77644	65746	88	2855	2596	25	3388	2848	29	7822	6543	42	731008	622577	97	0.908166
139166	123196	78	42848	36757	77	2003	1584	17	2027	1765	21	3691	3293	31	371174	320613	96	0.908166
82362	83711	73	42345	42218	70	1399	1541	13	1224	1180	10	2984	2911	26	300998	295953	76	0.908166
105398	103667	78	27833	28091	53	1558	1213	12	1657	1442	17	3504	3411	28	327679	323400	79	0.908166
67823	72604	68	19450	20063	45	1086	857	0	1076	1161	11	2601	2460	25	248571	249026	75	0.908166
146842	127307	90	56950	48327	80	1845	1839	18	2296	2112	21	4839	4190	34	429891	373811	88	0.909135
147504	123856	83	52888	43346	81	2237	1890	22	2131	1902	21	5113	4351	36	473964	393231	89	0.911073
86474	88059	72	33958	33583	71	1123	1107	8	1208	1288	11	2987	2926	26	309156	293775	78	0.912043
118567	114439	85	42366	41062	74	1677	1688	18	1675	1624	17	4012	4005	29	371223	360711	82	0.913012
73883	75076	74	19557	19555	45	1139	1128	8	961	999	0	2472	2590	22	225547	221784	78	0.91592
254905	201876	98	77662	65098	94	3247	2620	28	3545	2688	31	8710	6791	45	824355	646086	104	0.917858
132258	123547	79	45746	42105	77	1698	1554	17	2069	1684	21	4514	4095	32	428854	385390	86	0.917858
261337	178292	99	89881	63024	97	3440	2314	32	4032	2556	37	8747	5832	47	783336	522923	104	0.918827
120049	101666	84	47441	40030	78	1419	1233	12	1774	1302	16	3892	3279	32	377096	329009	86	0.918827
129989	111244	85	51321	43398	79	1678	1414	15	1804	1515	18	4139	3544	33	353195	303071	89	0.919796
119456	106635	87	47848	43218	77	1395	1249	11	1955	1624	19	3393	2896	31	312493	267889	82	0.919796
108985	105799	82	36399	36205	74	1366	1360	12	1677	1686	16	3714	3590	28	333799	315306	81	0.919796
161894	131678	92	64058	52576	83	1859	1434	17	2433	1966	23	5453	4343	38	476909	380711	92	0.923673
148654	128548	87	56971	49982	81	1979	1698	18	1943	1712	19	4118	3625	31	387291	326139	88	0.923673
189038	154694	85	57041	45207	84	2575	1920	23	2689	2216	27	6232	5235	39	550614	450726	92	0.923673
154512	142703	80	52134	47273	78	2208	1750	22	2194	1965	23	5373	4947	34	504606	467310	86	0.923673
134463	115753	81	50916	43836	78	1509	1308	14	1743	1431	19	3428	2989	30	337738	279277	86	0.924643
150828	122517	85	56393	45869	82	1930	1610	17	1898	1567	20	4624	3785	35	432681	347228	88	0.924643
279441	192245	103	102603	70138	96	3537	2517	31	4284	2822	35	8788	6196	46	833476	588235	103	0.924643
58538	59971	74	26112	26380	57	745	743	0	930	1022	4	1975	1887	20	197738	188158	85	0.924643
83989	82100	78	28651	26899	73	1027	1010	2	1271	1269	10	2796	2531	24	263670	233010	89	0.92852
159588	125606	89	66703	52650	83	2114	1496	19	1540	1478	17	4832	3597	37	471624	364957	91	0.92852
84896	84119	73	37301	37425	71	1179	1441	12	1102	1292	10	2960	2775	25	255806	260882	80	0.929489
123732	112623	79	50238	44654	76	1487	1481	14	1955	1437	19	3970	3447	32	364368	329435	84	0.929489
91819	91481	72	24828	24518	63	1368	1403	12	1342	1262	12	3054	3180	25	288595	274188	89	0.929489
61245	62458	68	18485	18944	42	971	949	0	885	853	0	1828	1852	19	207745	207512	76	0.929489
104252	102759	74	42947	42762	73	1439	1478	14	1986	1849	20	3435	3349	28	333190	316062	81	0.929489
188395	152018	94	58208	46803	87	2141	1689	22	2446	1905	25	5939	4955	38	525697	439269	93	0.931427
67668	68380	71	20910	21068	47	1037	960	0	773	772	0	2170	2028	22	203197	199352	76	0.931427
71461	69853	83	20623	20753	50	891	934	0	1012	859	0	2227	2274	20	203326	192619	78	0.931427
134349	119043	92	51536	44391	80	1683	1497	16	1782	1658	19	4002	3485	33	433346	378456	87	0.931427
47814	49319	67	23090	23448	49	584	662	0	664	657	0	1357	1276	13	111013	107731	71	0.932396
209705	161785	92	60837	46141	89	2697	2245	26	2901	1900	31	6689	5259	40	583579	460307	96	0.932396
129930	116182	87	50665	44319	80	1572	1384	14	1864	1486	19	3841	3509	30	358063	312232	86	0.938212
267539	198303	96	91833	67441	90	3656	2575	31	3685	2604	35	8006	5994	45	759106	565024	100	0.938212
102594	103108	75	45299	45242	73	1377	1556	12	1654	1605	18	3114	3069	26	281889	271349	81	0.939181
76197	77518	72	27493	27574	62	872	909	0	1247	1170	9	2738	2550	25	248033	247728	77	0.939181
173157	146881	85	59772	48655	84	1986	1571	19	2496	1885	24	5697	4502	38	513038	419763	93	0.939181
65911	65981	70	21857	22240	47	802	830	0	1187	967	0	2203	2296	20	183906	173711	76	0.939181
69498	70150	71	28700	28948	62	975	1004	2	1023	976	0	2086	1978	20	197400	197957	78	0.94015
75073	76005	71	18211	18510	44	1159	1234	9	1083	995	0	2359	2434	22	215766	209922	78	0.942089
121758	109339	83	44806	39474	80	1214	1084	7	1859	1476	17	3763	3437	30	373867	336492	96	0.942089
79917	79824	80	27645	27532	68	1082	1086	6	1236	1175	10	2789	2691	24	261784	255604	77	0.942089
88212	89913	73	24262	24071	60	1164	1066	6	1424	1438	13	2950	2784	26	271658	264632	81	0.944027
138237	116638	99	52942	43886	81	1747	1520	16	1783	1519	19	4406	3642	34	422489	351568	89	0.946935
161325	150481	90	65054	62696	78	1748	1539	18	2053	1971	21	4894	4540	33	416016	388487	86	0.950812
128538	116029	95	38404	33073	95	1882	1542	16	1949	1714	17	4818	4309	32	460390	410694	95	0.950812
294630	210082	108	110110	77789	98	4353	3251	33	4484	3328	36	9865	7015	48	935404	666978	104	0.950812
99134	97860	75	27455	27041	60	1586	1736	14	1453	1377	13	3991	3777	30	325305	303305	79	0.951781
121034	119493	74	44098	41219	74	1774	1857	17	1607	1338	16	4090	3846	31	400010	373229	85	0.95275
119924	113892	80	32277	30238	73	1563	1429	16	1677	1485	17	4320	4298	31	411870	388253	82	0.95275
145862	122996	83	49969	42165	80	2011	1802	19	1918	1664	19	4784	4117	34	434435	368999	88	0.953719
139306	127115	96	42360	37117	96	1719	1551	16	1581	1404	15	4390	3858	31	383616	336584	96	0.953719
230869	178415	91	78217	60666	90	2372	1937	22	2977	2251	30	7144	5293	43	683234	524012	96	0.953719
128604	114359	78	46787	39761	77	1493	1303	12	1922	1442	18	3824	3419	31	350724	306674	85	0.953719
98850	97108	74	27968	28052	61	1135	1058	6	1676	1525	15	3316	3065	28	301643	293143	81	0.954689
118797	112215	77	45988	42019	75	1570	1312	14	1932	1616	17	4113	3787	31	351547	325647	82	0.954689
223638	202381	90	117533	106346	88	3756	3520	28	4967	4147	36	10558	8907	50	973076	849683	93	0.954689
232216	179666	93	74873	58030	90	3068	2304	26	3234	2445	30	8354	6248	45	739079	570410	96	0.955658
109074	106995	78	42243	41338	73	1636	1385	15	1709	1681	18	3524	3455	28	334726	315058	83	0.959535
217369	166531	96	71042	54603	88	2392	1923	24	2725	2102	27	6138	4813	39	570976	439325	96	0.959535
204515	160083	90	78549	61030	87	2349	1883	23	2915	2246	28	6067	4622	41	560133	429155	96	0.963412
134263	113907	80	53191	44696	79	1836	1598	17	1492	1373	13	4097	3119	34	399148	325603	89	0.96535
110683	103605	79	46103	43098	75	1453	1340	14	1899	1868	20	4117	3734	31	335566	307750	85	0.966319
142495	124718	82	45569	38389	80	1932	1638	17	1981	1657	20	4797	3958	36	421043	370431	88	0.966319
79749	80331	76	29555	29765	61	1086	940	0	1014	997	0	2694	2575	24	224260	217353	78	0.967289
191309	160241	92	64625	53920	87	2106	1826	22	2607	2209	25	5282	4306	36	508388	426482	95	0.967289
256509	187727	95	85481	63036	94	2595	1938	24	3401	2433	32	7182	5193	42	695621	507487	103	0.967289
65251	64982	71	19757	19750	46	703	869	0	739	806	0	2033	1866	20	166734	161226	77	0.970196
176536	142661	88	68995	55665	84	1910	1676	20	3034	2619	28	6109	4873	41	542375	448924	92	0.972135
79991	82186	73	22797	22825	50	1031	987	0	1040	1035	4	2478	2545	22	238955	227913	77	0.973104
163098	137115	84	66981	56405	82	1817	1685	20	2342	1894	22	4434	3793	34	484089	410019	88	0.973104
80065	80706	77	27323	27317	60	1274	1264	12	1331	1297	12	2846	2827	25	298116	298220	77	0.976012
115962	106018	84	45312	41463	76	1801	1554	17	1683	1803	17	4196	4026	30	353947	318299	88	0.978919
82389	82842	75	28887	29269	58	1197	1128	9	1140	1056	7	2743	2659	24	244253	237984	78	0.978919
33857	37088	50	13998	14553	39	472	476	0	605	721	0	1341	1355	13	105649	104869	71	0.979889
111185	103495	78	42618	37985	77	1617	1381	14	1792	1601	17	3631	3420	30	329355	292763	81	0.979889
95850	94449	76	43562	42030	72	1615	1530	13	1639	1422	13	3044	2820	27	282836	265169	79	0.980858
93642	90935	73	52762	50218	74	1249	1059	7	1324	1096	9	2390	2280	23	263112	241669	80	0.982796
161486	133033	85	65382	54066	83	2035	1726	19	2146	1802	21	5348	4218	38	474989	379280	90	0.983765
182210	142649	89	74845	60127	87	2207	1870	21	2203	1742	24	5374	4338	38	508275	405511	96	0.983765
155402	149478	80	53533	51334	77	2183	2044	21	2548	2592	22	6034	5881	35	539425	508781	83	0.984735
96276	95920	75	26407	26488	60	1230	1177	9	1048	1187	11	2696	2637	24	265836	265006	80	0.984735
120753	115146	78	48398	44915	76	1524	1377	16	1951	1751	19	3796	3526	30	357988	331721	82	0.984735
88344	87672	76	21712	21389	50	1069	1034	4	1273	1067	7	2932	3028	24	232444	232257	77	0.987642
110582	109623	76	45669	45169	73	1277	1301	12	1777	1662	17	3441	3390	27	351435	329849	82	0.992489
123340	107289	78	45885	38988	78	1760	1316	17	1755	1253	21	4204	3553	33	386361	330616	88	0.992489
145522	125670	82	56154	47373	79	2387	1686	25	2374	1910	26	5072	4197	36	451316	376022	88	0.993458
214309	181591	88	87977	73956	88	2556	1972	24	2686	1888	25	5963	5000	38	553242	459220	93	0.993458
128912	121892	79	37172	33818	78	1624	1504	14	1815	1596	17	3276	3109	28	337405	314059	84	0.993458
208032	157097	91	73315	56108	87	2444	1769	24	2861	1830	32	6115	4565	41	582621	438401	93	0.993458
150881	144467	90	67667	66592	76	2051	1938	21	2278	2055	22	5048	4711	33	454343	434508	85	0.994427
51677	48659	84	18885	19215	46	788	719	0	781	785	0	1282	1236	12	116527	112073	74	0.995396
96398	95782	75	29357	29262	69	1580	1551	13	1600	1352	13	3551	3391	28	315887	310921	82	0.998304
142658	118612	90	57962	47469	81	1640	1266	16	2243	1841	20	4594	3649	35	427724	344760	87	0.998304
138199	119172	82	40976	33931	79	1879	1549	17	2121	2017	23	4748	4086	35	423421	354956	88	0.999273
103924	103421	73	36482	36315	71	507	994	0	1637	1596	16	4028	3928	29	364550	342816	83	1.00024
152115	146346	79	59882	57919	76	2825	2686	24	3160	3024	25	7150	6603	39	638709	596774	83	1.00509
84177	85311	73	37364	37544	71	1129	1088	7	1369	1273	12	2928	2871	25	260705	255475	78	1.00509
160498	143108	84	56979	51011	79	2350	1937	22	2627	2091	25	5375	4705	35	541539	474555	88	1.00606
104106	100738	74	43879	42175	75	1579	1467	14	1253	1290	11	3391	3182	28	290136	269106	82	1.008
181492	145961	100	61461	49436	85	1904	1475	22	2506	1791	25	5332	4291	38	506730	403385	96	1.008
95167	92652	85	32448	31843	72	1267	1238	11	1394	1509	14	3115	2949	26	290497	276807	81	1.00897
110941	99290	79	44805	39559	77	1401	1348	12	1581	1416	15	3529	2944	31	348037	305022	83	1.00897
93648	92993	74	32251	32235	71	1417	1495	13	1179	1337	12	3304	3166	27	302202	292456	80	1.00993
79437	80632	71	38468	38510	71	1057	982	0	1307	1254	12	2721	2679	25	237876	231542	77	1.00993
36710	38916	65	10906	11170	38	411	443	0	518	455	0	1277	1459	13	119144	120252	71	1.00993
57196	56315	76	22915	22778	52	583	498	0	615	778	0	1584	1537	16	150010	146129	75	1.0109
112648	110629	76	29453	29149	72	1593	1718	15	1796	1724	17	3583	3566	28	343686	325330	83	1.0109
113163	111374	77	36366	35356	73	1940	1628	20	1662	1639	17	4382	4215	30	372114	364657	80	1.0109
136889	115639	88	54928	46076	80	1638	1289	15	1676	1260	14	4183	3734	32	406517	340285	88	1.01187
76892	75133	77	29267	29050	69	899	829	0	1028	836	0	2322	2312	21	221308	211584	78	1.01381
49552	51258	64	17805	18002	45	608	529	0	527	668	0	1593	1460	15	118155	114060	73	1.01575
76146	77827	71	38245	38449	69	1144	1219	10	996	1007	2	2156	2174	20	236553	235641	78	1.01575
125450	112606	81	45220	38898	78	1816	1553	18	1625	1508	17	4558	3865	34	400498	347793	88	1.01672
119850	106311	86	46059	40552	78	2061	1687	20	2099	1691	20	4368	3759	32	401867	356193	86	1.01672
159614	148261	88	63128	57979	80	2036	1901	20	2176	1819	20	4202	3732	31	390413	349612	88	1.01963
126660	108316	81	53700	45119	79	1715	1374	18	1752	1508	20	4039	3476	32	358004	298044	89	1.01963
205395	159396	93	76381	60828	88	2570	1833	24	2806	2092	28	6780	5392	41	588962	441804	97	1.01963
55413	56375	68	15063	15141	42	629	609	0	851	895	0	1709	1676	18	149347	143235	73	1.02157
218835	164461	107	77615	57579	88	2727	2240	26	3245	2432	32	7533	5625	44	719946	537548	97	1.02738
103265	103999	75	35167	34834	72	1180	1135	8	1450	1454	14	3636	3441	29	321768	307328	81	1.03029
80571	82034	71	23422	23435	50	1197	1103	8	1141	997	0	2765	2688	23	273312	255817	88	1.03029
69387	70200	70	24904	25304	51	690	779	0	704	917	0	2079	2000	21	185517	180802	76	1.03029
109792	98206	93	41754	37077	76	1297	1192	11	1366	1312	14	3405	3118	29	306977	272418	82	1.03126
82856	82538	73	24251	24545	50	1221	1192	8	1173	1099	7	3000	2910	26	247389	239973	78	1.03126
129222	124537	80	58854	55796	77	2034	1815	20	2256	1943	22	5056	4689	33	466733	437917	84	1.03126
102404	100383	73	40406	39427	73	1460	1377	13	1758	1633	16	3572	3325	29	359311	341732	80	1.03126
159984	131614	86	60550	51181	81	1626	1359	17	2046	1597	21	4772	3727	37	417169	344039	87	1.03126
161489	138012	86	59654	51131	82	2062	1773	19	2250	1997	23	4601	3983	34	416823	342063	89	1.03223
238412	174590	115	79066	57420	115	2973	2148	26	3475	2290	32	7789	5677	43	729632	537479	115	1.03223
84981	88680	71	28263	29199	51	868	943	0	1087	1143	9	2875	2818	25	259636	257721	77	1.03223
94604	94041	77	33352	33237	71	1299	1377	12	1409	1361	14	3594	3615	28	322306	313453	79	1.03223
107837	105074	77	31164	30728	72	1556	1365	15	1637	1469	16	3507	3377	29	312602	304439	80	1.03223
118835	114198	78	34156	31421	73	1250	1196	11	1768	1806	18	4109	3915	31	396987	372316	83	1.03223
201501	163254	105	55775	44143	84	2712	2297	25	3069	2641	26	6195	5385	38	558824	463156	93	1.0332
128543	125226	78	50934	50015	74	2152	1970	21	2311	2320	22	4670	4454	31	457722	438032	83	1.0332
82440	79972	90	31525	31629	71	1064	996	0	749	919	0	2652	2552	23	240940	233618	80	1.03417
141096	80833	97	56373	32786	95	1925	1230	11	1987	1163	9	4501	2683	47	411962	235423	102	1.0361
120763	115764	78	42246	40611	75	1388	1548	14	1620	1380	16	3434	3225	28	323081	303253	84	1.0361
75192	75102	72	23845	24428	50	1206	1212	9	1007	1118	10	2721	2680	24	239846	234413	76	1.0361
138684	118622	81	53253	45812	79	1542	1376	15	2256	1798	24	4665	3983	34	428632	368117	86	1.0361
116323	113366	74	47237	45364	73	1606	1403	14	2206	1859	20	3914	3831	29	387203	364896	81	1.0361
310545	216247	124	110944	78887	122	4482	3266	33	5056	3333	38	10643	7608	48	994776	678294	126	1.03707
140522	117529	82	50293	40049	80	1785	1471	17	1702	1378	19	4240	3571	34	409623	331998	86	1.03707
154437	130768	84	58514	49813	80	2109	1696	20	2387	1958	22	5260	4406	36	467643	390470	88	1.03707
24715	27580	36	15135	15788	41	143	299	0	320	365	0	893	890	0	73864	77157	65	1.03804
101156	96513	84	24973	24520	59	1451	1508	13	1411	1680	15	3561	3535	28	344199	332345	81	1.03998
62461	62544	68	12556	12793	39	803	873	0	1151	797	0	1634	1698	17	161844	156728	76	1.04386
109181	106134	76	40103	36936	75	1434	1533	14	1533	1178	14	3345	3055	27	341336	322492	81	1.0458
199446	149218	95	74709	57321	87	2374	1798	25	2850	1986	30	5798	4183	40	532540	389603	94	1.0458
97759	95055	81	51003	48832	74	1224	1110	8	1535	1290	14	3089	2689	27	313113	301533	78	1.04677
300142	192240	110	111372	73600	101	3692	2149	34	4413	2556	40	9685	6415	50	894129	577155	109	1.04677
124614	120099	76	57859	55139	76	1678	1483	17	1687	1745	19	4434	4253	31	411961	394045	82	1.04773
106692	103799	76	38318	37770	74	1678	1695	16	1668	1625	17	3600	3322	29	334306	318779	82	1.0487
36578	38106	62	13050	13257	39	331	325	0	658	593	0	1147	1217	9	94450	92183	72	1.05064
106618	106285	75	36201	35319	72	1504	1321	13	1945	1666	18	3777	3562	30	357428	336336	80	1.05161
106248	96725	86	42009	37999	75	1232	1235	10	1461	1153	10	3122	2569	29	288446	256741	80	1.05161
116133	112740	84	38896	37836	73	1265	1037	5	1465	1275	12	3172	3081	26	291842	280922	82	1.05646
159237	127301	96	62992	50405	83	1926	1693	18	2352	1897	24	4796	4007	36	442302	351814	94	1.05646
89026	89628	73	39546	39395	71	1394	1569	13	1520	1486	13	2821	2785	25	284098	275335	79	1.05743
152504	137626	81	67393	60061	81	1954	1692	18	2407	2011	23	4722	4140	33	408990	367482	89	1.06033
143606	121016	88	49199	40776	80	1479	1203	12	1634	1420	18	3699	2927	32	386271	313557	89	1.06033
87630	88675	73	28425	28522	66	1306	1349	13	1393	1182	10	2962	2910	26	270042	262349	79	1.06033
163337	131607	83	61389	49402	82	2248	1601	22	2551	1850	28	5208	4030	37	492673	396563	89	1.06033
101467	100903	75	41470	41399	73	1714	1637	17	1586	1513	15	3810	3850	28	354289	341369	80	1.06033
107891	106269	77	37824	36733	73	1393	1351	12	1712	1431	17	3773	3697	29	359891	349924	81	1.06033
91651	88054	80	28007	27121	70	1004	1016	3	1292	1056	7	3041	3079	25	281686	267713	83	1.0613
91346	90431	74	25736	25606	65	1210	1192	10	1157	1000	1	2748	2633	25	250653	245555	78	1.06227
173208	152692	85	43407	35393	81	2170	1846	23	2598	2239	25	5312	4416	37	473568	413139	93	1.06227
181328	142229	90	66389	51994	84	2413	1675	23	2671	2027	25	5193	4099	38	513074	405981	93	1.06227
189344	102372	95	73236	42233	93	2102	1372	22	2724	1447	33	5982	3535	46	558205	290874	102	1.06227
254366	175784	96	101950	71926	95	3927	2848	32	4295	3264	35	9833	7273	50	883741	631147	102	1.06227
67493	69623	69	25693	26498	49	1039	996	0	852	1004	1	2285	2373	23	209061	206202	72	1.06324
80985	82432	74	21416	21807	47	908	1003	1	1378	1342	13	2437	2618	22	248218	239554	76	1.06324
214333	164857	97	65672	49557	90	2647	2089	24	3356	2636	29	7297	5457	44	668269	508322	97	1.06324
77935	78423	77	32218	32126	70	945	1057	4	879	915	0	2444	2414	23	221683	215398	78	1.06809
90142	89019	80	34768	34306	71	1499	1404	15	1523	1511	14	2978	3011	24	270707	264789	79	1.06906
78687	79788	72	33609	33770	71	1076	964	0	1135	1046	5	2366	2421	22	251343	241812	78	1.07003
128021	114893	86	52817	47147	78	1500	1445	17	1774	1476	18	3821	3253	32	366977	314942	85	1.07003
110811	108946	77	39319	38781	73	1269	1180	10	1586	1627	17	3334	3183	27	322280	299518	79	1.07003
80884	81420	72	33931	34294	70	1141	1324	12	1233	1256	10	3047	3006	26	288444	278587	76	1.071
97087	98350	73	41985	42024	72	1445	1349	14	1315	1383	13	3421	3661	26	295494	292473	78	1.071
66869	70033	69	22061	22436	50	760	894	0	1138	1081	6	1999	1992	20	200660	197799	74	1.071
66469	70166	68	24956	25421	52	1052	901	0	758	912	0	2162	2127	21	222047	215000	76	1.071
191718	150715	88	71104	55674	86	2031	1452	19	2600	1898	26	5732	4375	40	523770	404578	92	1.071
122790	119460	77	43823	42428	75	1934	1906	18	2002	1887	21	4587	4362	32	399456	374857	85	1.071
157705	122292	90	63060	49332	84	2244	1629	25	2452	1919	25	5158	3968	37	503886	392379	91	1.07197
76949	75777	71	23635	23774	52	972	933	0	946	899	0	2254	2375	22	242898	235852	76	1.07197
125606	115040	79	45020	39722	78	1715	1514	16	1436	1262	13	4147	3541	32	376058	336493	84	1.07487
288386	212350	107	105271	77341	100	3823	3228	29	4274	3031	34	10402	7732	48	858463	642779	106	1.07487
89852	90344	75	20133	20327	46	1198	1213	10	1347	1275	11	2953	2875	25	268691	261165	80	1.07584
337760	232765	132	123810	88777	122	5260	3567	37	6022	4095	40	14241	10332	54	1.04858e+06	918538	129	1.07584
239695	193770	101	107956	88387	93	2589	2057	25	3361	2695	30	6589	5151	40	585576	463777	99	1.0836
98213	96940	75	39010	38453	72	1003	1051	5	1430	1155	10	3368	3094	28	269729	262045	79	1.0836
73446	75639	71	28769	29406	61	813	928	0	1033	955	0	2687	2528	24	238093	231038	76	1.0836
112959	109421	77	44413	44149	74	1777	1715	16	1477	1415	15	3566	3650	26	334504	326008	80	1.08457
90653	89823	76	46234	46464	72	1381	1218	10	1222	1216	10	3246	3330	26	280955	268921	79	1.08457
139084	121760	88	49362	42415	79	1937	1582	19	2213	1922	23	5233	4876	33	463680	393392	98	1.08457
143208	125975	85	54212	45626	82	1834	1268	14	2177	1861	20	4466	3715	33	397670	330708	98	1.08457
102269	99754	67	41785	39420	75	1176	1096	8	1514	1426	15	3462	3241	28	303763	284632	79	1.08457
172099	138108	87	66040	52637	83	2125	1686	22	2254	1863	23	5303	4357	37	498690	400804	88	1.08457
97005	94979	81	34712	34779	66	1129	1236	10	1445	1519	15	3130	2985	27	272988	265707	79	1.08457
205977	160116	95	114863	95888	91	3650	3050	29	3615	2903	31	8311	7104	43	764473	634307	97	1.08553
123098	115415	81	49200	46322	78	1772	1571	17	1763	1744	17	4223	3843	32	402986	368188	87	1.0865
116596	102321	79	42581	36356	78	1447	1227	12	1956	1852	20	3700	3427	30	365899	311929	88	1.08747
113914	106709	84	48145	43667	77	1554	1171	11	1636	1406	15	4111	3955	30	397325	376628	87	1.08747
254598	185903	99	101381	74773	95	3610	2435	31	3306	2488	32	7614	5175	46	723210	518972	104	1.08844
54609	56063	81	22768	23280	51	621	635	0	650	653	0	1621	1730	16	152322	153428	72	1.08941
103366	99276	76	40121	36324	76	1525	1291	15	1402	1240	11	3666	3269	30	334502	306933	92	1.09135
107298	104803	76	33341	32879	73	1669	1804	17	1710	1769	16	3450	3397	27	343233	325104	81	1.09232
96167	95819	73	40931	41121	71	1516	1437	14	1761	1564	17	3571	3766	26	311092	298691	76	1.09232
90507	88211	81	37452	36772	72	1399	1308	13	1116	1237	10	2612	2348	23	278448	269568	81	1.09329
126422	111818	81	56964	49864	78	1897	1387	19	1744	1688	17	4173	3558	32	374442	330960	85	1.09329
122966	114732	79	44621	40801	78	1687	1499	15	1955	1851	19	4778	4444	33	417715	400628	84	1.09329
78414	78876	72	27530	27695	68	906	895	0	1351	951	0	2585	2618	23	221315	219179	73	1.09426
298383	205712	126	97400	67756	110	3642	2614	31	4487	2746	39	10780	7307	52	954816	654567	126	1.09426
79015	81044	71	24645	24942	54	938	1003	2	1169	1066	5	2544	2679	23	234362	228818	79	1.09426
214075	163077	96	79749	59359	87	2785	1991	27	2948	2126	29	6396	4798	40	592024	442655	96	1.09426
75132	76016	70	21532	22260	45	1149	943	0	1231	1062	5	2785	2685	26	232376	230315	74	1.09426
104644	106182	73	51316	51306	72	1336	1262	13	1759	1667	17	3213	3078	27	324243	318643	78	1.09426
92700	88963	74	40335	37511	73	1383	1212	11	1505	1326	13	3287	2978	29	306697	282281	79	1.09523
140628	117381	82	56407	46964	81	1861	1374	19	1632	1391	16	4774	3862	36	447893	365246	92	1.09523
145454	124142	82	55681	47860	80	1660	1388	16	2210	1776	21	4750	4197	34	409992	346125	86	1.09523
103455	102796	76	21250	20876	49	1459	1314	13	1681	1692	17	3748	3652	28	320291	306883	77	1.09523
112977	110907	78	28214	27486	69	1567	1581	14	1940	1913	19	3957	3860	29	329800	311949	81	1.0962
111212	110332	75	29452	28908	73	1670	1559	17	1890	1758	18	3870	3751	29	385420	363964	80	1.0962
93483	94307	76	23523	22926	56	1287	1454	13	1420	1441	13	3293	3220	26	274896	258170	79	1.10007
162653	132993	85	61157	49285	82	2120	1872	22	2349	1813	22	4713	3856	35	449690	358555	88	1.10007
254788	189360	97	102544	79138	93	3966	2892	32	3590	2697	33	8596	6307	47	815483	582025	100	1.10007
154571	126851	83	67060	54759	82	2383	1938	22	1950	1744	20	5700	4677	38	498504	400505	88	1.10007
192604	157299	96	74078	61440	88	2390	1899	22	2951	2447	28	5770	4555	37	526747	436980	93	1.10104
204596	147498	109	88231	64550	93	2266	1732	24	2672	1792	29	5654	3918	40	530759	397815	98	1.1088
256043	189888	99	91218	70174	95	3477	2442	30	3601	2611	33	7628	5712	44	743545	541083	104	1.1088
108243	99938	77	47870	43397	76	1104	960	0	1415	1335	13	3563	2976	29	302361	272376	83	1.10976
167531	136569	85	61249	49795	83	1864	1431	18	2221	1740	23	5401	4323	37	455514	360449	90	1.10976
95202	94857	73	31895	32305	70	1440	1461	14	1617	1554	15	3199	3105	26	312843	311188	79	1.10976
166301	143642	87	65395	55705	83	2245	1968	21	2719	2165	26	5921	5103	37	532020	456269	88	1.11073
103285	102436	80	37361	37270	71	1277	1090	7	1226	1330	12	3053	2904	26	285441	285911	78	1.11073
59850	59784	70	26537	26589	58	702	776	0	985	811	0	1588	1615	16	142144	140733	76	1.11558
353142	231479	118	118403	75779	115	4612	3034	35	5155	3330	40	10886	7218	53	1.00676e+06	674769	121	1.11558
128213	108253	83	44485	37253	78	1736	1460	17	2004	1641	20	3913	3123	32	362930	299674	97	1.11558
153697	124918	87	59830	49121	83	2240	1818	22	2273	2005	24	5118	4182	37	480217	394789	92	1.11655
115457	104227	81	51532	44160	76	1487	1158	12	1955	1501	19	3793	3121	32	356768	314745	85	1.11655
157846	128900	87	60384	50146	82	2235	1794	20	2009	1735	20	4495	3774	34	437144	349896	92	1.11849
93036	93212	74	35573	35654	70	1371	1424	14	1586	1508	16	3586	3315	29	311550	299564	79	1.11849
147635	117332	98	60692	48238	82	1637	1388	16	1813	1350	19	4654	3490	36	444448	357188	89	1.1243
86254	83876	78	27778	27632	67	1249	1112	8	1367	1184	10	3006	2920	26	234153	224644	76	1.12915
290959	209409	111	94554	70166	108	3937	2986	32	4537	3483	36	10600	7781	51	940552	707304	114	1.12915
135672	113241	82	48701	40197	79	2000	1741	17	2016	1611	21	4971	3960	36	473404	389181	86	1.12915
103105	100902	78	38927	38084	73	1261	1307	12	1513	1346	14	3456	3341	27	324741	307327	81	1.13109
72804	73275	75	23924	24090	50	875	949	0	1090	993	0	2476	2360	24	225245	225090	76	1.13303
248047	182251	103	102001	76445	98	3373	2391	30	3425	2638	31	7743	5574	46	704434	500377	105	1.13593
145737	129126	82	60115	51884	81	1801	1539	18	2187	1721	19	4692	3953	35	438527	392287	87	1.13593
141332	118507	86	60452	48879	84	1676	1399	15	2501	1742	24	4961	3927	36	446924	361404	100	1.13593
135867	131960	78	47338	46047	74	1966	1936	19	2239	2200	22	4921	4908	32	480742	453017	82	1.13593
98771	98952	73	45702	45309	73	1378	1268	10	1634	1567	16	3020	3099	25	263416	258821	80	1.13787
86633	85688	76	24439	24358	57	982	1124	7	1262	1270	13	3194	3253	25	285220	274490	78	1.13884
36428	37383	65	14804	15070	42	584	662	0	456	517	0	1174	1184	10	113144	114597	71	1.14078
116778	107618	77	44191	39787	76	1482	1491	14	1604	1378	16	3630	3370	30	336901	308194	85	1.14175
87459	88865	71	30405	30565	66	1309	1219	10	1361	1337	13	3312	3235	27	316909	304189	80	1.14175
178058	139919	87	67708	52750	84	2546	1978	26	2607	2136	25	6142	4703	38	596037	457015	93	1.14272
77640	78579	75	17565	17832	42	1141	952	0	963	927	0	2510	2518	22	229344	227965	75	1.14272
87024	85200	86	23792	23778	56	1129	1127	8	1403	1229	11	3335	3232	28	297022	278927	82	1.14369
29576	29354	63	13647	13883	40	358	352	0	345	363	0	753	843	0	67079	68803	71	1.1466
119068	109332	77	47714	41812	75	1359	1121	10	1625	1514	16	3633	3217	30	336786	296123	83	1.14853
134207	115856	81	58701	50935	78	1957	1708	20	2010	1603	19	4701	4089	34	438592	374293	93	1.14853
109620	108425	75	45673	44653	73	1506	1533	15	1687	1674	16	3454	3141	28	306281	300034	79	1.14853
143520	132494	80	54487	49551	78	1688	1640	17	1603	1456	16	4195	3598	33	405059	356144	85	1.14853
94523	96255	72	33957	33820	65	1263	1145	10	1463	1303	13	2997	2987	27	294374	286381	78	1.14853
126925	111923	80	49518	44065	78	1749	1435	16	1902	1818	20	4190	3472	32	346253	297443	85	1.1495
128146	110243	91	52490	44619	81	1848	1595	17	1640	1482	17	4226	3951	31	422189	363329	89	1.15047
90820	89144	74	30673	30431	71	1310	1303	12	1258	1287	15	3273	3137	27	318871	318019	81	1.15144
117947	110773	79	37347	33373	76	1629	1620	17	2141	1754	19	4815	4349	33	433469	406693	83	1.15241
158140	137575	87	47748	39594	81	2268	2146	22	1993	1590	20	5064	4305	34	427048	356676	88	1.15338
321923	209924	114	112665	74478	109	4248	3000	34	4663	3015	37	10272	6663	54	1.04858e+06	676175	116	1.15338
156280	128239	86	58855	48197	82	1899	1638	20	2264	1685	24	5239	4051	37	496232	417200	89	1.15435
145783	121542	83	50361	41261	80	1906	1723	19	1995	1531	18	4860	4025	35	419119	347516	88	1.15435
105083	102355	79	38030	37046	73	1358	1190	10	1502	1287	14	3747	3527	29	311356	301523	80	1.15726
196167	151157	89	53575	41758	86	2653	1879	27	2498	1897	27	6157	4526	41	585537	458212	94	1.15726
67195	60971	87	19871	17332	87	912	769	0	961	891	0	2406	2013	22	230560	195101	87	1.15726
85593	88025	72	29702	30118	60	1112	1262	10	1133	931	0	2927	2942	24	258186	247097	77	1.15726
140634	124241	84	57085	49350	80	2016	1886	20	2008	1721	21	4896	4286	34	446015	394978	87	1.15823
131233	115433	83	58297	52159	78	1945	1685	18	1761	1400	16	3788	3528	30	394578	360647	88	1.15823
79198	77587	74	21154	21255	49	1141	1101	6	1185	1136	8	2643	2648	23	243048	239090	78	1.16307
85429	87343	72	33801	33634	70	1177	1163	9	1076	1158	9	2889	3008	25	272240	261925	78	1.16307
115837	112671	77	40272	38756	75	1495	1541	14	1948	1683	21	4751	4457	32	404896	392582	80	1.16307
64452	65262	71	19740	19812	46	478	654	0	1042	1051	4	1998	1888	20	168669	164259	75	1.16501
130460	108808	97	51604	44232	79	1562	1196	14	1812	1677	21	3876	3164	33	364443	308187	85	1.16501
116508	114607	76	54866	53586	75	1732	1710	15	2052	1660	19	3972	3818	30	367242	346440	80	1.16598
125088	109034	80	53827	46420	79	1601	1485	15	1685	1331	16	3877	3228	32	359118	311597	87	1.16598
66571	67374	75	16274	16576	41	1008	1006	2	863	859	0	2280	2190	22	197133	191127	77	1.16695
72038	71329	72	35272	35431	69	935	990	0	957	815	0	2340	2309	22	219381	205374	76	1.16792
101112	99999	74	25130	24975	52	1228	1413	12	1707	1572	15	3614	3519	28	312940	296541	79	1.16889
120553	107798	86	48759	42553	77	1909	1608	18	1706	1521	20	4010	3571	32	366810	318732	85	1.16889
78135	78981	72	38597	38534	70	1187	1074	6	1153	1118	7	2487	2435	22	239851	242945	77	1.16889
211297	165013	95	77316	58053	89	2110	1607	22	2953	2244	28	6236	4704	42	533380	412231	94	1.16889
110056	107731	80	36293	35527	73	1279	1207	12	1404	1316	13	3462	3356	27	324385	311874	83	1.16986
159089	130523	94	67901	55857	82	2113	1699	20	2064	1649	22	4550	3554	35	425784	340954	90	1.1718
114331	105500	79	49098	44531	75	1624	1485	17	1431	1495	15	3922	3529	30	350292	306142	82	1.1718
127561	113389	80	53273	46530	80	1583	1361	13	1938	1746	19	4260	3713	33	395761	340800	85	1.1718
144799	130017	82	61861	55489	81	1941	1597	19	1920	1641	21	4367	3902	31	432966	390999	87	1.1718
29095	30871	53	13657	13959	40	281	330	0	404	386	0	886	837	0	76302	77344	67	1.17276
84826	84440	73	24847	24981	55	1208	1160	10	1320	1247	12	2854	3061	24	297391	293738	79	1.17276
305476	211469	119	132586	96389	115	5081	3625	36	5883	3932	40	13152	9205	53	1.04858e+06	802017	124	1.17276
160240	128076	85	70648	57382	84	2293	1697	24	2342	1914	24	5452	4477	36	498783	386615	91	1.17955
157327	126827	102	66883	51764	93	1939	1489	18	2097	1427	21	4640	3569	35	451127	344637	102	1.17955
103370	95868	77	36655	33335	74	1206	1134	9	1445	1542	14	3493	3452	27	313730	282808	83	1.17955
95154	91941	82	27806	27927	66	1205	1144	9	1048	821	0	2864	2779	26	269410	247546	78	1.18052
111897	106702	81	28172	27830	73	1524	1490	15	1654	1632	16	4027	3739	30	400626	381410	82	1.18246
68392	70754	70	34060	34968	68	622	884	0	977	859	0	2050	2061	21	209362	206404	75	1.18343
115194	111390	82	42080	41046	75	1427	1414	14	1721	1423	15	3281	3151	26	292990	282022	82	1.18343
100639	98412	76	38229	36663	74	1514	1468	14	1512	1599	16	3870	3725	29	330859	324875	81	1.18343
138613	118720	86	51326	43735	80	1544	1272	13	1687	1605	18	4400	3589	36	386105	319034	87	1.1844
84698	85101	74	22659	22675	49	917	1011	2	1354	1449	14	3156	3150	26	274974	263326	78	1.1844
106522	105675	76	38380	37907	73	1642	1809	17	1720	1645	17	4303	4003	31	346701	333532	81	1.1873
123622	107253	80	35169	29964	78	1242	1167	9	1920	1558	21	3868	3278	32	346025	298968	85	1.18924
199452	157242	87	68706	53636	86	2133	1634	24	2639	1853	27	5504	4163	39	520128	390135	93	1.19215
115589	114369	76	47090	46075	74	2074	1809	19	1966	1679	19	3981	3936	29	372432	370759	81	1.19215
65319	64766	72	20637	20823	47	874	850	0	797	920	0	1977	1852	20	194427	182838	74	1.19603
97292	96909	76	35820	35494	71	1423	1363	13	1574	1580	16	3880	3806	29	342831	325824	81	1.19603
244294	173691	92	85824	59981	93	3342	2416	31	3612	2444	33	8290	5813	46	764070	537640	99	1.19603
289084	195112	100	102182	68042	96	3534	2538	31	3962	2691	36	9029	6071	48	826858	552894	102	1.197
122230	111411	79	50369	45338	77	1457	1259	12	1500	1440	17	3904	3448	31	379964	345149	85	1.197
284970	197945	107	101749	71894	98	3188	2261	30	3749	2604	35	8093	5546	46	750157	517075	107	1.20669
133673	128405	77	64199	59776	78	1925	1749	18	1970	1832	20	3629	3388	30	354283	330107	95	1.20669
87343	86810	81	40783	40946	72	1020	905	0	1101	1041	4	2987	3095	25	284133	277285	81	1.20863
116642	111693	77	40256	38300	75	1833	1504	17	1552	1398	14	3419	3307	28	317934	300300	83	1.2096
133853	125946	82	65295	60786	78	1858	1954	19	1848	1643	18	4547	4193	33	455750	420463	85	1.2096
177750	134587	105	69237	51957	105	2204	1558	22	2313	1796	22	5140	3837	37	500601	365648	105	1.2096
100579	99953	75	32401	31838	72	1081	1096	7	1053	1035	5	3120	3017	27	296176	279084	80	1.21153
157267	121755	89	57007	44012	85	1751	1378	15	1777	1424	18	4150	3279	33	380784	298485	93	1.21347
94426	95946	73	25820	25802	57	1327	1267	10	1394	1279	13	3178	3211	26	300984	298195	78	1.21347
240733	195811	104	125378	103960	90	4927	4071	33	4597	3535	34	11349	9149	51	1.04858e+06	826063	97	1.21347
171148	136121	88	63086	49473	84	2694	2058	26	2321	1634	23	5659	4472	39	490314	388944	91	1.21444
196824	154119	92	64426	49563	87	3039	2459	27	2874	2084	28	5858	4508	39	584152	439615	95	1.21444
193484	153771	103	81669	64366	88	2679	2300	23	2735	2098	27	5579	4383	37	547826	428770	95	1.21541
107403	105618	75	39664	38603	72	1389	1213	10	1586	1486	15	3351	3111	27	293612	277563	80	1.21832
83780	85716	74	35163	35218	71	1185	1400	12	1130	926	0	2733	2721	23	228515	221446	80	1.21832
80150	80436	70	25651	25578	55	951	910	0	1359	1155	8	2475	2345	23	241758	240787	79	1.21929
196320	168512	90	80077	68218	85	2766	2332	25	3348	2829	27	6735	5626	40	625379	549514	92	1.22026
76478	75975	71	30230	30243	69	1206	1327	11	1124	1134	9	2612	2391	24	248390	244563	77	1.22123
154984	138042	81	56850	49872	80	1814	1845	18	2055	1748	21	4979	4553	33	456422	403574	87	1.22123
115921	107262	78	48842	44372	76	1493	1372	12	1962	1589	20	4142	3510	33	371278	348909	83	1.22413
106251	104104	77	29701	29525	72	1346	1302	13	1627	1545	16	4045	3801	31	368115	356244	80	1.2251
143041	119285	85	56724	46746	82	1994	1653	20	1924	1548	18	4283	3566	33	413503	340960	89	1.22607
29817	31265	54	10503	10878	36	226	317	0	376	345	0	985	900	0	81131	81706	67	1.22607
103725	103252	74	38132	37993	72	1598	1437	15	1615	1605	15	3868	3822	28	366189	361331	79	1.22607
181067	164089	94	59383	52992	88	2087	1678	19	2628	2147	24	5828	5194	35	515502	449573	102	1.22607
149955	123454	100	61419	50552	82	2169	1849	21	2149	1604	21	4727	3823	36	429990	345672	89	1.22704
123068	117645	78	40733	37048	77	1587	1423	15	1553	1507	14	4015	3742	30	391465	361708	85	1.22704
31099	30046	66	13490	13715	40	449	391	0	439	444	0	976	966	0	77884	80783	69	1.22898
63590	64227	75	31552	31887	69	861	760	0	865	774	0	1928	1910	18	187184	186687	76	1.22898
66593	64746	70	20169	20159	48	970	894	0	991	903	0	2144	1986	20	194825	192296	77	1.23286
142244	121489	83	56466	48027	81	1902	1588	18	1684	1445	17	4123	3449	34	389069	324853	91	1.23383
182486	149895	86	64793	52411	84	2342	1736	23	2678	1975	26	5989	5053	37	524451	415281	96	1.23383
105591	108509	72	33691	33309	72	1420	1441	12	1556	1651	16	3946	3907	28	347899	328693	80	1.23383
137522	136496	81	21304	21609	47	2084	1876	20	2162	2090	21	4926	4859	32	462229	427600	83	1.2348
173152	135031	90	76622	60175	85	2445	1708	24	2648	1855	28	5291	4058	38	450068	349594	93	1.2348
68426	72670	68	17573	17846	43	1015	964	0	997	949	0	2410	2446	23	231367	232410	78	1.2348
113973	112552	78	29028	28713	65	1655	1517	16	1693	1867	17	4163	4009	30	357885	355008	80	1.23576
88786	88568	75	27828	27769	69	837	763	0	1455	1314	13	2841	2877	24	264923	256186	77	1.2377
92624	89174	86	32933	31492	74	1088	1161	8	1267	1154	11	2876	2853	24	248475	228397	90	1.2377
50698	53564	62	24726	25291	54	721	664	0	856	691	0	1635	1514	17	145877	142543	74	1.2377
164827	161410	77	71429	68074	78	2557	2421	23	2873	2677	26	6696	6393	37	598541	557446	85	1.2377
91181	86786	90	32452	28781	90	1654	1401	15	1486	1281	13	3694	3170	29	354076	310724	90	1.2377
164242	139618	86	64270	54220	81	2191	1746	21	2221	1519	25	5132	4386	35	457315	381765	88	1.23867
77444	77123	74	31228	31148	70	997	1081	7	1083	921	0	2467	2497	21	217766	201658	77	1.24546
111103	107939	83	26931	26930	59	1681	1796	16	1740	1668	19	4144	4160	29	423963	408006	83	1.24643
184345	138538	92	64552	48833	88	2214	1791	22	2511	1850	25	5495	4101	39	539538	395777	94	1.24836
73423	74094	83	32802	32640	69	853	774	0	1089	994	0	2404	2344	22	232067	221453	87	1.24836
219768	173065	93	79121	60956	89	3071	2413	27	2713	2416	25	7548	5629	42	655600	489858	95	1.24836
115680	113846	78	26630	26768	58	1719	1652	16	1370	1347	13	3783	3703	29	325961	314337	79	1.24933
81395	78634	83	24137	24082	53	1088	1172	8	1226	983	0	2892	2846	25	258382	241067	80	1.24933
161605	129832	100	65523	53113	84	2160	1890	22	2336	1765	23	5178	3969	38	467641	380824	89	1.2503
104437	97719	83	48144	44811	74	1233	1208	10	1693	1630	17	3825	3228	31	329668	311002	80	1.2503
58790	59199	69	18422	18379	46	730	748	0	842	722	0	1762	1828	19	164673	163858	75	1.25127
133854	114295	81	58223	48648	80	1520	1299	14	1944	1677	20	4338	3550	33	384299	321143	88	1.25806
92393	92624	73	39347	39436	71	1063	1056	6	1508	1398	14	3121	3068	26	290713	274521	79	1.25806
159781	151654	80	91793	88360	79	1694	1694	17	2033	2092	21	4867	4736	32	425497	394146	86	1.25903
99717	92175	77	38610	34447	74	1590	1584	16	1608	1488	15	3800	3578	29	346216	309506	83	1.2629
134516	123716	87	48672	44800	77	1790	1569	18	1566	1369	16	3627	3499	29	326145	286728	84	1.2629
97575	92934	81	41727	39083	72	1467	1445	13	1270	1207	11	3522	3200	29	325080	307733	79	1.26387
197490	161952	91	51104	43243	84	2615	2248	24	2829	2253	28	6108	5081	40	587195	473738	94	1.26581
94861	92799	87	29070	27549	69	1484	1275	14	1669	1338	15	3711	3476	29	318081	310246	80	1.26969
137915	117138	91	50365	41811	81	1863	1644	18	1899	1483	16	4300	3586	33	385985	322293	87	1.27066
183596	153831	88	83430	71584	87	2301	1907	21	2848	2308	29	5369	4462	35	531608	453092	93	1.27066
75399	73684	80	30914	30889	70	819	785	0	1116	1004	1	2210	2109	22	217862	209671	78	1.27163
111198	109591	75	38128	38025	73	1656	1407	15	1828	1634	16	4062	4032	29	375506	360714	83	1.2726
71996	72003	73	23404	23325	54	1069	1003	1	1121	1208	11	2494	2327	23	235704	231389	82	1.27356
96094	94846	86	30334	30441	70	1312	1169	9	1486	1426	16	3321	3186	27	296812	289838	78	1.27453
67028	67615	69	22062	22299	47	1016	1026	3	1048	803	0	2149	2043	20	201165	196704	77	1.2755
98570	95641	76	32946	32405	73	1405	1374	13	1457	1365	13	3519	3302	28	330427	314237	80	1.27744
164506	132848	85	62166	49680	84	2299	1726	21	2279	1978	24	5375	4365	38	479811	379460	92	1.27938
86822	86757	72	20238	20529	46	913	954	0	999	835	0	2504	2679	23	217359	209225	78	1.27938
150679	128535	94	51996	43365	83	1804	1674	18	2215	1970	22	4665	4111	33	417644	347646	90	1.28229
104217	99292	77	39256	36707	73	1639	1643	17	1616	1616	15	3867	3570	30	334302	310154	83	1.28326
58534	58396	74	23945	23858	54	797	772	0	806	713	0	1910	1824	19	161394	163111	72	1.28326
113534	108478	81	42961	40369	74	1595	1545	16	1641	1663	16	4184	4055	30	376958	356378	80	1.28423
121533	120462	76	39806	39417	74	1713	1829	17	1945	1956	21	4455	4140	32	394366	375866	81	1.28423
109723	107706	75	29615	28866	69	1444	1461	14	1596	1514	15	3508	3405	27	351080	330810	79	1.28423
129719	125454	78	38282	37389	74	1750	1643	17	2122	1810	20	4539	4284	32	415150	394266	82	1.28423
237674	180578	92	84527	63989	90	3316	2359	30	3784	2722	34	8092	6240	46	743489	562958	95	1.28423
129505	109198	83	47676	39812	78	2004	1670	20	1859	1479	16	4382	3819	32	401918	329904	91	1.29392
112967	110221	75	43270	43153	73	1887	1903	20	1656	1522	16	4082	3990	30	380468	363727	80	1.29489
121565	117544	78	59133	58705	74	1478	1367	13	2129	2123	19	4033	3695	31	364727	335475	84	1.29586
46120	48279	68	23222	23935	51	407	486	0	562	711	0	1298	1379	12	114044	116844	72	1.29586
93744	90467	85	48709	48419	73	1271	1221	10	1704	1563	17	2999	3106	25	308300	296259	82	1.29876
78382	79242	71	19439	19753	45	1435	1350	11	1008	1087	7	2495	2397	22	227556	225127	76	1.29973
100687	98908	76	36721	36616	72	1412	1183	11	1533	1357	15	3642	3663	28	357031	347046	81	1.29973
93079	92420	75	49805	49994	72	1372	1324	13	1465	1395	15	3011	2870	24	287550	281248	80	1.3007
101708	92480	76	39923	35953	75	1509	1213	13	1322	1094	9	3106	2752	28	277389	252681	84	1.3007
77784	78836	68	24430	23949	57	1053	1105	8	1192	1168	8	2691	2492	25	251221	250067	76	1.3007
106278	102311	76	37368	36106	74	1546	1588	15	1442	1135	10	3700	3671	28	311014	299178	80	1.30167
105017	99108	78	42548	40167	76	1023	1024	5	1388	1412	14	3345	3170	27	316036	300544	83	1.30264
150594	129801	86	37792	31054	81	2154	1788	20	1883	1708	17	4212	3509	33	397295	331280	89	1.30458
96572	95783	77	27861	27770	66	1565	1443	14	1415	1474	15	3461	3393	27	293274	281003	80	1.30458
127547	112075	80	43152	37302	78	1599	1410	15	2042	1775	21	4167	3526	32	387815	333059	86	1.30458
66843	65735	81	22285	22407	52	1003	945	0	1049	959	0	1949	2032	19	185429	179912	75	1.30555
141451	123203	85	45853	40055	79	1864	1598	19	2214	1942	21	4597	3980	33	405186	358677	88	1.30652
78568	77776	79	31812	32108	69	1003	1007	2	1023	964	0	2311	2370	22	213989	213022	78	1.31136
45525	47024	66	10502	10921	36	642	709	0	645	615	0	1222	1349	11	127157	129099	73	1.31233
188989	148611	85	66302	51346	84	2537	1876	24	2578	1930	26	5360	4223	38	498692	393757	91	1.31233
102404	103243	73	38492	38126	72	1631	1404	16	1858	1721	19	3757	3730	29	323528	316321	78	1.31233
135202	122088	82	52713	46979	78	1494	1349	15	2104	1568	21	3860	3405	30	360499	315723	86	1.31233
88227	87509	74	30827	30961	70	1539	1549	14	1384	1380	12	3248	3191	27	291127	278374	77	1.31233
91883	89951	73	41607	39639	72	1190	1055	8	1052	1162	8	3003	2638	26	281819	262186	79	1.3133
127200	119789	80	53736	50450	76	1549	1611	15	1657	1488	17	3750	3352	31	324448	298022	83	1.3133
126929	119552	82	49758	44332	79	1756	1623	17	2072	1826	22	4518	4096	33	378089	339013	94	1.3133
182212	147683	84	68264	54401	84	2917	2147	27	2552	2030	27	5912	4793	38	541075	433806	91	1.31427
37287	37283	65	16045	16220	43	162	277	0	751	496	0	1036	1110	7	94836	94041	71	1.31621
76308	74844	77	26680	26679	67	1096	1113	7	962	994	0	2171	2201	21	221713	219506	76	1.31912
98768	97537	75	35516	35256	72	1464	1334	12	1433	1478	14	3224	3108	26	319362	306598	80	1.32106
98872	91917	90	41660	38356	74	1367	1190	11	1467	1283	14	3503	3190	29	322949	304889	82	1.32203
86843	87473	75	28735	28656	70	1223	1278	11	1381	1063	7	3018	2933	26	308907	302826	78	1.32203
77983	79051	70	42382	42608	71	1302	1008	2	1163	1334	11	2704	2815	23	242085	235185	79	1.32203
93655	93524	73	25306	25398	54	1418	1561	14	1487	1282	11	3222	3013	26	309126	302651	78	1.32299
95585	90170	77	43521	41221	72	992	979	0	1130	1154	9	3044	2785	27	254447	236641	79	1.32396
98470	96350	75	38977	38356	73	1196	1216	11	1218	1386	12	3267	3210	27	312109	292359	82	1.32493
79176	78051	73	31525	31550	70	1326	1322	11	953	869	0	2350	2205	23	253064	248206	79	1.32687
84004	84302	72	34104	33672	72	1437	1267	13	1185	1396	12	2891	2769	26	315299	303684	79	1.32784
121696	107729	81	50235	43432	79	1624	1526	18	1679	1326	17	4134	3583	33	361705	316089	89	1.32784
53218	53148	69	21921	22355	47	509	526	0	656	763	0	1584	1575	16	132502	132466	72	1.32881
91070	90619	75	37188	37114	71	1350	1362	12	1373	1419	14	3603	3393	29	315808	306819	80	1.32881
86130	86659	77	30300	30246	69	890	1139	7	1046	938	0	2413	2339	23	228301	216101	78	1.32881
159036	151499	80	31315	29917	76	2013	2183	19	2520	2278	24	5476	5051	35	465124	428908	85	1.32978
79950	79525	82	22261	22170	50	989	1119	6	1154	1198	9	2681	2725	24	251784	246237	79	1.32978
110889	109432	76	44029	43222	73	2125	1932	20	1684	1647	17	4044	3772	31	349976	335395	82	1.33075
94929	93929	77	38846	38835	72	1425	1496	14	1650	1584	16	2885	2818	25	300079	285325	79	1.33753
72026	72605	73	20684	20687	47	706	756	0	1008	879	0	1937	1734	19	221252	217878	75	1.3385
94912	92665	78	28579	28735	69	1216	1167	9	1371	1366	13	3213	3168	26	281131	277114	78	1.3385
70226	70939	71	28076	28366	63	896	979	0	670	787	0	2285	2099	21	214227	206693	77	1.33947
80577	80025	76	24910	25365	54	952	947	0	1079	1070	5	2173	2329	22	232901	228730	77	1.34044
99964	100235	73	28090	28280	62	1569	1367	14	1663	1542	16	3784	3738	29	352347	343644	79	1.34044
97853	96926	80	34986	34561	71	1328	1172	9	1595	1620	15	3353	3268	27	291129	283740	90	1.34044
132020	111165	87	52779	43525	80	1402	1105	11	1564	1547	16	3959	3179	33	380868	316589	85	1.34044
108527	107940	78	45901	45174	73	1226	1057	5	1587	1511	17	4177	4050	30	354056	346059	81	1.34141
154263	129615	86	60990	51794	83	2109	1593	22	2317	2007	22	5291	4526	36	472256	386992	92	1.34141
145983	122392	89	58989	49966	81	2102	1928	20	2259	1900	24	4840	4196	34	444900	377252	91	1.34335
173285	137989	95	65621	52215	85	2386	1874	23	2582	2045	26	5565	4348	38	492233	389515	90	1.34432
101404	100978	76	32179	31460	72	1332	1421	12	1558	1589	15	3813	3819	29	345544	339087	79	1.34432
109468	100520	78	49467	43887	76	1245	1186	10	1534	1420	13	3979	3383	32	339168	295796	85	1.34432
102406	98906	78	37164	36021	72	1431	1343	15	1864	1624	17	3821	3602	30	329334	322098	80	1.34432
238968	174640	105	93045	67535	99	2663	1948	28	3435	2336	32	6973	5047	44	663364	478060	105	1.34529
192604	157709	85	82609	67854	85	2411	1992	24	2896	2318	28	6684	5415	40	576786	461283	90	1.34529
97944	96685	90	26973	26497	64	1275	1318	12	1220	1228	9	3467	3489	28	296584	290058	80	1.35207
273825	200307	100	100135	74139	98	4398	3160	33	4483	3146	37	9904	7024	49	937711	678951	106	1.35304
106735	105833	74	27002	26804	68	1466	1431	15	1741	1663	17	4285	4307	30	349668	335149	88	1.35401
71234	69345	80	18528	18510	45	733	770	0	761	885	0	2142	1963	22	192245	189561	77	1.35498
174744	139485	87	71049	57557	84	2051	1820	20	2280	1910	24	6250	4692	40	519530	423103	91	1.35789
109762	103869	88	34891	34010	73	1781	1629	17	1090	1433	12	3093	3108	25	299912	290300	82	1.35886
113060	109027	76	33134	32256	73	1410	1415	12	1962	1672	18	4079	4081	30	396992	379256	83	1.35886
124303	105960	81	50246	43265	78	1303	1267	12	1540	1197	15	3359	2864	29	287093	250221	85	1.35886
107109	102467	76	41936	40235	74	1427	1591	15	1700	1552	16	3713	3553	29	359741	346526	82	1.35983
110614	110460	74	30766	30010	72	1764	1714	16	1652	1573	18	4114	4015	30	407165	391507	81	1.36079
105449	104883	78	54200	54364	73	1885	1706	18	1677	1648	17	3886	3883	27	348851	339549	81	1.36176
133719	113147	85	45023	38313	80	1606	1244	16	1842	1577	18	3807	3195	31	366697	311086	91	1.36176
119609	113611	84	43370	41288	75	1389	1189	10	1605	1578	17	3978	3735	30	377049	351757	93	1.36176
280905	227265	93	116132	93860	92	4850	3711	35	5739	4690	37	12258	9958	52	1.04858e+06	939399	98	1.36176
141120	126639	80	55346	47349	78	1683	1248	16	2158	1858	23	4862	4133	34	446913	381327	85	1.36176
88406	91440	67	34939	35105	67	1485	1337	13	1333	1317	13	2966	2922	25	305511	296134	89	1.36176
94208	96495	71	33077	33841	60	1314	1228	11	1524	1251	15	3171	3081	27	286009	276373	77	1.36273
177172	139096	91	73220	57954	85	2529	2069	23	2077	1724	23	5182	3965	37	493231	383829	97	1.36564
117237	106133	80	45989	40743	76	1523	1376	14	1649	1466	14	4151	3523	33	365813	327563	85	1.36564
87313	87436	74	38420	38691	71	1263	1282	12	1369	1470	14	2972	2740	27	270676	259377	78	1.36564
216094	165916	97	89951	66893	92	2652	2169	22	3265	2540	31	6949	5524	40	610947	475557	97	1.36855
98021	94916	83	41800	40833	73	821	761	0	1099	1096	7	2357	2326	23	232494	223616	79	1.36855
74925	74046	78	25188	25408	54	987	982	0	1213	1032	5	2576	2550	23	217705	212714	77	1.37146
92517	91835	72	21654	21828	48	1356	1269	12	1702	1620	17	3525	3447	28	315460	306821	80	1.37243
233656	174690	101	95744	73381	90	3095	2373	27	3188	2396	30	7156	5277	44	636185	473046	96	1.37243
85161	85573	71	28605	28689	64	1046	1031	4	1153	1107	8	2625	2723	23	249239	237749	84	1.37243
113503	112017	75	33256	31249	72	1432	1314	15	1732	1794	17	4261	4196	30	369460	346337	80	1.37339
70401	69465	75	27539	27650	62	1053	909	0	1098	968	0	2724	2762	24	226125	226195	75	1.37339
113751	110844	77	33359	32753	74	2185	2258	19	1664	1480	15	4272	4178	31	399081	379775	84	1.38018
198941	153940	93	68110	52303	89	2500	1893	25	3009	2314	29	6731	5656	40	600457	465046	97	1.38115
91487	91836	72	24641	24556	52	1184	1298	11	1242	1362	13	3256	3292	26	327855	313370	78	1.38212
161200	146964	91	68907	62830	79	2213	2164	20	2567	2185	24	5765	4964	35	512423	464849	90	1.3889
144269	119104	85	53493	43506	81	2032	1565	18	1628	1506	18	4499	3793	33	464473	375479	88	1.39181
121426	103041	80	44780	37537	79	1541	1299	16	2066	1527	20	4355	3822	32	392658	321362	89	1.39181
189284	168888	100	71637	64893	100	2730	2510	24	3126	2603	26	7018	6302	38	637917	538878	100	1.39181
122118	103050	81	52907	45079	80	1830	1397	19	1507	1249	13	3936	3191	33	364720	310205	88	1.39278
101738	101509	74	39672	39303	72	1190	1096	6	1339	1365	15	3253	3223	27	277395	265376	81	1.39278
34878	34792	78	10908	11014	38	314	359	0	405	359	0	1059	1013	3	88328	82731	69	1.39375
138412	116715	85	54262	45724	79	1828	1396	19	2053	1753	20	4790	3860	36	440472	370065	89	1.39472
160650	130366	85	61378	50046	83	2057	1664	22	2160	1808	22	5357	4272	37	491972	406270	90	1.39569
94547	91808	86	30840	30656	71	1143	1069	6	1739	1681	18	3436	3367	28	293265	282743	79	1.39666
83078	80167	81	33382	33057	70	986	951	0	984	852	0	2483	2438	23	234777	220975	80	1.39956
112524	107153	75	44767	42214	75	1888	1661	19	1521	1520	15	3767	3440	29	353242	329939	81	1.39956
121664	119814	82	44092	43419	74	1408	1466	13	1819	1663	18	4047	3896	29	376986	366857	83	1.39956
91678	91479	73	28705	28562	55	1407	1275	13	1429	1234	15	3809	3664	29	369080	354540	80	1.39956
172305	156373	84	79680	72929	83	2447	2231	22	2584	2376	23	5910	5468	35	502326	462948	88	1.39956
157773	150788	80	58158	55674	78	2030	1918	20	2738	2626	23	6030	5445	35	557515	517088	85	1.40053
73793	75554	74	18868	19451	43	1004	1091	6	854	1042	4	2288	2448	22	234883	237217	74	1.40053
170015	137236	86	61310	49352	84	2268	1746	23	2167	1605	23	5157	4097	37	511580	421235	91	1.40732
85246	87967	73	25726	26058	59	1167	1256	11	1238	1244	10	2696	2663	26	246682	239901	76	1.41023
159364	140403	93	68675	60712	83	2323	1945	22	2081	1620	19	5070	4210	35	452357	395246	88	1.41023
163547	133221	90	65048	52385	82	2286	1431	23	2158	1830	21	4826	3848	36	431817	348509	91	1.41216
120706	106116	84	48166	42081	78	1757	1460	15	1893	1521	20	3835	3171	31	374159	323804	86	1.41313
99284	98052	75	29554	29442	71	1470	1543	15	1823	1778	20	3963	3622	30	357513	344981	80	1.4141
152056	121632	85	52245	41982	82	2220	1792	22	2304	1670	24	4621	3731	36	467614	370736	90	1.41798
94814	93156	79	30283	30085	65	1146	1141	10	1388	1489	13	3274	3167	27	320433	303392	81	1.41798
76674	78621	73	33624	33773	69	886	909	0	1182	1128	7	2177	2182	22	221460	222163	75	1.41798
214613	166817	99	81967	63738	91	2650	2056	25	3070	2348	29	6603	4987	40	619515	480552	108	1.41798
259887	191777	101	116656	89518	98	3764	2969	30	4323	3076	37	9798	7617	48	906492	682980	106	1.42283
180565	146553	87	52616	42345	84	2070	1762	20	2444	2169	25	5723	4455	38	536370	429228	92	1.42283
124782	114961	82	51233	46470	77	1592	1615	15	1885	1688	19	3964	3486	32	355031	325046	88	1.42283
82806	83713	72	23839	23860	54	1417	1193	11	1348	1188	11	2865	2905	24	230707	220358	78	1.42379
105980	106433	72	34508	33962	71	1454	1275	13	1663	1366	16	3780	3699	28	323971	315415	80	1.42379
113113	112024	76	53863	53649	74	1997	1797	19	2145	1894	19	5192	5112	34	496317	480093	81	1.42864
149180	123966	86	62362	51729	80	1652	1463	17	2065	1699	23	4878	4092	35	463669	375671	87	1.42864
120074	106680	79	47754	41958	77	1426	1326	12	1817	1610	19	4131	3720	32	374771	330389	83	1.42961
180827	154910	84	71142	60705	82	2038	1750	21	2406	2172	24	5561	4674	37	483757	418900	87	1.42961
140080	134176	82	58524	56610	76	1833	1895	18	2273	2004	20	4891	4678	32	441838	413403	83	1.42961
100254	99832	74	39808	39524	72	1268	1322	11	1585	1550	14	3238	3195	26	304289	297757	78	1.43349
122614	121093	77	29903	29502	73	1689	1647	17	1672	1765	17	4300	4114	31	411828	390647	91	1.43349
103573	102986	75	30224	29569	71	1501	1582	15	1383	1504	14	3503	3243	28	326816	321272	80	1.43446
73770	73869	71	15889	15870	42	961	905	0	1021	921	0	2348	2453	22	217828	207861	79	1.43543
160713	139519	85	62024	52832	83	1905	1692	19	2290	1941	22	5318	4696	36	494034	427676	88	1.43543
276882	198837	102	97297	69917	100	3394	2292	32	3850	2674	35	8609	5929	48	791293	570460	107	1.43543
94719	94384	78	29689	29915	64	1436	1471	14	1394	1146	12	3136	2969	27	309759	296924	77	1.43543
100494	98550	75	25366	25292	56	1656	1511	16	1620	1717	17	3361	3279	27	335326	327797	81	1.43639
125841	105976	82	48250	40353	79	1916	1394	17	1915	1561	20	4173	3409	33	391594	324554	87	1.43833
114643	113443	89	31723	31105	73	1826	1775	15	1836	1637	18	3972	3783	29	386916	366359	79	1.4393
186988	168230	83	70410	64287	82	3282	2778	27	2765	2422	27	6913	6322	40	670313	561246	89	1.44027
77278	78239	72	26779	26990	56	1198	1219	10	1374	1247	12	2702	2668	24	254269	253088	78	1.44124
150780	120792	85	63125	50595	83	1889	1729	19	2214	1502	20	4706	3744	35	417954	333116	90	1.44124
81546	80105	79	24282	24579	52	1301	1185	10	1231	1063	5	2605	2577	24	280394	273324	76	1.44221
132216	111428	82	52829	44039	80	1881	1658	19	1909	1634	20	5228	4306	37	471939	381744	89	1.44996
66138	65959	70	20127	20344	48	1034	910	0	754	719	0	1590	1631	17	156320	156338	74	1.45093
128030	116462	81	53839	47984	78	1792	1486	16	1985	1668	20	4081	3775	30	412561	359981	84	1.45093
67432	69281	71	22142	22610	47	881	810	0	864	915	0	2244	2240	22	212963	200497	77	1.45093
160750	137780	84	60772	51445	81	2228	1805	20	2060	1542	20	4906	4349	34	442992	372829	89	1.45093
88185	88241	74	30430	30525	67	1336	1079	7	1526	1269	12	3020	3170	25	313308	303957	79	1.4519
125220	111234	84	49947	43025	79	1880	1726	18	1666	1563	18	4306	3767	33	381320	333518	87	1.4519
63944	64957	71	29330	30075	61	819	755	0	945	1070	6	1851	2044	18	206574	206676	73	1.4519
142100	117455	92	55451	46713	81	1819	1573	16	1754	1413	20	4572	3718	36	449381	369197	89	1.45287
209730	164084	87	83771	64337	87	2903	2138	27	2775	2277	26	6346	5133	40	596193	474724	94	1.45287
95591	95491	77	35432	35499	72	1464	1252	12	1100	994	0	2957	2941	25	252757	239924	80	1.45384
92538	87566	77	38965	35359	73	1483	1202	10	1364	1297	12	2800	2563	27	298761	277163	80	1.45675
231813	164592	112	84989	62254	93	3153	2167	29	2949	2179	31	7260	5362	43	693048	483007	102	1.45869
166063	136354	85	62387	50880	84	1767	1599	18	1834	1728	19	4571	3712	34	439240	358415	91	1.45869
84552	84520	73	27323	27377	69	1346	1326	11	1183	1153	9	3245	3196	26	287858	276184	77	1.46063
96317	97819	73	29742	29335	70	1326	1368	13	1391	1337	11	3499	3417	28	324431	312848	79	1.46159
172048	130097	90	67198	51090	85	2149	1757	22	2093	1599	22	5115	3782	39	531023	414548	90	1.46159
145035	121315	84	52557	42530	80	1905	1455	20	1938	1531	23	4844	3933	35	419749	338223	99	1.46256
115997	113096	85	46630	45006	74	1517	1507	15	1754	1742	18	4114	4159	30	386722	372123	80	1.46353
125478	120635	92	36466	35397	75	1659	1460	17	1804	1704	16	4032	3951	29	373886	356875	83	1.4645
82530	80374	80	36259	36331	71	1476	1619	15	1096	1101	8	2940	2814	25	270577	258546	81	1.47226
92055	92937	71	40211	39898	72	958	1152	8	1500	1441	14	3053	2985	27	280974	274546	79	1.47419
85198	84016	74	31891	31322	72	1343	1220	10	1006	936	0	2588	2565	24	266753	258955	77	1.47613
157901	145236	98	58134	51930	81	2041	1724	19	2108	1920	19	4349	3917	32	380809	346166	85	1.4771
146067	131865	85	61086	54704	79	1769	1587	15	2005	1803	20	4843	4547	33	448383	403809	84	1.4771
110471	108767	76	23845	23380	55	1527	1398	14	1817	1797	18	3884	3792	29	377987	361387	82	1.48195
110951	110474	75	34760	34454	72	1627	1597	16	1655	1713	18	4417	4185	30	406958	394510	81	1.48389
160553	123215	97	64111	50141	84	2162	1558	24	2254	1761	23	5732	4274	40	476804	359308	93	1.48389
89750	92745	71	39794	39708	70	1326	1307	12	1629	1512	15	3108	2957	27	274624	276975	77	1.48389
81671	83078	71	25305	25439	65	1143	1031	5	1498	1284	11	3185	3045	26	270801	263372	80	1.48583
127830	113072	81	49426	43077	79	1636	1373	13	1965	1718	21	4100	3433	32	371549	321018	86	1.48583
96484	96829	73	27227	26937	67	1313	1364	14	1918	1582	18	3010	2989	26	312054	302805	83	1.48776
58760	58639	85	20312	20606	49	696	752	0	733	832	0	2023	1997	20	186979	181487	75	1.49067
37690	38098	62	9015	9391	34	649	520	0	340	409	0	1083	1169	8	97938	97120	71	1.49067
125196	123561	82	28002	27412	65	1774	1746	18	1701	1583	18	4590	4472	32	430552	405020	90	1.49067
173926	136891	93	60850	47312	85	2070	1610	20	2390	1618	26	5457	4193	38	503879	385007	93	1.49164
109845	108406	78	32898	32617	73	1408	1616	14	1666	1566	16	4146	4061	30	383138	373269	80	1.49164
120895	113991	78	46580	42859	76	1656	1586	17	1777	1760	18	3974	3707	31	362126	329585	83	1.49358
120571	118594	78	36951	35863	74	1876	1720	18	1911	2024	19	4171	4378	29	402020	392702	80	1.49455
76687	75738	74	19455	19519	46	1001	1030	4	1179	1268	11	2612	2517	24	241268	244053	76	1.49552
117943	115556	80	38786	37742	73	1587	1622	16	2182	1884	22	4269	4052	31	366565	354507	81	1.49649
72614	73439	71	24865	24427	60	1038	1134	8	1206	1249	11	2814	2690	25	248051	230386	87	1.49649
270602	174072	128	98340	67461	127	3695	2559	24	3885	2668	28	8639	5772	63	779991	505895	131	1.49649
144652	131109	87	67611	61986	79	1658	1465	16	2078	1862	20	4051	3564	32	381833	340780	86	1.49649
88431	85919	77	29706	29250	71	1378	1299	13	1437	1159	10	2993	2894	26	276053	263813	78	1.49746
68370	69015	74	23710	23850	52	855	959	0	896	990	0	2681	2599	25	245193	240246	74	1.50133
110071	110085	74	29328	29264	71	1423	1351	13	1851	1482	17	3649	3699	28	335463	326128	81	1.50327
128462	118285	82	59415	53279	77	1672	1365	15	1727	1436	15	4100	3665	31	374481	340256	87	1.50618
81824	83291	74	37658	37507	70	1080	924	0	918	968	0	2538	2442	23	214762	205021	76	1.50618
151752	127129	85	59256	49747	80	2001	1653	20	2323	1789	24	5332	4314	38	486055	411584	88	1.50812
117699	104625	81	49908	43978	77	1328	1192	13	1588	1375	15	3584	3159	29	353123	301041	83	1.51006
179928	155349	88	64449	56215	81	2168	1901	22	2972	2650	27	6128	5172	40	558774	482325	87	1.51102
84713	86419	71	28042	28188	68	1343	1247	11	1085	1122	8	3078	3078	25	248924	242816	77	1.51102
113023	105583	78	47981	43510	76	1970	1716	20	1694	1393	17	4407	4147	31	400606	366021	84	1.51199
94001	92684	76	25469	25682	63	1253	1341	11	1349	1279	12	3355	3187	27	296199	287149	80	1.51199
31514	33493	49	8473	8731	34	468	369	0	405	402	0	987	928	0	88878	88231	69	1.51587
44041	44474	68	16025	16249	43	582	483	0	301	492	0	1227	1220	11	119458	119766	73	1.51684
146227	131696	95	51635	46798	79	2014	1639	19	1895	1780	20	4743	4091	33	428715	387020	98	1.51684
78431	79452	74	25413	25855	54	1003	929	0	1030	976	0	2301	2380	21	223429	216731	78	1.51684
109469	107066	77	40532	38624	74	1262	1160	9	1537	1516	16	3356	3243	27	302961	286015	81	1.51684
262516	200766	94	108893	85281	93	3977	2987	32	4027	3021	34	9108	6795	47	783817	595373	99	1.51684
210436	167083	87	56607	43221	84	2296	1938	23	2938	2499	29	7623	5979	43	680826	537966	91	1.51684
61818	63011	68	20732	20918	47	865	923	0	618	671	0	1830	1903	18	169323	168567	74	1.51781
116285	104970	94	47730	43936	76	1741	1570	18	1675	1466	16	4151	3864	31	365266	343243	83	1.51781
113478	102624	81	38494	33208	78	1499	1361	13	1817	1626	18	4009	3431	31	342140	284841	84	1.51975
159291	130843	91	55521	44838	81	2082	1657	18	2255	1996	24	5149	4267	36	459817	374980	91	1.52169
95210	92341	81	28699	28104	69	1265	1180	9	1471	1403	15	3538	3434	27	291385	278713	81	1.52266
151128	135052	83	42518	35335	80	1865	1512	18	1959	1925	18	4713	4339	33	450056	392378	87	1.52459
70010	70125	73	16264	16525	41	763	958	0	1107	959	0	2509	2513	22	236671	232715	76	1.52459
50905	54682	55	16391	16824	44	699	874	0	596	790	0	1768	1702	17	145165	143365	73	1.52459
179166	145882	88	72791	57989	86	2170	1976	20	2326	2022	24	5343	4307	38	499704	410947	92	1.52459
199187	152619	89	76397	57698	88	2980	2268	27	2609	1945	25	5605	4411	39	581540	453301	95	1.52653
94673	94680	77	25901	25586	62	1126	1005	2	1507	1554	14	3088	3067	25	292644	282138	78	1.52944
92032	92934	73	20714	21225	45	1279	1322	12	1445	1341	12	3212	3298	25	274562	265389	79	1.53041
80267	80713	78	25353	25410	55	1216	1112	7	1133	1082	6	2878	2595	26	277240	271309	76	1.53041
92073	93011	73	30480	30337	70	1523	1574	15	1176	1356	12	3198	3084	26	282139	272531	76	1.53138
146108	132031	82	44566	38381	80	2010	1765	20	2156	1801	22	4406	3922	33	419754	372231	86	1.53138
157519	146126	88	62957	59003	78	1983	1628	19	2345	2305	24	5159	4718	34	440713	410739	87	1.53235
218088	162858	108	75261	56934	90	2325	1678	23	3039	2154	29	6671	5035	42	631911	483860	97	1.53235
276490	195398	102	93897	65881	98	3485	2276	32	3579	2506	34	8383	6008	45	753580	530208	104	1.53235
120898	103664	79	52097	43632	79	1489	1255	12	1812	1557	18	4022	3220	34	370802	309929	86	1.53235
216757	175439	90	79923	64670	87	2407	2282	22	2614	2261	25	6176	5206	39	583261	471384	92	1.53235
86864	88417	72	33307	34128	65	1155	1063	7	1195	1230	11	2588	2418	24	264535	264164	77	1.53332
94025	93891	72	33053	32592	72	1300	1239	12	1343	1158	10	3287	3186	27	312483	302911	81	1.53332
209682	163003	95	69255	54148	89	2702	2002	25	2917	2451	28	7473	5919	42	641444	500514	96	1.53332
118015	116603	76	52401	51474	74	1489	1551	15	1953	1801	21	4447	4261	31	388026	369884	81	1.53913
102197	101604	80	24943	25138	53	1358	1536	13	1505	1682	17	3433	3357	27	290480	279915	80	1.5401
180211	162190	85	71557	64853	81	2200	2185	20	2878	2521	25	6255	5753	36	581468	511486	88	1.5401
93944	93568	73	23532	23321	54	1644	1707	15	1807	1625	17	3545	3331	28	327381	314499	79	1.54107
237912	177708	94	88050	66234	90	3321	2503	29	3079	2110	30	7268	5359	42	681780	513554	96	1.54495
81782	84825	71	22460	22438	50	1190	1315	11	1377	1235	11	2743	2853	24	249401	242547	78	1.54592
185324	153222	87	68745	58967	84	2582	2139	25	2617	2157	24	5776	4966	38	554914	460272	93	1.54592
287905	199267	100	100862	68744	97	4065	2602	34	4732	3230	38	10625	7286	52	958789	656420	105	1.54592
147358	120590	88	67228	55671	82	1960	1654	18	2188	1635	21	4981	3958	36	445588	366808	90	1.54689
97116	96043	79	27680	27366	67	1240	1286	10	1615	1451	15	3130	3004	25	304483	296342	79	1.54979
96051	96492	76	39896	40009	71	1013	1073	6	1411	1486	15	3635	3569	27	322231	310718	78	1.54979
90695	90850	75	32705	32377	71	1380	1395	14	1291	1377	14	3306	3305	26	309074	290690	81	1.55076
85306	84780	73	24662	24169	57	922	913	0	1223	1212	11	2614	2582	23	222751	213145	78	1.5527
50897	46134	84	18098	17234	53	526	516	0	654	701	0	1247	1197	9	141786	130189	84	1.5527
123011	113581	79	45871	40860	77	1614	1538	14	1878	1691	18	4353	3991	32	379784	337005	85	1.5527
114913	112822	83	35545	35621	73	1369	1486	14	1602	1528	15	3378	3320	26	313845	304649	79	1.55367
75444	76463	71	23491	23468	53	1057	1042	5	1248	1019	4	2721	2653	23	261231	257667	78	1.55367
164169	132733	92	64207	52775	83	1627	1450	15	2118	1772	20	4241	3288	36	428105	342092	91	1.55464
52925	53558	71	25496	25983	63	726	766	0	527	694	0	1355	1386	14	137025	137869	74	1.55852
111491	98871	79	44665	39878	77	1294	1122	9	1401	1235	13	3608	3218	30	337141	293068	84	1.55852
89132	88940	73	19302	19383	46	1285	1313	10	1076	1012	3	3093	3201	24	283705	276118	78	1.55949
306584	224683	102	135535	104024	101	5199	4081	34	6258	4933	40	14925	11706	58	1.04858e+06	1.01118e+06	107	1.56336
122723	122403	73	48874	47105	73	2144	2170	19	2188	1949	22	4490	4429	32	427109	399138	81	1.57306
148043	124889	81	51480	42494	81	2042	1683	18	2056	1618	19	5158	4246	38	467083	381312	87	1.57306
59268	64048	65	20109	20616	45	1174	1172	10	1113	1023	4	2365	2410	22	191793	193991	77	1.57306
148564	119482	87	59321	47838	84	1934	1604	19	2275	1832	21	5115	3799	37	460999	361898	100	1.57306
128667	120752	78	57773	53142	79	1509	1377	15	1823	1683	18	3893	3260	31	336524	293731	95	1.57306
166026	137473	86	68423	56700	85	1853	1687	19	2378	1888	25	5218	4095	38	497781	399213	91	1.57402
78022	76069	81	30144	30188	69	998	1017	3	911	919	0	2286	2251	22	228069	223261	76	1.57402
75035	73402	76	18856	18793	45	1147	1079	6	1114	948	0	2025	2011	20	217647	210617	77	1.57499
162649	132880	85	58948	47940	83	2026	1590	21	2285	1702	22	4952	3810	37	485795	400650	95	1.57596
154853	140789	81	62078	54579	80	1939	1703	20	2106	1807	21	5096	4482	35	480708	433187	89	1.5779
177497	129528	105	67054	47554	105	2192	1720	21	2346	1745	24	5712	3983	41	589824	437770	105	1.5779
94133	94519	67	40338	38368	73	1155	1217	9	1257	1074	6	2908	2664	25	261182	241558	90	1.5779
133283	130653	75	45809	44736	74	1468	1475	16	2245	2126	21	5160	4929	34	480557	464113	81	1.5779
99059	96477	74	38887	37362	73	1537	1310	12	1595	1429	16	2873	2652	25	291601	280525	78	1.57887
135997	116849	85	44375	36925	81	1491	1467	16	2028	1593	19	3918	3484	31	370404	314289	87	1.57887
115504	111506	80	28259	28032	65	1484	1430	15	1806	1546	16	3899	3994	29	358274	346342	83	1.57887
79811	79749	71	16373	16232	43	1001	1183	8	989	1170	8	2356	2178	24	225466	217192	78	1.58081
162137	132641	84	65088	52755	83	1793	1428	18	2066	1644	24	5051	4121	35	462426	375161	92	1.58856
80100	82154	72	23397	23557	50	1107	926	0	1279	1179	10	2581	2225	25	226202	217615	76	1.58856
182918	144023	86	76079	60963	86	2876	2098	26	2817	2282	26	6352	4880	41	600861	464864	93	1.58953
118881	115648	77	36637	35569	74	1701	1728	16	1770	1651	17	3937	3688	30	357349	338418	80	1.5905
133967	124475	77	53222	46574	78	1524	1665	15	1912	1816	20	4547	4036	34	403941	358015	83	1.59535
186416	147659	89	66976	52515	85	2398	2041	22	2468	1788	25	5742	4558	39	544010	414695	92	1.60019
106312	101572	77	33429	32661	73	1563	1461	15	1969	1831	18	3762	3705	29	358772	334745	84	1.60116
123509	113617	84	46296	41501	77	1562	1306	13	1750	1648	17	3748	3284	30	367628	332454	92	1.60504
81783	80155	89	37682	38108	70	948	1002	1	1207	1150	9	2684	2460	24	226974	216678	78	1.60504
77550	78892	71	28978	29109	65	999	1110	7	934	924	0	2231	2425	21	219096	211163	78	1.61279
268296	195830	105	93096	69410	97	3291	2500	28	4330	3129	34	9042	6670	49	838377	631550	105	1.6157
266940	190172	95	87037	59903	93	3875	2528	32	3944	2673	36	8892	6432	46	836496	602442	100	1.6157
100794	96748	77	40590	37635	74	1290	1183	11	1430	1362	12	2974	2789	26	278643	259728	80	1.6157
77963	77118	77	18068	18172	46	1068	996	0	848	835	0	2174	2136	20	200144	191668	78	1.61861
196074	174777	88	62995	55511	84	2146	1844	20	2687	2255	26	5904	5242	36	517018	462003	91	1.61861
179699	141282	86	68868	53849	83	2178	1693	22	2483	1826	25	5745	4460	38	547804	412770	91	1.61861
89411	89751	72	28660	29120	62	1014	1027	4	1298	1224	11	2758	2903	24	242405	244842	79	1.61861
78854	75662	89	27804	26790	71	944	851	0	938	996	0	2341	2112	22	231288	216350	89	1.61861
89785	90290	79	35615	35963	70	1311	1472	14	1399	1331	14	3200	3129	27	300355	297274	77	1.61861
155458	147824	80	55581	51798	79	1846	1843	19	2708	2206	25	5371	4947	35	461245	425316	96	1.61861
115486	114097	75	44493	44520	73	1978	1998	19	1706	1851	18	3936	3996	30	349256	332656	79	1.61958
103710	100696	90	27017	26364	64	1541	1654	15	1342	1271	13	3692	3700	28	343238	332464	79	1.62055
99628	97572	81	25068	24819	59	1244	1160	9	1621	1608	18	3095	3080	26	298959	290099	78	1.62055
160537	143682	85	60737	52114	82	2127	1817	19	2239	1832	23	5172	4761	34	494409	431618	88	1.62539
66944	67240	70	25559	25659	56	873	825	0	763	974	0	1825	1911	19	182924	180144	74	1.62539
143806	127347	79	50024	41767	78	2212	2261	20	2084	1673	20	4675	4008	34	435074	371660	85	1.62539
118857	104780	78	42439	36391	78	1520	1335	13	1650	1500	18	4115	3637	32	410830	356646	88	1.63315
101160	98969	75	41435	39985	73	1290	1343	13	1751	1554	15	3744	3612	29	356939	344512	79	1.63315
183373	152064	86	63918	50953	85	2462	1914	24	2248	2081	24	5426	4272	38	504479	418823	91	1.63315
147690	122566	81	58828	48126	80	1931	1576	21	2192	1641	22	4834	3980	35	491413	390869	90	1.63412
100747	99560	77	36259	36234	71	1565	1274	13	1442	1415	15	3844	3669	29	354299	343802	80	1.63412
84676	81478	89	25521	25486	58	1159	1177	9	1308	1356	13	3186	3129	27	268399	255719	78	1.63412
152820	124445	86	49158	39596	82	1800	1504	19	1951	1335	19	4407	3396	35	404958	323258	90	1.63509
151734	132791	86	68492	59871	81	1567	1359	16	1921	1704	20	4692	3897	33	402011	354737	88	1.63606
66105	64404	81	14769	14857	41	1086	969	0	767	687	0	1882	1828	19	168733	167253	77	1.63799
95590	94778	72	18753	18685	46	1149	1262	10	1561	1267	14	3083	2970	26	270775	260774	80	1.63896
81298	79753	72	30226	30062	70	998	872	0	1415	1170	10	2991	2853	27	302414	292349	79	1.63896
54940	55105	70	16021	16401	42	706	646	0	723	554	0	1532	1652	16	136705	135283	75	1.63993
62807	63630	71	28930	29134	68	1022	1032	4	878	906	0	1974	1739	20	165379	162456	75	1.6409
138407	121065	83	55730	47898	79	1850	1513	18	2405	2130	22	4951	4137	35	461193	395423	87	1.6409
160185	134280	85	63612	52455	83	2092	1628	20	2573	1931	26	5619	4497	37	495158	403928	88	1.6409
171548	149915	82	67173	59659	80	1954	1737	20	2496	2082	25	5294	4467	36	478247	418923	89	1.64187
72226	72840	86	21078	20914	52	893	1059	5	1308	1096	8	2335	2357	21	206078	207154	76	1.64284
103632	100114	81	37946	37022	73	1374	1303	10	1682	1658	17	3765	3803	28	337971	322083	81	1.64478
44675	45615	66	15260	15667	41	530	551	0	411	455	0	1234	1245	12	104723	100752	72	1.64478
189777	143485	90	78570	60062	88	3003	2312	27	2759	2161	28	6539	4889	41	600673	437991	94	1.64478
219795	117104	131	79815	45319	113	2844	1503	20	3036	1780	22	7115	3362	66	657284	339426	131	1.64478
115139	107146	89	40260	36657	74	1555	1546	16	2218	2009	20	3817	3599	29	386833	362522	85	1.64575
70548	70042	71	24172	24323	55	973	802	0	990	966	0	2609	2589	23	230365	219305	78	1.65059
131794	128400	90	54175	52833	76	1806	1745	16	1915	2014	20	4468	4426	31	371916	346195	82	1.65059
148665	126696	81	61360	51867	80	2059	1954	20	2079	1715	23	4904	4015	35	428267	358965	88	1.65059
98011	95859	75	42870	42051	72	1044	1183	9	1907	1594	16	3709	3616	28	328145	321191	79	1.65156
114020	108158	87	48489	44123	77	1669	1640	16	1841	1577	17	4021	3791	30	348620	312443	81	1.65156
234795	215365	87	124138	114413	87	5181	4638	31	5642	4985	36	11684	10624	48	1.04858e+06	921812	93	1.65156
106721	102003	78	40222	38525	75	1731	1461	16	1238	1237	14	3464	3452	27	341007	328921	83	1.65253
90684	88801	79	18122	18096	44	1391	1352	13	1363	1246	14	3170	3339	26	284442	273305	78	1.6535
166186	132238	93	60654	48483	83	1963	1603	19	2336	1629	21	4771	3639	36	456334	361636	90	1.65544
164181	138631	82	51491	42746	81	1881	1533	20	2454	1913	24	5480	4692	37	511092	426902	89	1.65641
78047	80011	70	27382	27690	62	908	1008	2	1242	1227	10	2918	2735	26	231839	228214	76	1.65641
115496	112126	78	38231	37167	74	1768	1755	18	1703	1769	17	4078	3753	30	373777	350173	81	1.65641
137873	125830	84	45298	40812	78	1733	1488	17	2054	1706	19	4706	4243	33	415285	371937	96	1.65641
240693	202505	89	103528	87935	89	4012	3275	29	4695	4194	34	11210	9642	48	1.01326e+06	883422	97	1.65641
114092	113921	75	37164	36166	73	1679	1550	17	1847	1664	17	3280	3370	27	340894	321194	78	1.65641
104787	102450	84	40370	39816	73	1541	1471	14	1399	1545	15	3522	3338	28	325712	313659	80	1.65738
120726	108721	97	44964	40502	81	1662	1620	16	1910	1568	21	4830	4269	33	420596	370142	97	1.65738
126934	113354	92	39794	34783	78	1434	1343	14	1964	1694	19	4294	3692	32	425912	373570	85	1.65835
69874	70392	71	20310	20258	50	1159	1059	6	996	1084	7	2634	2735	23	263999	255205	76	1.65932
74755	73502	72	21042	21193	47	576	624	0	825	912	0	2230	2098	22	205452	196509	78	1.66222
126816	111411	79	50385	43518	79	1344	1309	12	1613	1513	16	3901	3410	31	347882	303937	88	1.66416
130617	110046	85	54384	45903	80	1825	1511	19	1625	1392	19	5052	4376	35	417831	347389	88	1.67289
157758	132627	84	59263	50356	82	1911	1380	19	2252	1756	23	4782	4167	35	443014	371228	91	1.67482
150941	127074	87	60997	51131	81	2082	1564	21	2020	1732	19	4210	3742	33	441769	366092	86	1.67579
127881	124435	77	40298	38719	74	1539	1484	15	1762	1690	18	4048	3788	31	382111	360166	80	1.67579
74953	74086	79	18292	18485	44	914	916	0	1154	1007	2	2374	2480	22	228692	225489	75	1.67579
306707	235217	103	135740	106217	102	5144	3846	36	5726	4618	37	12974	10721	50	1.04858e+06	968912	105	1.67579
66275	66587	60	27411	27088	70	564	725	0	834	874	0	2043	2092	21	169478	166814	78	1.67773
281029	198320	112	106677	75779	109	3548	2566	31	3609	2474	35	8084	5658	46	720313	512055	115	1.68258
278771	195115	103	94984	65747	96	4076	2688	34	3919	2625	35	8766	6297	48	828290	583276	105	1.68258
81481	83971	72	19656	20135	44	924	940	0	1152	1217	10	2934	2722	26	266825	267114	76	1.68258
117679	108111	79	46087	41200	77	1559	1373	13	1899	1692	18	3720	3424	31	352945	316633	83	1.68355
88025	91054	70	26354	26468	53	1637	1597	16	1475	1447	15	3654	3400	28	300347	293021	76	1.68355
362136	282540	125	199759	152370	109	8913	6890	40	10643	8604	49	24347	19266	74	1.04858e+06	1.04697e+06	125	1.68355
88190	89729	73	40516	39979	71	1540	1349	13	1582	1447	13	3235	3132	26	304051	288953	82	1.68839
167431	136513	85	60564	49373	83	2338	1885	22	2464	1910	25	5336	4316	38	476429	382621	90	1.6913
92957	93662	73	30023	30189	65	1504	1575	14	1504	1341	14	3497	3382	29	330697	321617	79	1.69227
92142	92270	73	25889	25857	55	1246	1168	9	1522	1557	15	3262	3183	26	315768	304370	80	1.69227
79307	80193	73	21965	22223	48	1203	1116	8	1345	1312	12	2528	2642	23	260525	252377	78	1.69227
83504	85138	72	39371	39026	70	1162	1167	8	1096	974	0	2903	2847	26	269636	260082	80	1.69421
129636	112898	79	51784	44399	80	1850	1508	16	2109	1472	22	4189	3656	33	392417	326745	88	1.69518
90172	88808	72	37413	37629	71	1399	1491	14	1392	1335	13	3232	3333	26	283037	275471	78	1.69615
284030	214814	94	89080	69499	93	3868	2610	33	4693	3582	36	8956	6697	48	808740	622151	102	1.69615
228576	173972	106	86018	66059	89	2503	1937	24	2949	2216	29	6256	4732	40	574890	435781	95	1.69712
148909	116168	85	61465	48321	82	1850	1544	19	2030	1558	19	4685	3792	35	418835	323439	87	1.69712
79017	78125	76	24212	24475	53	952	875	0	1002	1074	5	2762	2719	24	245008	239352	80	1.69712
90076	91104	76	29427	29445	67	1381	1459	13	1267	1459	13	3460	3239	27	327854	311946	79	1.69712
185154	150233	91	70320	56945	87	2394	2037	23	2457	2082	23	5386	4476	36	504792	412997	97	1.69906
93787	91982	73	28849	28368	63	1398	1419	13	1732	1505	17	3277	3256	26	312616	295995	79	1.70002
150357	130737	85	59649	50972	80	1647	1459	15	2314	1937	23	5345	4809	34	479476	423393	89	1.70681
140457	114103	85	57240	46259	82	1582	1137	12	2098	1850	21	4524	3765	34	448621	363197	91	1.71456
42980	43316	70	12247	12473	38	556	483	0	526	544	0	1309	1388	12	134944	134768	72	1.71747
153960	132634	88	58054	50734	81	1496	1328	12	2201	2150	22	4446	3994	33	436058	379219	89	1.72135
90140	90727	75	37106	37053	71	1396	1228	9	1359	1467	14	2789	2551	26	238162	226057	77	1.72232
124842	112121	81	56237	49542	79	1380	1255	12	1857	1308	17	3225	2737	29	316768	276019	85	1.72232
105772	104579	76	26603	26586	63	1868	1663	17	1333	1470	15	4383	4055	31	387522	371466	80	1.72329
141480	128750	82	65844	59258	79	1733	1561	16	1991	1970	19	4397	4045	31	404822	374967	85	1.72619
185956	150024	86	64541	52110	84	2231	2061	21	2559	2126	25	5977	5069	38	554203	446136	91	1.72619
132068	116521	80	48465	41972	79	1669	1416	15	1930	1549	21	4220	3493	33	413775	364000	85	1.72716
169331	131151	87	65481	51639	84	2189	1546	22	2151	1557	23	4663	3541	36	439153	332669	103	1.72716
280385	202121	101	97207	67849	98	3330	2160	30	3991	2999	33	8938	6560	48	805266	587586	104	1.7291
209837	166287	92	79300	63796	87	2444	1990	25	2704	2207	24	6123	4720	41	580227	458399	93	1.73395
92956	90945	75	33636	33163	72	1116	1121	7	1542	1511	14	2661	2733	23	257826	246428	78	1.73492
80667	78854	79	33686	33656	71	977	1166	8	1171	1168	9	2691	2490	25	234948	223322	78	1.73492
111185	99270	80	44372	39162	76	1604	1512	14	1783	1272	15	3680	3287	30	350779	297828	85	1.73685
98267	98028	75	27782	27122	69	982	1010	2	1275	1101	8	2912	2888	23	255022	243525	78	1.73685
74268	75335	70	32721	32750	69	998	1018	3	936	951	0	2510	2550	22	239739	238305	76	1.73782
257632	189580	101	88212	65798	100	3026	2015	30	3064	2279	31	7397	5351	44	719014	523047	107	1.73782
105734	104999	76	41761	41489	72	1780	1988	18	1595	1489	16	3792	3695	28	354876	340878	82	1.73782
77015	76218	72	24432	24181	63	1159	1190	9	847	961	0	2644	2519	24	260352	254444	75	1.73879
81027	80015	71	28989	29325	64	1263	1349	11	828	931	0	2745	2702	24	263923	250127	77	1.7417
102916	100366	76	31367	30928	72	1388	1330	13	1493	1340	14	3458	3484	28	299848	288775	79	1.7417
185777	141022	87	64913	48821	85	2622	1733	28	2862	2360	29	6452	4749	41	595190	444899	92	1.7417
64192	64333	72	24208	24322	53	829	708	0	1008	810	0	1933	1893	18	178622	171223	76	1.74461
140985	124929	83	51692	45509	80	1656	1383	17	1828	1685	19	4575	4276	32	404296	359258	87	1.74849
171505	148435	87	80095	70634	84	2018	1671	19	2426	1989	24	4819	3958	33	431375	382206	89	1.74945
75687	74529	76	29613	28220	69	726	753	0	986	958	0	2110	2208	20	199246	200960	77	1.74945
109259	105528	76	36531	33818	73	1698	1593	17	1685	1525	17	3848	3865	28	349698	335180	82	1.75139
111431	109005	75	43674	42389	74	1887	1534	18	1836	1843	19	4004	3739	29	369635	350189	91	1.75139
134199	115606	82	55470	45894	81	2089	1389	18	1924	1679	21	4855	4206	35	420804	354480	87	1.75139
129899	106899	92	44766	37228	79	1396	1096	8	1514	1299	17	3953	3242	32	346697	285740	87	1.7543
76443	75581	74	32160	32015	70	1269	1181	11	1214	1049	5	2428	2509	22	226972	221280	79	1.7543
148392	122968	83	56722	46307	82	1658	1495	18	2166	1858	21	4570	3950	35	435993	355634	90	1.75527
77240	76604	82	26225	26424	54	1012	1041	4	1247	1228	12	2795	2822	23	262046	254106	78	1.75527
109210	99973	87	42448	38949	75	1654	1509	14	1524	1346	12	3295	3032	28	319301	287573	82	1.75527
268234	201015	118	100077	74870	103	3198	2251	27	4214	2767	35	8776	6494	46	829509	611527	118	1.75527
118425	118523	75	54292	53122	76	1556	1354	13	1659	1418	16	4332	3945	31	414969	385687	92	1.75527
153739	131251	82	57584	49535	80	1702	1462	15	2197	1784	23	4432	3852	34	442507	379627	87	1.75624
179082	165056	82	51886	48326	78	2609	2447	24	2730	2719	24	6873	6224	39	675315	605880	87	1.75624
280628	204336	111	74642	56554	105	3398	2503	30	3973	2833	36	9599	7198	47	840545	628075	114	1.75624
111620	107874	77	35174	34634	73	1697	1760	16	1383	1438	13	3719	3539	28	319227	307276	82	1.76205
170428	140909	91	64642	53186	83	1873	1526	18	2675	1849	28	5807	4663	38	514488	421209	89	1.76205
249161	184287	92	93141	69634	91	3202	2592	27	3741	2767	34	8062	6145	44	769433	566841	99	1.76205
152241	137523	80	63830	56366	79	1871	1653	18	2285	2032	23	4724	4379	33	422350	362995	86	1.76205
148454	134934	80	62338	55561	78	2049	1767	21	2136	2068	22	4946	4521	34	451297	399176	83	1.76205
43166	44135	65	19040	19581	45	418	503	0	673	548	0	1267	1324	12	102949	102165	75	1.76302
87043	87176	77	25197	24983	65	1055	1037	4	1459	1347	14	3090	3054	25	253855	246931	80	1.7669
165841	144093	85	61099	51534	81	2359	2102	21	2880	2427	27	6191	5372	38	558573	480112	92	1.76787
163132	127054	103	65681	50458	103	1910	1322	19	2132	1484	22	5337	3986	38	483359	359685	103	1.76787
112690	100202	79	48985	42576	78	1624	1447	15	1659	1400	17	3964	3250	34	361143	313705	84	1.76787
86016	86675	72	30128	29936	70	1081	1004	1	1372	1310	12	3029	2959	26	266868	261012	78	1.76884
112189	102918	80	41073	37176	76	1591	1539	15	1698	1528	17	4459	4188	32	375364	336492	84	1.77756
105182	102205	80	30900	30482	72	1705	1625	16	1986	1891	18	3937	3822	30	385684	371665	81	1.78338
77628	76889	75	39200	39317	70	790	966	0	1280	1235	9	2183	2072	21	211933	201575	79	1.78435
123295	105523	83	51667	44296	79	1754	1351	17	1787	1606	18	4180	3514	33	394269	324655	87	1.78532
97728	97684	73	40540	39131	72	1377	1296	13	1522	1486	15	3249	3233	25	291898	279492	81	1.78822
104551	102999	85	41394	40729	73	1475	1532	15	1408	1204	13	3590	3224	28	313250	299459	81	1.78822
83522	86238	72	30048	30287	70	1300	1172	10	1063	1017	4	2808	2676	25	287604	276262	79	1.78822
84616	85706	71	26569	27083	56	954	1084	6	1053	966	0	2629	2668	23	230813	222236	77	1.78822
98892	99581	72	36101	35317	72	1164	1038	5	1455	1367	15	3455	3380	27	305751	296007	79	1.78822
104370	97025	91	45039	42248	73	1686	1442	14	1522	1290	14	3881	3538	30	356179	337174	79	1.78919
158866	138781	84	75497	66825	82	1942	1629	17	2434	1979	24	5101	4565	36	459468	392376	90	1.78919
124065	105377	83	46883	39992	79	1629	1546	17	1965	1542	21	4063	3323	33	367223	311549	87	1.78919
94702	92570	90	30006	28439	74	1484	1328	14	1666	1308	15	3667	3457	28	319495	293007	90	1.78919
86552	87226	76	27798	27605	70	1312	1215	9	1162	1100	8	3267	3264	27	291317	293079	78	1.79113
83026	82139	75	31451	29269	73	930	850	0	1470	1328	13	2401	2200	23	262025	238702	79	1.79792
177955	149188	85	72081	60777	84	2363	2018	23	2870	2105	28	5757	4547	38	560780	425629	91	1.79985
110019	103120	86	40662	37700	75	1595	1513	15	1624	1493	15	4064	3762	31	347346	324959	82	1.80082
96797	96672	74	44666	44420	72	1153	1085	8	1443	1235	13	3063	3176	25	278182	264606	78	1.80179
178085	147697	84	70281	57384	84	2604	2140	24	2817	2411	26	6033	5064	39	554580	447572	92	1.80179
102664	100008	84	36488	36352	72	1683	1548	15	1375	1206	12	3292	3275	27	322674	311228	81	1.80179
114561	108287	76	48169	44857	75	1120	1147	10	1777	1679	18	3757	3578	29	315399	291466	78	1.80179
130104	111232	79	48857	40605	79	1867	1430	17	1976	1560	20	4760	3671	37	413687	344498	97	1.80179
88525	90467	73	30940	31356	60	1291	1163	9	1338	1461	13	3211	3100	27	291748	283959	77	1.80276
178026	154435	84	65519	56211	82	2924	2473	26	2851	2483	27	6288	5266	39	588638	520416	92	1.80276
129651	118478	87	51132	46174	78	1879	1726	18	2187	1947	21	5042	4592	33	471096	434528	83	1.80276
96720	96863	72	24186	24686	47	1465	1605	15	1662	1331	14	3465	3413	27	307833	295896	77	1.80373
120170	108361	82	41975	37366	77	1806	1400	19	1863	1655	19	3942	3545	30	369568	329303	84	1.80567
177890	153837	87	69335	59130	84	2376	1948	24	2591	2228	24	5854	5189	36	517667	446497	93	1.80567
107819	102545	79	42927	40195	75	1154	1088	7	1282	1329	12	3438	3279	27	315716	295430	81	1.80664
86065	84858	72	33394	33005	71	1138	1245	10	1279	1278	11	2703	2720	24	267811	255989	82	1.81052
95143	94265	74	23338	23094	57	1443	1591	14	1408	1332	13	2939	2900	25	277357	267953	77	1.81342
133106	126642	76	53981	48958	77	1741	1580	16	1686	1497	16	3675	3257	30	345070	308766	86	1.81633
23077	23774	55	11541	11870	38	80	320	0	111	92	0	620	571	0	59258	58894	67	1.81633
159609	150421	80	59045	55394	79	2358	2106	22	2661	2394	23	5605	5195	35	506758	455631	88	1.81633
114670	103700	95	46279	41825	95	1627	1395	14	2053	1435	17	3976	3636	28	402829	353479	95	1.81633
120181	119079	79	37357	35716	75	1481	1255	12	1895	1835	18	3956	3702	29	355535	323190	91	1.81633
132552	112351	93	49122	41670	79	1924	1750	19	1722	1512	17	4081	3360	33	400923	338272	87	1.8173
77290	77969	74	33107	33063	70	1054	941	0	1144	972	0	2714	2664	24	247855	238189	79	1.81827
105381	105210	84	25967	25597	62	1003	1045	6	1563	1417	13	3647	3486	27	316571	307211	83	1.81924
138516	127102	80	51482	45310	80	1425	1290	12	1351	1495	15	4240	3733	32	338662	299210	87	1.81924
70341	71219	71	27266	27730	57	677	772	0	1001	925	0	2183	2140	21	206865	203847	77	1.82021
81333	80586	77	24455	24702	50	1176	968	0	1244	1176	10	2749	2646	25	274115	268518	79	1.82021
35241	34661	67	9996	10284	36	372	298	0	451	400	0	1026	1026	4	101514	103291	70	1.82021
114322	104066	86	44557	40304	75	1485	1382	13	1755	1581	18	3652	3217	30	355052	332810	83	1.82118
108305	106253	82	29170	29066	67	1435	1698	14	1827	1559	15	3565	3575	28	337261	319462	82	1.82409
83166	81285	77	29795	29429	69	942	992	0	1061	1030	4	2531	2335	24	229508	234789	80	1.82505
131665	115342	82	50671	43775	79	1902	1516	17	1624	1461	19	4640	3985	34	423029	362943	89	1.82505
182554	141156	86	68364	52390	84	2337	1821	24	2710	2151	25	5503	4191	40	511254	391421	92	1.82505
88551	92068	72	39194	39255	70	1012	1195	9	1111	1105	8	2906	2674	26	256871	245154	78	1.82505
102998	101466	74	30776	29865	72	1559	1536	14	1798	1739	18	3992	3974	30	352323	337862	82	1.82602
81664	75599	90	28789	27400	73	1126	1296	10	863	817	0	2641	2291	23	255074	229334	90	1.82602
184205	160780	87	60740	52552	83	2258	1982	23	2758	2351	27	6723	5869	39	628586	558545	91	1.82602
177574	152925	86	69993	59701	83	1966	1704	20	2231	1837	22	4870	4058	36	430753	363876	88	1.82699
141169	117719	82	63975	53974	81	1799	1464	18	1840	1520	18	4343	3597	33	442727	367208	88	1.82699
92235	90538	78	30625	30262	71	1344	1291	12	1562	1295	14	3040	3049	25	319914	312048	81	1.83087
94523	89872	91	29235	28126	73	1497	1353	14	1411	1335	13	3504	3145	29	326609	291003	91	1.83087
84736	83360	74	33602	33079	71	1150	1021	3	1110	900	0	2732	2619	24	254736	233071	77	1.83184
205010	178130	89	68732	58283	87	3387	2681	28	3278	2822	27	7694	6665	43	700520	600024	95	1.83378
118887	108829	79	43076	39049	76	1661	1540	15	1544	1377	15	4020	3491	32	359205	323327	83	1.83378
89148	88990	76	29704	29929	62	1449	1463	13	1280	1363	12	3345	3255	28	283887	276065	78	1.83378
201531	161294	101	66030	51656	84	2749	2145	25	3163	2640	30	7448	5881	41	728794	580147	92	1.83475
188188	174816	91	72600	68015	80	2959	2815	25	3430	2974	28	7370	7002	39	690409	633727	86	1.83475
100840	101262	75	39637	38448	74	1473	1746	15	1487	1324	12	3565	3492	27	329339	317779	79	1.83475
76701	79527	66	22698	23164	46	1141	1169	10	994	1058	5	2298	2250	21	227544	230629	77	1.83475
140175	135384	82	36604	34531	77	1928	1810	17	1966	1908	20	4414	4148	31	379169	355100	83	1.83475
201525	151456	89	68663	51010	88	2505	1771	26	2742	1930	30	6363	4773	40	569594	420202	93	1.83475
143608	120202	82	50336	41735	80	1935	1648	19	1819	1476	20	4646	3848	34	393692	326372	88	1.83572
85324	85039	78	28895	29126	57	1348	1185	10	1549	1383	15	3157	3144	25	303635	295855	77	1.83572
106933	106081	74	29122	27961	64	1427	1459	14	1645	1451	17	3622	3454	30	318729	306602	78	1.83572
85928	86854	72	33401	33628	70	840	902	0	1138	1015	3	2576	2365	24	217650	205901	75	1.83572
139230	134216	78	56474	53347	76	2374	2237	22	2213	2016	21	4715	4521	32	453041	425177	82	1.83669
101710	100892	73	33352	32705	72	1417	1487	13	1464	1314	12	3354	3153	27	333940	329781	80	1.83959
76765	76800	72	27775	28030	60	1319	1300	9	1246	1111	9	3098	3177	26	269661	261154	81	1.84735
87090	87288	72	31960	31827	71	1281	978	0	1049	1216	10	2735	2636	25	260933	255370	81	1.84832
46975	46782	71	18479	18810	44	717	663	0	799	660	0	1609	1483	16	123464	123750	73	1.84832
78803	79908	72	33045	33269	69	1074	1074	6	1245	1063	7	2413	2502	23	215035	208881	76	1.84929
137400	116330	94	49873	42609	79	1630	1172	14	2076	1805	20	4821	4051	34	411652	347191	88	1.85025
86478	86874	73	29976	29823	69	1123	1182	9	1262	1105	8	2519	2363	24	248083	236877	79	1.85122
98856	92989	91	39075	34417	90	1509	1448	15	1748	1500	16	3761	3594	28	367082	330182	91	1.85122
154597	127809	89	63562	51293	82	2126	1745	21	2147	1859	22	5177	4409	36	469385	384400	89	1.85122
101343	102617	72	37872	37093	73	1179	1027	4	1416	1437	14	3256	3083	25	297165	276949	90	1.85219
72831	72040	77	27569	27687	69	743	812	0	879	789	0	2232	2089	22	209583	200601	77	1.85413
150689	119557	89	58662	46041	83	2335	1860	22	1928	1801	19	5300	4327	38	475625	376303	93	1.85607
87981	86662	84	29060	28438	68	1548	1286	14	1776	1649	16	3419	3364	25	293253	280880	77	1.85704
163282	132144	96	63016	50496	83	1763	1375	16	2148	1726	23	4373	3459	35	464513	363829	90	1.86092
136537	123819	84	59557	53754	78	2037	1858	19	1869	1815	19	4666	4189	33	410295	372918	83	1.86092
133728	126361	77	35257	31826	77	1719	1789	17	1626	1484	16	3644	3337	29	330942	306694	84	1.86092
106422	102883	81	43098	40356	75	1467	1313	14	1487	1399	15	3512	3172	29	316693	297478	82	1.86092
106594	102177	79	36737	34276	76	1097	1176	10	1547	1511	16	3421	3027	29	314677	305186	80	1.86092
155828	130212	83	58453	47664	81	2107	1742	20	2071	1633	24	5302	4440	37	459432	389536	86	1.86189
81096	82501	71	23445	24106	46	939	1114	6	1214	1167	10	2709	2669	24	264153	261726	75	1.86189
84953	84633	72	24818	25098	51	877	904	0	1463	1451	14	3016	3056	26	277775	267342	77	1.86189
143480	138192	79	58228	56235	77	1853	1994	18	2745	2429	24	5666	5474	35	532400	499563	85	1.86189
94767	92109	90	22642	22432	53	1333	1293	12	1506	1450	15	2717	2558	24	272402	263790	79	1.86285
124907	106656	82	52591	45124	79	1419	1222	11	2034	1647	21	4612	4015	34	389039	329809	86	1.86285
119948	114982	76	43526	40606	76	1751	1699	16	1775	1638	18	3859	3736	29	350800	322550	84	1.8677
272527	192470	98	94565	70270	94	4252	2896	34	4389	2919	38	9164	6309	47	831850	572670	101	1.8677
212797	158214	100	82368	62477	89	2894	2163	26	2894	1930	30	6862	5075	41	592262	434880	97	1.86867
66593	65957	71	28469	28508	68	730	735	0	822	825	0	2083	1911	20	189694	184049	78	1.87352
161797	153195	83	59221	55781	79	2557	2200	22	2636	2300	23	5878	5657	35	532349	487748	87	1.87836
147417	127240	88	54129	46637	81	1729	1468	14	1891	1540	20	4571	4065	33	427739	364914	88	1.8803
149469	127059	84	55514	46248	82	2136	1904	21	2276	1708	25	4762	3868	35	430735	372254	89	1.8803
118769	115239	77	44683	43392	73	1412	1418	14	1707	1801	18	3797	3451	29	374610	363489	81	1.8803
115465	112172	79	41702	40721	74	1459	1458	13	1770	1650	18	3624	3527	28	318781	309126	81	1.88515
114356	101786	89	46230	40598	77	1766	1529	17	1898	1747	18	3976	3630	30	376438	343335	85	1.88612
102851	103145	75	31336	31173	70	1192	1137	8	1548	1321	14	3699	3618	28	312483	299523	81	1.88709
204393	156888	89	63472	47843	86	2308	1638	23	2668	1861	28	6246	4641	42	528831	401527	93	1.88902
237036	180034	95	94470	73516	93	3868	3028	31	3890	3157	33	9702	7699	46	837124	662529	100	1.88902
58794	58429	72	17124	17310	44	621	688	0	668	754	0	1869	1844	19	163034	157315	74	1.89096
72537	72678	70	20014	19731	47	1081	1161	8	818	792	0	2100	2179	20	198721	198236	75	1.89193
239217	183988	104	85602	67100	93	3457	2435	29	3966	3282	33	9044	7235	46	801612	629338	102	1.89387
61359	61920	70	20876	21220	45	756	788	0	887	839	0	2109	2123	21	184934	179038	75	1.89387
137677	112911	84	56873	46416	81	1911	1486	17	1889	1413	20	4804	3858	36	449765	373098	88	1.89387
204291	159006	88	78022	59944	87	2767	2077	27	2775	2049	28	5912	4661	40	593166	453634	94	1.89678
97087	94807	78	26778	26924	55	1631	1552	14	1397	1476	13	3087	3128	25	295052	290603	78	1.89678
187079	148394	87	51822	40557	84	2622	2002	24	2935	2292	28	6365	5025	41	595042	469948	91	1.89678
99183	98231	75	41952	41577	73	1681	1734	15	1315	1379	13	3283	3099	27	306200	295325	77	1.89775
114514	112502	75	46273	44914	74	1423	1430	13	1540	1419	18	3705	3684	28	336573	318660	80	1.89775
267703	187429	112	89964	63710	100	3854	2935	30	4018	3071	33	8757	6141	48	785275	568323	108	1.89969
174406	141177	87	63644	52410	84	2067	1640	20	2288	1686	24	4639	3740	35	476730	394748	91	1.90453
144622	126860	80	60985	52729	80	1829	1579	18	1806	1455	19	4447	4001	32	419815	368830	87	1.90453
74831	75311	73	22059	22296	47	827	653	0	1237	1063	7	2601	2519	24	238822	222187	77	1.90647
144857	124565	84	57510	47940	80	1528	1307	16	1882	1554	20	4561	3828	34	443302	368275	88	1.90647
98304	94912	84	32135	31593	71	1385	1426	13	1034	1144	9	3311	3125	27	283235	281410	81	1.90744
83992	84939	73	32556	32477	70	1201	1167	9	1243	1195	10	2423	2384	22	202009	191120	80	1.90841
191586	159322	89	88404	75356	85	3271	2930	26	3206	2369	29	7757	6322	43	707878	552458	94	1.91228
110337	97169	78	44745	39134	76	1367	1341	12	1639	1340	13	3342	3008	28	320100	263701	84	1.91228
183052	161881	88	65537	56379	83	2433	1822	24	2641	2607	26	6291	5397	39	627503	540227	93	1.91519
56595	58435	67	19416	19879	46	987	970	0	846	963	0	2244	2212	22	177235	177735	73	1.91616
78505	79592	71	26235	26444	68	1168	1158	7	1233	1091	8	2832	2880	25	276272	269197	79	1.91713
184887	154392	91	64428	53366	84	2096	1751	21	2103	1740	23	5174	4195	37	476845	398772	92	1.91713
195465	157294	90	69153	55846	86	2552	2071	25	2830	2030	28	5964	4781	39	550222	452312	91	1.91713
114389	107469	80	42073	37744	75	1648	1557	16	1951	1726	19	4063	3884	30	374298	336469	83	1.9181
101949	99337	74	29463	28377	71	1341	1429	12	1403	1428	13	3107	2883	27	266087	258954	77	1.92004
116323	98168	80	48453	40894	79	1709	1323	15	1812	1456	18	4104	3513	33	389557	336379	85	1.92101
176442	134518	88	64533	48329	85	2291	1852	22	2770	1998	26	6561	4690	42	607537	453725	94	1.92101
200315	109765	94	75813	42163	93	3179	1878	35	3194	1872	35	7103	3931	50	688687	394462	99	1.92101
110063	97444	77	43899	37894	77	1521	1405	13	1862	1632	18	3818	3264	31	354349	307214	82	1.92101
51055	51285	69	15548	15581	42	555	553	0	828	709	0	1501	1469	15	145118	144794	75	1.92392
115587	110603	80	33975	32838	74	1718	1571	18	1765	1672	17	4118	4147	30	357510	340182	82	1.92488
75078	74905	72	24994	25172	59	1309	1365	13	1104	1081	6	2244	2104	22	226945	222542	78	1.92585
196784	152502	94	57357	47163	84	2701	1991	26	2417	1800	27	6225	4660	41	529383	402695	94	1.92779
173708	138462	88	73167	58906	86	2219	1760	23	2319	1852	24	4734	3684	36	463824	364693	91	1.92779
117462	105674	95	53978	47128	95	1718	1366	15	1705	1511	17	4022	3440	31	397552	346249	95	1.92779
69409	71620	69	28931	29568	63	951	939	0	1095	1163	9	2256	2311	21	216729	214017	74	1.92779
78105	81127	71	32447	33341	65	1031	1101	7	1282	1260	11	2723	2623	23	232751	222701	77	1.92779
128474	115632	79	41607	36536	76	1592	1457	16	1861	1402	18	3959	3554	31	419095	374315	86	1.92779
110403	108168	76	30463	30370	68	1731	1702	17	1844	1823	17	3401	3300	27	317463	314368	78	1.92876
139359	121614	83	52921	45986	80	1751	1283	13	1941	1692	21	4592	3982	34	428345	365131	86	1.92876
86840	86639	72	32488	32927	70	988	845	0	1289	1150	9	2781	2714	25	240838	234344	75	1.92973
283494	221215	109	170800	137045	104	5911	4760	37	7378	5628	43	16296	13164	58	1.04858e+06	1.02321e+06	109	1.93167
133524	116870	81	59991	53894	78	1682	1278	14	1587	1533	16	4006	3835	31	360225	316616	86	1.93167
136367	129561	77	51782	47826	75	1419	1382	15	1770	1564	18	3992	3704	31	385786	350012	81	1.93167
90135	90363	72	24473	25176	48	1347	1230	11	1597	1316	13	3278	3197	28	316606	314021	76	1.93167
109119	109855	74	30942	30494	71	1370	1260	11	1640	1582	17	3805	3644	28	341663	330313	80	1.93458
[truncated: 7,586 more rows]
