# Supplementary material for: Phenotypic heterogeneity follows a growth-viability tradeoff in response to amino acid identity
Source: Nat Commun. 2024 Aug 2;15:6515. doi: 10.1038/s41467-024-50602-8 (PMC11297284; doi:10.1038/s41467-024-50602-8)
Supplement: Supplementary file 6 — Source Data [file 41467_2024_50602_MOESM6_ESM.zip › source_data/fig6cde/1730_E5_yATP_NLIMLEU.csv]

FSC-A	FSC-H	FSC-W	SSC-A	SSC-H	SSC-W	BL1-A	BL1-H	BL1-W	VL1-A	VL1-H	VL1-W	VL2-A	VL2-H	VL2-W	YL2-A	YL2-H	YL2-W	Time
97488	97492	76	25972	25920	60	1021	1146	9	1093	1222	9	2954	3150	24	325887	315910	79	0.00102828
126076	109282	85	52255	45724	80	1460	1359	14	1422	1287	13	3841	3445	32	438846	377408	88	0.00205656
49123	49170	71	12012	12012	38	534	622	0	794	650	0	1615	1536	16	186006	180410	76	0.00411311
131728	127423	78	34823	34009	74	1301	1210	10	1690	1633	16	3963	3777	30	454507	436704	84	0.00411311
71540	72190	71	24070	24157	61	899	948	0	827	822	0	2140	2109	21	245332	242883	79	0.00514139
157416	139226	83	68117	61426	80	1372	1239	13	1730	1712	20	4176	3656	32	497802	431854	89	0.00719794
125136	114559	81	48095	42698	76	1506	1223	12	1230	1097	8	3544	3309	28	400100	367074	82	0.00719794
174030	156458	84	61774	54020	81	2357	2094	24	2572	2208	24	6113	5309	37	721199	629214	91	0.00822622
28209	29178	53	5605	5633	31	349	231	0	106	163	0	669	736	0	72923	74908	69	0.0102828
52517	51691	73	17492	17742	44	461	451	0	496	564	0	1182	1206	11	145332	142604	76	0.0113111
97163	94133	84	21694	21778	48	1293	1126	8	1161	1198	11	2659	2594	25	322222	308091	81	0.0113111
139708	126527	82	57308	51614	80	1623	1717	15	1969	1905	20	4411	4122	32	513246	461088	87	0.0133676
141824	131669	80	45470	40968	78	1692	1651	18	2085	1865	20	5184	4770	34	591143	545051	87	0.0133676
232663	172641	106	83675	62732	90	2792	2076	25	2996	2205	29	6440	4911	43	800070	619124	97	0.0143959
40101	41402	63	14802	15294	40	249	358	0	454	495	0	865	970	0	118375	115091	72	0.0143959
21036	20737	55	11682	12076	37	273	245	0	227	344	0	659	794	0	84083	86492	67	0.0154242
105966	103984	76	34309	33621	72	816	910	0	1323	1356	12	2913	2992	25	356352	340386	83	0.0154242
145503	126889	99	58860	51847	81	1781	1534	17	1651	1598	18	4534	4064	32	491641	430801	89	0.0174807
47430	47145	69	18985	19437	45	713	522	0	519	624	0	1317	1320	11	171216	163252	76	0.018509
140495	122925	89	65670	54595	82	1881	1874	18	1564	1237	16	4098	3572	31	484921	411091	86	0.0215938
105792	103788	75	30315	29410	72	1975	1771	19	1455	1486	14	3725	3617	28	415288	397227	81	0.0236504
86320	84805	76	33363	33173	71	1300	1314	11	1332	1362	11	2939	2929	25	332868	313647	80	0.0246787
53587	52047	72	19137	19383	44	616	819	0	470	550	0	1384	1398	14	171286	172610	78	0.0257069
123216	119452	88	44461	43427	75	1467	1442	13	1795	1565	18	4349	4249	30	496883	470595	85	0.0267352
95707	97026	72	33928	34052	71	983	946	0	1020	949	0	2970	2948	24	335660	326654	82	0.0267352
106804	105596	77	37733	37218	72	1101	1172	8	1599	1478	15	3661	3500	29	407884	393188	82	0.0277635
282309	220109	118	214996	176206	100	6723	5751	36	6939	5813	38	16693	14083	58	1.04858e+06	1.04287e+06	109	0.0287918
23564	25368	53	9065	9152	35	368	329	0	320	349	0	860	782	0	97383	98262	70	0.0308483
331664	212588	121	127799	82702	117	4192	2565	36	4348	2608	38	10092	6352	50	1.04858e+06	757621	128	0.0339332
151491	137382	87	51863	48167	78	1183	1246	11	1578	1588	16	3659	3550	29	439546	410456	86	0.0349614
106523	103876	79	28589	27904	72	873	1016	3	1503	1371	13	3409	3201	26	374052	366800	81	0.0349614
63700	64188	78	17485	17574	44	658	707	0	874	783	0	1858	1906	18	219913	222393	75	0.0359897
109429	104631	89	39509	38934	74	1069	1176	10	1292	1194	10	2698	2669	24	330881	307247	83	0.0359897
133747	124907	81	50034	45722	76	1480	1333	13	1443	1443	14	3856	3634	29	440921	413856	87	0.0359897
96828	97088	74	33006	33061	71	1341	1098	10	1341	1291	12	3253	3347	26	369358	348852	82	0.0380463
57619	58770	69	17815	17997	44	691	626	0	579	623	0	1349	1427	13	163789	162550	75	0.0380463
19847	22002	48	8412	8637	34	161	309	0	313	280	0	504	427	0	64301	65816	64	0.0380463
148144	131103	87	53206	46833	79	1619	1612	16	1973	1743	20	4770	4342	34	544116	487618	87	0.0380463
210840	169801	89	96315	77270	86	2660	2125	25	2342	1817	22	6369	4913	41	725048	573808	96	0.0380463
172552	144175	88	59059	48696	83	2301	1892	23	1884	1776	19	4742	3981	34	556602	461889	94	0.0390746
40782	42606	72	15750	16740	39	193	251	0	621	529	0	931	934	0	112164	112602	71	0.0390746
332440	217052	114	123628	81609	110	4137	2735	34	4164	2591	35	10316	6773	50	1.04858e+06	806584	119	0.0390746
66386	64979	75	25003	25144	58	602	550	0	561	594	0	1512	1577	16	184514	183957	75	0.0401028
179553	149056	88	68090	56282	86	2215	1826	22	2199	1645	22	5004	4166	36	597104	489609	95	0.0411311
81018	81079	79	23336	23409	53	986	961	0	1164	1007	3	2260	2102	22	248390	245574	76	0.0411311
123695	121071	77	31191	30641	73	1479	1539	14	1436	1356	14	3690	3393	29	386484	377465	83	0.0411311
27933	29354	60	11838	12045	38	328	241	0	525	433	0	916	886	0	108062	107999	73	0.0431877
84317	81340	76	26451	26350	68	958	1083	6	825	785	0	2442	2487	22	250487	242375	81	0.0431877
112722	108099	81	40575	38374	73	1465	1321	14	1593	1617	17	3943	3689	29	409788	384674	82	0.0442159
88214	83208	81	45448	44788	73	1722	1619	18	1803	1581	17	5132	4904	33	498279	465221	81	0.0452442
129817	119308	90	54147	50036	78	1556	1206	14	1805	1666	17	3829	3687	30	448820	414969	84	0.0473008
208822	180281	87	91405	78583	87	3173	2568	27	3318	2974	28	8683	7977	42	1.00292e+06	914725	94	0.0473008
88730	88860	74	15878	15863	42	969	1002	1	1231	1147	7	2845	2822	24	330878	325909	80	0.0483291
197040	174989	99	74372	66882	84	2373	2075	21	3002	2485	25	6482	5950	37	780232	682796	93	0.0493573
110499	109029	75	39469	39505	73	1208	1360	12	1551	1602	15	3912	3861	29	427178	403145	82	0.0493573
61758	61790	71	22428	22870	50	476	655	0	961	650	0	1452	1487	16	158027	158046	76	0.0503856
28872	32028	45	9729	10208	35	321	405	0	458	290	0	789	828	0	116070	116372	70	0.0503856
36838	35965	73	11116	11558	37	459	519	0	390	458	0	1012	994	0	129554	130151	70	0.0503856
121070	116824	78	25431	25039	54	1208	1166	9	1535	1356	13	3565	3341	28	420932	406874	83	0.0503856
105417	104418	76	24151	23864	51	1572	1604	16	1431	1430	13	3695	3418	29	405964	387010	92	0.0503856
107957	104365	88	36444	35814	73	1153	1152	9	1193	1201	10	3538	3429	28	406812	387716	81	0.0514139
96996	97535	75	26512	26444	66	1036	942	0	1130	1203	12	2910	2873	26	350812	340076	82	0.0514139
44740	47919	57	10366	10719	36	573	626	0	327	585	0	1328	1327	13	157799	156941	76	0.0514139
41696	40361	67	13000	13209	39	294	412	0	556	403	0	982	1050	5	118253	117338	72	0.0524422
88093	90131	72	17179	17129	43	1167	1216	9	1232	1170	10	2788	2805	24	322881	322023	78	0.0524422
67995	70042	70	27985	28438	68	657	801	0	696	579	0	1843	1832	18	219253	215651	77	0.0534704
99803	99543	83	27194	26999	66	1105	1344	11	1018	1059	5	2993	2956	25	333614	325477	81	0.0534704
133775	125376	82	45704	42745	75	1672	1588	18	1593	1471	15	4580	4545	30	515886	487121	85	0.0544987
112864	111635	83	36882	36443	73	1505	1524	14	1256	1281	12	3149	3099	26	351748	338439	81	0.055527
25182	29386	41	14008	14351	39	305	286	0	213	313	0	596	623	0	95954	97861	69	0.055527
30752	30843	65	8009	8330	33	337	412	0	258	411	0	1025	1113	7	106890	108125	73	0.055527
101783	99553	73	30704	30498	72	1290	1263	11	1469	1430	15	3103	3009	25	351127	340510	81	0.055527
105578	104188	75	26252	26091	59	1274	1165	10	1389	1441	13	3316	3300	27	411934	394641	82	0.0565553
20244	19769	49	12496	12953	38	213	344	0	418	297	0	428	470	0	66582	70832	65	0.0575835
96393	89808	76	36634	33042	75	974	962	0	1357	1306	13	3155	2995	27	351915	333604	83	0.0575835
40049	43365	47	15639	15799	42	537	543	0	414	426	0	1045	1041	5	145045	142314	75	0.0575835
86908	87601	74	17035	16987	44	1004	1238	9	1165	1160	8	2942	2839	26	337284	337597	85	0.0586118
66889	67105	80	23139	23230	56	777	554	0	837	825	0	2053	2060	19	217184	210368	75	0.0596401
190619	155440	88	78996	65013	86	2189	1721	23	2441	2009	24	5433	4458	38	648853	536027	94	0.0596401
21142	23249	40	6778	6951	32	231	284	0	199	326	0	629	702	0	79827	78985	70	0.0616967
176879	149727	89	57054	47555	83	1974	1621	20	2296	1761	22	5062	4241	36	574622	498846	100	0.0637532
110572	107529	82	58752	57634	74	1543	1618	15	1442	1410	15	3822	3682	29	454155	439002	83	0.0637532
60347	60389	70	27642	27840	62	780	605	0	603	781	0	1611	1828	16	183760	184944	78	0.0647815
132500	126345	95	56263	54881	77	1815	1732	17	1526	1625	17	3986	3793	30	432533	407272	86	0.066838
149659	129656	90	51946	45183	79	2150	1750	21	2009	1705	19	3904	3497	30	491454	443041	89	0.0688946
132215	113794	82	49983	42928	79	1567	1417	15	1752	1357	17	3653	3196	30	456487	387439	88	0.0688946
136243	120207	84	57937	50833	80	1669	1731	15	1219	1072	8	4024	3513	32	444047	387586	91	0.0688946
77901	81072	69	28226	28532	67	598	752	0	1039	882	0	2372	2382	21	260083	253222	81	0.0688946
131634	124945	79	40802	40066	74	1359	1327	12	1995	1783	21	4406	4295	31	509170	482299	85	0.0699229
216648	176714	98	104888	88793	88	2707	2484	24	2908	2429	27	6780	5490	40	730597	611736	98	0.0709512
28717	29052	62	15348	15817	41	409	391	0	278	306	0	783	752	0	93492	90205	68	0.0709512
112124	108483	77	26674	26491	54	1404	1491	13	1383	1186	10	3481	3618	26	382362	376668	82	0.0709512
76353	78602	70	29764	30133	67	976	902	0	1084	1085	6	2132	2119	21	266357	254735	78	0.0709512
190695	157859	89	73948	61100	85	1882	1530	19	2180	1978	23	5316	4141	36	608743	494711	93	0.0719794
27490	27679	65	10343	10625	36	440	374	0	291	337	0	646	704	0	109920	105717	70	0.074036
113891	111191	84	30960	30685	72	1279	1292	13	1532	1381	13	3390	3129	27	378490	356553	81	0.074036
98423	96593	78	20310	20078	47	866	833	0	1367	1114	9	3088	3186	24	314697	308563	82	0.0750643
222369	177061	94	83291	66403	91	2892	2248	27	2962	2494	27	6914	5376	43	794858	650961	101	0.0760925
123608	120290	78	21985	22177	48	1468	1263	12	1533	1367	14	3466	3492	28	396606	387317	81	0.0760925
207752	168707	96	86329	70690	87	2704	2110	26	2743	2243	25	6357	5364	39	763600	622571	95	0.0760925
179740	148092	85	69670	56911	84	2137	1649	22	2519	1875	23	5464	4520	38	647568	532841	92	0.0771208
132797	129710	77	25208	24395	59	1659	1657	18	1719	1562	18	3967	3619	31	487238	463080	83	0.0781491
38577	39484	57	15196	15340	41	354	434	0	384	441	0	1119	1146	9	138733	133438	67	0.0781491
133710	116958	81	53450	47747	79	1660	1632	16	1546	1308	15	3657	3255	30	473665	413299	87	0.0791774
89084	87478	73	44009	44016	72	1148	1332	11	1615	1457	15	3272	3223	27	377128	359838	81	0.0791774
102198	99679	84	24649	24345	62	1368	1392	13	1418	1405	14	3266	3016	26	372478	360917	81	0.0802057
123085	118976	77	40895	38360	75	1562	1457	16	2137	1892	21	4408	4246	31	533171	504517	85	0.0822622
30276	29832	62	13288	13404	40	153	296	0	342	361	0	788	882	0	93448	91232	72	0.0832905
29776	30561	55	10438	10697	36	402	325	0	211	360	0	761	794	0	95061	97301	65	0.0832905
76520	73956	88	18496	18576	45	646	746	0	661	757	0	1766	1688	17	201550	196743	80	0.0832905
103765	104224	74	29231	28839	71	1338	1114	9	1138	1200	10	2925	3067	26	363458	341289	81	0.0863753
117086	113516	87	32736	32207	72	1469	1412	14	1741	1729	16	4023	3743	29	453308	427663	84	0.0863753
92841	92086	81	20259	20083	47	1279	1293	10	1507	1429	13	2652	2713	23	329320	320187	82	0.0874036
108850	106997	75	52057	51335	74	1486	1592	15	1380	1450	14	3583	3615	27	393457	376097	82	0.0874036
36888	36957	66	10419	11036	35	449	509	0	499	561	0	1117	1216	10	122291	119286	72	0.0884319
266982	173909	115	94376	61116	112	2914	1871	23	2825	1649	25	6811	4513	54	770099	514913	117	0.0884319
117402	104992	94	50851	45972	77	1223	1262	11	1354	1192	11	3772	3281	30	451725	397915	86	0.0904884
201720	167719	87	68155	54782	86	2417	1992	23	2394	1879	26	5358	4372	37	647804	517446	98	0.0904884
73065	75024	70	25744	25958	53	1027	865	0	911	1029	3	1951	1933	19	240611	232164	79	0.0904884
104245	102745	77	20020	19881	47	1650	1594	15	1721	1551	18	4095	3985	31	429220	416265	81	0.0915167
32006	31448	63	9079	9313	36	448	464	0	476	496	0	948	962	0	104487	102281	69	0.0915167
85531	83063	72	24377	24453	53	961	856	0	1067	1050	5	2292	2207	22	286692	284086	82	0.092545
96639	93592	81	34890	34343	72	1170	1070	6	1353	1240	10	3034	3014	26	325540	319172	84	0.092545
189925	148513	92	77923	61277	90	2009	1544	18	2213	1847	23	5708	4435	37	609136	467926	98	0.0935733
39020	38279	67	17451	17543	45	472	532	0	537	516	0	959	1040	5	108199	111660	70	0.0946015
91843	91042	73	33335	33349	71	1215	1133	7	1226	1224	11	2724	2786	24	300696	287323	80	0.0956298
99058	100293	73	47484	46842	72	1448	1228	11	1486	1636	17	4052	3888	30	440892	429303	81	0.0966581
114894	112104	86	27236	27491	54	1554	1719	14	1597	1557	15	3682	3800	27	440921	421585	83	0.0966581
93485	90921	75	37646	37383	72	999	983	0	1167	1248	11	2592	2547	23	311188	297270	83	0.0966581
95076	93598	78	24151	24092	57	1109	1033	4	1365	1221	11	3078	2970	27	322333	314486	80	0.0976864
253581	190353	99	91859	69773	96	2704	2063	26	3321	2420	31	7752	5465	45	946690	701856	105	0.0976864
153841	145939	78	62967	58701	79	1966	1762	18	2101	1941	21	5125	4831	34	598787	562421	87	0.0987147
40552	44723	50	14735	15376	39	577	502	0	446	587	0	1218	1122	7	139854	137808	74	0.0987147
49431	51201	67	7718	8541	32	377	438	0	713	679	0	1409	1528	15	171068	168926	73	0.0987147
95061	93291	76	26448	26270	59	1361	1224	12	1195	1235	10	2620	2498	24	330302	324752	80	0.0997429
116470	112244	79	53883	50895	76	1585	1379	14	1664	1576	15	3838	3634	30	447349	408784	83	0.0997429
99859	98752	84	16941	16855	43	1117	1307	11	1327	1163	11	2928	2773	25	346458	334106	81	0.0997429
126893	124909	77	69091	67750	75	1396	1316	14	1498	1425	15	3216	3137	27	362603	346210	83	0.100771
27445	29645	52	13810	14186	39	548	499	0	234	234	0	907	882	0	100235	98512	69	0.100771
138652	134940	77	48556	47442	76	1628	1391	13	2173	1844	20	4161	3797	30	448069	421395	85	0.100771
37237	37353	66	20603	21172	46	574	473	0	185	429	0	1080	1103	8	135970	137875	68	0.100771
85448	86306	73	18222	18510	43	634	787	0	1121	1046	5	2426	2520	22	281971	279116	78	0.100771
33803	34909	63	11390	11682	38	417	427	0	413	434	0	816	878	0	104258	103629	70	0.101799
114355	112076	77	29655	29231	72	1113	1190	12	1564	1461	15	3706	3594	28	400464	374924	82	0.101799
42156	42236	69	13776	13838	39	608	763	0	547	698	0	1084	994	0	152931	149009	69	0.102828
33054	35110	49	16412	16616	43	547	526	0	306	377	0	1030	1032	4	120209	120311	68	0.102828
93406	94000	74	43537	43463	71	1055	1154	9	1180	1306	11	2991	3021	26	346371	328902	80	0.103856
159618	139465	86	62444	54009	82	2005	1708	18	1949	1550	20	4535	3974	32	510884	446470	90	0.103856
55636	56667	65	9863	9994	37	433	565	0	614	650	0	1761	1709	18	211940	208157	80	0.104884
42439	44504	66	14190	14432	40	187	264	0	297	291	0	1255	1280	12	130018	129572	72	0.104884
120921	117325	76	29238	28736	73	1818	1936	17	1758	1779	19	5509	5508	34	587004	568495	85	0.105913
264854	186335	104	171573	130170	99	4925	3909	34	5316	3874	38	12439	9176	54	1.04858e+06	1.01458e+06	110	0.106941
114865	110018	88	29520	29092	68	1544	1615	15	1582	1542	17	3956	3781	30	443882	430746	81	0.106941
100873	99088	75	59163	59109	73	1567	1359	13	1681	1489	16	3945	3732	29	436220	420485	81	0.107969
104935	101014	80	37746	37065	74	1360	1291	12	1280	1382	12	3241	3144	26	339653	321036	82	0.108997
104043	100485	80	36485	35521	74	1160	1167	9	1198	1304	12	2922	2733	25	328624	306763	84	0.110026
138741	131612	85	27372	26501	69	1867	1999	17	2026	1886	21	5105	5078	32	718355	686038	85	0.110026
34438	34940	65	18153	18458	45	234	257	0	199	259	0	878	905	0	117755	115621	72	0.111054
30138	30849	60	12738	13253	38	406	458	0	237	395	0	906	875	0	109514	109014	71	0.111054
148742	130955	80	66681	57753	80	1434	1480	14	1901	1740	19	4067	3784	31	495878	422104	87	0.113111
52775	53462	74	18319	18482	45	804	780	0	369	539	0	1399	1381	12	153974	154277	75	0.113111
104949	104660	74	51750	50992	73	1456	1445	12	1851	1662	17	3773	3734	28	432594	421622	83	0.115167
131510	118956	79	59180	52786	79	1797	1435	17	1895	1714	18	4307	4016	31	471965	425314	87	0.115167
36450	35929	65	14644	14969	40	212	291	0	287	415	0	1046	1004	2	110754	106678	71	0.116195
117746	113414	77	33755	33570	73	1338	1379	12	1091	1086	7	3424	3358	27	386800	374412	83	0.117224
152340	130313	87	54405	45497	81	1931	1562	18	1767	1331	17	4797	4120	33	459621	388821	99	0.118252
90378	93824	71	16773	17153	41	1081	1017	2	1428	1394	13	3270	3169	27	329469	321858	78	0.118252
126496	112346	82	44781	40792	77	1536	1365	14	1422	1302	14	4026	3728	30	447585	405795	87	0.11928
175904	150717	90	94043	84233	84	2545	2120	24	2370	1955	24	5243	4508	34	603922	529304	92	0.120308
221423	180527	97	108712	91591	88	2867	2571	25	3257	2758	29	8000	7130	41	907365	774327	96	0.123393
30816	32089	52	13157	13899	38	237	294	0	309	327	0	826	1000	1	105184	107856	69	0.123393
231043	175552	95	86337	65823	92	2780	2149	26	2773	2038	27	6890	5317	41	809814	620204	101	0.123393
77206	81088	68	13960	14364	40	1149	985	0	1061	1158	9	2557	2639	23	283823	275404	76	0.123393
103535	103070	72	30142	30201	71	1119	1210	9	1436	1355	13	3392	3236	28	367362	355538	81	0.124422
43007	43554	66	19628	19965	45	535	410	0	347	513	0	1097	1069	6	133013	135733	71	0.124422
249382	191905	95	105283	81042	94	2612	1979	25	3495	2471	32	7670	5832	44	866307	665016	102	0.124422
121734	114152	80	49275	46184	75	1880	1811	19	1799	1624	18	4061	3803	30	470296	441055	84	0.12545
79935	78899	72	25076	24874	58	1025	939	0	958	805	0	2125	2099	20	251583	241742	77	0.128535
38646	40614	58	17053	17221	44	394	410	0	435	422	0	1010	917	0	115853	117558	73	0.13162
187774	170874	84	79296	72812	82	2425	2013	23	2398	2133	24	5463	5106	34	673775	621919	90	0.132648
175566	150478	96	71285	60039	85	2278	1816	23	1956	1797	18	5327	4627	37	594709	496644	93	0.133676
110985	109336	78	50200	49372	75	1501	1324	14	1534	1440	16	3215	3254	27	383408	355755	82	0.136761
148344	136104	90	54369	49582	79	1306	1316	12	1851	1745	18	4403	4087	31	492258	445439	97	0.136761
93730	93161	74	37646	37315	71	1129	1214	9	1127	1079	6	3491	3406	27	371388	365151	79	0.137789
138153	119700	81	59804	52122	78	1775	1599	17	1508	1343	15	3964	3533	31	478640	414806	90	0.138817
92979	91886	75	41933	41374	70	946	1058	4	1356	1287	12	2771	2775	25	317793	312098	80	0.138817
35878	38650	43	14917	15534	40	501	437	0	362	450	0	1202	1091	7	141904	140397	73	0.138817
36938	39664	49	16227	16462	43	478	377	0	390	448	0	1045	1066	5	127765	131180	71	0.139846
115067	110553	79	67479	66098	76	1566	1512	16	2000	2065	21	4366	4248	31	486659	469317	83	0.139846
107895	99018	83	50418	46437	75	919	953	0	1423	1201	10	2701	2545	26	359178	333242	82	0.139846
137318	134136	79	57190	55897	76	1401	1556	16	2004	1839	19	3752	3318	30	410975	394087	84	0.140874
82623	82975	72	21091	21387	47	945	1028	3	924	1003	2	2307	2294	22	245307	241050	79	0.140874
110221	107552	75	30794	30296	72	1569	1353	14	1678	1706	17	3043	2882	26	351729	332315	86	0.141902
24012	24193	68	11647	11750	38	385	388	0	241	354	0	538	687	0	87665	87178	70	0.142931
259300	193833	101	105146	80122	93	3517	2326	31	3870	2823	34	8892	6495	46	1.04468e+06	791876	102	0.142931
87369	87831	73	22169	22471	47	1502	1401	13	1404	1465	14	3654	3758	27	374737	367401	77	0.142931
218562	178600	89	76659	61985	88	2749	2266	26	2838	2246	26	6272	5056	39	704425	575687	94	0.142931
144205	120944	88	52774	44593	81	1762	1523	17	1583	1355	15	3613	3299	30	467900	413706	88	0.144987
42191	41154	65	15048	15359	41	446	358	0	288	443	0	964	1053	5	126502	126683	71	0.144987
201106	169073	91	79449	66930	86	2317	2061	21	2473	1970	25	6211	5327	39	770654	635148	94	0.144987
116403	114941	75	23530	23375	51	1629	1367	15	1493	1516	14	3631	3602	28	433694	419171	81	0.144987
108406	101434	76	50860	47690	76	1134	1004	2	1612	1421	14	3137	2816	27	386579	359614	83	0.146015
126041	116549	95	65561	61381	78	1463	1324	13	1428	1556	15	4114	3745	30	445597	408808	85	0.147044
205844	151439	100	80985	62106	88	2833	2009	26	3208	2276	32	6967	4986	42	754089	552749	99	0.148072
104020	104739	74	19441	19209	45	1065	1041	4	1174	1184	10	3210	2993	26	345795	333279	78	0.148072
33041	34676	66	14719	15183	41	133	211	0	179	354	0	740	653	0	89462	89445	69	0.148072
120891	117218	79	56704	56178	75	1433	1206	13	1614	1698	18	4078	4014	29	433251	417116	82	0.148072
204927	182890	87	88291	77915	85	2912	2451	25	2963	2487	26	6981	6389	37	826153	721313	95	0.150129
106603	99617	81	44921	41919	76	1517	1186	12	1321	1181	10	3205	2849	27	360480	332677	84	0.152185
29660	30169	47	11372	11770	37	311	359	0	403	277	0	904	879	0	113405	114595	69	0.153213
265441	213220	94	128361	106173	89	4477	3348	35	4141	3297	33	9795	8018	45	1.04858e+06	930305	97	0.153213
91100	91118	75	43537	42949	71	871	946	0	1056	1135	9	2890	2812	26	322480	309746	80	0.153213
110985	109419	80	42948	41986	73	1475	1309	13	1696	1615	19	3957	3997	29	421880	401335	85	0.154242
55760	53997	75	9430	9331	35	482	555	0	655	640	0	1383	1331	13	165407	168030	72	0.15527
116078	104714	79	47178	42171	78	1676	1247	14	1620	1354	14	3103	2763	28	403201	359879	88	0.15527
126454	109585	85	47330	40743	78	1279	1219	12	1422	1220	13	3567	3226	29	449629	389574	88	0.156298
178996	163776	86	61791	57414	82	2310	2148	21	2556	2434	23	6276	5810	38	744396	668228	91	0.157326
142933	138376	79	35755	34739	73	1612	1688	15	1835	1604	18	4454	4371	31	494215	466584	86	0.157326
26641	28278	44	8762	9028	35	385	504	0	110	267	0	709	845	0	97513	97194	72	0.158355
80204	77412	79	23819	23664	57	1162	1002	1	985	1023	3	2430	2449	23	279106	269495	76	0.159383
44109	43990	76	8086	8245	34	350	395	0	401	396	0	917	862	0	113485	116658	73	0.160411
94470	97131	71	43000	42742	72	1092	1045	4	1197	1242	10	2897	2798	25	329297	316170	84	0.160411
147540	123744	85	56950	48450	81	1598	1302	15	1663	1288	14	4003	3424	32	486385	409120	90	0.160411
132218	123938	79	39917	35807	79	1587	1285	14	1617	1569	16	4628	4293	32	506750	470195	89	0.16144
141201	127027	83	49374	43053	80	1624	1381	15	1942	1762	19	3716	3334	30	464290	420692	93	0.162468
97592	98720	72	37057	36663	71	1106	1155	8	1308	1347	13	2813	2741	25	371804	363314	80	0.162468
105554	105880	74	26268	26204	55	1128	1108	7	1547	1446	17	3478	3463	28	410627	402780	82	0.162468
94699	91231	73	38531	35865	74	1012	943	0	1229	1280	11	3037	3012	26	330180	307686	81	0.163496
100923	100217	84	26090	26005	61	1313	1409	13	1515	1284	14	3542	3422	27	408060	397770	80	0.163496
247138	184228	95	110245	82817	93	3054	2136	29	3642	2517	33	8633	6495	45	934568	733070	103	0.164524
89727	88742	73	26646	26707	61	1352	1280	11	1330	1363	15	2873	2898	25	355560	350775	79	0.164524
286994	211580	120	112398	85672	103	3098	2658	27	4035	3035	34	9507	7583	46	1.04858e+06	835871	113	0.165553
119110	108718	85	44056	39524	77	1707	1444	17	1312	1348	14	3741	3480	30	412106	370972	85	0.169666
128704	115491	94	58009	51334	79	1414	1258	11	1563	1331	15	3551	3038	30	426549	380188	84	0.170694
30547	31989	47	12780	13124	38	501	559	0	446	400	0	984	992	0	114885	116516	73	0.171722
191485	151526	87	78474	62328	86	2301	1748	23	2551	2026	26	5999	4896	40	697507	570402	94	0.173779
256969	208394	95	99613	79837	90	3124	2529	27	3637	2703	32	7611	6330	42	910543	748164	97	0.173779
99580	97877	74	38929	37493	74	942	955	0	1140	1315	12	3213	3076	26	367170	355858	79	0.174807
139926	133971	78	63366	61470	77	1728	1775	17	1706	1653	17	4104	3824	30	449944	417246	84	0.174807
99861	95510	80	32957	32162	72	982	901	0	1015	916	0	2844	2853	25	339445	323861	83	0.175835
211804	123881	115	64039	39070	109	2543	1727	17	2863	1505	26	6859	4192	62	799700	455678	118	0.176864
108632	100699	80	48955	44732	75	1264	1110	8	1307	1012	3	3010	2818	26	393698	362806	81	0.177892
100872	92471	77	41370	37368	75	1632	1467	13	1311	1211	12	3064	2735	27	381229	337113	84	0.177892
24853	25677	63	15928	16439	42	488	476	0	350	454	0	614	677	0	89647	90221	69	0.179949
90666	90889	75	16295	16329	42	726	689	0	1290	1146	9	2806	2733	24	316760	306353	81	0.179949
80504	79786	72	33281	33158	70	1060	912	0	809	824	0	2044	2142	20	237516	237116	77	0.179949
195014	163622	104	77083	65851	85	2024	1856	19	2581	2009	25	5762	4949	38	674388	584580	91	0.179949
51532	52851	68	11471	11530	39	376	442	0	782	636	0	1042	1065	6	149748	152589	71	0.180977
94732	94782	73	26670	26111	60	1031	1094	7	1468	1433	15	2743	2536	25	311450	309328	80	0.184062
116014	106514	85	47247	42877	77	1242	1177	11	1736	1328	14	3594	3254	29	393280	350342	87	0.186118
171102	145464	83	70774	60131	83	2011	1787	21	2422	1662	23	4682	4091	36	556949	469278	90	0.187147
86004	86138	72	21990	21920	49	611	744	0	1071	990	0	2620	2558	22	281230	272741	80	0.188175
188004	163385	86	89642	78499	83	2090	1936	21	1946	1738	21	5091	4384	35	586404	510775	90	0.188175
102102	100675	77	20195	19842	50	1446	1322	12	1641	1260	12	3462	3442	27	381566	371421	81	0.189203
104222	98048	76	31224	28471	74	1003	942	0	1223	1076	8	2997	2746	27	338225	313826	81	0.189203
75492	74936	73	28907	28999	69	712	711	0	940	823	0	2153	2211	20	240079	236607	77	0.190231
26951	25831	61	9699	9868	36	369	273	0	436	345	0	952	924	0	95410	98206	70	0.190231
138473	125109	87	50252	45673	78	1826	1530	17	2009	1610	21	4246	3688	32	512132	465464	87	0.190231
157586	137739	86	62785	54139	82	1635	1436	18	1796	1657	17	4390	3948	32	554161	469285	92	0.19126
44480	46158	68	15181	15284	42	239	375	0	471	379	0	1049	1113	6	130984	127035	74	0.193316
54524	56659	63	21893	21862	52	429	487	0	690	668	0	1537	1478	16	187826	185178	75	0.193316
116048	115268	75	61560	60075	76	2225	2096	20	1767	1724	18	4929	4722	33	561013	523663	84	0.195373
27466	28942	59	9561	10038	35	390	376	0	345	464	0	797	801	0	114110	119955	65	0.196401
177837	145620	84	59795	48083	83	1874	1353	17	1766	1469	17	4852	4064	34	560298	465517	92	0.196401
139464	128192	79	46007	40954	78	1186	1111	9	1641	1454	18	3781	3462	30	467194	421977	86	0.196401
111649	107623	78	48615	46831	74	1431	1251	12	1657	1372	15	3901	3837	29	470322	453242	81	0.196401
117930	114977	77	40318	38902	74	1579	1469	14	1785	1734	17	3596	3412	28	420172	403726	83	0.197429
30618	31285	52	13010	13230	39	344	441	0	261	242	0	662	696	0	94002	91860	70	0.197429
59801	62307	73	19942	20288	48	568	565	0	692	674	0	1619	1732	17	180046	182712	77	0.198458
37179	38712	58	17388	16639	46	479	607	0	499	391	0	877	998	0	118809	116121	71	0.199486
65894	65875	69	20060	20113	47	743	565	0	752	801	0	1460	1501	15	202539	200415	75	0.200514
183687	157198	86	68818	58890	83	2510	1892	25	2359	2054	24	5792	4875	38	682727	591704	93	0.201542
161411	148233	81	53208	48373	79	1619	1480	15	2401	2076	22	5197	4634	35	559705	512687	86	0.201542
42243	43540	57	19208	19386	47	737	721	0	737	550	0	1156	1124	9	148936	147616	73	0.202571
74811	76131	70	21210	21109	48	748	698	0	884	914	0	1819	1781	20	227238	226083	78	0.203599
200598	152936	91	68561	52385	86	2181	1712	20	2503	1814	26	5859	4444	39	661417	511062	93	0.204627
106324	101818	76	41986	39457	74	1272	1077	7	1420	1253	13	3692	3563	28	412591	387190	81	0.204627
139448	123527	80	56130	48093	79	1587	1327	14	1854	1594	18	4040	3376	31	475948	415473	85	0.204627
176570	147556	86	57720	45768	85	2022	1590	21	1944	1686	19	4910	4089	35	612756	510304	90	0.206684
286203	198716	114	104423	72364	112	4162	2838	32	4015	2974	34	10398	7211	49	1.04858e+06	815440	120	0.207712
145633	127314	89	51757	44417	81	1583	1369	15	1613	1395	16	4509	3898	32	502768	440010	89	0.209769
277529	203998	105	122214	89491	95	4057	2918	34	3883	2925	34	9133	7022	46	1.03306e+06	793770	102	0.210797
30764	30552	59	14993	15641	39	121	237	0	464	463	0	695	726	0	95048	98748	68	0.210797
102100	101168	75	18505	18805	43	1199	1291	12	1053	1038	6	3237	3146	26	365893	354795	79	0.211825
60954	60932	71	22002	22172	47	793	897	0	701	662	0	1526	1665	15	201528	197588	76	0.211825
171572	151252	85	65043	57860	83	1782	1524	18	1975	1885	21	5094	4662	34	578130	528553	89	0.211825
103821	107103	72	47702	46954	73	1569	1660	16	2049	1911	19	4654	4662	31	549907	520459	81	0.212853
96174	95361	76	25446	24987	56	1245	1313	11	1170	1144	9	3081	3009	26	403513	396838	81	0.213882
60977	61135	73	21844	22172	50	483	577	0	644	645	0	1314	1345	12	154183	158427	73	0.213882
23590	25767	39	10121	10757	36	344	357	0	518	380	0	655	716	0	95258	97795	68	0.216967
106486	105928	76	28249	27618	67	1038	926	0	1186	1266	11	2902	2962	25	342374	331083	84	0.217995
29953	29203	59	5818	5875	30	339	314	0	217	353	0	719	826	0	107163	106117	69	0.219023
111585	105110	80	36608	32377	76	1292	1264	11	1533	1302	14	3543	3315	29	450447	420128	82	0.220051
40527	41514	65	18549	18987	43	293	321	0	382	372	0	964	957	0	103224	102633	72	0.22108
100103	99269	81	25770	25778	58	1212	1174	9	1376	1313	12	2673	2695	23	377723	366516	81	0.22108
125648	114548	80	48114	42666	79	1600	1443	16	1804	1526	17	3890	3564	30	459838	395344	96	0.22108
34150	38139	51	8098	8856	33	141	192	0	468	493	0	776	757	0	117311	118703	71	0.22108
114465	112878	78	34591	34110	73	1577	1574	16	1206	1260	11	3632	3333	29	413243	386060	83	0.22108
128332	112839	82	48226	42732	78	1504	1263	13	1658	1568	17	4663	4018	34	491439	433114	89	0.222108
31379	31301	50	10782	10991	37	297	545	0	417	406	0	839	787	0	119839	118690	71	0.223136
116598	110005	78	50040	45369	77	1331	1354	12	1527	1276	15	3586	3242	30	398756	344859	87	0.223136
100368	98197	74	22034	21873	50	1238	1072	7	1041	1061	5	2658	2793	25	331155	316946	80	0.224165
132392	120354	81	59852	54358	78	1528	1545	16	1995	1931	20	4714	4201	34	530519	475013	85	0.224165
224550	185906	88	79165	65531	86	2590	2093	24	2435	2117	25	6183	5071	38	718430	585421	96	0.224165
46116	48950	67	23794	24317	52	309	386	0	643	598	0	1124	1173	9	140902	142182	72	0.224165
188291	155495	103	81682	68959	88	2502	2096	23	2469	2056	23	5799	4749	38	683640	573724	103	0.224165
97390	94055	74	36260	34829	73	1141	889	0	1339	1266	11	2696	2619	24	328747	311323	81	0.225193
48138	49304	57	21852	22203	47	303	493	0	587	435	0	1163	1051	4	133882	127355	76	0.225193
55027	55536	68	11069	10970	38	925	1020	4	675	599	0	1500	1505	14	163679	163149	74	0.226221
69810	71075	73	13644	13795	39	780	733	0	716	705	0	1984	1993	20	261709	248514	79	0.228278
23079	21825	54	6364	6371	33	342	506	0	246	354	0	717	761	0	85053	83839	66	0.229306
103851	105927	74	32758	31867	72	1119	1125	7	1540	1290	13	2836	2944	25	356989	335350	91	0.229306
25910	26006	60	13364	13668	40	169	219	0	255	223	0	723	761	0	96993	94069	70	0.230334
115519	114483	76	40067	39266	74	1359	1302	14	1513	1565	15	3966	3815	31	412677	402205	83	0.230334
77205	78810	71	23042	23251	48	1030	963	0	859	902	0	1999	2012	19	262471	253005	77	0.230334
154439	136034	86	71187	62762	80	2357	1941	23	1991	1628	23	4628	4007	35	529282	457483	86	0.230334
123979	117738	78	48645	43711	77	1377	1081	7	1282	1087	7	3379	2993	29	388850	354435	94	0.231362
132187	121206	88	57059	51836	78	1832	1619	18	2108	1830	19	4421	3971	32	528247	478083	86	0.232391
24636	25363	42	10791	11001	37	283	306	0	232	228	0	975	988	0	100379	95212	73	0.232391
77065	76162	75	23035	23124	51	696	704	0	749	914	0	2139	2052	20	231182	228342	77	0.232391
154008	131379	87	49589	42809	80	2103	1450	18	1880	1575	18	3962	3391	32	528165	464240	91	0.233419
42949	42481	68	12376	12406	39	417	409	0	458	369	0	769	828	0	115699	114620	71	0.234447
23529	23613	61	5406	5524	29	298	369	0	338	502	0	718	738	0	80240	77536	66	0.235476
202143	160013	89	75390	59353	85	2066	1660	22	2272	1618	23	5760	4768	37	592171	459045	94	0.235476
143637	138961	82	33951	32588	73	1719	1713	16	2138	1930	20	4345	4221	31	516861	502787	83	0.235476
84346	84145	77	19697	19442	48	1129	1005	2	1194	934	0	2580	2469	23	278599	273684	79	0.236504
25670	26453	49	12848	12981	39	363	347	0	80	259	0	685	701	0	94797	96411	69	0.236504
175721	147479	86	62901	53435	82	2021	1557	21	2040	1731	22	5072	4173	36	626402	543008	90	0.237532
210847	166329	95	87347	68953	89	2616	2163	25	2607	2059	27	6549	5283	41	805107	640198	101	0.23856
85390	86392	75	32738	32782	70	930	980	0	1293	1102	8	2755	2670	25	285529	278077	76	0.23856
77412	77411	75	21413	21547	48	858	932	0	856	842	0	2156	2085	20	239081	235834	77	0.239589
93534	94517	75	41199	40995	73	1153	1207	9	1730	1439	17	3586	3464	28	382154	368403	79	0.239589
94657	92773	73	24502	24691	52	833	857	0	879	986	0	2884	2778	25	338658	329027	79	0.240617
134887	131438	84	27686	27021	64	1611	1457	15	2062	1765	19	4184	4116	30	439970	427761	81	0.240617
124442	113102	80	55444	50067	78	1493	1243	10	1404	1233	13	3771	3485	30	419414	377243	85	0.241645
150072	131888	83	58239	49594	81	1710	1493	17	1743	1465	17	3930	3391	31	462175	403868	88	0.241645
153205	131248	85	44799	36939	81	2565	2023	23	1846	1611	20	4801	4215	34	571157	493666	92	0.242674
205827	159819	95	82009	64096	87	2272	1821	23	2483	2050	25	5811	4521	39	671722	525335	96	0.243702
110564	106714	76	21764	21934	46	1403	1163	11	1304	1377	12	3457	3405	28	414559	400765	82	0.243702
106988	103686	92	43695	42945	73	1194	1156	9	1462	1378	12	3685	3732	28	413768	403664	81	0.24473
120234	109774	95	51600	47857	76	1065	974	0	1409	1262	12	3450	3277	28	394553	365229	83	0.24473
228309	180601	114	86725	69984	95	2273	1898	22	2754	2138	27	6575	5720	38	727715	596563	103	0.245758
103545	99020	75	45562	42906	75	1248	968	0	1221	1302	13	3225	2966	28	342871	321206	82	0.246787
113194	110354	76	36477	35833	74	1659	1737	15	1451	1239	11	3788	3854	28	458927	441466	84	0.247815
146345	126799	87	52327	44113	82	1616	1289	15	1947	1746	18	4426	3774	34	519509	439933	91	0.249871
96636	95142	75	20282	20264	46	1184	1096	8	1106	1213	9	2667	2466	25	322532	313811	80	0.2509
134696	130821	76	32126	31080	74	1931	1746	18	1886	1660	18	4567	4222	31	532236	505005	85	0.2509
34244	34056	57	13463	13686	39	307	406	0	300	394	0	1013	979	0	101808	100634	73	0.251928
89183	86045	84	28710	28099	66	1134	1052	5	1137	991	0	2453	2394	22	264771	259183	80	0.253985
27207	24702	70	11389	10667	42	423	412	0	373	321	0	915	767	0	98580	86632	76	0.253985
31746	32688	54	15361	15677	42	596	585	0	309	373	0	932	1013	2	116763	111446	71	0.253985
45787	46840	67	10757	11259	36	532	702	0	414	459	0	974	1048	5	130196	127588	74	0.253985
25407	25586	61	10134	10360	37	221	171	0	344	342	0	596	673	0	89940	90003	66	0.255013
195180	162520	85	79823	64779	85	2369	2273	23	2797	2234	27	6213	4893	39	686036	557640	95	0.255013
167564	147226	84	47960	40217	82	2421	2056	22	2208	2114	22	5155	4712	35	615102	540697	91	0.256041
105201	98000	77	35302	32813	74	1288	1123	9	1656	1523	16	3279	3287	26	368222	347581	86	0.256041
72298	73132	71	12142	12115	38	716	681	0	771	822	0	1694	1639	16	203991	196249	77	0.258098
47473	49758	67	14463	14596	40	552	595	0	390	367	0	963	1019	3	141165	142852	74	0.258098
75972	78254	70	21418	21440	54	756	689	0	1170	1114	6	2213	2247	21	254704	253524	79	0.258098
92825	90082	90	37189	36288	72	917	856	0	1000	1058	5	2315	2267	22	288010	281436	80	0.260154
99665	99961	74	28958	28958	66	1202	1306	11	1323	1265	12	3063	3067	26	360615	349268	81	0.260154
118711	113934	77	44108	41346	75	1498	1420	13	1542	1466	15	3570	3404	27	393585	367781	82	0.261183
170922	142280	85	66975	54718	84	2299	1877	21	1911	1518	18	4874	4314	34	550613	443525	90	0.262211
179314	156850	93	67834	59549	83	2665	2283	24	2574	2490	24	5989	5250	38	698346	617915	93	0.263239
118701	110868	81	48191	44589	77	1579	1261	14	1525	1214	11	3459	3304	28	422735	397739	84	0.263239
115154	112474	73	32530	32322	72	1525	1639	14	1775	1597	16	3473	3280	27	374496	363515	82	0.264267
97021	96302	73	18627	18721	44	1294	1337	11	1376	1255	11	3196	3309	26	377799	375701	81	0.264267
126502	122030	85	43217	42277	75	1414	1523	15	1563	1614	15	3761	3758	28	404772	394195	88	0.265296
259806	198788	97	115637	86601	96	3552	2826	31	4151	3124	34	8862	6814	46	1.0439e+06	787209	104	0.265296
147098	131801	82	69037	62091	80	2124	1854	19	2118	1965	21	4773	4231	34	549637	488887	89	0.267352
100290	98862	79	24305	23914	57	1313	1286	10	1012	1104	7	3059	3019	25	353451	344251	81	0.269409
29384	30989	61	11288	11494	38	301	257	0	298	449	0	1126	1239	9	115269	113638	67	0.270437
104173	106101	73	35609	35188	72	1210	1132	8	1364	1422	14	3349	3355	27	368209	345637	82	0.271465
112370	102896	78	50298	46254	76	1769	1514	15	1258	1234	11	4036	3503	32	420782	382705	83	0.271465
43845	45910	54	18676	18923	45	441	470	0	534	423	0	1164	1113	9	133721	136504	72	0.271465
116342	117015	78	26652	26384	56	1656	1507	15	1457	1671	14	3580	3488	28	435742	420138	81	0.271465
103814	101948	76	34053	33679	72	836	832	0	1031	1044	5	2761	2772	24	340715	321883	81	0.271465
175333	146283	101	76094	65274	83	2307	1700	24	2237	2005	21	5670	4862	38	705790	592664	91	0.273522
44256	44992	68	11803	12023	38	637	667	0	340	434	0	1203	1232	11	150095	152570	73	0.27455
128197	114494	80	50270	44023	78	1446	1167	14	1549	1341	14	3681	3223	29	425899	373006	87	0.275578
104791	103087	75	40769	40217	73	1254	1121	8	1499	1284	14	3412	3289	27	376066	361412	82	0.278663
94391	95562	73	23512	23241	54	960	1013	2	1451	1338	13	3256	3500	25	364923	354565	81	0.279692
127931	125688	76	33929	33462	74	1459	1542	14	1455	1556	15	4244	3987	30	483976	457018	84	0.28072
81706	83111	70	29320	29044	71	934	1055	4	1114	991	0	2600	2183	25	289677	280033	80	0.281748
85877	83975	74	15270	15412	41	1121	946	0	731	869	0	2351	2262	22	276101	269080	80	0.282776
92777	90287	84	32090	31305	71	923	902	0	1217	1321	11	2766	2764	23	308909	285916	90	0.282776
44952	48134	64	12972	13332	39	797	571	0	842	545	0	1121	1205	10	146214	142173	74	0.282776
314599	223625	112	163793	121434	112	5989	4440	38	6022	4494	39	15183	11875	56	1.04858e+06	1.03936e+06	122	0.283805
132365	121090	80	51452	46494	78	1136	1137	8	1514	1388	14	3404	3164	27	425548	387990	85	0.283805
217000	169269	93	80390	61862	89	2341	1746	24	2937	2527	27	6898	5208	42	765420	596804	99	0.284833
104626	101069	74	34331	33263	72	1411	1468	14	994	1011	3	3237	3127	27	376429	359861	83	0.285861
93961	91966	74	39843	39016	72	1133	1096	7	1460	1318	12	2667	2535	25	318926	301204	80	0.285861
107396	100254	78	31538	28313	73	1101	1126	8	1513	1390	12	3582	3151	30	396693	364374	86	0.287918
87295	86498	72	25465	25291	63	955	786	0	954	1080	6	2154	1962	20	249707	234557	89	0.287918
96366	94453	73	39084	38161	72	1193	1284	10	1553	1455	16	3085	2883	26	347686	347953	81	0.289974
97639	97417	75	22437	22623	50	1310	1244	11	1379	1288	14	3247	2885	27	352747	338059	82	0.289974
41251	41001	65	8822	9318	33	283	326	0	363	427	0	1134	1147	9	122049	121401	73	0.289974
125673	117470	80	52050	48531	77	1381	1386	13	1544	1453	16	4523	4077	33	492710	438470	86	0.291003
39365	38904	56	13358	13729	40	240	265	0	488	541	0	958	847	0	132048	128442	78	0.291003
28047	27158	61	6901	7183	32	85	237	0	200	369	0	697	879	0	94896	96528	68	0.292031
118608	116914	75	42130	41737	73	1419	1450	14	1875	1375	16	4428	4011	33	480872	460334	81	0.292031
193279	156956	89	75449	60616	85	2253	1568	24	2556	1846	26	5775	4560	39	624362	498910	93	0.292031
41483	41658	65	12659	13097	38	642	522	0	402	468	0	1221	1129	8	146160	140257	73	0.292031
110524	105625	84	38760	38171	74	1737	1502	14	1425	1246	13	3475	3255	28	422694	398328	82	0.292031
165399	146524	83	65187	55744	82	2169	1789	21	2378	2024	24	6014	5187	37	632083	562852	88	0.293059
65760	68574	69	17948	18551	43	718	833	0	864	773	0	1967	2091	19	232240	226031	77	0.293059
75649	75812	75	24654	24918	52	665	883	0	899	701	0	1970	2053	19	222599	216949	77	0.293059
136265	120570	85	46064	40286	79	1402	1159	11	1283	1237	12	3421	2979	30	374168	335458	85	0.294087
223794	171834	103	100740	80971	89	3061	2526	26	3468	2861	31	7479	5988	43	821094	666224	98	0.294087
109059	106656	75	30663	30430	73	1429	1348	12	1524	1476	17	3472	3366	28	423368	396126	84	0.295116
105754	105023	76	29540	29123	71	1430	1339	12	1625	1338	16	3505	3363	28	430661	420340	81	0.295116
25311	25051	57	5992	6044	31	498	370	0	458	510	0	489	634	0	79999	79575	72	0.296144
166094	150756	85	54914	49283	82	2373	2224	22	2203	1838	20	4476	4130	32	518502	454903	91	0.298201
130645	116893	79	54824	48422	78	1541	1314	14	1548	1256	16	4077	3694	31	478941	410470	85	0.300257
73709	74278	71	29529	29579	66	864	890	0	1092	947	0	2099	2030	21	221116	216061	77	0.300257
127078	114139	79	52067	46102	78	1849	1599	19	1580	1461	16	4103	3668	31	486591	433714	86	0.301285
100947	99391	77	17857	17803	44	1348	1167	9	1371	1479	13	3529	3404	29	375179	373496	82	0.301285
144081	129745	86	59656	54247	79	1495	1331	15	2063	1762	18	4576	4046	32	544317	481820	88	0.30437
104562	103776	75	41123	40369	72	1704	1508	15	1488	1510	13	3188	3164	26	348170	335408	81	0.305398
147288	137665	80	48780	45152	76	1654	1593	16	1920	1777	18	4680	4286	33	548919	518678	83	0.306427
101429	95561	74	47056	42172	75	1366	1220	11	1116	854	0	2843	2538	26	345904	310644	82	0.307455
84483	81064	74	29181	28853	71	649	715	0	841	822	0	2274	2236	22	274398	267030	80	0.308483
96378	87150	79	37430	33681	76	1223	1114	7	1226	1057	6	2825	2596	24	310104	280930	84	0.308483
57707	56977	81	12878	12886	39	663	632	0	541	575	0	1455	1322	14	208963	201943	74	0.309512
69061	68929	71	25603	25685	55	461	609	0	665	608	0	1627	1478	15	171740	168921	75	0.309512
89586	89659	74	38379	36699	73	1018	1073	6	1408	1364	16	3009	2877	26	313024	300876	79	0.31054
210078	168757	90	79595	62400	90	2521	1884	27	2690	2063	24	6148	5030	37	711001	569991	97	0.31054
36135	38266	53	18230	18784	43	381	314	0	449	562	0	746	813	0	110677	108862	72	0.31054
144824	124900	82	59468	52377	80	1353	1395	13	2024	1749	21	4439	4004	33	520158	446973	89	0.31054
62334	60304	76	17775	17731	44	527	541	0	642	812	0	1464	1566	15	156499	157690	75	0.311568
44251	44659	62	22829	23482	53	360	421	0	361	478	0	1018	1179	8	106283	105824	73	0.311568
104623	102445	77	30656	29897	72	1081	980	0	1614	1505	16	3554	3457	27	390767	378270	83	0.312596
132818	119655	84	41937	37422	79	1519	1564	14	1664	1498	17	4498	4044	33	492665	459607	97	0.312596
38183	39600	69	8636	8657	34	494	400	0	295	314	0	1058	1083	6	104300	98841	70	0.313625
31792	31945	67	11142	11342	37	384	552	0	257	424	0	845	774	0	105108	102445	71	0.314653
74227	73095	72	23606	23744	56	814	762	0	785	828	0	2118	2009	21	227162	221642	77	0.314653
174341	140736	94	67304	54632	84	2475	2063	23	2209	1544	24	5254	4267	36	623630	512490	93	0.320823
100105	98417	76	27552	27448	70	1207	1114	9	1256	1342	13	3110	3038	26	330322	318245	82	0.321851
157990	146080	85	82883	75823	80	2311	2174	20	2185	2056	22	5138	4732	33	665341	600055	87	0.321851
294399	202417	107	101463	71169	106	3189	2426	27	3739	2411	35	9775	6749	49	1.04858e+06	747351	114	0.321851
81785	81218	74	39497	38657	71	1218	985	0	1276	1154	9	2772	2728	24	307340	283849	88	0.321851
49857	52519	67	19828	20635	43	617	627	0	799	684	0	1399	1487	14	172730	171772	71	0.322879
115799	106174	87	47941	43127	77	1343	1321	14	1237	1079	7	3294	3118	27	422421	393121	86	0.323907
98013	97670	73	47132	46797	73	1199	987	0	1284	1233	10	3406	3523	26	371827	359779	82	0.324936
87634	84216	77	32813	30601	72	801	921	0	894	889	0	2293	2145	22	273046	253952	82	0.326992
122102	110635	78	54032	48255	78	1471	1299	13	1552	1320	15	3490	3157	29	399647	355079	90	0.328021
91184	91397	75	27971	27747	65	1146	899	0	1507	1339	13	2654	2584	25	323172	313384	79	0.332134
107569	104132	82	40985	39898	74	1099	1105	7	1319	1340	11	2899	2788	25	343330	328219	80	0.335219
172470	142222	89	69938	59073	86	2007	1631	20	2474	1822	26	4987	4242	36	590403	481746	95	0.337275
111657	101759	84	44099	40278	76	1246	1029	4	1588	1446	16	3588	3072	29	406775	365001	83	0.337275
121345	116787	76	50494	47343	76	1874	1655	19	1622	1562	16	4365	4055	31	493849	451269	84	0.338303
166398	144135	84	58344	51253	81	2346	2120	22	2067	1987	21	5472	4610	35	630783	550634	87	0.338303
48800	50835	55	17538	18210	42	514	630	0	631	630	0	1404	1412	13	159438	164922	72	0.338303
123318	115899	78	60412	57577	77	1325	1138	10	1513	1404	15	3279	3122	27	380448	362390	83	0.339332
112541	110043	85	29595	29658	69	1421	1392	14	1601	1394	15	3247	3207	27	358752	345853	80	0.34036
149978	129892	96	70066	61974	82	2299	1744	23	2094	1623	21	4896	4179	34	535093	471318	89	0.34036
285605	229603	106	139415	115467	103	4582	3780	31	4589	3564	35	10413	8863	46	1.04858e+06	980237	110	0.341388
154137	130269	86	55262	46439	81	1540	1329	15	1853	1578	20	4633	3807	35	565548	486711	89	0.341388
148234	128071	99	74217	65740	99	1701	1557	16	2382	1919	21	4882	4165	34	561904	477398	99	0.341388
95819	93058	77	37153	36359	73	1177	1213	10	1267	1243	13	2630	2538	24	329643	320394	80	0.342416
150005	137474	81	68462	61878	79	1859	1706	18	2124	1873	21	5242	4764	34	591312	545985	86	0.343445
56142	56223	75	11824	11314	39	494	546	0	603	472	0	1409	1314	12	173170	161732	84	0.343445
169227	138855	87	60752	49086	84	2117	1816	22	2155	1607	22	5290	4010	38	602985	498422	91	0.343445
174010	146094	86	55604	46437	83	1897	1556	18	2056	1719	22	5043	4361	36	588944	503529	91	0.343445
89828	88441	77	52259	51784	73	1234	1070	7	1430	1431	13	3252	3229	27	345782	334699	79	0.344473
95067	93639	75	28349	28176	72	1274	1105	8	1207	1021	3	2854	2803	25	335117	315421	80	0.347558
130150	118214	80	50062	44779	79	1945	1773	18	1459	1365	16	3974	3544	31	462336	409516	87	0.348586
125128	114402	79	53567	48782	79	1235	1120	9	1196	1165	10	2895	2691	27	358119	324792	84	0.349614
339718	221452	120	134742	91292	110	4607	2897	37	4425	2716	38	10224	6949	51	1.04858e+06	823531	118	0.349614
99907	100912	72	37258	38087	70	1154	1312	13	1491	1345	12	2868	2869	25	334341	328258	78	0.349614
220493	171580	104	94634	74284	92	2698	2469	24	2870	2433	27	6786	5266	41	753926	605799	100	0.350643
39622	39757	65	7484	7409	34	525	342	0	520	547	0	1157	1183	9	132872	134293	73	0.351671
27098	26465	63	10166	10472	36	335	323	0	516	433	0	682	665	0	81916	84101	71	0.352699
59709	58281	71	14567	14818	41	475	691	0	581	547	0	1469	1475	14	165107	163125	75	0.352699
117906	107405	80	47680	42793	77	1266	1277	11	1396	1249	12	3328	2956	27	381518	344956	85	0.353728
101978	100979	75	34647	34373	72	1206	1185	10	1458	1494	14	3122	3043	26	369088	350771	81	0.355784
42158	44783	54	20269	20470	48	219	378	0	555	434	0	1058	1052	5	120178	115954	71	0.355784
116072	107124	93	44353	39688	77	1576	1387	14	1420	1296	14	3389	3148	27	388506	350410	86	0.358869
105692	102849	91	36516	36191	72	1280	1342	13	1515	1427	15	3439	3328	27	376557	363854	83	0.360925
81909	81074	71	28008	28306	60	972	875	0	944	1008	2	2348	2324	22	271802	261086	79	0.361954
180126	151677	89	79501	67467	83	2228	1716	22	2511	1943	23	4708	4059	33	578072	486450	91	0.362982
28929	26825	69	9851	10043	36	312	509	0	251	315	0	790	728	0	99250	100777	69	0.36401
72829	70545	81	12140	12228	39	762	792	0	1076	932	0	1906	2001	19	217634	215243	78	0.36401
90594	88831	76	28997	28860	67	938	1127	7	1213	1337	12	2753	2674	26	293019	289399	81	0.365039
139906	123472	97	58194	52133	80	1904	1581	18	1643	1607	16	3604	3313	29	437423	392990	86	0.366067
98277	96562	74	21993	22182	48	1124	1074	6	991	1010	2	2623	2803	23	308859	304628	78	0.366067
124832	116877	78	51381	47796	77	1138	1228	10	1592	1521	16	3747	3491	30	419024	396796	83	0.366067
75146	75532	75	21677	21948	49	607	656	0	594	795	0	2022	2100	21	243882	229280	76	0.367095
121376	118214	76	32256	31941	73	1680	1693	17	1711	1717	16	3731	3563	29	453235	439988	81	0.367095
91662	87078	73	47358	45877	73	1181	1069	7	1091	969	0	2378	2316	24	296847	282326	80	0.367095
129622	124775	78	42198	39982	75	1553	1473	14	1917	1603	19	3946	3785	30	457880	424379	82	0.368123
30753	31588	53	12645	13074	38	497	389	0	455	480	0	732	754	0	106293	105565	69	0.368123
102832	98175	78	39177	36400	73	1308	1085	6	1163	1055	5	3072	2926	26	332089	301499	81	0.368123
41573	42478	65	15876	15968	42	405	403	0	363	444	0	1033	1098	7	146599	146089	71	0.368123
35420	35046	60	7229	7331	33	268	456	0	214	434	0	955	883	0	109293	110592	69	0.369152
280595	194159	103	106903	77071	100	3359	2676	30	3481	2506	35	9299	6651	49	1.01736e+06	663023	104	0.369152
253222	194418	95	124346	98589	94	4131	3025	33	4410	3766	36	11132	8922	49	1.04858e+06	979082	99	0.369152
67076	65374	73	25897	25979	61	735	807	0	489	679	0	1433	1374	14	178474	177169	73	0.37018
126478	124139	74	48971	45439	76	1808	1614	19	1813	1524	19	4382	3984	32	534141	498320	82	0.37018
204341	159810	106	79560	63748	89	1790	1497	17	2916	2148	28	6090	4713	39	704713	563619	96	0.371208
131395	123410	78	57035	52876	77	1503	1334	14	2079	1662	21	4061	3909	30	460698	432792	85	0.372237
162429	132763	88	65162	54003	83	1977	1651	21	1913	1627	18	4629	4043	34	526616	440509	91	0.373265
153935	125033	101	61073	49317	85	1677	1245	16	2014	1513	22	4342	3574	33	569612	469761	101	0.373265
127567	114331	79	49304	43994	79	1255	1154	8	1277	1106	9	3544	3261	29	372497	323458	84	0.374293
120721	112602	78	55218	49963	78	1056	1087	7	1390	1176	10	3558	3314	28	434361	391188	82	0.374293
121258	117381	78	46091	44759	75	1578	1321	16	1740	1738	19	4564	4471	32	514963	506921	83	0.374293
265264	196242	107	115613	85931	105	3166	2431	27	4056	3043	34	8339	6486	44	870373	660834	110	0.374293
33621	37680	50	8872	9790	34	491	516	0	441	409	0	882	878	0	104213	109963	67	0.375321
48829	50255	64	18901	19230	44	424	361	0	336	526	0	1042	1098	7	151053	147053	72	0.375321
89922	88899	75	18837	18636	45	797	763	0	1194	1112	7	2663	2578	24	338605	329116	80	0.375321
81210	80078	73	25416	25118	66	703	709	0	747	885	0	1953	1945	19	244078	228986	81	0.37635
128467	117534	82	47145	42725	78	1841	1426	20	1630	1495	16	4094	3842	30	471955	418188	86	0.377378
67138	68203	70	24139	24302	53	675	739	0	856	844	0	1840	1823	19	241441	234196	75	0.378406
47077	47212	63	21225	21182	48	328	273	0	670	640	0	1291	1373	13	154831	151167	70	0.379434
89213	87426	76	31024	30499	71	1361	1276	10	1065	1204	10	3072	2957	26	322483	314990	78	0.379434
79348	85520	69	23186	23205	54	1046	1031	5	1263	1097	8	2872	2869	25	336206	332924	79	0.380463
126288	117465	86	53127	48945	75	1439	1360	13	1696	1326	14	3564	3289	29	392732	357859	85	0.381491
35109	34046	72	5792	6145	31	282	306	0	254	345	0	815	740	0	104457	106372	69	0.382519
91192	92285	72	41629	41634	72	1062	1070	7	1192	1193	10	2693	2505	23	306466	297599	80	0.383548
40213	43209	48	14895	15175	41	394	476	0	637	540	0	1194	1257	10	131558	130913	71	0.383548
197415	158261	88	66632	52550	84	2213	1741	21	2574	1954	24	6095	4680	39	632745	502690	91	0.384576
124408	112629	80	44842	39462	77	1367	1160	12	1278	1123	8	3641	3111	32	396740	346178	86	0.384576
74199	75911	70	14549	14151	42	719	859	0	884	817	0	2238	2040	22	262439	242326	86	0.384576
62340	64188	69	17284	17348	43	643	620	0	492	616	0	1504	1515	15	191192	188183	72	0.386632
56462	56073	71	20353	20460	51	499	413	0	462	694	0	1127	1142	9	145261	144559	72	0.386632
148058	123475	83	63025	53371	82	1651	1310	14	1614	1474	16	4125	3425	34	496972	417159	89	0.387661
38938	40120	66	11509	11728	37	611	448	0	194	368	0	1093	1139	9	121614	123213	73	0.387661
37200	35377	71	9533	9777	36	455	443	0	246	334	0	906	828	0	99884	98027	70	0.388689
244209	179156	110	97264	73004	91	3372	2814	27	2913	2269	29	7637	5558	43	909931	675075	100	0.388689
58800	53534	85	24035	21225	85	729	646	0	575	512	0	1603	1356	15	204890	170163	85	0.390746
106374	103522	87	18616	18502	46	1208	1313	10	1136	1216	10	3203	2996	26	359075	347454	82	0.391774
44344	44950	68	18323	18663	45	511	392	0	280	331	0	834	897	0	115931	119282	72	0.392802
93120	89879	81	27294	25961	74	1191	1258	9	1026	883	0	2802	2617	24	355070	332994	91	0.392802
30354	31721	51	14615	14655	42	338	227	0	293	271	0	766	911	0	102477	101885	67	0.394859
112943	101711	80	47721	42951	77	1452	1320	12	1140	1009	3	3151	3031	27	360259	321367	84	0.395887
126715	120756	81	52936	49701	76	1462	1299	13	1487	1361	13	3437	3188	29	387516	363579	81	0.395887
208955	162832	93	76178	59784	89	2381	1817	23	2813	2102	25	5912	4654	38	708604	545972	98	0.397943
179246	155391	104	61433	50520	104	2394	1938	20	2278	2037	21	6020	4897	37	718260	611841	104	0.397943
78483	79283	71	30077	30406	68	706	576	0	760	817	0	1970	1951	19	234584	228426	77	0.397943
39930	41610	52	12016	12204	38	523	468	0	484	447	0	989	1046	5	127118	126426	70	0.401028
40341	40568	70	22214	22929	48	370	491	0	411	378	0	1097	951	0	120486	119381	72	0.402057
102316	98523	86	26615	26384	63	1557	1584	16	1036	998	0	3027	2752	26	324303	322759	79	0.402057
87977	90360	71	31540	31586	70	916	834	0	1032	1036	4	2666	2788	23	317353	309029	77	0.404113
139834	134804	83	46558	45245	76	1622	1771	15	2014	1888	20	5195	4883	33	548074	525355	83	0.405141
106195	100966	79	41211	38098	76	1390	1166	11	1328	1169	10	3286	3107	27	356279	333166	81	0.405141
107284	106693	75	32943	32696	72	1222	1181	10	1571	1344	14	3079	2778	26	411972	391007	80	0.40617
61445	61565	73	14296	14380	41	669	823	0	715	651	0	1951	1968	19	232401	230718	76	0.40617
34826	35733	64	11014	11233	37	552	544	0	346	275	0	1114	1093	7	111303	108142	70	0.40617
108970	102029	93	41996	38790	74	1241	1070	7	1329	1092	7	3177	2977	28	376632	357459	80	0.40617
118608	117225	76	46035	43648	76	1387	1331	13	1621	1565	17	4439	4209	31	479780	452241	93	0.40617
308952	243784	99	123988	101057	97	5258	3901	35	5375	4310	38	14003	11852	52	1.04858e+06	1.0288e+06	104	0.40617
141721	127412	88	49892	43890	81	1336	1222	13	1889	1583	18	4078	3565	32	467589	409462	89	0.408226
106231	106326	76	45039	44566	72	1165	1320	10	1562	1462	16	3405	3421	28	407771	379923	81	0.408226
71451	72681	75	16776	17001	41	554	612	0	798	822	0	1911	1884	19	229393	227355	75	0.408226
105711	99952	77	41823	38265	75	1063	1108	6	1297	1118	10	3489	3265	29	422574	395173	82	0.408226
66074	66765	70	19378	19325	48	569	524	0	685	876	0	1731	1792	17	190624	184008	76	0.409255
88568	88708	75	18535	18356	45	1230	1106	7	900	974	0	2532	2430	23	319222	304283	77	0.411311
133118	121071	84	44921	39908	77	1831	1766	18	1469	1325	14	3851	3413	31	457336	403849	86	0.411311
117989	109562	79	43725	39461	78	1495	1167	12	1521	1342	17	3398	3236	27	371528	343878	83	0.411311
108201	109369	75	29441	29517	65	990	961	0	1279	1376	12	3571	3514	27	396474	386369	79	0.411311
240456	184288	96	105930	84230	90	2596	1925	27	3160	2501	30	7340	5504	44	875823	671368	95	0.411311
107993	106693	79	21141	21224	46	1404	1444	13	1561	1606	16	3867	3773	28	394269	378919	80	0.412339
76362	76388	87	22239	22251	51	978	975	0	816	795	0	2041	2149	18	243859	240365	75	0.413368
89550	88684	77	18457	18289	43	1115	1135	8	969	834	0	2684	2721	23	326744	315964	79	0.413368
178102	158248	83	60314	52417	83	1646	1407	16	2332	1858	22	4800	4292	32	533712	475026	91	0.415424
30172	30104	67	9614	9739	36	413	488	0	214	169	0	843	997	0	110405	109254	69	0.416452
126640	112161	86	55006	48451	78	1632	1329	13	1461	1128	9	3815	3606	30	482337	426831	85	0.416452
104878	96553	88	42294	38836	76	1083	968	0	1312	1075	7	2535	2463	24	312924	289690	82	0.418509
208070	174205	90	87493	72277	88	2781	2346	25	3267	2764	29	6731	5560	40	845565	702251	94	0.418509
290865	207892	100	113224	82632	97	3967	3003	32	4274	3176	35	10023	7153	49	1.04858e+06	830711	105	0.419537
103473	98827	75	25029	24572	53	1243	1255	10	1380	1308	12	3365	3069	28	362816	353229	81	0.419537
124770	111185	81	48135	42561	79	1522	1289	15	1567	1311	15	4069	3551	32	468471	417001	85	0.419537
132699	116190	87	53090	46681	78	1498	1305	12	1691	1308	14	3654	3264	29	424859	375579	85	0.420566
32200	32767	64	15001	14824	43	391	402	0	268	423	0	836	857	0	106089	102087	68	0.421594
71663	71280	72	20711	20525	48	807	807	0	831	845	0	2481	2516	21	253158	253159	78	0.42365
36424	37337	61	11959	12334	38	230	279	0	439	414	0	1126	1252	10	123197	118423	74	0.424679
126111	115574	79	40456	36181	77	1417	1318	12	1675	1561	16	4006	3730	30	453725	413465	84	0.424679
104672	104573	75	41438	41018	73	1150	1182	10	1228	1226	11	3720	3635	28	430145	426236	80	0.425707
51163	53344	67	17745	18070	44	372	530	0	441	448	0	1200	1251	11	148099	147640	69	0.425707
100373	100520	75	50380	49933	72	1362	1500	14	1762	1473	16	3680	3607	29	368551	353315	82	0.427764
38645	38548	71	15895	16216	42	516	459	0	385	378	0	948	1018	3	114597	112265	72	0.427764
111857	104816	79	46809	43635	75	1231	1236	10	1618	1598	16	3948	3659	30	434617	395474	80	0.427764
57929	59994	69	26421	26381	60	570	619	0	858	541	0	1805	1906	18	207153	202215	77	0.430848
121258	119269	75	51372	49881	76	1440	1378	13	1951	2086	20	4063	3953	31	485823	456305	83	0.431877
20448	20853	40	9649	10097	35	385	329	0	360	415	0	596	672	0	87798	83324	66	0.431877
166286	142521	89	61855	52952	84	2267	1889	21	1979	1724	20	4435	3875	34	514319	441336	92	0.431877
96528	95519	78	26956	26842	61	1127	1118	7	1425	1367	12	3324	3269	26	371470	355215	79	0.432905
118436	116341	76	30319	29562	69	1261	1173	11	1468	1370	14	3800	3803	29	453526	430621	80	0.432905
103888	104285	75	25583	25578	54	1409	1486	14	1688	1560	16	4065	4045	29	448971	439507	81	0.432905
238514	186769	92	93649	74422	92	3002	2291	28	3494	2674	31	8282	6488	44	902516	742520	97	0.433933
177344	148547	100	72639	61266	82	2457	1953	23	2169	1642	22	4565	3898	34	551217	461378	88	0.433933
82158	80342	79	29715	29408	70	806	696	0	1092	1066	6	2314	2171	21	231854	227555	78	0.434961
114420	103739	80	46003	41263	77	1437	1230	12	1390	1174	10	3276	3059	27	397724	347304	85	0.434961
135194	131331	76	22886	22576	50	1838	1838	16	2027	1937	21	5190	4793	34	572478	542793	84	0.434961
81582	79352	79	19879	19674	52	969	760	0	1185	904	0	2053	2031	21	249614	236794	77	0.437018
164775	141782	84	63869	53881	83	2084	1869	21	1894	1595	19	4660	3919	35	511108	437325	88	0.437018
102474	102467	74	24854	24620	67	895	997	0	1257	1281	11	3057	2784	25	340063	325980	81	0.438046
88248	85652	73	30447	30386	66	941	950	0	1190	1095	7	2557	2338	23	289241	277783	78	0.438046
283202	194801	120	115199	82980	103	3488	2488	31	3126	2066	31	7761	5525	46	946161	657389	121	0.438046
21299	24451	36	11823	12560	37	415	332	0	273	379	0	626	657	0	74150	75066	64	0.438046
43369	42843	64	12700	13114	38	450	379	0	532	479	0	1032	1013	3	108919	106070	70	0.438046
126674	115220	91	48454	43404	78	1160	1120	7	1500	1357	14	3671	3307	30	423694	390755	86	0.440103
42415	44066	67	15670	16115	41	410	456	0	571	532	0	1131	1083	7	120709	120129	70	0.440103
50352	52400	72	11171	11203	38	630	648	0	160	320	0	1278	1258	11	168141	170195	74	0.441131
85720	84239	73	36725	36899	71	587	811	0	971	1016	3	2353	2438	21	305329	300742	79	0.443188
77116	77302	73	22120	22191	52	1010	1106	8	1125	924	0	1896	1921	19	238030	235428	78	0.444216
36475	38417	52	15603	16054	41	359	243	0	239	295	0	861	842	0	117206	115143	74	0.444216
120953	117239	76	31479	31221	73	1499	1609	13	1756	1531	18	3665	3595	28	425242	415010	82	0.445244
29212	30877	61	15073	15183	42	304	316	0	236	432	0	895	935	0	105705	102112	68	0.446273
129071	118089	79	56547	49522	78	1827	1380	16	1674	1585	18	4230	3701	33	458204	410247	88	0.446273
133045	123017	80	40866	36497	77	1558	1164	13	2024	1752	18	4189	4092	31	491904	449820	86	0.447301
103818	100565	83	37946	37304	73	866	962	0	1394	1273	12	2777	2725	25	345096	331465	80	0.449357
158331	130819	101	57583	46486	88	2267	1814	20	1732	1554	17	4229	3506	33	536029	427958	101	0.449357
113451	102147	83	46253	41879	76	991	1041	5	1578	1375	14	3258	2943	28	400884	363289	85	0.450386
93877	92743	74	33421	33460	71	1180	985	0	1022	982	0	2570	2615	24	317339	306136	79	0.451414
35645	37362	63	12096	12422	38	333	405	0	563	572	0	1035	1142	8	115042	112963	71	0.452442
219512	173289	87	86711	67060	87	2811	2094	26	2383	1865	25	6171	4721	40	691797	537272	95	0.45347
89170	89083	75	21632	21751	49	991	1068	6	1209	889	0	2717	2748	24	286721	271881	80	0.454499
333858	223470	126	138428	89818	117	4910	3155	38	4647	3247	37	10447	6935	53	1.04858e+06	826707	135	0.454499
102470	99679	91	30591	27509	91	1328	1294	12	1738	1417	15	3455	3231	26	394504	357562	91	0.454499
34993	34928	63	16721	16611	43	388	383	0	584	394	0	1045	955	0	105885	104131	70	0.455527
88491	87386	86	35250	34885	71	1496	1397	14	1691	1358	15	3078	3067	25	356897	351545	79	0.456555
120479	111256	85	57476	53842	77	1706	1726	16	1972	1937	21	4432	4201	31	500564	480476	87	0.457584
102375	101395	73	29466	29011	71	1289	1486	13	1320	1355	12	3417	3320	27	375360	365488	79	0.457584
61759	62733	71	19895	20103	45	549	497	0	603	632	0	1462	1496	15	180495	177011	73	0.458612
94697	94992	74	32423	32227	72	1135	1270	10	1238	1158	8	2269	2436	22	290775	286145	79	0.45964
90465	89928	74	25849	25749	57	1220	1081	8	1337	1001	1	2997	2873	26	348357	337023	80	0.45964
94767	96406	73	35358	35341	71	1123	1143	9	1133	1063	5	2928	2922	26	328210	324694	80	0.45964
216123	168496	89	90628	72051	88	3051	2513	27	3038	2555	28	7985	6544	41	910706	752291	95	0.460668
165100	148483	85	79143	71397	81	1461	1262	12	1827	1561	20	4318	3960	33	517796	460810	86	0.461697
76993	76600	76	26417	26254	64	748	803	0	1013	845	0	1777	1777	17	225056	221213	77	0.464782
129401	120210	78	61810	56901	79	1485	1285	14	1946	1592	17	3838	3722	29	444755	398251	85	0.464782
276227	194024	113	92948	64647	97	3343	2343	29	3160	2277	32	8542	6208	46	977152	692636	105	0.467866
262539	185137	97	114828	83110	94	3488	2247	32	2750	2011	31	7328	5021	44	907171	642280	100	0.467866
263501	203218	96	99585	76650	96	3905	2889	32	3579	2711	31	9413	7348	44	1.04858e+06	835241	103	0.467866
104178	96465	79	39450	34466	79	1147	1029	3	1395	1132	11	3327	2972	27	370704	306231	93	0.467866
110141	108894	78	39012	38628	72	1013	999	0	1458	1495	13	3638	3367	29	431361	417435	80	0.468895
103263	100059	85	34681	34019	73	1326	1427	13	1589	1317	15	2872	2647	25	338761	335716	77	0.468895
204375	165251	91	96884	79787	89	2321	1845	23	2378	1712	22	5297	4332	37	664563	542610	95	0.469923
152460	136316	83	50585	44266	80	1654	1374	15	1835	1638	16	4366	3848	32	521324	462532	87	0.471979
169999	151929	97	71420	63670	80	2195	1861	22	2384	2098	24	5287	4677	36	606451	544286	86	0.471979
37214	38256	54	13769	13941	39	466	463	0	335	345	0	1126	978	0	118759	113491	81	0.471979
31674	31320	69	7015	7211	32	348	469	0	231	344	0	930	891	0	113167	114811	68	0.471979
126473	123331	80	34432	33460	74	1761	1756	17	2022	1841	19	4827	4490	33	580054	552743	84	0.473008
90999	90517	76	18891	18828	46	1168	1167	8	1001	1087	7	2500	2554	23	277230	263109	79	0.473008
294634	201577	103	153693	117561	100	4710	3431	34	4555	3382	38	10464	7336	52	1.04858e+06	871628	108	0.473008
236927	188014	94	102187	84131	92	3015	2569	28	3290	2940	27	7839	6325	43	910489	716186	99	0.474036
18482	18474	50	5339	5556	30	263	175	0	152	204	0	626	542	0	55388	56160	62	0.474036
29802	29830	55	9647	9573	37	234	298	0	307	395	0	866	888	0	101270	98703	69	0.477121
29857	29559	58	11277	11556	36	64	118	0	157	261	0	655	618	0	95608	94658	70	0.478149
103048	103510	73	19946	19738	47	1362	1310	11	1291	1398	12	3133	3006	28	384166	372383	79	0.479177
53907	55442	70	15896	16189	40	579	582	0	698	519	0	1308	1320	14	145775	143288	74	0.479177
81775	81275	74	27302	27479	65	780	660	0	1050	807	0	1970	2065	20	260505	248239	78	0.481234
171180	141023	95	55460	45655	83	2247	1895	21	2434	1912	23	4743	3969	35	548125	454919	93	0.482262
145855	136334	80	46839	45065	76	1557	1379	15	1613	1595	14	4586	4372	31	531360	499725	86	0.483291
104060	100852	75	24560	24129	57	1484	1546	14	1421	1293	12	3132	2920	26	355196	338376	82	0.484319
105305	104369	76	22854	22695	53	1568	1347	14	1594	1354	14	3726	3590	28	387086	371256	81	0.485347
57543	58627	62	18218	18389	46	809	793	0	695	776	0	1871	1798	18	218803	218676	77	0.485347
105550	102214	75	36043	33514	73	1508	1453	14	1377	1396	14	3302	3244	27	369559	340350	80	0.488432
32927	33677	67	15667	15863	42	245	283	0	545	542	0	795	940	0	117473	118111	70	0.48946
139890	132296	79	55731	53085	77	1446	1332	14	1891	1848	18	4182	3891	30	453663	429813	84	0.48946
52610	55766	66	12293	12506	38	551	605	0	606	537	0	1515	1457	16	157497	161569	71	0.48946
101938	97405	78	37458	35062	75	1292	1199	10	1288	1196	10	3457	3209	28	376882	354810	82	0.490488
280354	202718	112	102225	74492	98	4107	3107	32	4098	3137	33	9791	7353	48	1.04858e+06	866491	110	0.492545
101952	100637	75	27517	26869	63	1332	1313	11	1308	1185	10	3023	2862	26	337163	327259	80	0.493573
31830	33541	49	13294	13639	38	319	333	0	402	323	0	801	744	0	112251	116606	69	0.493573
154807	132080	94	60142	51575	80	2151	1863	19	1604	1361	15	4516	3910	32	543012	475913	87	0.494602
261356	207856	91	148173	121168	90	4696	3615	32	4559	3534	34	11875	10169	51	1.04858e+06	1.00658e+06	95	0.494602
219747	160246	94	86378	61612	92	2569	1976	26	2801	2073	28	6664	4799	43	726763	520333	98	0.494602
276432	209933	98	126576	99554	96	3429	2351	29	3455	2799	31	8252	6271	44	1.00363e+06	774952	114	0.494602
102517	93356	93	37385	31497	93	1096	873	0	1397	1160	9	3414	2938	26	420883	357317	93	0.494602
32429	35985	50	19219	20695	41	358	378	0	373	364	0	891	925	0	113527	118277	68	0.494602
36458	39824	63	12752	13812	37	161	257	0	307	329	0	908	975	0	107226	106952	71	0.494602
41439	41144	73	11568	11530	39	730	572	0	682	676	0	1050	1136	8	158488	157798	72	0.497686
26766	26600	53	14747	14882	41	316	240	0	230	266	0	618	704	0	88914	90070	66	0.497686
43913	41736	83	10897	11009	38	601	541	0	345	409	0	1065	1056	5	143716	139926	71	0.499743
35898	36958	55	14474	14816	40	342	449	0	343	373	0	1030	962	0	116597	117978	70	0.499743
107587	105961	77	35088	34734	72	1126	1220	9	1403	1526	15	3664	3612	27	429748	423804	81	0.499743
124812	119985	78	27851	27032	59	1307	1400	11	1550	1410	14	4153	3848	30	418963	395935	84	0.5018
105639	101750	88	25010	24904	53	1389	1333	13	1551	1536	15	3317	3217	27	393557	372794	84	0.503856
230562	180684	91	94193	74411	90	2191	1519	22	2476	2270	25	6209	4995	39	734857	575770	97	0.503856
35375	36613	54	13857	14349	39	402	569	0	166	344	0	822	760	0	101571	100281	67	0.504884
103359	95399	83	41605	38439	75	1247	1103	7	1284	1241	12	3185	3137	27	361083	332429	82	0.506941
51555	51711	72	24253	24555	55	389	537	0	279	397	0	1222	1041	5	145219	142489	75	0.510026
121399	116952	83	37934	37293	74	1419	1224	13	1669	1572	18	4036	3910	29	423033	411748	83	0.514139
121176	114967	95	48200	45411	79	1257	1228	9	1542	1307	14	3768	3512	29	450851	407554	95	0.514139
97853	93581	91	25740	25393	59	896	940	0	1201	1186	9	2822	2734	24	338659	325442	80	0.515167
54132	54518	70	20395	20727	47	430	468	0	479	509	0	1309	1190	10	151708	154304	76	0.515167
90845	89374	75	26125	26170	69	1152	929	0	1166	1105	7	2846	2700	24	309851	294648	78	0.516195
110896	107379	76	38267	37170	73	1429	1403	12	1617	1704	17	3687	3446	28	435968	408476	90	0.516195
46207	48392	66	13049	13531	38	610	795	0	579	522	0	1334	1275	11	167285	173470	70	0.517224
40040	43302	59	15622	15982	40	459	511	0	473	493	0	810	801	0	113360	113030	69	0.517224
98273	95974	75	46858	46201	73	1488	1336	14	1306	1167	9	2605	2647	24	331045	315652	81	0.517224
105479	101822	79	39008	38298	74	1338	1303	11	1123	995	0	2776	2905	23	361199	338211	81	0.517224
203775	161261	90	77227	61237	86	2193	1625	23	2809	2122	28	5729	4740	38	665151	533263	92	0.518252
97979	97548	75	27946	27943	59	1041	1015	3	1294	1402	12	2944	2885	26	345198	342204	80	0.518252
97702	96662	82	17747	17646	42	898	957	0	1162	1000	1	2877	3040	25	335665	329585	78	0.518252
191370	152800	87	81589	65254	85	1737	1237	18	2046	1743	21	4917	4074	36	585661	480193	92	0.518252
54409	55439	67	15223	15342	42	571	540	0	763	739	0	1508	1557	15	165485	167104	72	0.51928
112957	109159	78	41795	40946	75	1545	1268	12	1545	1336	13	3505	3434	29	431839	420135	83	0.520308
173932	160486	100	62596	59248	81	2093	1683	20	2186	1974	22	4772	4373	33	536770	499479	89	0.520308
76797	75535	76	14959	15155	41	1147	1155	8	905	820	0	2249	2045	22	257308	260752	78	0.520308
327054	222145	120	111054	76302	107	4169	2612	35	4467	3280	34	11096	7753	49	1.04858e+06	897567	124	0.520308
55128	58829	52	21783	22455	45	533	570	0	702	754	0	1506	1445	15	154651	155538	72	0.521337
48140	47322	62	16998	17086	45	305	341	0	594	592	0	978	1013	3	117091	116555	71	0.522365
38469	40177	53	14025	14320	40	241	450	0	414	485	0	1093	1139	8	123401	117036	72	0.522365
33954	33557	67	9618	9783	36	228	328	0	353	294	0	1052	1068	6	121589	122433	71	0.522365
133825	116687	81	49903	42879	78	1489	1491	15	1814	1638	18	3561	3227	30	440839	367223	86	0.523393
111605	109201	76	47693	46717	74	1310	1285	13	1186	1157	10	3021	3024	26	341605	332073	81	0.524422
112160	110618	75	42909	42007	73	1207	1413	13	1615	1459	14	3577	3224	29	414429	393475	81	0.524422
34122	35870	51	12182	12832	37	279	331	0	348	417	0	753	834	0	114235	116275	68	0.524422
151357	129897	81	55057	47587	79	1458	1304	14	1769	1534	20	4632	3950	33	534245	452984	87	0.524422
237640	181998	93	100681	72292	95	2652	2059	25	3357	2273	32	7549	5896	42	853883	683203	100	0.524422
28847	29507	58	10169	10750	36	659	574	0	456	341	0	765	950	0	110789	109776	64	0.52545
85195	83865	74	29562	29080	71	898	886	0	1064	1086	6	2628	2589	23	294074	288464	78	0.52545
124623	122764	75	42935	41987	75	1826	1779	17	1792	1691	18	4102	3776	31	461759	442288	83	0.52545
50770	50828	77	16115	16584	41	544	580	0	749	669	0	1262	1395	14	146179	147896	72	0.52545
125529	114555	81	41202	35490	79	1717	1528	15	1372	1168	11	3450	3278	28	414011	366473	87	0.526478
181903	149549	85	60131	49489	84	1955	1787	19	2424	2195	23	5183	4289	36	631713	520077	92	0.526478
99894	94159	80	35582	33324	74	1190	981	0	967	935	0	2973	2871	25	342152	321305	79	0.527506
60533	58737	85	20700	20541	48	740	731	0	748	524	0	1603	1745	16	179388	174025	72	0.527506
168841	146088	101	60516	51520	84	2158	1863	20	2363	2264	23	5860	4967	37	642921	567873	90	0.527506
46925	43817	79	13186	13268	39	497	494	0	410	479	0	795	898	0	122883	126865	73	0.528535
47110	45726	73	18174	18256	43	324	344	0	529	486	0	978	1096	6	146038	140578	74	0.528535
30820	30050	68	8823	8865	35	349	453	0	157	357	0	1029	1007	2	105166	105239	68	0.528535
35492	35634	59	12454	12310	40	264	169	0	377	217	0	764	663	0	109744	110871	70	0.529563
126989	118614	85	55978	51366	77	1250	1185	11	1449	1426	14	3956	3500	30	446200	414231	85	0.530591
69720	70194	70	22973	23181	50	980	971	0	671	772	0	1814	1847	18	217961	208928	73	0.530591
194541	148539	90	76735	58808	87	2179	1724	21	2259	1789	25	5582	4217	38	633420	481022	94	0.532648
27481	28838	62	12552	12895	39	209	272	0	403	473	0	739	838	0	87745	87481	66	0.533676
172705	146744	86	66430	56326	83	2046	1897	20	2304	1840	24	5175	4645	36	625764	537094	90	0.533676
59474	59541	71	22630	22585	51	773	796	0	384	555	0	1410	1275	12	156640	147274	74	0.534704
35378	35953	57	12343	12236	39	400	374	0	230	274	0	869	754	0	115038	111848	80	0.534704
114102	101046	77	51760	44848	77	1685	1539	17	1576	1372	15	3292	2791	29	418992	365707	83	0.535733
111647	101537	85	38943	34360	77	1212	1033	4	1516	1352	14	3626	3208	29	419452	374216	87	0.536761
42045	42775	66	15321	15468	41	534	483	0	528	591	0	1446	1469	14	155597	152527	74	0.537789
98297	94188	83	28049	27965	68	937	993	0	1348	1082	8	2659	2678	23	312657	304150	79	0.538818
104131	102235	91	29715	29676	71	1470	1350	15	1373	1332	13	3298	3447	26	394595	379718	82	0.538818
28491	29567	56	14912	15210	40	297	398	0	241	355	0	929	1051	5	99956	99919	67	0.539846
182402	151582	87	68791	56374	84	2668	2039	25	2490	2042	24	5862	4889	39	685724	584155	91	0.539846
104470	98520	91	40877	37947	78	1394	1170	9	1779	1342	13	3180	2872	27	372336	333904	91	0.539846
115403	112784	79	39129	38593	73	1744	1463	17	1762	1563	19	3814	3803	28	449704	428889	82	0.540874
60398	64138	58	11280	11521	37	551	579	0	814	812	0	1655	1620	15	180317	183992	72	0.541902
236699	177184	93	83525	62107	91	2766	2038	26	2904	1999	30	7161	5246	44	814575	607105	97	0.541902
119679	112289	77	50774	46178	76	1233	1070	8	1611	1483	18	3896	3676	30	415128	371597	84	0.541902
129544	125434	77	35011	33847	74	1769	1697	16	1892	2003	19	4510	4442	30	533330	512954	84	0.541902
58447	58073	69	20019	20196	47	451	532	0	542	640	0	1537	1526	15	170657	168506	73	0.543959
108143	100766	78	44902	41181	76	1138	971	0	1344	1211	11	2831	2680	25	349237	328064	83	0.543959
90873	86956	85	17920	17856	44	1189	908	0	1078	933	0	2556	2473	24	306418	298604	80	0.544987
89960	87967	89	33491	33295	71	1030	1050	5	1101	949	0	2663	2603	25	308792	299551	79	0.544987
116207	113251	77	35901	35294	74	1579	1385	15	1359	1507	14	3576	3507	28	457256	429964	84	0.546015
109081	100352	79	41308	36792	77	1194	1154	8	1307	966	0	2966	2712	26	380052	332281	83	0.546015
123290	117430	83	52621	50716	75	2050	1966	19	1853	1728	19	3924	3713	30	429244	406742	82	0.547044
150816	133372	88	73347	66654	80	1724	1583	18	2310	2312	21	4743	4468	33	568400	516408	86	0.548072
92204	88884	84	36138	35960	72	1366	1085	8	1210	1060	7	2606	2445	23	316431	305830	83	0.5491
25730	26944	61	11549	11642	38	472	390	0	387	342	0	704	727	0	94537	95281	66	0.550129
45653	47358	75	16216	16308	43	291	375	0	507	490	0	1288	1204	11	147410	145648	73	0.550129
91540	89721	74	39506	38623	71	1275	1334	10	1114	1121	8	2218	1993	22	288698	278880	80	0.551157
165473	144769	88	64366	54521	85	1732	1680	18	2074	1713	19	4501	3973	32	563574	484347	91	0.551157
20294	22836	42	8422	8800	33	220	217	0	237	216	0	703	731	0	82363	82402	67	0.551157
94565	93039	86	29676	29194	71	1031	1139	7	1065	1105	8	2823	2794	25	328271	316274	81	0.552185
166495	136744	87	73987	61360	85	2072	1633	23	2017	1770	19	5075	4245	36	626104	522426	93	0.552185
47823	49264	57	17899	18343	42	750	714	0	585	510	0	1395	1399	14	173873	167283	72	0.552185
113212	104113	77	36356	32635	77	1174	1068	7	1892	1691	19	4125	3769	30	438125	393194	87	0.553213
97009	98225	72	28896	28952	67	1082	1143	8	1224	1265	11	3263	3280	26	361588	351177	80	0.553213
154786	147303	80	64511	61036	78	1561	1483	15	1951	1908	18	5154	4889	33	613850	571137	84	0.553213
112535	111206	76	25157	24890	52	1571	1424	15	1694	1495	17	4178	4126	29	467807	451441	92	0.553213
107860	108646	75	46548	46174	74	1189	1086	7	1183	1021	4	2934	3206	25	335069	324969	78	0.553213
108822	106851	77	29508	28669	73	1113	949	0	1371	1301	12	3522	3417	27	365422	355236	80	0.554242
185463	144553	105	66795	52572	90	1711	1361	19	2056	1746	20	4634	3535	36	578780	451701	105	0.554242
57748	57442	70	16612	16573	43	446	467	0	493	428	0	1713	1508	16	163762	161781	73	0.55527
112975	108461	87	36128	34395	73	1441	1423	13	1618	1467	16	3317	3284	27	405032	388079	82	0.556298
119036	104568	86	48843	42220	80	1481	1231	13	1763	1355	15	3756	3263	30	415460	360398	97	0.556298
107993	108411	73	23526	23363	52	1441	1444	14	1352	1479	15	3687	3643	29	408730	399070	81	0.556298
101771	98838	76	39927	39496	72	1276	1033	5	1403	1222	12	2996	2925	25	300951	288004	79	0.556298
140186	128153	80	34190	29820	76	1803	1585	17	2056	1827	20	4373	3966	31	539992	496498	83	0.556298
259307	215803	99	152355	126463	93	6857	5766	37	6327	5337	37	14628	12724	54	1.04858e+06	1.03353e+06	110	0.556298
129374	122899	82	43566	41021	76	1515	1556	15	1649	1494	14	3788	3712	29	461977	444694	82	0.558355
171567	140593	89	66604	53930	86	1896	1710	18	2179	1719	20	4571	3958	33	518474	423898	95	0.558355
105412	105680	74	23146	22897	56	1404	1351	13	1467	1383	14	3746	3760	28	416354	399747	81	0.559383
103204	101216	75	27236	26843	64	1379	1396	13	1506	1393	14	3288	3135	27	371633	361085	82	0.560411
106145	97649	78	40334	35741	76	1371	1264	11	1530	1245	13	3254	2820	28	385049	335109	81	0.560411
135209	121967	81	42669	36619	79	1791	1574	15	1713	1548	18	3767	3389	30	481782	421604	88	0.560411
121019	118006	78	59545	58443	75	1423	1187	12	1726	1686	17	3614	3334	29	394151	378770	80	0.562468
50021	50229	71	12578	12862	39	471	539	0	654	698	0	1234	1238	9	161049	160150	71	0.562468
96041	95058	75	34874	34449	72	1278	1256	10	1339	1348	12	3100	3192	26	379298	364460	81	0.562468
42055	41971	61	16872	17207	43	280	435	0	383	415	0	1010	1101	7	113524	111016	69	0.563496
109248	106906	75	20252	20226	49	1433	1534	14	1237	1233	12	3731	3602	29	396329	381536	80	0.563496
100835	101277	74	25570	25529	54	1265	1262	11	1185	1012	2	2793	2794	24	335402	324855	81	0.563496
173991	146223	85	71408	59736	83	2116	1721	20	2029	1654	20	4970	4331	33	607846	510540	91	0.565553
53785	53345	71	11109	11544	37	500	581	0	630	611	0	1320	1277	13	175813	173099	71	0.565553
37853	38672	59	12285	12355	38	418	455	0	269	349	0	736	838	0	98822	97156	70	0.566581
94257	93138	74	26512	26358	62	1100	963	0	1011	1125	8	2592	2669	24	318888	301012	80	0.567609
103108	102334	77	35758	35352	71	1456	1284	13	1394	1246	11	3355	3551	27	371177	352828	77	0.567609
113541	106987	77	38654	36486	75	1554	1618	15	1699	1481	15	4126	3848	30	436266	410453	83	0.568638
247969	192799	95	81062	63223	92	3105	2081	29	3487	2790	31	8008	5978	45	850537	641184	101	0.570694
28444	28676	57	8317	8515	34	432	336	0	491	397	0	699	785	0	99215	103967	67	0.575836
103666	102982	75	32467	32393	72	1057	1093	7	1134	1107	10	3418	3299	27	386824	372735	82	0.576864
131297	120021	82	38466	34319	76	1556	1286	12	1791	1616	17	3611	3136	30	417463	384461	85	0.577892
102012	101669	74	30023	29816	71	1306	1303	11	1411	1502	14	3559	3500	27	375592	365943	82	0.577892
40874	41460	61	16019	16246	41	377	402	0	400	477	0	1102	1123	7	136159	132496	74	0.57892
129440	113491	89	49739	43176	80	1243	1311	12	1322	1277	13	3374	2832	30	405758	359317	90	0.57892
336746	213056	124	158433	108576	122	5239	3082	41	5072	3352	40	12626	8480	55	1.04858e+06	953172	130	0.57892
229292	178850	109	91474	68654	109	2998	2321	25	3109	2208	29	6990	5506	41	842961	621320	109	0.57892
151439	133893	101	58123	49519	101	1820	1494	16	2496	2017	23	4860	4110	32	544632	441740	101	0.57892
97012	95497	80	27746	27625	56	1031	1152	7	1091	1107	7	2833	2591	25	322984	312467	78	0.579949
125588	117719	92	38755	37844	76	1693	1626	16	1805	1625	19	3993	3777	30	442962	426999	83	0.580977
109620	105689	91	47735	46071	74	1154	1219	12	1428	1510	14	3634	3514	28	423097	387668	91	0.580977
98313	95026	81	22375	22313	53	1293	1188	9	1320	1463	14	3232	2981	26	367457	357035	81	0.582005
73467	73737	75	28414	28331	67	707	760	0	766	741	0	2025	2146	20	243833	236903	80	0.583033
171879	137737	87	64169	50982	85	2342	2124	21	2555	2071	27	5980	4612	40	806571	646164	94	0.583033
101009	99292	77	25904	25409	61	985	1030	3	1112	1162	10	2574	2571	24	309730	300668	78	0.584062
122362	112478	81	46066	40807	78	1314	968	0	1403	1361	12	3310	2973	29	391583	345032	85	0.584062
138225	124980	79	51591	46261	80	1605	1595	15	1732	1484	16	4200	3740	31	456649	408901	88	0.58509
149205	129958	81	61785	52000	80	1932	1742	18	1993	1853	22	4976	4472	35	575954	499188	89	0.587147
137685	125822	87	59361	53676	78	1480	1238	14	1846	1632	17	4110	3690	30	495439	433612	85	0.587147
116774	108540	88	51488	47438	75	1667	1655	15	1413	1369	14	3734	3517	29	399726	366411	80	0.589203
56128	59085	55	21348	21500	49	742	561	0	706	656	0	1475	1406	14	180090	174663	76	0.590231
128196	122818	77	30988	30384	74	1980	1861	19	1820	1692	19	4318	3985	31	514994	489634	85	0.59126
70678	71204	73	19068	18996	45	446	483	0	544	757	0	1739	1725	18	201598	193241	79	0.594344
43643	44564	56	17477	17552	44	442	441	0	473	490	0	941	1091	5	128175	121688	75	0.596401
20348	21403	58	10293	10467	37	405	283	0	240	263	0	561	490	0	84424	84744	65	0.597429
49569	51830	67	16824	17181	43	537	351	0	787	704	0	1387	1420	13	163159	162191	71	0.598458
115601	110872	77	35519	35312	74	1330	1222	10	1357	1273	15	4025	3968	28	441692	422235	81	0.598458
164028	153474	84	56723	53449	79	1841	1634	18	2208	1973	20	5008	4727	33	568660	532219	86	0.600514
118801	116747	74	33412	32929	72	1512	1478	14	1294	1211	13	3560	3413	28	389323	374385	83	0.600514
90297	88388	82	37787	36927	72	1152	861	0	1044	1084	7	2678	2691	24	339577	320507	79	0.601542
38383	37712	66	16331	16560	43	508	551	0	131	319	0	943	845	0	132510	126407	72	0.603599
96170	93811	76	25569	25359	60	601	778	0	1123	1301	11	2892	3108	24	325918	324511	78	0.603599
46617	48121	69	14226	14313	40	614	430	0	507	585	0	913	1003	2	141877	144607	74	0.604627
193593	151407	88	75461	59651	87	1889	1689	17	2346	1732	23	5149	4370	36	601680	477377	94	0.604627
41309	43964	47	12674	13164	38	351	407	0	384	323	0	902	903	0	115823	120531	70	0.604627
24545	24375	63	8049	8279	34	336	348	0	356	319	0	432	473	0	80725	77142	70	0.606684
29268	31081	50	14828	15081	41	225	282	0	338	350	0	667	670	0	90624	88243	72	0.607712
99710	98832	74	25409	25123	57	1309	1477	13	1679	1522	15	2967	2880	26	351237	333638	79	0.609769
18911	19993	43	8622	8953	34	219	285	0	43	220	0	534	513	0	77454	76190	62	0.609769
79915	80033	73	19569	19592	46	841	624	0	835	753	0	2045	1985	21	232979	227637	78	0.610797
32286	33376	58	13376	13790	38	262	305	0	330	343	0	786	919	0	108852	109031	68	0.610797
137069	120816	83	56844	48464	81	1545	1326	12	1457	1159	13	3125	2701	28	371943	315396	87	0.610797
34799	34804	54	10828	11180	36	208	346	0	370	358	0	803	811	0	106120	106936	69	0.611825
141693	129563	86	46402	42191	78	1438	1332	13	1688	1710	17	4347	4001	31	479766	432336	90	0.612853
35889	37221	63	7676	7865	33	484	256	0	455	556	0	861	851	0	112509	113302	70	0.613882
117423	113865	82	26898	26511	64	1765	1631	18	1587	1703	16	3398	3306	27	422383	412984	82	0.613882
176338	142509	88	68222	54974	84	1939	1511	21	2059	1773	22	5232	4072	37	620870	504980	92	0.615938
111513	112254	77	37602	37108	73	1241	1187	10	1557	1435	14	3337	3382	27	426953	412452	82	0.615938
211205	186765	86	96432	83787	84	2897	2597	25	2954	2470	26	6331	5417	37	717117	623538	93	0.615938
114484	114504	74	35877	35710	72	1188	1318	13	1630	1420	16	3593	3507	28	444983	426822	81	0.615938
98542	100359	72	25335	25601	51	1423	1361	13	1317	1214	12	2937	2903	26	344128	336302	81	0.615938
40026	41694	65	15533	15929	42	285	198	0	468	506	0	893	1001	1	117190	119925	71	0.616967
33192	35171	59	13091	13552	38	208	325	0	354	284	0	1080	1035	5	113199	117812	66	0.616967
53370	54760	68	18922	18998	46	640	511	0	589	545	0	1334	1309	12	154400	150834	84	0.616967
163199	148353	84	53563	48600	80	1466	1485	13	2034	1872	19	5008	4636	33	555076	514451	86	0.616967
33803	32720	69	8068	8184	33	445	417	0	140	220	0	881	909	0	105866	105877	69	0.617995
113198	112389	89	43814	42801	73	1490	1378	13	1587	1636	15	3791	3599	30	423933	398208	82	0.617995
111693	109913	74	53398	52057	74	1269	1119	8	1605	1493	14	3813	3715	29	447975	420023	79	0.622108
57024	58357	70	19194	19401	46	743	549	0	847	737	0	1599	1625	17	184445	181145	73	0.622108
54615	61607	44	19831	20123	46	590	589	0	764	551	0	1730	1727	17	197807	195694	74	0.622108
17691	17611	53	7096	7292	33	191	306	0	175	166	0	433	490	0	66650	63526	71	0.626221
113366	106451	80	42219	38995	76	1353	1323	13	1313	1285	11	3569	3432	27	421782	396420	83	0.628278
140748	129999	81	61490	56192	79	1959	1558	19	1743	1725	19	4386	4151	31	505343	460012	85	0.631362
103569	100779	78	30782	30197	73	1170	953	0	1369	1412	12	3007	2926	25	358095	341296	79	0.634447
155599	138126	84	64508	56780	80	1771	1727	17	2001	1794	21	5040	4516	34	549853	493886	86	0.635476
64146	64436	77	18223	17675	48	656	632	0	796	639	0	1765	1788	18	215394	198146	86	0.635476
54535	57079	67	15315	15641	41	706	846	0	605	680	0	1510	1470	15	205074	203736	70	0.635476
115226	107919	78	39809	35450	75	1504	1539	13	1646	1523	16	3327	3033	27	390606	341696	84	0.635476
100295	99270	76	27208	27493	57	1201	1264	10	1324	1246	12	2957	2964	25	350807	340866	79	0.636504
89908	91410	70	22221	22296	46	1101	1010	3	1093	966	0	2561	2674	24	298638	288307	80	0.636504
134543	115964	80	49058	41426	80	1347	1243	13	1268	1186	10	3632	3192	30	451095	389750	86	0.636504
210998	120579	98	103334	69779	95	2669	1626	30	3150	1729	33	6568	3859	47	771955	401777	104	0.637532
124406	120721	78	32895	32262	74	1445	1478	13	1533	1342	14	4032	3941	29	421354	397779	81	0.639589
100537	99247	81	30972	30668	71	1194	988	0	1440	1211	11	3341	3053	28	386420	377355	84	0.639589
109911	107833	77	23098	22924	53	1146	1130	8	1247	1235	11	3316	3364	26	363271	357597	78	0.639589
123224	108660	79	46347	39523	76	1830	1419	19	1626	1515	18	4022	3374	31	488726	418804	83	0.640617
107374	109335	72	30667	30893	60	1248	1357	11	1577	1596	16	3515	3330	28	418845	395329	81	0.641645
73893	73815	71	27614	27530	63	822	936	0	1355	1144	9	2386	2387	22	254174	246780	75	0.641645
81213	78003	88	37254	37108	71	833	902	0	929	822	0	2130	2030	22	250508	238580	78	0.642674
88706	89794	72	21784	21699	52	1312	1267	12	1358	1410	13	3204	3228	26	343673	333165	80	0.643702
37532	37523	55	14535	14540	40	378	383	0	657	560	0	925	923	0	131456	131911	71	0.647815
43319	42232	68	21739	22031	50	356	408	0	594	487	0	1155	1098	7	124675	115507	72	0.647815
131162	120395	81	51354	47335	78	1695	1502	14	1525	1427	16	3695	3408	30	458773	425324	86	0.651928
143326	112523	100	55091	41294	94	1663	1105	10	1603	1231	12	4554	3543	42	529688	409121	101	0.651928
51955	51700	68	14344	14579	40	519	702	0	602	546	0	1005	1094	7	148482	144664	72	0.653985
132441	121154	82	61406	57165	78	1562	1599	15	1915	1954	19	4347	3931	32	503233	460123	86	0.656041
31596	29613	70	13386	13586	38	418	509	0	344	441	0	881	886	0	121553	123461	66	0.656041
109491	104950	77	30534	29924	74	1248	1140	9	1305	1257	10	3712	3604	28	405669	394192	84	0.657069
32177	33686	53	14533	14806	41	292	336	0	301	516	0	980	1010	2	107652	107566	67	0.657069
127827	116887	84	47419	43058	77	1334	1397	14	1634	1614	16	3861	3444	32	456532	417312	84	0.657069
87938	90835	71	32777	32913	70	1006	1018	2	1382	1168	8	2508	2465	23	306003	301651	76	0.657069
140879	126992	82	52311	46950	79	1695	1553	15	1668	1621	16	3860	3497	30	477629	429240	85	0.658098
44824	46298	68	21924	21077	50	469	404	0	535	550	0	1111	1164	9	137914	139458	70	0.659126
103516	105182	74	37047	36696	72	1194	1357	11	1289	1243	11	2916	2911	25	344381	316841	79	0.659126
120640	118937	78	34015	33953	68	1329	1188	10	1749	1554	17	3829	3783	28	433509	418816	80	0.660154
260472	186663	98	94024	67693	95	3121	2161	29	3058	2041	31	7588	5315	44	866064	611860	103	0.660154
144871	132116	81	62898	56038	80	1772	1410	17	1766	1518	17	3804	3411	30	464844	416251	84	0.661183
57611	57763	68	17764	18192	43	385	487	0	574	500	0	1470	1456	15	162796	165122	74	0.661183
156155	131743	85	67070	56614	84	1933	1769	17	1414	1159	11	3846	3301	31	445902	368588	89	0.661183
29187	29505	52	7639	7728	33	417	376	0	413	410	0	763	901	0	94896	94577	67	0.662211
174614	141567	86	67747	55765	84	2256	1809	23	2057	1780	23	5246	4320	37	594106	489597	89	0.663239
73903	74032	71	30955	30424	70	788	793	0	1062	946	0	2014	2005	18	219525	215055	76	0.663239
181770	156232	87	71969	61456	84	2271	1955	22	1800	1633	19	4495	3850	33	574773	501131	90	0.664267
102669	97934	79	46124	43363	73	1431	1312	13	1370	1253	11	3203	2871	27	334357	314891	82	0.665296
95667	95608	74	38315	38278	72	847	815	0	1204	1204	10	2720	2810	24	308600	302773	80	0.665296
45266	45634	80	25613	25163	67	402	323	0	370	349	0	1082	965	0	125034	111403	82	0.665296
116649	113080	77	29443	28614	72	1694	1625	17	1472	1436	14	3589	3453	27	418025	395341	83	0.666324
138398	121140	87	58895	51632	79	1759	1474	16	2255	1662	24	4249	3571	34	501614	433723	85	0.666324
135257	122074	84	58487	53282	78	1775	1602	15	1969	1701	19	4235	4084	30	474484	424016	84	0.667352
103157	103986	73	26123	25958	53	1019	1146	8	1538	1600	17	3143	3099	26	355750	342626	78	0.667352
33379	36592	55	16056	16830	40	492	384	0	470	403	0	997	1028	4	116268	116752	68	0.667352
98458	97543	74	41627	41454	72	1406	1430	12	1303	1165	9	3172	3093	26	368524	353235	81	0.66838
34665	35516	62	14014	14493	39	391	389	0	159	244	0	862	788	0	86431	86661	68	0.66838
124706	121180	78	39557	38627	76	1405	1318	12	1472	1332	12	3137	3148	27	359375	337832	86	0.670437
91776	88974	75	32034	31715	72	1080	1031	4	1262	983	0	2502	2452	23	291230	277265	78	0.670437
92730	93295	75	37414	37042	72	1001	951	0	1431	1289	11	2835	2918	25	348810	335738	79	0.672494
99704	97169	88	36819	36584	72	902	1045	5	1459	1344	12	2842	2868	24	296259	283130	81	0.673522
51087	52209	62	18573	18577	44	371	477	0	516	593	0	1162	1252	11	147271	142823	72	0.673522
66690	67715	69	15449	15358	42	886	1004	1	787	822	0	1958	1772	19	233067	225552	77	0.675578
42167	41775	71	8074	8144	34	320	345	0	577	508	0	1087	1094	6	124957	124931	71	0.676607
50368	51927	67	20403	20473	51	544	502	0	848	774	0	1413	1489	15	149460	143008	73	0.677635
87886	87072	74	18560	18573	44	1112	1164	9	1124	1085	7	2597	2639	24	326347	307013	80	0.677635
65308	65039	73	16167	15727	51	727	815	0	838	920	0	1799	1925	18	241082	233304	77	0.679692
53367	53860	71	15315	15721	41	485	569	0	647	473	0	1458	1532	15	179803	174551	74	0.679692
104191	104096	78	29079	29072	59	1498	1500	14	1770	1391	16	3400	3250	27	422002	416845	80	0.68072
102958	103201	74	24302	24421	49	1107	1015	4	1493	1347	13	3472	3256	27	364761	364606	77	0.68072
143966	127635	81	53031	45919	79	1716	1412	18	1437	1301	13	4138	3642	31	456616	387599	86	0.68072
52214	51494	71	10295	10274	37	453	534	0	652	433	0	1190	1314	11	147863	150776	72	0.681748
261875	185680	104	90643	64101	96	2722	1836	28	3387	2189	31	7714	5795	46	911409	662802	105	0.681748
117002	112800	77	34401	33775	74	1633	1573	16	1889	1827	19	3731	3681	28	472566	454267	84	0.682776
110338	109856	77	45402	44543	74	1266	1272	10	1618	1609	17	3456	3342	28	425765	414844	80	0.682776
40143	38388	71	10943	11062	37	380	278	0	186	396	0	1003	1077	6	127696	126370	71	0.684833
38520	40219	60	18566	18797	44	499	432	0	563	391	0	1032	1188	9	118278	117436	70	0.685861
122309	112719	80	50002	45385	77	1441	1343	13	1359	1302	13	3246	3020	28	404371	364395	86	0.685861
88728	87637	74	35114	34851	71	1063	914	0	1408	1239	10	2383	2278	23	285275	274713	78	0.686889
130573	126634	76	38948	37592	75	1696	1492	18	1748	1611	17	4151	4252	30	494135	457107	83	0.687918
118046	114509	79	35728	34549	74	1506	1424	12	1293	1359	13	3179	3141	26	387178	357711	82	0.688946
27582	27339	67	12186	12520	39	385	358	0	40	188	0	751	668	0	86086	90600	69	0.689974
48506	47914	77	22080	22607	48	328	314	0	577	433	0	955	1015	3	127806	129764	70	0.691003
167941	160363	79	31817	30340	75	2509	2569	21	2376	2271	23	6168	5981	35	672793	619785	86	0.694087
75715	75937	75	26796	27013	56	964	863	0	805	901	0	2150	2115	20	253097	242407	74	0.694087
133852	125788	95	38894	36124	78	1822	1868	18	1827	1678	17	4441	4051	32	529365	491241	95	0.694087
115039	106074	86	47786	43414	77	1238	1164	12	1655	1708	16	3308	3166	28	394806	360303	82	0.695116
123012	112774	80	49012	44707	77	1340	1363	13	1743	1486	17	3807	3440	30	449836	409599	83	0.695116
98189	96751	75	25952	25986	55	1019	943	0	1554	1227	11	2785	2812	24	326118	308559	79	0.695116
140362	131368	80	45281	43839	77	1549	1355	17	1935	1696	20	5026	4886	33	588895	545104	83	0.696144
152993	135575	86	53054	46968	78	2046	1758	20	2087	1795	22	5123	4648	34	592248	530560	84	0.697172
140517	135581	78	34521	33143	76	1583	1508	15	1766	1721	16	4387	4087	31	498799	483934	83	0.697172
210111	173512	91	97446	83401	87	2780	2186	26	2748	2327	25	6866	5936	39	808566	691392	95	0.697172
310020	220945	105	123257	87284	103	3704	2440	30	4662	3227	37	10038	7243	50	1.04858e+06	891531	108	0.698201
53581	54068	73	21453	22130	47	494	605	0	440	581	0	1122	1175	9	142160	144319	70	0.698201
169379	137784	89	66706	55082	86	2171	1748	21	2051	1743	20	4920	3971	35	569370	484649	93	0.700257
31535	31278	65	11985	12154	38	480	469	0	467	419	0	728	918	0	115816	114204	69	0.702314
29344	29405	58	12958	13226	39	447	414	0	436	451	0	986	1066	6	93507	89487	66	0.702314
54568	55480	70	19095	19581	45	700	888	0	740	825	0	1559	1704	16	196946	197511	75	0.703342
46910	47796	70	22821	23152	50	393	483	0	248	434	0	1166	1236	10	142481	137612	72	0.703342
94314	95873	73	29154	29069	70	1285	1152	11	1385	1150	10	3209	3266	26	359639	347181	78	0.703342
96980	95565	76	32747	32321	71	1424	1341	13	1332	1251	11	2779	2758	24	312604	304591	81	0.705398
142796	128396	87	46241	40374	79	1551	1425	14	1899	1625	19	4405	4095	33	520205	458601	87	0.706427
175244	163479	82	67581	62107	82	2325	2181	22	2413	2304	23	6444	5704	39	728947	657508	89	0.706427
122292	113426	78	46694	42265	77	1404	1227	11	1470	1104	10	3458	3121	30	408313	364312	84	0.706427
54979	55608	68	21595	22215	44	659	560	0	431	373	0	1212	1180	10	154479	156075	71	0.706427
159893	135371	84	62087	51444	82	2386	2048	20	2391	2093	25	5133	4190	37	542557	450966	88	0.706427
88715	88883	73	21190	22045	44	1119	1127	7	1094	1020	3	2719	2758	23	295288	289248	78	0.706427
149343	129774	89	56067	48810	82	1738	1488	19	1947	1519	21	4333	3770	33	514613	449499	91	0.707455
150869	131446	82	54400	47617	80	1646	1354	14	1723	1615	17	4248	3749	32	522224	455193	88	0.707455
43039	44253	73	16173	16581	41	442	404	0	375	369	0	1162	1169	10	112198	111986	69	0.707455
154194	140518	84	59372	53687	80	1580	1686	16	1944	1853	20	4219	3661	33	486566	438826	88	0.708483
219224	169318	113	98256	76105	113	2798	1845	28	2999	2238	25	7515	5609	44	867299	665896	113	0.708483
120580	115595	78	29737	29277	69	1386	1312	14	1605	1528	16	3703	3745	28	427381	414076	83	0.709512
115135	104456	82	55180	50043	78	1649	1567	17	1469	1276	13	3135	2672	29	400346	351288	85	0.71054
83728	81572	76	30489	29211	70	1299	1379	11	1413	1385	13	3040	3039	26	406133	392862	79	0.713625
134350	117152	87	51862	44424	81	1486	1342	13	1738	1504	16	3873	3415	31	453260	396153	88	0.715681
118762	113514	79	53171	50678	77	1891	1933	19	1779	1737	17	3959	3802	30	456865	430698	83	0.715681
119068	115579	80	32288	31613	73	1632	1510	16	1827	1749	19	4347	4113	31	555398	532593	82	0.71671
32978	33120	65	11503	11730	38	269	311	0	506	351	0	798	837	0	107650	107577	67	0.717738
63718	63662	73	10288	10409	36	492	519	0	835	929	0	1699	1725	16	202597	202836	75	0.720823
134601	117262	85	45866	39479	81	1114	1090	7	1477	1343	13	4097	3517	32	446842	384885	87	0.721851
51491	52346	69	18065	18282	44	527	556	0	366	564	0	1628	1609	17	186348	176597	73	0.721851
161542	145821	83	68365	60829	81	2262	1819	20	2275	2131	23	5606	5024	36	708341	635433	89	0.721851
114931	107633	77	49120	44649	75	1374	1198	12	1398	1237	11	3136	2960	28	358488	329747	83	0.721851
332408	223025	121	115575	77067	108	4813	3176	37	4553	3198	37	11178	7899	50	1.04858e+06	932148	116	0.722879
133948	120029	83	47508	41913	80	1619	1528	16	1903	1740	20	4256	4084	31	514506	465202	86	0.723907
105159	104533	80	31694	31851	72	1327	1299	11	1656	1445	14	3456	3304	27	385535	366914	79	0.724936
235592	174739	111	97877	73755	99	2985	2274	27	3250	2591	29	7727	5899	43	916827	707021	106	0.724936
44354	44352	64	20235	20896	44	452	504	0	506	547	0	982	1041	5	112908	112618	69	0.724936
44956	45901	64	24157	24310	61	518	556	0	441	350	0	1353	1334	13	156211	156351	70	0.725964
109038	107593	79	22898	22415	53	1280	1158	11	1588	1541	15	3140	3053	26	407869	391391	80	0.725964
103121	103607	74	30996	30738	72	1277	1225	10	1550	1393	13	3109	3054	26	374249	362658	81	0.726992
108823	97576	95	44959	39915	78	1309	1128	9	1352	1120	9	3042	2555	27	359382	318867	82	0.726992
77506	85342	46	27738	27896	63	1086	1191	9	1447	1234	10	2844	2882	25	339671	327013	77	0.726992
109128	106273	78	26594	26561	56	976	896	0	1413	1482	14	3080	3115	25	401969	392020	79	0.728021
56893	57427	70	21213	21536	46	320	450	0	503	417	0	1145	1130	7	143109	149256	72	0.728021
137931	120911	80	52588	44750	80	2253	1812	22	2258	1666	20	4739	4343	33	533266	466543	87	0.728021
97504	97331	74	48136	48246	72	1090	1342	10	1296	1070	7	3379	3251	27	390461	372992	77	0.728021
33145	33217	63	8700	9157	34	423	436	0	387	307	0	987	1062	6	124309	127345	67	0.728021
128269	118216	78	45103	40502	77	1238	1221	11	1393	1232	13	3922	3607	31	466305	418941	82	0.729049
96843	96582	75	31688	31805	72	1289	1168	9	1359	1263	12	3293	3143	28	430502	413978	80	0.729049
103975	102938	76	33199	31950	72	1496	1413	13	1540	1553	16	3565	3415	28	403794	394782	81	0.730077
277749	200828	107	102903	74756	96	3451	2726	31	3660	2598	34	7991	5855	46	933724	699037	103	0.730077
101314	98509	88	24150	23564	57	1350	1180	10	1336	1329	12	3260	3216	26	364720	353372	80	0.731105
149270	140730	83	46035	44368	78	1734	1441	15	2063	1880	21	4454	4156	31	473202	448160	86	0.731105
122840	112280	94	56188	51664	77	1343	1340	13	1579	1395	17	3823	3251	30	436785	393326	94	0.731105
145393	131123	84	79051	73737	79	1540	1494	15	2078	1877	22	4436	4261	31	516846	462820	85	0.733162
131675	124310	82	48100	46487	76	1396	1465	15	1548	1500	16	3616	3466	29	425532	396409	85	0.733162
88465	89262	71	39265	39109	71	1107	1194	9	1152	1154	9	2799	2687	24	293195	284902	78	0.733162
89371	87440	89	27071	26728	69	884	995	0	1053	1027	5	2503	2449	23	317079	316366	79	0.73419
110006	109411	73	30974	30637	72	1525	1450	12	1205	1361	14	3420	3383	26	374159	361252	81	0.73419
116782	110866	79	47382	44505	75	1779	1659	16	1762	1631	16	3803	3531	29	442369	413950	81	0.73419
44055	42604	70	15303	15531	41	340	246	0	486	289	0	951	1081	5	114599	113304	70	0.735219
262741	192209	100	94872	68565	98	3709	2661	31	3210	2324	30	7345	5287	44	846128	625819	106	0.736247
116976	114723	77	38762	37960	74	1330	1163	9	1349	1305	14	3513	3412	28	408169	387026	83	0.737275
111970	108330	76	48122	47352	74	1283	1107	8	1517	1427	14	3442	3241	28	382708	368948	84	0.738303
250236	190220	96	84138	65381	92	3182	2788	26	3030	2350	28	7994	6141	45	933727	737484	102	0.738303
118976	114304	80	48789	45025	76	1486	1527	15	1462	1586	16	4081	3568	31	448936	406260	83	0.738303
40269	39801	71	15991	16587	41	565	486	0	533	541	0	1092	966	0	129288	132459	70	0.739332
112158	101566	84	45661	41463	78	993	901	0	1006	908	0	2640	2603	24	342282	309346	84	0.739332
103486	96082	88	40348	37221	76	1624	1268	14	1270	1298	13	3376	2938	28	372063	343247	93	0.739332
107421	104428	79	28673	27894	72	1081	995	0	1377	1502	16	3478	3383	27	388434	374018	82	0.74036
213387	171745	88	81728	66389	86	2646	2282	25	3230	2731	27	6710	5639	42	803319	649513	94	0.741388
46457	48424	62	12473	12905	38	467	463	0	632	693	0	1378	1319	13	158616	160579	69	0.741388
167523	132479	87	65268	52416	87	1680	1243	15	2156	1611	21	5060	4149	35	593326	483199	99	0.742417
32853	33827	54	10638	10763	37	360	450	0	560	529	0	989	1083	6	117038	114282	71	0.743445
136695	129301	78	45501	43509	76	1706	1597	17	1625	1381	13	3550	3445	26	446697	419150	85	0.743445
19620	21649	40	7543	7677	34	269	243	0	246	378	0	651	621	0	64047	64240	63	0.744473
109479	108581	77	30738	30389	72	1456	1477	13	1926	1638	18	4385	4345	30	486156	466811	83	0.745501
62368	67986	54	24626	25404	48	650	701	0	709	766	0	1599	1768	17	199559	198049	71	0.74653
26180	27828	61	6955	7167	32	445	344	0	244	307	0	801	842	0	88195	85457	66	0.74653
137317	123209	83	57098	51532	80	1642	1501	16	1445	1309	14	4391	4119	31	436479	392466	90	0.747558
75214	72686	77	29403	29302	70	845	898	0	825	820	0	2036	2112	19	281313	271145	79	0.748586
129448	119328	82	49533	44650	77	1843	1660	16	1261	1122	10	3936	3514	30	424359	383362	84	0.749614
191908	152968	89	74452	58833	87	1922	1552	20	2211	1859	22	5935	4466	40	648792	518163	93	0.749614
144073	128963	85	56966	51337	80	1748	1743	17	2025	1691	19	4374	3771	33	552264	480367	87	0.750643
120577	114275	76	48809	46322	75	1864	1771	17	1763	1571	18	4413	4098	33	542245	500046	82	0.751671
37393	38140	55	12986	13401	38	284	408	0	437	461	0	1186	1231	10	134017	135151	71	0.751671
109338	104925	76	39649	37946	74	1559	1680	14	1694	1615	18	3935	3815	29	450246	424383	80	0.751671
28563	28707	58	12282	12633	38	248	251	0	340	383	0	888	898	0	119047	117841	66	0.751671
58047	58471	69	22538	22753	55	519	565	0	890	722	0	1394	1505	15	173063	177072	75	0.752699
28692	29793	61	14518	14571	42	386	360	0	270	273	0	720	806	0	88677	87962	66	0.754756
81060	67115	80	35494	29907	75	846	732	0	870	677	0	1740	1535	19	250931	209520	82	0.759897
30180	30637	51	14866	14983	40	426	312	0	443	544	0	732	765	0	113236	110184	71	0.762982
107821	100450	78	43011	39441	77	1316	1153	11	1717	1388	17	3749	3356	30	417699	385296	84	0.762982
31314	31582	66	12841	13336	39	336	457	0	320	306	0	729	731	0	100010	102338	68	0.765039
298678	194723	106	127141	84724	106	4080	2791	35	4400	2909	38	10622	7000	50	1.04858e+06	773203	116	0.765039
30552	30098	70	12141	12466	38	250	281	0	130	146	0	639	702	0	85539	84279	68	0.766067
142481	122745	82	54710	45803	82	1749	1463	16	1647	1322	14	4145	3562	32	448239	377881	91	0.767095
97226	96072	76	25180	24759	57	983	1004	1	1282	1154	9	3437	3258	29	375413	358077	83	0.768123
105016	103291	74	28609	28451	63	1379	1398	12	1311	1154	8	3367	3297	26	374648	361420	80	0.769152
107743	102867	77	40058	38917	74	1166	1214	10	1251	1161	9	3040	2855	26	334914	322515	85	0.769152
30850	34046	43	14817	14996	40	301	361	0	167	303	0	728	700	0	97853	102225	66	0.769152
41832	44187	53	13850	14272	40	467	537	0	416	471	0	1280	1193	11	131291	128770	70	0.769152
114559	106469	77	56950	53084	77	1353	1082	9	1099	1145	9	3278	3018	27	390247	357370	86	0.77018
24258	24577	54	6170	6365	31	217	133	0	311	326	0	718	766	0	81483	81162	65	0.771208
81847	79878	71	26954	26856	67	965	1045	5	901	839	0	1953	1992	18	217583	209933	79	0.771208
210745	152259	96	68908	49611	92	2524	2036	25	2553	2067	27	6129	4381	42	727915	540689	103	0.772237
122378	115136	76	50601	46982	75	1614	1591	15	1523	1505	15	3751	3205	30	437051	399721	83	0.772237
26064	24404	70	11573	12012	38	335	345	0	275	397	0	663	763	0	90296	89176	66	0.773265
127349	115886	81	56379	51529	79	1539	1369	14	1780	1564	17	3579	3199	30	436375	383458	84	0.775321
46446	49685	62	9609	9942	36	831	725	0	398	453	0	1269	1236	11	156245	152012	73	0.775321
71281	71702	70	14933	15329	40	668	638	0	636	796	0	1952	1968	20	204334	200509	77	0.775321
111106	110502	77	53476	53144	73	1317	1328	11	1198	1320	13	3933	3849	29	454506	437483	84	0.77635
214427	167933	89	82495	64912	89	2786	2199	27	2638	1910	27	6366	4929	40	747937	587581	96	0.77635
30069	31384	61	8961	9160	36	378	334	0	226	382	0	834	913	0	100994	102928	68	0.777378
143657	121573	83	57197	48350	82	1740	1229	16	1817	1501	14	4091	3558	31	509614	428844	90	0.777378
90298	90042	72	25252	25155	53	951	1004	1	1111	929	0	2693	2748	23	309285	301233	79	0.777378
153585	139475	80	69072	62049	80	1305	1174	9	1633	1414	16	4319	3874	32	449392	394365	85	0.777378
122327	120869	74	27268	27068	56	1573	1646	17	1471	1444	15	3539	3645	27	386095	373694	80	0.777378
144191	127602	81	59971	51942	80	1740	1670	20	1798	1604	19	4528	3665	34	524743	463007	87	0.777378
90396	91492	74	36488	36558	70	1081	1008	3	950	1044	4	2782	2739	24	294092	291615	76	0.778406
152290	139321	80	72679	65605	80	2116	1908	20	2131	2072	21	4711	4241	33	571318	524231	87	0.778406
182509	151958	86	69699	58723	83	2536	2155	22	2143	1903	21	5013	4113	36	580565	488914	89	0.778406
166580	140763	97	62544	53349	84	1469	1495	15	1812	1486	17	4742	4090	33	529318	452456	90	0.779435
28122	26584	66	11393	11503	38	231	325	0	232	269	0	853	831	0	92686	88930	69	0.781491
142446	137759	79	70770	69031	76	2040	2093	19	1836	1698	17	4242	4075	30	485734	453342	83	0.781491
99787	97410	79	41859	41107	72	1186	1192	10	1163	1149	8	2932	2966	25	369711	349120	81	0.782519
48112	47311	72	19707	20000	45	735	914	0	753	594	0	1301	1489	13	176676	177042	73	0.783548
46595	45838	70	11678	11685	39	532	468	0	429	364	0	1165	1117	8	133679	127477	75	0.784576
144305	127245	85	63573	55762	80	1496	1294	15	1810	1448	17	3769	3317	30	430182	370832	98	0.785604
62208	64810	69	19363	19621	47	689	648	0	626	695	0	1999	1920	20	233522	236505	74	0.785604
66235	67331	68	21366	21526	49	693	678	0	578	705	0	1690	1668	16	208817	193909	80	0.785604
100290	96259	82	42682	40443	74	1415	1283	12	1462	1334	13	3234	3062	26	373218	360328	80	0.785604
100387	98884	75	23817	23948	52	1097	950	0	1564	1433	16	3142	3178	26	347419	336999	80	0.786632
118582	115393	85	32293	31887	72	1496	1504	14	1517	1638	16	3860	3773	30	443727	421504	80	0.786632
54366	54454	76	14882	15025	40	429	483	0	782	691	0	1532	1565	14	160144	161312	71	0.787661
41304	40673	67	15442	15792	41	555	376	0	145	288	0	793	982	0	121951	120163	73	0.787661
68484	66930	73	19777	19814	46	819	813	0	636	728	0	2085	2173	20	251081	239403	76	0.788689
36129	35947	67	12521	12648	40	299	462	0	459	455	0	1079	1205	9	136528	138547	69	0.788689
31506	33876	48	12370	12387	39	153	136	0	397	317	0	834	791	0	112002	109087	70	0.790746
108214	106760	76	25540	25192	55	1396	1168	9	1381	1299	11	3380	3175	28	392205	379693	80	0.791774
100263	87675	79	45226	38508	78	1368	1275	11	1503	1163	11	3187	2877	28	364428	303599	87	0.792802
186641	151983	88	79895	66206	85	1908	1586	19	2064	1576	21	4681	3968	34	537858	422470	93	0.79383
33586	34164	68	11097	11351	37	356	402	0	294	363	0	856	749	0	92070	92627	70	0.79383
52251	52200	83	18852	18838	48	612	600	0	571	656	0	1394	1225	12	183939	182486	75	0.794859
72497	71173	73	12932	12767	40	660	767	0	885	670	0	1710	1647	17	217311	220170	76	0.796915
37436	38910	66	11815	12123	38	297	451	0	521	507	0	1003	1150	8	122130	123206	69	0.797943
35842	35061	67	12921	12936	40	439	381	0	349	374	0	750	785	0	87678	85936	73	0.797943
126651	114454	84	63020	56181	80	1166	1130	7	1615	1353	14	3196	2901	28	416406	371455	87	0.798972
116170	114348	78	47275	46024	75	1562	1363	14	1441	1329	12	3279	3284	27	384665	361108	81	0.8
69878	70061	72	17767	17719	44	691	834	0	713	732	0	1929	1901	19	235604	234452	74	0.8
109984	104346	76	41791	39323	73	1269	1015	3	1215	1133	9	2802	2673	25	338975	320594	80	0.8
115127	105513	88	33176	29702	75	1614	1437	15	1542	1485	15	3908	3659	30	425867	379212	82	0.8
127094	118545	79	58413	53621	78	1502	1423	14	1495	1322	14	3926	3724	31	409956	375328	83	0.801028
118477	113562	76	27874	27621	64	1409	1396	13	1636	1583	16	3556	3411	27	367567	357443	82	0.801028
46688	46915	74	16804	17069	44	591	723	0	583	631	0	1277	1221	10	143090	144572	72	0.802057
66775	65642	76	18528	18218	48	679	786	0	833	878	0	2318	2336	22	257722	250183	75	0.803085
65252	64859	72	16856	17135	43	598	644	0	788	834	0	1842	1799	17	204778	205808	73	0.803085
102614	94471	76	40080	35829	74	1350	1165	11	1216	1029	4	3239	2853	29	380724	348357	82	0.804113
110360	109653	75	31466	31066	72	1521	1689	16	1624	1511	16	4068	3917	29	456325	441640	82	0.804113
159199	131203	84	64877	53856	83	1784	1415	17	1806	1476	17	3880	3327	31	464391	388557	89	0.805141
110082	106363	75	37302	34994	74	1440	1128	10	1512	1397	14	3457	3456	28	409261	379292	82	0.805141
103419	100916	85	48691	48048	72	1578	1467	14	1365	1208	12	3377	3285	27	409777	393022	80	0.805141
36883	38086	63	9066	9327	35	518	504	0	463	354	0	1138	1145	8	126503	121665	69	0.80617
59955	60785	68	32022	32240	69	658	690	0	1064	962	0	1478	1435	14	197073	193451	78	0.80617
101741	101203	79	35250	34949	71	1484	1373	15	1525	1218	11	3447	3394	27	418788	396681	81	0.807198
106542	103409	78	30633	30000	72	1078	1153	8	1555	1594	15	3137	3004	27	398375	383313	82	0.808226
174649	154872	83	76924	69025	82	2445	2201	22	2683	2166	26	6365	5482	39	739057	637565	89	0.808226
129254	116060	81	50861	44799	78	1631	1478	15	1545	1500	15	3921	3564	31	457559	398922	86	0.808226
32032	37186	39	16245	17843	39	299	401	0	677	544	0	990	1023	4	116562	124253	66	0.808226
102379	100384	74	26574	26579	64	1322	1285	12	1394	1496	13	3618	3434	28	406913	395107	79	0.809255
164157	140780	97	71280	61342	84	1721	1616	16	1953	1790	19	4201	3790	32	502615	427954	91	0.809255
37454	37105	66	10722	10785	37	489	542	0	204	432	0	1042	1005	2	115503	119138	69	0.810283
91381	91275	75	26998	26884	59	964	1014	3	1168	1144	9	2710	2620	24	296535	286806	79	0.812339
137828	119957	81	55339	46826	80	1727	1572	17	1724	1503	15	4352	3879	32	534724	463652	88	0.812339
132504	129928	78	45124	44512	74	1636	1597	17	1775	1565	16	4044	3907	31	524136	493870	80	0.812339
118601	106053	94	38144	33791	77	1556	1310	12	1793	1571	18	3920	3650	30	456312	402441	86	0.813368
126711	113174	90	54068	47954	79	1877	1542	16	1639	1368	15	4305	3826	32	475794	422981	85	0.813368
25651	26707	52	6051	6155	32	96	299	0	392	413	0	727	773	0	92201	93777	66	0.814396
111729	108966	80	32334	31847	72	1737	1776	17	1729	1476	17	3919	3860	31	455957	442346	79	0.814396
86520	85035	74	30945	30697	70	999	946	0	1022	1018	3	2690	2492	24	283092	271384	77	0.814396
100756	99672	78	27648	27377	64	1138	1155	10	1232	1208	11	3184	3282	27	388391	374361	80	0.816453
79811	82644	71	17581	17640	44	1135	1134	7	1324	1127	9	2903	2859	25	320981	311242	78	0.816453
123393	116038	87	47541	44743	76	1215	1287	12	1451	1339	14	4008	3956	30	458555	423769	82	0.817481
148907	125396	95	58091	49021	80	1677	1483	15	1432	1384	16	3943	3245	32	482773	412105	86	0.817481
148824	140927	82	53755	52223	77	2319	2154	22	2540	2311	24	5079	4739	33	590883	561970	84	0.818509
114766	102811	95	33629	29850	95	1707	1410	13	1654	1501	15	3880	3505	30	463100	399314	95	0.818509
105121	104112	82	29195	29236	69	1332	1427	15	2149	1709	20	4031	3800	28	427006	422119	79	0.819537
70015	72894	70	20900	21179	46	793	842	0	1122	903	0	1856	1945	18	248274	242092	73	0.819537
108915	102230	78	38319	35340	73	1076	944	0	996	1037	5	3145	2996	27	361151	331402	80	0.819537
101850	95828	75	40623	38296	73	986	956	0	1357	1346	12	3163	3203	25	333508	307053	79	0.819537
51463	52246	66	14719	14884	42	731	686	0	420	528	0	1244	1228	10	162703	152847	74	0.821594
125976	117147	79	49793	44977	79	1449	1381	13	1691	1619	17	3687	3523	29	402221	363165	84	0.82365
135156	120635	81	51052	44717	79	1724	1634	17	1872	1615	18	4419	3814	33	517650	454266	87	0.82365
50523	50506	72	17033	17216	43	637	476	0	658	571	0	1207	1261	11	143709	144496	73	0.825707
28557	27047	75	7263	7308	33	343	416	0	350	355	0	820	784	0	104941	102375	65	0.825707
37584	36895	64	17029	16340	46	420	433	0	399	430	0	1260	1187	11	116667	118039	69	0.825707
189012	149186	87	87632	71131	87	2935	2177	27	2416	1937	23	5336	4489	36	640233	519029	92	0.826735
160500	134869	93	62626	50909	86	1799	1572	17	2065	1754	19	4532	3864	33	526178	434324	101	0.826735
250349	186165	115	108741	81287	115	2841	2109	26	3896	2842	32	7818	5879	44	889601	666100	115	0.826735
25317	29127	37	7228	8056	32	352	495	0	123	231	0	838	908	0	100535	101349	64	0.827764
42401	43238	66	11901	12077	39	612	651	0	696	637	0	1274	1258	11	158244	156501	73	0.828792
156640	131351	85	60946	51575	83	2126	1803	21	1887	1762	18	4117	3433	33	483167	410172	92	0.82982
62356	63616	74	16847	17178	44	761	764	0	703	738	0	1786	1671	16	198864	201967	73	0.830848
358530	237880	123	141549	97619	120	4962	3297	36	4867	3249	39	11985	8040	54	1.04858e+06	957179	125	0.830848
47363	49712	67	14866	15143	41	492	527	0	521	476	0	1440	1520	15	170613	166006	75	0.834961
143430	132990	79	52596	47778	77	1472	1285	16	1923	1738	21	4597	4301	32	512096	467357	84	0.834961
64073	64599	77	20061	19251	57	418	401	0	895	883	0	1670	1463	16	222389	206693	86	0.834961
121908	111846	87	59286	55360	77	1772	1402	14	1704	1391	16	3723	3521	29	397244	371896	83	0.837018
115984	103326	79	51559	46261	77	1275	1209	11	1372	1285	13	3543	3105	29	426533	368517	85	0.837018
25821	26086	60	11883	12386	38	289	390	0	303	309	0	736	777	0	98881	95805	64	0.838046
104195	103187	73	55403	55013	73	1354	1414	13	1660	1367	15	3240	3243	27	382567	372099	80	0.838046
137035	131096	83	53107	50684	77	1923	1814	18	2190	1946	21	4676	4483	31	549877	525544	85	0.838046
35648	35274	68	11078	11543	37	371	307	0	397	450	0	814	866	0	110766	109179	70	0.838046
100306	102388	73	27378	27626	56	1645	1578	16	1425	1464	15	3908	3686	30	421417	405260	79	0.838046
135364	124127	83	58191	53369	77	1297	1301	13	1393	1368	14	3946	3517	31	454679	416851	82	0.838046
117685	108958	77	51968	46711	77	1555	1475	15	1495	1248	13	3521	3234	28	400088	364285	81	0.838046
92113	88837	77	37764	34905	73	990	978	0	1385	1226	12	2914	2612	27	333055	301147	80	0.839075
112060	101767	81	53677	48551	77	1760	1427	14	1643	1215	12	3475	3101	29	407265	354529	84	0.840103
122368	118013	82	38915	38243	74	1524	1549	15	1438	1290	13	3750	3697	28	426400	400828	83	0.840103
43091	43387	63	18454	18646	44	487	443	0	254	447	0	1075	1023	5	129894	125803	72	0.843188
38610	41191	57	9918	10119	36	249	304	0	446	459	0	875	935	0	110991	109732	71	0.844216
91491	93748	73	28182	28173	63	1055	1281	9	1106	1063	5	3112	3089	25	349171	342043	78	0.845244
64173	66548	70	23993	24107	53	568	725	0	900	795	0	1521	1475	14	187880	180578	74	0.845244
44804	45897	59	15062	15161	42	439	386	0	502	402	0	865	989	0	114118	113864	73	0.845244
48048	47915	68	14616	14950	41	425	422	0	419	439	0	1352	1438	13	146052	146972	72	0.846273
92194	92898	74	35678	35090	71	1039	1041	4	1312	1201	10	2974	2845	27	328512	321441	78	0.847301
44790	47558	63	14649	14769	41	333	490	0	585	585	0	1251	1217	11	143360	145791	68	0.850386
100648	98733	73	22592	22451	49	1303	1459	12	1228	1383	15	3292	3037	27	352056	345078	80	0.850386
33602	34556	56	10898	11232	37	243	407	0	414	451	0	829	765	0	107155	110544	66	0.850386
46257	46194	75	19291	19387	46	409	453	0	311	490	0	1347	1287	11	135602	135332	71	0.851414
41190	41990	70	17889	18126	43	359	401	0	363	299	0	909	997	0	130689	130670	74	0.851414
192190	152480	89	69825	55116	86	2186	1716	21	2128	1649	21	5122	3879	37	572843	447571	91	0.852442
29047	29943	46	13126	13869	38	603	546	0	238	235	0	684	801	0	92496	90590	71	0.852442
32741	33951	51	5500	6046	29	649	590	0	383	532	0	840	857	0	124409	123822	66	0.852442
122177	114063	78	52836	48405	77	1458	1202	13	1766	1468	17	4038	3663	30	453260	419109	81	0.852442
106180	102312	85	22056	21793	48	1528	1366	13	1302	1274	12	3321	3339	26	394323	372792	79	0.852442
28918	29990	66	13227	13596	39	276	357	0	271	370	0	669	678	0	95193	91808	63	0.852442
31364	32266	46	14568	14882	40	61	190	0	464	536	0	632	662	0	78005	72770	65	0.85347
98997	96856	75	33028	32718	72	1301	1200	10	1053	1065	8	3230	3062	26	354051	340243	79	0.85347
102935	99728	76	38820	37869	73	1238	1206	11	1284	1276	12	3056	3245	26	366201	346926	79	0.85347
33396	35083	64	15082	15308	41	492	504	0	309	348	0	780	806	0	111094	111275	69	0.854499
34712	36880	58	13658	13865	40	333	363	0	376	312	0	924	917	0	127921	127693	67	0.854499
110798	107923	81	29842	29335	72	1623	1724	16	1202	1313	13	3605	3764	27	398406	380979	81	0.854499
298326	204157	110	123289	85095	105	4204	2997	31	4217	3060	36	10013	6907	50	1.04858e+06	803936	113	0.855527
198968	158592	88	80772	64016	86	1956	1813	21	2492	1967	24	5440	4361	37	645974	487224	92	0.855527
34784	38122	48	12223	13272	37	374	470	0	217	356	0	1068	1010	2	114814	113709	65	0.855527
67180	67817	73	20922	21177	45	762	728	0	671	628	0	1816	1768	19	191090	184520	73	0.856555
120587	116199	78	34928	32851	77	1423	1526	14	1809	1619	18	3701	3517	29	420356	394630	82	0.856555
145505	125978	86	65009	55724	81	1746	1488	16	1714	1497	17	3751	3148	32	447282	372724	83	0.856555
113262	103916	83	38492	35098	75	1443	1356	14	1309	1011	3	3063	2951	27	364784	333418	81	0.856555
134503	121138	83	51244	45196	79	1673	1648	15	1757	1463	15	4271	3892	31	489879	436333	83	0.857584
121887	117492	77	54530	50940	77	1494	1483	13	1514	1335	14	3623	3434	28	392420	364260	81	0.858612
34231	33695	73	12902	13179	40	244	197	0	324	292	0	813	781	0	108486	106028	69	0.858612
100277	96993	76	27524	26980	71	1044	990	0	1217	1153	9	3112	3022	25	366622	349701	79	0.85964
65546	66708	72	14865	14897	40	900	766	0	768	740	0	1863	1744	18	213315	205062	76	0.862725
113687	111198	79	29427	28950	72	1274	1292	10	1771	1443	16	3467	3559	27	374042	360708	80	0.863753
85353	88073	72	38365	38282	70	1225	1093	8	1530	1156	10	2803	2916	24	321572	309834	77	0.863753
210613	151257	102	92024	66577	90	2791	2080	27	2882	2107	31	6547	4649	43	743929	528910	104	0.86581
23089	24302	48	10594	11142	36	234	387	0	460	441	0	671	722	0	101949	100991	65	0.866838
103104	98232	78	44984	42646	74	1095	1278	11	1546	1264	13	3390	3329	27	372408	356807	80	0.868895
45060	47183	66	16541	16671	43	536	552	0	528	533	0	1095	1271	10	156773	151728	72	0.869923
47976	49572	66	15298	15282	43	439	437	0	347	457	0	1344	1360	13	153698	149145	75	0.873008
32008	32678	60	9215	9436	35	399	376	0	521	501	0	597	587	0	101207	100664	68	0.874036
88621	86057	89	19061	19076	46	781	844	0	965	822	0	2767	2767	24	330149	321792	80	0.875064
93538	91889	77	30368	29967	71	1092	896	0	1026	1070	6	2490	2248	23	304908	294157	79	0.875064
153682	131325	97	60012	51268	82	1603	1382	13	1604	1549	18	4114	3653	32	466916	392174	91	0.875064
170806	145920	84	70888	60743	82	2012	1728	19	2036	1918	19	4474	3930	33	563882	475894	90	0.875064
98514	99633	74	17148	17366	43	1217	1262	11	1461	1263	13	3506	3350	28	393287	382350	79	0.876093
137474	133096	91	47047	45706	76	1856	1844	17	1939	1712	19	4258	4067	30	508977	463163	95	0.876093
108511	108643	75	32078	31922	67	1586	1481	15	1345	1359	13	3369	3326	27	390609	376066	79	0.876093
141701	124022	89	61035	54105	81	2403	2216	23	1781	1632	18	4691	4228	33	542608	481437	88	0.876093
28379	27891	57	11573	11890	38	762	570	0	279	328	0	772	842	0	99069	98581	64	0.877121
135235	124426	81	52486	48019	79	1608	1471	15	1867	1882	19	4131	3996	31	459316	425511	82	0.877121
37088	36742	60	7108	7254	32	633	586	0	284	355	0	1077	1073	6	130207	134445	70	0.878149
119029	117422	77	36205	35365	73	1352	1326	12	1361	1378	14	4069	4059	30	451245	433452	79	0.878149
85720	86997	72	34893	34760	70	892	995	0	930	1037	4	2196	1999	21	250095	235484	78	0.878149
267669	195595	116	106356	80126	104	3754	2766	31	3469	2725	31	8268	6088	45	948655	703839	111	0.878149
118345	115512	79	40274	39777	73	1407	1206	11	1809	1481	18	4257	4284	30	470761	448159	81	0.879177
310155	212376	108	116112	79343	105	4737	3154	35	4195	2973	35	9604	6434	49	1.04858e+06	761518	110	0.879177
34221	40235	39	14890	15859	38	618	540	0	403	426	0	825	855	0	115462	116456	66	0.879177
299064	207674	114	107596	75106	110	3614	2505	32	3532	2665	33	8731	6248	45	1.03041e+06	737892	115	0.879177
74243	75826	71	24539	24735	51	695	627	0	873	930	0	2007	1835	19	239564	226462	87	0.879177
216014	168116	91	85718	67939	89	2647	1848	26	2609	1858	28	6334	4799	40	713199	551276	94	0.879177
213985	165791	94	76326	59588	90	2310	1762	23	2676	2045	27	5641	4299	39	645598	502602	94	0.880206
84975	82019	82	19944	19561	52	718	664	0	1194	1037	4	2462	2483	23	266285	261397	77	0.881234
120784	110711	92	45332	41877	76	1931	1885	18	1816	1517	19	4302	4137	32	473751	444288	83	0.882262
200891	161727	86	84170	68039	86	2534	1851	25	2121	1785	24	6375	4826	40	679905	556969	91	0.883291
150659	128576	82	61549	51252	82	1648	1495	15	1833	1289	19	4589	3894	34	512001	426631	88	0.883291
125961	112284	83	49867	42575	80	1686	1525	18	1760	1536	17	4688	4058	35	511091	445608	84	0.883291
173469	150774	87	65393	55683	83	1994	1632	17	2241	1827	24	5595	4806	37	635104	550842	90	0.886375
60173	63170	67	22040	21740	52	698	732	0	820	803	0	1824	1868	19	203312	200039	74	0.888432
80667	80525	72	36899	36508	70	867	988	0	1047	995	0	2611	2614	24	289069	279007	78	0.88946
120205	116924	78	27796	27462	72	1399	1331	14	1538	1536	16	3851	3771	29	410985	402905	82	0.890488
123370	114885	82	52189	48666	76	1529	1364	14	1525	1421	16	3471	3228	29	416883	391447	81	0.890488
52692	54354	67	20990	21500	45	425	397	0	651	603	0	1397	1453	14	147491	145605	72	0.890488
135585	122566	80	54560	47005	81	1625	1394	15	1807	1584	18	4552	4009	33	516924	452569	85	0.891517
96272	99229	72	20671	20668	46	1077	1114	7	1851	1684	17	3599	3634	28	421003	411858	77	0.891517
31611	32049	54	13416	13799	38	305	357	0	210	393	0	750	685	0	95657	97697	67	0.891517
98066	97837	74	39477	38944	72	1223	1390	11	1510	1412	13	3142	2966	26	337185	324812	79	0.89563
33216	34021	54	11334	11632	37	354	338	0	413	271	0	647	704	0	83700	84527	68	0.896658
165397	144625	86	64172	55711	82	1985	1609	19	1920	1826	18	5358	4466	37	584835	505111	88	0.896658
120188	105763	83	52023	43732	77	1486	1230	12	1608	1451	15	3859	3392	32	441885	379636	84	0.896658
95530	96071	74	26134	26373	54	1113	1122	8	1301	1323	12	3003	2849	27	362768	342767	78	0.896658
266706	216543	97	148637	121815	95	4410	3662	30	4413	3776	33	11605	9310	50	1.04858e+06	1.01596e+06	99	0.896658
24233	25478	51	11020	11167	37	226	311	0	304	229	0	770	722	0	106387	98123	76	0.896658
209295	168706	94	71669	57166	85	2239	1802	22	2546	1828	27	5572	4598	38	640499	524303	92	0.897686
147084	126074	82	56563	47887	79	1452	1269	14	1975	1761	20	4676	3989	35	566817	495248	87	0.897686
292139	220350	101	156423	122672	100	6134	4928	36	5131	3929	37	12797	9930	52	1.04858e+06	1.02012e+06	104	0.897686
106437	103448	79	28423	27925	66	1365	1432	15	1452	1537	15	3505	3640	27	436325	426330	79	0.898715
128670	122646	88	32113	31479	74	1347	1482	15	1996	1822	20	4443	4208	31	462597	436836	82	0.898715
53453	52877	78	17784	17504	47	806	808	0	427	504	0	1482	1525	15	188029	184991	75	0.899743
110340	108307	75	30963	30708	73	1430	1621	16	1484	1472	14	3905	3755	28	429342	415339	83	0.902828
155651	135897	84	60344	53789	82	2162	1834	20	2099	1685	19	4522	3859	33	506245	449507	100	0.904884
142239	105779	90	39229	24554	86	1793	1450	14	1628	1165	12	4073	3451	35	521234	399614	92	0.904884
80546	78105	72	35415	32844	72	801	906	0	897	940	0	2031	1841	20	244590	227139	77	0.905913
143267	114680	89	35281	28583	80	1522	1261	13	2026	1611	18	4102	3587	33	487301	373017	91	0.905913
184200	149984	91	80944	67667	86	1925	1492	18	2215	1820	23	5279	4567	35	621220	523057	93	0.906941
39645	41227	62	12127	12638	37	460	531	0	733	610	0	1244	1127	10	130544	131838	68	0.906941
136570	124031	82	61046	54144	79	1448	1390	15	1416	1282	12	3691	3337	29	460629	416867	83	0.906941
109092	101782	79	41624	38990	75	1369	1472	12	1433	1159	10	3181	2997	27	379346	358358	79	0.906941
32697	31727	62	14577	14342	41	279	370	0	566	446	0	736	878	0	109845	111934	67	0.907969
107507	99631	76	42753	39048	76	1669	1463	14	1340	1267	10	3320	3092	27	385828	357305	81	0.907969
113188	102225	88	45616	41818	76	1505	1356	14	1478	1241	12	3282	2970	27	392805	353541	83	0.908997
84044	84927	72	34444	34374	71	935	730	0	1051	1106	7	2375	2218	22	247481	236948	76	0.911054
33862	32060	76	12665	12992	39	384	559	0	345	390	0	756	833	0	98789	101489	67	0.911054
103584	96200	76	44465	40552	75	935	1013	2	1289	1149	9	3005	2647	27	341541	311362	80	0.912082
115317	104535	80	43303	38693	77	1904	1644	17	1666	1347	17	3712	3356	29	462007	406942	84	0.912082
122462	115322	81	45636	43782	76	1734	1589	17	2057	1829	19	4069	3796	29	452739	431911	84	0.912082
121487	110921	80	50454	46828	78	1239	1200	11	1407	1411	15	3973	3659	31	419819	378217	82	0.913111
117247	115186	76	24222	23905	58	1466	1441	15	1816	1838	18	3957	3839	29	459070	436610	82	0.915167
44435	44973	67	12065	12266	38	264	365	0	589	581	0	1187	1216	11	121399	120591	70	0.915167
107828	106206	80	24680	24394	58	1220	1324	11	1098	1127	8	3516	3557	26	382316	374712	79	0.916195
155721	129860	101	63347	54076	84	1982	1618	19	2287	1891	22	4630	3893	34	501220	419734	101	0.916195
139916	133955	79	50815	47917	78	1523	1378	13	1934	1884	19	4733	4370	32	508431	464925	85	0.916195
109787	101823	79	50055	45584	77	1357	1163	8	1203	1115	9	2886	2724	25	318941	290803	83	0.917224
111082	108454	92	58767	58076	74	1130	1110	9	1568	1419	14	3422	3458	28	443590	418202	81	0.918252
74096	75462	72	29475	29570	67	659	711	0	969	774	0	1924	1944	19	219908	213618	74	0.918252
219329	179322	91	92278	74101	89	2657	2305	26	3150	2505	28	7327	6226	43	855060	701628	94	0.918252
115346	113176	75	35483	34635	73	1402	1513	15	1575	1369	14	3550	3346	28	428408	407135	80	0.920309
51900	52487	57	15837	15855	42	326	460	0	320	460	0	1244	1283	11	166668	160944	73	0.922365
47397	49805	47	14424	14667	41	632	532	0	395	342	0	1012	1019	4	145395	142619	73	0.92545
90972	94643	72	20975	20966	48	1658	1609	15	1352	1326	14	3173	3273	26	351661	341564	79	0.926478
57404	61369	67	18592	18553	44	788	771	0	706	717	0	1703	1707	17	209351	199658	84	0.926478
104635	103036	83	29905	29550	71	1168	1246	10	1324	1346	12	3255	3093	26	360959	349274	82	0.927506
49231	49592	67	21639	21894	47	444	527	0	632	613	0	1442	1401	13	156281	154903	72	0.927506
20789	23021	41	10268	10933	35	113	254	0	223	264	0	460	550	0	73528	75174	62	0.927506
46796	47620	70	7011	7246	32	621	685	0	440	599	0	1257	1198	11	142061	138835	71	0.928535
157470	132604	84	42467	34077	82	2043	1557	21	2186	1825	21	4870	4234	34	618123	521416	91	0.928535
149444	126596	85	55594	46786	81	1865	1773	19	1837	1493	19	4035	3395	33	486965	415623	86	0.932648
23540	25889	39	14061	14431	40	357	298	0	120	134	0	672	709	0	91186	88987	65	0.932648
84100	83816	73	23522	23258	56	682	710	0	1063	1261	10	2171	2148	21	287163	273196	79	0.933676
137409	124948	84	59997	55324	79	1264	1323	13	1793	1410	17	4072	3702	32	441301	386922	87	0.936761
93000	92599	74	25470	25699	51	1200	1297	10	1150	1161	10	2753	2769	24	352771	337430	81	0.936761
99598	102227	72	26958	27054	58	1915	1790	19	1280	1384	14	3151	3209	25	374719	365494	77	0.936761
232336	183878	88	93694	74373	88	3434	2504	29	2927	2150	30	6967	5536	42	773484	620330	95	0.936761
151366	127579	86	45367	36747	81	1953	1761	19	2090	1899	19	5153	4092	37	614414	514809	91	0.937789
108073	106122	74	50433	49525	73	1516	1426	15	1718	1764	17	4275	4000	32	472106	452300	81	0.937789
194003	150233	107	66637	53031	88	2284	1864	22	2458	1979	26	5372	4410	36	653840	506241	96	0.938818
79583	82584	71	14840	15825	39	540	537	0	1104	1062	6	2409	2501	22	257312	248353	76	0.938818
123709	115787	93	48591	45135	75	1830	1635	17	1741	1579	16	4494	4099	32	515840	465089	94	0.938818
97737	100780	72	27650	28265	55	1294	1447	13	1509	1505	16	3637	3587	29	401102	395792	78	0.938818
132298	128193	79	32598	31919	74	1799	1638	18	2093	1771	19	4970	4823	32	549989	533308	85	0.939846
98584	96840	78	29092	28607	72	1258	1277	12	1405	1441	13	3061	2865	26	356567	349021	79	0.939846
129331	120982	88	50648	47272	76	1693	1499	16	1743	1593	17	3558	3320	27	431191	407794	82	0.940874
119916	112762	78	47438	44085	75	1209	1226	11	1710	1696	18	3787	3585	28	419633	388467	82	0.940874
143046	120985	83	57168	47073	82	1674	1366	17	1909	1582	19	4438	3880	32	480833	401617	86	0.940874
29378	31669	42	9940	10362	36	444	526	0	359	335	0	758	846	0	100120	103367	68	0.941902
104349	97645	78	41302	37792	76	1102	1115	7	1311	1078	7	2821	2795	24	342424	311134	82	0.941902
138131	116501	82	62215	52545	81	1393	1056	5	1793	1378	18	3579	3040	30	482696	393456	90	0.942931
35831	35779	66	7458	7842	33	233	257	0	361	300	0	869	850	0	105632	106933	69	0.942931
142253	126986	88	60807	54473	79	1801	1654	18	1672	1554	17	3646	3190	30	445157	391494	88	0.942931
118947	114689	80	42280	40345	75	1397	1363	14	1421	1355	14	4057	3715	31	448008	429987	82	0.942931
124885	112735	82	47416	42056	79	1421	1200	11	1648	1553	16	3862	3469	31	461927	419079	86	0.943959
107902	104288	80	36490	34290	73	1388	1125	11	1535	1456	15	3368	3219	28	377445	356667	80	0.943959
184851	150717	103	79532	66163	85	2559	1981	25	2883	2327	27	6050	5223	38	683396	576913	89	0.944987
94458	91827	75	38796	37604	72	1372	1268	12	1390	1421	14	3048	2775	27	350361	326308	79	0.947044
106665	104567	75	27176	26636	62	1392	1553	15	1279	1267	13	2873	2671	25	348790	335795	79	0.948072
99382	88521	94	39963	36138	77	1031	784	0	1522	1444	16	2922	2674	27	376359	336682	84	0.9491
37908	39935	63	22037	22448	49	390	388	0	532	473	0	1116	1215	9	119786	121352	70	0.950129
38169	38529	60	13803	14276	40	219	292	0	582	474	0	942	805	0	106927	104236	70	0.950129
72559	73266	75	25789	25966	63	884	910	0	965	818	0	2188	2144	22	227985	226715	75	0.951157
58599	57254	74	14982	15158	42	609	539	0	636	506	0	1688	1595	17	211041	206892	74	0.952185
23351	23013	47	8910	9234	34	370	335	0	171	303	0	717	696	0	83693	83645	68	0.952185
86341	86528	80	37339	36909	71	1208	995	0	909	925	0	2721	2859	23	266215	261700	75	0.952185
155301	137567	92	74041	66240	80	2041	1756	20	2054	1770	21	5062	4754	34	563474	513509	85	0.954242
109027	107158	75	30246	30398	71	1510	1321	12	1646	1648	17	3889	3764	29	417982	405148	80	0.954242
104105	98772	80	37506	37073	72	1540	1523	15	1445	1334	14	3499	3450	28	394780	379656	78	0.95527
93333	90500	76	17831	17992	44	961	1107	6	1001	957	0	2777	2713	25	354801	336168	78	0.957327
30581	30510	64	10800	11019	37	199	368	0	432	460	0	675	754	0	90745	90941	69	0.958355
174608	139602	96	72285	57956	86	2378	1821	23	2269	1588	24	5144	4448	35	607968	482527	93	0.958355
115454	112445	82	42812	41568	74	1588	1509	14	1399	1587	16	3711	3573	28	449899	431654	80	0.958355
102078	101266	74	33154	31891	73	1345	1298	11	1510	1436	14	3653	3333	29	400688	376839	79	0.959383
197487	156306	88	76996	61823	85	2066	1500	22	2542	1919	24	5185	4038	37	659512	506682	92	0.959383
107294	107037	75	27969	28200	56	1283	1381	12	1391	1217	11	3083	3004	27	405460	387485	80	0.959383
109134	113821	72	31186	31147	62	1468	1439	14	1706	1776	17	3505	3435	28	431473	419285	81	0.959383
81528	83477	71	15819	16541	40	725	903	0	1127	1176	8	2288	2249	21	249186	241609	88	0.959383
270978	186443	105	108190	75167	103	2547	1726	25	3470	2163	35	8333	5251	49	929842	637312	110	0.960411
148195	125006	94	49577	41866	79	1550	1466	15	1789	1674	19	4234	3455	33	480645	394677	88	0.962468
49667	49164	73	14390	14430	41	705	733	0	385	352	0	1199	1306	12	161004	165468	73	0.964524
34829	35684	57	12322	12631	38	258	249	0	537	505	0	1023	1121	7	88792	90186	68	0.964524
101891	97211	75	43399	40066	75	1198	1004	1	1394	987	0	3215	3023	28	341925	311404	92	0.964524
88284	82948	74	40364	37980	72	1159	834	0	1035	1020	3	2597	2453	24	306335	276825	80	0.964524
80117	78769	73	27634	27228	69	814	856	0	862	869	0	2452	2374	23	249544	239743	79	0.966581
105572	102036	74	36093	33114	75	1402	1305	13	1466	1266	16	3203	3052	26	393007	366323	82	0.966581
146510	130879	81	51967	46228	80	1416	1087	6	1369	1161	10	3561	3142	29	403264	352092	87	0.967609
35325	36463	54	11151	11500	37	216	336	0	388	328	0	862	744	0	101962	103710	71	0.967609
38963	38795	70	17056	17204	43	140	392	0	269	371	0	895	906	0	107815	105632	68	0.969666
25192	23838	69	7775	8116	33	200	284	0	258	323	0	716	694	0	94502	94508	68	0.971722
129284	125177	77	38442	36845	75	1801	1741	17	2002	1830	19	4081	4046	31	521731	499625	84	0.971722
141841	129315	83	50793	46356	79	1867	1832	19	1720	1646	16	4013	3525	32	512724	467452	86	0.972751
62053	62647	69	24458	24424	52	694	790	0	765	842	0	1522	1507	14	156157	150772	72	0.973779
115357	101604	84	45676	39580	77	1138	1067	6	1418	1139	10	3267	2978	28	388089	343057	82	0.974807
32973	33339	65	10939	11402	36	222	280	0	490	445	0	628	607	0	84091	84663	68	0.974807
181925	148072	96	66667	54388	84	2335	1990	23	2364	1951	26	4496	3672	35	551070	447484	90	0.974807
103939	97898	93	30395	27453	93	1492	1289	12	1423	1299	13	3166	3003	25	414960	374757	93	0.974807
181879	153942	89	78950	67336	83	2048	1904	18	2346	1805	23	5208	4253	36	607916	509675	89	0.974807
49256	43444	84	19399	16273	84	422	446	0	624	517	0	1284	960	0	154581	126457	84	0.974807
113535	109570	79	31308	31016	73	1899	1693	17	1602	1392	15	3779	3594	29	452108	428811	82	0.975836
88660	87297	75	16869	16735	44	1220	1119	9	1107	1036	5	2580	2440	23	307852	296744	78	0.97892
34540	34405	65	15705	15841	42	299	286	0	502	366	0	810	805	0	120115	116992	68	0.980977
37176	37304	65	15219	15640	40	144	346	0	457	398	0	937	952	0	118933	118200	71	0.983033
92672	92127	72	25164	24875	55	989	1069	6	1104	1140	8	2778	2818	24	329287	320269	78	0.986118
101411	100727	77	27539	27068	64	1359	1438	13	1237	1085	7	3351	3040	28	383315	369329	80	0.987147
55705	56180	67	13065	13134	39	629	706	0	541	518	0	1382	1427	13	152760	154797	71	0.988175
115122	106835	78	54448	48048	78	1220	1097	7	1640	1424	15	3389	3000	28	404438	351274	83	0.988175
135510	120451	91	57092	51336	80	1659	1441	14	1514	1308	15	3576	3156	29	420804	366272	86	0.988175
105098	102909	75	36858	36650	72	1435	1587	14	1682	1430	15	3457	3511	27	383210	359743	82	0.989203
209149	171607	100	81160	67309	89	2481	2054	22	2792	2213	26	5881	5130	38	728338	606973	98	0.989203
93147	91550	80	21013	20811	47	798	884	0	1133	1106	7	2901	2923	26	318262	315436	77	0.989203
32301	30404	70	10939	11168	38	254	386	0	330	322	0	839	895	0	111799	110426	68	0.990231
204983	161277	90	98053	77617	90	2320	1867	21	2525	1962	27	6015	4926	38	699909	550302	96	0.99126
254249	182981	100	98011	70735	95	3182	2403	29	3687	2489	34	8003	5851	43	934004	684008	103	0.993316
129246	123330	79	48249	46186	75	1489	1493	15	1619	1605	17	3985	3588	31	467751	434738	82	0.993316
161311	133334	102	54752	44192	102	1700	1326	13	1958	1732	19	4969	4053	35	594857	485591	102	0.993316
100260	102311	72	26828	27047	52	1387	1336	10	1450	1612	15	3654	3574	28	407876	391053	78	0.993316
150328	129691	82	49262	40906	82	2017	1693	20	1478	1372	15	4327	3798	33	521838	462852	88	0.994345
64226	64926	70	15759	16042	41	602	557	0	797	640	0	1613	1767	16	200899	201000	75	0.994345
27758	28774	60	6004	6419	30	287	285	0	253	278	0	736	703	0	97498	101598	63	0.994345
129154	111399	90	50824	44302	79	1420	1525	14	1511	1354	14	3799	3322	31	480736	421392	85	0.994345
97045	94651	76	39933	39426	73	1021	879	0	1365	1210	10	3073	3097	25	365428	346988	79	0.994345
51915	51848	72	24436	24926	54	546	613	0	584	626	0	1283	1190	10	143029	145935	71	0.995373
124390	109726	83	46189	41227	78	1233	1211	9	1537	1329	14	3719	3224	31	417136	378835	85	0.995373
105293	103386	77	39390	38494	74	1044	1077	6	1624	1430	14	3375	3318	27	375419	359315	81	0.996401
149936	132598	85	64096	56105	81	1567	1439	15	1732	1479	18	4433	3797	33	547072	467204	99	0.996401
160685	143730	81	61650	52432	83	1621	1445	15	1713	1470	18	4931	4182	36	563964	493396	98	0.996401
196744	185046	83	94490	88232	82	2094	1658	21	2870	2400	28	5747	5194	36	667283	607385	88	0.996401
28509	27193	70	8633	9013	34	254	213	0	157	291	0	789	657	0	99093	101383	68	0.997429
35086	34853	66	9401	9438	35	349	451	0	418	375	0	816	806	0	120294	119999	70	0.997429
96547	93980	81	23926	23779	53	903	1095	6	977	1182	9	3028	2836	26	308678	295006	78	0.997429
127450	118667	87	35942	32885	75	1693	1509	16	1960	1797	19	4047	3714	29	476421	439770	84	0.998458
161753	141549	82	63854	53169	80	1809	1372	16	2059	1838	20	4754	4248	33	572460	498771	86	1.00051
130218	120391	81	59184	55040	77	1309	1301	12	1440	1349	15	3986	3648	31	483539	433515	85	1.00051
237079	172477	93	82882	60928	91	3013	2278	26	2928	2238	30	7206	5209	45	821204	608282	98	1.00051
41164	46592	41	18587	19290	41	456	512	0	347	452	0	1158	1196	9	122476	123273	69	1.00051
46360	47871	66	15055	15098	41	330	347	0	406	431	0	1003	975	0	125855	126590	73	1.00154
121388	114706	76	42320	40304	74	1393	1412	14	1578	1558	16	3235	2873	27	392377	374279	80	1.00154
98234	97935	77	32025	31641	72	1094	1209	10	1344	1426	13	3320	3135	28	362383	349591	82	1.00257
220581	183189	108	83164	68053	108	2800	2184	25	2587	2224	25	7412	5894	41	879777	743323	108	1.00257
91629	91123	75	28388	28238	64	1027	1069	6	1038	843	0	2483	2512	22	300272	291978	77	1.00257
27323	27605	53	13294	13752	39	444	446	0	344	396	0	836	916	0	106233	106523	66	1.00257
98004	97512	75	37272	37114	72	1069	1150	8	1351	1392	12	3160	3190	26	337249	324609	82	1.0036
160793	140992	86	65542	57299	81	1894	1619	18	2207	1924	22	5097	4310	36	571722	484048	88	1.0036
146018	121156	85	57805	48406	83	1848	1622	17	1872	1464	19	3907	3349	31	494446	406709	89	1.00463
109480	107241	77	30780	30273	65	1499	1446	15	1581	1466	14	3441	3264	28	391802	383268	80	1.00463
40546	40327	61	15472	15610	42	442	410	0	414	388	0	954	1050	5	135093	132133	69	1.00668
109234	107261	85	33493	33175	73	1583	1595	16	1658	1338	13	3505	3423	28	423102	410591	81	1.00668
151339	139846	80	65732	59952	81	1753	1748	18	1918	1683	19	4672	4239	32	537060	488491	85	1.00771
29747	31017	47	12458	12462	39	467	566	0	430	484	0	826	803	0	105892	106846	65	1.01183
94697	97195	72	36951	36858	71	1263	1139	9	1035	1180	9	2755	2673	25	343498	337397	76	1.01183
186408	149975	90	63437	50232	86	1724	1630	15	2166	1359	26	4958	3876	37	576047	460241	93	1.01285
285728	223519	102	163829	124301	99	5054	4035	33	5298	4221	37	13588	10455	57	1.04858e+06	1.01799e+06	109	1.01285
131857	119991	81	45976	41691	78	1298	1332	12	2055	1869	19	4160	3899	31	479383	425244	83	1.01388
124062	119517	93	33399	32365	73	1519	1473	14	1747	1689	16	4029	3928	29	424276	409977	81	1.01388
140757	136596	78	43981	42419	76	1456	1507	14	1977	1815	20	4226	4039	30	472422	438063	82	1.01491
195612	157830	105	107543	90187	90	3115	2533	26	3227	2733	27	6751	5634	39	815014	667955	105	1.01491
131112	122692	77	41889	37815	77	1522	1252	13	1657	1519	17	3880	3601	31	448370	408235	81	1.01491
98472	93657	86	25773	24708	68	1002	786	0	1185	1240	10	2970	2753	25	310116	287475	92	1.01491
122734	112738	79	49917	46812	77	1380	1247	13	1563	1543	15	3461	3374	28	392555	361944	82	1.01491
165967	131468	85	61255	46944	84	2116	1523	21	1996	1543	20	4834	3870	37	558847	436928	102	1.01491
156533	147936	85	62008	58099	78	2116	2139	19	2299	2037	22	5132	4804	33	525153	487528	82	1.01491
24341	28858	39	9669	10661	34	348	422	0	85	282	0	825	1069	5	90005	93042	65	1.01491
150696	128398	83	52356	44167	80	2191	1914	20	1886	1531	19	4857	4276	34	571204	494342	87	1.01491
127185	118139	78	42528	39446	75	1328	1194	11	1795	1374	19	3692	3371	29	467469	425690	80	1.01594
129455	114308	82	61544	55116	80	1708	1580	17	1675	1439	15	3931	3486	31	470717	411335	87	1.01697
201347	158792	102	73512	59932	88	2371	1845	22	2684	2154	27	7012	5592	42	836395	682004	95	1.01697
117913	117656	74	38049	38104	72	1173	1222	9	1577	1533	15	4293	4397	30	480426	463284	80	1.01697
32710	36393	43	13689	13874	40	196	348	0	390	537	0	889	907	0	109172	112751	67	1.01799
27099	28892	45	11943	12199	38	379	279	0	365	244	0	894	1026	4	97928	97363	67	1.01799
33857	35277	49	7295	7178	33	239	319	0	318	390	0	692	723	0	96090	94528	68	1.02005
110206	100064	79	48950	42683	77	1560	1411	16	1392	1256	12	3623	3002	31	393715	343158	84	1.02108
104669	96135	77	50108	44633	76	1640	1375	15	1434	1273	12	2890	2744	26	391021	340286	82	1.02314
39533	40788	69	14379	14594	40	415	314	0	319	383	0	869	953	0	125676	120976	72	1.02519
153246	130209	84	62052	52491	82	1679	1331	17	1655	1451	16	4143	3385	33	504824	417108	88	1.02622
40639	42372	59	7708	7825	34	600	609	0	765	561	0	1168	1164	9	159605	154999	70	1.02622
100787	100714	74	30490	30317	72	1276	1114	10	1520	1366	13	3236	3400	25	354280	339250	80	1.02725
29052	28346	62	8408	8528	34	291	336	0	275	348	0	765	744	0	99666	99520	67	1.02931
32763	34872	62	7069	7169	32	343	332	0	353	255	0	936	1016	3	115622	115679	65	1.02931
74441	72815	72	21859	21620	50	860	855	0	760	794	0	2058	1962	20	260033	247231	76	1.02931
93830	92628	75	28902	28602	64	809	821	0	1003	1009	2	2429	2308	23	289912	280716	78	1.02931
159959	142441	82	65490	58086	81	1843	1785	18	2039	1815	21	5456	4893	35	569764	506854	88	1.03033
130965	116231	96	58552	51606	87	1629	1173	15	1984	1624	20	4256	3442	33	444831	374604	96	1.03033
97307	100359	72	32554	33132	61	1073	1068	6	1023	1039	4	2634	2598	23	313556	315013	77	1.03033
154881	130182	91	62048	51490	82	1946	1764	19	1519	1261	14	4420	3732	34	506423	414628	90	1.03033
55720	56299	71	20670	20984	45	540	485	0	809	741	0	1578	1590	16	156986	152188	75	1.03342
39378	41630	63	16825	16989	43	471	606	0	357	460	0	1050	1064	6	128958	127755	70	1.03445
132024	114602	81	54043	46169	80	1516	1357	15	1459	1110	10	3530	3009	30	441164	372316	86	1.03548
21370	21468	59	6167	6281	31	277	395	0	119	204	0	662	707	0	78242	74006	64	1.0365
39776	39855	53	12910	13129	38	241	363	0	570	402	0	815	857	0	117639	109145	72	1.0365
120717	117815	81	56115	55236	74	1654	1717	17	2377	2190	22	4785	4656	31	564181	537149	82	1.0365
25290	29566	36	11570	12501	36	1170	1342	11	2342	2337	25	1922	2090	19	45950	49186	59	1.03753
94551	95795	72	30128	30304	59	1284	1150	9	1249	1350	12	2872	2817	24	328515	317595	77	1.03753
195770	158722	99	78574	65434	86	2355	2017	22	2501	2056	24	6736	5549	42	736689	614200	92	1.03856
216142	168613	93	77974	60110	90	2843	2260	26	2656	2388	26	6642	5059	40	759684	613837	97	1.04062
49975	51268	70	12140	12223	38	523	553	0	444	471	0	1350	1340	11	162832	159142	83	1.04062
112563	104575	78	49585	44816	77	1298	1074	7	1101	1030	5	3254	2885	27	353714	327437	83	1.04062
193024	156591	95	75792	62126	91	1920	1571	19	2457	1911	22	5893	4600	36	680406	551785	97	1.04165
98617	98979	74	26338	26409	54	971	918	0	1410	1184	10	2957	3111	25	354091	344785	80	1.04165
81375	80490	72	31317	31682	70	1038	973	0	1070	1043	5	2383	2516	22	256214	252916	73	1.04165
143328	124813	81	58041	50376	79	1870	1732	16	1690	1517	17	4357	3848	32	474481	410546	86	1.04165
152962	140927	81	50704	46082	80	1637	1382	16	2078	1636	21	4606	4189	32	550622	505367	86	1.04165
135351	127592	92	31392	30984	67	1800	1705	16	1351	1396	13	3792	3410	28	416379	395059	81	1.04267
70361	69163	74	35065	35453	70	859	733	0	905	861	0	2057	2060	21	252132	246139	75	1.04267
161989	135122	96	62133	51813	83	1775	1497	18	1830	1416	18	4380	3738	33	540474	451008	87	1.04267
114331	107703	76	41737	40227	74	1619	1499	16	1884	1704	19	3987	3861	29	454355	431106	79	1.04267
108723	102087	83	45118	42457	74	914	929	0	1333	1521	14	2640	2561	25	305904	280638	79	1.04267
47205	47104	78	12245	12534	38	690	799	0	545	494	0	1234	1189	10	159023	161113	68	1.0437
45115	44968	67	18371	18481	45	531	425	0	485	454	0	1298	1367	13	162558	164560	68	1.0437
40255	39169	69	12102	12020	39	424	449	0	560	465	0	998	1007	2	114095	115708	68	1.04473
55024	57144	67	22192	22419	50	803	799	0	751	783	0	1401	1469	15	183396	185363	72	1.04576
27526	28942	50	9470	9566	36	193	274	0	227	289	0	640	694	0	91845	88312	64	1.04576
60228	59861	71	38329	38611	69	624	438	0	899	911	0	1538	1597	16	178658	179419	72	1.04679
104384	93474	81	43850	39252	75	1567	1400	14	1263	1112	9	2787	2655	25	374741	344596	82	1.04781
32611	33644	63	11521	11541	38	354	426	0	404	435	0	949	958	0	118202	121305	68	1.04781
92256	87625	74	36691	34988	74	1376	968	0	986	1011	2	2624	2477	25	333788	317696	80	1.04884
69285	69464	70	25831	25817	53	915	820	0	660	838	0	1821	1719	18	219698	219581	72	1.04884
125035	115163	78	45540	41135	77	1432	1199	12	1425	1343	13	4063	3759	31	474177	423649	83	1.04884
143880	127771	83	58304	51870	80	1877	1632	19	1926	1741	20	4372	4050	32	499055	445925	84	1.04884
114226	111385	76	41783	40196	73	932	999	0	1405	1275	13	3069	2985	26	369872	356052	77	1.04884
343441	250727	109	207860	142298	109	8820	6427	45	9465	6875	49	21636	15328	71	1.04858e+06	1.0477e+06	115	1.04884
163837	154995	83	30239	28441	75	2683	2374	24	2858	2632	25	6568	6251	36	751713	700314	84	1.04987
120491	113822	81	41760	38050	76	1329	1286	13	1248	1385	13	3391	3202	28	380244	362633	79	1.04987
97040	90097	75	45395	41121	75	1563	1482	15	1270	955	0	2860	2673	26	380275	348132	78	1.04987
31711	31868	49	11727	12192	38	457	416	0	411	324	0	761	867	0	102037	104513	65	1.0509
130194	119475	83	47689	42985	78	2189	2031	21	1794	1640	16	4543	4020	33	508005	465863	85	1.05193
100954	99463	75	40499	40037	72	1642	1792	16	1770	1501	18	3492	3674	28	407342	401500	81	1.05193
113606	111121	86	31191	30688	73	1372	1355	12	1435	1166	11	3416	3315	27	415454	395778	81	1.05398
167517	138510	90	70415	58331	86	1602	1211	16	2096	1562	21	4646	3742	34	570412	471513	95	1.05501
124032	110976	95	50272	44630	95	1298	1147	9	1234	1277	12	4023	3635	30	450939	397585	95	1.05501
23836	23631	55	11434	11600	38	166	295	0	256	397	0	603	617	0	98758	103323	60	1.05501
116821	115915	76	28552	28287	70	1718	1936	17	1372	1394	15	3885	4007	28	459553	440170	81	1.05501
121569	118317	77	43042	40822	74	1733	1632	17	1686	1637	16	4052	3997	30	496102	466871	80	1.05501
24717	26014	57	10114	10587	36	393	324	0	399	372	0	821	719	0	93342	97566	67	1.05604
107415	105188	76	28818	28691	68	1195	1110	8	1998	1671	21	3866	3868	28	417624	413413	81	1.05604
108516	96381	87	41206	36201	76	1510	1112	8	1518	1226	12	3059	2826	27	337772	293840	86	1.05707
170785	156785	85	47460	45056	79	2492	2299	22	2749	2492	24	5711	5377	34	645491	593320	88	1.05707
107801	107263	77	30344	29894	71	1677	1568	14	1491	1641	16	3782	3589	29	412326	395024	80	1.0581
80408	81329	71	32166	31800	70	1122	1105	7	989	1063	6	2101	2047	21	266207	260703	77	1.0581
121080	117346	79	44708	43636	75	1377	1076	9	1499	1417	15	3600	3378	28	440451	422430	80	1.05913
96979	96646	75	21350	21384	48	1146	1246	9	1241	1233	11	3066	3156	25	360275	341916	80	1.05913
104618	102561	75	47861	46892	74	1476	1533	14	1263	1124	8	3106	3058	26	356510	341899	81	1.06015
102062	100076	74	34055	33202	72	1042	1046	5	1418	1450	14	2717	2696	25	334965	320469	82	1.06221
187200	149652	88	76139	60519	85	2083	1564	20	2549	1751	28	5306	4000	38	616549	485847	92	1.06221
126717	113652	78	54320	48080	78	1775	1348	17	1974	1776	19	4367	3578	33	503250	441114	85	1.06221
140030	124769	80	51764	45760	79	1737	1486	15	1912	1692	21	4169	3903	32	486895	439868	86	1.06221
93621	95812	73	17585	18154	42	1581	1356	13	1319	1164	11	2922	3016	24	331960	319148	80	1.06221
37792	34826	79	14576	14978	41	290	408	0	271	435	0	871	874	0	97640	93402	72	1.06324
129939	118159	82	52808	46362	79	1611	1383	16	2101	2028	21	4221	3718	32	498808	444514	85	1.06735
54077	53488	69	24523	24767	60	486	535	0	600	621	0	1232	1134	9	165164	162090	73	1.06941
29031	29304	65	10219	10410	36	302	503	0	301	276	0	883	874	0	90119	90802	64	1.06941
65344	67352	69	32661	32437	69	857	693	0	975	807	0	1947	1908	21	245157	239390	73	1.07249
107768	105097	87	33806	32822	73	1179	1205	9	1372	1256	12	3655	3462	28	426000	417714	81	1.07249
78294	76678	75	27967	27880	64	581	652	0	951	685	0	1766	1711	18	224093	215643	77	1.07352
200920	161125	93	75631	59965	88	2388	1745	21	2289	1614	21	5143	3975	37	592063	481706	93	1.07352
158978	151544	82	59118	57487	78	2260	2148	22	2377	2539	21	5923	5897	34	633314	599187	83	1.07352
73649	71077	75	28048	27977	70	899	873	0	676	872	0	1874	1828	18	218752	217139	77	1.07558
127079	122437	78	49410	47979	75	1360	1563	15	1617	1558	17	3579	3532	28	427973	403135	83	1.07558
132064	129017	78	33826	33988	73	1692	1747	17	2083	1907	21	4956	4578	33	521111	498171	82	1.07661
59884	59345	72	21158	21079	47	1091	898	0	740	604	0	1470	1473	15	205051	200627	74	1.07661
105458	100620	84	42550	41952	73	1145	1256	10	1201	1322	13	2923	2834	26	331094	315911	79	1.07764
28553	26419	76	8065	7438	36	428	286	0	375	405	0	671	623	0	81846	76740	76	1.07764
105415	102520	82	27835	27180	68	1611	1420	15	1239	1398	14	3329	3271	27	395088	374267	80	1.07866
38443	39183	62	9972	10146	36	602	493	0	338	279	0	851	813	0	126510	127408	65	1.07866
284687	225426	111	116555	95155	110	3841	3326	28	4886	3862	36	11821	9218	49	1.04858e+06	1.00828e+06	117	1.07866
70427	69670	76	17972	17786	46	783	762	0	618	674	0	1586	1612	15	175473	171077	75	1.08072
34700	36321	63	13779	13690	40	169	284	0	238	328	0	772	849	0	93777	96654	65	1.08278
133952	123549	78	61262	57387	77	1740	1493	18	1695	1529	16	3958	3778	30	426587	397996	79	1.0838
43624	46028	54	14886	15226	40	560	485	0	473	418	0	1218	1094	6	139051	135245	71	1.08483
100525	99293	75	47391	46951	74	1467	1413	14	1401	1331	12	3315	3223	27	362507	348596	80	1.08586
113633	107158	79	46290	43316	74	1645	1439	17	1381	1197	13	3585	3489	28	402291	378239	80	1.08586
96638	95361	75	40308	38478	74	1162	1110	8	904	818	0	2785	2505	24	295211	281700	78	1.08586
119224	118722	75	28117	27849	62	1476	1465	13	1828	1778	17	4222	4227	30	470061	443649	80	1.08689
100887	96972	77	32991	30965	74	1338	1143	10	1214	1309	12	2896	2906	25	339852	322688	82	1.08792
158023	138863	82	50152	42062	81	2142	1814	21	2047	1732	21	4754	4183	34	558452	498099	88	1.08792
236133	186046	97	113137	88393	94	2671	2026	26	3201	2448	30	8336	6456	45	977807	783263	99	1.08792
165666	137774	86	62570	51753	84	1630	1397	15	1723	1421	17	4347	3556	34	482291	393330	88	1.08792
43473	38060	83	14327	11728	79	692	537	0	393	352	0	1230	1002	1	146713	125342	83	1.08792
151849	145367	78	44142	42424	75	2147	2074	20	2226	1986	22	5384	5035	34	610177	563816	84	1.08792
190122	151743	88	66478	52561	86	2184	1905	19	2258	1822	23	5211	4171	37	602326	475494	104	1.08792
151359	131339	87	58624	49985	81	1949	1686	18	1966	1541	18	4190	3808	33	492805	417803	86	1.08895
46230	45887	67	13742	13746	41	314	409	0	337	517	0	998	862	0	124223	122458	83	1.08895
41885	39701	81	16248	15940	47	471	467	0	259	320	0	1000	892	0	139133	133502	81	1.08895
181141	147847	89	63676	52746	84	1974	1539	18	2181	1834	25	5314	4573	36	567415	469694	90	1.08895
170216	142893	85	60593	50503	84	1964	1746	19	1634	1380	16	4431	3701	33	540119	464532	89	1.091
69226	62670	87	29375	25918	87	827	711	0	603	460	0	1830	1465	16	228540	190699	87	1.091
88038	87369	87	25447	25308	67	916	925	0	825	930	0	2711	2840	24	294663	293719	76	1.09306
37044	36210	62	8042	8018	35	441	329	0	428	410	0	1028	1209	9	118422	116536	70	1.09409
57124	56778	69	21723	21733	50	699	568	0	741	675	0	1574	1715	17	157527	148266	73	1.09512
155122	148273	83	37781	36518	76	2212	2006	22	1978	1829	19	5111	4984	32	602577	581462	86	1.09512
140030	125040	98	56739	49958	82	1248	1153	11	1872	1629	17	4235	3775	32	506560	443047	98	1.09512
104169	103251	89	29032	28957	60	1346	1369	11	1073	1257	10	3130	3112	26	348566	331674	78	1.09512
157740	126813	103	67807	54215	90	2104	1894	18	1803	1590	20	4568	3681	33	561190	446235	103	1.09512
96851	95070	76	29580	29906	61	1265	1148	9	1191	1246	10	2699	2779	23	328004	325471	78	1.09614
61711	62866	66	16084	16316	42	493	644	0	642	659	0	1677	1601	16	172036	166798	74	1.09923
37697	38425	64	16247	16688	42	661	525	0	340	492	0	860	917	0	108444	106523	69	1.09923
40101	39725	67	9234	9438	35	537	347	0	413	491	0	1120	1135	9	123277	123864	71	1.10026
90316	89756	74	26353	26224	58	1077	893	0	1137	1253	10	2487	2253	25	289738	277440	78	1.10026
136979	125979	97	51376	47558	85	1804	1636	17	2297	2100	22	4947	4660	32	553432	507335	97	1.10026
17574	20212	38	8591	9248	34	270	302	0	363	480	0	577	590	0	61921	62452	64	1.10026
133969	119252	84	53478	47728	78	1698	1369	16	1548	1346	16	3815	3358	31	431069	376152	84	1.10026
87490	87089	73	30686	30661	70	731	749	0	1216	1269	11	2492	2513	24	318230	306127	77	1.10129
31691	33914	46	12481	13013	38	479	486	0	375	323	0	976	1069	5	114930	114421	66	1.10129
40977	42950	54	14797	15416	40	380	380	0	463	436	0	850	948	0	116796	115550	68	1.10129
83349	82752	71	14702	15121	40	732	601	0	967	1007	2	2414	2435	22	277698	276190	75	1.10129
63993	66260	71	18399	18763	45	758	746	0	704	669	0	1611	1730	16	211061	205374	74	1.10129
126360	116700	77	53664	48751	77	1656	1585	15	1511	1293	15	3758	3451	29	425540	379690	83	1.10129
40837	38981	77	17437	17259	44	460	469	0	661	477	0	1067	1114	7	136231	136345	71	1.10437
31257	32794	51	8753	8969	35	192	172	0	236	244	0	785	784	0	107561	108090	70	1.1054
153004	133195	83	47610	40254	81	1805	1657	18	1933	1495	19	4660	4341	33	537083	460780	89	1.10746
108172	105601	77	33326	32322	72	1639	1349	14	1517	1320	13	3463	3199	28	398524	379468	80	1.10746
165235	136808	86	52593	43035	81	1888	1712	19	1716	1640	16	4936	3921	36	584069	490963	87	1.10746
129876	121856	79	50474	45801	77	1324	1158	12	1704	1696	16	4212	3938	30	496925	452103	82	1.10951
139303	123830	81	53630	46066	81	1935	1576	18	1915	1795	19	4288	3542	34	474471	408790	89	1.11157
80972	82566	71	32015	31946	71	1061	1083	6	880	960	0	2562	2588	22	270321	265388	77	1.11157
84759	86769	71	36836	36883	70	934	820	0	950	897	0	2723	2590	24	311387	304903	76	1.11157
90873	91354	74	31216	31282	64	956	904	0	1194	1017	3	2579	2405	24	279792	271428	76	1.11157
201013	160156	91	79089	63758	86	2733	2248	24	2395	1893	25	6455	5217	40	695431	558685	91	1.11157
82843	85855	71	36750	36721	71	1049	1053	5	874	844	0	2261	2282	22	275521	275562	74	1.1126
117386	114778	78	52551	51140	75	1506	1334	13	1599	1321	15	3499	3356	27	430737	408312	80	1.1126
27697	30812	43	11797	12286	37	462	528	0	237	234	0	614	702	0	104362	102499	66	1.1126
266640	216780	97	161406	136433	95	6646	5390	36	5975	4880	38	15065	12198	58	1.04858e+06	1.03785e+06	99	1.11671
98826	97494	77	23393	23867	46	989	1080	7	1297	1158	10	2682	2606	24	315521	304906	77	1.11671
212252	170014	87	78070	60397	86	2885	2391	25	2601	2155	27	6983	5552	41	792785	628501	94	1.11671
68484	67719	70	26182	26540	55	951	1015	2	806	902	0	2000	1961	21	238165	240830	73	1.11671
212917	174516	89	80945	66241	87	2883	2327	27	2599	2293	26	6131	4936	39	797536	667766	92	1.11774
98161	98263	72	28663	28894	68	1181	936	0	1284	1101	8	3223	3187	27	378530	372188	78	1.11774
224328	175244	93	172570	142923	93	3180	2181	32	3142	2620	30	8029	6411	43	926769	728097	99	1.11774
210477	169501	88	82068	67800	86	2871	2345	25	2420	2062	25	7308	5876	42	813118	660289	92	1.11877
122181	112948	79	54358	50571	76	1428	1456	14	1438	1228	14	3282	2947	30	411291	375362	81	1.11877
120967	120292	75	38553	38675	73	1972	1887	20	2031	1966	19	4004	3736	30	485325	465299	82	1.11877
91972	94304	74	42962	43727	71	1142	1173	9	1349	1439	14	3516	3340	28	418774	415883	78	1.11877
92490	90395	86	39981	38580	73	1083	1105	7	1132	1126	8	3082	2764	27	385383	349669	90	1.11877
118476	108994	79	51051	46624	76	1247	1210	10	1616	1602	15	3428	3114	28	412772	368977	82	1.11877
126772	122342	77	41055	39473	75	1853	1800	18	1633	1603	15	4158	3901	30	471906	446890	80	1.11877
137031	126530	85	58254	54069	79	1602	1410	15	1807	1547	17	4393	3796	33	504647	467222	97	1.11877
91323	94758	72	31632	32203	58	1202	1369	12	1309	1323	11	2977	3207	24	328896	318469	76	1.11877
118679	108200	81	51486	44835	78	1378	1357	15	1390	1002	1	3631	3259	30	421393	378291	82	1.11877
135768	126950	78	57573	52483	77	1697	1408	15	1696	1691	19	4102	3624	32	473696	439324	83	1.12391
102788	101626	73	38149	37473	72	1392	1426	13	1623	1508	17	4004	3874	29	425982	411818	81	1.12391
87702	90147	70	18747	18944	46	1232	1063	6	1073	1155	10	2818	2915	24	325787	319054	77	1.12494
184416	155420	86	73133	61147	83	2324	1884	20	2227	2014	24	5673	4658	37	623534	537367	88	1.12494
90210	89719	74	31032	30846	71	1042	1027	4	1526	1281	12	2824	2794	24	333569	312954	78	1.12494
106935	104557	77	40674	38221	75	1097	1023	3	1402	1299	11	3879	3646	29	404280	369250	93	1.12905
113070	105052	85	51168	47926	76	1246	1226	11	1390	1323	14	3690	3733	27	409997	389875	82	1.13008
40956	42908	59	16175	16691	41	473	645	0	567	537	0	996	991	0	135805	136041	71	1.13008
97880	93976	79	31187	31078	71	933	1029	3	1247	1254	10	2708	2719	24	308838	302436	78	1.13008
63700	64644	73	15064	14947	41	690	711	0	841	893	0	1835	1698	18	193434	187688	75	1.13111
36190	35709	68	8685	9016	35	273	294	0	343	380	0	771	787	0	98864	100088	69	1.13111
106979	100158	77	35307	32939	75	1217	1202	9	1457	1369	12	3456	3305	28	380380	362249	82	1.13111
152530	129121	84	50071	40826	83	1762	1387	17	1870	1662	18	4910	4241	33	534465	440713	91	1.13316
158132	131553	94	64087	53207	81	1982	1827	19	1630	1134	15	4586	3849	35	499847	416983	90	1.13316
244380	176367	101	91222	66183	92	2790	1801	29	3224	2402	30	6924	5086	43	872539	646010	99	1.13419
102433	103406	73	35979	35311	72	1450	1334	13	1259	1277	11	3376	3337	27	387261	376812	81	1.13419
86830	87909	76	15409	15814	40	915	1094	7	1438	1339	11	2611	2543	24	292623	285104	76	1.13419
245844	184150	92	88446	65665	92	2829	1831	29	3271	2297	30	7330	5412	42	859936	649704	97	1.13419
134384	127071	77	50020	46755	75	1443	1450	15	1764	1503	16	4168	3876	31	513445	477069	79	1.13419
109224	110517	73	23832	24099	51	1499	1570	14	1437	1351	13	3590	3568	28	382589	377420	78	1.13522
225113	180095	90	77171	61107	88	2689	2119	26	2925	2208	28	7379	5963	40	813018	654861	94	1.13522
72988	72215	73	27967	27603	69	778	694	0	517	676	0	1984	1966	20	226554	220476	77	1.13625
305510	208003	102	116651	82041	101	4020	2860	33	4441	3021	38	10584	7570	52	1.04858e+06	843358	108	1.13625
70641	69914	75	13316	13473	39	908	806	0	475	495	0	1466	1486	14	186908	181486	74	1.13728
288682	204818	103	115625	87749	100	4272	3065	33	4279	3164	35	10182	7796	49	1.04858e+06	801861	108	1.13728
143676	124067	81	55835	47903	80	1221	1157	10	1800	1599	18	4035	3402	33	459731	389202	85	1.1383
39120	38191	62	16333	16478	44	160	328	0	272	287	0	1000	1018	3	115046	115441	69	1.14036
29780	27766	70	12687	12423	41	479	329	0	327	275	0	790	590	0	95436	93630	78	1.14036
33832	35814	62	18147	18463	44	627	507	0	499	320	0	1006	1060	5	131755	133496	69	1.14036
179928	148929	90	62142	50219	85	2649	2082	25	2307	2013	24	5688	4863	37	679716	560509	94	1.14139
99281	98617	75	30903	30872	71	1269	1162	9	1616	1545	16	2903	3064	24	376682	362549	79	1.14139
36979	37723	57	13181	13443	39	362	438	0	338	448	0	930	1053	4	134933	132716	70	1.14344
72753	72677	73	22684	22557	52	537	799	0	838	673	0	2032	2202	20	212513	206235	76	1.14344
105190	102903	74	47038	44456	75	1430	1276	12	1420	1303	10	3386	3133	29	413324	387572	81	1.1455
49442	50248	55	25253	25529	53	580	665	0	481	471	0	1546	1430	15	169467	164386	71	1.1455
32714	30488	76	12205	12416	39	327	295	0	409	325	0	929	960	0	99410	99320	68	1.14653
34086	35865	44	9836	10041	36	360	363	0	318	485	0	963	1192	9	138282	130958	67	1.14756
63703	61770	86	23996	23932	57	641	691	0	570	491	0	1531	1527	15	194031	192049	73	1.14859
107662	101956	93	27830	27601	65	1165	1160	9	1330	1241	11	3332	3409	26	381738	368300	83	1.14961
53301	49640	85	25699	24596	71	478	470	0	760	674	0	1441	1366	13	188520	171567	85	1.14961
211716	131821	105	77318	48994	93	3126	2063	30	2649	1540	31	6300	3846	46	712197	396661	101	1.14961
97070	99142	73	21352	21695	46	1301	1357	13	1306	1218	11	2703	2681	24	306332	300001	76	1.14961
94588	93156	75	24947	25138	53	967	837	0	1266	1179	10	2969	2733	26	314197	308852	76	1.14961
115970	112630	86	25498	25112	61	1721	1967	17	1695	1501	14	3696	3466	30	433431	411002	81	1.15167
87749	88425	67	38288	37867	71	702	906	0	1086	995	0	2623	2747	24	324787	320698	77	1.15167
71521	70390	71	22050	22053	53	1014	901	0	792	734	0	1712	1772	19	209686	200354	77	1.1527
98943	97892	74	36098	36238	72	1531	1547	15	1329	1488	14	3341	3229	27	365071	350449	79	1.1599
91820	91292	71	19823	20026	45	1435	1453	14	1065	1125	7	2866	3044	25	353463	347808	77	1.16093
98423	96766	76	28975	28828	70	1281	1270	11	1464	1425	14	3577	3539	27	428813	418067	79	1.16093
91006	90587	72	20419	20368	47	1549	1413	14	2674	2492	24	5226	5153	33	302096	290696	78	1.16093
142269	119907	84	59345	50710	80	1748	1427	17	1449	1170	13	3601	3053	31	443598	374051	87	1.16093
235777	129043	112	78037	39579	111	3249	1922	30	3252	2049	22	7143	3837	62	903360	490506	116	1.16093
101729	103142	74	37607	38165	72	1461	1327	14	1337	1203	13	3194	3185	27	373091	365231	78	1.16093
156023	152119	79	39646	39600	75	2109	1953	19	2240	2188	22	4973	4715	33	546442	521324	83	1.16093
107308	104901	74	44041	42201	72	1237	1247	11	1706	1550	15	2859	2929	26	367719	359949	76	1.16195
130011	126056	79	44951	43657	75	1825	1528	17	1738	1838	17	4342	3982	31	458436	442229	80	1.16195
97851	95982	73	26000	25979	52	987	1212	9	1079	1141	8	2781	2816	24	318762	305992	77	1.16195
30601	31237	71	18710	18991	47	397	490	0	451	372	0	778	840	0	100309	98404	67	1.16401
38844	39662	60	13515	13451	40	306	405	0	448	389	0	1034	964	0	125405	121208	72	1.16401
73706	75363	60	14597	14727	39	808	784	0	808	859	0	1876	1892	18	225189	222195	75	1.16812
185122	157451	84	58318	48118	84	2409	1949	23	2226	2089	22	6093	5347	38	720585	624430	91	1.16812
179501	129615	88	65318	46943	87	2327	1795	25	2557	1762	29	6576	4820	42	678871	516265	92	1.16915
117198	110366	77	47914	43429	76	1493	1161	11	1200	888	0	3460	3150	30	427589	384676	80	1.16915
147582	127269	82	57489	49128	80	1487	1241	15	1612	1435	18	3877	3258	32	474460	402571	99	1.16915
34046	37502	43	14840	16277	38	242	262	0	221	307	0	1135	1182	9	131729	137033	64	1.16915
32112	35293	42	9470	10156	34	281	318	0	462	352	0	859	948	0	111997	112692	67	1.16915
97630	94906	80	25045	24676	55	1215	1427	13	1223	1309	12	3234	3274	26	360907	352116	76	1.16915
45091	44099	71	11499	11496	37	372	505	0	347	344	0	1058	1078	6	122157	122032	71	1.17018
35235	36276	53	7649	7557	34	161	245	0	627	695	0	1327	1401	14	134868	133677	71	1.17121
39202	38064	68	16851	17063	43	460	401	0	448	396	0	961	1034	4	113680	114153	69	1.17326
84879	84284	72	22694	22471	57	1201	1131	8	968	912	0	2665	2634	25	315326	300340	78	1.17326
35953	37974	57	17019	17203	42	294	378	0	379	425	0	1032	930	0	115057	115502	68	1.17429
33823	32888	65	10231	10370	36	348	388	0	401	369	0	1046	997	0	94640	91721	69	1.17429
114207	104851	77	44789	40297	77	1275	1174	9	1117	1177	8	3170	3029	27	355565	302444	84	1.17635
120883	111733	85	41535	37840	75	1308	1195	11	1655	1386	14	4047	3603	31	453356	415613	83	1.17635
35506	36073	65	10548	11065	37	742	640	0	422	447	0	863	981	0	124412	129500	67	1.17635
29974	31395	53	13340	13643	40	619	412	0	377	229	0	968	940	0	101913	107945	66	1.17738
107301	105044	82	39296	38757	73	1427	1362	14	1392	1486	13	3293	3107	28	403510	386883	80	1.17738
126527	124707	80	38208	37629	73	1652	1542	15	1840	1853	19	4397	4209	31	455233	440840	79	1.17841
92870	92666	73	30880	30849	71	1537	1354	12	1369	1226	9	3163	3211	27	354801	338504	77	1.17841
116527	108759	77	52665	45869	79	1444	1150	12	1464	1450	14	3794	3401	30	391231	348273	87	1.17841
179364	150823	85	61624	51595	82	1965	1552	17	2428	2202	23	5119	4184	37	575823	481436	89	1.17841
201123	158335	90	82101	65098	87	2430	1795	24	2444	2159	25	6181	5084	40	730977	594126	92	1.17943
101940	101471	77	34390	34336	72	1431	1297	13	1305	1365	14	3368	3388	27	405998	401655	78	1.17943
42299	44103	66	9396	9545	35	399	517	0	452	634	0	1150	1233	10	127188	133216	69	1.18046
57510	57747	69	25375	25659	58	548	478	0	464	468	0	1311	1160	10	147936	146022	74	1.18046
131451	116104	82	54587	49181	81	1838	1477	17	1441	1176	12	4056	3769	29	456522	416151	87	1.18149
92032	89326	83	18736	18766	44	782	923	0	887	994	0	2402	2400	22	276113	273531	77	1.18252
93646	92174	73	23663	23588	53	1227	1167	9	1149	1211	10	2503	2626	23	295077	290454	77	1.18252
126722	112602	87	60984	54893	79	1182	1147	9	1602	1706	15	3379	2879	29	397359	347781	84	1.18355
34049	35254	64	14341	14927	40	443	498	0	123	199	0	910	1055	5	110258	109991	68	1.18355
29754	31650	48	18058	18296	44	576	463	0	104	316	0	999	868	0	112694	113912	68	1.1856
109153	107093	77	40978	39077	75	1363	1423	13	1464	1406	17	4010	3874	29	453056	436103	82	1.1856
76431	77710	71	22329	22519	49	1158	959	0	788	1017	3	1895	2008	19	275476	266312	76	1.1856
157095	132249	86	69451	56808	83	1569	1227	15	1628	1294	16	3684	3222	31	494947	400414	90	1.18663
37292	38052	61	14743	15153	41	464	493	0	332	373	0	1208	1259	11	133266	129067	69	1.18766
192161	156481	88	64411	52222	86	2246	1603	24	2227	1913	22	6033	4931	38	668916	546136	92	1.18869
59064	59303	69	21894	22117	47	916	802	0	635	740	0	1816	1746	18	245602	233487	74	1.18869
59110	59878	73	19989	20203	45	576	559	0	453	497	0	1395	1475	14	165745	161158	75	1.18972
132613	129540	76	58305	56869	74	1757	1691	18	1479	1591	15	4425	4490	31	528445	499897	80	1.19075
126447	114407	80	49366	44635	77	1598	1298	14	1899	1665	16	3821	3459	31	444301	416011	85	1.19075
105074	96612	84	45832	42809	76	1416	1125	9	1342	1130	9	3788	3483	29	406221	378085	84	1.19177
50589	50527	68	25358	25993	54	679	715	0	693	658	0	1508	1607	15	183300	181145	73	1.19177
165940	152811	81	74689	67764	79	2325	2056	22	2414	2221	24	5659	5492	34	683342	616846	86	1.19177
107728	106388	75	39718	39694	73	1742	1599	16	1417	1268	12	2912	2813	24	351233	342430	79	1.1928
93513	87851	80	42102	39226	73	792	642	0	935	821	0	2482	2401	23	290436	270583	80	1.1928
95213	94024	75	16349	16246	43	1289	1091	8	998	1066	6	3216	3094	27	373380	362904	79	1.1928
32810	31750	76	13244	13381	39	277	367	0	312	371	0	776	812	0	97773	100084	66	1.19383
76186	74754	72	13481	13343	39	912	702	0	709	826	0	2179	2167	21	276092	269079	76	1.19486
25946	25871	70	14808	14992	41	308	308	0	422	443	0	813	769	0	86757	88483	66	1.19486
104374	88924	83	47423	40240	79	1470	1141	11	1567	1315	16	3244	2584	31	400987	336716	85	1.19589
115708	105104	79	48623	42935	78	1234	1124	8	1306	1124	9	3219	2759	28	362604	327862	84	1.19692
275859	185920	105	99168	67752	100	3466	2191	31	3190	2113	32	7181	4785	45	906441	606585	106	1.19692
178834	168827	83	38916	36728	78	2348	2380	22	2805	2560	25	6044	5855	35	692987	650107	88	1.19794
111126	93585	96	47035	40984	79	1295	1145	10	1509	1297	14	3643	2943	30	415299	334557	96	1.19794
82958	86200	71	33925	34464	70	896	1043	4	1416	1204	9	2863	2705	24	304780	297649	81	1.19794
103608	102380	80	53570	51152	81	1360	1293	11	1621	1518	17	3874	3692	28	408226	380115	91	1.19794
113394	114718	75	35548	35279	72	1488	1384	13	1242	1260	11	3439	3310	27	370431	360334	82	1.19794
254263	196904	92	101847	79428	92	3762	2466	33	3529	2704	33	8473	6637	45	956937	742998	98	1.19794
171099	146688	85	71929	60442	84	1763	1189	16	2001	1697	20	4930	3865	37	537425	434341	99	1.19794
94504	95830	71	30050	29097	70	1288	1201	11	1527	1449	14	3267	3016	27	401742	369129	90	1.19794
114801	108021	77	32804	32077	73	1366	1391	13	1373	1166	11	3391	3436	27	402628	390234	81	1.19897
44233	43604	66	8720	8703	36	433	461	0	483	579	0	1221	1135	9	138524	138690	73	1.19897
173604	158345	95	56897	53064	81	2482	2143	23	2480	2352	23	6058	5528	35	664299	613758	100	1.19897
129519	119468	89	48948	45840	75	1703	1676	17	1937	1767	20	4092	3986	29	466296	440231	86	1.2
29608	29109	62	12593	12833	39	451	414	0	231	255	0	717	847	0	101726	101295	69	1.20206
26167	26253	62	10484	10794	36	449	436	0	262	330	0	688	755	0	95061	92734	67	1.20206
28570	29920	51	12057	12365	39	250	366	0	341	354	0	658	674	0	96737	96319	69	1.20206
155568	148116	90	77126	74641	78	1916	2005	18	2296	2256	21	5058	4862	33	562259	527038	83	1.20308
33884	35485	60	8349	8537	34	362	316	0	478	473	0	1178	1078	7	134972	131141	67	1.20411
180614	152110	85	78540	66271	84	1940	1701	19	2006	1793	22	5416	4701	36	586246	498973	89	1.20411
94618	94341	84	40680	40637	72	897	944	0	1334	1120	10	3173	3081	26	330288	317171	79	1.20411
165329	144758	85	70223	60097	83	2025	1876	19	2323	2110	24	5133	4541	35	591317	529501	88	1.20514
191283	156573	85	81784	67136	84	2706	2310	25	2820	2331	26	7583	5883	44	849611	707014	92	1.20514
294338	200094	105	128472	87216	103	3554	2383	33	3952	2717	35	10255	6725	50	1.04858e+06	787476	108	1.20514
106417	102583	76	44748	42083	75	1463	1432	14	1233	1189	11	3453	3312	29	421409	398873	78	1.20514
54660	57535	68	16072	16552	40	781	770	0	492	593	0	1550	1536	15	179296	171593	72	1.20514
67597	64202	81	27781	27193	70	541	538	0	734	705	0	1550	1559	15	184253	174052	87	1.20514
195343	165788	87	64855	54471	85	2375	1881	22	2530	2223	26	6509	5445	39	704639	604353	92	1.20617
82200	77020	73	36029	34473	71	1021	1108	6	847	774	0	2331	2124	22	256388	251442	76	1.2072
47267	47954	67	11135	11497	37	426	391	0	710	693	0	1087	1071	5	123407	119449	70	1.2072
34988	35362	51	10589	10963	36	326	376	0	517	364	0	885	823	0	128741	126597	69	1.2072
126661	122959	80	45548	43527	74	1534	1396	15	1716	1771	16	3646	3449	28	423059	409510	81	1.20823
118706	99084	97	53261	44087	97	1276	870	0	1564	1281	13	3521	2953	28	423797	334479	97	1.20823
141036	130423	85	65255	60414	78	1534	1433	15	1739	1574	15	4357	3995	32	453472	409635	83	1.20823
35480	38320	56	15613	15986	42	446	358	0	250	332	0	986	977	0	132881	135143	68	1.20925
103750	102234	76	38450	37846	73	1309	1281	11	1226	1302	11	3154	2871	28	340077	324277	80	1.20925
30852	32334	58	14363	14573	41	366	322	0	424	394	0	665	798	0	83105	80817	71	1.20925
39070	37931	76	15816	15983	42	245	454	0	420	355	0	728	833	0	98926	97893	69	1.21131
34694	34642	50	11075	11288	37	400	446	0	467	589	0	795	845	0	99570	101487	68	1.21234
37656	39070	64	21911	22399	50	340	351	0	431	346	0	924	960	0	114117	114648	70	1.21234
32912	32370	67	6740	6899	32	382	444	0	438	367	0	909	825	0	115063	112365	70	1.21337
86971	84484	78	36270	33744	73	1266	1156	9	1176	1166	9	2739	2813	24	333720	308994	79	1.21337
29967	33268	40	9843	10107	35	373	460	0	323	364	0	796	798	0	115248	113442	68	1.2144
75613	74675	76	26896	27031	57	860	793	0	852	762	0	1894	1905	20	246010	241867	76	1.2144
115021	108557	82	41788	40176	76	1311	1356	10	1329	1357	12	3207	3036	26	378081	348318	94	1.2144
76922	78122	70	21535	22275	46	590	658	0	755	869	0	2405	2339	23	278542	266592	75	1.2144
36882	38450	64	16458	16801	43	493	593	0	343	457	0	1032	1011	3	123088	120718	70	1.21542
100017	100600	73	36144	36421	72	1267	1211	9	1514	1412	15	3244	3272	25	355541	347583	77	1.21542
199523	107365	97	74034	43950	96	2781	1474	34	3216	1672	39	6868	4071	50	762635	405893	103	1.21542
105779	103554	74	36963	36189	72	1630	1498	15	1426	1424	15	3628	3384	30	405058	387466	79	1.21542
136493	123345	86	55918	48811	80	1763	1595	16	1751	1668	16	4045	3574	31	445031	403329	85	1.21542
220634	171963	92	85725	68285	90	2387	2177	23	2508	1932	27	6684	5109	42	832144	673235	97	1.21954
29577	30726	52	13260	13275	40	269	334	0	363	280	0	804	727	0	91213	90265	67	1.22057
96943	96926	74	25093	24999	56	1035	1092	7	1420	1277	14	3053	3118	25	345056	331702	78	1.22057
99681	98047	77	27843	27310	66	1031	1071	7	1003	918	0	2773	2828	24	311697	301305	80	1.22057
83243	81759	79	19779	19813	45	802	786	0	853	848	0	2516	2561	24	287367	278505	79	1.22262
33018	32935	78	8135	8330	34	232	247	0	226	312	0	955	859	0	122240	124426	68	1.22365
65266	65656	69	22361	22737	50	666	739	0	675	891	0	1851	1810	17	224327	213999	76	1.22571
55775	56230	72	21022	21128	52	582	623	0	508	737	0	1176	1141	8	159902	157499	75	1.22674
192406	158951	89	76636	63062	87	2240	1850	20	2424	1850	24	5550	4764	36	664429	539632	104	1.22674
160034	147539	81	47385	44341	79	1895	1909	19	2326	1953	24	4753	4548	32	499270	467553	85	1.22674
108541	98077	94	43218	37860	78	1384	1177	10	1443	1254	11	3205	2738	28	386359	332906	94	1.22674
303767	228889	117	249634	202802	104	8672	6971	39	8257	6863	42	20592	16643	69	1.04858e+06	1.04858e+06	110	1.22879
177549	142102	105	69194	52587	105	1861	1331	17	2753	1794	24	5968	4390	39	672160	495083	105	1.22879
104827	102829	76	33853	33009	62	1412	1472	13	1435	1353	15	3593	3575	28	413793	396777	78	1.22879
273660	197956	100	102521	75257	96	3136	2454	30	4013	2658	35	8802	6634	47	1.04858e+06	782805	104	1.22982
56924	56139	71	22442	22160	56	476	385	0	497	632	0	1367	1255	13	144959	150131	74	1.23085
223661	165774	94	107741	78868	93	3319	2437	28	3499	2800	30	7815	6138	46	919298	749037	97	1.23085
133925	120958	79	48007	43663	78	1384	1240	14	1672	1653	17	4051	3841	31	487194	434930	84	1.23188
220279	175463	90	85014	68999	87	2699	2148	24	2667	1833	29	6670	5260	42	770041	637299	94	1.2329
42466	41336	69	8918	9029	34	458	417	0	335	531	0	897	873	0	118885	119937	71	1.23496
78897	76887	88	24021	23859	54	804	777	0	1107	997	0	1943	2118	19	245416	240837	77	1.23496
193294	155983	88	76835	62259	86	2169	1831	21	2404	1913	25	5438	4352	37	637636	513643	92	1.23496
161789	136582	84	65501	54754	82	2010	1611	19	1842	1575	19	3888	3230	32	511114	424698	88	1.23496
78347	79887	71	31387	31240	70	1178	955	0	809	908	0	2093	2105	20	248661	241876	76	1.23702
100532	99155	77	27613	27624	67	1037	1109	7	1459	1318	15	2893	2863	25	346126	335145	79	1.23702
62156	61827	70	24617	24622	53	786	764	0	886	758	0	1790	1768	18	219159	214589	74	1.23702
105530	99293	78	45938	42364	76	1241	1350	11	1350	1175	10	3181	2821	27	354679	329985	80	1.23702
103482	101521	74	24149	23863	52	959	1123	8	1415	1308	13	3368	3407	26	364022	345815	78	1.23702
45913	45002	69	10029	10048	36	699	699	0	675	508	0	1323	1442	13	156760	154095	71	1.23805
147824	124812	87	62760	53019	82	1507	1386	15	1983	1401	20	4505	3766	33	537879	456294	88	1.23907
222152	177463	100	93468	74406	91	2670	2164	25	2994	2449	26	7312	5902	42	907746	716450	97	1.23907
127103	124467	78	30396	29853	70	1250	1347	11	1677	1546	16	3707	3625	29	446336	424337	82	1.23907
84058	85251	71	30823	30793	70	1001	1026	4	1241	1194	8	2525	2453	22	300546	299528	77	1.2401
28718	30457	46	14613	15013	40	371	357	0	541	432	0	836	870	0	105012	106944	65	1.2401
81464	82004	71	14945	14687	41	611	651	0	1004	1036	4	2359	2236	22	271259	270635	76	1.24113
26443	29390	48	9211	9540	35	567	429	0	322	421	0	813	805	0	93741	92229	66	1.24113
105110	105939	74	21490	21073	52	1324	1322	13	1262	1313	13	3335	3453	26	397423	379976	79	1.24216
230455	173962	89	86500	64507	90	2742	2106	26	2830	1940	29	7063	5355	43	844762	633184	97	1.24216
47508	47716	69	18171	18467	45	221	373	0	623	561	0	1049	1059	5	143723	145886	69	1.24422
311669	216090	108	127547	87009	106	4182	2722	35	4233	2854	36	9927	7072	49	1.04858e+06	780478	112	1.24422
113319	113080	76	30690	30851	62	1433	1465	13	1745	1796	19	4248	4389	29	453360	427286	82	1.24422
28205	31367	43	6164	6941	30	298	265	0	364	336	0	697	743	0	82651	83665	63	1.24524
79115	77922	73	26413	26434	65	787	834	0	630	735	0	2087	1880	21	244374	236252	73	1.24524
164937	132786	86	67474	55065	85	2195	1669	21	1864	1583	19	4499	3730	35	559739	463117	90	1.24627
131929	126990	80	42711	40775	75	2305	1728	21	1651	1585	16	4311	4250	30	501505	483141	82	1.24627
120757	107583	80	46301	40830	77	1226	1168	10	1609	1318	14	3244	3227	27	392440	353672	82	1.24627
57704	58291	71	10989	11494	37	536	730	0	818	751	0	1827	1708	19	192474	195861	72	1.24627
146517	129950	85	51809	45838	80	1692	1381	15	2025	1742	19	4941	4546	33	517556	462832	86	1.24627
42938	44410	62	20618	20822	48	627	588	0	525	598	0	1434	1562	15	165464	169938	67	1.2473
38314	38137	66	14549	15109	41	336	415	0	392	432	0	939	933	0	128267	129050	71	1.2473
121451	114858	81	34178	33484	74	1758	1629	17	1186	1127	9	3759	3658	29	414362	400977	79	1.2473
39096	40656	55	14584	14634	42	351	404	0	495	385	0	1077	1063	6	135605	125824	81	1.2473
196914	175662	87	63791	56400	84	2628	2411	23	2715	2401	25	5751	5222	36	708761	640724	92	1.2473
40293	40261	71	13029	13312	39	207	381	0	462	420	0	923	899	0	108623	111158	67	1.24833
214410	168871	90	78703	62419	87	2311	1869	21	2425	1987	24	5840	4522	40	665023	533765	92	1.24833
171743	141855	85	60792	48677	83	1918	1515	18	2372	1977	24	5423	4506	37	654219	532446	94	1.24833
29665	33015	49	10963	11179	38	404	370	0	439	481	0	912	947	0	110144	111087	69	1.24936
97263	94460	86	18032	17990	46	945	1069	6	1173	1254	11	3016	2934	26	353536	337930	79	1.24936
225762	185369	93	73120	58163	91	2546	2223	24	2626	1965	27	6820	5960	39	785190	641539	100	1.25347
160637	133688	104	69298	58393	104	1739	1331	15	1652	1604	16	5004	4135	33	581199	477973	104	1.25347
43445	47101	60	16871	17702	40	610	590	0	417	505	0	1430	1504	14	174525	170903	74	1.25347
100971	101056	73	22539	22369	52	1510	1487	14	1554	1354	15	3234	3169	26	381727	370611	79	1.25347
106521	104877	85	29668	29537	70	1631	1618	15	1351	1363	12	3810	3802	29	448346	434415	81	1.2545
110477	107674	90	57426	56671	74	1552	1376	16	1471	1611	16	3895	3876	29	407300	393271	81	1.2545
40228	41969	51	18871	19379	43	666	591	0	537	478	0	1361	1391	13	145679	144870	69	1.2545
145016	124545	85	54255	45640	82	1791	1746	17	1594	1420	16	4004	3435	32	493360	422695	90	1.25553
109040	109010	75	34747	33837	72	1459	1230	11	1625	1640	17	4050	3806	30	433214	422013	81	1.25758
114694	110269	93	24412	22929	71	1376	1336	12	1398	1244	12	3701	3610	28	420986	384302	93	1.25758
87932	88183	76	18302	18220	44	991	1031	4	1285	1478	13	2636	2578	24	325794	323780	77	1.25861
40486	42827	49	17233	17115	43	587	405	0	671	551	0	1284	1331	13	154854	151193	70	1.25861
102442	98562	89	40626	39965	74	1055	1061	6	1209	1087	7	3202	3105	25	342827	325948	80	1.2617
57932	57056	70	19529	19720	47	452	571	0	249	409	0	1318	1249	12	160518	157758	75	1.26375
118351	114507	78	45024	43263	75	1287	1258	11	1640	1720	17	4045	3732	29	475848	460357	79	1.26478
83725	82999	75	33346	33462	70	712	820	0	868	820	0	2306	2145	22	263943	262072	77	1.26478
64253	65711	78	18780	18999	46	574	544	0	878	674	0	1715	1698	16	192012	191565	71	1.26581
62424	62359	72	21698	21596	52	661	683	0	758	586	0	1794	1813	18	216031	209343	86	1.26581
114462	113045	78	28842	28330	66	1260	1383	12	1353	1607	16	4111	4077	30	462109	454586	84	1.26581
75857	76809	72	32873	33051	70	919	842	0	927	805	0	2196	2054	21	229959	229483	74	1.26581
105036	108456	71	34122	35399	54	1292	1406	12	1427	1415	14	3290	3175	28	381848	368720	77	1.26684
110259	106551	78	23021	23103	48	1076	1236	10	1575	1491	15	2953	3161	25	379188	365288	80	1.26787
135673	120422	82	59558	53310	81	1799	1476	16	1479	1311	13	3849	3416	30	434936	393272	86	1.26787
128169	114718	94	40217	35071	78	1457	1218	12	1661	1435	15	3896	3503	31	406199	360725	84	1.26787
96208	96566	82	36639	36125	72	711	912	0	1380	1220	14	2913	2861	25	335169	322294	78	1.26889
129606	117067	80	55939	50791	78	1774	1530	16	1581	1493	15	3796	3510	30	407038	365218	86	1.26889
290833	206888	112	103121	74017	101	3766	2662	32	3498	2410	33	8668	6449	46	980032	698217	111	1.26889
133641	122475	96	44498	40273	96	1567	1379	13	1902	1580	17	4233	3550	33	510454	448825	96	1.26889
33605	32552	76	8438	8508	34	633	610	0	415	532	0	791	976	0	108165	109643	69	1.26992
64550	65387	72	21308	21668	49	504	539	0	775	800	0	1514	1507	15	193524	183759	72	1.26992
70045	70672	71	19293	19575	45	741	747	0	576	664	0	1677	1599	17	181436	176307	73	1.26992
50431	48687	74	12493	12308	40	463	585	0	288	368	0	1100	1130	8	152521	152699	72	1.27095
127607	115504	88	50502	45940	77	1512	1523	13	1755	1651	15	3959	3885	30	446742	405014	82	1.27095
126923	117278	85	76050	70392	79	1547	1377	14	1886	1758	20	4114	3625	31	452203	416618	87	1.27301
35169	35080	64	15645	15734	43	379	376	0	637	614	0	981	913	0	109627	107363	66	1.27301
32464	34075	47	14195	14207	41	519	451	0	441	371	0	933	914	0	109165	111296	68	1.27506
26150	27025	56	12472	12816	39	202	201	0	209	405	0	618	629	0	90146	89694	64	1.27815
25340	24139	65	7318	7643	32	226	303	0	311	381	0	930	865	0	93399	93704	65	1.27815
224857	181868	88	75244	60235	87	2534	2061	23	3106	2233	29	6368	5311	39	773785	640756	91	1.27815
106250	100180	80	47141	43565	75	934	908	0	1235	1056	6	3238	2775	28	373955	339816	84	1.27815
89040	87453	77	25289	24944	61	1110	1054	5	1062	1271	11	2710	2596	24	295756	291471	78	1.28021
28102	27977	64	8565	8570	35	526	486	0	333	353	0	914	921	0	109623	108796	69	1.28123
99458	98355	74	23861	23721	51	1590	1552	16	1437	1262	12	2993	3019	26	373562	353813	78	1.28226
27056	28459	57	12342	12437	39	285	356	0	358	424	0	849	884	0	101440	102459	66	1.28226
128629	121390	82	38462	35845	76	1338	1329	11	1584	1548	16	3721	3655	29	420396	398945	84	1.28638
194615	142749	92	80733	56640	91	2368	1618	23	2670	1874	27	5632	3860	41	657152	475823	96	1.28638
101141	97038	75	41072	38150	76	1032	935	0	1512	1293	12	3301	2968	28	356072	322344	84	1.28638
142064	127921	82	65962	59083	80	1776	1394	17	1798	1552	17	4940	4511	33	498324	442753	84	1.2874
142468	130806	86	70044	65354	78	1680	1554	16	2045	1846	19	4338	4014	32	471499	431549	86	1.28843
147152	132468	84	65945	59290	79	1568	1322	14	1615	1318	17	4247	3857	32	455409	406570	86	1.28946
40218	42207	59	15449	16097	40	168	265	0	589	384	0	979	959	0	113651	111830	68	1.28946
149006	126077	83	62504	53183	81	2046	1661	22	1817	1599	18	4136	3395	32	482035	399006	89	1.28946
134349	119286	90	57050	50570	79	2097	1734	19	1945	1749	20	4643	4017	33	525240	457434	86	1.28946
175972	140031	88	67189	52800	88	2289	1919	21	1748	1323	15	5079	4002	37	568593	445478	94	1.29049
116616	107130	81	51187	46488	76	1493	1438	13	1501	1285	13	3540	3369	29	415929	372476	83	1.29255
27866	28140	52	14649	14757	43	538	431	0	205	310	0	769	686	0	87715	85759	67	1.29357
52395	51479	71	13831	14136	40	670	652	0	480	476	0	1200	1117	9	147044	145547	73	1.2946
31953	30382	66	12695	12932	40	319	360	0	394	461	0	880	926	0	117901	121630	69	1.2946
34553	35085	67	15673	16077	42	226	226	0	339	277	0	931	976	0	111024	107940	70	1.2946
139045	123169	80	61871	54625	79	1602	1351	15	1854	1607	20	4467	3891	34	501266	437737	91	1.2946
85591	85871	74	22940	23303	47	1055	1077	6	868	858	0	2879	3069	24	310000	297338	77	1.2946
109395	104916	91	28393	27616	68	1267	1230	10	1337	1417	14	3472	3283	28	417139	407193	91	1.2946
143778	131526	80	66967	61852	78	1863	1518	17	1782	1633	18	4458	3958	32	511777	459306	84	1.2946
107445	105558	75	30513	29898	72	1148	1076	6	1504	1410	14	3438	3338	27	367651	351783	78	1.29974
67361	69190	69	25043	25102	54	644	706	0	923	895	0	1937	1885	18	207586	202675	74	1.29974
112038	111990	77	24797	24361	54	1496	1475	15	1468	1668	15	2968	3000	25	369742	354639	79	1.29974
119259	117525	76	35175	34502	73	1220	1243	11	1253	1443	13	3878	3901	29	427504	409130	78	1.29974
109306	107150	75	37696	35042	75	1566	1501	15	1486	1346	13	3594	3477	28	441262	411534	81	1.29974
19722	21612	41	10546	11272	36	269	207	0	166	297	0	655	704	0	72709	75621	66	1.29974
222286	170632	93	91312	71696	90	2276	1727	23	2978	2133	28	6884	5266	42	824967	647009	94	1.30077
84789	85095	72	33155	32158	71	1055	1141	8	1085	1059	5	2675	2547	25	313454	305147	77	1.30077
112140	111682	75	27043	26910	53	1329	1249	11	1328	1279	13	3781	3686	28	414897	406009	78	1.30077
39110	39454	64	16244	16368	41	428	300	0	282	284	0	766	913	0	120405	120431	69	1.3018
56905	55396	72	25072	25492	56	513	511	0	622	764	0	1456	1277	15	174755	177923	71	1.30283
37020	37727	65	16987	17054	42	397	393	0	563	554	0	964	1035	4	119970	116711	67	1.30283
69564	69500	70	18877	18772	45	847	981	0	594	621	0	1733	1665	16	222093	211302	75	1.30386
96062	94102	77	18259	18235	47	1260	1167	11	1241	1242	10	3192	3034	26	347159	338839	77	1.30386
64783	62131	84	23021	23073	54	743	686	0	667	698	0	1556	1491	16	163142	164394	73	1.30488
94908	91966	83	27985	27397	71	1082	1217	9	905	1003	2	2652	2479	24	321696	316459	79	1.30591
102116	99061	76	35400	33990	73	1050	1176	8	1138	1097	8	2568	2585	23	305109	296807	78	1.30591
182434	150233	87	73199	60655	84	2238	1812	19	1855	1791	20	5531	4486	38	607518	502845	90	1.30694
175203	144951	85	64205	52799	83	1753	1571	19	1789	1514	20	4779	3758	35	490531	406666	88	1.30694
49247	54154	53	14901	15480	40	735	693	0	701	679	0	1766	1644	18	207470	206371	71	1.30694
23001	28423	36	16591	17246	41	563	446	0	267	294	0	696	691	0	89921	91061	60	1.30694
108397	109028	73	37230	37394	72	1318	1378	13	1423	1132	11	3458	3431	28	355092	343633	77	1.30694
121815	115957	78	53910	50328	75	1540	1515	16	1897	1724	18	3981	3636	30	457254	427226	79	1.30694
116916	109864	80	46816	43092	75	1464	1312	14	1601	1218	12	3205	3063	28	384862	356426	81	1.30797
129741	117919	82	37307	32589	79	1311	1228	11	1591	1332	14	3610	3147	30	426775	380041	84	1.309
96024	94422	75	37553	36285	73	1295	1232	10	1068	997	0	2740	2930	24	330855	318638	78	1.309
91654	92240	73	15170	15154	42	1486	1440	12	1277	1135	9	3073	2821	26	330982	322210	79	1.31003
106737	106095	74	41075	40526	72	1044	992	0	1313	1389	13	3242	3094	27	364106	353217	78	1.31003
93136	91099	74	43857	41422	74	806	861	0	1046	867	0	2762	2579	26	309056	289289	76	1.31003
68814	68666	76	21163	21299	51	680	590	0	879	819	0	1625	1504	16	197570	196703	75	1.31208
110895	101766	78	56419	51387	77	1574	1401	15	1216	1125	10	3467	3219	28	358232	318577	86	1.31311
51638	53483	61	18956	19380	46	537	521	0	379	485	0	1189	1186	10	147756	150405	70	1.31311
89705	88066	77	24278	24013	58	1092	1164	8	1403	1158	12	2585	2457	23	293359	288089	80	1.31414
130481	124071	80	52039	47961	78	2029	1956	18	2009	1906	20	4609	4118	32	550335	511936	95	1.31414
68426	70358	73	28108	26628	73	342	337	0	1076	856	0	2089	1796	19	226963	197825	86	1.31414
90706	94663	60	25445	25372	52	1134	1120	7	1216	1192	8	3062	2869	26	383680	369140	89	1.31414
64882	63793	86	13224	13276	40	916	729	0	950	967	0	1783	1897	17	225184	218029	75	1.31517
37564	36984	68	6987	7071	32	498	404	0	474	334	0	1160	1071	7	118086	122327	71	1.31722
29475	30658	50	11272	11523	38	283	325	0	332	337	0	862	882	0	103717	105535	68	1.31722
37197	36102	74	15003	15236	41	465	395	0	441	519	0	899	836	0	110037	107370	69	1.31825
24271	25886	51	8904	9094	35	277	259	0	305	209	0	622	617	0	85789	85336	65	1.31928
169113	119273	99	52900	35101	87	2243	1413	24	2337	1939	23	5079	3787	40	624051	457561	94	1.31928
205710	163481	90	76124	59713	87	2679	2188	26	2997	2405	29	6542	5226	40	745758	596577	95	1.31928
37926	40276	49	15839	16417	41	470	572	0	474	435	0	772	886	0	104733	106231	67	1.31928
65930	64337	87	25982	26285	62	681	723	0	826	864	0	1613	1518	17	205606	204156	75	1.32134
135486	118463	84	54103	46645	78	1505	1275	15	1508	1224	15	3927	3337	32	477142	409006	86	1.32339
90498	89632	74	15515	15610	41	781	743	0	1218	1066	6	2357	2237	21	264140	253812	77	1.32339
94983	97031	71	28956	29319	70	1202	1136	9	1325	1369	12	3471	3400	28	392966	381019	79	1.32339
165163	142864	84	64958	55285	82	1844	1498	19	2121	1763	23	4717	4170	34	526008	441261	88	1.32339
28346	28540	52	12943	13115	39	419	465	0	25	158	0	725	842	0	90533	92850	63	1.32442
90271	90181	72	25669	25715	54	924	1166	8	1012	995	0	2558	2458	23	272282	258019	77	1.32442
126559	116949	83	53061	49076	78	2039	1807	18	1878	1724	19	3960	3698	29	456761	424875	86	1.32648
109357	102822	78	44254	40300	77	1177	952	0	1229	1315	12	3048	2684	28	343873	323789	83	1.32648
95881	94961	75	30655	30294	71	1512	1251	14	1657	1403	16	3651	3479	27	405510	390273	79	1.32751
205490	159553	107	75067	58068	89	2830	2072	26	2426	1899	25	6409	5021	41	706528	537757	107	1.32751
103099	102988	73	23139	22948	54	1189	1102	9	1354	1320	13	3014	2925	26	353097	340565	78	1.32853
102479	100579	86	33431	33104	72	1108	1138	9	1531	1553	14	3218	3278	26	381837	362174	80	1.33059
97440	92791	77	39130	36386	73	1138	926	0	1163	1013	3	2718	2381	25	301794	277687	81	1.33162
122606	120595	76	32326	31882	72	1401	1410	13	1448	1533	14	3249	2890	28	349321	331460	79	1.33162
103065	98968	77	41858	39993	73	1292	1177	10	1021	836	0	3096	3129	26	341492	321179	79	1.33162
244299	174265	109	105943	76190	95	2938	2167	27	2869	2245	28	7436	5579	45	829642	596066	101	1.33162
62314	61368	79	20461	20569	46	887	855	0	533	601	0	1616	1628	16	173370	172608	74	1.33265
54863	53955	84	12436	12213	39	569	636	0	674	538	0	1370	1397	12	174027	165527	84	1.33265
129393	119614	79	57811	53706	78	1573	1557	15	1841	1693	20	4102	3880	31	454804	427012	83	1.33265
79611	79217	74	14551	14767	40	816	925	0	968	1080	6	2353	2350	22	252805	247415	75	1.33368
187988	171094	87	46517	42848	81	2294	2078	22	2660	2277	24	6002	5386	36	711562	657865	89	1.33368
111828	108761	90	26287	24964	68	1256	1108	8	1573	1416	14	3275	2998	27	383356	356004	92	1.33368
101787	96720	93	29552	27988	76	1741	1594	16	1831	1596	17	3239	2861	27	389351	356084	93	1.33368
116136	114739	76	31219	30822	72	1562	1508	15	1390	1505	13	4032	4143	29	430648	418527	80	1.33368
136983	126693	78	48658	44929	77	1842	1497	17	2097	1938	20	4919	4240	35	494092	448178	81	1.33368
100860	97968	86	20762	20654	48	1233	1235	10	1158	1134	7	3048	3049	26	358363	346262	79	1.3347
245870	179712	112	96309	71141	94	2614	1931	26	3500	2738	31	7829	5915	44	908690	673652	112	1.3347
42487	41889	60	10341	10443	37	445	360	0	743	598	0	1148	1158	9	135714	137416	70	1.3347
91690	88938	83	20355	20406	49	1031	1093	7	824	1060	6	2467	2289	22	283572	277241	79	1.33573
34155	34323	64	9169	9283	36	411	452	0	380	508	0	962	989	0	121127	121819	69	1.33573
31000	30653	64	8197	8301	34	518	478	0	220	337	0	912	932	0	119446	122619	65	1.33676
27534	29079	50	8193	8258	34	327	246	0	280	417	0	800	767	0	87937	87387	68	1.33882
37705	36481	68	10223	10296	37	365	321	0	405	556	0	957	1001	2	126800	129271	69	1.33985
134106	127438	78	46120	43711	76	1482	1237	12	1321	1424	12	3548	3277	28	417586	396975	83	1.34087
102720	101523	74	30320	29908	72	1660	1735	15	1476	1552	15	3376	3157	28	415092	397957	80	1.34087
100796	98289	80	39200	38810	72	1534	1598	14	1309	1152	12	3228	3108	27	335565	321719	79	1.34087
204059	159927	88	76324	60103	86	2601	2037	24	2540	2030	25	5679	4406	38	679099	526755	93	1.3419
110797	104749	77	44254	39630	77	1484	1238	13	1395	1246	13	3178	2905	27	353307	313360	81	1.3419
33074	35886	54	12655	12732	39	370	453	0	433	468	0	1044	1162	8	125126	128144	80	1.3419
187102	153990	89	75886	64697	85	2187	1845	21	2194	1852	23	5021	4244	35	585864	490990	90	1.3419
100356	95136	75	45039	42011	75	904	963	0	1137	1065	6	3333	3059	28	379283	343692	81	1.3419
117681	111776	76	49997	47757	75	1633	1310	15	1458	1261	13	3150	2972	27	403440	370612	79	1.34293
184803	158850	84	63847	55183	81	1736	1716	17	2077	1758	21	4513	3680	35	567394	489500	87	1.34293
119178	112358	77	37960	35009	77	1245	1229	10	1539	1231	13	3953	3513	30	455295	426833	82	1.34293
244267	179818	110	115228	86949	93	3049	2561	27	3574	2623	32	8503	6306	46	935666	698436	102	1.34499
47129	48064	72	24456	24638	60	247	273	0	417	421	0	939	1010	3	128864	132733	68	1.34602
260647	215163	94	130086	108614	93	4780	3794	34	4707	4118	33	11672	9985	51	1.04858e+06	1.00242e+06	100	1.34602
44773	44416	65	14381	14330	41	430	324	0	426	744	0	904	942	0	131534	125518	74	1.34704
118577	109608	78	50152	45440	76	1456	1416	12	1389	1152	9	3362	2930	28	383715	339201	84	1.3491
196209	161125	89	75507	61387	86	2222	1823	20	2246	1839	25	6358	5240	39	733213	601597	92	1.3491
232972	175180	97	77163	57471	90	3064	2278	30	2888	2097	28	6710	5151	41	794284	604293	96	1.35013
157336	127585	96	52833	43386	83	1696	1485	15	1722	1502	19	3763	2999	31	475649	393942	90	1.35116
86827	85422	85	33106	33702	71	990	910	0	900	927	0	2213	2265	22	272295	263731	76	1.35116
133999	120198	83	60782	55420	79	1439	1158	10	2086	1766	20	4635	4263	32	498125	440286	86	1.35219
212773	179313	86	78836	65095	86	2668	2197	24	2879	2165	28	6438	5245	41	725400	602879	91	1.35219
63526	63831	70	22358	23123	45	516	502	0	837	750	0	1421	1659	14	182687	186870	73	1.35219
117620	112571	82	45987	42461	75	1410	1334	13	1430	1398	15	3237	2956	28	388519	365996	83	1.35321
137206	120109	92	55804	48408	80	1602	1526	16	1791	1591	18	4109	3663	31	467201	402906	85	1.35424
124993	120585	78	40244	38558	74	1707	1585	16	1663	1583	15	3889	3790	29	440341	424389	85	1.35424
108605	106671	80	27638	26889	72	1569	1708	16	1123	1278	11	3436	3529	26	418243	398932	81	1.35527
45740	44921	67	16761	16979	43	466	544	0	527	588	0	1055	970	0	142679	145798	70	1.3563
44185	43804	76	9006	8912	36	555	621	0	589	666	0	1279	1304	11	156356	154261	72	1.35733
164492	149194	83	58940	52597	82	1841	1619	18	1964	1788	20	4454	4020	33	594448	536317	89	1.35733
149451	131151	92	60574	52587	81	1445	1447	13	2032	1881	21	5119	4653	34	559402	489415	90	1.35835
175894	144962	85	56636	44372	84	2071	1722	21	1759	1666	19	4808	3780	36	563290	449776	93	1.35835
75424	74324	80	22532	22584	50	605	560	0	853	928	0	1978	2025	20	210763	208232	75	1.35938
32187	33457	50	15931	16109	43	268	284	0	349	271	0	782	783	0	98860	99360	70	1.36658
36412	37742	55	10623	10937	37	287	389	0	415	455	0	920	998	0	112847	112573	69	1.36967
27500	29444	50	5551	5665	30	266	392	0	300	378	0	786	783	0	102703	103834	66	1.36967
[truncated: 7,641 more rows]
