# Supplementary material for: Phenotypic heterogeneity follows a growth-viability tradeoff in response to amino acid identity
Source: Nat Commun. 2024 Aug 2;15:6515. doi: 10.1038/s41467-024-50602-8 (PMC11297284; doi:10.1038/s41467-024-50602-8)
Supplement: Supplementary file 6 — Source Data [file 41467_2024_50602_MOESM6_ESM.zip › source_data/fig6cde/2050_H4_FBPs1_NREPGLN.csv]

FSC-A	FSC-H	FSC-W	SSC-A	SSC-H	SSC-W	BL1-A	BL1-H	BL1-W	VL1-A	VL1-H	VL1-W	VL2-A	VL2-H	VL2-W	YL2-A	YL2-H	YL2-W	Time
97485	57098	103	77576	46716	95	31763	18708	93	90	182	0	24	58	0	5809	2595	52	0.00299025
139310	83141	101	77200	45907	101	31222	17865	86	30	95	0	-51	53	0	-9618	0	0	0.003987
148434	86769	107	73604	43502	98	24111	14050	72	127	128	0	-3	58	0	-3097	0	0	0.003987
300644	146913	131	152253	74856	125	68118	32665	122	-80	97	0	-62	80	0	-577	226	0	0.00697725
32847	21253	63	41935	28965	80	7173	4815	44	40	187	0	73	105	0	208	690	0	0.0099675
50202	35866	86	52625	37753	80	15099	11012	55	-42	101	0	-70	39	0	131	264	0	0.015948
194981	114511	107	65805	38392	104	21842	11883	74	26	106	0	108	84	0	-204	643	0	0.0189382
140166	81705	102	92125	52986	101	30520	17020	86	91	106	0	31	114	0	194	591	0	0.0219285
406960	186719	161	322253	164235	149	135758	67885	145	464	161	0	191	82	0	249	644	0	0.0249187
220788	116181	112	137547	73959	109	43923	22236	105	62	100	0	90	89	0	121	715	0	0.0308992
283182	137290	123	155614	77178	120	61296	29673	118	166	175	0	114	69	0	1050	5771	11	0.0308992
126172	92786	88	33704	24937	70	19671	13932	60	-4	84	0	-101	35	0	-25374	0	0	0.0308992
95704	65861	95	49234	34753	88	25659	17077	72	120	86	0	-71	37	0	-214	263	0	0.0338895
464415	232316	154	261378	140250	156	125366	69598	151	-179	53	0	38	98	0	287	363	0	0.035883
106032	64812	96	60346	36350	95	22148	13185	68	50	116	0	-85	64	0	-202	573	0	0.0378765
101004	70253	86	51772	36011	87	22134	15273	63	-24	84	0	12	78	0	-1924	0	0	0.0378765
34319	25972	69	32295	23051	76	14589	10504	53	-59	81	0	-101	53	0	32	1051	3	0.0408667
238940	123560	119	114455	58987	112	51618	26394	108	84	226	0	-39	63	0	253	654	0	0.0428602
179732	95142	108	96829	53481	107	44966	23485	105	119	112	0	45	68	0	-548	207	0	0.0468472
160497	100960	103	50849	30925	97	10679	6941	51	-16	134	0	45	66	0	-4966	0	0	0.0468472
129476	90938	94	29151	20674	81	20074	14177	61	95	168	0	36	100	0	243	626	0	0.0498375
56704	40744	79	35553	25038	81	13906	9540	55	-140	33	0	-14	110	0	54	352	0	0.051831
329812	151373	129	249139	124325	126	83246	40165	122	-64	231	0	-75	36	0	-708	144	0	0.0568147
198919	112313	111	106199	58594	110	34530	18923	95	-52	75	0	-14	64	0	-32	565	0	0.0588082
257074	138361	116	211964	120598	118	64075	34539	114	201	148	0	-115	63	0	-788	526	0	0.0608017
147441	97083	105	81283	55433	95	42459	27496	92	-86	56	0	20	84	0	-9927	0	0	0.0608017
299029	140464	128	251615	127540	127	65882	31529	122	26	136	0	182	108	0	96	405	0	0.0647887
103252	70868	92	62572	43625	87	24724	16641	69	-34	118	0	-81	37	0	-451	340	0	0.067779
94152	62507	90	55465	36607	89	21015	13673	67	109	107	0	79	70	0	-2164	0	0	0.067779
77523	48710	87	52104	32186	88	20366	12689	65	-66	49	0	-6	87	0	-130	362	0	0.0697725
182577	98610	108	113517	61902	107	42900	23435	102	-11	107	0	32	60	0	-199	330	0	0.0747562
260048	125623	122	139295	71011	118	55171	25764	117	-45	104	0	66	95	0	342	442	0	0.0767497
331144	151444	135	211515	103338	132	90406	46540	127	142	164	0	-316	15	0	-102	431	0	0.07974
61441	40438	89	63522	39748	90	10073	6398	50	-111	39	0	-32	79	0	-8616	0	0	0.07974
190648	98884	109	106943	55991	109	49741	25142	107	-67	68	0	12	49	0	-352	168	0	0.0827302
144208	84179	102	78978	44938	100	29127	16458	89	71	174	0	-4	87	0	109	394	0	0.087714
191901	106585	110	105843	58234	109	36239	19391	103	-204	76	0	35	60	0	248	634	0	0.0897075
251481	117201	128	202576	101117	123	70043	32774	117	92	112	0	-21	68	0	-564	207	0	0.0926977
211656	113801	115	116458	63381	110	39115	20331	105	95	123	0	-58	60	0	-216	349	0	0.0966847
169937	111386	99	71259	44065	99	80601	51678	99	-94	103	0	125	94	0	402	488	0	0.100672
186043	105120	111	108018	61619	106	36687	20084	95	-39	98	0	84	86	0	-6052	0	0	0.100672
86737	62578	84	57533	40842	85	20350	13929	63	21	150	0	69	58	0	57312	79785	99	0.100672
91087	54051	94	92425	55228	98	36420	21273	92	102	81	0	7	44	0	-1296	172	0	0.101668
97673	60295	97	56831	35524	93	20573	12069	66	-131	63	0	139	115	0	-1500	137	0	0.102665
121585	70466	100	83393	50275	98	26037	14806	80	107	138	0	116	150	0	183	367	0	0.103662
68799	48342	79	28784	21058	73	12508	8874	52	187	102	0	68	73	0	-4926	0	0	0.104659
115507	65289	100	113593	64185	101	45982	25188	97	-136	56	0	69	51	0	36	332	0	0.111636
151437	74814	109	113043	60092	107	42764	24090	102	190	104	0	3	71	0	-1613	0	0	0.112633
134800	76879	112	72241	41021	97	33986	19115	94	148	133	0	-32	83	0	-2214	98	0	0.113629
228571	143682	109	143681	94669	105	40008	25286	98	41	107	0	171	121	0	-915	426	0	0.114626
209728	112909	110	168372	92183	113	43319	24439	104	198	214	0	31	82	0	-223	379	0	0.118613
82692	55842	98	41199	27029	98	19563	13549	70	599	768	0	566	590	0	-291	251	0	0.118613
324432	157131	131	200760	99921	130	69793	33665	125	-137	80	0	-67	72	0	-6084	0	0	0.118613
202975	111054	112	127726	73263	109	56281	31670	105	93	112	0	-104	19	0	-284	320	0	0.132568
108431	65876	100	73524	45805	94	24711	15344	74	125	107	0	-54	48	0	-4298	0	0	0.133564
99681	63113	91	69635	43559	91	27858	16952	79	215	142	0	-26	31	0	-337	269	0	0.140542
148884	85723	110	100464	59361	104	29428	16932	88	29	90	0	80	60	0	-855	23	0	0.145525
241926	129092	119	160391	86868	114	42078	22106	107	361	155	0	-128	75	0	-11	271	0	0.149512
97725	59709	96	58416	35764	92	27136	16081	76	105	119	0	-13	26	0	-11788	0	0	0.149512
180853	95245	117	127063	68568	107	31244	16126	88	-219	65	0	89	70	0	98	277	0	0.154496
310332	154215	128	168020	81750	126	68706	34344	122	103	236	0	20	95	0	-251	321	0	0.15649
39169	30216	68	24167	17485	67	10578	7598	49	-133	60	0	-67	24	0	492	749	0	0.158483
64553	44511	84	44740	32048	81	14022	9237	52	-133	31	0	-7	78	0	-317	258	0	0.164464
185403	97120	110	104140	54577	108	41847	20908	104	103	142	0	170	121	0	-414	361	0	0.166457
417148	182900	147	282851	129460	147	97418	46248	141	124	150	0	75	66	0	-190	502	0	0.172438
147858	94103	99	63355	40014	98	23237	14566	70	43	107	0	-168	72	0	497	534	0	0.176425
90288	55488	93	68108	41837	93	22207	13496	70	-60	95	0	130	87	0	-103	357	0	0.180412
232354	124050	122	179127	100763	114	35799	17642	107	-89	92	0	-11	56	0	-1025	404	0	0.181408
285303	148795	124	163692	85834	121	65199	34664	116	-44	56	0	12	88	0	167	870	0	0.185395
219506	113986	113	142536	78071	111	37520	19637	106	149	229	0	-125	49	0	145	324	0	0.187389
190381	104307	109	112072	60790	105	36686	19237	100	106	151	0	9	99	0	-181	361	0	0.191376
98849	67020	99	44876	31711	85	33091	22823	85	-42	35	0	110	79	0	-1872	0	0	0.193369
311807	154037	132	176718	90094	122	59613	30703	118	-195	142	0	63	110	0	-7659	0	0	0.193369
108243	67928	94	82155	53170	93	25131	15047	78	91	125	0	-28	62	0	-31	510	0	0.197356
192380	112966	117	123559	70428	119	39866	21987	103	374	409	0	339	306	0	-52	511	0	0.197356
324525	151156	128	260207	128449	130	93460	46351	128	-311	45	0	-27	84	0	-20700	0	0	0.197356
94284	67687	87	60534	43719	86	26095	18486	74	-48	75	0	123	136	0	-14413	0	0	0.197356
175414	92487	108	159820	89366	109	64285	34212	104	-50	49	0	61	93	0	-20104	0	0	0.198353
69706	50141	77	71304	51228	84	17028	12113	56	139	137	0	11	49	0	-369	194	0	0.204334
79608	50734	99	60850	38907	92	26926	16988	77	147	118	0	-58	44	0	-794	243	0	0.20533
138862	81247	98	88600	52197	99	30984	17513	84	-161	75	0	-18	48	0	-504	19	0	0.207324
120583	85262	92	43105	30066	88	30734	21504	78	85	116	0	35	76	0	-213	257	0	0.209317
46925	32806	68	32210	23481	79	9819	6944	46	88	106	0	53	64	0	-2635	0	0	0.209317
159852	107527	100	87103	57480	97	40049	25491	94	119	155	0	63	50	0	217	358	0	0.223272
332583	190835	131	225519	134616	126	80548	45269	123	228	133	0	-2	96	0	813	639	0	0.227259
113205	66541	99	79624	47235	98	25308	14329	79	95	178	0	59	126	0	-751	139	0	0.232243
145017	80679	110	84235	48435	102	34103	19392	99	-91	52	0	32	70	0	-596	271	0	0.233239
145260	86428	104	96142	57237	102	41155	22692	98	72	82	0	9	77	0	-210	264	0	0.237226
121860	76189	107	65191	39972	95	30068	18043	89	103	127	0	75	86	0	-173	406	0	0.23922
167097	92507	105	97898	55111	104	42795	23109	100	72	86	0	-77	72	0	-2636	3	0	0.23922
45823	32448	74	28582	20463	74	15404	11185	54	24	151	0	38	88	0	-867	305	0	0.240217
285994	137038	138	143766	68296	125	54597	27311	120	9	95	0	125	78	0	-56	316	0	0.243207
199295	107891	108	105886	56891	107	39263	21030	103	138	132	0	91	95	0	-354	159	0	0.246197
305982	166611	123	274726	155690	124	73065	41210	119	73	107	0	78	63	0	-400	428	0	0.248191
300443	153306	132	216772	119201	128	85606	49060	125	26	104	0	3	112	0	-2438	0	0	0.250184
267500	136587	128	171908	91788	122	48011	24254	116	101	158	0	-68	69	0	-158	811	0	0.254171
123473	88617	94	69094	49780	87	28970	20108	79	-86	106	0	-63	23	0	11435	5358	89	0.254171
279030	144148	123	141881	73050	120	66288	34495	117	-149	85	0	114	93	0	-4379	63	0	0.255168
157225	105292	110	95063	65579	97	46491	30955	94	-113	126	0	-19	45	0	-11008	0	0	0.255168
282925	131969	126	133633	62714	124	58296	27316	120	37	89	0	-109	72	0	-5846	0	0	0.256165
287244	152925	118	141329	72450	117	66501	34553	116	-236	81	0	-60	65	0	-24005	0	0	0.256165
81981	57999	90	50920	36668	84	16755	12020	56	-86	82	0	30	83	0	-9503	0	0	0.256165
199815	109712	118	120801	68271	106	43356	24437	100	216	101	0	24	96	0	-205	260	0	0.260152
129570	75968	101	82737	49197	97	33489	18816	93	231	149	0	-97	64	0	-1359	0	0	0.261148
300531	151965	136	178028	93536	120	64722	32441	117	-114	145	0	59	65	0	-6097	0	0	0.261148
92046	62336	101	56939	39448	88	22481	15470	65	20	112	0	1	79	0	-4936	0	0	0.262145
389151	195626	142	283367	146463	128	110121	56770	124	-46	147	0	20	100	0	-450	418	0	0.263142
96266	68474	88	51723	36222	87	16283	10913	57	105	102	0	-51	51	0	-314	138	0	0.266132
185127	105638	110	195266	107070	111	64277	36066	106	-191	102	0	69	50	0	-708	80	0	0.268126
76318	56094	77	52288	38102	84	21008	15743	65	26	69	0	-42	77	0	-14	444	0	0.270119
154314	85018	110	107073	60149	102	34619	19236	97	83	111	0	103	88	0	-1098	304	0	0.271116
158522	96474	104	129431	81118	101	35630	20722	96	-46	84	0	42	62	0	1176	1112	5	0.273109
218818	128849	120	185453	111421	111	79564	46057	108	147	169	0	44	128	0	-1738	261	0	0.274106
96857	64542	102	60449	40205	89	25691	16514	77	-115	71	0	-52	106	0	152	552	0	0.27909
144459	85450	103	108306	64935	101	29285	16866	83	110	160	0	-69	90	0	-1887	76	0	0.280087
355079	172658	133	232385	114796	134	104811	53416	130	-19	95	0	-10	113	0	-217	385	0	0.287064
351688	167247	142	150783	72564	129	76176	35326	129	84	124	0	-134	37	0	-21082	0	0	0.287064
290667	148824	124	239206	123170	123	86310	43244	117	46	93	0	-78	98	0	-693	190	0	0.291051
271104	149855	116	217705	117543	118	83742	46392	112	115	107	0	49	82	0	293	407	0	0.296035
306835	153104	124	186108	93725	123	59602	30928	117	-15	91	0	34	70	0	-5556	0	0	0.297031
194489	104048	108	127603	69570	109	38141	19496	103	-126	67	0	75	108	0	337	383	0	0.300022
257137	136253	129	326440	177666	119	153205	85052	117	153	203	0	-154	43	0	185	380	0	0.301018
287391	146693	122	157877	83582	118	57427	29088	115	80	157	0	84	58	0	-2699	182	0	0.303012
222471	117075	116	114579	61188	111	55536	29227	108	239	277	0	-52	75	0	-3514	0	0	0.304009
89278	60956	91	50665	33439	91	23579	15726	73	12	147	0	16	88	0	9	672	0	0.305005
102968	60051	94	71702	42284	95	26053	15014	77	258	184	0	-121	23	0	-2522	346	0	0.305005
77667	55103	92	50636	35800	85	16241	11066	59	-44	102	0	-94	53	0	-114	197	0	0.307996
166218	90761	106	123563	70722	108	49702	28041	104	-103	44	0	-23	78	0	-1116	157	0	0.308992
233920	140293	110	217841	134557	111	77013	47243	105	-15	124	0	-54	81	0	-2913	0	0	0.309989
83403	58352	91	43155	31742	84	18171	12574	57	138	180	0	-19	74	0	-523	170	0	0.310986
65189	46962	81	34430	24533	82	16292	11085	58	373	199	0	384	264	0	141	513	0	0.310986
268857	141394	120	130168	72104	116	56968	29147	113	-97	79	0	-104	79	0	-22099	0	0	0.312979
237616	126636	111	108913	57531	111	54732	29471	108	235	141	0	-8	50	0	-197	284	0	0.314973
227216	122122	118	106237	57372	111	61983	31993	111	6	96	0	-159	60	0	-1953	123	0	0.31597
180459	99494	107	100094	55896	105	35648	20259	99	-51	87	0	72	89	0	-587	69	0	0.319957
190267	110591	107	112692	65444	104	40147	23257	99	-42	106	0	-10	54	0	-5062	0	0	0.320953
248332	136600	126	315806	188386	117	132197	78432	112	-127	58	0	-30	48	0	-127	464	0	0.32195
142490	87491	99	79559	47584	99	35636	20336	96	-43	63	0	-8	49	0	-3094	0	0	0.323944
78725	57170	79	35986	26367	83	22660	16684	60	75	95	0	11	66	0	-6408	0	0	0.323944
67294	48411	91	41361	30090	82	12821	8930	50	1	119	0	31	80	0	131	455	0	0.325937
244063	131482	115	200394	112522	116	72017	40738	113	-9	142	0	146	121	0	-369	204	0	0.326934
141006	98307	92	90828	63113	92	45607	30685	89	-283	40	0	-128	65	0	-11179	0	0	0.326934
109776	67381	99	73241	45586	95	27563	16214	78	-41	79	0	-81	18	0	-739	166	0	0.327931
145049	86149	101	87623	51086	98	32504	20108	89	106	108	0	-66	16	0	100	278	0	0.330921
276658	141957	124	163906	83131	122	63953	33735	118	-131	99	0	-44	64	0	-1046	570	0	0.331918
208976	120564	105	120421	69446	105	45015	25696	101	87	92	0	-103	42	0	-117	436	0	0.333911
218380	127254	106	121014	70457	107	48665	28500	102	186	190	0	-26	71	0	-536	136	0	0.335905
164133	90974	104	90625	49491	104	36409	19415	99	18	128	0	-1	50	0	713	643	0	0.339892
169170	110296	99	87062	56973	100	34525	22539	97	71	115	0	-118	42	0	-1579	0	0	0.340888
356328	173283	142	168125	81810	137	77973	36306	136	96	202	0	98	70	0	-31	451	0	0.342882
290716	140823	129	168646	82925	127	56857	27628	120	38	81	0	42	65	0	305	595	0	0.344875
121346	70036	103	67623	38792	97	29062	16561	84	-133	86	0	-2	59	0	287	506	0	0.348862
125981	73331	99	97251	56193	99	33268	19039	93	-186	35	0	10	68	0	271	545	0	0.36182
81252	56586	90	54849	39243	84	17449	11857	58	-77	49	0	-47	45	0	449	602	0	0.363814
218415	116350	116	138080	75705	109	61797	34171	109	247	187	0	-40	60	0	64	516	0	0.367801
182374	102716	113	107604	59624	109	32947	17581	97	-204	13	0	47	91	0	-739	428	0	0.369794
243699	137726	118	185625	106576	113	71918	39847	108	-79	71	0	-48	75	0	-239	443	0	0.372784
311813	144920	134	301088	144857	131	68978	28556	124	269	144	0	-56	68	0	-440	372	0	0.388732
285466	145122	117	147813	74637	114	57678	29415	111	-145	134	0	-36	79	0	-18387	0	0	0.388732
143131	87003	102	87834	51911	97	34705	20274	93	44	91	0	-69	75	0	-14112	0	0	0.388732
285889	141577	123	156338	77534	121	55389	27180	115	98	145	0	-26	75	0	-250	457	0	0.394713
130637	90378	95	90829	63864	91	31762	21638	86	-106	88	0	-56	57	0	181	623	0	0.3987
177730	101013	110	104924	58790	107	29627	15489	88	80	136	0	-87	41	0	-1188	104	0	0.399697
280447	145966	128	149061	78322	113	68098	35188	111	40	119	0	-115	67	0	-2355	101	0	0.400693
70330	50926	87	43598	32124	82	21908	15540	63	-86	69	0	-1	59	0	-476	289	0	0.408667
131715	78593	110	93143	56876	97	27142	16172	84	73	121	0	-133	37	0	24	319	0	0.412654
226123	126426	122	120676	67189	108	58833	33321	106	-2	87	0	-43	31	0	1218	599	0	0.419632
93803	67751	86	54588	38345	87	24492	16975	71	91	110	0	-127	20	0	-12350	0	0	0.419632
283344	136462	122	167647	82679	122	58330	27849	117	-105	114	0	87	73	0	-2834	0	0	0.420628
70857	52596	82	44727	33005	80	18426	13179	61	-94	49	0	-55	64	0	-13802	0	0	0.420628
69732	49048	88	46360	33948	82	19252	14070	59	-181	20	0	-88	33	0	-8604	0	0	0.421625
180293	104260	99	106222	58107	103	39820	22054	99	-4	84	0	-46	62	0	209	846	0	0.428602
41460	31375	71	33947	25334	76	12652	9490	51	-19	111	0	2	49	0	-159	394	0	0.433586
251980	135246	122	219168	130652	115	110249	64573	113	-22	86	0	74	108	0	-195	456	0	0.434583
230434	123531	126	140516	77097	112	48351	25772	108	-93	118	0	-21	45	0	23	317	0	0.439567
183464	107945	109	146553	88089	104	65952	40203	98	4	169	0	-9	64	0	-1354	68	0	0.440563
135484	93492	96	68956	48491	91	28701	20060	85	238	209	0	-64	46	0	-542	272	0	0.442557
264390	126626	119	142708	71229	118	52791	24688	114	77	156	0	-16	71	0	949	577	0	0.447541
58157	42945	92	35081	26043	78	10746	7345	49	52	170	0	24	62	0	359	368	0	0.449534
124618	85223	96	65100	46127	90	29627	20255	80	51	127	0	73	85	0	-399	249	0	0.451528
260882	140233	115	209302	115879	116	63714	33776	112	-40	97	0	20	61	0	-339	520	0	0.452524
131247	81564	94	87898	54197	95	30290	17555	86	-192	75	0	51	69	0	55900	29283	109	0.452524
81653	56050	92	59523	39303	90	17863	11502	62	-200	55	0	10	85	0	-332	666	0	0.454518
108876	66475	100	71326	43817	94	27795	16429	80	-24	114	0	133	104	0	-1233	87	0	0.455515
244901	123357	118	219002	110615	119	54834	28553	113	5	104	0	-72	54	0	-6412	0	0	0.455515
115288	81167	90	50995	36681	88	34308	23436	86	-202	37	0	-18	64	0	-121	316	0	0.458505
373861	171370	144	189832	87837	131	78392	34842	128	112	159	0	15	86	0	-4576	0	0	0.458505
149967	103074	100	62030	42024	92	34902	23545	89	130	91	0	3	68	0	-11780	0	0	0.459502
93618	66308	89	52065	36745	87	28327	19351	74	51	161	0	-24	62	0	-8153	0	0	0.459502
52978	38210	86	29488	21742	79	14584	10252	53	5	114	0	37	86	0	-883	60	0	0.460498
242566	127709	114	153628	83930	111	46949	23174	107	31	61	0	-54	59	0	-49	367	0	0.466479
225347	130029	118	153988	89802	110	44629	25757	103	9	86	0	-151	50	0	-5419	0	0	0.467476
123095	72119	102	81542	47743	97	27413	15882	82	72	101	0	-96	38	0	40	678	0	0.469469
123311	88130	90	69668	50208	88	33529	23540	86	-99	103	0	23	72	0	-2505	0	0	0.469469
130403	92021	104	84256	60804	91	33598	23617	87	246	140	0	-108	46	0	152	460	0	0.47545
104771	66184	96	69932	44397	91	26203	15970	74	-22	84	0	71	79	0	-352	232	0	0.477443
160228	92330	115	122237	72836	104	29788	16731	87	-34	72	0	-24	62	0	-1615	27	0	0.477443
319304	157223	137	157907	76929	121	73238	36246	119	60	96	0	49	59	0	-8629	0	0	0.47844
103906	71540	93	60374	40643	88	26057	17497	77	-260	23	0	33	82	0	-220	376	0	0.485417
323143	166507	124	298152	164700	125	127191	69447	122	70	91	0	-17	97	0	-2212	569	0	0.485417
133472	85290	101	86715	53573	96	28440	17846	87	-52	97	0	-77	24	0	-324	481	0	0.487411
253878	131302	118	132013	68377	117	49615	24797	113	16	96	0	-75	73	0	-5375	0	0	0.488407
300239	156218	120	169983	86498	119	60431	30022	114	269	126	0	2	39	0	-12040	0	0	0.488407
76811	52471	86	55386	37237	90	19524	13491	61	-97	57	0	12	58	0	-220	503	0	0.490401
69378	51216	84	49910	36717	82	15347	11770	53	-14	81	0	-23	65	0	324	300	0	0.492394
35160	25292	74	29326	21814	75	8976	6345	44	-59	111	0	82	89	0	390	358	0	0.495385
98874	70861	96	45286	32453	87	22151	15586	60	17	104	0	195	139	0	-505	186	0	0.498375
143740	100323	98	81941	58921	92	37339	26660	89	-117	61	0	62	66	0	811	632	0	0.501365
325070	141427	129	176308	78052	127	73851	33242	122	-84	87	0	42	82	0	-1174	102	0	0.502362
256949	139638	112	151650	83292	110	48309	25274	107	-151	41	0	-62	119	0	-289	3047	32	0.502362
255037	138390	125	172336	97489	116	50988	29679	113	-31	158	0	91	73	0	-1878	0	0	0.503359
63531	45288	83	39051	28877	80	21957	16007	63	92	118	0	-70	65	0	-152	227	0	0.507346
197723	107871	109	125543	67623	107	42497	23358	102	-101	71	0	-104	42	0	-2921	0	0	0.507346
93495	66958	90	54508	40101	84	25719	17681	75	-6	95	0	-131	44	0	-11469	0	0	0.507346
145484	85241	113	94146	55579	101	32941	19344	92	121	130	0	111	67	0	-314	191	0	0.511333
248187	134638	115	248743	146499	114	66499	34969	110	-65	73	0	-33	97	0	75	422	0	0.513326
192804	108776	112	139004	78945	105	34683	19851	92	11	95	0	-27	61	0	-3567	0	0	0.513326
222388	121196	117	116646	62989	111	45717	25296	107	-263	34	0	41	63	0	-4484	0	0	0.514323
74519	54165	87	41855	30224	83	18252	12778	58	47	144	0	11	105	0	-112	155	0	0.51532
156886	86903	103	111900	62464	104	37148	20510	99	68	95	0	-42	63	0	-606	402	0	0.517313
206454	117945	113	139126	82303	110	50986	28860	106	-22	246	0	112	107	0	-55	334	0	0.520303
91392	63462	88	82330	56262	88	26135	17257	74	155	147	0	2	118	0	594	516	0	0.52429
406235	179110	150	199717	92362	144	101465	46712	142	-80	131	0	257	139	0	-392	354	0	0.530271
200843	122938	109	99084	60493	104	45108	26192	100	82	113	0	-95	56	0	855	875	0	0.536251
89912	62374	87	57827	38818	89	27193	17137	78	6	85	0	45	90	0	-791	135	0	0.538245
359479	169022	141	190306	89062	138	83978	38722	134	-36	132	0	-12	78	0	521	610	0	0.541235
140173	91428	102	83348	54363	95	45656	29172	94	4	53	0	-81	99	0	66	472	0	0.557183
213473	120693	105	124595	71151	106	45870	26195	102	347	217	0	-63	47	0	-294	372	0	0.559177
89948	62142	90	54501	37652	86	24160	16546	70	10	96	0	-6	72	0	-5	428	0	0.562167
276649	148879	118	190517	105211	117	58490	32508	111	-12	99	0	-190	45	0	-259	185	0	0.573131
222485	121359	112	126567	69959	108	42309	23610	104	117	155	0	-70	55	0	-2765	14	0	0.574128
138940	81631	99	101172	61256	99	33642	20628	89	-164	54	0	-49	67	0	-9904	0	0	0.574128
179795	103870	106	139347	85062	104	34595	19621	99	5	85	0	0	30	0	-2653	0	0	0.575125
269640	143372	121	151280	81124	117	68848	37011	115	29	153	0	-47	56	0	308	613	0	0.577118
113234	67531	95	93000	57274	95	27036	16475	76	0	123	0	-2	57	0	625	812	0	0.581105
149702	101641	99	89376	58772	98	25882	17384	77	62	179	0	-60	66	0	-780	293	0	0.582102
68967	50923	83	41668	31189	80	15007	10653	56	-6	101	0	-65	20	0	-125	377	0	0.584095
106381	78005	87	89661	65111	88	29166	21578	82	-82	106	0	88	92	0	-2398	0	0	0.585092
134034	85980	95	87918	56113	95	25685	16397	73	7	95	0	-56	80	0	-488	215	0	0.589079
96302	70032	87	47132	34090	85	24105	16864	66	16	61	0	-11	69	0	-573	176	0	0.590076
260277	140296	113	159442	86102	110	67967	37477	107	186	123	0	-2	70	0	-527	559	0	0.591073
340207	175042	136	357798	182104	135	141487	74660	130	238	210	0	25	69	0	-451	470	0	0.59506
189466	103466	109	112017	63541	103	46500	23438	102	167	235	0	88	81	0	1.04858e+06	792304	110	0.59506
175814	101571	108	97973	58817	103	39309	22687	101	76	100	0	-12	74	0	-289	314	0	0.602037
142854	87013	100	100407	60591	98	30640	18128	90	80	135	0	69	69	0	-975	165	0	0.603034
194646	114598	119	118131	71024	103	38753	22219	99	102	163	0	-35	73	0	-577	107	0	0.605027
223575	119307	112	134972	73782	109	43386	23239	105	461	232	0	31	105	0	-60	220	0	0.612004
43957	33849	60	29136	22501	65	9839	7523	45	25	66	0	115	101	0	-8445	0	0	0.612004
130892	83408	103	91230	59745	94	35704	22233	89	57	118	0	-17	56	0	-3200	0	0	0.613001
114064	74130	97	76938	49046	92	44222	27480	90	-85	143	0	-19	47	0	-6450	0	0	0.613001
57908	42551	80	34707	25873	79	15465	11416	53	-266	0	0	-2	50	0	-4519	0	0	0.613001
360948	159390	144	205324	89124	136	87360	38307	134	55	165	0	-22	68	0	-4759	0	0	0.613998
161460	93880	115	99807	57197	101	51875	30462	97	-18	128	0	-94	50	0	41	433	0	0.628949
170488	104137	102	125855	76064	102	56293	34775	98	-102	54	0	-13	135	0	-427	143	0	0.630943
82490	61060	86	59452	42403	86	23056	16349	70	-84	62	0	69	66	0	-1133	168	0	0.631939
167984	94661	115	111505	63957	104	38663	21796	98	81	150	0	41	51	0	210	887	0	0.636923
139720	83574	109	78053	45299	100	31591	17908	87	4	75	0	-37	38	0	169	602	0	0.646891
366927	196398	141	231440	120829	134	109609	57450	131	-128	150	0	182	82	0	-3823	0	0	0.647887
75562	55095	84	41638	30173	82	20217	14505	59	-22	76	0	82	93	0	55	339	0	0.648884
101756	74430	86	57581	42469	85	25574	18633	72	-102	70	0	-5	49	0	-2587	0	0	0.649881
307250	165138	120	192277	104237	120	57414	31155	114	-86	104	0	-96	88	0	-123	372	0	0.653868
140554	98193	97	53301	38204	90	33504	24167	89	-67	80	0	-54	98	0	224	486	0	0.657855
163122	101458	104	116288	72100	100	45935	27968	96	-118	83	0	-18	53	0	235	594	0	0.660845
280589	142312	121	138815	74098	115	61194	30815	113	101	118	0	-43	67	0	-166	191	0	0.664832
52215	37878	79	47582	35688	80	12072	9151	49	120	102	0	82	101	0	-2053	215	0	0.665829
115174	69281	102	69941	41625	95	32000	19673	91	-99	81	0	102	106	0	-509	200	0	0.666826
47776	35897	78	35755	27084	76	12431	9085	48	70	68	0	16	71	0	-5197	0	0	0.666826
64708	51789	78	39078	29197	79	19762	14688	62	-11	87	0	-55	25	0	-455	153	0	0.672806
163929	106197	100	89843	57089	99	43571	28312	96	34	119	0	-64	49	0	-1927	0	0	0.672806
77646	57640	91	47949	35564	84	28161	20439	78	-34	64	0	12	65	0	-531	278	0	0.6748
105921	65940	98	71236	45414	93	31284	19225	83	36	91	0	65	59	0	-3451	0	0	0.6748
117567	70645	99	82295	50251	97	31165	18624	91	41	164	0	-39	71	0	443	615	0	0.678787
269847	155862	113	191667	118330	109	75501	45041	106	-236	45	0	-35	45	0	-6408	0	0	0.678787
118588	71152	103	70872	42652	98	25925	14754	77	232	131	0	-117	38	0	-1277	59	0	0.68078
68228	52861	70	40158	29681	80	16562	11990	56	107	126	0	-2	51	0	-17	448	0	0.682774
158862	94019	117	113525	68919	104	45007	28254	100	48	148	0	-30	95	0	-1607	0	0	0.68377
57631	43832	78	26626	20435	76	16365	12744	55	-87	82	0	40	114	0	872	931	0	0.685764
99399	72361	88	43845	32284	85	23049	16834	62	6	129	0	77	102	0	248	470	0	0.688754
127647	90720	91	87868	61383	91	38802	27179	88	-19	144	0	14	58	0	190	816	0	0.692741
121580	75329	97	82205	51219	97	28985	17579	76	91	130	0	153	88	0	-1870	231	0	0.693738
114108	71939	96	89230	56131	95	30054	18086	90	10	126	0	-25	44	0	-238	342	0	0.696728
219946	128941	106	128244	76145	104	45679	27214	100	-182	50	0	112	59	0	-4976	0	0	0.696728
220392	124188	107	112673	63879	107	50009	28394	104	-153	79	0	-15	72	0	-484	159	0	0.698722
246999	137532	108	156294	90139	109	57663	32423	105	84	83	0	-22	79	0	15	759	0	0.699718
303380	166267	129	242960	144596	117	95213	56085	114	-163	77	0	127	106	0	-4249	0	0	0.700715
154132	98924	102	121477	75888	98	42211	26394	94	-82	107	0	-13	64	0	-4338	0	0	0.701712
73656	53883	83	50523	34754	83	16156	11280	56	-54	86	0	-50	34	0	-73	450	0	0.704702
124498	88199	93	74396	51464	90	42088	29579	87	-57	125	0	-11	40	0	-344	174	0	0.709686
315557	166735	138	209050	107618	124	83855	47957	122	141	124	0	-36	96	0	-145	231	0	0.715666
52570	38000	78	33873	25106	79	13350	9526	48	-38	58	0	13	54	0	-167	265	0	0.71766
153814	92661	98	113824	68642	99	40019	23984	95	46	130	0	33	45	0	-458	102	0	0.719653
146081	89966	100	91790	56383	96	39262	24019	93	6	92	0	12	107	0	-9904	0	0	0.72065
85082	63199	85	53009	39657	83	16961	12436	55	-80	111	0	41	100	0	-596	80	0	0.726631
302986	160154	130	149349	80683	121	75961	39630	118	76	101	0	-13	40	0	-70	423	0	0.730618
226538	128408	118	122254	69918	106	57337	33782	104	-80	144	0	142	115	0	-4971	0	0	0.731614
72382	53013	84	33294	24876	80	14701	11009	52	-85	54	0	30	94	0	69	777	0	0.733608
71090	51454	88	42534	31415	82	17204	12416	57	29	99	0	-61	41	0	545	405	0	0.736598
95488	62536	95	60685	38875	91	22526	14196	66	59	97	0	-85	30	0	-254	553	0	0.738592
156876	96452	105	101668	63294	98	34171	21082	94	0	54	0	-43	76	0	-396	282	0	0.740585
129020	81003	106	74012	46813	95	31379	19459	84	-77	81	0	-71	31	0	43	394	0	0.743575
390860	191955	152	181985	86084	139	104432	50798	137	-102	100	0	-6	97	0	-567	198	0	0.745569
81366	58748	84	40285	29920	83	18095	13266	53	98	119	0	-102	87	0	-994	538	0	0.746566
101416	67917	91	63625	41357	88	27455	17297	75	148	233	0	8	84	0	-139	260	0	0.749556
350923	170878	151	209655	108511	142	90127	43871	138	67	151	0	47	122	0	-2008	0	0	0.750553
251619	128609	115	136117	70956	113	51724	26679	111	-219	93	0	164	171	0	-1981	146	0	0.751549
135570	82352	103	72314	42836	97	31319	19184	93	208	201	0	-77	33	0	-157	266	0	0.764507
151640	86705	100	92593	55686	99	35844	20595	96	-109	55	0	-102	56	0	-9173	0	0	0.766501
134083	82989	98	80566	49237	98	27278	16413	75	227	133	0	1	54	0	98	367	0	0.768494
94094	62176	91	64827	42168	91	19743	12137	64	20	113	0	-26	52	0	-644	146	0	0.769491
203034	114846	114	125897	72500	107	42873	24857	102	-23	79	0	-56	66	0	-2248	106	0	0.770488
111387	78420	89	67687	45488	92	29314	20431	86	-21	157	0	-26	91	0	-10551	0	0	0.770488
76528	58577	78	40689	31378	80	18550	13533	56	46	121	0	-25	40	0	-14735	0	0	0.770488
199023	117729	116	108370	63787	108	39641	23110	103	-14	105	0	1	93	0	-2000	0	0	0.771484
140138	89320	97	76696	49532	95	26924	16736	74	68	118	0	-61	51	0	-1597	66	0	0.772481
154834	95955	99	91595	56484	98	47855	29893	94	139	163	0	33	82	0	31	248	0	0.777465
153452	93828	101	91479	56421	98	32252	20003	94	-19	144	0	-4	69	0	-557	162	0	0.778462
65670	50457	79	34230	25941	78	12838	9289	47	61	121	0	71	99	0	-773	132	0	0.780455
226007	124042	108	144903	83612	108	43899	24005	105	84	113	0	17	71	0	-4308	0	0	0.780455
165338	98062	102	118628	71442	100	48950	30219	94	-108	125	0	111	99	0	-11066	0	0	0.780455
58354	43946	79	39000	29075	79	18054	13461	55	15	92	0	46	83	0	-2495	0	0	0.781452
24975	19838	57	72662	54543	76	8547	6656	45	-7	99	0	-43	56	0	31	308	0	0.783445
151339	65967	112	98122	41473	109	39524	15719	107	3	105	0	29	97	0	13	221	0	0.787432
129922	79188	97	90799	56215	95	30955	18797	90	29	107	0	77	74	0	-1546	448	0	0.788429
160451	101203	98	107950	67415	97	30280	18083	91	45	204	0	-61	58	0	281	430	0	0.789426
101052	70611	94	53721	36503	88	19245	13230	59	-95	38	0	-42	49	0	-48	304	0	0.791419
124561	73057	100	79878	48768	97	26297	15745	82	-91	85	0	-57	27	0	-1036	263	0	0.792416
213667	117371	111	132834	73842	107	49881	27813	103	63	134	0	67	56	0	-8681	0	0	0.792416
99465	69012	90	79005	58047	87	24786	17787	66	90	109	0	95	67	0	-564	856	0	0.79441
111749	81297	93	68676	50455	88	27428	19814	70	79	111	0	74	90	0	-471	27	0	0.795406
201387	111514	110	115060	65002	106	46601	26019	104	-77	59	0	-3	80	0	103	893	0	0.80039
171556	102347	107	100082	56361	101	31567	18069	84	-71	93	0	29	53	0	-425	830	0	0.801387
82959	59100	86	50651	37368	86	33701	24857	84	68	117	0	71	94	0	774	963	0	0.80338
97040	61964	90	61918	39992	90	24488	15333	69	109	155	0	72	103	0	-2199	0	0	0.80338
115135	74577	99	59619	37404	94	25775	16896	75	-196	65	0	-10	62	0	-791	81	0	0.804377
170166	101675	101	90714	53694	99	31632	19014	91	-41	76	0	41	117	0	105	389	0	0.807367
76633	52768	92	50024	34137	87	18295	12346	58	-122	66	0	23	39	0	-378	116	0	0.809361
136865	84931	97	84822	52790	96	35781	21696	92	74	101	0	-11	88	0	-2025	0	0	0.810358
144640	95699	95	86215	55177	97	35148	22774	92	255	177	0	-35	66	0	-421	272	0	0.813348
153317	91711	101	105856	63353	99	34230	20635	93	-24	101	0	-54	90	0	718	865	0	0.816338
126277	81131	94	78807	49461	94	27704	17561	84	68	120	0	-5	64	0	-1472	227	0	0.817335
105811	66695	99	74417	48003	92	22894	14007	68	158	154	0	35	82	0	137	549	0	0.820325
85057	55290	101	70121	44954	90	19661	12772	63	39	132	0	-99	54	0	-26	781	0	0.821322
224523	120915	110	125126	64800	109	47475	25534	105	-190	26	0	91	111	0	-926	202	0	0.822319
247457	133737	113	141554	75549	110	52772	26649	107	-263	21	0	95	111	0	-41	295	0	0.826306
294710	151025	119	152160	79190	119	65039	32788	115	120	154	0	-67	56	0	-528	615	0	0.827302
252115	142970	110	136033	75752	110	64999	35464	108	-55	75	0	82	73	0	-654	125	0	0.829296
142754	102947	96	86823	63600	91	40903	29416	89	153	132	0	58	54	0	-8239	0	0	0.829296
139345	98313	95	118452	86258	94	37115	25780	89	-24	96	0	-63	51	0	-889	14	0	0.831289
95423	61387	91	68140	44524	90	21942	14689	65	-28	78	0	-68	26	0	161	676	0	0.83428
333357	166054	128	200091	104643	123	70675	36158	118	197	151	0	-167	35	0	-644	404	0	0.835276
221633	122739	112	136652	78371	106	46232	26905	102	69	150	0	9	82	0	-35	517	0	0.83727
128278	92896	91	86231	63455	89	38281	27376	86	65	110	0	-21	26	0	-735	480	0	0.838267
172076	103403	105	128160	80902	104	33675	20622	97	22	103	0	18	89	0	-1623	2	0	0.839263
149014	89535	105	94830	57783	99	31690	18401	92	205	169	0	56	70	0	-3849	0	0	0.84026
122306	90661	90	73020	53801	88	36832	26595	85	-30	89	0	-5	52	0	-523	409	0	0.841257
403217	196201	138	231277	116500	134	95754	47437	130	-89	44	0	53	125	0	1272	599	0	0.844247
336118	170830	128	195076	95651	125	75950	40292	121	-48	106	0	136	82	0	-24567	0	0	0.844247
115033	73667	94	75782	48714	92	32704	20591	89	11	91	0	91	175	0	-24922	0	0	0.845244
66521	51191	80	35625	27126	79	16054	12200	52	229	139	0	122	110	0	-5593	0	0	0.847237
105635	65171	98	68436	43360	92	28072	16523	78	74	112	0	79	80	0	-724	10	0	0.852221
167247	97202	109	90932	52584	99	32230	18611	92	0	104	0	-94	82	0	-1057	133	0	0.853218
62205	46261	84	46940	34161	81	22813	16551	64	-141	93	0	-49	55	0	-5421	0	0	0.853218
89915	60351	91	60695	39988	88	24603	15863	73	-145	61	0	11	53	0	-8849	0	0	0.853218
332478	162752	129	191410	95433	123	67901	32938	119	67	122	0	-22	77	0	-306	466	0	0.862189
106506	70139	90	65635	42603	90	21844	14234	68	-1	115	0	31	76	0	-1036	343	0	0.863185
324699	164423	127	277644	146243	132	119114	62413	129	58	102	0	-11	97	0	-7869	0	0	0.863185
323359	169631	130	193496	105269	123	79245	44029	119	-108	74	0	-13	57	0	-14646	0	0	0.864182
306853	169844	126	207487	114389	122	74952	41385	117	38	135	0	25	90	0	-8747	0	0	0.865179
228116	130452	106	127239	72420	104	60242	33895	103	-123	90	0	47	102	0	-23326	0	0	0.865179
317463	158656	126	222214	114297	125	76185	39438	123	-211	156	0	-192	30	0	-36982	0	0	0.865179
139524	78265	99	89932	52048	98	32706	17692	94	1	171	0	-119	93	0	-23681	0	0	0.865179
48726	37801	78	35265	26701	77	12582	9508	50	-153	128	0	-45	38	0	-2689	0	0	0.866176
74468	55493	85	40616	30159	81	27953	20662	71	-102	83	0	12	131	0	95	711	0	0.870162
193043	105901	106	104941	57954	104	47990	24944	101	-38	108	0	-121	35	0	110895	137405	119	0.870162
322491	172231	128	136551	73502	118	93298	50968	115	9	94	0	-19	49	0	-1441	131	0	0.871159
56140	42576	83	39018	29621	78	14372	11075	49	9	112	0	-51	55	0	316	1287	7	0.873153
176191	105530	106	114150	68981	103	42236	25276	98	-195	57	0	-4	33	0	-2746	0	0	0.873153
144801	92545	99	88835	56949	96	35915	22567	93	-98	133	0	-33	66	0	-390	238	0	0.875146
219449	118602	125	121704	68046	109	45426	25361	105	-113	83	0	78	79	0	-1414	50	0	0.876143
320956	181917	129	166614	94091	116	68816	37113	114	-87	98	0	26	86	0	121	386	0	0.879133
292159	148575	126	170323	90538	121	57173	29336	117	0	158	0	111	161	0	-5170	0	0	0.879133
157719	95587	99	98565	62561	100	32263	18945	90	-16	135	0	-22	37	0	-5666	0	0	0.88013
174733	102945	102	107261	63169	101	40822	23923	97	-14	99	0	186	126	0	-5459	0	0	0.88013
75423	52322	86	54618	39952	84	15300	11012	54	-5	73	0	40	82	0	-587	422	0	0.882124
142140	100502	104	77280	56644	89	39459	28244	88	-61	67	0	-49	39	0	-3084	0	0	0.882124
238991	135725	115	143748	83136	111	49483	26065	107	144	145	0	87	105	0	-198	675	0	0.884117
141909	83655	106	97946	59400	98	34949	20468	93	64	80	0	-5	87	0	-258	574	0	0.885114
111189	81898	90	42403	31886	85	27631	20209	71	-6	136	0	-45	61	0	215	472	0	0.889101
95772	67807	93	58297	39931	86	20649	14482	62	51	133	0	-74	83	0	-1526	55	0	0.896078
151975	99718	107	152918	102748	96	45388	29164	92	-20	104	0	-67	54	0	-1891	0	0	0.896078
73216	55447	81	49454	36496	83	20033	14847	59	-142	59	0	-145	23	0	-19	1131	5	0.898072
150170	99330	98	95911	62985	96	41525	27570	92	46	106	0	-131	37	0	-4323	0	0	0.899068
43184	33103	75	16625	12755	54	10735	8030	47	22	120	0	-55	48	0	340	298	0	0.903055
113228	75560	94	72358	47098	93	28617	18504	90	-150	54	0	24	80	0	-185	323	0	0.904052
206472	123784	112	99359	60397	103	40464	24360	100	26	181	0	-178	28	0	-3986	0	0	0.905049
101096	64932	94	66158	41719	92	25547	16061	73	196	155	0	-2	52	0	-300	212	0	0.908039
201559	112210	113	113487	64219	106	44124	23862	103	97	188	0	35	57	0	198	825	0	0.910033
161341	96954	105	90976	55444	100	30232	18370	83	95	174	0	128	97	0	-1554	5	0	0.911029
343505	176333	142	208417	110690	127	57632	29676	123	47	124	0	7	94	0	-4083	84	0	0.912026
48568	39043	75	33128	25979	71	10905	8428	47	-22	51	0	93	69	0	-14294	0	0	0.912026
162567	101583	107	104007	65533	98	39807	24682	94	-87	90	0	28	38	0	-560	346	0	0.91701
103650	71779	87	61001	41315	86	22177	15111	65	-93	56	0	-190	4	0	-493	108	0	0.920997
149721	94283	95	81187	49310	97	32036	19255	92	161	100	0	-3	70	0	-2129	63	0	0.920997
161638	99019	99	100824	61462	99	31177	18130	85	125	91	0	-98	72	0	-103	186	0	0.930964
146278	84944	101	89845	51732	99	35911	21015	95	-6	155	0	47	60	0	578	705	0	0.934951
92752	59275	102	66456	42445	90	26172	16087	70	74	110	0	-3	82	0	-286	241	0	0.936945
91193	70211	83	60709	43806	83	22287	15782	66	26	66	0	-92	29	0	-4728	0	0	0.936945
92364	61002	88	61830	40470	91	22468	13817	70	87	78	0	90	103	0	305	425	0	0.941929
189500	109469	111	110250	62559	104	51518	30213	100	97	110	0	33	85	0	11	316	0	0.944919
262491	128810	116	215094	108612	117	97707	50245	115	23	145	0	-32	29	0	-3268	0	0	0.945916
247706	132471	113	121555	65109	110	53010	27423	107	-25	90	0	-70	65	0	-17540	0	0	0.945916
128819	79439	100	73676	46955	95	27491	16673	77	-60	60	0	34	78	0	-8922	0	0	0.946912
93309	67772	87	61002	44027	85	26578	18653	72	27	95	0	-71	44	0	-2006	0	0	0.947909
98821	62999	91	66860	43820	89	27321	17142	73	130	104	0	-35	63	0	-1538	0	0	0.948906
415379	192382	162	256068	126198	152	124302	64247	147	69	156	0	-81	63	0	-10958	0	0	0.948906
111866	72509	96	68247	44209	91	21490	13826	63	-35	95	0	-82	32	0	-7279	0	0	0.948906
130067	73763	99	199847	132432	100	110217	71449	99	-45	167	0	-84	109	0	-12540	0	0	0.949902
110594	84832	93	67563	50653	85	29140	21859	76	0	97	0	-5	54	0	-461	272	0	0.955883
132208	86118	97	145383	98801	96	56686	37777	93	-69	73	0	26	52	0	-465	630	0	0.95688
206344	128344	120	103565	62435	103	32125	19682	87	141	105	0	-65	105	0	-1196	305	0	0.957877
321193	181301	120	197146	109540	118	84152	46150	115	-41	125	0	59	50	0	-455	104	0	0.960867
169279	113650	98	118035	78909	98	42966	27836	94	-169	33	0	177	108	0	-743	115	0	0.96286
98775	66171	92	71978	48631	89	24961	16095	74	89	128	0	119	126	0	19392	65483	29	0.96286
34170	27996	62	20026	16187	53	9810	7755	42	-85	46	0	-135	31	0	-9476	0	0	0.963857
112162	67778	95	68949	42995	95	24252	13986	76	89	168	0	-28	52	0	-410	174	0	0.966847
237073	139786	110	151741	89788	110	67294	42310	108	-18	90	0	-42	66	0	-7820	0	0	0.966847
126513	81683	97	112164	74417	95	26302	16544	74	-138	118	0	-9	67	0	-467	232	0	0.968841
384849	176200	144	218976	103153	138	83294	37972	134	128	158	0	-135	67	0	-2634	0	0	0.968841
91249	68341	85	57214	41648	84	24700	18278	72	181	118	0	4	65	0	-13310	0	0	0.969837
206427	110136	106	110587	57435	105	45701	22601	103	-74	49	0	105	82	0	-7051	0	0	0.969837
156560	94727	105	110881	68779	101	34541	21459	97	94	139	0	-149	34	0	-4942	0	0	0.970834
199447	118726	105	100186	59454	101	47191	27112	98	160	131	0	-14	70	0	-12271	0	0	0.970834
161088	93884	116	89656	50936	116	35173	19694	116	1209	668	0	495	345	0	-11983	0	0	0.970834
78167	61364	80	53300	41281	81	20870	15735	59	-64	71	0	-35	39	0	-8370	0	0	0.970834
304121	155051	124	227809	122909	118	67907	32985	115	-48	64	0	9	54	0	-393	356	0	0.972828
61559	46822	87	37904	29058	78	14030	10576	51	-47	135	0	62	75	0	-44	619	0	0.974821
151151	93251	104	108664	69421	97	34402	21771	92	55	135	0	-50	46	0	-365	81	0	0.979805
117465	83715	95	59538	44056	88	24926	18399	70	-117	70	0	30	76	0	-398	423	0	0.980802
208844	123103	106	116467	69444	106	32158	18604	86	-14	107	0	-87	36	0	-727	284	0	0.981798
190540	112805	104	104899	64891	101	37085	21744	96	-15	133	0	-84	29	0	-385	311	0	0.983792
34897	26930	74	23362	17824	66	9192	6735	45	-14	69	0	-76	50	0	-33	433	0	0.985785
177472	109328	113	91219	57469	98	39488	24379	95	99	135	0	18	71	0	-182	479	0	0.986782
220108	135523	105	154241	96332	105	57695	34763	101	60	57	0	6	62	0	-755	95	0	0.988776
182355	105745	117	112120	67079	103	39480	23898	97	-133	71	0	-18	60	0	-468	104	0	0.990769
198877	124416	107	169954	108049	103	37476	22307	97	-258	28	0	-28	76	0	-3956	0	0	0.990769
376744	170701	153	210789	100336	151	68157	30516	146	-54	124	0	-14	69	0	80	835	0	0.99675
80252	58391	93	34214	25606	82	15264	11462	53	-3	134	0	143	133	0	-960	449	0	0.997746
149179	103647	91	94628	68432	92	34029	24633	87	-58	73	0	79	73	0	-1720	0	0	0.997746
329487	170615	125	188943	96154	123	72247	38757	120	-273	42	0	-171	29	0	-12962	0	0	0.998743
111294	71107	100	82479	52013	91	26668	17047	75	-81	198	0	61	72	0	-3987	0	0	0.998743
114056	77699	90	76907	51713	90	29891	20231	74	224	189	0	6	45	0	121	384	0	1.00273
189117	111258	105	125702	74069	104	42769	24649	99	127	115	0	96	77	0	-4304	0	0	1.00273
220073	132396	111	108708	64732	104	42623	25591	99	106	118	0	46	57	0	-2310	0	0	1.00373
84220	60286	86	63975	44674	87	25623	19016	70	-55	86	0	-87	40	0	-830	179	0	1.00472
213494	126609	108	132681	78978	108	55200	34165	103	79	139	0	-12	47	0	-247	372	0	1.00771
102861	75383	91	67229	49770	86	26054	19005	67	1	99	0	-47	32	0	-1095	12	0	1.0127
120306	72522	96	80691	49088	95	36488	22067	92	-74	124	0	131	102	0	-4390	0	0	1.0127
271671	169405	117	193345	120276	111	104893	65377	110	-149	32	0	-32	88	0	258	351	0	1.01469
136047	89594	96	79238	51609	94	31382	20421	80	-149	31	0	-14	74	0	-16968	0	0	1.01469
289902	150014	116	193040	105773	117	49850	26294	112	-210	49	0	-188	16	0	-21820	0	0	1.01469
255040	163168	113	179315	117016	111	82332	52648	110	-220	57	0	40	90	0	-68	348	0	1.01768
92576	67245	92	53862	40112	85	17866	13045	58	-187	84	0	26	50	0	540	695	0	1.02267
129566	94239	95	82935	61287	89	31658	23500	83	26	166	0	-32	57	0	-168	667	0	1.02566
101442	76351	85	44842	34093	83	25243	18559	65	-56	36	0	-44	71	0	-1393	59	0	1.02665
119147	77010	93	96658	61797	95	29274	18279	80	18	118	0	-206	8	0	-111	363	0	1.02765
163437	98994	108	102714	63452	99	37811	23032	94	22	137	0	-64	85	0	477	780	0	1.02964
164741	105630	100	110918	71214	98	41938	26778	94	-237	13	0	44	55	0	-63	271	0	1.03463
78812	58587	85	36647	27347	82	16671	12554	54	-41	87	0	50	52	0	194	427	0	1.0416
104592	66657	97	65129	41327	91	28067	17477	80	30	105	0	96	90	0	-283	306	0	1.04459
231714	131781	107	130087	74228	106	53290	30037	102	14	111	0	-18	58	0	-1595	42	0	1.04559
202078	122126	109	176400	115695	105	65528	42143	101	183	143	0	10	50	0	-5487	0	0	1.04559
296534	161179	121	288009	172584	121	103568	61356	116	58	121	0	-4	95	0	-709	218	0	1.05057
100962	65920	94	75085	50068	90	23073	14637	71	127	124	0	37	76	0	369	517	0	1.05257
63016	48368	79	41925	32316	79	14755	10984	52	28	77	0	-31	45	0	-1939	0	0	1.05356
142081	85352	96	79004	46930	96	33254	19191	94	80	124	0	61	84	0	-447	291	0	1.05556
93968	65375	95	62139	43125	87	22421	15630	63	20	99	0	1	50	0	-2579	0	0	1.05556
102185	74192	88	58677	40460	90	22287	15529	63	83	164	0	-32	76	0	-3698	0	0	1.05855
182871	109448	100	108260	65301	100	33550	19521	94	-179	64	0	-80	61	0	267	545	0	1.05954
153371	101484	97	82862	55130	95	54092	34506	94	13	83	0	114	105	0	-7947	0	0	1.06054
175696	109089	111	92076	55103	100	32560	19852	93	-40	99	0	-45	49	0	-8023	0	0	1.06054
313494	138063	120	174456	84369	119	96241	45452	118	176	203	0	-54	49	0	-17028	0	0	1.06054
161550	103973	97	72008	45141	94	37053	22319	93	-22	75	0	-110	29	0	-27370	0	0	1.06054
405683	180499	146	328513	156131	147	102872	48785	142	166	84	0	-10	81	0	963	395	0	1.06254
214912	121182	103	121205	67547	103	41079	22905	100	-94	83	0	-83	48	0	-29349	0	0	1.06353
50748	42657	65	43614	34396	76	16774	12600	54	112	181	0	-156	31	0	-23643	0	0	1.06353
69295	50952	83	41866	31254	81	17926	13393	56	70	140	0	-79	76	0	454	550	0	1.06652
189390	118562	102	121766	76744	102	43614	27232	97	118	124	0	-120	32	0	-887	234	0	1.06852
87661	64352	88	45867	34981	82	23311	18122	63	8	60	0	32	61	0	-5002	0	0	1.06852
140256	93878	94	82919	53199	92	32665	21098	86	47	141	0	-32	65	0	-9492	0	0	1.06951
134529	83580	100	89024	57447	94	31800	19931	83	60	103	0	-38	41	0	-9878	0	0	1.06951
225761	127756	119	205914	122495	110	77264	45432	107	-127	76	0	-68	80	0	-13831	0	0	1.06951
140781	84018	103	97218	59397	97	39221	23989	92	167	171	0	29	51	0	-1749	133	0	1.07051
105585	76971	94	75172	56491	87	27369	19862	72	-107	65	0	68	52	0	-601	432	0	1.07151
256688	124483	113	161378	81573	112	63329	34330	108	-125	57	0	54	85	0	540	764	0	1.07649
104760	67885	94	83688	54483	92	23454	14811	68	108	198	0	80	98	0	42	651	0	1.08546
68271	51200	83	51024	38460	81	18803	14573	56	-83	57	0	-84	37	0	-185	290	0	1.08845
134422	83479	96	99648	63150	97	27441	16221	77	8	135	0	-1	59	0	-2525	0	0	1.08845
86044	57129	86	58938	38052	89	22744	14775	66	-62	69	0	170	85	0	-1341	52	0	1.08945
75480	57016	83	42813	32567	81	16273	12185	54	128	118	0	-29	14	0	-934	126	0	1.09044
88990	61361	100	56384	38796	85	18812	12856	58	-77	90	0	86	126	0	-356	186	0	1.09244
162977	95584	100	94964	56322	100	38190	22760	96	24	157	0	27	76	0	-3791	0	0	1.09343
328478	191866	132	231198	130452	130	105179	62886	127	226	118	0	10	77	0	-134	249	0	1.09742
58117	45364	90	35480	27674	76	14818	11386	51	16	92	0	21	78	0	-9754	0	0	1.09742
103429	71102	89	60574	40610	88	22367	14497	62	21	103	0	28	61	0	754	597	0	1.10141
210910	121206	119	102520	58785	119	47886	27681	102	704	429	0	480	407	0	-116	265	0	1.10141
181359	105058	105	142397	84642	103	44902	27280	100	-84	54	0	-28	51	0	-389	197	0	1.1044
343719	171016	125	151870	75384	121	92003	45506	120	61	142	0	42	60	0	-517	124	0	1.10938
66365	51355	78	41481	31883	80	16766	12917	51	-40	75	0	-69	17	0	-17942	0	0	1.10938
158829	95148	97	102561	61766	98	39426	22773	95	28	134	0	-25	38	0	-11199	0	0	1.10938
161033	93428	101	94541	55836	99	33909	19539	92	37	105	0	-63	52	0	-8558	0	0	1.10938
235358	130408	116	127352	72526	107	47033	26374	103	321	191	0	-29	86	0	-1475	354	0	1.11038
170030	103336	103	100217	61945	100	40734	23979	96	0	136	0	54	50	0	-1374	86	0	1.11138
89203	64723	86	53022	37856	87	20125	14724	57	42	95	0	83	106	0	138	445	0	1.11337
94546	63148	86	60410	38521	90	22291	14196	67	9	135	0	-25	49	0	-3743	0	0	1.11437
220311	122620	110	175716	100426	111	50087	26493	106	-37	125	0	108	68	0	-1604	75	0	1.11536
225628	127534	112	100226	56443	102	45398	25615	100	-163	85	0	-38	70	0	-409	322	0	1.11736
174684	99647	117	95158	55122	102	34422	20302	98	-39	81	0	-22	81	0	-246	273	0	1.11935
389833	258069	132	239765	161644	131	118438	77403	127	-66	206	0	52	67	0	402	662	0	1.12433
70950	54741	80	33801	26191	78	18245	14317	53	-26	112	0	-2	127	0	-192	217	0	1.12732
66826	50547	79	28787	22033	78	15778	12044	52	-125	157	0	-74	33	0	-135	289	0	1.12932
423519	179880	225	219071	87381	225	91801	36535	188	458	244	0	454	241	0	750	1077	3	1.13131
175742	108439	102	124831	80918	98	32634	20617	87	78	107	0	-102	24	0	332	474	0	1.1353
376824	185813	140	238417	121062	139	63121	29875	133	-75	150	0	115	82	0	-159	768	0	1.14028
152087	98635	100	100524	62445	95	35136	22699	92	-36	94	0	-2	73	0	-8034	0	0	1.14028
206646	121072	105	113161	68060	103	42774	24425	100	-164	61	0	-17	53	0	-6106	0	0	1.14128
248589	141467	115	139374	79682	110	57114	33057	106	8	98	0	-9	66	0	-4909	0	0	1.14128
354943	176278	151	142630	72059	134	79265	38482	132	263	172	0	75	77	0	-4043	0	0	1.14228
66393	50229	76	48189	34989	82	15779	11275	56	-22	92	0	-153	38	0	-16530	0	0	1.14228
92335	63909	89	55710	38295	88	24653	17458	64	206	216	0	49	67	0	-846	236	0	1.14427
158665	105904	99	124033	82784	96	35090	22925	92	-126	67	0	-95	68	0	84	600	0	1.14925
121089	89283	87	151186	112550	90	41595	30306	85	44	61	0	114	57	0	134	625	0	1.15224
297187	156298	119	162253	87253	118	63300	33702	114	-47	91	0	-126	71	0	-51	608	0	1.15424
108914	74452	95	56388	39081	89	24164	16726	66	134	109	0	-110	24	0	-2829	0	0	1.15523
51840	40827	78	36300	28249	75	13929	10370	49	-184	75	0	14	40	0	-4	222	0	1.15822
121355	89976	88	44332	33459	86	25587	19378	67	117	129	0	-109	80	0	-62	321	0	1.16022
79320	60342	83	44844	33955	82	20073	14837	61	-73	92	0	34	48	0	246	351	0	1.16321
206358	119468	109	110103	63607	104	46486	26406	101	58	134	0	-22	91	0	597	794	0	1.16719
126880	81313	96	74262	48520	93	25335	16488	76	11	121	0	-71	85	0	-161	306	0	1.17118
135540	97621	97	80641	59048	88	39011	27294	85	54	134	0	7	53	0	-241	387	0	1.17218
76513	58194	90	31851	25018	79	17883	13836	55	90	122	0	-34	61	0	-1034	1	0	1.17317
131772	86672	93	81019	52844	92	27123	17038	75	-69	99	0	-64	56	0	168	388	0	1.17517
199294	121381	104	125022	76448	100	52301	31783	96	-83	128	0	-3	81	0	-5120	0	0	1.17517
184391	114416	97	109073	67501	99	37260	23172	95	14	89	0	6	62	0	-10024	0	0	1.17517
217278	127933	108	116729	68438	104	45866	28084	100	-113	79	0	59	86	0	-2172	141	0	1.17616
77732	58735	86	34858	27179	79	20626	16353	60	57	94	0	-99	29	0	-7567	0	0	1.17616
146232	89698	96	112867	72500	97	30531	19369	91	-62	68	0	-150	18	0	-12780	0	0	1.17616
126823	84367	93	71909	47493	92	31334	20524	89	59	85	0	25	109	0	154	666	0	1.17915
60501	46686	83	39304	30171	78	14060	10653	51	130	148	0	-14	27	0	-276	344	0	1.18015
56001	42815	81	33340	25625	77	17188	13513	55	-13	119	0	-88	47	0	-292	461	0	1.18115
211581	132000	106	142517	90034	104	54541	34372	100	3	101	0	-66	61	0	293	700	0	1.18514
429198	217499	154	381066	208452	154	138123	72802	151	-308	29	0	-69	53	0	-11200	0	0	1.18613
93659	70768	90	52040	39501	83	27793	20614	70	25	84	0	-78	40	0	127	333	0	1.18912
186155	108050	105	102646	60067	102	33763	19663	93	-96	49	0	-17	47	0	-201	337	0	1.19112
117906	80620	90	76279	52432	90	30074	19846	80	70	104	0	137	83	0	-273	170	0	1.20308
223178	117360	109	143018	77084	107	61285	32083	104	144	146	0	12	68	0	-559	137	0	1.20507
59421	46055	81	30428	23898	78	13499	10208	49	-89	27	0	32	96	0	-588	93	0	1.20706
326178	172748	123	163624	86141	121	72526	40291	117	82	87	0	40	51	0	-1701	0	0	1.20706
324598	170697	124	163979	87538	121	75567	39030	117	-163	109	0	-66	61	0	-4130	0	0	1.20806
320070	152594	133	284287	153372	131	103533	52585	128	-102	107	0	-117	49	0	-1676	173	0	1.21005
93994	66720	92	64819	44995	88	24902	17463	70	-16	107	0	116	101	0	-271	287	0	1.21105
240448	146873	106	132701	78931	105	67629	41174	103	-149	48	0	-47	45	0	1003	617	0	1.21703
172928	118202	98	90942	61044	94	42447	28718	92	44	94	0	13	81	0	-4090	0	0	1.21803
103428	78420	85	60401	45814	85	23612	17809	61	-16	70	0	104	64	0	-140	311	0	1.22002
65036	49554	87	39833	30152	80	14776	11223	51	102	104	0	-36	54	0	-227	179	0	1.22301
185806	117625	100	113836	73523	98	45587	28131	96	222	142	0	31	91	0	58	506	0	1.23298
116421	81028	89	80043	55443	91	26575	17202	79	11	133	0	-75	49	0	-6106	0	0	1.23398
170134	105901	106	89952	56044	98	37482	23059	95	97	168	0	178	88	0	-792	173	0	1.23597
214910	129492	114	138002	83750	104	46996	27819	99	81	132	0	145	98	0	-1481	191	0	1.23697
102087	77159	87	54725	41349	84	24896	18306	65	361	155	0	39	96	0	-712	167	0	1.23896
66900	46871	89	49138	35352	81	18378	12638	57	-34	93	0	-117	68	0	-1835	0	0	1.23896
199671	137780	104	149163	102679	100	54255	36147	96	114	156	0	-132	26	0	-615	268	0	1.24095
41683	33217	73	15332	12177	50	3446	2842	29	-83	41	0	-5	91	0	-3910	0	0	1.24095
265244	144061	119	218164	122130	119	74997	44203	112	-85	120	0	-31	54	0	266	400	0	1.24295
123378	78747	98	87844	56611	93	28233	18328	85	-106	101	0	180	88	0	-688	337	0	1.24494
202427	122145	106	99684	59830	104	40068	23586	101	-55	160	0	-99	50	0	-4476	0	0	1.24594
105718	78576	90	59308	43591	85	51679	38223	85	-4	119	0	-17	115	0	189	386	0	1.24793
211955	118883	113	130660	78141	107	42872	23939	105	68	103	0	62	83	0	-128	418	0	1.24893
69875	54318	79	33371	26166	78	15331	11861	52	207	138	0	-61	85	0	-1477	1	0	1.24992
156742	97476	98	99982	62777	98	28839	17199	86	-77	52	0	44	113	0	-1921	52	0	1.25092
109935	81726	88	62962	47856	84	24526	18329	67	60	176	0	-117	27	0	-1345	198	0	1.25192
199003	118266	105	112982	68132	106	38233	22086	100	-87	85	0	-60	103	0	-485	564	0	1.25291
80199	59415	89	43052	32176	82	16473	12462	53	179	130	0	-4	56	0	-6722	0	0	1.25291
132574	91591	101	96530	67583	95	21618	14723	65	-93	68	0	57	100	0	715	1149	6	1.25491
49591	37083	73	32242	25312	77	11802	8766	50	-46	99	0	16	75	0	-955	0	0	1.2559
173136	99740	104	108844	65794	101	38075	21548	97	-86	102	0	70	88	0	-222	302	0	1.25989
101778	72343	88	66940	46703	89	30441	21485	82	20	89	0	-53	34	0	-1397	80	0	1.26089
64536	50372	91	52111	40575	79	15801	12264	51	-148	28	0	47	71	0	-645	60	0	1.26288
82605	61946	83	51694	39084	82	16643	12643	52	136	146	0	50	73	0	-3142	0	0	1.26288
81773	60713	92	50102	38366	82	16791	12524	56	-232	93	0	-7	37	0	-1558	0	0	1.26388
184268	112576	100	110824	66228	102	34654	21624	94	0	108	0	-49	60	0	-6265	0	0	1.26388
325157	175558	123	163764	87697	119	73940	37789	117	63	107	0	-155	40	0	-10788	0	0	1.26488
221106	133123	111	184923	117466	107	73853	46721	103	67	122	0	-34	66	0	238	315	0	1.26687
53435	41739	85	32494	25523	71	11656	9166	46	-202	30	0	59	88	0	-13408	0	0	1.26687
198836	116749	104	129187	76348	105	51194	30454	100	-80	75	0	-2	56	0	-53	648	0	1.26886
211074	122733	106	109270	64309	103	48182	27609	100	-59	126	0	-69	82	0	-5215	0	0	1.26886
294083	163900	137	137092	74997	120	70786	38825	117	-82	126	0	31	50	0	-379	661	0	1.27086
246429	139501	105	121218	67838	104	53068	29174	102	-15	99	0	63	60	0	-17601	0	0	1.27086
177366	110023	101	145764	85145	102	76904	46804	100	214	136	0	56	71	0	-76	371	0	1.27484
72414	55924	80	27923	21678	74	15053	11905	51	-131	122	0	112	76	0	-1779	0	0	1.27584
197646	115670	104	104442	61597	102	46583	27265	99	83	132	0	-37	63	0	-84	399	0	1.28082
114125	79647	89	69003	46655	90	24908	16583	70	82	155	0	75	91	0	-3335	0	0	1.28182
152002	95587	99	91972	59001	96	33808	21701	93	81	115	0	-2	85	0	890	716	0	1.2878
57350	44520	81	37882	29944	76	11901	9598	48	-19	149	0	78	63	0	-5942	0	0	1.2888
251819	140169	113	122320	66784	107	85864	46469	106	121	137	0	69	71	0	-7061	0	0	1.2888
211119	121133	109	137701	85048	109	67011	39121	106	475	338	0	305	197	0	29362	113714	27	1.2888
96506	63430	92	67285	44125	90	21920	14693	66	15	81	0	8	58	0	-136	706	0	1.29278
217352	128627	103	113396	68366	104	46693	27550	101	-202	83	0	-30	55	0	-6035	0	0	1.29278
109509	69991	93	67939	44068	92	21896	14581	64	-46	86	0	10	50	0	-2657	0	0	1.29378
164755	104902	101	122005	78525	98	36052	21655	94	-74	32	0	43	73	0	-8785	0	0	1.29378
131379	90949	98	72696	48047	95	24722	16862	67	158	124	0	-53	69	0	-838	128	0	1.29478
159269	101065	97	130989	85106	99	42974	27114	94	-46	27	0	106	89	0	-184	268	0	1.29976
62212	48117	79	32355	25368	78	12452	9873	47	-30	81	0	24	76	0	1	665	0	1.30275
202905	124685	99	118211	72739	101	45367	28544	97	-10	113	0	-32	56	0	141	653	0	1.31372
177555	126946	98	128022	89519	98	25555	17653	72	-2	84	0	27	48	0	-622	79	0	1.31471
141670	89262	110	84271	53475	94	35527	22946	92	-1	94	0	-8	51	0	-7835	0	0	1.31571
235604	134115	108	119107	68775	105	56406	31099	103	-79	87	0	36	81	0	-7343	0	0	1.31571
85443	65056	82	41997	32516	81	21585	15837	64	-118	175	0	-6	92	0	-7027	0	0	1.31671
179406	111737	103	100513	61508	99	32160	19508	94	177	127	0	25	65	0	-863	15	0	1.3177
179850	111266	103	99076	61217	101	40952	24552	100	136	115	0	-36	52	0	-9108	0	0	1.3177
209313	113270	113	126296	73269	106	47854	26064	103	-159	103	0	152	138	0	-935	404	0	1.3197
67501	48389	87	48328	34633	84	18069	13049	58	156	156	0	-45	59	0	-203	408	0	1.32269
215527	127041	119	146621	88682	105	39932	22956	100	24	89	0	67	84	0	230	479	0	1.32667
118427	76401	94	69287	46923	92	27508	17694	72	47	107	0	20	59	0	30	387	0	1.32966
290417	164155	118	255064	142675	119	101448	58950	116	-54	108	0	83	77	0	-6616	0	0	1.33066
282794	152403	121	144602	79485	120	54022	29611	117	78	98	0	92	101	0	535	553	0	1.33764
87979	59248	89	55543	37536	87	25316	17369	70	132	143	0	21	52	0	-323	133	0	1.33863
74892	55442	88	54394	39760	82	19030	13746	60	-48	163	0	131	93	0	-478	246	0	1.34063
182017	115786	114	101583	64371	101	37654	24374	94	-94	65	0	112	84	0	-623	249	0	1.34163
97042	65366	88	58431	39170	87	23514	15597	67	-15	73	0	55	54	0	-229	276	0	1.34462
153206	104525	97	88556	58427	97	23766	15439	70	-233	18	0	9	83	0	-1195	662	0	1.34462
78293	55409	85	58479	41378	86	23481	16127	66	-1	116	0	7	88	0	-4272	0	0	1.34561
229919	130054	107	119396	68828	106	41005	22776	102	-188	71	0	-65	53	0	-430	454	0	1.34761
108724	73237	93	68227	46174	89	25173	16093	75	50	63	0	-46	46	0	-1482	0	0	1.3486
37123	28705	72	19186	14970	56	13749	10677	49	-99	54	0	81	149	0	-476	213	0	1.3496
283673	150458	116	210527	117140	119	75758	42247	116	-135	75	0	100	92	0	-222	388	0	1.3496
96462	69005	93	58764	41008	86	19555	14059	59	-153	90	0	69	53	0	-16028	0	0	1.3496
170073	105335	99	112015	71267	99	43663	26861	95	-170	41	0	-45	43	0	-659	320	0	1.35159
100113	67618	89	66005	44577	88	19926	13395	58	-172	78	0	10	37	0	-4468	0	0	1.35159
126502	90225	94	89744	62992	90	37686	25343	89	161	138	0	9	64	0	-192	147	0	1.35458
188427	113353	106	89400	53156	99	39751	22963	97	-104	72	0	-150	24	0	-80	390	0	1.35757
48288	37792	75	31162	24983	74	13822	10736	50	148	217	0	31	96	0	-4718	0	0	1.35757
240869	147477	113	163825	103981	109	38676	22895	105	74	168	0	-62	77	0	35	412	0	1.35957
132322	85025	94	76014	48762	93	26338	17049	72	85	166	0	64	122	0	-3167	0	0	1.36056
97881	64845	88	69603	46711	91	25140	16435	74	-83	89	0	-94	27	0	146	553	0	1.36256
66427	51065	83	36782	28292	79	14146	10576	48	124	135	0	-32	28	0	-199	236	0	1.36355
128898	85340	100	81527	53432	93	29714	19381	83	34	113	0	9	74	0	-813	414	0	1.36455
113374	83071	87	78851	55905	88	28530	20093	78	121	239	0	-13	67	0	-490	188	0	1.36555
300710	185387	118	202614	129844	118	84484	51956	113	-26	98	0	73	95	0	-327	397	0	1.36953
41231	32945	67	48959	36719	77	20	78	0	49	93	0	-76	17	0	92	442	0	1.37352
87044	66238	84	55874	43013	84	26289	20066	66	-24	84	0	8	51	0	860	958	0	1.37651
245496	150178	112	236193	141550	113	78380	45667	109	-222	80	0	9	64	0	-3585	0	0	1.37751
313432	161777	135	194976	98505	130	70568	36386	126	38	88	0	62	60	0	-9082	0	0	1.37751
77162	60442	84	33876	26666	77	21198	15896	60	87	144	0	-37	46	0	-9731	0	0	1.3785
62841	49007	92	27208	21128	69	15841	11996	50	185	107	0	52	88	0	-494	440	0	1.3805
103941	67896	94	62570	40410	90	21231	12781	65	-87	102	0	46	81	0	-3385	0	0	1.3805
92319	68624	97	46695	35182	83	29713	22490	80	177	118	0	45	107	0	-3001	0	0	1.3815
128253	87217	95	95890	64050	95	27982	17765	81	-203	68	0	-36	51	0	-472	264	0	1.38349
153329	111278	107	98594	72980	91	36640	26732	88	-22	100	0	16	75	0	176	298	0	1.38548
141735	103766	94	77998	58543	90	38327	27219	88	58	122	0	-88	66	0	-1123	434	0	1.38648
63358	49857	86	38624	30371	78	16327	12651	53	-148	69	0	90	63	0	-565	204	0	1.38748
68252	52576	78	39183	30560	79	13387	10266	46	68	103	0	59	65	0	511	847	0	1.39047
174918	103058	101	122510	74228	103	39196	23778	97	-68	47	0	-42	43	0	-2839	0	0	1.39047
467089	210227	170	382909	189433	160	130634	63170	155	-145	41	0	126	91	0	-1662	437	0	1.39146
128011	84692	92	98615	66692	94	24886	16795	76	147	161	0	-39	66	0	431	783	0	1.39645
60949	48267	79	32664	25569	76	14028	10528	49	95	86	0	42	69	0	-157	416	0	1.40043
164892	105384	111	124586	78437	98	50525	32757	94	-183	92	0	-11	77	0	658	1043	4	1.40243
179841	101837	115	100105	58846	102	46143	25571	100	-26	91	0	82	71	0	-1747	0	0	1.40342
133086	85311	104	68968	43511	93	25799	16099	71	-248	22	0	-11	92	0	474	637	0	1.40641
299276	128641	146	165305	70605	144	58014	22441	139	63	163	0	-56	45	0	-690	204	0	1.40741
252865	156102	105	367452	247051	107	132079	85482	103	-26	146	0	-45	72	0	-13446	0	0	1.40741
215172	145050	103	108560	71654	103	47380	32520	98	-218	60	0	-15	106	0	-7020	0	0	1.40841
336159	159941	129	303448	157407	128	116370	60408	123	47	132	0	-2	91	0	371	305	0	1.41239
286933	151093	126	198547	119358	117	66118	36622	113	178	161	0	48	101	0	-7291	0	0	1.41339
149557	102788	96	116755	80965	94	41938	27987	91	-197	39	0	88	47	0	36	390	0	1.41538
85506	64442	93	58334	45071	82	20084	15608	59	121	96	0	-101	43	0	-647	0	0	1.41638
95065	73735	87	49711	37094	83	24903	19604	66	-31	95	0	-44	26	0	203	894	0	1.41837
328693	176075	121	194930	112156	117	49034	25069	113	71	143	0	8	70	0	6	491	0	1.42037
174810	109401	113	95767	60411	98	31279	19251	92	-14	71	0	134	119	0	-721	120	0	1.42236
63063	47656	85	35150	26884	78	12675	9966	48	-67	53	0	-17	56	0	-148	385	0	1.42535
348064	154523	142	234931	110860	140	81318	40572	135	-51	134	0	-72	28	0	-181	561	0	1.42635
50760	39592	76	26804	21243	74	13715	10443	51	-164	58	0	34	91	0	-377	272	0	1.42735
54274	46145	66	35611	28372	76	10747	8834	43	146	86	0	-41	14	0	58578	82477	89	1.42735
59245	44228	84	26097	20461	70	14204	10911	50	40	95	0	-135	25	0	-490	140	0	1.42934
161094	103661	97	94229	61070	98	29945	19203	88	-42	68	0	47	81	0	384	470	0	1.43233
97246	69721	85	67890	47580	88	23380	16228	66	154	124	0	-7	81	0	-1424	0	0	1.43333
116815	77430	89	77722	51443	91	24983	16715	75	-98	91	0	-128	35	0	-2561	0	0	1.43333
232663	141068	105	116486	72060	103	53753	32565	101	9	107	0	-12	43	0	-6172	0	0	1.43333
187471	108887	104	96016	55823	101	40177	23446	98	-56	103	0	75	101	0	-331	502	0	1.43831
158280	111776	95	90553	63802	94	27098	18423	70	132	145	0	-83	77	0	733	731	0	1.4413
163404	107608	97	84035	55905	95	39093	26108	92	28	161	0	12	51	0	-6448	0	0	1.4413
80370	63723	82	52062	40644	79	23906	17880	63	82	125	0	15	56	0	-1873	121	0	1.4423
148977	100081	97	97761	67865	95	34277	23371	89	102	140	0	44	88	0	-41	298	0	1.44529
54311	43058	80	31366	25000	76	11419	8873	46	-193	11	0	111	107	0	-335	161	0	1.44828
276892	153722	115	134245	73495	114	70574	38086	113	14	100	0	-45	62	0	-39	371	0	1.44927
143082	92349	103	79250	51100	93	40161	25192	91	-61	83	0	-62	90	0	-14071	0	0	1.44927
275171	146155	116	161740	84376	114	55548	30293	109	45	86	0	-135	24	0	-479	250	0	1.45127
64013	49159	83	47285	34127	79	17026	12745	54	-31	75	0	79	65	0	-3574	0	0	1.45226
179193	109861	98	111542	69064	100	42684	26444	96	-21	92	0	-58	80	0	-118	282	0	1.45525
95206	73540	85	65765	51416	83	21870	16326	60	27	69	0	-67	67	0	57	501	0	1.45824
156423	108843	94	66658	44472	93	32592	22620	89	-46	66	0	19	69	0	-2457	0	0	1.45924
125603	80141	92	69316	43699	91	34837	22280	88	34	136	0	8	63	0	236	411	0	1.46124
120857	80570	94	77561	51639	91	36300	23003	89	99	101	0	27	53	0	-7590	0	0	1.46124
96696	69478	85	67810	46867	87	28862	20156	77	108	232	0	-142	56	0	-2791	0	0	1.46124
187307	124722	108	92286	59569	96	38207	25180	93	107	109	0	-57	83	0	-37	393	0	1.46323
187597	117904	98	132816	86768	99	46875	30038	95	136	128	0	9	138	0	27	569	0	1.46522
200293	121287	104	116193	70895	100	44894	27626	97	124	96	0	67	70	0	-8337	0	0	1.46622
140365	103924	105	88491	66141	91	36928	27577	87	-31	64	0	22	84	0	202	505	0	1.46821
125566	79680	95	74050	47691	93	27345	17803	76	320	175	0	38	63	0	-1208	316	0	1.46921
101095	71221	88	65804	45677	88	20238	14035	60	183	201	0	52	87	0	-1394	0	0	1.46921
73035	54063	83	49964	36358	81	18994	13997	60	-89	77	0	89	57	0	-1683	3	0	1.47021
233167	136581	110	121010	71172	107	52611	31082	104	42	112	0	189	111	0	-2972	0	0	1.47021
126601	80453	100	82665	52280	94	28925	17800	86	24	137	0	76	92	0	-69	820	0	1.4722
328747	178868	135	167362	96792	128	95776	56061	124	142	123	0	-33	40	0	-6629	0	0	1.4732
234033	138332	107	128471	76266	105	51989	30696	102	50	155	0	-27	56	0	-19068	0	0	1.4732
57389	44711	79	23526	18602	68	14168	10650	51	41	214	0	-66	34	0	-831	108	0	1.47519
67963	51639	78	40502	31460	79	16846	13264	54	-143	39	0	-41	98	0	-1333	0	0	1.47519
88684	67901	96	47964	37233	81	20411	15941	60	-247	27	0	-19	57	0	105	300	0	1.47918
170692	108372	98	98991	62010	99	31288	19495	93	-136	47	0	37	73	0	126	444	0	1.48117
81123	57262	98	63723	44180	98	19163	12799	68	1286	752	0	678	481	0	-160	180	0	1.48117
332267	172287	135	173791	93382	128	78692	40648	125	-94	113	0	23	78	0	-4865	0	0	1.48117
189040	118352	102	98203	60440	98	37936	23808	94	44	167	0	-46	29	0	-906	348	0	1.48217
229408	148107	111	166216	108168	107	59492	38101	104	-125	44	0	150	110	0	28	385	0	1.48715
156345	104982	109	150396	108862	104	46915	32723	94	97	109	0	140	85	0	429777	399905	58	1.48815
201246	129074	101	114493	72988	100	50944	31232	97	-7	104	0	-14	74	0	-1922	263	0	1.48815
144628	107709	91	90976	68355	89	44033	32788	86	-28	77	0	-66	45	0	585	635	0	1.49114
239471	136709	114	123968	71799	111	57365	32658	107	-100	95	0	-216	35	0	-383	323	0	1.49413
35205	27649	81	25001	20079	62	8917	7236	42	103	143	0	17	85	0	-3879	0	0	1.49413
69868	54433	81	43789	32974	80	17265	13344	52	66	63	0	89	69	0	182	462	0	1.49612
69904	54259	79	46375	35978	80	16818	13190	53	68	85	0	-82	29	0	-1163	0	0	1.49712
116512	75534	93	72572	46674	92	31580	19230	87	93	142	0	63	75	0	-1202	96	0	1.49811
162980	106556	101	111655	74821	96	45214	28366	94	-69	68	0	17	100	0	-387	258	0	1.50111
136726	90773	94	83592	55533	92	25668	15944	74	-76	99	0	-132	59	0	-1626	310	0	1.5021
69053	54607	80	38207	29463	79	20010	15919	56	-97	83	0	-53	76	0	-7217	0	0	1.5021
30221	24415	69	19722	16253	54	6819	5585	37	-9	139	0	-39	59	0	-4354	0	0	1.5021
74092	59233	81	42920	33983	78	18530	14757	54	-148	52	0	40	46	0	-2696	0	0	1.5031
247195	146677	111	188200	115108	111	38878	23132	104	332	135	0	34	58	0	-102	214	0	1.50509
234135	153141	105	236197	162797	107	78821	52958	102	-24	149	0	21	99	0	512	500	0	1.50609
268929	148738	121	137757	76175	119	52399	28741	115	43	142	0	-90	38	0	-189	241	0	1.50908
201949	121507	103	127005	75710	104	47831	28033	100	-162	123	0	42	73	0	-2563	0	0	1.51008
271529	148228	129	207056	125981	117	3591	2020	34	-23	152	0	-56	53	0	-253	348	0	1.51207
70795	55267	93	42036	32316	80	19713	15209	56	-169	23	0	49	59	0	-108	652	0	1.51307
241714	142599	114	154205	90000	110	53783	31367	107	53	157	0	-37	71	0	-2303	0	0	1.51307
114109	69541	94	78503	49485	94	26447	16173	82	55	178	0	22	117	0	-1151	44	0	1.51406
67599	56758	74	18733	14774	54	18502	14459	57	-107	109	0	18	38	0	-8	719	0	1.51606
140068	103629	92	90872	67246	89	31412	22377	84	-20	102	0	68	114	0	-733	0	0	1.51805
338770	195937	128	226975	138620	123	99362	58007	122	67	112	0	11	49	0	-524	613	0	1.51905
193252	120321	99	126566	80893	101	44563	27140	96	-143	53	0	123	87	0	-17991	0	0	1.51905
71104	55194	80	40072	31000	79	16054	12247	55	-30	62	0	-51	89	0	-1388	105	0	1.52104
69942	53506	85	44937	35216	79	19283	14627	58	-45	49	0	35	96	0	-920	0	0	1.52204
218570	132236	104	127209	77294	103	46603	26448	100	-117	140	0	53	84	0	-427	585	0	1.52403
144120	93882	97	73846	47891	93	28824	18670	81	-62	62	0	-30	76	0	-1521	232	0	1.52503
211986	126749	107	115204	69942	103	53233	32457	101	-147	43	0	31	88	0	-3639	0	0	1.52503
180049	114919	97	107144	66914	97	33664	20597	92	49	89	0	-34	55	0	30	476	0	1.52702
94253	64160	88	53860	36578	86	23895	16697	67	-92	82	0	20	73	0	-3366	0	0	1.52802
328426	182977	120	151455	83252	118	72000	40451	115	431	214	0	-56	66	0	361	718	0	1.532
50312	39864	76	31867	25213	75	11505	9001	46	55	97	0	23	65	0	222	327	0	1.53599
189163	120447	103	130835	84238	99	44784	29978	94	54	81	0	-23	89	0	-21	497	0	1.54098
205257	125044	109	108013	65817	100	48646	30695	97	93	153	0	-30	45	0	-2004	6	0	1.54098
85253	62421	86	52660	38616	82	23422	17196	64	-39	128	0	-15	58	0	-9254	0	0	1.54197
249281	141625	117	119793	70246	108	56781	32959	107	197	116	0	-89	20	0	-83	523	0	1.54297
183547	115105	105	104620	66780	98	34438	21210	93	258	279	0	61	84	0	-490	335	0	1.54496
35896	27552	73	19576	15612	57	9119	7052	42	-28	176	0	43	76	0	-439	130	0	1.54995
99706	72457	88	70936	49428	87	20198	13831	63	-65	61	0	57	56	0	-1830	71	0	1.55094
148214	97875	96	80929	54010	94	31301	20351	91	-57	119	0	-8	71	0	-1196	400	0	1.55094
129160	83141	95	86786	56884	94	28708	18498	83	-116	106	0	58	82	0	-412	359	0	1.55194
85218	62191	90	60474	42329	87	20378	14521	62	50	67	0	0	72	0	387	871	0	1.55493
209040	136042	103	121196	78777	104	47575	31397	100	-66	82	0	106	82	0	-402	323	0	1.55892
103494	75410	100	69117	50215	86	21918	16149	65	-77	94	0	-3	74	0	-214	404	0	1.5639
56281	44325	77	34327	27199	77	12867	9676	48	-99	53	0	104	78	0	-1170	48	0	1.5639
96171	65758	88	67515	45476	89	19631	12548	63	-72	81	0	46	46	0	212	365	0	1.5649
228130	140638	106	135996	86587	106	52104	32778	101	-46	78	0	-5	96	0	-1275	373	0	1.56589
87073	59021	89	55140	36395	89	20294	13346	63	-41	65	0	7	81	0	-3292	0	0	1.56689
74733	56869	82	44277	34374	79	16667	12748	52	100	106	0	54	125	0	-119	310	0	1.57387
107556	73627	93	69573	48624	90	26934	19169	69	91	101	0	112	90	0	216	572	0	1.57486
33646	26544	72	25825	21138	63	10122	7995	42	29	65	0	46	65	0	9512	4166	82	1.57486
76047	59779	80	40756	32344	79	21417	16784	55	-56	167	0	84	83	0	-2032	133	0	1.57586
60286	47913	77	39341	31785	77	14044	11061	49	-109	101	0	-58	55	0	-5836	0	0	1.57586
309048	174768	122	163961	90454	121	82310	45491	118	-120	55	0	115	67	0	583	672	0	1.57985
155847	103278	99	80895	52454	95	29010	18331	88	64	121	0	25	126	0	-550	239	0	1.58483
152560	100301	98	100890	67928	93	30036	19732	85	-129	65	0	-139	13	0	-5880	0	0	1.58583
68662	54501	75	39979	31341	78	15147	11493	50	50	77	0	-129	32	0	-3015	0	0	1.58583
227831	133776	111	120214	71582	105	55358	33051	101	121	105	0	-67	29	0	-7372	0	0	1.58583
257979	143443	115	130025	75586	113	50379	26598	109	0	123	0	-43	45	0	-4308	0	0	1.58683
120605	81227	95	70792	48624	90	26398	17360	72	-48	68	0	122	110	0	-838	200	0	1.58882
157763	101914	100	91472	58994	95	28380	18146	83	34	73	0	71	88	0	-48	429	0	1.5948
237236	135079	111	158064	93337	108	59372	35200	105	107	155	0	64	117	0	-3580	73	0	1.5948
80938	56992	93	56623	39561	84	21767	15015	66	-45	107	0	-82	43	0	-1048	306	0	1.5958
139942	93555	90	83657	54406	93	34501	23380	89	70	84	0	0	68	0	-573	297	0	1.59779
100804	73296	88	62954	45207	88	22502	16173	60	-102	27	0	-2	74	0	-5517	0	0	1.59779
141249	98708	104	79234	56179	92	36966	26035	89	-136	112	0	-64	31	0	-771	0	0	1.59978
73791	60435	76	30072	24002	76	21343	16661	60	-147	45	0	-14	73	0	163	492	0	1.60178
144369	96427	96	70337	46738	93	30785	20418	89	-101	62	0	135	106	0	329	685	0	1.60277
152825	100575	97	87274	56934	95	37709	23508	91	75	92	0	68	64	0	-461	132	0	1.60875
273448	153310	126	159774	92192	118	45599	26379	113	27	89	0	-72	113	0	-993	196	0	1.60975
121869	82907	90	93669	63685	92	23377	15350	67	-1	109	0	56	84	0	-2713	0	0	1.61075
270010	156395	110	147551	86567	108	50379	27666	104	179	150	0	22	48	0	-546	330	0	1.61274
80194	60389	86	48896	37807	82	28444	20910	70	-65	82	0	28	60	0	-2535	0	0	1.61374
333001	182727	125	287047	165643	127	76421	41928	123	-348	64	0	10	93	0	-8749	0	0	1.61374
137648	86689	94	87377	55408	94	34452	21541	92	-156	102	0	-43	49	0	-11794	0	0	1.61374
71008	55133	80	49860	38606	80	16808	12881	53	-68	67	0	85	99	0	-50	389	0	1.61573
106183	79507	87	60010	46306	85	20313	15007	57	-172	33	0	15	37	0	92	555	0	1.6247
166763	101147	97	100202	61602	98	32556	19564	93	82	96	0	-57	90	0	-1645	95	0	1.6257
62913	49171	88	40330	32221	76	16390	12924	52	136	189	0	24	76	0	-7861	0	0	1.6257
113394	75222	97	63860	41893	89	23321	15663	67	214	162	0	-4	94	0	-2466	0	0	1.6267
145347	94524	105	83513	55515	95	25531	16727	73	165	134	0	-111	51	0	300	380	0	1.63268
160917	106142	98	78530	49020	96	35054	22229	93	18	135	0	-58	32	0	-297	276	0	1.63467
301506	163138	128	220611	125010	114	118317	70086	109	114	103	0	4	59	0	-2581	0	0	1.63567
129691	97129	102	92173	71862	87	35928	27287	84	22	80	0	65	56	0	-601	127	0	1.63866
62110	51050	76	41798	33361	77	13289	10776	48	-87	68	0	17	77	0	53	568	0	1.64065
203535	119327	104	115125	67766	101	40149	22918	98	64	121	0	71	87	0	-196	484	0	1.64264
238805	152137	105	125074	80153	104	50559	32367	100	112	165	0	-30	68	0	460	701	0	1.64663
131330	84243	107	63944	40934	91	27292	17119	75	-130	126	0	120	98	0	-38	377	0	1.65062
236112	138798	108	121388	71429	105	46862	27798	101	11	78	0	-43	58	0	-2769	0	0	1.65062
95990	65401	101	65344	45049	88	22993	15294	65	35	69	0	-65	64	0	-3921	0	0	1.65161
82604	64177	84	79886	62693	84	20123	16277	57	-137	137	0	-37	81	0	78	368	0	1.6556
120836	81419	88	67475	46580	90	21997	14700	67	39	93	0	166	112	0	-2793	0	0	1.6566
183027	118254	104	96627	59775	99	29550	18434	80	145	171	0	-38	60	0	-2477	0	0	1.6566
106189	82873	84	59267	46108	83	25633	19236	68	66	124	0	-7	95	0	-10078	0	0	1.6566
75553	58763	74	44668	34507	82	17094	13153	51	100	112	0	42	68	0	-2589	0	0	1.65759
262073	148794	108	174791	98065	108	73900	44251	107	-263	42	0	-280	64	0	-57843	0	0	1.65859
64622	53312	64	47364	37684	78	16241	12858	55	46	148	0	-24	99	0	324	452	0	1.66158
116619	79608	97	56904	37613	88	27626	18287	78	57	91	0	-41	67	0	-266	300	0	1.66258
78279	58718	85	43590	31995	85	21456	15810	58	-203	70	0	-123	83	0	2	415	0	1.66557
256680	148169	113	134711	77916	108	55671	30926	105	164	128	0	20	57	0	-624	254	0	1.66657
121174	81922	100	70105	47388	92	24504	17484	66	39	100	0	-105	29	0	-9128	0	0	1.66657
136032	89404	106	72337	47688	92	30688	20328	82	-106	64	0	119	98	0	-426	411	0	1.67155
179985	112389	99	87722	54480	97	31795	20255	85	-53	163	0	53	141	0	470	601	0	1.67454
154640	100643	97	87018	56549	94	28105	18002	77	72	117	0	37	109	0	-658	530	0	1.67454
209600	129499	106	156142	103418	101	43069	25634	98	-71	71	0	-38	43	0	-9406	0	0	1.67554
275374	159281	120	140155	80665	117	64277	37245	115	-53	62	0	-40	47	0	-556	205	0	1.67653
289696	162355	122	206554	116856	120	79238	44866	116	118	126	0	42	60	0	-817	163	0	1.67952
126803	96948	86	98826	73706	88	36356	27726	84	-11	151	0	-47	41	0	-15222	0	0	1.67952
93643	66512	87	68228	47385	88	26814	18320	77	-70	39	0	68	76	0	-6341	0	0	1.68052
238122	142464	115	131762	80661	105	50644	29963	101	-127	127	0	17	68	0	-869	268	0	1.68152
338591	180745	144	283334	145994	134	71741	40246	129	-97	117	0	9	71	0	630	919	0	1.68451
163341	104464	96	115356	74036	95	29850	18109	76	-160	76	0	-106	32	0	-21618	0	0	1.68451
134886	83336	98	81902	52142	95	31002	19089	91	174	107	0	15	65	0	-2512	71	0	1.6855
149555	104421	91	70262	47184	93	27679	18958	71	46	75	0	39	84	0	-513	451	0	1.6875
167606	108599	99	107081	68840	96	43503	27391	92	37	109	0	-51	89	0	-218	176	0	1.68849
97402	68505	88	64422	45374	89	23078	15484	61	-87	60	0	-70	47	0	-1082	258	0	1.68949
138293	99597	91	101770	71756	93	33176	23791	88	15	119	0	58	108	0	-4814	0	0	1.68949
127831	94119	88	64994	46059	89	22283	16527	61	80	150	0	-78	24	0	217	575	0	1.69248
108786	75003	90	57535	39118	87	22625	15972	62	-78	104	0	-49	57	0	-271	575	0	1.69547
123685	94546	96	81656	63929	86	33491	25873	84	9	78	0	33	54	0	-866	301	0	1.69647
148564	94805	102	83183	53048	93	26851	16993	71	103	149	0	-55	32	0	-2118	0	0	1.69746
317469	185214	131	160822	104189	121	102000	59226	122	-179	70	0	-42	79	0	-3687	0	0	1.69746
151050	99008	101	96633	65538	95	40550	25991	92	-153	62	0	-70	57	0	-17	601	0	1.69946
61070	47304	78	33266	26781	76	16589	12852	53	-111	40	0	117	90	0	-227	903	0	1.70046
400077	204090	142	256228	131858	140	114458	65836	135	57	112	0	-12	41	0	-44	637	0	1.70843
91037	64502	86	63172	44780	86	19094	12798	58	170	131	0	-8	46	0	203	283	0	1.71142
118557	80467	92	64516	43191	89	25872	17759	73	-8	68	0	7	35	0	-582	484	0	1.71242
173273	112532	103	131638	86621	102	26159	16452	74	-81	110	0	75	116	0	-2055	242	0	1.71341
169767	106621	98	66076	44992	92	40602	25867	93	-136	27	0	-100	55	0	-17915	0	0	1.7174
132738	97886	90	78988	59385	87	27853	20763	74	3	73	0	-7	74	0	82	382	0	1.72039
51466	38869	83	33885	27092	76	12640	10012	46	8	143	0	-10	84	0	578	576	0	1.72438
60379	47721	80	36653	29889	75	15886	12391	51	-76	88	0	-125	10	0	-2392	0	0	1.72438
73814	58979	74	44699	35235	79	16313	12860	54	37	127	0	21	67	0	-425	298	0	1.72537
101817	80042	84	62758	49951	82	24613	19381	67	-43	47	0	-43	66	0	-47	366	0	1.72737
141131	91919	95	85090	56420	94	30699	19856	89	71	92	0	-10	56	0	-4153	0	0	1.72737
75532	54096	97	56561	40422	82	17497	12767	59	152	142	0	25	60	0	-290	339	0	1.73036
183545	118534	99	98185	61980	96	41516	26523	94	49	220	0	-121	14	0	-151	496	0	1.73235
120295	84854	91	54349	36900	90	20364	14082	61	194	227	0	3	65	0	429	370	0	1.73434
71362	54770	83	43983	34815	79	17762	13611	54	152	176	0	-24	53	0	-148	346	0	1.73933
47730	37572	76	33267	26523	75	22216	17597	60	18	98	0	60	121	0	-155	71	0	1.74132
160716	100943	100	82215	51651	94	32451	19729	87	-100	121	0	-80	48	0	-398	176	0	1.74332
168486	113128	104	102975	69639	95	44094	30006	92	61	151	0	-65	46	0	-3956	0	0	1.74332
159032	99213	97	90557	58772	96	29562	18340	89	69	123	0	-30	54	0	-2860	8	0	1.74431
119995	87251	90	83386	62053	88	17565	12727	57	28	81	0	66	84	0	-1565	239	0	1.74531
352988	179014	126	216728	120891	120	85566	43650	119	-57	96	0	15	76	0	-616	208	0	1.74631
282756	157706	118	150634	84278	115	48907	28056	110	165	186	0	7	105	0	1063	1059	5	1.75229
216531	137059	102	105637	69473	100	43679	26872	98	14	65	0	-48	35	0	-5157	0	0	1.75229
81450	58893	85	54142	38027	85	20889	15345	60	1	112	0	81	98	0	-326	659	0	1.75428
293037	170738	116	205012	118513	115	58999	37335	109	31	61	0	-32	80	0	-423	324	0	1.75627
138481	92910	93	133428	93745	94	25543	17261	71	92	96	0	1	71	0	-3452	0	0	1.75627
128058	94974	102	81135	62767	86	33037	25008	83	96	105	0	34	74	0	-5580	0	0	1.75727
285135	174088	124	286473	187066	119	95895	58798	117	-19	121	0	51	47	0	-319	597	0	1.75827
296273	186883	116	230933	143419	113	90879	55121	109	188	154	0	109	81	0	-1418	398	0	1.76026
132589	83415	103	73440	48736	92	38065	24295	90	-80	72	0	-73	40	0	-1502	36	0	1.76126
121380	87266	97	69125	48218	90	29116	20957	81	9	81	0	32	80	0	-3060	24	0	1.76225
136908	90526	92	65554	44196	93	29805	19586	83	114	184	0	10	59	0	-1677	41	0	1.76225
109045	72506	94	65159	43093	91	23214	14839	70	159	178	0	28	112	0	-37	603	0	1.76724
361438	195305	137	256475	127736	131	95063	48631	128	153	168	0	133	73	0	-719	314	0	1.76823
128716	88891	92	84254	58091	92	27768	18189	77	-51	87	0	20	80	0	-7465	0	0	1.76923
115311	78204	97	72203	49239	89	21555	14733	61	61	83	0	-108	27	0	-2717	0	0	1.77023
52039	41268	76	35455	28531	75	11590	9292	45	65	121	0	53	44	0	-360	167	0	1.77222
105234	71386	91	75694	52636	90	25315	17508	65	-54	81	0	33	124	0	-297	160	0	1.77222
77875	60663	81	50609	39589	80	16346	12758	52	49	167	0	-30	69	0	-4250	0	0	1.77322
127878	99642	90	64439	50608	85	37144	29027	83	163	163	0	120	91	0	-22	661	0	1.77421
69127	55419	90	38528	30851	78	14754	11306	50	-83	33	0	22	58	0	-1768	0	0	1.77521
183684	123516	111	138621	96119	98	34964	23326	92	-262	27	0	-117	69	0	-316	416	0	1.77521
214634	140097	108	136724	91544	103	43617	28782	97	-96	119	0	-8	67	0	1042	517	0	1.7792
360661	194511	127	236542	127278	125	91118	49416	121	-102	206	0	31	99	0	-11046	0	0	1.78019
121498	90525	89	63341	45787	86	26468	19222	74	97	97	0	58	74	0	-124	324	0	1.78319
75848	59030	81	44301	34635	79	27200	20680	77	90	75	0	-45	53	0	-2937	0	0	1.78319
99233	77798	84	55280	41969	83	23453	18058	61	104	125	0	-28	43	0	-5625	0	0	1.78319
57059	47365	75	21062	17358	57	12266	9441	46	-143	32	0	-79	14	0	-265	246	0	1.78518
159093	109172	96	146882	99957	95	684	570	0	2	110	0	63	60	0	-1764	52	0	1.78518
50340	40657	78	36741	29725	75	13305	10673	45	78	115	0	-32	74	0	330	456	0	1.79216
69267	53519	84	46664	34489	82	19011	14107	57	48	137	0	68	75	0	72	407	0	1.79315
87275	68660	89	56619	43683	81	18641	14240	54	7	103	0	-39	54	0	-579	86	0	1.79415
150221	96908	96	86121	55067	94	35039	22142	91	173	119	0	-76	40	0	-2223	0	0	1.79515
300641	142858	136	125772	59093	125	70486	35955	122	-200	74	0	-165	32	0	-8505	0	0	1.79515
142179	97630	99	110248	74781	95	35077	23463	92	73	230	0	-27	88	0	-196	534	0	1.79714
86835	67600	85	51574	41115	80	27927	21433	76	156	218	0	-104	15	0	-2477	224	0	1.79814
70802	55623	81	42368	33674	79	14728	11987	50	17	83	0	-9	54	0	360	375	0	1.79913
64369	52366	79	27241	21996	71	13962	11510	48	179	162	0	-69	35	0	-835	62	0	1.80113
128017	84967	103	79659	55088	90	27342	17387	74	-20	106	0	-11	97	0	-261	356	0	1.80711
141372	99140	93	106983	76898	92	35334	24251	88	-8	81	0	112	84	0	506	498	0	1.8091
130716	86432	91	87668	58920	92	34242	21534	89	-245	46	0	26	83	0	-175	277	0	1.81309
127507	97671	89	68626	53889	85	37453	28241	83	-57	43	0	-58	38	0	-2843	0	0	1.81408
213405	135064	112	110656	70913	104	34107	21027	90	-60	112	0	-50	18	0	-1509	11	0	1.81508
166703	107429	102	87825	56536	95	29938	18167	88	19	133	0	-14	65	0	-638	268	0	1.81608
112058	87926	87	54837	43809	83	29508	23351	79	-74	92	0	8	50	0	-1004	40	0	1.81707
200806	129503	103	118401	75537	100	46559	29491	95	119	149	0	-13	49	0	-1391	56	0	1.81807
201990	125011	103	129010	82008	103	34907	22121	99	-91	88	0	-194	24	0	-294	376	0	1.82007
132250	88512	90	86027	55912	92	35996	23254	88	177	122	0	-123	25	0	-657	203	0	1.82206
155449	101630	105	122419	82422	95	23177	16515	63	151	103	0	85	106	0	-3756	0	0	1.82306
134161	88849	96	96626	64566	93	26195	16081	76	92	147	0	28	54	0	-187	260	0	1.83402
272082	143754	114	162949	93740	111	69190	39160	108	47	109	0	-75	94	0	62	409	0	1.83601
50773	41664	75	36859	29674	76	12086	9693	47	130	173	0	4	69	0	-2838	0	0	1.83701
348252	161959	141	442186	241412	135	152735	82545	131	-115	88	0	72	77	0	-563	197	0	1.83801
76596	59338	86	50783	37884	82	17603	13349	57	-48	106	0	0	61	0	414	385	0	1.84199
72805	59429	84	37414	29634	78	17582	13938	52	82	109	0	-47	48	0	-1510	71	0	1.84199
134946	99777	103	76902	57555	103	35565	26457	87	293	275	0	234	148	0	-914	302	0	1.84199
49411	42502	61	34301	28115	74	12737	10337	46	-205	45	0	16	71	0	-2811	216	0	1.84199
72746	56912	85	40775	32874	78	16056	12397	51	147	185	0	44	100	0	-4455	0	0	1.84299
89911	62825	87	57624	40735	85	21682	15139	62	-30	63	0	-92	49	0	-962	602	0	1.84299
242638	141740	110	206125	122403	108	83444	49543	105	33	119	0	141	87	0	277	480	0	1.84498
74415	55453	83	52002	37944	81	22612	16476	63	124	101	0	1	50	0	272	341	0	1.85096
98158	67286	87	63424	43345	86	16147	10477	54	-62	74	0	3	41	0	-2469	0	0	1.85096
65581	49936	88	37523	30190	76	18232	13941	57	-40	111	0	66	72	0	5	455	0	1.85296
179244	110205	106	137158	89186	99	64687	41489	97	-221	41	0	224	128	0	-10	297	0	1.85694
335754	174303	121	270816	148817	121	98182	54169	117	75	140	0	14	75	0	16196	6301	114	1.85694
124940	83723	96	70924	48323	90	27612	18408	73	3	107	0	63	107	0	-153	261	0	1.85994
106360	75608	98	73400	53311	87	30206	21196	84	-131	132	0	-19	36	0	344	476	0	1.86193
109137	84682	84	75235	56133	85	29442	22238	76	-18	161	0	-36	75	0	-474	416	0	1.86293
75954	59764	82	37752	29000	81	20913	15123	60	147	204	0	-90	44	0	-5242	0	0	1.86293
116812	79970	94	60452	42390	87	27761	19284	71	69	138	0	-15	48	0	-536	79	0	1.86492
226560	142816	108	112074	69982	105	41104	25284	100	27	99	0	-27	36	0	-1069	135	0	1.86592
144332	93408	94	101963	66734	94	30594	19343	79	-18	75	0	-18	64	0	-479	69	0	1.86891
278225	161896	112	160147	97479	110	79016	46777	108	252	142	0	-11	64	0	1182	639	0	1.8709
50947	42463	75	33016	26716	74	11342	8557	47	-1	87	0	-36	44	0	-368	204	0	1.87389
36935	31472	66	24503	20258	66	9202	7627	41	-56	54	0	-45	25	0	-109	399	0	1.87489
95130	69226	85	44859	32392	83	21409	15368	63	173	156	0	74	61	0	82	421	0	1.87788
82379	62996	83	50926	37894	83	18135	13499	55	-178	49	0	43	54	0	19	206	0	1.87987
119443	92761	88	69351	55230	85	27877	21705	64	145	138	0	2	71	0	-4617	0	0	1.87987
244753	148296	112	124863	78172	105	49698	30401	100	147	127	0	-9	61	0	-7941	0	0	1.87987
214848	132711	102	121254	75761	102	45810	28524	97	-45	65	0	47	77	0	98	362	0	1.88186
66253	53708	78	46404	36290	77	13506	10512	50	-61	73	0	-18	102	0	-9161	0	0	1.88186
107920	85358	85	55545	45105	82	21507	16091	55	82	174	0	10	27	0	137979	112999	80	1.88186
122533	89810	96	76089	57844	88	28064	21737	69	30	89	0	91	91	0	204	784	0	1.88286
78392	61824	79	40611	33141	78	16150	12991	49	65	109	0	-162	45	0	-5871	0	0	1.88386
315900	190614	135	279562	176362	121	115171	76455	115	24	126	0	33	77	0	-524	242	0	1.88884
82429	66357	82	30094	24466	70	19524	15497	56	73	96	0	105	148	0	-8665	0	0	1.88984
149071	102451	93	84400	58897	91	35601	24687	89	-106	56	0	56	86	0	-3377	0	0	1.88984
271198	146495	120	237204	135826	114	61701	37752	110	51	124	0	-5	66	0	-203	600	0	1.89283
248003	152582	120	161722	102289	104	63919	39972	100	71	128	0	-32	55	0	-2003	66	0	1.89382
79646	63034	81	43028	34209	79	26302	21294	66	8	195	0	-34	43	0	695	841	0	1.89582
85627	67332	82	43822	34639	80	19975	15336	62	-1	132	0	36	76	0	-805	237	0	1.89681
65309	51995	78	32635	26391	76	16733	13080	51	-106	71	0	-63	38	0	-2104	0	0	1.89681
265414	157149	113	126979	75589	107	56488	33453	105	-116	104	0	75	72	0	-5272	0	0	1.89681
95440	73448	84	55077	42350	82	19598	14971	56	114	143	0	33	74	0	127	783	0	1.89881
62007	48599	77	43256	34479	77	16794	12987	55	-32	88	0	-27	34	0	-643	54	0	1.9008
96505	75087	82	57304	43483	85	24303	18837	60	10	79	0	-58	32	0	-216	252	0	1.9018
223638	149198	100	130094	88400	101	50182	32856	97	7	114	0	-80	45	0	-2724	0	0	1.9018
152498	104336	103	76624	52508	92	34321	22297	88	-100	102	0	-4	36	0	-3045	0	0	1.9028
103122	71993	92	66463	47096	87	20548	14831	61	-104	73	0	55	70	0	9279	4338	82	1.9028
129519	86008	91	80920	54305	91	29620	19444	82	-12	74	0	-47	29	0	-11248	0	0	1.9028
155071	104965	103	80577	56022	94	34309	23221	90	-84	144	0	-40	70	0	-6059	0	0	1.90379
215505	135441	101	114392	73063	100	39770	25570	96	-11	143	0	37	78	0	-3564	0	0	1.90479
148713	107999	91	101889	72203	92	34682	24166	87	260	169	0	95	81	0	189	327	0	1.90878
128687	88867	89	66209	45953	89	22300	15012	64	-121	63	0	58	78	0	-2035	0	0	1.90977
104735	81443	83	68309	52421	84	32172	24113	81	47	87	0	20	64	0	-459	259	0	1.91177
118297	92748	89	81210	64271	85	28808	22406	81	-67	64	0	46	79	0	-677	289	0	1.91276
245273	147921	111	120118	72570	107	51919	31402	104	38	178	0	-43	51	0	-1082	311	0	1.91376
62192	50724	77	31969	25507	77	19170	15224	53	100	145	0	-25	52	0	-4497	0	0	1.91476
223430	141707	103	179771	114956	102	57529	35246	99	-261	39	0	6	49	0	-277	299	0	1.91874
236097	144006	110	114693	70365	100	47600	30251	98	-199	68	0	-39	49	0	-6651	0	0	1.91874
104247	73161	96	65015	46050	86	28006	20277	71	-135	33	0	55	81	0	-4106	0	0	1.91974
317194	169695	118	164715	86901	116	68836	36347	113	71	182	0	-92	107	0	-1659	358	0	1.91974
68216	54457	79	39890	31946	78	15762	11929	51	20	108	0	31	85	0	-328	371	0	1.92472
86459	64076	96	52415	37541	84	20873	15046	64	-180	46	0	-23	63	0	-38	194	0	1.92672
239703	104871	146	136544	63699	143	66263	30055	139	135	139	0	25	61	0	-571	399	0	1.92871
149099	96524	99	77631	50926	93	28945	19067	72	-164	98	0	-104	43	0	-7970	0	0	1.92871
242168	153686	118	179228	116668	109	53997	34586	103	99	216	0	23	101	0	-306	360	0	1.9317
121877	83819	95	82211	57449	90	21214	15224	62	-29	89	0	-75	86	0	-965	161	0	1.93369
131193	84456	94	76830	50548	92	24270	15387	66	381	176	0	70	86	0	-376	248	0	1.93569
58748	48380	78	34665	28373	76	11409	9075	45	0	68	0	124	106	0	-702	52	0	1.93967
132783	100874	88	78711	60931	87	34946	26989	85	-66	118	0	-53	35	0	-542	244	0	1.93967
100804	71307	101	65813	47875	86	23277	17073	64	-45	105	0	-39	84	0	118	672	0	1.94566
60798	48879	76	36959	29669	76	15430	12359	49	-5	57	0	45	59	0	-687	36	0	1.94566
91758	66913	84	56249	40481	83	26008	18818	68	46	115	0	35	77	0	24	322	0	1.94765
232019	156615	105	192257	130591	100	85078	56397	98	37	108	0	-127	51	0	-4771	0	0	1.94865
261451	166147	115	121783	78499	109	58680	38685	106	-2	107	0	-35	90	0	-182	302	0	1.95562
291880	175834	122	279462	174899	118	97196	60187	114	92	114	0	0	97	0	727	593	0	1.96659
104551	73165	100	69320	48756	88	25100	17047	76	-10	92	0	53	69	0	-339	177	0	1.96958
110297	78811	86	68792	49193	86	25126	17154	71	-3	62	0	14	38	0	-194	428	0	1.97157
252093	147864	112	168900	100351	109	80809	48662	107	85	112	0	6	50	0	-207	356	0	1.97257
261638	158793	114	178525	111556	107	45122	26137	104	-157	107	0	-46	25	0	-3804	0	0	1.97356
179280	118965	106	99996	67711	96	45247	30071	94	-121	129	0	138	73	0	-814	25	0	1.97456
136587	97731	90	94387	67679	90	36596	26490	87	28	77	0	96	72	0	717	817	0	1.97655
91743	65323	94	58731	41422	86	21637	14686	66	40	98	0	-109	63	0	374	571	0	1.98054
98292	69280	93	68396	49940	86	23462	16401	67	306	180	0	-135	43	0	-683	0	0	1.98254
49573	40540	72	28639	23347	73	13002	10354	46	-17	107	0	77	82	0	87	524	0	1.98652
119763	95042	84	96253	76685	86	32277	24919	82	-56	106	0	2	52	0	-1411	297	0	1.98652
230114	147531	116	113878	74542	101	50428	33271	95	-162	38	0	28	74	0	933	475	0	1.98852
80113	61505	88	50871	39638	81	21095	16212	57	81	105	0	0	127	0	-94	240	0	1.99051
181980	120694	101	133483	89453	99	56028	36448	98	67	143	0	130	91	0	25	639	0	1.9925
115704	84257	99	47897	35586	84	25559	18913	68	-74	69	0	21	80	0	289	422	0	1.9945
187484	122348	104	89742	58744	96	44556	29649	92	64	160	0	-53	46	0	-670	242	0	1.99649
72653	57100	81	46029	36820	79	17876	13459	53	-216	56	0	-27	40	0	-505	271	0	1.99948
63821	48191	80	64575	48862	81	10142	7138	47	55	128	0	28	83	0	-562	210	0	2.00347
318564	183514	126	147939	86579	117	77867	44916	115	-70	85	0	-23	52	0	776	876	0	2.00646
98347	73902	92	60645	45694	82	26029	19203	61	91	83	0	-32	93	0	-11166	0	0	2.00646
42957	35027	74	15302	12606	49	11399	9438	44	105	111	0	-32	39	0	-1087	122	0	2.00745
301705	157278	119	208829	116060	115	88294	53465	110	-93	88	0	41	66	0	409	583	0	2.00945
74090	54782	85	44952	32691	80	20061	14664	58	-17	80	0	19	44	0	-986	145	0	2.01144
41129	34313	71	30705	25226	72	12441	10581	44	215	230	0	-16	59	0	-237	360	0	2.01343
217219	135048	109	104146	64469	105	42293	26046	102	-31	161	0	-12	49	0	-585	179	0	2.01642
48668	40335	73	18609	15384	53	9390	7520	43	102	80	0	10	56	0	-512	207	0	2.01842
61891	49313	78	35081	28808	77	14352	11878	47	90	114	0	3	76	0	-159	417	0	2.02041
68483	53914	80	46396	35363	81	16144	11799	51	-40	123	0	60	89	0	-1654	0	0	2.02041
87549	65380	86	52176	37022	85	18915	13748	56	177	99	0	23	77	0	-1155	515	0	2.02141
135484	104976	88	80243	62659	85	35392	26891	83	-24	111	0	-114	26	0	-5135	0	0	2.02141
98804	68493	92	65116	46315	87	22014	15349	61	97	145	0	-27	35	0	660	579	0	2.0254
87572	62706	85	56483	39888	86	19745	14364	60	3	76	0	-33	64	0	219	449	0	2.02739
169916	115880	97	102181	71748	94	40332	27262	90	-187	119	0	-8	80	0	-561	87	0	2.02839
289853	180699	118	195876	129757	111	69281	43450	110	-8	70	0	45	61	0	-9621	0	0	2.02839
214794	132245	105	152047	94738	105	75717	43905	102	-17	110	0	-60	79	0	-3562	0	0	2.02938
66158	52331	80	37284	29915	77	18518	14567	55	75	130	0	-161	22	0	-1163	109	0	2.03038
87646	68463	81	57053	44102	83	17550	13357	59	-54	87	0	45	93	0	-1119	0	0	2.03138
82815	64353	93	43476	34739	79	16392	13236	49	102	214	0	30	95	0	-314	367	0	2.03337
51433	42130	75	34735	28306	76	11224	8831	45	25	121	0	-25	42	0	1	492	0	2.03437
62980	50943	83	37304	30020	76	14554	11799	46	-120	33	0	-20	84	0	-43	255	0	2.03736
125246	86358	95	71517	49814	90	30908	21444	87	-37	123	0	29	72	0	-6	370	0	2.03935
153666	105261	93	90947	63736	90	34256	23547	87	-78	32	0	54	85	0	193	507	0	2.04035
31975	27445	53	18333	14886	53	7802	5876	41	-128	69	0	-52	24	0	33408	27173	82	2.04035
162319	108557	101	111127	74632	95	42541	28297	92	-69	59	0	-73	37	0	-1457	211	0	2.04134
85912	58272	98	55719	36899	98	21847	14301	96	912	654	0	762	569	0	-2283	0	0	2.04134
159097	106144	94	91053	61299	95	33760	22581	91	82	71	0	-33	63	0	-12774	0	0	2.04134
106786	77787	85	67104	47662	85	21975	15410	65	28	104	0	-85	15	0	-569	108	0	2.04633
59495	45908	78	47873	35276	79	16528	12269	57	222	140	0	-23	83	0	-34	561	0	2.05131
203593	128609	106	121389	78334	100	39704	24606	96	-185	33	0	63	98	0	-198	372	0	2.0533
113476	82054	88	73966	52062	89	23178	16149	68	-247	38	0	-50	50	0	-704	350	0	2.0553
268533	152282	116	133839	73911	113	57959	32265	109	163	110	0	-41	70	0	-4859	0	0	2.05629
313032	189564	125	186386	114365	117	83703	51710	114	49	111	0	-65	51	0	265	571	0	2.05928
144489	86097	98	94835	58836	95	33126	20731	90	-37	56	0	-133	76	0	-9110	0	0	2.05928
248196	147685	110	151190	92024	107	41678	26318	101	201	194	0	-26	74	0	66	451	0	2.06228
375805	181210	134	219463	110146	134	95371	50396	129	108	108	0	-118	87	0	238	543	0	2.07224
165877	113801	103	88444	60095	93	33194	23018	89	59	141	0	-130	23	0	-6611	0	0	2.07324
143976	90963	96	100018	65797	95	33680	21841	90	-139	41	0	-81	31	0	-449	237	0	2.07822
106827	77151	86	64572	45625	85	21268	15071	60	132	134	0	-5	67	0	-2219	0	0	2.07822
58644	47310	77	22499	18525	57	15421	12773	50	108	129	0	-43	31	0	-5622	0	0	2.07822
187140	123346	95	104086	68013	96	36850	24137	94	-53	127	0	-63	56	0	-5009	0	0	2.07922
76276	60901	80	42822	34699	79	16554	13127	49	-298	0	0	102	123	0	-7510	0	0	2.07922
189771	111864	103	110958	67972	99	43683	27397	98	-175	95	0	8	64	0	265	457	0	2.08121
120409	94472	95	57709	45631	84	34347	28022	81	18	88	0	8	85	0	-3316	0	0	2.08221
248357	154398	111	122888	77896	104	60898	38289	102	140	186	0	-23	69	0	-79	486	0	2.0862
106708	83663	87	60116	44886	84	23664	17282	66	12	70	0	-58	37	0	-231	256	0	2.08919
126758	97793	87	61415	48203	85	29273	22651	68	-84	98	0	153	98	0	-421	390	0	2.09118
38535	32091	68	25030	20718	66	11137	8832	45	10	112	0	-55	56	0	-435	108	0	2.09317
42138	35464	72	25424	20987	62	12471	10318	46	-33	106	0	-71	95	0	-102	338	0	2.09517
158543	108107	96	94069	64432	93	32019	21447	86	-277	21	0	151	102	0	256	386	0	2.09616
127640	92567	88	67119	49361	87	30148	22056	83	35	172	0	21	67	0	-1041	83	0	2.09716
96006	70426	90	61316	43403	85	22079	16185	63	-105	28	0	86	84	0	-204	580	0	2.09915
91334	68619	85	63267	45909	86	26196	18621	70	-116	72	0	107	102	0	-1364	75	0	2.10015
159787	110103	97	99051	68245	94	35504	23987	89	166	104	0	-105	42	0	-2621	0	0	2.10015
55808	46663	73	30287	25038	73	13294	10246	46	-9	81	0	2	56	0	-2593	0	0	2.10115
129347	88465	104	65359	46237	90	24985	16706	63	-27	109	0	-24	58	0	-3515	0	0	2.10115
108228	75018	99	66660	46494	86	26234	17575	70	137	114	0	-78	24	0	21	406	0	2.10414
129622	88846	92	76231	51902	90	26518	18282	72	143	115	0	-77	70	0	-1361	0	0	2.10514
74038	59882	80	43572	35619	77	18617	15155	53	128	136	0	-22	46	0	-609	433	0	2.10514
88493	67742	94	54678	44178	80	23450	18682	58	154	140	0	25	68	0	971	852	0	2.11012
38448	32534	69	26691	21761	66	10475	8732	43	-83	68	0	13	51	0	-24	515	0	2.11112
236438	140739	106	157358	91522	108	43186	24001	102	-150	62	0	96	72	0	-124	262	0	2.11211
207697	113268	115	120294	71206	102	71747	44571	102	-116	98	0	1	91	0	-10235	0	0	2.11211
112690	88307	86	57835	45029	84	25695	20042	80	100	228	0	-46	55	0	-1398	0	0	2.11411
288949	171440	123	282726	184963	113	98723	62750	109	163	101	0	6	57	0	490	456	0	2.1161
352516	213279	144	252677	158701	136	86643	54953	133	62	160	0	82	103	0	-2943	0	0	2.1171
127873	89448	96	63353	43887	88	55825	37743	88	-62	111	0	-17	77	0	-2657	0	0	2.11809
195273	126382	100	105576	68554	97	44374	28394	95	-95	67	0	-10	51	0	1171	845	0	2.12108
232726	143310	104	149270	96685	103	40463	25478	98	44	165	0	19	87	0	47	349	0	2.12308
52175	41088	76	31418	25387	75	12783	9794	46	110	151	0	-55	55	0	-197	219	0	2.12507
108323	74514	94	61776	43118	86	23362	16038	64	-8	161	0	32	77	0	48	243	0	2.12806
82275	63400	82	50070	37610	83	19688	14711	58	-79	108	0	-77	45	0	-102	462	0	2.13005
83072	63899	82	48916	37975	81	19238	14238	60	19	97	0	46	91	0	34	509	0	2.13404
41010	34736	73	25450	21170	63	9830	8176	41	7	63	0	-69	31	0	-1254	89	0	2.13404
106645	83326	87	63320	51168	83	22821	18649	58	-14	57	0	20	45	0	-1082	84	0	2.13504
103479	73910	86	71649	50319	87	22775	15928	66	-148	94	0	-6	51	0	-317	263	0	2.13703
94080	70198	86	56035	41874	84	20373	15813	58	-85	75	0	36	65	0	-422	169	0	2.13902
93578	69668	84	58627	42707	86	19033	13679	58	-91	80	0	31	78	0	-18	863	0	2.14102
135997	99967	100	99330	70391	91	30028	21033	83	190	106	0	-46	45	0	-1079	349	0	2.14102
89478	71140	81	37910	30785	79	19934	16171	53	-53	112	0	11	57	0	-1440	47	0	2.14202
149669	103124	106	91625	63632	91	30496	20903	85	-76	62	0	-3	99	0	-6200	0	0	2.14202
114745	79654	89	78512	55020	88	30152	20329	85	-214	82	0	-19	42	0	-9453	0	0	2.14301
169746	114987	98	130550	91560	95	44719	31165	91	-106	106	0	15	79	0	-619	233	0	2.14501
168488	111311	96	96028	62673	95	27140	18217	74	23	109	0	-130	96	0	25788	9468	110	2.14501
58012	48451	74	35084	29477	75	12507	9589	46	-155	96	0	-109	43	0	-10510	0	0	2.14501
86805	68240	89	40409	32284	80	17429	13762	53	49	160	0	5	73	0	-173	340	0	2.14899
194163	128901	98	100015	67881	95	41355	27384	93	-225	12	0	58	67	0	-979	296	0	2.14999
190574	136175	105	95706	68644	95	33642	24617	90	-32	80	0	100	109	0	121	531	0	2.15099
185592	127026	99	92582	63591	93	40855	28289	91	-167	63	0	-89	47	0	-1555	277	0	2.15198
110921	81993	85	50741	36588	84	20449	14024	59	156	155	0	-31	33	0	-1859	0	0	2.15298
165957	109886	99	120234	81552	95	39316	26023	90	-8	111	0	-24	75	0	-605	227	0	2.15398
128631	91980	88	78355	55054	88	30928	20945	81	58	144	0	-32	61	0	-3452	0	0	2.15497
115398	83273	88	83703	61789	87	25696	18365	66	176	152	0	35	75	0	-509	202	0	2.15597
167014	110184	95	114996	76334	95	44723	30454	93	-99	91	0	63	60	0	-407	506	0	2.15697
97957	72779	87	58446	43583	86	18686	13789	56	15	148	0	8	74	0	-15	383	0	2.15896
83118	60695	86	49467	36717	81	16242	11607	55	128	188	0	65	113	0	-305	163	0	2.16095
114555	90570	94	78995	63594	84	26842	20317	72	-135	73	0	-8	82	0	-296	848	0	2.16195
166350	112046	99	106251	70485	94	35450	23241	90	-98	50	0	20	74	0	-17	248	0	2.16893
107009	76764	87	68717	49251	88	22862	15832	65	1	101	0	118	128	0	-2489	0	0	2.16992
163196	100000	106	93577	59543	96	48050	31258	93	-57	54	0	-41	70	0	-462	332	0	2.17291
157098	109977	96	80254	56163	89	27945	19562	76	-15	112	0	-127	94	0	-3799	0	0	2.17391
44030	38228	55	26659	22066	63	12792	9907	48	33	116	0	22	37	0	137	1000	1	2.17391
194715	117937	102	147181	86770	100	45778	28197	95	27	112	0	-89	37	0	-11075	0	0	2.17391
82304	67969	78	52101	41145	81	26436	20422	70	-99	129	0	-104	39	0	-15054	0	0	2.17391
65838	52776	81	38488	31276	77	16917	13751	50	30	71	0	45	87	0	-4100	0	0	2.17491
96724	69703	86	58358	41372	86	22448	15432	65	134	101	0	15	43	0	329	406	0	2.18089
67951	56889	75	29159	24090	71	14698	11449	49	-105	64	0	40	49	0	-1533	67	0	2.18089
73229	59298	81	36125	28359	78	26111	21059	67	-47	47	0	-40	12	0	-743	134	0	2.18288
36111	29751	74	11393	9518	43	8062	6535	40	163	151	0	26	70	0	-1619	0	0	2.18388
282407	150348	125	194951	107342	118	80395	46098	115	37	132	0	-4	122	0	-1807	24	0	2.18388
105924	74874	94	68652	48959	87	23984	15741	66	131	228	0	-42	44	0	-9558	0	0	2.18488
118985	87472	87	78464	57486	86	20092	14947	57	-38	108	0	-107	40	0	133	394	0	2.19584
76632	62761	82	39659	32176	77	25057	19177	69	-91	60	0	33	67	0	1131	939	0	2.19983
154805	106415	96	89778	61602	93	35808	24542	92	-211	158	0	90	91	0	-3189	0	0	2.20082
117705	85449	85	56823	41414	86	25690	18460	70	-30	90	0	34	53	0	-639	59	0	2.2068
290287	179563	111	148844	94305	104	77781	50108	102	-56	82	0	-52	41	0	-67	417	0	2.20979
171776	119677	111	83663	56983	97	31493	21291	88	-7	98	0	-103	30	0	-190	217	0	2.21278
122671	87733	88	78825	56674	90	26717	18658	70	148	246	0	29	48	0	-389	370	0	2.21478
69027	57162	76	49173	40819	77	14221	11172	48	-24	119	0	-21	66	0	-4061	0	0	2.21577
173541	111018	99	85074	54931	95	40578	26035	94	227	141	0	-12	36	0	19	262	0	2.21677
76084	61390	81	42881	34748	79	13230	10414	49	273	201	0	-53	25	0	-423	171	0	2.21877
126289	87031	104	87266	62089	90	23807	16109	66	20	145	0	-22	58	0	172	466	0	2.22076
74468	59426	86	47312	37504	79	20243	15550	57	45	125	0	63	70	0	-598	203	0	2.22375
352814	158658	166	174266	74751	166	78501	36135	162	440	721	0	237	552	0	-1561	352	0	2.22475
275798	160391	114	152929	93471	109	61160	36595	106	-34	130	0	111	117	0	-2806	0	0	2.22574
139096	105993	87	73817	56507	88	33659	25606	84	4	77	0	-65	81	0	-387	230	0	2.22774
212322	125645	111	140643	89671	101	51539	32828	98	41	152	0	-49	55	0	-323	434	0	2.22973
197323	134574	98	96530	66276	96	50499	33844	93	-295	12	0	77	111	0	-448	112	0	2.23073
80662	64972	82	51628	40810	80	22508	17668	60	154	123	0	-27	54	0	31474	12235	95	2.23073
137799	92780	95	82705	55038	92	37722	24741	88	114	106	0	-10	71	0	-631	638	0	2.23372
215207	140791	103	93371	60281	97	61557	40701	96	-55	110	0	-21	76	0	-277	403	0	2.2397
116262	91660	85	55153	44486	83	30944	24224	80	12	159	0	-18	34	0	-237	68	0	2.24269
83801	65835	86	53884	41769	82	19100	13979	56	94	144	0	22	79	0	-2893	0	0	2.24368
253455	155938	104	142956	90498	102	61445	37425	99	-192	29	0	7	86	0	-26655	0	0	2.24867
70431	57385	77	32412	26412	77	17123	14179	50	-28	77	0	-16	34	0	-323	156	0	2.25066
124746	86034	95	76219	53144	89	29098	19075	74	34	152	0	-224	0	0	-2869	0	0	2.25166
93380	69855	82	70588	52618	85	22176	16583	59	7	66	0	-51	79	0	-217	328	0	2.25465
86597	67280	95	45368	36387	80	14158	11263	50	90	123	0	55	107	0	-203	752	0	2.25664
107300	79883	85	62618	45862	83	27880	19227	75	117	112	0	27	90	0	-4315	0	0	2.25664
183041	127929	99	90560	62947	96	45669	32803	93	-4	105	0	29	115	0	-49	583	0	2.25963
243632	164239	117	124507	85469	105	59318	40707	102	-116	85	0	20	95	0	-5831	0	0	2.25963
114251	92119	81	45483	36557	81	27645	22856	72	-43	78	0	-3	57	0	467	522	0	2.2686
108262	85804	88	41931	34292	81	28055	22582	74	254	215	0	35	50	0	438	862	0	2.27857
56434	43751	90	27759	22818	73	10626	8651	43	-105	51	0	28	73	0	-707	0	0	2.28056
118419	81010	95	58509	41005	90	25609	17848	68	-106	74	0	-57	38	0	-327	471	0	2.28156
242956	168210	108	171017	120374	103	71177	48763	99	-29	66	0	-80	67	0	-101	682	0	2.29053
155424	101992	111	84178	52332	111	36039	22675	111	1834	1059	11	1363	839	0	396	670	0	2.29053
381714	203901	139	192598	115714	133	100291	56840	132	-191	106	0	86	124	0	-8440	83	0	2.29153
113433	80643	91	67784	48274	91	21655	15285	60	82	90	0	-27	43	0	-9270	0	0	2.29153
168288	108809	104	89725	58903	94	35444	22910	86	208	151	0	37	75	0	-4878	0	0	2.29252
137737	104367	93	69949	55503	86	28276	21832	75	-140	105	0	-5	48	0	-11830	0	0	2.29252
82830	67188	88	24022	19908	60	18275	14400	54	-144	60	0	58	60	0	123	518	0	2.29651
125628	100381	86	55060	44542	82	37287	29635	82	72	112	0	-9	66	0	-278	190	0	2.2985
117509	90062	89	78103	61976	85	24895	19343	66	17	131	0	-69	31	0	-1648	254	0	2.2995
87455	67910	90	46090	37719	81	17631	13871	52	-218	50	0	-39	66	0	-381	281	0	2.3005
349680	180573	130	255084	147881	128	103885	63068	124	44	100	0	0	66	0	-59	381	0	2.30449
409659	211894	161	216308	106303	149	89716	45471	147	-47	243	0	83	285	0	-14892	0	0	2.30548
155549	119617	99	93646	73484	88	59069	45649	86	-190	65	0	77	141	0	255	490	0	2.30947
201880	118916	117	117408	69919	117	42032	23114	117	1295	878	0	890	592	0	455	448	0	2.30947
100350	74555	85	55641	41178	84	19955	14411	57	140	160	0	6	87	0	-20287	0	0	2.30947
180740	122193	102	89296	60858	94	39203	26777	91	-90	87	0	32	86	0	-1246	0	0	2.31047
70172	55732	85	40029	32518	77	13249	10369	51	54	132	0	57	64	0	-3062	0	0	2.31146
47112	38737	76	27635	22816	71	11502	9348	45	19	129	0	18	94	0	-322	348	0	2.31246
332204	177824	127	280046	148725	129	70753	37116	123	-149	67	0	118	94	0	78	504	0	2.32043
110620	80531	86	68794	49957	85	22617	16196	62	-12	106	0	3	90	0	-12550	0	0	2.32043
61262	50699	77	27735	23293	63	15404	12290	50	-119	165	0	-2	40	0	-6098	0	0	2.32143
96544	72280	85	51163	38155	83	21749	15898	68	84	137	0	54	85	0	-308	210	0	2.32442
148845	111919	92	97134	73937	90	38952	28825	86	174	129	0	49	69	0	-407	464	0	2.32542
76728	62620	80	39549	33146	77	17513	13844	52	135	113	0	62	107	0	-1694	0	0	2.32641
196545	121628	106	129420	82232	99	41705	26569	94	56	124	0	-19	113	0	11623	4766	105	2.32641
79669	66232	77	39763	33233	76	16020	12685	52	-148	49	0	29	99	0	-6226	0	0	2.32641
181706	118504	100	122669	84363	95	31937	21148	85	-73	109	0	70	91	0	-52	534	0	2.3294
141391	93968	99	73634	49194	92	37667	25585	89	48	140	0	91	74	0	128	393	0	2.3314
75551	60214	80	48199	36706	82	14278	10503	51	31	135	0	-46	81	0	13634	5658	94	2.3314
167592	112391	97	96908	65382	94	27847	17664	73	-207	22	0	8	68	0	-5536	0	0	2.3314
71503	54243	94	42803	33859	79	18739	14738	56	-23	149	0	-78	74	0	-2163	0	0	2.33239
59505	49165	84	36163	29384	76	15089	12322	49	123	126	0	35	79	0	932	1007	1	2.33439
216328	146900	100	110416	75302	100	38638	26393	95	-103	64	0	100	106	0	572	666	0	2.33837
60263	50085	78	33387	27768	75	14129	10938	48	126	105	0	-59	30	0	698	533	0	2.34336
77201	60037	78	40992	31449	78	16252	12687	52	81	117	0	-50	34	0	29	572	0	2.34535
154226	100125	100	85287	55291	96	26197	16135	76	65	93	0	-37	54	0	-2285	22	0	2.34635
175618	121689	96	101531	70816	93	45692	32009	90	151	143	0	81	143	0	-1228	85	0	2.34735
124481	97030	87	82734	64217	85	45587	34905	85	59	118	0	41	91	0	-5119	0	0	2.34735
184058	107537	100	118225	71567	101	40726	24011	96	-124	78	0	52	93	0	310	374	0	2.35034
76295	62237	79	42823	35361	76	17100	13969	50	16	106	0	38	116	0	-9702	0	0	2.35034
130428	98779	88	76773	56440	88	33821	25372	84	-81	77	0	-77	24	0	-9573	0	0	2.35034
462143	238375	159	365884	189190	159	146530	78726	155	410	726	0	170	370	0	-20782	0	0	2.35133
255966	148885	116	170609	101093	108	80397	49317	107	81	118	0	-20	63	0	-6956	0	0	2.35233
138583	61883	116	73535	38174	103	40117	20242	101	-104	110	0	-168	12	0	-13728	0	0	2.35233
172848	119913	109	85265	61895	92	37764	26997	89	214	180	0	-102	44	0	-17743	0	0	2.35233
99924	73855	88	67264	48839	88	21010	15207	62	-117	37	0	-35	79	0	-16915	0	0	2.35233
72940	57686	92	38844	31967	77	21701	17020	62	-249	5	0	86	92	0	-3709	0	0	2.35333
24075	19758	54	17131	14337	50	7883	6429	39	72	87	0	123	108	0	-1509	0	0	2.35432
255168	159592	116	174072	103901	107	75691	46836	103	-60	105	0	35	54	0	-3345	0	0	2.35432
165916	126988	89	121108	92002	90	54359	39755	88	33	85	0	23	63	0	-19754	0	0	2.35432
154118	105502	91	87689	60509	92	32527	22562	81	-30	158	0	9	58	0	-12044	0	0	2.35432
80204	65756	82	33572	27627	77	21851	17459	59	32	96	0	-29	51	0	-81	880	0	2.35731
116818	86998	88	70522	52548	85	20592	15114	58	-112	58	0	146	93	0	304	758	0	2.35931
68964	56883	84	43831	35990	77	17015	13474	52	29	156	0	-35	60	0	-1550	0	0	2.3603
161816	108435	96	111436	76951	94	38102	25397	90	119	95	0	-73	43	0	617	609	0	2.36429
44108	35069	85	27553	23035	72	10855	8591	45	0	68	0	-20	47	0	-85	548	0	2.36628
137655	97819	92	79333	56979	90	29547	20115	85	45	152	0	7	112	0	-995	0	0	2.36728
93580	75630	80	46472	37058	81	20575	16071	56	33	106	0	-106	101	0	103	589	0	2.36927
124212	91014	86	68206	49985	87	22110	15632	65	180	192	0	28	69	0	-1911	0	0	2.37027
344336	206802	115	191297	118245	114	87086	53290	112	-84	73	0	52	78	0	-349	609	0	2.37127
151819	103512	96	77608	53137	92	28069	20148	71	-43	105	0	115	88	0	-5707	0	0	2.37226
92698	66094	90	56843	41391	84	24899	17807	73	36	88	0	68	66	0	-718	263	0	2.37326
93288	73084	81	59933	46096	82	20869	15753	57	165	215	0	-56	62	0	-1677	0	0	2.37426
143926	98539	95	111888	79765	94	26571	17485	72	-3	69	0	-14	61	0	365	396	0	2.37725
80414	65220	86	42657	34522	79	23599	18812	57	-52	109	0	63	57	0	-2490	0	0	2.37725
109538	77355	99	55787	41145	86	25454	18136	68	-131	84	0	-13	24	0	-828	376	0	2.37824
108038	77603	88	62897	44870	86	19227	13724	59	69	139	0	-111	37	0	-8	702	0	2.38024
67866	53546	72	42663	32570	80	19395	14847	53	-31	98	0	84	81	0	-1721	361	0	2.38024
353021	175766	150	302968	163740	135	86256	44537	133	371	131	0	-18	105	0	-994	159	0	2.38223
213046	136480	115	110470	72407	99	44503	29032	95	-124	86	0	-65	76	0	-3151	0	0	2.38323
260659	159080	124	252514	165813	114	64980	39546	110	-66	114	0	155	81	0	-5457	0	0	2.38323
136748	97490	89	79134	56450	90	26348	18314	71	-189	107	0	-2	80	0	-657	504	0	2.38522
115860	85637	86	74653	53141	87	25112	17331	64	-4	119	0	7	68	0	-4951	0	0	2.38522
89099	68744	91	57697	44634	84	14044	10494	49	126	104	0	-78	51	0	-252	451	0	2.38622
139587	89448	96	96265	64332	94	34661	23147	91	32	78	0	-29	90	0	-45	435	0	2.38921
190277	124220	96	184404	119210	100	55931	37611	95	142	178	0	-18	31	0	-4689	0	0	2.39021
82354	63388	84	58166	44140	84	17790	13129	54	-42	130	0	47	62	0	-250	207	0	2.39419
145925	103045	93	76533	54063	90	29281	20709	75	28	115	0	0	56	0	-390	94	0	2.39619
38255	31356	71	26993	22570	63	9394	7911	41	42	147	0	-24	90	0	-6178	0	0	2.39619
81051	65375	78	53141	42507	79	23850	18853	66	152	152	0	-63	42	0	-1252	62	0	2.39718
62411	50212	84	34936	28750	76	14530	12198	47	155	119	0	-66	13	0	-117	341	0	2.39918
145998	100119	98	90684	62594	91	33897	23447	88	-52	114	0	66	63	0	-275	204	0	2.40017
191211	128099	98	94667	62124	95	35751	24035	92	44	93	0	40	61	0	-394	485	0	2.40117
112143	89742	85	67100	52260	83	32348	25536	80	-223	31	0	59	94	0	-8697	0	0	2.40117
108575	86404	88	87464	70370	83	31036	23826	79	-98	62	0	-67	34	0	-3338	471	0	2.40117
86203	65617	93	50841	38328	82	18595	13879	55	56	91	0	41	107	0	77	528	0	2.40316
96131	74862	83	59385	44538	84	27196	19834	68	46	133	0	38	87	0	-162	551	0	2.40416
59147	50083	74	28776	23899	70	15440	12405	50	46	140	0	14	51	0	222	616	0	2.40715
122269	89160	88	63293	45413	86	23782	16924	63	64	147	0	108	93	0	-14	730	0	2.40815
82902	64048	83	54421	41869	83	22377	16922	62	-11	198	0	-8	50	0	309	515	0	2.41014
168116	108280	97	101683	67552	95	31155	20547	83	86	131	0	-42	46	0	-846	32	0	2.41213
54921	45444	72	25493	21466	63	12192	10030	45	54	91	0	-44	29	0	-1745	0	0	2.41213
243753	155453	111	118211	75021	102	45487	27969	98	-276	79	0	-38	52	0	534	476	0	2.41413
67033	55106	81	41485	34486	78	14283	11634	49	-93	73	0	-44	64	0	-922	97	0	2.41512
350377	165249	134	313334	152937	128	104754	51801	123	-98	111	0	-47	68	0	-162	370	0	2.41712
272469	164488	107	179435	110310	106	85824	52543	103	94	160	0	7	107	0	73	343	0	2.42011
383988	167143	127	420998	202688	124	148003	76931	121	-234	99	0	-103	55	0	10832	6884	76	2.42011
64666	55933	63	35906	30454	69	15645	12938	49	-96	44	0	-79	5	0	-30472	0	0	2.42011
177286	124653	101	81905	58517	92	41270	29237	89	-42	63	0	-32	78	0	-455	689	0	2.4221
144756	100467	101	84399	61319	90	30870	21430	77	-76	115	0	64	78	0	-3540	0	0	2.4221
80349	63494	88	54462	44554	79	16523	14252	49	-105	73	0	27	58	0	-1165	114	0	2.4231
180855	126140	99	100538	70243	96	26175	16275	77	-177	91	0	-18	51	0	-2098	97	0	2.4241
170224	114194	99	102007	68311	96	38493	26910	91	128	141	0	68	90	0	282774	202782	109	2.4241
67887	57093	75	41727	33628	77	15322	11943	51	190	185	0	-41	67	0	-412	11	0	2.42709
120281	89723	87	76994	58590	87	22151	16808	59	94	110	0	-31	41	0	-1691	0	0	2.42808
121196	86979	96	82220	60070	89	23881	16550	65	24	144	0	153	86	0	-1783	0	0	2.42908
118011	84743	88	68245	48314	87	26758	18734	74	49	114	0	13	58	0	30	223	0	2.43008
189548	122470	96	97083	61995	97	33435	21968	92	1	191	0	83	96	0	-5445	0	0	2.43107
302831	173606	123	205428	119959	115	66370	38516	112	293	235	0	-135	79	0	-301	643	0	2.43207
198828	143552	98	147656	111511	96	55023	40471	94	28	104	0	98	132	0	-81	485	0	2.43406
268788	155213	114	146480	85733	109	66022	38341	106	30	102	0	-20	55	0	-8615	0	0	2.43406
50600	42349	82	29312	24401	74	10030	8065	43	-178	21	0	58	63	0	-244	212	0	2.44004
145063	104390	101	81602	58871	91	21405	15524	58	-7	70	0	68	86	0	-1976	0	0	2.44104
128479	93136	91	89347	66504	87	27592	20334	77	-67	99	0	-132	35	0	-861	355	0	2.44104
83291	65834	83	43237	34471	80	20961	16758	57	12	57	0	74	100	0	422	581	0	2.44503
105108	75916	94	55227	40085	85	21477	15320	64	-70	48	0	75	70	0	-631	181	0	2.44602
95622	71302	84	64720	47311	84	19030	13829	58	151	162	0	42	63	0	-286	375	0	2.44702
76067	60760	94	37958	30681	78	17382	14149	51	100	130	0	75	63	0	-1009	310	0	2.44802
99759	72593	100	53467	38748	83	21799	15658	60	89	79	0	33	63	0	-360	842	0	2.44901
48979	39966	75	32997	27450	74	12625	10229	47	-30	92	0	7	68	0	-998	464	0	2.44901
213446	134579	99	117867	74198	99	33645	20897	93	-136	104	0	-88	56	0	-87	270	0	2.45101
100821	78066	84	58836	43204	82	20009	15480	59	48	105	0	-124	63	0	-172	365	0	2.453
353520	167136	134	438073	251248	129	155621	87070	125	113	87	0	62	90	0	356	479	0	2.46098
82617	67980	78	43063	36477	76	20142	16217	57	-73	86	0	-82	58	0	2072	4816	36	2.46098
190616	140272	93	104103	79105	90	55663	42144	90	190	201	0	-160	42	0	-38432	0	0	2.46197
118531	90120	86	67288	50690	84	27958	20101	67	-167	53	0	5	51	0	-38850	0	0	2.46197
122527	87237	98	70772	52632	87	22791	16994	58	32	111	0	9	44	0	-24609	0	0	2.46197
220893	137772	106	152003	95660	103	48185	31749	97	12	89	0	-40	66	0	-12937	0	0	2.46197
120907	84366	92	67787	47544	88	28169	19732	73	-110	93	0	72	55	0	226	708	0	2.46596
54420	47085	71	25779	21986	62	11241	9378	44	-130	56	0	-38	50	0	-5361	0	0	2.46596
350236	239469	119	313394	224255	119	126932	88755	116	-8	73	0	31	51	0	-9297	0	0	2.46596
60186	49346	75	37363	31210	75	14483	11561	47	-167	84	0	-29	46	0	-22303	0	0	2.46596
70392	56951	88	37340	29127	79	16867	13340	50	-104	68	0	-26	61	0	-769	591	0	2.46696
230661	137636	107	107328	63327	102	48615	30421	100	-63	74	0	25	61	0	-351	241	0	2.46995
135349	91250	98	80904	56754	90	26177	17855	75	-119	52	0	-8	55	0	-253	640	0	2.47194
465703	232843	167	316269	163015	167	126378	70069	162	824	1847	8	583	1122	4	-1214	188	0	2.47393
265819	160938	114	166941	102848	108	67815	40993	106	141	146	0	-140	74	0	-197	326	0	2.47692
87647	69221	82	51117	38716	81	18966	14350	58	3	94	0	-31	93	0	-198	399	0	2.47991
105288	74979	88	61961	43044	86	26323	18741	72	-123	47	0	-71	22	0	-15	624	0	2.48091
103156	74956	89	61610	44571	84	21714	15878	61	42	101	0	41	91	0	-205	154	0	2.4829
131933	90958	104	69638	48088	104	30661	21194	86	856	571	0	493	425	0	-648	147	0	2.4829
357278	181886	124	288269	169058	123	104445	64330	119	-31	58	0	100	98	0	-11788	0	0	2.4829
82955	66628	81	37228	30398	78	18315	14572	52	-4	76	0	-61	62	0	75	386	0	2.48589
44775	37220	68	30937	25991	72	11936	9511	44	-37	59	0	-8	51	0	-861	0	0	2.48689
203916	128750	99	156962	97936	98	39330	25890	92	-136	135	0	-43	50	0	-1060	380	0	2.48789
76824	56727	83	54382	41343	83	18027	12984	55	-131	21	0	-33	69	0	-438	527	0	2.48888
61890	50488	78	28012	23140	74	13278	10413	47	-10	61	0	30	94	0	-144	256	0	2.49686
104583	77023	99	63118	46388	85	21574	14862	61	18	130	0	38	58	0	-90	330	0	2.49785
124111	94940	86	72572	55804	84	27346	20416	67	0	50	0	-22	62	0	-3560	0	0	2.49785
123560	96053	87	68761	55701	85	30394	24034	78	-183	44	0	99	92	0	249	625	0	2.50284
70583	57250	79	42060	32950	79	19497	15166	56	-127	81	0	-45	40	0	16	516	0	2.50782
131985	106096	83	57967	46999	83	34852	27599	82	-32	120	0	-47	31	0	-1540	0	0	2.50782
134840	98004	89	77907	55573	90	27882	20335	75	-48	53	0	-65	22	0	-347	264	0	2.51281
193274	127488	96	143683	98023	97	36611	24302	93	-48	95	0	-100	49	0	-1519	77	0	2.5138
356324	177069	146	385994	193283	141	122919	68883	137	-158	155	0	203	165	0	-46	448	0	2.51978
226623	140255	102	129814	80872	102	44288	28500	98	-5	89	0	27	67	0	828	1204	6	2.52875
128441	95312	91	99596	77127	87	27547	21173	62	-142	82	0	106	103	0	542	591	0	2.53473
76425	58734	95	43316	32474	79	17585	13749	55	-8	95	0	-5	62	0	-2637	0	0	2.53573
116135	86015	89	58415	43442	85	23708	17515	64	-42	85	0	-46	68	0	-199	462	0	2.53673
183071	120964	100	98741	64454	99	46916	30446	96	-8	56	0	-52	88	0	-446	190	0	2.54271
241256	146113	108	165857	99215	104	54513	33328	101	-164	59	0	-20	61	0	-167	312	0	2.5467
75188	62086	80	43458	35570	78	19505	14942	53	-61	144	0	-75	29	0	-4840	0	0	2.5467
154256	111489	94	80725	60554	89	22392	16006	63	-114	75	0	-14	55	0	-223	332	0	2.54769
44289	37350	72	26193	22365	66	10578	8953	42	-73	86	0	-20	35	0	-2964	0	0	2.54869
122672	88166	100	68631	49320	88	30400	21309	84	408	140	0	-25	48	0	445	549	0	2.55367
106606	85804	87	56402	45472	82	27675	23069	72	106	240	0	46	102	0	-304	113	0	2.56065
87828	71644	79	48508	40145	79	21299	17340	58	146	147	0	-118	58	0	-2721	0	0	2.56065
159643	114539	96	95059	67517	90	41885	30804	87	27	122	0	-111	24	0	-6723	0	0	2.56065
195265	135839	95	117331	81858	93	42717	29194	91	133	174	0	-4	64	0	-9090	0	0	2.56165
118965	86761	91	97201	72484	88	36174	25839	85	-24	78	0	21	65	0	-971	178	0	2.56264
95431	75889	93	43604	36089	79	15735	12710	52	0	110	0	-103	31	0	-403	174	0	2.56563
92059	72874	81	59224	45022	82	20366	14791	57	-206	76	0	-134	45	0	240	523	0	2.57062
207336	142363	103	93981	65341	94	47942	32908	91	5	105	0	-26	86	0	-10820	0	0	2.57161
104578	75896	90	71248	53793	86	19187	14728	57	-226	31	0	-10	71	0	-4393	0	0	2.57261
203407	133837	105	128063	88986	97	41735	29024	93	-73	70	0	-84	62	0	-496	663	0	2.57361
69640	55198	91	34065	27227	76	15925	12836	51	30	93	0	-80	20	0	-242	469	0	2.5756
76124	61962	80	42134	33615	79	17159	13746	51	318	172	0	79	98	0	17	216	0	2.5766
76275	62189	77	45252	34840	78	15935	12277	50	9	67	0	-111	29	0	-192	320	0	2.57759
98435	79919	82	52792	43306	80	22187	17685	61	130	184	0	20	67	0	-3	372	0	2.58358
276499	174527	109	123022	77433	107	64696	40391	105	-16	94	0	-26	44	0	85	366	0	2.58657
145002	97176	96	73335	49634	92	32540	21989	84	-55	67	0	48	43	0	-217	460	0	2.59155
66799	54294	91	39882	33436	77	15904	13346	48	-26	134	0	-1	57	0	51	470	0	2.59354
125451	98331	90	115240	92153	88	32452	24620	84	61	142	0	-64	64	0	-588	320	0	2.59454
97588	69747	90	52913	38710	84	19748	14173	58	-53	103	0	46	126	0	203	490	0	2.59853
74787	57802	79	51049	38802	82	18106	13797	57	-34	50	0	-32	19	0	-225	448	0	2.59952
306712	184243	120	132083	81455	117	70030	42062	115	125	108	0	-52	61	0	807	661	0	2.60251
110289	83070	86	76125	56383	85	26575	19977	64	67	92	0	-7	54	0	-6279	0	0	2.60251
78180	61435	83	39172	29760	78	16702	13265	54	58	93	0	-171	14	0	462	426	0	2.60451
69550	56474	87	42856	35828	78	19160	15953	54	53	119	0	33	77	0	-561	120	0	2.6055
131258	95210	89	66976	49294	87	26943	18997	67	-21	96	0	49	84	0	-427	338	0	2.6075
246055	164431	118	163811	111970	104	74140	50830	101	-180	49	0	128	75	0	586	622	0	2.61049
136164	99621	89	58974	42593	88	31689	22847	81	-16	101	0	18	58	0	-6884	0	0	2.61148
70051	57803	79	44888	35930	79	19391	15100	53	-113	18	0	3	41	0	-373	139	0	2.61348
79645	68037	78	59144	49080	78	19798	16290	54	41	105	0	-13	60	0	-1418	82	0	2.61348
134594	101171	90	82197	60151	87	34248	24490	84	24	99	0	-157	20	0	-5139	0	0	2.61348
69969	59077	80	48728	40556	77	13076	10600	48	166	119	0	52	48	0	-386	274	0	2.61547
100218	74380	86	60243	45162	85	30030	21740	81	119	106	0	-19	65	0	648	716	0	2.61946
159389	117650	92	102728	77323	92	33614	24672	88	-32	111	0	61	58	0	442	551	0	2.62245
322929	153825	136	424448	220724	126	117358	60641	122	-158	88	0	74	103	0	-9193	0	0	2.62345
97540	70221	85	57734	41413	86	21280	14788	61	-109	28	0	31	61	0	-1025	81	0	2.62843
79633	62188	79	45403	34755	80	17332	13352	54	-160	76	0	11	63	0	-633	201	0	2.62943
196472	117468	105	152344	97253	103	61335	40634	100	36	171	0	-1	63	0	-2477	0	0	2.63042
151490	106752	95	85308	61786	90	35962	24283	87	-3	108	0	76	82	0	26	364	0	2.63441
85971	64837	86	63951	48773	84	16144	11898	53	-102	63	0	-77	22	0	-4847	0	0	2.63441
108325	84792	85	74574	59835	84	20224	15526	58	-9	98	0	-10	50	0	-4918	0	0	2.63441
82530	67817	79	43943	34226	80	21467	16685	56	121	163	0	-12	73	0	-340	147	0	2.6374
320175	185636	116	152798	87103	114	64320	36550	112	7	131	0	48	96	0	-5566	0	0	2.6374
213654	138759	107	136089	90082	101	46796	31354	98	135	114	0	22	79	0	-426	485	0	2.64238
47006	40050	73	29367	25092	72	11041	9510	43	24	87	0	39	50	0	-6216	0	0	2.64238
259830	168064	107	146604	102169	105	59079	38364	103	-71	130	0	37	101	0	-5794	0	0	2.64238
55322	48176	55	35126	29877	74	22907	19175	57	0	101	0	-52	78	0	-11426	0	0	2.64338
156731	117638	92	73562	57192	88	27865	21518	70	39	95	0	5	75	0	-998	144	0	2.64438
233946	152851	101	139599	90298	102	66777	44117	99	-5	104	0	-85	44	0	-119	340	0	2.64637
116929	86829	88	75311	57496	87	20716	14998	58	-11	71	0	-21	27	0	-172	252	0	2.65634
79656	63921	83	40248	31650	77	16973	13432	51	-19	103	0	-116	36	0	-1524	0	0	2.65733
197753	123769	100	115252	77564	100	38143	23941	97	-189	52	0	99	116	0	307	486	0	2.66033
88000	63763	97	46791	34487	82	27352	20300	69	-115	105	0	55	81	0	-2828	0	0	2.66033
120818	92750	86	73595	55026	85	27760	20573	72	-105	61	0	33	79	0	2442	1561	29	2.66033
150970	106535	95	104720	74558	92	24229	16970	71	88	138	0	60	63	0	-1711	0	0	2.66132
51662	44284	76	31976	26829	73	10905	8637	44	52	131	0	-56	68	0	-2241	0	0	2.66232
121358	89220	89	68466	49481	86	25038	18124	68	-43	99	0	-40	33	0	19	666	0	2.66531
107790	83547	85	73934	57790	84	30550	23390	74	-95	71	0	108	111	0	-128	308	0	2.6693
103030	81568	83	72950	58686	82	25195	20831	65	138	164	0	-48	36	0	-3322	0	0	2.6693
98746	81784	87	51275	41134	81	17642	13956	51	-116	34	0	21	48	0	-8233	0	0	2.6693
290100	197929	109	140319	98324	109	71348	49626	105	75	186	0	-75	41	0	-13457	0	0	2.6693
255721	159943	105	134968	84373	106	46125	29406	102	-23	63	0	33	58	0	-20191	0	0	2.67029
227261	146434	104	124282	80791	103	43474	27488	99	152	153	0	116	97	0	-1068	270	0	2.67129
231023	152997	103	146797	97251	101	48577	31542	97	208	214	0	-44	60	0	59	320	0	2.68026
273798	193333	101	171710	124785	100	73987	52666	99	188	136	0	44	116	0	-13161	0	0	2.68026
126982	91619	104	59591	41208	104	26598	17527	84	175	127	0	79	71	0	789756	480707	94	2.68026
105378	85521	83	66519	54151	83	18548	14413	52	-32	96	0	-44	72	0	-17134	0	0	2.68026
184338	125671	101	92550	63841	94	39522	26549	91	-53	76	0	101	140	0	390	588	0	2.68823
83758	70242	80	43566	36644	77	19797	16547	53	-102	121	0	-76	72	0	-13066	0	0	2.68923
276236	186808	108	141239	93700	106	78817	52882	104	-77	149	0	-47	56	0	-11377	0	0	2.68923
405000	173221	202	187390	72372	196	97975	42440	174	-180	129	0	-154	80	0	-16900	263	0	2.69023
125294	94325	87	93286	70291	87	26799	20086	72	-56	111	0	-72	40	0	-782	48	0	2.69222
157406	108221	95	89643	63592	92	32916	23319	86	94	128	0	29	60	0	-1734	0	0	2.69222
102130	79579	86	52454	41048	82	21501	17106	57	106	126	0	5	69	0	65	270	0	2.69421
329262	200873	128	248436	157898	129	89033	54241	125	-189	95	0	160	93	0	-2360	24	0	2.69521
65668	52864	81	31164	26127	75	12524	10469	45	-152	20	0	45	66	0	-3037	0	0	2.69621
113155	84209	94	52122	38851	83	25324	18953	65	-34	55	0	159	99	0	-2771	0	0	2.69621
62100	50862	87	47343	39603	76	18339	14304	56	87	76	0	-69	50	0	346	505	0	2.6972
102096	77914	98	52693	40095	82	22600	16806	63	102	165	0	-72	59	0	-1437	68	0	2.6982
226533	106827	117	135977	60654	114	44600	20932	109	139	141	0	44	90	0	251	636	0	2.70119
129755	101966	94	73073	58616	84	32137	25281	80	-60	55	0	-63	67	0	-1625	0	0	2.70219
148647	110543	90	96704	72188	91	34621	25925	86	-49	78	0	-174	8	0	-5134	0	0	2.70219
65649	53690	77	36925	31069	76	13586	11421	46	-92	63	0	-19	50	0	103	423	0	2.70518
248801	178801	100	185585	135484	101	89928	65356	99	142	104	0	86	108	0	-1371	138	0	2.70518
50180	41194	75	28626	24395	70	13200	11432	46	24	151	0	-46	67	0	458	466	0	2.71016
77487	60052	80	45142	35162	79	14697	11642	49	-90	93	0	67	81	0	-383	362	0	2.71116
61483	51012	73	37895	32115	75	12564	10448	44	-115	36	0	-5	73	0	-746	307	0	2.71116
95592	76780	81	48652	39521	80	17703	14126	53	98	115	0	-90	33	0	-690	155	0	2.71216
209498	139646	113	91968	61251	95	42256	27641	94	159	118	0	39	114	0	-1580	0	0	2.71315
194666	142642	95	105527	78346	94	54353	38506	90	87	130	0	74	79	0	-56	324	0	2.71714
192541	91796	117	126216	60731	116	50977	22485	113	137	103	0	-44	52	0	-1898	52	0	2.72412
89687	69224	80	44739	33478	82	15899	12220	51	14	41	0	9	51	0	-213	421	0	2.72511
52426	42929	79	30975	26227	73	9787	7805	42	40	184	0	-30	30	0	-2914	0	0	2.72611
48633	40169	80	25508	21585	64	11736	10023	43	149	105	0	-31	46	0	-1810	0	0	2.72611
158645	111761	93	89532	66052	90	40648	28020	89	41	98	0	-2	78	0	425	495	0	2.7291
158731	109887	107	102837	73128	92	28430	19248	83	92	130	0	-71	32	0	-266	231	0	2.73508
59720	49884	76	30512	25751	74	12342	10454	44	-84	94	0	-73	44	0	-2093	0	0	2.73508
137893	104084	89	87339	65415	88	31452	23383	84	-103	91	0	-61	34	0	-155	312	0	2.73707
102262	81624	81	55376	42943	83	15921	11541	50	-5	84	0	-85	36	0	-723	258	0	2.73807
101072	76777	86	64504	48843	87	21595	16703	57	199	173	0	81	60	0	-4000	0	0	2.73807
124517	91302	87	63876	45977	89	30658	22165	85	109	205	0	-73	37	0	-323	207	0	2.73907
158516	112821	100	93183	67590	92	32579	23007	81	-200	104	0	-114	50	0	375	714	0	2.74405
58109	50454	73	29236	24957	68	20933	17570	55	69	131	0	-74	18	0	-4422	0	0	2.74405
97224	75669	83	109927	84937	86	454	343	0	5	136	0	-38	45	0	-4357	0	0	2.74505
98538	73191	86	64690	49858	83	19097	14521	55	-184	26	0	32	45	0	160	905	0	2.74704
85064	66128	82	46889	35686	82	18628	14416	59	11	117	0	52	115	0	-350	264	0	2.74804
126310	92987	88	68950	51527	87	30303	22189	74	192	148	0	127	72	0	-1659	0	0	2.74904
153797	106704	92	70378	48498	90	34221	22848	87	-82	64	0	25	49	0	-40	575	0	2.75502
68147	57732	76	33704	27459	75	13129	11219	46	-18	121	0	-164	13	0	-895	206	0	2.75601
200541	131962	98	99310	64421	96	41505	26935	93	42	119	0	4	84	0	109	779	0	2.76598
196571	154117	96	89659	70897	92	53527	41411	89	229	171	0	79	96	0	19338	7923	108	2.76598
171635	117714	96	106523	73157	93	34349	24136	88	-263	68	0	-45	44	0	-16595	0	0	2.76598
98719	76955	87	61810	47850	83	22773	16845	60	37	125	0	-90	70	0	-20445	0	0	2.76598
89980	71289	88	56268	43661	81	19551	15587	53	97	144	0	-132	5	0	-2544	0	0	2.76698
122100	89005	89	71259	51982	87	22902	16498	64	-75	89	0	135	86	0	-6198	0	0	2.76698
281190	161230	116	222813	141361	115	102814	67166	112	-112	79	0	74	93	0	77	282	0	2.77196
195862	134949	98	104383	72977	96	45215	30405	95	21	147	0	-19	82	0	-5529	0	0	2.77296
190504	132409	97	101401	72527	92	49556	34048	91	-37	60	0	52	58	0	-15307	0	0	2.77296
173796	122306	92	149828	104859	94	41277	28827	90	-57	157	0	-126	37	0	62614	115402	108	2.77296
115881	84774	88	58372	42439	84	23724	16703	69	-77	67	0	-14	73	0	-12248	0	0	2.77296
54875	45750	72	30794	25869	74	12218	9931	45	30	55	0	-4	50	0	196	433	0	2.77595
246716	151541	108	98833	60886	107	54948	33865	105	-37	107	0	-22	123	0	32451	59253	124	2.77595
91235	70027	84	55017	42396	82	22324	17263	60	-160	38	0	-93	94	0	-3337	0	0	2.77694
58595	46349	89	29594	24013	77	12273	10065	44	-5	104	0	59	83	0	183475	146834	65	2.77694
101310	84096	84	51411	42480	80	31273	25479	78	-10	80	0	-32	61	0	54	303	0	2.77794
40875	32982	84	17912	15487	50	13682	11746	45	-108	61	0	-10	66	0	235	518	0	2.78093
439920	208065	149	465111	253285	144	163166	86270	141	292	1001	1	187	686	0	-841	303	0	2.78193
109954	87429	81	73236	58589	81	17068	13448	51	-134	94	0	-95	23	0	-42507	0	0	2.78193
73892	62683	78	38456	33413	74	15121	13071	46	-2	50	0	-99	39	0	-20463	0	0	2.78193
260546	176290	103	163943	114878	98	58673	40772	96	-160	36	0	43	65	0	-22750	0	0	2.78193
112498	83596	94	77407	57270	87	29390	21134	77	-213	98	0	22	68	0	-7761	0	0	2.78293
188816	129248	103	113227	78208	94	44258	29994	91	-176	42	0	-16	59	0	-7184	0	0	2.78293
59775	49203	78	31459	26398	74	14657	12322	46	30	133	0	-48	38	0	-3882	0	0	2.78392
149812	108570	92	88438	64195	91	34988	25436	87	-52	118	0	115	91	0	-251	211	0	2.78691
87889	67357	82	52251	39920	81	21394	16182	56	0	69	0	-13	59	0	-174	500	0	2.78891
259156	156305	113	152343	95368	105	51170	30329	101	-17	186	0	-119	38	0	-29	539	0	2.7909
161363	113591	110	89257	63117	92	30881	20979	82	43	71	0	-89	30	0	-486	323	0	2.79389
126664	96360	85	86513	65849	86	25242	19074	63	-46	107	0	34	78	0	232	376	0	2.79588
145314	108614	93	85648	63568	88	37146	26824	85	105	151	0	14	59	0	-846	741	0	2.79688
73331	58263	92	43897	34913	79	17112	13706	52	12	162	0	1	53	0	151	282	0	2.79887
47307	39186	69	32191	27154	73	11202	9602	41	75	142	0	-62	26	0	70	515	0	2.80087
77723	65299	78	43998	35682	79	14834	12235	48	-113	61	0	9	78	0	74	441	0	2.80186
92718	70718	83	52562	39873	82	22118	16431	57	31	117	0	-56	47	0	-1838	0	0	2.80186
194072	130593	101	103220	70220	96	36581	24650	91	12	85	0	-6	47	0	-403	238	0	2.80386
299752	181841	132	173460	105684	115	60642	36807	112	-131	49	0	-153	54	0	-1002	56	0	2.80585
185666	136876	95	83970	61616	90	41411	29736	88	-81	63	0	58	67	0	-125	308	0	2.80784
166678	117266	94	81660	56403	90	39803	28127	88	-85	118	0	47	85	0	-317	481	0	2.81582
208506	107054	114	123439	64755	104	57150	30736	101	-217	71	0	-63	103	0	-4340	0	0	2.81582
89456	68219	84	55616	42152	80	20099	15405	55	149	158	0	-14	60	0	-11775	0	0	2.81582
200438	142565	103	119398	85918	94	48722	34717	91	-234	8	0	-4	74	0	-9155	0	0	2.81681
118947	92226	85	52149	40426	83	25544	19808	62	102	98	0	-22	65	0	-9433	0	0	2.81681
34332	27144	78	27022	23087	66	7624	6402	38	-136	75	0	-18	33	0	-2356	0	0	2.81781
156963	107528	103	103907	75720	92	30987	21286	89	17	103	0	36	42	0	-671	163	0	2.81881
241298	160568	102	156378	108916	98	48399	32011	95	79	123	0	75	139	0	538	601	0	2.8218
139740	99383	90	83094	58203	89	30479	21653	78	-2	129	0	-34	45	0	-572	84	0	2.8228
228703	159196	101	116034	81932	99	43910	30760	94	-17	80	0	25	65	0	1874	1638	17	2.82479
248600	150760	117	227455	148002	107	69819	44593	104	-155	168	0	-78	28	0	-2931	0	0	2.82579
61303	51733	73	34161	27448	77	17139	13886	50	-176	35	0	43	57	0	-434	182	0	2.82878
86262	70340	78	49488	39309	81	17334	14045	51	-2	104	0	-5	81	0	217	779	0	2.82977
69867	53553	82	41479	32003	77	16897	12464	54	21	61	0	-54	41	0	-1742	0	0	2.83077
96005	72884	87	59072	45596	83	24449	17893	60	55	110	0	-24	45	0	475	708	0	2.83376
213307	148134	103	115356	76640	95	50325	34048	91	-7	94	0	73	96	0	-1469	173	0	2.83376
162631	112111	108	91167	63845	92	32591	22309	86	-68	77	0	22	115	0	-11066	0	0	2.83376
90590	70595	84	53124	40103	80	25184	18282	66	-51	77	0	52	72	0	-11368	0	0	2.83476
89076	70737	88	43338	35865	78	20024	16547	54	12	95	0	12	65	0	-5308	0	0	2.83476
184660	129717	96	103876	73785	93	39499	27894	92	90	127	0	-34	81	0	-8961	0	0	2.83476
114721	85665	87	64261	48716	86	23808	17675	67	30	68	0	4	27	0	-2207	179	0	2.83575
243632	163417	101	116771	77577	98	54175	36425	96	-167	47	0	24	72	0	296	568	0	2.83775
85250	67041	82	53864	42108	81	18934	14009	53	-21	109	0	-43	72	0	8535	4588	68	2.83775
149366	114417	95	67619	53041	85	37335	29735	84	-9	54	0	110	85	0	-9085	0	0	2.83775
86376	68545	88	49468	39419	79	17163	13353	52	-219	31	0	-76	56	0	366	402	0	2.84273
134375	99238	88	84654	61710	88	22816	16223	63	-58	66	0	-45	93	0	-2409	100	0	2.84373
201140	135148	97	108241	74933	94	44632	29975	92	-13	113	0	-28	64	0	-353	323	0	2.84572
235229	136680	107	188201	117325	106	62828	41085	102	163	217	0	33	39	0	173	936	0	2.84971
190145	137242	96	123942	93999	93	38869	29133	91	-71	119	0	-1	60	0	-684	344	0	2.8517
113672	86542	93	52952	40998	84	25887	19797	69	-121	28	0	-195	0	0	-1326	56	0	2.8527
154125	114724	93	94895	70985	89	36668	27283	86	-91	72	0	147	103	0	409	436	0	2.85768
140296	106459	86	175395	137295	89	60036	47018	84	39	99	0	40	133	0	-243	209	0	2.86267
290752	159175	125	241525	158513	121	99550	61955	119	-19	114	0	-79	57	0	-1354	508	0	2.86366
222961	148247	116	180076	129722	101	81339	56238	99	-74	59	0	-9	40	0	-672	252	0	2.86566
170174	114101	95	86751	57341	92	31665	20331	85	-138	101	0	-24	43	0	-15	410	0	2.86964
75274	58271	86	46757	36587	80	18730	14876	52	-62	111	0	16	62	0	-5308	0	0	2.86964
200355	127420	114	106194	67142	98	42488	27336	94	-77	103	0	-27	54	0	87	596	0	2.87263
194888	130981	109	180203	126273	98	30498	20882	79	3	107	0	-43	89	0	-4428	0	0	2.87363
222308	157790	105	112534	82192	95	51505	37802	92	85	129	0	72	69	0	743	513	0	2.87562
112811	85811	90	80067	60674	86	19030	13499	57	196	124	0	16	50	0	366	856	0	2.87662
149433	107002	93	69753	50541	88	29458	21575	79	14	272	0	35	81	0	-144	434	0	2.87961
77305	61694	82	48854	39066	80	15565	12193	51	311	269	0	11	119	0	-3070	0	0	2.87961
38442	33308	55	22245	19008	57	9021	7997	39	-57	135	0	-32	59	0	-423	181	0	2.8826
258193	159489	108	129299	82338	105	70096	43525	103	128	133	0	74	54	0	-1421	160	0	2.8826
64736	55060	76	35286	29996	75	14073	11969	46	68	110	0	-36	69	0	-7950	0	0	2.8836
217169	150677	97	123743	85000	96	53302	36271	92	43	89	0	69	103	0	239	820	0	2.88459
118290	90687	84	72102	53571	87	23973	17199	61	66	77	0	-18	56	0	171	569	0	2.89157
117921	92439	89	53064	41357	83	26206	20255	70	43	111	0	37	66	0	-3815	0	0	2.89157
210240	136954	103	129423	84996	98	65552	43469	96	-26	57	0	47	108	0	325	699	0	2.89356
102484	85054	88	60211	50353	80	25112	20280	69	-26	70	0	-19	53	0	-4309	0	0	2.89356
251268	153998	120	155264	94625	106	66325	40856	103	-53	103	0	76	80	0	9004	3880	80	2.89356
146166	106333	92	106594	81730	89	41653	30699	87	-6	80	0	-27	44	0	-11552	0	0	2.89456
83531	68678	78	45412	36744	78	18856	15296	53	-40	98	0	16	43	0	17	263	0	2.89954
66204	55620	74	33114	28095	75	12235	10104	44	12	135	0	-10	60	0	108	317	0	2.90254
90795	77087	85	118539	98845	81	31596	25952	76	13	153	0	-63	40	0	-628	333	0	2.90254
365327	211751	148	222352	122651	135	97445	55655	132	419	1117	1	199	581	0	420	469	0	2.90652
45143	38965	71	31056	26857	72	11863	10318	43	82	162	0	-44	47	0	-6137	0	0	2.90652
327876	189315	124	138069	77914	117	65420	37912	113	-157	85	0	115	99	0	-2193	0	0	2.90752
163828	120006	97	79488	57283	90	34298	24984	86	-116	101	0	150	84	0	1039	987	0	2.91051
127575	88071	90	78477	55539	90	26042	17973	68	56	50	0	98	104	0	-194	185	0	2.9135
58134	50279	70	31056	26346	74	11682	9689	44	79	100	0	-11	52	0	-177	441	0	2.91549
54581	45563	75	35893	30760	74	15501	12902	48	44	173	0	-164	25	0	-996	262	0	2.91549
132730	98179	89	83354	60962	89	30258	20853	77	26	96	0	-2	84	0	-415	243	0	2.91749
185364	112749	100	91740	56093	98	38784	23206	96	-78	81	0	-38	62	0	-7634	0	0	2.91749
306823	168478	130	266007	145729	123	99090	56415	122	170	268	0	62	74	0	-2019	0	0	2.91848
68680	60443	69	28826	25211	58	18280	15029	51	-140	17	0	-137	40	0	-16738	0	0	2.91848
183096	128585	94	96676	67350	94	28292	20308	81	-76	57	0	131	128	0	1380	746	0	2.92247
219593	145313	99	89569	59193	96	52810	36240	95	-61	73	0	-156	28	0	-1052	0	0	2.92347
171263	125912	101	85583	63623	91	45402	34170	89	-175	99	0	-137	66	0	-1516	42	0	2.92446
196938	124863	99	108316	71500	98	43483	27170	95	86	155	0	16	64	0	-7754	0	0	2.92446
69937	57231	78	43174	34644	77	13102	10528	46	6	130	0	33	66	0	-233	122	0	2.92646
169786	118611	98	94500	65277	93	35136	23661	89	42	119	0	-111	5	0	-153	239	0	2.92845
196348	134578	100	83145	55983	92	40262	26826	90	-25	96	0	60	79	0	-4318	0	0	2.92845
173341	122738	99	86442	61989	92	35108	24325	89	-71	107	0	-22	55	0	-45	796	0	2.93044
247820	168146	103	127306	87946	102	46440	30234	98	-118	123	0	46	61	0	165	453	0	2.93543
220028	160636	100	115910	86077	93	52895	39067	91	-17	127	0	-19	59	0	140	251	0	2.94041
263552	172486	103	131168	85632	102	58507	38185	98	-251	97	0	150	120	0	-359	332	0	2.94839
204603	115986	102	106911	60199	104	40856	22909	100	95	130	0	78	87	0	-397	352	0	2.95038
193868	136177	97	121395	86764	95	39924	26935	91	-155	98	0	64	86	0	-6368	0	0	2.95138
113144	85668	85	64661	47480	85	32048	23312	82	161	146	0	-15	88	0	-460	175	0	2.95437
207405	131236	105	127217	82702	102	41508	26216	99	-159	113	0	134	60	0	278	314	0	2.96035
132478	106841	94	98701	81162	85	37979	30882	81	-177	34	0	73	94	0	-359	371	0	2.96134
153357	112819	91	111294	77798	89	33687	23652	86	74	181	0	38	79	0	-5166	0	0	2.96134
127689	98201	86	71107	53839	86	24635	19350	60	-81	54	0	-73	64	0	157	891	0	2.96433
174992	120175	96	102268	71280	93	29147	20716	80	-151	95	0	-107	29	0	-84	226	0	2.96732
80042	66508	80	40064	32386	78	17880	15081	52	-38	61	0	-32	51	0	110	568	0	2.96932
155129	111473	99	76819	55990	90	34140	24810	86	-132	65	0	-77	46	0	-4305	0	0	2.96932
214903	145010	98	125327	85186	97	39853	26944	93	-165	123	0	-14	50	0	-6504	0	0	2.96932
221560	148135	101	130818	86299	100	49033	33332	96	207	158	0	-32	92	0	-583	159	0	2.97031
193695	128327	99	93608	62676	98	36514	24180	94	118	162	0	-61	28	0	379	537	0	2.9733
168011	125776	89	128386	94384	90	39927	29063	86	54	150	0	-123	11	0	-7775	0	0	2.9733
129733	97856	95	67165	51137	85	30194	22275	76	-53	94	0	-18	54	0	-3477	0	0	2.9743
299597	164851	117	176574	99612	114	93951	57705	111	183	142	0	35	76	0	266	531	0	2.97729
92095	72603	81	52416	40812	81	23441	18591	61	10	90	0	-48	76	0	-4666	0	0	2.97829
192249	132645	102	103515	71620	95	45636	30696	93	135	172	0	-70	65	0	-33	598	0	2.98128
107772	80208	93	56904	43268	83	21277	16057	57	-27	95	0	-76	79	0	-1978	174	0	2.98128
150848	114044	88	98622	72892	90	34500	24952	86	52	108	0	-71	51	0	52	546	0	2.98427
200940	131122	99	162707	108316	98	58657	39043	93	-20	150	0	20	53	0	617	919	0	2.98826
207682	151515	111	130697	97569	111	54021	38744	99	177	258	0	206	104	0	526530	390710	81	2.98826
82190	70262	68	37430	31554	77	17008	13997	51	47	143	0	-172	30	0	-6733	0	0	2.98925
70045	55860	81	42283	32899	78	22615	17965	58	-201	36	0	-46	61	0	-352	328	0	2.99224
52581	48823	50	28029	24198	68	15319	13342	48	27	188	0	-75	53	0	-2929	0	0	2.99224
204019	145759	93	104485	74129	93	47046	32551	90	-39	115	0	-40	90	0	-3962	0	0	2.99224
303892	175702	130	209814	131332	122	93820	58823	119	-5	213	0	88	135	0	-4781	0	0	2.99324
84347	72783	79	47962	40934	77	18600	15639	50	6	88	0	-44	96	0	-14507	0	0	2.99324
78361	63622	81	38955	30432	79	18769	15012	52	-137	78	0	83	115	0	-15151	0	0	2.99324
103925	79200	88	50898	38188	83	19054	14106	57	-215	55	0	114	96	0	-683	392	0	2.99523
78243	56967	87	54122	40657	81	17682	12798	54	-57	125	0	26	53	0	-1448	0	0	2.99623
169558	105049	96	101386	66934	95	31609	18538	88	30	102	0	2	41	0	10	157	0	2.99723
197549	136550	106	111567	79991	96	31708	22446	88	-53	49	0	-38	53	0	-1381	0	0	2.99822
102360	83301	84	46095	37409	80	23721	18771	62	155	107	0	12	60	0	223	418	0	3.00221
63557	52879	76	34652	29322	76	11597	9578	44	34	129	0	-41	49	0	147	404	0	3.00321
275798	174329	109	109955	70927	106	61360	39362	104	-124	79	0	148	103	0	161	840	0	3.00719
119095	93790	91	62938	49586	84	26370	20002	70	146	145	0	97	122	0	-2188	0	0	3.00819
156922	110901	93	83063	58484	89	39620	26906	87	-86	103	0	4	50	0	-131	212	0	3.00919
296277	182445	118	193202	123644	110	77336	50241	107	-45	92	0	20	68	0	-263	511	0	3.01616
134573	100313	89	76794	57800	87	28891	22123	65	-47	87	0	-72	35	0	-9104	0	0	3.01616
275163	170284	121	128385	79039	117	54166	33451	113	-56	143	0	98	63	0	-5626	0	0	3.01716
39436	33003	70	10904	9482	42	10065	8877	40	-65	55	0	-71	52	0	273	427	0	3.02115
226142	137097	102	158762	99688	101	48585	29475	97	-113	60	0	-42	39	0	364	544	0	3.02314
53943	45706	75	30296	26031	73	10874	9123	43	-49	57	0	29	50	0	39	286	0	3.03012
101905	82680	83	62432	50652	81	29067	23188	74	-30	120	0	-49	37	0	-196	231	0	3.0361
157239	109774	94	87115	60435	91	33462	22712	88	-284	16	0	8	61	0	1541	1270	6	3.04009
120381	93840	88	90590	72565	84	25745	19371	64	96	91	0	1	45	0	572	421	0	3.04208
102394	75683	89	56998	42293	84	23780	17088	66	-25	51	0	85	117	0	-101	479	0	3.04507
135153	97778	90	76590	54081	88	27325	18785	73	3	93	0	119	91	0	119	412	0	3.04706
65417	53395	76	36587	28824	75	12226	9633	45	81	119	0	-6	58	0	-3702	0	0	3.04706
121409	87152	89	68273	49509	86	22936	16094	59	139	209	0	-11	89	0	-6634	0	0	3.04706
199489	137333	99	98863	68677	94	33891	23397	89	-11	78	0	-24	41	0	-3035	0	0	3.04806
151682	104084	108	83166	58498	108	39179	27029	92	798	775	0	652	567	0	142781	246655	39	3.04806
154521	114878	98	80448	60501	87	30873	23538	83	-90	37	0	71	99	0	-1132	291	0	3.04906
56824	49632	80	22894	20379	54	10802	9388	41	-47	39	0	-20	76	0	-7302	0	0	3.04906
127574	95980	86	70015	52816	86	28625	21202	70	-85	78	0	79	109	0	-957	251	0	3.05005
69120	58779	89	30792	25944	76	13792	11468	47	-33	130	0	30	59	0	-184	373	0	3.05205
100199	76243	85	63162	47944	85	24421	17979	63	-44	97	0	-36	44	0	-2105	0	0	3.05205
211142	150410	105	122960	89738	95	40196	29675	90	-51	142	0	-180	25	0	214	357	0	3.05404
140893	104514	91	53840	39601	86	30120	22420	75	-241	33	0	-40	35	0	-681	33	0	3.05603
51785	42320	75	40100	31945	76	13105	10012	46	-233	41	0	76	114	0	249	359	0	3.06002
394372	210939	142	290518	171532	136	146066	90952	132	246	1341	3	400	777	0	215	438	0	3.06301
146963	109985	93	77593	57899	88	33052	24800	84	82	123	0	-4	93	0	178	296	0	3.066
149828	112040	91	68826	51664	87	30185	23017	73	7	73	0	-19	56	0	831	676	0	3.068
68966	60785	72	45716	39010	75	12708	10670	46	39	78	0	-36	48	0	128	355	0	3.07099
147378	95804	96	78383	52562	92	37134	24929	89	-149	94	0	-22	119	0	-3015	0	0	3.07099
149387	111083	92	94796	70833	90	29734	21028	80	-55	118	0	58	46	0	93	289	0	3.07398
192935	131704	95	97668	66753	94	37286	25314	90	-67	134	0	53	100	0	1111	1122	5	3.07697
497341	229168	162	398468	197461	160	156255	73062	157	2788	2840	28	1873	1826	22	133	390	0	3.08095
54140	43541	74	41890	33522	75	7227	5540	39	70	128	0	123	86	0	-410	435	0	3.09092
106900	83232	86	56013	43498	83	19238	15284	52	-106	121	0	-116	31	0	-1	459	0	3.09092
97720	81346	94	57344	48505	79	25314	20772	70	-159	57	0	-56	38	0	-3027	0	0	3.09192
57299	51211	72	39850	34559	73	13715	11808	46	-45	87	0	137	90	0	17	434	0	3.0969
152931	115904	93	80657	61017	87	26097	19292	66	189	177	0	64	94	0	193	508	0	3.10587
51347	41943	78	25438	21562	68	9800	8252	41	4	103	0	53	87	0	-14	389	0	3.10687
99557	78413	93	55775	43156	84	20668	15546	61	20	151	0	38	108	0	-840	175	0	3.10787
127705	91954	86	74315	52524	88	27019	19116	65	66	184	0	-12	47	0	-344	212	0	3.11185
236608	154666	106	125707	83196	100	44068	28476	95	34	152	0	-12	132	0	452	370	0	3.11484
194220	125666	109	141575	96677	98	96721	65575	97	-7	91	0	43	78	0	1199	835	0	3.11883
114168	87929	100	76643	59498	83	23397	17648	60	254	162	0	-98	40	0	-275	452	0	3.12381
112045	89021	87	75492	60329	82	23490	18734	59	-143	48	0	-115	41	0	-2174	0	0	3.12381
134042	96019	102	99811	75162	89	25659	18104	68	-128	77	0	51	100	0	-1947	0	0	3.12481
112025	87373	88	69343	53635	83	24399	18325	64	165	158	0	-76	43	0	219	793	0	3.1278
96903	74476	90	48063	37285	81	23870	18438	58	-3	138	0	150	88	0	-282	291	0	3.13378
180164	132552	93	83068	60113	92	37311	26970	89	29	86	0	41	79	0	5679	2636	51	3.13378
46160	40757	71	29397	25434	71	15538	13591	49	11	78	0	63	119	0	-1982	0	0	3.13478
232315	160170	109	97719	68557	102	50932	35113	98	396	213	0	129	178	0	64542	84543	41	3.13478
158410	119582	96	87790	66240	88	35724	25555	85	119	166	0	-1	64	0	10	323	0	3.14076
104233	87589	83	61866	51353	80	21650	18005	56	4	126	0	-107	50	0	-82	454	0	3.14275
148875	111367	91	74703	54992	88	36391	26551	85	-118	33	0	-89	39	0	-1471	468	0	3.14275
340277	209424	131	171528	107033	123	66869	42729	121	102	378	0	86	188	0	-258	564	0	3.14475
102108	81316	91	58449	46900	82	20164	16108	54	-39	75	0	22	78	0	-5957	0	0	3.14574
162751	115259	107	84349	61918	90	33696	24408	87	75	125	0	42	58	0	-387	444	0	3.14674
184010	131001	100	99338	70913	92	36687	27112	90	-129	112	0	-77	30	0	-115	287	0	3.14774
76073	64681	80	45925	38441	77	15900	13408	48	1	57	0	-72	32	0	-296	207	0	3.1577
263269	138805	130	141207	72403	115	62088	31761	112	-29	96	0	-104	73	0	-1108	514	0	3.1587
46478	40381	70	26947	23282	66	11175	9593	40	-102	72	0	16	50	0	-2608	244	0	3.1587
156736	114384	93	92898	68162	90	40671	30798	87	-68	115	0	-80	22	0	511	737	0	3.16269
100375	75749	84	60819	47044	82	23201	16995	62	-48	123	0	-37	56	0	-4169	0	0	3.16269
66395	56940	78	41218	34909	76	16746	14012	49	73	110	0	-52	67	0	321	604	0	3.16767
59348	50920	79	32714	27914	73	16225	14401	47	14	65	0	-50	85	0	-234	217	0	3.16867
228971	138214	104	153243	93984	103	49788	32506	99	90	188	0	-140	57	0	-92	348	0	3.17166
96770	79905	81	58069	47950	79	17180	14139	51	-71	50	0	79	67	0	332	723	0	3.17764
323965	175678	129	298772	187556	125	90340	53924	121	109	236	0	218	190	0	-298	225	0	3.18262
138326	104660	89	107147	80842	89	31723	23463	85	-231	45	0	113	70	0	-788	374	0	3.18362
171294	116584	94	125925	89177	94	25348	16396	68	82	104	0	42	76	0	-1220	140	0	3.18462
77184	64293	81	39521	33209	77	17423	14095	51	-38	56	0	-12	63	0	-5807	0	0	3.18462
184412	143890	92	103399	82724	89	45698	36846	86	-33	115	0	-41	40	0	618	853	0	3.18661
57575	49106	77	24033	20819	58	15330	13101	46	-42	64	0	-32	34	0	-6830	0	0	3.18661
93704	76624	81	45566	36577	78	18875	14567	55	-11	72	0	-30	49	0	-77	352	0	3.19658
114794	91489	94	86241	70599	83	24305	19859	69	27	138	0	-26	73	0	-2028	0	0	3.19658
59305	50250	77	32309	27642	74	11084	9390	42	14	78	0	-7	76	0	-1727	0	0	3.19757
78653	64556	87	40954	33197	79	17033	13643	50	-59	242	0	19	64	0	-374	552	0	3.19857
99182	76049	84	49866	38606	81	27605	21174	69	-129	76	0	128	107	0	107	609	0	3.20156
88729	67657	88	54689	42171	81	19536	15094	54	-150	86	0	-66	44	0	-579	324	0	3.20156
123885	101374	85	73625	60802	83	29700	24438	71	-210	37	0	24	113	0	-2196	0	0	3.20256
197046	138154	96	90632	63999	95	45355	32008	92	82	86	0	-55	52	0	-112	443	0	3.20355
52796	45337	82	29708	25587	71	10582	9413	41	-53	39	0	48	80	0	-5981	0	0	3.20455
70368	59113	77	41046	34956	76	16316	14042	48	-178	27	0	98	98	0	-986	88	0	3.20455
122840	96524	85	99644	76543	86	27298	21140	71	-69	66	0	-55	56	0	-2939	0	0	3.20555
137219	108782	89	75513	61555	85	32783	25947	82	58	120	0	142	76	0	299	628	0	3.20754
316113	187049	117	162262	95159	118	95692	60825	114	-249	161	0	102	200	0	655	572	0	3.21053
96975	75191	86	56484	45036	82	21247	15882	57	230	202	0	-38	50	0	159	328	0	3.21252
62581	51960	79	31743	27133	74	15760	13935	45	105	93	0	54	67	0	-3825	0	0	3.21252
109801	85767	88	47931	38004	83	23537	18613	55	52	62	0	15	48	0	-1278	20	0	3.21352
30854	26969	55	24918	21866	61	7478	6328	37	-79	90	0	58	48	0	-1813	0	0	3.21452
184001	127771	110	106696	73841	94	43896	30402	91	-147	119	0	-24	62	0	234	496	0	3.21751
169141	116650	93	102130	69978	93	49169	33456	89	169	210	0	-14	85	0	-2192	0	0	3.2185
100832	78668	84	54860	43105	82	20404	15408	57	80	86	0	38	87	0	-30	429	0	3.2205
136890	100673	88	82763	60753	90	37357	27186	87	142	136	0	47	74	0	-134	442	0	3.22947
138624	101913	89	67084	48964	88	27573	20459	72	112	156	0	-102	28	0	603	680	0	3.23246
341093	179108	131	250648	151033	127	102148	60194	124	209	547	0	185	439	0	1145	549	0	3.23445
267640	155588	106	132480	78069	105	64332	38782	102	-140	114	0	-38	86	0	-17408	0	0	3.23445
51753	42816	73	31807	27056	73	11386	9303	44	11	96	0	48	75	0	305	572	0	3.23645
88561	72420	86	27177	22420	68	7151	5986	36	-59	78	0	63	47	0	51	464	0	3.23844
136112	102526	87	85412	64577	86	27167	20305	67	-201	56	0	-9	103	0	-462	533	0	3.23944
186930	128334	98	101061	70404	95	46085	32154	93	-15	91	0	-171	18	0	-3258	0	0	3.23944
69632	60862	76	41137	35983	76	18619	15477	53	-124	106	0	-123	33	0	-10546	0	0	3.23944
173610	123965	91	82601	59160	90	38910	26402	88	85	89	0	-96	44	0	-11269	0	0	3.23944
261781	160537	117	232562	143715	110	89947	52004	106	46	214	0	-133	58	0	-9481	0	0	3.24043
97660	81673	80	59344	48875	79	20040	16149	54	220	114	0	-28	95	0	-21770	0	0	3.24043
207066	142808	100	114643	80687	94	46658	33098	92	-97	98	0	-31	55	0	-19070	0	0	3.24043
115087	87189	87	49682	36582	83	23617	17771	66	-59	50	0	21	62	0	-220	352	0	3.24841
258949	165976	101	124253	78302	100	49720	31307	97	-26	118	0	-31	41	0	-3688	0	0	3.2494
93305	80491	78	29792	25598	66	23000	19203	56	161	216	0	67	73	0	-10214	0	0	3.2494
120009	93833	89	62954	48517	83	27902	20748	68	97	90	0	14	63	0	-11511	0	0	3.2494
167835	126203	95	152771	120636	90	40095	29680	86	42	82	0	52	93	0	-1071	212	0	3.2504
257102	166634	105	219324	150446	105	88917	61805	102	-128	83	0	72	56	0	-4117	0	0	3.2514
62912	51234	78	29892	24383	67	16854	13275	52	-249	59	0	37	81	0	-13362	0	0	3.2514
201255	137547	94	130746	89510	96	52172	36164	93	-234	24	0	-29	97	0	-399	239	0	3.25439
155416	117196	93	97681	74899	88	32051	23476	85	91	82	0	-10	91	0	-412	133	0	3.25738
113680	88837	83	62587	48446	84	26055	20264	62	49	153	0	25	59	0	151	358	0	3.26137
137506	102754	89	77911	57283	87	24848	17966	62	89	121	0	-30	96	0	-1089	280	0	3.26137
295968	182839	117	164133	108814	114	66295	42599	112	33	91	0	151	71	0	-473	223	0	3.26236
109585	84895	88	78709	61972	84	22639	16368	60	23	76	0	75	78	0	762	832	0	3.26735
238174	173013	100	163233	123990	95	62707	46525	92	57	97	0	-7	80	0	177	368	0	3.26934
206449	144967	101	96547	68359	99	49947	35259	97	-157	49	0	-152	78	0	-4571	0	0	3.27034
104476	79232	85	74098	58968	83	25863	19783	76	14	127	0	204	122	0	-4680	0	0	3.27133
120064	96402	88	86417	71275	83	31257	25883	80	91	192	0	114	88	0	-322	159	0	3.27632
142391	96502	93	102343	72184	91	34770	25317	89	33	125	0	65	94	0	612	656	0	3.2803
90654	69214	82	61210	46299	82	17538	13619	54	-6	111	0	26	65	0	-3755	0	0	3.2813
267504	190057	100	152377	110512	99	64193	46741	95	326	129	0	-25	54	0	-7634	0	0	3.2813
219896	154182	104	122511	88635	93	44843	31492	91	-89	58	0	27	81	0	123	776	0	3.28329
97743	74080	91	52637	39458	83	19954	14783	56	-147	55	0	-32	40	0	-1048	162	0	3.28429
108806	87289	82	52515	41757	82	18705	14326	55	17	75	0	79	94	0	-4724	0	0	3.28429
193911	132244	107	115208	80437	95	40499	27653	91	-94	144	0	32	67	0	-219	508	0	3.28628
321518	190326	124	183837	117103	123	74305	44665	120	-148	311	0	31	357	0	-3388	0	0	3.28728
145605	111176	91	74470	57161	87	36872	28094	83	80	209	0	-8	63	0	-5967	0	0	3.28728
302794	193642	109	172258	112102	111	81576	52752	109	70	290	0	52	81	0	199	432	0	3.28927
102062	85924	79	56632	47126	79	20922	17206	54	-109	120	0	-36	72	0	-4090	0	0	3.29027
91597	68874	93	56705	43011	84	19680	15464	55	-119	76	0	-69	54	0	-882	272	0	3.29127
165769	123769	91	85342	63577	90	34498	25315	87	40	136	0	63	94	0	590	513	0	3.29226
58034	50246	67	35194	30011	74	11902	10362	43	-18	76	0	-93	23	0	-1581	7	0	3.29326
64149	54378	77	35633	29517	77	15514	12244	49	-107	80	0	-75	70	0	-26	193	0	3.29525
149029	111221	104	98381	73308	89	37685	28292	86	54	111	0	32	79	0	-1102	145	0	3.29625
125712	97563	85	79366	63843	84	30048	23213	82	6	114	0	137	124	0	-7991	0	0	3.29625
72616	60718	77	35804	29045	76	18833	15776	50	73	146	0	131	123	0	-195	246	0	3.29824
442930	260392	143	323180	192897	142	118935	72791	138	923	1938	8	648	1338	6	-2094	9	0	3.29824
67373	59097	75	29148	24994	69	12933	10845	44	-2	103	0	5	39	0	-3382	0	0	3.29924
143832	106247	90	91099	68582	89	31055	23235	84	9	132	0	-12	92	0	128	338	0	3.30223
127437	94876	86	100565	76345	88	24350	17950	66	4	48	0	-9	64	0	-6412	0	0	3.30223
145775	112635	88	84460	65478	87	25492	19545	66	4	94	0	-42	66	0	157	840	0	3.3122
195104	138885	94	72394	55649	92	26400	19936	70	84	104	0	-32	43	0	-612	266	0	3.3132
89148	73765	80	47676	39896	78	20819	17259	54	67	131	0	40	68	0	-1183	425	0	3.31419
192872	138317	96	117663	88609	93	41314	30301	90	-83	70	0	115	115	0	279	526	0	3.31619
289274	200579	103	158331	110151	104	99832	70052	103	35	75	0	62	84	0	-41	286	0	3.32017
220531	158326	102	94140	68537	96	47214	34834	93	-99	103	0	-72	86	0	-17601	0	0	3.32017
125728	91291	98	61223	44995	87	21113	14445	61	68	101	0	-9	45	0	-354	230	0	3.32416
72667	59638	79	47090	37819	77	15070	12527	48	51	115	0	38	72	0	-1204	316	0	3.32516
48470	42515	71	28694	24975	71	9858	8409	41	-136	50	0	-74	17	0	206	536	0	3.32615
126730	101180	99	63025	49707	84	33728	25910	82	131	204	0	61	93	0	166	346	0	3.32815
29879	26001	66	19797	17320	53	7682	6719	39	21	128	0	-51	32	0	-160	136	0	3.33213
339161	229179	115	250909	170412	115	98201	68806	110	22	328	0	36	90	0	277	479	0	3.33413
75405	63053	81	39749	34355	75	17022	14602	47	-25	119	0	83	74	0	-1216	174	0	3.33612
404853	220218	145	303424	168696	146	95167	53432	143	1103	1719	11	681	1092	5	-7386	0	0	3.33612
77548	62124	79	52606	40440	80	20548	15428	57	-48	68	0	120	76	0	-8924	0	0	3.33612
208367	134855	99	108060	70521	96	39432	25725	92	140	110	0	-19	66	0	-199	391	0	3.33712
116345	89416	85	70577	53143	84	24744	19366	69	-206	51	0	-134	33	0	-308	197	0	3.3411
67913	59230	77	40816	34788	75	17264	13832	51	134	104	0	99	68	0	925	963	0	3.3441
358219	218191	121	203570	127008	115	80868	48126	111	-124	235	0	45	65	0	-376	223	0	3.34509
141245	115455	92	97382	80346	85	49011	40246	82	24	78	0	48	84	0	-7648	0	0	3.34609
274579	173977	112	222172	149445	106	83754	56845	102	-83	104	0	-104	73	0	-15059	0	0	3.34609
114118	92090	83	76808	62626	82	32026	25530	80	-41	49	0	-28	31	0	-17972	0	0	3.34609
184989	146149	92	86394	69355	88	47608	38304	86	-224	6	0	-8	81	0	-17089	0	0	3.34709
117611	92229	87	79722	63985	84	21626	17141	58	17	106	0	62	89	0	-1668	77	0	3.34808
276022	164523	112	172248	107207	107	75884	48796	104	126	132	0	-101	72	0	-7911	0	0	3.34808
53360	44356	73	28671	24669	71	12368	10452	45	78	103	0	-22	41	0	-545	166	0	3.35107
75731	62669	82	41499	35224	76	15396	13148	48	-139	28	0	-50	34	0	105	464	0	3.35307
168038	123051	103	92382	66864	92	36104	26042	90	-28	60	0	157	109	0	-629	197	0	3.35406
60372	51056	80	37587	32599	73	12449	11510	43	40	119	0	20	108	0	-63	330	0	3.35705
59903	50596	75	28707	24969	68	14667	12702	45	36	83	0	-8	70	0	-1347	0	0	3.35805
235755	179624	99	109166	82784	97	60017	45181	94	-139	151	0	-71	41	0	433	592	0	3.36004
90803	74187	94	56304	47961	79	35613	29763	78	-103	101	0	38	67	0	-265	251	0	3.36104
64184	54104	71	39007	31524	78	16515	14167	48	-7	92	0	84	110	0	477	486	0	3.36503
62037	55397	69	26857	23244	61	19201	16988	51	-260	9	0	24	72	0	-1903	0	0	3.36503
107874	85156	87	64506	51780	83	19303	15568	52	130	140	0	7	67	0	-1961	0	0	3.36602
59510	51537	76	33669	29131	74	12251	10781	42	73	87	0	-19	54	0	-499	468	0	3.36702
88633	74561	80	57258	49060	78	20422	17793	53	69	131	0	17	56	0	-679	106	0	3.36702
142719	112205	87	69277	54303	84	33244	26239	83	-167	35	0	-91	44	0	-370	181	0	3.36901
238076	150929	100	118079	77941	98	53624	34157	95	-32	80	0	-45	69	0	-5893	0	0	3.36901
264360	188148	105	124661	90454	102	70988	50885	101	-8	165	0	52	80	0	-6843	0	0	3.37001
154551	115643	93	89369	67084	89	28480	20423	75	-9	118	0	-59	45	0	236	659	0	3.374
268734	178561	109	136105	91749	103	51594	33880	100	173	202	0	107	127	0	216	578	0	3.37699
56610	48228	74	35076	29372	74	14126	11690	48	94	125	0	-78	30	0	-4159	0	0	3.37798
174758	125235	97	88488	63210	92	30456	21622	83	63	110	0	-14	47	0	-160	228	0	3.38197
204918	153336	98	104769	79071	92	48607	37416	89	-63	57	0	81	82	0	373	433	0	3.38397
122680	91815	89	106889	85578	86	27204	19809	72	-109	39	0	-25	65	0	-245	318	0	3.38795
85073	68627	79	56335	44812	82	14581	11818	48	-282	0	0	28	61	0	-699	0	0	3.38895
151219	108624	93	77365	54873	89	33461	23479	88	37	108	0	-52	50	0	53	640	0	3.39194
106972	81692	86	64795	51026	83	23649	17990	60	75	163	0	18	89	0	-204	264	0	3.39393
174843	122801	106	83379	59394	91	26741	18842	77	127	124	0	-59	66	0	-3244	0	0	3.39393
121172	98369	91	73617	61417	81	30047	24326	75	99	97	0	-5	85	0	-4068	0	0	3.39493
164232	112376	94	83440	57386	92	27923	18753	75	88	163	0	-107	16	0	-9498	0	0	3.39493
198973	144382	98	100579	73952	92	53625	39072	90	-108	139	0	28	99	0	-146	387	0	3.39692
84716	69744	83	50776	40956	80	19483	15695	55	13	91	0	-73	7	0	-10582	0	0	3.39692
149752	107052	105	97803	75029	89	28062	19701	86	-79	113	0	101	73	0	558	598	0	3.40191
74604	60054	84	42880	35395	76	15004	12554	48	231	149	0	-48	42	0	-998	106	0	3.4029
156651	118551	91	89323	68388	87	35327	26511	84	75	122	0	-102	40	0	807	696	0	3.40888
96091	76354	83	47720	37346	82	22015	17977	57	26	124	0	45	91	0	7	374	0	3.41885
144567	112314	86	72489	57176	86	34313	26246	84	38	106	0	-26	81	0	-108	326	0	3.42085
163992	115953	95	104134	73562	93	51189	34681	90	-190	79	0	-1	39	0	-272	283	0	3.42184
83926	68556	79	45682	36811	77	17352	13667	52	-61	65	0	-2	59	0	493	697	0	3.42583
120097	93098	89	68944	54748	84	23675	18325	58	-216	95	0	87	110	0	-151	160	0	3.42782
20732	18409	49	62700	52575	70	6466	5421	36	-32	108	0	26	80	0	-387	153	0	3.42982
122336	90716	98	71255	53380	85	20177	14960	56	-190	31	0	-89	78	0	-185	520	0	3.42982
146230	109073	103	101270	78054	89	26974	19358	70	91	90	0	-78	67	0	-3339	0	0	3.43081
175911	123778	94	127573	94117	91	31632	22181	83	-76	66	0	-90	27	0	-9237	0	0	3.43081
146229	102282	89	84490	58899	90	29840	20981	87	-39	109	0	-96	69	0	-895	467	0	3.43181
119403	92137	88	63405	49578	83	26361	19868	71	76	104	0	16	118	0	-482	211	0	3.4348
112857	94672	88	67860	56546	81	34472	28203	79	110	143	0	70	79	0	23946	8958	96	3.4348
209332	158090	94	124535	96896	92	57026	43280	90	-102	81	0	-65	51	0	-7564	0	0	3.4348
190894	145652	91	100536	76227	89	49213	37531	87	-66	106	0	-44	57	0	-14712	0	0	3.4348
131767	98470	91	68640	52434	86	30025	23902	81	-129	157	0	-12	58	0	-313	555	0	3.43679
135682	104764	87	71610	55318	86	37134	28641	83	72	101	0	-84	28	0	-7610	0	0	3.43679
58898	50125	79	31282	26883	73	11184	9418	45	-187	45	0	-1	75	0	-200	282	0	3.43879
274798	170418	112	151229	93821	106	60377	40297	101	-164	102	0	50	92	0	-588	225	0	3.44178
147098	106664	90	78291	56454	89	35249	26144	85	-61	84	0	77	93	0	336	478	0	3.44477
101309	79869	84	65208	52135	82	19485	14938	59	-134	43	0	16	66	0	-5240	0	0	3.44477
65608	53752	85	38979	31849	75	16036	12595	52	-19	57	0	49	48	0	-143	371	0	3.44676
179142	129395	102	105884	76364	90	44852	33475	87	102	143	0	34	69	0	1106	824	0	3.44875
282390	175946	112	226657	143715	111	64256	43338	104	-159	115	0	-68	65	0	-707	431	0	3.45174
239679	186200	104	187729	150991	93	80477	64090	91	55	94	0	61	133	0	-7308	0	0	3.45274
155418	118103	88	98985	76052	88	28819	22093	82	-95	59	0	85	92	0	276	987	0	3.45374
118843	87441	90	61320	45599	85	26491	19314	68	115	140	0	-5	78	0	-375	224	0	3.46072
211459	148601	100	99097	72292	94	46954	34856	91	-36	122	0	13	53	0	-68	558	0	3.46869
237395	159752	99	162844	115866	97	69292	47442	94	-111	81	0	-50	40	0	-9032	0	0	3.46869
207448	144396	99	105476	74849	96	44076	30764	93	129	171	0	-9	63	0	-166	346	0	3.47367
205871	142156	102	118215	86889	97	43384	29942	95	146	160	0	16	88	0	-775	361	0	3.47467
63355	52307	82	35537	30401	75	10585	8571	43	-43	83	0	-50	40	0	-36	183	0	3.47866
42678	40027	52	27074	23570	66	10119	8437	42	69	107	0	65	125	0	-2273	0	0	3.47866
188624	134861	93	97164	70421	92	34816	24276	89	-33	94	0	-31	58	0	311	573	0	3.48165
164500	128871	91	97868	79118	87	47361	37423	85	-81	90	0	88	90	0	-595	312	0	3.48264
203481	137920	113	125987	87496	113	38502	24533	113	933	563	0	515	511	0	89339	228869	35	3.48264
179752	129651	96	97215	71021	92	27123	19118	75	-88	109	0	48	70	0	-8460	0	0	3.48264
134088	94533	89	78247	54940	90	34397	24466	88	121	172	0	-148	39	0	-445	233	0	3.48563
116369	93920	97	64921	52898	82	19941	15410	55	-70	64	0	85	80	0	231	633	0	3.48663
108738	86895	89	56933	44276	83	21667	16456	59	-37	81	0	55	98	0	431	475	0	3.48763
299109	177135	123	270746	173523	122	103317	64517	118	93	671	0	14	466	0	904	1204	7	3.48962
142000	105933	88	75770	57788	86	34305	26154	84	-6	103	0	4	64	0	236	467	0	3.4946
78050	62965	85	45062	37298	77	18569	14990	56	187	110	0	-10	50	0	-4189	0	0	3.4956
232519	148973	113	128161	83243	108	50059	32788	99	376	185	0	52	93	0	163744	127510	76	3.4956
57923	47987	81	29228	25191	69	11159	9644	43	-35	51	0	-40	51	0	-2422	0	0	3.4956
176586	132626	89	100709	76240	89	42579	33087	86	54	115	0	97	129	0	211	515	0	3.49759
82815	67357	78	45213	37676	78	16033	13451	49	-104	182	0	25	62	0	-1651	0	0	3.49859
115215	95383	82	69627	54886	82	33778	26691	80	39	97	0	44	103	0	308	429	0	3.50059
147733	110967	96	72684	53126	88	24877	18117	66	-129	78	0	-46	47	0	309	376	0	3.50358
193090	134896	95	113738	77893	94	46065	32636	92	-10	144	0	113	89	0	-16	580	0	3.50557
342155	189497	127	179867	103582	124	89520	50045	121	340	896	0	336	856	0	-15066	0	0	3.50557
80490	66032	84	48129	38591	77	22539	18341	58	94	139	0	-63	51	0	-605	0	0	3.50756
105938	80080	98	66354	51575	83	25173	19076	64	-91	102	0	86	100	0	-165	514	0	3.50856
61464	49852	88	31163	26181	74	14471	12180	45	-84	87	0	10	81	0	16017	6305	89	3.50856
241233	158238	102	142411	96782	101	53792	35240	98	97	151	0	-109	32	0	-1787	182	0	3.50956
90696	71241	87	52468	41599	81	17434	14052	48	-103	70	0	116	100	0	-520	112	0	3.51155
283363	178376	130	215893	135792	124	66782	41641	121	263	497	0	-7	345	0	-2803	215	0	3.51155
70656	60613	78	42284	34626	77	17344	14103	49	-50	72	0	37	92	0	-14906	0	0	3.51155
71725	60027	79	38396	33190	75	14972	12510	48	-123	39	0	35	68	0	-410	183	0	3.51753
223721	154853	108	161590	114389	98	52697	37128	95	-15	91	0	42	56	0	-794	169	0	3.51753
60406	52358	75	29883	25797	73	10005	8715	39	-29	59	0	74	101	0	560	841	0	3.52052
126798	97171	88	73359	56149	83	30793	23636	81	89	126	0	136	97	0	-1905	0	0	3.52052
156209	109690	101	82754	59684	89	26433	17912	75	42	163	0	21	68	0	-426	241	0	3.52251
128841	103596	85	80796	66186	84	34493	28246	79	73	134	0	-23	45	0	403	585	0	3.52451
142529	107794	100	78859	60816	87	27552	21796	63	207	144	0	-8	72	0	-657	205	0	3.5255
70710	59897	77	41387	34602	76	16785	13562	50	-94	93	0	-14	35	0	141	480	0	3.52949
98503	75885	83	63768	48910	84	21301	15355	59	6	120	0	4	59	0	71	439	0	3.53248
121718	99529	88	65624	54739	82	23941	18960	60	-147	92	0	-19	75	0	-88	473	0	3.53348
56021	46971	79	25007	21827	63	13329	11436	46	-86	50	0	106	65	0	904	739	0	3.53647
35096	32220	58	20968	18735	52	9044	8081	40	-71	86	0	75	89	0	-129	240	0	3.54145
108738	82456	87	65341	50789	83	24037	18230	61	115	138	0	-100	21	0	-2416	0	0	3.54345
91008	73835	80	56363	44677	81	21722	17073	59	-6	96	0	-11	45	0	-1783	82	0	3.54345
139096	103350	90	74165	55453	88	24610	18295	59	59	164	0	164	99	0	4	458	0	3.5564
60123	53368	61	30401	26099	71	13548	11415	46	-77	43	0	76	71	0	-5271	0	0	3.5564
132245	110228	84	92749	78762	83	45838	38133	81	-25	98	0	-32	36	0	-5326	0	0	3.5574
437390	212386	164	465777	251203	157	162229	90012	152	3939	3690	31	2451	2473	26	402	409	0	3.56039
160582	119335	92	95508	73657	88	36221	26920	85	90	154	0	80	61	0	-230	323	0	3.56338
131108	98680	88	70290	53225	87	31501	24412	75	162	134	0	-49	68	0	-1777	286	0	3.56438
131412	108093	85	70561	58438	82	31897	25686	80	31	151	0	-107	45	0	-2059	136	0	3.56438
51791	44717	73	27561	24074	71	11348	9668	44	5	53	0	28	67	0	-258	219	0	3.56637
104140	77801	99	55510	42010	83	23772	17658	73	205	157	0	24	52	0	117917	102099	85	3.56637
151637	117804	88	92195	70060	89	38307	28055	86	-16	135	0	-86	21	0	-1949	0	0	3.56637
170631	123415	97	100672	72768	92	36304	26065	87	-136	97	0	-12	59	0	18585	7602	107	3.56637
75878	63776	86	37977	33026	75	16539	14127	51	-136	71	0	15	89	0	-2612	0	0	3.56737
84080	68535	85	71866	59916	80	20193	16996	55	-88	59	0	-75	35	0	-321	227	0	3.57036
161500	127715	86	74818	59399	86	39663	30729	85	-41	120	0	35	125	0	-2146	297	0	3.57036
120565	97330	84	57074	45626	82	28019	21845	81	73	109	0	-2	100	0	-6136	0	0	3.57135
81240	66617	79	41633	32994	80	22670	18840	58	-252	35	0	41	62	0	318	505	0	3.57335
159204	120936	92	94499	73930	87	46308	36075	85	-74	54	0	0	71	0	-3410	0	0	3.57335
123064	95243	84	83632	64910	85	21295	15977	60	-96	111	0	91	91	0	-5813	0	0	3.57335
155840	105040	94	100104	67967	94	31545	21008	89	-79	94	0	80	57	0	-3526	0	0	3.57434
142538	118199	84	102893	87306	85	55097	45977	83	61	100	0	-98	55	0	-3306	0	0	3.57434
135295	101772	87	65050	49300	86	32577	24573	84	-36	101	0	-50	30	0	-6777	0	0	3.57534
99504	80815	81	57592	47776	80	20949	16595	55	-20	113	0	16	69	0	-17173	0	0	3.58332
185964	127613	95	130855	92238	95	49881	33793	93	-1	140	0	-75	72	0	-16251	0	0	3.58431
141545	101112	92	87139	63815	86	34962	25125	83	74	135	0	-71	46	0	-20140	0	0	3.58431
281917	171357	116	204265	130500	109	75155	47984	107	-13	207	0	131	216	0	-4363	0	0	3.58531
42780	35627	77	24721	21664	60	6694	5940	35	50	148	0	1	54	0	-5338	0	0	3.58531
183910	127595	92	113028	77519	93	44066	30289	90	-192	37	0	24	90	0	903	715	0	3.5873
196980	140998	93	94541	67399	92	46382	32715	90	79	73	0	70	82	0	-4991	0	0	3.5883
164942	118990	96	83596	62291	90	32158	23085	86	-42	131	0	-111	32	0	-267	218	0	3.59328
137187	101889	89	63301	45830	87	26171	19470	66	106	85	0	23	89	0	279	491	0	3.59727
190790	137367	94	106002	76786	94	36878	26113	90	142	184	0	-8	72	0	985	775	0	3.60225
205704	141976	107	142649	106586	94	33781	23234	92	-107	78	0	-23	56	0	-9799	0	0	3.60225
89475	70713	81	58267	47528	80	22894	18620	57	28	119	0	72	130	0	85	424	0	3.60325
96290	77886	83	49769	38941	81	23291	17532	58	15	165	0	59	86	0	218	441	0	3.60524
131467	102922	95	86415	67344	86	29073	22813	77	135	201	0	-147	24	0	-2226	0	0	3.60524
46944	40972	71	25349	22389	61	9465	7750	42	-65	88	0	-18	53	0	-1268	107	0	3.60624
47891	41521	75	26243	23088	62	12865	11276	44	-45	74	0	-73	36	0	123	321	0	3.61023
77535	66389	77	47037	38569	79	16924	13778	51	-112	78	0	-55	47	0	1049	799	0	3.61521
190594	141490	99	91467	69073	92	46784	35411	90	-110	73	0	91	74	0	-568	221	0	3.61621
164835	113484	93	86053	59639	91	30960	21239	85	83	112	0	-26	59	0	-4193	0	0	3.6172
118397	87470	91	74159	55212	86	24262	18096	61	-37	44	0	-84	30	0	141	434	0	3.6192
75235	65191	76	43588	37417	75	15291	13140	48	-98	53	0	-73	69	0	280	193	0	3.62019
152948	117961	102	63721	48919	84	38857	29272	85	107	134	0	98	69	0	-410	237	0	3.62119
119471	92758	85	74892	57412	83	25182	18545	65	45	83	0	84	72	0	-8029	0	0	3.62119
102991	84789	86	50910	41176	81	20624	16884	57	82	176	0	29	68	0	-2460	0	0	3.62219
122945	98150	94	58664	46709	81	29060	23618	76	176	170	0	-122	35	0	-5	199	0	3.62518
201441	132744	99	137738	90575	97	58641	39335	95	33	82	0	3	53	0	101	409	0	3.62717
126811	96004	86	88617	66884	85	22947	16980	62	30	135	0	62	75	0	228	494	0	3.63116
134735	104987	88	79502	60987	86	26889	20403	72	130	149	0	-87	42	0	-357	254	0	3.63315
190123	140084	100	100541	74815	90	43969	32133	89	103	80	0	-25	73	0	-2415	0	0	3.63415
47640	41818	73	17140	15121	48	11842	10101	44	-74	53	0	8	68	0	-254	167	0	3.63814
64464	55510	78	67128	58147	76	18826	15866	53	-52	85	0	-6	48	0	-207	214	0	3.64013
149189	114412	89	82114	62764	87	34649	26307	84	104	97	0	-23	84	0	-3966	0	0	3.64013
246891	179063	107	135670	101580	95	54696	40189	93	-243	70	0	-19	70	0	-10083	0	0	3.64113
102362	88425	78	40865	35472	78	27574	22417	66	-125	66	0	126	69	0	-8239	0	0	3.64113
69238	61425	71	35454	30356	75	16365	13808	51	-148	51	0	12	60	0	-1749	0	0	3.64212
92153	74909	82	44744	35895	78	20259	15722	54	-112	59	0	-75	37	0	-285	407	0	3.64312
87903	72869	78	61291	52596	78	25626	21660	66	-45	112	0	-36	49	0	1401	1096	7	3.64312
140450	104625	94	87959	66223	88	24115	17891	67	25	119	0	-24	59	0	-796	228	0	3.64511
66303	55248	77	38232	33042	75	15869	13325	48	9	113	0	-24	81	0	-2071	0	0	3.64511
95861	77702	82	51337	41766	79	22457	18460	61	71	108	0	73	46	0	-4642	0	0	3.64611
74714	63431	77	43877	35876	79	18464	14948	57	-85	108	0	-12	61	0	-560	54	0	3.64711
115374	89177	85	79083	63687	84	21248	16800	56	79	140	0	5	72	0	826	562	0	3.6501
139705	101610	87	121261	89129	89	38240	28015	85	-56	29	0	5	61	0	-2204	0	0	3.65109
167847	121110	94	79439	57586	90	34724	24988	87	-175	127	0	51	88	0	-148	494	0	3.65608
249482	154908	104	112683	69404	102	86847	53603	101	109	170	0	-15	53	0	-1322	110	0	3.65707
63262	53425	80	27204	23919	68	14096	11742	45	-17	73	0	-1	57	0	-197	107	0	3.66306
354589	198336	129	224811	136005	128	100287	64349	124	606	1799	8	464	1116	3	-1083	264	0	3.66405
66634	59534	73	39155	34184	74	15995	13676	48	21	75	0	0	41	0	-558	149	0	3.66904
208666	137435	99	126892	85376	96	37374	24876	92	18	98	0	-38	51	0	-3718	0	0	3.66904
70774	59850	80	40650	34703	77	14620	12478	45	31	117	0	12	85	0	-5902	0	0	3.66904
136203	96367	96	83112	61091	89	27525	19512	75	-147	58	0	-8	56	0	68	664	0	3.67103
122658	95925	87	68640	53609	84	25856	19766	65	-97	77	0	44	95	0	-3955	0	0	3.67103
203344	138236	98	136000	94591	98	50643	35540	94	-107	107	0	69	114	0	-1270	109	0	3.67203
176042	128658	95	111522	81449	93	37383	26323	90	4	50	0	5	96	0	-462	21	0	3.67601
62917	54215	88	35589	31159	73	15503	13669	45	80	90	0	-7	29	0	-2586	0	0	3.67601
82794	67882	78	51304	41466	78	14274	11546	47	-25	126	0	-18	39	0	-2705	0	0	3.67701
272831	174851	113	151532	104601	108	75152	49612	107	-41	181	0	-45	166	0	880	634	0	3.68
213998	146370	97	193657	140440	97	69471	49310	94	-152	96	0	-64	28	0	1016	571	0	3.68199
105876	91501	78	82097	71131	80	28946	24383	72	-31	73	0	-3	72	0	-9728	0	0	3.68199
45461	39849	71	29662	25906	71	11706	10396	43	-23	85	0	-98	30	0	-275	210	0	3.68498
128254	95511	91	96327	74460	86	25296	18603	62	7	83	0	101	73	0	470	504	0	3.68598
78280	60670	80	92915	76001	82	43584	35468	80	-49	73	0	113	77	0	-2438	0	0	3.68598
151794	112685	105	109792	87246	90	41622	32605	86	27	121	0	-24	53	0	-178	178	0	3.69096
225382	152522	116	150742	105454	102	48730	32495	97	114	113	0	42	82	0	-84	246	0	3.69296
129835	103062	87	74543	57849	85	31763	24228	81	115	98	0	11	49	0	-3975	0	0	3.69296
69711	59499	74	41233	34214	75	16514	13585	47	-39	116	0	51	40	0	-8854	0	0	3.69296
145629	105666	89	85791	64704	89	32974	24013	86	-115	139	0	-69	69	0	353	382	0	3.69495
156664	113108	91	71277	52322	89	38038	27159	88	3	77	0	-3	66	0	-403	175	0	3.69694
79598	64197	82	49662	40358	78	20892	17204	55	75	88	0	-96	52	0	-2766	0	0	3.69794
227582	161951	100	106967	76036	95	43247	31271	91	-65	44	0	-78	83	0	590	930	0	3.70293
65722	56543	85	47764	41660	74	14427	12334	44	82	142	0	-1	78	0	-6274	0	0	3.70293
185706	139462	95	103822	78074	92	47972	35834	89	135	190	0	-98	42	0	-11051	0	0	3.70293
54206	47832	71	29994	26460	72	14006	11932	45	-52	49	0	51	90	0	781	603	0	3.70791
115620	95752	83	64775	52970	82	28609	23767	69	22	126	0	68	86	0	-1554	0	0	3.70791
83537	70014	84	45338	38195	78	15960	13033	48	-104	124	0	-26	69	0	-4859	0	0	3.70791
169799	128546	90	98086	74379	89	46821	35995	86	27	72	0	-20	55	0	99	331	0	3.71688
42146	38147	66	26732	23799	68	9175	7931	40	-237	28	0	65	89	0	52	198	0	3.71987
201521	155600	97	117450	92334	93	48724	37457	90	2	143	0	21	62	0	-1779	31	0	3.71987
105380	84949	82	62941	49237	82	26368	21050	73	208	253	0	49	67	0	-1758	33	0	3.72087
395014	231883	137	410103	241261	136	155570	93907	133	2107	3480	20	1757	2548	18	-9276	0	0	3.72087
131149	103003	87	81086	62419	85	23533	17689	62	-156	41	0	74	48	0	-15375	0	0	3.72186
28846	24821	61	19036	16688	53	8870	8051	39	111	120	0	-1	41	0	-17	413	0	3.72386
93953	82258	77	54930	44003	80	21529	17142	59	-39	111	0	-16	69	0	-672	369	0	3.72485
83840	68218	78	49868	40866	79	19449	15639	55	-36	74	0	26	83	0	-421	161	0	3.72685
87561	72556	80	40622	32730	78	23328	18434	59	-10	60	0	-63	12	0	257	850	0	3.72884
200262	149424	96	107321	82013	92	51209	38483	90	79	89	0	4	72	0	-96	466	0	3.73382
155258	125036	101	84478	70043	84	35719	28741	80	-96	101	0	-4	51	0	-4109	0	0	3.73382
152674	115840	99	81944	61993	88	50804	37566	87	-52	117	0	82	92	0	-5027	0	0	3.73482
231396	158442	99	144771	98705	97	49392	34696	92	24	159	0	-75	93	0	37	508	0	3.73681
125725	100694	83	79050	62583	84	27392	21057	68	-11	135	0	-22	75	0	-10444	0	0	3.73781
84882	68670	83	59371	47277	80	15666	11993	51	146	184	0	-2	62	0	-440	166	0	3.73881
105194	83562	86	60679	47648	82	19841	14830	54	-2	64	0	-86	47	0	-440	352	0	3.7398
217325	167851	94	156507	125976	94	81448	64539	92	121	184	0	-57	46	0	385	537	0	3.7418
112400	92723	85	79118	66679	81	32772	27719	78	49	90	0	-33	135	0	425	713	0	3.74479
113925	97006	82	62526	52707	81	25077	21357	57	74	120	0	-137	21	0	26	353	0	3.74678
149441	116146	94	104263	81062	88	36317	28192	83	-99	53	0	-33	63	0	-31	794	0	3.74977
193896	143480	94	100091	75379	90	53107	39274	89	-86	49	0	15	87	0	-201	99	0	3.75276
140192	102055	89	87194	64082	88	32242	24373	84	53	126	0	-71	98	0	-563	269	0	3.75476
125021	97991	92	68727	53513	83	24725	18924	65	29	132	0	76	93	0	680	692	0	3.76672
98976	84156	79	52225	43091	78	27777	22229	70	-128	40	0	19	83	0	-4709	0	0	3.76771
359350	203998	132	225941	137362	129	101840	64700	125	1491	2686	14	726	1454	5	-6882	0	0	3.76771
273456	122776	154	147445	68831	143	61476	30962	138	1060	998	0	808	776	0	-183	394	0	3.76971
55119	46697	77	27617	24667	61	11544	10177	42	13	34	0	-8	36	0	-8713	0	0	3.76971
53243	44494	86	21499	18967	55	14256	12333	46	146	102	0	-31	38	0	352	369	0	3.78067
159088	123058	88	91885	70738	87	27533	20890	70	71	122	0	-17	41	0	-567	82	0	3.78366
207408	153425	97	164610	123865	97	48114	35547	93	-165	59	0	-6	67	0	-3214	0	0	3.78366
117771	89346	86	71414	55845	84	23025	17473	65	11	95	0	-48	49	0	1097	826	0	3.78865
132510	107381	84	96235	78406	84	27460	22050	73	-119	56	0	-20	99	0	-5482	0	0	3.78865
184218	141626	92	89114	70011	87	49425	38533	86	-70	113	0	19	64	0	-1039	239	0	3.78964
82060	66459	80	39641	32395	79	19705	15856	54	-2	97	0	72	74	0	-133	548	0	3.79263
95014	79409	80	61896	53384	79	21934	18779	56	-117	30	0	-32	46	0	-240	203	0	3.79762
240898	147397	112	162808	96069	102	57512	34824	98	-65	137	0	-16	121	0	-426	282	0	3.8016
63107	55961	80	40469	36406	74	12484	10677	44	-171	66	0	119	101	0	-9971	0	0	3.8016
108660	92563	80	56315	45927	79	25142	20338	62	54	100	0	74	72	0	-6882	0	0	3.8016
44618	38202	73	25783	22585	61	8291	7129	38	-84	53	0	-34	58	0	-2718	0	0	3.8026
117819	84771	89	80454	60344	86	26616	19183	71	123	95	0	29	86	0	-1896	86	0	3.8026
214694	154972	95	99003	71761	93	42997	31168	91	-7	98	0	135	84	0	259	385	0	3.80659
81580	68010	88	48008	39638	78	16268	13100	51	56	117	0	-65	47	0	-6432	0	0	3.80659
66530	56362	79	31436	27253	75	14874	12582	47	156	107	0	33	92	0	575	341	0	3.80958
96025	84819	78	54012	46196	78	22242	19084	58	42	139	0	-67	26	0	-2074	0	0	3.80958
148198	121135	92	86289	70838	88	38148	30480	81	126	124	0	17	125	0	202980	171999	101	3.80958
264680	176202	102	174602	114162	101	77733	50815	98	94	232	0	-53	76	0	-12210	0	0	3.80958
243560	186192	94	124859	96857	94	62859	47742	92	6	113	0	-98	31	0	-5716	0	0	3.81057
61242	53699	76	27806	22846	70	14442	11516	48	68	232	0	-8	34	0	-901	72	0	3.81257
[truncated: 11,807 more rows]
