# Supplementary material for: Phenotypic heterogeneity follows a growth-viability tradeoff in response to amino acid identity
Source: Nat Commun. 2024 Aug 2;15:6515. doi: 10.1038/s41467-024-50602-8 (PMC11297284; doi:10.1038/s41467-024-50602-8)
Supplement: Supplementary file 6 — Source Data [file 41467_2024_50602_MOESM6_ESM.zip › source_data/fig6cde/2130_A1_yATP_NLIMPRO.csv]

FSC-A	FSC-H	FSC-W	SSC-A	SSC-H	SSC-W	BL1-A	BL1-H	BL1-W	VL1-A	VL1-H	VL1-W	VL2-A	VL2-H	VL2-W	YL2-A	YL2-H	YL2-W	Time
45620	45013	68	22022	22090	49	416	487	0	334	364	0	761	798	0	92595	89934	78	0
152682	149144	82	36944	36238	77	1256	1231	11	2065	1605	20	4738	4351	32	504480	485925	92	0
86565	86277	82	50491	50639	72	833	529	0	755	709	0	2105	2038	21	241310	227604	85	0
138050	130687	80	43931	43042	75	1405	1370	14	1887	1568	17	3427	3299	28	380460	354780	90	0.000909504
109634	108298	86	22620	22663	49	1274	1164	10	1313	1530	13	3849	3774	29	434333	413990	88	0.00181901
33376	34849	51	14264	14647	41	292	311	0	358	467	0	831	796	0	116552	109710	77	0.00181901
47027	48317	66	12463	12491	39	418	435	0	590	548	0	1006	962	0	120548	118253	78	0.00181901
85613	86881	72	29978	29900	66	888	879	0	862	711	0	1821	1808	18	209937	204321	86	0.00181901
115281	114168	76	42075	41128	73	913	906	0	1248	1188	10	3022	2910	25	365186	347096	86	0.00272851
197864	163130	85	79868	65651	84	2101	1347	22	2458	1962	25	5562	4639	37	667031	533502	99	0.00272851
99632	99573	74	20908	20941	47	1095	1273	10	1432	1424	12	3406	3160	29	410413	398932	88	0.00272851
105863	106836	74	35687	35388	72	1417	1418	13	1547	1567	16	3679	3592	28	424513	411770	88	0.00454752
119248	118386	74	58268	57679	74	1521	1363	16	1959	1855	19	4510	4423	30	551949	538073	90	0.00454752
30226	30537	62	15905	16351	42	327	355	0	287	369	0	656	668	0	65261	63268	76	0.00454752
108940	95848	79	53692	47163	79	792	624	0	1051	871	0	2138	1895	21	231395	196387	95	0.00454752
36109	35374	65	14245	14581	40	141	227	0	171	257	0	759	806	0	100242	98050	76	0.00545703
110372	108867	77	42096	41939	72	727	692	0	1076	1138	9	3385	3427	26	402901	386332	87	0.00545703
59163	58322	71	17245	17281	43	487	372	0	325	449	0	1192	1252	11	170899	163548	81	0.00636653
62348	61895	82	23927	24602	52	559	532	0	498	525	0	1611	1575	16	179381	173029	79	0.00636653
20873	22841	39	14114	14452	40	306	283	0	162	268	0	700	639	0	60721	62772	74	0.00636653
118589	118062	77	51065	50099	74	1099	1220	10	1535	1465	16	3857	3946	27	471401	446444	91	0.00818554
68429	69672	73	22051	21950	53	627	725	0	567	537	0	1315	1418	14	165183	160231	82	0.00909504
229621	194487	98	114955	100110	89	2683	2438	24	3355	2704	29	7603	6429	41	834970	678711	103	0.0100045
144078	128667	82	62302	56088	80	1149	1123	8	1725	1382	14	3379	3043	29	339024	303229	91	0.0127331
85065	86113	75	17162	17279	43	756	691	0	854	1009	1	2016	1962	19	237014	226617	83	0.0127331
27468	26520	63	14229	14629	40	358	248	0	329	317	0	339	385	0	63870	65037	77	0.0145521
234243	175898	95	102326	76530	94	2198	1582	22	2936	2402	28	7754	5675	44	872153	647417	107	0.0145521
111867	110614	78	33287	33783	72	950	1073	5	1521	1538	14	3854	3814	28	434222	423836	87	0.0154616
34016	35207	59	13649	13828	40	319	242	0	272	389	0	697	694	0	72254	71090	71	0.0154616
148988	124977	82	70700	58707	83	1651	1460	14	1429	1194	14	3678	3097	31	380151	320749	95	0.0154616
163953	139935	96	68172	59615	84	1319	1280	11	1657	1339	15	4465	3906	32	472190	408148	98	0.0163711
31267	33582	45	10801	11468	36	264	312	0	210	420	0	881	896	0	103559	107023	73	0.0163711
36116	35983	69	8569	8839	34	353	367	0	326	352	0	689	782	0	77644	75724	75	0.0163711
95276	93613	79	36272	36120	72	925	796	0	811	824	0	2552	2471	23	309966	298317	86	0.0163711
181072	150133	88	80320	66732	85	2054	1782	20	2508	1947	24	5859	4975	37	692959	581251	100	0.0172806
37177	37108	72	13749	14109	40	615	391	0	328	292	0	715	771	0	85599	84562	77	0.0172806
25353	26461	48	12380	12731	38	240	255	0	132	256	0	520	539	0	59015	59205	75	0.0172806
45545	46282	71	25012	25432	60	264	342	0	446	432	0	970	1128	8	136092	135278	78	0.0181901
118570	116112	77	49014	47851	73	1388	1393	13	1691	1671	18	4114	4050	30	488825	468494	88	0.0190996
110297	109965	78	43484	43261	73	844	801	0	1531	1333	13	3419	3251	28	373261	353489	87	0.0190996
198446	171705	92	105189	92194	86	2217	1966	22	2592	2213	24	6247	5306	38	670559	584311	101	0.0190996
53013	55243	67	13578	13839	40	551	657	0	369	449	0	1317	1416	14	155345	153928	78	0.0200091
52907	52133	69	25277	25571	58	669	610	0	695	602	0	1166	1065	7	130932	128235	84	0.0200091
143139	121624	81	56028	48140	81	1417	1216	13	1427	1365	16	3906	3285	32	444107	372225	94	0.0200091
33549	33176	66	11632	11809	38	173	181	0	249	335	0	599	631	0	85386	82107	79	0.0209186
21330	22788	40	12032	12192	39	281	365	0	263	250	0	563	723	0	58046	60190	71	0.0218281
84593	82881	75	24866	24824	58	814	766	0	845	777	0	1926	2021	20	188811	177548	84	0.0218281
90318	89755	75	24843	24920	58	861	611	0	1036	990	0	2077	1981	20	217617	205336	84	0.0227376
62325	63711	68	19905	20344	45	553	509	0	574	791	0	1373	1272	11	163552	164160	79	0.0236471
60506	56883	86	25366	24069	70	641	547	0	338	509	0	1455	1290	13	177778	162217	86	0.0236471
57900	59524	69	18626	18801	45	503	489	0	387	409	0	1322	1382	12	154810	152536	82	0.0236471
206820	159138	90	80077	60564	88	1889	1381	18	1862	1570	19	5902	4478	40	610982	445568	100	0.0236471
144172	139440	80	38523	37711	75	1654	1596	16	1578	1695	17	4530	4402	31	534927	494143	92	0.0245566
83040	81935	77	16231	16442	42	586	613	0	523	700	0	1725	1801	17	189503	185144	81	0.0245566
68310	68787	86	23917	24145	54	738	864	0	780	534	0	2220	2166	21	249369	240376	86	0.0245566
51063	53297	57	20649	20761	48	327	360	0	516	439	0	1103	1175	7	119718	110634	79	0.0254661
89215	91330	74	25929	25957	61	1070	870	0	984	946	0	1986	1984	20	238401	230378	83	0.0263756
132792	131288	77	36389	35853	76	1448	1577	14	1337	1347	14	3657	3759	27	427201	405567	89	0.0263756
78599	79297	73	21734	22061	45	506	617	0	806	640	0	1596	1562	16	185168	181874	82	0.0263756
126613	119084	76	59851	54024	78	1324	1240	11	1663	1341	16	3647	3213	29	348480	320019	91	0.0263756
89281	89279	76	28784	28875	64	786	696	0	894	1057	6	2418	2238	22	254562	244923	84	0.0272851
49732	50222	66	27899	28307	63	716	746	0	551	441	0	1098	909	0	109054	105213	82	0.0272851
140957	128454	83	60434	54658	79	1141	1045	5	1600	1462	17	3456	3137	29	376475	342182	90	0.0272851
229861	183084	92	109542	92437	88	2741	2322	24	2704	2112	24	6415	5231	41	640818	521982	101	0.0281946
95454	95093	74	37330	36790	72	1100	1036	4	1029	931	0	2718	2653	23	289311	282950	86	0.0281946
52805	52197	66	18008	18394	43	469	433	0	595	543	0	948	988	0	110962	107321	78	0.0291041
248657	196145	105	105774	83229	92	2356	1762	23	3403	2521	31	8841	6862	45	1.01351e+06	802182	109	0.0300136
25704	26783	54	7560	7819	33	172	200	0	185	158	0	534	530	0	65409	64982	75	0.0300136
45797	48329	54	13651	13770	40	512	542	0	293	453	0	849	797	0	92879	87583	79	0.0309231
36102	35008	68	15417	15513	41	244	302	0	440	281	0	612	631	0	74833	75381	76	0.0318327
32735	32997	63	16366	17196	40	320	250	0	351	348	0	734	797	0	102632	101027	74	0.0327422
199183	159197	98	77888	64030	86	1598	1461	13	2235	1714	22	4963	3917	35	523989	416874	100	0.0327422
234866	175240	93	98869	75947	92	2551	1856	25	3016	2252	29	7046	5355	43	750558	584712	106	0.0327422
99427	100153	75	32872	33195	71	909	837	0	1116	1240	11	3018	2940	26	338488	331230	85	0.0327422
75990	76382	71	35497	35890	69	811	779	0	876	795	0	1884	1810	18	184019	178526	82	0.0354707
21260	22237	43	11307	11825	37	335	279	0	240	262	0	696	752	0	73388	71229	72	0.0354707
66603	67890	68	20665	20962	46	449	581	0	768	670	0	1266	1293	12	148324	148003	81	0.0354707
136821	124108	80	54746	49449	79	1291	1196	9	1461	1308	14	3634	3525	29	419528	368753	92	0.0354707
56609	57771	70	17037	17278	44	302	407	0	335	379	0	1182	1250	10	124531	119023	80	0.0381992
55628	55971	69	28049	28199	62	589	558	0	529	459	0	935	1036	4	120387	116352	80	0.0391087
100447	103129	73	32748	32793	71	1376	1344	12	1343	1231	10	3440	3316	28	400390	387385	86	0.0391087
30432	33138	48	14186	14981	39	268	181	0	208	356	0	602	671	0	76762	79023	72	0.0391087
119725	118281	77	47167	46874	74	1117	1250	10	1844	1905	18	4699	4506	31	532404	512364	90	0.0400182
95671	95132	76	37257	37549	72	969	971	0	1038	1190	9	3032	3046	25	345270	326170	84	0.0409277
39246	39589	62	13416	13695	40	188	288	0	346	298	0	760	819	0	91156	88096	80	0.0427467
65181	67223	68	29536	30091	68	268	195	0	627	550	0	1532	1388	14	162741	156510	79	0.0436562
83127	82633	72	35034	33843	71	730	568	0	742	684	0	2236	2238	20	245198	231859	84	0.0436562
156213	149034	81	51968	50596	77	1263	1331	13	1600	1683	16	3795	3521	29	469214	444344	92	0.0445657
44274	44412	66	18192	18738	44	551	589	0	469	414	0	962	885	0	127234	126464	78	0.0445657
153367	132605	84	59697	51275	80	1605	1380	15	1671	1369	15	3243	2820	28	370793	317090	92	0.0454752
157629	138494	97	65584	58716	81	1297	1356	13	1658	1235	14	3927	3646	29	421151	366953	95	0.0463847
98626	99223	73	39761	39570	72	1159	1131	7	1220	1111	8	3720	3939	27	395580	384449	86	0.0472942
26372	26404	61	7433	7332	33	316	311	0	234	306	0	744	623	0	72260	67767	76	0.0472942
57444	58772	69	30029	30532	68	596	443	0	546	422	0	1004	910	0	125596	123516	81	0.0482037
115296	111477	76	39741	38634	73	1115	1076	7	1002	981	0	2656	2472	24	273427	265351	86	0.0482037
44083	44870	66	7715	7969	33	352	258	0	337	549	0	728	823	0	106968	103878	75	0.0482037
114622	101885	78	48621	41312	77	834	556	0	1113	1026	4	2450	2143	24	282939	244179	92	0.0500227
49935	52215	66	15251	15665	41	611	538	0	607	517	0	1323	1335	13	142518	139305	78	0.0500227
132472	120815	82	55104	50425	78	1449	1208	12	1246	1078	8	3371	3082	28	362741	316803	92	0.0518417
54245	56198	67	18757	19448	43	354	393	0	477	597	0	1216	1152	9	125939	124146	79	0.0518417
58900	61250	66	19965	20544	44	244	222	0	525	574	0	1507	1578	15	162561	159623	80	0.0518417
105035	103429	81	34566	34369	72	863	844	0	1309	1106	9	3602	3678	26	404145	380278	86	0.0527513
96577	85878	85	42643	37899	75	879	847	0	767	717	0	1927	1675	19	217022	186623	88	0.0536608
96035	95793	75	34634	34803	71	1077	1049	5	1324	1166	10	2662	2768	23	303413	288320	86	0.0545703
20183	20404	64	7211	7458	33	16	85	0	162	133	0	496	392	0	56615	60316	72	0.0563893
27447	27709	61	9697	9804	36	156	212	0	177	202	0	589	666	0	63237	61060	74	0.0563893
111910	109207	74	37428	36684	73	1085	1044	5	1067	1166	9	3157	3216	25	340942	324056	88	0.0572988
51042	52321	64	18123	18570	44	459	380	0	453	385	0	1302	1359	12	161031	156860	80	0.0582083
204039	161897	107	95078	79549	90	2199	1658	22	2380	1849	23	4497	3623	34	521901	416014	107	0.0582083
160910	148431	90	67506	60929	80	1377	1355	13	1969	2000	21	5223	5062	33	608335	552842	92	0.0582083
176988	149617	92	72411	61606	85	1927	1835	18	1687	1375	16	4401	3705	33	477055	393031	99	0.0591178
211190	173632	84	74259	60378	85	1997	1609	21	2307	1866	24	5685	4904	37	628240	513770	99	0.0600273
218711	168622	99	84450	64336	95	1886	1691	19	2628	1990	25	6367	5117	39	640488	495872	107	0.0600273
77595	78376	72	16417	16529	43	413	505	0	835	705	0	1841	1812	18	204754	199077	83	0.0609368
72582	73030	71	20327	20306	46	384	506	0	767	697	0	1656	1628	16	211260	203449	88	0.0618463
73477	74630	74	46665	47191	71	676	554	0	545	622	0	1844	1804	17	168973	165645	82	0.0618463
69674	69295	71	20576	20685	47	350	451	0	486	585	0	1674	1625	16	180761	183008	83	0.0618463
131029	127957	77	43092	42472	74	1332	1282	11	1496	1711	17	4367	4250	30	458145	438023	88	0.0627558
86223	84686	80	22256	22256	52	636	700	0	966	967	0	2742	2434	24	288571	278374	85	0.0627558
181432	147232	103	65719	52742	86	1280	1116	9	1717	1349	16	3715	3245	30	436268	346137	103	0.0627558
33107	34123	50	15946	16543	41	75	155	0	320	249	0	557	590	0	75922	77661	74	0.0636653
56692	57454	69	15076	15495	40	570	448	0	688	570	0	1280	1185	10	138524	140353	83	0.0636653
52372	52657	79	15114	15477	40	128	197	0	304	393	0	1305	1273	11	120998	119615	78	0.0636653
95772	96041	73	24837	24649	54	840	853	0	1155	1027	5	2912	2829	24	345936	333434	87	0.0636653
56727	57904	63	15845	16021	42	317	402	0	626	501	0	1134	1151	8	126795	123307	81	0.0636653
211145	152909	94	85564	59144	94	2357	1640	23	1878	1392	18	5100	3658	39	549445	389975	106	0.0645748
111085	110900	80	35932	36028	71	1215	1224	11	1206	1209	9	3907	3729	29	408932	390042	87	0.0645748
89787	88167	80	28152	28360	70	882	777	0	855	850	0	1732	1644	18	206269	196534	85	0.0654843
24091	24985	49	10356	10673	36	-2	153	0	189	154	0	615	600	0	76331	75404	74	0.0654843
56436	56441	70	12048	12339	38	369	309	0	572	354	0	1148	1240	10	151651	151115	79	0.0654843
64049	64490	86	11602	11842	38	536	619	0	601	493	0	1106	1238	11	137776	129994	80	0.0654843
72180	66218	74	40804	38329	72	1121	902	0	772	802	0	1386	1379	14	158886	144062	84	0.0654843
31560	32749	65	6827	7207	32	450	315	0	416	351	0	753	664	0	82608	79936	74	0.0654843
133779	122860	81	53642	47801	78	1362	1301	12	1633	1434	15	4283	4060	31	510810	459312	93	0.0663938
58198	58473	69	15959	16094	41	675	664	0	364	426	0	916	964	0	114199	109856	78	0.0663938
45037	44048	67	14894	15050	41	490	484	0	323	304	0	782	800	0	83013	83654	80	0.0673033
66211	66815	72	19525	19681	46	443	492	0	581	365	0	1242	1301	11	142208	134519	83	0.0682128
168486	160704	85	52514	51043	77	1471	1309	13	1775	1680	19	4955	4814	31	560584	518008	92	0.0691223
125772	115097	80	40580	35561	76	1214	1150	9	1471	1323	14	3276	3025	28	353180	314546	92	0.0700318
110221	110137	74	44021	43489	74	1110	952	0	1058	1041	5	2881	2744	25	292467	280972	86	0.0709413
132131	125682	80	51988	48466	77	1368	1328	12	1786	1670	19	4288	4244	30	482308	455547	90	0.0736699
125316	123493	77	42398	41166	74	1151	1236	10	1601	1424	15	4022	3955	29	487980	462566	92	0.0754889
19912	20112	59	9129	9372	35	319	244	0	480	324	0	638	674	0	72574	71892	71	0.0773079
124613	112376	79	57662	52560	79	1319	1304	11	1375	1107	7	3010	2517	26	344971	302209	93	0.0773079
171065	162551	80	43921	41989	77	1743	1718	17	2112	2030	20	5654	5122	35	696700	661174	94	0.0782174
137243	134143	77	39971	38963	75	1623	1600	16	1931	1880	18	5325	5349	33	593303	563190	90	0.0791269
74346	77315	71	23213	23226	50	755	719	0	689	707	0	1594	1485	17	190952	184021	82	0.0809459
147883	129493	81	66640	58633	81	1583	1464	15	1589	1466	15	3540	3279	28	379761	334211	92	0.0818554
127448	122505	91	38405	37818	74	1782	1766	16	1818	1648	17	4338	4322	30	519862	508034	89	0.0827649
209790	168015	94	84390	68791	88	1983	1577	19	2015	1825	20	4790	3846	35	520070	418347	100	0.0827649
66906	67910	71	19500	19954	45	580	643	0	483	541	0	1490	1337	14	161084	157578	80	0.0836744
26781	27898	51	10297	10521	36	359	347	0	247	308	0	626	583	0	89233	86038	71	0.0836744
128512	120026	79	52345	48186	76	1152	1012	3	1649	1464	16	3120	3133	26	406920	381464	88	0.0854934
205501	170775	89	102715	84458	87	1938	1573	19	1937	1683	18	4877	4166	36	547953	441432	99	0.0873124
82017	81949	73	24287	24467	55	602	591	0	650	628	0	1692	1923	17	195183	188342	82	0.0882219
109434	108960	77	31027	30459	72	1205	1249	10	1418	1446	13	3378	3357	27	402681	383082	88	0.0900409
69409	70976	70	21554	21583	49	592	641	0	635	695	0	1360	1419	14	173516	168963	79	0.0900409
98246	98022	81	25033	25085	57	908	865	0	1153	1242	9	2589	2692	22	279110	269454	87	0.0909504
119090	117188	77	37426	37197	73	1300	1048	5	1381	1320	15	3806	3701	28	441812	428441	89	0.0918599
63879	65024	69	15499	15710	41	579	551	0	522	570	0	1432	1464	13	153130	147605	82	0.0918599
240218	190545	93	93069	74994	91	2430	1884	23	2561	2153	24	6491	5421	38	646018	499522	106	0.0927694
209884	162681	93	82555	63934	88	2078	1420	21	2625	2037	26	6458	5077	39	757784	586935	102	0.0936789
158865	131653	84	65401	55013	82	1609	1497	15	1469	1333	14	3139	2658	28	394413	323528	94	0.0945885
20422	21600	47	9007	9536	34	209	235	0	118	121	0	464	432	0	64839	65492	71	0.0945885
190829	157430	86	75532	61298	85	1877	1530	17	2315	1961	22	5247	4533	35	679291	559714	97	0.0945885
56730	57362	69	20548	21023	48	577	553	0	428	347	0	1111	1197	9	140072	135303	79	0.095498
25403	26681	44	5828	5973	30	106	120	0	311	404	0	538	568	0	50992	50534	70	0.095498
214927	170171	95	80914	64222	87	1901	1693	18	2689	2061	27	6380	5042	41	769879	599964	103	0.097317
85885	55475	83	34448	21712	81	779	616	0	1145	644	0	1957	1125	21	238971	145020	95	0.0982265
119085	106292	81	56094	50614	78	911	802	0	1018	1040	5	2391	2007	24	271280	243950	89	0.099136
24370	26396	40	8674	8974	34	465	372	0	97	162	0	537	513	0	71982	66805	73	0.099136
54887	56366	71	18676	19165	43	515	523	0	751	417	0	1075	1090	6	120668	119106	81	0.100045
130801	127877	79	27314	26909	67	1660	1646	16	1793	1638	18	5140	4961	33	585034	556873	90	0.100955
183238	146661	96	78940	64359	85	2054	1602	20	1804	1355	16	3929	3181	32	460717	369698	96	0.100955
128826	118456	80	55969	51137	79	1208	1342	11	1254	1060	6	3091	2721	27	323140	291131	91	0.101864
218126	170949	101	90587	71248	89	1811	1450	14	2676	1932	27	6365	5078	39	763029	581610	103	0.101864
88874	90726	71	34459	35176	70	832	717	0	1009	1186	9	2514	2462	23	275977	268501	86	0.101864
34529	33774	65	16603	17019	44	116	262	0	137	368	0	800	830	0	85833	82480	76	0.102774
226992	177477	94	137921	111527	92	3029	2446	26	3201	2469	29	6819	5578	40	736502	609048	101	0.102774
121561	114579	78	58139	54127	76	1457	1193	11	1508	1244	11	3762	3647	28	438347	406095	88	0.103683
149507	145051	79	54008	52269	77	1183	1130	11	1966	1942	19	4446	4434	31	476468	455969	92	0.104593
211783	173205	92	82682	67974	89	2003	1739	21	2675	2223	26	5930	4716	38	634276	525732	101	0.104593
89061	88164	76	15501	15665	42	698	676	0	738	655	0	2078	2163	21	228054	224283	83	0.106412
129595	119728	82	52879	48015	80	1589	1659	15	1638	1473	16	4194	3946	31	477440	436667	92	0.106412
34752	37908	41	12751	13052	39	172	312	0	281	261	0	658	690	0	96006	92198	76	0.106412
76104	77241	86	49696	50193	71	405	538	0	694	727	0	1664	1692	17	211580	206924	82	0.106412
115328	112761	76	31783	31151	73	923	926	0	1654	1619	19	3746	3816	27	444176	428512	87	0.107322
102228	100120	75	33918	33731	72	1091	1134	7	1515	1485	14	3786	3721	29	428892	416100	87	0.108231
146328	122547	84	71117	60240	83	1465	1289	11	1814	1540	18	4324	3799	32	446702	370475	95	0.108231
120850	117029	80	58668	58036	74	645	798	0	1467	1431	14	3286	3350	26	359993	335555	88	0.109141
83893	84412	72	41786	41826	71	454	673	0	870	1017	3	2112	2257	22	257237	251838	82	0.11005
57089	60311	67	23779	24314	50	308	264	0	575	600	0	1113	964	0	121046	116131	76	0.11005
155802	138692	83	65356	59587	81	1527	1328	16	1827	1539	19	4356	3803	32	489149	428206	92	0.11005
73430	74083	72	21276	21482	48	495	369	0	768	662	0	1433	1547	14	178546	170357	82	0.11096
178093	149774	101	69937	59115	83	1554	1402	14	1805	1392	19	4531	3732	34	496761	408064	96	0.111869
41773	43888	61	13630	13945	39	282	285	0	473	372	0	841	887	0	97665	96254	78	0.112779
107411	104692	91	40319	39692	72	1385	1332	12	1425	1419	14	3587	3393	28	382785	370064	90	0.113688
116180	115258	79	57428	56838	74	1126	1217	9	1488	1275	12	3596	3638	27	407573	392873	87	0.114598
22458	24107	51	7615	7898	33	226	272	0	123	113	0	569	416	0	58114	54634	71	0.115507
103390	103057	75	27888	28082	61	936	906	0	1201	1218	10	3321	3205	26	402965	380613	86	0.115507
101770	103661	73	33631	33546	71	1015	852	0	1246	1338	12	3059	3122	25	371563	363940	85	0.115507
142433	126131	82	66746	57269	81	1453	1062	8	1054	1050	5	3063	2970	25	341727	301558	94	0.116417
146089	139909	78	95382	90946	79	1847	1830	19	1685	1674	18	4579	4155	33	474335	437438	91	0.116417
75161	73671	74	28072	28512	64	669	544	0	589	587	0	1475	1313	13	165480	167902	81	0.117326
28621	30055	57	10244	10674	36	57	135	0	88	132	0	528	435	0	68662	69859	76	0.117326
33411	33398	65	14609	15254	40	172	277	0	267	266	0	791	800	0	95486	96331	77	0.117326
70694	71840	71	22452	22919	47	445	550	0	723	550	0	1475	1510	15	161036	157378	80	0.117326
86959	86220	73	20123	20040	45	904	669	0	632	668	0	1691	1785	17	193347	188740	86	0.118236
204276	162151	87	79347	61975	86	1746	1382	16	2220	1681	22	6050	4794	39	657660	506582	100	0.118236
99408	98702	72	37950	36324	72	1209	1264	10	1249	1205	10	2796	2815	24	299729	278611	85	0.118236
108283	106337	80	39590	39309	73	1080	1029	3	1639	1393	17	3749	3739	28	430422	414249	91	0.118236
20859	23715	46	12853	13277	39	168	283	0	299	294	0	530	464	0	60107	60111	71	0.118236
75934	77499	77	32706	33187	69	575	580	0	589	804	0	1444	1620	14	167934	162356	82	0.119145
103936	100665	78	36644	36380	73	1331	1272	13	785	732	0	2460	2367	22	301035	289646	85	0.119145
81948	82763	74	25664	26358	51	969	957	0	602	875	0	2111	1982	21	239373	236402	83	0.119145
197347	163420	97	50723	39183	85	1752	1421	16	2103	1610	21	4535	3875	33	542347	452990	97	0.119145
133694	116223	95	67034	59310	79	1377	1083	7	1235	1090	6	2823	2565	25	298525	257240	92	0.119145
93749	93529	74	26945	27456	58	900	936	0	1079	1076	7	3240	3175	26	336489	323324	86	0.120055
183941	161955	86	71886	64930	83	1968	1577	20	2092	1864	20	5203	4467	35	587743	513744	96	0.120055
54940	54359	81	14762	15245	40	372	425	0	557	448	0	1122	1086	7	132942	132439	80	0.120055
83491	83226	74	37629	37717	70	646	620	0	768	686	0	1737	1701	18	194116	190710	85	0.120964
158114	138998	101	49775	42841	84	1131	1156	9	1790	1578	17	4315	3946	31	468159	424166	101	0.120964
90575	91809	79	22761	22785	50	876	979	0	1099	969	0	2327	2227	21	249331	254269	84	0.121874
101834	102408	76	30386	30027	72	914	840	0	1385	1211	11	3017	3230	25	363057	349381	86	0.121874
254720	182101	96	96819	67102	96	2632	1843	26	3464	2434	32	8212	5849	45	954774	664910	109	0.121874
239155	183010	97	94120	72411	95	2326	1907	23	2740	2260	27	7508	5709	42	908523	684947	109	0.121874
33780	35252	61	11497	12246	37	348	296	0	311	338	0	554	671	0	69764	71615	72	0.122783
131928	118178	86	56943	50481	79	1603	1523	15	1358	1329	13	3868	3723	29	443331	393215	91	0.122783
47878	46462	72	19957	19169	57	299	244	0	447	477	0	1262	1102	7	128423	117774	84	0.122783
125668	123542	82	49462	49298	73	1317	1293	12	1336	1578	15	3931	3739	29	402751	386656	88	0.122783
230669	188505	100	99321	84329	89	1927	1536	18	2414	2035	23	5470	4753	36	605867	520644	100	0.123693
33552	34155	61	16135	17073	41	132	263	0	308	258	0	884	849	0	103791	101267	75	0.123693
140663	122446	85	64809	57445	80	1406	1175	10	1395	1128	12	4075	3293	33	401425	348699	96	0.123693
104379	92843	80	42198	37458	77	824	807	0	1212	973	0	2260	2250	20	242305	210584	90	0.123693
71947	71263	78	26936	27186	59	431	559	0	318	316	0	1663	1735	17	179732	176005	80	0.124602
198793	158165	95	81633	65728	91	1993	1832	18	1946	1612	18	4405	3339	35	491991	389466	104	0.124602
117189	115475	77	33966	33489	72	1356	1064	7	1524	1625	15	3897	3700	29	435569	423319	88	0.124602
39596	40142	65	14501	14769	41	356	300	0	397	384	0	660	690	0	89196	88214	77	0.125512
47236	46806	82	16291	16291	44	266	486	0	228	367	0	1210	1247	11	113279	109496	80	0.125512
97645	98035	75	31457	31473	71	773	694	0	1140	1087	6	2753	2730	24	307926	296003	85	0.126421
61812	63882	69	31183	31572	68	698	649	0	579	703	0	1572	1573	15	202574	196812	81	0.126421
55919	55326	71	18540	18932	43	414	435	0	674	574	0	1191	1117	8	155501	156767	78	0.126421
89323	89906	67	36758	36801	71	800	756	0	710	794	0	1673	1751	18	183319	179038	84	0.126421
109960	110261	74	24071	23867	58	1118	1244	9	1404	1448	14	4413	4603	29	479152	457853	87	0.127331
117906	120547	74	38444	37926	72	1276	1403	13	1937	1908	18	4520	4494	30	506701	487011	85	0.127331
39373	39029	63	14635	15008	40	475	465	0	584	454	0	629	801	0	86428	85455	76	0.127331
53431	53593	78	10786	10866	37	553	545	0	331	436	0	1056	1156	7	120839	126406	80	0.12915
97677	94346	75	44241	42965	73	1057	965	0	807	847	0	2159	2198	22	250204	243015	86	0.12915
116301	112354	84	34673	33692	72	1399	1236	12	1292	1241	11	2587	2595	24	297413	285271	86	0.130059
115674	108843	78	45906	42681	77	1296	1203	11	1281	1134	9	3598	3464	28	429355	395670	88	0.130059
121591	120966	75	57824	57240	75	1328	1273	11	1625	1596	16	4560	4362	31	517963	491084	89	0.130059
123285	102110	83	50885	41729	80	1162	933	0	1400	1006	3	3485	2875	30	352106	295883	94	0.130969
33282	32946	67	9910	10186	35	269	325	0	449	368	0	562	743	0	96304	99282	75	0.130969
204589	164722	91	79577	64298	89	1890	1499	17	2576	1991	25	6113	5174	39	747678	617212	101	0.131878
79664	79280	71	23416	23648	51	613	646	0	599	554	0	1745	1739	17	174136	176847	81	0.132788
132625	126790	79	46688	45135	75	1001	1005	2	1334	1277	11	3787	3651	29	437142	421631	90	0.132788
28251	28713	65	12855	12983	39	58	107	0	328	333	0	530	449	0	75488	75080	71	0.133697
31279	31821	59	7049	7071	33	25	104	0	161	329	0	655	693	0	78548	78703	74	0.133697
102049	93626	78	40021	35917	77	1389	1132	10	1301	1083	7	2200	2132	22	257809	221006	92	0.134607
122474	119435	79	52354	51097	75	1081	1156	8	1319	1221	12	2985	2729	26	321153	300931	86	0.134607
32465	31681	72	14517	14925	40	317	232	0	322	349	0	720	641	0	69477	71295	75	0.134607
150450	135493	82	77188	71814	81	1859	1456	19	1703	1517	17	3657	3430	28	414231	370861	93	0.135516
90858	91192	72	30082	29938	70	607	749	0	846	954	0	2584	2322	24	278949	270999	84	0.136426
44390	44553	70	22474	22815	50	408	425	0	353	342	0	875	831	0	89881	85012	77	0.137335
266181	191349	98	121119	89789	97	2651	2026	26	2894	2089	30	6405	4717	41	745651	522231	110	0.138245
136945	128888	94	54362	50763	77	1249	1136	9	1287	1500	14	3468	3160	28	369445	337379	94	0.138245
144567	126219	80	51777	43610	80	1532	1275	14	1685	1520	17	4069	3787	29	395167	340247	91	0.138245
124964	121822	75	44199	41927	74	936	887	0	1130	1100	8	3015	2764	26	352859	332085	87	0.139154
97801	98702	73	17913	17633	47	569	682	0	868	830	0	1981	1896	20	250918	247486	86	0.140973
125875	124126	79	66260	64893	76	1552	1654	16	1908	1888	20	4880	4745	32	535367	509131	89	0.140973
158001	143772	88	55257	48893	81	1698	1453	17	1830	1628	19	5168	4598	34	595988	545771	92	0.140973
67591	69392	71	18124	18321	44	471	674	0	503	560	0	1560	1619	16	153618	145847	82	0.141883
154231	149060	83	66551	64768	77	1572	1782	16	2199	1787	21	4199	3997	31	491982	455049	89	0.141883
29722	29093	66	9162	9455	34	191	166	0	316	344	0	509	469	0	66500	67029	74	0.142792
134338	121766	82	58898	54526	79	1163	1178	9	1601	1358	14	3243	3006	26	360355	320630	96	0.143702
191459	159231	86	78646	65349	85	1792	1727	17	1883	1844	19	4534	3746	34	486035	405006	97	0.143702
68349	69842	69	18821	19276	45	405	299	0	672	681	0	1720	1708	17	195402	194944	81	0.143702
42805	42920	66	13285	13359	39	315	313	0	297	406	0	1137	1063	6	141473	138321	78	0.144611
94786	95298	73	27900	27606	63	784	877	0	1006	1041	4	2426	2283	22	261687	250367	83	0.145521
100791	102171	74	34365	33198	72	661	754	0	1168	1086	7	2870	2694	25	285568	271997	84	0.14643
166388	140525	90	70502	59426	83	1733	1424	15	1901	1568	18	4670	4035	33	470209	396345	96	0.14643
128672	128098	76	47598	46738	75	1494	1377	13	1830	1701	17	4254	4282	29	488970	466769	90	0.148249
121140	116848	81	38841	37719	74	888	848	0	985	857	0	2889	2885	25	290044	266977	89	0.148249
113586	103656	81	56036	51228	77	860	836	0	1350	1221	10	2720	2562	26	290105	260505	92	0.150068
48621	50096	66	16873	17162	43	605	540	0	536	495	0	913	940	0	126989	123596	77	0.150068
115384	115903	75	87671	86690	75	1334	1201	11	1783	1532	18	3691	3655	27	486031	463525	87	0.150068
125812	117067	77	44316	39835	76	1188	1084	6	1124	846	0	2900	2606	26	314638	283819	89	0.150978
31490	33633	57	13446	13999	39	399	319	0	327	326	0	696	658	0	77581	72449	73	0.150978
160101	139840	83	59865	52618	81	1502	1445	13	1641	1338	14	3745	3212	31	452363	386566	95	0.151887
35217	32493	79	14983	14304	46	-14	67	0	610	365	0	856	764	0	106150	94591	79	0.151887
105890	105076	73	44401	43844	73	951	785	0	1131	1108	7	3088	3098	26	348524	335610	84	0.151887
72388	75453	70	24364	24442	51	568	421	0	433	523	0	1447	1340	12	172353	170567	80	0.152797
69693	70563	71	23015	23432	51	635	792	0	638	647	0	1264	1201	11	161900	158672	83	0.153706
121827	112699	77	56186	51231	77	1411	1157	11	1735	1602	18	4874	4497	34	484868	429109	90	0.153706
68980	71492	65	31068	31830	68	483	556	0	517	620	0	1629	1613	16	178226	178619	80	0.153706
40670	41959	67	15036	15407	40	300	415	0	362	357	0	736	910	0	87352	89605	76	0.153706
55365	56566	67	16777	17330	41	285	270	0	157	319	0	911	822	0	105503	107248	79	0.153706
37788	38839	64	14363	14669	41	316	317	0	312	361	0	972	995	0	115793	113607	80	0.154616
69352	69044	72	17653	17831	44	436	515	0	458	486	0	1203	1097	8	149421	147799	82	0.154616
66314	65808	72	19297	19387	48	632	370	0	612	571	0	1376	1417	14	148008	143514	81	0.154616
73410	74209	74	20700	20753	50	371	502	0	735	715	0	1341	1355	12	160370	154167	78	0.154616
61205	60109	69	11407	11583	37	343	415	0	533	626	0	1005	1116	7	124076	117106	81	0.155525
120456	120065	75	58987	58321	76	1405	1554	14	1582	1392	14	4003	3939	29	474224	455135	89	0.156435
33998	34797	62	8814	9255	34	256	255	0	341	184	0	511	522	0	77788	79069	73	0.156435
48634	51600	62	18060	18492	43	410	333	0	765	606	0	999	999	0	131352	132070	78	0.156435
202598	168116	90	80180	67744	87	1578	1374	15	2178	1749	20	4873	4035	35	492972	406911	105	0.156435
180475	147353	88	63642	52149	84	1601	1275	14	2057	1516	20	5415	4709	35	620650	521479	100	0.157344
231698	181316	114	83819	66180	114	2480	2176	22	2681	1990	24	5556	4544	36	596437	463500	114	0.157344
83345	85082	73	27965	28231	64	719	671	0	652	745	0	1759	1702	18	173441	169369	84	0.157344
127913	113775	88	53113	46275	79	1283	1295	11	1012	899	0	2588	2140	26	303639	258521	91	0.158254
150451	131341	85	57432	50032	80	1098	881	0	1595	1305	15	4261	3921	32	463313	406470	94	0.158254
33415	33716	60	12832	13135	39	429	380	0	328	279	0	737	844	0	92598	91526	75	0.159163
205912	177965	87	80205	70260	86	2353	2080	21	2343	2049	24	6458	5611	38	683603	585980	101	0.159163
182781	156459	86	68464	57800	83	1865	1479	19	1932	1622	19	5057	4270	36	492390	416124	98	0.159163
119987	117286	77	51962	50655	75	1020	1083	6	907	931	0	2794	2655	25	296461	286905	87	0.159163
143580	137777	81	60170	58369	76	1389	1498	15	1681	1660	19	3838	3735	29	455280	425972	89	0.160073
128057	117217	79	55894	50734	78	860	682	0	1532	1168	10	3342	3271	27	350226	307470	90	0.160073
155145	142152	81	73279	67952	79	1461	1339	11	1950	1885	19	5093	4690	34	572312	516793	92	0.160982
38142	40567	56	9748	10275	35	465	321	0	475	481	0	927	931	0	86866	84141	76	0.160982
87218	89130	73	38045	38587	70	713	765	0	1029	951	0	2336	2331	22	296895	290776	83	0.160982
118479	116964	76	27234	26816	64	1388	1641	14	1917	1934	18	4429	4481	29	527053	507782	87	0.161892
133022	132135	77	37213	36813	73	1399	1518	12	1789	1615	16	4363	4288	29	506772	480500	88	0.161892
16069	17587	38	9038	9296	35	120	171	0	104	179	0	334	413	0	55514	53708	71	0.161892
144884	128018	87	61702	55197	80	912	931	0	1546	1321	14	4007	3385	32	406982	364931	92	0.162801
31875	31246	65	7969	8282	34	229	237	0	325	331	0	539	583	0	66647	63761	74	0.162801
180394	172191	80	72961	69764	80	2323	2127	21	2434	2448	23	6383	6015	36	668909	635111	93	0.163711
98942	92566	76	45252	42065	75	812	795	0	997	808	0	2296	2022	23	244471	222125	88	0.16462
43867	46716	44	20995	21191	48	471	443	0	508	413	0	953	1018	3	145304	147149	80	0.16553
199381	153285	94	84398	65680	89	1898	1642	16	2121	1822	20	4818	3875	35	535109	421931	102	0.166439
39971	43500	45	10333	10661	36	123	168	0	413	495	0	849	962	0	117053	117422	77	0.167349
85819	85464	74	27883	27765	68	625	545	0	990	1003	1	2223	2202	21	263626	251943	84	0.168258
71769	72255	72	19432	19504	46	317	475	0	736	759	0	1928	1899	19	210770	206079	82	0.169168
60018	60344	78	15980	16123	42	503	430	0	405	375	0	898	1095	6	139108	139158	79	0.169168
119364	115796	78	47902	46572	75	1032	1073	6	1271	1090	7	2984	2824	25	333135	317795	88	0.169168
112299	110366	92	45226	45115	74	952	898	0	1287	1149	10	3285	3276	27	363086	351385	88	0.170077
81826	82427	82	38962	39027	70	421	423	0	592	714	0	1722	1569	17	201302	194451	83	0.170987
51967	52896	68	10740	10909	37	151	221	0	372	420	0	1124	1172	8	129998	130959	82	0.170987
159922	134192	84	69197	58305	83	1560	1348	15	1982	1764	18	4338	3754	32	479290	402293	96	0.172806
155488	140587	82	66150	59067	81	1557	1437	15	1924	1738	17	4321	3754	33	479065	420151	94	0.173715
223442	178870	94	100955	84045	88	2018	1559	19	2500	2039	23	5627	4627	38	602179	486496	101	0.173715
118737	117646	76	37873	37786	72	1626	1759	17	1809	1471	17	4749	4718	30	561194	543933	88	0.174625
89145	76995	88	41364	35607	76	1088	967	0	809	682	0	1792	1568	18	204120	180769	87	0.174625
53954	55533	68	21761	21866	50	273	281	0	452	543	0	1091	1096	7	126840	122868	80	0.175534
70358	70503	71	13661	13621	41	425	470	0	421	456	0	1657	1656	16	174662	171956	83	0.176444
31750	33202	53	14687	15045	41	386	376	0	235	227	0	835	779	0	95165	93389	75	0.177353
161499	142483	94	74388	65692	81	1426	1207	11	1886	1713	17	5349	4988	35	592368	528766	95	0.178263
119898	120989	75	36382	36237	72	914	949	0	1472	1490	14	4207	3857	30	473074	442690	88	0.178263
95006	94229	75	28522	28624	71	694	767	0	1035	1132	7	2365	2328	23	253936	239959	85	0.179172
93779	93839	74	11485	11576	38	573	607	0	1053	1059	6	1812	1852	19	234114	230843	87	0.180082
67153	69690	69	28124	28339	68	466	497	0	618	499	0	1588	1595	15	182852	173011	83	0.180082
51409	53839	67	17009	17218	42	242	292	0	277	302	0	966	919	0	111122	115753	78	0.180991
150113	129884	84	67433	59509	82	1174	924	0	1827	1502	17	3630	3176	31	397383	338536	96	0.181901
110063	109004	74	31822	31207	72	1257	1113	8	1178	1144	9	2636	2520	24	284303	272468	86	0.181901
54178	53394	78	26980	27114	67	373	338	0	561	496	0	627	625	0	106810	104857	76	0.18281
113556	111037	89	70969	70744	75	1142	987	0	1047	1040	6	3376	3122	27	412677	388269	87	0.18281
184666	157134	94	87542	76374	85	1668	1410	14	1932	1651	19	5523	4877	35	571006	486454	97	0.18372
64588	65266	75	20754	21569	44	442	446	0	443	505	0	1259	1376	12	147056	144112	82	0.18372
202358	175085	87	102428	90739	86	2263	1905	22	2134	1839	22	5535	4984	35	607228	532156	96	0.185539
225363	174965	106	93379	72297	94	2328	1757	23	3153	2353	30	7244	6058	39	839301	643175	107	0.186448
76526	75479	72	32271	32274	70	780	863	0	768	697	0	1402	1441	15	168683	160781	81	0.188267
89693	90605	78	30034	30265	69	1065	937	0	710	864	0	2514	2445	22	270982	265949	83	0.188267
22087	21807	64	9720	9904	37	173	135	0	24	102	0	281	242	0	47654	48680	71	0.189177
67486	70719	64	27813	27925	65	344	355	0	689	494	0	1210	1300	11	150653	147270	81	0.190086
99498	99076	74	44089	44077	71	909	856	0	1223	1215	10	2828	2733	24	310156	298491	83	0.190086
33066	34331	56	6694	7281	31	419	407	0	178	213	0	486	552	0	85147	84562	73	0.190086
234473	179596	92	99391	75970	92	2584	2121	25	3186	2156	30	7000	5366	40	869578	646375	110	0.190996
121323	117839	93	57968	56346	75	963	1066	6	1526	1399	14	3019	3018	26	329418	315334	88	0.191905
50651	51143	66	21377	21965	47	383	384	0	186	316	0	914	1087	7	123842	122651	76	0.191905
144304	119774	84	59343	49568	85	1323	1098	8	1746	1442	17	4095	3222	34	482333	400439	97	0.191905
96942	93341	90	28499	25412	90	1086	899	0	1243	1053	6	2996	2577	26	378347	339319	90	0.191905
84268	79583	70	42029	37204	74	619	663	0	762	749	0	1739	1601	17	193039	164716	85	0.192815
33032	32019	77	11988	12324	37	161	189	0	79	266	0	586	548	0	75005	73885	76	0.192815
125542	121130	76	50237	48805	74	1106	1316	11	1463	1358	15	4502	4244	31	504260	473981	89	0.193724
45650	47531	69	15395	15780	40	303	373	0	463	364	0	665	853	0	112997	108797	81	0.193724
133620	131910	77	87629	85613	77	1236	1329	13	2115	1921	21	4046	4003	29	531874	502974	87	0.193724
136011	126230	80	58325	51242	79	858	816	0	1093	1042	5	3252	3096	27	371438	336863	90	0.193724
104832	104126	77	47369	46855	73	1467	1472	14	1550	1423	14	3736	3933	26	430475	417918	85	0.194634
45156	46965	65	16475	16959	42	326	331	0	159	345	0	1206	1189	10	135187	137320	76	0.194634
90198	89118	74	29044	29063	71	896	934	0	1002	853	0	2353	2196	23	245872	237957	83	0.196453
122118	120552	85	37838	37469	73	1267	1067	9	1366	1344	13	3333	3344	27	362766	348997	86	0.197362
52514	55423	68	17407	17939	42	408	363	0	569	460	0	1192	1135	8	142774	146583	78	0.197362
113629	114699	74	65350	64707	75	1082	1223	9	1463	1529	15	3576	3597	27	408254	384058	86	0.197362
41826	41102	68	16396	16816	42	424	404	0	457	491	0	978	934	0	103959	102406	76	0.197362
128506	116069	83	57405	51253	79	1481	1477	14	1863	1596	19	3702	3470	28	437563	392583	91	0.199181
44788	46990	62	17761	18178	43	340	340	0	346	365	0	848	814	0	104063	101650	77	0.199181
141988	131762	81	58857	55958	78	1413	1652	16	1617	1558	17	4050	3798	30	432498	406143	90	0.200091
236204	187637	94	84136	67331	89	2465	2034	22	2273	2070	25	6100	5017	38	631533	520367	102	0.200091
54560	55436	70	12428	12533	39	529	415	0	395	551	0	1023	964	0	115312	113521	79	0.200091
73778	67680	84	31029	27563	73	1155	1128	7	643	691	0	1735	1590	17	187650	167721	87	0.201
103206	102344	76	21125	20767	50	886	904	0	1048	978	0	2526	2550	22	273792	265287	84	0.201
105460	104428	81	27985	28004	67	574	707	0	1225	1248	11	2941	2898	26	375282	361362	86	0.20191
56130	53968	70	28009	26510	69	683	653	0	749	564	0	1211	1137	8	145862	139866	79	0.202819
37585	37846	64	14374	14759	40	259	195	0	425	386	0	696	772	0	77488	75266	78	0.202819
114787	112644	77	56248	55560	74	771	713	0	1246	1143	9	2939	2727	25	311911	288775	88	0.202819
204484	172247	88	80471	66819	85	2091	1781	19	2422	1858	27	5049	4175	35	534792	445896	97	0.202819
60368	62023	76	17868	18597	42	654	671	0	426	460	0	1443	1459	14	177176	181494	78	0.202819
67089	70048	62	10258	10863	36	662	596	0	767	839	0	1580	1644	16	185934	179011	86	0.202819
215739	170877	90	89507	70805	87	1748	1288	19	2531	1991	25	6875	5358	41	829154	652264	101	0.203729
140732	116206	83	39294	33557	79	1391	1127	7	1319	1133	9	4303	3297	34	445341	350153	93	0.203729
61638	62791	70	19973	20557	44	859	669	0	845	609	0	1162	1171	9	151003	153644	78	0.203729
77033	75051	88	18936	18047	52	859	900	0	889	865	0	1773	1688	18	188975	179255	89	0.203729
23273	24679	47	11419	11700	38	290	368	0	162	244	0	400	453	0	56559	56414	70	0.204638
25387	25149	65	8542	8786	34	53	222	0	185	226	0	468	508	0	59659	62021	69	0.204638
45831	46686	67	7400	7551	33	341	323	0	342	454	0	831	967	0	117819	116932	75	0.204638
164861	135453	96	64909	54352	82	1946	1711	18	1717	1312	18	4054	3461	32	414571	338091	94	0.204638
127941	123065	84	70818	69759	76	1470	1458	14	1631	1590	16	3510	3301	29	385384	368825	88	0.206457
115368	114436	80	61107	60616	73	1015	1111	8	1776	1622	17	4173	4171	29	481137	466448	86	0.206457
26587	29638	42	9823	10363	35	265	358	0	359	376	0	711	763	0	82886	82689	71	0.206457
95538	95519	74	34286	34305	71	719	841	0	1278	1002	1	3276	3325	26	374471	362095	85	0.206457
25302	25953	48	7502	7838	33	207	265	0	240	337	0	609	520	0	65746	65278	70	0.207367
82150	82582	77	28258	28501	64	899	821	0	1012	844	0	2088	2106	20	249145	241267	85	0.207367
42360	43238	69	10756	11001	37	188	341	0	507	330	0	683	801	0	105760	103745	77	0.207367
57559	56369	79	16227	16384	41	476	553	0	466	494	0	1447	1372	13	160329	157546	83	0.208276
103753	104050	76	26733	26605	60	861	805	0	1240	1196	9	3262	3228	26	356633	344379	87	0.208276
53391	54180	77	20671	20930	47	578	598	0	842	647	0	1232	1374	12	161766	155052	80	0.208276
62315	63091	64	40172	40924	69	530	626	0	425	590	0	1385	1445	14	143416	141321	79	0.208276
259081	199902	110	117236	93512	97	2694	2293	24	3091	2529	27	7458	5944	42	794979	635872	109	0.209186
109927	102776	79	46689	43344	76	880	807	0	1415	1274	11	2962	2780	26	303753	277752	87	0.209186
70156	71788	69	26020	26509	54	761	686	0	987	995	0	1854	1797	18	181830	173576	81	0.209186
95971	91438	76	36925	35219	71	927	958	0	951	944	0	2348	2145	21	258010	244767	84	0.210095
100840	103827	71	32595	33042	65	988	1076	6	990	1012	2	2709	2769	24	334881	321123	83	0.210095
66322	70728	69	20370	20948	45	699	752	0	642	549	0	1309	1288	12	154210	149462	80	0.211005
182347	158724	88	81629	72058	84	1696	1438	15	1895	1752	19	4219	3775	31	479859	426910	93	0.211915
103476	103935	79	21980	21977	49	1014	1000	1	1062	1050	5	2644	2546	23	283189	272614	85	0.211915
114204	111343	79	44532	43890	73	995	1014	2	1365	1441	14	3621	3542	28	449481	436716	85	0.212824
117184	116136	76	34378	34153	73	1109	1069	5	1288	1333	12	3413	3229	28	411166	390601	87	0.213734
34263	34577	65	11919	12285	38	291	309	0	372	286	0	636	572	0	77925	77687	74	0.214643
23345	25073	41	7308	7579	33	-92	121	0	230	217	0	481	611	0	70797	70816	74	0.214643
36999	39315	58	15220	15476	41	206	129	0	454	528	0	924	875	0	100451	98676	80	0.214643
35844	35628	65	10240	10675	36	316	375	0	186	252	0	814	822	0	79870	78658	73	0.216462
203785	167098	95	96359	81240	88	1846	1547	19	2651	2250	26	5940	5100	37	649043	544416	99	0.216462
57086	57309	70	13561	13685	40	454	574	0	507	529	0	1069	1077	6	126505	123555	78	0.217372
125559	124126	93	41061	40884	73	1458	1438	13	2209	2152	21	5090	5008	32	602808	567551	89	0.218281
43179	43540	69	11827	12012	37	410	448	0	344	327	0	911	844	0	101505	103310	73	0.219191
122130	112686	80	54165	49390	77	1393	1176	10	1423	1434	13	3956	3821	29	460333	433613	91	0.219191
43729	47773	46	14903	15393	40	698	583	0	527	525	0	1138	1105	7	120712	117040	75	0.219191
157768	151730	80	50982	49526	77	1634	1597	15	2019	1836	19	5089	4924	31	549917	514623	92	0.2201
118635	116190	81	46808	45807	76	1593	1760	15	1319	1264	12	3941	4060	29	461053	438393	88	0.2201
90310	89707	72	23625	23645	58	747	739	0	983	873	0	2094	2086	21	217465	208794	81	0.22101
110114	109499	75	20598	20463	47	1083	879	0	1456	1520	15	3662	3583	28	406753	383798	87	0.221919
60698	62141	77	26981	27238	65	361	505	0	479	437	0	1061	1059	6	146685	147390	78	0.221919
67560	69522	69	15317	15684	41	474	544	0	610	548	0	1329	1318	12	143389	144642	82	0.222829
138810	127967	87	66603	61040	78	967	1009	2	1406	1520	13	4093	3800	31	462571	418713	91	0.223738
102085	103904	73	37582	38057	71	1236	1062	6	1461	1430	14	3900	3735	29	438610	421455	84	0.223738
46001	48517	53	12818	13243	38	80	247	0	467	363	0	946	1110	7	106763	102640	79	0.224648
42886	42512	81	18890	19241	46	349	487	0	455	432	0	924	931	0	102867	101494	77	0.224648
40207	41131	52	18062	18530	46	434	388	0	455	546	0	950	1071	5	121660	117115	76	0.226467
170275	162244	85	54423	52611	80	1693	1865	17	2109	2154	23	6311	6184	35	672576	630551	94	0.226467
35727	36741	69	20659	21428	45	230	351	0	418	360	0	789	771	0	91686	93849	73	0.227376
86966	61330	93	28326	19174	79	661	568	0	722	577	0	2074	1429	22	256791	183944	97	0.227376
187377	152807	103	74074	62616	85	2004	1537	18	2042	1620	21	4506	3709	33	492756	394976	99	0.228286
109342	107728	79	39037	38435	72	1079	1106	7	1061	1032	5	3469	3546	27	408530	390093	87	0.229195
167294	146277	87	72223	63341	83	1437	1452	14	1800	1370	18	4190	3584	32	468128	400745	93	0.229195
61643	64002	61	26072	24954	53	608	605	0	536	557	0	1312	1397	14	171177	166881	81	0.230105
138582	122794	82	59447	52418	79	1301	1256	11	1426	1374	14	3848	3420	31	423595	375688	91	0.230105
22810	25089	40	8094	8783	33	207	218	0	384	276	0	461	459	0	83912	86870	69	0.230105
113197	101699	95	54141	50047	77	1314	1228	11	1135	1004	2	3152	2961	27	330981	296822	88	0.231014
123110	120763	76	46627	45967	74	1366	1496	14	1518	1345	13	4621	4413	31	490550	466379	88	0.231014
29645	31344	55	9021	9318	35	200	245	0	501	348	0	502	574	0	71432	70987	70	0.231924
53323	53363	71	18974	19415	45	499	431	0	459	322	0	867	982	0	118392	115555	77	0.233743
96952	97157	74	29429	29446	70	1101	1003	2	1177	1086	7	2830	2767	25	315086	304447	86	0.233743
188153	168266	86	123456	109955	84	2110	1760	21	2364	2068	23	5665	5054	36	625342	566930	94	0.234652
105766	104361	77	22840	22606	50	912	1020	3	1278	1106	8	2518	2425	23	295143	283716	85	0.234652
75469	74196	78	19951	20092	46	315	393	0	555	658	0	1980	1785	19	174685	163454	81	0.235562
73808	74535	77	31828	31903	68	513	664	0	693	733	0	1670	1736	17	189524	182877	81	0.235562
18309	20271	42	11235	11525	37	204	268	0	268	251	0	458	567	0	56482	56907	73	0.235562
148045	128588	82	70517	59347	82	1176	999	0	1429	1307	14	3646	2984	31	395366	333421	99	0.235562
61323	64486	69	22017	22493	50	401	442	0	580	556	0	1291	1279	11	153331	154701	80	0.236471
183934	155612	86	99287	86264	87	1557	1478	16	1920	1524	20	4923	4102	35	582565	488448	98	0.236471
42495	43573	60	13218	13988	38	160	224	0	506	336	0	913	885	0	98104	96102	77	0.236471
85374	87832	72	18506	19123	42	662	648	0	775	780	0	2446	2380	22	267445	268949	82	0.236471
98579	98536	76	22679	22672	51	1218	1118	9	1176	1397	12	3093	2895	26	347131	338094	86	0.237381
102511	104120	75	26895	26729	61	1155	1179	10	1295	1302	13	3579	3430	28	387763	375933	85	0.237381
256923	188803	108	107282	81165	103	2917	2124	27	2843	2185	26	6318	4744	41	698051	519946	116	0.23829
23155	26496	37	8132	8815	33	359	321	0	130	199	0	495	558	0	64919	66518	71	0.23829
27385	24955	64	6678	6880	32	283	306	0	246	246	0	523	613	0	56444	54736	71	0.2392
36481	35711	73	14959	14946	43	350	390	0	197	291	0	789	677	0	104460	102254	76	0.2392
36958	36806	65	9296	9526	35	448	461	0	322	398	0	662	619	0	83589	82868	75	0.2392
102701	92814	80	42253	37256	76	1018	908	0	1116	869	0	2236	1845	23	234168	198389	89	0.2392
139955	137729	76	31829	30979	74	1455	1416	15	1604	1475	16	4411	4195	30	503419	480078	90	0.240109
25361	27307	42	5351	5353	30	442	334	0	410	359	0	601	742	0	77199	77292	70	0.241019
41729	42859	64	14709	14848	41	288	313	0	342	339	0	880	844	0	95422	93094	77	0.241019
141679	129687	86	50461	45613	79	1168	1049	4	1188	1295	14	3658	3532	27	405846	370987	91	0.241928
84516	87882	71	25682	25613	60	762	688	0	882	818	0	2424	2413	22	283978	277790	84	0.242838
119949	117233	75	27818	27347	71	927	1336	10	1825	1776	19	3901	3727	29	480428	449180	87	0.244657
50158	50949	68	11868	12139	38	417	396	0	538	429	0	910	977	0	107157	99157	78	0.245566
140700	123288	89	57064	49681	80	1149	1080	6	1271	1152	9	3450	3261	28	387549	335897	93	0.247385
155484	142198	80	67346	63023	79	1759	1546	14	1541	1630	15	3972	3815	30	427534	392227	90	0.247385
101759	87366	80	50704	43505	77	1282	1204	10	991	983	0	2006	1725	21	246894	211959	91	0.247385
144439	138438	81	62605	60689	77	1037	1017	3	1649	1448	16	4114	4024	29	440194	424718	89	0.248295
99309	99218	75	48804	48740	72	732	799	0	1284	1170	9	3041	2912	26	402129	395928	85	0.248295
35236	36784	53	9805	10107	35	477	338	0	379	345	0	834	860	0	91056	95698	73	0.249204
84672	86102	78	18940	19255	44	857	1023	3	937	816	0	2679	2756	24	322271	313507	82	0.249204
122584	120012	79	55071	53954	75	1056	1056	6	1550	1303	12	3655	3355	29	377067	345170	91	0.249204
186924	162081	95	82402	70870	85	1448	1307	12	2150	1903	21	4870	4489	33	543062	470951	97	0.249204
40199	40451	61	15398	15700	42	382	225	0	411	350	0	908	1027	4	92661	90916	74	0.250114
42068	41440	81	18329	18511	44	569	533	0	600	566	0	792	766	0	107344	104993	77	0.251023
122361	118311	87	48681	47339	74	1027	1034	4	1364	1381	14	3912	3805	28	445500	426618	89	0.251023
69840	70120	72	39275	39530	71	437	529	0	623	570	0	1453	1523	15	171326	166122	79	0.251933
88254	87950	73	22319	22332	50	673	709	0	740	786	0	1916	1881	17	225619	219133	84	0.251933
185259	149201	90	82125	68483	89	1924	1622	16	2277	1914	22	5834	5095	39	685911	572746	101	0.252842
36846	40918	44	18510	19365	44	226	271	0	349	381	0	1011	1129	7	120654	120953	75	0.252842
158843	154015	80	68707	65697	78	1334	1292	12	2112	1845	20	4446	4289	31	534492	497873	89	0.252842
119404	104585	81	53840	45796	79	1203	1054	5	1216	878	0	2411	1756	26	284230	233163	97	0.252842
36026	39698	43	9343	10231	34	239	483	0	514	397	0	1146	972	0	94584	100967	72	0.252842
29281	30007	59	9950	9998	36	332	265	0	92	137	0	511	525	0	63777	57906	71	0.253752
29587	30288	63	12284	12455	39	247	197	0	257	356	0	490	533	0	60241	58817	73	0.253752
99608	99047	74	46608	46181	73	813	665	0	958	1040	5	2447	2253	24	292635	277115	85	0.253752
147368	140726	78	44937	43752	75	1164	1122	8	1348	1183	11	3155	3029	26	367284	344330	88	0.254661
134424	123407	86	55817	50665	78	1127	1113	7	1749	1476	16	3507	3267	29	408557	364744	95	0.254661
36694	36084	68	15019	15084	40	409	251	0	425	427	0	629	640	0	80730	81425	74	0.255571
320133	197929	128	150120	93708	114	3148	2136	32	3924	2323	35	9575	5982	50	991129	610683	126	0.255571
131155	115797	83	60613	53121	79	774	701	0	1329	1225	11	3111	2556	28	318938	281719	90	0.255571
104946	97847	84	45444	43087	76	1027	889	0	1009	940	0	2726	2414	24	285915	264225	88	0.25648
27374	26722	64	12809	12856	40	217	201	0	341	355	0	824	906	0	88068	88765	73	0.25648
28381	30317	44	13704	13983	40	420	326	0	115	141	0	556	519	0	78530	78339	72	0.25739
40632	42365	66	14798	14867	42	224	340	0	468	316	0	1076	869	0	142677	140747	77	0.25739
30453	29345	75	7398	7754	32	152	289	0	274	295	0	704	749	0	76531	76318	73	0.25739
86435	86315	73	40122	40269	71	971	884	0	1058	949	0	2669	2489	24	317643	306716	85	0.258299
55338	57451	67	10431	10587	36	376	450	0	751	745	0	1144	1169	9	123028	117056	77	0.258299
46186	47608	68	14990	15259	42	655	667	0	374	449	0	1054	924	0	116701	117414	77	0.258299
130631	84196	112	47598	31410	102	1011	726	0	1339	710	0	3186	2280	22	383888	252706	119	0.258299
104059	102079	76	29691	29783	71	973	907	0	1082	1106	8	2717	2555	25	260999	256744	83	0.259209
70000	68156	78	16970	16928	43	579	498	0	545	477	0	1158	1265	10	141441	137968	82	0.261028
96384	98795	71	50892	50954	72	783	755	0	1090	1072	6	3054	2996	26	311731	301371	84	0.261937
97546	97524	73	28851	29161	63	845	800	0	1000	957	0	2760	2847	23	291200	285502	85	0.262847
175326	150666	84	72558	60834	84	2052	1821	19	2189	1545	18	4451	3871	33	459423	389023	97	0.263756
107226	109762	73	24391	24314	52	852	1002	1	1472	1356	14	3731	3575	28	413399	396537	86	0.263756
194420	165434	89	94985	80970	86	2403	2070	22	2394	2022	24	5261	4438	37	587308	497318	98	0.264666
184671	152300	85	83562	68882	84	2001	1686	23	2640	2076	24	5863	4865	38	685375	562852	95	0.264666
212195	168956	89	85486	67221	87	1710	1365	16	2529	1867	26	5889	4730	39	673017	522277	98	0.265575
267781	186417	111	105746	74008	104	2434	1835	21	3006	2083	30	7766	5285	47	813469	575605	117	0.265575
41106	40848	70	9960	10319	35	325	285	0	668	619	0	971	1060	5	119170	116075	76	0.266485
234281	183168	91	102173	78578	91	2378	1879	22	2784	2133	30	7211	5787	44	794584	617561	104	0.266485
234276	181993	115	113367	92189	115	2628	2182	23	3403	2715	30	8212	6443	44	906253	718870	115	0.266485
102654	102135	75	24608	24705	52	696	744	0	1084	1065	5	2793	2798	23	311701	305308	85	0.267394
162569	135472	84	77393	63451	83	1499	1145	11	2000	1370	17	4355	3622	34	450312	365654	95	0.267394
234233	186240	91	99700	80338	90	2321	1864	21	2757	2212	28	7514	6215	40	846759	660958	104	0.267394
124228	117791	89	53001	50346	75	611	881	0	1454	1238	13	3443	3213	28	349410	329924	87	0.268304
47524	47112	69	14513	14796	41	452	452	0	520	548	0	1250	1272	11	122874	121281	78	0.268304
110624	109362	76	30080	29566	72	1376	1167	11	1407	1393	15	3629	3621	27	413796	392317	88	0.269213
82531	84178	71	22921	23188	51	785	782	0	600	654	0	2082	1945	21	210002	205335	82	0.269213
117455	110757	78	46768	43001	76	962	1032	5	896	927	0	2716	2505	24	335457	308213	88	0.269213
212228	165312	93	93801	74316	88	1993	1299	19	2228	1639	21	5466	4101	39	604024	472387	101	0.271942
92444	91814	75	32111	32060	71	528	494	0	1265	1112	8	2614	2596	23	321599	309819	84	0.272851
50861	50386	75	19967	19933	47	499	433	0	468	441	0	1024	981	0	123899	119578	79	0.27467
35649	35616	74	11086	11202	37	415	556	0	293	344	0	718	691	0	81568	79004	74	0.27467
44667	46715	67	12634	12770	38	135	256	0	349	429	0	630	703	0	93771	92509	78	0.27558
215336	171566	90	85452	67054	89	1845	1507	19	2431	1801	26	6327	5131	38	772545	617432	103	0.276489
94595	93083	86	31816	31832	71	833	787	0	907	947	0	2427	2305	23	268570	264486	84	0.278308
54489	56676	66	29922	30500	67	524	590	0	517	551	0	907	851	0	107357	101081	76	0.279218
98010	98472	78	43957	43392	72	774	907	0	1043	1105	8	2732	2708	24	301512	294460	84	0.280127
180132	151899	86	85767	74730	85	2022	1762	19	2549	2051	25	6633	6147	37	765936	664648	99	0.281037
31110	30716	54	14186	14551	40	381	336	0	236	286	0	653	634	0	93980	97715	76	0.282856
70662	73388	71	17898	18140	45	524	572	0	741	628	0	1518	1508	14	152640	153665	80	0.284675
43264	43954	70	19918	20314	47	304	415	0	428	391	0	874	864	0	94970	93414	75	0.285584
46381	47812	62	15103	15384	41	276	311	0	481	416	0	886	877	0	94875	95852	77	0.285584
50905	50719	70	14604	15048	39	597	662	0	335	406	0	956	1089	6	108869	106056	77	0.285584
38842	40492	66	13437	13828	40	371	320	0	240	312	0	1126	1048	5	116216	112066	73	0.287403
122224	118539	82	43247	42388	73	1199	1254	10	1669	1499	14	3340	3426	25	409377	390169	92	0.287403
26895	27457	56	11375	11948	37	159	161	0	113	162	0	638	628	0	71905	69760	72	0.287403
42703	44084	67	12685	12912	39	380	448	0	381	446	0	833	737	0	109159	111867	76	0.287403
114663	104401	78	53309	47468	77	753	801	0	1331	1047	6	2624	2456	25	280708	250048	90	0.287403
70695	69484	70	30715	27998	71	825	741	0	670	634	0	1440	1357	14	160358	145471	84	0.287403
94639	96711	73	38985	39506	71	563	696	0	1112	879	0	2311	2404	21	288269	275238	83	0.287403
34166	34257	66	9655	10028	35	152	137	0	242	342	0	744	665	0	73347	71965	74	0.288313
134645	130719	77	53420	52109	77	1596	1655	17	1691	1889	17	4655	4829	30	468742	443278	89	0.288313
112579	110364	78	29326	28671	70	1272	1227	11	1650	1360	14	3606	3604	28	453558	436810	84	0.289222
101519	103036	72	33904	33560	71	1170	1216	9	1529	1513	15	3568	3354	27	441836	428847	84	0.289222
41558	41071	72	6851	6956	33	351	197	0	430	391	0	728	741	0	91350	89887	76	0.290132
28409	27825	66	8311	8472	35	323	407	0	276	288	0	538	515	0	62350	65547	68	0.290132
34527	35720	53	10652	10716	37	435	529	0	392	392	0	834	784	0	93643	91109	75	0.291041
40664	44606	54	20745	20895	48	263	262	0	600	553	0	963	973	0	111623	110961	75	0.291951
108711	107021	75	41713	41474	72	1406	1429	12	1382	1300	11	3700	3537	28	413969	393134	85	0.29286
45046	46679	67	14763	15176	41	355	356	0	595	461	0	1259	1218	10	140954	137451	77	0.29286
116854	115794	76	35206	34965	73	1471	1278	13	1302	1319	14	3994	3971	29	464592	440006	86	0.29286
73492	73331	74	13421	13951	38	613	548	0	499	553	0	1768	1649	18	193396	188197	80	0.29286
26629	30508	48	13071	13538	39	173	305	0	310	220	0	694	669	0	81032	80828	71	0.29377
62139	63306	71	17208	17877	41	489	528	0	657	559	0	1193	1039	4	124533	118235	78	0.29377
137814	134136	80	55258	54122	76	1453	1403	14	1689	1609	17	4094	3880	30	428099	399961	89	0.294679
174860	151152	93	75412	67026	84	1678	1194	16	1606	1269	15	4374	3831	32	462242	407673	95	0.294679
82076	81889	74	38842	38551	70	924	635	0	740	892	0	1910	1815	19	228292	218861	82	0.294679
121694	116039	85	50332	47659	75	1058	1044	5	1096	1057	5	2748	2766	24	292727	277501	86	0.295589
105083	95567	79	53050	47888	76	940	966	0	1112	974	0	2264	2115	22	252996	215714	87	0.295589
44832	44212	82	13601	13905	39	187	172	0	216	202	0	813	844	0	106019	103132	77	0.295589
132590	116502	81	56211	48723	79	1211	1055	6	1407	1211	11	3239	3063	27	351066	308127	92	0.295589
107781	105990	73	41991	41929	73	971	1020	3	1345	1363	11	3336	3315	27	404923	399799	88	0.296498
49342	51153	81	17529	17878	44	289	346	0	336	369	0	662	765	0	102518	101791	78	0.297408
111625	101233	78	56584	50828	77	841	740	0	1196	1004	1	2888	2525	26	273102	230491	88	0.297408
265074	192224	101	142218	107162	94	3243	2641	29	4210	3214	35	11123	8181	51	1.04858e+06	943038	107	0.297408
65759	65348	75	33167	33658	70	787	590	0	694	622	0	1298	1374	12	163611	153902	80	0.298317
81627	77512	73	42506	39511	73	668	532	0	786	666	0	1895	1762	20	224191	207299	84	0.298317
128518	114113	85	53036	48379	79	1313	1061	7	1280	1226	11	3171	2801	28	328687	291741	90	0.298317
218733	187732	87	121929	103385	88	2085	1796	21	2959	2447	28	7223	6249	41	821209	670059	99	0.298317
107532	107479	87	43362	43055	72	906	942	0	1132	1132	8	3588	3430	28	393853	384196	84	0.299227
54328	54585	72	22210	22510	54	221	345	0	425	314	0	1011	922	0	116241	113017	79	0.299227
134470	123133	91	55514	50987	78	1244	1290	10	1889	1608	18	3718	3525	28	420372	391660	93	0.300136
30164	29424	71	9845	10218	35	211	246	0	230	283	0	467	540	0	66367	67632	72	0.300136
140088	134075	82	53338	52066	77	1814	1586	19	1718	1441	16	3675	3482	28	395950	375343	90	0.300136
34856	35781	59	9004	9130	35	469	395	0	376	417	0	780	741	0	82104	82261	75	0.301046
141317	129830	80	62118	56169	80	1697	1518	15	1885	1701	20	4280	4097	31	445554	391258	92	0.301046
59547	62809	69	22067	22578	47	528	497	0	390	445	0	1182	1336	12	143657	137148	81	0.301046
123395	120650	79	51286	50330	74	828	867	0	1327	1222	12	3409	3360	26	387544	366959	89	0.301046
48657	52559	47	19800	20118	44	385	406	0	448	353	0	1339	1307	12	123726	120481	80	0.301046
102354	102652	74	33430	33339	71	937	873	0	1131	1165	9	2976	2906	24	355998	340162	85	0.301046
126301	116477	83	59092	54386	77	1462	1259	12	1688	1677	18	3913	3484	31	462177	417365	90	0.301955
34344	36194	51	16406	16650	42	468	385	0	498	398	0	770	832	0	89627	86098	74	0.301955
194536	155187	94	88550	73279	87	2878	2486	24	2368	2056	23	6209	5563	37	675612	567832	99	0.302865
102339	101937	83	32717	31637	72	1000	1005	2	1544	1468	15	3509	3531	28	363308	338769	90	0.302865
174838	151670	84	74005	63722	82	1808	1609	17	2018	1831	21	4830	4235	34	552362	477071	94	0.302865
80805	80818	74	25222	25371	54	802	737	0	855	809	0	1851	1767	18	203130	196765	82	0.302865
167480	142383	86	58397	49567	82	1617	1429	17	2037	1502	22	4745	3990	34	470075	392942	96	0.303774
119117	114427	81	32282	30594	74	1282	1018	4	1468	1404	14	3519	3522	26	450067	432426	93	0.304684
102306	92780	77	43248	38754	75	1018	989	0	829	923	0	2397	2176	23	254266	217153	90	0.304684
139636	131672	95	35875	33600	78	1723	1519	15	1852	1684	18	4115	3706	30	455494	423156	95	0.304684
75903	73095	73	39401	36666	73	730	742	0	727	668	0	1603	1358	15	174626	154868	82	0.304684
41468	42978	57	20860	21231	46	388	345	0	269	324	0	771	847	0	98440	97676	77	0.305593
114592	110019	82	42812	40518	76	1236	1097	7	1585	1282	14	3631	3260	29	429628	404588	89	0.306503
205228	166249	86	88417	70033	85	2313	1736	22	2472	1951	24	6343	5249	40	690149	551946	103	0.306503
37282	42019	47	11820	12583	37	115	203	0	189	511	0	766	809	0	91002	91353	76	0.306503
116070	113953	81	33801	33381	73	1131	878	0	1523	1441	15	3573	3502	27	413082	391603	85	0.307412
127725	117932	80	48323	43570	78	1218	982	0	1143	1167	9	3248	2993	26	344539	310871	90	0.308322
94834	97295	74	34517	34676	72	663	863	0	1272	1087	5	2561	2533	23	277031	270304	85	0.308322
56153	56209	68	27640	28449	62	519	508	0	584	605	0	1267	1223	11	132341	130000	78	0.308322
133273	130622	77	43845	43102	74	1389	1380	14	1924	1793	18	4606	4447	31	450935	440333	87	0.309231
180716	163412	83	84719	75893	83	2641	2502	23	2871	2577	27	6475	5776	38	723848	653314	96	0.309231
100738	100557	74	38252	37575	72	1044	1208	9	1410	1386	13	3073	2960	27	369053	352839	85	0.309231
63087	65949	57	14425	14744	40	485	516	0	239	450	0	1245	1203	10	130990	126842	82	0.310141
49913	51670	74	14244	14950	39	280	366	0	457	544	0	1039	1099	7	129563	127403	77	0.310141
162149	142367	84	72369	63896	82	2053	1722	19	2010	1898	21	4425	4056	32	457298	395238	96	0.310141
151628	135684	95	72677	63571	99	1475	1438	14	2086	1907	20	5003	4358	34	580971	516330	99	0.310141
98045	99856	74	40597	40959	72	1294	1123	7	1313	1329	12	3166	3123	26	401543	385089	83	0.310141
143562	130183	81	69961	63361	80	2126	1886	19	2066	1991	20	4274	3937	31	452796	406453	91	0.31105
29246	27743	76	12858	11260	60	193	284	0	286	381	0	751	635	0	80569	63670	76	0.31105
237608	194196	91	101558	84556	89	3501	2617	30	3104	2491	28	6355	5199	41	715620	592659	100	0.31105
109692	107004	90	28097	27777	72	1176	1088	7	1171	1090	7	3585	3357	29	379158	361620	85	0.31196
38544	37604	68	13352	13443	40	342	330	0	67	236	0	847	815	0	80222	78930	77	0.31196
82587	81223	88	33615	33568	71	598	597	0	879	772	0	2160	2120	21	262467	256082	82	0.312869
143140	119747	82	68523	57008	82	1682	1280	14	1437	981	0	2859	2531	27	328689	266144	94	0.312869
77224	75997	81	24111	23979	53	587	580	0	452	557	0	1382	1326	12	167374	159508	82	0.312869
189829	161762	87	79786	67133	85	2322	1831	21	2461	2281	24	5358	4468	37	560049	478659	103	0.312869
38421	38984	69	12106	12467	38	320	339	0	247	220	0	879	736	0	96398	95793	75	0.313779
77609	79027	73	20471	20565	50	662	831	0	757	759	0	1468	1416	14	184998	183100	83	0.314689
196720	165052	87	83662	71232	84	1536	1185	14	2280	1880	23	5360	4633	37	602903	513057	96	0.314689
110740	109302	76	33156	32824	73	1104	1070	7	1554	1453	15	3902	3752	29	439331	418949	86	0.314689
56344	56858	75	15314	15191	43	370	450	0	443	311	0	1172	1174	9	131725	128705	78	0.316507
133069	128005	79	47085	44796	76	1377	1328	12	1025	1170	8	3236	3019	28	425962	390690	89	0.316507
77176	78357	70	28850	28946	68	455	599	0	708	780	0	1415	1350	14	179041	173930	79	0.316507
124404	122414	89	40180	38998	74	1345	1259	11	1548	1543	16	4799	4818	30	539641	513005	92	0.316507
140334	135115	76	54711	53055	76	1844	1911	17	2123	1799	20	4347	4188	31	459227	431395	88	0.317417
32252	34927	53	8751	9092	34	332	345	0	273	268	0	604	486	0	83908	83826	71	0.317417
139825	126948	82	60477	55530	78	1552	1430	15	1663	1342	17	4141	3848	31	462129	416867	91	0.318327
178630	142357	88	80957	67147	85	1662	1259	15	1885	1477	20	4110	3358	32	425134	347437	96	0.318327
30279	30960	56	14028	14410	40	242	262	0	456	366	0	688	727	0	70941	68364	75	0.319236
93247	93666	76	15133	15224	41	925	922	0	644	806	0	1778	1597	16	220342	215873	83	0.319236
213063	173762	92	84550	70260	87	1968	1437	20	2615	2204	22	6298	5114	38	639286	518425	101	0.319236
48415	49890	79	16503	16995	41	326	248	0	162	260	0	921	959	0	108401	103654	76	0.319236
87210	87322	74	27601	27607	59	742	697	0	1076	1045	5	2559	2405	23	301271	294094	84	0.320146
110979	105995	86	48315	47517	76	892	870	0	1427	1136	11	3386	3323	27	356963	339311	87	0.320146
24845	23900	61	7354	7415	33	84	97	0	284	300	0	710	687	0	62176	62539	73	0.321055
121140	112102	78	49591	45393	76	1424	1165	11	1371	1193	12	2957	2671	27	346074	310380	89	0.321965
96984	97656	74	36702	36501	72	921	923	0	1197	920	0	2990	2920	25	336707	321921	84	0.321965
53896	56172	66	12276	12649	37	362	423	0	380	392	0	1262	1275	12	114963	112560	78	0.322874
230543	187864	92	74962	61195	87	2838	2408	25	2429	2162	25	6682	5487	41	664939	545099	98	0.323784
37016	38747	56	9254	9716	35	239	195	0	400	286	0	835	818	0	101416	98790	75	0.323784
149965	133018	83	56520	50567	79	1238	1118	8	1961	1791	21	4351	3655	33	458896	402393	91	0.323784
72702	73709	82	20891	20977	47	398	532	0	805	631	0	1634	1639	17	211020	208872	81	0.323784
54466	53557	70	17403	17274	44	260	346	0	694	597	0	1193	1308	11	142607	141265	85	0.323784
95284	94378	75	32135	32066	70	1039	1116	7	1112	1062	6	2738	2748	24	355827	342488	83	0.325603
110363	106183	86	37545	36209	73	1634	1490	14	1099	1034	5	3261	3250	25	340930	316363	91	0.325603
107764	97298	81	48671	44021	76	1136	955	0	742	682	0	2065	1665	22	255789	224915	87	0.326512
41210	39423	69	10396	10654	36	157	232	0	240	314	0	802	807	0	114963	111407	75	0.326512
105556	102434	78	22025	21751	49	1141	1090	7	1059	1111	7	3408	3493	27	418536	397860	88	0.326512
24662	25151	58	6954	6971	33	152	253	0	366	376	0	435	451	0	58081	56139	73	0.328331
237899	188033	92	99870	80296	90	2242	1711	20	2466	1927	23	5953	4731	39	667792	540220	102	0.328331
222681	172513	92	92088	72346	89	1968	1518	17	2460	1759	26	6396	5052	39	737739	573430	102	0.329241
134959	121717	80	55100	49476	81	1211	1164	9	1746	1727	16	4397	4112	32	485618	424381	93	0.33015
220010	175353	88	91570	74389	87	1639	1456	15	2436	1968	23	5754	4742	37	654186	526932	99	0.33015
108919	108100	91	35001	34960	71	1395	1097	8	1382	1303	11	3331	3291	27	426692	413527	85	0.33106
179070	155264	85	83404	71630	82	1719	1395	15	1908	1414	19	4339	3581	32	464896	400949	94	0.33106
112694	108799	85	37866	37236	72	1098	1268	10	1463	1277	13	3323	3058	26	383053	366500	85	0.331969
36753	39778	55	17824	18435	42	435	553	0	487	313	0	635	787	0	87391	85553	74	0.331969
107659	105047	91	49111	48620	74	1179	1044	6	1203	1147	9	3465	3330	28	372167	356825	86	0.331969
53046	52536	71	27315	27663	67	482	536	0	431	544	0	856	949	0	134527	133157	78	0.332879
157664	149364	81	109714	106690	80	2016	1795	19	2246	1994	21	4471	4267	32	529967	489034	91	0.333788
58108	59326	70	18801	19151	45	561	749	0	583	713	0	1219	1228	10	156229	152685	80	0.333788
197220	173470	93	106567	93819	88	2349	2106	21	2371	2048	24	6784	6089	37	745146	654087	98	0.335607
52763	54143	68	19097	19460	45	368	280	0	281	486	0	1163	1148	8	125213	123530	78	0.335607
58777	55519	85	19324	19625	46	238	318	0	200	331	0	925	952	0	123192	122733	75	0.336517
84392	77621	77	39168	34910	75	918	971	0	801	711	0	2191	1946	22	245458	208592	87	0.338336
260452	205046	96	153044	120393	94	2574	2051	27	2990	2324	31	7803	6223	42	837375	653017	104	0.338336
167654	146897	83	76252	66662	82	1847	1591	16	2123	1812	19	4588	4017	33	589155	510738	93	0.339245
93816	90960	81	31520	30840	71	1050	1011	3	860	748	0	1869	1816	19	220649	213848	83	0.339245
40208	40445	73	18065	18279	44	485	305	0	261	244	0	831	840	0	101547	96904	79	0.340155
203603	156200	103	77708	60642	90	1665	1351	17	1705	1340	18	4392	3477	35	454299	357410	101	0.341064
48988	50099	62	22022	22186	49	314	478	0	352	487	0	1236	1195	10	136911	134039	78	0.341064
162581	132793	102	62978	51350	84	1842	1559	19	1795	1420	18	3850	3359	31	444953	369773	96	0.342883
108230	109028	73	30126	30054	71	999	1229	8	1422	1299	14	3798	3949	28	435151	413010	86	0.342883
144197	136135	78	94596	88359	79	1047	1000	1	1629	1342	14	4049	3783	29	453606	417419	88	0.343793
65069	67412	69	21967	22364	49	606	642	0	702	675	0	1651	1717	15	174360	167500	80	0.343793
94418	95905	73	36208	36321	70	608	706	0	1218	1080	7	3114	2971	26	302783	292835	82	0.343793
82569	83728	73	19610	19946	45	822	716	0	985	991	0	2008	1947	20	205791	205301	81	0.343793
104310	103457	76	46630	46083	73	1040	858	0	1227	1254	11	2804	2804	24	346930	323863	91	0.343793
136282	130142	80	41543	39913	76	1170	1237	11	1660	1523	17	4244	3996	30	505466	482679	90	0.344702
173606	148955	84	73039	63362	83	1614	1412	16	1758	1364	17	4465	3888	33	491093	427354	95	0.345612
42477	41513	57	14668	15190	39	189	222	0	335	298	0	968	916	0	117609	115408	75	0.345612
133984	118897	80	59638	51744	80	1375	1265	13	1575	1525	17	4564	4396	31	486347	422378	90	0.345612
44662	45958	66	17311	17769	43	335	188	0	436	429	0	907	842	0	107828	103799	82	0.345612
69870	69643	77	14621	14771	41	406	523	0	807	798	0	1450	1327	13	181783	174354	87	0.345612
60282	64426	53	27352	28322	56	167	236	0	508	467	0	1240	1132	9	148687	146335	78	0.345612
23439	25109	48	9358	9876	35	224	174	0	272	292	0	475	541	0	60382	58290	67	0.345612
191251	161821	92	88700	75434	84	1988	1596	19	1820	1541	18	4045	3403	32	435587	357080	96	0.345612
116302	117599	74	36993	37501	71	1029	1103	7	1321	1183	10	3425	3302	27	366678	357698	84	0.346521
106460	100705	75	44964	42128	74	964	904	0	984	922	0	2502	2262	24	310597	289857	85	0.346521
136032	115791	82	54739	46327	79	1437	1132	10	1362	1037	5	2960	2385	28	302099	258868	92	0.346521
164749	137712	84	69466	58106	82	1607	1244	12	1919	1801	21	4907	4167	35	579256	482093	95	0.346521
108394	105318	80	34148	33664	72	956	842	0	1193	1147	9	2910	2730	23	361578	350722	87	0.34834
130190	125381	87	40162	39163	75	1078	1224	9	1336	1408	13	3857	3911	28	457586	436906	88	0.34834
106545	103820	74	38782	36503	72	890	834	0	932	828	0	2171	2271	21	267335	256236	84	0.34925
150997	129482	82	60081	52252	80	1244	1100	10	1604	1310	16	3342	2974	29	374292	313248	91	0.34925
113670	112155	75	29043	29017	59	702	937	0	1637	1600	15	3631	3544	27	403904	382530	86	0.34925
128597	126060	77	48964	47899	74	1024	960	0	1888	1635	18	3905	3703	29	478585	449828	93	0.34925
184821	146932	85	73930	58511	85	1993	1634	18	2028	1490	20	5072	4069	36	588505	465271	96	0.350159
81685	82419	72	50650	50549	71	866	849	0	870	812	0	1885	1973	18	233481	230246	84	0.350159
163844	88214	116	57846	29415	106	1999	962	0	1606	858	0	4138	2430	44	470598	269005	119	0.351069
40138	37919	69	7247	7574	33	209	292	0	412	443	0	890	883	0	105298	102401	77	0.351978
43961	43113	70	14485	14579	40	211	349	0	138	333	0	1064	934	0	122580	121489	76	0.351978
46948	46712	72	12951	13079	40	489	486	0	565	526	0	987	1086	6	105721	102120	79	0.352888
25089	25541	54	9110	9619	34	325	301	0	551	443	0	543	564	0	73410	72075	70	0.352888
124401	114084	83	40587	35510	76	1080	1038	5	1307	1335	12	2890	2574	26	336656	299309	89	0.353797
62038	62407	75	17206	17518	43	506	535	0	347	594	0	1265	1207	10	160732	160392	81	0.353797
52539	50672	84	24794	24389	67	319	321	0	265	328	0	1008	1043	4	130741	123230	84	0.353797
76679	77963	71	23368	23670	50	494	539	0	902	673	0	1672	1690	16	204140	199949	82	0.354707
66886	67671	70	21286	21478	48	575	679	0	579	539	0	1070	1198	9	168530	165739	80	0.354707
44316	45191	67	19789	20022	46	76	104	0	410	378	0	831	914	0	86512	86933	76	0.355616
145458	137415	79	64089	59648	77	1062	953	0	1417	1412	13	3204	3142	26	416281	377828	90	0.355616
81165	80945	74	26447	26739	53	681	634	0	845	805	0	1765	1789	18	201455	195222	84	0.355616
140322	137689	87	42031	41284	74	1394	1344	13	2142	1954	21	4720	4487	31	510101	484608	89	0.356526
28182	28543	67	6278	6652	31	363	399	0	270	176	0	637	529	0	72754	72095	71	0.356526
170796	163503	80	64480	61547	79	2608	2479	21	3876	3736	28	9245	8934	41	1.04858e+06	983181	95	0.356526
208578	171921	102	89325	75822	87	2212	2075	21	3026	2514	26	7428	6447	41	811837	693601	100	0.356526
38469	40154	54	20152	20908	46	518	483	0	404	444	0	1188	1134	8	116456	115996	75	0.357435
58149	56347	75	14309	14680	40	377	502	0	446	381	0	968	1003	1	119436	114592	78	0.357435
57047	55906	85	13664	14319	39	502	566	0	650	503	0	1202	1199	10	130681	129838	79	0.357435
37202	37691	65	10698	10928	37	271	261	0	389	316	0	754	712	0	88626	90011	74	0.357435
148700	132726	92	71948	64317	81	1973	1581	19	1522	1397	15	3472	3177	28	373467	325750	91	0.358345
68104	68548	76	27304	27558	63	314	389	0	540	552	0	1317	1362	13	188261	182649	83	0.358345
62016	62482	72	22312	22779	51	698	633	0	677	662	0	1421	1309	14	170453	169852	81	0.358345
263702	182996	98	114893	80610	96	2191	1582	20	2956	2274	29	6310	4629	40	736804	547857	106	0.359254
127533	125432	82	63510	62736	76	1442	1329	13	1968	1997	19	4897	4813	31	603856	581767	90	0.360164
109988	109397	76	37274	36780	73	1207	1294	10	1198	1150	9	3815	3620	29	441177	420674	87	0.361073
55101	57642	69	18434	18558	45	332	276	0	285	487	0	1078	1049	6	130770	128031	80	0.361073
119328	117400	91	36240	36168	72	895	901	0	1725	1519	19	4254	4256	30	466074	448217	87	0.361073
73963	75170	73	27612	27872	63	493	481	0	599	763	0	1801	1935	18	205807	199029	80	0.361983
35890	37653	59	10980	11185	37	192	221	0	342	243	0	732	856	0	90262	91377	74	0.361983
309709	206793	114	187029	139401	111	3250	2324	30	3746	2574	34	9725	6720	48	1.04858e+06	791650	123	0.361983
353805	224484	125	217243	148262	125	5391	3382	39	6207	4021	43	15452	10458	62	1.04858e+06	1.01894e+06	135	0.361983
187677	157898	84	79466	66713	82	1863	1567	19	2151	1915	23	4762	4125	34	547689	440999	93	0.362892
69214	70947	69	23470	23916	49	345	428	0	566	473	0	1663	1437	16	148303	147734	79	0.362892
194154	155588	95	76195	60094	85	2155	1646	21	2216	1651	24	6390	4981	40	700843	559530	97	0.362892
85271	84453	75	20410	20303	50	732	873	0	763	697	0	1928	1852	20	186275	182710	82	0.363802
66000	66057	71	31636	31746	69	477	355	0	331	346	0	1354	1254	12	144912	138391	80	0.363802
116322	117118	79	55367	54374	74	903	913	0	1847	1641	19	4311	4195	30	503318	486914	84	0.363802
62509	61081	75	25102	25185	57	712	641	0	727	562	0	1469	1513	16	187501	182672	78	0.363802
133507	120344	87	56025	50962	80	1800	1439	14	1174	1231	11	2827	2588	25	348105	310328	90	0.364711
68960	65781	73	33010	30971	71	614	781	0	637	571	0	1207	1100	8	155258	140786	81	0.364711
87154	87473	75	25410	25333	52	677	799	0	1143	968	0	2433	2647	22	261725	259257	84	0.364711
169525	142638	87	85971	73842	84	1949	1514	20	1947	1744	19	4668	4008	34	513132	436283	95	0.365621
174113	148259	86	77923	67519	83	1663	1716	18	1612	1790	16	4457	3668	34	479982	414735	95	0.365621
41427	41457	71	9269	9449	35	264	294	0	315	343	0	874	976	0	101275	103021	76	0.36653
159105	141465	82	67356	60572	81	1549	1358	14	1848	1498	18	4564	4168	33	478943	416293	99	0.36653
112576	109111	82	37706	37263	74	1016	995	0	1087	1045	5	3422	3280	28	375474	359249	86	0.36653
75212	75369	72	18840	18981	45	367	374	0	674	656	0	1234	1261	11	184329	181405	80	0.36653
34463	36195	53	17665	18124	43	299	190	0	422	446	0	657	693	0	84016	78408	76	0.36744
139765	130522	79	65805	61429	78	1444	1288	11	1348	1283	11	3480	3080	28	363065	329475	89	0.36744
179614	147581	88	89010	76619	87	2016	1606	18	1807	1432	18	4224	3400	34	428965	359405	98	0.36744
97305	99072	74	22555	22476	50	808	899	0	950	1166	8	2850	2792	24	337638	326121	83	0.368349
38503	39779	65	15824	16126	41	331	418	0	356	375	0	663	680	0	94319	92901	73	0.368349
64228	62157	86	16299	16323	42	510	454	0	430	460	0	1039	1096	7	150667	141757	79	0.369259
76358	75765	73	22053	22125	54	804	758	0	880	746	0	2036	2128	20	231335	230709	81	0.369259
77321	75804	72	21698	21647	51	564	611	0	728	525	0	1457	1259	13	186479	180915	81	0.371987
98737	89826	78	42639	38048	75	992	938	0	699	707	0	2440	2042	23	247325	222517	86	0.371987
119956	118785	76	59674	58770	75	1315	1109	7	1413	1659	15	4094	3939	30	460294	441608	86	0.371987
123675	120105	76	51188	47689	76	1077	978	0	1452	1211	9	2996	2679	27	351936	327560	89	0.371987
62618	62969	74	27643	28355	59	599	547	0	520	638	0	1122	1069	6	113814	115703	76	0.372897
109862	108548	81	36572	35830	72	938	880	0	1313	1267	12	3559	3582	28	418739	403199	86	0.372897
304860	204227	109	135625	89806	105	2829	2319	27	3079	1971	32	8404	5534	47	867291	579643	116	0.373806
224226	184321	92	95667	79348	87	2188	1819	20	2529	2087	22	5414	4367	37	600369	501181	97	0.373806
154071	138262	79	69443	59876	79	1011	919	0	1778	1673	17	3874	3679	30	498963	425211	91	0.373806
52581	52886	72	9566	10030	34	684	598	0	383	342	0	1094	1163	9	139985	136295	79	0.373806
162507	140196	88	80571	70352	82	1760	1483	17	1720	1569	19	4338	3560	33	434669	367418	92	0.374716
63052	62881	83	17814	18174	43	357	363	0	567	574	0	1347	1439	14	168726	167752	79	0.374716
27964	27075	68	8034	8145	34	117	188	0	199	283	0	701	681	0	79050	82259	71	0.374716
146545	128569	94	59995	52422	80	1619	1299	13	1394	1118	9	3849	3222	31	389428	329673	91	0.375625
45010	45201	64	12747	13112	37	250	250	0	487	515	0	1010	982	0	113108	109582	78	0.376535
52203	52912	69	13398	13541	41	449	532	0	727	789	0	1507	1529	15	179883	174025	79	0.377444
48637	49731	75	17695	17962	45	224	369	0	296	331	0	1062	1112	8	110244	110990	80	0.377444
208040	169129	88	92304	74713	87	1939	1617	18	2597	2122	24	5933	5032	37	730027	610362	98	0.377444
81729	77816	74	38567	35779	74	850	721	0	971	891	0	2068	1955	22	236810	212264	86	0.377444
114814	101179	85	48174	42242	77	1504	1291	12	1306	1022	4	2539	2283	24	264090	229318	90	0.377444
192937	158449	86	75983	63911	83	1507	1110	9	1955	1526	21	5314	4538	36	557013	465955	96	0.377444
120255	116531	91	55491	55129	74	1108	1113	8	1135	1139	8	2697	2708	24	312427	295841	84	0.378354
92928	86490	75	30802	28149	73	822	690	0	832	586	0	1907	1710	18	195137	177889	84	0.379263
46725	45239	73	18663	18855	46	92	229	0	350	360	0	927	1021	3	112299	111489	78	0.379263
190040	101311	123	73224	44162	121	1514	716	0	2138	1072	9	4524	2232	44	515113	262287	137	0.379263
143077	135305	79	57970	54370	78	1447	1448	15	2148	2044	21	5392	4901	35	615295	557098	91	0.380173
64757	61686	79	32390	30750	70	542	477	0	578	416	0	1104	1018	4	141686	134009	82	0.380173
125731	113190	83	53658	47886	79	1357	1092	10	1268	1152	10	3425	2909	29	336488	295033	90	0.380173
163763	137816	84	69224	57711	84	1578	1353	16	1784	1318	15	4701	4099	34	544654	455753	101	0.380173
46311	49389	48	12963	13447	38	314	399	0	514	454	0	926	919	0	104497	101064	82	0.380173
115499	114151	73	67433	67246	74	1214	1223	11	1623	1562	15	4170	4164	29	500761	476361	85	0.381082
20027	20611	45	6869	7038	33	142	203	0	66	186	0	440	406	0	57092	54953	72	0.381082
127070	123180	89	38437	37381	75	1477	1324	11	1762	1705	16	4445	4469	30	578721	556195	88	0.381082
42655	42989	70	15224	15396	42	307	425	0	287	365	0	652	546	0	81623	81178	72	0.381992
122190	118811	77	48278	47421	74	1189	1082	7	1534	1586	15	3993	3931	30	477751	449565	85	0.381992
58542	60090	68	14409	14301	40	433	484	0	594	562	0	1112	1145	8	136969	132081	78	0.381992
95488	92704	78	35083	34847	71	772	842	0	1130	1038	4	2778	2764	24	298999	286723	83	0.382901
212212	169266	90	86516	69073	87	2365	1697	23	2012	1811	22	4846	3727	37	533801	427910	97	0.382901
32917	35232	54	8245	8682	34	282	277	0	453	410	0	542	576	0	72885	73201	69	0.383811
138151	122349	91	41917	36857	78	1376	1052	5	1332	1018	4	3085	2698	28	332651	287861	91	0.383811
114013	111200	84	44593	44401	74	1460	1355	12	1801	1705	17	4215	4184	28	528710	511969	86	0.383811
45167	48088	59	19646	19929	46	303	234	0	611	529	0	1078	1021	4	129042	127378	76	0.383811
117335	115529	78	37944	38086	73	1336	1352	12	1203	1292	11	2992	2902	26	322459	303909	86	0.383811
79040	79696	73	28009	28038	67	381	474	0	663	624	0	1769	1792	18	207507	201928	81	0.38472
174508	143901	87	75954	62912	85	1351	1118	12	2169	1767	22	4348	3754	33	462533	381119	96	0.38563
102783	103856	73	23009	23110	54	885	849	0	1819	1499	17	3649	3567	27	422238	410558	83	0.38563
102536	100473	78	19251	18980	47	728	749	0	1048	990	0	2844	2678	24	328079	317348	88	0.386539
97738	97142	73	25537	25252	59	774	741	0	816	921	0	2864	2728	25	302687	297334	86	0.386539
34725	34408	66	13160	13388	39	347	368	0	358	404	0	902	852	0	106519	103542	77	0.387449
101295	94540	78	43444	40667	75	1087	1066	6	1163	991	0	1976	1798	19	230416	213794	85	0.388358
74349	75097	72	20274	20649	45	350	426	0	729	630	0	1754	1797	19	214302	206076	83	0.388358
36429	36256	62	6846	7021	33	477	239	0	431	339	0	693	720	0	88586	85615	74	0.389268
44789	44435	67	17060	17453	44	312	300	0	534	429	0	1178	1148	10	147530	143201	77	0.390177
112973	112444	76	34910	34903	72	827	888	0	1550	1414	15	3672	3592	29	438526	422833	87	0.390177
26508	27153	59	10148	10420	37	383	237	0	237	244	0	507	582	0	77741	76042	73	0.391087
48155	48281	65	10118	10325	36	478	460	0	462	378	0	1045	1125	8	120251	118897	75	0.391087
46584	47714	59	15746	16004	41	228	206	0	444	447	0	923	1046	5	119927	122021	78	0.391996
24991	26228	60	8678	8948	34	276	218	0	252	222	0	658	723	0	71787	75179	69	0.391996
169930	145361	85	73121	61561	84	2059	1670	20	2383	2207	22	6087	5082	36	724263	634832	96	0.393815
181628	152428	86	76286	63649	84	1911	1694	18	2661	2094	25	5995	5358	35	701365	596566	94	0.394725
140857	122213	88	53627	47378	80	1136	843	0	1357	1281	12	3457	3102	29	395523	349016	91	0.396544
100555	101303	73	44508	43916	72	1026	954	0	1242	1239	11	3046	3029	26	363868	357971	85	0.396544
131056	122001	87	55097	50453	77	1267	1194	10	1717	1327	15	3553	3386	28	377152	343767	89	0.397453
177263	159822	83	108121	99708	83	1836	1655	18	2027	1716	20	4322	3793	32	510344	466991	91	0.397453
285248	203913	112	120119	87802	110	2733	1955	26	3629	2369	36	9287	6629	47	1.04858e+06	813282	121	0.397453
24212	26100	41	10422	11347	35	186	238	0	408	417	0	647	723	0	78232	81604	70	0.398363
109947	108494	91	33233	33602	71	1229	1021	4	1217	1275	12	3589	3736	27	376145	358927	83	0.398363
245147	181656	97	88609	66752	90	2555	1858	26	3005	2298	27	6829	5396	41	757219	592517	102	0.398363
83923	84116	73	14111	14670	39	1088	929	0	735	697	0	2281	2403	21	253340	244622	81	0.398363
34069	35804	48	10494	11138	35	429	372	0	124	193	0	633	600	0	71957	73051	70	0.398363
31455	31024	70	7426	7616	33	41	107	0	362	280	0	750	881	0	93971	93971	72	0.399272
26542	27087	60	9107	9229	36	195	339	0	66	171	0	572	537	0	80574	80523	68	0.399272
49343	51130	67	11641	11944	37	262	186	0	487	473	0	842	844	0	120153	117371	75	0.399272
178504	145829	87	71399	59339	84	1639	1216	14	1333	1222	13	3362	2546	31	394402	314622	96	0.400182
33410	32995	65	9806	10051	35	390	431	0	405	452	0	772	758	0	97985	100013	71	0.400182
92176	91210	74	24161	24082	53	877	881	0	992	688	0	1652	1602	16	229339	220099	84	0.401091
73177	73144	73	16273	16468	42	494	432	0	781	699	0	1468	1434	13	187808	181440	78	0.402001
39611	39782	69	20025	20265	47	118	310	0	368	457	0	676	834	0	101307	100070	76	0.402001
31228	33218	50	10636	10730	37	230	151	0	79	108	0	940	729	0	83194	81588	73	0.402001
67322	68197	73	16753	16812	43	755	614	0	606	584	0	1420	1451	15	187091	186964	80	0.40291
138223	129710	77	56077	51208	78	1368	1313	13	1687	1615	18	4661	4312	32	522390	482062	87	0.40382
85706	79717	80	36846	33935	74	494	659	0	813	833	0	1838	1653	17	203847	185695	87	0.405639
29369	28750	69	7378	7637	33	234	278	0	138	233	0	825	818	0	94029	93003	74	0.405639
84575	84270	75	36196	35935	71	675	734	0	914	841	0	2328	2329	22	279311	266683	84	0.406548
75491	74298	88	21301	21584	48	478	561	0	674	768	0	1987	1972	20	239427	231420	84	0.407458
206918	168635	94	86689	69612	88	1595	1399	13	2229	1796	21	5121	4623	33	544762	440259	99	0.408367
40376	42767	44	10905	11099	36	240	261	0	579	656	0	1061	1014	3	135253	139253	74	0.408367
94100	93246	78	32855	33100	71	437	595	0	947	825	0	2336	2296	22	288962	275731	89	0.409277
70917	69812	73	27627	27707	68	526	648	0	527	627	0	1379	1294	11	172827	166656	80	0.409277
25363	26651	52	12069	12503	38	224	410	0	226	306	0	530	548	0	93422	92175	76	0.409277
44676	44784	69	23985	24323	55	229	270	0	382	407	0	841	834	0	112234	108007	75	0.411096
119792	116793	77	30949	27727	77	1431	1345	13	1375	1127	9	3356	3286	27	400929	379308	89	0.411096
40586	41170	63	17796	18207	44	270	373	0	391	419	0	927	1021	3	111972	113470	75	0.412005
49781	50661	58	15987	16075	43	174	233	0	456	504	0	988	1050	5	124529	116850	79	0.412915
99380	99090	80	28956	29119	71	894	1079	5	997	929	0	2774	2746	25	332388	321755	86	0.412915
24181	25592	52	19359	19852	45	191	230	0	314	316	0	612	674	0	77867	79275	71	0.412915
47821	47743	69	24583	25151	57	344	367	0	369	395	0	1003	1021	3	130896	130482	81	0.413824
43552	44653	63	18473	19035	43	618	619	0	469	503	0	963	989	0	98556	101948	75	0.414734
26130	29203	46	10872	11203	37	140	164	0	198	203	0	659	580	0	74766	75949	71	0.415643
95906	93764	83	37282	36834	73	539	729	0	863	937	0	2441	2402	22	298771	288468	86	0.415643
124551	120403	78	49577	48404	75	1440	1269	14	1592	1484	17	4120	4008	29	495495	466257	93	0.416553
154504	133267	83	60113	51409	80	1836	1556	17	1404	1190	12	3848	3385	30	404456	349434	92	0.416553
54200	55482	67	21498	21622	49	380	399	0	525	510	0	1130	1172	10	111862	111841	80	0.418372
224990	193309	88	105865	89718	87	2763	2502	23	2751	2370	26	6746	5836	39	701936	603246	94	0.418372
83696	87675	70	35232	35768	70	818	870	0	1072	974	0	2801	2666	25	310956	292700	88	0.420191
44223	50673	49	13877	14924	38	282	273	0	516	485	0	1129	1119	8	164770	164202	82	0.420191
69625	74293	60	26766	27605	49	537	567	0	674	656	0	1520	1482	15	178939	170429	87	0.420191
133347	125498	78	65761	60851	78	1958	1722	19	1214	1258	10	3323	3428	26	396859	360954	85	0.420191
120590	118076	76	42871	41906	75	1022	1079	6	1285	1289	13	3639	3433	29	371909	352240	86	0.4211
137664	127999	79	50705	44787	79	1022	989	0	1164	1205	10	3418	3163	28	421650	384319	87	0.4211
111769	110804	76	22661	23153	47	1166	1080	7	1249	1162	10	3716	3544	30	423851	409359	85	0.4211
119890	115222	81	44048	42682	74	1112	1118	8	1435	1291	13	3865	3754	29	457540	429368	86	0.42201
129924	116532	81	55365	47862	81	1376	1157	10	1628	1311	15	4091	3634	31	434543	388645	89	0.42201
150371	131175	82	61669	53329	81	1243	1255	11	1276	1186	11	3122	2621	29	344337	296182	88	0.42201
36310	35317	60	11842	12248	37	176	246	0	328	429	0	719	800	0	97304	97095	74	0.42292
73840	73102	87	18162	18203	45	382	317	0	676	615	0	1693	1746	18	200955	199092	80	0.42292
104782	101055	92	54751	51974	77	1102	1005	2	1388	1421	13	3737	3427	29	429451	407002	87	0.42292
47778	45866	84	13569	14009	40	136	259	0	285	290	0	876	891	0	104891	101066	77	0.424738
109767	108685	76	30431	29926	70	1045	888	0	1663	1387	17	3580	3411	28	376804	355528	86	0.424738
116316	114926	74	39275	39382	73	1048	1118	8	1673	1576	16	3438	3271	28	469879	454779	86	0.425648
46473	47799	65	15756	16128	42	542	385	0	119	366	0	784	769	0	89101	86421	77	0.425648
39672	39917	58	8900	8966	35	438	381	0	189	200	0	722	737	0	79836	80906	75	0.425648
55281	55966	71	15029	14914	41	538	550	0	514	520	0	1125	1208	10	152272	142250	78	0.426558
92634	92565	83	23709	23433	59	862	722	0	1018	981	0	2564	2490	23	321836	310109	83	0.426558
239117	184391	108	99223	77463	90	2344	1897	22	2494	1963	25	6280	5025	39	654228	525533	100	0.426558
96012	89779	81	45105	41857	76	891	849	0	1039	1034	4	1912	1746	18	225195	207143	88	0.427467
44659	44117	67	20462	20828	47	271	334	0	340	468	0	843	887	0	94859	94150	74	0.427467
104361	101681	79	27207	27057	63	724	894	0	1201	1123	8	2607	2614	24	311385	297254	86	0.428377
153326	131010	83	60882	51559	82	1308	1170	11	2014	1377	18	3597	3057	30	404939	336271	93	0.428377
111751	110077	77	37841	37750	73	982	1023	3	1740	1711	17	3786	3798	28	443664	427737	86	0.429286
59626	60424	74	12674	12952	39	431	421	0	543	511	0	1175	1232	10	133131	130415	78	0.430196
212209	164414	96	78193	60502	88	1971	1423	18	2247	1888	22	6273	4895	38	729210	568298	101	0.431105
26181	27527	54	7821	8337	33	82	158	0	276	239	0	568	643	0	64736	65130	68	0.431105
108561	93238	86	40179	34675	77	1522	1317	14	1402	1396	14	4808	3985	35	428799	355771	88	0.431105
156176	137070	99	68852	60708	81	1790	1643	18	1513	1417	14	3997	3497	31	446652	389607	90	0.431105
40496	42388	59	12269	12812	37	325	374	0	362	442	0	722	811	0	95199	94057	73	0.431105
69866	68985	73	21429	21490	52	543	597	0	530	372	0	1102	1141	9	146339	145352	81	0.432015
138657	111845	95	59131	50131	82	1535	1050	11	1118	1053	5	2920	2296	29	332398	271180	95	0.432015
189528	158700	98	88683	73685	85	2137	1791	21	2002	1826	22	5463	4688	37	619312	527678	95	0.432924
65577	69255	68	22063	22655	46	647	689	0	368	489	0	1421	1325	13	162138	161342	77	0.432924
104875	103486	73	38505	38456	72	1095	969	0	1064	1006	3	3206	3211	27	320703	305153	83	0.432924
55487	56016	73	12116	12336	38	615	698	0	608	552	0	1268	1209	10	137733	136120	77	0.432924
74820	73248	75	24108	24043	59	476	424	0	390	477	0	1340	1302	12	177748	169988	88	0.433834
102227	102155	81	37465	37334	72	934	918	0	1277	1170	9	2748	2676	24	313091	298415	85	0.433834
24963	29167	38	10909	11139	37	433	330	0	272	280	0	679	737	0	79401	77827	72	0.433834
186400	162370	86	104508	94037	84	1638	1487	16	2237	1958	22	5369	4800	35	584576	515352	95	0.433834
36026	36342	62	13684	14017	40	309	262	0	197	244	0	764	686	0	93712	89469	76	0.434743
98942	98788	90	27282	27295	63	866	843	0	1331	1123	8	2856	2760	24	296243	286827	84	0.435653
92229	85585	78	48222	43284	74	740	691	0	946	819	0	1846	1683	19	220565	198759	84	0.435653
39075	38944	71	15436	15865	41	209	293	0	484	515	0	727	746	0	108486	104184	75	0.437472
107607	104324	76	33816	33501	72	1165	1206	11	1411	1467	15	4040	3902	30	454461	439210	89	0.437472
121992	119525	82	35548	35235	74	1580	1563	15	1735	1616	17	4321	4188	30	492965	461368	87	0.438381
40077	39789	68	14661	14810	41	371	420	0	621	569	0	835	839	0	101543	101830	74	0.4402
89394	90126	79	21699	21687	49	761	708	0	947	1034	4	2358	2351	22	272485	261786	83	0.44111
60719	61632	72	17040	17399	42	350	413	0	696	604	0	1143	1020	3	141522	137517	76	0.442019
113913	113953	77	32473	32247	71	706	850	0	1257	1053	5	2558	2534	22	284006	275756	84	0.442019
90157	91040	71	31034	31656	70	702	826	0	1035	1051	5	2954	2989	25	334516	322602	82	0.442019
31101	32042	54	7474	7721	33	141	234	0	256	242	0	516	601	0	69337	69511	72	0.442929
284928	216611	113	156131	123725	100	3447	2537	29	3566	2682	31	8163	6669	44	859139	678604	111	0.442929
60286	62254	68	8630	9471	33	426	376	0	528	462	0	1024	1100	7	119534	119696	82	0.442929
62977	62208	70	12021	12191	39	591	552	0	364	410	0	1172	1156	8	140240	137025	77	0.443838
160184	138556	86	69426	59387	83	1463	1439	13	1413	1206	13	3347	2920	29	425196	362871	91	0.444748
93696	87036	76	31686	28000	72	730	762	0	964	899	0	2031	1932	20	235092	213233	85	0.445657
128965	126293	77	33729	33396	75	1366	1312	12	2082	1926	19	4803	4704	31	558471	533987	90	0.445657
124174	115871	79	58092	52899	77	728	651	0	1468	1185	11	3307	2968	27	377001	348546	87	0.445657
111347	97759	80	52994	47100	76	1030	895	0	1246	1068	6	2705	2404	25	296721	251023	87	0.446567
112177	103798	77	55529	51129	76	1150	1168	9	1158	1201	10	3001	2770	26	317561	294824	87	0.448386
95463	95476	74	45567	45364	72	776	894	0	524	762	0	2090	2055	20	246829	235670	83	0.449295
86931	80012	83	37099	33747	74	579	626	0	627	600	0	1915	1910	18	199696	175840	86	0.449295
126023	123157	77	76613	74383	76	1492	1473	13	1808	1747	17	4592	4541	31	576429	560367	92	0.449295
65068	64916	64	30018	29102	69	652	580	0	404	457	0	1167	1118	9	141045	138473	79	0.451114
117961	116279	78	34357	34148	73	1276	1459	13	1699	1609	17	5041	4849	34	557638	547852	86	0.451114
107255	107550	76	30190	30293	72	959	930	0	1093	1216	10	3408	3530	27	406309	393331	86	0.451114
83863	85145	77	16930	16923	42	875	759	0	511	580	0	1591	1643	15	178414	171748	82	0.451114
195003	159932	85	91271	73564	84	1783	1312	16	2346	1855	23	5603	4501	38	663860	533930	95	0.451114
112531	110314	80	39771	38243	73	1289	1324	12	1192	1064	6	2997	3044	25	313290	300233	83	0.452024
120853	112757	80	52214	47166	77	1170	1192	10	1297	1387	14	3792	3407	30	425441	379919	89	0.453843
200903	158472	89	74199	59638	85	1995	1396	19	1900	1543	21	4609	3693	34	542467	427234	95	0.453843
57972	60138	67	24600	24842	62	289	360	0	468	499	0	1296	1409	11	157621	152265	78	0.454752
106137	104041	77	41580	41485	72	1075	1008	2	1422	1316	12	2903	2824	25	385926	375293	86	0.455662
110060	107234	84	37613	37242	73	1190	1230	10	1408	1403	12	3544	3521	28	411165	388720	92	0.455662
115708	114842	79	66342	66060	74	1059	1112	8	1422	1410	12	3605	3421	27	442594	430006	88	0.456571
149838	139337	82	47408	45643	77	1491	1408	14	1628	1643	17	3853	3551	30	417244	385472	92	0.457481
118557	116108	75	83363	82040	76	1165	1082	7	1570	1389	13	3591	3553	27	429167	411177	87	0.45839
26633	27150	46	13581	13707	40	109	248	0	350	464	0	754	701	0	96013	95215	75	0.4593
127429	121580	77	53619	50228	77	1125	1154	8	1396	1214	10	3043	2676	27	311603	294888	88	0.4593
35906	38392	47	8434	8758	34	303	319	0	292	316	0	888	856	0	112199	112471	73	0.460209
20031	22828	43	8405	8784	33	249	253	0	361	296	0	399	480	0	59287	57616	74	0.460209
162492	145991	82	115935	105896	82	1845	1546	17	2043	1798	18	4693	4210	33	518115	461719	93	0.460209
151587	149304	78	50317	49296	75	1722	1783	17	2029	2043	20	6366	6392	34	698395	660005	89	0.460209
191840	179768	82	59752	57620	78	2619	2164	24	2496	2528	23	6094	6077	34	666788	605800	91	0.461119
52223	54197	58	14464	14656	41	471	444	0	486	357	0	1088	1104	8	129564	126667	78	0.461119
136933	127215	83	62422	57256	77	1284	1182	9	2083	1596	21	4963	4628	32	572716	516154	90	0.461119
207971	167741	93	136325	118648	88	2216	1781	21	2335	1862	22	5151	4264	35	589858	506891	97	0.462028
101337	102552	74	30830	31260	64	1101	843	0	1294	1373	14	2935	2972	25	373195	354160	83	0.462028
153754	136135	82	69084	59893	81	1932	1718	19	1947	1421	15	3889	3447	30	461132	388218	99	0.462028
34462	36474	47	15391	16063	40	275	279	0	437	482	0	857	1008	2	101908	100293	73	0.462938
174656	146972	85	69232	58556	85	1866	1683	18	1699	1371	17	4576	4041	33	471803	392016	97	0.462938
109602	107494	75	46061	45152	74	945	878	0	1155	1120	8	2779	2645	24	325245	314385	86	0.463847
173357	150930	95	72076	63665	82	1562	1370	13	1564	1459	16	4017	3706	30	438455	395203	93	0.464757
211810	164974	92	77035	59764	86	2048	1525	21	2378	1717	26	6090	4693	39	699785	544079	99	0.464757
42225	43602	54	14691	14813	41	53	282	0	365	364	0	721	649	0	92372	91508	76	0.464757
23790	24760	43	9283	9537	35	232	296	0	194	140	0	577	641	0	61110	62916	69	0.465666
104584	102857	78	35707	35703	72	1096	1014	3	1524	1540	13	3377	3307	27	419765	398467	86	0.465666
93973	83106	77	48154	43696	76	1087	1047	5	1256	1038	5	2149	1864	23	294725	255517	91	0.465666
138041	122371	81	61926	53796	79	1540	1355	15	1888	1606	19	4177	3904	31	461162	414613	92	0.466576
46103	46105	66	16451	16721	42	327	408	0	398	388	0	790	902	0	108262	106369	74	0.467485
146912	143760	82	64351	62984	77	1620	1464	16	2060	1986	20	4538	4353	31	535512	509491	89	0.467485
315110	224196	112	191770	149172	110	3906	3328	29	4412	3310	34	9993	7519	47	1.04858e+06	870349	122	0.467485
102520	105614	72	34511	35057	67	1039	943	0	1200	1237	11	2977	2973	25	293120	280225	84	0.468395
80919	82309	72	38964	39257	71	684	616	0	974	909	0	2224	2343	21	246856	239458	84	0.468395
46840	47267	69	23910	24215	57	417	314	0	470	397	0	979	1037	4	111232	107028	78	0.469304
159745	136897	99	81531	71703	81	1701	1306	13	2693	1965	26	5528	4705	35	614507	516182	95	0.469304
65775	67502	72	21542	21794	47	591	702	0	654	592	0	1418	1433	13	149139	150341	77	0.470214
25549	25851	63	10010	10193	36	109	271	0	415	356	0	604	645	0	78927	80975	74	0.472033
27450	28357	56	5760	5965	31	241	223	0	175	311	0	862	858	0	98938	97916	72	0.473852
162885	144661	97	82927	74381	82	1654	1612	17	1898	1673	18	4284	4209	30	484776	436816	91	0.474761
82342	85165	71	26067	26316	56	782	649	0	844	883	0	2414	2374	23	284211	272952	83	0.474761
112306	110119	76	54946	52094	74	1299	1191	10	1507	1346	13	2756	2634	24	321859	298653	85	0.474761
59965	57947	69	17178	17467	43	494	465	0	752	627	0	1220	1141	9	137431	132209	81	0.475671
30656	32679	50	9345	9690	35	297	343	0	210	279	0	713	597	0	94417	92477	74	0.475671
60657	61428	68	20287	20436	46	309	334	0	378	410	0	1006	1071	6	130932	126773	77	0.47658
57404	59246	70	17882	18057	44	450	390	0	552	639	0	934	1008	3	105515	100515	76	0.47749
229673	183892	92	108016	88650	90	2520	1874	23	2313	1935	24	5800	4816	38	599218	487798	101	0.478399
47670	48525	56	23265	22985	57	306	369	0	425	280	0	877	887	0	121631	112576	83	0.478399
89763	82521	75	42558	37443	75	838	790	0	993	824	0	1910	1747	18	235300	208265	84	0.480218
31723	32652	64	13287	13456	40	194	215	0	261	233	0	634	788	0	100451	102719	72	0.481128
274776	220174	97	166600	138068	92	3510	2877	28	3773	2841	30	8973	7329	43	917653	730579	102	0.482947
51702	54632	58	17382	18309	41	444	501	0	557	497	0	1047	1160	8	132770	127764	76	0.482947
110720	110001	77	32065	31869	72	1100	1227	10	1766	1588	18	3624	3400	28	434553	429952	85	0.482947
103053	102937	77	31809	32048	71	785	798	0	1110	1160	8	2994	2922	26	357374	347667	84	0.483856
116478	116854	74	38515	38416	73	1047	1102	7	1637	1710	16	3821	3931	28	471948	454278	87	0.483856
34270	33291	66	11692	12178	37	494	416	0	373	237	0	484	522	0	68330	66836	70	0.483856
145051	130297	84	65805	58643	79	1254	1114	9	1843	1788	19	4811	4330	33	588778	520948	92	0.484766
107449	107963	74	35617	35423	72	1080	1094	8	1383	1434	14	3962	4119	29	414930	400434	85	0.484766
90450	92453	72	45409	45490	71	876	1056	5	1290	1115	9	3348	3258	27	340226	324198	83	0.484766
251284	189574	107	89679	65970	93	2605	1987	26	2796	2266	27	6429	5011	41	759527	595838	105	0.484766
59646	57435	86	20106	20311	48	269	226	0	678	645	0	1297	1195	10	131046	131333	77	0.486585
171424	149032	86	77979	67474	83	1210	1011	2	1542	1418	14	3989	3599	30	452081	396184	92	0.486585
135258	119491	83	58759	52008	80	1324	1020	3	1316	1155	13	3102	2802	27	335823	293950	90	0.486585
96905	101521	71	27282	27627	55	901	995	0	1449	1437	13	3269	3290	27	380368	375918	81	0.486585
99399	97545	74	28670	29023	62	809	881	0	827	821	0	1961	1873	19	258996	253812	82	0.486585
34258	35529	63	10348	10336	38	309	243	0	357	426	0	932	873	0	88746	88806	72	0.487494
63038	62551	72	15308	15285	42	394	417	0	555	471	0	1306	1302	12	145059	141361	79	0.487494
67774	67191	70	14899	15137	41	828	860	0	438	445	0	1318	1299	12	139506	136593	78	0.487494
78361	79682	73	22614	22651	54	643	536	0	797	826	0	1891	1917	19	207605	200314	81	0.488404
78062	77324	73	28040	27722	65	629	716	0	726	600	0	1561	1498	15	173833	163454	82	0.488404
153689	131050	87	63359	55098	82	1376	1260	11	1714	1384	18	3934	3592	30	423758	365364	93	0.490223
38749	37693	67	12691	13030	38	259	356	0	286	354	0	766	845	0	111397	109211	76	0.490223
38123	39108	55	10156	10325	36	492	334	0	525	354	0	1000	1005	2	104924	102225	75	0.490223
179673	163383	81	73619	68139	81	1891	1892	18	2390	2149	22	4806	4456	32	521789	474117	93	0.491132
33071	33315	65	12836	13401	38	133	277	0	415	377	0	724	896	0	80910	79235	71	0.492042
93119	91468	82	30189	30020	70	1153	1086	6	743	820	0	1803	1610	17	210380	202194	81	0.492042
24273	24094	61	6269	6538	32	217	226	0	451	425	0	604	585	0	75863	75622	71	0.492042
106495	103422	80	27122	27138	58	1056	1060	6	1394	1452	15	3866	3949	28	419374	405663	87	0.492951
95294	92987	75	33767	33618	71	968	986	0	780	867	0	2046	1957	20	262523	250803	86	0.492951
126934	113757	80	61632	55473	80	1416	1187	10	1542	1380	16	3595	3354	30	387066	341027	91	0.492951
30431	30797	52	10048	10527	36	242	355	0	227	287	0	854	882	0	79426	79702	72	0.493861
45000	45367	64	14685	14870	41	210	230	0	383	497	0	992	1067	5	128890	134766	76	0.493861
70129	74142	68	33432	34069	68	619	669	0	903	965	0	1913	1875	19	208833	210106	80	0.493861
149063	124104	87	72821	62068	84	1524	1201	12	1610	1360	15	3181	2839	28	357919	303102	95	0.49477
44481	47566	60	14261	14830	40	363	456	0	228	200	0	968	1028	3	108063	111560	75	0.49477
149482	142344	83	67533	65829	78	1675	1544	15	1852	1772	17	4429	4246	30	447353	406386	90	0.49568
69136	70992	72	25446	26167	51	747	541	0	870	804	0	1892	1887	19	227431	220512	81	0.49568
98312	99189	74	24957	24655	60	945	825	0	1210	1188	9	2362	2381	22	304803	304993	84	0.49568
52847	53443	70	20439	20468	48	571	591	0	488	518	0	1217	1140	9	144968	143322	77	0.49568
167648	153465	84	72017	67009	80	1398	1404	13	2171	2032	20	5131	4570	35	563316	506388	92	0.497499
171063	146539	87	67958	58523	81	1904	1638	17	1769	1383	18	3681	3169	31	389817	327540	92	0.498408
46347	46516	74	14879	15085	42	540	497	0	427	506	0	1032	1155	9	131305	128905	78	0.498408
122368	122265	74	38625	37731	73	1604	1428	12	1744	1621	17	4999	4855	32	548952	522506	86	0.499318
131577	114253	81	56642	48830	79	1200	1093	6	1220	950	0	3199	2748	27	343807	297391	90	0.499318
122728	121176	77	38516	38106	74	1293	1225	9	1490	1459	14	3463	3286	27	414429	386438	86	0.499318
61857	63998	68	26673	27327	59	808	764	0	541	591	0	1567	1481	15	170914	167343	79	0.500227
45975	47680	66	8523	8749	34	381	379	0	314	438	0	1236	1090	8	125101	121841	76	0.501137
46843	48604	67	13919	14090	40	468	349	0	352	448	0	925	926	0	113600	118611	75	0.501137
93332	84017	78	43103	38653	76	1005	961	0	916	693	0	2207	1904	23	248507	220271	87	0.501137
132556	118282	81	58359	50726	81	1220	1235	9	1422	1140	11	3047	2605	28	371702	321655	91	0.501137
114446	113498	89	57923	57783	73	1394	1104	9	1656	1598	16	3862	3572	29	462026	445193	85	0.501137
141346	130324	80	51021	46558	79	1142	1171	10	1342	1245	12	3692	3576	28	455953	416172	89	0.501137
116160	107854	86	46209	42224	75	1006	937	0	1372	1161	10	3242	2999	26	409930	382937	88	0.502046
180685	161336	85	87052	78284	82	2601	2054	24	1935	1808	20	5102	4506	35	591537	523015	92	0.502046
151196	139563	82	62141	57669	80	1548	1342	15	1702	1545	17	4208	3864	31	472509	429729	90	0.502046
33378	33999	61	8725	9633	33	305	423	0	367	294	0	596	596	0	75403	77831	74	0.502046
30447	31659	49	10562	11001	36	460	302	0	321	193	0	555	633	0	70867	69038	71	0.502956
58322	58966	69	18881	18897	46	321	335	0	528	701	0	1057	1055	6	132526	135990	78	0.502956
28320	29531	54	9769	9907	36	155	213	0	256	434	0	748	733	0	76020	75427	71	0.502956
121749	105843	86	52927	45713	79	1416	1311	11	1729	1551	17	3504	3168	28	392562	335945	91	0.502956
58648	58368	85	14559	14809	41	560	426	0	673	647	0	1492	1486	14	158627	157365	80	0.503865
144772	128729	89	55148	47805	80	1315	1183	10	1246	1189	9	3465	3265	28	375957	321188	91	0.503865
46082	48049	57	16405	16655	42	398	427	0	312	467	0	887	897	0	117408	117743	75	0.504775
82325	83075	74	21340	21590	48	652	562	0	917	906	0	1994	1991	19	219782	207097	81	0.504775
188469	139078	93	83336	64072	89	956	861	0	1898	1263	17	4190	3182	35	485996	370923	96	0.504775
22823	23493	45	8336	8595	34	262	393	0	373	243	0	676	663	0	71887	68197	68	0.504775
131560	121410	80	50219	46183	78	1382	1265	14	1802	1610	15	4819	4272	35	552309	510948	90	0.504775
92162	95127	72	43022	43047	71	753	716	0	1057	988	0	3022	2931	26	329806	319750	81	0.505684
90350	94359	72	24520	25097	52	942	686	0	1129	1019	3	2464	2249	23	321449	318500	81	0.505684
91881	89579	90	33061	32545	72	811	892	0	1190	938	0	2379	2232	22	269644	240765	90	0.505684
55578	59321	68	24982	25602	50	444	393	0	567	486	0	1192	1056	6	121942	120433	77	0.505684
89648	88686	89	30724	30774	70	1004	1159	7	796	787	0	2199	2129	20	257894	251515	80	0.505684
262302	193186	105	104347	75899	101	3047	2157	27	3233	2174	32	8569	6299	44	1.04207e+06	760165	112	0.505684
234138	175509	90	87058	65337	89	1774	1349	16	2395	1881	25	6413	5120	39	636955	498427	100	0.506594
87426	86619	79	14598	14810	41	675	827	0	858	897	0	1887	1882	19	234516	226411	82	0.506594
115895	115833	74	30710	30457	65	1522	1362	13	1619	1442	14	4030	3765	30	505745	480542	85	0.506594
44720	45208	68	12821	13133	38	339	369	0	605	524	0	1254	1250	10	147348	145672	74	0.506594
68794	67114	72	22651	23004	54	243	247	0	428	585	0	1424	1439	14	183072	181739	79	0.507503
94048	84996	78	46333	41874	75	749	601	0	635	668	0	1848	1736	20	207522	182810	85	0.507503
98207	97946	76	25317	25000	63	1000	993	0	894	882	0	2008	2150	20	249438	240937	85	0.508413
58862	58124	70	17175	17584	42	590	591	0	534	552	0	1529	1560	15	164335	158510	81	0.508413
253018	182089	107	96699	70974	98	2919	2368	26	2732	2010	26	6366	4714	41	721003	539987	108	0.509322
30376	32088	45	10743	10597	38	268	215	0	163	269	0	706	698	0	85067	79380	78	0.509322
115265	113216	77	34763	34278	73	1237	1310	11	1379	1382	12	3248	3502	25	418083	396832	87	0.510232
143686	128147	86	51805	47056	79	1662	1491	15	1580	1400	15	4381	3940	32	518855	472212	92	0.510232
41455	42359	65	13559	14011	39	309	250	0	233	266	0	882	809	0	87953	87565	73	0.511141
28879	28374	63	8849	9099	35	282	305	0	543	376	0	823	789	0	85266	86247	71	0.511141
61924	62327	72	14728	15099	41	274	270	0	699	458	0	1141	1227	10	148648	140418	81	0.512051
44585	46464	65	14341	14885	39	378	326	0	435	541	0	1066	1067	6	110857	109325	74	0.512051
40190	40429	54	16901	17030	43	371	452	0	379	336	0	1141	1146	9	111718	113677	75	0.512051
105678	104143	76	36176	36076	72	562	549	0	999	1051	6	2623	2674	23	315785	306813	86	0.512051
23746	27774	42	8684	9083	33	348	394	0	147	285	0	757	723	0	93061	90111	74	0.512051
195914	166386	90	87073	75544	86	2014	1823	20	2290	1917	22	5477	4855	35	592792	506561	97	0.514779
108136	107459	74	45773	45035	74	1223	1044	5	1595	1470	16	3237	3228	26	404760	386326	86	0.514779
276813	192214	102	117586	81688	101	2762	1821	27	2678	1874	29	6955	4696	45	734499	507591	111	0.514779
20098	18470	53	10944	11071	38	206	323	0	215	199	0	448	432	0	51118	49760	72	0.515689
117310	110678	81	31297	28194	76	1150	1028	4	1385	1204	12	3513	3347	28	454978	423446	89	0.516598
55734	54719	75	14694	14736	41	402	383	0	537	393	0	1160	1168	10	124975	120567	76	0.516598
114986	114184	75	45151	44218	74	1073	999	0	1492	1497	14	3620	3518	27	385620	367003	87	0.517508
134368	120462	80	53763	47531	77	1150	985	0	1438	1391	14	3936	3638	31	412931	366063	90	0.517508
59896	60067	72	17496	17642	44	641	598	0	454	477	0	950	950	0	127777	127669	77	0.517508
56152	57141	71	23204	23822	48	586	576	0	381	465	0	1226	1220	11	129884	129104	78	0.517508
152854	144726	80	60985	57184	77	1919	1619	18	1813	1562	17	3438	3169	28	416269	382549	88	0.518417
64174	64708	75	17039	17271	43	766	740	0	552	792	0	1469	1469	15	179563	177322	81	0.519327
213603	167816	87	90790	72523	87	1706	1227	19	2581	2126	23	5480	4498	38	602976	477232	98	0.519327
43860	46421	50	7721	8227	33	419	522	0	265	338	0	957	1032	3	109720	105572	75	0.519327
93685	93545	75	29289	29210	70	892	1004	1	1054	1070	7	2778	2870	24	315433	301315	86	0.520236
147134	141569	81	47329	45869	75	1442	1281	13	1892	1659	18	3507	3264	28	535591	513981	89	0.520236
68294	68783	70	24447	24941	53	669	734	0	780	689	0	1160	1129	8	161003	155309	79	0.520236
60933	63428	69	12241	12300	38	658	642	0	509	581	0	1488	1446	15	185256	178127	85	0.520236
189014	100803	108	74818	39119	107	1897	1168	7	2320	1043	6	5583	3301	55	632752	378029	119	0.520236
77295	73250	88	32950	30517	88	586	557	0	805	783	0	1756	1603	16	185969	156055	88	0.520236
100273	98559	79	32106	32149	72	1043	1185	8	1142	1103	7	3268	3343	25	382573	371950	86	0.521146
219907	177246	89	82581	66180	86	2247	1908	21	2372	1934	25	5635	4382	38	678234	553227	98	0.522055
107211	107589	75	48973	48600	72	1198	1182	10	1570	1486	15	3689	3659	28	449789	434620	88	0.522055
70371	67875	74	26878	25618	60	879	816	0	671	663	0	1725	1725	17	183173	175047	81	0.522965
43200	44585	59	13128	13630	39	352	357	0	378	520	0	1108	1199	8	114436	113798	76	0.522965
154398	146785	95	46459	44883	77	1768	1742	16	2212	2137	21	5089	4826	33	612566	577059	90	0.523874
145996	130912	81	79826	73948	80	1740	1604	17	1983	1800	20	4459	4123	31	500356	445505	90	0.523874
40227	42662	58	11461	11996	37	411	372	0	421	530	0	989	1070	6	136870	134576	76	0.523874
32005	32981	62	12613	12960	39	277	237	0	246	302	0	831	861	0	94948	91726	75	0.524784
35749	37508	49	11059	10995	39	269	448	0	351	511	0	963	1122	7	102152	99326	80	0.525693
122650	117561	81	35268	34532	74	1276	1161	9	1432	1428	14	3599	3539	27	403351	376638	89	0.525693
172987	152718	85	74588	67344	81	1605	1542	15	2397	1941	24	5450	5109	34	602936	526736	93	0.525693
32811	34014	63	7643	7953	33	393	263	0	303	438	0	900	921	0	83261	83709	75	0.525693
207535	163433	88	94431	75097	87	2376	1662	22	2618	2178	25	6411	5232	40	806169	661057	98	0.525693
36279	37909	65	11716	12097	37	298	339	0	341	468	0	899	842	0	104108	108049	74	0.526603
104967	103381	76	34428	34008	72	968	1003	2	1564	1530	14	3179	3139	26	386770	368877	90	0.526603
59655	59959	70	26806	27146	68	528	569	0	718	758	0	1515	1456	13	176548	166047	85	0.526603
221092	179857	89	112979	96057	88	2138	1731	19	2432	1973	24	5287	4352	37	560472	470905	97	0.527512
104914	105457	74	40019	40427	73	1083	1159	7	1017	1175	9	3150	3009	26	327950	323745	86	0.528422
53949	52811	71	22032	22194	51	677	608	0	448	465	0	1108	1128	8	123934	124410	79	0.528422
44230	45343	67	10685	10811	37	295	251	0	506	405	0	897	905	0	116027	116729	77	0.528422
53177	53473	71	12149	12192	40	502	601	0	576	519	0	1205	1119	7	128698	124750	76	0.529332
157859	137251	88	72477	61175	83	1325	1220	11	1979	1567	19	5253	4630	35	589162	512627	100	0.529332
177115	149192	92	71968	60244	87	1748	1570	17	2307	1944	21	5989	5153	38	693730	595732	102	0.529332
62468	63243	69	19700	19742	46	501	570	0	352	522	0	1579	1553	15	169383	166414	82	0.530241
78734	78842	71	48898	49298	70	706	706	0	737	771	0	1402	1511	14	177673	172644	82	0.531151
47008	48739	68	13196	13289	39	489	439	0	463	384	0	1172	1177	10	163778	152662	79	0.531151
68620	69107	79	17354	17281	45	560	541	0	574	536	0	1540	1584	17	172871	174389	78	0.53206
37523	36594	71	7710	7759	34	283	341	0	53	83	0	613	665	0	61091	60725	74	0.53206
41667	42379	73	12640	12828	39	546	549	0	370	535	0	816	832	0	105170	103059	76	0.53206
61698	63794	73	18184	18433	45	172	195	0	554	575	0	1330	1272	12	149470	147263	81	0.53206
25802	27232	44	11431	11543	39	60	179	0	337	322	0	691	596	0	76135	73273	76	0.53206
48262	48925	69	23828	24192	53	567	383	0	262	368	0	958	928	0	111742	112241	78	0.53297
67651	69324	71	17469	17761	44	627	623	0	434	442	0	1333	1182	11	145174	143630	82	0.53297
132851	120210	80	61647	54837	78	1291	1255	11	1514	1254	13	2946	2703	25	364977	326736	90	0.533879
114971	112936	75	38940	38891	74	1083	1070	6	1480	1510	15	3779	3684	29	430674	407478	87	0.533879
116741	114382	79	31759	31279	74	930	954	0	1193	1166	9	2528	2510	22	316831	300822	88	0.533879
128160	127074	78	57218	55786	76	1287	1175	10	1868	1880	17	4513	4391	31	614197	579743	91	0.534789
226147	173914	94	86510	66506	89	1906	1410	19	2418	1980	24	6521	5539	39	633889	490963	101	0.534789
109926	111019	76	33955	34269	71	1166	1106	7	1523	1523	16	3826	3833	28	452309	433692	86	0.535698
129626	127342	76	61887	60000	75	1469	1479	16	1445	1374	14	3735	3626	28	397363	361529	85	0.535698
110490	111308	76	45541	45432	72	1318	1089	7	1442	1452	16	3573	3531	26	456187	435087	85	0.535698
205727	161445	95	73599	59004	86	1842	1515	17	2498	1835	24	4984	3866	36	514650	397897	99	0.535698
56503	56317	67	24162	24370	53	469	278	0	304	456	0	798	1010	2	124797	125634	76	0.536608
33166	32416	62	14719	14747	42	141	183	0	354	297	0	918	864	0	110372	111343	79	0.536608
131315	129900	77	63697	62820	76	1216	1166	8	2215	1995	23	4984	4938	31	603623	569861	87	0.536608
296857	209751	123	112860	83133	104	3120	2292	28	3523	2427	32	8325	5926	47	907968	649319	116	0.536608
112817	111570	74	42542	41718	73	1208	1369	12	1787	1796	16	4109	4246	28	459578	432309	88	0.537517
134425	127367	78	48895	45979	77	975	854	0	1235	1405	13	3384	3408	27	380193	354671	88	0.538427
124194	113833	79	53151	48846	77	1531	1465	15	1358	1236	12	3233	3092	27	373513	340599	88	0.538427
132522	130055	80	79497	77615	77	1602	1473	16	2740	2430	24	5970	5921	34	659830	628116	88	0.538427
56452	57585	75	22255	22951	46	483	436	0	548	506	0	1050	1116	7	132553	131581	78	0.539336
74316	74544	71	24378	24704	52	361	387	0	666	682	0	1357	1337	12	185674	182838	81	0.539336
205438	165101	93	86740	71610	87	1914	1632	20	2164	1661	23	4713	3700	36	479620	390489	96	0.539336
165772	104262	104	51703	34923	101	1622	1005	1	1889	1335	13	4953	3259	45	582771	367842	114	0.539336
127257	115338	79	57391	51400	77	1458	1152	10	1196	1225	11	3530	3210	28	363500	324968	86	0.539336
95007	95019	74	30307	30811	61	887	783	0	871	911	0	2153	2218	21	223283	223669	81	0.539336
190358	111928	126	65065	34944	109	2328	1562	13	2241	1255	14	5411	3772	49	636944	443062	119	0.540246
65381	64165	71	26423	24802	54	401	539	0	528	547	0	1366	1361	13	164613	158425	81	0.540246
129023	120825	82	66303	61806	77	1326	1318	12	1625	1579	15	4178	3808	31	494487	462278	86	0.540246
27889	25431	65	8119	8401	34	191	170	0	222	155	0	493	606	0	62868	66391	70	0.541155
148048	133494	90	57180	51766	79	1373	1212	11	1826	1670	18	4220	3825	32	516465	476289	91	0.541155
28820	29216	63	7479	7650	33	371	312	0	289	269	0	522	559	0	72192	73596	69	0.541155
124916	122056	80	34839	34107	73	1305	1148	9	1632	1423	15	4184	3945	30	481907	465694	88	0.541155
25387	25245	54	10418	10789	37	113	285	0	126	292	0	637	617	0	64387	65222	70	0.542065
213552	177136	96	114900	98691	88	2248	1709	21	2450	2076	25	6500	5475	39	700707	605610	100	0.542065
96046	97784	73	38410	38394	72	755	862	0	1090	1061	6	2783	2767	24	335861	329683	82	0.542974
90124	89685	75	29343	29386	67	578	520	0	515	740	0	2467	2416	23	256846	252571	82	0.542974
121549	119561	78	35861	35332	73	1184	1117	7	1601	1548	15	3795	3869	28	432620	409475	86	0.542974
46301	48335	60	11495	11674	37	350	315	0	495	374	0	1148	1239	11	133477	130040	75	0.542974
85798	84322	72	40420	40243	72	670	626	0	826	890	0	1851	1901	18	203898	192867	82	0.543884
132904	121218	83	41953	37855	77	1092	884	0	1251	1079	8	3070	2797	27	313053	284950	89	0.543884
40803	40036	69	8562	8728	35	387	386	0	455	442	0	939	977	0	100632	98820	75	0.544793
110094	109517	77	32571	32230	72	870	1065	5	1024	1170	7	3172	3056	25	336194	327066	85	0.545703
128762	111385	88	49814	44325	78	1105	1007	2	1161	1101	8	2822	2619	25	308984	275679	90	0.545703
95327	96976	72	40870	40665	72	1123	1015	3	903	1019	3	2908	2695	25	335464	323299	84	0.545703
140569	124255	80	74346	64761	80	1423	1098	11	1459	1447	16	3879	3300	30	422499	360857	91	0.545703
99575	98304	76	31011	31293	65	855	935	0	958	1049	5	2761	2754	23	291176	282396	84	0.545703
26367	30957	40	5734	6191	31	341	333	0	296	262	0	701	774	0	77389	79765	72	0.545703
92768	95192	71	22068	22186	51	870	968	0	1153	1010	3	3490	3368	28	381595	370988	82	0.546612
167458	142800	87	66376	56395	83	1374	1253	12	1532	1403	17	4641	3891	33	547618	471872	94	0.546612
104486	104359	79	58805	59011	72	1312	1342	12	1319	1277	12	3419	3416	26	367640	354758	83	0.546612
24634	26604	49	6604	6880	32	296	326	0	111	180	0	565	715	0	72773	73524	71	0.546612
126291	124629	78	43645	42838	75	1266	1264	11	1710	1566	15	3701	3644	27	430518	408689	87	0.547522
41223	41879	62	12499	12516	38	478	443	0	372	433	0	782	700	0	120260	122517	77	0.547522
52783	55617	64	16103	16028	44	297	516	0	638	503	0	1231	1248	10	117570	111076	77	0.55025
118752	115411	78	24521	24258	60	1151	980	0	1336	1091	8	3118	3010	25	340804	332027	90	0.55025
24777	26171	48	12974	13311	39	142	103	0	271	454	0	752	713	0	78746	80191	69	0.55025
63908	64510	70	21758	21647	52	451	465	0	478	437	0	1399	1386	13	154705	149789	80	0.552069
84626	86318	71	27633	27639	68	518	615	0	784	825	0	2012	1800	19	236781	230989	82	0.552069
47112	50162	60	19903	20303	45	230	301	0	384	343	0	881	828	0	112937	106615	77	0.552069
91565	80464	80	44795	40412	75	1086	954	0	848	623	0	1785	1693	19	210102	177774	90	0.553888
118594	109258	79	43186	39382	77	939	773	0	1067	983	0	3228	2916	28	358160	329508	93	0.553888
40104	42487	58	24836	25603	55	389	366	0	500	396	0	970	948	0	122291	116792	74	0.554798
141581	136571	81	76496	74160	77	1671	1517	15	2184	1896	21	5644	5420	34	671099	634474	93	0.555707
132581	126044	94	51398	48198	94	1296	1308	12	1691	1725	17	4482	4314	31	526470	477951	94	0.555707
54206	53897	67	18479	19028	43	559	537	0	552	493	0	1177	1168	9	145135	143448	77	0.556617
107404	109012	73	38969	38699	72	790	855	0	1488	1241	10	2878	2918	24	310069	303706	84	0.556617
177822	156935	89	72146	62501	83	1796	1737	17	1971	1873	20	5127	4706	34	619723	541645	94	0.556617
85618	85104	78	33463	33452	71	526	565	0	830	714	0	1732	1833	17	181882	173676	82	0.558436
103209	102158	77	22852	23098	50	968	1036	5	1110	994	0	3145	3107	25	374353	364750	86	0.558436
80926	80224	72	29147	28926	69	823	901	0	762	725	0	1723	1763	17	234333	228591	82	0.558436
19350	20117	49	6441	6637	32	297	171	0	190	228	0	397	490	0	55963	59571	66	0.558436
134181	119305	81	55923	49001	80	1773	1422	16	1821	1812	18	4387	3828	33	481224	420673	92	0.558436
62296	64443	68	24158	24707	49	873	726	0	520	545	0	1361	1325	12	151926	147333	78	0.558436
27324	26024	62	12541	12852	38	283	154	0	145	253	0	652	703	0	72064	72653	75	0.559345
134197	116593	84	69844	61852	82	1759	1777	16	1762	1477	18	3382	2993	29	376933	328917	90	0.559345
46878	46282	69	21319	21867	47	280	335	0	372	350	0	1098	1105	8	105724	102231	75	0.559345
210651	174288	94	83015	69564	88	2029	1753	19	1840	1699	18	5245	4327	35	532704	434620	99	0.560255
120829	119285	78	35831	35284	73	1680	1464	17	1957	1888	18	4505	4474	30	545158	524397	88	0.560255
150115	142159	79	63051	57717	79	1488	1580	15	2228	2033	22	5190	4966	33	650277	602841	92	0.560255
78355	78004	71	24336	24173	58	811	700	0	815	801	0	1544	1560	16	179759	172362	82	0.561164
42142	44251	56	12319	12569	38	485	516	0	609	441	0	806	754	0	102677	100454	79	0.562074
208147	182854	98	68210	61832	91	2407	2160	23	2730	2777	23	5722	5521	34	669922	592301	104	0.562074
63418	64895	70	19728	19883	46	447	547	0	397	446	0	1270	1204	11	149970	149511	78	0.562983
49205	49808	74	15169	15389	42	697	582	0	467	370	0	940	992	0	99865	99606	80	0.563893
138298	126788	81	60983	54692	79	934	1040	5	1505	1334	14	4237	3827	31	479363	443240	91	0.564802
102723	101775	75	30510	30544	71	1267	1211	10	1510	1412	14	3835	3855	28	464747	454052	86	0.564802
37311	34464	80	12253	11382	43	276	251	0	322	304	0	940	895	0	111904	88805	80	0.564802
92387	91119	74	40976	40592	71	744	705	0	842	738	0	2745	2608	24	310366	307416	82	0.565712
26967	26455	54	13335	13655	39	195	234	0	91	155	0	590	681	0	88418	87374	75	0.565712
63607	65884	69	27465	27644	68	199	273	0	522	687	0	1517	1529	14	173165	166257	80	0.567531
122012	111922	80	68692	64016	78	1308	1275	11	1376	1334	13	3612	3255	29	380965	342299	90	0.567531
164366	137912	86	66323	54689	83	1479	1164	10	1211	1021	6	3468	2804	31	388788	326644	94	0.567531
257027	168105	107	104026	67311	97	2614	1638	25	2908	1778	29	7285	4629	47	765060	508268	108	0.567531
231381	181191	89	90117	70117	88	2393	1785	23	2659	2045	26	7493	5523	44	863311	666952	99	0.56844
206677	164633	88	78376	62851	86	1926	1555	21	2725	2013	27	5670	4968	37	623869	494452	96	0.56844
34033	34862	60	7545	7544	33	371	316	0	371	321	0	763	779	0	81244	80826	71	0.570259
223551	174035	95	96544	76092	93	1691	1667	17	2671	2283	26	6894	5536	43	774074	603397	105	0.570259
66453	68123	71	21146	21919	46	547	529	0	601	513	0	1424	1337	13	144938	134678	80	0.571169
108987	109951	73	36176	36486	72	1176	1062	7	1442	1431	13	3880	3746	30	428651	418800	86	0.571169
76875	77074	79	31635	31572	70	520	608	0	1031	948	0	2053	2103	20	212807	209821	81	0.571169
123434	118226	91	32616	32451	73	944	836	0	1241	1212	11	3329	3143	27	327889	308964	88	0.571169
104637	104637	73	29962	29935	71	1315	1183	10	1507	1311	12	3092	3142	26	367730	353566	84	0.572078
52099	54119	69	13954	14238	40	528	434	0	538	629	0	1483	1313	12	170533	172702	77	0.572078
238945	171401	107	114533	87642	94	2511	1950	24	2678	1826	29	7030	5112	42	800278	587621	111	0.572078
65376	68196	63	22659	23172	48	429	574	0	765	575	0	1375	1393	13	164068	164363	78	0.572078
97172	98665	72	39395	39861	71	1029	1115	8	1287	1197	11	2832	3063	23	344102	332880	82	0.572078
104829	104057	75	24335	23671	55	1111	1092	8	777	764	0	2437	2507	23	273785	265941	84	0.573897
135655	122871	94	54841	48939	80	1801	1586	16	1635	1630	17	4059	3851	30	488153	436772	91	0.573897
28406	28732	68	15616	16284	41	199	220	0	433	391	0	493	627	0	80730	76752	74	0.574807
95672	94713	73	35762	35447	72	639	781	0	921	820	0	2243	2267	20	256310	251338	84	0.574807
143763	131742	80	62978	58362	78	931	984	0	1609	1237	12	3730	3390	30	438749	392942	91	0.574807
119879	117462	76	41011	40828	73	1311	1280	11	1768	1690	18	4294	4305	31	517959	503043	86	0.574807
196324	158295	88	68344	53325	87	2021	1580	17	2748	2073	27	7051	5580	41	852400	677704	103	0.574807
86372	88084	71	27107	27560	55	704	936	0	932	931	0	1795	1939	19	217314	215959	81	0.574807
77166	77625	76	20228	20391	47	798	815	0	664	711	0	2342	2334	22	270925	266747	81	0.575716
158868	137479	84	66651	57291	82	1673	1508	15	1459	1123	11	3251	2645	29	372644	319337	92	0.576626
38835	40230	62	12276	12582	38	441	325	0	280	508	0	798	787	0	94635	94446	76	0.577535
66964	64231	74	24153	22765	54	459	419	0	586	594	0	1610	1373	15	156015	149340	80	0.577535
124692	121295	78	43840	42776	74	1033	1022	3	1700	1540	16	3674	3578	29	421172	401567	86	0.577535
121990	112995	78	42650	38331	76	1064	1135	7	1115	1016	3	3376	3212	27	346590	307439	88	0.578445
84390	87421	71	16907	17512	41	685	621	0	751	787	0	1747	1838	18	181149	178276	79	0.578445
131235	115225	85	62867	56031	79	1410	1078	7	1496	1232	14	3751	3414	30	416727	359702	91	0.578445
137734	126738	81	61740	57039	78	1204	846	0	1313	1182	11	3329	3293	26	366799	336002	89	0.579354
107058	105958	79	34810	34128	72	1093	980	0	1093	1189	9	3410	3417	27	375443	369961	85	0.580264
179928	158061	87	76811	67972	83	1461	1244	14	2115	1886	21	4652	4312	31	542618	482604	95	0.581173
68075	69744	72	15981	16351	41	676	683	0	482	636	0	1293	1416	13	181758	179570	81	0.581173
126452	118063	77	56153	50265	77	981	709	0	1366	1045	7	2890	2569	26	318965	285008	88	0.582083
109743	110179	74	39966	39444	72	1127	1223	8	1582	1595	15	4061	4111	30	514271	498610	87	0.582992
47032	46599	81	15227	15471	41	521	498	0	323	384	0	1105	1107	8	130698	131971	76	0.582992
204932	151425	105	92066	63768	95	2041	1792	21	2276	1765	24	5789	4350	42	633918	483573	106	0.582992
109120	109615	73	32192	32001	67	1105	1080	7	1170	1097	8	3097	2829	26	364621	346414	86	0.582992
126105	126068	75	52148	51112	74	1217	1147	8	1588	1414	15	4587	4379	31	510211	481440	86	0.582992
58643	61375	65	17707	17939	43	372	478	0	519	581	0	1288	1345	12	140234	133056	85	0.583902
99619	98084	73	31968	32042	72	523	639	0	1039	919	0	2562	2463	24	274174	268645	86	0.583902
111688	110377	82	38134	37738	73	1149	1218	10	1549	1480	15	4519	4394	30	534053	508954	88	0.583902
285090	184501	123	128514	88446	104	2896	2222	25	3379	2075	33	7160	4674	46	835491	553649	117	0.584811
126130	124789	77	38287	37049	74	1328	1228	11	1561	1417	15	3529	3218	28	375816	357392	86	0.584811
52940	55572	67	16149	17212	39	195	244	0	418	527	0	1226	1152	9	153925	155552	75	0.584811
101092	99906	73	43151	43667	72	1074	1041	5	1226	1319	11	3113	3208	24	356148	348221	84	0.584811
116701	114886	76	42348	42039	74	1101	1072	6	1234	1383	13	3280	2962	27	379556	363743	85	0.585721
23908	25785	47	6507	6935	31	185	199	0	233	160	0	685	778	0	81107	85106	69	0.585721
164743	107657	104	66572	50035	99	1491	1007	2	1391	1038	5	3546	2341	40	382317	246320	113	0.585721
120095	109933	79	52692	47992	78	1199	1079	6	1490	1310	12	3404	3102	28	328955	292602	88	0.585721
74574	75952	75	13899	14360	39	197	332	0	710	742	0	1536	1477	16	180428	182509	80	0.58663
126390	121687	84	41364	40623	75	1136	955	0	1619	1415	14	3654	3469	28	390434	363066	87	0.58663
236499	184899	94	100337	79104	93	2334	1864	22	2830	2170	27	6214	5077	40	630605	503255	103	0.58663
69136	69150	77	18758	18568	46	631	660	0	805	736	0	1430	1526	14	169486	168448	80	0.58663
51864	53935	69	18865	19166	44	696	728	0	596	544	0	1487	1507	14	173710	174489	81	0.58754
123602	121333	79	32881	32264	72	1502	1580	15	1566	1570	17	4184	4082	29	506290	485500	90	0.58754
99138	98889	86	33406	33417	72	1122	1314	12	1043	1064	6	3051	2793	26	343964	341780	84	0.588449
92510	89875	82	27940	26862	71	771	680	0	699	854	0	2117	2137	20	275133	258143	89	0.588449
41388	43086	54	17237	17607	43	259	275	0	570	446	0	1063	1135	8	123424	119768	79	0.588449
100681	100527	77	29915	29873	70	938	974	0	1259	1160	9	2698	2706	24	328162	320879	83	0.588449
38220	36877	80	10402	10551	38	371	435	0	358	473	0	911	975	0	98773	96973	75	0.589359
80175	79486	72	33245	33331	71	668	716	0	589	749	0	1637	1576	16	205730	198810	83	0.589359
298728	238143	106	146695	115551	105	4916	3783	33	5207	3784	38	11847	9197	50	1.04858e+06	999973	115	0.590268
21047	23025	50	6831	7211	32	482	262	0	177	189	0	609	608	0	73220	76047	67	0.590268
104193	104936	73	35415	35710	72	1065	1033	4	1312	1479	13	3482	3443	27	401891	392362	83	0.590268
37790	40441	58	16076	16377	42	466	640	0	345	509	0	912	866	0	116695	120290	76	0.590268
111700	109968	76	28440	28322	71	1099	963	0	1681	1601	14	3485	3350	28	401183	387162	88	0.590268
51731	52173	70	13794	13908	39	577	579	0	402	467	0	1415	1327	14	148920	144929	77	0.591178
93088	92005	75	23429	23811	53	878	933	0	1315	1084	7	2729	2588	24	332833	322055	84	0.591178
105450	108047	72	42125	41954	72	1452	1503	14	1585	1534	15	4201	4156	29	497304	478742	87	0.592087
48910	48467	68	14667	14781	40	525	315	0	488	420	0	997	1029	4	113434	111027	78	0.592087
165974	139353	98	79963	68848	84	1740	1276	14	1433	1398	16	3426	2874	30	395855	336754	96	0.592087
180488	154454	88	77217	65733	84	1282	1045	6	1827	1434	18	4502	3796	33	487278	412387	94	0.592997
80752	83157	71	29135	29478	59	1016	1098	6	934	906	0	2105	2154	20	268594	265984	80	0.592997
192935	151667	105	80511	64300	87	1847	1559	20	2692	1950	25	6706	5596	39	708893	572481	98	0.593906
77520	70987	74	36063	32837	73	695	541	0	684	605	0	1606	1388	14	168473	150445	86	0.595725
51409	50582	77	14631	15013	41	430	416	0	479	342	0	1033	1078	7	114162	113514	77	0.596635
70759	71341	73	16866	16776	43	858	837	0	707	717	0	1550	1601	16	192780	185677	81	0.596635
114242	110000	78	46888	46093	74	1724	1681	17	1200	1001	2	3098	2773	26	324718	299793	86	0.597544
112341	98387	82	52151	44371	79	1465	1078	9	1076	850	0	2355	2230	22	266015	224616	90	0.598454
36404	38741	50	11414	11904	37	322	455	0	321	356	0	817	836	0	88019	87689	73	0.598454
43973	43830	63	19265	19581	46	128	208	0	300	332	0	955	1158	8	137705	130292	78	0.599363
113727	103746	78	54910	50053	77	1215	1050	7	1336	1244	11	2959	2439	28	332393	299001	90	0.600273
185022	158035	88	72911	61849	83	1479	1188	12	1743	1592	18	4000	3574	31	427739	356275	96	0.600273
57024	56491	68	14850	15000	40	543	486	0	672	603	0	1167	1150	8	149111	151159	76	0.601182
137158	122125	82	55864	49487	81	1133	1016	4	1616	1365	18	4622	3950	33	502801	443988	91	0.601182
116096	119121	73	33509	32331	72	1030	903	0	1296	1497	15	3843	3677	29	444317	437900	90	0.601182
67503	66873	74	22764	23374	47	466	418	0	520	602	0	1542	1529	15	198883	205482	77	0.601182
211200	168907	90	121856	103355	89	2009	1685	20	2304	1902	23	5150	4331	36	577213	474748	100	0.601182
89761	91479	71	28185	28285	70	576	635	0	799	771	0	1964	1846	19	229147	219227	82	0.602092
23124	23857	46	10976	11253	37	164	259	0	427	365	0	571	551	0	72771	69523	72	0.602092
35875	37648	61	8521	8918	34	120	293	0	527	444	0	757	707	0	82200	83584	71	0.602092
142011	129586	82	58593	52729	81	1229	1146	9	1509	1371	16	3518	2993	29	376611	335739	91	0.602092
126130	124525	78	65186	63949	75	1620	1663	16	1747	1667	17	4974	4723	33	584335	555489	87	0.603001
91439	92946	72	34943	35317	71	763	823	0	978	966	0	2717	2621	23	324298	320763	81	0.603001
103034	106214	72	28060	28642	52	1195	1136	8	1338	1308	14	3562	3191	29	433991	413829	83	0.603001
32023	36359	44	19918	20820	43	410	306	0	358	298	0	746	825	0	90345	91236	70	0.603001
97628	95969	75	45193	43035	74	948	790	0	1199	1033	5	2702	2722	24	323923	307820	85	0.603001
53105	55511	67	21509	21221	55	407	476	0	359	354	0	1338	1173	9	133709	125971	84	0.603001
153907	145563	79	64901	60353	79	1527	1518	15	1976	1907	19	4660	4291	33	566253	523885	89	0.603001
82714	81771	75	27510	27464	68	556	504	0	755	776	0	2045	1881	20	239233	218447	88	0.603001
161714	140177	86	65586	55305	83	1477	1318	13	1739	1513	16	3999	3545	31	470965	401555	95	0.603001
108076	100310	76	61212	57724	75	1018	840	0	1087	1143	9	3096	2982	25	301934	273450	86	0.603911
157098	134727	84	61080	50732	84	1383	1186	10	1448	1347	13	4369	3794	32	530838	455709	93	0.603911
120992	115514	86	47732	45819	75	1360	1401	13	1163	1076	6	2698	2580	23	302492	288541	86	0.603911
152363	136854	85	62859	54226	81	1471	1377	14	1936	1693	20	4852	4480	33	613001	550585	91	0.60482
66537	66612	69	18492	18670	45	530	555	0	623	552	0	1541	1441	14	161457	159233	80	0.60482
240745	176345	101	113969	83444	99	2587	1762	24	2832	2009	27	6199	4513	41	650742	473288	111	0.60482
222852	189914	92	101292	86850	88	3162	2815	27	3023	2247	27	7391	6449	40	826620	711302	101	0.60573
120327	118086	75	32862	32701	73	1081	1088	7	1478	1543	15	3874	3791	29	390532	376400	86	0.607549
114054	110321	78	34105	33820	73	1271	1214	11	1128	1167	10	3079	3160	26	361700	348942	87	0.607549
53870	55524	73	17809	18105	44	445	502	0	663	574	0	1030	1079	6	133485	136217	79	0.608458
155413	142450	87	81363	77467	81	1641	1529	16	1926	1710	17	4750	4573	33	544969	501014	92	0.608458
145337	131280	80	55163	50476	78	1664	1436	14	2051	1663	18	4992	4361	34	563235	509242	90	0.608458
238080	197765	93	87290	71899	89	2538	2116	25	2787	2179	26	6926	5794	40	714371	610119	100	0.609368
91739	90864	78	27414	27685	66	885	855	0	989	927	0	2639	2590	23	300664	289360	84	0.612096
57144	55942	72	12884	13123	39	488	506	0	329	545	0	1145	1170	9	118345	113337	81	0.613006
107984	104658	78	26867	26245	68	966	978	0	1416	1311	14	3470	3204	28	410217	393491	88	0.613006
48715	51192	68	15906	16411	41	423	428	0	233	367	0	997	876	0	120118	119703	76	0.613915
132126	120322	90	43777	40192	77	1053	908	0	1279	1290	11	2883	2765	25	323556	292387	90	0.614825
31481	32371	54	9282	9472	35	4	123	0	371	381	0	768	769	0	82828	81011	73	0.614825
203924	158222	91	85136	67128	89	1942	1686	20	2387	1843	23	6252	4798	40	762338	609398	104	0.614825
102540	90849	80	40700	36512	77	691	682	0	1092	769	0	1997	1738	22	224250	200679	89	0.614825
18821	20763	40	6398	6547	32	224	154	0	336	289	0	671	692	0	75579	75006	65	0.615734
138171	122366	85	55564	49159	78	1219	1064	8	1616	1266	12	4150	3627	33	446093	384328	91	0.615734
136448	125363	84	55921	51268	79	1146	1131	8	1523	1451	15	3670	3455	29	423234	390382	90	0.616644
126547	110315	80	58479	50416	79	1198	1141	9	1069	959	0	2518	2135	24	264579	227179	90	0.616644
82061	82645	75	29706	30033	64	767	790	0	993	1000	1	2556	2613	22	294812	286390	85	0.616644
208992	161375	104	97596	79724	88	2008	1560	19	2364	1629	23	5878	4381	39	693127	512717	101	0.617553
216956	173675	96	98582	78665	91	1923	1556	19	2469	2006	24	5842	4680	38	619653	518175	102	0.618463
122183	110304	79	60952	55348	78	1139	1010	3	1385	1317	13	3504	3203	30	388618	343444	87	0.618463
33741	36204	46	17267	18077	41	561	639	0	236	293	0	846	923	0	83957	85713	72	0.618463
126309	115525	80	51932	49341	77	1422	1120	10	1689	1344	14	3965	3665	30	482572	439134	91	0.620282
178299	160858	84	77194	69491	82	1994	1727	20	2439	1991	23	5581	4993	37	578252	517578	93	0.620282
107647	105554	77	46595	46063	74	1041	1035	4	1462	1460	15	3724	3526	29	416764	405057	84	0.621191
105472	104965	91	24021	23698	61	999	1029	3	1026	1074	5	2500	2673	22	298349	287356	85	0.62301
31143	31354	69	11708	11918	39	208	265	0	318	369	0	613	622	0	84063	81815	73	0.62392
190129	155310	91	79955	64992	86	2176	1758	19	2368	1994	25	5886	4873	37	717862	587161	99	0.62392
27208	28747	44	10433	10628	37	335	294	0	285	334	0	724	719	0	80791	82470	69	0.624829
101794	98618	76	40004	38110	74	854	934	0	1269	986	0	2144	2155	21	239432	222257	84	0.624829
37954	37965	65	11397	11333	38	452	437	0	437	316	0	867	960	0	100545	98953	74	0.626648
133562	129849	78	47520	46259	75	1563	1429	14	1708	1571	16	4821	4717	31	553023	529222	87	0.627558
37451	37972	52	13807	14094	39	357	376	0	261	293	0	661	651	0	85666	84813	77	0.627558
35275	36608	64	6719	7114	31	181	273	0	375	368	0	903	870	0	95471	93605	72	0.627558
105639	100682	75	36032	32971	75	754	592	0	828	807	0	1771	1672	18	233639	211597	84	0.628468
296678	211887	104	113790	82285	103	3212	2276	29	3782	2775	32	8028	6066	44	896988	661532	115	0.628468
243358	182050	98	105173	78518	94	2280	1768	24	2394	1765	25	5866	4369	40	674447	513564	106	0.629377
27211	25148	55	7772	8099	33	265	170	0	250	327	0	598	585	0	70358	69587	72	0.629377
120119	112229	84	29118	27823	74	1075	944	0	1150	1114	8	3505	3261	28	358208	335601	88	0.631196
286373	204907	104	114626	81576	101	2615	1825	27	3794	2436	35	9725	6780	47	1.04858e+06	833671	114	0.631196
45904	46280	69	15665	16072	41	348	414	0	410	359	0	940	932	0	117911	119323	75	0.631196
119061	118160	75	42267	40724	73	982	982	0	1672	1437	16	4059	4006	29	467009	435467	85	0.631196
134185	128814	81	44621	41601	77	1849	1486	17	2177	2171	20	4931	4701	31	536149	492226	91	0.631196
154188	138323	84	57025	50904	82	1491	1405	16	1785	1443	18	4065	3758	30	489864	439212	93	0.632105
86453	87555	71	19515	19494	44	757	744	0	887	745	0	1971	2026	19	246720	240382	81	0.632105
180200	150941	87	76700	65279	84	2012	1953	20	1645	1426	16	3987	3426	31	438248	362647	98	0.633015
187370	146906	92	78898	64101	87	1792	1337	14	2244	1633	21	4725	3770	35	534156	425059	99	0.633924
143283	122264	87	60601	49670	82	1342	1168	11	1258	1124	9	2663	2179	26	320815	258776	95	0.634834
154096	130855	86	56313	47352	82	1439	1291	11	1730	1374	16	4404	3669	33	532177	455475	96	0.634834
98805	101650	73	28595	28697	66	1094	1070	6	1429	1168	9	3145	3035	26	355261	343112	83	0.635743
96624	97907	75	36201	36260	71	1011	925	0	1231	1177	9	2838	2861	24	354625	339444	85	0.635743
153245	145013	79	49388	47570	76	1658	1616	15	1162	1391	15	4379	4181	31	480737	446533	89	0.635743
114201	110999	89	37135	37231	73	967	1154	9	1315	1202	10	3682	3627	28	412586	400139	87	0.635743
53306	54977	62	11961	12102	38	412	426	0	445	471	0	1054	944	0	117091	107495	77	0.635743
63885	63780	85	20701	21091	46	246	286	0	648	777	0	1209	1142	9	149497	147663	79	0.636653
48561	46706	71	18430	17979	49	240	444	0	564	423	0	1155	1128	7	131586	124848	84	0.636653
133996	130863	77	63583	61753	77	1175	1132	8	1688	1534	15	4065	3968	29	465980	436417	90	0.636653
124935	108537	88	55836	48691	78	1169	1194	8	1111	1198	10	2727	2519	25	320566	278952	92	0.637563
48810	50464	57	14137	14484	41	295	190	0	458	462	0	1034	1041	4	117783	117066	78	0.638472
93350	92357	73	28826	28825	71	677	692	0	771	583	0	1738	1877	16	194252	187904	82	0.639382
101996	101443	74	25095	25098	60	987	1049	5	1186	1198	9	3188	3135	27	368822	362292	82	0.639382
46810	48553	54	15394	15713	41	284	422	0	365	396	0	977	1140	8	142713	142919	78	0.639382
125539	122808	76	63485	60025	76	1063	994	0	1444	1466	16	3750	3609	29	413863	388366	86	0.639382
202823	164919	98	63012	51731	86	2097	1755	19	2532	2154	24	5868	4758	38	609825	505283	98	0.640291
75598	74861	70	30557	30987	69	671	652	0	846	983	0	2004	1998	20	229275	225161	82	0.641201
105615	104957	77	33377	33136	71	1345	1339	11	1425	1345	13	3583	3526	27	421480	411210	86	0.641201
123760	122019	79	48650	47825	74	1447	1271	12	1591	1606	17	3714	3592	29	478829	449815	86	0.641201
26346	22830	76	7123	7102	32	271	241	0	37	89	0	538	538	0	58824	57974	75	0.64211
93686	86079	77	43019	38741	75	1017	971	0	843	890	0	1964	1760	21	247686	221469	86	0.64302
53810	51316	71	17029	17220	43	318	369	0	300	277	0	980	945	0	124096	121930	79	0.64302
76589	76000	81	17141	17482	44	454	429	0	855	864	0	1832	1837	18	203852	203576	81	0.64302
33099	31388	67	11561	11452	39	181	233	0	282	247	0	659	572	0	70048	64191	79	0.64302
129623	123654	81	39756	39079	74	1073	1177	8	1329	1061	7	3667	3834	27	419010	397251	88	0.643929
60056	63747	56	27239	27335	64	358	239	0	454	408	0	1344	1346	13	151842	153298	76	0.643929
64233	66539	67	25937	26114	65	382	569	0	396	501	0	1357	1423	14	159879	157581	80	0.643929
112640	112058	74	28397	28152	68	1009	978	0	1399	1319	12	3307	3168	27	401015	384851	85	0.644839
58558	59346	69	21785	21876	53	426	322	0	600	381	0	1493	1386	13	143542	128158	84	0.644839
100506	100346	77	21151	21109	48	782	866	0	1315	1098	8	3288	3228	27	369352	365854	85	0.645748
119417	116375	75	45314	44228	73	1267	1216	10	1289	1187	10	2801	2670	25	318791	303271	84	0.645748
96266	96260	72	41906	41673	71	1093	1071	6	1327	1257	10	3075	3179	25	350830	334244	85	0.645748
123628	121570	77	40479	39670	74	1118	1109	7	1503	1398	14	3428	3315	27	438082	423018	89	0.646658
149195	134825	86	56647	50616	80	1125	937	0	1408	1425	13	4264	4010	31	468795	420741	90	0.646658
38465	39193	70	11638	12151	38	119	214	0	179	242	0	746	851	0	101164	102262	75	0.646658
213735	164410	92	98480	76489	88	1787	1440	18	2229	1716	23	5271	4088	37	592621	458753	98	0.648477
132832	119324	80	51387	44649	80	1651	1275	14	1489	1185	10	3058	2605	28	344708	291149	90	0.649386
187196	173154	80	79288	72814	82	1885	1843	20	2551	2269	23	5912	5502	36	610713	551837	91	0.649386
67205	70020	65	30707	31529	68	605	433	0	581	613	0	1385	1457	12	161810	154744	77	0.649386
98905	97720	77	38867	37790	73	763	628	0	940	1047	6	2542	2476	24	279050	276071	83	0.649386
67593	68366	69	25244	25606	53	467	501	0	835	688	0	1579	1490	16	173418	165248	77	0.649386
40966	40528	67	10049	10503	36	361	374	0	304	425	0	771	807	0	84554	84027	74	0.649386
113356	96335	95	51541	44872	77	887	911	0	976	855	0	2590	2076	27	291749	252466	88	0.651205
108366	108589	77	36656	36415	73	950	1042	4	1422	1436	15	3281	3399	26	416931	398672	84	0.651205
114498	112386	78	35563	34591	75	923	918	0	1178	1307	12	3972	3758	29	433682	408079	93	0.651205
128825	121101	81	54100	49444	77	945	772	0	1350	1335	14	3106	2906	26	403810	367567	95	0.651205
113381	113033	78	31888	31914	72	1302	1378	11	1681	1493	16	4254	4174	29	454544	437996	85	0.651205
44484	45320	61	15506	15832	41	318	460	0	338	439	0	1022	1074	6	132496	130761	76	0.651205
42235	43475	63	12675	13179	38	199	205	0	312	417	0	769	764	0	93800	93590	76	0.651205
28778	27623	69	11060	11001	38	290	353	0	282	199	0	828	875	0	77153	73813	78	0.651205
30930	30552	73	12413	12551	39	146	250	0	272	235	0	532	554	0	67482	65592	74	0.652115
59284	59812	72	18388	18520	46	386	412	0	368	273	0	1116	1082	7	141651	133442	78	0.652115
34659	36332	55	10918	11217	37	257	350	0	306	282	0	632	622	0	85279	88801	71	0.652115
83219	70804	84	36615	31982	75	832	776	0	728	608	0	1765	1446	16	196061	166236	85	0.653024
71788	74387	69	32944	33193	69	704	738	0	987	828	0	1790	1743	19	194334	189243	79	0.653024
129225	115789	80	52657	47597	78	1117	1073	6	1152	1058	7	3358	3175	27	377448	335956	90	0.653934
44340	45417	62	14362	14376	41	538	450	0	184	212	0	936	925	0	106600	98032	83	0.653934
23193	21925	57	7784	8151	32	156	194	0	186	171	0	570	546	0	60982	60945	74	0.653934
144200	123716	98	67837	57922	80	1198	1204	11	1278	1225	12	3330	3012	29	404143	347295	90	0.654843
100162	99819	78	37664	37341	72	769	829	0	1045	999	0	2770	2635	25	307141	302859	84	0.654843
196850	163285	90	84173	72529	85	1763	1569	16	2303	1905	22	5187	4475	34	591930	498954	97	0.654843
27790	30161	39	5951	6480	30	150	198	0	300	449	0	601	644	0	82127	89159	68	0.655753
21141	22520	42	12291	12658	38	253	227	0	214	172	0	247	297	0	49600	53041	65	0.655753
58726	58782	71	13734	14048	39	593	462	0	489	526	0	1061	1093	6	116828	117165	79	0.655753
44322	43421	72	10130	10213	35	317	264	0	246	329	0	995	911	0	91627	92128	77	0.655753
190839	159395	87	74167	62265	85	1409	1332	12	2115	1679	21	4931	4403	33	550121	456361	98	0.656662
46717	48138	66	13497	13970	39	227	335	0	442	420	0	1063	1137	8	127740	126271	75	0.656662
54006	59567	66	13187	13453	39	271	350	0	533	658	0	1387	1346	12	137748	138119	76	0.656662
115862	114288	78	31663	31135	73	1091	1093	6	1390	1425	14	4197	3943	30	467720	460159	87	0.657572
73780	73864	73	25518	25684	61	498	528	0	619	605	0	1492	1604	15	186735	177727	78	0.657572
80883	77659	73	36447	34079	73	725	675	0	688	683	0	1668	1620	19	182749	167424	89	0.657572
148049	139801	80	59071	55791	78	1462	1496	14	1628	1507	16	3666	3588	28	422462	390382	88	0.657572
39963	40976	62	10528	11015	36	336	397	0	352	364	0	802	850	0	100391	100520	70	0.657572
17221	16922	52	5136	5306	30	260	196	0	194	136	0	486	505	0	52497	51190	68	0.658481
184548	118076	193	65122	43213	148	1828	1169	8	1631	1274	10	3543	2411	23	437292	274520	200	0.658481
34738	36592	49	15287	15692	41	336	216	0	471	423	0	967	1070	5	109859	114538	75	0.658481
49109	49662	72	19402	19912	44	407	474	0	210	273	0	991	921	0	119573	122025	76	0.658481
131542	125280	81	45575	42989	77	1161	1115	7	1727	1787	19	4404	4437	31	511166	480395	89	0.659391
49954	49512	69	17739	18061	45	297	220	0	532	472	0	924	906	0	112801	111220	78	0.6603
44158	44715	66	16158	16380	44	410	480	0	426	494	0	1238	1260	10	143299	138410	80	0.6603
67629	70637	69	17563	17671	44	585	608	0	744	697	0	1835	1786	18	179670	171428	77	0.66121
37284	39218	57	16676	17210	43	235	353	0	395	282	0	806	756	0	106916	106730	75	0.66121
157166	136223	82	66173	58553	81	1170	1121	8	1327	1160	12	3956	3384	31	417524	364215	92	0.66121
32291	33089	60	9955	10134	37	237	298	0	184	323	0	437	532	0	77330	75635	75	0.662119
154560	137781	92	67025	60289	82	1512	1141	10	1547	1236	14	3942	3437	31	445514	381594	95	0.663029
31559	31786	64	13372	13634	39	271	222	0	389	348	0	916	806	0	103660	104630	73	0.663029
93782	94792	73	26183	26012	59	947	977	0	1189	948	0	2635	2889	23	314401	303416	85	0.663938
71144	73235	75	23275	23732	50	694	633	0	1051	844	0	1714	1823	18	223255	216785	81	0.663938
130542	126531	77	49782	48246	75	1175	1208	10	1590	1537	14	4562	4472	31	528370	503024	90	0.663938
36598	36963	61	16319	16686	42	348	398	0	411	508	0	817	709	0	70525	75744	78	0.664848
170405	146640	84	75690	64318	82	1366	1166	11	1904	1577	20	4506	3877	34	532466	450780	95	0.664848
117467	108811	79	49891	44759	77	1273	1226	9	1298	1149	10	2865	2443	27	307924	278297	87	0.664848
68577	71673	60	12160	12613	37	678	779	0	808	799	0	1866	1854	19	227578	222378	81	0.664848
61379	64905	68	17406	17996	42	464	581	0	515	594	0	1192	1395	13	163214	161619	79	0.664848
125538	122256	79	40516	39749	74	693	655	0	1552	1321	15	3288	3389	26	423346	406023	86	0.665757
290177	205009	112	136313	106545	105	2634	2021	24	2962	2211	28	6928	5405	43	791360	572859	116	0.665757
124005	105806	84	48533	40922	78	1243	1073	7	1079	817	0	2819	2307	27	323958	266071	91	0.665757
134027	114637	84	56133	48267	79	1352	1200	11	906	1011	3	2704	2258	26	307249	262483	89	0.665757
121937	119234	78	39333	39201	74	1211	1036	4	1563	1680	16	3506	3518	27	426853	405749	85	0.666667
136919	127004	79	70625	65342	78	1748	1738	17	1920	1620	17	3801	3549	30	408814	379405	87	0.666667
142399	121677	79	58449	50444	79	1528	1221	13	1835	1436	17	3497	2936	30	404761	336041	90	0.666667
74967	49422	93	32692	20500	75	522	307	0	801	437	0	1860	1201	12	203299	139530	99	0.666667
51052	52152	67	25081	25144	66	182	267	0	461	416	0	843	843	0	98219	95118	79	0.667576
318067	220036	118	169969	122448	115	4981	3674	35	4677	3390	36	11752	8798	52	1.04858e+06	948451	125	0.667576
114971	115109	74	32144	32214	60	1304	1289	11	1731	1725	17	2811	2967	23	351590	338357	85	0.667576
110896	113053	76	37183	37233	71	1040	1085	7	1250	1269	10	2911	2894	24	319232	316759	82	0.667576
142240	137484	79	43993	42581	75	1045	1054	6	1625	1581	16	3826	3681	29	433566	410871	86	0.668486
104428	102178	81	32047	31661	72	830	796	0	1464	1293	13	3148	3175	27	383082	365732	87	0.668486
134930	119784	90	62415	55667	80	1081	1194	9	1541	1164	12	3240	2965	27	338592	293459	89	0.669395
199858	160721	96	75300	60193	88	1641	1498	16	2065	1730	21	6053	5160	37	688344	566819	101	0.670305
69345	64804	87	20075	17359	87	587	592	0	590	574	0	1735	1394	15	184379	157382	87	0.670305
65325	66659	71	27521	27920	68	480	491	0	660	650	0	1483	1431	14	145898	142583	81	0.670305
42804	44468	66	12188	12435	38	256	299	0	501	444	0	819	743	0	88529	83160	73	0.671214
134335	118759	81	72535	64458	80	1137	1015	3	1100	1196	10	2571	2205	26	303965	259590	88	0.672124
44825	44364	71	21145	21643	51	162	284	0	394	531	0	1195	1104	8	123522	122086	78	0.675762
39338	38785	69	13212	13423	40	337	490	0	524	443	0	843	864	0	107586	106641	74	0.675762
59003	60162	79	15528	15899	41	412	378	0	509	650	0	1145	1182	9	139658	133094	79	0.676671
78064	80286	70	29955	29756	70	699	619	0	667	704	0	1815	1678	18	173600	167281	78	0.676671
48992	47533	82	21368	20875	60	248	293	0	402	339	0	943	901	0	94765	86575	82	0.676671
43502	44748	55	12012	12401	38	456	292	0	494	373	0	984	1018	3	123104	120864	75	0.677581
37931	36862	72	13264	13772	39	410	414	0	96	248	0	557	612	0	72393	73483	75	0.677581
21177	20319	63	6824	7143	31	289	310	0	388	350	0	397	429	0	52343	53186	66	0.67849
32721	33844	69	13841	14055	41	150	106	0	308	229	0	719	694	0	77984	78936	74	0.67849
47723	45151	77	19359	19784	45	324	263	0	394	531	0	1027	1058	5	130412	123866	77	0.6794
161770	139807	82	64842	56752	82	1063	946	0	1376	1070	11	3787	3126	32	431512	362755	94	0.6794
64480	64578	71	19556	19760	46	581	588	0	552	576	0	1234	1254	12	136200	131271	79	0.680309
25612	27171	42	11147	11411	38	276	179	0	323	350	0	701	699	0	83959	85178	71	0.680309
22819	20837	59	8622	8899	34	183	193	0	-49	99	0	373	399	0	50515	51548	73	0.680309
18634	20804	37	9223	9485	36	234	180	0	185	209	0	601	607	0	53032	51573	68	0.681219
22915	23188	49	8064	8323	34	118	298	0	371	419	0	459	479	0	56867	60116	67	0.682128
108004	105983	83	42379	41183	73	1195	1276	11	1067	976	0	2427	2380	23	271102	253804	84	0.682128
54472	54204	67	33038	30496	70	750	883	0	495	516	0	1187	1078	7	150059	136730	82	0.682128
35343	34551	67	13267	13533	39	63	246	0	198	274	0	722	659	0	96711	97048	73	0.683947
44711	46057	67	9870	10027	36	574	414	0	373	525	0	972	1084	6	111211	106438	77	0.683947
38027	35711	72	14131	14103	42	392	209	0	307	260	0	640	705	0	87155	84165	81	0.683947
90180	84353	77	41375	37805	74	861	969	0	738	698	0	2118	1916	21	231464	210091	86	0.683947
148008	135927	92	68862	63567	78	1572	1345	15	2035	1706	18	3991	3741	29	462559	418629	91	0.684857
103370	101880	81	38766	38294	74	800	603	0	1132	1023	5	2501	2456	24	324649	309455	87	0.685766
28484	28976	50	11981	12458	38	147	243	0	209	264	0	734	824	0	73302	73746	70	0.685766
70075	68597	74	31860	32049	70	531	437	0	796	525	0	1114	1115	8	153914	145553	82	0.685766
21773	19734	62	10330	9997	38	35	78	0	146	196	0	476	525	0	55292	50816	73	0.685766
172691	139482	85	65168	53472	83	1780	1481	18	2048	1524	21	5448	4369	36	633637	498610	95	0.686676
259062	194978	92	111391	82746	91	2142	1495	22	2319	1763	24	7083	5435	42	749167	554903	101	0.686676
30110	30779	64	10545	10925	36	328	375	0	128	207	0	520	601	0	76540	77108	72	0.686676
61871	63133	69	22236	22425	49	431	445	0	492	459	0	1366	1277	11	142989	143675	77	0.687585
178620	157894	85	87503	76561	84	1802	1700	17	1948	1752	21	4386	3995	31	469374	427700	94	0.687585
116728	115634	82	39859	39696	72	1075	1174	9	1426	1390	13	3822	3658	29	456984	440253	85	0.687585
47462	50703	62	15088	15689	39	450	356	0	373	372	0	992	1114	7	114352	118208	74	0.688495
104451	103315	77	48447	47832	73	806	963	0	1422	1238	11	3828	3688	29	433155	417166	85	0.689404
142907	139720	76	65049	63818	75	1577	1600	15	2055	1931	19	4739	4835	32	578931	542858	87	0.690314
81491	81107	76	21174	20991	50	559	588	0	613	812	0	1622	1656	17	186388	178240	84	0.690314
120282	111712	90	50545	48051	79	1545	1424	14	1385	1480	14	4309	4264	29	494645	453834	95	0.691223
59056	60323	69	16685	16700	44	376	455	0	634	555	0	1350	1525	14	150383	142563	80	0.692133
89016	89762	85	26989	26773	66	609	729	0	1236	967	0	2556	2520	23	251513	242169	82	0.692133
135934	122332	83	62916	56044	80	1464	1176	11	1385	1184	11	3395	2857	29	365965	323065	90	0.692133
84815	84350	72	46898	46493	71	882	808	0	771	873	0	1935	2096	20	202872	200291	81	0.693042
118732	108299	86	42092	37853	77	1027	1026	4	1304	959	0	2830	2556	25	309357	274176	87	0.693042
48987	48764	75	14598	14836	40	364	337	0	577	377	0	834	759	0	80799	80365	77	0.693952
113148	104641	79	50735	45971	76	1136	896	0	1020	975	0	2618	2378	25	292117	256416	87	0.693952
128210	114057	91	56691	50228	79	1147	978	0	1301	1073	8	2824	2607	25	314014	269017	89	0.694861
113221	113638	73	83979	83032	74	1160	1246	11	1884	1607	18	4032	4046	28	449334	434426	85	0.69668
34236	34916	64	14255	14475	41	115	319	0	376	286	0	665	699	0	83628	83349	74	0.69668
198511	161814	86	80388	64512	86	1883	1541	20	2464	2177	25	6644	5679	39	738398	604367	98	0.69668
31563	30466	56	7322	7406	33	317	391	0	242	281	0	616	722	0	74069	71543	74	0.698499
119081	110854	79	45393	41095	78	1344	1301	11	800	972	0	3852	3542	30	395066	365526	89	0.699409
105712	104037	86	41248	40751	73	764	856	0	1079	1024	4	2756	2661	25	338682	326940	85	0.700318
125986	125410	75	39857	39399	72	1551	1404	15	2136	1776	18	4435	4610	29	549277	515310	85	0.700318
119744	118603	76	37091	36525	73	1178	1223	10	1348	1277	12	4099	3966	30	479220	462095	86	0.701228
65087	69103	62	27235	27939	52	492	654	0	500	515	0	1560	1567	16	188521	186218	78	0.701228
55498	59849	55	23207	23886	48	547	503	0	418	441	0	1099	1168	9	128187	132399	77	0.701228
296814	200092	101	134902	88406	98	3166	2091	32	3955	2374	36	9173	5926	51	963575	639485	109	0.701228
42619	48056	46	12721	13862	37	353	370	0	299	244	0	971	952	0	97473	97048	72	0.701228
77937	81428	69	27236	28020	53	569	651	0	616	595	0	1786	1850	18	192321	189771	79	0.701228
68982	73006	69	21059	21650	45	708	601	0	670	606	0	1880	1945	19	195241	197246	77	0.701228
203972	164283	86	78823	63857	85	2142	1784	21	2361	2072	23	4992	4173	35	579112	461096	97	0.702137
204868	163723	92	71328	57081	85	1961	1638	19	2039	1846	24	6060	4949	40	743427	591771	97	0.702137
47681	48884	68	17020	17220	44	164	224	0	385	387	0	832	812	0	97500	100867	75	0.702137
59878	60516	71	21249	21527	47	551	499	0	581	499	0	1159	1021	4	116770	113611	77	0.702137
97319	96827	77	27840	27451	66	892	1060	5	1139	1089	7	2615	2571	24	270046	261487	84	0.703047
152239	146839	78	68976	66477	76	1824	1834	19	1846	1685	20	4172	4038	30	477263	446400	88	0.703047
168102	154549	86	83597	80007	80	1832	1727	16	1881	1761	18	4488	4186	32	501142	467024	92	0.703956
134405	124088	79	55059	48971	79	1651	1314	14	1620	1357	14	3316	3127	27	357760	308749	91	0.703956
158725	153741	76	55726	53682	77	1812	1964	18	2069	1959	20	5077	4868	32	565641	526614	89	0.703956
136599	119489	84	91950	82840	79	2497	2378	23	3255	2962	27	7659	7190	39	861092	781985	91	0.703956
77724	78271	73	25173	25354	50	1047	968	0	803	789	0	1634	1675	17	190722	184670	79	0.704866
168620	150208	84	94373	86013	82	1433	1192	11	1720	1409	15	3747	3392	30	404965	350971	91	0.704866
120558	119060	76	39791	39704	72	1037	1071	6	1705	1575	18	3524	3710	27	421560	403911	83	0.704866
164694	152290	81	101790	96011	80	1844	1786	18	2555	2683	23	6541	6164	37	744652	699009	90	0.704866
81724	79719	73	35290	33598	68	891	780	0	914	895	0	1807	1701	19	222402	214379	80	0.704866
46518	49668	65	12665	13703	37	538	392	0	251	382	0	994	1020	4	107128	108749	73	0.704866
190743	154009	100	105658	87319	88	2321	1773	23	2085	1651	22	4828	3968	35	555301	444545	100	0.705775
68155	69162	71	17442	17591	44	392	355	0	704	653	0	1185	1358	12	157022	155502	77	0.705775
209001	165541	91	105976	85535	87	2297	1763	21	2319	1845	25	7000	5615	40	775625	617489	98	0.706685
125387	114401	78	66105	58700	79	1583	1249	13	1417	1180	12	3158	2874	27	327951	281584	90	0.706685
119490	117732	88	40596	39990	74	1846	1834	17	1735	1851	15	4815	4759	31	599038	569844	88	0.707594
78750	82444	70	27725	27614	63	737	686	0	785	670	0	2018	2007	21	210736	200097	83	0.707594
173185	163997	81	51799	49096	78	2009	1929	19	1784	1817	21	5752	5546	34	565506	533730	90	0.708504
178467	148070	92	146869	130571	90	2156	1939	21	2874	2288	27	5834	5132	37	628118	534901	99	0.708504
68356	70056	69	22677	22868	51	911	731	0	587	654	0	1558	1498	16	171526	165816	79	0.709413
154329	140817	81	60362	55360	79	1249	1142	9	1403	1421	13	4208	3843	31	471978	432767	91	0.709413
56446	56715	68	15509	15658	41	374	325	0	442	395	0	955	944	0	119468	117963	76	0.709413
213971	162868	103	73310	56186	89	1728	1469	17	2621	2031	26	6412	4788	40	744528	554749	101	0.710323
117963	116809	80	44228	44075	73	889	913	0	1143	1093	7	3171	3088	26	331851	318757	84	0.710323
62693	66524	68	20280	20674	46	643	670	0	705	650	0	1559	1507	16	144770	141896	78	0.710323
29555	30935	61	7491	7602	33	285	237	0	348	393	0	791	724	0	77531	79270	77	0.710323
59840	61639	67	24196	24526	55	433	529	0	402	577	0	1351	1455	14	152225	144694	78	0.711232
56511	57409	71	21927	22341	51	329	389	0	499	387	0	1159	966	0	123192	120492	76	0.711232
30795	31541	59	9862	9861	36	374	343	0	211	311	0	844	743	0	83250	81027	75	0.712142
154907	136878	83	65684	57481	80	1787	1561	16	1844	1668	20	5084	4433	35	571659	505976	93	0.712142
29189	31240	49	6427	6599	32	239	228	0	22	170	0	725	598	0	68621	67486	73	0.713051
55436	56333	67	18937	19048	46	298	463	0	292	479	0	965	974	0	105236	104582	78	0.713051
55970	52505	73	26533	24506	68	616	508	0	435	379	0	1162	1202	10	129845	120729	79	0.713961
61740	62716	70	27036	27451	67	504	421	0	751	717	0	1348	1330	13	171025	172701	79	0.713961
27093	27059	63	4836	4944	29	299	338	0	209	200	0	600	473	0	62948	61549	74	0.71487
49744	51909	66	23093	23089	55	449	317	0	477	375	0	1360	1286	14	151239	153067	78	0.71487
110765	109284	86	47733	47587	72	895	939	0	1281	1143	8	3240	3235	27	358472	338843	87	0.71487
106223	106326	74	24147	24246	51	880	952	0	1115	1072	6	2987	2998	25	292557	283347	82	0.71487
196386	157862	87	74011	58517	85	1644	1493	17	2202	1596	24	6211	5049	39	714240	575419	97	0.71487
40286	41850	66	13700	14443	39	289	352	0	273	302	0	877	1004	1	103559	105357	74	0.71578
84908	84080	82	17831	17495	46	924	913	0	809	736	0	1655	1688	16	198520	197413	81	0.71578
35615	35282	65	11595	11816	37	402	454	0	289	169	0	796	770	0	105765	102187	74	0.716689
278560	215282	98	128056	99543	95	2672	2126	25	2739	2043	27	7446	5798	42	778480	622306	105	0.716689
66769	67384	70	19380	19758	44	861	787	0	755	652	0	1736	1849	18	210683	201786	79	0.716689
35437	34524	57	9561	9591	36	270	317	0	386	385	0	703	681	0	94874	91583	81	0.716689
106288	99218	75	46760	41875	75	1077	873	0	863	810	0	2431	2155	23	273099	240298	85	0.717599
31123	32200	57	15667	15932	42	546	411	0	301	466	0	856	873	0	107161	105342	71	0.717599
70669	71388	72	19771	20035	45	527	482	0	704	661	0	1498	1469	14	194016	194441	80	0.717599
134453	126128	81	46086	41655	78	1319	1360	15	1743	1527	17	3788	3616	29	432083	397211	90	0.717599
229152	184041	102	83331	67151	90	2551	1845	23	2636	2129	26	6281	5248	39	678271	546030	101	0.719418
112173	102998	77	62673	58286	76	1235	1288	11	1163	1039	5	3146	2943	27	329729	288882	86	0.719418
89614	88458	85	28431	28392	70	896	863	0	1131	907	0	2629	2706	23	248041	245514	83	0.720327
77050	72355	78	36541	34323	72	911	899	0	838	737	0	1743	1660	17	191060	177269	85	0.720327
105276	103939	75	33726	33415	72	1056	841	0	1133	1040	5	3263	3352	26	375922	362282	86	0.720327
39553	44760	42	10858	11547	36	437	475	0	406	555	0	899	931	0	119672	120562	73	0.721237
79981	81083	73	16760	17669	40	651	606	0	730	889	0	1865	1914	18	197433	200825	80	0.721237
101970	96768	76	42658	39667	75	755	669	0	945	827	0	2375	2310	23	276263	258851	86	0.721237
42015	35928	83	20139	18390	83	289	264	0	220	271	0	851	694	0	100720	85446	83	0.721237
108486	104952	81	31431	30695	72	1070	1116	7	1654	1411	15	3456	3201	29	377493	360818	92	0.721237
42787	41585	75	7395	7253	34	433	455	0	261	347	0	581	755	0	95810	91047	77	0.722146
109420	105330	85	35651	34894	73	556	643	0	1136	1141	9	3098	3048	26	342072	329233	89	0.722146
155007	137376	81	50483	43995	79	1561	1450	15	2023	1725	20	4132	3736	31	476984	417111	93	0.722146
155066	129117	90	74368	62748	83	1457	1112	9	1464	1341	14	3135	2551	30	374524	300661	94	0.723056
35169	37637	42	8973	9394	35	237	396	0	364	309	0	877	951	0	106638	105094	76	0.723056
55453	55550	70	22036	22450	47	394	474	0	439	430	0	1079	1085	7	120469	115225	77	0.723965
123861	113417	91	62315	57534	78	1446	1321	13	1426	1499	16	3617	3402	28	375236	344384	92	0.723965
57360	57926	77	13355	13924	38	552	449	0	639	573	0	1094	1118	7	130110	124681	78	0.723965
65184	65520	71	35541	35916	69	261	372	0	384	572	0	1558	1472	13	158953	151274	80	0.724875
105520	104004	77	37543	37165	72	900	952	0	1212	1077	6	2663	2531	24	302713	285022	85	0.724875
162149	158091	78	41855	40820	76	1512	1383	14	1981	1972	21	5285	4998	34	640055	599022	90	0.725784
31783	35883	45	12122	12933	37	188	257	0	244	319	0	724	684	0	97475	96224	72	0.725784
205758	167482	87	97228	80410	87	1900	1663	17	2276	1864	24	5521	4508	38	591532	488615	98	0.725784
194492	160474	89	79903	64820	86	2135	1890	21	2365	1932	23	5632	4807	36	598824	487958	95	0.726694
31127	32913	61	15815	16570	41	293	345	0	260	238	0	604	599	0	69441	70881	70	0.726694
127346	121593	87	40063	38428	75	856	971	0	1265	1263	12	3745	3952	27	389987	365865	88	0.727603
68315	66394	82	32142	30410	71	743	811	0	473	414	0	1473	1317	13	154242	144541	87	0.727603
39960	41130	58	12954	13175	40	298	251	0	435	397	0	989	936	0	117968	116842	78	0.728513
43968	45160	63	21921	22520	48	300	352	0	478	486	0	704	642	0	96992	95721	76	0.730332
44972	46454	70	22010	22366	53	504	607	0	305	325	0	959	948	0	100666	100513	76	0.731241
66141	64434	74	25162	24373	57	675	622	0	604	509	0	1146	1138	8	132077	125838	78	0.732151
36050	38405	46	10603	10974	36	214	272	0	267	279	0	798	812	0	93461	95456	71	0.73306
87519	87838	73	17033	17055	43	711	727	0	908	978	0	2815	2840	23	316268	302327	84	0.73306
174656	155890	82	76490	68416	83	1640	1567	15	2150	1905	22	5803	5231	36	679821	601831	95	0.73306
191794	162279	85	109438	97049	85	2122	1775	21	2349	2079	23	4631	4097	34	530828	447616	93	0.73306
30343	31227	46	12758	13573	38	312	291	0	398	245	0	468	521	0	63992	67577	72	0.73397
107063	106235	76	45155	45061	73	1209	1142	9	1296	1294	12	3333	3130	27	331413	314608	84	0.73397
102380	101874	74	33112	33079	71	893	774	0	1004	1037	4	2567	2528	23	281746	281372	84	0.73397
31303	32835	60	9526	10147	35	239	228	0	278	187	0	810	827	0	93121	94412	73	0.73397
101916	98910	91	47020	46762	73	914	769	0	939	853	0	2453	2424	21	313563	306894	83	0.734879
102936	101297	81	20659	20879	47	834	929	0	1060	1059	6	2952	2815	26	372788	367050	84	0.734879
122357	118678	87	42887	42288	76	1036	935	0	1749	1573	16	3911	3746	29	474781	443991	94	0.734879
72363	71527	81	32162	32250	70	471	658	0	457	526	0	1879	1825	17	189572	182001	80	0.734879
94867	94198	75	23701	23712	51	1098	1023	3	1430	1309	12	3056	3114	25	374997	363615	87	0.734879
102185	101366	83	54480	54040	74	802	938	0	1252	1059	7	2921	3010	25	390598	374231	87	0.735789
97390	96082	75	42595	42261	73	960	937	0	1399	1422	14	2671	2608	24	357035	338612	85	0.736699
71360	71181	70	18535	18392	46	443	355	0	701	734	0	1746	1927	17	185049	180347	81	0.736699
48867	50163	66	17123	17285	44	640	535	0	412	483	0	1117	1066	6	137196	133462	76	0.736699
156782	130689	101	74531	61143	84	1193	1052	5	1540	1370	15	4449	3586	34	479117	403761	94	0.736699
119117	119211	75	33660	33434	73	1305	1180	11	1814	1766	18	4342	4116	31	496316	467929	87	0.736699
49431	48942	81	16488	16567	42	402	333	0	578	432	0	909	960	0	124292	123051	75	0.738518
54927	55733	69	13478	13610	40	411	308	0	548	446	0	1183	1186	9	117460	108011	78	0.738518
93388	91882	74	35003	35197	71	1056	965	0	1028	975	0	2672	2587	23	338165	331510	85	0.739427
41670	43925	55	12230	12503	38	441	390	0	336	491	0	996	890	0	124288	122185	75	0.739427
119506	118970	74	37287	36346	73	930	991	0	1199	1224	9	2825	2906	24	343659	326441	87	0.739427
85507	82097	89	29720	28514	72	563	517	0	846	685	0	1946	1888	18	234637	217557	89	0.739427
103557	104505	75	26196	26597	53	1179	1054	6	1428	1495	14	3681	3728	28	482680	479466	86	0.739427
24079	27682	41	15167	15823	40	389	437	0	385	292	0	830	928	0	67200	67338	71	0.739427
151566	134176	87	66529	58684	81	1362	1244	12	1804	1431	17	4421	3918	33	506219	439455	94	0.739427
121176	115944	80	63058	59659	78	963	1054	5	1232	1007	3	3323	3392	26	368598	338799	93	0.739427
206270	182386	85	85860	76013	85	2493	2361	21	2351	2027	24	5813	5003	35	644400	575805	95	0.739427
76682	72729	88	32706	29806	88	655	509	0	703	616	0	1865	1566	17	208158	173353	88	0.739427
84685	86057	73	58731	59419	73	871	934	0	1177	996	0	2135	2143	21	258337	246962	83	0.740336
43935	43257	67	15186	15710	41	551	483	0	332	539	0	983	904	0	104302	104857	73	0.740336
33225	32766	68	13622	14220	39	255	324	0	343	246	0	862	972	0	94581	96291	72	0.740336
136564	121931	97	50290	46642	77	1130	1039	5	1505	1298	12	3626	3296	29	387627	345776	89	0.740336
176861	154036	85	85601	77437	83	1723	1543	17	2016	1748	21	5112	4614	34	603894	524738	94	0.741246
175722	124165	98	54601	33472	93	1383	1173	10	1759	1316	16	4823	3568	37	559540	415563	107	0.741246
140493	138567	78	42628	41711	74	1295	1234	11	1803	1787	17	4328	4258	30	512697	479229	88	0.741246
145211	138599	91	56784	55033	77	1138	1041	5	1153	1205	10	3470	3393	28	440804	414056	89	0.742155
133792	122077	86	64144	58472	81	1323	1124	9	1409	1397	14	4286	3691	32	467362	427782	92	0.743065
57492	56942	74	18164	18460	44	392	480	0	601	534	0	1210	1250	10	118702	116658	78	0.743065
110478	109723	75	28495	28393	62	1078	1327	10	1737	1622	19	3816	3867	28	470512	453268	85	0.743065
224705	176053	88	87109	66514	87	2426	1686	25	2797	2088	29	6801	5491	40	820113	635417	98	0.743975
27538	28344	59	9680	9783	36	175	264	0	492	313	0	565	698	0	96292	95043	73	0.743975
37579	40223	46	10911	10897	38	195	279	0	416	356	0	835	676	0	104866	101137	76	0.744884
34287	35445	52	16916	17086	43	227	186	0	287	390	0	702	736	0	84448	82091	73	0.744884
30597	31303	55	10235	10489	37	293	366	0	482	281	0	713	690	0	78334	79371	71	0.746703
56891	58083	69	12292	12226	39	463	555	0	486	527	0	1202	1125	8	116682	106818	81	0.746703
22968	23297	51	10530	10731	36	296	316	0	279	442	0	487	587	0	55891	55674	70	0.747613
102307	101924	75	28728	28418	70	1026	944	0	1089	1157	8	2346	2249	22	293694	291043	85	0.749432
137495	133746	77	76930	72139	78	972	1122	8	1599	1497	15	3471	3133	29	394629	355446	87	0.749432
98303	97216	76	41371	41119	72	1026	1025	4	1066	1166	9	2724	2575	25	334573	327148	85	0.750341
109466	105110	89	38915	38351	74	1036	1015	3	1370	1212	11	2932	2895	25	372738	355809	86	0.751251
106144	92375	80	49638	42930	78	1084	947	0	942	948	0	2369	2076	24	255888	214978	87	0.751251
169737	138489	84	71077	59394	84	1744	1415	18	1825	1533	19	4437	3671	33	495882	407187	97	0.75216
243546	194763	94	111031	92540	90	2518	1922	23	2796	2326	26	6394	5335	39	753288	625479	102	0.75216
94259	95211	77	25329	25605	52	903	931	0	1353	1301	11	2879	2891	25	366131	351548	84	0.75307
168658	141496	84	47154	40141	81	1933	1415	16	2323	1837	24	4125	3644	32	481921	403545	97	0.75307
44071	48336	46	11274	11686	37	533	452	0	470	433	0	991	1088	7	106201	105094	75	0.75307
158084	152532	80	50094	48397	78	1396	1123	11	2168	1889	21	4929	4821	32	519765	480600	93	0.753979
138199	117224	98	46323	39591	79	1393	1036	9	1594	1307	13	3519	2950	30	403274	346110	92	0.753979
145034	133083	96	74171	69143	96	1411	1308	13	2206	1912	22	5178	4863	33	627690	574338	96	0.753979
80642	80220	76	23433	23584	50	767	746	0	704	660	0	1762	1639	16	198276	195075	83	0.753979
311490	208386	110	173827	120339	106	3039	1869	29	3833	2564	34	8141	5363	48	907342	609889	115	0.754889
29535	32516	42	10953	11523	36	324	338	0	414	395	0	877	935	0	81061	78954	78	0.754889
211578	174054	86	81359	67021	85	2003	1569	21	2584	2037	25	6986	5795	41	750404	612243	99	0.754889
161948	147033	82	60357	55871	78	1611	1667	17	1788	1696	19	4263	3987	31	488689	453320	89	0.754889
131193	128247	76	50208	48879	76	1034	880	0	1081	1070	5	3588	3620	26	380005	366340	93	0.754889
40013	44191	45	14982	15940	39	351	304	0	418	417	0	776	868	0	89097	91810	72	0.754889
100511	99465	73	32650	32372	71	1074	1114	6	1165	1076	6	2504	2384	23	300125	286709	86	0.755798
76916	77371	78	16492	16296	44	437	650	0	749	681	0	1657	1602	17	175214	172371	82	0.756708
73812	72862	71	29430	29325	70	646	689	0	685	610	0	1263	1291	12	157243	152903	80	0.756708
49402	49710	66	14787	14849	42	402	396	0	275	399	0	832	821	0	111867	108202	78	0.757617
102063	96041	91	30193	27837	72	998	838	0	1175	1094	7	2290	2171	23	263915	242232	84	0.757617
192146	151743	87	79824	63567	87	2183	1686	22	2243	1413	22	4535	3756	34	512783	392825	98	0.758527
47676	50147	62	8329	8743	34	536	611	0	633	583	0	970	1001	1	115539	116931	75	0.759436
144647	140215	80	49120	48117	76	1235	1238	11	1588	1600	14	4914	4417	34	515011	487543	91	0.761255
66732	67406	72	15439	15366	42	713	724	0	680	795	0	1690	1697	17	187899	183166	79	0.761255
55221	55765	69	32548	32944	67	314	398	0	555	449	0	1023	1017	3	123860	121023	76	0.762165
40922	38537	81	13815	13279	43	393	415	0	384	502	0	965	881	0	112452	109024	82	0.762165
59800	60722	73	15881	15911	41	776	783	0	446	553	0	1274	1252	10	155188	156148	80	0.762165
43106	41629	74	18427	18757	44	418	415	0	355	324	0	798	920	0	119289	114320	75	0.763074
59595	59413	71	16686	16283	43	483	374	0	154	285	0	1047	1125	8	142424	138069	85	0.763074
143502	124345	83	64584	54817	82	1449	1171	11	1419	1377	12	3863	3391	31	417612	356105	99	0.763074
173885	143358	87	71642	58907	83	1908	1674	17	2182	1616	24	5326	4578	35	616258	516246	98	0.763984
114381	117996	72	37845	38072	72	928	858	0	1498	1298	11	3098	2996	27	397942	391075	85	0.763984
43049	41568	81	15543	15963	42	267	224	0	215	336	0	905	952	0	114666	112584	75	0.765803
116105	114936	77	39155	39146	72	955	1090	5	1549	1381	15	3457	3385	27	394080	380007	83	0.765803
35848	39727	45	13059	14123	37	225	304	0	325	336	0	822	792	0	97719	99594	73	0.766712
126741	110128	81	48128	40662	79	1491	1103	12	1125	936	0	2759	2414	25	306651	270895	89	0.766712
81195	81716	73	26348	27133	56	638	571	0	918	706	0	1885	1790	19	205151	201127	79	0.766712
116295	114889	74	28810	28605	72	1324	1258	11	1663	1675	15	3794	3727	28	446329	436846	85	0.767622
90820	84422	90	36597	33966	77	905	849	0	1024	847	0	1812	1642	18	206266	176778	90	0.767622
115830	100154	80	51934	45023	79	1356	1291	12	816	726	0	2409	1982	25	259288	220699	89	0.767622
47510	47526	73	13159	13481	39	274	319	0	415	562	0	1129	1050	5	118512	117821	76	0.768531
114517	110190	92	31958	31770	72	1125	1090	6	1580	1604	15	3964	3894	28	425116	408424	86	0.768531
55119	57252	62	17280	17559	44	694	609	0	655	532	0	841	939	0	128392	126220	79	0.768531
160031	148645	89	48046	45172	77	1396	1337	12	1577	1461	15	3527	3315	27	410803	376628	88	0.769441
91109	92151	72	32025	32269	71	888	884	0	932	1006	1	1975	1946	19	205719	199718	83	0.769441
65537	66239	73	21968	22253	50	384	445	0	689	684	0	1575	1323	15	150597	148926	80	0.769441
110883	112187	74	28854	28811	65	1088	973	0	1537	1575	16	3894	3779	28	457946	446251	84	0.77035
39152	38144	81	12464	12255	41	335	314	0	371	187	0	792	816	0	102073	95191	81	0.77035
162626	143612	99	61109	54495	81	1273	1197	10	1976	1812	18	4874	4495	33	525856	472367	91	0.77035
108159	108050	75	47640	47111	73	938	985	0	1380	1427	15	3822	3658	30	416996	397455	84	0.77035
115666	112621	75	34759	34237	73	1150	1111	7	1030	1012	3	3147	3081	26	329895	313266	85	0.77035
62922	64879	68	9549	10210	35	294	310	0	622	509	0	1341	1399	13	167309	169757	76	0.77035
131771	129748	76	27660	27664	54	1612	1419	14	1721	1823	17	3993	3981	30	442208	415490	85	0.77126
43457	46151	60	23092	23470	49	382	409	0	555	452	0	749	776	0	118893	120116	74	0.77126
155874	135980	87	64174	56119	82	1097	1025	4	1740	1652	18	4288	3738	32	494968	433596	95	0.77126
38304	38754	65	16302	16573	43	310	415	0	233	388	0	1091	1086	7	131237	131626	76	0.772169
171790	154390	100	77653	70081	82	1345	1278	12	2058	1707	21	4697	4361	33	526546	469327	95	0.772169
169046	139356	85	69592	57134	82	1733	1506	17	1632	1513	16	4235	3441	33	537335	430225	93	0.772169
43124	45338	65	10000	10523	36	349	344	0	324	369	0	824	851	0	99619	99117	70	0.773079
90368	90715	74	36849	36878	70	635	574	0	988	990	0	2340	2169	22	247525	237068	82	0.773079
19062	22023	38	7108	7568	31	124	121	0	340	199	0	564	572	0	58631	57548	68	0.773079
106885	105268	75	48575	48326	73	1182	1110	9	1510	1346	12	3253	3055	27	382387	369518	83	0.773079
119050	113457	93	51359	49255	77	1198	1183	10	1618	1319	17	3737	3639	28	450049	417985	93	0.773079
58239	59068	70	17695	18264	42	290	241	0	816	738	0	1074	1158	9	148715	147021	76	0.773079
227266	178014	90	89866	69357	89	2596	2040	25	2359	1772	24	4722	3790	36	582097	445826	101	0.773988
43221	46688	50	14024	14650	39	260	338	0	471	411	0	917	946	0	107212	107738	74	0.773988
54889	53926	76	18110	18134	46	528	462	0	518	599	0	1395	1418	14	149860	142463	81	0.773988
147889	146047	84	45630	44623	75	1676	1570	17	2339	2180	24	5311	5449	33	600930	571665	89	0.773988
68231	69884	73	26928	27414	60	770	801	0	697	802	0	1927	1935	20	235171	229960	79	0.773988
187213	160373	93	84389	71148	85	1394	1269	15	2106	1599	22	4821	4221	33	533313	445573	96	0.774898
30629	31465	63	19263	19416	44	486	455	0	238	439	0	837	786	0	91085	90341	72	0.774898
107723	107181	74	43788	43522	73	1416	1159	10	1628	1502	14	3961	4182	27	459558	445181	85	0.774898
100989	99013	74	35709	35708	73	1249	1033	5	890	1007	2	2082	2124	20	232763	223568	83	0.774898
118290	110599	79	45047	41724	77	963	895	0	1351	1075	9	2766	2480	25	323777	303513	86	0.774898
172866	147634	88	56564	48756	81	1017	1018	3	1645	1353	15	3914	3516	30	441412	383465	93	0.775807
57834	58925	68	15517	15839	41	435	525	0	614	649	0	1215	1260	11	140783	139468	78	0.775807
108117	103327	85	31938	31723	73	1274	1191	9	1429	1253	13	2786	2595	26	302273	289480	88	0.776717
44022	45731	61	21224	21353	51	100	392	0	376	378	0	1360	1325	13	147356	139128	76	0.776717
131152	129539	76	43047	41077	75	1407	1233	13	1839	1688	18	5297	5138	32	571002	545541	89	0.777626
76717	77970	70	30016	30051	67	398	637	0	497	485	0	1743	1870	17	204415	195636	83	0.777626
149858	131450	84	64142	56217	81	1632	1364	13	1580	1196	15	4050	3673	32	456331	393254	99	0.777626
47114	49084	60	19865	20702	43	544	602	0	583	646	0	983	1061	5	134047	132490	75	0.777626
257082	191917	100	107464	82287	94	2160	1535	23	2840	2199	27	6777	5080	43	714712	522164	104	0.778536
38562	41777	63	14998	15700	40	382	279	0	359	348	0	885	925	0	107401	112460	73	0.779445
49413	51012	58	13062	13343	39	429	435	0	433	507	0	1008	952	0	105451	102770	78	0.779445
104493	102775	81	39493	39092	73	1128	1197	10	1319	1304	15	3282	3328	26	404664	394912	85	0.779445
26529	26541	58	13055	13176	40	2	85	0	200	294	0	536	561	0	76190	75651	72	0.780355
158826	133759	89	69368	58808	82	1942	1678	18	1713	1524	16	4487	4136	32	429663	362695	97	0.780355
67856	69322	76	20355	20463	45	755	585	0	772	620	0	1342	1323	12	153623	146677	80	0.780355
36004	37087	51	11806	12095	37	278	257	0	280	350	0	1004	1012	3	111559	110796	75	0.781264
146526	124803	87	72152	61624	82	1649	1304	14	1802	1482	17	3434	3084	28	388105	332819	96	0.783083
39147	40718	61	15141	15662	41	447	504	0	591	549	0	940	936	0	115764	119991	74	0.783083
48395	48357	72	9347	9305	36	131	166	0	174	367	0	876	955	0	92671	91870	77	0.783993
172945	149837	85	45732	41327	82	1832	1387	17	2002	1942	20	5298	4494	36	642001	555551	98	0.783993
112358	111585	77	30415	30070	72	987	900	0	1183	1061	7	2882	2794	24	314982	302286	85	0.784902
104911	106426	73	36353	36447	72	972	928	0	1645	1537	14	3316	3319	27	423469	415113	86	0.784902
108289	106784	78	32438	32131	72	1229	1072	7	1522	1510	16	3236	3231	26	437960	419438	86	0.784902
199351	171242	94	105606	92780	87	2256	1680	19	2552	2132	22	5509	4977	35	680965	582140	98	0.784902
115479	114525	74	34670	34351	72	1359	1324	14	1087	1234	9	2449	2400	22	284597	270568	85	0.784902
105350	106278	74	38828	39018	72	875	1023	4	1418	1454	15	3652	3464	28	379184	353899	84	0.785812
49833	51812	68	16840	17269	42	316	452	0	226	327	0	889	972	0	95091	95903	76	0.785812
136045	124698	81	59689	54643	78	1440	1431	15	1678	1715	17	4287	4052	30	503259	458426	90	0.785812
91860	87481	91	25606	23276	91	684	680	0	815	939	0	2267	1998	20	247150	224849	91	0.785812
120787	115784	92	40288	37914	76	1274	1235	10	1798	1667	17	4592	4276	31	488850	454087	92	0.785812
106655	108488	73	30359	30969	57	981	1104	7	1674	1629	18	3382	3420	27	402719	388380	83	0.785812
115527	105209	80	51050	46288	77	936	777	0	1134	1001	1	2338	2032	23	284801	252911	89	0.785812
96555	94608	82	30933	30741	71	1037	937	0	1042	985	0	2877	2865	25	382762	371404	82	0.785812
67670	68529	69	19948	20306	44	642	545	0	825	646	0	1635	1651	17	181685	180579	80	0.786721
225998	174200	98	88054	68301	88	2133	1482	21	2799	2245	27	5871	4539	39	636762	490178	100	0.786721
123160	119567	79	37100	36334	74	1314	1389	12	1688	1651	17	4783	4591	33	526208	498618	87	0.786721
277579	214196	100	148319	120109	97	2964	2333	28	3486	2890	30	7361	5745	41	872182	690655	107	0.787631
59098	60005	69	22296	22547	52	495	395	0	532	549	0	1209	1202	10	153222	158876	80	0.78854
24909	24122	56	10931	11105	38	180	172	0	175	255	0	477	566	0	66952	63155	75	0.78854
104345	94400	79	45396	41498	76	901	839	0	1342	958	0	2479	2261	24	265830	238056	87	0.78854
203509	167238	90	100444	85592	87	1991	1457	20	2221	1834	24	4848	4216	34	554390	456107	97	0.78854
43030	45485	66	25403	26112	53	418	511	0	349	409	0	755	847	0	95972	93566	75	0.78945
215801	174884	90	69260	55685	87	2152	1888	20	2413	2001	24	6565	5481	39	673960	558121	99	0.78945
38174	39538	58	10120	10158	36	224	293	0	182	305	0	572	554	0	77389	74747	73	0.790359
46808	47282	61	7448	7536	33	216	234	0	444	468	0	892	968	0	111560	110537	77	0.791269
86995	86398	77	24765	24651	60	684	828	0	718	728	0	1913	1804	19	211834	203060	83	0.792178
331099	217854	111	134673	92537	111	3443	2208	31	3448	2491	34	8303	5599	49	924161	604653	129	0.792178
167808	147392	83	80630	70122	82	1684	1428	18	2279	2075	20	5626	5005	35	619470	539908	95	0.792178
88311	86933	75	45311	45169	72	756	655	0	796	872	0	2218	2276	21	268071	262221	83	0.793088
106338	104938	75	28989	28440	69	958	758	0	1372	1401	13	2908	2931	25	332753	317462	84	0.793997
36247	35856	64	12573	12807	39	156	344	0	304	234	0	718	784	0	82478	81919	74	0.794907
105539	103455	76	22518	22529	50	1141	1259	10	1627	1633	17	4377	4253	32	481902	469376	90	0.794907
38290	40420	65	14267	14496	41	161	242	0	366	419	0	793	826	0	91269	86752	75	0.794907
82801	82322	77	25587	25468	66	498	634	0	605	577	0	1734	1610	18	176297	170239	81	0.795816
117030	114413	79	41764	41014	74	1061	994	0	1432	1530	14	4305	4093	30	503025	488634	89	0.797635
40649	42539	65	12766	13004	39	403	426	0	433	466	0	1024	977	0	124527	122334	77	0.798545
44250	42853	67	13664	14015	39	284	288	0	362	401	0	930	855	0	114216	111162	76	0.798545
107682	108043	73	40110	39382	72	769	740	0	1478	1316	12	3132	3033	27	342011	327177	85	0.799454
33332	34981	48	13016	13372	39	403	369	0	402	440	0	789	789	0	115383	115673	74	0.799454
77488	77271	71	30694	30784	69	472	554	0	776	650	0	1706	1813	17	213040	210900	82	0.799454
25665	28233	40	8690	9161	35	65	203	0	140	145	0	398	375	0	53480	50788	70	0.800364
142217	128139	81	49987	45058	78	1196	1086	9	1790	1482	16	4295	3587	32	446261	392418	90	0.800364
118856	116881	77	36252	35741	73	1277	1331	11	1890	1709	16	3951	3982	28	461661	445221	88	0.800364
146742	125730	92	59480	51861	83	1365	990	0	1634	1422	17	3306	2888	27	356418	299381	99	0.800364
172330	146379	103	78828	65958	103	1338	1039	5	2100	1738	21	4728	3982	33	528874	434105	103	0.800364
24048	25876	44	10437	11104	36	357	287	0	335	222	0	473	548	0	58312	62001	66	0.801273
115041	114919	75	36495	36671	73	1243	1112	9	1364	1386	16	4347	4238	30	485389	479962	86	0.801273
140871	130688	80	56612	51969	79	1152	1178	9	1769	1360	14	3942	3757	29	434693	403223	89	0.801273
174102	147266	91	79706	69263	83	1593	1459	16	1951	1593	19	4562	3978	34	530677	446279	95	0.801273
54990	58005	61	10576	11145	36	602	538	0	526	610	0	1090	1108	7	138572	136693	76	0.802183
105076	103316	80	39276	39092	73	945	1042	4	1316	1292	11	3300	3213	26	371323	353428	86	0.803092
95535	94234	82	39879	39281	72	833	916	0	1252	1103	7	2469	2464	23	279659	264265	90	0.803092
74903	72692	80	16678	16533	44	681	692	0	448	496	0	1403	1377	13	150527	150303	83	0.804002
96301	92536	91	41757	41057	73	882	805	0	796	676	0	2179	2144	21	213297	201997	84	0.804911
156437	143109	96	62639	56697	80	1440	1113	9	1897	1726	21	4769	4440	32	544101	496748	92	0.805821
104797	104823	81	34695	34568	72	1160	1180	9	1555	1532	16	3840	3939	28	438995	426762	86	0.805821
50038	50928	69	17118	17524	43	574	450	0	394	502	0	717	718	0	102071	98323	75	0.805821
112865	107817	79	41002	40071	74	1050	1237	9	1478	998	0	3022	3010	26	403036	391758	89	0.80673
44683	45937	67	12505	12628	39	677	677	0	300	446	0	1081	1176	9	139063	142115	73	0.80673
237479	178227	102	109585	87410	91	1952	1638	20	3031	2096	29	6552	5010	42	654443	505093	104	0.80673
145915	129530	81	63096	56008	80	1349	1216	11	1432	1118	10	3403	3010	29	381032	325149	91	0.80764
109906	106293	80	46203	45966	73	1037	974	0	1184	1176	10	2789	2797	24	284969	272107	86	0.80764
87938	84329	76	32007	31259	72	899	798	0	666	615	0	1744	1640	16	189454	182182	85	0.80764
105236	103453	78	45616	44868	73	558	705	0	967	899	0	2631	2765	24	292396	280712	86	0.808549
222198	160579	95	117470	86319	92	2397	1640	23	2338	1966	23	5722	4525	40	639840	484103	103	0.809459
52317	55192	63	13049	13715	37	805	701	0	346	316	0	788	935	0	107471	106919	75	0.809459
179245	156483	85	80026	70684	85	2224	1802	22	2186	1882	20	4503	3990	33	548024	478158	96	0.810368
28943	29212	66	9491	10085	34	124	239	0	361	335	0	695	774	0	81019	75948	73	0.810368
133794	129826	79	51418	50384	76	1148	995	0	1577	1653	16	3771	3508	28	473344	442953	94	0.810368
145836	121677	83	98786	86392	83	2702	2355	25	3467	3350	28	8742	7891	42	941598	815801	95	0.810368
111774	114296	72	34204	34843	67	1125	1357	11	1508	1753	15	3814	3964	27	451736	436958	84	0.810368
215751	182192	91	89203	73627	90	2120	1729	18	2661	2250	25	6427	5510	39	794590	690594	99	0.811278
103365	104229	74	33185	33600	71	890	864	0	1379	1333	12	2767	2792	24	373490	362052	84	0.811278
119850	117669	78	42176	41387	75	1506	1377	14	1662	1455	15	3812	3707	29	452446	436718	85	0.811278
49865	48957	69	7773	8157	34	413	399	0	176	246	0	906	952	0	95695	97722	74	0.812187
153615	144140	80	52051	49765	78	1728	1717	17	2172	1951	21	5191	4962	33	565684	517624	89	0.812187
117977	114546	87	54491	53065	75	853	833	0	1413	1365	16	3619	3371	30	407777	395116	87	0.812187
100895	100526	79	43624	43542	73	916	1068	5	1658	1572	16	3253	3172	26	367961	351334	85	0.812187
101820	102913	72	35009	34804	71	1122	1183	9	1170	1202	10	3296	3079	28	386351	373479	84	0.813097
24219	26922	44	10841	11108	37	420	285	0	396	332	0	571	722	0	71826	71589	71	0.813097
62366	61353	73	17918	17927	44	498	466	0	640	505	0	1155	1119	9	143131	139343	79	0.814006
142818	129183	82	55212	49872	79	1344	1158	9	1522	1364	15	3966	3619	30	464749	425298	91	0.814006
72781	74215	70	31435	31735	65	673	600	0	782	621	0	1458	1477	14	175537	174311	80	0.814006
72589	77873	69	24870	25084	54	611	732	0	626	663	0	2002	2040	19	231480	228396	80	0.814916
205436	166775	91	82331	68000	87	2035	1698	20	2756	2067	26	5190	4055	36	552581	437630	99	0.814916
33194	33271	58	11599	11677	38	359	395	0	184	270	0	768	783	0	116112	110489	73	0.815825
80542	79339	73	32075	30371	72	408	469	0	868	797	0	1957	1884	19	203760	185517	84	0.815825
48138	48451	67	11422	11496	38	280	305	0	495	536	0	1040	1062	5	95650	92279	77	0.816735
39806	41285	66	19087	19607	47	370	262	0	479	373	0	983	1030	4	105638	104472	76	0.816735
37155	37859	67	12496	12732	40	160	312	0	241	207	0	838	771	0	109062	111962	78	0.817644
92695	91489	77	23582	23669	54	969	639	0	1074	785	0	2157	1968	21	217366	206225	83	0.817644
62872	64477	69	17007	17275	43	466	434	0	543	508	0	1326	1293	11	147681	144832	77	0.817644
30868	31330	63	10250	10260	37	63	261	0	199	293	0	788	878	0	102067	100225	73	0.818554
48151	46838	79	16031	16225	42	392	365	0	326	268	0	1036	1004	2	109093	101118	77	0.819463
131121	126791	79	37376	36191	74	1396	1343	11	1684	1599	18	4271	4202	30	517970	485618	89	0.820373
125718	125378	75	41862	42378	73	1116	1188	10	1380	1388	13	3554	3407	28	411173	381456	85	0.820373
104514	91444	85	48130	40934	92	673	598	0	852	682	0	2492	1931	24	270573	212102	95	0.820373
201816	166388	86	74378	61574	84	2021	1755	20	2178	1972	22	5676	4768	37	633497	512769	96	0.821282
140359	124016	80	53103	46058	78	1259	1022	4	1197	1173	10	3534	3024	29	381345	327720	89	0.821282
161646	134810	88	66209	55212	84	1605	1198	11	1813	1549	17	3944	3425	32	427577	367876	94	0.821282
129136	118863	80	56784	50533	79	1557	1213	12	1432	1113	14	2990	2631	27	321183	294063	87	0.821282
108038	105777	76	28940	28947	64	919	949	0	1292	1166	9	2743	2722	24	328279	314747	85	0.821282
251063	205090	99	116425	97374	92	2548	2046	25	2800	2176	26	6867	5506	41	785449	631516	103	0.822192
72853	73427	72	20521	20741	49	517	579	0	732	666	0	1750	1828	17	199361	194003	80	0.822192
226921	180806	100	101786	81581	88	2042	1783	20	2863	2242	27	6675	5472	40	713114	559385	98	0.823101
118126	115580	78	48817	47917	75	1207	1313	10	1424	1447	13	3868	3869	28	419518	399276	87	0.824011
30944	30183	61	10738	10976	37	186	285	0	483	366	0	822	876	0	96237	95003	72	0.824011
106385	105741	75	33443	33254	73	635	596	0	1338	1374	13	2701	2586	24	317367	305318	85	0.82492
128725	121034	81	60736	56986	77	1632	1611	15	1768	1695	17	4845	4605	32	567137	524701	87	0.82583
38566	40613	60	9526	9660	36	405	197	0	327	371	0	714	844	0	95873	95853	73	0.82583
42976	44291	65	10784	11014	36	290	313	0	610	506	0	750	795	0	97875	98796	74	0.82583
232377	180207	99	84764	65591	90	2148	1764	20	2554	2089	25	5542	4528	37	627988	497793	101	0.826739
34780	32799	75	13051	13488	39	320	210	0	252	337	0	700	693	0	69725	70459	74	0.827649
61364	62877	71	25764	26138	61	415	372	0	266	408	0	1403	1388	11	137404	139596	77	0.828558
38244	39483	60	21513	21979	53	314	388	0	159	288	0	583	680	0	75585	76730	75	0.830377
38695	39275	58	13117	13082	40	316	254	0	363	389	0	650	677	0	88847	88645	75	0.830377
128576	113828	81	42675	37189	79	1565	1309	15	1398	1245	13	3173	2974	26	351796	311912	89	0.831287
62055	63326	69	13481	13906	39	316	378	0	736	677	0	1264	1373	13	139419	138809	78	0.831287
129047	123497	90	28275	28285	68	1581	1495	15	1419	1382	14	3954	3675	28	479431	451800	88	0.831287
60518	65145	63	28413	28619	66	508	433	0	573	661	0	1373	1342	12	162250	158061	80	0.831287
131133	110935	82	54179	45776	80	1165	1142	9	929	796	0	2716	2267	26	314655	268483	93	0.831287
90066	91147	74	37271	37184	72	640	674	0	1172	1118	8	2274	2171	20	279610	271078	89	0.831287
29426	31587	50	12550	13282	38	136	233	0	206	441	0	578	553	0	77530	77367	71	0.831287
101562	92128	79	47310	42685	77	809	674	0	947	965	0	2092	1825	23	223572	200256	89	0.832196
50979	52811	60	19864	20111	45	509	580	0	690	609	0	1096	967	0	110973	109206	76	0.833106
124863	116783	93	47759	43326	77	1280	1093	7	1301	1113	7	3125	3038	26	307780	286533	87	0.833106
117065	114379	83	39339	37954	73	900	927	0	1269	1219	11	3176	3054	27	404283	391247	83	0.833106
129965	123232	85	48429	47382	77	1208	1102	7	1227	1433	13	3504	3506	27	412558	391315	89	0.834015
142554	125748	81	60496	52732	80	1793	1500	18	1289	1261	11	3399	3136	28	383938	337875	91	0.834015
35496	36190	53	13057	13468	38	215	281	0	228	212	0	737	856	0	88477	90363	74	0.834015
169134	148221	96	85426	76109	84	1640	1505	16	1796	1671	17	4782	4281	33	493696	432544	94	0.834015
83354	82782	78	20022	20178	47	503	394	0	713	682	0	1699	1741	17	215104	212812	84	0.835834
32373	32496	64	10921	11158	37	179	211	0	119	189	0	578	616	0	76979	76604	72	0.835834
105000	104157	75	22464	22302	52	1121	1217	8	1194	1055	5	2352	2454	22	257727	249496	85	0.836744
179619	147614	86	58623	49308	85	1533	1558	15	1961	1831	19	4357	3666	33	488941	401867	101	0.836744
68116	68331	70	26064	25928	57	968	891	0	603	536	0	1490	1386	14	167056	161736	79	0.837653
69713	70654	75	19647	20030	44	515	643	0	344	420	0	1488	1305	14	146128	139010	82	0.837653
59444	58677	72	25784	25905	65	596	626	0	383	423	0	1010	997	0	110744	107533	79	0.838563
224141	177981	89	110062	87571	89	2120	1779	22	3182	2347	30	7614	5987	43	887019	675416	99	0.838563
108488	106299	78	38823	37508	74	1182	1334	11	1658	1511	15	3861	3625	30	427985	401668	91	0.838563
192771	164362	89	85816	74260	86	1844	1512	17	2312	1970	22	4554	3823	34	526372	452808	99	0.839472
156825	131550	83	52633	42746	81	1328	1265	12	1438	1188	12	3155	2584	29	341579	274481	92	0.840382
41708	45141	54	17340	17738	42	427	437	0	488	339	0	1045	1165	9	125454	122628	75	0.840382
114407	114890	75	29157	29115	62	1113	1198	9	2036	1953	20	4409	4179	31	492672	467718	87	0.840382
180411	146682	89	68064	55842	84	1675	1339	18	2019	1711	21	5338	4550	36	649795	540880	98	0.841291
29819	28057	67	10938	11038	37	287	381	0	447	276	0	597	517	0	61970	64329	74	0.842201
60393	62031	71	15773	15955	41	270	244	0	509	495	0	1310	1410	14	148097	148164	79	0.843111
27019	25920	62	13850	13991	39	199	188	0	291	261	0	335	393	0	51782	50994	74	0.843111
17706	17726	47	6864	7191	32	246	308	0	87	163	0	492	557	0	51617	50842	69	0.84402
117103	114812	84	37877	37595	73	981	1002	1	1488	1708	15	3383	3388	26	425576	409931	88	0.84493
165870	144213	86	111600	99711	82	2459	2038	23	2600	2317	25	6382	5378	39	646892	573018	94	0.845839
41927	42984	65	9210	9402	35	241	290	0	399	238	0	794	828	0	88949	89574	72	0.845839
118296	108864	88	52174	48146	77	715	730	0	1119	1110	7	2688	2378	24	315287	284922	87	0.846749
100214	98445	84	32821	31889	72	1086	1104	6	854	1159	8	2890	2739	25	328816	314917	90	0.846749
149034	130374	88	59785	52065	80	1718	1502	14	1578	1341	14	3984	3556	31	407245	361064	90	0.847658
139071	119094	82	61984	53426	80	1606	1306	14	1152	1074	7	3196	2885	27	334951	292677	89	0.847658
53661	56399	68	16875	17250	43	468	366	0	347	462	0	990	1099	7	121441	118040	77	0.848568
30132	28768	63	11132	11429	37	159	204	0	310	261	0	638	623	0	73647	71844	74	0.848568
72826	73384	76	48162	48379	71	591	501	0	704	738	0	1701	1723	16	159000	156186	82	0.848568
188234	159826	86	84782	71804	84	1912	1796	18	2059	1663	21	4926	4211	35	513190	429181	95	0.849477
109501	110144	74	31608	31771	71	1221	1231	11	1600	1471	14	4419	4348	30	507492	493780	85	0.849477
149298	126835	83	59544	51170	81	1298	1070	6	1561	1097	11	3042	2399	29	341384	287866	92	0.850387
123915	118335	78	51267	49641	76	1149	1058	6	1614	1283	13	3650	3735	28	418596	393993	88	0.851296
88376	87774	73	23236	23159	52	820	739	0	857	822	0	1833	1925	18	234765	229702	84	0.851296
164053	142068	84	66059	55770	84	1740	1491	15	1957	1580	19	4497	4016	34	495211	438147	95	0.851296
81321	81508	71	30507	30194	70	624	761	0	678	624	0	1948	1828	19	246976	240375	84	0.852206
25854	25432	51	7855	7892	34	321	159	0	-16	324	0	653	610	0	83211	80871	77	0.854934
55433	58789	67	20858	21044	49	532	558	0	447	472	0	1235	1343	12	161510	162851	78	0.854934
130254	120081	81	38661	35974	76	1373	1192	11	1413	1353	13	4389	3975	31	498051	453284	89	0.854934
19933	21593	40	9915	10135	36	140	287	0	94	215	0	511	540	0	63258	62597	68	0.856753
71578	72395	70	31658	31771	69	603	657	0	804	790	0	1663	1701	17	184241	174585	81	0.856753
146532	127019	85	67517	59509	81	1100	803	0	1580	1355	14	3564	2879	31	398801	343427	93	0.856753
126642	123007	80	40168	40080	74	1399	1409	12	1654	1558	17	4005	3737	30	452738	440872	85	0.856753
32773	33333	62	15653	16060	41	220	241	0	308	385	0	554	725	0	70729	72016	72	0.857663
108638	104911	78	34531	33218	73	1046	955	0	1101	1141	8	2550	2571	23	257930	240796	84	0.857663
169335	143019	88	76955	66328	85	1644	1454	14	1655	1443	17	4225	3614	33	463875	395505	97	0.860391
22601	23197	47	8219	8416	34	224	169	0	210	324	0	617	626	0	69688	70517	69	0.860391
25839	24789	64	7966	8045	34	82	224	0	219	320	0	418	443	0	59312	62315	68	0.861301
90602	89191	74	37814	37292	71	462	594	0	806	849	0	1812	1930	18	234630	224819	82	0.861301
126687	122218	83	33963	33309	74	1220	1158	9	1453	1564	14	4271	4219	29	533800	511799	88	0.86221
121023	117905	78	40990	40490	74	1119	1216	9	1731	1737	18	3977	3711	30	496658	476390	86	0.86221
43632	44721	61	16393	16798	42	270	310	0	529	322	0	1070	1080	6	120326	117821	77	0.86221
141607	132980	79	64795	61004	78	1622	1470	15	1723	1576	18	3806	3501	29	395007	368651	89	0.86221
108603	108798	74	35201	35034	72	1139	1258	10	1412	1445	15	3778	3678	29	416028	404501	85	0.86221
35892	37182	59	10735	11558	35	402	319	0	219	243	0	662	651	0	84037	86171	71	0.86221
33813	34981	66	8480	9047	33	279	308	0	429	431	0	752	892	0	96871	98029	71	0.86221
69070	68969	70	27402	27184	56	659	776	0	853	579	0	1480	1497	15	169555	167163	78	0.86312
150605	135239	84	88604	81174	80	2112	1738	21	2438	1839	24	5378	5005	33	613120	546410	91	0.86312
147978	136004	84	66955	62088	79	1480	1291	12	1831	1643	17	4197	3826	32	501184	450122	90	0.86312
190631	159574	90	85433	71522	86	1769	1447	16	2595	2052	24	5787	4936	37	692435	585880	98	0.86312
[truncated: 7,588 more rows]
