# Supplementary material for: Phenotypic heterogeneity follows a growth-viability tradeoff in response to amino acid identity
Source: Nat Commun. 2024 Aug 2;15:6515. doi: 10.1038/s41467-024-50602-8 (PMC11297284; doi:10.1038/s41467-024-50602-8)
Supplement: Supplementary file 6 — Source Data [file 41467_2024_50602_MOESM6_ESM.zip › source_data/fig6cde/1430_A4_yATP_NLIMGLN.csv]

FSC-A	FSC-H	FSC-W	SSC-A	SSC-H	SSC-W	BL1-A	BL1-H	BL1-W	VL1-A	VL1-H	VL1-W	VL2-A	VL2-H	VL2-W	YL2-A	YL2-H	YL2-W	Time
115458	107063	80	40893	38045	76	1194	1304	11	1581	1516	17	3668	3194	29	262227	236299	87	0
76508	73606	88	16863	16942	43	1153	1230	9	1297	1361	12	2880	2839	25	212704	211530	76	0.00196541
166750	136328	99	51424	41280	82	2391	1823	24	2169	1777	23	4954	4170	35	357122	288997	92	0.00196541
93523	92797	76	21009	20960	48	1480	1531	14	1578	1506	16	3098	2902	26	234180	223518	82	0.00294811
63408	62505	72	15432	15610	42	987	991	0	933	1053	5	2256	2191	21	170676	166183	77	0.00294811
117679	111667	77	40981	39173	73	1816	1858	17	1729	1640	17	3978	3999	29	285472	267130	83	0.00393082
39822	39458	68	4879	4828	29	1469	1494	14	2730	2689	24	3257	3409	26	94477	97698	72	0.00491352
134915	128498	79	45736	43602	76	2143	2121	21	2271	2197	22	5277	4606	35	376932	348481	88	0.00491352
191264	150589	89	51670	40504	84	2509	1982	25	2781	2254	27	6279	4950	40	452550	365815	92	0.00687893
91978	92034	73	32597	32619	70	1325	1476	13	1502	1388	15	3462	3618	27	270605	265902	80	0.00687893
132021	109603	84	55779	47469	80	1803	1600	19	1961	1516	21	4385	3712	33	313195	254893	89	0.00687893
112294	106540	76	32504	29916	76	1751	1472	19	2041	1658	21	4111	3921	30	325396	303022	85	0.00786164
146367	122624	82	53900	44974	80	1684	1387	17	2199	1885	21	4984	4033	37	374363	308780	90	0.00884434
154271	123339	91	69651	56966	83	1940	1444	20	2267	1857	24	5134	4307	36	360766	296633	90	0.00982704
237622	178525	99	79337	58968	95	3188	2404	28	3732	2852	32	8144	6488	43	641843	487284	104	0.0108097
66710	66195	78	23592	23875	55	771	860	0	1126	960	0	2485	2210	23	185858	179894	80	0.0117925
117640	112076	79	32590	30413	75	1728	1577	17	1866	1587	18	3825	3559	29	295479	281684	84	0.0117925
275897	194785	99	80693	58317	96	3549	2669	30	4223	2996	35	10150	7177	49	782292	548424	108	0.0176887
128291	108044	83	48449	41062	79	1853	1631	18	1823	1515	19	4280	3695	34	333861	282600	87	0.0186714
75068	75934	70	12381	12504	39	968	1068	6	1322	1301	12	2968	2946	25	220084	208173	80	0.0245676
195040	157206	89	78054	65767	85	2557	2096	24	2941	2196	29	6645	5318	42	485076	384906	96	0.0245676
77662	77829	71	33186	33417	70	849	847	0	1069	1136	7	2550	2403	24	196306	193035	77	0.0275157
99991	96655	74	46651	46706	73	1384	1415	13	1593	1296	11	3167	3148	26	233550	223525	81	0.0314465
113794	113837	73	46430	45790	72	1677	1657	16	1903	1837	19	3783	3618	29	284220	274747	81	0.0324292
108903	106735	84	27608	27453	64	1738	1519	17	1668	1538	16	4156	4140	29	284350	278117	87	0.0334119
276223	192389	120	83604	59635	100	4129	2857	34	4304	3056	35	9964	7089	48	750971	535450	112	0.0343947
210446	162788	91	73459	56070	89	2675	2368	22	3484	2367	31	6982	5338	42	539779	429728	97	0.0363601
81229	80616	72	23766	23853	54	1334	1364	11	1290	1256	11	3125	3329	25	244858	244588	80	0.0363601
86752	86749	75	27910	27441	66	1234	1132	9	1399	1436	13	3295	3121	27	246747	238072	79	0.0373428
165099	134263	86	77035	64621	84	2032	1745	19	2138	1709	23	5383	4350	37	417557	331431	91	0.0373428
84770	84871	81	18903	19356	43	1570	1531	14	1554	1633	15	3564	3354	28	258960	255484	79	0.0373428
88935	87319	74	36128	34565	73	1378	1285	11	1405	1250	13	3218	3285	27	234903	223682	82	0.0422563
151538	120524	90	57170	45362	82	1955	1334	20	2580	1934	26	4584	3454	36	351409	273630	91	0.043239
84088	84925	72	14988	15097	41	1120	1197	10	1650	1504	15	3027	2996	26	214251	208434	81	0.043239
160110	126752	85	58002	45190	83	2227	1719	20	2274	1913	25	4630	3412	36	398135	307439	93	0.0501179
120889	116227	75	39753	36246	75	1771	1673	18	2048	1728	23	4160	3826	31	295840	271179	83	0.0501179
72411	71324	76	12820	12991	39	819	762	0	1329	1308	12	2958	2981	25	203875	198122	76	0.0520833
125023	104431	91	46290	37882	80	1748	1507	16	1957	1563	19	4039	3366	33	309920	249142	89	0.0540487
78600	79169	71	29167	29651	68	863	924	0	1186	1227	10	2754	2651	24	186771	182213	75	0.0540487
158111	124981	90	59726	47923	85	2140	1729	20	2418	1804	25	5129	4183	37	377198	301740	92	0.0589623
112456	107520	87	33926	32896	73	1565	1644	16	1730	1692	18	4219	4037	31	332305	306342	82	0.059945
129016	112212	79	47922	40924	79	2100	1690	19	2440	2226	24	4638	4019	33	335942	289865	85	0.059945
65812	66857	71	14225	14297	39	810	757	0	1110	1026	3	2610	2560	23	175282	170440	76	0.0619104
97009	92691	81	29568	29370	66	1509	1315	14	1252	1215	10	2548	2542	24	197529	193996	80	0.0628931
77730	77965	77	27781	27919	58	815	799	0	1117	1134	9	2540	2509	23	190396	186337	78	0.0648585
86924	87431	75	36777	36711	71	1465	1121	9	1686	1665	17	3487	3303	28	227084	223434	79	0.0658412
79941	80453	77	43550	43995	71	1392	1442	14	1354	1352	13	3343	3267	27	251844	250796	80	0.0727201
108513	103468	75	42066	39466	73	1787	1780	18	1806	1740	18	4035	3682	31	281827	261696	85	0.0756682
100139	98945	76	32302	31888	71	1143	1204	10	1546	1449	15	3379	3319	28	257607	249380	83	0.0766509
133023	110926	86	47254	39768	80	2186	1527	18	2072	1637	20	4572	3770	35	348066	289449	90	0.0805818
104041	100156	79	35237	32922	74	1554	1518	14	1739	1551	16	3636	3465	29	270222	247839	84	0.0815645
114587	111861	79	44809	43303	75	1454	1488	14	2157	2012	21	3834	3641	29	294707	275314	85	0.0815645
82995	82482	72	21482	21588	48	1048	967	0	1106	1205	10	2953	2906	26	223996	214882	77	0.0854953
87566	88788	72	35495	35344	71	1265	1350	12	1510	1322	12	3138	3031	27	226354	214931	77	0.086478
44865	46725	49	12572	12746	38	626	489	0	695	653	0	1623	1660	16	112372	115005	74	0.0874607
158444	131116	92	69786	58925	83	2001	1640	18	2363	1837	24	5084	4184	36	378398	308374	89	0.0894261
76636	76551	70	19771	19942	46	1168	1139	10	1354	1342	11	2729	2812	24	202786	199576	76	0.0904088
156662	123774	84	59224	46514	82	1899	1373	17	2379	1562	26	4426	3493	35	349851	271026	94	0.0943396
119971	111178	79	45053	40918	76	1726	1515	19	1609	1576	18	3669	3481	30	310889	292070	83	0.0943396
194354	173968	86	59834	53651	83	3155	2740	27	3034	2645	28	6752	6312	38	518948	472000	92	0.096305
79936	79570	73	22776	22795	50	1235	1404	13	1469	1289	13	2602	2602	23	192512	187081	80	0.0972877
166352	135622	89	70530	58862	84	2069	1821	21	2460	1998	24	5140	4082	35	387571	317854	94	0.0982704
131010	105565	85	50020	40561	80	1891	1489	18	2006	1506	23	4199	3325	35	322663	253738	90	0.100236
74703	74526	74	14226	14110	41	1244	1156	9	1463	1241	11	2864	2660	26	225201	218955	79	0.101219
275430	200676	102	90978	63933	100	4467	3235	33	4953	3251	39	10977	7772	51	843972	615763	108	0.106132
103412	98614	84	37992	37490	73	1455	1310	14	1827	1511	16	3460	3382	28	259929	252118	83	0.108097
144304	113958	85	59737	47258	83	2057	1628	21	2104	1653	22	5255	3817	39	350278	273109	90	0.114976
84395	83365	73	19933	19457	47	1159	1152	7	1444	1398	13	3077	2948	27	219448	205931	80	0.115959
157641	127187	85	56302	45280	83	2461	2056	22	2593	1933	26	5545	4453	38	401170	324286	92	0.116942
134437	109869	84	47834	38613	80	2542	2129	24	1818	1543	17	4635	3755	34	350662	274319	89	0.118907
118437	114090	80	29773	29521	73	1665	1845	18	1476	1589	17	3317	3191	27	276788	265397	85	0.120873
89310	87796	75	44860	44736	72	966	935	0	1299	1430	15	3178	3057	25	221350	210086	78	0.120873
96580	95867	74	19722	19515	48	1538	1528	15	1518	1546	15	3680	3521	29	269423	259242	82	0.123821
129738	116484	80	36674	32079	79	1494	1379	14	2320	1941	23	4845	4343	34	324733	288723	86	0.127752
108794	96823	80	42500	38064	77	1506	1483	14	1762	1456	20	4010	3619	31	274910	241105	86	0.128734
141620	120813	85	50164	41257	82	1723	1409	16	2161	1847	22	5022	4111	35	378489	316645	89	0.129717
94908	96892	74	32243	32010	71	1459	1556	15	1242	1316	12	3620	3475	28	253188	238721	81	0.129717
206683	150175	102	72332	53397	88	3034	2052	27	3293	2397	31	7021	5223	42	512790	357954	99	0.129717
98481	98634	75	29382	29258	71	1156	1094	7	1350	1249	12	3609	3362	30	255251	258023	78	0.134631
108495	95046	81	50465	44094	77	1740	1552	18	1849	1483	17	3442	3078	29	294497	253818	88	0.134631
74488	74669	77	17310	17483	44	1268	1162	8	1245	1169	8	2457	2531	23	188455	181895	80	0.135613
62357	61838	72	22250	22360	55	820	801	0	861	864	0	1930	1869	19	144236	144077	79	0.136596
138855	116503	81	49856	40915	80	2004	1413	21	1756	1622	19	4181	3394	33	311563	240905	93	0.136596
99571	98837	77	46377	45603	73	1441	1295	14	1731	1773	19	3510	3437	28	259449	245832	80	0.137579
73986	72697	73	25698	25866	62	1220	1154	8	844	928	0	2392	2502	23	182655	183043	76	0.140527
157626	121672	87	53622	42034	84	1937	1652	20	2480	2009	25	4966	3902	37	417262	322663	94	0.140527
112058	110218	80	35892	34537	74	1721	1582	16	1719	1612	16	3809	3646	28	285029	268009	83	0.141509
65290	64756	74	14423	14632	41	768	833	0	743	734	0	2354	2356	23	168486	164062	76	0.142492
125330	109846	82	49127	42399	79	1540	1488	14	2193	1895	21	4964	4516	34	335503	292756	87	0.143475
97299	94232	82	27628	27236	60	1482	1587	15	1738	1359	17	2938	2833	25	252387	241273	81	0.144458
112600	110013	77	50881	50299	74	1722	1877	18	2108	1940	19	4592	4415	31	331493	315856	84	0.144458
119252	109013	82	47623	43155	77	1851	1625	19	2085	1865	20	3940	3556	30	290440	261552	90	0.14544
99170	89935	88	36414	33463	74	1264	1242	10	1466	1246	13	3651	3199	29	252084	229205	82	0.149371
74506	73932	75	17421	17179	44	1117	1141	7	790	1061	5	2508	2595	22	213525	212568	82	0.150354
95778	97109	76	34469	34223	71	1394	1270	12	1490	1374	15	3144	3073	27	257586	240602	79	0.150354
165857	143943	85	56615	50366	82	2278	2007	22	2558	2242	23	5927	5294	36	468027	407173	91	0.152319
75963	74947	73	20447	20723	45	1257	1265	10	1283	1145	7	2728	2662	24	222528	214334	81	0.152319
97806	95950	76	30448	30144	71	1506	1589	15	1709	1699	17	3483	3440	27	238696	231879	82	0.153302
68404	66995	79	26619	26707	63	676	898	0	962	898	0	1794	1894	19	160746	157847	79	0.154285
124693	115928	80	52426	49535	76	1757	1700	17	2023	1918	20	4523	4214	32	314015	293618	83	0.155267
226009	183227	94	92781	75778	88	3541	2952	28	4151	3317	32	8616	6863	45	642032	530544	97	0.157233
115181	107536	82	45467	42971	75	1340	1337	14	1418	1390	15	3667	3363	28	281093	262295	84	0.158215
110690	102702	78	46130	42388	75	1599	1438	14	2033	1980	19	4290	4147	30	299070	276308	82	0.160181
123737	120557	77	40623	39951	74	1710	1746	17	1861	1904	19	4039	3894	29	301414	283599	81	0.160181
113285	108178	83	36147	33751	76	1546	1475	15	1727	1526	17	3740	3515	29	297885	275098	84	0.162146
112415	109386	76	31415	29276	74	2009	1791	20	2234	2117	20	4557	4535	31	323064	311189	85	0.163129
93408	91296	76	31337	30932	72	1193	1089	7	1392	1466	14	3571	3413	29	256744	246217	81	0.165094
137770	130343	95	44588	41320	76	1984	1888	17	2286	1998	22	5292	4846	33	405110	382809	88	0.166077
111963	99425	78	41040	36029	75	1795	1637	18	1757	1332	18	4117	3720	31	284238	251588	85	0.166077
122636	109810	79	49987	44460	77	1866	1599	17	1994	1701	20	3983	3385	33	281720	241719	86	0.170008
152525	126099	85	45196	37339	79	1714	1342	17	2239	1728	22	4803	3806	37	344511	287519	90	0.170991
104570	101474	77	36405	34745	72	1311	1278	11	1882	1466	19	3672	3538	28	275228	263299	83	0.170991
131186	125838	82	45267	43439	75	1965	1892	17	2496	2418	24	5039	4717	33	369909	356470	83	0.171973
167434	147761	97	65854	57961	83	2514	2247	24	2619	2483	26	6072	5532	37	486083	428196	91	0.172956
73655	72403	80	14764	14805	41	741	781	0	1118	1045	5	2681	2560	25	180388	176223	78	0.173939
185255	147190	88	69115	55235	85	2103	1770	21	2400	1871	26	5292	4137	37	420947	333732	94	0.174921
121597	120079	81	47399	47079	74	1390	1569	13	2190	1867	22	4121	4208	29	285291	277406	82	0.174921
97518	94387	75	35060	33359	73	1465	1436	14	1659	1592	16	3641	3269	29	253507	240582	81	0.175904
63266	62611	72	24128	24270	54	944	1057	5	1088	1136	9	2147	2164	20	167044	157614	77	0.179835
93032	91051	75	28887	28052	72	1568	1609	15	1464	1495	14	3311	3199	26	243046	234146	80	0.180818
85829	86186	72	37740	37604	71	1130	1145	8	1247	1101	8	2510	2591	23	178506	174231	81	0.183766
87021	87784	72	29810	29770	70	1143	1267	9	1466	1504	14	3346	3407	26	236374	228566	78	0.185731
117298	116549	75	43327	42347	73	1224	1145	10	1780	1710	18	3238	3146	27	283710	276798	81	0.185731
59582	59348	70	22369	22407	51	880	932	0	992	1019	3	1808	1884	18	149216	145293	77	0.187697
133502	113748	83	50783	43581	80	1815	1542	17	2102	1685	20	4399	3846	32	345566	291168	86	0.188679
161936	121175	87	58876	44624	84	2408	1806	23	2397	1784	25	5389	4171	38	481046	374144	93	0.190645
80007	80012	72	23624	24017	51	1236	1306	12	1548	1464	14	3395	3228	28	229468	224581	75	0.190645
67415	65467	84	26257	26330	63	945	940	0	714	837	0	2281	2274	21	164357	159418	78	0.19261
90788	90674	73	25767	25606	57	1160	1367	12	1335	1269	10	3495	3374	27	261621	254769	79	0.193593
91386	89584	80	34322	33974	71	1214	1440	11	1182	1231	11	3529	3427	28	264987	260738	78	0.193593
72036	72467	76	21802	21866	47	831	867	0	1291	1222	10	2149	2043	21	183402	179502	78	0.196541
100089	98221	73	36973	36747	71	1212	1130	8	1410	1586	15	3558	3160	28	274296	269226	80	0.197524
105574	97181	77	40200	36502	76	1265	1213	11	1574	1613	16	3646	3336	28	258021	225751	85	0.201454
91833	87605	77	37377	35161	72	1473	1488	15	1116	1076	7	3220	2965	27	244351	227592	80	0.201454
80410	77947	74	26677	26655	57	810	845	0	1486	1347	12	2466	2590	22	200536	190042	77	0.205385
127486	118982	79	46206	42607	76	1599	1530	18	2141	1945	20	4059	3749	30	302390	280548	83	0.206368
103825	95365	89	40259	36388	76	1261	1295	11	1731	1368	15	3210	3030	27	254197	234734	82	0.207351
89757	88968	75	35715	35602	72	1200	1143	10	1654	1765	18	3407	3353	27	247397	236387	79	0.210299
180412	139843	87	62206	47939	86	2745	2164	25	2735	2018	28	6231	4735	41	440117	339629	91	0.210299
158895	129682	100	63504	52608	83	1896	1728	18	2888	2158	27	5240	4224	37	411509	335134	89	0.211281
104926	101600	78	31377	30890	72	1832	1789	19	2028	1869	20	4204	3934	32	304921	288287	81	0.212264
92618	90197	76	27759	27245	71	1305	1363	12	1638	1616	15	3476	3374	27	275073	268718	80	0.212264
201659	147924	102	72065	53373	87	2889	2375	26	2865	2237	27	7293	5585	42	526534	383745	93	0.212264
117562	115763	77	34128	33483	72	1572	1531	16	2092	2027	21	4388	4287	30	338365	329381	83	0.213247
79847	79724	83	29212	29216	70	908	997	0	982	975	0	2871	2826	24	189796	186490	77	0.21423
87086	86732	77	29250	29320	65	1379	1399	12	1625	1484	17	3285	3404	26	228093	222043	79	0.21423
96405	95217	79	35590	35054	72	1447	1414	14	1716	1617	16	3472	3390	27	286850	278484	82	0.217178
73295	73656	77	26981	26981	60	1158	1268	11	1088	1167	9	2555	2497	23	187732	177840	79	0.21816
100440	99786	75	29570	29201	71	1107	1136	8	1847	1856	18	3525	3458	29	271339	261361	81	0.219143
85190	83618	72	23642	23290	52	1437	1435	14	1414	1223	12	3193	3142	26	226731	220221	80	0.221108
118274	114019	83	48133	46389	75	1712	1702	17	1542	1544	19	4009	3798	30	263931	251025	84	0.222091
100430	96909	77	30338	29382	73	1588	1911	15	1697	1564	17	3786	3613	28	279990	266093	82	0.224057
104198	101545	79	47183	46588	73	1851	1778	17	1570	1475	15	3662	3273	28	286083	274738	91	0.224057
149659	127386	86	53549	45507	80	1787	1428	18	2164	1857	22	5020	4120	36	364845	308583	91	0.224057
85531	83286	75	35569	35631	71	1201	1232	10	1157	1259	11	2604	2522	24	193381	186476	82	0.225039
173416	141124	90	74554	60694	86	2451	2019	24	2386	1816	25	5081	4212	37	389515	305040	93	0.226022
113611	100644	80	44087	38388	78	1739	1512	15	1864	1534	16	3714	3365	30	275670	244834	84	0.226022
146524	115401	96	62633	51066	81	1794	1609	18	2046	1613	22	5169	3793	39	374563	288517	90	0.227987
138628	117500	81	52737	44027	80	1857	1504	19	2337	1806	25	5138	4364	36	379544	318869	91	0.227987
105360	99916	81	28160	27042	69	1356	1285	13	1976	1951	19	3969	3728	29	313680	298592	81	0.229953
56201	54958	77	24394	24794	60	889	726	0	934	923	0	1996	1982	19	152408	147877	77	0.230936
124214	118574	93	41483	39012	75	1959	1834	18	2045	1846	21	4968	4669	33	352014	331304	90	0.232901
99576	97974	83	46266	45409	74	1489	1496	13	1548	1463	15	3793	3861	29	267676	257188	81	0.234866
114001	111116	76	32818	31060	76	1854	1698	18	1758	1744	20	4623	4252	32	370540	344976	93	0.234866
154870	124294	89	56249	45564	83	2202	1561	24	2396	1883	23	5311	4065	37	357188	288500	86	0.243711
117239	110087	79	44195	40393	75	1473	1255	14	2046	1703	21	4171	3627	32	316381	292245	83	0.244693
86304	84281	74	28784	28562	66	1223	1401	13	1378	1303	12	3235	3032	27	247189	238257	80	0.247642
114317	107414	78	36917	33322	76	1462	1382	14	1986	1925	20	4643	4351	33	338074	313602	85	0.252555
61156	61630	70	22394	22594	49	761	775	0	936	698	0	1885	1920	18	147729	143369	76	0.253538
100786	99689	76	30053	29782	70	1488	1625	15	1574	1720	15	3931	3774	29	258685	257933	78	0.25452
103270	97958	77	41318	38542	74	1313	1186	12	1735	1478	17	3675	3534	28	273495	255039	82	0.255503
72881	73055	73	22700	22752	52	1116	1174	9	1203	1346	11	2416	2443	23	161267	160000	78	0.258451
218125	170239	91	78928	60472	89	2699	1871	29	3051	2569	29	6810	5176	42	521632	394616	98	0.258451
314749	200806	119	111712	72087	111	3738	2303	35	4615	2985	40	10569	6380	51	764916	481809	119	0.259434
123896	107821	86	49875	42756	80	1659	1606	15	2248	1709	22	4944	4267	34	344530	285860	97	0.259434
61578	63226	69	21394	21906	46	668	628	0	883	924	0	2170	2084	22	153538	145927	74	0.259434
80173	80528	73	22197	22808	47	1124	981	0	1299	1262	12	2618	2750	23	207725	200299	77	0.260417
219404	156975	93	79933	58326	90	2768	2252	25	3307	2186	33	6735	4853	43	564497	408009	101	0.260417
135410	110861	95	71524	60673	82	1652	1483	17	2032	1865	22	4596	3446	36	306005	245260	89	0.262382
80235	77781	80	28797	28608	64	1048	1178	10	1290	1206	11	2994	2792	25	212835	202851	79	0.262382
128456	117881	81	48553	43563	76	1751	1742	16	1690	1551	17	3840	3685	31	269853	244139	84	0.262382
231885	178776	93	86418	65785	89	2942	2012	28	3632	2577	33	7638	5606	46	570889	431453	97	0.264347
189854	149069	90	63409	47851	86	2784	2130	26	2966	2434	30	6806	5068	44	474090	360802	95	0.26533
117615	108555	77	49807	45081	78	1736	1537	16	2095	1779	22	4237	3763	32	338602	309250	86	0.266313
91664	89409	85	23475	23251	58	1150	1074	8	1311	1268	12	3212	2934	27	238337	228955	79	0.267296
106287	104531	79	48026	47587	73	1970	2041	18	1862	1773	17	4322	4311	29	311783	301565	81	0.269261
91536	88429	75	30660	29812	72	1190	1217	10	1434	1385	15	3049	2791	27	224904	212707	81	0.270244
221616	161596	96	75050	55246	91	3173	2229	29	3373	2566	30	7968	5754	45	568701	418125	99	0.272209
105869	105820	75	38827	38314	72	1454	1347	16	1873	1781	19	3857	3739	28	280345	264669	82	0.272209
120264	111411	82	45023	40217	79	1549	1506	16	1823	1533	20	4253	3785	32	324312	289331	86	0.275157
186817	161695	89	59730	50392	86	2188	1857	21	2962	2556	27	5607	5025	36	459196	398044	95	0.27614
154214	129000	88	57942	47758	82	1968	1693	19	2212	1866	23	5422	4457	37	374090	307001	91	0.280071
142079	117343	91	45468	37912	81	2350	2119	22	1719	1392	19	4149	3266	32	335510	277467	90	0.284002
71966	72037	76	22934	22960	50	954	967	0	1272	1141	10	2337	2412	23	197758	190201	79	0.285967
71875	73805	71	27166	26993	69	971	968	0	1239	1149	9	2520	2585	22	186783	184876	76	0.28695
81760	83521	70	34826	34706	71	1007	1167	9	1231	1163	11	2712	2835	24	206363	198396	79	0.287932
189325	144793	88	68317	51911	86	2515	1974	25	2962	2138	26	6615	4886	42	493527	375350	94	0.288915
94151	90745	75	26166	25686	65	1208	1327	11	1750	1430	15	3403	3240	27	289464	281269	83	0.289898
284313	197742	122	86636	61686	106	3985	2742	33	4919	3484	37	11067	7729	50	851717	603822	115	0.290881
159206	122239	88	57571	44815	84	2118	1746	22	2403	1699	26	5374	3845	39	397222	300883	93	0.290881
110692	102451	83	50286	46686	76	1543	1580	16	1639	1609	16	3547	3356	29	258775	235203	83	0.291863
195817	158438	88	75847	59948	87	3049	2298	27	3240	2575	28	6531	5342	39	468747	370229	96	0.295794
136297	115516	82	43458	35674	81	1736	1304	16	1962	1726	21	5069	4247	36	370050	307013	89	0.296777
125807	105683	87	46668	39142	79	1687	1620	19	1763	1655	20	4242	3436	33	343971	283246	97	0.296777
75972	73447	81	27625	27616	64	789	735	0	1130	999	0	2417	2291	23	184795	174878	79	0.298742
94085	93403	75	32121	31329	72	1234	1091	7	1601	1663	17	3405	3258	28	262316	250572	89	0.298742
120907	107633	79	54910	47578	78	2078	1865	19	1998	1664	21	4986	4294	34	383533	333179	86	0.299725
118422	108220	77	42714	37747	76	2116	2008	21	2170	2042	20	4802	4315	33	337858	304805	93	0.299725
87396	86872	77	32116	32023	71	1167	1270	12	1289	1145	9	2746	2873	24	214856	205001	80	0.299725
152365	127734	85	45233	37290	79	2171	1839	21	2622	2001	24	5101	4317	36	372855	314107	89	0.30169
96385	98842	72	26395	26775	54	1590	1553	16	1622	1547	17	3624	3419	29	255043	249492	82	0.302673
76326	78104	66	21474	21640	47	1310	1269	11	1172	1054	6	2375	2469	22	189482	188136	77	0.302673
68922	67941	70	23886	24058	52	1178	1168	8	1036	1094	7	2647	2728	24	174278	176667	76	0.303656
161410	124336	87	64036	49440	85	2209	1699	22	2155	1656	24	5874	4437	39	425470	315811	92	0.304638
63904	63713	66	16699	16808	43	1177	1260	11	1306	1085	7	2151	2128	22	166614	156747	76	0.304638
85161	85290	78	25834	25654	61	1202	1203	10	1457	1291	12	3144	3108	26	234409	224898	78	0.305621
217753	156758	95	78829	56490	91	2721	1968	27	3056	2137	30	7033	4719	44	553933	397173	98	0.306604
133888	128504	81	43071	42126	75	1658	1708	18	2412	2164	24	4397	4284	30	324013	301701	83	0.311517
164172	128508	85	62870	49388	84	1920	1391	20	2815	2151	27	5770	4343	39	421197	330294	91	0.315448
161492	148892	81	57260	52261	79	1832	1832	17	2927	2515	26	5935	5275	37	414954	370905	86	0.315448
74648	73258	73	28205	28316	69	886	958	0	1200	1142	9	2800	2742	25	174193	175817	77	0.322327
75418	74395	78	23384	23374	55	1192	1232	9	1096	1146	10	2836	2874	25	200379	195064	77	0.322327
82006	81038	73	17027	17239	43	1161	1211	9	1190	1039	5	2958	2936	25	221027	217549	79	0.32331
263593	178095	100	102639	71400	97	3855	2478	33	4310	2793	39	9933	6723	51	706732	473842	104	0.324292
66542	67468	71	23105	23319	50	1119	1129	7	1067	1006	2	2361	2353	21	186726	180883	75	0.324292
186061	161876	90	71792	61392	88	2249	1946	21	2907	2671	28	5942	5485	35	410805	370902	95	0.325275
134259	109664	93	48969	40146	79	1816	1531	18	2198	1827	21	4681	3761	35	338185	281152	91	0.326258
259310	180556	104	67914	50342	97	3007	1874	30	4210	2917	36	9086	6239	49	685521	480504	118	0.326258
91326	89706	74	32691	31902	72	1466	1323	12	1138	1415	13	2791	2815	24	246522	238697	78	0.329206
75186	73768	77	28536	28295	70	1086	1000	1	1015	1086	6	2506	2390	23	197781	188164	79	0.330189
129367	106999	87	51092	42612	80	1987	1851	19	1889	1715	19	4495	3682	34	317395	260851	87	0.331171
111753	107689	81	42633	42320	74	2107	2134	18	1942	1758	19	4445	4337	31	336632	317775	81	0.333137
181582	144546	87	53592	42478	85	2341	1821	25	2375	1749	26	5709	4382	40	407292	318314	92	0.33412
76738	78499	70	19645	19954	45	1141	1107	7	1304	1176	9	2817	2771	26	205739	200789	78	0.335102
159569	132749	85	59213	49017	83	1902	1507	17	2460	2066	25	4807	4106	34	363413	302193	92	0.336085
96353	92477	75	36637	35411	72	1519	1593	14	1558	1432	16	3079	3085	25	269430	256579	79	0.337068
165053	125084	103	57633	43819	88	2336	1704	23	2729	2151	25	5412	3993	39	429434	318802	103	0.337068
104421	101267	74	30421	28730	72	1315	1213	11	1697	1582	17	3808	3519	31	286635	267970	82	0.33805
126366	108297	80	47858	41341	79	1428	1243	12	1791	1446	18	3417	2975	30	323568	269813	87	0.33805
102441	99881	82	35232	34234	72	1572	1518	15	1479	1672	15	3269	3285	27	271923	260774	81	0.339033
174845	151435	99	65948	57938	83	2559	2245	23	2419	1984	26	6253	5451	37	441116	377510	91	0.340016
94756	93263	85	39878	39891	72	1511	1243	12	1418	1364	14	3803	3567	30	245146	231836	81	0.341981
87415	84661	75	28541	28085	70	1515	1517	14	1289	1324	11	3213	3117	26	265813	258407	79	0.341981
138208	113808	86	47014	38730	81	2040	1580	21	2216	1860	21	4648	3875	35	327633	274761	89	0.343947
92354	92599	76	45107	44954	72	1756	1658	16	1579	1556	16	2912	2794	26	227627	215937	80	0.344929
96296	97356	73	33044	32417	72	1398	1274	12	1436	1513	14	3517	3386	27	259381	249691	80	0.345912
127386	109786	80	44997	37524	78	1661	1513	14	2081	1680	22	4023	3416	33	299816	259439	87	0.349843
134271	132744	76	50199	48036	76	2514	2562	22	2588	2349	23	5263	4845	34	419482	397858	85	0.349843
145429	126431	84	57649	49767	80	1814	1474	17	2330	2075	24	5327	4714	35	386191	344557	89	0.356722
143922	112959	95	52267	41313	85	1943	1517	17	1987	1463	22	4660	3769	35	343776	266335	91	0.360653
78124	80592	71	37725	38035	69	1374	1503	14	1618	1537	17	3350	3218	27	219549	214921	77	0.361635
318908	238868	113	70957	56788	106	4319	3223	32	5573	4024	37	12122	9251	50	957143	735050	117	0.363601
236360	171017	95	77571	54638	92	3425	2306	30	3671	2519	33	8666	6406	48	660535	474612	99	0.364583
98298	96826	75	21456	21184	48	1698	1715	15	1587	1440	14	3139	3172	26	234611	233750	79	0.366549
265410	180446	110	91475	65402	96	3621	2220	34	4003	2661	34	8739	5816	49	661544	445542	103	0.366549
95762	94138	74	41700	41526	72	1318	1355	13	1315	1365	13	3427	3399	26	234125	223205	79	0.367531
174108	137399	88	57780	45191	84	2157	1566	24	2529	2086	25	5363	4377	36	446006	343454	92	0.368514
181308	142628	90	55073	43348	85	2226	1836	22	2711	2020	25	5317	4256	38	442298	350288	96	0.369497
78443	76176	75	18550	18495	45	928	1019	3	1241	1020	4	2650	2672	24	193720	183980	80	0.37048
76147	75485	72	23224	22765	50	1264	1057	7	1282	1287	9	2920	2721	26	211261	202534	85	0.371462
225266	153397	107	96359	72216	97	3254	2225	30	3988	2759	34	8872	6248	49	638475	464185	107	0.373428
64110	63734	70	14795	14906	41	705	861	0	1137	1254	11	1898	1833	19	153173	147367	76	0.382272
163114	144631	88	55472	47552	82	2386	1919	23	2501	2129	25	5181	4623	34	370124	309007	87	0.382272
89706	88836	72	21228	21534	48	1464	1291	14	1159	1211	10	3122	3310	24	232462	227127	78	0.382272
78996	78242	73	27678	27773	56	1055	1008	2	1199	1043	5	2564	2587	23	198840	197464	77	0.382272
114188	111225	76	34845	32362	75	1643	1529	15	1620	1547	17	3739	3652	29	276558	254890	84	0.383255
115541	110390	77	46658	45059	75	1540	1570	14	2022	1815	20	4074	3792	30	313449	298511	82	0.386203
273725	154681	125	98446	57111	106	3254	2047	32	4494	2684	42	8833	5501	53	686790	379021	123	0.390134
90081	89175	72	22639	22267	51	1132	1187	8	1158	1215	12	3127	3181	25	253477	237899	80	0.392099
126569	116481	83	54024	49151	78	1584	1396	14	1902	1698	19	3752	3316	30	258741	235511	84	0.392099
106358	103190	77	49601	48829	73	1557	1579	15	1577	1489	15	3289	3344	26	248836	242728	80	0.393082
136433	126693	79	51283	46991	78	1727	1718	16	2333	2176	21	4318	4050	31	339475	312483	85	0.394064
172431	134611	87	67698	53716	85	1846	1505	17	2829	2191	26	5646	4513	38	402934	315705	90	0.394064
206292	153341	91	79699	60526	90	2861	2200	27	3135	2092	31	6149	4443	40	410640	293235	96	0.395047
135891	120033	85	48316	42418	79	2109	1944	20	2449	2093	25	4889	4362	34	352067	311913	88	0.39603
88622	86243	75	32959	32125	73	1386	1078	7	1176	1149	10	2857	2794	25	242263	233981	83	0.397013
79537	78419	84	20040	20054	46	1502	1496	15	1374	1254	11	3063	2846	26	231378	219524	78	0.400943
72744	72811	71	13937	13706	41	1260	1257	11	1036	1019	3	2294	2318	23	172916	163043	77	0.402909
85264	82889	78	26718	26632	68	1438	1455	14	1254	1135	9	2968	2828	25	212846	204761	78	0.403892
106910	98228	79	42544	37459	77	1380	1203	10	1718	1219	14	3924	3733	29	265548	237365	83	0.404874
60978	61838	66	16293	16311	41	779	867	0	800	792	0	1820	1863	18	166345	166549	75	0.404874
83417	81528	76	26227	25885	71	1076	1038	5	1720	1493	16	3017	2782	25	221050	212233	80	0.40684
244314	175676	112	86825	62444	100	3440	2477	30	4628	3237	37	8885	6406	49	744931	539693	112	0.40684
192282	149389	89	68195	52882	86	2667	2092	25	3094	2363	30	6910	5199	41	525304	413416	94	0.40684
104086	103057	74	45526	45058	73	1641	1741	17	1745	1479	16	3656	3651	28	269494	269177	82	0.411753
67717	66780	73	25992	25811	56	774	775	0	944	893	0	1950	1929	19	153780	148969	79	0.412736
147197	118760	83	54421	43595	82	1934	1512	20	2301	1718	25	4489	3755	33	382832	304390	89	0.414701
91208	90258	85	35277	34467	73	1281	1337	11	1518	1617	14	3229	3137	27	256696	246801	90	0.414701
132171	116912	84	53693	46908	79	1508	1353	13	1682	1483	18	3817	3429	31	291892	243275	87	0.415684
174069	154528	85	63885	56919	82	2161	1999	21	2685	2626	24	5553	4901	36	387885	341566	92	0.416667
91979	91856	72	31608	31504	70	1141	1001	1	1169	1181	10	2681	2817	24	233963	233667	78	0.416667
80369	79560	79	27086	26388	70	1120	1006	2	1311	1357	12	3047	3009	25	236805	229268	88	0.416667
137956	132921	81	37699	36525	75	1860	1644	19	2241	2156	23	4940	4660	33	324539	298714	82	0.417649
172361	161898	83	45668	43369	80	3057	2765	25	3209	3014	26	6918	6570	38	544922	511562	90	0.418632
172052	134775	86	63688	49862	84	2619	2082	25	2854	2186	26	6138	4584	41	449457	340274	92	0.418632
172716	159672	81	70475	63672	81	2698	2326	25	3187	2726	28	7056	6483	39	540164	485493	87	0.419615
124920	116833	81	34973	31736	75	1822	1558	17	1821	1800	18	4327	4129	30	315733	290484	86	0.420597
150211	127419	83	49867	41253	81	1436	1350	13	2437	1842	23	4467	3796	34	333362	271001	89	0.42158
85719	82919	73	31902	31304	71	945	738	0	1232	1224	11	3024	2838	26	214651	207766	78	0.422563
106259	95057	78	42496	37747	76	1701	1550	16	1631	1456	17	3948	3434	32	273665	242606	82	0.422563
101259	99163	74	27938	27861	62	1618	1574	15	1477	1393	12	3373	3505	27	273941	259754	80	0.422563
78825	80680	69	13234	13386	40	996	1039	5	1244	1238	11	2601	2603	24	189706	181728	78	0.423546
102577	92918	87	38951	34214	75	1493	1313	14	1649	1517	17	3787	3568	30	293373	267333	84	0.430425
61572	60879	72	22762	22511	53	819	953	0	939	928	0	1731	1596	17	152426	147868	77	0.433373
162176	146396	83	56070	50355	80	2518	2385	22	2983	2701	27	6373	5587	37	553877	488529	88	0.434355
64990	63619	80	17039	17261	43	1057	1106	6	1071	880	0	2096	2088	20	166850	156773	77	0.435338
284411	191626	115	93164	62735	97	4224	2756	35	4870	3120	38	10313	7032	51	787813	526753	105	0.435338
107334	103879	92	32778	32675	72	1604	1406	14	1839	1706	17	3928	3734	30	299090	288316	81	0.436321
126331	122436	81	54151	52581	76	1552	1400	13	1911	1898	22	3263	3083	27	259733	245521	82	0.439269
105929	103502	75	28870	28413	70	1434	1491	14	1672	1453	16	3341	3169	28	243735	234878	83	0.451061
82365	82650	75	21249	21276	49	986	883	0	1146	1270	10	2836	2688	25	226749	220376	79	0.451061
140139	113956	88	50968	42086	81	2400	1906	23	2298	1923	22	5223	4120	38	376995	314540	89	0.452044
80496	82368	68	31480	31824	70	1061	1194	9	1193	1196	10	2516	2633	23	204075	201951	79	0.455975
103240	98870	74	34103	32682	73	1661	1569	16	1791	1646	17	3879	3666	30	298171	283072	81	0.456958
101102	94256	86	31745	29637	73	1908	1711	17	1575	1339	15	3582	3336	28	259758	235260	81	0.458923
87382	86680	74	28968	28824	70	1115	1092	7	1573	1372	14	3233	3026	28	254219	236945	77	0.458923
92151	91904	72	25496	25483	58	1088	1252	10	1095	1239	11	3125	3227	26	237891	228554	79	0.459906
135580	109320	87	48204	39586	81	1804	1407	17	2181	1760	20	4708	3904	35	331591	272111	86	0.459906
121488	98620	98	51361	42706	98	1726	1508	16	2138	1577	20	4011	3179	33	316236	262543	98	0.459906
69042	67201	70	19806	19621	50	1138	1133	7	983	1023	3	2431	2409	22	179333	174903	76	0.461871
140473	112597	83	51819	41378	81	1827	1375	20	2138	1832	23	4648	3693	36	336201	267773	89	0.462854
87965	86548	75	26466	26202	63	1317	1361	13	1364	1371	15	2778	2889	24	211620	200457	77	0.463836
145033	116658	88	55944	45401	82	1678	1336	16	2159	1909	22	4362	3268	36	312007	241275	88	0.463836
144445	112612	90	54062	42359	82	1638	1336	17	1900	1612	20	4282	3238	36	300509	236260	89	0.463836
90833	89684	84	34662	33985	70	1270	1431	12	1444	1325	13	3137	3005	27	241840	243837	77	0.46875
162286	135435	85	48537	39493	84	1947	1788	21	2167	1903	23	5399	4369	37	339472	279718	90	0.46875
125140	119021	75	46794	44202	74	1938	1839	18	2157	2172	21	4366	4036	33	333540	309960	82	0.46875
235913	163469	91	68351	45998	90	3130	2211	30	3746	2458	35	7498	4821	45	593316	404716	97	0.469733
82493	82589	71	21422	21472	49	1154	1142	8	1656	1483	14	3076	3009	26	216574	209692	78	0.470715
102216	99855	75	26888	26681	64	1604	1760	16	1713	1692	17	3577	3377	28	265082	250645	82	0.470715
95419	93017	81	33326	32587	71	1360	1406	14	1638	1529	16	3466	3402	27	255422	251788	80	0.472681
152246	129164	90	56067	47125	83	1623	1377	14	2334	1892	22	4902	4221	35	359733	308758	101	0.472681
111591	109185	76	24907	24735	57	1572	1520	14	1966	1584	20	4194	3907	30	300982	289318	82	0.475629
153560	126588	81	50024	40370	81	2069	1815	19	2160	2030	23	4929	3837	37	367078	282830	90	0.475629
57823	57926	74	11679	12039	37	1057	1131	7	984	1010	2	1886	1853	18	167748	171163	75	0.476612
129543	117606	95	48513	44712	76	1814	1592	17	2205	1802	22	4509	4084	32	378493	336343	85	0.476612
102235	101615	73	36731	35984	73	1500	1440	15	1436	1408	14	3512	3447	28	268934	258359	78	0.477594
127260	114660	93	50441	46361	77	1907	1535	18	1726	1551	17	4485	4105	33	320742	295818	84	0.477594
115913	104769	78	46091	40538	77	1946	1634	20	1913	1597	20	4721	4304	33	347284	310381	85	0.47956
75150	75094	73	15717	15645	41	1430	1273	13	1215	1305	10	2602	2636	23	193909	194814	77	0.480542
76295	75867	74	30379	30282	70	961	970	0	1149	1155	9	2607	2597	23	205897	199633	78	0.482508
99287	96479	81	29729	29335	70	1399	1265	13	1395	1383	15	3314	3291	26	245706	240319	79	0.484473
228149	165210	101	77184	54786	99	3087	2316	28	3543	2431	33	6970	5182	43	532632	390391	106	0.484473
60510	59885	70	12756	12929	38	937	842	0	743	837	0	1925	1857	17	141919	139652	75	0.487421
164223	131394	91	56281	44616	83	2324	1744	23	2102	1636	21	4892	3945	37	367113	292655	90	0.488404
192613	166889	87	72420	63822	85	2050	1748	20	3054	2498	26	6746	5975	38	497627	430231	93	0.49037
97119	96963	74	28470	28513	65	1468	1382	13	1612	1495	14	3143	3270	26	235698	229366	77	0.49037
143347	124262	91	53917	47336	80	1578	1670	15	2366	1919	24	4934	4247	35	352905	311519	85	0.491352
240218	179432	91	81947	60153	90	3172	2326	30	4407	3202	36	8580	6434	47	642347	471266	97	0.491352
62641	61739	72	14278	14262	40	688	748	0	917	834	0	1891	1885	18	152040	149129	73	0.493318
243854	163502	119	83689	56702	101	2943	2052	30	4152	2856	35	8863	5893	50	619830	407453	119	0.493318
138509	122734	93	59860	53520	80	1877	1607	19	2209	1801	20	4179	3840	31	302712	274218	87	0.495283
76382	75546	72	26156	26184	57	992	1203	9	1011	931	0	2931	2884	26	225108	220978	79	0.495283
145757	119552	87	53392	43944	80	1838	1583	19	2377	1794	24	4380	3480	34	361994	293694	90	0.499214
140582	114073	81	50516	39839	81	1999	1585	21	2113	1879	23	4930	3826	36	351607	278900	90	0.501179
121784	102469	84	42655	36142	79	1656	1186	14	1523	1445	14	3809	3188	32	307600	265577	86	0.503145
163189	126481	92	64182	50659	84	2088	1514	21	2582	2089	26	5175	4185	38	403139	306005	92	0.50511
157249	124341	85	51809	40534	83	1918	1471	21	2270	1877	24	5143	3958	38	379585	293152	91	0.50511
60011	63804	62	13173	13710	37	749	723	0	706	966	0	2196	2116	22	162788	154786	74	0.50511
101540	101256	74	41143	40599	72	1735	1638	16	1698	1599	16	3922	3770	30	272957	259339	81	0.50511
81327	79468	74	25298	24828	62	1436	1513	13	1660	1428	15	2730	2638	24	204040	198173	78	0.507075
82752	82546	76	18650	18945	43	955	920	0	1137	1201	10	2302	2280	22	198308	190518	78	0.510024
84581	83588	76	27848	27360	60	1486	1466	13	1338	1409	14	2892	2949	25	225418	214731	80	0.511989
81361	81011	82	19204	19348	46	1357	1350	12	1208	1283	10	2623	2573	25	209253	207765	80	0.512972
101937	102098	73	31535	31216	69	1773	1697	17	1803	1805	18	4651	4370	32	344577	331207	83	0.513954
136226	120656	86	46308	40891	79	1713	1660	18	2279	1988	23	5030	4398	35	378190	338795	88	0.514937
99918	96452	79	27282	26545	58	1440	1430	13	1847	1777	20	3688	3524	28	267957	259937	83	0.517885
152711	128373	84	74905	64165	82	1903	1664	19	2345	1877	22	4885	4139	35	370242	307635	90	0.519851
126933	104996	91	50307	41779	80	1877	1465	18	1870	1588	21	4834	3661	37	321721	268061	90	0.520833
312729	231210	114	143162	109163	108	6132	4698	37	7072	5380	41	16730	12975	61	1.04858e+06	972730	116	0.523781
114617	99558	80	45579	38707	78	1359	1290	11	1680	1400	14	4016	3422	33	291858	245644	83	0.524764
160351	119654	88	60644	46332	84	2191	1617	24	2543	1854	25	5522	4061	39	413565	312236	90	0.524764
170172	122687	96	62743	46613	86	2116	1524	22	2634	2007	27	5604	4076	39	444263	326632	92	0.52673
85882	85874	73	26456	26156	55	1185	1325	10	1347	1552	14	2961	2723	27	238107	226780	80	0.529678
193877	144419	96	65296	48596	89	2744	2134	25	3167	2159	30	7000	5315	43	513549	387982	96	0.533608
72309	71209	72	25750	25649	61	1126	1097	7	1076	1150	9	2660	2517	24	188675	181841	76	0.536557
115203	112964	75	35232	34836	74	1531	1646	14	1801	1738	18	4090	3899	30	304289	293506	81	0.537539
85237	85116	75	29676	29085	70	1154	1007	2	1373	1481	14	2941	2646	26	234874	230017	83	0.537539
102592	100724	76	41237	39694	73	1358	1329	12	1707	1533	17	4069	4010	31	278700	266319	81	0.54147
92520	89117	75	29162	28684	71	1224	1199	11	1748	1600	17	3554	3287	28	263183	252076	79	0.542453
118333	102461	80	46798	40420	77	1525	1078	8	1899	1440	19	4100	3534	32	286533	244989	95	0.542453
80953	78287	72	29127	28975	68	1163	963	0	1415	1425	14	2944	2926	26	233773	227585	78	0.543436
88317	88680	72	23121	23160	53	1601	1631	15	1431	1200	11	2959	2904	25	221173	220833	79	0.543436
67061	66980	72	21394	21635	48	1051	1149	7	1128	1171	9	2327	2336	23	172723	165480	75	0.543436
157723	126698	85	59806	48108	84	2503	2152	23	2485	2203	24	5818	4661	38	420276	334232	91	0.544418
73860	78196	63	24251	24977	49	1057	1414	11	1582	1501	13	2892	2937	25	232775	227645	75	0.544418
60079	64195	54	22176	22985	45	1061	1086	7	961	932	0	2260	2377	20	173583	173117	72	0.544418
91218	89016	75	24585	24858	50	212	819	0	1424	1425	13	2816	2840	25	229884	219528	78	0.544418
122437	111138	88	44530	39941	78	1957	2059	18	1906	1580	19	4317	3896	32	294717	269193	85	0.546384
140856	117721	82	48364	39264	82	1986	1546	22	2001	1699	20	4624	3851	34	330365	270384	88	0.546384
98865	92833	77	43796	40305	74	1564	1336	13	1658	1541	18	3739	3540	29	266787	237811	82	0.546384
68503	70313	68	20970	20829	49	1070	914	0	1249	1066	6	2455	2316	23	171417	163770	76	0.548349
100213	93188	76	35550	33154	75	1441	1250	14	1451	1460	13	3316	2977	28	247943	227903	82	0.549332
147125	125288	88	42920	36219	79	1958	1550	19	2286	2031	22	4542	3886	35	340173	286626	89	0.550314
80086	80166	72	16035	16175	41	1438	1426	14	971	958	0	2637	2658	23	213372	201685	79	0.55228
92277	89975	75	28982	28945	71	1353	1285	12	1515	1402	14	3133	3161	27	231916	224119	78	0.553263
131393	115927	83	50570	44813	78	1849	1717	18	2197	2014	21	4248	3644	32	356659	313223	85	0.554245
276276	185628	105	96750	65264	98	3636	2524	32	4237	2449	38	9503	6287	51	737696	498744	105	0.554245
57015	56606	73	12130	12191	38	740	759	0	814	819	0	1737	1787	18	137366	137688	75	0.555228
107391	97264	89	37468	34463	74	1466	1350	14	1592	1467	16	3523	3251	29	270397	247583	81	0.555228
83789	83577	73	24095	24162	56	1366	1493	13	1258	1416	14	2980	2817	26	212703	211793	78	0.556211
140085	116900	84	48014	39227	81	1886	1576	17	1847	1601	18	4850	4057	34	326777	272547	86	0.559159
181228	147788	85	63475	50018	84	2469	1869	23	2749	2023	29	5473	4565	39	444653	353425	89	0.559159
88413	90896	71	23667	23847	52	1286	1124	8	1754	1544	17	2954	2848	25	222547	208671	77	0.559159
120591	102269	79	45813	37871	79	1882	1581	17	2159	1641	25	4468	3712	35	326087	269449	87	0.560142
191165	151501	92	52994	43486	84	2642	2040	25	3141	2502	29	6584	5215	40	482815	378843	92	0.562107
175578	140900	97	60297	47850	84	2148	1615	21	2945	2212	28	5585	4393	38	410519	324361	90	0.564072
221739	151880	110	82414	56812	110	2372	1604	24	3014	2245	30	7447	4969	46	581133	405257	110	0.564072
61523	60321	73	12612	12698	38	910	906	0	1080	1035	4	2046	2010	19	135464	131667	74	0.566038
108470	106813	77	42658	41970	73	1469	1279	13	1852	1635	18	3752	3710	29	281162	270973	80	0.566038
113862	104419	81	38135	34091	77	1745	1632	17	1875	1579	19	3563	3354	29	269378	248655	83	0.568003
170947	135303	85	66987	52618	84	2294	1879	22	2750	2046	27	5791	4454	40	413190	313991	93	0.569969
202219	160249	90	66563	52023	88	2558	1750	25	2943	2333	30	6601	5284	40	497540	397263	95	0.571934
78539	76362	85	20318	20447	47	1228	1415	11	1418	1299	12	2995	2960	26	232387	223897	81	0.572917
164644	128467	91	62728	49569	84	1892	1459	20	2574	2021	24	5891	4501	39	413702	318796	93	0.573899
153145	127292	83	54178	44906	81	1651	1523	16	2108	1767	25	5267	4463	37	391537	330150	90	0.573899
141184	112145	90	52284	41810	83	1875	1600	17	2132	1705	22	4466	3371	36	321465	255169	90	0.579796
84385	86046	72	20254	20203	47	1374	1290	12	1175	1158	10	2759	2582	24	207912	209365	77	0.581761
83871	83772	73	24885	24628	56	831	974	0	1292	1056	7	2990	2782	25	216879	202024	78	0.584709
98292	97676	75	25562	25321	54	1166	1392	12	1616	1586	15	3730	3628	28	276727	275076	77	0.584709
99819	97033	75	30612	30549	71	1357	1407	13	1531	1402	13	3444	3457	28	245061	237596	78	0.586675
112684	111786	75	44138	43442	74	1668	1521	15	1940	1724	20	4190	4135	29	360131	337287	81	0.58864
215702	161085	90	73600	54036	90	2975	2060	28	3721	2823	32	7381	5473	45	582722	423020	97	0.592571
63896	64767	68	18574	18965	43	755	549	0	879	831	0	1841	1945	19	162001	165509	75	0.592571
125732	107032	80	46533	39526	79	1756	1436	15	1757	1282	15	4421	3648	34	326677	266149	88	0.593553
260401	177568	100	87999	60771	97	2477	1775	26	3568	2603	33	8099	5549	47	604164	416955	105	0.593553
267120	217548	95	89274	72629	94	4629	3890	31	4924	4522	34	12292	10171	52	910054	783077	101	0.593553
123697	105424	96	42065	36001	78	1731	1518	16	2158	1838	22	4609	4179	34	323923	284772	84	0.594536
169508	141941	85	61657	50991	84	2344	1966	22	2676	2284	25	5878	5034	38	466240	378845	89	0.597484
92781	89101	83	26298	26440	56	1244	1432	11	1212	1317	11	3221	3100	26	209682	197221	79	0.598467
161713	130124	84	65796	52808	84	2064	1805	19	2450	2097	22	5251	4201	38	405998	330046	93	0.59945
256594	185158	95	103150	74126	94	3506	2622	31	3948	2868	36	8196	6017	46	605053	443416	101	0.602398
92868	93503	75	26924	27093	61	1412	1350	14	1683	1499	16	3759	3662	29	283221	275850	81	0.602398
112627	110289	76	40987	39252	73	1715	1675	16	2200	1968	23	4157	4246	30	276912	268305	80	0.604363
164566	127175	88	57534	44683	85	2406	1887	23	2430	1851	25	5049	4222	35	393623	313030	90	0.605346
91170	89855	75	37278	36894	73	1302	1213	11	1426	1283	13	3193	2971	26	227017	217752	79	0.605346
131604	104432	86	53259	42878	82	1982	1455	22	2132	1830	20	4826	3900	36	328687	255844	88	0.607311
94284	86275	88	35061	31523	73	1369	1188	12	1550	1333	15	3620	3308	29	246654	223337	80	0.608294
113753	97946	84	44372	38087	77	1543	1355	13	1930	1630	20	4089	3536	30	303954	263972	83	0.609277
110001	101996	79	34866	30829	77	1874	1727	18	1952	1588	17	3943	3704	30	307066	287101	81	0.611242
116573	112821	82	49795	49197	75	1663	1529	17	1976	1929	17	3874	3571	30	275286	265182	81	0.616156
89592	90480	75	20236	20428	46	1403	1440	13	1483	1379	15	2910	2772	24	242272	228174	78	0.616156
129877	111122	84	46655	39532	79	1314	1180	10	1981	1673	19	4556	3982	32	340445	294181	84	0.616156
87203	83591	75	31947	31430	71	1094	1259	9	1257	1252	12	2978	2795	25	190016	182679	82	0.617138
115127	111714	76	49885	48470	76	1549	1602	15	2115	2116	21	4416	4165	31	312062	300897	80	0.619104
226519	165499	111	76962	56683	92	3333	2387	30	3258	2229	32	7362	5599	44	575875	422221	98	0.620086
124475	107432	81	49176	42573	79	1847	1497	19	1853	1641	18	4215	3743	31	312185	270424	86	0.623035
95013	92917	79	20562	20527	47	1311	1332	12	1708	1558	16	3519	3455	27	264374	257119	80	0.625983
109247	104360	77	40486	38283	73	1821	1643	17	1909	1795	19	4188	3816	32	326876	304826	83	0.627948
91192	92157	71	24311	24156	56	1360	1459	14	1646	1517	17	3486	3393	27	242880	235917	78	0.628931
81602	81445	72	31394	31604	70	713	738	0	794	860	0	2354	2224	22	232265	224774	79	0.630896
105700	96023	80	40231	37080	74	1141	1374	11	1757	1475	16	3395	3254	27	278408	255961	81	0.630896
169891	139266	86	57516	45828	83	1958	1862	19	2350	1842	23	5283	4271	36	385588	318687	88	0.631879
118688	103127	81	36191	30753	79	1730	1531	16	2099	1772	21	4350	3622	34	318560	277772	84	0.632862
87399	85357	76	36033	35650	72	958	1110	6	1479	1310	14	3534	3539	27	269474	262465	81	0.633844
64246	64532	70	29090	29017	69	709	744	0	947	929	0	2008	2136	20	165377	165316	79	0.633844
140318	114858	88	53271	43649	79	1790	1375	16	2508	1907	26	5092	4316	35	371142	303838	87	0.636792
294311	235359	110	101372	82158	106	5513	4276	35	6428	5359	38	14998	12144	57	1.04858e+06	948416	114	0.638758
103014	97600	81	25048	24312	59	1337	1364	13	1901	1784	19	3682	3517	30	281237	272131	82	0.639741
156475	119174	89	50935	39431	83	2059	1466	20	2281	1805	22	4794	3460	37	345249	259886	91	0.641706
210667	158450	95	89309	67589	92	2416	1750	25	2808	2058	27	6169	4687	42	464033	343034	98	0.643671
69728	69562	74	26592	26721	64	1257	1488	12	1046	1073	6	2524	2529	22	175796	171585	75	0.644654
162956	126562	98	55190	43327	83	2097	1696	21	2567	1946	27	5826	4390	39	361455	290102	91	0.648585
38220	38663	65	10736	10279	39	1526	1546	14	2045	2192	19	2341	2448	22	98461	95657	68	0.648585
61426	62620	73	24889	25000	57	1100	1175	8	1062	952	0	2216	2153	20	182438	179143	75	0.649568
79845	79798	74	20939	20932	48	1229	1311	11	1351	1259	10	2915	2971	25	207337	198280	77	0.65055
160852	152531	80	44368	41752	79	2531	2391	21	2844	2604	24	5503	5108	35	411497	384207	87	0.652516
93445	90313	81	24716	24451	60	1051	1037	5	1650	1385	16	3156	3126	26	285948	272537	79	0.655464
89663	89461	78	23798	23781	51	1628	1575	16	1580	1476	15	3063	2916	27	248415	237150	79	0.656447
124204	111639	82	43196	38159	78	1442	1252	13	2211	1846	22	4232	3598	32	330723	281330	85	0.657429
95826	94416	85	18870	18945	45	1551	1434	14	1225	1314	12	3396	3280	27	248839	240821	78	0.657429
182157	161700	86	68549	60905	82	2541	2547	22	2502	2327	25	5810	4886	37	436505	390269	90	0.657429
192965	151617	90	64169	50420	86	2706	2057	25	2764	2135	27	6822	5391	41	536253	415639	95	0.658412
287301	192724	105	111263	74429	104	3859	2476	33	5072	3157	41	10521	6887	49	768026	520549	111	0.658412
72774	71198	87	20333	20311	48	924	993	0	988	897	0	2507	2392	23	180389	178973	74	0.659395
137102	113550	94	45379	37633	80	1963	1868	19	2600	2001	26	5155	4520	35	385377	327832	91	0.660377
93873	93159	74	25256	24957	56	1302	1227	10	2026	1757	19	3574	3362	27	258758	254159	80	0.664308
76819	77127	72	24618	24439	57	1092	1131	8	1229	1277	11	2390	2391	22	189689	190054	74	0.667256
102006	100016	84	34264	33930	73	1326	1363	12	1711	1673	16	3652	3610	29	296838	298879	77	0.667256
157822	148066	80	47242	43675	78	2163	2184	21	2482	2308	23	5544	5186	35	383484	361540	84	0.673153
72947	66291	88	21055	19561	68	1051	826	0	1144	1090	7	2735	2494	24	196358	171152	88	0.673153
224215	166493	105	80022	60852	93	2917	2185	27	3783	2623	32	7903	5695	46	572130	409038	100	0.673153
98161	91739	79	35071	31522	75	1360	1107	9	1589	1577	15	3680	3296	30	260301	241843	82	0.674135
105932	101836	78	35812	35159	73	1654	1644	16	1843	1996	19	4573	4348	32	312377	298269	81	0.677083
70706	72447	70	20687	20764	48	929	904	0	1183	1109	9	2768	2716	24	199841	193870	77	0.679049
138071	107003	86	55050	42521	83	1745	1231	15	2337	1719	24	5186	4174	37	413003	319475	99	0.679049
113166	100605	92	42915	37620	76	1886	1594	18	1924	1585	22	3824	3463	31	310001	274084	82	0.680031
100380	94891	75	45979	42343	75	1453	1293	13	1437	1545	15	3467	3285	28	243975	224539	81	0.680031
176444	153388	95	58910	51416	82	2341	1969	22	3006	2409	27	5848	4891	37	463291	407861	88	0.681014
126540	104861	89	48871	40887	80	1792	1508	16	1963	1468	22	4374	3668	33	315090	259305	89	0.683962
83892	81328	73	30675	30451	68	1083	1230	10	1503	1326	12	3104	3089	26	242398	232784	78	0.683962
100937	94627	80	41558	38831	75	1088	1078	6	1440	1325	12	3135	2826	27	246879	227231	82	0.684945
99861	98455	90	28537	28235	61	1364	1324	11	1333	1288	11	3529	3578	27	244501	235062	78	0.684945
102078	98532	77	35503	33982	73	1328	1476	12	1622	1456	16	3785	3615	29	271389	259606	80	0.68691
83809	85933	73	24881	25253	60	1074	1091	7	1643	1602	19	3313	2940	28	236707	230777	77	0.68691
73546	73342	74	28833	28842	69	1042	946	0	1221	1201	9	2800	2835	24	206574	201506	77	0.687893
207717	160712	94	74115	56627	91	3058	2300	29	3176	2473	28	7235	5600	43	525772	405949	96	0.688876
99857	96249	76	36551	35620	72	1904	1610	17	1735	1694	18	3853	3583	29	279602	278794	78	0.689859
65432	64417	73	12494	12478	38	973	886	0	1137	1036	4	2301	2336	21	177805	173051	76	0.689859
135962	111870	83	52523	43500	81	1667	1332	16	1898	1633	19	3637	3018	30	280323	230863	88	0.689859
86799	86850	72	19544	19669	47	1216	1181	9	1370	1551	14	2823	2686	25	203641	203007	78	0.690841
131508	112266	83	66090	57292	81	1563	1542	15	2087	1644	20	4650	3916	35	359703	306140	87	0.691824
82945	80042	89	16882	16975	42	1230	1384	13	1083	1026	3	2674	2640	25	216321	207792	77	0.691824
73085	72353	76	18443	18456	44	1169	1188	8	1281	1177	9	2968	2876	25	192490	191621	75	0.694772
72453	72430	80	21714	21830	49	1154	1198	10	1161	1085	9	2592	2580	23	197091	197469	76	0.694772
74520	74343	73	29492	29697	69	1170	1126	9	1159	1134	7	2324	2274	22	180172	173850	75	0.695755
208919	160018	91	83236	64244	89	2955	2210	29	2993	2217	29	6704	5005	41	444579	324284	95	0.696737
87439	85600	78	34502	34326	71	929	1063	6	946	892	0	2378	2086	24	296170	285740	79	0.696737
83119	82578	75	26380	26545	55	1044	1042	4	1376	1368	14	2820	2598	24	196482	193376	77	0.69772
80640	80401	75	31566	31614	71	1046	1122	7	1304	1313	11	2976	3099	25	213890	209813	79	0.69772
71678	71345	87	26435	26482	60	1104	1089	6	1072	1148	8	2475	2549	23	185770	180334	75	0.699686
129581	127880	76	33807	32802	74	2218	1841	19	2331	2168	22	4984	4693	32	345043	331909	79	0.699686
88425	89184	70	26440	26123	57	1168	1152	9	1233	1244	9	2886	2861	25	224091	221358	78	0.700668
105355	92892	81	40117	34811	76	1457	1373	12	1575	1420	17	3771	3249	30	273901	235044	83	0.700668
64055	66351	70	27946	28170	68	1055	1120	7	753	861	0	2363	2327	22	188685	189559	74	0.702634
82679	80919	73	24359	23886	54	1138	1191	8	1259	1061	7	3004	2858	26	209294	204110	77	0.703616
197074	154473	90	62325	47405	87	2802	2285	25	3287	2394	31	6651	5120	41	472470	368013	95	0.705582
85385	85951	75	31757	31869	71	1084	1228	11	1499	1441	14	3267	3365	26	261423	257818	78	0.705582
148212	128830	85	52741	46397	79	2097	2008	20	2212	1954	21	5295	4399	38	361547	318732	86	0.709513
167797	139956	90	51031	41769	84	2357	2083	22	2595	2143	26	6048	4870	39	415830	351880	88	0.710495
234748	178823	102	91803	70980	91	3772	2866	31	3117	2393	30	6964	5484	41	521018	401840	98	0.710495
105914	98307	79	45454	41528	75	1492	1182	10	1302	1297	12	3386	3038	30	267062	257907	82	0.711478
166152	131725	95	61510	49127	84	2334	1571	21	2341	1863	24	5090	4359	35	396975	311840	91	0.712461
117403	111098	78	41971	39979	75	1957	1813	20	2087	2003	21	4290	4022	31	346121	328594	81	0.713443
89971	88544	74	25989	25746	62	1360	1244	11	1612	1703	17	3159	3104	26	250789	242479	81	0.716392
280565	185935	111	106592	72306	104	3923	2785	34	5003	3355	38	10112	6559	52	811602	534317	113	0.71934
111448	103216	79	43347	39652	75	1477	1348	14	1731	1670	16	3645	3244	30	274134	244858	82	0.724253
114642	111853	77	33553	33033	74	1748	1755	16	1849	1769	18	3839	3939	28	310461	290185	84	0.724253
83051	82933	71	27585	27642	70	1111	1157	10	1492	1354	12	3120	3037	26	233218	218403	78	0.725236
106280	105448	74	46512	45514	73	1367	1387	15	1635	1524	15	3423	3448	27	264057	251246	82	0.726219
116685	110880	86	36639	33901	76	1583	1331	15	2083	1763	21	4440	4269	31	323044	304306	82	0.726219
82228	81250	73	21498	21277	51	991	1274	10	957	1113	8	2293	2398	21	202788	192113	77	0.728184
293466	195934	118	81831	59513	109	3319	2519	30	4371	2891	39	9907	7010	49	677584	458748	117	0.729167
70088	71818	72	28412	28301	65	919	847	0	1283	1233	11	2431	2470	23	192493	190545	75	0.729167
98101	95119	90	27174	26950	61	1265	1183	10	1401	1204	11	3333	3121	27	291942	282837	79	0.733098
164069	134806	85	57808	47743	82	1994	1579	21	2761	2153	26	5354	4341	38	412691	331189	90	0.735063
104808	94258	87	35903	31188	76	1484	1342	14	1713	1373	18	3851	3505	31	275551	255736	84	0.736046
104022	100767	74	35733	35198	73	1295	1288	13	1653	1459	14	3561	3488	27	264127	258385	79	0.742925
81062	82567	72	28436	28557	57	969	916	0	1370	1417	13	2850	2886	24	207128	202680	77	0.742925
161935	131731	87	54598	43834	83	2219	1805	24	2191	1859	22	4975	4106	36	362788	290099	88	0.742925
110523	106140	75	37160	34690	75	1712	1435	16	1632	1604	15	3795	3766	29	293814	270749	80	0.743907
83077	80040	79	23424	23153	51	1079	1029	4	1408	1429	13	2991	2977	26	220492	215277	78	0.74489
116447	112960	79	47375	47047	75	1520	1502	14	1915	1774	18	3979	3778	30	286177	274570	80	0.74489
150267	123240	84	65325	55105	81	2060	1943	20	2725	2045	26	5044	4148	35	391857	313018	93	0.746855
154828	128292	97	55414	45790	81	2128	1699	20	2018	1719	20	4712	4014	34	376923	318480	88	0.747838
73950	74626	72	18500	18334	46	763	814	0	1018	1080	6	1995	2085	20	161968	162503	77	0.749803
84615	83338	76	20356	20241	50	1263	1110	8	1375	1249	12	3035	2957	27	209057	200658	76	0.750786
111661	108308	86	26859	26213	64	1506	1394	12	1966	2021	19	4444	4219	31	287455	274943	80	0.750786
145175	126934	81	55807	48512	81	1951	1760	19	2378	2114	24	5202	4628	35	387466	338330	88	0.751769
86312	83158	88	27836	28045	66	1189	1215	9	1347	1309	12	2815	2735	24	206660	202569	78	0.752752
88969	88337	78	27734	27307	61	1034	907	0	1361	1198	10	2999	2948	25	219302	212788	79	0.753734
122876	111552	83	42904	38539	77	1612	1601	16	2032	1676	21	4379	3851	30	325898	301196	84	0.753734
40114	42111	63	12560	12613	39	725	701	0	540	535	0	1403	1288	12	102791	102827	68	0.754717
121692	109266	90	40989	36006	78	1613	1417	16	2321	1874	20	4134	3791	31	335079	303092	96	0.754717
123217	115960	79	39824	36975	75	2084	1631	19	2022	1661	21	3973	3802	29	321377	296710	84	0.754717
66501	66603	70	24995	25269	55	1156	1059	5	1058	932	0	2347	2181	22	182006	179995	77	0.754717
146425	112848	93	52050	40615	82	2050	1546	22	2304	1610	24	4486	3452	36	353143	273056	88	0.754717
101782	97842	85	33551	32844	73	1610	1624	18	1766	1707	19	3848	3717	29	276809	269746	81	0.7557
263942	207882	98	83232	63391	95	5285	4453	33	5384	4004	39	13059	10529	55	1.04858e+06	898173	101	0.7557
339957	250442	120	129397	97559	115	5633	4066	35	6821	5022	41	15153	11429	57	1.04858e+06	889571	119	0.7557
89212	87758	74	27708	26671	63	1481	1506	14	1518	1339	12	3288	3276	27	251457	241522	79	0.756682
92761	90982	75	25225	24799	67	1439	1412	14	1626	1474	16	3738	3699	28	259298	251672	78	0.757665
72758	72064	73	21356	21275	50	687	749	0	877	972	0	2076	2053	19	164385	160600	74	0.758648
133334	123244	96	39419	35916	78	1608	1572	15	1797	1664	19	4143	3746	31	313484	292611	82	0.758648
96727	94122	77	31016	30738	72	1345	1242	12	1830	1891	18	3953	3934	29	307797	299179	81	0.759631
70796	70615	71	18449	18253	45	1011	1004	1	944	1031	5	2313	2313	22	190103	182705	80	0.761596
67068	66701	70	19193	19218	47	701	579	0	620	843	0	2087	2150	19	181339	176157	77	0.762579
83321	83955	71	28004	27672	68	1006	793	0	1485	1299	11	2986	2803	25	216891	208015	79	0.764544
170710	129297	88	65028	49467	85	2275	1753	22	2412	1610	24	5509	4264	38	448374	336737	93	0.764544
58640	60259	68	16225	16217	43	930	923	0	742	888	0	2025	1994	20	155733	154732	74	0.765527
76954	76876	72	32778	32384	70	897	964	0	1214	1111	8	2615	2809	22	195134	188920	77	0.766509
172857	145809	87	46462	37435	84	2303	2017	21	2782	2392	27	5575	4616	37	441413	371483	89	0.766509
71858	71803	71	22691	22875	49	1005	855	0	1128	1110	8	2604	2257	24	203480	196547	76	0.766509
84525	86823	72	28552	28960	57	959	957	0	1152	1192	10	2729	2708	25	198581	193622	75	0.767492
71988	69820	73	25269	24997	56	1036	1021	3	874	1000	1	2480	2307	24	178427	177294	74	0.768475
78870	79348	73	29019	28969	70	1066	1224	9	1167	1144	9	2891	2756	25	189737	184098	77	0.772406
62592	64155	69	18348	18405	46	885	1019	3	1176	1032	5	1844	1833	19	157465	153593	77	0.776336
93059	93592	71	46919	46092	73	1195	1286	12	1486	1407	15	3583	3386	29	262673	247858	78	0.777319
82372	82533	72	26928	26852	66	1175	1004	2	1258	1191	11	2607	2593	22	202324	196178	76	0.782233
87569	86166	80	29433	29314	70	1306	1289	11	1350	1281	11	3003	2932	25	212828	213141	77	0.783215
88797	89421	72	37977	37645	71	1284	1124	8	1427	1331	14	3371	3319	27	242082	231059	79	0.784198
116402	97736	79	46241	37505	79	1716	1622	18	1515	1332	16	3742	3016	33	277673	223379	83	0.785181
85820	85740	75	20241	20088	47	1123	1092	7	1497	1394	14	3471	3584	26	241508	232209	76	0.785181
119956	103372	83	41377	35735	78	1710	1464	18	1830	1643	20	4455	4057	33	313463	278032	87	0.787146
215173	159069	94	79626	59980	91	3069	2110	29	3338	2548	31	7330	5543	44	535960	404514	98	0.789112
116728	114143	82	53213	52796	74	1509	1380	14	1412	1463	14	3731	3596	28	280243	269923	83	0.789112
180923	155003	87	72645	63212	83	2483	2121	23	2644	2264	26	5677	4983	36	432296	367096	90	0.791077
61706	62677	85	28227	28314	57	773	729	0	875	1055	5	2480	2413	23	166475	161634	73	0.791077
78463	76033	89	15727	15756	41	1133	1109	7	923	1060	5	2752	2749	24	207525	201282	78	0.793042
71737	69356	75	15614	15848	41	1210	1277	11	1156	1036	4	2329	2293	21	215961	207636	75	0.793042
94915	93736	71	31871	31292	72	812	917	0	1507	1371	12	3302	3156	27	237798	233490	79	0.793042
79420	78082	82	29261	29172	69	1148	1406	11	1197	1257	12	2782	2748	24	230677	222720	76	0.794025
111947	106895	77	31671	30821	74	1734	1289	14	2039	1906	20	3872	3830	29	316546	296470	82	0.794025
179564	149910	91	57116	46860	85	2599	2041	24	2499	2050	23	5334	4300	36	423277	351890	94	0.795008
171367	136478	86	74764	62573	86	2912	2308	27	2391	1974	25	5285	4333	37	430165	348434	91	0.795008
156203	128331	83	58504	48419	82	1804	1683	18	2369	1976	25	5262	4523	36	410403	332927	87	0.795008
75159	75967	71	16497	17003	42	1041	985	0	1098	1160	9	2881	2886	25	196653	196823	75	0.795008
125488	109753	81	36899	31029	79	1743	1483	16	1912	1755	20	4026	3429	32	300127	265859	85	0.796973
188946	146775	89	63745	49148	86	2873	2084	27	3144	2371	31	6716	4983	42	497025	392574	92	0.801887
74583	73568	74	32276	32091	70	950	1001	1	1122	1017	4	2594	2422	23	176555	171115	77	0.803852
67927	65896	75	29421	29351	69	721	724	0	847	814	0	2251	2300	21	174676	172874	74	0.803852
102009	96119	79	33268	31020	72	1088	1170	9	1866	1500	17	3326	3098	28	247219	233101	79	0.804835
100502	98257	75	30539	29098	72	1140	1092	7	1783	1644	18	3709	3577	28	270216	261015	80	0.805818
105547	96978	79	42974	38687	75	1662	1625	15	1862	1595	17	3620	3151	30	317386	286752	87	0.807783
84076	83017	78	26832	26528	62	1002	1066	6	1163	1310	11	2936	2875	26	245380	237653	78	0.809748
129794	114827	85	46303	40526	79	1398	1519	13	1957	1662	18	3999	3340	33	299025	264302	87	0.809748
67305	66183	75	20094	20245	47	946	935	0	1019	1025	3	2133	2284	21	165392	160659	76	0.812697
73292	72293	71	18388	18499	45	1244	1116	8	1446	1282	11	2644	2648	24	194399	191121	76	0.812697
81788	77949	85	28386	28105	63	1116	1175	10	1056	1029	4	2792	2519	25	192122	186415	76	0.814662
124288	101485	96	49383	40929	79	1709	1508	16	1765	1298	16	4156	3301	34	323905	270768	87	0.816627
83222	82069	74	31132	30942	71	1543	1531	14	1419	1405	15	3050	2909	26	216002	204615	79	0.818593
87156	85731	79	30302	30169	71	1441	1339	12	1473	1329	13	2747	2871	24	225590	216093	78	0.820558
171175	126076	90	59573	43309	86	2102	1545	21	2455	1734	27	5219	3929	38	410213	299744	92	0.823506
66655	64461	87	20892	20995	46	734	681	0	954	1065	6	1907	1968	20	163233	154764	75	0.825472
98834	95024	78	29480	28823	72	1422	1430	14	1453	1154	10	2880	2871	25	205155	192451	84	0.827437
172866	144288	88	57403	47419	83	2166	1814	23	2870	2306	28	6121	5154	38	497090	420292	90	0.829403
106406	102431	75	47775	46561	74	1227	1249	10	1484	1519	14	3667	3493	28	242621	232934	80	0.830385
61796	61125	69	16395	16843	42	1105	1051	5	888	891	0	2346	2257	22	173640	173761	73	0.830385
115307	100271	81	43149	37619	77	1759	1441	16	1680	1542	17	3750	3568	28	288753	251221	84	0.830385
126586	123136	76	41607	41201	74	1888	1766	19	2389	2150	22	4613	4338	31	345422	323385	81	0.832351
67308	65844	72	20884	20842	49	1081	1287	10	1082	961	0	2652	2540	24	209361	197425	77	0.833333
67273	69011	69	13012	13055	39	1307	1130	9	1266	1071	7	2513	2564	23	178188	171609	74	0.835299
82695	81802	74	30246	29092	72	1243	1317	10	1152	1100	8	2591	2578	24	206389	199113	80	0.835299
92421	87825	79	36366	34791	72	1251	1361	11	1479	1482	15	3113	2848	27	252443	232711	80	0.836281
75393	73173	77	16736	16396	44	991	1112	7	834	807	0	2546	2493	23	194924	183633	78	0.838247
75091	73663	73	25065	25076	57	1340	1342	12	1266	1248	11	2735	2738	24	215436	210896	78	0.83923
142262	134394	82	45578	42881	77	2211	2023	20	2560	2560	25	5541	5041	35	409814	390218	96	0.83923
65817	66322	75	24774	25136	52	1185	1336	11	950	1146	8	2118	2207	21	188050	186458	75	0.83923
63473	63090	72	16186	16534	41	770	1012	2	843	989	0	2052	2188	20	161747	158549	74	0.841195
121467	113847	85	48805	46515	76	1554	1316	15	2119	2093	21	4247	4019	30	311555	299622	83	0.841195
203503	156661	89	68400	52168	88	2527	1927	22	2612	2119	27	6516	5164	41	469517	359954	96	0.841195
132505	112288	85	48655	40388	80	1580	1438	17	1932	1570	21	4314	3597	33	341452	289605	86	0.842178
142165	114016	86	49272	39395	81	1902	1460	19	2350	1998	25	5030	4118	36	341792	273411	91	0.842178
89653	89878	72	36459	36259	70	1135	1152	8	1394	1316	13	2860	2979	25	229527	218678	79	0.844143
65588	66317	68	21751	21958	52	974	903	0	982	1145	8	2502	2465	24	166302	164543	75	0.845126
159621	132851	88	51911	42313	81	1821	1599	16	2431	2091	24	5147	4211	36	359309	295226	89	0.845126
265887	184879	102	95777	65443	102	3487	2518	30	3486	2294	35	8270	5668	46	647986	431502	107	0.846109
106347	104738	75	29604	29836	63	1722	1709	17	2159	1993	20	4143	3945	30	307373	300816	79	0.846109
101463	102572	72	23866	24179	48	1561	1493	16	1897	1807	17	4043	4059	29	304374	294457	79	0.846109
126471	113480	81	39036	34064	78	1465	1452	14	2187	1947	21	4466	3939	33	352635	315304	89	0.849057
106001	91317	90	42479	36147	77	1351	1102	8	1549	1398	16	3619	2896	32	258407	219658	82	0.850039
88684	89397	71	28354	28282	69	1358	1213	12	1349	1307	13	2936	2761	25	235779	226790	75	0.851022
65979	66327	72	24145	24491	51	792	772	0	1178	1237	10	2329	2326	22	181846	175480	74	0.852005
77018	75624	73	49424	49241	72	1824	1633	17	1891	1786	19	3893	3852	28	300439	288364	79	0.854953
68563	68084	73	20759	20818	46	919	1075	5	970	969	0	2249	2054	22	173657	166669	75	0.855936
132525	110390	87	46631	39112	80	1511	1273	13	1799	1328	18	3920	3327	33	297492	251443	87	0.855936
207846	150561	92	73361	52702	90	3090	2152	29	3004	2197	30	7378	5317	44	544476	394838	94	0.855936
164494	129865	84	67093	52103	83	3010	2247	28	2820	2194	28	5728	4426	40	418720	318162	87	0.856918
262100	174151	99	98453	66057	97	4008	2319	36	4562	2944	40	10046	6917	52	756891	506480	104	0.857901
80495	78966	74	30203	29887	71	1026	1134	8	1245	1100	7	2893	2780	24	212402	208624	79	0.860849
135183	110934	85	50739	41951	81	1894	1715	18	2006	1576	20	4249	3446	33	317839	258047	91	0.862814
97707	93682	79	29988	28945	72	1390	1505	14	1269	1152	12	3295	3364	27	240760	233494	80	0.863797
98244	97682	73	34538	34123	72	1273	1072	7	1723	1722	17	3415	3295	26	235374	228438	80	0.869693
67329	69385	58	23140	23292	50	1222	1206	10	1193	1156	10	2486	2450	23	186834	179231	76	0.871659
116033	112256	76	46971	45016	75	1740	1470	17	1854	1717	19	4541	4177	33	330152	320833	81	0.872642
77579	76239	71	24909	24715	56	1224	1340	11	1184	1142	8	2649	2631	24	212847	208709	79	0.873624
196412	151767	88	67865	52910	86	2255	1812	21	2767	2141	28	6206	4721	40	451112	350742	92	0.876572
74342	73454	72	20699	20998	46	1153	1104	8	1193	1133	8	2868	2708	25	205042	197697	76	0.878538
86471	87817	71	26187	26483	65	1281	1456	12	1254	1292	12	2878	2753	25	215123	209499	77	0.87952
90711	89618	77	34724	34542	72	1457	1313	12	1566	1602	16	3187	3269	26	228514	224517	78	0.87952
60333	61713	68	27008	27428	60	920	896	0	983	1014	3	2062	2080	21	160253	155717	74	0.880503
86391	85675	76	22130	21946	50	1245	1139	9	1674	1665	17	3374	3392	27	247274	229429	87	0.880503
118757	105436	81	39149	34566	76	1109	1281	10	1511	1221	14	3711	3066	31	252595	221145	83	0.880503
87316	83609	76	20835	20637	48	1221	1226	10	1517	1273	14	3208	3125	27	249965	237191	80	0.882469
222500	161447	95	73955	51833	93	2975	2152	27	3275	2333	31	7114	5232	44	529233	385219	99	0.882469
62331	62460	84	20202	20421	46	944	970	0	1231	995	0	2507	2600	22	176125	166656	74	0.883451
102403	99461	77	38644	38352	72	1620	1715	16	1311	1413	13	3617	3277	28	256623	247573	78	0.883451
73875	73721	79	27093	27353	58	976	936	0	1141	1097	7	2479	2633	22	185698	182893	77	0.884434
109144	104106	92	31835	30391	73	1436	1582	14	1939	1903	19	4696	4546	32	351569	338646	92	0.884434
151502	130538	99	58762	50444	81	1794	1511	16	1914	1918	20	4806	4499	33	383746	340045	86	0.885417
119335	107721	81	44213	39626	76	1707	1655	17	2059	1814	21	4189	3567	33	316765	290211	81	0.885417
113178	98100	89	40193	34574	77	1596	1376	15	1677	1307	16	3819	3422	30	321580	285868	95	0.885417
90627	90443	73	26032	25645	61	1595	1607	15	1775	1846	17	3342	3166	27	254996	249246	76	0.886399
105667	99725	75	36655	33742	74	1438	1486	13	2294	1964	21	4106	3952	29	309825	294824	82	0.888365
134081	116380	90	51735	44401	79	1954	1807	18	2087	1782	19	4566	4043	34	353571	313168	86	0.89033
118657	106995	81	38356	34157	77	1379	1173	10	1869	1546	19	3954	3633	31	290241	259123	83	0.891313
69754	71262	57	27515	27540	64	841	1037	4	1209	1073	5	2655	2692	24	184071	182241	74	0.893278
66338	66865	71	25026	25158	56	1134	1104	7	879	887	0	2125	2054	20	172472	170347	75	0.893278
60281	60532	73	16771	16796	43	881	908	0	938	927	0	2268	2233	22	175093	174557	76	0.895244
80509	78102	72	32733	31444	71	1503	1546	15	1493	1491	15	3270	3075	27	244821	231666	79	0.895244
74523	73743	73	29818	29368	70	1105	1091	6	1418	1093	8	2654	2674	24	198695	188460	78	0.896226
85413	84492	74	21620	21629	48	1142	1139	7	1346	1144	8	3160	2978	26	208294	201785	81	0.900157
88224	86325	74	20706	20889	47	1383	1212	13	1301	1288	12	2853	2868	25	236563	232760	80	0.900157
113097	112694	78	31796	31464	73	1582	1558	14	1868	1607	18	4698	4622	32	345550	330348	82	0.900157
86299	87768	71	20983	20960	48	1522	1346	12	1529	1479	15	3279	3070	27	269108	249651	88	0.900157
85444	84825	73	22489	22351	49	1425	1378	13	1423	1467	13	2406	2391	22	191268	182847	77	0.900157
106538	104436	76	24331	24182	55	1403	1290	13	1782	1685	19	3559	3424	28	298091	284439	79	0.90114
90551	91344	73	24162	24093	51	1346	1456	13	1698	1500	16	3376	3438	27	265694	255641	79	0.90114
108218	104641	77	27268	25909	73	1640	1422	15	1905	1784	18	4259	3949	30	280358	265488	91	0.90114
41286	42865	57	17151	17677	42	334	558	0	482	683	0	1374	1305	14	107305	110025	70	0.902123
76063	75942	73	26912	26846	66	1260	1170	10	939	1058	6	2423	2358	23	182170	183521	75	0.902123
96571	94207	74	22039	22119	49	1480	1620	15	1588	1649	16	3911	3846	30	287830	272538	79	0.902123
111381	109571	78	37835	37329	74	1554	1602	15	1794	1726	20	4168	3829	32	300807	285755	80	0.903105
53498	53106	74	29866	29969	68	607	682	0	879	810	0	1493	1514	16	137647	134799	72	0.905071
127679	122467	76	42094	39118	75	1790	1763	18	2330	2217	23	5348	4915	34	402141	380416	82	0.910967
137880	112373	91	43480	36030	81	2031	1753	20	1837	1514	21	4613	3886	34	331576	273083	86	0.91195
74553	74336	72	18852	18999	45	988	1021	3	1119	1140	8	2639	2678	23	197999	193893	77	0.91195
60035	60453	71	20136	20374	47	819	740	0	1065	1029	4	1979	1982	20	161934	162432	72	0.912932
196794	166412	89	70487	59835	85	2805	2355	26	3296	2703	29	6926	5893	40	524318	431177	94	0.913915
117175	110731	81	40671	39396	76	1403	1375	14	1597	1478	16	3675	3470	28	256564	250241	84	0.914898
168782	134537	89	50363	39818	84	2321	2174	20	2743	2033	27	5358	4253	36	401829	321127	93	0.914898
129992	123668	80	47488	45100	75	1735	1711	16	2150	1884	20	4833	4518	34	356025	337801	80	0.914898
124815	115249	81	46080	41298	77	523	1252	9	2080	1654	21	4980	4497	33	370068	340236	85	0.914898
209174	164294	87	68994	53601	87	1691	1712	23	3199	2686	29	6680	5100	41	476809	371043	92	0.914898
101514	100174	74	29947	28615	62	1077	1624	14	1854	1821	19	3862	3760	29	271520	266483	77	0.915881
81134	82764	68	18448	19103	43	941	1068	6	1316	1108	8	2832	2611	26	210994	206301	74	0.915881
76907	74167	75	20798	20657	49	1003	974	0	1283	1175	9	2479	2266	23	175825	172764	78	0.916863
182486	144389	93	53714	41929	84	2730	2238	25	2467	2138	26	5805	4714	38	438196	347599	90	0.916863
96615	97286	73	35119	34769	72	1478	1541	15	1500	1345	15	3912	3649	29	282403	274177	78	0.917846
59416	59638	75	16256	16335	42	828	814	0	895	815	0	1734	1597	17	141989	132371	72	0.921777
104656	100926	79	32929	32056	73	1584	1575	14	1841	1898	19	3908	3861	28	278095	262318	78	0.922759
127856	110589	82	46367	39293	79	1920	1814	18	1864	1556	19	4509	3857	33	340027	286942	88	0.924725
133934	131552	76	49913	48522	75	2249	2315	20	2343	2302	21	4857	4589	33	433545	418232	91	0.924725
139068	115542	82	50352	42270	80	1582	1329	16	2040	1816	21	4286	3532	33	303278	249054	84	0.925708
178969	136884	90	63074	48025	85	2579	1861	26	3181	2219	30	6110	4641	40	463808	346480	94	0.925708
57334	57425	74	22066	22242	51	773	966	0	772	730	0	1719	1729	16	127642	125176	73	0.92669
155864	137684	90	43292	37412	82	2255	2033	20	2692	2532	25	5264	4578	35	388986	356506	87	0.927673
71143	70176	74	30389	30189	70	771	824	0	909	1045	5	2084	2153	21	173825	165304	76	0.932587
158454	124336	89	58588	46030	83	2005	1802	19	2075	1515	23	5366	4214	38	394271	308472	89	0.932587
166812	131170	102	58733	44865	96	2645	2061	24	2518	1993	24	5897	4477	39	398421	304280	102	0.933569
162876	134872	82	55858	44788	82	2067	1664	23	2813	2112	28	5912	4493	40	471503	383611	88	0.933569
78786	77339	77	22724	22778	51	1001	965	0	1326	1159	10	2603	2577	24	189338	185766	76	0.938483
164926	128913	89	59528	46319	85	2386	1569	24	2256	1790	24	5498	3985	38	387651	299683	92	0.938483
167535	129427	95	59975	46507	85	2305	1845	24	2623	1857	26	5484	4294	38	413804	315573	91	0.939465
106422	101252	80	28681	27139	67	1480	1482	16	1900	1827	19	4228	4080	30	302500	293437	83	0.942414
156517	138028	91	52088	45058	81	1706	1370	17	2402	2199	23	5392	4556	37	408944	358033	86	0.944379
113400	101038	79	42859	37716	77	1368	1410	12	1699	1576	17	3605	3353	29	267603	230774	85	0.944379
72093	73105	66	26642	26275	59	972	1021	3	1100	1092	8	2340	2160	23	211137	200989	87	0.944379
96017	96919	72	34356	34568	71	1193	1264	10	1459	1455	15	3163	3129	27	227160	221462	77	0.944379
91053	91747	74	25355	24819	52	1125	1177	9	1712	1584	17	3429	3343	27	257818	255012	77	0.945362
116582	106129	80	47853	44231	77	1380	1304	11	1494	1570	17	3779	3513	28	288624	267552	81	0.94831
88350	87043	73	23530	23852	46	1282	1081	7	1521	1433	14	3072	2967	25	215028	212653	77	0.950275
86656	85888	74	29367	29604	70	1385	1193	13	1602	1562	16	3005	2852	25	221668	215517	76	0.952241
70740	69088	73	28156	28327	67	1162	1183	9	981	1040	5	2462	2420	22	169342	165708	77	0.952241
87136	84728	75	28941	28935	70	1192	1236	10	1260	1261	11	2947	2835	25	210381	209724	76	0.953223
215960	153211	98	71246	50777	92	2037	1543	20	3225	2317	32	7834	5663	46	586585	429852	98	0.954206
79949	83325	70	29097	29119	61	1159	1292	11	1285	1302	12	2715	2612	25	208488	209025	74	0.954206
138760	113762	84	51719	40833	83	2046	1491	21	2161	1721	23	4882	3895	35	345033	279649	89	0.954206
99058	91456	83	31604	28821	75	1516	1353	12	1513	1397	16	3280	3043	28	230429	205132	82	0.955189
96750	92413	81	41187	38892	73	1465	1503	15	1499	1278	12	3445	3240	29	262429	248632	79	0.956171
113513	101995	81	47332	41612	78	1537	1553	15	1557	1396	15	3610	3384	29	256841	223643	82	0.958137
72675	73027	76	20741	20548	49	1179	952	0	1146	1177	8	2430	2362	22	194430	189766	75	0.958137
116150	109182	78	45532	42688	75	1837	1709	18	1774	1602	19	4095	3710	31	325815	300842	81	0.960102
135264	111629	82	49307	39683	82	1852	1442	16	2409	2169	23	4910	4037	36	343285	273634	88	0.960102
129590	124462	79	52313	50180	76	1879	1910	17	2210	2144	22	4325	3916	32	342925	324535	82	0.961085
150900	124032	84	54454	43774	82	1769	1645	18	1995	1708	21	4639	3985	34	348666	285138	87	0.96305
88055	85548	79	28590	28535	68	1091	1321	9	1075	1279	10	2960	2734	26	181514	179852	78	0.964033
176709	141952	89	62939	51266	84	2327	2033	21	2440	1828	25	5400	4204	37	384673	306654	90	0.965998
125084	121468	77	38216	37021	73	2017	1663	19	2007	2225	20	4312	4132	30	315793	289049	81	0.965998
61997	62096	68	21838	22413	47	808	870	0	810	745	0	1663	1644	16	157945	161826	73	0.966981
113440	102166	80	42033	38241	75	1365	1313	12	1695	1495	17	4017	3845	30	279020	253513	81	0.966981
88790	84358	78	34287	33389	72	1160	1093	6	1077	1002	1	2736	2639	24	205293	194474	79	0.967964
74132	74981	71	29890	30111	67	1074	1021	4	886	1029	4	2967	2952	25	225508	217031	75	0.968947
225043	184421	90	74375	61153	89	2928	2525	26	3605	2901	32	7540	6353	42	561934	452451	94	0.970912
75727	75470	75	30123	30368	62	1129	1098	7	1240	1229	11	2451	2416	21	198402	200138	74	0.970912
171221	136027	90	63723	51015	84	3025	2422	26	2380	1851	23	6438	4939	42	470076	370930	92	0.971895
120910	111579	80	42375	39684	75	1354	1281	12	1860	1450	17	3630	3270	30	285779	256742	87	0.97386
126752	106992	84	45302	38093	79	1860	1634	16	2013	1562	20	4746	3906	34	355381	300797	87	0.97386
71506	71742	80	30781	31187	69	1006	1013	3	1179	1088	9	2352	2400	22	184009	181122	76	0.97386
235934	159494	96	84152	58473	93	2737	1923	26	3149	1972	34	7479	5047	45	529855	363925	100	0.977791
152603	122637	83	60865	49318	82	2298	1875	22	2405	1930	25	5441	4508	37	396497	315418	90	0.977791
84120	86244	70	25071	25572	51	1077	986	0	1409	1312	13	3016	2893	26	219416	211486	75	0.977791
99073	99660	75	44182	44701	72	1316	1257	13	1355	1499	14	3475	3438	27	227279	221457	77	0.977791
88860	89996	73	33417	33858	70	1077	1027	4	1570	1373	18	3506	3294	28	243909	227002	77	0.977791
82930	82956	74	27465	27819	55	1230	1462	12	1176	1305	12	3186	2993	27	223804	220849	76	0.977791
219029	164766	99	96846	74906	90	3937	2753	33	5002	3861	39	10531	8368	48	773109	595726	94	0.979756
67910	67434	76	14978	14814	42	1092	1187	9	891	890	0	2253	2279	21	171907	171824	75	0.982704
74782	74083	78	20663	20823	46	1296	1248	10	1307	1417	12	3011	3145	24	208169	204531	76	0.986635
101083	100906	77	50462	49931	73	1493	1447	15	1360	1572	15	3116	3096	26	236357	227831	77	0.987618
82433	83371	72	32425	32412	70	1149	1040	5	1072	1099	8	2688	2737	24	195599	191286	75	0.991549
262894	192319	102	88941	62968	97	4229	3205	33	4180	3163	35	9034	6658	46	835349	642854	108	0.991549
92718	91007	81	20064	19858	46	1663	1703	16	1483	1349	15	3212	3206	27	246523	235972	79	0.993514
132961	122420	89	58392	53592	77	1463	1498	14	2363	2152	23	5077	4584	35	340144	313378	82	0.99548
82534	81740	76	19684	19706	47	1277	1307	11	1335	1234	12	2454	2358	23	178976	173195	78	0.996462
53428	55620	65	22353	22886	49	808	898	0	925	807	0	2166	2315	20	160796	164503	72	0.996462
111003	107112	81	33023	32762	73	1224	1095	8	1785	1468	18	3509	3690	27	244818	240652	80	0.997445
68373	68497	74	26872	27121	68	963	896	0	781	839	0	2423	2400	22	185922	180474	77	0.99941
103620	102443	74	35496	34668	72	1817	1747	17	2101	2155	20	4358	4029	31	279181	265791	79	1.00138
68094	67807	70	26448	26414	58	1057	1030	4	1079	1091	6	2162	2268	20	164891	147307	76	1.00138
81336	82509	75	34204	34408	69	1102	981	0	1313	1333	12	2748	2785	24	211462	202793	77	1.00138
133175	122733	79	48557	44691	77	1722	1555	16	2194	2195	21	4944	4693	32	361017	339572	83	1.00629
77506	77335	73	28104	28092	61	993	904	0	1481	1176	12	2477	2478	21	183039	176850	77	1.00629
341677	218413	124	126362	82919	118	4590	2798	38	6185	4194	42	13355	8498	58	934520	609208	126	1.00924
100413	91231	76	37253	31966	77	1646	1229	14	1951	1531	20	3909	3373	32	295232	261641	83	1.00924
111047	109389	75	40205	38977	73	1471	1361	15	1976	2112	20	3901	3632	30	366307	354866	79	1.00924
180625	160671	86	57393	50691	82	2288	2087	22	2774	2424	26	5626	5003	36	430234	388355	85	1.00924
111758	103433	86	39727	37480	73	1711	1726	17	1805	1739	17	4135	4101	30	315506	296006	80	1.01022
83264	83085	71	22435	22729	48	1114	1030	4	1444	1282	11	2708	2755	25	224247	215585	76	1.01022
115135	111638	78	47990	45861	75	1622	1823	16	1942	1771	19	3668	3624	28	292520	273017	81	1.01219
111542	107804	76	34625	33164	74	1716	1696	17	2018	1745	18	4311	4147	31	323302	312609	80	1.01219
183831	161226	85	56003	47519	83	2612	2201	23	3223	2706	28	6544	5945	38	446149	397521	88	1.01317
84708	83780	75	23781	23759	56	1042	1121	9	1307	1222	12	2999	3100	25	222060	212081	75	1.01612
220635	164357	92	83707	62674	92	3229	2338	31	3719	2695	34	7596	5551	44	617839	456648	97	1.0171
262127	191494	99	76043	57756	95	3310	2546	28	4051	3017	35	8819	6438	47	679816	506235	107	1.01906
90927	90936	76	30455	30382	69	1782	1824	16	1361	1400	14	3626	3608	28	263201	257698	79	1.01906
141087	123820	80	53015	45318	80	2010	1553	21	2530	2066	24	5134	4541	35	416130	363247	86	1.01906
80904	79643	76	25015	24906	62	1148	1227	10	1312	1251	13	3111	3026	26	201431	193140	76	1.02005
96081	88629	79	40360	36869	74	1322	1278	12	1437	1302	12	2828	2738	26	243181	223811	81	1.02201
71880	73133	73	22528	22716	48	1567	1511	15	2525	2762	22	3850	3859	28	360933	351597	80	1.02201
72557	71243	75	18835	18909	45	1214	1361	11	945	881	0	2393	2042	22	173186	167973	76	1.023
127071	120050	79	40420	39448	75	1781	1606	17	1861	1692	19	4673	4754	30	340432	322422	82	1.023
150767	142266	84	50026	45987	79	2378	2409	20	2936	2490	26	5893	5481	36	412290	384463	87	1.02889
240799	172762	94	72216	51647	90	3302	2391	31	3769	2896	33	8447	5987	47	624805	439147	97	1.02987
104766	99324	84	33735	32349	74	1922	1842	18	1683	1538	17	3899	3726	30	273217	260540	79	1.03086
146029	116151	85	49618	39655	81	1952	1776	18	1985	1531	20	5336	4042	39	357773	281934	92	1.03282
157369	136042	84	55881	47819	81	2392	1979	21	3022	2552	28	6076	5277	37	447141	386299	88	1.03282
93201	92053	75	35393	35412	71	1402	1390	13	1502	1294	14	3318	3244	26	230787	221850	80	1.0397
87917	88557	74	39326	39053	72	1314	1408	12	1271	1269	11	3316	3145	27	256920	253462	79	1.04068
99248	96852	78	29430	28918	71	1354	1310	13	1597	1682	17	3660	3617	29	298563	289667	79	1.04167
106922	97597	80	36630	32704	75	1407	1358	13	1485	1415	14	3496	3283	28	263009	235025	82	1.04167
141665	119873	83	58990	49322	81	1718	1187	14	2149	1816	21	4765	4080	34	318199	262165	85	1.04265
93459	91804	86	26816	25971	65	1267	1154	11	1500	1245	12	2931	2680	26	259313	245705	90	1.04265
126845	110381	81	46498	39330	80	1499	1255	13	2057	1818	23	4233	3792	32	311976	270483	84	1.04265
112323	108492	80	44179	43970	74	1335	1511	14	1891	1732	17	3793	3698	28	270704	253588	80	1.05051
105393	103602	74	55840	55196	74	1608	1564	15	2270	2010	21	3767	3762	29	289605	272792	83	1.05149
143209	120780	84	54212	44974	81	1719	1473	17	2171	1668	23	4610	3735	36	364854	306001	86	1.05542
94974	94789	75	34905	34401	71	1612	1591	16	1646	1493	16	3808	3742	28	265785	263212	79	1.05542
64787	65272	66	18182	18254	45	888	884	0	1105	1071	5	2121	2136	21	173431	173909	74	1.05739
93931	91796	75	36301	34714	73	1246	1093	8	1620	1416	16	3119	2921	27	242766	225031	79	1.05837
114395	99167	84	44554	38404	79	1360	1284	11	1803	1483	18	3737	3141	31	259210	234718	86	1.06034
92474	91796	76	36189	36300	71	1198	1454	12	1032	977	0	2993	2961	25	203518	194603	77	1.06034
113973	99932	90	39782	35654	76	1681	1449	16	1588	1418	15	3670	3431	29	295885	267531	82	1.0623
61821	60185	80	20763	20648	48	506	574	0	659	707	0	1538	1498	15	136844	130834	74	1.06329
94086	94460	73	31555	31735	71	1711	1470	16	1720	1749	17	3741	3694	29	283823	270694	80	1.06329
171519	140451	96	69852	58590	85	2478	2227	24	2513	1907	24	5362	4440	37	387926	311268	88	1.06722
248204	182734	93	77679	56675	92	3071	2362	28	3970	2827	35	8692	6424	47	623974	459501	108	1.06722
137498	115918	81	47630	39219	80	1708	1304	15	2199	1694	23	4294	3702	33	355121	292129	85	1.0682
110184	105087	77	44176	40780	76	1545	1381	15	1732	1663	20	3259	3148	27	262231	247097	80	1.0682
109268	103473	85	35870	34597	73	1534	1635	16	2163	2047	22	3817	3629	29	282065	273202	80	1.0682
89401	86927	75	47704	47217	73	1290	1282	12	1626	1508	16	3471	3403	28	254405	246753	79	1.07115
102476	99998	75	26460	26281	63	1636	1458	17	1874	1719	17	3843	3835	29	276015	266772	82	1.07115
87108	87466	74	25399	25124	53	1521	1567	17	1749	1794	17	3315	3119	28	273564	272408	76	1.07704
66287	65552	77	24457	24801	57	966	953	0	1021	1074	6	2703	2660	23	191208	185468	74	1.07901
160796	150160	88	49722	47423	79	2235	2317	20	2793	2596	25	5738	5479	35	403726	377079	93	1.08196
92654	92080	74	28752	28546	71	1241	1319	12	1394	1391	13	2913	2929	26	249543	236664	79	1.08294
90439	90132	73	32607	32667	71	989	922	0	1288	1157	9	3075	2942	28	216459	211934	77	1.08294
82570	80918	76	32095	32324	70	1217	1059	6	1352	1212	11	3323	3286	28	248044	244769	78	1.08392
99747	98161	74	39127	38354	73	1155	1300	11	1736	1650	17	3870	3844	28	303087	292351	80	1.08491
116028	105703	76	49918	44704	76	1355	1386	14	1528	1657	17	3770	3247	31	314313	287141	83	1.08687
131653	115769	84	48651	41930	80	1717	1340	15	1931	1666	19	4517	3821	34	348845	290533	85	1.08785
139653	130839	81	53902	51311	78	1606	1611	16	2248	2245	22	4760	4381	34	390420	366502	90	1.08884
106250	101517	76	38168	36749	74	1356	1234	12	1694	1537	17	3928	3586	31	297143	282756	81	1.08884
90728	89932	72	21428	20885	51	1363	1296	12	1509	1313	12	3050	2817	26	208465	201346	90	1.08884
116867	106310	83	44241	39215	78	1642	1440	14	1904	1769	19	4035	3592	31	281492	258147	83	1.08982
151127	118970	86	54720	42968	84	1640	1310	14	2104	1651	22	4917	3901	36	387180	308529	95	1.08982
153692	132144	100	51985	44285	100	2113	1855	19	2777	2320	25	5697	5053	35	437782	376292	100	1.08982
120509	114510	78	58169	53599	78	1755	1751	15	1685	1542	18	4365	3977	32	302776	281243	83	1.09178
141582	118596	83	55622	46146	80	2186	1868	20	2440	1975	25	5407	4589	37	387469	321002	88	1.09277
121403	104997	83	43167	37915	77	1705	1356	17	1884	1619	19	4264	3652	33	303195	266058	82	1.09277
145561	120643	83	48038	39905	81	2120	1663	22	2557	2093	25	5453	4845	36	398885	335851	88	1.09277
138143	113940	94	49075	40111	80	1884	1547	18	2153	1789	19	4562	3761	34	332667	275793	85	1.09277
97808	93333	75	34881	30532	75	1535	1369	16	1578	1319	14	3561	3356	29	270310	239378	81	1.09375
85662	85058	82	17840	18100	43	999	985	0	1467	1357	13	2752	2771	25	217042	210235	77	1.09375
101821	98051	78	40107	38527	75	1461	1416	15	1773	1648	18	3867	3659	31	281760	269152	80	1.09473
73160	72248	80	19134	18917	46	1246	1181	9	940	1004	2	2515	2512	23	175620	173874	77	1.0967
80532	80371	71	17260	17327	44	1125	1081	7	1313	1304	12	2812	2814	24	222970	216039	81	1.09768
58345	59733	68	19052	19147	45	874	809	0	865	877	0	1954	2061	20	143592	137894	72	1.09866
69602	69974	72	20713	20878	49	1156	1020	4	1181	1008	3	2459	2408	24	204350	198359	77	1.09965
74389	74172	74	17938	18068	43	1153	1089	7	1413	1205	12	2599	2464	24	187787	185809	76	1.10063
60584	61068	73	23317	23394	53	753	818	0	763	902	0	1905	1995	18	144385	139049	76	1.10259
90203	88666	75	25309	24476	57	1196	1057	6	1718	1598	18	2937	2889	25	225932	216808	78	1.10259
246881	171884	99	87540	59487	96	4062	2955	32	4061	2834	37	8832	6191	51	674463	469407	103	1.10259
165749	134636	86	58982	46036	84	2279	1787	23	2078	1787	22	5216	4166	37	375616	297464	89	1.10358
111546	104717	80	51584	49627	76	1559	1391	14	1945	2041	20	4143	4000	30	295235	280431	81	1.10456
188630	159282	90	63226	53962	86	2752	2347	26	3092	2529	28	6767	5665	40	524210	446488	94	1.10554
121554	114763	78	42446	38829	75	1746	1695	17	1796	1726	17	4446	4021	33	302806	285090	83	1.10849
269872	189153	102	90524	62750	96	3291	2491	30	4364	3148	36	9131	6355	48	689195	499505	103	1.11046
69834	68128	80	19682	19123	51	1013	1123	7	1118	1084	7	2701	2642	24	211045	200365	87	1.11046
123092	104889	87	43315	36960	79	1503	1302	13	1915	1569	20	4343	3572	34	323123	270356	87	1.11144
64637	66619	69	28173	28477	66	1129	1127	8	900	947	0	2294	2294	21	163168	160703	82	1.11242
91811	90248	74	35621	35606	72	1796	1898	17	1630	1605	17	3457	3501	28	258012	241159	77	1.11242
62150	62534	72	17881	18276	43	742	865	0	648	856	0	2236	2122	21	161992	164024	73	1.11242
79820	77572	79	26831	26729	71	1065	1118	7	1090	930	0	2543	2375	23	216084	211847	77	1.1134
167942	126622	96	56078	43619	85	2207	1519	24	2099	1640	23	5236	4074	36	393130	295515	93	1.11439
164996	131219	89	49019	38850	82	2719	2021	26	2393	1898	24	5775	4501	39	393605	306913	89	1.11439
70771	72336	72	26714	26714	58	1085	1163	10	960	925	0	2177	2191	20	176595	175266	74	1.11537
139229	115140	82	53231	43238	81	1499	1163	10	1967	1913	22	4653	3909	35	377479	320537	89	1.11635
119224	115385	77	40586	38558	74	1620	1582	16	1766	1782	19	4168	3675	32	331420	300352	80	1.11635
77428	75188	75	24265	24097	52	1023	1022	4	1501	1204	10	2819	2749	25	227440	227337	77	1.11832
80336	78884	80	23363	23456	50	1470	1380	15	1123	1268	11	3020	2848	26	233174	230922	74	1.11832
121272	100327	86	39769	32732	79	1669	1290	13	1742	1381	16	3921	3322	33	301693	249323	83	1.1193
122140	115412	83	39074	36287	76	1972	1804	18	1845	1850	20	4199	4109	30	314378	297901	81	1.1193
118937	110501	80	48386	44805	76	1149	1129	8	1821	1719	18	3882	3610	30	271252	256824	82	1.12028
106814	99224	77	38247	34586	75	1478	1400	13	1607	1436	16	4225	3888	31	287380	269471	82	1.12127
86099	85539	73	31201	31376	70	1323	1261	11	1274	1303	13	2707	2646	24	235648	226174	78	1.12127
161295	134619	86	44589	36643	83	1739	1645	17	2150	1915	23	4900	4183	34	395786	332365	88	1.12225
90998	89258	82	36560	36521	71	1053	1097	7	1544	1407	14	2726	2719	24	214470	207066	75	1.12225
73066	73824	67	29979	30309	61	1125	1112	7	1103	1053	5	2532	2623	24	188739	180130	75	1.12225
269776	182964	102	96490	65674	99	2781	1983	27	3806	2799	34	8965	6249	47	692111	467589	104	1.12225
144750	117709	88	51429	42803	82	2269	1779	22	2209	1739	22	4742	3660	36	343572	280188	87	1.12421
129520	121435	78	42366	38771	75	1841	1824	19	1865	1805	19	4177	3942	30	320265	295802	81	1.12421
145931	120273	90	58181	48328	81	1785	1467	17	1921	1673	20	4549	3620	34	345917	287224	86	1.12421
252932	179215	96	94653	67849	95	3740	2581	33	4384	2919	37	9947	6940	50	850945	592302	104	1.12421
80177	80044	74	27345	27094	68	1075	1144	8	1325	1376	13	2816	2967	24	195566	190922	75	1.12716
132621	127365	76	52243	50018	76	2137	2008	21	2258	2108	23	4840	4633	31	346174	317409	82	1.13011
104915	91367	78	36260	31309	75	1435	1416	13	1808	1406	15	4052	3362	33	266220	234592	80	1.13109
78908	79427	73	17652	17707	44	1180	1228	10	1043	1177	9	2768	2620	23	213557	207396	77	1.13109
361831	240112	118	124197	85039	113	5873	3816	39	6737	4443	44	14918	10495	58	1.04858e+06	881018	117	1.13208
77809	79239	72	20033	20547	45	1122	1140	10	1465	1326	13	2796	2595	24	194427	186376	74	1.13208
83879	83746	72	20533	20833	47	1304	1274	10	1151	1253	11	3137	3182	26	197160	194737	74	1.13208
145061	132543	86	53837	50154	78	1895	1570	19	2087	2035	22	5264	4972	34	411110	372310	84	1.13404
71787	71002	71	16754	16876	43	955	907	0	1274	1120	10	2703	2651	24	196382	194072	75	1.13404
103772	102469	76	43433	42967	74	1770	1641	17	1833	1709	18	4037	3748	29	285003	265521	79	1.13502
85410	86157	73	22745	22884	48	1430	1168	10	1296	1298	12	3474	3329	28	257432	248229	84	1.13502
117436	115363	75	46339	45426	74	2265	2332	20	2204	1833	22	4593	4442	31	342993	338734	79	1.13502
92235	90968	74	25505	25322	61	1598	1501	16	2087	2074	20	3811	3785	28	283513	273674	78	1.13601
110640	109767	76	38518	37101	73	1791	1859	16	1873	1890	19	4265	4275	30	347356	341456	78	1.13797
188177	145477	90	80602	61980	86	2300	1606	26	2900	1960	29	5717	4368	39	465093	363484	90	1.13994
114430	98435	82	40054	33682	77	1481	1535	14	1355	1318	11	3355	2993	28	311154	261732	84	1.14092
157257	125454	88	59353	47670	83	2174	1417	21	2340	1626	24	4761	3819	37	366155	288962	91	1.1419
120143	102657	81	40780	34536	77	1795	1566	18	1701	1446	18	4015	3413	32	271278	235937	82	1.14289
87527	87304	81	26103	25964	55	1145	1071	7	1490	1424	15	3115	3015	27	233324	226331	78	1.14289
149704	120968	97	57185	46141	84	2266	1825	22	2594	1935	24	5249	3988	37	406111	318610	101	1.14289
61618	63835	70	24239	24382	53	1094	1000	1	1138	1094	7	2263	2081	21	172775	169741	74	1.14387
140530	112193	92	49871	39893	82	1640	1357	16	1977	1465	20	4097	3354	34	320471	252262	92	1.14387
102044	100934	87	40103	39903	72	1626	1576	15	1595	1672	16	3722	3703	27	275669	271013	76	1.14485
78907	76726	72	24155	23792	58	1120	1127	7	1186	1045	5	2546	2601	24	178350	168093	77	1.14583
58099	58877	70	21467	21615	50	694	850	0	885	930	0	1870	1955	19	139150	136726	74	1.1478
103006	100655	78	38706	38022	72	1607	1648	15	1178	1294	12	3502	3412	28	273642	266901	80	1.1478
167679	141394	87	47048	37740	83	2260	1909	20	2376	2263	23	5206	4294	36	402649	344748	89	1.1478
118147	101199	88	47325	40464	78	1676	1494	16	1669	1501	17	3733	3207	31	277190	244218	83	1.14976
100925	93215	82	38311	34548	74	1425	1254	12	1521	1636	17	3571	3387	28	246864	235932	81	1.15075
199426	158178	92	78757	62823	88	2441	2137	23	3010	2398	28	7072	5642	42	534803	430748	97	1.15075
75092	77217	69	28024	28556	57	1130	1219	9	1349	1349	14	2788	2800	24	215113	208719	76	1.15075
99603	96706	75	40510	39117	73	1428	1304	13	1823	1559	17	3188	3030	27	240075	227329	78	1.15271
85416	84268	72	32385	31973	71	1216	1212	12	1241	1232	11	2694	2624	23	194448	191386	77	1.15271
113532	111224	76	44347	42741	74	1835	1891	18	1810	1464	18	3784	3681	28	285379	269395	80	1.15369
85531	86281	78	35966	35633	70	1328	1348	12	1729	1542	15	2618	2544	25	209450	205600	88	1.15369
105054	103438	76	32368	31758	72	1436	1403	14	1936	1752	19	4215	4127	30	294395	271045	81	1.15369
191373	143264	89	63184	47179	87	2431	2025	23	3016	2245	29	7055	5518	43	524225	391065	94	1.15959
97909	93609	79	27770	27527	59	1371	1167	10	1564	1449	16	3350	3303	28	258679	249166	78	1.16057
191509	138190	92	62410	45595	90	2429	1515	28	3016	2308	29	6302	4591	43	497155	359719	96	1.16156
96843	94604	84	40289	40006	72	1498	1417	14	1412	1470	14	3256	3287	26	238112	219272	77	1.16156
155693	134824	84	46870	40186	81	2412	2029	24	2279	1923	21	5191	4480	35	372887	328480	86	1.16352
84445	85490	70	29288	29251	67	1450	1539	14	1472	1324	13	3180	3055	27	237582	232147	77	1.16352
161361	130309	85	54359	43625	84	1831	1585	18	2168	1619	21	5150	4037	36	358647	284452	91	1.1645
88905	87214	81	28840	28845	63	869	1082	6	1267	1102	9	2707	2567	24	193503	188959	76	1.1645
224130	165757	95	74753	56472	89	2838	2142	27	3425	2669	31	7134	5212	44	521447	398351	98	1.1645
105733	104631	74	29000	28588	68	1362	1447	13	1845	1735	18	3967	3740	29	258449	247117	78	1.16647
66306	66385	71	24660	24716	53	983	1033	5	990	851	0	2141	2090	20	171789	167188	74	1.16844
55126	55337	68	27538	27485	68	854	856	0	875	1030	3	1840	1980	18	156422	154467	73	1.1704
334567	217647	104	157383	112903	102	4989	3204	39	6136	3853	45	13808	9044	57	974019	637543	111	1.17433
100581	98626	75	37652	37534	73	1599	1662	16	1573	1580	16	3621	3567	27	251648	238407	78	1.17433
143550	120746	81	53129	44148	81	2090	1507	24	2472	1974	25	4946	3971	37	353522	291378	86	1.17433
66802	65172	75	17072	17061	44	986	889	0	1068	1023	3	1987	1977	20	154886	152946	76	1.17826
88129	86900	74	37934	37444	72	1245	1063	7	1789	1620	17	3292	3163	27	235401	225455	78	1.17826
126874	104896	82	48384	39374	82	1629	1339	17	2313	1967	22	4751	3921	35	334509	277029	85	1.18121
78392	75818	89	13377	13330	40	1198	1263	11	1415	1158	10	2865	2826	25	208910	205526	77	1.18318
72881	73812	72	29911	29740	70	1001	996	0	850	966	0	2530	2529	24	197603	191431	76	1.18318
75145	75174	73	14784	15129	40	899	1037	5	1050	1042	6	2575	2617	22	213733	207704	73	1.18514
169859	137803	86	62101	49226	85	2018	1777	20	2711	2157	26	6035	5294	37	434707	355327	89	1.18514
85742	85360	74	26762	26633	64	1305	1519	12	1625	1443	14	3160	2924	27	244815	234654	76	1.18612
73906	72400	81	29408	29702	69	962	954	0	1202	1145	8	2320	2221	22	189342	183254	77	1.18612
100011	95982	75	32016	29780	72	1607	1493	16	1876	1857	20	3643	3450	28	296510	278586	80	1.18711
174736	138971	96	57479	46316	84	2130	1693	19	2413	2063	24	5809	4714	38	455963	359295	92	1.18809
81989	80376	78	29382	29301	70	944	1004	1	1521	1336	11	3066	2827	26	205393	203426	77	1.18809
330465	227687	110	111079	75909	105	5322	3684	37	6234	4257	43	13916	9528	56	1.04858e+06	730100	113	1.18907
78460	79251	72	31087	31354	69	1160	1111	7	873	883	0	2468	2463	22	210469	202721	75	1.18907
62896	64903	68	23713	23836	55	807	742	0	1124	1067	6	1772	1613	17	158554	154855	74	1.19006
132448	119071	82	51294	45458	79	1704	1784	17	2135	1926	23	4997	4528	33	350291	302389	87	1.19202
261371	163468	102	99450	64133	99	4127	2788	34	4757	3111	40	10599	7510	52	759442	490433	106	1.19497
95878	92567	75	37047	36053	73	1572	1444	14	1609	1485	16	3234	3186	27	237384	230963	79	1.19497
132875	117075	80	57374	50818	78	1878	1649	20	1841	1736	21	4834	4313	33	327227	291193	86	1.19497
113991	98417	81	38287	32694	77	1625	1161	14	1815	1552	19	3900	3397	31	274278	237134	86	1.19497
125155	107875	81	42648	36247	78	1701	1433	17	2087	1687	23	4346	3770	34	339109	287467	84	1.19693
147187	126759	89	64360	55051	81	2009	1665	20	2161	1868	22	4516	3723	33	317310	262034	88	1.19693
70161	71074	71	26727	26948	69	766	781	0	1054	1093	7	2635	2429	24	189297	181577	76	1.19792
115290	115224	76	38169	38343	73	1834	1730	17	2305	2054	21	4381	4044	33	342263	332721	80	1.1989
156871	135715	84	47911	40690	80	2350	2037	21	2032	1862	21	4781	4286	32	346371	312770	85	1.20086
233587	167960	116	88400	63955	116	3182	2248	28	3971	2904	31	8383	6086	49	612626	458253	116	1.20086
82226	80848	81	15875	15901	42	1134	1122	7	1321	1242	10	3015	3081	25	223404	214592	75	1.20676
65003	66174	69	22486	22513	53	820	888	0	893	796	0	2020	2041	20	170094	166867	81	1.20971
165500	135525	89	61190	49966	82	1966	1566	19	2464	1731	25	4854	4076	35	387465	305216	87	1.20971
60049	59559	78	17227	17316	43	785	644	0	1030	1065	5	2053	2000	20	162998	160024	74	1.21167
87774	86180	73	44158	44149	72	1379	1430	13	1796	1682	18	3751	3703	28	252023	255006	79	1.21266
130704	111584	98	44216	38389	78	1732	1315	15	1956	1682	20	4541	4127	34	314358	277455	86	1.21266
244084	181523	93	78839	58820	90	2893	2049	28	3937	2861	33	8000	6207	44	615122	456455	96	1.21266
214115	161320	91	78000	58466	89	2711	1884	28	3316	2245	31	6905	5143	43	520462	381475	101	1.21561
72509	70990	73	26217	26276	52	991	1034	4	1074	1355	12	2525	2439	23	181204	174697	76	1.21561
147454	119340	87	59075	48241	82	1783	1633	18	2365	1872	22	5123	4048	36	379930	312813	88	1.21757
58946	60896	70	21781	21903	48	703	753	0	1456	1268	12	2175	2043	21	136654	127764	76	1.2215
98176	103540	57	42614	41556	72	1594	1372	14	1485	1554	16	3479	3351	29	255755	246220	78	1.22445
356660	235142	130	141710	97537	126	4953	3251	37	6119	4351	41	14180	9742	56	1.04858e+06	785747	133	1.22445
113854	100574	80	45108	38971	78	1656	1355	17	1885	1639	19	4635	4037	34	319429	276517	86	1.22445
61816	63963	73	19362	20205	43	902	945	0	594	723	0	2090	2168	20	209549	204095	73	1.22445
120688	108373	79	45468	39713	78	2053	1686	19	1806	1947	19	4290	3629	33	344482	309246	84	1.22445
153177	121309	84	79057	64699	83	3029	2398	28	3999	3133	34	7486	6035	44	590962	482969	87	1.22445
100370	101438	75	39881	40289	71	1581	1413	14	1704	1505	17	3602	3749	27	251965	243534	76	1.22445
113249	99277	78	42595	35853	78	1516	1370	15	1680	1486	17	3803	3096	32	297751	249852	96	1.22445
86773	86747	73	29859	28845	53	1185	1116	9	1270	1371	14	3274	3099	28	242117	233462	77	1.22543
106408	100296	91	37242	33893	76	1828	1550	16	1526	1523	15	3518	3381	28	266994	252363	81	1.22642
141268	114810	84	57821	46970	82	1937	1518	20	2195	1722	22	4354	3598	33	319144	260152	90	1.22642
99222	95199	79	33460	32733	73	1359	1446	13	1571	1549	17	3990	3945	28	291098	278699	79	1.2274
65160	63541	82	30128	30483	69	865	872	0	1159	1094	8	1957	2027	21	171039	168052	75	1.2274
92029	89962	81	41861	41741	72	1258	1155	9	1340	1297	13	3141	3072	26	229603	222192	79	1.22936
132848	129322	82	42061	40444	75	1946	1851	19	2375	2273	22	4560	4433	32	328067	308420	83	1.22936
56986	57150	68	21071	21353	46	866	756	0	894	873	0	2430	2321	23	150913	144416	74	1.23035
220115	170348	94	71212	54524	89	3131	2573	28	3271	2719	30	7624	6041	43	576112	452314	94	1.23133
155912	122363	92	56290	44005	83	2147	1492	22	2596	1941	26	5655	4452	38	423247	333715	87	1.23231
81822	83051	72	16195	16474	43	1225	1284	10	1529	1487	14	2538	2669	23	189479	183377	76	1.23231
96978	97769	73	47569	47131	73	1505	1543	15	1824	1704	18	3427	3350	28	267965	254098	79	1.23526
80801	80202	76	21298	21258	50	1078	962	0	1517	1387	14	2819	2795	25	210257	213433	76	1.2441
59659	56845	79	16951	17020	43	827	1019	3	1055	943	0	2123	2078	21	154167	153579	75	1.24902
144663	117111	86	47554	37754	81	2159	1635	20	1883	1436	20	5038	4254	35	364069	293686	91	1.24902
78359	77023	71	25961	25832	59	1223	1232	10	1381	1369	12	2758	2674	24	220630	211009	78	1.25393
131469	117517	82	45608	39612	80	1854	1618	18	1942	1555	20	4354	3692	34	310970	279956	84	1.25688
87618	86421	74	32016	32171	70	1173	1204	10	1087	1175	10	2957	2740	26	210080	204077	76	1.25688
68332	67984	70	15065	15068	41	962	979	0	1137	1132	9	2331	2368	23	193658	187277	77	1.25786
105333	98226	93	36866	34382	73	1453	1357	13	1656	1564	17	3980	3702	30	259735	251975	80	1.25786
126574	120878	78	37913	36450	75	1697	1631	16	1594	1473	16	4210	3791	32	287119	269480	81	1.25786
89632	88316	73	31307	30895	72	1389	1316	14	1029	1206	12	3236	3189	26	219054	218325	77	1.25884
138376	118701	85	50159	42351	79	2033	1718	18	2447	2090	25	4628	3999	33	346312	300367	84	1.25983
142800	115090	82	48612	39282	81	2160	1551	23	2260	1781	25	4811	3875	35	343998	280452	87	1.25983
121515	111027	79	51050	46016	77	1671	1405	17	1602	1625	16	3666	3298	29	270912	246928	81	1.25983
72328	70221	77	22292	22444	51	842	775	0	1096	1130	7	2597	2473	25	196663	195898	75	1.25983
103330	90291	77	41159	35717	76	1495	1098	10	1701	1358	16	4143	3677	31	291407	243795	83	1.26474
151634	120357	102	55862	43648	89	2126	1713	22	2442	2045	22	5024	3945	36	364130	280753	102	1.26474
82237	81831	73	30832	31018	68	1526	1390	14	1431	1551	14	3236	3105	27	231981	226485	76	1.26474
122525	120072	79	36348	34938	72	1212	1350	12	2267	2122	22	4510	4182	32	308791	290047	79	1.27064
143479	113712	85	53698	43045	82	2113	1641	22	2036	1531	21	4315	3538	34	349984	277512	87	1.27358
108727	107378	73	46507	44939	73	1469	1283	12	1768	1562	17	4123	3966	29	315043	298556	80	1.27358
56174	58014	61	17858	18164	43	636	647	0	732	859	0	1876	1817	18	151219	146708	73	1.27358
71045	71223	74	25218	25491	51	908	913	0	979	1080	6	2585	2562	24	209385	202796	76	1.27358
96109	95322	73	34576	34462	72	1298	1183	9	1331	1358	14	3332	3332	27	233982	219891	78	1.27653
88991	88326	85	38916	38974	71	1105	995	0	1625	1646	15	3333	3249	27	241976	234822	81	1.27653
112782	99736	79	37254	32856	78	1716	1186	13	1810	1582	19	3842	3551	30	308338	274591	84	1.27653
112077	93104	82	46888	38597	79	1920	1435	20	1922	1587	20	3483	2809	31	289215	230399	83	1.27752
129395	112672	81	44882	38559	78	1789	1566	17	2104	1603	22	4158	3589	31	325902	276173	84	1.27752
106507	106763	73	28894	28394	56	1558	1562	15	1661	1600	14	3803	3551	29	251373	243325	77	1.27752
92801	91906	81	29943	30296	60	1122	1308	12	1675	1541	15	3634	3493	27	242389	231089	89	1.27752
124862	106689	79	43056	35085	79	2090	1431	22	2051	1517	20	4122	3647	32	329272	260515	85	1.27752
75417	78333	70	20383	21066	43	1096	1166	9	1673	1692	17	3226	3239	26	235681	235465	74	1.27752
85830	90804	70	28340	29083	53	1207	1343	12	1398	1485	15	3315	3448	25	255256	249852	76	1.27752
119750	118693	76	24456	24067	50	1524	1434	15	1807	1931	19	4798	4754	31	316363	311265	79	1.2785
113170	97261	78	42464	36212	78	1058	930	0	1504	1237	14	3622	3065	30	287810	251483	84	1.27948
114293	102203	82	38949	33999	77	1723	1385	13	1823	1478	17	4014	3507	31	299213	255325	84	1.28046
94115	94305	72	31016	30944	71	1437	1411	14	1509	1574	15	3279	3219	26	239044	230088	78	1.28046
84700	82817	75	32266	31939	70	1740	1848	17	1422	1355	13	3360	3318	26	258884	252995	77	1.28145
160746	130682	90	57075	47396	82	1928	1388	20	2299	1821	27	5105	4056	36	346441	270176	91	1.28145
199210	151316	94	59534	44245	92	2514	2135	23	3124	2406	28	6311	4888	40	485118	380430	97	1.28341
211657	169264	90	72174	57413	86	2411	1974	25	3474	2455	32	7015	5772	42	562389	452519	93	1.28341
83220	83442	78	21933	22148	49	1252	1301	12	1397	1340	13	2988	3071	25	220996	212909	76	1.28439
121238	117688	79	36956	36835	74	1589	1615	15	1595	1633	17	4634	4375	32	292306	280977	78	1.28439
112872	114307	75	36661	34523	75	1988	1967	21	1786	1481	18	4402	4095	31	364593	344334	84	1.28439
54559	55905	69	22234	22542	50	661	721	0	726	708	0	1633	1781	16	131237	127622	71	1.28636
150967	120090	87	54053	43586	83	2406	1965	23	2149	1528	24	5051	4200	35	359443	292005	91	1.28833
169580	157092	84	53870	48373	82	3107	2874	26	3532	3313	29	7591	7146	41	569135	528101	90	1.28833
67659	66797	74	27839	25280	69	1331	1285	11	1154	1095	7	2298	2216	23	172072	165727	76	1.29127
116494	98200	80	44343	36721	78	1627	1263	15	2063	1765	20	4491	3718	34	340199	279911	87	1.29127
135948	113623	88	50902	41586	81	1851	1541	19	2066	1866	24	4790	3611	37	355670	285038	88	1.29226
103210	102131	78	27661	27475	58	1677	1550	17	1777	1584	17	3964	3920	29	291713	276632	79	1.29226
110372	103889	76	37524	33708	75	1549	1398	13	1704	1826	18	3790	3575	30	295808	269913	82	1.29717
233741	170362	97	77053	56186	91	2900	2009	29	3941	3140	34	8493	6400	47	627696	465094	99	1.29815
86380	83275	81	31513	31593	71	1134	1121	9	1429	1348	11	3100	3192	25	213259	208184	78	1.30208
186274	147915	94	79657	65619	86	3292	2498	28	3420	2706	30	6380	4940	40	469091	382218	92	1.30405
100057	97844	76	19976	19977	48	1769	1667	17	1516	1416	14	3340	2966	29	248478	244689	77	1.30601
278542	190094	99	79472	53697	98	4027	3035	33	4764	3339	38	10501	7215	51	752419	504549	105	1.30601
124503	111939	88	43162	38423	77	1620	1303	16	2055	1798	20	4338	3812	32	284269	254821	84	1.307
70544	71436	74	11614	11630	38	1234	1282	10	1337	1318	13	2618	2553	25	222838	217065	74	1.31093
98374	97275	74	26579	26379	67	1409	1278	14	1483	1555	15	3549	3556	27	281655	278550	80	1.31093
100019	98703	77	30695	30338	71	1569	1368	13	1635	1482	16	3541	3200	29	263234	246509	77	1.31093
122472	113756	82	42720	38322	78	1700	1477	17	1782	1525	17	4012	3646	30	291632	261467	82	1.31093
87924	87590	73	29705	28596	71	1550	1520	15	1284	1276	12	3367	3292	27	247766	232967	79	1.31093
131532	116527	85	52839	46433	79	1740	1555	16	1914	1574	18	3918	3540	31	278560	239530	82	1.31289
208857	161055	93	67591	52387	87	3081	2413	29	3551	2902	32	7312	5621	41	533658	406200	95	1.31289
105792	98772	84	42741	39319	76	1339	1185	12	1458	1285	13	3507	3203	29	245770	222204	84	1.31388
77151	75865	74	35879	36002	71	1291	1332	11	1096	1235	10	2426	2409	23	188411	180409	75	1.31388
100760	97212	77	30246	29455	72	1608	1517	15	1699	1597	16	3492	3436	28	301731	284866	79	1.31486
153984	120847	88	56481	45203	83	2444	1750	25	2311	1838	22	5486	4377	37	393245	317743	89	1.31584
210428	147136	94	70847	49007	90	2815	1849	29	3326	2368	31	7749	5527	45	550582	380405	97	1.31682
145693	112602	103	52464	39195	103	2147	1410	21	2561	1944	25	5478	4206	36	410719	310329	103	1.31682
145141	122202	84	48623	39735	81	1877	1371	18	2407	2033	26	5542	4690	36	407075	351151	89	1.31781
210264	159992	96	64195	47873	87	2680	2112	26	3065	2281	30	7164	5303	44	548743	418522	94	1.31781
116239	102970	79	41846	35699	79	1522	1358	13	2066	1690	21	4275	3854	33	304060	262562	85	1.31879
88250	86053	76	36356	36496	71	1576	1703	15	1787	1800	19	3789	3674	29	286002	266384	77	1.31879
68691	68299	69	17203	17083	44	734	767	0	1237	1056	7	2420	2586	22	190280	192611	72	1.32174
79517	78073	88	27489	27276	70	854	858	0	1172	1172	10	2622	2665	23	211737	203476	77	1.3237
69913	74279	67	33969	34035	69	1486	1355	13	1074	964	0	2578	2679	24	184769	176160	75	1.32469
112487	105533	81	39923	37743	75	1435	1376	14	1751	1578	17	4149	3903	30	315529	299147	83	1.32469
60991	60320	70	19287	19778	43	1152	1052	5	1078	1001	2	1945	1771	20	160307	157698	71	1.32469
99792	100599	73	42327	42006	73	1574	1577	16	1797	1762	18	3895	3524	29	264704	254594	80	1.32469
77448	77525	70	24768	25320	52	1108	1248	12	1237	1143	9	2739	2634	24	227559	223411	78	1.32469
63307	65448	69	20830	21515	45	977	751	0	1107	1012	3	2089	2172	21	162288	158224	73	1.32567
134095	106778	97	50076	41009	80	1703	1372	14	2156	1710	23	4249	3568	34	321504	264015	85	1.32567
67446	66826	77	16074	16552	41	1046	1047	4	1215	1105	8	2287	2130	22	174529	173344	76	1.32665
181820	142945	87	69019	54050	85	2654	2413	23	2763	2167	26	6505	5295	39	458724	362298	89	1.33255
74482	74048	72	29899	29591	70	1079	1086	8	1099	1008	2	2372	2184	22	185584	182672	78	1.33451
94898	94430	74	29759	29993	71	1145	1035	5	1488	1366	15	3297	3237	27	242781	239999	79	1.33451
142995	118732	83	57334	46714	82	2254	1673	25	2067	1859	21	5165	4243	36	334809	273825	87	1.33451
77738	77783	71	15964	15821	42	1330	1323	11	1486	1441	14	2724	2677	25	209815	205033	89	1.3355
88369	92207	62	20102	20555	43	1261	1196	11	1723	1606	17	3512	3662	26	240360	232256	76	1.3355
70059	69976	71	22462	22461	52	1047	1163	7	1131	1151	10	2455	2598	22	188920	183391	77	1.33648
166159	129930	85	51581	40370	83	2235	1802	23	1986	1720	22	4972	4001	36	387877	306229	87	1.33648
140125	114688	85	50763	42206	82	1828	1497	18	1625	1707	19	5116	4126	36	368631	294931	87	1.33648
113699	112467	75	33343	32780	72	1747	1597	16	2181	2164	21	4032	3941	30	335108	328769	78	1.33648
110996	106838	86	38872	38220	74	1577	1465	16	1906	1833	20	4046	4054	29	315367	296942	80	1.33648
93029	91002	74	38309	37034	72	1101	955	0	1488	1336	13	3208	3155	26	251132	243442	78	1.33648
56356	59626	63	23020	23337	47	935	895	0	894	761	0	2108	1960	21	151167	148143	74	1.33648
138177	116871	83	47248	39318	81	1516	1201	13	1918	1688	19	4915	3984	34	330436	267606	98	1.33746
92063	90377	77	37608	37618	72	1268	1224	11	1812	1701	17	3437	3064	28	249449	240019	78	1.33746
90661	88285	75	28337	27999	71	1609	1552	15	1653	1531	15	3403	3147	28	263798	255186	77	1.33943
193771	146365	92	59661	44847	90	2859	2005	29	2537	1989	27	5520	4246	39	434475	329107	96	1.34336
97935	85954	78	40204	34784	77	1422	1170	9	1301	1108	8	3066	2671	27	234354	203749	82	1.34336
120424	100602	81	51428	43189	79	1489	1236	12	1840	1257	17	3538	2875	32	283176	229087	86	1.34532
77638	77771	71	23762	23809	50	1139	1025	4	1265	1440	13	3036	2897	27	201235	197990	79	1.34631
88407	88388	72	29483	29362	70	1684	1567	16	1458	1424	15	3496	3371	29	253503	250910	78	1.34631
150846	122159	86	54489	44168	82	2177	1740	20	2367	2065	23	5545	4554	38	387031	318583	88	1.34631
77625	78113	72	30930	31309	64	1055	1093	6	1424	1301	12	2776	2808	23	207993	202507	77	1.34729
157794	127289	85	53825	43207	83	2168	1634	21	2154	1688	22	4878	3976	35	344023	273881	90	1.34729
124824	106894	82	50158	42116	79	1863	1486	16	1599	1401	15	4166	3588	32	331049	274346	87	1.34827
85707	86671	72	22534	22712	48	1247	1290	11	1450	1331	13	2908	2794	24	218132	210642	76	1.34827
91974	93151	71	32427	31939	71	1540	1671	16	1422	1405	14	3080	3095	26	224815	210292	79	1.34827
106767	102145	77	41463	39477	74	1530	1537	16	1780	1899	18	3879	3746	30	302086	289946	81	1.34925
172481	127013	88	64153	47345	87	2215	1915	23	2082	1522	23	6271	4311	43	447503	319965	95	1.35024
91809	91807	74	33808	33799	71	1420	1504	14	1498	1525	14	3101	3142	25	218507	217213	77	1.35024
146048	130599	80	51381	45678	78	1976	1984	19	2361	2096	22	5582	5052	36	374561	343635	84	1.35024
55336	55158	76	17258	17250	44	514	513	0	669	664	0	1796	1758	17	172074	163784	73	1.35613
97993	97440	78	53418	53006	73	1401	1311	12	1410	1316	12	3485	3488	28	266558	253439	79	1.35613
110247	100578	79	40611	36546	75	1773	1558	17	1773	1847	17	3899	3480	30	310840	278329	82	1.35613
146739	132077	96	68721	62510	79	1658	1669	17	2185	1966	22	4793	4208	34	340194	313486	84	1.35711
257027	170006	96	87236	58059	95	2955	1781	29	3969	2657	37	8979	6072	50	670001	451002	101	1.35711
55027	55762	69	17925	18020	43	834	923	0	926	939	0	1818	1901	19	152138	151585	72	1.36006
77819	77014	79	24299	24531	52	1233	1047	5	1045	1080	7	2770	2741	24	198993	194864	75	1.36105
121085	104756	85	40293	34000	78	1914	1537	17	1672	1553	19	4232	3689	32	310670	266130	82	1.36105
51701	52674	56	14194	14473	40	895	887	0	858	669	0	1857	1765	19	129264	128130	72	1.36105
57261	57916	70	13311	13391	39	645	722	0	882	917	0	1978	1901	19	146948	145654	72	1.36203
86708	83961	75	24515	24579	56	1233	1403	12	1328	1451	13	3163	3203	26	241697	236922	77	1.36498
94756	93321	82	39107	39050	72	1423	1465	14	1861	1699	19	3295	3313	27	249715	246007	78	1.36498
159968	129866	85	52974	43321	82	1984	1678	21	2221	1839	23	4764	3928	35	350943	281733	90	1.37186
100432	100522	73	32550	32195	70	1282	1404	12	1859	1754	18	3518	3233	29	281876	273837	79	1.37186
75776	77733	77	26907	26980	63	1033	1009	2	1177	1097	7	2500	2334	24	190949	186110	77	1.37186
106605	91880	88	46576	40560	78	1187	1197	11	1818	1506	19	3768	3349	30	286865	253523	85	1.37284
104384	102967	74	39721	39181	73	1660	1505	17	1644	1636	17	4251	4051	30	292947	285165	79	1.37972
85550	85386	72	27521	27099	71	1168	1101	6	1399	1346	14	2408	2339	23	200832	187905	75	1.38168
84024	84099	71	29298	29219	68	1286	1351	14	1131	1032	4	2522	2512	22	192894	185439	76	1.38168
69587	70992	69	27539	27785	60	1184	1015	3	1055	1019	4	2521	2493	23	204736	197620	75	1.38267
88356	91277	71	26278	26227	56	1688	1636	16	1525	1348	14	3343	3525	27	258789	247557	75	1.38267
152821	128795	84	50535	39870	90	2120	1590	21	2054	1578	21	4586	3787	34	351952	285451	86	1.38267
71530	74972	62	21510	21842	46	1015	1110	7	1378	1319	14	2846	2818	25	197790	194742	74	1.38267
103191	101688	90	59995	60003	74	1648	1782	16	1849	1622	17	3826	3521	30	279364	263434	78	1.38365
81544	80933	73	24311	24144	53	1436	1442	14	1261	1247	10	3008	3056	25	219326	214576	77	1.3866
91394	91022	78	24815	24425	60	1422	1229	13	1594	1411	14	3263	3075	27	258606	256631	78	1.38954
151376	129297	84	61565	51750	82	1995	1682	20	2123	1710	24	5043	4339	35	366502	312364	88	1.38954
217366	168641	89	75483	58947	87	3197	2242	31	3249	2588	29	7533	6103	42	578118	459179	96	1.39053
96342	93834	82	37541	36157	72	1569	1604	15	1603	1575	16	3773	3551	29	270600	255310	78	1.39249
97152	95282	75	28281	27699	64	1166	1053	6	1263	1308	13	3074	2939	26	213920	201203	79	1.39347
94904	92997	78	33128	32985	72	1211	1233	10	1473	1387	13	3251	3062	26	228946	214695	80	1.39347
147178	134681	87	49010	42916	81	1977	1864	19	2388	2166	23	5407	4735	35	410469	364642	86	1.39446
88075	88512	71	33979	33747	70	1182	1278	10	1421	1250	11	2689	2686	23	204134	202142	75	1.39446
183844	147192	84	67150	52724	84	2297	1706	24	2501	1882	27	5824	4789	38	431868	348553	90	1.39446
137747	116874	82	46920	39464	80	1947	1583	18	2162	1766	22	4784	4031	35	343300	291229	85	1.39446
112086	106454	88	33127	32259	74	1587	1497	14	1673	1520	16	3774	3499	29	275615	258969	83	1.39642
68155	68299	72	19407	19611	46	996	1129	7	1106	1133	8	2464	2479	22	195446	197766	74	1.39642
79332	78141	68	25588	25508	59	1126	1302	10	1210	1211	10	2834	2786	25	220341	220083	78	1.39741
116381	111777	78	52162	50989	75	1444	1266	13	1742	1547	17	3736	3428	28	259903	246722	81	1.39839
200152	158617	106	71758	55671	106	2497	1967	24	2804	2307	27	6963	5331	43	560945	441875	106	1.39839
79688	79049	75	21761	21863	48	1161	1155	7	1191	1117	8	2617	2450	24	185128	177866	79	1.40232
144260	124558	83	49884	41459	80	1914	1415	20	2085	1982	19	4511	4101	33	341749	298687	86	1.40232
109876	100637	84	37019	33109	77	1688	1673	17	1734	1585	17	3438	3179	30	276844	252070	82	1.40232
93747	93957	73	34704	33352	71	1369	1470	14	1616	1616	16	3560	3221	30	245044	229239	78	1.40232
213972	157045	93	60276	43271	88	2764	1732	28	3219	2361	29	6559	4670	43	535058	388165	94	1.4033
203240	163777	98	73723	60024	85	2164	1888	21	2959	2376	29	6202	5194	39	428810	355743	95	1.40428
90663	90831	74	32621	32820	70	1724	1646	17	1912	1586	17	3624	3465	30	270772	262897	78	1.40428
80018	80869	71	20224	20138	47	1249	1289	11	1166	1002	1	2841	2854	25	217439	206926	76	1.40428
103821	99776	89	25809	25415	64	1431	1491	15	1873	1765	17	3726	3646	28	261283	246608	80	1.40625
69501	69479	75	21338	21532	47	1453	1261	11	1117	1188	10	2455	2242	23	161861	161158	77	1.40625
63061	61765	85	21160	21056	48	890	1063	6	994	1003	1	2459	2510	22	183777	181902	80	1.40625
75939	77173	71	20896	20918	49	1219	1230	10	1270	1225	10	2465	2526	23	176188	170134	77	1.41018
246680	171391	101	110890	83596	98	4206	3086	32	3936	2687	34	9102	6271	51	648743	450259	105	1.41018
113921	113942	76	40897	40204	74	1628	1396	14	1432	1610	16	4025	3806	31	317062	303302	80	1.41018
120100	108166	78	42407	37827	78	1994	1764	19	1817	1634	19	4578	4212	33	335413	301048	82	1.41018
102638	100309	79	23690	23169	53	1413	1354	11	1749	1652	18	3394	3261	27	287573	277357	78	1.41116
141104	123025	83	46335	38969	80	1962	1721	20	2439	1919	25	5018	4473	35	374200	328037	87	1.41903
98118	95402	77	19837	19830	46	1181	1192	9	1458	1235	13	3555	3410	27	250201	242204	80	1.41903
64386	64922	69	23684	24063	51	978	1096	7	1100	1143	9	2535	2558	23	196855	193437	74	1.42001
64916	64577	76	17679	17743	43	916	897	0	975	1018	4	2308	2223	23	171145	165246	74	1.42099
132681	109848	85	51546	42465	80	2071	1636	20	1777	1556	19	4274	3445	33	319897	267890	86	1.42689
145851	126240	83	46441	39212	80	1751	1446	18	2097	1855	20	4744	4261	34	348506	315940	88	1.42787
56554	55999	79	15236	15382	41	841	868	0	670	738	0	1979	1840	19	139780	138520	75	1.42787
67623	66455	75	20515	20647	48	765	617	0	890	984	0	2181	2071	20	156200	154682	77	1.42983
79868	81481	73	28581	28729	64	1185	1145	9	1801	1577	15	3184	2936	28	233364	223176	80	1.43082
108130	105850	75	39381	37713	72	1889	1968	17	1966	1823	20	5187	4960	33	342938	324497	82	1.43082
86879	87271	73	39007	38859	72	1332	1297	12	1402	1327	14	2921	2889	24	202613	195270	78	1.43082
126519	124817	78	50065	49081	76	2097	2136	19	2210	2031	21	4928	5000	31	340219	331131	84	1.4318
115699	104247	79	43871	37409	79	1726	1685	18	2236	1807	22	4546	4231	32	336500	302673	86	1.43278
77863	77455	79	29992	30036	69	962	988	0	1242	1186	8	2584	2451	24	191718	189792	79	1.43278
135743	123921	89	50670	45553	78	1652	1588	16	1911	1634	17	4457	3958	33	331147	307091	84	1.43377
99762	95251	78	33071	30968	74	1151	1237	10	1690	1605	15	3403	3259	28	242378	226265	80	1.4377
111698	109092	78	38171	37225	75	1442	1175	12	1927	1811	17	3767	3762	28	274080	261619	81	1.43966
282673	199116	99	87401	61048	95	4149	3027	33	4671	2972	40	9462	6610	48	789430	575255	101	1.43966
180244	138259	85	61823	46588	84	2155	1671	20	2255	1726	26	6059	4306	41	431988	328907	91	1.44064
113435	98119	81	44587	37522	78	1530	1322	13	1887	1641	20	4220	3458	34	286978	245492	96	1.44064
123895	111033	82	45909	41341	76	1699	1370	16	1803	1751	17	3455	3201	29	299574	270590	82	1.44064
87186	86904	75	18490	18487	45	1255	1389	13	1508	1473	13	3004	2939	26	209281	206466	77	1.44163
153636	129769	100	53139	45025	80	1982	1760	19	2461	2245	25	5239	4399	36	387287	333276	87	1.44163
116749	111975	86	55469	52525	75	1920	1859	17	1958	1862	20	4640	4485	32	314861	302992	81	1.44163
74723	76280	70	19001	19193	45	1167	1225	9	1228	1169	10	2695	2611	24	201695	193582	74	1.44261
110008	105701	75	36601	34290	75	1407	1277	12	1663	1415	15	3079	2790	27	229402	222771	81	1.44261
236085	169136	99	77068	55011	93	2794	1917	26	3512	2416	33	6666	4958	41	538466	390153	100	1.4544
70423	68601	73	18694	18581	45	1008	1189	9	1258	1123	8	2658	2723	24	186279	182821	77	1.4603
307635	211803	110	99838	66655	107	3941	2626	33	5209	3475	39	10436	7256	52	814135	552300	114	1.46128
106520	103838	75	40106	38144	73	1506	1376	14	1893	1812	17	4082	4098	29	299533	284394	80	1.46423
118057	112012	82	41371	38889	74	1633	1608	16	2058	1730	19	4686	4369	32	348265	335802	83	1.46521
110945	107531	79	37967	36613	73	1780	1696	18	1690	1657	17	4127	3788	30	297558	277005	81	1.4662
166978	130434	88	68764	54166	84	2736	2113	27	2906	2128	29	5054	3770	37	402023	305194	93	1.4662
248709	186107	107	77699	58547	93	3611	2288	33	3805	2780	32	8606	6425	47	615687	474671	99	1.46914
94079	92390	76	35709	35500	72	1482	1427	14	1878	1762	18	3651	3541	29	261725	250371	80	1.46914
119499	115591	78	39448	38731	73	1622	1765	16	1802	1786	19	4037	4099	28	329159	314779	82	1.47111
134345	113868	82	48534	40248	81	1573	1149	12	2164	1799	22	4799	4045	35	334441	272619	85	1.47111
71941	70491	87	26144	26529	55	996	949	0	1109	1052	6	2555	2591	22	189223	185211	75	1.47209
128898	106789	98	47255	39678	80	2060	1725	21	2124	1748	22	3843	3280	32	326424	269685	84	1.47209
74908	73818	77	15903	16168	43	804	714	0	1044	1070	7	2551	2345	23	159534	156514	75	1.47209
70894	71195	70	20543	20622	47	1444	1342	13	1240	1256	11	2907	2905	24	211109	200352	76	1.47307
84841	87451	70	31398	31598	70	1345	1339	13	1213	1283	12	3039	2905	26	233002	228729	74	1.47307
111125	97718	80	46513	40890	78	1536	1302	12	1677	1388	19	3735	3163	31	274248	243681	85	1.47406
94732	93352	77	31808	31240	71	1365	1401	12	1806	1754	19	3482	3439	27	270262	267235	77	1.47602
87496	85531	73	32577	31796	72	1049	996	0	1392	1380	14	2990	3001	25	226072	221328	78	1.477
83771	83873	76	31076	31162	70	892	920	0	1335	1354	11	3036	2851	25	239937	231657	78	1.48192
58842	60160	64	23124	23302	53	475	504	0	947	1024	3	2142	2126	20	163013	160084	79	1.48487
153602	139429	85	58709	53534	79	2091	1839	20	2691	2263	26	5399	4655	36	407791	375331	86	1.48487
117368	103723	82	43893	38681	78	1457	1344	14	1918	1813	21	4553	3826	33	378467	326104	84	1.48487
173093	135329	87	50368	39022	85	1987	1565	22	3093	2447	27	5934	4480	41	425226	323989	93	1.48585
94631	92889	81	38312	38040	72	1257	1278	12	1583	1575	14	3664	3694	27	250142	243852	79	1.48683
128566	119064	78	37842	33768	76	1821	1770	17	1769	1492	16	4253	3968	31	315576	291487	95	1.48683
291827	199954	102	90797	63477	96	4207	3044	34	4892	3580	39	10633	7174	52	807444	545397	103	1.48683
97340	96676	74	25561	25747	54	1823	1823	17	1855	1825	17	3813	3746	29	285838	284220	79	1.48683
135392	128815	81	48611	45663	77	1740	1567	18	2216	2019	21	4480	3910	33	342376	323739	84	1.48781
64110	62380	76	16123	16094	43	838	1019	2	1065	1124	7	2474	2374	24	183077	180727	76	1.49076
76788	77373	73	24101	24113	52	861	891	0	1320	1167	10	2886	2882	24	200317	200544	76	1.49076
106100	90631	82	38697	33038	77	1391	1229	14	1723	1515	17	3806	3246	31	289869	244942	82	1.49076
103411	97989	79	31553	29115	73	1474	1341	13	1637	1557	16	3955	3499	30	279401	259266	78	1.49076
129590	105768	92	45807	36615	82	1768	1388	18	2086	1681	22	4438	3794	32	319515	252125	98	1.49076
83012	81845	84	27789	27416	70	1154	1144	8	1364	1223	11	3108	3090	26	211461	211436	78	1.49273
144160	110996	102	55644	43091	86	1870	1455	18	2441	1839	24	4453	3318	35	338908	252996	102	1.49273
191929	151145	87	58945	45902	84	2593	1975	24	2907	2298	29	6271	4852	42	472779	379163	92	1.49273
174225	135802	100	58042	45360	84	2118	1811	21	2328	1879	25	5375	4384	37	403497	317300	91	1.49469
80737	81789	72	29451	29402	69	1099	1121	7	1301	1262	11	3013	2940	26	224868	215606	87	1.49568
95900	91473	91	30932	28994	74	1258	1186	9	1638	1672	16	3734	3493	29	268082	246548	91	1.49568
124469	107460	91	48074	41208	79	1787	1341	17	2129	1813	21	4070	3613	32	325806	281191	86	1.49568
57636	56907	70	16264	16468	42	711	753	0	756	730	0	1882	1838	18	144503	142472	74	1.49666
132735	112321	81	50921	42691	80	2491	1901	24	2308	1787	25	4740	4011	34	366376	305850	86	1.49764
220998	163126	98	88789	66421	92	2601	1860	26	3848	2886	34	7255	5285	43	580144	425650	99	1.49862
94028	91506	77	29249	27657	64	1164	1186	8	1337	1335	13	3285	3112	27	237037	226899	81	1.49961
103837	102784	74	24968	24455	56	1343	1354	12	1489	1440	14	3585	3580	27	288498	274802	80	1.50059
157186	137135	87	61664	54656	81	2438	2130	21	2340	2239	21	5045	4481	34	389361	346594	86	1.5055
130389	106556	82	49280	40429	80	1506	1470	13	2104	1734	20	3810	3180	32	302620	251121	87	1.5055
124569	112404	80	44347	38508	77	1318	1124	10	1879	1626	20	4598	4128	33	341280	302659	84	1.5055
229627	189524	88	69178	56314	89	2504	2181	22	4142	3128	34	7522	6059	42	548369	456143	94	1.50649
96694	100003	73	45891	46599	72	1581	1300	14	1700	1733	19	3691	3605	29	255887	243882	76	1.50649
77343	78828	79	19698	20403	43	1090	1076	6	1483	1202	12	2849	2808	26	206946	200033	76	1.50649
130323	122012	79	53268	50987	77	1840	1695	17	1612	1583	17	4175	4131	30	311153	282257	82	1.50747
140615	117788	86	51932	43505	81	1892	1625	22	2179	1800	22	4354	3630	34	352417	295337	85	1.50747
233813	175448	95	77386	58558	90	3318	2129	30	3864	2946	33	9156	7000	45	685456	520178	94	1.50845
101154	97110	83	40391	38434	73	1980	1983	18	2041	1846	20	3888	3586	29	295868	286410	79	1.50845
349538	229460	134	135320	90860	130	5554	3937	36	6551	4536	44	14360	9701	56	1.04858e+06	761816	135	1.5114
152236	127880	84	52473	43818	82	2329	1936	23	2236	1959	21	4846	3849	36	380092	331783	87	1.51828
76358	78262	76	19805	20026	46	1384	1249	10	1478	1400	14	2925	2854	25	204119	202519	76	1.51828
110241	105010	79	41844	40524	75	1634	1391	14	1774	1650	17	3918	3728	30	287981	271669	82	1.52221
153356	130326	84	64279	55024	83	2368	1955	22	2518	2094	25	5117	4147	36	366320	309349	87	1.52221
66327	66420	75	22092	22668	47	960	976	0	1088	976	0	2185	2348	21	172251	167171	74	1.52319
84269	82368	74	33717	33412	71	918	1008	2	1371	1282	12	2717	2743	25	206525	201630	76	1.52319
78334	78105	82	26947	27251	65	1552	1376	14	1616	1290	13	2962	2822	26	232705	227434	77	1.52319
118634	108014	80	44523	40599	76	1684	1381	18	1984	1644	21	4533	4228	32	323901	298788	82	1.52319
72302	74990	71	25408	25771	54	776	897	0	1094	1026	4	2338	2239	22	177327	172702	75	1.52417
110057	104908	76	41766	39159	75	1559	1480	15	2132	1551	20	4098	3874	30	293889	277312	81	1.52417
94688	92394	75	43994	43206	73	1238	1116	8	1775	1805	17	3666	3548	28	276037	273376	79	1.52614
87288	85368	81	26496	25992	61	1160	1227	11	1510	1490	12	3286	3135	27	243236	231527	82	1.52811
103265	99516	80	38786	37123	75	1260	1177	10	1695	1647	17	3672	3661	28	266016	249890	80	1.52811
58376	58462	73	20758	20960	47	1003	937	0	924	865	0	2143	2018	22	167199	161868	76	1.52909
101289	99011	83	26464	26353	59	1460	1498	17	1623	1523	16	3488	3347	28	271554	259548	79	1.52909
94062	91963	77	28661	27697	71	1280	1265	12	1261	1137	9	3369	3175	27	209522	207987	77	1.53204
70744	70941	77	22919	23054	55	1061	1055	5	1196	1136	8	2602	2464	24	184337	174241	75	1.53302
85479	85434	81	37922	37638	71	1406	1543	13	1217	1228	11	2719	2664	24	217823	215374	74	1.53302
148717	122297	88	58497	46914	82	1781	1313	17	2258	1619	25	4705	3759	36	330189	263493	88	1.53302
89254	92734	72	36679	36837	70	1226	1228	10	1540	1310	13	2977	3000	26	246940	235230	76	1.53302
116796	99478	81	38109	32208	78	1640	1397	17	1826	1233	19	3685	2943	31	273355	230278	83	1.53302
127362	118676	78	53569	49052	76	2064	1918	20	1947	1602	18	4618	4256	34	339163	327802	80	1.534
81202	79123	73	20650	20599	48	1052	1127	7	1443	1382	14	3075	3044	25	214379	206981	77	1.53498
124548	105327	86	47409	39813	78	1958	1629	20	1873	1821	19	4491	3744	34	325647	272764	83	1.53695
248707	190395	99	77635	61443	93	4180	3078	31	4249	3232	34	9561	7163	48	722126	535872	98	1.53695
110564	100615	78	43184	39086	76	1803	1511	16	1490	1292	14	3972	3418	32	304946	278767	81	1.53695
82243	84406	71	21375	21551	46	1440	1407	15	1572	1329	14	3185	3059	28	253123	247209	75	1.53793
94818	93829	74	30713	29902	71	1503	1302	11	1618	1564	16	3463	3353	28	256005	242503	78	1.54088
147178	120912	83	55684	46291	81	2262	1694	22	1969	1675	21	4338	3332	35	339798	278277	87	1.54088
155874	132214	84	53767	45353	81	1793	1476	19	2342	1934	24	5475	4505	37	427971	363047	90	1.54186
66035	65655	77	24970	24960	60	822	725	0	659	920	0	2194	2055	21	161443	159370	75	1.54186
162911	139435	87	60402	50700	84	2084	1754	21	2712	2325	25	5605	4683	36	409572	346003	90	1.54776
62859	65909	68	22435	22947	46	994	987	0	1075	1204	10	2080	1920	21	174147	171059	73	1.54776
105204	97621	77	40845	37158	74	1677	1342	16	1896	1810	19	3995	3490	31	282756	254693	80	1.54776
159764	125345	85	60250	46333	83	2511	2096	22	2689	2111	27	6089	4679	40	426536	327179	89	1.54776
130302	123926	79	49745	46176	76	1908	1744	18	2270	2078	23	5190	4508	35	386278	347357	87	1.54776
90283	88304	74	27264	26605	66	1273	1469	12	1409	1281	13	3023	2962	27	223506	213844	78	1.54972
91634	91526	89	34331	34239	71	1377	1813	16	1550	1645	16	3512	3526	29	249462	245561	77	1.54972
165204	150014	88	60227	55440	82	2544	2351	23	2813	2485	25	5862	5464	35	491682	438690	87	1.55169
105349	103379	74	34722	32265	74	1437	1180	12	1874	1429	19	3687	3364	29	291970	264462	82	1.55169
95387	95868	77	30410	30614	68	1329	1304	12	1517	1629	15	3230	3163	26	239541	229311	77	1.55169
58582	58794	74	21920	22137	49	946	986	0	882	819	0	2164	2171	21	138190	135227	74	1.55366
68146	68116	71	24796	24917	58	1092	1195	10	947	941	0	2369	2507	22	166704	165175	74	1.5566
129574	116367	82	39354	33797	77	1891	1713	20	2016	1770	22	5062	4666	34	375366	332156	87	1.5566
74002	75648	71	29434	29328	62	1076	965	0	1267	1185	9	2960	2803	27	221537	218876	76	1.5566
100317	98180	75	28859	28244	70	1133	1178	9	1900	1583	19	3962	3940	28	285314	275724	80	1.5566
115209	94783	81	42227	34851	79	1715	1248	14	2019	1599	19	3978	3383	33	276270	227247	85	1.55759
76964	77398	73	33125	33602	70	1137	1193	9	1262	1363	12	2669	2625	25	193667	186158	77	1.55759
80587	81097	74	24716	24814	50	941	1045	4	1066	1073	7	2718	2772	24	218405	215443	75	1.55759
66741	66987	65	17122	17535	43	823	910	0	1082	952	0	2155	2375	21	167545	166892	75	1.55759
123818	115276	85	43031	39398	78	2006	1700	21	2053	1864	18	4159	3797	32	316798	293286	83	1.55955
167976	132478	85	58037	45202	83	2453	1919	23	2760	1929	27	5841	4550	38	429178	340532	89	1.55955
75818	74917	73	20141	20271	48	1010	1163	8	1289	1192	10	2683	2549	24	208778	204753	77	1.56348
145484	115979	85	55335	44854	81	1903	1515	18	2200	1533	25	5022	3985	37	367656	298687	89	1.56447
212129	159018	101	89653	69625	88	2984	2361	27	3970	3057	33	8851	6961	45	612545	498902	92	1.56447
167351	135339	89	60993	47755	84	2037	1754	19	2455	1867	28	5679	4709	38	402586	316014	90	1.56447
144325	136244	80	66028	62174	79	1805	1532	18	2251	2098	23	4442	4267	31	389488	355614	86	1.57036
159767	134648	85	48157	39993	80	1840	1627	18	2400	1802	24	5348	4299	36	376599	320345	88	1.57036
164552	136503	85	61084	51142	83	2026	1645	21	2692	2124	24	5495	4598	37	380415	315939	88	1.57134
100088	97804	76	31604	30900	72	1760	1662	15	1615	1608	15	3555	3640	27	263676	250876	81	1.57429
86849	84960	74	31903	31361	71	1146	1193	9	1213	1344	11	2647	2791	23	203384	202300	80	1.57626
150866	114004	85	60155	45860	84	2266	1501	24	2446	1904	24	5335	3965	38	374445	283962	90	1.57724
84895	84503	74	25000	25340	57	861	903	0	1042	1030	4	2475	2424	24	180424	171938	75	1.57724
134650	111515	88	52139	43925	80	1825	1506	19	2262	1808	23	4765	3828	34	343516	288075	87	1.57921
156061	122206	103	57673	45941	103	1973	1625	20	2518	1840	26	5258	3966	38	380287	295022	103	1.57921
138682	121412	91	39450	34101	80	1916	1775	18	2048	1501	19	4442	4106	32	344961	305795	84	1.58019
155177	130624	84	57443	47478	82	1997	1645	18	2216	1946	22	5047	4313	35	408918	334789	90	1.5851
173419	130230	88	56771	41544	85	2150	1625	23	2601	1830	27	5745	4264	40	436961	332666	93	1.58805
79066	80810	70	28740	28573	66	1274	1181	9	1351	1233	11	2795	2840	26	222579	218302	76	1.58805
104939	100036	83	39679	37025	74	1730	1580	17	2000	1650	19	4172	4016	30	283034	273350	81	1.59002
256422	185258	98	81760	59448	95	3475	2443	29	4488	3178	36	9801	7079	47	768663	550716	101	1.59002
93719	93507	77	23915	23868	54	1539	1519	15	1571	1601	16	3130	3044	26	228223	224211	78	1.59296
184775	107937	96	66700	40211	93	2498	1250	28	3584	2061	35	6525	4121	47	483942	277120	98	1.59591
72116	71507	73	16805	16772	43	763	759	0	1121	1108	6	2238	2077	23	175296	175325	74	1.59689
55821	57648	68	15231	15143	42	801	780	0	665	763	0	1944	1972	20	167439	162219	72	1.59984
137232	118609	97	38432	33118	79	1815	1686	17	2070	1817	20	4621	4204	32	347829	301577	84	1.59984
263438	147747	110	101495	61061	105	4396	2540	45	5276	2790	48	11194	6151	60	753272	433834	109	1.60083
96635	99048	73	24726	25004	50	1545	1391	13	1595	1518	16	3576	3421	29	266816	262309	75	1.60083
92509	90952	79	21027	21483	46	1022	1080	7	1554	1468	15	2645	2709	24	221416	222795	76	1.60083
100932	99635	73	39963	39788	72	1311	1164	10	1265	1307	12	2695	2705	25	221454	209900	76	1.60377
98223	96286	75	41273	40856	72	1420	1467	14	1628	1458	18	3092	3048	26	236542	228414	77	1.60574
291785	222544	119	101935	78957	100	3987	3019	32	4739	3637	36	10975	8663	46	892655	719168	106	1.60672
198355	149409	108	69416	51155	108	2622	1790	25	2616	1977	26	6710	4785	41	500488	369268	108	1.60672
76243	75194	73	29413	29158	70	817	914	0	1323	1081	7	2720	2676	25	183533	174989	76	1.61065
87567	87207	74	37968	37227	71	1058	1020	3	1305	1138	8	2707	2748	24	207015	199920	78	1.61065
87730	85993	76	29459	29580	66	1411	1550	14	1256	1333	14	3487	3247	29	248644	239705	77	1.6136
64990	66822	84	16361	16625	42	983	955	0	1103	1045	5	2303	2168	22	184083	173905	74	1.6136
142086	122444	90	48299	39722	81	1794	1614	18	2144	2031	23	4726	4262	33	373010	319539	87	1.61655
89247	87275	81	29458	29265	66	1397	1503	14	1509	1465	14	3025	2924	25	220489	214205	78	1.61753
88569	87797	76	25957	25986	60	1131	1117	8	1223	1272	11	2914	2893	25	202657	197678	76	1.61753
133693	112208	81	50030	41629	80	2004	1636	18	2024	1647	20	4677	3699	36	324093	271516	90	1.61753
83530	83657	78	12494	12633	39	1369	1409	12	1359	1455	13	3403	3208	27	231501	223469	77	1.61851
103096	101393	74	40220	38780	72	1370	1508	15	1994	1822	18	4041	3893	30	278922	266610	78	1.61851
70796	70662	71	26759	27013	62	1025	1159	8	1145	968	0	2548	2616	24	206968	200057	77	1.6195
79409	79455	88	20383	20372	47	1211	1180	11	1071	1292	11	2963	2886	26	201424	198339	76	1.6195
70505	70650	75	23583	23596	55	950	837	0	1228	1097	10	2577	2729	23	193687	188850	73	1.62048
82385	82523	77	26595	26448	58	1012	1160	8	1450	1427	13	3009	2902	26	236790	230454	80	1.62048
122210	106123	80	45862	39390	78	1664	1432	16	1418	1223	14	3948	3553	31	319019	277879	84	1.62245
144339	138270	86	44376	42282	77	2001	1956	18	2460	2334	24	5473	5330	33	405033	384099	85	1.62441
107616	102372	77	39155	35952	74	1719	1703	16	1823	1449	16	3844	3708	29	307394	292902	80	1.62441
131411	110874	84	48444	40639	80	1961	1654	19	2405	1790	25	4739	3935	36	362702	307082	85	1.62539
148364	129331	82	48872	42872	79	1885	1605	19	1888	1776	19	4712	3989	35	369703	328826	87	1.62539
114241	112049	92	38628	37958	73	1916	1882	20	2067	1936	20	3947	3958	29	285427	277610	78	1.62638
159412	132646	82	59922	49384	82	2229	1862	21	2622	1923	26	5788	4705	39	387887	321900	89	1.62932
156905	126143	83	52711	42023	82	1839	1482	20	2220	1755	26	5360	4237	38	405386	321335	88	1.62932
149212	119105	85	56191	44927	83	2013	1605	19	2505	1937	23	4841	3780	36	382104	295194	92	1.63129
100468	100929	74	38626	37752	71	1879	1749	18	1905	1789	18	3995	4000	29	278237	273278	78	1.63129
155947	126310	86	51382	41197	81	2442	1930	25	2110	1830	20	5388	4272	37	385965	316798	89	1.63325
118958	109220	80	41996	37194	78	1577	1491	15	1821	1712	17	4333	3811	32	317202	288739	90	1.63325
155611	132166	97	61654	52843	83	2026	1727	20	2494	2131	22	4647	3891	34	358594	318690	89	1.63424
90404	88087	80	26411	26449	57	1136	1158	8	1907	1636	17	3089	3036	27	246011	235813	78	1.63424
128986	122196	84	46211	43260	77	2103	2209	19	2461	2191	24	5271	4941	33	386698	357375	87	1.63817
81311	80819	77	29924	30074	69	1069	1229	9	1062	1037	5	2651	2588	25	213096	200024	78	1.63817
246864	174490	96	86487	61011	94	3154	1941	32	3875	2882	35	8650	6197	47	691919	488531	100	1.63915
203876	152948	88	76710	57423	87	2939	2283	26	3224	2302	31	7469	5315	44	534137	391023	93	1.64505
119816	101314	81	50936	43743	78	1898	1469	18	1903	1419	19	3495	3106	30	305007	254907	84	1.64701
90648	90298	71	29166	29653	62	1523	1474	13	1707	1468	16	3256	3227	26	241694	239224	78	1.64701
150685	121651	85	58958	47807	83	1890	1644	19	2278	1909	23	5137	4038	36	453286	362115	90	1.65389
190295	103899	96	72311	44279	94	2326	1524	26	2887	1643	35	6723	3864	48	521144	308992	99	1.65389
90860	89994	73	23674	23691	53	1218	1290	10	1473	1369	14	3207	3055	26	229875	222306	77	1.66175
95538	90066	92	38895	36488	74	1277	1334	13	1379	1270	14	2945	2785	26	241174	231458	78	1.66175
67305	67735	72	23945	23421	69	1051	938	0	756	668	0	2437	2421	22	171293	157068	87	1.66175
69558	74200	62	17506	17975	42	1023	1018	3	974	834	0	2512	2590	24	170803	168668	72	1.66175
233717	133423	101	94704	56065	99	3139	1722	34	3557	1776	42	7363	4112	53	549824	299025	104	1.6647
110431	105917	82	37415	35406	74	1358	1338	12	1824	1595	18	3969	3808	30	284860	264506	79	1.66765
122788	103362	80	49387	40892	79	1763	1247	15	1742	1455	16	4590	3974	32	314186	270786	84	1.66863
109903	107138	77	35332	34507	72	1395	1567	16	1605	1442	16	4176	4043	30	279067	270487	77	1.66863
168237	134418	103	54821	43551	86	2301	1763	22	2941	2552	27	5811	4854	37	453756	378045	103	1.66961
158275	124441	103	47817	38585	83	1938	1424	20	2546	1981	24	5577	4643	36	377389	304004	87	1.66961
95089	94877	74	36070	35314	73	1432	1424	14	1561	1461	17	3836	3673	30	257896	250400	79	1.67355
145796	124318	83	46088	38839	81	1835	1282	15	2383	1850	23	4835	4249	35	348730	291839	86	1.67453
181028	142162	106	65908	51527	92	1881	1384	17	2822	2104	27	5595	4449	39	406941	309090	106	1.67453
93227	92907	80	28311	28122	71	1166	1337	12	1601	1573	16	3441	3438	28	282963	270279	77	1.67551
85945	85769	82	33247	33329	70	1294	1309	11	1166	1110	8	3023	2916	25	223469	216042	74	1.67551
137321	127453	96	50273	46171	96	1989	1902	19	2203	1897	22	4801	4288	33	393935	354713	96	1.67551
92083	90430	77	32314	32415	71	1085	1067	6	1254	1194	11	3169	3229	26	236419	229647	78	1.67649
90920	88550	82	22038	21707	54	1554	1563	14	1289	1219	12	3584	3341	29	245982	241944	77	1.67846
112681	109555	84	60983	58572	75	1929	1942	20	2336	2001	21	4358	4430	30	331409	304866	82	1.67846
60365	62578	67	17825	17910	46	766	602	0	877	971	0	1768	1924	17	147843	148667	75	1.68141
150075	122630	96	59722	48655	81	1878	1411	18	2203	1993	21	4882	3877	36	366414	293679	91	1.6873
86544	86458	85	22262	22388	49	1488	1280	13	1618	1591	17	3412	3354	27	293803	286122	77	1.69025
86316	87420	73	23294	22871	51	1354	1384	13	1206	1259	12	3333	3362	27	282310	269158	80	1.6932
121726	105050	92	49156	42535	79	1535	1399	16	1751	1590	16	3644	3225	31	302926	265536	82	1.6932
110934	98116	80	37621	32472	75	1250	1199	11	1473	1271	10	3116	2797	28	254642	227973	82	1.69811
114258	108204	83	52948	50143	75	1595	1295	14	1619	1510	15	3063	2881	26	267652	244979	93	1.69811
179750	144709	85	49619	39607	83	2688	2216	25	3061	2435	29	6381	5131	40	464926	367218	90	1.69811
63831	63941	70	26964	26994	66	551	634	0	1101	974	0	1886	1755	19	152375	145887	74	1.6991
94924	90293	91	41058	39127	76	1790	1668	17	1429	1304	13	3325	2879	28	250752	229110	91	1.6991
69804	70869	72	28635	28615	69	690	650	0	842	849	0	2185	2135	21	143113	142609	75	1.6991
54106	55252	68	21671	22020	48	668	725	0	913	728	0	1572	1677	17	121582	122363	71	1.70008
93049	92891	74	30364	30143	71	1712	1591	15	1597	1492	17	3551	3434	27	243648	239814	80	1.70106
224046	168585	94	75609	56313	89	3038	2283	28	3203	2416	29	6857	5235	42	535529	389599	97	1.70106
224163	159647	108	91885	66945	96	3268	2567	29	3960	2666	36	8358	6531	46	604393	459652	100	1.70204
64269	66474	70	23278	24090	46	759	895	0	1131	1079	7	2008	1888	20	150319	151757	72	1.70204
51422	55752	58	14496	15210	39	714	920	0	353	546	0	1955	2071	19	156064	159778	70	1.70204
86140	84153	78	33152	32336	71	1110	1040	4	1623	1456	16	3323	3268	27	242136	235051	76	1.70696
118183	113607	78	58051	54814	77	1370	1413	13	1930	1723	21	3997	3438	32	283841	274122	89	1.70794
258612	186900	96	92282	66134	95	3722	2909	31	4212	2911	37	9120	6819	47	675405	503593	101	1.70892
134103	113090	82	52826	43834	81	1962	1373	21	1632	1555	16	4155	3280	33	306255	257235	87	1.70892
194658	168702	88	62297	54797	84	3067	2383	27	3259	2586	30	6857	5732	41	594964	519659	90	1.70892
136482	114798	85	50342	42518	80	1812	1817	18	2075	1822	23	4585	3894	34	318210	267658	86	1.70991
62263	62016	68	18243	18526	44	705	627	0	877	918	0	1995	1902	19	160961	158004	73	1.71482
144322	124708	90	51775	45082	79	2099	1759	20	2094	2013	22	4707	4026	35	346280	301595	84	1.71482
97028	88704	85	40086	36005	76	1533	1331	13	1584	1318	14	3483	3030	29	270305	247316	81	1.71482
74589	75728	65	25533	25557	57	1003	1096	6	1295	1293	11	2814	2829	25	218827	213658	76	1.7158
58078	58390	64	25471	25598	60	757	799	0	878	848	0	2105	1855	22	173578	166962	75	1.71678
118544	114353	83	39459	37397	75	1612	1520	15	1703	1609	18	3615	3393	30	292515	273929	81	1.71777
117500	101729	83	41285	35450	77	1786	1541	17	1976	1706	20	4138	3492	34	294727	252308	82	1.71777
161368	127279	85	61090	48100	84	1866	1557	18	2318	1871	24	5302	4089	38	394405	295149	90	1.71777
145361	128936	81	52792	46537	79	2015	1791	19	2074	1858	20	5236	4612	34	361909	324834	86	1.71875
117747	108215	81	41450	37576	76	1363	1366	11	1774	1763	17	3902	3422	30	306233	283202	81	1.71973
83650	84392	78	23129	22826	56	1412	1383	13	1553	1307	13	2892	2804	25	221590	208038	89	1.71973
231269	170615	104	75342	55161	91	3300	2418	31	4076	2875	35	8172	6121	46	633849	462910	96	1.71973
63015	66718	62	25893	26252	56	754	779	0	1368	1108	8	2168	2383	22	163960	162249	71	1.71973
138519	115458	83	52064	42809	80	2273	1734	22	2032	1739	22	4321	3667	33	367053	320692	85	1.72072
182795	141750	90	61473	46872	85	2781	2027	27	3051	2523	28	6751	5123	43	485795	371407	92	1.72072
116095	100534	80	49630	41688	79	1540	1107	12	1907	1706	20	3829	3305	31	308513	256272	82	1.7217
127998	105749	98	46104	38671	79	1955	1669	20	1750	1635	17	4258	3382	34	309997	263101	83	1.7217
155840	124938	85	56838	45335	83	2189	1696	23	2204	1783	23	5408	4198	37	427035	339244	91	1.72661
99900	95353	82	36334	35058	72	1062	1182	10	1658	1350	15	3308	3268	27	256044	245375	77	1.72661
103056	100838	75	34348	32513	72	1826	1941	18	1884	1842	20	4034	4113	30	322320	308350	79	1.73153
129647	110278	82	49203	42442	79	2250	1849	21	1946	1659	20	4805	4102	34	358701	307562	86	1.73644
248842	196792	95	78896	63661	89	3566	2834	29	4084	3277	35	8819	7023	46	681137	514747	94	1.73644
97836	97185	74	31154	30837	67	1589	1528	16	1663	1477	17	4004	3813	29	308408	296588	78	1.73644
86646	86517	72	38561	38417	71	1423	1213	11	1386	1367	12	2861	2854	25	204084	197263	82	1.7384
99430	99458	74	23102	23063	49	1374	1527	15	1447	1492	15	3636	3411	28	257538	249162	77	1.7443
169190	135074	94	55374	44171	87	2222	1875	21	2368	1762	23	4962	3917	37	356757	283180	90	1.7443
112993	109506	75	30214	28619	74	1889	1795	18	2040	1864	19	4203	3997	30	342218	330027	80	1.74528
64920	65323	71	20604	20660	47	1111	1206	9	922	903	0	2309	2210	23	182842	183515	71	1.74528
161495	128093	104	66327	54692	86	1819	1456	18	2350	1788	22	5034	4047	35	371955	295151	88	1.74823
98585	95048	80	25449	24007	66	1575	1459	15	1801	1635	17	3881	3773	30	292460	275144	92	1.74823
95568	92504	84	33536	33221	72	1671	1486	16	1440	1313	12	3521	3393	29	250010	239770	79	1.75118
76762	75518	71	28056	27849	64	953	939	0	1198	1125	8	2404	2335	23	192216	182750	76	1.75314
155591	140834	98	55551	50971	81	2118	1893	21	2268	2099	23	5349	5057	34	403154	365946	84	1.75413
261891	197206	95	86466	65257	92	3879	2961	32	4931	3673	38	10342	7885	50	758503	579733	97	1.75413
107618	103160	82	28804	27815	72	1514	1546	15	1738	1682	18	3928	3656	31	289825	280723	80	1.75609
75946	74374	86	25212	25370	62	721	851	0	1379	1054	6	2539	2611	22	192344	187302	77	1.75609
103976	102056	85	36135	35461	72	1711	1517	15	1534	1496	16	3738	3497	29	259109	246340	83	1.75806
113101	97578	82	45211	38871	79	1502	1093	12	1472	1174	14	3590	3183	30	266115	223120	83	1.75904
78730	74321	89	24112	22255	75	992	869	0	1414	1421	13	2759	2682	23	214986	196697	89	1.75904
144331	114638	88	41470	31920	81	1734	1497	16	2021	1402	22	4892	3995	35	394829	317734	87	1.75904
145280	122134	84	51648	42537	82	1753	1440	17	2491	1930	23	4679	3856	35	385119	327270	85	1.75904
105237	99047	77	40697	37821	76	1533	1437	15	1729	1659	17	4054	3771	30	282271	266883	80	1.76002
81079	83195	71	25686	25975	57	827	895	0	1131	898	0	2731	2715	24	199757	191997	76	1.76297
72877	73266	70	26422	26377	62	1133	1203	9	1013	1133	8	2545	2494	24	193282	186312	75	1.76395
75416	76931	64	16613	16640	42	912	906	0	1285	1079	7	2580	2458	23	186996	177345	77	1.76395
134779	122790	81	45371	39804	78	2210	2097	19	2081	1954	21	4859	4350	33	358198	338755	84	1.76395
115281	107736	76	41590	36712	76	1499	1418	15	1693	1519	17	4078	3574	31	313922	284355	88	1.76395
161755	134770	84	61013	50682	83	2300	1763	22	2405	1907	24	4984	3960	36	361962	305520	86	1.76494
81351	81181	82	31611	31442	71	1330	1339	12	1439	1331	12	3097	3041	25	236041	230396	77	1.76985
87773	89321	71	34531	33702	71	1206	1230	11	1483	1362	14	3369	3362	27	255768	250921	78	1.77476
137944	112919	81	53553	44445	81	1726	1575	17	2367	1916	25	4790	3875	36	359805	291966	89	1.77575
165756	151546	79	61250	53651	79	2615	2072	25	2750	2546	26	6062	5384	36	427375	372149	88	1.77575
157199	126953	84	55502	44053	83	1981	1553	20	2117	1621	21	4487	3579	36	373791	295238	89	1.77673
92795	90014	81	35646	35379	71	1112	1088	6	1587	1556	15	3105	3076	25	233358	219845	80	1.77771
225040	171137	93	68923	51894	89	3112	2155	30	3948	3127	32	8312	6413	46	634448	480196	94	1.77771
149920	134833	98	45223	39823	78	2207	1823	22	2871	2606	25	5339	4829	36	390298	354221	84	1.7787
97700	96919	74	25806	26541	50	1281	1257	11	1634	1686	16	3404	3403	28	260230	257223	77	1.7787
67665	69509	74	26957	27702	55	998	997	0	1025	1158	9	2664	2500	23	210109	207056	73	1.7787
83729	84024	72	31099	30713	71	1268	1170	9	1441	1214	11	2766	2791	25	203948	191568	78	1.78164
61146	62251	66	20901	21066	46	1151	1127	8	989	1053	5	1927	2008	21	179676	178527	73	1.78263
140777	133780	79	35951	33404	75	1886	1815	19	2317	2132	20	4373	4138	32	377255	360702	81	1.78263
87450	85813	71	29287	29218	70	1439	1214	13	1443	1457	13	2954	3100	24	242228	237609	77	1.78557
90432	87720	86	28389	28016	64	1475	1521	16	1462	1236	13	3127	3079	27	257765	248440	77	1.78754
190033	145601	92	59564	45534	85	2414	1916	23	2808	1965	28	6664	5061	41	459523	355802	90	1.79344
122987	104877	83	46543	38821	79	1524	1223	12	1980	1634	19	4077	3615	32	309561	258179	85	1.79442
141256	121109	82	52714	45628	81	1905	1563	17	1873	1637	19	4199	3728	33	313250	278282	87	1.79442
86028	85103	73	30840	30454	70	1192	1043	6	1414	1237	13	3527	3379	28	226591	217245	77	1.7954
79312	77648	75	29209	29179	69	948	1010	3	1074	1021	4	2317	2311	21	187459	184064	75	1.79638
158255	125590	85	54819	42653	83	2266	1774	24	2286	1983	22	5565	4089	39	389403	302980	90	1.79737
74982	74364	75	27451	27844	55	1043	1033	4	1305	1341	12	2679	2722	24	200459	197453	76	1.80425
74760	76678	70	28116	28571	58	946	911	0	1147	1250	9	2692	2654	24	201373	197882	74	1.80425
113826	110628	87	57671	55909	74	2034	1974	18	1921	2015	19	4147	3842	31	278302	265862	81	1.80425
95215	95458	74	32877	31300	62	1223	1174	11	1928	1670	18	3440	3376	27	254893	247241	78	1.80425
144413	119130	84	48400	39232	82	2158	1718	22	2087	1789	19	5241	4216	37	388835	325336	86	1.80523
67400	66486	72	25657	25371	62	1100	1215	9	867	862	0	2213	1937	21	163444	157008	76	1.80818
133854	132951	74	46658	46411	74	1855	1853	18	2129	1924	20	4617	4534	31	350102	337079	81	1.80818
132198	114654	80	50398	42600	79	2031	1740	19	2144	1802	19	4643	4090	34	320521	282449	83	1.80818
83882	83902	71	26334	26150	65	1263	1250	10	1471	1256	12	2477	2401	24	231471	220077	77	1.81112
100548	97824	77	39941	38666	73	1556	1711	16	1735	1610	17	4014	3920	29	261042	252128	79	1.81211
112436	105441	80	36296	32809	75	1676	1621	16	1769	1499	17	3788	3552	30	300237	273141	80	1.81211
101011	102258	73	38142	37702	71	1080	1087	7	1605	1429	14	3702	3571	28	243730	225142	77	1.81309
153540	123284	95	52148	41777	81	2538	2081	25	2396	1874	26	5277	4271	37	397931	315286	89	1.81309
89953	87529	74	24380	24655	54	1414	1514	13	1192	1286	11	3091	3051	25	235990	230570	74	1.81407
98815	96895	77	34123	33740	72	1370	1301	13	1924	2063	19	3676	3513	29	281555	272967	77	1.818
142272	113629	95	48078	38377	81	1983	1516	22	2068	1546	22	5016	4020	36	372651	293478	86	1.818
83814	83767	72	33892	33588	71	1190	1181	9	1201	1169	9	2775	2794	25	223795	220824	76	1.81899
122411	106718	79	45845	39049	79	1974	1930	20	1916	1731	20	4240	3493	34	292450	245548	83	1.81899
91846	87813	76	30341	30143	71	1134	1112	7	1360	1183	9	3086	2955	27	224752	217867	77	1.81899
344868	232449	131	94743	63020	123	5101	3426	36	5942	3677	41	11986	8072	53	960630	670453	131	1.82095
88037	88950	71	20200	20027	50	3228	3329	24	5008	4792	33	5656	5603	34	204340	203691	75	1.82193
124102	111176	78	39398	34170	76	1708	1498	18	2060	1752	21	4646	4087	34	318995	282187	84	1.82783
112919	103850	77	42363	38488	76	1510	1324	13	1661	1641	17	4117	3776	31	318917	288695	85	1.82783
62615	64452	70	21726	22276	49	929	923	0	1087	916	0	2361	2301	23	162518	159428	73	1.82783
111139	95985	77	40493	34331	77	1374	1152	11	1854	1510	18	4034	3336	34	274869	230572	84	1.82783
105715	99074	77	40924	38426	74	1622	1543	15	1574	1556	15	3646	3660	27	251181	226423	82	1.83569
69105	68212	73	21716	22122	50	734	886	0	1195	1205	9	2471	2413	22	183074	180720	74	1.83569
89339	87870	73	31047	30766	70	1405	1521	14	1308	1352	13	2955	2672	26	243811	235138	78	1.83569
119646	105270	86	42317	36296	79	2087	1962	20	1862	1675	18	4336	3927	32	333540	294524	86	1.83667
289629	208093	119	74036	48799	100	3632	2602	31	4752	3434	38	9339	6727	47	789389	581567	107	1.83766
125984	119835	90	39270	37471	75	1539	1643	15	2031	1878	20	4092	3792	30	327988	316285	81	1.83864
152714	119304	89	63343	50631	83	2347	1866	23	2395	1840	25	5647	4183	38	391630	311418	91	1.83962
218925	163652	98	125108	98365	94	5397	4486	34	6605	5280	41	13886	10779	58	1.03609e+06	820443	99	1.84061
193616	158533	86	80640	68457	85	2740	2359	25	3190	2668	28	7303	6051	41	505737	415482	89	1.84159
163506	138701	91	59131	50414	83	2068	1734	20	2370	2097	22	5123	4498	35	411757	355046	89	1.8465
132490	115461	80	53524	46017	81	1776	1362	16	2357	2097	22	4868	4162	35	355449	302305	98	1.8465
110091	106639	77	32413	30015	69	1589	1491	16	2020	1670	19	4178	4159	30	316020	293785	80	1.8465
179835	150939	88	64275	53677	83	2507	2119	24	2712	2324	27	6502	5395	40	468912	402391	90	1.84748
151882	115635	99	55336	42532	84	2121	1636	22	2590	1884	26	5344	4033	40	351655	273023	88	1.84748
85169	85701	72	36593	36525	71	1445	1467	13	1634	1439	16	3304	3101	28	234670	222428	78	1.85043
76368	78385	70	28119	27784	64	887	685	0	874	995	0	2620	2455	23	195390	186509	75	1.85043
74809	74520	79	22489	22724	49	764	841	0	1178	1058	6	2293	2291	21	180179	175370	74	1.85043
71667	69258	71	24046	24112	52	1064	939	0	985	1045	5	2588	2474	24	196370	196261	76	1.85142
146516	114579	86	54923	42777	84	1728	1408	18	2440	1733	27	4472	3269	36	349514	276073	89	1.85142
69422	71299	70	23282	23534	48	1358	1353	11	1290	1111	7	2363	2405	23	171193	168175	72	1.8524
66131	61312	88	26977	24282	88	984	844	0	1256	1088	7	2408	2062	22	189995	163662	88	1.8524
111838	102809	79	45945	41962	78	1597	1551	17	1547	1412	17	3677	3341	28	287596	263741	81	1.8524
117216	108621	77	43249	38024	76	1395	1407	14	1963	1752	19	4114	3890	30	295165	263149	84	1.85731
83123	81852	76	24278	24183	54	1368	1319	12	1529	1396	14	3325	3300	27	226080	215251	79	1.86124
153030	129874	82	75841	66732	81	2076	1804	20	2461	2119	23	5440	4431	37	353172	296881	88	1.86124
162034	129706	88	63594	50627	83	2507	1562	26	2523	2021	24	5073	3999	37	384272	300601	92	1.86517
225117	161190	109	79203	57133	90	3546	2338	33	3825	2926	34	7683	5470	46	581084	418844	96	1.86616
135908	114452	82	44527	36861	79	2021	1421	22	1945	1559	19	4215	3619	33	313782	261596	84	1.86616
96405	93419	79	28298	28066	66	1598	1427	15	1714	1646	17	3497	3495	27	257919	249786	78	1.86714
108063	95417	89	42001	37565	77	1291	1157	10	1626	1343	17	3321	2928	29	262222	232486	84	1.86714
137526	115437	83	53591	45191	80	1894	1764	18	2424	2140	23	4720	3935	34	338517	291741	87	1.87402
136312	121396	97	60871	53966	83	1595	1441	15	2285	2006	22	5013	4494	34	347751	307194	97	1.87402
124723	106270	79	49014	40315	78	1937	1653	20	1984	1518	19	4039	3260	33	318400	263683	83	1.87402
53878	56943	57	18875	19550	43	820	882	0	839	876	0	1994	1983	20	163614	161502	76	1.87402
132217	110771	82	41395	35372	79	1868	1662	17	2113	1686	23	4613	3780	34	312234	263696	84	1.87402
147344	120010	81	58087	46802	81	2044	1511	22	2267	1862	24	5036	4032	36	388016	300710	86	1.875
167294	88481	100	52791	33092	97	2732	1581	23	3167	1899	34	7404	4265	57	541859	309127	104	1.875
77242	77118	74	32471	32650	70	1189	1195	10	1410	1506	14	3009	2845	26	217374	214634	77	1.875
105752	98473	93	45027	42661	75	1704	1419	17	1728	1705	17	3840	3505	29	301158	286830	80	1.87598
218966	160413	100	68073	50765	90	2751	1999	29	2880	2158	27	6915	4937	43	503381	375138	97	1.87598
79799	80170	72	31115	30959	71	782	731	0	1221	1203	12	3164	3103	26	219399	214773	77	1.87697
55912	56802	71	13376	13424	40	903	886	0	903	922	0	1669	1664	18	149469	150404	72	1.87795
69310	69237	73	27770	27927	65	993	1010	3	998	1120	8	2681	2601	24	192886	186384	76	1.87893
139297	114868	82	43289	34904	80	1914	1584	20	2210	1830	24	4795	3966	35	362809	298709	85	1.87893
187977	150664	87	78074	62895	85	2845	1980	27	2810	2207	27	6115	4575	40	442540	335889	91	1.87893
73024	72948	71	24496	24613	55	1305	1447	12	1349	1357	14	2818	2827	24	213653	206509	78	1.8809
82014	81169	72	25448	25450	54	1486	1401	13	1246	1261	10	2986	2860	26	222470	216707	76	1.88581
133114	107267	95	52384	43176	81	1869	1481	21	2004	1474	20	4223	3375	34	314300	252684	85	1.88581
149411	124075	82	61091	51122	82	1576	1217	17	2014	1689	21	4694	3728	35	328351	274560	86	1.88581
111940	108673	78	39930	38222	75	1873	1565	18	1623	1475	18	3704	3736	28	262858	248267	82	1.88778
96050	93904	75	40478	39446	72	1278	1270	11	1720	1727	17	3533	3504	27	241995	241934	77	1.88778
136521	112460	87	53939	43873	81	1942	1575	18	1767	1423	16	4643	3766	35	312506	246939	87	1.88778
113678	98133	79	45715	38948	78	1569	1425	14	1466	1307	13	3627	2986	32	284172	242564	84	1.89465
69687	65624	88	18120	16945	57	1190	1081	6	913	762	0	1833	1820	19	143779	131424	88	1.89465
111526	103928	77	36719	33095	75	1358	1359	13	1902	1440	19	3635	3375	29	285982	265456	79	1.89564
108613	101111	78	40232	37412	76	1813	1653	16	1971	1879	19	3978	3550	31	288520	271203	85	1.89564
101734	97437	91	34800	33211	74	1348	1041	7	1517	1360	15	3910	3637	30	285025	269682	91	1.89564
102932	96778	78	37657	33989	74	1272	1144	9	1453	1303	14	3604	3409	28	262073	232659	81	1.8976
267548	182853	98	95532	66086	96	4035	2657	35	4704	3033	39	10440	7187	50	764158	517707	107	1.8976
71672	70102	82	27393	27070	61	923	770	0	1336	1130	9	2058	1938	20	170359	167606	79	1.89858
162700	128566	88	58209	45692	83	2122	1839	22	2615	1777	26	5428	4333	37	397987	323090	88	1.89858
141424	121527	98	46218	39788	78	2093	1916	20	2499	2114	25	5766	4907	37	394705	338939	86	1.89957
72489	73494	74	27804	27513	69	931	949	0	1254	1086	8	2419	2428	22	178630	170524	76	1.90055
72068	73425	70	26547	26624	64	1000	1198	9	1237	1295	10	2742	2634	24	188775	180534	75	1.90055
132233	110350	83	45716	37557	80	2024	1563	21	2245	1814	22	4262	3478	34	333145	275022	86	1.90153
158429	139393	85	53025	46544	81	2220	1935	20	2522	2356	25	5420	4796	36	411001	368956	86	1.90153
78560	80218	70	28530	28692	63	1175	996	0	1238	1284	11	2720	2875	24	216235	209618	77	1.90153
67324	68218	68	25054	25105	56	1027	1168	7	1031	1164	9	2263	2064	22	164246	153820	73	1.90546
122776	107642	81	40695	34808	78	2325	2152	21	1985	1868	19	4853	4204	34	358420	302730	85	1.90841
97951	91941	75	35743	32472	74	1132	1219	10	1560	1416	15	3659	3300	29	282344	257591	79	1.90841
182298	138568	96	63979	49211	86	2380	1917	22	3095	2349	30	5812	4575	39	470172	361100	91	1.90939
187683	152883	92	45478	36220	85	2542	1937	26	2999	2288	28	7117	5691	43	479127	382490	89	1.90939
115384	102102	96	37259	34133	96	2120	1727	21	1981	1650	17	4398	3839	31	350976	307152	96	1.90939
163509	130852	97	51562	41132	84	2324	1939	21	2497	1723	26	5405	4283	39	388020	316458	88	1.91038
76716	74347	72	13841	13890	40	884	868	0	1403	1170	9	2626	2676	24	206781	203064	76	1.91234
151623	122656	97	50659	40580	81	1956	1667	21	2423	1848	26	5515	4561	38	379301	309073	88	1.91234
264360	181906	97	93932	64852	94	3421	2458	32	3888	2496	36	9024	6225	48	714557	508428	99	1.91333
131706	113864	81	46593	39461	80	1839	1763	19	1781	1622	18	4396	3623	34	345059	286816	86	1.91726
67384	69038	69	26927	26904	66	763	887	0	1026	797	0	1946	1904	19	158593	156527	74	1.91824
94191	95084	72	44719	44462	71	1286	1327	12	1317	1205	9	2868	2751	26	215839	212599	75	1.91824
65904	70828	67	21505	21896	48	1128	1157	8	1269	1260	11	2455	2532	23	171468	163749	75	1.91922
66142	67302	73	28427	28473	69	1043	1033	4	878	817	0	2251	2170	22	179089	177211	75	1.92119
123829	115039	85	43934	39968	78	2035	1887	17	2099	1789	21	4373	4079	31	315204	274618	94	1.92119
65002	64771	73	30030	30501	67	1123	1004	2	1039	999	0	2341	2235	23	178653	177128	73	1.92217
101689	99726	91	31591	31011	72	1304	1379	13	1703	1503	16	3823	3768	29	239626	227756	81	1.92217
101309	94347	77	41971	38382	74	1488	1369	13	1615	1314	15	3703	3454	28	261804	241046	80	1.92414
154504	123554	91	52898	41874	82	2274	1813	21	2288	1986	23	5079	4257	36	380481	310602	89	1.92414
98740	96437	77	33062	33338	73	1591	1372	16	1844	1661	18	3395	3404	26	245637	231501	79	1.92512
99958	95121	75	39659	38027	73	1561	1522	16	1533	1545	15	3514	3296	29	264738	251582	78	1.92512
92280	88818	76	26527	25352	65	1461	1202	12	1593	1560	16	3209	2866	28	247868	229287	90	1.92512
198907	176890	95	79181	71585	84	3306	2885	27	3221	2813	26	6657	5955	37	562881	510872	92	1.92708
92389	91475	75	25842	25424	52	1469	1463	14	1494	1842	16	3679	3545	28	260111	254222	78	1.92708
137937	118196	89	49805	42355	80	1924	1600	19	1931	1796	19	4342	3837	33	332845	290433	85	1.93593
88682	89298	73	28164	28144	64	1293	1264	11	1582	1478	16	3042	2973	26	227598	218162	74	1.93593
94638	92727	73	29791	29578	71	1357	1149	9	1510	1468	16	3483	3453	27	284827	267017	78	1.93691
168545	137148	85	69350	56566	84	2827	2169	28	2746	2274	28	6132	4927	40	427939	356559	88	1.93789
287292	195274	103	96338	65867	100	3756	2191	34	4135	2840	37	9959	6733	48	741456	518017	107	1.93888
87175	87838	73	30514	30467	63	1024	1124	7	1431	1516	14	3458	3400	27	257085	250454	75	1.93888
101493	99292	79	28245	28169	63	1581	1291	14	1296	1585	14	3281	3403	26	246673	239424	77	1.93888
152532	135088	81	78214	70387	82	2052	1594	20	2303	2116	23	4601	4241	33	321601	290598	83	1.93986
289048	190518	104	104947	68589	100	3672	2417	32	4599	2856	39	9037	6257	48	684433	450826	103	1.93986
120735	100545	90	49116	42068	80	1506	1230	13	1700	1379	18	3892	3254	33	271435	230860	82	1.94379
80838	82406	71	21946	21972	48	1261	1260	11	1168	1067	7	3129	2931	26	239708	230384	78	1.95067
143450	132006	79	60792	53290	80	1782	1583	16	2217	1999	22	4856	4528	33	328354	298540	84	1.95165
100304	95766	80	43883	41995	73	1590	1374	16	1702	1718	17	3856	3657	29	276049	261545	78	1.95263
230706	172045	102	72447	54357	98	2943	2068	29	3717	2680	32	8632	6720	45	649623	501507	105	1.95558
121707	110509	78	46986	41263	78	1990	1857	20	2078	1907	21	5180	4467	35	385927	344936	85	1.95558
121528	118156	77	29403	29311	73	1568	1427	16	1927	1857	19	4016	3843	30	360237	341974	81	1.95656
97923	99663	73	36786	36736	72	1331	1343	12	1848	1680	18	3870	3621	29	304390	294120	79	1.95656
61419	63375	69	31466	32113	67	599	809	0	661	682	0	1885	1847	18	136629	131240	72	1.95656
231265	170845	95	71412	53090	90	3189	2337	29	4002	3014	33	8417	6499	45	605268	447346	98	1.95656
269670	191892	100	74512	51660	94	3560	2320	34	3904	2758	34	8876	6200	46	616809	441737	101	1.95951
76060	74734	88	26578	26422	68	985	1017	3	1057	1115	9	2307	2196	22	180459	171633	75	1.96246
207762	154129	103	76547	56250	93	2880	2253	27	3043	2287	30	6666	4967	42	478871	354229	99	1.96737
160614	130952	88	50307	41143	82	2027	1784	20	2634	2112	25	5732	4583	38	399401	341458	86	1.96934
250287	164408	99	78841	50388	96	3066	1994	32	3960	2598	38	8484	5850	48	677326	437392	102	1.97131
300897	200286	115	74663	51809	107	3497	2210	32	4853	3496	36	10533	6989	51	812883	549803	116	1.97229
80468	80033	77	28346	28417	63	1195	1208	9	1448	1307	14	2906	2675	26	216844	211769	78	1.98015
266225	200632	101	92615	69546	96	3829	2697	31	4245	3138	36	9491	7214	48	759021	577735	101	1.98015
124672	117037	79	53830	48655	76	1964	1784	18	2203	2026	23	4671	4156	33	322526	287527	83	1.98015
118280	101456	87	48281	40828	78	1533	1237	14	1548	1463	15	3943	3279	33	274910	236399	84	1.98211
55260	55296	77	21423	20962	58	1008	939	0	963	924	0	1693	1761	17	157872	143337	84	1.98211
72060	71501	83	33567	34094	70	707	899	0	1193	1020	4	2181	2280	20	156874	156618	74	1.9831
223566	166398	101	75051	56236	88	2951	2408	25	3622	2790	34	7769	6008	44	625369	480110	96	1.98408
113395	106883	79	47325	43805	75	1930	1727	18	2105	1735	20	4047	3722	29	286150	269997	80	1.98506
92352	90679	82	36233	35988	72	1574	1524	15	1611	1500	17	3137	3037	26	220424	215515	78	1.98506
50097	51575	58	16505	16605	43	806	725	0	911	897	0	1700	1531	17	152352	152392	73	1.99096
217829	165976	100	65919	50315	91	2841	2155	26	3213	2563	28	7282	5503	43	532892	415242	96	1.99194
77632	75648	86	20640	20799	47	1283	1137	9	1294	1436	14	2940	2793	25	195028	185215	75	1.99784
163129	131946	88	62798	51243	83	2012	1654	20	2620	2083	27	5471	4299	38	385988	313587	89	1.9998
202060	171209	101	50851	41115	88	2852	2205	25	3764	3000	30	7520	6424	41	566157	484385	95	2.00079
125351	119329	82	48059	44606	77	1812	1756	17	2151	1854	20	4482	4182	31	314196	301830	80	2.00275
206902	158476	89	73494	55566	87	3043	2316	27	3324	2510	32	6679	4880	43	490299	371171	90	2.00275
105657	105006	75	25884	25043	62	1764	2003	18	2273	1957	20	4253	4215	30	305431	290762	80	2.00373
127110	107684	79	39750	32853	79	1896	1534	20	2366	1868	21	4536	3809	35	335435	284602	83	2.00472
164020	135109	89	55266	44332	84	2014	1588	20	2801	2100	27	5965	4788	38	442002	368571	88	2.00472
83574	82577	72	20774	21075	45	1343	1232	11	1342	1358	13	3186	2926	27	216506	213367	75	2.0057
94176	92321	80	31210	30832	71	1066	1187	9	1453	1325	14	3284	3279	27	244682	234304	77	2.00668
98294	98439	74	34789	33719	72	1517	1399	16	1603	1716	18	3654	3432	28	257514	250900	79	2.00865
179596	162566	86	70460	64686	81	2801	2599	24	3029	2838	27	6745	5938	39	487950	452372	86	2.00865
118439	101561	79	44198	37440	78	1266	1087	9	1760	1301	17	3976	3305	33	283030	244582	85	2.01356
135922	130325	78	50168	47749	75	2160	2306	18	2405	2002	24	4844	4474	33	356215	335035	81	2.01356
152893	124501	86	54109	43940	83	2260	1843	22	2073	1538	21	4782	3881	35	366072	288696	102	2.01454
104152	101297	77	33031	31177	71	2120	1753	19	1782	1692	17	3967	3697	30	321269	298844	80	2.01454
275336	183878	97	106514	73679	94	3445	2093	33	5066	3487	39	10267	6643	55	749235	504180	101	2.01946
82941	84481	74	29204	28507	70	1184	1255	10	1235	1406	11	3025	2937	25	222386	210189	76	2.02044
78710	79579	73	28217	28145	69	1247	1282	11	1491	1230	13	2751	2756	24	196800	192951	77	2.02437
102043	100988	77	40023	39272	72	1123	1062	8	1898	1857	18	3917	3866	29	288712	272542	79	2.0283
99853	98868	75	25792	25860	54	1548	1503	14	1757	1797	18	3632	3580	28	281365	276653	79	2.0283
153386	132416	82	44764	37071	79	1991	1623	20	2720	2203	26	5251	4523	36	370187	316682	86	2.03223
242014	171236	93	82739	58805	91	3200	2419	29	4012	2462	37	9085	6204	47	629916	443836	97	2.03223
139020	118711	82	50041	42807	81	1964	1725	18	2162	1829	21	4520	3916	34	340737	283283	87	2.03322
175781	127499	103	54287	39400	86	2477	1886	22	2625	1925	29	6105	4348	41	455620	334587	92	2.03518
100129	97314	76	36472	36209	72	1386	1442	13	2064	1897	19	3767	3801	28	301010	294178	79	2.03715
130452	124957	80	35253	34415	74	1752	1773	17	2290	2035	21	4684	4402	32	318313	295007	80	2.03715
158433	129385	85	57603	46084	83	2516	2303	23	2311	1735	23	5139	4051	37	417501	336084	95	2.04206
86075	84207	75	35644	33745	72	1117	1152	9	1408	1346	13	3201	3112	27	233164	220874	76	2.04403
127556	104815	85	42005	35580	80	1645	1271	14	2045	1904	21	4301	3416	35	326327	265616	89	2.04501
73887	75568	70	18320	18848	43	1436	1219	12	1457	1377	13	2977	2986	25	232753	225707	75	2.04501
143337	119613	92	50289	41978	82	2096	1912	21	1983	1555	20	4992	3931	37	371516	301846	100	2.04501
132827	106796	84	51084	41694	81	1907	1394	19	2056	1505	19	4183	3504	33	318317	248954	87	2.04599
92828	92031	76	23120	23530	49	1444	1365	15	1347	1160	11	3057	3076	25	213838	203723	76	2.04599
98424	96750	90	26289	26338	57	1664	1630	16	1619	1612	17	3664	3452	30	268106	256487	78	2.04697
66287	67646	70	21367	21491	51	926	1022	3	1240	1154	10	2095	2071	21	178694	178777	75	2.04894
86075	85965	76	27287	26860	70	1188	1055	5	1481	1417	14	2989	3043	26	242163	232883	77	2.05287
107653	106493	77	25667	24978	57	1696	1623	16	1650	1472	16	3471	3454	28	251507	246257	79	2.05385
168553	134101	84	49649	38493	83	2112	1714	21	2364	1982	24	5306	4158	40	386271	306167	88	2.05385
123318	119819	76	46497	44248	75	1967	1801	18	2388	1988	22	4421	4203	32	335576	321727	82	2.05484
99588	96137	84	37736	36620	72	1257	1248	10	1828	1592	16	3382	3355	26	260245	252369	78	2.05582
128660	107616	86	46852	38635	79	2047	1856	19	1912	1515	19	4644	3828	35	322905	269222	85	2.05582
120630	106465	97	40069	35215	79	1372	1255	12	1679	1505	16	4042	3905	30	272688	250548	82	2.0568
112500	106876	86	43606	40501	74	1747	1671	18	1792	1531	18	4134	4076	29	296863	277065	83	2.0627
165458	129803	88	61873	48332	84	1865	1504	17	2546	2005	27	4915	3794	37	380134	296013	90	2.06368
168362	130726	87	59607	46527	84	2496	1740	24	3011	2123	29	5763	4457	38	447123	341231	89	2.06368
193997	107299	99	63955	39192	98	2843	1385	36	3317	1636	38	6850	3788	50	490350	252314	103	2.06368
63403	66856	63	23291	24026	47	1046	967	0	1094	1235	9	2226	2178	21	191924	185574	74	2.06368
190781	172931	87	54561	47074	85	2621	2539	23	3163	2924	27	6819	6286	37	530945	478617	90	2.06466
116149	102757	82	51125	45383	79	1314	1163	10	1463	1423	14	3218	2804	28	243287	217447	83	2.06564
136163	115209	82	45755	37577	81	2019	1570	21	1932	1678	18	4715	4146	35	342152	289968	86	2.06564
223151	169458	88	63103	47619	86	2687	1912	25	3212	2362	32	7185	5306	44	508840	381661	93	2.06663
89664	88017	73	29322	29239	64	1174	1210	10	1192	1259	13	2903	2795	26	207317	202560	79	2.06761
152964	123841	85	65782	53657	83	1883	1642	17	2437	1966	24	5719	4515	39	415484	336658	89	2.07056
95978	94266	73	37799	36986	72	1523	1539	15	1569	1640	16	3399	3196	28	284856	266344	79	2.07154
79428	76973	81	27565	27693	58	1274	1141	8	1095	1067	7	2537	2607	23	210096	205578	76	2.07154
67727	69497	70	15522	15576	42	902	1000	1	1249	1123	9	2288	2191	22	181241	179960	74	2.07449
104126	102453	78	49463	48853	73	1267	1258	10	1755	1609	16	3962	3921	30	274911	265240	78	2.07449
274183	203216	98	81766	60616	94	3700	2638	32	4354	3242	35	9457	7145	48	718814	545969	101	2.07547
138767	110757	99	54026	42628	99	1971	1630	19	2056	1454	19	4546	3550	33	349835	262622	99	2.07547
94953	93204	87	34350	34312	72	1477	1556	12	1576	1428	14	3300	3333	28	240914	233104	78	2.07547
141144	120591	81	47797	39450	80	2071	1850	21	1869	1667	19	4482	3821	34	356058	301352	87	2.07645
191591	141229	108	61955	45729	88	2417	1791	23	3189	2451	30	6596	5095	40	496867	370972	97	2.07744
124066	118043	87	47211	44531	78	1658	1520	14	1557	1452	14	3721	3426	29	323699	289266	93	2.07744
126171	121547	78	52347	50471	75	1864	1739	18	2190	1991	22	4549	4244	32	316421	294963	80	2.07842
76485	76305	73	25792	25752	63	1074	994	0	1222	1162	9	2679	2638	23	209285	208035	77	2.0794
120688	112770	79	42105	38881	77	1399	1275	11	2046	1925	18	3982	3716	30	301993	276914	83	2.08039
143307	115830	84	47979	38849	81	1909	1516	20	2331	1919	23	4832	3806	36	375102	295986	89	2.08039
180874	141817	91	74017	58665	87	2727	2004	27	2564	1894	26	6169	5061	39	491728	384906	93	2.08137
76780	77894	67	29383	30144	56	1331	1398	12	1196	1121	9	2860	2680	26	227907	224097	78	2.08137
115681	100063	78	43755	36621	77	1553	1314	16	1980	1560	17	3700	3040	31	286144	244646	83	2.08137
116938	112762	85	40479	39328	73	1651	1599	15	1772	1815	19	4168	3859	31	314787	308465	80	2.08235
92059	88313	73	34720	33659	72	1278	1266	13	1511	1341	14	3381	3305	27	271286	261392	82	2.08432
88693	88542	73	31771	30974	71	1645	1502	15	1410	1327	14	3123	3062	26	228198	225407	77	2.0853
97640	96683	78	37165	36715	72	1373	1405	12	1540	1348	14	2979	3079	26	244277	233486	79	2.0853
144849	119281	93	46800	38626	81	1819	1587	19	2227	2015	22	4907	4183	35	362673	301748	86	2.0853
107811	106831	75	42474	42463	73	1661	1524	16	2078	2169	19	3781	3804	29	287612	281691	80	2.08628
124138	115884	77	53587	48927	78	1617	1419	17	2136	1936	22	4596	4157	33	333392	304937	80	2.08825
155827	134133	84	50209	42139	81	1877	1825	18	2409	2031	23	5059	4458	35	347473	307935	86	2.08825
55132	55926	71	17093	17104	44	873	843	0	828	888	0	1918	2031	18	141050	140635	74	2.09414
108226	94562	81	50102	44318	78	1515	1389	15	1524	1397	15	3689	3164	30	284868	247657	84	2.09513
217149	160814	94	74502	55364	89	2802	2025	26	3306	2470	31	7778	5877	44	577725	418487	95	2.09513
218021	167999	90	85430	65085	87	2476	1868	26	2977	2227	30	6547	4666	43	511419	386226	91	2.09611
85325	83896	75	33671	33070	71	1273	1183	10	1423	1431	13	2906	2734	25	228252	223477	78	2.10004
165068	131614	91	55302	45163	84	1869	1638	20	2581	2102	25	5314	4057	38	385336	312394	90	2.10004
147235	134399	79	56085	50260	78	2105	2072	20	2267	1913	25	4922	4310	36	380755	335761	86	2.10004
81048	83260	70	31956	32214	66	1015	849	0	1224	1180	9	2927	2845	26	194814	192475	77	2.10102
309366	226126	119	172934	131543	109	6207	4842	38	7345	5591	43	14704	11322	59	1.03832e+06	820457	113	2.10102
247191	176554	104	95187	70030	102	3516	2478	32	4018	3011	34	9332	6888	47	692510	512009	108	2.102
80549	78263	79	28832	28698	70	1289	1291	12	986	1093	6	2672	2520	23	216927	210230	76	2.10397
133855	114696	84	52876	44686	79	1703	1513	16	2290	2127	23	4269	3879	33	332604	295009	84	2.10397
302745	198641	112	131314	92474	101	4776	3235	39	5499	3816	39	11950	8263	54	919541	633536	108	2.10594
126833	113102	85	46962	40593	77	2237	1995	21	2515	2128	24	5138	4455	35	385122	334530	84	2.10594
119242	105032	87	44322	38592	78	1449	1328	13	2105	1577	22	3862	3454	30	279244	248566	86	2.10594
83569	83717	73	34959	35149	71	1266	1266	11	1298	1202	10	3224	3152	27	227408	216529	77	2.10987
81699	82295	72	26121	26714	56	1020	946	0	1281	1229	11	3021	3027	25	228440	217848	78	2.10987
152021	123802	85	56897	45821	81	2280	1709	22	2097	1705	22	4797	3600	38	371079	290039	89	2.11085
42454	43180	70	20527	20716	48	265	362	0	744	636	0	1403	1392	13	105586	101931	75	2.11085
151745	123662	91	51082	41226	82	2040	1662	18	2085	1858	21	4276	3501	35	340711	277115	93	2.11183
148556	132176	92	49531	44574	79	2037	1691	20	2128	1765	22	4991	4518	34	354837	304439	88	2.11281
133319	125508	80	46109	43776	76	1772	1544	16	2107	2040	21	4732	4375	33	334570	310282	81	2.1138
108675	106146	79	40675	39489	73	1755	1687	18	1704	1510	16	3608	3428	28	274155	260897	78	2.1138
106631	103679	82	40236	38711	73	1341	1358	13	1820	1569	15	3807	3669	29	295125	283698	80	2.11478
116594	106975	79	44395	38681	77	1971	1474	20	2157	1802	20	3409	2955	30	289190	264700	83	2.12068
97463	89730	81	32383	28432	76	1441	1291	12	1418	1211	14	3639	3313	31	261859	237707	81	2.12068
187679	136456	97	66524	47756	88	2321	1818	24	3016	1982	32	6223	4514	41	500022	359690	96	2.12166
96586	94064	75	37185	37030	72	1235	1054	7	1471	1377	14	3138	3200	26	244750	235875	77	2.12166
131577	117332	82	54029	47659	78	2076	2102	20	1818	1725	18	4563	4176	33	362226	318554	84	2.12657
89709	89769	81	42142	41947	71	1234	1089	7	1331	1246	11	3146	3050	26	220754	216658	76	2.12756
65843	68157	68	17221	17681	42	1382	1322	11	1107	1113	9	2284	2254	22	189149	191139	77	2.12756
85399	86962	72	33723	33650	67	1364	1250	10	1523	1449	15	2885	2887	25	241832	231176	75	2.12756
71496	71476	71	28543	28588	69	1153	1006	2	903	906	0	2250	2208	20	175103	170785	78	2.12952
121005	115223	77	45408	42509	75	1978	1970	19	1976	1704	18	4356	4106	30	338758	321525	80	2.12952
209126	156987	105	76712	57625	91	2661	1805	26	3495	2629	31	6570	4931	41	499639	369823	96	2.13345
73963	71823	73	23035	23052	53	819	952	0	1113	1097	7	2849	2835	24	226473	219595	77	2.13443
143908	120088	88	48055	39616	82	1803	1537	16	2338	1611	23	4747	3767	36	351184	297038	87	2.1364
91037	89108	77	29327	29368	71	1199	1146	8	1833	1651	18	3585	3294	29	289811	279494	78	2.14033
63713	64227	72	20599	20713	47	643	864	0	1076	1210	9	2200	2115	20	156688	154778	75	2.14328
201765	154373	100	64814	49347	89	2661	2111	25	3415	2536	31	7104	5060	44	520460	400489	96	2.14524
101996	99240	76	34518	33252	72	1976	1807	19	1949	2085	19	4360	4364	31	313459	298073	81	2.14524
110530	106564	88	43074	41998	75	1539	1466	14	2129	1826	19	3711	3562	28	301586	280192	92	2.14524
198039	172025	90	80553	68903	85	2403	2174	22	2771	2429	26	5959	5015	38	464668	397357	89	2.15016
127863	109167	79	48739	40593	79	1923	1457	15	1855	1580	19	4205	3558	34	315256	264983	84	2.15016
95247	94557	75	33723	32013	72	1519	1316	14	1784	1610	18	3453	3524	27	260115	251665	77	2.15212
122106	101788	80	46314	37723	78	1985	1545	18	1760	1501	18	3870	3282	31	304963	247066	85	2.15311
290894	184651	115	106252	67112	107	4041	2733	34	5071	3054	42	10007	6250	53	717167	457812	111	2.15311
236559	175182	96	71773	53664	90	2759	2187	27	3811	3074	33	8507	6375	46	648102	485172	103	2.15409
108703	105080	75	43643	42316	74	1479	1520	15	1815	1787	18	3767	3768	28	280686	270167	80	2.15605
288127	195971	106	94488	61012	99	5031	3504	38	3954	2742	35	9672	6767	49	810376	552577	102	2.15704
121451	115394	80	40412	37285	75	2097	1996	20	1935	1806	21	4871	4430	33	358854	334233	83	2.15998
183127	149599	90	62448	51556	86	2915	2290	26	3054	2370	30	6651	5379	40	466543	379566	90	2.15998
193478	157345	106	65661	50977	106	3134	2515	27	3664	2710	30	7209	5949	40	566558	462309	106	2.15998
114443	112083	77	51816	49873	75	1463	1281	13	1953	1847	20	4123	3906	30	303127	290776	79	2.16097
165756	130227	102	63254	50340	84	2220	1808	23	2482	1833	25	4978	3886	36	376515	290901	88	2.16195
141398	110081	89	52948	41822	83	1557	1310	15	2206	1641	20	4533	3622	34	362965	283730	87	2.16293
84066	83554	75	31134	30645	72	1712	1768	17	1375	1244	13	3224	3243	27	226323	210831	80	2.16392
120584	108480	81	40308	34526	78	1745	1689	17	1757	1435	16	4245	3658	33	310088	278695	84	2.1649
88487	87519	76	36924	36697	72	1129	1132	9	1430	1204	11	3095	2988	26	218507	208289	77	2.1649
333024	219808	121	92992	64786	115	4510	2839	36	5832	3988	42	12310	8439	53	1.04858e+06	758590	122	2.1649
100709	99964	74	35723	35787	73	1373	1387	13	1545	1607	15	3713	3392	30	257100	247936	80	2.16588
214178	164114	95	69204	52500	90	2916	2346	27	2841	2001	30	6663	5318	43	483097	377063	97	2.16686
169308	137139	85	47201	38731	82	2367	1885	24	2922	2185	28	5580	4558	38	418281	334486	92	2.16785
128245	107235	83	44301	37232	79	1642	1517	16	1760	1425	18	3846	3087	34	284771	228091	87	2.16981
113303	101337	79	38815	33571	78	1484	1308	14	2128	1926	20	3901	3544	31	304958	271972	83	2.16981
99585	99696	74	39318	38649	71	1317	982	0	1667	1610	16	3635	3659	28	277735	271011	79	2.17276
131810	112902	80	44608	38137	79	1924	1575	18	1849	1582	19	4056	3429	33	312235	263863	87	2.17374
81288	79961	73	25408	25182	59	1042	1043	6	1414	1334	15	3180	3152	26	226461	217152	77	2.17767
98996	90304	78	34523	30047	74	1587	1459	16	1576	1610	15	3486	3076	29	268583	234199	81	2.17964
125760	110008	80	51245	44748	79	1602	1424	15	2113	1576	22	4068	3514	31	289256	243095	85	2.17964
132139	108354	87	47495	38595	80	1776	1578	17	2019	1555	22	4993	3934	36	322380	259820	86	2.18259
80756	79789	72	37471	37696	71	1318	1351	12	1149	1290	12	2254	2385	21	201387	198418	74	2.18357
88414	87405	76	22346	22232	54	1111	1083	6	1285	1347	12	3064	3008	25	232828	225353	81	2.18357
111196	107056	78	39512	37236	73	1958	1716	19	1704	1655	18	3856	3661	29	258632	242489	80	2.19045
79991	78912	73	30648	30281	70	975	1045	5	1116	1096	8	2822	2781	24	217210	202868	88	2.19045
138887	127390	85	52237	47367	78	1880	1742	17	2306	2130	21	4944	4369	34	370567	344066	82	2.19045
86992	88555	72	32915	33055	70	1489	1551	14	1588	1581	14	3223	3042	26	229006	223571	75	2.19143
102541	100000	76	25787	25644	62	1456	1580	13	1672	1481	17	3528	3412	27	287249	279810	80	2.1934
126288	112577	96	44868	38932	79	1561	1266	12	2248	1870	21	4531	4062	33	360452	312881	96	2.1934
105720	95477	81	40837	36570	77	1285	1355	12	1530	1372	15	3515	3306	28	253042	227948	82	2.19438
67541	68342	70	32900	33084	69	1018	1089	7	927	887	0	2294	2193	22	174443	167021	76	2.19733
148630	119838	95	50785	41426	82	2101	1829	21	2020	1688	23	4735	4011	37	377876	307720	90	2.19733
118927	114013	80	31234	30445	74	1873	1670	19	2343	2173	22	5031	4743	33	338716	330796	84	2.19929
96773	97771	72	35312	34989	72	1420	1390	13	1660	1497	15	3380	3366	27	250670	243969	77	2.20028
134652	128191	83	50697	48373	77	1871	1782	19	2443	2296	22	5115	5104	32	383160	359983	83	2.20126
95096	94245	75	35927	35428	71	1314	1308	12	1703	1613	17	3420	3311	28	248470	241231	79	2.20126
195718	148376	93	64927	49993	87	2834	2005	30	2978	2343	28	6917	5328	40	507991	385729	95	2.20224
94294	94881	73	32858	32973	72	1262	1293	12	1491	1535	14	2889	2836	25	211555	208254	77	2.20224
78060	76867	81	27917	27892	62	910	1041	5	1125	1029	5	2620	2536	24	195499	191881	75	2.20224
101245	99289	74	27203	26877	60	1606	1447	17	1463	1449	16	3904	3894	29	262549	258782	78	2.20322
243970	176318	103	81852	58464	95	3222	2301	29	3537	2566	33	8513	6100	46	628097	447536	101	2.20322
78537	81109	70	29245	29317	67	1200	1156	9	1453	1397	16	2867	2760	26	212579	209677	75	2.20322
77044	75913	77	26167	26153	68	1016	1051	5	1217	1130	8	2957	2925	25	205935	199361	76	2.20519
85366	86225	74	37925	37670	72	1062	1031	3	1352	1143	11	2585	2632	23	205820	203250	78	2.20617
102059	96955	77	41275	38874	74	1404	1440	14	1727	1508	17	3899	3526	29	272634	258136	78	2.20617
113798	112152	77	34202	32932	72	1939	1733	18	1934	1853	20	4848	4474	32	363857	345932	80	2.20814
97395	94366	77	39667	38187	73	1606	1524	15	1774	1648	18	3733	3397	30	272727	258199	79	2.20912
103145	103446	75	33382	32715	72	1439	1365	13	1779	1570	19	4107	4176	30	282034	269364	79	2.2101
79932	83029	72	24863	25189	55	1425	1219	12	1591	1563	15	2822	2850	25	228859	221703	76	2.2101
83177	83103	73	33466	33089	72	1032	876	0	1309	1419	13	3214	3099	26	218911	208644	78	2.21403
264039	187116	105	88362	63151	100	3161	2436	29	3953	2835	35	8548	5845	47	614301	442734	107	2.216
88166	88271	80	25550	25241	57	1429	1262	13	1291	1288	12	3216	3134	26	245344	245395	76	2.21796
128761	117512	79	49197	42921	79	1837	1638	18	1903	1626	18	4576	4196	32	320443	298485	82	2.21895
86266	85656	77	23387	23342	52	1100	1170	9	1437	1510	14	2756	2711	24	220053	210493	76	2.21993
89473	89216	75	21207	21289	49	1276	1144	9	1509	1480	13	3115	3024	26	240841	229670	77	2.22091
91985	90657	80	28553	27897	70	1347	1309	12	1653	1523	17	3698	3511	28	248917	245634	76	2.22189
82520	81904	72	37956	37946	70	1174	1058	6	1159	1087	7	2576	2475	24	196893	195736	76	2.22288
70694	70349	77	21540	21662	49	871	879	0	937	897	0	2381	2381	23	164515	157838	75	2.22386
79465	79502	74	22664	22667	56	1356	1426	14	1344	1263	12	2476	2300	23	206800	200083	77	2.22484
193986	149226	100	59899	44746	86	2577	1958	26	3389	2617	31	7073	5362	43	510432	380906	93	2.22681
166989	140144	88	53406	43554	81	2002	1748	19	2592	1903	26	5270	4309	37	413044	347669	89	2.22681
189876	139042	92	73629	54933	87	2315	1821	23	2558	2075	26	6210	4648	41	443519	332608	91	2.22779
84235	81707	85	32467	32322	71	1332	1253	11	1371	1290	13	2975	2954	25	232393	230132	78	2.22779
58638	59316	70	18359	18758	45	673	685	0	947	967	0	2023	1806	20	161578	162649	74	2.22779
89750	87719	86	26773	26509	63	1557	1579	15	1318	1406	14	2949	3040	25	238194	237605	76	2.22877
131295	111482	83	51245	43542	80	1673	1412	15	2407	1812	24	3839	3309	31	291679	237235	87	2.22976
135153	110021	83	50107	40279	80	2005	1644	19	1702	1321	18	4313	3493	34	316338	247202	84	2.23074
118768	105226	80	41328	36087	78	1490	1519	15	1867	1573	20	4036	3674	32	331379	291173	81	2.23172
90044	86534	79	28517	28323	71	1297	1228	11	1509	1377	13	2942	3057	25	228640	224699	77	2.2327
77174	76906	72	20792	20996	49	1078	1074	6	1281	996	0	2393	2432	23	183550	177560	77	2.2327
97427	97704	73	25637	25416	56	1433	1323	15	1658	1599	15	3753	3673	29	276334	274236	76	2.2327
141949	118677	84	50981	43277	80	1596	1099	10	1965	1862	21	4422	3727	34	315498	268830	87	2.23762
93979	93278	74	26928	26731	60	1443	1311	13	1461	1498	19	3664	3392	30	252627	244855	82	2.23762
266037	195738	97	80644	60161	93	3432	2489	30	4548	3199	37	9737	7063	49	731931	549929	112	2.23762
86926	88069	73	29947	30051	67	1554	1146	11	1406	1376	13	2902	2859	25	223367	217281	77	2.2386
97953	94447	89	43244	41269	79	1646	1398	13	1396	1356	12	3628	3286	29	262863	230588	91	2.2386
189924	168172	83	81096	71287	82	2518	2206	24	2844	2590	25	6029	5496	37	448324	390564	87	2.2386
96286	93789	77	33857	34652	69	1436	1534	15	1893	1624	18	3310	3143	25	237848	225644	78	2.2386
237064	160425	112	83913	57673	93	3203	2065	31	3526	2457	33	8159	5616	48	643075	434099	102	2.23958
83517	82339	74	29202	29118	67	1100	1083	6	1255	1334	11	3030	3030	25	211292	201551	77	2.24155
98261	97277	77	29650	30064	70	1529	1579	16	1659	1817	18	3391	3414	27	240999	232751	79	2.24253
78670	79219	70	36480	36503	69	1283	1303	10	1253	1249	10	2585	2462	24	201124	200224	74	2.24253
133451	125045	80	37864	35401	77	1933	2064	18	2333	2186	23	4392	4194	31	348752	332204	82	2.24351
102139	93996	80	35335	31729	76	1253	1151	8	1624	1363	15	3061	3080	26	237694	220715	79	2.24646
127459	124115	80	46112	45066	76	1778	1700	17	1678	1727	19	4077	3746	30	322618	304963	82	2.24646
105776	105337	74	30757	30625	71	1349	1267	11	1852	1733	18	4107	3961	29	282936	276877	81	2.24745
135488	119540	98	48767	42528	79	1693	1709	18	2266	1995	22	4736	4344	33	327383	287931	85	2.24843
109185	105707	75	34964	33008	73	1304	1145	9	1698	1557	17	4134	4114	30	280603	268371	81	2.24843
133368	128958	90	54360	53701	75	1541	1467	16	2002	1879	20	3951	3735	29	323704	312401	80	2.25039
194984	144209	102	71337	53117	87	2473	1918	23	2860	2474	27	5759	4233	41	460486	347124	92	2.25236
119084	108879	80	42729	37596	78	1628	1454	16	1913	1692	21	4038	3774	30	316705	288797	85	2.25334
36221	35414	79	13395	13712	38	428	474	0	650	483	0	959	1132	7	92807	95008	70	2.25334
97724	96384	74	30186	30040	72	1499	1454	14	1585	1400	14	2821	2962	25	235004	228497	78	2.25432
99010	97697	75	42413	41591	73	1335	1493	13	1531	1505	14	3096	2757	27	239229	227868	79	2.25531
91930	90865	84	24728	24622	55	1467	1542	14	1714	1607	15	3334	3346	28	248390	245033	76	2.25825
268161	194935	98	88057	62766	95	4056	2917	33	4075	2728	35	9250	6688	48	738837	544839	103	2.25924
363166	254127	128	151131	110140	124	7136	5062	41	8135	5943	48	17983	13576	62	1.04858e+06	1.01471e+06	133	2.2612
108003	105099	76	45515	43730	75	1616	1535	17	1953	1807	21	3719	3637	28	322559	305790	80	2.2671
151658	136727	81	49739	43081	81	1922	1577	19	2979	2627	27	5328	4560	36	385286	336184	89	2.2671
96844	90681	81	36442	33608	74	1600	1609	16	1798	1551	17	3731	3405	29	257658	240769	84	2.26906
99542	97485	73	26879	27085	64	1487	1620	15	1478	1378	15	3488	3294	28	238778	225246	78	2.27496
93636	93695	73	36710	36439	72	1304	1318	11	1340	1205	10	3180	3020	27	243150	231806	77	2.27496
159349	126944	85	53661	42520	83	1891	1409	20	2580	1953	26	5339	4332	38	381245	298267	91	2.27594
150909	123838	88	48564	39436	82	2497	1698	27	2093	1855	23	4835	3868	36	395451	319960	90	2.27693
57737	58763	69	17442	17642	44	857	859	0	985	912	0	1814	1786	18	136775	139779	70	2.27791
59651	58871	71	22918	22853	50	667	729	0	791	810	0	2116	1986	20	151960	147098	74	2.27889
101072	98549	77	35184	34500	73	1317	1376	13	1646	1516	15	3572	3608	27	276069	275888	77	2.28577
209351	153666	98	73286	53304	88	3421	2448	30	2824	1999	30	7294	5324	43	569342	430396	92	2.28675
235174	179626	92	57477	44134	87	2954	2199	26	3473	2559	31	7730	5873	44	633623	475585	95	2.29068
89810	88251	79	28951	28563	65	1324	1230	12	1491	1578	14	3168	3218	26	245324	243327	79	2.29265
127070	117373	78	52236	47788	76	1658	1504	14	2600	2118	24	5648	5299	35	375996	342432	84	2.29265
187308	142497	91	61848	47316	89	2606	1895	25	2849	2186	29	6489	4991	41	562035	424590	97	2.29363
85687	86800	66	25690	25660	54	1209	1183	10	1311	1174	11	3271	3019	28	223384	210925	77	2.29363
103438	103549	74	44606	43619	73	1617	1590	14	1947	1666	21	4388	4217	31	313221	298069	82	2.29756
135336	127678	85	40901	37394	78	2010	2058	19	2077	1915	21	4293	4070	31	322923	309799	82	2.30051
147353	118318	87	52362	41647	83	2177	1869	21	2292	1730	22	5169	4157	36	338856	282883	89	2.30149
66241	65982	70	17219	17354	43	1003	960	0	956	950	0	2171	2135	21	190357	184538	76	2.30444
187744	145806	88	65211	49666	85	2613	2171	24	2649	2025	26	5385	4114	38	391794	302870	92	2.30444
93407	92816	89	31752	30431	72	1140	987	0	1578	1401	16	3505	3412	28	250568	236880	78	2.30542
92461	89369	75	32497	31697	72	1318	1239	11	1363	1229	10	3236	3125	27	213905	204376	77	2.30739
157108	128081	86	58964	46393	83	1822	1463	19	2296	1920	24	4740	3837	36	355469	288063	87	2.30837
134329	130421	94	32648	31762	74	1579	1379	17	2035	2077	21	5040	4935	32	376447	365390	80	2.30837
124767	115771	83	45175	41347	76	1506	1258	13	1993	1646	20	4341	4132	30	339541	320455	82	2.30936
246589	179575	99	71648	52554	96	3726	2594	32	3749	2772	33	8296	6003	45	670046	497687	103	2.31132
102753	100071	80	39547	38299	74	1742	1572	17	1574	1667	15	3543	3428	28	271256	256959	77	2.31132
188080	140199	92	60946	45266	87	2602	2037	25	2827	2090	30	6141	4566	41	435289	319785	94	2.3123
159806	135841	83	69038	63501	82	3492	3366	26	3958	3444	31	9595	8662	45	653150	586113	87	2.31525
94495	90830	80	44486	42665	73	1682	1485	16	1317	1389	13	3185	3098	26	238423	227678	79	2.31623
101891	99993	74	36877	36540	72	1139	1180	9	1794	1475	17	3747	3880	28	283419	275998	78	2.31623
90582	89477	72	37692	35282	73	1279	1079	8	1351	1263	11	3001	3032	27	255983	243165	77	2.31623
84828	82598	74	23653	23720	56	1303	1196	11	1286	1204	12	2931	2966	25	212517	205966	76	2.31722
192059	152259	91	68841	55423	86	2718	1814	27	2702	2176	27	6452	5104	39	471720	389728	92	2.3182
119090	117656	75	40048	38662	75	1712	1454	15	2348	2054	22	4218	4164	30	308512	296851	81	2.3182
84200	85730	79	20162	20383	46	1299	1181	10	1288	1254	11	3309	3279	27	252035	240992	77	2.31918
240279	171755	111	79849	57059	92	2866	2219	28	3638	2692	33	8358	5893	48	616373	430282	99	2.31918
177601	140652	86	61883	49133	84	2536	1810	24	2654	2129	28	5865	4788	38	444265	348603	93	2.31918
75827	77273	63	33692	34147	70	952	945	0	1388	1425	12	2625	2450	25	205211	203596	76	2.32017
115533	101103	78	48654	42776	77	1755	1541	18	1766	1553	20	3823	3296	31	300853	265091	84	2.32017
87193	86513	74	25680	25525	67	1272	1185	10	1093	1157	10	2709	2539	25	199005	193071	76	2.32115
233397	135476	130	103928	49813	118	3562	2102	35	3953	2315	40	9345	5445	68	680993	389285	124	2.32115
125361	103556	84	49754	41216	79	1741	1444	16	1979	1524	20	4118	3514	32	288434	238274	83	2.32115
100273	96622	77	32706	30626	73	1309	1404	12	1682	1708	18	4294	3989	31	327732	316377	91	2.32115
135597	129684	83	48419	45495	76	2269	2162	21	2138	2239	22	4996	4704	33	411190	381605	82	2.32115
140915	116144	81	53123	43415	81	1887	1665	19	2077	1804	19	4740	3863	35	354944	287504	87	2.3241
149457	130289	88	47921	41648	79	1772	1760	17	2330	1921	23	4643	4112	32	323307	279237	84	2.32508
98484	92336	90	28467	27663	70	1375	1376	13	1540	1509	14	3189	3121	26	226239	223634	79	2.32606
137630	125201	85	57232	51791	78	1736	1525	17	2223	2217	21	5010	4389	35	348503	315653	84	2.32803
299379	196200	107	98203	64109	103	4406	2733	35	5166	3300	41	10657	7013	51	772459	511892	109	2.33491
173426	142041	101	62375	50940	85	2375	1806	22	2541	1820	25	6081	4729	39	436049	343674	101	2.33491
150657	129054	87	46705	39724	83	2037	1605	21	2422	2069	24	4774	4216	35	348978	307453	86	2.33589
104581	101360	81	50824	47839	76	1118	1089	8	1729	1583	17	3732	3505	30	268207	251340	80	2.33785
134078	125447	90	31316	27919	77	1723	1511	16	2290	1971	22	4527	4293	31	337017	317454	80	2.33982
98374	90442	84	36246	32692	73	1451	1176	14	1711	1291	14	3393	3046	29	259737	239343	82	2.3408
79817	78067	71	22363	22398	49	1197	1253	10	1343	1524	14	2536	2676	23	221099	223311	75	2.34375
87379	88530	72	33614	33692	71	1431	1381	14	1633	1451	15	3487	3294	29	237227	223559	79	2.34375
110068	98949	81	35228	31145	76	1673	1275	15	1484	1419	15	4190	3871	31	298059	264978	82	2.34375
157611	126805	84	54838	43801	81	2189	1759	22	2285	1920	25	5299	4270	37	433929	345500	87	2.34473
193002	152769	95	72102	56797	87	3146	2585	29	2974	2122	28	6058	4667	40	415454	332201	90	2.34473
101870	98261	78	31428	29446	73	1325	1305	12	1280	1230	10	3188	3086	25	246507	236659	76	2.34572
112027	104368	92	34967	32914	77	1677	1474	17	1994	1727	18	4505	4219	31	315742	283105	92	2.34572
111415	98175	80	35505	30522	77	1474	1141	11	1426	1339	15	4130	3689	30	286641	243990	83	2.3467
110321	100400	77	36619	31812	76	1865	1692	16	1735	1673	18	3734	3457	31	299783	269334	81	2.3467
173789	160778	87	76524	72351	83	2189	2189	20	3268	2795	28	6214	5784	36	441134	403920	86	2.34768
88722	87383	86	32425	32063	71	1582	1499	15	1595	1590	14	3103	3150	25	232752	230795	77	2.34965
60891	60860	70	23453	23573	50	616	686	0	997	815	0	1860	1701	20	139254	133243	73	2.35259
63919	66106	68	21116	21229	52	900	904	0	950	622	0	2009	1987	21	144101	143111	72	2.35259
113659	99613	80	36132	31603	76	1538	1337	15	1604	1431	15	4059	3402	32	293495	258478	86	2.35456
93186	92931	83	26971	26856	65	1034	1224	9	1334	1175	11	2970	3008	25	207152	199973	76	2.35554
134701	112598	83	50038	41947	80	2022	1602	19	1780	1505	19	4622	3710	34	351525	286836	87	2.35849
83854	82504	73	29517	29506	69	1186	1188	8	1155	1233	11	3166	3042	26	200683	200247	76	2.35947
313030	206163	113	102026	65649	106	4458	3191	34	4692	3342	36	10563	7149	51	831369	554852	113	2.36046
95848	95264	76	40898	40475	72	1656	1805	17	1693	1601	17	3666	3386	29	260412	260183	79	2.36242
83272	80417	88	28542	26872	77	1231	1285	11	1251	1310	11	3025	2719	26	221028	203456	88	2.36242
73434	72977	72	26071	26115	58	940	763	0	860	1010	2	2304	2234	22	176083	175516	73	2.36242
184212	142599	88	59715	46489	85	2285	1723	23	2623	2120	27	6223	4994	39	435859	341913	92	2.36242
77409	76594	76	27389	27446	61	895	962	0	1198	1113	8	2432	2342	24	210291	207177	75	2.3634
93077	92197	87	25328	25258	63	1523	1499	14	1824	1722	16	3443	3536	27	292204	283083	78	2.36439
136093	127541	90	59634	57155	77	2276	1953	22	2398	2356	22	4813	4603	32	366590	345937	81	2.36537
115075	102447	79	41098	35881	77	1963	1593	18	1753	1581	20	4095	3728	31	306309	273090	82	2.36635
92730	86381	75	40736	37563	74	846	930	0	1382	1403	14	2651	2497	25	193687	186298	82	2.36734
276957	199704	110	134494	97751	104	4858	3267	35	5936	4541	40	11790	9144	52	955018	745661	113	2.36734
86609	91687	53	31290	31567	70	1565	1404	16	1888	1782	18	3810	3831	29	273642	261843	75	2.36734
133807	110838	86	43987	37150	81	1593	1519	14	2013	1833	20	4112	3569	32	322575	277815	86	2.3693
76244	78070	71	33306	33288	69	1153	1036	6	1336	1257	11	2458	2397	24	196495	192380	76	2.3693
151456	144854	79	52443	49236	78	2289	2174	21	2511	2243	22	5925	5433	36	443080	412625	85	2.37127
83927	83635	74	29344	28367	69	1208	1038	5	1121	1299	10	2953	2821	26	231272	221236	75	2.37127
60264	60386	70	17813	18134	43	553	578	0	653	680	0	1515	1659	15	135916	129728	73	2.37225
101235	95906	82	38512	37327	74	1682	1566	15	1875	1848	17	4049	3918	30	285705	271914	81	2.37814
134953	111866	83	53852	43769	81	1533	1184	10	1910	1518	22	4478	3455	35	316114	250388	89	2.38011
146086	125034	85	56397	47839	81	2022	1620	19	1940	1547	20	4628	3794	36	333910	272858	88	2.38011
66751	66908	73	30554	30505	69	868	823	0	862	1010	2	1971	2126	19	151057	142820	73	2.38306
139779	125757	96	43511	37849	79	1504	1452	15	2118	1908	23	4730	4250	33	357260	312506	87	2.38502
96086	93810	86	36282	36312	71	1192	1176	9	1499	1640	14	3404	3276	27	247703	240485	79	2.38601
98814	97426	74	44026	43430	73	1418	1399	12	1284	1367	12	3599	3378	28	261142	241248	77	2.38601
80452	78709	88	30782	30758	70	1036	1153	8	1079	1162	9	2665	2525	24	197422	187293	76	2.38797
108701	100080	82	38307	34544	75	1471	1228	12	2032	1871	19	4340	3877	32	297449	274604	83	2.38797
133716	111890	83	47212	39327	79	2301	1851	22	2064	1793	21	4702	3895	35	332666	273904	85	2.38895
129489	115737	80	55246	49058	78	1733	1566	17	2106	1788	23	4130	3688	31	299726	265455	85	2.39092
106010	104347	74	39621	38544	74	1516	1546	14	1820	1781	18	4085	4203	29	306764	293936	79	2.39092
91270	91715	77	29267	28963	71	1374	1259	13	1121	1438	12	3250	3344	27	255081	246331	77	2.3919
94732	94381	79	30993	30984	71	1154	1040	6	1749	1568	15	3158	3258	26	243221	240748	77	2.39289
102718	100797	80	38917	37209	73	1714	1696	17	1740	1461	17	4089	4004	30	281235	271903	77	2.39387
98691	97061	75	40625	40211	72	1382	1435	12	1937	1805	19	3578	3433	28	256866	247485	79	2.39485
99767	95328	79	33633	32957	73	1454	1465	16	1808	1621	18	4344	4037	32	304854	286326	79	2.39485
95510	97017	72	27453	27282	56	1294	1284	10	1549	1559	15	3547	3418	28	274010	265687	77	2.39485
80045	78884	75	31841	31451	70	1272	1173	10	1471	1149	10	2873	2751	26	197525	189870	76	2.39485
116940	102173	82	47362	40874	79	1502	1656	15	1664	1561	18	3944	3348	32	291579	250484	85	2.3978
192547	149871	91	68332	52437	86	2382	1757	25	3196	2362	31	6024	4522	40	454291	359434	92	2.39878
135399	133411	79	67953	65309	76	2229	2230	21	2461	2231	23	5565	5359	34	367977	350258	81	2.40075
134044	108655	86	48308	39462	81	1544	1414	16	2336	1771	25	4167	3521	34	324180	265358	84	2.40173
155156	123015	94	59647	47699	82	1881	1428	18	2408	1940	23	5082	4047	36	353243	275017	87	2.40271
158144	124594	86	52060	40862	81	2061	1769	20	2340	1787	26	4927	3728	38	370043	287334	87	2.4037
177189	146378	86	59729	50424	83	2459	1898	25	2994	2331	29	6529	5477	39	533099	456003	88	2.4037
65602	68078	69	27071	27466	51	978	926	0	1180	1017	3	2348	2138	22	171746	168112	76	2.4037
86197	84498	73	24640	24739	55	1112	1097	7	1319	1263	12	2888	2789	25	227346	216587	78	2.40468
238260	172114	106	76126	54907	91	2460	1756	24	3357	2560	31	6943	4859	44	560020	409448	98	2.40468
164230	147867	86	86092	78745	81	2779	2469	23	2876	2518	26	6326	5900	36	514720	466318	86	2.40566
93494	89169	74	31443	29242	74	1544	1338	13	1666	1614	17	3395	3266	27	256210	240136	79	2.40861
182127	137706	106	60310	45304	94	2602	1823	24	2895	2129	27	6699	5063	41	488223	350634	106	2.40861
134608	130506	80	47477	46045	76	2152	2033	22	2091	2184	21	4785	4651	32	362085	353185	81	2.40959
142752	121276	86	52136	43410	80	1744	1389	15	2417	1825	26	5122	4273	35	336677	283353	87	2.41057
63861	65323	70	24063	24175	59	1044	978	0	1083	893	0	2260	2242	22	181052	179240	76	2.41156
124835	110682	89	41326	36371	76	2087	1753	19	2173	2015	22	4692	4560	31	324991	286785	83	2.41156
73628	73433	72	19098	19192	45	1033	1033	5	1212	1198	10	2423	2488	23	205922	207308	75	2.41352
132920	108595	83	52994	44034	81	1521	1255	12	1827	1447	18	4240	3423	34	329089	278947	86	2.41352
63204	63187	73	25578	25488	58	773	898	0	782	953	0	2088	2028	20	144425	141903	72	2.41647
161724	131308	83	62757	49896	83	2272	1860	24	2544	2055	25	5369	4333	37	372288	292212	94	2.41844
109635	106281	76	30653	28704	69	1632	1546	17	1701	1637	18	3655	3487	29	296555	282520	82	2.41942
140466	115885	86	52611	42652	81	1731	1509	19	1978	1698	21	4586	3577	36	350739	290277	88	2.4204
57635	57650	68	22115	22332	53	716	815	0	702	982	0	1629	1489	15	145984	144275	74	2.42531
112455	100067	84	40145	34825	77	1584	1261	14	1810	1585	17	3842	3315	31	265433	228636	84	2.42531
86947	84540	80	28523	28310	63	1211	1243	11	1441	1314	14	3258	3181	26	244360	236289	77	2.4263
[truncated: 7,611 more rows]
