# Supplementary material for: Phenotypic heterogeneity follows a growth-viability tradeoff in response to amino acid identity
Source: Nat Commun. 2024 Aug 2;15:6515. doi: 10.1038/s41467-024-50602-8 (PMC11297284; doi:10.1038/s41467-024-50602-8)
Supplement: Supplementary file 6 — Source Data [file 41467_2024_50602_MOESM6_ESM.zip › source_data/fig6cde/1650_A12_FBPs1_NLIMGLN.csv]

FSC-A	FSC-H	FSC-W	SSC-A	SSC-H	SSC-W	BL1-A	BL1-H	BL1-W	VL1-A	VL1-H	VL1-W	VL2-A	VL2-H	VL2-W	YL2-A	YL2-H	YL2-W	Time
286169	173311	125	153169	95251	116	52691	32559	110	-128	56	0	-82	70	0	-5251	0	0	0
166896	111289	96	41538	28041	93	32202	21638	89	39	114	0	-14	91	0	-377	149	0	0.00202737
212796	120816	110	80242	45670	106	40689	21581	104	-105	73	0	-8	79	0	-65	585	0	0.00810948
293609	166275	126	89796	51529	115	48322	27149	113	114	104	0	-50	65	0	-2691	68	0	0.00912316
147421	95113	102	57393	37016	93	29396	18078	90	-141	69	0	-19	45	0	-1034	0	0	0.0101368
269962	145597	122	96147	51514	116	50782	26454	114	-116	122	0	201	85	0	-14418	0	0	0.0111505
101559	70305	100	26272	18394	77	20598	14317	65	-149	47	0	96	59	0	-1474	0	0	0.0121642
455411	215182	163	152257	74246	153	86376	42205	150	188	186	0	-4	50	0	-3134	0	0	0.0121642
342992	169552	144	126915	62460	136	52866	26011	133	-7	86	0	-83	53	0	-11800	0	0	0.0131779
187549	126506	102	88491	60303	100	27203	18233	78	-359	13	0	88	59	0	-16084	0	0	0.0131779
203474	137631	108	66597	45312	98	37896	25656	94	-11	183	0	141	98	0	-97	393	0	0.0263558
115369	80090	96	50626	35185	89	24499	16591	72	-229	7	0	-41	63	0	-397	346	0	0.0304105
160824	109981	104	68864	47455	94	27461	17943	77	-174	35	0	-145	13	0	-2194	112	0	0.0304105
198902	124625	109	81054	50295	107	34404	21839	99	-99	101	0	-96	38	0	-145	450	0	0.0314242
235190	153793	115	80887	53239	107	34549	22271	102	125	123	0	-28	79	0	-1514	41	0	0.0324379
230058	129464	130	96338	53538	117	39150	22551	112	-194	133	0	2	95	0	-3956	0	0	0.0334516
110073	74954	91	25253	17613	74	19010	13582	60	-68	154	0	-15	44	0	-2130	42	0	0.0344653
456534	215137	186	163723	81592	168	3936	1948	38	134	190	0	171	132	0	445	579	0	0.03852
137433	94750	96	43084	29883	89	21384	14616	63	-23	84	0	58	65	0	187	327	0	0.0425748
79473	53938	96	66777	43719	89	7033	4688	45	-80	158	0	43	51	0	-1445	28	0	0.0435884
52967	37036	86	20178	14442	61	7951	5598	43	144	204	0	82	72	0	-119	328	0	0.0486569
144064	90709	102	49111	30222	96	26514	16794	77	-48	44	0	51	82	0	-1175	257	0	0.0486569
89196	61054	88	19612	13838	61	19486	13524	61	89	185	0	84	55	0	-133	364	0	0.0506842
280732	139840	135	98435	49034	118	47952	24058	113	178	205	0	155	203	0	-51	619	0	0.0506842
200347	122205	104	86776	52358	104	32960	19454	94	91	95	0	33	62	0	-3857	224	0	0.0506842
115202	79083	91	40722	27415	88	24056	15695	76	-84	54	0	74	98	0	-35	223	0	0.054739
217322	137149	103	89542	56377	101	32712	20904	93	114	104	0	-9	43	0	353	487	0	0.0567663
357094	197746	132	146448	81435	130	47155	26485	123	91	159	0	46	85	0	-675	360	0	0.05778
281409	153928	116	132802	72696	113	43290	23147	106	-150	122	0	27	114	0	-311	240	0	0.0628485
218027	134586	106	81371	49005	104	45482	27456	100	223	160	0	-39	74	0	-160	573	0	0.0669032
302118	161138	128	87055	45855	121	52859	27658	119	17	86	0	16	42	0	-3038	0	0	0.0679169
208193	133025	105	102625	65960	103	30425	18584	85	106	126	0	194	108	0	74	535	0	0.0699442
249341	144575	117	89662	50550	110	52859	29649	108	172	162	0	-30	47	0	4884	2598	47	0.0709579
320650	164099	129	119018	61174	121	50997	24717	117	21	133	0	-111	42	0	-10823	0	0	0.0709579
197649	128123	103	58590	38447	100	33808	22098	96	-111	50	0	12	67	0	266	688	0	0.0760264
334178	177363	147	117948	62454	131	56971	29889	129	-183	69	0	107	87	0	268	428	0	0.0790674
165244	103968	107	63381	39350	98	30903	18850	93	-74	60	0	-26	109	0	-7894	0	0	0.0790674
98852	69776	93	41265	28876	86	16944	11895	57	-93	110	0	-3	39	0	-140	502	0	0.0810948
467491	201240	229	179770	79615	225	94784	38825	206	-102	85	0	-60	54	0	-6323	162	0	0.0821085
324125	182026	131	128204	72441	131	43656	24643	125	22	171	0	-46	77	0	-2766	160	0	0.0831221
176395	108448	107	63146	37866	100	30958	18643	87	-82	160	0	-10	89	0	-5162	0	0	0.0831221
155411	98327	109	54535	34875	94	29464	19192	86	-44	106	0	31	70	0	-4415	0	0	0.0841358
117457	82059	92	57774	40577	89	20337	14453	63	-181	27	0	-5	40	0	-523	507	0	0.0861632
107349	74406	87	45589	31722	87	16752	11798	59	-11	86	0	-77	18	0	-307	203	0	0.0892043
225500	139217	110	65072	39490	104	45554	27394	103	192	133	0	98	105	0	-1797	119	0	0.0892043
352364	183198	132	151882	82686	131	56717	29152	128	10	110	0	-130	20	0	-12771	0	0	0.0892043
76014	56163	83	23673	16768	68	16427	11298	57	20	109	0	-132	20	0	-2971	0	0	0.0902179
50454	36122	76	19778	14053	61	7276	5281	44	-47	111	0	-101	29	0	-57	320	0	0.0922453
305610	156923	123	112843	60117	119	55175	27820	118	-165	107	0	-1	108	0	-145	412	0	0.093259
344263	174712	143	110547	55839	130	55682	27477	129	52	181	0	47	79	0	-1662	158	0	0.0952864
138846	96599	94	75119	51811	93	24604	17118	68	-34	67	0	60	68	0	-298	365	0	0.0963001
188028	127229	102	85169	57860	99	31966	21431	88	11	128	0	7	80	0	-4247	0	0	0.0973137
254641	144718	122	92850	52099	113	37468	21073	109	-108	132	0	-75	70	0	531	439	0	0.101368
133519	92212	92	38674	26807	89	24195	16997	69	76	140	0	-12	79	0	-706	42	0	0.103396
124218	85868	105	51422	36080	89	17700	12067	57	4	63	0	-17	56	0	174	535	0	0.108464
286445	144139	129	117242	59848	121	48784	24254	116	115	125	0	-27	53	0	-611	613	0	0.109478
352036	165071	146	113614	53114	138	58086	25809	136	206	140	0	21	58	0	-507	330	0	0.110492
299549	173326	127	103604	58954	119	51119	30332	114	-75	76	0	108	89	0	-284	314	0	0.113533
250640	134524	123	89104	48680	112	37998	19428	109	-28	63	0	39	60	0	-155	584	0	0.127724
247345	158943	107	190593	123134	110	736	516	0	-155	101	0	3	65	0	-6966	0	0	0.128738
247865	145545	123	89898	52108	108	33566	19595	100	180	180	0	-26	47	0	-2066	154	0	0.128738
86176	60861	87	34282	24084	82	16485	10896	57	-10	102	0	12	46	0	-335	285	0	0.130765
271051	131304	122	83172	41332	115	43402	20582	112	-168	45	0	52	54	0	-3229	8	0	0.130765
276837	155088	122	90117	50514	115	44908	25262	112	-125	76	0	-39	67	0	-4558	0	0	0.131779
329244	163751	149	121223	60841	138	56071	26309	135	98	133	0	-116	46	0	88	496	0	0.133806
101988	72487	88	48051	33962	86	19488	13650	59	-200	87	0	-25	52	0	-362	133	0	0.136847
154656	105517	96	53701	35890	93	26790	17917	77	-75	124	0	-41	30	0	779	464	0	0.14293
140593	85484	102	52806	32161	95	24212	14465	74	-67	143	0	37	64	0	-825	209	0	0.143943
235054	143442	116	97362	58292	109	52847	32508	106	3	103	0	-40	56	0	-565	239	0	0.149012
264464	172982	114	125185	82308	110	41007	26744	104	-279	33	0	51	89	0	-433	254	0	0.151039
219342	131097	116	70278	41495	108	36281	21023	104	47	76	0	-87	62	0	-4417	13	0	0.151039
167486	99293	107	98342	61367	100	72585	44890	99	41	176	0	-252	7	0	-12	417	0	0.15408
278303	145851	132	98867	52683	118	43215	21770	115	127	158	0	-78	36	0	-1465	77	0	0.155094
319961	186681	122	91495	53357	119	53566	30572	116	-168	152	0	-17	49	0	-5539	0	0	0.156107
150741	105052	95	50702	35442	91	25455	17009	73	37	81	0	-32	98	0	-157	521	0	0.159149
173123	109147	101	63268	38915	96	33857	20216	93	-113	87	0	50	95	0	-857	94	0	0.160162
258494	149229	122	110850	63194	120	43425	25313	114	-121	31	0	-59	52	0	-149	646	0	0.16219
133533	93102	92	44935	31156	88	21376	14219	68	-3	78	0	-50	79	0	-368	201	0	0.164217
225444	127424	111	79883	44411	108	42092	23464	105	28	132	0	61	98	0	-1013	359	0	0.165231
291507	159917	120	96977	51925	117	53051	28559	112	98	133	0	3	49	0	55	405	0	0.172326
169808	119465	95	58189	40426	92	24669	16905	71	-30	99	0	159	92	0	-4591	94	0	0.172326
79228	56855	88	29712	21050	81	14878	10686	53	-134	27	0	5	77	0	382	832	0	0.177395
243613	137151	117	75574	41533	112	40300	22092	109	77	192	0	31	63	0	100	517	0	0.182463
201381	119770	106	86566	50351	106	29713	17736	83	326	152	0	-44	65	0	-2962	0	0	0.183477
462168	218484	165	117572	56166	158	89950	42210	158	-109	169	0	37	45	0	-1992	0	0	0.184491
470123	209645	151	156432	69269	151	77643	33232	150	-136	83	0	-42	106	0	-26327	0	0	0.184491
133116	88083	96	49183	30807	94	29036	18651	81	-42	67	0	210	135	0	-12190	0	0	0.184491
186726	120215	107	64605	39651	101	28548	18128	80	-154	64	0	28	71	0	-10027	0	0	0.185504
115422	78604	91	26950	18620	77	20044	14396	62	5	147	0	20	64	0	-3362	0	0	0.185504
160159	110372	108	25485	17749	70	28970	19811	73	108	125	0	8	69	0	-1516	7	0	0.186518
347077	177409	144	102298	49797	131	55010	26908	127	820	631	0	654	378	0	-1825	272	0	0.186518
89847	66754	84	44737	32167	83	17033	12054	57	50	99	0	-4	50	0	56861	64671	98	0.186518
83694	59601	90	30415	21819	82	15281	11064	53	-83	93	0	-57	34	0	-717	332	0	0.188545
396257	217001	141	199732	112737	136	91502	51928	132	49	192	0	22	51	0	223	541	0	0.190573
207312	133634	107	82523	52518	103	27913	17846	79	-152	49	0	-11	30	0	518	667	0	0.193614
157300	105657	105	64341	43130	94	29527	19986	80	21	136	0	-113	64	0	-624	243	0	0.195641
345987	198466	132	193693	117436	131	101558	58976	131	-44	75	0	-4	70	0	-15	250	0	0.198682
165439	112048	100	39416	27009	90	29589	19583	78	-103	88	0	-24	84	0	10	450	0	0.202737
322384	164890	133	104780	52003	129	56421	28072	127	81	109	0	-133	35	0	-3689	264	0	0.202737
378594	181339	138	124117	60238	136	68180	32593	134	36	173	0	-96	66	0	-15399	0	0	0.202737
306687	194484	119	238876	151252	121	1617	970	0	42	110	0	10	84	0	-360	337	0	0.209833
128961	84028	97	50825	32660	92	27230	16854	82	120	126	0	-75	36	0	-392	187	0	0.213887
137426	95470	94	56565	39037	90	20967	14408	62	-75	82	0	-13	68	0	8209	2934	85	0.213887
180198	124730	99	53539	37007	93	29736	19607	83	-97	92	0	64	100	0	-140	836	0	0.215915
122703	87217	89	45229	31643	87	27837	19035	78	54	108	0	5	48	0	500	525	0	0.223011
221039	147207	110	81390	54946	102	34547	23021	98	-100	172	0	67	76	0	-423	270	0	0.225038
277677	145531	121	123256	66708	119	45760	22993	114	-18	91	0	52	78	0	-232	357	0	0.232134
117786	87082	88	52915	37930	87	25466	17571	74	-50	134	0	55	63	0	-4913	0	0	0.232134
245525	135844	128	101713	56317	112	37062	19961	108	133	159	0	22	50	0	-447	346	0	0.233148
108197	77073	90	36145	25767	84	19612	13769	60	-171	59	0	82	77	0	-6859	0	0	0.234161
243896	132181	117	96239	53253	111	38305	20344	106	-111	23	0	85	88	0	-3746	310	0	0.234161
183406	123529	102	81641	55322	99	28369	19264	76	-9	87	0	-106	51	0	-3804	352	0	0.235175
342635	207821	124	204772	125199	128	84473	50905	122	123	115	0	7	84	0	674	645	0	0.237202
168110	115366	98	59713	41417	95	27995	19644	79	22	169	0	-47	115	0	108	679	0	0.240243
143063	98818	97	107249	72859	96	49166	33331	91	238	153	0	-26	51	0	-161	527	0	0.246325
166700	113984	97	64558	44291	93	29173	19725	85	-79	98	0	105	94	0	-3024	0	0	0.246325
131921	94101	90	62542	44410	89	21645	15265	61	-30	102	0	-13	34	0	-5420	0	0	0.248353
189279	117521	113	69455	42329	99	30086	19575	81	155	132	0	31	45	0	-7572	0	0	0.248353
58554	43237	82	22832	16742	66	11624	8476	50	176	137	0	26	36	0	-2981	0	0	0.249366
154152	102366	110	54449	36720	94	26656	17798	83	70	151	0	1	81	0	-364	299	0	0.25038
324940	165397	131	108647	54891	127	53685	26695	123	-62	118	0	72	77	0	-2730	93	0	0.251394
252243	148255	114	67991	38694	106	44896	26892	106	111	84	0	109	75	0	345	379	0	0.256462
369599	163531	137	130386	58839	134	64339	28760	130	-92	100	0	-64	62	0	-59	321	0	0.25849
116686	82569	95	35558	24909	85	21996	14840	64	89	115	0	7	87	0	33	338	0	0.263558
399896	213805	139	187677	108179	138	121520	67560	137	-49	110	0	19	60	0	-572	427	0	0.265585
284459	150335	129	102300	56375	116	49096	26108	114	-205	85	0	31	98	0	-1015	197	0	0.267613
330511	168398	137	121715	60053	130	53406	26573	124	38	107	0	-3	58	0	-146	277	0	0.270654
184050	123267	111	74267	50318	98	40034	26772	95	-110	146	0	-9	38	0	-482	185	0	0.272681
175588	119839	98	75173	51979	97	30946	20613	85	79	116	0	-38	73	0	-3416	0	0	0.273695
500973	227059	175	145176	62489	169	104193	48755	168	-222	76	0	-46	43	0	-16771	0	0	0.273695
177562	122980	98	97874	68635	95	27668	18742	75	143	110	0	-5	66	0	-10214	0	0	0.273695
274153	146555	117	104805	57366	113	44629	22816	111	-27	70	0	-45	129	0	-524	302	0	0.27775
282650	168366	117	109619	65098	115	58209	34853	112	-62	109	0	63	106	0	-5225	0	0	0.27775
157407	109711	106	68482	47604	93	28696	20076	80	-39	58	0	-12	61	0	252	336	0	0.280791
65120	46445	84	28713	21170	78	10674	8176	47	-140	19	0	4	73	0	5	217	0	0.284845
227538	135238	106	117933	70963	107	42386	24406	101	-40	159	0	-108	59	0	-1167	196	0	0.285859
109055	77500	91	25743	18640	69	16551	11932	53	-20	72	0	-97	52	0	-4895	0	0	0.285859
207439	139631	105	82846	55407	101	28040	19583	77	68	100	0	-57	87	0	-1310	126	0	0.286873
388013	189581	146	140096	70636	130	63255	30597	126	214	132	0	-64	60	0	-7779	0	0	0.286873
310725	158713	128	110103	54440	124	46838	24024	118	76	101	0	-197	39	0	-2395	0	0	0.291941
174376	121105	99	75748	52881	95	27040	18133	79	48	118	0	25	72	0	-519	16	0	0.293969
77748	54898	85	21968	15711	64	15167	10763	52	170	151	0	-24	79	0	-248	432	0	0.298023
320531	173509	133	138321	77709	124	38920	20227	113	-7	97	0	70	120	0	-447	323	0	0.303092
151498	98936	104	54097	34590	93	24940	16063	70	111	122	0	82	69	0	178	409	0	0.306133
112684	76450	104	39833	25670	104	23250	15047	76	2586	1173	20	1555	726	0	-1403	0	0	0.307146
273643	158076	127	141877	81222	119	61793	35304	117	30	105	0	43	89	0	-5386	0	0	0.30816
403536	196233	147	203451	106149	143	79152	40821	140	-79	142	0	-68	65	0	-13579	0	0	0.30816
385618	208441	156	179830	99111	140	44342	22774	128	-30	98	0	-3	65	0	-1063	98	0	0.310188
92495	65838	88	25939	18869	69	18572	12742	59	224	170	0	-60	19	0	-6454	0	0	0.310188
272940	167774	130	120401	75057	115	64470	40582	112	214	153	0	-57	44	0	-735	78	0	0.313229
194997	111496	104	82980	47564	102	38011	19843	98	41	83	0	-51	44	0	-13203	0	0	0.313229
237012	145274	110	80689	46925	105	35111	21198	91	-74	64	0	-90	39	0	-8546	0	0	0.313229
200782	125855	119	75988	47417	106	38562	24207	102	-78	125	0	-36	90	0	-1104	235	0	0.314242
149751	102119	94	53795	36117	92	31979	22045	89	-4	115	0	-50	17	0	290	608	0	0.318297
398449	190738	154	138621	67925	143	64620	29012	139	80	140	0	61	90	0	-580	571	0	0.320324
309701	176436	120	122329	70598	118	45063	25423	111	160	137	0	39	106	0	827	627	0	0.326407
126572	89055	92	47059	33270	88	25033	17764	72	28	71	0	7	84	0	-424	306	0	0.328434
132868	89022	95	48846	33324	89	24381	17276	76	-105	53	0	-46	41	0	-2404	0	0	0.328434
115550	81711	95	42080	29924	87	20159	14124	63	39	62	0	-116	50	0	-829	244	0	0.329448
273047	163609	139	103612	62159	125	63378	37259	122	264	118	0	-10	42	0	86	446	0	0.331475
108964	77239	94	40908	29311	86	20819	13975	61	153	118	0	-94	32	0	-7547	0	0	0.331475
107203	76057	98	53569	38187	85	17543	12573	56	-27	79	0	63	87	0	-534	129	0	0.33553
140993	97490	95	45001	30557	91	29007	20120	83	108	115	0	56	91	0	-877	563	0	0.336543
65527	47878	85	32415	23479	79	12696	9015	51	-101	62	0	-55	11	0	-165	197	0	0.337557
243666	141287	123	99951	57454	108	36816	20720	103	189	116	0	-35	72	0	133	974	0	0.339584
68591	50301	83	33350	24273	81	11066	7737	49	-2	93	0	100	74	0	-415	129	0	0.341612
276435	153484	122	104452	57330	117	52199	30114	112	63	91	0	4	44	0	-1493	6	0	0.342625
185111	117641	101	62928	37570	101	30413	18703	84	86	124	0	-148	57	0	-890	108	0	0.344653
441066	226753	157	225789	114612	155	88118	46578	148	-134	161	0	37	84	0	-2	640	0	0.347694
273399	157241	117	79192	44564	109	50947	28563	108	30	193	0	46	66	0	-764	112	0	0.355803
64633	47156	92	27222	19889	72	11234	8266	48	-216	15	0	5	47	0	-201	310	0	0.359858
456041	209478	152	170073	80586	151	66540	29438	146	-162	60	0	-8	75	0	-453	403	0	0.360872
139985	92907	100	51429	33455	92	26583	17395	76	-152	71	0	-40	77	0	-6646	0	0	0.361885
57951	42068	82	28323	20394	78	9156	6286	47	-31	53	0	-15	43	0	-657	0	0	0.363913
167928	97151	104	64762	38236	99	28735	15829	76	-157	97	0	94	54	0	-1246	474	0	0.37405
240044	132593	113	75105	40995	109	42391	24115	104	1	113	0	-63	35	0	-205	275	0	0.379118
290203	156354	126	104326	56521	115	45349	23385	112	325	178	0	-52	34	0	-9214	0	0	0.379118
145284	100464	103	52199	36323	93	28346	19883	81	-52	29	0	5	56	0	63	441	0	0.383173
253256	146414	116	77902	44049	111	40210	22902	108	10	117	0	-5	67	0	-2780	0	0	0.384187
167797	117075	101	50777	36223	92	29091	19878	76	-121	27	0	-23	31	0	-829	257	0	0.3852
224048	143146	112	95045	60713	109	37155	23509	102	155	87	0	12	94	0	-70	449	0	0.387228
256973	152249	122	137036	82653	110	63930	40479	106	254	154	0	47	113	0	-137	457	0	0.391282
281029	164315	120	106764	61658	117	63915	38123	112	-130	129	0	99	81	0	-409	347	0	0.39331
266090	138541	118	85760	44651	112	48610	24824	110	47	124	0	-114	60	0	-16020	0	0	0.39331
409708	211612	132	166760	87729	128	74689	37415	125	-98	112	0	-43	50	0	-26284	0	0	0.39331
169864	117310	101	80523	55546	98	23682	16218	65	208	113	0	-5	52	0	-2439	0	0	0.395337
141695	99798	93	39208	27612	89	25944	17636	76	208	126	0	23	84	0	-6883	0	0	0.395337
83002	59002	96	31221	22686	81	12958	9468	52	-160	76	0	43	144	0	-3220	0	0	0.395337
216433	127539	108	84058	49274	106	32091	18321	95	-96	84	0	-15	69	0	-5169	0	0	0.396351
171496	113419	100	68472	44182	98	32198	20303	94	45	151	0	112	101	0	-8175	0	0	0.396351
336026	194871	146	100104	57281	128	58054	33769	124	128	134	0	-68	44	0	-5624	0	0	0.397364
376157	186582	142	121541	60934	135	68953	32752	132	-91	112	0	-211	50	0	-17034	0	0	0.398378
296841	163369	123	111870	61102	118	52175	28355	115	-88	72	0	92	91	0	41	371	0	0.40446
255547	139763	118	90934	49570	114	43493	23099	110	84	142	0	-13	89	0	-513	512	0	0.406488
74563	55580	81	27573	19822	69	15805	11328	54	74	96	0	77	93	0	-7839	0	0	0.406488
286870	162505	124	93710	52022	118	42722	23471	116	87	160	0	114	79	0	267	393	0	0.408515
296191	174526	125	120609	71883	120	43417	24531	114	-221	92	0	-47	46	0	-6774	0	0	0.409529
312727	167812	143	139989	74735	127	65682	35584	124	-81	92	0	45	99	0	-185	708	0	0.411556
219693	134932	108	63251	37715	101	48113	28456	101	222	130	0	-15	71	0	-1200	87	0	0.413583
118200	76873	95	55981	36333	91	20795	13629	64	58	125	0	-115	69	0	-311	286	0	0.419666
247850	150515	113	102335	61554	108	34047	19508	101	-182	37	0	-145	63	0	-4278	0	0	0.419666
317907	171085	126	115884	62103	126	53432	27170	121	-171	74	0	-179	14	0	-12855	0	0	0.419666
153802	108344	103	81300	57413	94	27579	19182	77	109	146	0	-29	69	0	-345	627	0	0.425748
225500	127175	111	73691	41052	107	36757	20709	99	-44	140	0	-43	72	0	-6075	0	0	0.425748
152907	93984	102	60494	36687	97	30103	17747	88	-96	135	0	-108	95	0	335	379	0	0.430816
116124	80546	95	44382	31574	87	20756	14376	63	-28	161	0	-30	74	0	-107	604	0	0.43183
190815	129382	105	84119	58249	98	36965	25179	94	-163	72	0	-83	35	0	-284	239	0	0.432843
70633	53853	84	9742	7179	44	13513	9656	49	39	118	0	16	100	0	-724	298	0	0.434871
129316	90337	98	53878	38258	90	19308	13868	60	-90	41	0	-39	73	0	-4010	0	0	0.435884
309608	156493	123	100443	51043	119	59351	29349	118	-205	83	0	-20	76	0	-635	275	0	0.446021
254506	140336	120	83007	45573	112	39424	21682	106	-96	89	0	73	94	0	-2683	97	0	0.447035
261352	151037	120	114585	67583	111	38933	22458	104	-36	153	0	-32	70	0	109	626	0	0.448049
227043	143808	107	102940	63747	105	35960	22781	101	-90	59	0	164	101	0	-140	285	0	0.453117
146335	104801	93	72737	52398	91	24924	18206	70	-35	134	0	-69	59	0	-793	76	0	0.455144
189436	106183	110	75072	42512	102	34476	20026	99	23	103	0	-39	47	0	-6104	0	0	0.455144
264946	165639	114	86406	52307	109	49085	30959	104	-109	78	0	-9	60	0	316	719	0	0.459199
315262	174001	125	101584	54722	118	53836	28840	115	-180	62	0	54	65	0	-10325	0	0	0.459199
361751	182083	143	147693	76796	131	55413	27218	125	-62	50	0	-92	64	0	-4638	0	0	0.460213
121980	77748	96	59630	37655	91	19551	12294	64	-1	146	0	24	51	0	-7126	0	0	0.460213
154547	111104	93	52409	37251	91	29160	20174	75	86	108	0	-115	19	0	-5414	0	0	0.460213
103615	75017	87	35734	25327	84	20992	15105	63	81	147	0	-204	0	0	29	292	0	0.463254
92374	67117	89	33859	24510	82	19294	14148	59	57	93	0	-28	62	0	-24	451	0	0.468322
177858	127387	99	89888	61873	96	31088	21250	88	-98	60	0	2	68	0	-460	213	0	0.471363
189293	131206	97	74375	51636	94	35199	24250	92	-34	89	0	-64	79	0	-67	497	0	0.474404
204050	127654	103	78307	48459	101	28694	17545	83	-168	142	0	25	134	0	-465	140	0	0.476432
243186	133853	114	88919	48495	110	47725	25103	107	131	105	0	-3	48	0	-699	129	0	0.477446
130103	93808	91	41093	29652	87	22417	16118	61	-89	41	0	0	45	0	-2349	0	0	0.478459
97471	69431	93	25495	18283	69	18893	13418	60	-90	89	0	-31	48	0	-80	294	0	0.480487
199891	137417	105	47137	32649	94	32338	21802	88	50	97	0	-49	46	0	-1763	152	0	0.4815
58787	44353	82	26055	19540	69	12829	9455	49	-203	27	0	-49	25	0	-1993	374	0	0.482514
119536	84244	92	42645	30107	86	21552	14793	65	53	123	0	49	51	0	-2210	0	0	0.482514
86247	46998	94	65746	34816	94	6918	3549	50	51	115	0	16	85	0	-3411	0	0	0.483528
157150	107874	97	59736	41372	93	24812	17370	69	-23	134	0	5	62	0	-140	401	0	0.487582
204164	137295	103	78039	51851	101	32465	21555	96	45	147	0	9	102	0	-2579	242	0	0.488596
261953	152851	110	132399	76357	110	68745	37929	106	27	122	0	135	117	0	-1938	4780	9	0.488596
170804	120487	96	38385	27243	89	31833	21804	89	-49	102	0	0	30	0	-494	27	0	0.490623
150038	107506	93	62796	44604	89	32288	22636	88	-212	93	0	-7	39	0	-6334	0	0	0.490623
501515	253110	181	302035	162329	181	128123	69110	167	590	517	0	617	424	0	-11174	0	0	0.490623
107398	77491	90	49436	35852	86	19200	13700	61	-98	137	0	74	65	0	108	465	0	0.496706
311320	191856	124	185053	114554	119	72302	43199	114	-23	93	0	-34	93	0	-70	438	0	0.498733
403089	192845	133	146124	68435	129	65818	30275	127	30	82	0	-139	45	0	-18606	0	0	0.498733
119476	81829	94	39250	26391	87	25582	17292	69	-8	115	0	14	58	0	-1132	75	0	0.499747
398714	229477	142	251001	153802	135	114956	67276	130	-241	38	0	-73	80	0	-116	624	0	0.501774
166778	102833	104	51603	31156	97	30902	19367	88	-30	83	0	-47	58	0	-702	374	0	0.503801
122829	88195	90	54991	39200	88	21687	15071	63	-64	124	0	-17	78	0	-13	317	0	0.504815
382663	199514	145	192667	102110	143	66585	35830	136	36	165	0	-109	73	0	491	784	0	0.50887
58130	44259	76	28093	21103	73	7952	6052	41	-18	89	0	-22	45	0	-161	260	0	0.515966
204100	125991	108	85473	53118	105	29155	17896	82	6	63	0	149	98	0	-1879	162	0	0.515966
228085	130422	108	101482	57482	108	32295	18267	94	153	137	0	16	59	0	-5702	0	0	0.515966
345657	192211	134	131352	72498	127	62093	35748	123	23	205	0	-77	52	0	176	646	0	0.521034
273706	146496	123	111997	58350	120	45135	23592	116	19	86	0	-106	63	0	-89	311	0	0.523061
266772	159016	112	92589	53399	109	47536	28208	106	50	130	0	-90	46	0	-232	317	0	0.525089
104249	75778	85	40656	29474	85	20234	14524	63	2	92	0	-43	29	0	-9334	0	0	0.525089
315227	174372	127	116291	65377	124	45008	24563	119	-79	125	0	-97	31	0	75	727	0	0.52813
159920	111864	109	76663	53937	95	28535	19785	80	61	121	0	31	75	0	-175	170	0	0.530157
248626	144044	111	58065	31620	104	40261	22700	103	91	122	0	-46	31	0	-1492	118	0	0.531171
80179	59792	84	30512	22360	81	14612	10522	55	-112	105	0	61	90	0	1234	694	0	0.532185
302346	168202	121	138107	78660	118	60787	33190	113	-238	69	0	-61	74	0	-1144	217	0	0.533198
241229	140746	110	77626	43475	106	43613	26157	104	-11	110	0	-119	48	0	-421	367	0	0.536239
200146	136696	105	85924	58917	97	31941	22009	91	-18	97	0	60	124	0	-952	172	0	0.537253
201437	133622	103	80001	52815	99	35361	22803	95	-45	117	0	-65	48	0	1995	1749	27	0.537253
114707	84755	88	35427	25817	84	19410	13572	62	61	136	0	-56	38	0	-5356	0	0	0.538267
244141	142792	106	72578	42093	105	39459	22841	102	-63	81	0	7	75	0	666	595	0	0.540294
312810	184467	123	129682	75914	120	51019	30961	113	-16	105	0	49	75	0	-2696	39	0	0.541308
296634	153308	134	96210	48849	120	45014	23535	116	-116	138	0	-22	70	0	-1709	73	0	0.542321
229328	142497	121	93390	57671	107	34484	20944	100	77	118	0	-5	56	0	911	1357	8	0.545362
101392	73231	90	32754	23931	83	18656	13643	58	39	143	0	-57	26	0	-2711	0	0	0.546376
231071	138919	114	108911	65674	111	37016	22329	105	-10	107	0	3	46	0	-4484	0	0	0.546376
469381	208113	167	153895	66686	162	70839	31310	159	-46	151	0	-47	45	0	175	652	0	0.551445
105371	74898	101	43804	32446	84	22339	15534	68	18	91	0	-10	49	0	-9795	0	0	0.551445
219458	131065	108	102974	61600	107	36081	20977	99	89	126	0	-120	52	0	-16769	0	0	0.554486
293102	172141	117	95449	52566	114	51434	29378	111	-45	79	0	-56	81	0	-13236	0	0	0.554486
210170	128190	105	71475	42279	101	33011	21123	89	2	193	0	-6	56	0	-15621	0	0	0.554486
154221	98228	99	59763	38276	96	31884	19707	93	-49	111	0	-79	31	0	-700	168	0	0.556513
305278	153619	120	102110	51716	117	55547	27834	113	10	86	0	23	68	0	-273	307	0	0.559554
107154	76937	99	35022	25442	83	20733	14528	60	99	87	0	-22	38	0	-739	164	0	0.560568
318303	182251	119	101290	58334	115	46570	25725	111	124	172	0	79	71	0	-1158	131	0	0.561581
293338	156576	128	113184	61188	121	44991	24453	115	33	166	0	-170	29	0	-20	377	0	0.563609
212277	142555	103	63547	41213	100	41659	26834	98	-90	73	0	121	110	0	-518	299	0	0.565636
300256	191956	128	137079	89198	123	68930	43814	120	-61	102	0	33	61	0	-149	431	0	0.56665
264659	144853	113	95775	51925	112	46504	25354	107	70	119	0	-57	44	0	-674	215	0	0.568677
119894	85545	92	35463	25893	84	22218	15814	66	145	125	0	-30	61	0	-344	115	0	0.569691
247406	140447	119	85087	47931	113	40741	23150	111	-275	34	0	-23	56	0	-2501	137	0	0.570705
173821	122719	98	66569	47293	94	24851	16877	75	-38	101	0	34	74	0	-163	196	0	0.572732
158712	97398	102	57376	34698	98	31167	19303	95	100	102	0	198	134	0	-160	452	0	0.574759
287862	146260	122	114486	59020	118	35984	18227	107	80	97	0	117	70	0	-297	227	0	0.575773
125346	91817	90	67512	48670	89	21610	15166	60	154	151	0	113	91	0	-3009	0	0	0.576787
260078	150980	118	94574	54851	112	51178	29111	110	-114	67	0	-42	92	0	-2986	0	0	0.5778
236990	138330	114	99847	57098	106	41042	23985	102	25	92	0	-4	61	0	-10721	0	0	0.5778
225629	140378	105	81106	50446	101	43747	26821	99	2	107	0	-8	57	0	-11668	0	0	0.5778
148753	104486	95	40538	29487	89	25635	17780	66	-121	75	0	201	120	0	-3789	0	0	0.578814
157777	111609	108	60522	42472	96	26653	17860	84	384	348	0	524	381	0	-5111	0	0	0.578814
442749	215436	170	131920	62816	157	70481	33589	154	-43	135	0	-25	60	0	-10821	0	0	0.578814
388783	193903	141	93036	48068	136	64293	31842	136	-108	70	0	117	65	0	583	722	0	0.583882
437531	204545	149	152798	71771	147	65666	29930	144	88	139	0	-17	48	0	772	1005	1	0.587937
129570	95109	92	41651	29732	85	20323	13662	65	-135	153	0	-9	102	0	479	457	0	0.589965
344444	193413	133	141451	80041	123	80627	45300	121	-144	71	0	-87	53	0	-21346	0	0	0.595033
411664	207560	139	206581	96866	143	87034	41971	137	-191	139	0	-130	82	0	-128	730	0	0.600101
353374	174829	140	117570	59463	136	61316	29963	133	4	106	0	-65	77	0	-922	321	0	0.602129
102239	73757	91	43262	31338	84	17487	12735	57	-88	61	0	52	74	0	-3536	0	0	0.602129
208327	131407	108	76839	46107	104	37976	23311	98	-97	60	0	-160	18	0	-586	192	0	0.604156
139934	97023	92	52116	35244	91	24050	16427	70	85	126	0	41	75	0	-85	276	0	0.608211
402232	194597	152	160285	82829	147	62144	29618	143	60	93	0	-170	77	0	406	671	0	0.609225
371467	213519	135	177599	105627	131	88917	54784	125	-271	118	0	-155	27	0	-3701	0	0	0.610238
104906	76053	88	38809	28356	86	19632	14067	61	-43	74	0	94	91	0	852	658	0	0.612266
167835	119149	96	80839	57286	94	28080	19953	76	121	138	0	-36	67	0	116	441	0	0.614293
136105	94314	98	38170	27001	87	26145	18087	73	-1	169	0	40	98	0	-1062	0	0	0.615307
251039	142807	120	71279	38839	108	43659	25035	106	-3	79	0	-85	65	0	-340	210	0	0.617334
151004	107449	94	63559	44206	91	30540	20620	84	-24	114	0	20	63	0	-7846	0	0	0.617334
337652	178953	127	113295	59987	124	65072	34053	121	-37	67	0	-5	106	0	48	464	0	0.623416
262170	147385	112	112893	63857	109	36435	21037	103	-127	99	0	88	92	0	-1525	182	0	0.62443
138286	95012	102	55837	37751	90	37001	25123	88	145	120	0	51	81	0	-370	179	0	0.626457
105783	78782	86	39467	27426	84	21241	14210	67	108	95	0	5	87	0	343	554	0	0.628485
126501	91184	89	39101	27444	87	22867	15851	65	-71	103	0	33	94	0	-2232	0	0	0.628485
193724	138284	98	99993	70639	97	29146	19928	79	-2	94	0	-102	32	0	-2417	163	0	0.629498
47722	35723	77	19255	14463	56	6690	4706	40	202	149	0	-25	52	0	-836	667	0	0.630512
274995	163396	120	92266	55137	117	2676	1471	26	29	71	0	99	78	0	-663	159	0	0.632539
169814	101379	109	65584	38345	98	31308	18316	88	-50	119	0	-89	88	0	-825	48	0	0.636594
165764	112985	103	50960	34665	92	25955	17124	76	-95	46	0	80	86	0	-1000	0	0	0.637608
175735	123081	109	53988	38723	91	31098	22436	88	106	133	0	6	50	0	-727	264	0	0.639635
241916	130990	118	77367	41211	114	40379	21965	111	186	122	0	-66	41	0	-1420	63	0	0.640649
192425	131276	100	78399	51284	98	31400	20541	89	-53	80	0	12	84	0	-2791	0	0	0.641662
172379	120518	95	53152	37665	92	30288	21364	81	-100	122	0	-47	55	0	70	507	0	0.64369
172971	121260	102	63556	45418	95	27973	19281	74	-38	92	0	28	55	0	-4645	0	0	0.64369
139324	91946	98	48796	30443	96	29381	19226	89	45	91	0	-6	51	0	-1655	0	0	0.644704
293272	153679	126	102292	53950	119	51848	26227	116	13	74	0	-14	82	0	-7315	0	0	0.645717
379882	188352	159	117450	57724	142	52576	24905	139	-174	45	0	120	94	0	-330	256	0	0.647745
72394	54837	81	27145	20108	77	16008	11708	57	4	79	0	-70	88	0	-463	141	0	0.649772
76550	57791	86	22567	16569	63	14034	10316	51	132	140	0	66	99	0	83	469	0	0.651799
87437	63666	91	34542	25499	83	17207	12691	55	24	85	0	63	98	0	-768	8	0	0.652813
86302	64128	91	37407	27390	82	16798	11882	56	-136	60	0	-50	21	0	128	500	0	0.655854
173233	123937	96	55873	40332	91	29880	21266	78	285	145	0	-6	66	0	-92	601	0	0.657881
149212	108344	95	61772	44158	91	27755	20005	73	-73	147	0	102	122	0	-3681	0	0	0.657881
131177	93575	99	61444	44567	91	23957	16057	69	176	126	0	-136	17	0	-1706	0	0	0.658895
161194	114288	96	50521	35870	93	32029	22915	90	-85	73	0	-82	56	0	-7869	0	0	0.658895
128791	91779	96	50158	35375	87	24249	16156	76	47	57	0	9	65	0	-3193	0	0	0.659909
143382	102322	96	60708	44626	90	27278	19610	72	136	155	0	-120	11	0	-1282	15	0	0.659909
103366	75791	94	38516	28494	83	23168	16196	70	-145	29	0	-22	73	0	-695	764	0	0.660922
134921	98916	95	74988	54394	89	20817	14760	61	-130	44	0	-15	46	0	-5097	0	0	0.660922
223059	140823	109	96744	61595	104	30466	18907	92	-76	132	0	90	72	0	-2952	0	0	0.661936
118194	87205	87	37600	27779	84	14474	10673	51	69	117	0	-16	58	0	-5905	0	0	0.661936
308289	166579	125	100815	55585	122	58213	31005	120	-163	91	0	20	82	0	-147	723	0	0.663964
214113	141396	109	100213	65622	100	37398	24314	95	19	122	0	-67	63	0	-506	577	0	0.665991
204259	121327	112	81349	48434	103	34330	19774	93	30	94	0	-4	57	0	-2077	0	0	0.667005
70572	53810	81	16845	12472	56	9994	7499	47	31	110	0	64	116	0	-743	485	0	0.668018
248507	149787	110	109965	67574	109	38551	22256	106	78	211	0	113	78	0	-426	221	0	0.669032
245115	148097	105	82362	48420	103	39360	22575	99	187	182	0	8	57	0	21495	7424	120	0.669032
147604	96354	101	54790	35209	96	29569	18746	84	15	143	0	-4	78	0	-1619	55	0	0.670046
211884	116771	107	77425	41755	106	44128	23961	103	-21	185	0	-35	56	0	-7072	0	0	0.670046
180147	127654	97	77652	54872	95	27293	19080	75	-14	115	0	32	64	0	12	517	0	0.672073
320334	175587	125	143042	78326	126	56827	31171	122	-67	105	0	-62	69	0	-3300	0	0	0.673087
197683	123059	104	57978	35353	100	32108	19188	96	13	80	0	6	103	0	-4632	0	0	0.6741
217989	125578	108	70376	40321	103	37499	22349	99	147	139	0	-90	52	0	-42	320	0	0.676128
149438	107351	101	47136	33754	89	23443	16378	65	76	115	0	41	61	0	-1345	83	0	0.677141
119140	85481	89	48929	35644	87	23895	16485	73	-242	33	0	11	70	0	-2080	0	0	0.678155
104120	76403	90	28032	20877	68	19430	14261	58	183	181	0	-52	52	0	-2202	0	0	0.678155
318769	178116	124	128625	71718	122	51907	27692	119	-116	64	0	65	83	0	236	428	0	0.680183
103185	74604	88	41355	29268	84	17743	12596	58	-295	23	0	-64	92	0	-8989	0	0	0.680183
394972	237207	148	195088	118007	147	131131	78631	144	-348	92	0	76	72	0	-12707	0	0	0.680183
302265	149788	118	141026	71799	119	50033	23905	115	-32	110	0	-78	72	0	26268	11890	107	0.680183
311955	191933	117	145477	94149	112	59472	35911	111	-36	95	0	-8	67	0	-35231	0	0	0.680183
142445	105980	89	39435	29894	76	24663	18282	67	-83	90	0	-41	49	0	-20269	0	0	0.681196
386057	187347	145	139885	69295	143	63501	30242	140	-218	94	0	-65	64	0	-25389	0	0	0.681196
414380	205048	145	216746	119420	142	66451	32124	137	204	96	0	51	75	0	-1860	101	0	0.68221
79998	57514	90	19967	14673	60	16219	11950	54	-113	46	0	-11	52	0	-1	798	0	0.683224
223336	129770	120	93522	55097	111	38918	21473	108	-32	149	0	24	94	0	48	653	0	0.685251
148513	106761	99	59453	42873	90	27325	19098	76	-79	66	0	64	59	0	-2653	0	0	0.686265
333228	168163	145	113499	56142	130	49530	24397	125	-150	129	0	-48	62	0	-1961	186	0	0.689306
110768	82746	84	38210	28301	82	18271	13455	55	-14	99	0	63	72	0	-9523	0	0	0.689306
150087	106273	93	58278	41299	90	24085	16807	65	-20	63	0	-16	46	0	-14519	0	0	0.689306
128531	94010	88	50565	36438	87	22117	16547	62	112	131	0	59	78	0	129	948	0	0.691333
91198	67559	88	27140	19859	75	10019	7302	44	22	117	0	-3	34	0	3	307	0	0.69336
278772	145506	124	99865	52898	116	55766	29257	113	109	166	0	140	84	0	-265	324	0	0.697415
90354	66806	85	21188	15992	59	16724	12260	55	12	97	0	-15	58	0	-4455	0	0	0.697415
326124	186238	132	107459	61262	129	45132	25423	125	191	148	0	-10	105	0	-270	193	0	0.704511
100885	72749	91	35073	26030	82	17045	12444	59	-162	41	0	4	47	0	-4298	0	0	0.704511
135040	98832	89	57794	42159	88	25615	18788	76	-24	76	0	42	74	0	-478	234	0	0.710593
155222	108870	94	64552	44182	92	28182	19192	77	-33	123	0	-23	43	0	-209	225	0	0.711607
249119	155894	115	98239	60827	109	40048	25118	102	92	136	0	25	43	0	-150	425	0	0.713634
190143	125787	114	84614	56121	100	33392	21344	89	-25	112	0	83	103	0	-1766	0	0	0.714648
194563	114655	106	70655	41854	103	39492	23232	100	-98	92	0	-41	44	0	-3948	0	0	0.714648
474530	225976	135	131832	59699	134	80120	37391	131	-379	61	0	85	69	0	-25171	0	0	0.715661
415256	213922	152	216386	120441	137	111180	60220	136	172	211	0	10	51	0	-1627	838	0	0.716675
84711	61152	96	24913	18153	71	18405	13286	56	44	102	0	11	63	0	49	406	0	0.719716
238304	144770	126	107556	64505	112	34007	19467	105	-62	82	0	137	154	0	-698	70	0	0.722757
93699	65903	95	35076	25286	84	18580	12790	60	-60	87	0	1	53	0	-1405	671	0	0.722757
167000	119552	94	49313	35300	90	26079	18930	70	-70	82	0	-16	79	0	-851	170	0	0.723771
295672	159836	119	110415	58340	112	44161	23876	107	77	139	0	25	63	0	833	729	0	0.726812
198264	119550	113	88070	52397	104	29590	17220	85	-22	73	0	-16	63	0	206	324	0	0.728839
414555	239908	146	227773	138114	147	107363	62642	146	74	103	0	88	71	0	-1175	481	0	0.729853
277005	152329	120	96824	52146	116	53421	28351	114	167	126	0	-73	39	0	374	935	0	0.73188
218225	139710	111	79047	50387	103	30528	19316	92	71	129	0	-22	53	0	-454	258	0	0.733908
163189	100330	101	58479	35416	98	27679	17249	73	191	122	0	111	71	0	-1126	132	0	0.734921
186301	106096	113	52798	29344	100	33942	19420	98	-61	98	0	52	118	0	-2900	0	0	0.735935
177897	120936	99	70771	47359	95	33874	22907	91	137	165	0	-72	37	0	-319	477	0	0.736949
227930	135037	116	96362	57790	110	34342	20057	99	111	109	0	-48	39	0	-391	454	0	0.737963
357508	201272	127	164282	97305	124	79835	45618	120	82	194	0	-42	48	0	-10322	0	0	0.738976
140821	99390	106	44957	31893	88	23023	16048	67	-57	105	0	-71	26	0	-218	330	0	0.741004
359684	188346	144	133170	70125	140	60847	30928	136	-15	121	0	77	94	0	335	730	0	0.745058
103014	73901	90	46116	33944	85	18284	13112	58	-64	48	0	-77	73	0	1270	853	0	0.747086
253197	146118	111	87154	49872	106	40432	22583	101	174	164	0	89	65	0	-890	31	0	0.75114
371708	182746	128	120959	58068	126	64707	29933	123	115	93	0	-34	65	0	-1190	59	0	0.755195
284228	157118	117	75819	42009	109	44466	23799	108	80	89	0	59	132	0	458	509	0	0.758236
173827	121180	101	56989	41205	91	26960	19380	73	-12	72	0	158	134	0	-83	255	0	0.760264
286876	174620	119	95414	57418	111	41129	25344	107	226	176	0	-51	62	0	-1755	169	0	0.760264
105390	79419	85	36858	27164	82	21545	15279	60	-104	68	0	44	93	0	-6246	0	0	0.761277
247683	156683	123	82213	51648	108	50492	30824	105	-153	71	0	35	58	0	523	816	0	0.764318
172669	111763	101	85257	54059	100	26071	16155	79	9	192	0	87	81	0	-2233	126	0	0.765332
233656	143234	112	108560	67005	109	36129	21542	103	-48	129	0	-67	52	0	-549	142	0	0.767359
135019	86346	100	51990	32607	93	22727	14192	68	-50	76	0	143	88	0	1097	567	0	0.7704
93858	69532	88	14422	10836	51	18032	13142	55	-18	127	0	-87	52	0	90	237	0	0.772428
95890	69347	89	35402	26084	82	18881	13798	58	40	133	0	79	58	0	552	800	0	0.775469
398406	221775	147	162464	93217	141	71436	39333	138	-97	122	0	-22	52	0	60	803	0	0.777496
157101	115892	95	54378	39745	90	28695	20441	89	-178	62	0	-31	39	0	-2109	0	0	0.77851
64827	48673	81	25753	19089	71	11977	9071	48	-74	49	0	-56	78	0	-7066	0	0	0.77851
142362	102190	94	62305	45540	89	23960	16931	65	72	133	0	-30	86	0	-4018	164	0	0.779524
140409	102654	90	57780	42327	88	21809	16045	60	-5	149	0	-21	24	0	-4701	0	0	0.779524
133759	97043	93	42067	30452	86	30394	22099	82	191	156	0	-30	33	0	-427	144	0	0.781551
407633	206326	148	193778	107582	141	90318	46796	138	-107	82	0	-164	19	0	-3960	0	0	0.781551
112431	80290	97	39181	28698	85	23928	17031	64	2	116	0	7	95	0	-2247	64	0	0.782565
348216	190227	133	181499	103974	131	83569	46658	129	-22	154	0	70	40	0	463	1144	6	0.785606
191243	117347	109	61870	37192	99	38352	23260	97	-283	23	0	-38	52	0	-11562	0	0	0.786619
245799	141994	111	105067	59651	110	48929	27658	105	-6	106	0	-83	61	0	21	950	0	0.78966
167189	112312	106	61319	40908	98	33153	21601	96	-49	64	0	-76	27	0	249	530	0	0.793715
179728	112002	105	80245	51279	101	23884	15021	72	-237	42	0	49	60	0	-271	519	0	0.796756
203847	129272	102	81512	49502	102	36310	22711	99	-12	95	0	6	87	0	-463	251	0	0.79777
466468	226279	160	155472	74646	153	96343	45689	151	-23	110	0	-84	56	0	-8933	0	0	0.798784
206220	112462	111	69519	37334	104	40457	22346	100	123	186	0	-32	34	0	-11007	0	0	0.798784
125907	92431	98	68421	50750	87	20976	15278	58	-166	24	0	-6	48	0	-5899	0	0	0.799797
311084	183429	124	136777	86534	117	70925	42516	114	137	225	0	2	62	0	-912	278	0	0.800811
234712	141000	117	95089	55635	108	37334	22643	100	122	181	0	-83	52	0	-2625	0	0	0.801825
202567	130646	110	79791	51166	101	26220	16496	72	54	97	0	-26	72	0	-16482	0	0	0.80892
140266	87118	111	61705	37919	96	20467	12151	63	196	112	0	-72	19	0	-2491	0	0	0.809934
195223	114057	105	65915	38570	103	35531	20773	96	-96	99	0	-44	70	0	-484	239	0	0.81703
338331	201502	132	108175	64133	126	63751	37927	123	12	78	0	38	71	0	-67	306	0	0.82818
97854	72136	86	46243	34449	85	15023	11015	54	-51	75	0	55	107	0	-847	111	0	0.829194
355759	186420	132	141437	74385	129	55972	28954	125	57	187	0	76	107	0	-3072	0	0	0.830208
246432	149980	116	113367	68783	114	31219	18220	93	-195	42	0	-39	51	0	-310	378	0	0.832235
452762	221689	159	131505	60098	149	71808	35632	145	150	191	0	-75	87	0	-10381	0	0	0.835276
72588	55926	80	28584	22007	65	14767	11107	53	-89	63	0	-38	54	0	6609	4173	53	0.835276
345669	182978	131	127673	63285	126	66088	33190	124	-2	109	0	118	87	0	-648	160	0	0.850482
263900	150027	115	109811	63822	112	40526	23131	106	155	219	0	-97	74	0	193	712	0	0.853523
227529	149362	107	55259	34799	100	40530	26247	100	66	121	0	46	80	0	-270	366	0	0.857577
148063	107526	105	43922	32099	87	26170	18559	70	-102	56	0	30	66	0	-2483	0	0	0.858591
251684	135578	123	88040	48738	111	44148	23486	109	12	127	0	-11	75	0	-406	226	0	0.860618
250157	156288	113	71237	43237	109	35679	22214	100	-109	75	0	28	57	0	-11276	0	0	0.861632
365374	186076	136	110675	55720	134	61893	31191	131	-190	72	0	-117	62	0	-18352	0	0	0.861632
219372	139246	113	83696	51172	107	39396	24896	101	-53	84	0	-2	59	0	-12327	0	0	0.861632
233165	153147	121	65023	41164	107	39200	25319	102	-10	91	0	-10	35	0	-6136	0	0	0.862646
189929	124390	99	85862	57030	98	31182	19407	94	7	118	0	98	79	0	-12821	0	0	0.862646
75403	57220	80	30507	22849	75	15705	11404	54	47	93	0	-10	61	0	-10653	0	0	0.862646
316039	164243	131	128703	66225	123	45076	22328	117	93	87	0	-26	44	0	-8488	0	0	0.863659
210486	134382	107	76820	49088	101	32462	20109	89	58	142	0	1	79	0	-172	142	0	0.870755
375489	195183	144	135551	72040	140	59830	30734	132	604	488	0	287	214	0	15	588	0	0.870755
118236	87019	88	46650	33522	84	22239	15524	69	184	121	0	51	57	0	-361	396	0	0.871769
208830	118997	113	73912	42186	104	38586	20659	101	-89	93	0	-45	81	0	-4050	24	0	0.872783
224115	151882	109	64448	42740	100	35942	23897	94	-243	3	0	63	82	0	-200	474	0	0.877851
274201	151781	114	108778	59276	114	43266	23240	109	159	166	0	152	155	0	-176	710	0	0.878865
229875	159522	100	124527	85129	102	26227	18054	72	20	177	0	-3	79	0	187	763	0	0.880892
122959	91367	89	35363	26241	85	22247	15902	62	74	120	0	-3	53	0	-1099	78	0	0.881906
277848	133140	123	98256	47513	116	48233	23967	112	-168	60	0	-7	66	0	-1819	0	0	0.882919
328174	191931	126	156177	95877	117	72775	43244	114	43	109	0	-74	59	0	-4710	0	0	0.882919
405398	212492	131	173450	94233	129	69988	34957	125	66	97	0	-130	37	0	-25645	0	0	0.882919
188123	111412	104	70034	41658	99	32743	19440	97	209	154	0	-39	59	0	-10033	0	0	0.883933
174653	126318	97	78576	57157	94	29958	21458	82	-130	67	0	15	70	0	196	333	0	0.889002
69793	53883	82	26960	20656	78	7721	5579	43	40	114	0	24	55	0	-550	113	0	0.893056
115490	85061	89	45981	34250	86	21101	15290	60	165	156	0	7	71	0	-152	204	0	0.897111
155759	113687	97	49816	36299	88	23839	17467	68	-27	174	0	-27	45	0	314	520	0	0.900152
263056	161639	110	88705	54211	107	60140	34924	107	-37	78	0	-65	68	0	-418	288	0	0.904207
100752	76222	92	34373	25529	82	19968	14440	59	-35	95	0	-32	43	0	-589	11	0	0.906234
156099	107975	95	54143	35625	93	29794	20059	81	218	204	0	-158	52	0	-573	253	0	0.907248
232654	128715	114	93912	53732	108	43625	23517	104	5	83	0	24	60	0	-106	466	0	0.91333
134839	100240	103	59379	43756	88	21208	15277	59	259	175	0	-25	57	0	-821	55	0	0.915357
321293	189751	125	135907	78889	122	39437	22535	116	-18	86	0	-71	103	0	-458	619	0	0.916371
189421	121323	114	63395	40124	98	32272	20507	89	-10	116	0	19	83	0	-8	449	0	0.918398
117700	84308	93	46380	33973	86	22015	16003	62	89	126	0	123	86	0	-723	173	0	0.919412
115078	84276	100	25869	18927	68	20301	15222	58	-99	42	0	-85	52	0	-2151	0	0	0.919412
108360	82510	87	45205	33900	83	17972	13326	59	91	173	0	9	89	0	-674	160	0	0.920426
45197	35666	75	13858	10606	49	8709	6509	45	11	87	0	-42	43	0	-1198	136	0	0.921439
461231	219733	166	126152	58350	162	82682	37710	159	88	120	0	-7	57	0	-234	418	0	0.923467
88530	66523	94	22759	17276	66	10670	8051	46	55	85	0	-109	34	0	-1134	536	0	0.92448
218073	148929	103	59138	39170	98	24945	16250	71	-23	89	0	-47	67	0	671	701	0	0.926508
175481	126939	98	56678	40699	91	31067	22433	85	139	84	0	159	129	0	-966	66	0	0.927522
316575	163821	124	101803	53992	113	58761	29373	111	61	103	0	21	54	0	-8628	0	0	0.927522
215936	138277	106	90006	57846	102	31057	19567	84	206	135	0	-30	51	0	-12301	0	0	0.928535
159117	105397	97	73516	45862	107	25732	16195	71	16	108	0	-82	61	0	-12922	0	0	0.928535
255641	134379	116	88532	46389	110	45843	23676	106	156	134	0	-15	71	0	-469	385	0	0.930563
257465	144695	119	112585	63030	112	42438	23729	107	-39	129	0	-119	43	0	-4224	0	0	0.931576
106221	78541	87	31797	23622	83	17787	13241	56	-76	72	0	65	90	0	92	378	0	0.934617
202369	135567	108	74549	49413	98	31266	20023	88	-40	149	0	116	91	0	-54	262	0	0.939686
187244	119485	110	79718	49945	100	29648	17847	81	-102	74	0	-71	54	0	-7422	0	0	0.939686
219242	136800	105	97314	60671	102	32110	19292	91	38	56	0	-66	33	0	143	437	0	0.944754
77954	60500	84	33436	25350	79	14940	11083	52	171	204	0	-22	113	0	-3239	0	0	0.945768
406832	196213	155	130189	62069	145	62821	30989	141	295	179	0	38	82	0	-2808	60	0	0.945768
174214	103959	104	65926	39378	99	30527	17911	95	-241	77	0	0	46	0	-23691	0	0	0.946782
325267	182572	130	111544	63882	120	47232	26157	117	-250	79	0	-42	62	0	-19161	0	0	0.946782
120387	88203	96	49994	37142	85	19485	14085	62	-8	96	0	-40	68	0	-513	154	0	0.953877
112602	84976	90	34663	25946	83	22291	16610	61	-103	46	0	-104	32	0	-5297	0	0	0.953877
135735	101447	95	74443	55512	89	27132	19681	73	69	132	0	50	49	0	-374	95	0	0.955905
147431	107322	94	53065	39499	88	27696	20495	82	128	100	0	15	52	0	-38	471	0	0.961987
102271	75675	92	33673	25346	82	22192	16070	63	314	220	0	-53	58	0	723	930	0	0.965028
212232	121004	113	69242	39114	102	37446	21492	100	-69	91	0	130	81	0	141	611	0	0.966042
131007	95343	92	42818	31518	86	21930	15679	59	-92	50	0	-66	35	0	-764	33	0	0.970096
303067	169807	127	137368	77739	120	48830	27401	115	0	123	0	17	100	0	-2662	221	0	0.97111
192265	139535	102	65585	47294	91	31644	22486	78	-87	130	0	-1	60	0	-1286	130	0	0.972124
80700	60796	84	30679	23139	79	14858	11763	51	155	164	0	-6	44	0	-5564	0	0	0.972124
307121	176385	125	129808	73222	117	52695	30544	111	62	126	0	-13	42	0	464	707	0	0.974151
128142	94438	90	43770	32669	85	21981	15646	64	-82	71	0	-37	45	0	106	421	0	0.981247
65890	49098	81	30243	23204	77	12451	9381	48	2	78	0	55	109	0	-2861	0	0	0.981247
310147	160539	125	121423	62468	124	46292	24079	120	40	156	0	-6	91	0	-526	346	0	0.983274
160928	115121	102	72617	52847	91	27036	19317	68	-92	103	0	81	113	0	-1943	407	0	0.984288
163254	100370	109	68083	41873	103	29904	17492	87	500	324	0	585	393	0	-2203	0	0	0.984288
372549	195816	141	164053	87053	138	80651	41197	134	-15	102	0	-117	24	0	-4101	0	0	0.984288
139830	98991	94	45492	30967	91	24680	16840	74	-51	112	0	-24	57	0	-6840	0	0	0.985302
290162	167634	121	97815	55014	108	53217	30130	105	-65	124	0	15	63	0	-4508	0	0	0.985302
141996	105329	90	42355	31661	86	27961	20873	72	-117	69	0	51	87	0	-898	0	0	0.991384
248759	160619	122	82029	52548	104	36138	22805	101	254	190	0	-5	93	0	-183	465	0	0.994425
112475	84698	101	54291	41126	85	20983	15345	61	-79	47	0	67	69	0	-5107	0	0	0.994425
79864	61894	84	11779	9030	47	2844	2031	28	-51	164	0	-10	73	0	-495	42	0	1.00051
110555	82798	91	43326	32828	84	17320	13004	55	39	90	0	-34	65	0	-16	418	0	1.01166
147984	107691	92	46412	32537	90	25679	18620	69	148	150	0	-11	73	0	-2702	0	0	1.01166
204971	137368	114	85343	57312	99	29779	20093	78	-49	80	0	-63	21	0	-1314	0	0	1.01267
212340	132506	107	81768	51239	102	30957	19155	93	-107	112	0	-8	77	0	-256	595	0	1.0147
86310	63832	96	29180	22208	78	17014	12341	56	18	76	0	55	84	0	-435	121	0	1.01875
168713	102717	100	59237	35914	97	32347	19476	88	93	165	0	12	57	0	-2636	0	0	1.01875
364078	184458	154	146566	74947	142	73448	37771	137	-93	155	0	-4	50	0	-2836	0	0	1.01977
358679	189011	135	166084	88301	133	57551	31520	126	-35	96	0	194	136	0	213	560	0	1.02382
143513	106811	98	44893	32987	87	23132	16517	67	13	104	0	25	55	0	-3926	0	0	1.02484
408740	217259	141	137229	72097	134	63853	35712	131	128	145	0	3	51	0	-9086	0	0	1.02484
122608	90462	95	39269	29397	84	18127	13118	57	60	118	0	-74	53	0	-1280	13	0	1.02686
97143	74359	89	30955	23473	82	19047	14452	57	49	135	0	29	70	0	-773	21	0	1.02889
89590	68395	85	39918	30517	81	12410	9357	50	37	80	0	-80	52	0	-496	86	0	1.03396
119738	79391	105	51995	34281	90	22130	15258	66	39	108	0	29	95	0	-535	102	0	1.03801
189462	136184	103	83516	61271	94	29710	21045	79	-41	113	0	-36	50	0	-911	125	0	1.03903
218111	133979	115	91519	56511	102	27900	16837	85	-96	34	0	19	82	0	66	515	0	1.04105
146619	109903	89	56772	42984	87	29537	21326	79	135	108	0	-21	35	0	-6266	0	0	1.04105
106973	77478	92	36891	27280	83	20708	15129	57	-118	113	0	99	76	0	-1211	104	0	1.04207
193361	118119	109	74078	46142	101	33755	19737	97	-27	41	0	-82	72	0	-786	283	0	1.0441
291751	161231	118	108662	60289	115	48902	25642	113	-117	106	0	-65	74	0	-6688	0	0	1.0441
212673	152101	101	75902	54228	96	37335	26132	92	126	176	0	73	108	0	-353	350	0	1.04714
386876	188817	141	145239	73753	140	84064	42764	138	8	145	0	-70	60	0	-8155	0	0	1.04714
268095	146660	117	85449	46438	110	40169	22571	106	-116	106	0	-139	35	0	-6413	0	0	1.04815
235152	140316	121	82877	48843	104	38582	22550	100	-77	77	0	-9	48	0	-1768	0	0	1.04916
155196	100749	99	65163	41579	96	25297	14726	75	-211	58	0	-50	54	0	129	570	0	1.05626
332689	159369	140	117771	58039	127	65272	30467	125	-113	142	0	-168	79	0	-3292	0	0	1.05626
232475	129223	111	92088	52343	106	36252	19651	101	242	103	0	-45	56	0	-308	413	0	1.06234
193734	121999	104	106648	70340	101	27480	17457	76	141	213	0	-66	84	0	-406	515	0	1.0664
98993	73324	95	38050	28649	82	21571	16213	60	19	104	0	-25	32	0	-812	197	0	1.06741
202023	117827	105	69182	40525	101	39546	22582	99	-50	116	0	-63	51	0	-2889	0	0	1.06741
170194	120619	97	75428	52577	94	29047	19727	78	-51	28	0	-66	73	0	-2408	0	0	1.06842
300841	165946	116	119304	65311	114	65937	37316	111	-59	109	0	-46	46	0	-11	246	0	1.07146
335351	179217	128	125732	67976	116	47821	24983	111	19	179	0	0	44	0	-358	545	0	1.07248
296043	161419	121	95552	52292	115	52913	28264	112	-172	52	0	32	92	0	-1231	259	0	1.07349
304080	157252	130	99826	50820	122	54751	26849	118	-253	47	0	-5	105	0	-3082	0	0	1.07451
240429	139114	112	81082	46707	109	42774	24203	107	-184	61	0	49	82	0	311	430	0	1.07957
146574	107531	93	34373	25333	85	26488	20201	71	-16	71	0	-50	92	0	-536	455	0	1.08059
124618	95142	86	45899	34011	86	24258	18250	64	-30	144	0	77	74	0	-5954	0	0	1.08059
104392	80398	83	36246	27301	81	17449	12713	58	23	68	0	125	84	0	-7498	0	0	1.08059
433772	215738	150	139170	67841	148	79161	38365	145	45	141	0	-39	92	0	734	658	0	1.08262
149970	100687	95	59173	39502	95	23449	15576	66	3	119	0	15	90	0	385	454	0	1.08667
397398	243125	138	202633	128202	133	104818	64532	131	32	84	0	6	54	0	-4631	297	0	1.08667
89028	69054	85	35999	27707	80	13241	10156	49	55	87	0	-18	72	0	-14286	0	0	1.08667
201011	123436	103	75295	45286	101	33516	19225	97	98	158	0	23	91	0	235	415	0	1.09883
86743	66270	83	32371	24603	79	17539	13416	55	-130	83	0	-15	42	0	-920	383	0	1.09985
227095	135951	117	86139	52018	103	38275	21596	101	38	104	0	8	154	0	-473	106	0	1.10086
292053	160948	125	97371	54531	114	51318	28563	112	72	161	0	-71	43	0	-71	531	0	1.10188
237771	148771	105	106064	65889	103	42905	26129	98	13	134	0	-87	48	0	-86	965	0	1.10492
202063	131609	107	71301	44871	101	33590	21441	96	-138	95	0	57	103	0	-111	240	0	1.111
226839	135796	114	97441	58485	102	39774	23698	98	95	159	0	16	89	0	-2455	0	0	1.11201
145734	109995	89	42235	31871	86	24933	18782	73	-164	65	0	64	53	0	750	798	0	1.11708
225225	144267	106	93455	59199	103	35115	22247	96	240	298	0	69	193	0	-41	284	0	1.11708
269457	153204	117	105835	60076	111	43751	24527	107	-164	63	0	-69	80	0	-2314	370	0	1.11809
223144	141563	107	94045	59644	103	36008	22460	100	-185	58	0	-33	47	0	1065	808	0	1.12012
120623	89896	89	33278	24883	79	24627	17511	66	58	87	0	-116	36	0	-8804	0	0	1.12012
262816	151281	116	110235	61659	114	47781	26594	110	62	136	0	-44	51	0	-2968	0	0	1.12114
128792	95965	89	49538	37082	86	21580	16609	59	-114	68	0	-18	74	0	-1595	0	0	1.12215
92581	70877	90	34718	26074	82	17214	12521	56	-112	79	0	3	37	0	-1103	1231	2	1.12215
110897	84959	85	39012	29665	83	20871	15656	59	-202	85	0	-15	57	0	118	538	0	1.12924
196802	139132	97	88451	61711	96	32971	23242	89	-181	82	0	-93	62	0	317	446	0	1.13431
466432	224103	151	144661	66168	149	86045	41691	146	27	113	0	101	97	0	590	1337	9	1.13735
142822	97752	97	60959	41397	93	27531	18281	81	-174	48	0	80	80	0	-462	468	0	1.13938
512975	253744	180	221410	117513	171	135576	73578	168	-393	122	0	175	111	0	-9361	0	0	1.1404
337529	182455	142	105427	56022	131	59263	31725	127	0	83	0	-41	65	0	-7520	0	0	1.14141
123960	92614	91	44692	32243	85	20050	14350	59	66	193	0	-5	82	0	-11471	0	0	1.14141
291615	165018	126	102454	58341	115	56725	32004	112	103	135	0	-25	54	0	-3020	0	0	1.14242
199892	143462	100	84416	62091	96	29667	20882	82	-112	67	0	-80	35	0	-2096	247	0	1.14242
246194	145975	115	81499	47651	109	38423	21939	106	69	160	0	116	129	0	-228	381	0	1.14445
223963	134730	102	91150	56398	103	41289	23983	98	50	94	0	-46	67	0	-6748	0	0	1.1485
174426	107415	102	63498	39326	96	28830	16911	75	-44	107	0	49	48	0	-8167	0	0	1.14952
121070	79928	96	49556	32658	90	22899	14797	70	97	133	0	-118	27	0	-4594	0	0	1.14952
154681	114734	95	77224	57599	90	27521	20072	78	-45	94	0	-18	73	0	-7700	0	0	1.14952
174331	119903	102	65502	44721	97	27463	18963	76	-77	59	0	-98	36	0	-1305	61	0	1.15053
200881	129754	109	71118	45983	99	32127	19989	87	-24	141	0	28	74	0	-6758	0	0	1.15155
102826	77644	96	39895	29975	83	21237	16012	61	-31	135	0	-108	40	0	-150	139	0	1.15357
136294	101629	103	45473	34304	86	24930	18250	68	-182	76	0	87	85	0	-1006	0	0	1.15661
233663	158667	109	47839	29631	99	38193	25837	100	0	95	0	100	90	0	273	594	0	1.16472
77303	61219	80	28101	21687	77	13480	10494	48	224	133	0	-178	46	0	-5383	0	0	1.16472
329808	166161	130	127804	68290	121	46905	23332	116	-158	91	0	95	80	0	67	678	0	1.16878
202204	132831	102	61086	38864	99	39835	26329	96	-37	73	0	124	72	0	-668	273	0	1.16979
147648	97037	99	53501	34198	94	28728	19008	86	178	137	0	153	98	0	264	735	0	1.17689
187201	122282	105	71680	45148	98	31142	19049	90	-60	38	0	-95	66	0	213235	153406	114	1.17689
194907	126107	106	71401	45820	100	31454	19976	87	-29	90	0	39	78	0	-218	403	0	1.17993
233925	142047	112	112267	69684	107	37560	23312	101	-18	59	0	44	84	0	354	798	0	1.18196
306326	162095	123	132279	70058	121	47080	24915	116	-76	94	0	-13	64	0	-10	284	0	1.19108
137321	104904	86	43082	32050	84	27682	20182	72	44	153	0	-72	50	0	-2426	8	0	1.19209
125524	89765	98	47105	34350	85	20773	15374	60	-41	87	0	-26	64	0	-93	211	0	1.19513
187925	110635	117	73091	44086	100	37181	21497	98	-262	49	0	-44	77	0	-410	536	0	1.19513
246758	151742	112	90610	55287	108	53053	33131	105	-129	80	0	91	56	0	-13	1029	2	1.19818
380223	197444	146	171080	91180	141	68425	34857	138	97	219	0	-132	43	0	-2541	134	0	1.19919
333033	172727	132	174455	100218	120	76646	42387	118	28	115	0	-13	54	0	-9395	0	0	1.19919
81314	62354	83	24177	18622	63	14527	10620	52	-50	105	0	-33	38	0	285	539	0	1.20223
353474	204898	140	158333	96133	127	61221	36112	122	-78	84	0	-108	42	0	-1875	49	0	1.20324
63466	50445	76	26244	20539	62	11733	8701	49	74	71	0	10	105	0	-4770	0	0	1.20324
277203	161592	131	101041	58565	123	47077	27049	119	-100	89	0	107	112	0	-7	306	0	1.20527
61335	47056	78	19757	15200	60	11065	8672	45	68	79	0	-65	33	0	-509	128	0	1.20628
73299	55774	82	30517	23552	78	15656	11999	54	19	73	0	-56	36	0	-1994	0	0	1.20628
226088	130238	117	83538	48960	104	38622	22037	99	-151	52	0	14	53	0	-969	6	0	1.2073
95241	74307	86	28867	22002	75	19290	14769	54	89	134	0	21	76	0	-3653	0	0	1.2073
355827	186596	141	120446	61926	135	55043	28369	132	101	208	0	-55	74	0	-2276	258	0	1.20831
97422	74350	85	22077	17108	59	18477	14199	54	5	79	0	-46	59	0	-3614	0	0	1.20933
212644	143381	103	96629	64765	101	36079	23715	94	19	96	0	62	103	0	-109	481	0	1.21135
288239	171801	126	134662	78111	115	41744	25109	109	-69	109	0	64	88	0	-5506	0	0	1.21642
173807	110289	108	75974	49291	99	25509	15466	77	-40	160	0	-76	46	0	-625	431	0	1.21845
240645	138345	120	104822	60481	112	37432	21112	104	-91	80	0	22	48	0	46390	114594	32	1.21845
164011	106240	103	62051	40004	97	26920	17583	74	26	128	0	10	83	0	-5324	0	0	1.21845
100071	77024	87	41769	31661	83	16875	12744	54	172	256	0	-18	57	0	-745	104	0	1.22048
106542	80713	98	35017	25745	81	17896	13552	54	102	107	0	-108	38	0	-1069	151	0	1.22149
221053	150337	103	98548	65292	104	33160	22202	93	-18	112	0	76	98	0	-521	210	0	1.22453
225553	141049	105	80971	49939	102	33895	20481	96	-53	200	0	-15	82	0	-6581	0	0	1.22453
220710	154936	113	70917	49118	95	38828	27195	92	78	105	0	71	71	0	35	576	0	1.22859
120787	90892	90	36967	27660	84	21066	16126	58	-7	81	0	8	41	0	-1697	0	0	1.2296
178458	123410	96	81773	55301	95	26615	17577	71	57	129	0	35	74	0	-4587	0	0	1.2296
100398	77601	85	42705	32916	81	20577	14778	64	28	92	0	-45	54	0	342	459	0	1.23467
192399	137513	101	85296	61825	95	31672	22719	82	-173	34	0	105	85	0	345	468	0	1.23771
147940	107109	102	54487	39329	90	29254	21374	82	152	146	0	-11	79	0	-4763	0	0	1.23771
126174	93575	89	42812	31558	86	25207	17707	74	-138	41	0	-24	65	0	482	449	0	1.24075
177132	111608	99	75472	46489	98	29534	17584	85	30	128	0	-74	66	0	-19838	0	0	1.24278
133258	99004	96	58706	43860	89	20835	14996	61	-122	72	0	-47	98	0	-3017	0	0	1.24379
122001	94064	84	57488	43807	86	18953	14771	58	150	221	0	-66	98	0	243	402	0	1.24785
84906	65001	89	32023	24607	79	14288	10831	52	-28	82	0	-60	18	0	324	578	0	1.24987
133932	100457	96	34872	26732	84	25224	18437	66	43	170	0	-50	47	0	-3115	0	0	1.25089
316415	172794	124	88100	49005	117	49965	26721	115	38	154	0	-1	70	0	-2740	177	0	1.25089
186515	130563	97	74670	52229	97	30022	21927	76	-251	1	0	-67	71	0	-181	624	0	1.25393
240409	141851	108	90368	52783	106	39029	22941	101	-260	56	0	-43	95	0	-3182	0	0	1.25494
227677	140081	106	96389	59780	104	30855	18482	83	67	135	0	110	85	0	-25	457	0	1.259
152609	114950	93	68489	51288	90	26029	18984	69	-146	48	0	-12	71	0	-209	341	0	1.26001
170970	115598	99	71574	46424	95	27235	18551	79	-61	106	0	135	88	0	-4355	0	0	1.26102
101151	76753	87	38738	29319	83	19471	14637	64	105	124	0	35	54	0	-565	126	0	1.26711
60873	48438	75	25847	20225	67	7384	5702	41	178	147	0	11	31	0	-1343	0	0	1.26711
136219	102451	93	47612	35663	86	22357	15905	64	17	56	0	-51	56	0	-690	405	0	1.26812
219346	126439	107	73234	41958	103	41427	23964	100	133	140	0	9	41	0	-505	319	0	1.27015
98635	76601	87	19874	15012	58	21568	16649	58	71	173	0	76	84	0	-397	334	0	1.27116
115904	88058	85	50976	38596	83	19386	14263	57	92	110	0	3	77	0	55	619	0	1.27319
193311	140870	99	82963	60281	94	29943	21298	79	126	189	0	-76	22	0	651	316	0	1.27522
112775	88443	84	55138	42162	84	24431	18221	63	89	118	0	-79	45	0	-8020	0	0	1.27623
196620	130142	101	89497	58370	99	31347	20451	86	163	99	0	29	62	0	-593	580	0	1.27623
318402	162754	134	111022	59653	121	54019	27116	119	-243	48	0	-221	27	0	-7258	0	0	1.27724
189600	124007	106	64305	40823	100	28427	18273	77	-29	141	0	136	134	0	-2805	0	0	1.27826
58073	43726	83	19598	15292	56	11446	8461	46	-132	68	0	118	88	0	-297	180	0	1.28535
190875	115759	102	64269	39859	99	38738	23190	98	150	110	0	165	85	0	-1221	0	0	1.28637
180253	122243	103	55991	36781	95	32991	22290	93	69	151	0	-65	54	0	34	455	0	1.28738
271849	156018	113	103928	59684	111	41302	22515	108	104	85	0	-74	28	0	148	356	0	1.28941
445154	219790	138	122877	58682	133	71875	34953	130	-43	109	0	-63	48	0	-381	243	0	1.29042
300126	197191	127	106463	70663	118	41933	26811	113	34	134	0	-89	40	0	566	479	0	1.29549
177845	114563	104	66375	42222	98	29680	18942	80	21	86	0	43	76	0	-8422	0	0	1.29549
225399	135969	105	88679	54596	102	45054	25048	100	-65	43	0	-42	31	0	-2921	0	0	1.2965
108328	77206	89	41123	28428	85	21703	15059	65	98	118	0	10	37	0	-3187	86	0	1.29752
272084	164226	114	92364	54228	111	48355	28516	108	78	133	0	-54	36	0	-632	258	0	1.29853
448095	214288	150	139015	65628	146	77044	36085	143	-153	59	0	143	92	0	-7977	0	0	1.29853
119906	91033	86	36340	27573	83	24999	18660	64	64	168	0	-4	120	0	-4269	0	0	1.29954
378012	194301	136	142356	72435	134	56213	28892	129	-11	149	0	27	63	0	-954	120	0	1.30056
279856	165705	117	153207	93151	115	49682	30893	109	87	88	0	37	51	0	-5357	0	0	1.30157
29779	19445	75	40887	23805	79	2031	1098	14	-174	86	0	66	136	0	-375	222	0	1.3036
308326	178628	119	116314	67387	117	55477	31945	114	-98	47	0	71	111	0	-118	1103	5	1.30563
420082	177308	141	208647	105092	135	131029	68152	132	-52	84	0	28	55	0	-7575	0	0	1.30664
235058	140871	113	87539	51855	108	38888	23365	103	12	92	0	45	86	0	-1860	54	0	1.30765
366202	190195	126	130184	68132	122	65544	33938	119	71	98	0	67	77	0	-8378	0	0	1.30765
211738	136458	114	91798	58323	100	32568	20403	91	2	68	0	-51	48	0	608	824	0	1.31171
186776	122234	100	89463	57321	99	26862	16722	77	-164	55	0	-3	95	0	-274	251	0	1.31374
108505	79827	90	39195	27941	86	20533	15148	60	-24	64	0	-76	42	0	-1963	0	0	1.31374
154231	115223	96	39866	30037	86	28348	21400	73	-59	79	0	-4	74	0	-144	453	0	1.31678
141225	94523	93	58617	37801	91	21539	13688	66	-34	74	0	-31	83	0	-1799	0	0	1.31779
315955	174810	119	116004	62319	116	55353	30177	112	-67	109	0	-13	51	0	-156	657	0	1.3188
270716	161313	115	99142	58985	112	68562	41112	112	-85	96	0	47	47	0	-1055	246	0	1.31982
178556	116584	113	70929	46711	97	27697	17985	74	-66	68	0	12	63	0	-961	183	0	1.32083
182469	126948	96	73310	50169	95	29143	19751	80	133	128	0	-100	99	0	-5440	0	0	1.32083
182529	120718	98	65492	42555	95	29674	19203	78	-34	95	0	-44	62	0	1003	651	0	1.32489
305397	119402	149	137085	51084	140	53477	21130	136	-82	157	0	-226	27	0	-516	298	0	1.32691
253982	155634	113	83128	49604	108	40303	24910	104	79	215	0	141	83	0	-808	698	0	1.32793
156661	117359	92	44526	33571	87	24764	18512	66	80	178	0	21	100	0	311	566	0	1.32995
231709	152125	104	96356	63866	101	49915	33298	100	5	143	0	-18	61	0	144	670	0	1.33198
154550	118455	91	95400	72077	89	26764	20141	70	-38	122	0	55	72	0	-8297	0	0	1.33198
291419	169090	128	111059	63560	112	44612	24957	108	-217	78	0	-89	47	0	-914	466	0	1.333
143745	103827	95	54999	39998	90	24858	17644	64	-43	64	0	-167	63	0	353	873	0	1.33604
234091	134080	122	78684	45732	106	36699	21247	98	137	173	0	-56	30	0	-72	381	0	1.33806
158551	111148	94	62274	42777	93	26127	17631	80	-24	123	0	131	106	0	-366	226	0	1.34212
184737	137086	98	58181	42524	92	26794	18977	73	116	116	0	-27	29	0	-923	215	0	1.34313
214919	132315	107	65346	39999	102	34772	21044	95	198	153	0	2	65	0	-5112	0	0	1.34415
306768	174915	117	112906	65509	110	44517	25115	107	-122	91	0	-5	81	0	-13410	0	0	1.34415
170960	125871	95	70696	51098	94	29196	20974	82	219	152	0	-8	85	0	-456	141	0	1.3553
215472	131953	110	72694	44678	101	43026	25070	99	-28	102	0	-32	48	0	-532	217	0	1.35834
316802	168734	134	115329	64231	122	49665	26546	117	-13	103	0	-65	40	0	-8831	0	0	1.35935
166200	122685	93	65429	48499	91	26328	19095	71	25	80	0	49	68	0	-930	120	0	1.36037
171309	110511	100	74946	47349	97	24567	15075	69	-99	61	0	23	75	0	-1727	419	0	1.36138
157572	103491	97	64925	42231	94	29457	18076	81	-125	49	0	26	33	0	-3540	0	0	1.36138
150761	93507	97	60231	37571	95	28629	16628	81	-122	89	0	-35	53	0	-10260	0	0	1.36138
150461	113098	98	53127	39772	88	30153	22519	85	178	117	0	-122	25	0	430	591	0	1.36341
186069	120621	103	59621	37716	98	29740	18670	80	129	154	0	-29	33	0	-903	0	0	1.36746
79826	63365	80	22037	17375	59	16417	12503	55	181	140	0	-3	47	0	13365	5513	95	1.36746
440667	210019	179	148448	71933	162	76226	35435	158	-79	121	0	101	73	0	376	1310	7	1.37253
255997	156415	108	83471	49622	106	41879	25172	103	-94	74	0	-90	23	0	-96	315	0	1.37456
80003	61541	84	30109	23090	77	17046	13282	54	-293	50	0	-61	50	0	469	495	0	1.37861
296392	180382	114	126983	76206	113	43850	27108	107	-70	75	0	30	52	0	-67	367	0	1.38064
192069	129568	102	86578	55804	99	31425	20866	82	83	105	0	26	68	0	104	487	0	1.38267
90122	70831	87	36278	28208	81	16127	12422	53	-7	141	0	115	72	0	-6046	0	0	1.38267
449260	223865	164	197836	97288	156	78690	42436	150	198	165	0	75	109	0	-6354	0	0	1.38571
78256	59344	83	34010	26205	79	14626	11000	52	208	147	0	-58	66	0	-298	158	0	1.38976
153319	115265	93	74767	56633	88	25583	19028	68	-124	95	0	153	132	0	-1642	138	0	1.39078
211957	137226	110	71887	45100	102	35832	23062	98	-105	79	0	-10	69	0	-1561	535	0	1.39078
166119	122702	94	80078	60477	92	27036	18960	72	-47	44	0	47	75	0	-5653	0	0	1.39078
385261	216707	125	170523	94145	126	74251	42844	123	154	154	0	-50	92	0	-18585	0	0	1.39078
140793	102104	97	60029	42648	90	26714	19090	76	44	89	0	-77	78	0	-331	269	0	1.39382
202956	134519	104	75624	51270	101	31585	21302	87	121	129	0	14	123	0	-1680	169	0	1.39483
242507	147393	114	114327	70648	109	38950	23082	104	-107	79	0	-35	30	0	-36	347	0	1.39584
404982	215026	148	231525	118841	144	100392	50612	140	-193	41	0	-18	66	0	-427	376	0	1.39787
258439	151254	120	82618	48554	114	47798	27315	112	-381	62	0	-66	56	0	-9858	0	0	1.39787
124423	95348	88	56468	42606	84	24346	18767	69	2	148	0	-71	33	0	-12852	0	0	1.39787
167487	122772	97	81527	57936	91	28068	18747	75	-20	131	0	10	69	0	142	375	0	1.40091
115209	89732	84	32887	24909	82	25781	19143	71	28	134	0	18	61	0	-170	322	0	1.40294
119611	92025	99	63095	48599	84	21267	15816	61	-13	113	0	11	48	0	198	751	0	1.40497
245139	148385	118	90933	56376	105	38602	22784	103	-130	70	0	-87	29	0	-660	268	0	1.40598
169148	126053	94	77351	58280	90	30341	22309	86	-45	128	0	-99	37	0	-4379	0	0	1.40902
146766	110297	96	47759	36164	87	24633	18570	67	-119	39	0	63	69	0	-4465	0	0	1.40902
247828	148326	111	99245	57641	111	44432	26170	106	-18	58	0	7	36	0	501	698	0	1.41105
237772	138455	106	100260	60646	106	34360	18730	98	81	145	0	-76	63	0	-7766	0	0	1.41206
151517	113730	88	61790	45414	90	24482	17537	66	-143	75	0	45	122	0	-11744	0	0	1.41206
298709	165447	128	85991	46952	122	55598	30119	120	-40	124	0	201	121	0	-947	523	0	1.41308
173089	116371	112	66141	42838	97	27757	18421	71	-6	127	0	-90	25	0	-1123	372	0	1.41612
209514	131195	105	93026	59747	103	36187	21990	100	164	114	0	46	62	0	-3172	28	0	1.41612
131761	98409	89	35890	26656	84	21483	16111	61	112	129	0	73	117	0	-2724	0	0	1.41713
217156	134645	106	87098	53948	104	45804	27110	101	50	88	0	-20	52	0	-6114	0	0	1.41713
227945	141782	105	67432	41298	101	36625	21527	96	-58	82	0	62	66	0	48	738	0	1.42017
454907	221759	152	143896	70058	149	74885	36308	146	117	140	0	-67	80	0	-8584	0	0	1.42017
242180	142320	109	87449	51025	104	43790	26645	100	-2	82	0	-40	49	0	18	322	0	1.42321
144882	110469	92	59529	45022	87	27994	20766	71	295	142	0	23	68	0	-838	284	0	1.42423
195837	131302	106	65485	42108	96	33870	22319	87	75	132	0	-47	36	0	-479	295	0	1.42625
71722	55953	83	24497	18516	69	14398	10307	52	-111	30	0	36	72	0	805	1131	7	1.42828
137148	93069	92	51930	34332	91	28191	18892	83	75	146	0	-7	47	0	-351	223	0	1.43436
101423	71718	95	44208	31053	87	18380	13008	61	-42	125	0	29	57	0	-158	499	0	1.4374
131163	84353	93	52120	33462	91	27780	17432	80	101	95	0	150	134	0	-1378	0	0	1.4374
272034	154584	114	109637	64246	111	44402	24492	106	91	153	0	118	64	0	90	361	0	1.44146
246691	152930	113	122440	77270	109	37645	23749	103	-88	55	0	98	134	0	-1238	143	0	1.44247
166885	121618	97	74893	53365	91	26609	18810	69	40	90	0	-72	39	0	-1007	207	0	1.44349
104457	80928	82	36835	28248	81	20213	14931	58	7	193	0	2	69	0	5148	2739	52	1.44349
67115	54248	71	26146	20568	68	14077	10973	49	157	182	0	130	101	0	-633	166	0	1.44551
88563	68650	90	38243	28639	80	16682	12347	55	28	109	0	-23	39	0	-352	207	0	1.44754
70657	55110	82	27846	22181	69	12422	9888	48	-72	81	0	14	48	0	-1820	0	0	1.44856
186682	124594	102	58500	38170	97	28921	18926	78	8	105	0	-67	32	0	-4679	0	0	1.44856
240356	147505	106	105173	66005	101	41598	25536	98	-71	80	0	70	101	0	-10826	0	0	1.44856
475392	246626	171	191066	100652	164	69110	34044	158	380	223	0	96	79	0	-5966	0	0	1.45058
109396	83162	84	35785	27337	82	20090	15185	56	-57	78	0	27	60	0	-1750	35	0	1.4516
39222	30227	85	18320	14818	53	5197	4344	34	-45	102	0	101	79	0	-3604	15	0	1.4516
85435	66930	82	26121	20369	69	14453	11110	50	-210	34	0	69	103	0	-2714	0	0	1.4516
126459	99705	84	53864	40959	85	23506	17151	64	-104	71	0	-27	54	0	-1673	0	0	1.45261
134305	101419	95	40455	30698	85	20306	15013	60	-165	86	0	-82	47	0	-327	171	0	1.46072
161887	113980	98	48494	32404	92	30539	20893	80	-232	29	0	-22	55	0	-1102	78	0	1.46173
227723	139579	111	79773	49144	103	40238	22733	100	-27	90	0	106	97	0	103	534	0	1.46477
224679	130201	110	72968	41683	103	43059	23815	101	54	117	0	171	108	0	510	602	0	1.46782
157394	112918	96	67009	47647	91	22009	15302	64	-18	95	0	35	88	0	101	495	0	1.47187
227723	145483	120	82934	50916	104	34714	21749	100	9	80	0	-53	44	0	-269	416	0	1.4739
90901	48157	97	109962	61156	96	11318	6287	55	94	149	0	76	104	0	-415	301	0	1.47795
130834	98576	90	34184	25903	85	20138	15162	63	2	107	0	4	118	0	209	354	0	1.47998
199283	126973	102	68357	41485	100	33323	21145	92	116	130	0	-14	85	0	-5105	0	0	1.47998
198444	115850	114	71024	42096	102	33868	19408	100	-12	83	0	-54	68	0	-158	498	0	1.48201
246970	146925	118	113077	67419	109	35476	19769	100	153	148	0	24	86	0	-33	517	0	1.48302
209601	135523	99	86831	54744	99	36658	24283	93	185	123	0	14	46	0	-7545	0	0	1.48302
244005	151980	110	106712	67514	107	42103	27268	103	190	109	0	16	110	0	-470	482	0	1.48505
171552	122425	101	79405	56790	93	26985	18763	72	-89	181	0	-8	87	0	-636	98	0	1.48606
313290	171629	134	97314	53164	120	50217	27357	118	34	133	0	-152	27	0	44	340	0	1.4891
132446	90329	95	51063	33144	91	24506	16396	71	-21	71	0	-8	45	0	-882	94	0	1.49113
351285	185202	135	166121	89920	131	53189	28128	126	399	252	0	-101	65	0	-607	180	0	1.49214
171028	114195	96	74421	49485	95	31771	20456	91	-60	85	0	28	42	0	-807	212	0	1.49417
159169	121109	93	61940	47612	88	24526	18233	67	153	113	0	-81	51	0	-80	261	0	1.4962
199005	132507	114	74303	47940	97	36588	23365	94	59	120	0	10	60	0	-358	137	0	1.49721
199460	129573	98	66348	41986	97	27954	18297	74	-26	84	0	36	66	0	-4515	0	0	1.49721
187367	124478	105	79726	53192	99	31900	20688	85	-203	76	0	-49	62	0	-4053	0	0	1.49823
103866	79723	85	34433	25427	82	21391	15171	61	-147	68	0	-90	45	0	-1010	255	0	1.49924
406091	225144	135	114420	65948	131	68409	37135	131	-184	124	0	43	60	0	519	456	0	1.50329
170226	125880	90	69677	50450	89	29384	21243	76	-169	75	0	-6	66	0	-12607	0	0	1.50329
196346	120763	107	75621	47779	99	29742	17341	80	127	112	0	57	95	0	-1651	0	0	1.50431
85156	65089	83	20658	15857	59	15690	11702	52	121	126	0	-23	75	0	-578	3	0	1.50634
90100	68883	88	40992	31898	80	17902	13554	54	-62	79	0	-28	41	0	-29	284	0	1.50836
117321	90999	87	41260	31886	83	18902	14667	57	165	151	0	-5	49	0	314	406	0	1.51242
150363	113003	93	54345	40895	88	25647	18840	65	7	83	0	-6	95	0	-9067	0	0	1.51546
123636	94964	88	65553	50780	84	25891	19986	70	209	167	0	-66	13	0	-239	671	0	1.51647
162651	123035	105	50324	38383	87	27396	21085	72	87	108	0	-138	59	0	-1615	0	0	1.51749
302937	180071	119	96798	58331	113	48646	27876	111	94	131	0	-19	38	0	562	651	0	1.51951
131028	99889	93	51688	40098	85	21047	15806	59	-15	117	0	-6	62	0	-5935	0	0	1.51951
339012	173915	134	122892	64699	125	56274	27839	121	-135	122	0	-34	42	0	-1869	71	0	1.52053
433323	214160	156	152412	75787	154	74886	36711	151	111	114	0	205	76	0	-769	514	0	1.52255
154650	116405	95	69975	52691	90	28816	20285	77	-29	59	0	-39	58	0	-14482	0	0	1.52255
153839	111562	93	53811	36635	92	31663	22639	88	-69	72	0	-2	72	0	-1689	0	0	1.52357
290388	162798	118	115741	67228	114	46002	25424	110	-238	71	0	46	56	0	-2082	0	0	1.52458
160307	120157	90	102159	77055	91	367	363	0	3	97	0	-78	56	0	-6799	0	0	1.52458
83966	64518	87	45190	35322	79	11463	8985	45	-53	91	0	-53	102	0	-889	642	0	1.5256
212227	127440	103	74971	44310	99	39129	22306	97	239	150	0	65	76	0	-796	266	0	1.52661
476139	229458	171	257080	140069	155	118533	62691	152	-173	53	0	45	60	0	-548	243	0	1.52762
139579	101928	91	49109	34310	90	22252	15586	66	-65	135	0	50	56	0	-127	478	0	1.52965
151034	105364	101	53871	36843	94	29888	20941	77	-69	72	0	-68	67	0	-484	397	0	1.53168
241705	152467	107	95821	59719	104	45628	27894	101	-18	130	0	-1	56	0	-370	165	0	1.53371
154220	115320	98	75581	57573	90	23123	17165	62	-17	99	0	-63	45	0	482	630	0	1.53675
120008	86776	91	42040	29300	87	22119	15916	62	52	74	0	13	37	0	562	596	0	1.53979
254782	148028	112	97500	58492	108	43614	24538	105	-35	122	0	-131	57	0	-754	35	0	1.54181
124680	93423	101	43769	32871	84	24847	18911	64	272	215	0	-58	34	0	-2549	0	0	1.54181
153391	115753	92	41903	32545	86	29902	22501	86	60	83	0	-98	49	0	-1641	453	0	1.54283
176193	131528	95	64830	47642	90	32612	23196	88	-84	69	0	-93	46	0	-7951	0	0	1.54283
167968	120627	98	51946	36377	94	28106	19701	75	64	139	0	-90	54	0	-1621	232	0	1.54384
58875	45169	79	27545	21961	68	10071	7834	43	59	147	0	-85	26	0	-980	50	0	1.54486
166050	125737	95	56862	43295	89	26407	19532	66	-145	49	0	-140	36	0	-2757	0	0	1.54486
146139	94760	102	51919	33484	95	27746	18091	80	195	149	0	51	107	0	711	652	0	1.54992
455176	235262	145	207862	111791	145	83010	43791	140	406	190	0	-90	56	0	-4247	0	0	1.55094
126007	97299	91	61472	47203	87	20390	15417	58	-43	90	0	24	75	0	69	539	0	1.55297
255484	143783	120	86748	49407	115	45631	26269	113	41	76	0	-16	88	0	-18318	0	0	1.55499
147142	92333	96	64170	40030	96	21714	12687	69	174	149	0	-5	83	0	-304	254	0	1.56006
94444	74105	84	27435	21348	68	18568	13959	55	-147	40	0	90	70	0	-3513	0	0	1.56006
502510	238513	171	155799	73645	167	105194	48845	164	58	107	0	166	91	0	-186	355	0	1.56209
121235	91370	88	32405	24968	78	21932	16283	65	-186	48	0	103	71	0	-5967	0	0	1.56209
260962	151964	121	96664	57098	107	43318	24548	103	-59	94	0	140	106	0	145	458	0	1.56412
193664	139357	108	75426	54787	97	27526	19814	71	-220	47	0	-135	84	0	-2142	0	0	1.56513
307133	170955	127	106873	59043	112	53341	30320	108	-47	126	0	102	90	0	-2720	46	0	1.56614
341101	179071	123	110162	60003	121	49600	25698	117	-87	119	0	-22	71	0	-743	238	0	1.56716
129916	100761	89	46838	36055	84	20816	16731	58	102	113	0	72	82	0	-210	351	0	1.57729
119253	87545	102	47586	35492	91	26890	20178	83	424	204	0	382	291	0	439	932	0	1.57729
239576	144364	107	85970	52361	105	39812	23491	101	69	143	0	23	62	0	-1939	1597	7	1.57831
232177	141562	104	71023	42330	102	40063	24806	99	16	87	0	-151	16	0	-2673	270	0	1.57932
109046	86255	85	39165	30670	81	18850	14504	54	16	99	0	-43	41	0	-10149	0	0	1.57932
246142	141753	109	95138	54077	108	39763	21986	103	85	133	0	-30	49	0	-3501	0	0	1.57932
295395	172907	115	94667	55646	108	49172	28680	105	89	76	0	-10	63	0	-174	745	0	1.58439
194548	117930	108	69858	42507	99	30927	18359	90	56	125	0	-20	84	0	-7953	0	0	1.58439
220720	156803	101	101826	73575	101	43339	30607	97	96	126	0	-24	49	0	-4395	0	0	1.5854
129972	100093	96	42684	32216	85	24217	18552	69	-100	53	0	53	47	0	-241	453	0	1.58743
253055	173286	109	111647	76143	106	46811	30817	103	258	128	0	127	78	0	208	425	0	1.59047
167781	112229	106	56227	37555	96	31995	21668	91	21	82	0	-71	52	0	-514	214	0	1.5925
116334	90581	89	23935	18855	64	21947	16415	61	-170	64	0	48	74	0	3	264	0	1.59351
96865	75504	86	35075	27621	78	16406	12380	52	-109	54	0	-82	104	0	-409	171	0	1.59453
174352	108681	103	70990	45446	99	29807	18232	81	199	140	0	-45	42	0	-2442	0	0	1.59453
179180	116653	103	66237	42240	97	26308	16754	74	6	76	0	-28	43	0	444	563	0	1.59959
106808	82935	84	30851	23831	79	20130	14622	56	-178	100	0	63	95	0	-2856	0	0	1.59959
140069	98163	91	56646	38270	90	19794	12606	61	31	154	0	-22	83	0	-4364	0	0	1.59959
440849	212844	155	167598	91838	145	79018	35869	144	-69	113	0	45	71	0	-12941	0	0	1.60466
120715	95014	84	58031	45149	84	24083	18701	64	-52	80	0	95	81	0	-10657	0	0	1.60568
134090	101011	98	51738	39090	86	23127	16964	62	28	187	0	31	79	0	-4671	0	0	1.60568
112338	87346	88	38077	29623	81	17780	13660	55	-30	145	0	14	74	0	-63	395	0	1.60872
136865	103046	94	46323	34756	86	28451	21069	75	64	99	0	-127	38	0	-211	457	0	1.60973
317782	180470	128	106129	60857	121	55698	31331	117	121	101	0	5	88	0	-1817	0	0	1.61075
110289	85603	89	36937	28819	82	17520	13539	54	-58	107	0	26	65	0	-1572	0	0	1.61176
251525	152346	122	118328	71583	109	37103	22421	103	228	123	0	10	58	0	133	636	0	1.61379
120488	91397	87	43307	32587	85	23232	16807	63	-85	29	0	-22	28	0	485	592	0	1.61683
230130	137999	107	79382	48906	103	38389	22506	100	-50	75	0	-74	22	0	-12175	0	0	1.61784
414557	203790	157	137406	68355	145	70561	34682	141	-120	109	0	-52	53	0	-28	432	0	1.61987
106069	79930	86	37670	27574	83	19377	13912	60	108	111	0	50	69	0	-251	229	0	1.62494
236535	139545	110	91796	54051	105	44053	25533	102	66	112	0	-11	91	0	-321	380	0	1.63102
202401	129748	104	83011	52621	98	38242	24155	95	62	128	0	-12	77	0	-5735	0	0	1.63203
134742	101197	90	52761	40314	86	24445	18313	71	19	77	0	-37	90	0	-1205	83	0	1.63305
94914	72811	86	32266	25192	81	17798	13928	52	-184	18	0	68	81	0	-2240	0	0	1.63305
99699	77277	88	33373	26055	80	19536	14894	56	46	103	0	-100	44	0	-712	301	0	1.63609
75622	61805	79	20918	16964	55	10674	8216	45	66	104	0	-98	20	0	-14881	0	0	1.63811
240764	141177	108	108315	62964	104	43859	25775	100	-56	200	0	51	80	0	-14041	0	0	1.63811
73272	57601	84	27401	21417	73	10675	7996	47	-113	62	0	78	68	0	-3929	0	0	1.63811
144677	108981	91	59954	45672	87	30687	23387	85	-39	76	0	-68	16	0	-6756	0	0	1.63913
244336	136879	121	90941	51966	111	41954	24212	104	-55	116	0	127	99	0	-1327	355	0	1.64014
123630	93418	92	33488	25670	84	24802	18602	70	-10	104	0	-118	23	0	-281	205	0	1.64318
84329	66358	95	32801	25647	79	12245	9285	48	20	164	0	5	83	0	1035	706	0	1.64825
191260	123033	100	74050	45840	99	31457	20328	86	-25	112	0	121	85	0	-1012	211	0	1.64927
133249	102637	89	33065	25629	83	26583	20181	74	-9	94	0	63	72	0	-2256	0	0	1.65028
283051	165112	113	92938	54399	111	49938	28492	108	284	196	0	129	92	0	-5438	0	0	1.65028
92307	71714	83	34679	27266	80	13396	10807	48	-203	68	0	-47	71	0	127	373	0	1.65737
139087	102310	103	48720	37047	87	19668	14733	55	110	179	0	-42	63	0	-1524	0	0	1.65839
133486	103508	86	47638	36118	84	27493	20651	68	22	98	0	-26	54	0	-493	29	0	1.66244
301865	166131	126	97507	55368	116	52081	28402	114	11	113	0	-24	69	0	-989	76	0	1.66346
207874	134045	100	111573	75291	100	49470	34023	96	-50	92	0	31	61	0	-389	553	0	1.66853
130562	100751	92	47203	36735	84	17896	13691	54	-39	98	0	-40	81	0	-2183	0	0	1.66954
178867	133582	97	76805	57184	91	29075	22097	74	-6	79	0	-8	70	0	-246	781	0	1.66954
97462	77180	85	27556	21624	71	18593	14542	55	117	131	0	-22	43	0	311	410	0	1.67258
109566	85167	88	20497	15899	57	20205	15929	55	222	117	0	31	85	0	-1223	44	0	1.67359
238184	142450	112	94284	57555	104	32481	18916	86	-210	67	0	-32	89	0	-4979	0	0	1.67359
254382	155837	103	95759	57920	104	39183	23526	101	14	138	0	-47	57	0	-9818	0	0	1.67359
240421	145938	106	83183	48197	104	37067	22207	101	-167	46	0	-66	41	0	-1955	0	0	1.67461
169055	122334	109	67233	49111	91	25830	19023	71	147	121	0	20	49	0	-2120	64	0	1.67562
149822	116593	88	45235	35148	85	27403	21122	69	153	102	0	8	82	0	-11823	0	0	1.67765
135454	91657	101	83555	61764	90	67753	47944	90	-290	29	0	-151	29	0	-9912	0	0	1.67765
110174	86816	84	26330	20762	68	23967	18545	65	-74	125	0	-16	45	0	-14420	0	0	1.67765
166612	116455	100	68990	46607	92	26546	18445	74	108	148	0	18	43	0	241	338	0	1.68272
364011	186477	142	121197	62667	129	58017	29285	125	107	135	0	-33	47	0	65	593	0	1.68373
306612	179027	124	120406	70792	121	49950	29069	117	-1	83	0	-131	33	0	453	674	0	1.68474
130777	101054	88	46720	36304	85	24539	18715	68	30	108	0	-48	53	0	-623	9	0	1.6888
231586	141465	111	103965	64064	104	33016	19410	97	-50	101	0	-31	49	0	84	491	0	1.69083
155789	117934	103	62442	47252	86	25022	18359	68	-78	86	0	-47	48	0	-2479	130	0	1.69184
177521	120238	99	69953	46412	95	24309	16395	65	-54	68	0	73	85	0	-287	444	0	1.69285
149542	114204	97	69991	53825	87	23614	18085	61	29	125	0	3	100	0	-227	266	0	1.69488
161726	123392	89	60770	46047	89	23218	17129	64	127	105	0	-31	41	0	-157	303	0	1.69691
83976	63921	92	34238	27374	78	12424	9649	46	-64	49	0	-3	88	0	-3481	0	0	1.69691
69351	55116	92	25338	20046	66	14525	11875	48	113	114	0	-27	63	0	-169	191	0	1.69995
132966	100243	98	43385	32315	89	22875	16926	63	-98	104	0	2	79	0	-535	207	0	1.70096
187219	133861	97	90511	62512	96	27979	19555	76	29	103	0	38	73	0	-785	289	0	1.70198
54652	41875	89	19462	15651	54	6981	5454	39	-65	69	0	-80	54	0	-696	44	0	1.704
339130	182267	134	116634	62553	128	56645	30984	124	2	133	0	109	80	0	700	750	0	1.70705
127004	88304	103	49173	33174	89	27200	19001	72	137	116	0	-29	74	0	-4270	0	0	1.70806
112436	80342	97	39511	27334	87	22502	16377	66	-71	105	0	-15	117	0	-2987	0	0	1.70806
174394	112646	107	79426	52088	97	29771	19329	75	-27	84	0	43	88	0	-1507	150	0	1.70907
273769	164123	119	90423	53293	110	35715	21769	94	-39	91	0	-61	88	0	-4028	0	0	1.71009
138899	107220	90	48868	37942	85	27851	20685	82	47	101	0	49	82	0	-1306	188	0	1.7111
283879	168944	113	87300	52240	109	46627	26056	106	-4	75	0	-5	45	0	-4826	0	0	1.7111
63758	51415	79	23883	19216	64	9171	7092	43	-2	99	0	-30	78	0	-3158	0	0	1.71211
165717	102670	103	61067	37964	97	30195	18913	87	19	178	0	-39	49	0	283	438	0	1.71617
211849	123847	121	74574	43336	103	41577	23801	101	178	159	0	-48	71	0	-1049	53	0	1.72225
354749	185614	140	114200	60154	132	63021	32493	129	103	102	0	12	86	0	-4942	0	0	1.72225
240171	148156	104	83776	50370	101	43247	25612	99	-37	93	0	-63	52	0	-16855	0	0	1.72225
188637	116295	111	67599	42489	100	39039	23810	98	-17	90	0	59	63	0	-1058	77	0	1.72428
265885	169448	110	89275	54748	106	39787	24720	103	147	153	0	5	60	0	-264	226	0	1.72935
286651	152615	122	97909	55017	110	46533	22953	108	42	204	0	24	92	0	-381	333	0	1.73644
267604	158296	115	96839	58442	111	50624	29083	109	-13	67	0	-25	50	0	211	261	0	1.74151
328314	182780	121	110319	61914	120	55775	30707	116	-173	117	0	-5	68	0	-11543	0	0	1.74151
361032	208373	152	163167	93499	139	79237	46268	135	-8	95	0	-48	46	0	-5468	0	0	1.74151
118928	92327	85	27120	21141	73	25523	19425	65	25	118	0	72	91	0	-3764	0	0	1.74252
171384	108273	101	62702	39993	96	31693	19717	84	-43	99	0	-122	44	0	-924	273	0	1.74354
247153	151700	118	72952	43399	106	42750	25954	103	77	172	0	31	67	0	-4554	0	0	1.74455
56472	48668	59	9621	7891	42	1206	889	0	8	114	0	-160	16	0	-11140	0	0	1.74455
155770	111637	92	76182	51954	90	24386	16506	67	7	109	0	-76	75	0	-10722	0	0	1.74455
192458	128893	110	64615	42217	96	40743	26329	94	-97	80	0	-99	59	0	229	667	0	1.74658
176883	127920	96	74261	53220	93	24850	18295	67	193	167	0	-39	78	0	-6677	0	0	1.74759
209624	123685	106	76206	45045	102	40342	23906	99	-129	101	0	16	61	0	-8407	0	0	1.74759
188582	117726	103	74435	46638	97	33607	20134	94	-65	100	0	-98	64	0	-7161	0	0	1.74759
155785	118595	104	61198	46630	88	28808	21881	73	43	84	0	-32	54	0	-1131	151	0	1.74861
115875	90729	86	38840	30340	82	14456	11288	52	-195	79	0	34	112	0	-2467	78	0	1.74962
433562	198722	164	162760	72440	158	60126	27514	154	350	218	0	-20	91	0	-3898	0	0	1.75063
200568	126305	116	65574	40656	100	35188	22626	95	-230	85	0	29	92	0	-513	367	0	1.7557
238543	142703	110	90095	53707	106	40233	23303	102	87	138	0	22	59	0	-1262	178	0	1.75672
301845	171705	122	103788	59938	110	53861	30199	106	137	150	0	-38	66	0	-3407	0	0	1.75773
125769	97514	89	51784	40466	83	22859	17966	65	4	71	0	-102	34	0	-3789	0	0	1.75874
166420	113903	99	56161	37637	96	31361	20952	87	39	111	0	-17	40	0	200	593	0	1.76077
278749	166391	120	93615	57246	110	44351	24859	108	50	153	0	-61	71	0	572	558	0	1.76685
105406	82459	87	38689	30620	80	20472	15890	60	71	116	0	-22	56	0	176	466	0	1.77293
143218	106767	100	45766	33960	89	25860	18694	66	-264	49	0	-15	71	0	-2142	244	0	1.77293
72827	58616	82	32588	25611	77	13280	10711	48	189	164	0	-42	26	0	100	250	0	1.77598
137407	106703	87	42351	33349	83	22719	17685	66	-104	36	0	53	78	0	-2839	0	0	1.77598
272754	171179	103	66753	40832	99	44125	27047	101	-73	103	0	-103	35	0	-36580	0	0	1.77598
173725	128790	94	68950	50151	90	25361	18400	67	88	100	0	73	66	0	-150	422	0	1.77902
249593	167763	112	166270	109329	108	567	414	0	-172	92	0	-14	64	0	-168	626	0	1.78206
109815	87535	92	27672	22077	63	18616	14239	56	-34	81	0	12	70	0	304	491	0	1.78206
136338	104793	90	54354	41989	85	23630	17928	63	63	78	0	-23	51	0	-175	445	0	1.78307
81331	65008	87	38848	30607	80	16978	13085	52	-229	51	0	38	90	0	-248	243	0	1.7851
119264	92089	91	41474	32726	82	18271	13249	55	-133	130	0	19	72	0	-486	394	0	1.7851
327379	173678	128	108402	57854	116	52775	28809	112	33	181	0	44	85	0	301	604	0	1.78814
248070	157208	106	129741	80582	105	50192	31394	100	110	112	0	-117	21	0	-6688	0	0	1.78814
148058	114506	97	55099	42624	85	23313	17402	66	6	132	0	21	58	0	-5231	0	0	1.78915
188219	130332	99	96896	68111	94	28075	18819	76	-211	51	0	-38	73	0	-282	497	0	1.79017
199008	133137	99	62399	41097	97	32620	21805	89	-49	82	0	70	71	0	-5633	0	0	1.79118
96703	77532	82	36173	28194	80	18361	13992	54	-190	48	0	-79	42	0	62	443	0	1.79219
255176	155306	115	87423	53269	109	45633	26807	105	26	86	0	25	112	0	-376	491	0	1.79422
269288	166181	106	117526	74528	106	50857	31375	102	54	117	0	-93	25	0	-5551	0	0	1.79422
95021	75394	82	37680	29544	81	19072	14686	57	-10	128	0	-26	67	0	-426	148	0	1.79726
351037	208793	135	185593	115880	128	104733	67071	125	-24	84	0	-17	54	0	-205	538	0	1.79929
175248	126615	100	59380	41987	93	34626	24151	89	122	153	0	11	39	0	-373	631	0	1.8003
125793	98768	87	45212	35344	83	21735	16174	59	-146	112	0	-47	44	0	-1233	242	0	1.80132
186618	129799	98	64512	43602	93	33593	23019	85	157	113	0	-39	102	0	-177	368	0	1.80436
183160	114179	103	58700	36697	97	31221	19054	86	-316	7	0	64	63	0	396	839	0	1.80639
182863	141330	92	93787	72644	92	32775	24737	86	-24	115	0	-40	58	0	16209	5937	107	1.80639
186550	139673	98	80632	61069	92	26626	20208	71	-77	71	0	-61	41	0	-1846	291	0	1.8074
199110	125376	104	73181	45554	99	29208	17584	79	120	131	0	-41	83	0	-15745	0	0	1.80841
249148	150396	104	84849	50639	104	51878	30265	102	-102	103	0	50	70	0	-431	81	0	1.81348
334003	192044	135	104247	57456	124	49362	27344	121	54	161	0	-77	54	0	-532	162	0	1.81551
186789	124657	96	64023	41939	94	35591	22662	91	131	134	0	31	73	0	-12586	0	0	1.81652
111238	85795	87	42316	32514	82	21494	15964	60	127	136	0	5	72	0	-283	442	0	1.81855
263985	157723	112	99292	59794	108	39297	22727	105	-142	97	0	-168	50	0	-792	447	0	1.81956
75971	60547	77	26212	21087	68	12661	10093	46	16	79	0	-9	48	0	728	970	0	1.82159
222887	143936	110	80416	51653	102	29127	18598	80	-34	131	0	102	134	0	-794	88	0	1.82261
270166	155973	118	81701	47179	112	41675	23741	109	-145	97	0	7	33	0	383	850	0	1.82565
175143	129091	91	66687	47608	92	30592	21677	84	141	110	0	9	56	0	-929	276	0	1.82666
122301	93868	95	35971	27499	83	25064	18995	68	-14	77	0	35	62	0	-3038	0	0	1.82767
154455	104003	95	68073	45808	93	21210	13464	62	127	115	0	-23	52	0	228	453	0	1.83173
224157	140546	110	74439	45811	105	37311	22924	102	-50	64	0	-37	39	0	-356	77	0	1.83376
63813	51286	79	28967	22558	74	12272	9743	47	139	211	0	-67	31	0	-177	457	0	1.83477
122741	88790	92	42360	30247	88	24314	17545	66	30	82	0	-36	44	0	-2069	95	0	1.83578
119897	95610	85	59070	46500	83	20407	15888	57	19	178	0	-44	59	0	-6043	0	0	1.83578
243252	145432	106	84435	50861	104	45863	27107	101	-15	91	0	-31	85	0	-864	35	0	1.83984
175605	122706	111	63818	43435	93	28464	19683	76	21	124	0	0	50	0	-294	303	0	1.84085
160208	101739	97	60600	38886	95	32076	20468	93	-22	73	0	35	64	0	-753	209	0	1.84187
317663	195086	124	108847	68574	117	73458	45158	116	74	112	0	-103	72	0	-4326	0	0	1.84288
155431	98326	99	57737	36802	96	25775	16391	73	-165	86	0	-36	58	0	-2251	309	0	1.84288
44873	37260	58	19099	15237	55	7329	5628	40	38	162	0	-30	31	0	97821	55892	87	1.84491
99463	79228	93	34107	26916	80	11184	8396	46	-101	132	0	-65	66	0	-6000	0	0	1.84592
353981	185710	126	110851	59822	121	66386	33466	117	-15	101	0	34	55	0	45284	84459	103	1.84592
288699	178625	115	110521	70631	112	60230	36354	109	-16	187	0	14	96	0	-256	458	0	1.852
179198	120152	107	80818	54629	96	30399	20227	85	-147	126	0	1	53	0	-2087	0	0	1.85302
243576	143977	119	104835	62712	108	39899	23668	102	-97	93	0	-181	51	0	-1216	254	0	1.85403
108644	82574	89	38747	29315	83	18245	13969	55	-147	32	0	-45	53	0	-1503	55	0	1.85403
205732	143051	103	75423	51598	99	31744	21907	91	-32	110	0	-68	84	0	171	420	0	1.85707
341509	190580	119	137388	80277	119	49990	28559	114	-42	152	0	-70	47	0	6187	2834	63	1.85707
243083	156304	113	80959	51951	102	55682	35587	101	-8	99	0	19	50	0	-325	244	0	1.86315
80859	67695	82	31389	25250	77	10410	8118	44	-21	109	0	-25	38	0	-185	296	0	1.86518
167747	117445	102	69068	48252	93	30158	20453	88	165	234	0	16	39	0	-338	314	0	1.87633
92989	72235	85	31253	24899	70	16424	12626	52	44	100	0	-51	60	0	-4086	0	0	1.87633
223407	139258	109	86421	53983	101	39859	24511	98	-153	96	0	19	66	0	274	614	0	1.87836
203288	117906	102	67204	39013	100	38091	21296	96	-141	32	0	59	168	0	-7688	0	0	1.87937
73057	59697	82	15233	12266	49	14403	11539	51	-67	63	0	20	33	0	387	530	0	1.88241
203580	133759	101	80550	50507	97	32982	21424	90	-59	101	0	-59	65	0	-712	458	0	1.88343
81074	65766	81	28041	22400	67	16470	12950	53	38	179	0	-80	57	0	-4478	0	0	1.88343
117268	90003	88	42633	33284	84	24456	18891	62	-38	71	0	25	84	0	-3341	0	0	1.88444
62256	49533	87	13902	11372	48	10858	8968	45	6	66	0	-15	59	0	-193	410	0	1.88951
150155	109876	95	51429	36819	90	28406	20020	86	-289	0	0	79	77	0	-162	546	0	1.88951
209148	134618	102	91904	58653	100	33911	21588	95	7	105	0	-44	40	0	-53	633	0	1.89356
144579	111325	99	56244	43534	87	24189	18307	68	-52	84	0	88	67	0	-458	247	0	1.89559
170196	107783	112	78937	50575	112	27435	16456	95	250	320	0	379	313	0	951	604	0	1.89559
368329	196721	134	127746	69293	133	66288	34291	129	31	125	0	-62	36	0	262	505	0	1.89863
118472	93112	88	34790	26990	82	21117	16232	59	-19	85	0	36	121	0	-5521	0	0	1.89863
73639	59463	79	27394	21964	70	10728	8813	43	-99	138	0	64	67	0	-878	271	0	1.89965
166370	115705	95	68468	46585	93	22652	15169	69	-87	57	0	-80	53	0	-358	290	0	1.90066
240148	145543	107	93337	56534	103	36684	21665	97	240	172	0	101	91	0	-26	294	0	1.9037
319641	182128	118	108064	63240	110	48103	26594	106	-245	12	0	46	86	0	-6265	0	0	1.9037
135480	89118	94	50624	33431	92	25618	16312	72	131	101	0	-5	56	0	-527	258	0	1.90471
180360	133632	98	83390	59926	92	29935	21406	81	34	142	0	56	108	0	54	457	0	1.90877
199557	131078	100	53167	33595	98	39305	25649	95	96	114	0	17	96	0	-3353	0	0	1.90877
59405	49273	78	20857	16666	59	12344	9749	48	-51	94	0	-5	105	0	-610	184	0	1.90978
113794	84817	101	39251	29087	85	23554	17648	64	173	158	0	-109	65	0	-298	388	0	1.91282
211480	131065	113	84300	52411	100	33122	20941	90	98	172	0	35	127	0	-3997	0	0	1.91282
178155	124403	96	83770	58177	94	40695	28041	91	-62	88	0	120	85	0	-2836	232	0	1.91384
57407	47564	77	28339	23105	74	12581	9723	48	-9	102	0	64	64	0	-253	166	0	1.91586
233839	144784	108	93183	58724	105	32851	19968	93	-42	52	0	37	61	0	696	1002	1	1.92093
265435	159364	108	102526	59984	106	42232	23957	103	15	87	0	30	102	0	-4342	0	0	1.92195
105713	81546	83	30300	23073	78	20284	14974	59	-18	92	0	-34	38	0	573	479	0	1.92499
91804	73933	96	20588	16492	56	20280	15411	55	-72	73	0	-65	46	0	-3630	0	0	1.92499
211878	134726	103	81905	51455	100	29399	18073	81	-10	58	0	83	71	0	450	518	0	1.93006
201574	139793	106	61115	41523	93	33601	23619	91	0	158	0	-34	56	0	-5390	0	0	1.93006
467618	230944	157	159262	79771	153	82579	39003	150	79	168	0	-86	62	0	-13715	0	0	1.93006
277363	159977	115	70522	40105	109	42343	24167	105	-35	84	0	-75	58	0	-3982	0	0	1.93107
156012	120481	94	55545	43165	86	24245	18938	63	-148	86	0	-45	48	0	-9895	0	0	1.93107
295010	168240	139	136648	80940	123	50158	28901	117	-106	59	0	-38	78	0	-2327	0	0	1.93208
255338	178921	109	86585	59750	104	38706	26883	98	46	137	0	-35	36	0	-258	319	0	1.93614
91692	72063	83	37797	30044	80	17116	13410	52	-13	101	0	48	72	0	142	756	0	1.93817
185964	129494	104	61822	44343	97	31922	22087	81	-18	54	0	87	73	0	-811	381	0	1.93918
180321	116683	108	72929	47956	98	33792	21182	91	192	189	0	-72	65	0	-1137	137	0	1.94019
382106	188143	134	128853	64093	132	61639	30096	127	142	159	0	-103	49	0	-211	774	0	1.94323
148398	117711	87	54282	42720	85	28341	22280	72	-140	50	0	-164	5	0	-9259	0	0	1.94323
144714	109629	91	57640	42754	87	27042	20072	69	83	105	0	2	68	0	-1629	78	0	1.94425
43821	36848	67	18104	14592	53	7115	5610	39	-233	16	0	21	65	0	-4283	0	0	1.94526
88337	71358	81	35552	28177	79	15548	11865	50	-135	91	0	98	92	0	-2488	0	0	1.94526
100040	80075	84	23133	18336	63	11858	9032	49	68	149	0	122	87	0	-4916	0	0	1.94526
132072	99454	89	51871	38275	88	22208	16518	59	-4	79	0	55	91	0	-6914	0	0	1.94526
210164	131379	106	71054	44035	101	28620	18077	76	25	149	0	78	120	0	-27	497	0	1.94729
115314	88524	90	48897	37676	84	17876	13654	54	-15	82	0	-18	52	0	-557	59	0	1.94932
105486	83804	85	36100	28505	80	15895	12411	53	-125	83	0	-17	69	0	-1918	78	0	1.94932
125726	96131	89	39356	30047	84	23222	17874	64	-40	102	0	56	78	0	-1297	202	0	1.95033
266743	161836	110	95515	57198	108	49768	30320	104	-103	58	0	-4	82	0	-4010	0	0	1.95134
239604	150215	106	117045	74276	103	35605	22025	97	-100	77	0	89	53	0	-555	156	0	1.95438
415104	208552	133	129928	66181	130	69425	34498	128	-155	66	0	-161	70	0	-12040	0	0	1.95438
215778	158059	98	104086	77583	97	26180	18339	72	-75	63	0	-67	54	0	-5845	0	0	1.9554
163747	123318	95	65220	47776	88	31222	23227	85	-35	94	0	26	71	0	-537	522	0	1.95844
239940	137502	105	86871	50898	104	45025	24809	101	-12	75	0	-16	43	0	-2852	108	0	1.95844
58102	45330	90	24155	19560	63	8956	6876	43	-86	122	0	-100	36	0	-461	352	0	1.96047
167309	118814	98	68080	48611	93	1557	1274	12	-69	72	0	65	87	0	7	801	0	1.96148
60982	48976	80	30989	24589	74	8731	6791	42	-91	52	0	49	93	0	612	564	0	1.96452
426931	240424	151	160493	91554	148	90603	51920	145	171	113	0	-38	72	0	-808	493	0	1.96553
423020	237548	136	136401	77721	134	80569	44710	134	-196	92	0	-72	33	0	-18899	0	0	1.96553
108769	83875	96	33586	25954	81	19222	14927	57	-239	10	0	-77	28	0	-4338	0	0	1.96655
247055	176264	101	86452	61533	98	40121	28417	96	95	118	0	-55	43	0	171	563	0	1.96756
119688	94701	83	47074	36687	82	19448	15040	57	45	91	0	37	80	0	-1739	0	0	1.96858
77066	60805	83	29583	23574	73	13903	10945	48	136	76	0	-64	28	0	-2247	0	0	1.96858
166802	119033	100	71262	51013	92	24470	17624	64	13	98	0	-48	28	0	-839	143	0	1.96959
112657	88947	83	42121	33442	82	20226	15487	57	-53	96	0	-20	80	0	-3672	0	0	1.9706
272798	163980	114	104466	63521	110	53596	31684	107	11	143	0	-111	46	0	251	331	0	1.97364
193486	127580	110	78736	53344	96	29093	19382	81	112	111	0	-60	65	0	198	522	0	1.97567
55005	44644	76	18994	15325	55	8897	6929	43	-161	42	0	-69	36	0	-868	8	0	1.97669
269899	167155	110	122314	79248	108	39105	23413	103	81	81	0	-33	97	0	-376	491	0	1.9777
108171	83430	84	35731	27517	81	18430	14435	52	192	225	0	43	86	0	-632	264	0	1.97871
159099	123035	88	63180	48155	89	23458	17683	70	45	114	0	35	85	0	-1384	0	0	1.97973
148292	114168	93	47966	37176	90	29736	23349	78	-22	110	0	-27	79	0	594	575	0	1.98175
274736	153883	116	94292	53085	110	35931	20148	98	13	123	0	-15	86	0	-7334	0	0	1.98175
389674	204441	130	126100	65790	129	72524	37586	126	-148	156	0	-14	63	0	-15700	0	0	1.98277
180350	139886	94	72398	55867	89	23122	17593	59	-32	89	0	-91	20	0	-12387	0	0	1.98277
296756	192917	108	124763	79980	107	90534	57566	105	-145	92	0	-136	21	0	-19767	0	0	1.98277
257800	161272	108	110573	70760	105	39260	23977	101	-231	18	0	-121	59	0	-25937	0	0	1.98277
233428	167490	98	78539	54186	98	60086	41643	98	-93	102	0	27	61	0	-5570	0	0	1.98378
270621	172226	113	117931	74644	113	39682	25482	107	-82	84	0	242	122	0	-362	308	0	1.98682
110401	86908	98	40066	32061	81	22894	17617	62	12	93	0	33	73	0	-1720	204	0	1.98784
84490	69395	88	21576	17028	64	17594	14186	53	25	61	0	-78	31	0	-3213	0	0	1.98784
89914	71565	84	36982	29661	79	15436	12255	51	79	118	0	-31	40	0	-1054	0	0	1.98885
73664	57898	83	23301	18729	61	13700	10512	51	-24	90	0	54	74	0	-95	541	0	1.99088
223322	137552	110	70723	44231	100	34168	20368	98	205	158	0	113	88	0	7058	2273	75	1.99088
125471	101513	85	33724	26547	81	21770	16603	62	-153	62	0	6	65	0	78	345	0	1.99595
243417	160051	127	104014	69450	114	54844	35542	109	398	274	0	389	331	0	558	2518	4	1.99595
111059	90343	81	44067	34929	82	18942	14946	53	21	78	0	-8	88	0	-469	137	0	1.99797
106870	86627	83	51398	41012	81	16646	13058	53	99	107	0	-45	47	0	-2766	0	0	1.99797
320394	182275	128	100476	58069	117	53551	29592	113	24	115	0	-14	33	0	-220	326	0	2
146887	92836	96	54303	35397	92	25567	15723	72	255	227	0	79	79	0	200	553	0	2.00101
180838	119840	108	53604	34802	95	31738	20731	81	-7	116	0	69	117	0	-2290	111	0	2.00203
197799	131312	102	63374	40986	97	34178	22827	91	-67	91	0	-15	66	0	-3553	115	0	2.00203
154490	110618	97	63357	44573	91	27268	19298	77	-81	39	0	17	43	0	-6948	0	0	2.00304
256741	153938	117	94019	56486	106	43056	25357	102	174	219	0	79	100	0	-6970	0	0	2.00304
274280	184117	110	122593	82590	107	49424	31912	104	44	59	0	2	50	0	-3921	0	0	2.00405
255268	147887	122	80611	46789	107	42375	24563	104	-107	117	0	34	78	0	-1846	467	0	2.00507
275294	161830	115	108087	63719	106	54429	31997	102	53	111	0	13	56	0	-361	187	0	2.00811
309182	182484	119	95215	58136	116	56392	31700	113	323	204	0	-69	48	0	-467	392	0	2.00912
194766	131637	109	86584	59996	97	31074	20293	88	9	66	0	-17	57	0	-11816	0	0	2.00912
162844	124253	90	55510	41706	88	24204	18077	65	-107	73	0	-134	35	0	-1338	632	0	2.01014
239384	152835	105	102414	66405	101	35426	20626	97	32	170	0	-102	66	0	686	616	0	2.01318
166081	118864	94	60571	42154	92	33526	22955	89	-83	103	0	36	67	0	78514	116951	108	2.01318
139568	99126	94	55182	39602	91	21432	14450	65	-27	82	0	156	89	0	-2424	0	0	2.01318
133412	104781	88	36739	29143	83	23292	17680	62	132	95	0	-64	35	0	-245	249	0	2.02027
227407	144139	118	90822	58085	102	33651	20749	94	84	163	0	96	76	0	196	584	0	2.02534
308804	183290	133	151512	94554	116	63461	38158	115	189	146	0	13	52	0	-649	291	0	2.03142
201250	142135	98	59853	40947	96	28695	20463	74	-98	118	0	30	54	0	323	468	0	2.03751
185194	130278	95	83592	58488	95	33563	22538	91	-164	79	0	-45	66	0	-2	377	0	2.04156
221931	143220	102	99142	64250	100	37110	23545	97	24	127	0	-26	70	0	-4771	0	0	2.04156
118005	92139	92	52171	40284	85	17721	13739	57	-34	86	0	19	54	0	-1413	48	0	2.04257
452318	222165	158	179949	87447	155	85936	41194	153	-59	126	0	57	98	0	-5392	0	0	2.04257
66071	53912	78	19900	16179	56	11030	8436	47	39	110	0	62	102	0	276	610	0	2.04562
340262	204537	135	140064	88620	126	48162	28077	123	12	144	0	75	96	0	-89	697	0	2.04764
204814	148984	98	73027	51066	95	30956	21976	78	-36	109	0	-112	45	0	-8550	0	0	2.04764
135099	108293	90	42267	33378	84	28631	22417	69	122	125	0	23	49	0	169	432	0	2.05271
153800	104687	104	61186	41681	92	22409	14376	64	142	239	0	12	57	0	-4376	0	0	2.05271
211376	136256	100	73937	47276	97	36022	23058	95	-22	55	0	-175	53	0	-7292	0	0	2.05271
132764	104367	85	36382	28358	83	4365	3260	33	-138	130	0	-103	42	0	-2560	0	0	2.05373
188366	127443	97	55974	36827	93	29294	19685	79	99	140	0	20	59	0	-953	345	0	2.05474
131771	103633	87	54038	42775	85	23457	18207	63	-85	100	0	-37	22	0	213	606	0	2.05879
294874	163091	110	92121	50213	108	54653	28889	106	-34	71	0	-44	105	0	-6389	0	0	2.05981
188379	126486	102	63832	41644	95	33687	22474	88	19	105	0	105	83	0	-33	245	0	2.06285
156287	112566	96	62669	44495	90	29680	21633	72	-79	61	0	-49	55	0	-1195	27	0	2.06285
272547	163233	117	89519	53290	109	45531	27140	107	70	110	0	-179	82	0	-1483	30	0	2.06386
120569	95530	87	26546	20937	69	24365	18459	66	-65	123	0	-36	77	0	346	606	0	2.06589
152735	119704	90	55113	42164	87	22522	16909	60	-55	82	0	-20	47	0	-3959	0	0	2.06589
154102	108636	95	65908	45788	93	26639	18359	73	-52	74	0	32	80	0	-261	470	0	2.0669
256584	143128	111	108405	61114	107	41562	23426	102	178	125	0	-17	55	0	-1249	15	0	2.06792
53715	43359	73	21885	18184	58	7021	5761	40	-24	72	0	37	72	0	-1313	136	0	2.06893
42307	32336	77	18288	15020	54	6451	5447	37	-20	162	0	34	68	0	-641	39	0	2.06994
162124	106894	97	60280	38866	95	31435	21059	93	143	114	0	37	86	0	257	780	0	2.07299
233165	142036	109	88081	54538	104	41636	25537	101	-74	89	0	-17	53	0	-5516	0	0	2.07299
69417	55066	84	29180	23510	76	8559	6808	41	-92	74	0	-14	60	0	-385	361	0	2.07501
116195	92973	85	56183	44474	83	20537	15922	58	22	93	0	-40	46	0	136	380	0	2.08008
99667	76750	85	36231	27585	83	22394	17178	61	36	84	0	-104	44	0	-5412	0	0	2.08008
272037	149959	123	97344	53213	113	44321	25744	107	132	162	0	130	69	0	-7812	0	0	2.08008
155198	108319	94	55240	38151	90	30430	20556	83	113	137	0	22	100	0	-7089	0	0	2.08008
225893	142045	106	95988	61971	103	33023	20321	94	-337	14	0	62	81	0	-8126	0	0	2.08109
132238	96654	90	50257	36302	86	21140	15046	60	104	145	0	63	109	0	-5610	0	0	2.08109
223673	142292	101	98621	62770	102	34498	21691	95	-14	94	0	-37	40	0	-7781	0	0	2.08109
181069	121150	98	68315	46450	97	30314	19547	80	-154	55	0	-44	106	0	-375	343	0	2.08414
244987	145228	105	91895	53618	102	36054	20895	99	22	151	0	62	82	0	-6147	0	0	2.08414
135691	100511	87	57294	40539	87	24050	16660	63	42	106	0	-58	36	0	-9409	0	0	2.08414
383741	195168	147	126529	65911	131	68890	35707	128	-45	67	0	-59	65	0	-2347	0	0	2.08515
63688	52600	76	19041	15435	52	9498	7720	44	-123	35	0	-22	65	0	-12247	0	0	2.08515
406841	208947	142	128799	65140	140	73835	38027	138	-144	103	0	-112	65	0	-14498	0	0	2.08515
295720	171787	115	88753	51076	110	52326	29266	107	-118	99	0	16	80	0	-122	294	0	2.0892
267687	155695	113	118451	68338	112	44426	25987	107	29	117	0	0	90	0	140	429	0	2.09326
151619	105197	100	61819	41665	94	23976	16333	71	38	112	0	-24	37	0	163	556	0	2.09529
170758	131986	92	84130	65683	89	25274	19965	71	5	91	0	-147	11	0	-5427	0	0	2.09529
93860	67997	90	38126	28188	83	16724	12039	54	95	98	0	15	63	0	71	326	0	2.09731
196457	127529	102	81858	53040	98	36356	22767	94	-236	39	0	17	83	0	-160	372	0	2.1034
110063	88713	86	36058	28427	80	23101	17512	67	193	207	0	42	78	0	-2754	0	0	2.10441
323951	194541	127	112213	68430	122	48598	29632	118	-150	104	0	-13	104	0	-4400	0	0	2.10441
132598	99747	90	44079	32286	88	22966	16961	64	56	118	0	87	74	0	-2877	0	0	2.10542
296209	165213	119	99454	55871	116	53114	29016	114	-74	87	0	-79	65	0	-6077	0	0	2.10542
167573	110839	101	61846	41205	93	28096	17913	76	8	120	0	-27	48	0	527	850	0	2.10745
350604	202851	129	121799	71945	122	72131	40762	120	49	172	0	-96	44	0	-1471	287	0	2.10846
106257	83021	84	36504	28221	80	18047	13344	55	-98	62	0	-13	70	0	-15777	0	0	2.10846
187409	119672	101	70407	45205	99	42058	26455	95	48	135	0	2	74	0	-172	177	0	2.11252
430205	234348	139	168589	92150	139	96200	56349	136	-35	137	0	112	79	0	-5943	0	0	2.11252
198278	130915	97	85266	53680	98	31733	20569	89	-59	72	0	-15	66	0	-20932	0	0	2.11252
153449	118993	91	56807	44224	85	23897	18014	61	-47	82	0	-140	30	0	-16358	0	0	2.11353
274353	151335	109	80296	43885	106	49797	27763	104	174	158	0	-58	68	0	251849	196459	124	2.11353
264748	164079	105	122566	75960	103	58174	35885	101	-166	64	0	-78	68	0	-9269	701	0	2.11353
190177	120411	101	79101	51375	98	31166	19328	85	-145	39	0	-30	58	0	-5513	0	0	2.11455
122827	93772	86	42948	32868	84	24280	18511	63	-88	51	0	15	62	0	-533	277	0	2.11556
158249	111280	100	71575	49346	93	23668	16182	70	124	153	0	-59	68	0	-725	211	0	2.11759
52875	42856	74	15599	12666	49	9383	7768	42	27	109	0	-25	21	0	-331	211	0	2.11961
135400	106640	90	33342	26559	81	23245	18200	62	121	102	0	24	67	0	55	422	0	2.12164
133110	103704	86	49096	38081	85	24376	18873	64	-19	57	0	-47	40	0	-4319	0	0	2.12266
238163	145827	110	99786	61074	108	39294	23798	103	133	125	0	-127	31	0	-7917	0	0	2.12266
229408	161442	105	106171	73786	100	36872	26723	93	22	92	0	102	76	0	427	726	0	2.12468
129505	104390	85	45081	35747	82	22755	17933	67	-24	82	0	41	73	0	-2854	0	0	2.1257
180507	136058	96	89650	67161	91	21509	15566	60	39	97	0	170	159	0	-293	327	0	2.12671
184781	140129	96	56185	40613	93	32612	23114	86	-157	45	0	0	65	0	2569	2144	18	2.12671
216464	142424	117	84846	56220	99	30325	18741	81	-24	92	0	-94	21	0	-144	375	0	2.12874
216084	135005	105	58203	35654	96	35211	21757	94	112	68	0	-48	32	0	-159	419	0	2.13279
53807	45234	74	21379	17594	56	9116	7430	41	112	144	0	-13	51	0	-6170	0	0	2.13279
185791	133175	104	71509	49645	91	33394	24181	88	-28	52	0	-101	51	0	-9065	0	0	2.13279
441487	222290	149	185370	95756	146	80330	42449	141	-119	75	0	25	124	0	-11170	0	0	2.13279
117445	91342	86	38571	29308	83	20977	15660	59	-130	108	0	-43	49	0	-598	91	0	2.13685
74024	60080	89	24890	19944	63	14705	11547	51	-142	56	0	-20	77	0	-3696	0	0	2.13685
111916	84369	86	41196	29986	86	21482	15578	62	256	187	0	-27	46	0	-730	423	0	2.13888
478341	250310	160	153843	81959	151	101572	52642	148	187	211	0	132	105	0	-5818	0	0	2.13888
162743	120785	92	65228	46349	90	25726	18604	70	-139	48	0	-99	31	0	-15746	0	0	2.13888
150904	116767	93	49117	37936	87	25732	19362	69	75	134	0	27	56	0	-3282	0	0	2.13989
161786	108185	95	65659	44369	92	26044	17507	71	-242	10	0	64	84	0	-3999	0	0	2.13989
141029	114232	87	60949	48532	86	24171	18506	65	34	94	0	-11	30	0	-273	573	0	2.14293
323017	184381	123	180498	113022	118	105104	63140	116	-49	142	0	19	88	0	-5467	0	0	2.14394
208457	133861	113	73854	47291	97	31229	19875	84	-158	130	0	-46	68	0	-19417	0	0	2.14394
348751	188309	124	119742	65523	121	60162	32189	118	-96	84	0	91	68	0	-10110	0	0	2.14394
250537	159189	110	76835	48900	105	33952	20900	92	87	150	0	5	133	0	-1419	85	0	2.14597
85782	69238	83	32418	25536	77	17191	13537	53	2	117	0	-65	25	0	163	796	0	2.148
117385	94327	86	47368	37600	81	20390	15524	59	-48	81	0	-98	23	0	952	671	0	2.15003
251289	154361	117	85934	53555	105	40345	24090	102	75	126	0	33	60	0	83	459	0	2.15307
195545	131940	104	77894	51240	97	28702	19211	82	-15	127	0	97	80	0	-462	368	0	2.15408
124189	91397	86	49185	35495	85	21709	15954	63	63	81	0	-119	11	0	-1402	243	0	2.15509
154188	115907	93	68747	51192	89	26192	19716	72	38	113	0	-6	59	0	182	637	0	2.15712
352444	188031	122	110302	58530	122	57129	29253	118	-62	94	0	-131	29	0	-81	486	0	2.15813
104345	85141	81	43547	34577	81	18258	13711	56	-106	56	0	-24	54	0	-792	503	0	2.15915
82344	65639	82	25839	20768	64	15767	12555	51	-88	62	0	-25	77	0	-2034	0	0	2.15915
95186	75611	84	31068	24713	79	16409	12593	53	-76	93	0	27	62	0	-665	195	0	2.16016
280622	169445	121	100503	60363	122	45292	26016	118	-173	53	0	66	68	0	85	868	0	2.16422
183657	112551	101	60205	36994	97	31030	18617	87	-88	53	0	-68	30	0	-1996	90	0	2.16422
267096	164263	108	102193	62746	105	48307	29009	103	89	111	0	-42	94	0	-1763	0	0	2.16523
183365	122624	102	70511	46906	96	34166	22746	93	-192	102	0	6	53	0	588	751	0	2.16929
294665	191306	111	124338	80895	106	54706	36434	102	91	92	0	-26	54	0	-4256	0	0	2.16929
310335	180932	110	145266	90327	112	49779	28794	106	-8	86	0	-122	75	0	-9105	0	0	2.16929
128221	94666	93	46219	32897	87	23298	17285	62	-73	73	0	53	69	0	-1435	0	0	2.1703
183898	133719	102	86049	62501	94	31875	23450	86	71	136	0	58	53	0	417	808	0	2.17233
119812	95461	91	48667	38620	83	19241	15129	56	32	166	0	-79	76	0	419	500	0	2.17537
247068	150923	109	76622	45584	102	39049	23118	99	33	119	0	36	89	0	-1053	231	0	2.17638
86739	72047	80	43367	34944	78	9974	8011	44	5	102	0	47	90	0	-6899	0	0	2.17638
174245	121913	98	68996	46541	93	26879	17665	77	-11	77	0	4	53	0	43	671	0	2.18044
315302	168727	117	102257	55977	112	50394	26117	109	-86	114	0	90	80	0	-8425	0	0	2.18044
204033	130853	100	73682	46629	99	37605	22958	97	-15	62	0	13	56	0	-419	277	0	2.18145
271733	160562	119	104459	62367	112	47517	27862	108	35	86	0	-128	39	0	-2030	134	0	2.18246
251701	160203	102	128299	82088	105	47121	28553	100	-3	77	0	-125	34	0	-5386	116	0	2.18246
108063	88451	82	31343	25875	66	20436	16180	60	-125	19	0	13	64	0	-12421	0	0	2.18246
67488	55065	92	22206	17929	59	13173	10560	49	36	92	0	-6	35	0	155	748	0	2.18449
68987	55287	86	30137	24460	76	12617	10264	46	10	97	0	-146	23	0	705	1020	3	2.18652
341807	200737	122	152811	92040	121	61427	35074	116	-86	188	0	-74	46	0	-1694	0	0	2.18753
169691	114956	97	81372	53694	96	23248	15161	65	-321	74	0	7	59	0	259	635	0	2.18855
88904	63171	89	789330	561316	99	516	588	0	53	117	0	-5	72	0	-4330	0	0	2.18956
254890	173181	117	198947	143060	110	928	670	0	-70	118	0	-20	85	0	-270	766	0	2.18956
133282	106327	90	59064	46759	84	20358	16140	57	-88	73	0	-35	69	0	-262	480	0	2.19057
219060	111398	124	160799	83225	117	740	463	0	189	190	0	26	77	0	-1320	62	0	2.19159
117084	91392	84	46487	34570	84	18086	13228	57	-75	124	0	-50	59	0	-455	58	0	2.19159
160747	109769	94	57234	37730	92	29561	19510	85	195	131	0	88	99	0	-1892	0	0	2.1926
479312	267793	163	168741	99499	155	106411	61247	155	25	196	0	102	192	0	-2131	143	0	2.19361
252664	151651	112	90558	54861	105	38145	22169	101	-27	121	0	-41	53	0	-3590	0	0	2.19463
207408	131361	111	75636	48689	99	33313	20824	92	19	109	0	24	46	0	-2861	0	0	2.19564
119466	92049	94	41237	31859	82	20891	15382	56	-66	51	0	-8	51	0	-3525	0	0	2.19564
158530	113515	96	57683	39114	90	22134	14892	66	59	182	0	-34	77	0	-4906	0	0	2.19564
230425	143659	107	79727	50449	103	41377	25922	101	-173	179	0	112	87	0	-2417	167	0	2.19666
120320	83705	91	45767	31160	88	22425	15801	65	-111	40	0	4	39	0	-9552	0	0	2.19666
250978	156396	103	127350	81334	104	45555	26810	100	34	127	0	-100	43	0	-13784	0	0	2.19666
65506	51968	91	21585	17386	58	9037	7091	40	20	78	0	25	73	0	-3249	0	0	2.19767
150130	112794	93	62679	45584	90	21696	15903	65	16	112	0	6	59	0	-638	214	0	2.1997
130389	99470	88	48317	35087	85	24207	18117	65	16	111	0	45	90	0	-3293	0	0	2.1997
220319	136734	104	76394	46468	100	31220	18810	85	53	141	0	-68	23	0	-4718	0	0	2.20071
36959	30403	62	19822	16450	55	6523	5365	36	-216	10	0	70	68	0	6	228	0	2.20679
159408	115482	99	74735	53827	93	22126	15849	62	-277	0	0	39	74	0	-637	545	0	2.20679
125566	99949	92	45973	36521	82	20756	16834	57	-89	32	0	45	97	0	-1236	161	0	2.20781
412501	220640	140	130370	68508	133	70498	36682	130	-34	106	0	132	150	0	-1929	27	0	2.20882
435768	215344	144	127467	62187	142	73536	35855	140	-48	137	0	-49	68	0	-43842	0	0	2.20983
276827	160387	109	99814	57792	108	53527	30161	107	-42	63	0	93	90	0	-38229	0	0	2.20983
154789	110081	97	55430	37973	89	26046	18790	68	-132	63	0	50	53	0	-250	350	0	2.21186
143419	109688	93	44420	34420	84	22147	16282	61	-143	63	0	-68	46	0	-2285	0	0	2.21287
138275	108187	100	27541	21880	73	20747	15939	59	67	115	0	-14	62	0	-1800	0	0	2.21389
179402	123477	99	77359	53839	96	26499	17751	76	-3	50	0	57	82	0	-2730	0	0	2.21389
159236	118140	92	61439	44307	90	31579	23090	86	157	83	0	-35	43	0	6138	2736	59	2.21389
306313	171949	125	102029	55946	107	51033	28908	105	-17	60	0	-90	84	0	-12485	0	0	2.2149
322883	181001	132	140960	79841	129	52414	28400	123	86	186	0	-4	64	0	-4827	0	0	2.2149
74383	59855	82	24247	19973	58	10810	9080	43	106	101	0	-36	49	0	-8084	0	0	2.21591
115965	91489	100	49544	39722	83	20561	16442	58	2	68	0	-11	61	0	-4355	0	0	2.21591
124392	98947	89	55654	44080	84	22816	17931	57	105	117	0	-36	74	0	-1968	0	0	2.21693
285081	175241	110	98499	61456	107	36878	22431	101	-124	56	0	-54	62	0	-6881	0	0	2.21693
70358	56794	92	29974	23193	80	13893	10683	52	32	114	0	107	94	0	112637	198652	38	2.21693
44748	37564	69	17596	14747	51	8330	6992	39	155	122	0	-142	14	0	-8559	0	0	2.21693
122474	90999	93	42854	30867	84	24786	17739	72	111	140	0	-93	44	0	-5463	0	0	2.21794
148940	115077	103	44293	34826	85	30146	22884	84	-96	67	0	29	83	0	192	369	0	2.21997
112262	89541	98	45993	36931	81	23846	18258	62	234	171	0	-3	34	0	-1606	0	0	2.22098
55963	45319	78	21694	17783	57	11088	8851	44	-93	57	0	56	71	0	-1459	0	0	2.22098
58056	44887	77	19680	16155	56	11797	9593	44	53	60	0	140	117	0	-734	115	0	2.222
405927	217962	141	136422	73025	135	68215	36072	133	-93	112	0	-6	85	0	-1304	74	0	2.22301
116181	81949	101	39843	28021	87	21652	15309	63	109	101	0	-3	101	0	-285	479	0	2.22504
261545	159264	110	73088	42997	106	39844	22992	103	-49	105	0	-17	47	0	188	515	0	2.23112
142392	109855	95	48952	38608	86	28504	21873	75	61	74	0	3	54	0	-899	33	0	2.23213
161815	127323	89	51406	40962	85	26523	20880	72	97	125	0	41	88	0	-486	502	0	2.23315
57806	48368	75	12697	10205	46	7539	6119	38	42	96	0	-47	30	0	-880	388	0	2.23416
113139	88751	87	33974	26383	81	20998	16077	60	64	200	0	-82	23	0	906	850	0	2.24227
68667	57890	73	24001	19590	64	12451	10291	45	57	143	0	-50	63	0	-1019	208	0	2.24227
172085	132052	91	60637	46274	90	32501	24695	87	-166	57	0	-33	50	0	124	352	0	2.2443
237526	151778	108	87596	54591	104	37974	23498	99	-29	87	0	-1	69	0	268302	207707	100	2.2443
110264	92003	81	34683	28214	74	19604	16019	56	-110	75	0	-72	58	0	-10199	0	0	2.2443
183062	128895	104	78142	54963	93	25446	17865	66	-115	141	0	-69	52	0	-111	1023	2	2.24531
228360	151961	105	92908	61351	102	30317	19592	88	-68	71	0	-111	68	0	745	579	0	2.24937
138670	100278	96	44766	31501	88	25827	18079	73	-123	81	0	22	87	0	-1984	0	0	2.25038
166405	108558	98	64904	42579	95	33736	21980	91	185	108	0	-10	83	0	-337	377	0	2.25139
160481	128516	86	53267	42155	84	27206	21422	70	-42	79	0	-97	18	0	-3449	0	0	2.25241
125454	101490	89	54277	43518	82	19201	15351	56	-7	126	0	-66	30	0	-146	524	0	2.25545
58224	46598	81	24969	20236	73	10757	8697	44	156	105	0	61	79	0	-92	321	0	2.25646
297199	172968	110	109909	64310	109	48915	27432	105	-198	86	0	125	84	0	-1536	42	0	2.25646
127988	101827	86	39195	31206	83	20418	16264	55	-31	77	0	16	80	0	103	447	0	2.25849
87210	71018	80	35923	29279	77	15641	12483	49	-72	115	0	-41	56	0	-4730	0	0	2.25849
113873	90888	91	42530	34017	82	19364	15026	55	-241	69	0	77	81	0	-222	548	0	2.2595
214533	131106	106	76745	47591	101	39645	23043	98	102	128	0	-14	60	0	-1873	170	0	2.26052
119267	95031	84	51118	40792	81	25494	20385	61	82	122	0	-42	63	0	-2403	346	0	2.26153
83699	68308	86	29392	23506	76	18671	14764	53	-30	60	0	-25	72	0	-218	448	0	2.26254
134474	103694	102	49975	39561	84	23161	17729	64	96	127	0	-3	34	0	-148	453	0	2.26761
153589	106540	93	66009	45793	90	25043	16484	73	24	102	0	-72	24	0	-5933	0	0	2.26761
188206	118572	111	61969	39580	98	32759	21130	89	-3	118	0	-67	25	0	-1940	0	0	2.26863
211595	141655	110	75781	51456	100	41230	26802	98	-91	67	0	30	72	0	-6383	0	0	2.26863
228149	164327	103	92548	65180	97	32075	22102	91	24	104	0	-131	57	0	-13364	0	0	2.26863
219262	145784	109	79669	54346	101	26817	17678	71	102	97	0	90	94	0	-7228	0	0	2.26964
162666	122353	90	92757	69169	91	33164	24805	84	72	87	0	-78	37	0	-3729	0	0	2.26964
187734	125905	97	77509	50739	94	30334	20786	79	-110	62	0	-28	106	0	-7075	0	0	2.26964
245287	147009	106	96096	56878	104	39981	24270	101	-34	84	0	62	78	0	-519	295	0	2.27167
124301	100722	87	27432	22056	79	22585	18099	56	-24	90	0	-79	38	0	40	312	0	2.27268
206022	155770	96	85786	65285	94	25849	19032	68	53	80	0	-81	33	0	-300	237	0	2.27369
72126	58553	83	26451	21662	66	15120	12323	49	69	113	0	46	77	0	122	378	0	2.27775
126001	102343	88	57965	46490	83	26182	20571	66	-130	55	0	-136	47	0	-2515	0	0	2.27775
160684	110118	95	46712	30911	90	27303	17855	73	-190	72	0	-67	25	0	-32973	0	0	2.27775
257499	159283	105	111841	69544	105	39553	23276	101	-105	122	0	-202	42	0	-24741	0	0	2.27876
177407	116080	100	56559	35840	96	32002	20088	92	-177	34	0	-18	50	0	-2005	0	0	2.27978
156204	107322	98	52978	36054	91	28728	20217	80	67	170	0	-27	71	0	-4216	0	0	2.27978
163125	117143	97	58668	41154	92	27672	20515	71	251	161	0	-72	56	0	-782	77	0	2.2818
119403	93515	86	39606	30536	83	23579	18493	62	-220	77	0	-9	72	0	-3063	0	0	2.2818
78432	64775	80	26165	21276	65	13955	11182	47	-94	80	0	35	81	0	8096	3496	87	2.2818
339260	199022	149	188375	115236	131	97533	59338	128	-70	105	0	-87	53	0	424	475	0	2.28383
187601	118429	99	72350	45540	99	33905	21539	88	-70	125	0	44	85	0	59	599	0	2.28586
132281	106107	85	44146	35252	83	23793	18981	65	13	97	0	16	87	0	-108	465	0	2.28991
184815	139620	96	68868	51947	90	23093	16948	61	-68	42	0	-30	67	0	51	461	0	2.29295
198953	130696	101	80054	52797	98	29370	18848	77	162	117	0	-31	74	0	-3482	0	0	2.29295
124773	98390	85	50321	40306	83	20908	16333	60	-98	100	0	-51	9	0	-8270	0	0	2.29295
187655	134633	99	106515	76188	93	35951	26146	89	-93	51	0	119	89	0	-12391	0	0	2.29295
127250	104442	85	49849	40402	82	25663	20185	73	-41	66	0	-156	0	0	-10706	0	0	2.29295
180594	120512	103	75233	49689	96	26134	17313	73	68	103	0	104	90	0	1179	876	0	2.29701
233388	143247	107	76901	46512	103	45733	27432	100	104	111	0	20	78	0	-158	301	0	2.29802
231467	159387	104	76953	51581	99	40205	27704	95	46	62	0	-34	70	0	-8588	0	0	2.29802
85407	69415	80	30223	24113	78	17184	13913	53	-120	35	0	72	99	0	-976	394	0	2.30005
89651	73378	83	33250	26807	79	15363	12187	49	58	147	0	22	119	0	-321	251	0	2.30106
55403	44186	79	18071	14786	53	10032	8275	44	-94	103	0	-18	43	0	-64	118	0	2.30309
132023	103925	89	43581	34705	84	23949	18777	72	12	116	0	-38	45	0	-218	243	0	2.30309
313148	181807	129	140459	84362	120	68024	41974	117	-9	168	0	-25	68	0	-314	312	0	2.30613
224605	146176	106	66503	43289	100	34664	22070	98	3	161	0	-62	75	0	-14396	0	0	2.30613
199885	128499	98	78395	50469	96	34953	22913	93	-78	86	0	-40	61	0	-13107	0	0	2.30613
124197	100810	82	53802	42659	83	22694	18191	62	10	74	0	21	79	0	-508	481	0	2.30816
300827	192039	112	116961	76589	110	66400	43294	108	-120	83	0	47	65	0	-3856	0	0	2.30816
276897	157871	116	124461	74844	113	42787	26531	108	79	122	0	80	63	0	-8196	0	0	2.30816
196579	134878	102	85463	59109	99	25604	17286	69	306	173	0	-102	45	0	-5836	0	0	2.30917
185368	125423	97	60063	38578	95	33562	21724	90	43	56	0	-64	78	0	-221	426	0	2.3112
227904	145579	113	65456	42796	100	37613	22974	98	-135	125	0	-16	48	0	-1504	440	0	2.31222
233576	151942	101	101036	64684	101	40862	25790	97	-189	86	0	-86	25	0	493	1347	9	2.31424
310166	188773	120	163352	102295	119	53877	32625	116	-64	69	0	78	106	0	-102	726	0	2.31931
370303	203049	128	119771	65936	123	60470	33578	121	158	146	0	-22	64	0	-6550	0	0	2.32032
202753	146696	106	80405	59597	95	34663	25474	90	-134	41	0	-80	40	0	-197	468	0	2.32134
169256	129228	95	68074	50186	89	31740	23076	84	4	121	0	85	54	0	-1485	191	0	2.32235
199295	153021	92	80612	61579	92	25908	19163	64	137	198	0	17	71	0	-6421	0	0	2.32337
191362	130101	102	47570	31314	94	35772	23181	94	78	182	0	81	113	0	361	705	0	2.32539
120732	95656	86	40561	31352	82	22497	17488	60	-77	130	0	-12	48	0	-5207	0	0	2.32539
111850	90095	83	31861	25770	79	20449	15655	59	188	238	0	155	104	0	-413	304	0	2.32742
221384	141921	106	92372	60515	100	36773	23952	96	-172	44	0	55	95	0	-278	719	0	2.32843
20937	17070	51	31218	22945	68	582	479	0	75	90	0	-51	33	0	-1677	0	0	2.32945
105338	82882	90	38109	29706	80	15463	11856	51	-42	110	0	-28	43	0	-544	115	0	2.33046
130938	104120	89	47639	37781	84	18755	14243	55	-22	72	0	-68	81	0	275	639	0	2.33756
121671	98075	83	42082	33197	83	25084	19909	66	88	128	0	-48	62	0	-781	537	0	2.33857
167808	116228	108	56663	38259	92	27012	19183	70	-33	126	0	-60	63	0	275	431	0	2.33958
328989	194656	116	173034	97586	116	70696	41623	112	125	122	0	-60	76	0	351	403	0	2.34465
119136	94960	84	39221	31956	81	20381	15757	55	0	113	0	-57	56	0	-2449	0	0	2.34567
131851	104459	94	61509	48821	85	23948	18478	65	-28	115	0	61	128	0	409	1235	7	2.34871
197770	131756	99	81960	54809	97	32623	21500	88	274	140	0	-29	75	0	-3803	0	0	2.34972
120220	95475	85	49792	38452	84	20785	16014	62	95	136	0	24	70	0	-134	92	0	2.35276
331009	188104	126	113610	66432	123	55280	31048	120	234	160	0	-11	65	0	-3329	0	0	2.35276
206315	139942	112	66044	44424	98	33867	22906	90	-101	73	0	48	70	0	-316	338	0	2.35479
268731	156690	109	103964	61536	107	40947	23072	103	150	120	0	-89	87	0	-6836	0	0	2.35479
168136	117209	98	59304	40776	90	27190	19370	71	118	163	0	-101	50	0	-6448	0	0	2.35479
467978	245382	156	297285	178341	152	140190	80294	149	27	423	0	58	140	0	-11249	0	0	2.3558
75494	60985	89	30090	24261	76	13915	10977	47	76	75	0	-69	43	0	-580	178	0	2.35783
176902	126592	100	67382	47219	94	30177	21227	88	90	83	0	51	108	0	-1104	56	0	2.35884
123098	93608	91	43295	32391	83	23733	17561	65	186	245	0	-46	67	0	11079	4815	91	2.35884
532532	269323	182	223161	119971	166	119270	63944	163	301	961	0	340	714	0	-554	207	0	2.36087
74764	62669	76	26037	21280	65	13588	10727	48	95	105	0	-28	89	0	-4414	0	0	2.36087
192052	128944	99	62005	41172	96	29212	19070	86	-170	69	0	-26	93	0	-87	592	0	2.3629
153552	121907	93	30763	24152	79	24530	20368	63	-99	73	0	-25	43	0	72	332	0	2.36594
241525	148231	107	84717	52025	104	41848	24844	100	-38	122	0	-41	39	0	-521	107	0	2.36797
166712	117552	99	68701	47305	95	27163	18955	68	64	120	0	36	65	0	-310	450	0	2.37101
129686	105375	86	62440	49982	83	20010	15911	55	17	185	0	-84	45	0	267	707	0	2.37709
156317	107025	99	72420	49747	94	23758	15600	65	-38	108	0	180	86	0	-476	88	0	2.37912
262288	154226	129	100230	58710	129	44187	24751	112	622	498	0	588	336	0	72	627	0	2.37912
180064	131401	100	75019	54116	94	26532	19084	72	19	202	0	-75	51	0	128	394	0	2.38115
194561	128234	106	64520	41360	95	32743	21040	86	-227	74	0	0	49	0	-464	220	0	2.38216
68150	54807	78	18890	15579	53	13783	10947	49	-66	106	0	26	59	0	-1675	21	0	2.38216
92065	75290	81	35467	28781	77	18039	14472	54	198	149	0	-148	0	0	-315	232	0	2.3852
209664	144644	103	80289	55004	96	37993	25527	92	96	155	0	62	84	0	-1234	57	0	2.38621
130433	93668	93	60738	43982	88	22948	15975	63	100	143	0	-97	70	0	-2579	0	0	2.38621
282037	171184	115	98370	59738	111	42334	25682	106	64	106	0	-24	53	0	-10140	0	0	2.38723
299635	175343	112	153741	101515	110	67361	41071	108	-146	57	0	-76	57	0	-12135	0	0	2.38723
126316	88795	92	46272	32127	86	24434	16394	72	54	91	0	-11	57	0	-6754	0	0	2.38723
206858	132311	106	95267	64001	100	33295	20520	94	-22	91	0	58	84	0	-2505	174	0	2.38824
131320	103658	94	54102	43280	85	21427	16534	56	13	84	0	100	84	0	-74	411	0	2.39027
78605	64244	78	29123	23891	72	12073	9999	45	109	84	0	34	53	0	-1815	0	0	2.39027
98806	82069	88	48182	39360	81	21081	17199	59	-66	118	0	-81	56	0	-275	250	0	2.39128
333905	201326	123	125107	75711	121	63342	37673	121	13	113	0	47	109	0	-1739	188	0	2.3923
124584	91356	92	42151	30325	85	21874	15815	59	47	76	0	65	73	0	151	526	0	2.39736
121020	85410	94	50663	35443	87	24443	16874	68	-65	67	0	-43	35	0	-405	239	0	2.39939
464622	224202	156	164338	78454	144	85511	39177	141	241	188	0	1	95	0	-6704	0	0	2.39939
384999	209913	129	132111	74115	130	59622	31572	127	-107	88	0	159	91	0	-16432	0	0	2.39939
75306	61597	78	27645	22126	76	15410	12396	50	-146	37	0	-49	45	0	34	299	0	2.40243
146040	104064	94	49603	35211	88	26783	18164	76	125	139	0	-6	66	0	-663	107	0	2.40243
208744	129301	105	69732	42669	98	35877	22159	95	-227	50	0	121	75	0	-2103	56	0	2.40345
129158	102428	88	37363	30004	82	22757	17935	57	11	127	0	7	53	0	-1779	134	0	2.40446
244377	164140	110	80297	54035	102	42013	27100	99	195	110	0	9	56	0	-1494	33	0	2.40446
107539	85513	84	40967	33078	81	24473	19851	62	-138	48	0	22	44	0	197	1022	2	2.40953
218361	141881	100	80543	50571	100	36416	23505	96	-11	91	0	-29	53	0	-554	312	0	2.41054
168233	110440	109	61815	40360	94	32021	20987	85	0	104	0	-63	50	0	-1192	188	0	2.41156
215605	135420	102	93908	61078	100	25666	15649	76	36	78	0	138	102	0	-327	548	0	2.41257
178546	132870	100	78544	57490	92	27758	20077	70	64	128	0	21	59	0	-791	152	0	2.41561
153722	118315	97	68900	55296	89	24758	19374	61	-129	28	0	27	71	0	-269	280	0	2.41662
241154	174959	100	161453	115013	103	635	465	0	-60	73	0	-103	30	0	-871	116	0	2.41764
129050	96927	86	59057	42966	87	24580	18458	64	-100	108	0	-80	59	0	-14	285	0	2.41865
143147	113159	90	49822	39289	84	21710	17039	56	-88	141	0	24	60	0	-1008	672	0	2.41865
134000	106398	93	36620	29429	82	22967	18998	53	-256	0	0	23	70	0	-1378	37	0	2.41967
78227	64165	78	30314	24649	76	14697	11948	49	-26	154	0	-58	58	0	-990	105	0	2.42068
295844	203193	111	212833	144858	110	1216	879	0	-10	43	0	-137	37	0	-4311	0	0	2.42068
120144	94620	96	38190	29225	82	23156	18170	70	-213	19	0	-21	43	0	-4044	0	0	2.42169
250011	167587	108	74122	46977	105	36783	23313	101	-12	150	0	68	128	0	190	711	0	2.42575
170742	111709	95	70101	44855	94	24530	15510	71	111	101	0	102	81	0	-850	302	0	2.42676
84054	68037	82	33288	27167	78	16719	13953	49	8	104	0	-139	4	0	-166	432	0	2.42879
291793	163883	129	149360	94380	112	73822	44742	107	-123	54	0	-29	46	0	-1405	296	0	2.4298
274562	172524	107	66988	40171	107	44630	27219	104	-200	46	0	3	77	0	-11519	0	0	2.4298
323712	138433	144	119660	45853	144	57999	22010	142	5	67	0	-34	84	0	-23896	0	0	2.4298
375713	195883	152	112016	58343	136	68387	36509	135	265	187	0	117	135	0	-311	394	0	2.43284
67917	58308	76	21241	17750	56	15582	12251	49	-11	182	0	-34	58	0	-8739	0	0	2.43284
105612	86960	83	45631	36894	80	18268	14583	56	141	120	0	-97	16	0	-8460	0	0	2.43386
190065	129338	99	72065	47469	96	28518	18592	81	-2	129	0	-95	33	0	-977	123	0	2.43487
176385	130473	93	68073	48500	91	28671	20931	81	20	58	0	53	97	0	517	436	0	2.43588
122124	96168	88	43357	34157	83	21854	16925	64	-67	128	0	-21	58	0	478	427	0	2.43791
134222	107974	89	82962	66590	86	15364	11996	50	-94	54	0	52	66	0	-3330	0	0	2.43791
438123	222659	157	126938	62089	145	72899	37299	140	-83	119	0	113	117	0	-61	468	0	2.43994
172574	124302	96	87517	61466	92	26396	18567	69	-112	43	0	14	87	0	-13956	0	0	2.43994
141768	111529	87	59786	46133	85	26659	20715	82	-163	91	0	19	76	0	244534	201415	101	2.43994
42879	34299	78	16352	13424	51	7864	6997	38	-26	73	0	165	103	0	-648	0	0	2.44197
122898	97907	88	42209	32799	81	23773	17784	65	-103	66	0	11	91	0	232	472	0	2.44298
233260	156369	109	71438	44919	101	30590	19777	89	-27	74	0	-64	105	0	-3142	0	0	2.44298
190317	146402	92	80688	61568	91	32129	24525	85	-99	60	0	0	71	0	-728	190	0	2.44501
52734	43960	75	22348	18347	59	8863	7445	41	-178	11	0	48	50	0	-1120	0	0	2.44602
108346	86736	88	39045	31050	81	20453	15448	59	-60	83	0	4	50	0	-1745	0	0	2.44602
78242	63430	81	28624	23492	74	10646	8806	42	-155	39	0	40	42	0	-2611	0	0	2.44704
155467	120038	103	50030	39119	85	20936	15819	66	-76	81	0	93	60	0	-1086	190	0	2.44704
470653	221462	228	238828	115750	226	82075	40069	186	163	196	0	0	179	0	554	649	0	2.45109
136702	93745	93	51425	34894	90	28011	18673	77	59	74	0	-66	60	0	-1530	5	0	2.4521
249758	152859	106	103373	62035	103	39808	23918	98	-113	94	0	-19	68	0	-1671	0	0	2.45312
88479	72354	79	32273	25661	77	18899	15099	54	106	108	0	59	75	0	-4303	0	0	2.45312
321353	181949	125	106321	60406	122	56019	30812	119	52	155	0	-120	37	0	829	553	0	2.45616
201752	151376	97	63527	46720	92	35310	25634	91	37	121	0	-46	50	0	-281	126	0	2.45819
72565	57088	93	25017	19828	77	13583	10216	53	194	199	0	102	90	0	130973	261096	39	2.45819
104745	77257	98	45052	32574	84	14826	10644	52	-23	115	0	12	82	0	-912	221	0	2.46021
181562	129917	97	77451	54799	94	28079	20443	77	-113	67	0	-28	68	0	-1299	313	0	2.46021
306829	190559	129	125104	78360	122	62308	41087	117	44	98	0	-187	28	0	370	481	0	2.46325
329968	185911	123	147944	84755	121	54636	30519	117	-152	58	0	58	64	0	-8557	0	0	2.46427
219891	142030	99	76641	48599	96	36413	22236	93	227	166	0	7	78	0	-7459	0	0	2.46427
95034	73216	97	28809	21077	97	21308	15874	73	750	465	0	570	316	0	-6078	0	0	2.46427
176733	133778	94	52826	40661	91	30462	22322	83	-115	50	0	49	96	0	384	364	0	2.46731
206793	154414	99	70525	52666	95	41754	30364	93	3	117	0	37	102	0	-2028	164	0	2.46731
328737	193874	112	125121	73846	112	66063	38900	110	1	81	0	97	117	0	-10827	0	0	2.46832
104849	82940	86	37072	29216	82	19768	15778	57	3	102	0	-13	28	0	-4021	0	0	2.46832
116173	94731	85	42414	33849	82	14730	11916	48	102	90	0	-95	39	0	-172	557	0	2.47238
194897	127306	102	82722	54060	97	30862	19782	84	34	110	0	14	81	0	32	581	0	2.4744
255640	149937	108	93405	56128	104	43718	24089	102	-34	62	0	-100	36	0	-3251	0	0	2.4744
127629	104105	83	42271	33882	82	23309	17713	58	-126	102	0	1	82	0	-19803	0	0	2.47542
117679	93790	88	37553	30366	80	23156	18101	66	-65	69	0	-17	35	0	-13471	0	0	2.47542
89919	73014	86	31976	26166	77	19268	15849	53	47	55	0	-106	14	0	-5912	0	0	2.47542
97641	77637	87	22425	18323	55	16146	12796	50	1	87	0	7	55	0	-6014	0	0	2.47542
148203	118052	91	54061	43492	84	26246	20029	68	-60	108	0	-104	58	0	-5046	0	0	2.47643
295189	169953	127	106709	63463	123	43391	24939	118	43	118	0	25	81	0	-4091	0	0	2.47643
122031	92237	89	44238	31977	85	23991	17546	64	-50	167	0	4	50	0	-11069	0	0	2.47745
420995	215814	146	128321	65816	142	67738	35497	139	11	176	0	82	79	0	-10524	0	0	2.47745
353632	183249	120	160184	81896	122	77473	40539	120	103	143	0	-91	46	0	-25144	0	0	2.47745
90756	72250	81	30959	25260	77	20843	16350	58	-82	59	0	-16	52	0	-9262	0	0	2.47846
115828	90254	86	43331	33186	82	22364	17892	63	58	134	0	-162	17	0	-1855	0	0	2.47846
278664	163363	130	111773	65530	114	43294	25245	109	47	166	0	-74	113	0	-261	364	0	2.4815
47605	38573	66	20997	17120	56	8059	6510	39	55	102	0	-57	12	0	-2471	0	0	2.4815
268160	164085	113	120508	74411	109	56680	35967	105	-136	68	0	-84	56	0	-540	299	0	2.48353
147330	106038	89	58888	41563	89	29116	19819	87	-67	117	0	10	67	0	-6022	0	0	2.48454
275478	158205	113	89597	49314	110	43703	25462	106	-28	72	0	5	59	0	-8100	0	0	2.48454
321013	175072	122	100142	55624	117	46446	25191	113	-94	53	0	24	56	0	41	569	0	2.49164
193324	131710	98	68989	45476	95	24056	15316	65	-70	79	0	21	108	0	-7443	0	0	2.49164
242359	156595	109	91594	57394	105	48116	31025	102	7	58	0	-84	49	0	-7007	0	0	2.49164
280965	185583	108	127019	82984	106	55444	36442	104	-195	48	0	40	79	0	335	466	0	2.49569
127169	103419	90	45448	36554	81	23189	18014	57	-38	107	0	-61	37	0	-548	340	0	2.49671
75973	61085	79	24232	19639	62	13674	11169	46	152	190	0	-30	30	0	-4480	0	0	2.49772
54868	45697	76	13736	11241	47	9696	7743	41	-20	105	0	73	126	0	-828	0	0	2.49873
142507	113168	88	66869	53757	85	26389	21028	61	139	142	0	-226	14	0	51	509	0	2.50076
180975	141908	92	57919	45226	88	31549	24235	85	-139	98	0	-18	79	0	-1227	295	0	2.50177
83218	68127	81	29820	24402	75	16093	12927	55	9	85	0	-25	34	0	-275	215	0	2.50482
196644	132584	100	87875	58517	97	32893	21682	85	-122	67	0	10	61	0	-2253	0	0	2.50482
162235	127402	89	59197	46844	86	28778	22356	71	-41	78	0	-75	28	0	-6587	0	0	2.50482
304834	174738	123	106895	62003	116	50081	28175	115	-58	67	0	-71	31	0	-126	962	0	2.50786
123727	101256	83	28705	23423	65	21814	17488	57	-147	98	0	-57	33	0	-9058	0	0	2.50786
82990	68772	80	31142	25524	77	14887	11931	48	-129	58	0	58	50	0	-100	451	0	2.5109
131635	105671	83	58206	46958	83	22969	18489	62	156	176	0	34	35	0	138	730	0	2.51495
221152	145883	104	110355	73424	99	35160	23325	95	144	136	0	-80	23	0	-77	225	0	2.52002
245418	151096	106	111391	70990	103	39526	24379	99	-24	89	0	-22	78	0	-4614	0	0	2.52103
139201	111304	87	46249	37453	83	21335	16822	57	-54	69	0	20	73	0	-1356	94	0	2.52205
123386	100675	83	52144	41930	83	25498	19796	65	-18	76	0	-114	79	0	-5141	0	0	2.52205
106206	86933	87	43187	35374	79	19282	15380	54	-76	67	0	-37	54	0	-9110	0	0	2.52205
141373	114189	89	51430	41375	84	25126	19582	65	-46	90	0	-29	88	0	-12824	0	0	2.52205
373714	195465	129	123435	62718	125	50032	25926	121	35	79	0	-3	74	0	-24438	0	0	2.52205
179599	131123	98	61065	43507	91	29159	20839	86	-26	142	0	54	86	0	519	777	0	2.53016
145471	105043	94	48192	33928	89	26685	18796	72	-29	123	0	-1	78	0	-6386	0	0	2.53016
91089	74792	84	38225	31587	78	16113	13268	51	111	101	0	-98	50	0	-9693	0	0	2.53016
147692	106691	92	58916	42283	90	21442	14574	60	17	119	0	-13	37	0	-4376	0	0	2.53016
154868	103854	97	61032	40939	91	30585	20501	79	65	112	0	-30	82	0	-748	77	0	2.53218
219014	140509	103	101357	67037	100	41211	25156	97	62	108	0	-19	38	0	-3497	0	0	2.53218
202437	133950	101	82133	56344	97	31677	21015	83	74	115	0	55	81	0	-8333	0	0	2.53218
42755	36090	73	17452	14777	50	6563	5292	38	111	157	0	-66	12	0	-4034	0	0	2.5332
223849	155221	102	69135	46431	96	30607	21751	79	45	101	0	62	71	0	-5305	0	0	2.5332
91709	74672	85	30607	25175	77	18003	14080	54	-239	6	0	-65	16	0	-9140	0	0	2.5332
86028	69457	79	27108	21849	75	15374	12458	49	-21	81	0	87	92	0	-1046	341	0	2.53421
80254	65365	84	26449	21446	75	13855	10923	49	94	133	0	97	70	0	-1165	132	0	2.53523
132074	105560	85	51561	41917	84	25005	19322	65	-42	107	0	-31	111	0	-1557	0	0	2.53523
152325	112304	94	55720	39817	87	26965	19121	79	-6	110	0	21	79	0	277	662	0	2.53928
238735	158254	113	81175	52361	106	36846	24071	103	11	88	0	-73	74	0	-29	412	0	2.54232
215997	141469	101	97853	65076	99	31986	21144	85	-85	87	0	-24	62	0	-8137	0	0	2.54232
196478	129474	104	65288	42884	94	39973	26316	93	152	121	0	-94	46	0	-433	267	0	2.54435
126410	95867	86	42286	30883	86	26703	19665	69	-58	94	0	-3	28	0	6254	2691	58	2.54435
125634	101647	84	44660	34998	83	21944	16481	60	-105	81	0	-26	67	0	-5042	0	0	2.54435
107801	86670	87	33488	27147	80	19721	15222	56	131	100	0	3	60	0	-471	268	0	2.54536
299365	184413	110	136855	84031	111	53456	33648	105	254	199	0	19	71	0	-3	299	0	2.54942
83049	67997	79	34189	28182	76	10424	8905	42	-36	97	0	53	72	0	-197	373	0	2.55144
298941	168412	123	96141	54960	116	51148	29316	113	-31	155	0	-75	65	0	326	741	0	2.55347
191146	130661	104	84396	57434	95	28782	20127	85	95	94	0	-17	73	0	-825	117	0	2.5555
278908	166454	107	135135	82920	106	42908	23896	102	-150	71	0	-70	49	0	-7986	0	0	2.5555
37597	32805	72	371903	308743	83	143	179	0	-2	113	0	70	69	0	-2120	0	0	2.55651
242381	145390	117	97158	62115	104	37918	22062	102	-7	110	0	26	113	0	-2028	0	0	2.55651
257895	164399	105	95472	61460	99	40455	26434	97	-139	74	0	22	62	0	-6885	0	0	2.55651
541253	294298	173	221055	125036	166	120162	69257	162	934	1959	9	700	1330	5	310	806	0	2.55955
149314	113703	88	57428	41647	86	23260	16504	63	-72	70	0	-80	17	0	-26909	0	0	2.55955
250961	149598	106	81124	48665	104	35045	20805	92	-290	63	0	-34	109	0	-17917	0	0	2.56057
85165	73000	77	22612	19109	53	10905	8829	42	-132	25	0	-107	6	0	-19168	0	0	2.56057
86449	71974	81	29430	24323	69	19101	14931	57	18	71	0	-107	38	0	60776	114888	39	2.56057
214422	137655	102	82904	52656	98	34452	22754	93	104	110	0	-6	77	0	-9432	0	0	2.56057
65542	54296	83	24828	20626	67	12401	10273	45	82	87	0	-19	68	0	339	501	0	2.56462
293064	169519	114	87413	50518	109	49878	28186	107	-210	51	0	10	102	0	-2203	313	0	2.56564
279299	174007	116	95267	56976	113	41564	25242	107	-13	87	0	-28	56	0	-3305	0	0	2.56564
34136	27717	72	13823	11431	48	5555	4851	35	-34	53	0	66	104	0	-2963	0	0	2.56665
104701	85519	82	37915	30779	81	13487	11058	49	-95	138	0	11	77	0	-2404	0	0	2.56665
144269	114329	91	54110	42841	84	22621	17522	58	42	102	0	-66	24	0	-132	411	0	2.56868
271278	182167	103	102089	68463	102	49108	32629	99	-17	168	0	67	94	0	292	584	0	2.57375
160360	107752	109	56544	38212	92	32270	21397	89	12	98	0	112	87	0	-2082	0	0	2.57476
66256	51870	92	35838	27417	78	12458	9743	46	3	111	0	7	57	0	-562	145	0	2.57577
277834	167024	105	90752	54177	105	50284	30821	102	42	118	0	15	54	0	-634	292	0	2.57679
51042	42792	76	25769	21100	72	1444	1115	13	105	131	0	24	93	0	266	424	0	2.58287
130493	100811	86	45068	33883	83	27667	21638	74	-14	111	0	8	77	0	25	365	0	2.58692
91842	75906	81	33011	26561	78	16736	12811	51	52	75	0	-79	19	0	184062	146734	94	2.58692
250816	162578	108	85279	56653	104	43120	26852	102	316	186	0	-44	64	0	-3440	0	0	2.58692
75938	63565	80	29891	25285	67	11065	9492	42	69	118	0	35	77	0	-5755	0	0	2.58794
88067	72372	86	22771	18815	58	18718	15346	54	9	68	0	73	94	0	-506	105	0	2.58895
211456	144997	103	108382	75005	98	38290	26261	94	254	132	0	29	97	0	65	446	0	2.59503
130513	105415	88	42263	34321	83	23880	19147	60	-43	119	0	25	71	0	-205	423	0	2.6001
212539	145404	104	98155	67610	98	28068	18585	79	-102	70	0	82	76	0	-232	220	0	2.60213
144700	110175	89	59338	42768	86	19458	14133	58	16	146	0	-71	38	0	-1408	0	0	2.60314
132187	104912	88	46053	35975	83	22551	17198	60	-206	20	0	17	79	0	778	957	0	2.60416
85683	69693	81	33353	26473	77	16609	12803	53	-51	48	0	14	55	0	203219	159214	83	2.60416
219850	149985	100	71641	47745	98	37973	25253	95	-193	88	0	158	93	0	-3412	0	0	2.60416
62180	56747	54	28898	24572	64	11060	9157	44	5	59	0	-134	11	0	-8568	0	0	2.60517
175274	111717	103	67569	43287	94	27172	17151	75	-77	101	0	1	72	0	-6267	0	0	2.60517
90899	73401	86	23650	19637	60	18116	15110	53	-218	63	0	-76	84	0	-716	275	0	2.60618
230375	154939	104	101428	69486	101	38919	26639	95	18	93	0	-31	60	0	-578	399	0	2.6072
168751	110477	96	55582	35954	92	30460	19294	87	-83	82	0	-2	63	0	217	391	0	2.61125
178088	130392	95	73020	51925	91	25999	19056	69	142	130	0	-124	5	0	-5735	0	0	2.61125
365553	204316	122	130978	76749	118	60275	33376	117	-154	73	0	46	95	0	-13209	0	0	2.61125
284496	178954	114	101963	65645	109	43523	27742	106	80	124	0	-78	18	0	-7300	0	0	2.61227
128498	104060	88	50153	40660	83	18885	15034	54	-140	52	0	-19	78	0	122	350	0	2.61429
221139	161039	96	63398	43964	95	36436	26139	92	-152	145	0	-37	36	0	-2454	198	0	2.61531
213712	147185	97	90008	60906	94	27592	18308	76	-25	89	0	17	55	0	-10408	0	0	2.61531
225965	145962	104	78582	51923	97	32997	21785	95	4	97	0	95	104	0	-11217	0	0	2.61531
178303	115332	104	72196	47247	95	28771	18406	74	-174	55	0	49	49	0	-5875	0	0	2.61632
238921	142250	111	78639	47819	102	48660	28608	100	167	170	0	16	67	0	-983	491	0	2.61733
234991	148078	102	80854	50148	99	43680	26332	97	38	94	0	-28	53	0	-7650	0	0	2.61733
311958	186439	123	112032	67415	118	45530	27110	114	72	136	0	-8	80	0	-2739	0	0	2.61835
514612	246091	177	225916	114621	167	99154	46555	163	760	1537	8	462	880	0	-10208	0	0	2.61835
128474	103278	85	57405	46225	83	23646	18921	64	-73	70	0	-27	108	0	-10722	0	0	2.61936
88022	72531	86	42737	35202	77	12474	10368	47	-34	75	0	-34	87	0	-6170	0	0	2.61936
135968	106454	102	37784	30311	84	22674	17078	63	-16	98	0	85	103	0	-2748	0	0	2.62038
114720	89718	100	42255	33905	82	18003	13929	57	-260	76	0	19	67	0	-2403	0	0	2.62038
234334	149312	112	82865	53733	103	41882	27703	99	-84	82	0	-47	86	0	-440	643	0	2.62139
237056	154169	120	107680	70603	107	44336	29419	102	92	187	0	-41	57	0	-594	176	0	2.6224
79393	65842	81	37752	31531	77	14016	10907	47	-70	23	0	-105	27	0	-5861	0	0	2.62342
178324	125769	96	85804	62028	94	28704	19729	73	-103	102	0	54	60	0	-2230	0	0	2.62342
160763	130163	88	56915	45250	85	25619	19624	70	-103	79	0	47	111	0	-264	471	0	2.62544
234082	150999	115	95229	62383	99	35828	22671	87	-157	44	0	94	119	0	-5324	0	0	2.62544
74969	62054	77	22231	18126	59	13589	11249	49	79	93	0	-71	13	0	-336	330	0	2.62848
346310	224998	116	159915	104716	116	78507	51356	111	171	134	0	-26	87	0	-247	390	0	2.63051
163467	128330	94	46463	36421	85	28043	21315	79	-166	27	0	14	75	0	-172	525	0	2.63254
167938	131254	93	73344	55963	88	30988	23927	84	105	135	0	8	62	0	-945	385	0	2.63355
146071	117970	89	68254	55103	86	31986	25780	82	50	98	0	65	90	0	-658	127	0	2.63558
101592	80376	85	37073	29504	79	21620	17351	58	-9	95	0	-64	56	0	8	384	0	2.63862
358738	221736	150	155860	100389	131	87588	54970	130	201	109	0	98	61	0	-444	251	0	2.63964
148252	117641	88	65174	50882	88	18669	14262	58	-210	81	0	-61	84	0	-482	287	0	2.64268
172214	111366	100	64840	40983	94	37862	22774	91	-99	60	0	55	105	0	-2974	0	0	2.64369
112682	86574	90	39952	30076	85	19970	14946	57	-156	94	0	-44	68	0	-505	231	0	2.6447
222362	143757	111	88613	57289	102	38846	25027	97	88	200	0	-49	36	0	-998	226	0	2.64572
82173	65702	83	22768	18570	61	13552	11352	48	-76	67	0	-43	30	0	-201	357	0	2.64673
255251	150224	111	91488	54565	109	50592	30233	107	96	119	0	-89	50	0	-30	461	0	2.65079
53643	44817	73	24858	20926	63	9413	8113	42	69	98	0	-68	46	0	-2580	0	0	2.65079
80455	63191	83	30572	25403	77	18831	15495	53	103	165	0	5	86	0	448	702	0	2.65383
102717	85493	80	39478	32587	79	17076	13631	55	37	104	0	-49	45	0	-1453	39	0	2.65383
211949	142187	99	84095	56596	98	38202	25634	95	40	81	0	-19	80	0	-2207	0	0	2.65484
183733	124547	112	61846	41301	95	27493	17880	73	93	165	0	46	71	0	312	435	0	2.65687
198249	136130	97	91116	63240	94	36540	24876	92	94	187	0	33	73	0	-2794	0	0	2.65788
187342	118037	98	68148	43224	93	31679	19423	90	34	173	0	-59	90	0	-9999	0	0	2.65788
106302	79069	87	44377	32218	84	19561	13896	57	29	85	0	-38	56	0	-1072	576	0	2.6589
178006	130895	97	75669	55062	95	32147	22652	91	132	148	0	66	104	0	-165	333	0	2.65991
164880	120460	91	87019	63800	91	24419	17022	66	7	99	0	11	73	0	-712	0	0	2.66498
212623	134482	103	80413	52092	101	34302	21114	98	-102	47	0	91	73	0	-3169	60	0	2.66498
237270	146714	102	113167	70374	102	34783	21034	88	-14	113	0	-92	27	0	-7997	0	0	2.66498
158138	113545	91	61281	42690	90	28907	19388	82	-141	13	0	-54	19	0	-11347	0	0	2.66599
110560	82231	90	88481	65238	88	247	283	0	22	119	0	43	73	0	-8039	0	0	2.66599
98695	80366	82	35599	27990	79	19236	15043	56	173	116	0	-65	54	0	-5499	0	0	2.66599
158343	112252	95	72046	53018	92	23835	16920	72	-90	103	0	74	94	0	138	468	0	2.67106
259709	149513	111	75836	43641	104	44728	24809	102	41	178	0	-62	33	0	-1156	232	0	2.67207
167258	119023	96	68660	48239	92	24793	17680	69	-27	102	0	83	82	0	-5242	0	0	2.67309
209320	137795	107	76252	48695	100	35060	23893	92	-79	51	0	-54	36	0	-155	453	0	2.6741
154201	100201	107	57704	37122	93	26186	17126	75	-78	61	0	-108	11	0	-3446	0	0	2.67511
103958	88955	79	31967	26248	77	20873	17143	54	-60	94	0	76	59	0	724	701	0	2.67714
184767	126243	98	68805	47078	95	32203	21038	85	-168	82	0	0	73	0	-527	982	0	2.67816
233178	155457	100	75174	49361	99	41315	27197	96	-163	58	0	19	53	0	-5458	0	0	2.67816
252024	157373	104	94921	60727	103	37714	22374	99	-69	150	0	23	108	0	-8881	0	0	2.67816
125016	102614	84	60181	48673	83	20431	15986	55	-45	107	0	7	89	0	673	536	0	2.68221
136754	108543	97	51165	41176	84	27545	21962	66	18	97	0	10	83	0	-439	839	0	2.68221
67770	55114	78	22579	18706	61	13056	10557	47	75	193	0	-61	16	0	-528	207	0	2.68322
117573	91507	86	51344	38685	85	17541	13287	52	-54	145	0	-29	36	0	-2217	0	0	2.68424
139772	104195	88	50908	36954	87	24133	17697	64	126	216	0	-49	21	0	-181	212	0	2.68829
214060	157115	101	101908	76096	102	43833	31673	95	262	239	0	21	96	0	127909	151132	47	2.68829
77816	65863	78	30936	26110	68	16232	13154	50	-297	43	0	5	52	0	-6829	0	0	2.68931
189164	124878	100	61920	40810	96	34741	21413	95	120	140	0	-32	64	0	-324	570	0	2.69133
144336	102876	92	63873	44307	90	20949	13876	65	83	112	0	26	46	0	-460	594	0	2.69235
356614	167981	152	132829	59045	148	56166	26492	143	148	211	0	264	272	0	-7877	0	0	2.69336
93905	77682	82	30643	25160	70	18212	14201	55	-43	77	0	-30	39	0	26202	10646	95	2.69336
157657	116186	92	66001	46593	92	26835	19160	71	14	130	0	-33	21	0	-13517	0	0	2.69336
196118	139244	112	83428	59351	96	32075	22076	89	-258	45	0	-84	55	0	-252	273	0	2.69539
160921	113344	106	76387	55657	92	23515	15916	65	-47	97	0	-68	38	0	-437	428	0	2.69742
159230	119216	93	53370	38447	91	24751	18354	64	165	118	0	0	68	0	-105	629	0	2.69944
141377	101364	92	46961	32828	88	23533	17023	67	-71	98	0	-20	85	0	-1218	126	0	2.70046
209246	134458	101	71037	45495	97	37411	23579	94	-14	137	0	-100	86	0	-500	267	0	2.70248
417143	210200	138	133668	68576	136	72197	36148	134	-5	124	0	55	51	0	-4804	0	0	2.70248
123574	100671	85	57081	45924	83	19813	15687	57	-1	77	0	-10	61	0	-476	139	0	2.70552
417654	233039	144	166232	96322	140	78418	44440	137	-44	433	0	98	152	0	-403	326	0	2.70755
422153	252492	145	214012	135107	140	102377	64624	138	28	223	0	87	180	0	-9671	0	0	2.70755
171685	126061	99	69790	50246	93	27260	19950	72	-38	103	0	32	71	0	-262	249	0	2.71059
100111	81649	79	30806	25183	78	20641	16883	56	27	104	0	0	89	0	328	565	0	2.71161
159458	109623	95	67053	46860	92	26326	17836	68	238	143	0	75	99	0	-866	372	0	2.71262
215477	134983	108	67535	41675	102	35499	22425	96	0	64	0	-7	58	0	247	577	0	2.71363
79186	65358	81	35011	28755	76	12058	9650	46	-4	191	0	-30	95	0	170	419	0	2.71566
203292	136579	98	75444	49214	95	35070	24299	86	-163	21	0	-17	61	0	-1923	0	0	2.71566
61530	51321	76	24891	20852	62	13239	10906	45	-65	124	0	29	58	0	-7194	0	0	2.71566
101748	83598	81	35312	28550	78	21604	17414	56	-119	55	0	-19	41	0	-6383	0	0	2.71566
194384	123758	103	73076	45897	114	37517	23657	94	-120	64	0	101	106	0	237	404	0	2.7187
94607	78828	86	25937	21573	62	18041	14438	52	75	127	0	50	51	0	-2349	0	0	2.7187
105603	85075	84	28773	23609	73	17868	14407	53	-164	6	0	123	91	0	-5658	0	0	2.7187
270600	176035	108	110281	73433	105	51546	33923	101	-8	159	0	-20	47	0	-2883	0	0	2.71972
85121	71060	78	29615	24327	70	16911	13730	49	-149	59	0	-10	89	0	74	522	0	2.72174
164420	122535	90	64015	46989	90	27100	19393	73	-174	44	0	-20	63	0	-1796	0	0	2.72276
272058	168922	109	104559	63732	106	47234	29717	101	17	95	0	31	65	0	46	704	0	2.7258
223298	137747	102	78487	48995	99	35005	21871	91	-22	64	0	13	43	0	-6952	0	0	2.7258
188975	126697	96	76951	52170	94	32676	21158	85	8	90	0	-91	47	0	-9175	0	0	2.7258
86808	73063	80	20081	16479	56	18043	14787	54	8	134	0	79	83	0	72	441	0	2.72884
60495	49078	86	19221	15962	54	11403	8948	45	72	99	0	-63	73	0	-360	220	0	2.72884
151056	117319	94	56396	44146	87	23577	17795	64	-121	81	0	166	120	0	-877	0	0	2.72985
133940	106287	86	43592	33320	85	24764	18720	65	-144	72	0	112	81	0	-6671	0	0	2.72985
339846	200625	138	133548	81702	121	74315	43879	118	-190	111	0	62	111	0	-2113	0	0	2.73087
88768	73069	81	28387	23088	71	15108	12071	47	-155	55	0	1	44	0	-669	271	0	2.73289
110247	90725	89	56538	46501	81	20199	16464	56	71	97	0	36	84	0	-543	79	0	2.73594
245291	153602	110	98206	61724	104	39050	24300	100	-188	79	0	-57	83	0	-436	257	0	2.73796
298321	179100	114	140238	87851	115	54760	33280	109	-18	96	0	-10	89	0	-348	717	0	2.73999
271936	175660	106	111467	71749	104	48819	31265	101	111	117	0	-36	49	0	-14990	0	0	2.73999
67259	56307	80	19131	16095	53	11753	9550	45	-103	33	0	-9	48	0	-5468	0	0	2.73999
126627	89079	95	48787	34230	87	21007	13907	62	40	76	0	134	129	0	-2919	222	0	2.73999
122544	99398	85	46415	37931	83	18040	14694	52	254	158	0	-80	48	0	-133	190	0	2.74404
135500	94788	97	44969	31142	88	26417	18015	74	22	58	0	15	38	0	-2061	0	0	2.74404
310521	184228	136	117425	71851	121	53834	31297	115	796	455	0	307	245	0	151731	137508	51	2.74404
237241	146087	106	68244	41989	104	41107	24976	101	67	113	0	29	69	0	-422	352	0	2.74607
111169	92611	83	34049	27727	78	24570	19074	60	-53	58	0	-177	1	0	-7463	0	0	2.74607
282203	171679	107	123123	72284	107	40034	23610	101	-141	104	0	-76	44	0	-152	372	0	2.74911
256022	155981	109	93994	56023	105	37110	23822	102	275	117	0	35	67	0	856	897	0	2.75114
193725	140582	100	82211	58893	94	30000	21492	74	-272	53	0	-91	43	0	-6786	0	0	2.75114
116650	93901	83	35986	27685	82	22517	17416	61	-33	45	0	52	78	0	-6785	0	0	2.75114
374294	207035	146	111493	60331	140	72016	39156	137	194	188	0	64	175	0	-496	386	0	2.75317
208592	136979	99	66247	43031	95	33315	21585	90	-147	49	0	139	88	0	-406	98	0	2.75722
106959	88399	81	36160	28644	82	19988	15872	59	23	81	0	-70	72	0	173093	195155	97	2.75722
112814	94927	82	49428	40639	79	17923	14491	54	-14	142	0	-87	27	0	-5885	0	0	2.75722
149582	120797	87	56250	46166	84	24255	19441	64	-93	90	0	62	97	0	-8443	0	0	2.75722
86345	74851	81	37684	31465	76	12289	10509	45	36	100	0	-85	64	0	-7565	0	0	2.75824
357970	223561	141	140010	89723	137	82841	51241	134	-109	233	0	-40	68	0	504	388	0	2.76635
142261	115650	87	57196	45301	85	31574	24752	80	-108	127	0	-136	39	0	-16215	0	0	2.76736
140286	101090	100	61587	44095	88	23394	16427	68	-70	59	0	-8	56	0	-377	912	0	2.76837
77154	64654	79	23050	19289	56	15731	12857	50	-77	36	0	89	99	0	-3276	0	0	2.76837
366857	197839	139	117638	60172	135	61338	33176	132	115	136	0	186	120	0	-119	640	0	2.77243
314159	187213	113	94771	54992	111	57610	32914	110	45	115	0	-109	24	0	-5032	0	0	2.77243
117515	90707	90	45665	33635	85	21257	16060	59	-155	41	0	63	129	0	-13880	0	0	2.77243
82289	70727	77	38217	32577	75	11897	9571	45	-157	34	0	112	86	0	-12962	0	0	2.77344
356555	199695	138	112796	62337	127	57181	31136	123	31	99	0	-37	65	0	-107	401	0	2.77547
67453	59150	78	22952	19620	54	13838	11243	48	-205	61	0	1	67	0	-11020	0	0	2.77547
148689	115194	91	25342	19760	64	7101	5290	39	-149	83	0	4	93	0	-4766	0	0	2.77547
92663	76523	88	36402	30192	77	14458	12411	47	120	191	0	-59	23	0	146	449	0	2.77952
95972	78164	85	32674	26923	78	15548	12827	50	141	113	0	90	87	0	-417	104	0	2.78155
92700	75614	81	28280	23651	71	17406	14394	50	104	164	0	-21	61	0	-440	145	0	2.78662
134070	97015	103	46411	33861	86	26000	19321	73	-17	48	0	-58	47	0	583	839	0	2.79169
176139	122228	94	63344	43511	92	35763	24543	91	-92	74	0	-7	37	0	-3280	0	0	2.79169
370204	236522	136	254370	176168	125	91313	60674	121	100	133	0	-55	73	0	-6333	0	0	2.79169
171401	124766	97	72061	51359	91	26758	19336	69	-58	150	0	-72	50	0	-12589	0	0	2.7927
130468	106835	85	48349	39334	83	21042	17281	57	238	152	0	-58	48	0	234	376	0	2.79574
44494	36816	86	16482	13708	49	6005	5263	35	6	120	0	7	93	0	-1082	181	0	2.79676
85497	70575	81	32408	26979	77	13480	10901	47	-57	63	0	0	75	0	-1246	0	0	2.79676
230029	146384	104	76106	48560	98	46358	29368	96	-15	60	0	33	56	0	-901	406	0	2.79777
169061	114115	95	67094	46365	92	32498	21553	86	81	128	0	41	117	0	-1256	0	0	2.79878
225155	146423	104	90224	58499	100	32158	20189	90	36	181	0	27	66	0	-1566	339	0	2.7998
187825	144528	95	69698	55543	88	20776	15478	55	3	65	0	77	63	0	-7402	0	0	2.7998
216272	125828	109	77103	46372	102	39666	22681	99	279	214	0	9	69	0	-296	377	0	2.80284
119503	100817	81	53678	44438	81	22110	17677	57	-91	83	0	-120	27	0	-7621	0	0	2.80284
140607	97226	104	54354	38708	89	21354	14014	62	-80	56	0	-60	35	0	-7969	0	0	2.80284
367834	212803	130	109665	64888	125	73974	41640	126	11	82	0	-95	60	0	-10338	0	0	2.80284
54779	49543	71	25304	21950	57	8285	6971	39	52	180	0	-124	29	0	-13495	0	0	2.80284
281571	175945	109	121630	78116	106	46603	28026	101	123	127	0	-89	39	0	-85	370	0	2.80588
157604	118991	92	67464	51141	90	24741	18702	69	-142	84	0	-45	41	0	-3429	55	0	2.80689
193775	123241	100	71477	45215	97	34348	21490	92	-8	94	0	51	84	0	-2108	0	0	2.80689
107087	84027	86	34885	26855	80	18353	14310	54	75	101	0	-35	17	0	-307	124	0	2.80892
381342	221950	160	128549	76697	149	81521	47338	143	428	507	0	553	409	0	80793	133980	38	2.80892
192433	134767	99	70331	49469	98	32185	22006	91	-192	79	0	44	52	0	-3338	0	0	2.80993
226869	151987	111	88021	59573	99	31006	20530	87	108	107	0	-133	35	0	2	303	0	2.81399
95913	79526	78	30845	25316	75	19068	15096	57	-103	74	0	40	67	0	-4650	0	0	2.81399
220500	142467	99	76503	49427	97	41275	25869	95	139	135	0	-53	64	0	-4823	0	0	2.815
172287	121924	95	76129	53388	91	26814	17953	76	-96	85	0	-19	69	0	-1394	107	0	2.81602
140610	114062	95	53135	43402	83	24865	19819	64	-132	57	0	145	83	0	-32	348	0	2.81703
219705	154059	101	97487	69956	100	31763	21897	88	-253	14	0	27	59	0	-5098	0	0	2.81703
125667	101040	99	50140	40363	85	17674	13870	53	45	92	0	130	146	0	280387	199495	99	2.81703
129495	106734	85	47623	39233	82	22867	18409	59	-15	104	0	-40	88	0	-8535	0	0	2.81703
444719	232174	144	128135	67111	140	66379	33290	137	-225	257	0	258	412	0	-2254	196	0	2.81804
47426	39184	72	19472	16360	53	6634	5541	37	150	104	0	32	55	0	-53	488	0	2.82007
227276	143825	117	91466	60090	103	36780	22553	97	24	109	0	-57	50	0	-528	389	0	2.82108
298385	185840	114	118790	74139	113	56713	35416	108	171	173	0	-10	59	0	779	596	0	2.82717
169189	133180	90	72585	56416	87	25151	19063	65	-87	73	0	-5	71	0	-12914	0	0	2.82717
173742	128967	90	61617	44270	89	27631	21056	76	-95	153	0	-10	58	0	-1952	0	0	2.82818
122706	98113	86	46646	38139	84	19224	15928	56	185	200	0	4	69	0	204	436	0	2.83122
132827	107542	85	38055	30389	83	22294	17397	61	108	96	0	6	79	0	-304	211	0	2.83528
305521	172968	112	104282	57412	111	47267	26526	108	-153	60	0	-82	48	0	-3705	0	0	2.83528
209580	159417	94	83755	63986	92	23591	17402	68	50	171	0	-9	57	0	-6746	0	0	2.83629
98632	81423	91	49679	40998	80	15797	13052	49	15	53	0	-14	46	0	-4493	0	0	2.83629
111940	90227	85	39364	30977	81	21974	17119	60	-25	100	0	34	77	0	715	774	0	2.83832
55070	46876	77	22578	18976	59	10179	7868	44	-84	94	0	90	92	0	-55	435	0	2.83933
342188	196952	127	150421	87143	123	60829	36107	120	-187	128	0	55	84	0	-836	128	0	2.84136
71898	58228	79	24541	20030	63	12696	10728	47	-89	64	0	-69	59	0	-1222	299	0	2.84237
207090	130058	106	91297	58163	98	29592	18346	83	-90	91	0	2	35	0	-170	645	0	2.84541
88625	74333	81	31776	26691	74	18579	15343	52	-13	128	0	-137	18	0	-4775	0	0	2.84643
112150	89956	87	37180	28711	81	22122	16692	60	104	157	0	64	56	0	-548	80	0	2.84744
162406	107320	103	59277	39843	93	31525	20077	86	-67	80	0	29	77	0	-2661	0	0	2.84845
81408	68515	78	30798	25809	76	14388	12134	50	-1	66	0	-55	29	0	-4770	0	0	2.84845
205454	145547	97	98457	68304	94	29447	20284	86	-52	106	0	67	51	0	-680	211	0	2.84947
189536	139579	94	89604	64706	95	26172	19267	67	111	167	0	-70	31	0	-1135	213	0	2.85048
339053	233891	135	183838	125877	122	92083	63037	118	-121	109	0	127	69	0	-3407	0	0	2.8515
210671	137292	112	79380	52302	96	41858	27577	94	67	149	0	84	72	0	-16406	0	0	2.8515
187025	127751	96	75962	52150	93	26170	16443	74	-201	54	0	13	42	0	-14234	0	0	2.85251
195948	138602	93	74887	51521	92	25860	17941	67	-144	80	0	3	52	0	-18829	0	0	2.85251
109541	92604	81	37691	31703	74	18970	15422	52	-65	115	0	-2	30	0	-20751	0	0	2.85251
70562	57439	91	32104	26938	76	9255	7375	42	4	109	0	-75	31	0	-2011	155	0	2.85352
229358	140693	116	91225	58281	105	39262	23556	102	289	204	0	-23	52	0	-2852	0	0	2.85352
142864	113773	99	46997	37776	84	25110	19894	62	146	144	0	91	94	0	-1	376	0	2.85859
118224	88586	89	45296	32892	86	21242	15297	61	-109	70	0	-1	54	0	-2152	0	0	2.85859
449764	254393	150	162659	93593	148	96897	56055	145	370	862	0	267	654	0	-8479	0	0	2.85859
119189	96896	98	46989	38611	81	15852	12447	48	-122	95	0	47	58	0	16	267	0	2.86265
192953	120952	100	68522	43642	96	32892	20633	92	113	162	0	-20	71	0	354	619	0	2.86569
393670	221236	136	132290	75968	131	66759	36094	126	130	120	0	-92	62	0	-630	433	0	2.86771
163798	119651	91	70935	51534	90	22432	15511	60	70	79	0	-132	15	0	-12312	0	0	2.86771
386352	235671	121	141639	86738	119	79424	47205	118	-107	103	0	6	103	0	-17099	0	0	2.86771
209553	146330	97	69998	49345	94	34601	23259	91	-233	90	0	-110	14	0	-23825	0	0	2.86873
147568	103651	89	56396	38402	89	17932	12078	58	-21	157	0	-119	50	0	-26524	0	0	2.86873
241858	159275	101	95348	62797	99	35590	23836	96	-77	111	0	-13	60	0	-30227	0	0	2.86873
151360	121233	90	68955	55065	86	26111	21126	66	135	105	0	-12	44	0	-172	471	0	2.87177
180666	129523	94	71202	49901	92	26865	19585	68	79	148	0	-60	73	0	-263	404	0	2.87278
119014	94230	85	49035	37298	85	21184	16675	56	228	108	0	60	67	0	-341	178	0	2.87481
45110	39457	71	15413	12925	48	5151	4478	34	-5	88	0	14	61	0	-2317	0	0	2.87481
135801	109355	91	64028	51732	85	25502	20330	73	46	152	0	62	70	0	-2173	0	0	2.87481
193532	136955	95	66891	46169	91	34512	24657	89	38	63	0	-89	60	0	-1039	0	0	2.87684
195676	134358	98	75041	51326	95	29937	20103	74	-10	92	0	187	116	0	-3429	0	0	2.87684
156113	102019	103	53211	34779	90	26787	17088	82	192	120	0	20	124	0	-5924	0	0	2.87684
364462	226925	130	158963	98864	126	113808	71955	123	-94	111	0	86	113	0	-6538	103	0	2.87684
307644	203144	107	131186	87289	105	66366	43609	104	307	235	0	-45	75	0	-37210	0	0	2.87785
153707	112722	93	61759	44813	90	22667	16537	66	18	114	0	157	109	0	-5269	0	0	2.87785
162711	110617	96	50146	33928	89	29032	19419	88	13	125	0	-68	53	0	61	1287	7	2.87785
87609	72129	81	32543	26948	77	14784	12365	46	-82	59	0	-65	35	0	-5760	0	0	2.87886
222350	147021	117	77165	51871	98	34179	21985	95	118	125	0	41	71	0	-1359	246	0	2.87988
234465	159273	104	56378	36696	100	36359	24358	98	-139	64	0	-7	58	0	-5456	0	0	2.87988
59523	49620	78	25905	21832	63	6796	5897	37	36	90	0	-39	28	0	-1008	31	0	2.88089
269193	171631	119	92924	57118	112	40685	26283	106	32	97	0	108	107	0	-767	234	0	2.88191
245951	163327	103	94768	63561	103	39188	24870	99	-103	87	0	31	80	0	452	610	0	2.889
97894	80817	86	33207	27439	77	17524	14553	51	123	139	0	-103	43	0	-114	161	0	2.89002
372797	202686	142	103142	51753	124	50371	26872	121	-186	99	0	-102	18	0	-37	489	0	2.89204
161141	125287	97	65278	49869	88	24710	19626	64	-64	79	0	-84	37	0	-6037	0	0	2.89306
76622	63295	84	22260	18634	60	14621	12371	48	-35	106	0	-32	59	0	-108	226	0	2.90015
218932	144501	101	73669	47808	96	34397	22940	92	-74	80	0	-89	52	0	177	574	0	2.90218
446168	230655	143	138123	69900	141	76206	37560	139	102	632	0	193	425	0	-23462	0	0	2.90623
138746	108092	92	44406	33220	83	18756	14474	58	78	88	0	-106	34	0	-64	309	0	2.91029
137626	111610	84	56291	45123	83	20282	16512	56	-248	40	0	82	106	0	-779	337	0	2.91232
202296	145067	96	81789	57265	94	33755	22991	90	198	191	0	75	63	0	-6560	0	0	2.91232
320352	184417	125	103482	60452	120	53452	30410	117	-22	83	0	-15	44	0	-14262	0	0	2.91232
217060	152219	97	98371	73822	97	32069	22268	90	-218	42	0	80	78	0	-271	213	0	2.91941
145875	99610	95	48020	32749	88	28473	19348	79	141	113	0	52	59	0	-773	94	0	2.92043
170083	114509	100	61215	42079	93	31261	20877	89	-154	62	0	24	77	0	-2828	0	0	2.92144
117877	93874	83	45849	34994	82	23240	17245	61	-48	93	0	75	63	0	-5151	0	0	2.92144
107392	86748	85	38450	30927	80	18914	14987	54	94	122	0	-38	91	0	-1667	0	0	2.92245
129545	97757	91	55442	41696	86	17264	12542	56	134	109	0	22	106	0	-1169	43	0	2.92347
457261	269266	144	197553	121008	136	118773	72210	132	113	468	0	-96	212	0	-4463	0	0	2.92347
102948	83602	82	34299	28065	77	18870	15759	55	27	74	0	-39	54	0	-4423	0	0	2.92448
115968	82258	89	44836	31760	85	22376	15559	64	-25	54	0	-65	44	0	-6143	0	0	2.92448
217182	147455	98	117035	80454	98	35630	23520	93	32	88	0	-118	48	0	-6913	0	0	2.92448
145545	116703	86	55769	44717	82	24252	18855	63	69	107	0	-70	37	0	-15314	0	0	2.92448
62876	51323	80	23965	19907	60	11133	8957	43	-48	34	0	56	84	0	-5282	0	0	2.92549
248069	148756	121	87852	53649	104	47710	29024	101	65	143	0	49	48	0	-1426	638	0	2.92651
160533	118153	96	62060	44720	89	29031	21334	75	-14	99	0	-98	40	0	-5732	0	0	2.92651
73760	62111	77	24301	20340	61	15376	12629	53	76	70	0	47	83	0	139	684	0	2.92854
146756	115177	94	59934	46694	86	25611	19212	68	-71	95	0	-86	38	0	-1037	114	0	2.92854
174603	125868	95	76336	54120	92	28368	19208	80	116	128	0	-17	61	0	247	630	0	2.93056
113014	93849	89	51846	43304	80	16742	13392	52	-109	47	0	32	52	0	-4149	0	0	2.93056
321279	189759	120	102981	60502	117	50387	29034	115	-8	144	0	-59	48	0	-838	350	0	2.93158
127481	104198	94	43799	35931	83	20671	17034	57	220	193	0	-10	50	0	7	256	0	2.93462
348693	197009	129	159657	93314	125	64398	38133	121	-60	104	0	-70	59	0	-6473	0	0	2.93462
223630	166572	98	189439	142843	100	1050	976	0	-72	59	0	38	139	0	-661	70	0	2.93664
279752	165779	110	81914	48150	103	48108	28200	101	-286	54	0	94	79	0	-274	283	0	2.93969
64754	57080	70	17880	15187	50	11762	9593	44	-105	58	0	-50	15	0	608	645	0	2.94171
55168	47546	69	23705	19887	62	8245	7212	39	69	81	0	55	88	0	424	588	0	2.94273
310752	198448	119	220828	151200	118	107705	72671	116	15	114	0	-54	82	0	-2003	69	0	2.94374
196458	135599	96	69949	47422	93	33775	22773	86	-200	59	0	38	78	0	-19145	0	0	2.94374
343587	188143	117	110836	60323	114	55851	30597	110	30	100	0	66	69	0	-13535	0	0	2.94374
222751	151676	100	90761	61196	97	41149	27074	94	-214	62	0	-26	61	0	-22774	0	0	2.94374
181714	117199	114	60915	39460	96	31440	20750	88	-97	73	0	64	94	0	-6411	0	0	2.94475
227178	145160	108	85872	55514	100	30508	19380	81	110	127	0	38	66	0	-3618	0	0	2.94475
213887	155718	98	91172	68456	94	53161	38583	91	-95	56	0	13	72	0	-8232	0	0	2.94577
139556	100228	95	46847	33323	87	28089	19804	82	-8	71	0	-62	103	0	-13026	0	0	2.94577
155384	109457	93	61603	43254	90	28035	19638	71	-211	54	0	21	67	0	-542	316	0	2.94678
69970	57589	90	25469	21775	62	12852	10721	45	31	121	0	-49	47	0	-3541	0	0	2.94678
66344	56178	78	30396	25312	74	12395	10168	46	10	170	0	32	84	0	-1926	0	0	2.9478
167715	121821	95	77478	56108	91	24869	17045	66	90	104	0	33	55	0	-2095	0	0	2.9478
238390	155374	103	102142	67812	101	52497	33297	98	-9	100	0	-38	57	0	-721	75	0	2.95084
48779	42721	66	16831	14004	52	9786	8389	41	-27	54	0	43	101	0	-503	102	0	2.95286
400993	203335	140	224959	124846	138	75415	43221	132	243	532	0	46	237	0	1057	1376	8	2.9559
138632	110907	98	62384	50311	86	23492	18723	63	-34	73	0	88	67	0	1009	754	0	2.95793
180394	124621	107	75075	50339	94	34396	24389	92	356	228	0	83	111	0	-608	293	0	2.95996
49354	42738	75	20746	17588	56	9628	8046	42	38	81	0	149	102	0	-1297	86	0	2.95996
215257	128352	111	63730	37652	98	37548	21847	95	80	108	0	17	64	0	-339	249	0	2.96199
100093	81161	84	36859	30829	78	21569	17892	55	-6	122	0	-15	70	0	-2206	0	0	2.96199
263087	182386	114	105986	73754	106	42433	29334	104	-46	50	0	-63	50	0	-3371	0	0	2.96199
140011	100697	91	54071	37993	87	32904	22610	86	-139	67	0	-15	54	0	-12328	0	0	2.963
301068	175742	119	127103	71726	111	45489	26806	107	-31	95	0	-43	74	0	-1188	126	0	2.96401
173251	121540	94	71870	50977	90	33461	22666	86	-25	83	0	24	92	0	-7998	0	0	2.96401
113065	90912	93	35763	29334	80	22988	18564	61	-56	130	0	27	107	0	180	394	0	2.97111
209342	145600	103	75351	50858	98	35748	25137	92	114	140	0	-32	43	0	-2456	0	0	2.97212
79403	65016	82	27073	22034	69	12321	9858	46	-5	86	0	75	98	0	-1908	0	0	2.97212
160295	119310	92	60510	43967	90	27817	20031	74	143	181	0	-9	69	0	-22	489	0	2.97415
130875	94602	89	50241	36248	85	25227	17637	66	-16	151	0	-114	49	0	-5300	0	0	2.97415
164091	131843	99	66066	53731	87	30823	23976	84	25	87	0	-172	17	0	-2909	0	0	2.97516
85171	71733	79	41180	34737	77	15198	12370	49	-116	87	0	-34	73	0	176	526	0	2.97922
224682	152434	104	95564	64334	101	31429	21007	92	171	105	0	14	80	0	-575	203	0	2.98023
118296	99160	81	58699	48210	82	19871	16581	55	-84	62	0	33	57	0	-1210	0	0	2.98125
114592	88716	89	35435	26865	81	22948	17656	62	-12	133	0	-97	27	0	-2649	0	0	2.98226
162917	120678	91	68097	48837	91	27193	19476	81	-128	54	0	46	42	0	-17805	0	0	2.98327
190886	126278	103	75221	51533	96	29898	19505	93	24	122	0	-41	79	0	-282	523	0	2.9853
97650	81246	84	30510	25376	77	17965	14999	50	1	107	0	127	115	0	-536	140	0	2.98632
90098	75367	79	25991	21581	64	17865	14749	56	56	103	0	83	77	0	-1622	0	0	2.98733
173992	140448	93	68465	54933	87	31475	25609	83	-62	141	0	32	60	0	-3929	0	0	2.98733
188626	131514	97	81792	58145	94	23809	16377	65	137	134	0	70	110	0	-129	446	0	2.98936
149776	121173	91	60828	49101	85	24215	18621	65	-67	119	0	-12	72	0	-5515	0	0	2.98936
84716	71030	81	27331	22838	67	16902	13772	50	-33	87	0	-11	36	0	-82	608	0	2.9924
149938	112678	92	51808	38177	88	27212	20204	78	-87	151	0	-21	87	0	-1434	0	0	2.9924
47882	40193	73	21138	18205	53	8770	7082	40	-22	98	0	3	82	0	-2790	0	0	2.9924
187069	138711	99	89226	66989	93	25927	18118	67	-178	53	0	-110	20	0	-4834	0	0	2.99341
226356	161154	98	104962	76114	97	33489	23636	91	9	218	0	30	54	0	512	512	0	2.99442
120778	101133	87	48258	39628	81	20909	17571	56	96	202	0	33	65	0	-6284	0	0	2.99442
123635	99732	91	45581	36700	81	21701	17077	60	51	108	0	63	89	0	17385	8801	99	2.99442
137289	112742	85	62626	50399	85	23678	18698	65	-46	70	0	19	87	0	-13541	0	0	2.99544
195472	132168	99	86071	58560	97	33027	21353	92	18	133	0	118	95	0	-473	394	0	2.99747
320403	193811	114	76407	45215	109	57925	35971	109	70	131	0	17	110	0	-7420	0	0	2.99747
184441	127999	101	74807	51367	95	30338	20542	75	-90	113	0	-54	62	0	-144	336	0	2.99949
119837	95171	90	39245	30885	81	19847	15250	57	87	119	0	-42	60	0	183	456	0	3.00152
104007	86885	82	29660	24570	75	19645	15865	57	-105	55	0	-14	56	0	-2861	0	0	3.00152
409732	220852	145	174534	94498	137	68118	36270	133	30	406	0	143	273	0	-1374	499	0	3.00253
109504	90513	82	44974	36902	79	18034	14699	53	-86	64	0	-8	67	0	-12923	0	0	3.00253
291770	175713	107	91134	53548	105	45573	26376	102	127	162	0	-113	42	0	-409	278	0	3.0076
111416	92349	85	33753	27628	74	21147	17752	55	-128	38	0	1	72	0	-10009	0	0	3.0076
148557	120911	87	59001	48332	83	23699	19093	55	48	99	0	-26	42	0	-11931	0	0	3.0076
48213	39756	74	18729	15830	54	7949	7111	38	176	133	0	-145	34	0	177	621	0	3.00963
208809	142893	99	92079	64743	95	31235	21680	81	-10	65	0	2	77	0	-8152	0	0	3.01368
183820	125443	111	63297	43751	93	31290	20867	91	-52	88	0	4	81	0	-4495	0	0	3.01368
249787	158201	105	91142	58388	101	43260	26781	99	-15	72	0	-58	59	0	-3884	0	0	3.0147
91860	75303	82	28259	23513	71	16197	13431	48	58	167	0	14	92	0	-810	61	0	3.01571
148584	101623	94	54130	36868	90	29873	20345	81	21	162	0	-119	38	0	-265	413	0	3.01774
137310	115027	82	48871	40297	82	21243	17045	53	-115	49	0	103	75	0	-4487	0	0	3.01774
79498	66761	85	37724	31852	75	14492	11536	45	85	74	0	-33	78	0	257	473	0	3.01875
82619	68492	82	27343	22338	74	16464	13893	50	-49	110	0	-16	45	0	-1176	55	0	3.01977
125985	102751	94	42393	33412	82	22438	17758	60	16	110	0	57	73	0	-489	170	0	3.02179
192703	132136	99	91525	62097	94	33513	21719	91	35	138	0	58	111	0	-151	404	0	3.02281
165780	136151	92	55452	45352	85	29566	23300	79	71	108	0	61	119	0	182	506	0	3.02788
180305	134129	102	80517	59379	91	27114	19898	77	-87	100	0	97	120	0	-5784	0	0	3.02788
138528	110470	87	47750	36824	84	24445	19104	64	104	172	0	-87	32	0	-231	531	0	3.0299
120623	90927	86	49405	36064	85	20422	15713	61	-13	65	0	61	78	0	-4313	0	0	3.0299
143070	100172	91	49539	34593	88	25285	17140	68	-121	65	0	-34	39	0	-10116	0	0	3.0299
120862	89183	87	42164	30248	84	20150	14634	58	12	92	0	10	53	0	-10852	0	0	3.0299
202308	137738	104	80935	56128	96	30602	20316	90	-45	85	0	87	87	0	-1685	167	0	3.03092
104750	85326	86	38733	32049	79	18592	14954	53	-108	67	0	-17	39	0	-4939	0	0	3.03092
408993	217396	168	126678	68099	154	73737	39391	152	940	1331	10	625	850	0	-5018	329	0	3.03193
69448	59944	75	26168	22750	57	13490	11608	46	47	86	0	-44	35	0	-17991	0	0	3.03193
214772	144576	105	68544	45633	94	35431	23456	89	-195	73	0	-57	61	0	-6994	0	0	3.03294
118500	95657	85	40496	32098	83	22918	18259	60	-172	29	0	8	58	0	-4944	0	0	3.03294
56240	45532	81	20235	17278	53	8354	6712	41	7	121	0	-3	61	0	-4189	0	0	3.03396
146038	107429	102	59257	42982	90	25474	18933	67	-87	121	0	36	52	0	-644	495	0	3.03497
325133	207960	125	113324	72169	121	79526	53061	118	315	210	0	-130	35	0	492	664	0	3.03599
194624	126817	100	70576	45830	96	27842	17946	73	-62	85	0	62	55	0	-221	351	0	3.037
112851	81009	88	51673	36602	86	21738	14742	61	-31	119	0	102	101	0	189	288	0	3.04308
263293	167806	109	100797	68760	105	48536	30759	103	239	134	0	-109	65	0	-221	352	0	3.0441
91041	77084	90	32731	27384	75	13391	11268	45	15	59	0	-67	66	0	-7635	0	0	3.0441
132091	103646	93	60414	46438	85	21674	16802	60	-68	28	0	7	58	0	244	810	0	3.04714
105734	87684	85	44663	37065	79	17962	14025	52	28	85	0	-70	29	0	-627	250	0	3.04714
124671	86903	91	46018	32367	86	19443	13546	58	18	96	0	51	56	0	-2017	0	0	3.04815
247216	155709	111	85350	55259	103	41553	25230	100	36	124	0	80	96	0	-742	436	0	3.04916
201047	134692	99	83652	57065	96	27720	18446	77	-153	47	0	48	63	0	450	517	0	3.05322
147503	117067	89	67786	52954	103	25816	20560	66	50	97	0	38	100	0	28969	13324	103	3.05322
56110	48159	76	22265	18973	57	10134	8354	42	22	93	0	-72	27	0	507	816	0	3.05525
170653	121557	103	69879	49422	91	23671	16583	66	-75	78	0	-123	49	0	-98	284	0	3.05626
66232	56812	78	22093	18659	61	11345	9174	44	60	80	0	47	92	0	284	467	0	3.05829
128948	101977	92	44399	36196	82	21751	17556	54	-14	52	0	-16	47	0	420	741	0	3.06031
365299	179273	155	143683	65958	149	50913	21571	144	347	885	0	176	586	0	-3396	0	0	3.06031
339062	193841	121	104800	60555	118	58694	32021	116	286	133	0	-33	48	0	-8089	0	0	3.06133
354511	198786	123	114027	65030	118	64710	35764	116	-85	154	0	-105	47	0	-10401	0	0	3.06133
39640	32592	77	18717	15895	53	5097	4243	32	-30	120	0	77	87	0	-124	373	0	3.06437
147663	110518	92	62844	45302	88	24322	17529	62	23	90	0	79	61	0	87	567	0	3.06437
138829	111617	99	65912	53187	85	24788	20403	69	-93	88	0	4	42	0	-246	296	0	3.06944
208476	142892	105	52007	33194	93	35906	24677	92	38	107	0	110	109	0	287	734	0	3.07349
89669	78152	77	33648	28131	76	19496	15979	56	-30	104	0	-15	107	0	-7504	0	0	3.07349
127385	106377	81	45128	37091	80	22999	18375	59	-25	109	0	27	72	0	-10235	0	0	3.07349
216681	145936	97	97939	67350	96	36673	24083	92	69	125	0	-69	32	0	-14395	0	0	3.07451
76207	63383	80	24423	20570	60	15084	12310	48	-75	56	0	4	81	0	-5179	0	0	3.07451
185391	125601	94	80136	54163	94	32234	21389	89	44	77	0	45	118	0	803	1118	6	3.07755
176230	109840	100	62545	40374	95	28626	18009	74	-14	146	0	-29	52	0	-119	411	0	3.0816
160162	118620	92	62194	45840	89	29280	21260	81	-121	159	0	-93	35	0	-1157	8	0	3.08262
186911	120405	100	64471	42137	94	31238	20147	82	109	164	0	49	66	0	-382	358	0	3.08464
309826	185138	116	104463	62291	114	49290	28335	111	16	98	0	-113	46	0	-4141	0	0	3.08464
108621	88560	82	37261	30406	79	18079	14670	52	71	134	0	18	71	0	-8992	0	0	3.08464
96217	81477	78	37623	31805	76	18682	15497	53	-23	59	0	-62	39	0	-8594	0	0	3.08566
84963	71743	79	22099	18767	54	14882	12515	48	20	100	0	71	115	0	-9210	0	0	3.08566
283904	174942	122	112413	70156	110	46141	28276	105	110	125	0	-66	64	0	617	744	0	3.08768
410751	209309	141	134994	70689	139	62039	32372	135	202	594	0	82	458	0	-7974	0	0	3.08768
166163	109183	96	56049	38073	91	32556	21361	87	-196	56	0	9	57	0	-13712	0	0	3.08768
53311	43526	77	23086	19367	62	9145	7380	41	12	94	0	72	70	0	-2030	0	0	3.0887
294989	178934	115	84719	48564	114	39366	23821	108	64	174	0	15	89	0	-4498	0	0	3.0887
436554	227788	140	144192	76009	136	85587	44452	134	249	746	0	-46	442	0	-204	275	0	3.09377
132878	96767	104	51681	37490	87	25197	18176	66	121	104	0	-1	63	0	-8205	0	0	3.09377
55807	48396	76	20098	17216	52	8978	7380	40	117	73	0	49	91	0	-7692	0	0	3.09985
171400	125049	93	56550	40223	91	27580	19966	73	-87	47	0	-86	23	0	-472	254	0	3.10086
89183	74375	82	26290	22090	62	17605	14141	53	-76	54	0	-14	73	0	-1005	26	0	3.10188
149036	120331	87	60000	48024	85	26638	21368	67	-189	41	0	-7	57	0	-3411	0	0	3.10188
110099	82535	92	44900	32770	82	20291	14827	57	-22	92	0	105	70	0	-434	346	0	3.10289
149103	120856	98	61606	49943	84	24002	19691	63	5	90	0	-57	28	0	390	753	0	3.10492
121968	98537	89	36901	29303	81	20830	16924	56	-12	78	0	-118	36	0	-1390	359	0	3.10593
104696	87599	81	37415	30846	78	20329	16194	57	35	76	0	-104	29	0	-1796	42	0	3.10593
92543	77912	79	32651	27239	77	16736	13801	52	212	186	0	44	79	0	-271	334	0	3.10694
135461	93790	92	45883	31651	88	23936	16253	67	66	85	0	-1	42	0	584	655	0	3.10897
75315	66270	74	27432	23268	64	14188	11418	48	-134	132	0	-165	0	0	-3054	0	0	3.10897
142864	98175	101	53868	37643	89	24243	16604	65	-28	134	0	102	65	0	195	403	0	3.11201
298037	171757	124	92576	51421	119	45781	25805	112	173	176	0	200	85	0	201624	139907	87	3.11201
97918	81886	81	31256	26165	71	18134	14561	52	198	165	0	-23	76	0	-9385	0	0	3.11201
258095	161330	119	100726	64065	104	30059	19118	86	66	122	0	-104	41	0	1150	685	0	3.11809
164653	125716	90	60554	45255	89	25978	19373	66	-45	129	0	44	56	0	-5609	0	0	3.11809
136459	111663	84	52285	42674	83	20291	16393	56	-34	90	0	-16	45	0	4600	3084	41	3.11809
302649	204891	110	155319	107125	106	76954	49870	104	186	157	0	11	82	0	-16741	0	0	3.11809
274569	175157	105	88779	56012	104	49310	30087	102	-44	63	0	-116	24	0	-23467	0	0	3.11809
96947	81066	93	34567	28842	77	20607	17379	54	244	120	0	-7	54	0	-590	485	0	3.12012
501723	265427	152	238568	131813	151	132167	75489	149	857	1679	9	714	1356	6	-206	506	0	3.12114
159258	123009	92	51084	38626	87	32960	25353	83	-129	76	0	-140	49	0	351	553	0	3.12316
95803	78336	82	34520	28746	78	15719	12837	50	25	150	0	-10	41	0	-45	652	0	3.12519
168999	118763	108	54948	37391	90	27961	19165	76	-27	64	0	-63	37	0	-2627	0	0	3.1262
85304	74538	65	29061	24783	67	20414	17108	57	-19	99	0	-24	82	0	-5562	0	0	3.1262
74718	63083	91	32681	27521	75	14000	11876	46	32	193	0	-50	74	0	-663	353	0	3.12722
238765	151627	100	80426	49104	98	64208	39233	98	-198	64	0	-2	54	0	-16705	0	0	3.12925
362210	212203	118	99620	57091	115	64171	36732	116	-115	68	0	-48	56	0	-24153	0	0	3.12925
251181	160369	110	90733	58792	98	41404	26000	94	-66	98	0	-95	41	0	-22764	0	0	3.12925
158313	114019	97	55347	39038	91	31934	23199	86	43	146	0	87	80	0	-5399	0	0	3.13026
153962	120229	91	64820	50852	87	26555	20472	68	-112	69	0	150	87	0	468	641	0	3.1333
456271	263740	159	265723	165019	158	128182	76490	155	1395	2176	18	1267	1515	16	-4584	309	0	3.1333
106430	88794	84	35438	29626	78	20116	16426	54	-23	57	0	-50	24	0	310	632	0	3.13735
151534	119890	86	62171	47893	85	22446	17993	60	25	78	0	50	92	0	-1123	39	0	3.13837
92489	75485	85	33110	26503	78	17258	14454	50	53	85	0	-33	49	0	100	357	0	3.14141
87476	71912	81	31127	25665	77	16006	12897	50	-194	40	0	-109	49	0	196	364	0	3.14546
99553	82309	84	27850	22629	72	18289	14137	53	15	77	0	96	82	0	-1036	52	0	3.14648
238733	160164	103	93196	62449	100	43278	28475	97	-53	153	0	-28	88	0	38	300	0	3.14952
391033	212236	155	112273	59036	136	60798	32905	134	266	423	0	241	420	0	228	481	0	3.15256
154119	111563	90	60168	41647	89	25645	17378	69	179	162	0	-50	26	0	-5091	0	0	3.15357
59751	51263	81	19214	16342	52	11015	9557	42	-10	107	0	35	88	0	-779	0	0	3.15661
189090	140128	102	89703	65260	92	25752	18212	64	-29	86	0	49	72	0	-1421	211	0	3.15661
254163	167246	107	87776	56455	105	40736	26079	102	96	84	0	-180	22	0	3	375	0	3.16168
119673	92212	92	50527	38129	87	20310	15492	60	25	94	0	65	101	0	-4866	0	0	3.1627
139389	107046	94	47453	36131	87	27891	20603	80	-6	144	0	67	87	0	-1170	52	0	3.16472
276999	182073	110	104111	68776	105	40377	26647	101	126	79	0	141	82	0	-1505	214	0	3.16574
304437	162845	117	103854	56922	112	51139	27595	109	24	144	0	7	66	0	-3544	0	0	3.16574
289192	188528	116	190002	132645	120	63608	41382	115	233	186	0	25	102	0	-8910	0	0	3.16675
165315	121343	95	71666	50476	91	27134	19636	72	11	82	0	-92	65	0	329	394	0	3.16979
334291	151740	136	120102	55402	128	52460	25965	123	160	157	0	61	190	0	-334	323	0	3.17081
295470	179899	111	90197	53572	108	50994	30138	106	90	115	0	85	69	0	-11801	0	0	3.17081
141231	108761	86	61506	46016	85	29139	21164	71	-181	44	0	-96	28	0	-17589	0	0	3.17081
61806	57074	72	20362	18344	49	9875	8311	42	-90	28	0	-20	83	0	-13996	0	0	3.17081
146481	113685	89	57531	43593	88	22143	17163	59	100	122	0	78	80	0	-442	671	0	3.17283
317257	182144	139	126108	73568	122	48614	27053	117	65	122	0	-10	71	0	-537	456	0	3.17385
[truncated: 7,667 more rows]
