# Supplementary material for: Phenotypic heterogeneity follows a growth-viability tradeoff in response to amino acid identity
Source: Nat Commun. 2024 Aug 2;15:6515. doi: 10.1038/s41467-024-50602-8 (PMC11297284; doi:10.1038/s41467-024-50602-8)
Supplement: Supplementary file 6 — Source Data [file 41467_2024_50602_MOESM6_ESM.zip › source_data/fig6cde/2130_A3_yATP_NLIMGLN.csv]

FSC-A	FSC-H	FSC-W	SSC-A	SSC-H	SSC-W	BL1-A	BL1-H	BL1-W	VL1-A	VL1-H	VL1-W	VL2-A	VL2-H	VL2-W	YL2-A	YL2-H	YL2-W	Time
41540	41722	68	12886	12876	39	212	212	0	405	432	0	860	1011	2	101763	96315	75	0.00127226
335287	246446	140	176786	136557	124	4965	3997	33	4543	3157	36	9551	7417	46	926840	701892	140	0.00127226
162657	131731	87	68213	56125	83	2414	1889	24	1948	1509	17	3361	2654	31	289441	229792	90	0.00254453
129840	118242	79	65736	57968	79	1542	1269	13	1175	1067	6	2368	2052	23	253962	226598	86	0.00254453
104013	93862	77	39107	35143	75	932	932	0	1136	958	0	2396	2181	23	211369	183345	82	0.00254453
187699	148084	88	72982	58619	86	2291	1907	24	2264	1686	21	4207	3299	34	385392	295525	94	0.00381679
114015	101882	83	45222	40286	78	927	930	0	1180	1080	6	2809	2562	26	337462	295057	86	0.00508906
224317	169721	96	97029	75133	94	2527	1974	23	2764	2264	28	6991	4980	44	868889	648021	102	0.00508906
84022	76214	75	35731	32102	74	935	823	0	814	595	0	1674	1434	17	179576	156949	81	0.00508906
141843	130793	80	45854	41332	78	1710	1651	16	2006	1738	20	4011	3574	31	356043	326069	85	0.00508906
162016	140080	89	71631	60222	84	1285	1145	10	1955	1507	18	4425	3592	35	587671	497188	92	0.00636132
305490	217902	111	103866	73091	105	3112	2370	29	4100	2867	34	8071	5702	44	768400	547386	116	0.00636132
70980	67123	72	29502	28125	64	614	620	0	783	706	0	1590	1452	15	154057	144926	78	0.00636132
173458	148760	86	87877	75648	86	2103	1895	19	1785	1368	19	3497	3013	30	352618	300606	93	0.00636132
162666	145438	99	84511	71822	99	1974	1814	18	2399	2221	23	5873	5017	38	805587	719674	99	0.00636132
111527	108880	85	43929	43362	74	1292	1253	13	1673	1676	18	4050	4001	29	507674	484296	84	0.00763359
150354	125156	87	67628	55775	83	1655	1460	14	1601	1202	14	3394	2742	29	338960	285611	90	0.00763359
83066	82771	77	24177	23680	47	1168	1075	7	1208	972	0	2182	2108	21	201484	190941	80	0.00763359
343321	222756	124	116401	74681	120	3484	2288	31	3846	2426	35	8417	5565	47	718052	467712	127	0.00890585
196723	158095	89	66591	53700	86	2294	1847	22	1661	1384	18	3962	3211	33	334931	263344	93	0.00890585
57859	57014	68	26684	25575	57	595	525	0	696	475	0	1367	1255	12	123841	116464	75	0.00890585
124630	111828	86	44964	40502	78	1584	1515	15	1459	1341	11	3208	2895	27	314183	283069	86	0.0101781
95621	86662	87	38459	34710	75	1249	1086	7	822	763	0	1734	1614	18	177986	158871	82	0.0101781
105090	94889	79	42155	39170	75	740	671	0	1083	921	0	2539	2251	23	306784	277054	86	0.0114504
120088	103741	80	55439	47565	79	1327	1138	10	1419	909	0	2107	1823	22	212381	176107	86	0.0114504
92981	82849	78	41654	36402	76	1034	893	0	966	844	0	1924	1741	21	203810	179425	86	0.0114504
299961	232277	101	127066	101045	96	5187	4421	34	5118	3933	38	11600	9514	50	1.04182e+06	853383	103	0.0114504
114051	89954	100	46027	34730	100	1398	1052	5	1256	1036	5	2658	1713	24	292569	202231	100	0.0114504
120319	108658	78	49306	43517	77	1467	1275	14	1254	927	0	2715	2344	26	235970	208429	85	0.0127226
201430	159053	93	96033	76945	87	2318	1832	22	2889	1946	30	6131	4807	40	787233	626266	97	0.0127226
84389	74313	84	34721	30777	74	1249	1193	9	740	706	0	1940	1656	20	169548	149694	81	0.0139949
170128	135359	86	61583	49030	83	1912	1543	20	1773	1557	19	3562	2869	30	330877	257067	93	0.0139949
151423	136987	82	80818	74903	80	2102	1852	20	1856	1532	19	3547	3200	30	332430	298000	86	0.0139949
113399	93019	83	43905	36983	79	1411	1022	8	1104	885	0	2323	2007	24	220500	179226	86	0.0139949
102281	86416	79	40478	34683	77	1196	1073	6	1241	931	0	2525	1852	26	218780	183227	85	0.0139949
173123	138876	88	69702	55332	85	1956	1634	19	1828	1411	18	3750	2840	34	325457	255040	92	0.0152672
129919	107914	81	52046	42427	80	1896	1463	16	1561	1209	15	3286	2562	30	272551	219908	87	0.0152672
100803	89763	78	39103	34650	74	1040	994	0	1490	1239	11	2414	2117	24	211610	180387	82	0.0152672
356529	255357	116	124066	89513	114	5463	4047	36	5867	4306	40	11259	8816	48	1.01167e+06	783690	120	0.0152672
164569	134786	84	55849	45393	82	1410	1271	14	1214	1112	7	3068	2550	29	311755	247287	89	0.0152672
85401	80920	76	34397	32269	72	976	914	0	969	802	0	1816	1776	19	181352	169105	80	0.0165394
107987	102345	85	44529	42806	74	1217	1330	13	859	967	0	2052	1906	20	193450	185296	82	0.0165394
119638	113036	79	43728	40285	76	1382	1348	12	1382	1256	12	2839	2606	25	236492	216653	84	0.0165394
150878	124021	88	59827	50039	82	1663	1242	13	1732	1185	15	2949	2444	27	283988	232004	90	0.0178117
147766	140721	82	46253	45153	77	1579	1717	16	1635	1572	16	2999	2924	25	313255	284000	87	0.0178117
190467	146844	99	83316	66360	91	2189	1933	22	1664	1329	19	3672	2762	32	344326	262780	98	0.0178117
65274	65847	69	22756	23144	47	876	934	0	696	597	0	1502	1590	16	155554	155344	74	0.0178117
49102	47574	71	15171	15320	41	483	465	0	180	183	0	884	950	0	108678	106502	76	0.0178117
68383	69561	71	23501	23451	51	727	611	0	709	657	0	1247	1135	9	127645	123789	75	0.019084
301374	199050	116	111609	76002	108	3684	2464	33	3085	2024	31	7228	4713	44	634487	422603	115	0.019084
78183	71418	77	30611	28352	73	1173	946	0	794	760	0	1624	1527	17	173684	156062	80	0.019084
46977	48559	64	22161	21551	50	532	411	0	571	534	0	885	933	0	99889	95822	73	0.019084
209846	181019	86	98009	85012	86	3136	2675	26	3941	3175	31	7185	6448	39	607136	540334	93	0.0203562
82589	73450	80	32441	28614	75	1099	1053	5	781	799	0	1860	1642	19	162593	140898	81	0.0216285
256419	188362	105	129198	101384	99	4281	3307	32	3938	3028	32	7202	5610	43	661427	501641	107	0.0216285
91295	85037	82	34129	31622	72	907	786	0	999	812	0	2093	1944	22	189379	176649	79	0.0216285
172178	160913	84	83492	77274	83	2085	2012	19	2378	2411	22	6458	5948	36	855768	785144	90	0.0216285
100492	100969	74	42235	42421	71	1076	962	0	1044	1084	7	2620	2518	23	379453	365914	78	0.0216285
57510	59127	67	35375	36127	68	513	411	0	571	489	0	1232	1235	11	151414	148644	74	0.0229008
84788	86519	72	25549	25142	59	711	685	0	881	821	0	2592	2507	23	268640	253793	78	0.0229008
61195	58558	71	25489	23695	63	916	658	0	467	572	0	1188	1189	10	138124	128104	77	0.024173
235336	188806	102	90051	73005	94	1902	1543	19	2732	2188	27	6432	5150	39	830346	679685	102	0.024173
27022	26612	75	14899	15317	40	407	402	0	421	406	0	684	688	0	74575	74714	63	0.024173
173404	147212	102	73895	64090	83	1700	1475	16	1333	1249	13	3135	2720	27	291959	254270	89	0.0254453
147374	125059	84	54166	45989	80	1227	1169	10	1204	950	0	2981	2473	27	287588	248916	86	0.0254453
229975	177334	93	62286	48663	88	3017	2016	28	2728	1851	26	4795	3684	36	447903	349588	97	0.0254453
133128	128954	78	57647	56652	76	1162	1135	9	1462	1499	15	3690	3449	29	497198	463260	84	0.0254453
107935	104977	77	53409	52568	74	1382	1173	10	1594	1479	16	3382	3469	26	461612	441252	83	0.0267176
101388	99079	76	37274	36286	73	1483	1425	11	1436	1373	12	3250	3059	27	413849	401006	82	0.0267176
81554	80600	78	39476	39376	71	1020	905	0	961	833	0	1911	1938	19	242165	235276	79	0.0267176
41373	42622	66	12162	12247	39	357	400	0	477	502	0	792	865	0	79932	79749	69	0.0279898
110587	107030	84	34610	33828	72	1433	1398	14	1530	1384	14	3282	3183	27	475290	461229	83	0.0279898
92118	89306	75	36580	35544	72	885	963	0	971	964	0	1787	1754	17	157483	151438	79	0.0292621
119768	101281	80	49091	41776	79	1420	1191	14	1338	943	0	2520	2057	26	249134	207913	87	0.0292621
82059	74658	76	31680	28609	71	870	824	0	941	898	0	1969	1978	19	169756	150420	78	0.0292621
84228	79785	73	36140	33645	73	1034	943	0	803	773	0	1933	1628	19	181538	162479	79	0.0292621
338944	263822	113	196087	155402	111	5901	4954	35	8629	6968	45	14840	11729	55	1.04858e+06	959026	118	0.0292621
107074	99836	80	38063	34968	76	1327	1335	14	1404	1147	10	2720	2327	25	240149	213805	83	0.0305344
72393	73692	72	18396	18432	44	632	661	0	623	560	0	1222	1202	10	136629	130057	87	0.0305344
54135	55567	60	24849	24254	48	405	360	0	642	652	0	1119	1085	7	132640	127781	73	0.0305344
185774	164884	83	65514	57838	81	2371	2148	23	2545	2197	26	6060	5294	37	807398	702961	88	0.0305344
128544	105116	89	44045	36897	79	1483	1224	11	1560	1065	9	2707	2257	26	245915	206448	88	0.0318066
80195	79670	72	26611	25763	60	1149	1103	7	713	880	0	1658	1548	15	156363	150012	77	0.0318066
203169	155504	93	63166	47681	88	2406	1967	24	2340	1942	24	4263	3248	34	394853	306313	93	0.0318066
73938	72471	76	25115	24677	53	1052	1099	7	511	683	0	1748	1757	17	140614	138469	76	0.0318066
52244	53928	66	18244	18498	47	537	443	0	636	610	0	1001	998	0	113902	111789	70	0.0343511
144865	122113	85	61041	51359	83	1601	1111	15	1275	1077	10	3444	2852	29	259355	209247	90	0.0343511
67201	59938	77	29808	26953	71	686	749	0	556	537	0	1430	1295	13	143302	129934	78	0.0356234
196747	154254	90	80176	62525	88	2618	1921	24	2277	1881	24	5189	4339	35	520419	410176	95	0.0356234
232736	174912	102	70441	52547	89	3094	2331	28	2405	1674	25	4884	3755	37	438852	332068	95	0.0356234
311762	210903	112	130753	92281	108	4814	3534	34	6453	4783	40	11954	8957	52	1.01526e+06	750874	115	0.0356234
201039	165987	99	53090	41942	85	2178	1767	22	1787	1355	16	3841	3277	31	340337	292820	91	0.0368957
62748	60408	79	17312	17318	44	600	599	0	726	824	0	1525	1404	14	119022	113594	74	0.0368957
157572	130529	89	52697	43435	81	1450	1059	10	1518	1122	14	3309	2684	30	286265	233609	88	0.0368957
123418	105425	82	40821	34529	78	1350	1081	10	1513	1164	12	2241	1814	23	243070	201667	85	0.0368957
88396	84909	75	31471	28879	72	1034	1046	4	1044	992	0	2049	1859	21	188921	176451	78	0.0381679
62827	61380	73	27445	27551	69	802	772	0	694	583	0	1061	1073	7	125259	123219	73	0.0381679
89098	86105	74	30998	29496	72	1350	1232	11	923	932	0	2151	2160	21	194324	187228	78	0.0381679
125940	111871	85	58686	52424	81	1825	1608	16	1071	948	0	2951	2627	26	282986	246845	88	0.0394402
80697	72902	75	34168	30725	74	1249	974	0	802	715	0	1754	1668	18	167200	152673	79	0.0394402
124662	109715	82	50523	43407	80	1649	1228	14	1401	1280	13	3087	2795	28	262977	222096	85	0.0407125
119559	104678	87	54603	48588	79	1521	1423	14	1582	1052	7	2747	2386	27	226969	196525	85	0.0419847
140818	110951	95	56883	45699	84	1805	1415	17	1479	1119	10	3009	2254	28	254776	191248	101	0.0419847
142706	130276	83	57142	51160	78	1620	1520	15	2086	1789	20	5143	4821	34	654525	592190	90	0.0419847
82153	78822	78	30963	29355	72	946	952	0	810	913	0	1714	1603	17	161868	148612	80	0.043257
154565	131251	84	54122	44439	81	1530	1358	15	1774	1258	15	3039	2682	27	314043	273620	88	0.043257
26458	20700	73	18660	16586	76	409	283	0	425	319	0	853	750	0	95261	82255	76	0.043257
196202	163587	91	94784	80582	86	2162	1762	22	2825	2217	26	5972	5236	36	807921	687374	95	0.0445293
120171	104357	83	47816	41566	79	1421	1285	12	1004	1020	4	2188	1734	22	217352	181285	87	0.0458015
237088	182423	97	73858	57862	90	3400	2738	29	2977	2106	29	6286	4967	40	574010	440959	96	0.0458015
63681	62335	72	21530	21387	49	839	707	0	737	728	0	1247	1337	13	134415	130741	77	0.0470738
186150	153366	88	80489	66174	86	1647	1473	15	2438	1975	24	4729	3993	34	631079	516428	96	0.0470738
220775	181069	88	84847	70531	87	2694	2140	26	3132	2424	28	6235	5337	38	652056	534959	96	0.0483461
113709	110446	80	30320	29713	71	935	1098	5	1304	1284	13	3428	3579	26	471541	445438	84	0.0496183
235138	180447	93	108644	83755	92	2564	1818	26	2923	2066	29	7455	5710	43	881710	682864	101	0.0508906
202602	153870	102	82867	63070	91	2665	1933	26	2601	1862	27	4775	3486	36	448572	317554	107	0.0508906
319230	209344	111	104165	70140	107	3705	2531	33	3774	2430	36	8512	5764	48	746425	480761	115	0.0534351
153283	126202	84	50910	41144	82	2125	1742	22	1756	1329	19	3809	2944	33	319075	247362	91	0.0534351
141015	124444	81	46519	40078	79	2224	1723	23	1431	1316	13	2969	2379	27	261894	221030	87	0.0534351
215631	168696	94	87526	68223	89	2423	2199	22	2653	2219	26	7623	5945	43	889968	693880	100	0.0547074
107032	93722	84	42062	36518	77	1069	801	0	1195	1134	8	2278	2014	23	197107	171971	81	0.0547074
173135	137211	86	65167	51424	85	2049	1764	19	2000	1473	18	3690	2840	32	343794	270953	93	0.0547074
241162	193611	99	107473	86565	92	4094	3259	30	4169	3171	32	8658	7008	44	1.04522e+06	821669	109	0.0559796
58068	57274	79	18543	18562	46	979	695	0	513	591	0	1124	1036	6	113853	107015	76	0.0585242
71991	68003	80	26322	23885	73	1043	788	0	741	748	0	1556	1249	13	134535	126861	78	0.0585242
171337	132427	92	59916	47224	84	2027	1563	21	1849	1310	17	3928	3200	32	333748	262315	91	0.0585242
116215	97893	82	50496	42942	79	1212	932	0	1149	726	0	1970	1632	21	209111	171846	86	0.0597964
80440	79235	73	20098	20275	47	912	1022	3	786	639	0	1900	1975	20	180842	172463	79	0.0597964
31762	31857	63	7283	7529	33	310	409	0	213	270	0	613	671	0	81615	82460	69	0.0610687
48643	49552	69	16515	16547	42	505	555	0	652	728	0	1032	1030	4	101220	98984	72	0.0610687
129222	108862	82	45289	38107	78	1668	1409	15	1781	1334	15	3068	2425	29	260100	214279	88	0.0610687
183910	132191	101	73518	54945	95	2034	1530	17	1983	1426	16	3942	2605	40	381001	241571	103	0.0610687
152260	118586	102	54098	41088	102	1477	1175	11	1499	975	0	2981	2353	26	282479	208664	102	0.0610687
59150	60908	56	17567	17895	42	731	633	0	654	500	0	1307	1394	14	127364	122581	73	0.0610687
64275	65943	70	35359	35306	69	713	770	0	767	680	0	1598	1710	16	126769	119289	75	0.062341
170295	135923	91	69122	57353	84	1553	1246	13	1576	1143	13	3331	2574	31	360086	284374	90	0.062341
58490	58957	70	13813	14018	40	523	458	0	656	598	0	1351	1327	11	125370	123249	73	0.062341
118902	104420	86	45676	39087	79	1599	1258	11	1356	1191	12	2887	2484	28	295701	254503	85	0.0636132
70779	71883	70	27159	26939	57	1198	1083	6	950	911	0	1679	1601	17	143561	138968	76	0.0636132
76912	73149	88	30059	27731	72	886	756	0	1057	924	0	1386	1401	15	152119	140473	85	0.0648855
209113	162010	105	96514	74742	88	2504	2012	24	2902	2067	28	5605	4105	40	655413	514760	96	0.0648855
317120	236717	114	151640	118474	110	5148	3895	33	5020	3889	37	9895	8005	46	754168	605998	118	0.0661578
56074	58644	57	18435	19053	43	285	352	0	602	526	0	1076	1060	6	127100	126082	78	0.0661578
161062	145946	88	69200	63267	79	1950	1735	19	2436	2175	23	5202	4953	34	669878	609503	88	0.0661578
130908	109873	82	56068	46512	80	1672	1359	19	1042	1056	6	2423	2129	24	253753	204002	89	0.06743
25094	26523	43	18983	19802	43	183	194	0	401	345	0	737	750	0	88968	90120	71	0.06743
85287	75843	85	38315	34260	74	1205	901	0	793	646	0	1411	1240	14	163528	138058	80	0.06743
84388	83611	73	23040	23707	47	1187	1269	10	709	745	0	1566	1691	17	146320	145371	76	0.06743
43828	42830	68	10281	10257	37	521	406	0	325	336	0	853	906	0	82147	74456	82	0.06743
128036	105798	83	51169	41809	81	1449	972	0	1259	1058	6	2514	2053	25	258355	201178	99	0.0699746
124889	105453	83	51007	44098	79	1358	1293	13	1098	1072	6	2441	2069	25	267250	230860	87	0.0699746
128282	107349	95	49501	41710	79	1304	1144	10	1422	1078	8	2564	1961	27	259146	224071	86	0.0712468
289308	206464	103	116555	85752	98	2965	2262	26	3051	2467	28	5542	3993	41	528598	387046	105	0.0712468
220220	170126	91	72348	56035	88	2504	1831	26	2441	1835	25	4542	3382	36	423947	331473	94	0.0712468
106849	98314	78	36694	33005	76	1253	1334	10	1017	819	0	2050	1833	21	191325	171336	84	0.0712468
195200	154826	89	77026	61567	88	2220	1731	20	2162	1670	21	4040	3333	33	362966	281182	95	0.0725191
135163	116656	84	44195	38295	80	1677	1387	14	1290	1219	12	3078	2578	27	251812	216232	91	0.0725191
222739	132670	101	88198	51656	96	2553	1805	27	2270	1471	25	5185	3792	41	553980	399264	103	0.0737913
179925	139779	90	114396	92217	86	3880	3159	31	3892	3390	32	8972	7448	45	784201	653377	91	0.0737913
67983	62102	77	26144	24729	53	882	839	0	662	592	0	1452	1192	12	129021	121661	73	0.0737913
161589	141424	83	73814	65197	81	2296	2175	23	1826	1793	20	4049	3679	31	380087	332173	86	0.0750636
95219	81921	77	42196	36360	76	947	721	0	961	752	0	1944	1656	20	182629	151129	84	0.0750636
183911	145306	88	71198	56497	86	1732	1417	16	1775	1369	19	3814	3011	32	345217	273389	94	0.0763359
75763	73383	72	29674	28663	70	724	676	0	752	716	0	1271	1339	13	140905	139304	77	0.0776081
98677	96851	74	38746	37185	73	1216	1076	7	954	890	0	1975	1909	19	196711	189739	81	0.0776081
68812	66697	70	31241	28950	69	628	514	0	758	741	0	1365	1315	12	156432	145424	74	0.0776081
184391	146868	89	77844	61166	85	1719	1361	15	2365	1749	25	4917	3722	39	722855	569512	95	0.0776081
127656	118108	78	52819	48819	77	1051	1080	6	1821	1569	18	3759	3589	29	478046	438427	87	0.0788804
42556	43320	56	12097	12615	37	349	415	0	431	504	0	1121	1101	7	108832	103584	70	0.0788804
95815	88317	78	28624	25025	72	923	1080	6	672	732	0	1796	1673	19	160792	147830	79	0.0788804
115150	108861	92	39449	39245	73	906	983	0	1064	1098	9	2828	2856	25	343673	323705	82	0.0788804
75272	70144	74	32738	30095	72	902	739	0	803	630	0	1656	1548	16	154305	140335	89	0.0788804
75014	77261	73	29518	29900	60	1046	918	0	1265	1004	1	1989	1845	21	174022	173405	75	0.0788804
204962	159204	94	65541	51292	89	2848	1979	27	2261	2018	23	5311	4152	38	451282	353790	95	0.0801527
113209	113116	81	36750	36409	73	1482	1397	13	1326	1276	12	3571	3280	28	451038	422413	82	0.0801527
120323	111985	77	52700	48679	76	905	927	0	1565	1195	12	3063	2733	27	354307	314054	83	0.0801527
157883	132364	84	56116	46463	80	1494	1314	15	1500	1190	15	3349	2726	29	269397	209288	86	0.0801527
85664	85362	72	47841	47425	72	1148	946	0	967	753	0	2012	1900	20	277442	259344	79	0.0814249
34602	35735	63	12947	13388	39	284	189	0	140	217	0	764	737	0	89231	90032	71	0.0814249
77515	70913	79	39195	36838	72	621	679	0	769	515	0	1090	1152	9	140453	130950	80	0.0814249
159848	138242	85	69365	59504	83	1833	1651	18	1772	1648	18	4530	4007	31	672561	588797	92	0.0826972
58366	58067	71	20493	20833	46	533	502	0	537	523	0	1025	1083	6	107366	107585	75	0.0826972
229750	170002	101	82630	62114	92	2456	1882	25	2110	1644	23	4604	3480	35	384430	289626	97	0.0826972
94004	94528	76	25389	25410	51	1195	1064	7	1036	1267	10	3125	3000	26	407468	397595	79	0.0826972
93068	92849	75	25579	25245	69	813	814	0	1145	1102	7	2756	2699	25	379127	372492	80	0.0839695
127981	100306	83	48722	39057	81	1630	1240	13	1457	1130	12	2890	2481	27	258112	196573	88	0.0839695
200671	172408	87	90204	76446	85	2253	2023	20	2857	2241	27	6182	5266	37	551673	462144	94	0.0852417
96464	92742	75	17635	17540	44	917	948	0	1050	1157	9	2820	2655	24	234752	226294	82	0.0852417
150531	128097	84	56668	48017	81	1605	1012	5	1303	1184	10	2750	2324	26	276588	234006	87	0.086514
285819	210804	97	89572	65026	94	3561	2691	31	3163	2562	30	7139	5116	45	612561	459598	105	0.086514
134008	119197	85	62296	55570	79	1456	1202	14	1915	1689	18	4137	3831	31	514526	455355	91	0.0877863
90574	89446	76	27943	27904	59	1219	1162	11	1094	923	0	2755	2636	24	350175	336505	80	0.0877863
32761	35528	55	8647	8973	34	214	200	0	341	437	0	794	765	0	108591	102566	77	0.0877863
66557	68562	64	24449	24680	54	583	710	0	605	659	0	1534	1591	15	118183	114391	72	0.0877863
70063	70502	71	21815	21856	48	766	973	0	935	670	0	1584	1606	16	164767	161855	75	0.0877863
105141	101248	78	43987	43142	75	1488	1396	15	1500	1455	14	3376	3101	28	473413	456531	86	0.0890585
158342	143640	83	61285	53000	82	1237	1135	10	1480	1101	9	2758	2441	26	236324	214032	87	0.0890585
191720	156385	87	82628	67312	86	1468	1472	16	1996	1501	19	4550	3573	34	528484	427355	96	0.0903308
154022	139170	81	70157	62791	80	2578	1965	24	1744	1462	17	3644	3268	29	326550	294296	85	0.0903308
92006	86361	92	24973	22448	92	979	743	0	1605	1466	13	2987	2737	25	394402	351172	92	0.0916031
85341	76655	77	36780	33732	73	887	866	0	631	594	0	1651	1540	18	176073	159380	79	0.0916031
102760	92966	83	42488	38449	76	763	721	0	813	1008	2	2380	2001	23	274267	247217	87	0.0916031
138475	114948	83	59516	49960	80	1431	1192	13	1441	1255	13	2777	2364	25	271915	226336	88	0.0928753
116347	99222	81	50388	43757	79	961	817	0	1222	1036	4	2254	1973	23	258724	219484	85	0.0928753
49583	50510	75	20869	21152	47	471	482	0	452	552	0	1133	1160	10	125183	120932	72	0.0928753
121151	103881	81	44230	37032	79	1235	1119	9	1567	1007	3	2674	2087	28	249343	209415	85	0.0941476
51717	52639	63	13367	13522	40	801	599	0	604	751	0	1229	1095	7	103798	103950	73	0.0941476
234190	169488	109	84365	62917	90	2731	1841	27	2560	1826	27	5090	3747	38	468349	351893	97	0.0941476
170792	129167	88	65473	50247	86	2169	1511	20	1608	1187	14	3599	2498	33	327728	238920	94	0.0941476
63841	66185	69	20310	20289	46	620	506	0	827	703	0	1250	1365	13	131878	128220	75	0.0941476
179478	145723	86	55569	45986	82	1606	1431	16	1715	1278	15	3827	3062	33	328634	258463	90	0.0954198
96054	81873	80	38844	32507	77	1383	1021	6	1075	739	0	2028	1777	21	206838	176321	81	0.0954198
146266	117211	91	57487	47117	82	1567	1429	14	1346	1113	11	2870	2482	27	315024	249538	89	0.0966921
104558	88904	80	35976	30304	77	1073	1161	9	1219	941	0	2858	2539	26	248714	213533	86	0.0966921
105502	92187	82	42164	37598	77	1021	781	0	761	725	0	2113	1899	22	232377	203134	84	0.0966921
113106	92849	81	44812	37063	79	1531	1274	13	1253	875	0	2651	2037	26	215157	171478	87	0.0966921
141084	124598	80	57207	49908	79	1807	1337	16	1456	1455	16	3591	3145	31	500327	433058	90	0.0966921
35570	37195	48	13210	13737	38	210	338	0	494	315	0	734	775	0	83410	88611	72	0.0966921
91499	90838	74	21665	21334	51	884	1045	4	1345	1217	10	2807	2731	25	382838	374384	81	0.0979644
72056	71069	72	16313	16240	43	1130	971	0	677	761	0	1776	1650	18	166605	165059	77	0.0979644
57909	58759	70	19753	19604	48	672	547	0	469	541	0	1115	1171	9	116012	120113	75	0.0979644
202327	149882	89	81230	61362	88	2355	1698	24	2053	1467	23	4201	3073	35	383795	275952	95	0.0992366
89855	82699	75	35065	30549	76	1110	856	0	955	863	0	2220	1844	23	181958	155041	80	0.0992366
235332	181433	95	75575	56888	91	2256	1820	22	2609	1871	27	4343	3378	35	430551	334366	99	0.0992366
75906	70784	75	32621	29838	73	675	620	0	853	744	0	1671	1523	17	161457	143210	80	0.0992366
82613	75653	77	27989	25006	63	1058	901	0	808	675	0	1771	1475	17	160342	143685	83	0.100509
129297	118320	82	61496	56688	78	1226	1253	10	1472	1338	13	3679	3367	29	383264	345900	86	0.100509
49316	48574	70	9034	9197	35	772	735	0	542	365	0	882	870	0	96128	97405	72	0.101781
158149	140852	82	66529	58005	82	1407	1342	14	1946	1788	21	4664	4144	32	581498	510014	90	0.101781
107813	95360	87	46948	42011	76	1319	1195	10	887	824	0	2187	1905	23	190929	168002	83	0.103053
282362	228415	103	148223	126063	99	4303	3606	31	4071	3312	33	8556	6979	43	753810	646636	106	0.104326
193472	157361	106	86956	71539	106	2796	1966	25	2018	1685	20	4243	3513	33	401871	331299	106	0.104326
117499	115000	88	61541	61619	73	1601	1546	16	2096	1706	19	4073	3867	30	536082	511422	84	0.104326
158148	118392	103	59019	44512	103	2166	1673	21	1724	1303	17	3839	2759	31	377695	269159	103	0.104326
79362	72365	79	36657	33452	74	731	720	0	686	566	0	1574	1422	15	146983	135801	79	0.105598
65292	66206	65	16894	16657	45	745	776	0	605	565	0	1399	1305	13	129270	131208	76	0.10687
112039	96567	82	41429	35310	78	1481	1131	11	1159	1136	10	2119	1895	21	194918	170264	82	0.10687
17365	16723	58	10475	10650	38	142	170	0	246	207	0	453	541	0	50937	52653	59	0.108142
101305	93185	77	46312	41318	75	931	824	0	797	773	0	2226	2019	22	188717	166410	80	0.109415
72641	69959	74	29993	28501	70	905	859	0	970	673	0	1794	1570	17	181451	175291	79	0.109415
109528	93416	81	41236	35380	76	1310	1156	10	1028	632	0	2187	1843	24	204358	165125	85	0.110687
23938	23752	64	12341	12348	39	4	63	0	290	363	0	696	767	0	97221	97855	74	0.110687
87146	83911	73	35158	33091	72	1072	1000	1	978	964	0	2235	2009	21	211949	201263	79	0.110687
253816	182942	113	90700	63917	113	3251	2538	28	3604	2672	34	6838	4772	43	552500	379839	113	0.110687
200107	153753	89	65896	50650	86	2412	1661	26	2358	1524	28	4798	3598	37	350729	263333	93	0.110687
261036	195572	95	86259	64093	93	3179	2564	27	3062	2175	30	5463	4012	38	471346	358527	100	0.110687
281283	169375	104	104309	58535	100	2941	1613	32	3604	1873	38	7803	4514	50	839002	524098	107	0.111959
138685	128177	90	68607	61141	81	1454	1290	14	1843	1634	19	5047	4667	34	645021	600532	87	0.111959
105445	101881	86	19658	19319	48	1105	1048	6	1250	1310	11	3274	3404	26	394782	389319	82	0.114504
95733	95558	74	22566	22355	51	712	743	0	1424	1287	12	2980	2873	25	379432	366414	82	0.115776
104419	89895	87	39867	34325	76	1233	1111	10	1377	1158	11	2370	2035	25	200823	171742	82	0.115776
153486	124162	85	67661	57169	82	2160	1577	24	1910	1632	18	3393	2752	30	319852	260665	90	0.115776
260305	194433	102	81558	61172	100	2791	2161	26	2613	1917	27	5630	4163	39	492444	374834	107	0.117048
153240	131590	83	63986	56365	81	1879	1745	18	1591	1321	15	3574	3188	30	269601	230431	90	0.117048
73395	72067	73	30563	29088	72	981	702	0	565	596	0	1643	1629	16	159893	156277	78	0.117048
109460	100069	81	40895	36967	75	1181	1077	6	903	883	0	2292	2121	24	243328	220850	81	0.117048
56757	59448	70	34147	35067	67	502	334	0	550	594	0	1420	1506	15	175888	167747	73	0.118321
286213	194610	113	153303	114372	108	4003	2862	32	4029	2968	34	7605	5588	44	681474	496323	114	0.118321
159913	133599	86	66767	56042	84	1573	1340	15	1775	1479	18	3324	2996	29	346985	294014	90	0.118321
65408	64573	73	20387	19372	46	478	611	0	593	558	0	1210	1214	11	123016	121509	78	0.118321
123195	99585	87	44247	35933	79	1422	1032	6	1168	1024	3	2598	2073	26	224271	178481	83	0.119593
49702	46236	80	23415	22648	53	687	509	0	277	400	0	1137	1094	7	100851	97888	72	0.119593
139805	116790	93	37347	31459	78	1530	1285	16	1477	1020	6	2779	2341	27	245697	204027	88	0.120865
108183	107611	73	32156	31742	72	1228	1253	12	1544	1488	15	3416	3176	28	499752	480823	82	0.122137
244048	176436	104	128073	101841	100	4913	3663	35	3766	2745	32	7186	5538	43	588056	453377	105	0.122137
126404	118869	83	48873	45910	75	1747	1629	17	1701	1625	18	4061	3664	31	531401	499103	84	0.122137
159319	129286	88	62035	50060	85	1762	1420	15	1495	1149	12	3057	2480	28	275921	223787	90	0.12341
246191	176645	95	87365	63053	95	3701	2569	32	3110	2166	31	6339	4662	41	594228	422333	104	0.12341
65642	62445	77	27078	25861	69	704	558	0	721	705	0	1336	1184	11	143906	141985	76	0.12341
186320	150762	88	82039	67219	85	1996	1699	21	1997	1567	20	4169	3440	34	376194	306711	93	0.124682
210293	173937	94	106185	90255	89	2378	1939	21	2754	2180	27	5539	4449	37	571899	470974	96	0.124682
184464	148935	86	61062	48504	85	2625	2257	23	2072	1590	21	4369	3284	34	341174	266837	103	0.124682
153583	129741	98	60100	50298	81	1564	1245	12	1517	1265	15	3379	2913	29	390227	318916	89	0.125954
99637	91132	80	36035	32408	76	1660	1392	15	1044	981	0	2200	2037	22	201135	180787	85	0.125954
190841	152082	91	77349	61669	87	1988	1807	20	2060	1758	21	5186	4255	37	708610	569230	96	0.127226
57206	58589	69	18070	18260	44	432	479	0	512	556	0	1192	1215	10	136895	135632	73	0.127226
93784	91933	79	42790	42505	72	1108	1013	3	1317	1251	13	2810	2687	25	375767	355536	82	0.127226
80495	72165	81	33126	29902	74	714	820	0	748	684	0	1738	1583	16	187931	167804	82	0.128499
151838	135891	86	60801	52422	81	1574	1536	16	1591	1581	17	4460	3602	34	552630	485230	88	0.128499
68524	67210	70	24378	23572	51	986	947	0	766	774	0	1972	1868	20	153570	153124	78	0.128499
95873	98510	72	43279	42820	72	702	943	0	1201	1160	9	2845	2584	25	378213	368712	89	0.128499
93578	82888	77	36672	32459	74	936	920	0	1068	944	0	2012	1659	21	196699	173320	80	0.129771
95824	89275	79	29077	25580	73	1278	1039	6	958	730	0	2083	1870	20	189448	175743	81	0.129771
111757	109991	80	29176	29205	71	1398	1349	12	1378	1320	13	4132	3977	31	517050	497373	83	0.129771
49668	51694	62	13802	14074	40	278	477	0	435	363	0	1164	1131	8	138949	133786	74	0.131043
62390	65292	65	33318	33554	68	399	463	0	848	768	0	1504	1554	14	168227	165294	74	0.131043
109821	103237	77	39613	36083	75	1338	1392	14	1261	1209	12	2658	2490	23	276261	244044	85	0.131043
201950	175738	89	155445	132377	87	2860	2485	25	2484	2103	25	6080	5321	36	538504	461874	93	0.132316
69889	57574	90	25602	18371	90	732	754	0	862	701	0	1764	1364	15	176253	147525	90	0.132316
98277	82470	78	38550	32780	76	1320	847	0	979	788	0	2153	1693	21	201801	168656	84	0.132316
142475	113514	92	51231	42056	82	1426	1144	12	1229	1057	9	3178	2494	27	276305	219973	90	0.132316
43999	45824	65	20823	21390	47	414	404	0	439	473	0	859	840	0	90396	92698	71	0.132316
84349	84708	75	27202	27456	63	807	819	0	1155	995	0	2376	2552	22	321837	313392	78	0.132316
98395	85426	78	40382	35467	76	1051	977	0	757	636	0	1636	1383	17	171234	145995	85	0.133588
149667	120864	86	55851	45327	82	1497	959	0	1513	1225	14	2913	2262	29	264144	218303	88	0.133588
123542	101397	83	50548	42105	80	1493	1215	11	1429	1029	8	3131	2574	29	267935	215844	89	0.133588
318919	237265	118	170759	133038	112	6763	4927	38	6142	4613	39	13091	10006	55	1.04858e+06	898663	116	0.133588
68538	63230	74	32898	31138	71	591	523	0	717	684	0	1285	1224	12	135719	122671	78	0.136132
162786	136413	96	60473	51553	81	1722	1486	18	1490	1290	15	3774	3196	31	341801	286826	87	0.137405
317445	224141	113	165118	120897	112	4614	3185	34	5215	3924	38	11179	8267	50	1.04858e+06	839531	118	0.137405
134388	116949	83	48584	42099	80	1563	1393	15	1316	1310	12	2663	2517	24	243215	216626	87	0.138677
44096	44334	58	20779	21003	48	301	336	0	388	328	0	780	828	0	108253	107624	73	0.138677
64106	65774	75	17019	16995	44	637	622	0	653	713	0	1662	1639	15	179536	176741	77	0.138677
143509	120851	81	51144	40315	81	1925	1475	21	1491	1211	15	3334	2624	32	303990	245473	86	0.139949
55631	55781	68	23032	22455	50	478	524	0	448	585	0	1160	1100	7	105375	99523	74	0.139949
127001	120644	93	40524	39526	75	1108	1172	9	1644	1579	15	3762	3667	29	516656	494208	85	0.139949
147466	117834	86	55345	44826	83	1718	1340	14	1377	1078	7	2901	2234	30	283124	224749	90	0.141221
59044	60764	64	14017	14153	40	502	603	0	661	770	0	1313	1155	10	120472	119348	73	0.141221
127165	115183	91	50916	47116	78	1301	1331	12	1038	1202	8	2535	2313	22	228096	202517	88	0.142494
270697	210512	110	101965	82338	97	3617	3062	28	4093	3206	32	7810	6430	42	814807	671339	106	0.142494
225782	172169	91	82439	62558	89	2687	1887	27	2791	2110	27	5898	4424	40	503978	381817	96	0.142494
96577	83161	79	39437	34112	76	1008	797	0	1044	847	0	1483	1240	15	176737	152474	84	0.145038
93280	83437	81	42040	37484	75	1034	739	0	1097	815	0	1629	1375	16	172181	146729	81	0.14631
79830	78658	73	19665	19693	46	914	700	0	981	717	0	1388	1287	11	134857	135496	74	0.14631
88189	86214	74	29100	28476	70	774	1020	3	706	789	0	1725	1650	18	172235	168430	76	0.147583
82255	79333	75	17452	17481	44	642	625	0	614	580	0	1583	1765	17	191042	183429	78	0.148855
77686	69628	82	31590	28077	73	1200	1083	7	902	705	0	1842	1655	18	166883	150691	79	0.148855
41083	42527	70	10786	11033	36	379	418	0	649	537	0	758	633	0	82455	79651	70	0.148855
264596	190715	102	95162	68363	96	2968	1944	28	2944	2240	30	5986	4144	42	483998	357603	103	0.148855
95870	93733	73	29033	28017	64	687	745	0	1129	969	0	1996	1818	21	215761	205454	78	0.150127
63968	63493	71	22674	22489	53	845	718	0	517	376	0	1003	1087	7	116840	114360	75	0.150127
57043	56506	73	17721	17489	47	558	577	0	363	533	0	1222	1185	9	119410	120769	72	0.151399
142056	125511	88	48942	42464	80	1330	1223	12	1706	1577	18	4509	3971	34	535498	481949	87	0.151399
68149	69377	69	28578	28772	57	579	564	0	718	579	0	1175	1264	11	134799	137746	76	0.151399
110699	94251	82	41990	35720	78	1084	1065	6	1226	1004	3	2140	1884	22	200599	170190	82	0.151399
245029	201091	101	75195	59909	95	2773	2215	26	2931	2317	29	6537	5189	40	525596	431302	101	0.151399
90066	76391	89	37641	32252	76	821	699	0	996	899	0	1700	1401	18	166644	139953	81	0.152672
234263	176011	95	81802	61202	93	3172	2469	28	2514	1932	25	5280	4083	37	453086	335148	105	0.152672
58886	60562	70	25883	25599	52	671	607	0	587	766	0	1516	1474	16	151691	145128	76	0.152672
82914	73848	75	34796	30336	75	1011	944	0	805	717	0	1744	1498	19	160059	139153	87	0.153944
59152	58835	69	21453	21568	51	713	758	0	437	506	0	1471	1352	13	119801	115381	74	0.153944
65067	62594	72	26359	25968	65	571	444	0	589	517	0	1172	1072	8	114412	106098	76	0.153944
70219	71477	72	31530	32076	69	860	699	0	630	754	0	1625	1624	16	162487	159192	77	0.153944
94755	82654	81	39931	34718	75	1170	923	0	873	657	0	1992	1699	18	185859	154572	84	0.155216
224560	198714	105	180514	162072	90	4258	3589	31	4731	4090	34	8202	7252	40	735123	639629	95	0.155216
65959	68329	68	17913	18597	42	639	784	0	677	633	0	1335	1338	12	135848	134632	73	0.155216
57737	59662	64	20692	20872	45	607	671	0	481	490	0	1239	1221	9	109681	105126	80	0.155216
294386	196077	118	90198	60248	100	4029	2614	32	3594	2315	35	7636	4964	46	644465	438424	107	0.156489
195820	154236	91	72649	58008	85	2658	1981	27	2238	1652	24	4167	3306	34	403214	315290	92	0.156489
263122	185105	118	87132	60200	118	3616	2175	34	2862	1787	29	5892	4364	39	477648	328510	118	0.156489
142089	115420	87	56658	46624	82	1260	1025	4	1203	1028	5	2650	2271	24	302436	239821	91	0.157761
87830	86688	74	28093	27653	70	1147	997	0	1211	1093	7	2433	2386	22	335404	327247	80	0.159033
209896	162531	95	83070	64815	90	2147	1851	21	2218	1779	22	5545	4314	38	717673	547220	98	0.160305
174996	149990	85	57432	49170	81	1770	1523	17	2476	2039	25	5963	5114	39	773441	670103	92	0.160305
85340	86353	73	26941	26534	54	1027	1211	9	913	1078	6	2104	2075	20	183959	178303	78	0.160305
289708	235670	104	140019	112299	104	6439	4971	36	6978	6213	38	14221	11584	55	1.04858e+06	968800	109	0.160305
90244	87549	71	33584	31348	69	1202	1009	2	1160	1203	10	1908	1701	20	196642	182464	81	0.160305
206581	155215	97	80497	61941	90	2979	2122	29	2211	1551	22	4709	3457	37	368277	275686	97	0.161578
287495	209605	120	102266	75970	102	3724	2717	33	3867	2832	33	8787	6885	45	717432	538726	108	0.161578
176884	154869	86	59364	51449	83	2129	1983	19	2065	1765	21	4788	4119	34	393591	342028	89	0.16285
202804	159845	99	76810	60943	87	2248	1549	24	1748	1502	18	3686	3087	31	400099	315952	96	0.164122
46094	47726	65	12382	12879	38	602	657	0	425	499	0	1138	1266	10	112922	108718	75	0.164122
84315	78324	79	34716	31943	72	1286	1065	6	949	808	0	1967	1803	20	163063	146788	91	0.164122
46784	48202	60	13301	13642	39	650	606	0	472	444	0	937	1097	6	91480	89426	71	0.164122
186065	153533	87	66209	53900	84	2101	1503	20	2536	2313	26	6318	4976	41	788448	639571	94	0.164122
52450	55568	58	9894	10465	34	488	434	0	607	543	0	1301	1332	12	187543	183598	74	0.165394
68060	70484	62	25737	25187	53	990	983	0	773	859	0	1701	1694	16	138101	133872	73	0.165394
117978	93109	93	48627	39624	81	1656	1000	2	1125	904	0	2633	2068	27	250904	196598	88	0.165394
95135	91363	74	50043	47747	74	1741	1580	15	1290	1177	12	2925	2709	25	254111	240956	80	0.166667
111894	91815	84	42179	34444	80	1137	966	0	1412	1042	6	2375	1928	23	231425	186651	88	0.166667
252609	182749	95	96879	71996	93	3353	2428	29	2766	2107	28	5375	3838	40	476301	340905	99	0.167939
112737	95489	85	44701	38862	79	1499	1348	14	1474	1132	14	2465	2237	23	227119	194824	89	0.169211
77989	77475	71	28750	28725	70	712	687	0	853	887	0	1717	1718	16	218963	212994	80	0.170483
50746	50295	72	16982	17085	44	666	539	0	372	356	0	809	840	0	98032	94479	75	0.170483
43653	43520	64	11643	11743	38	473	457	0	337	516	0	916	817	0	93014	91650	73	0.170483
69503	66723	75	30813	29337	70	911	995	0	971	775	0	1618	1634	16	139622	130203	77	0.171756
117430	113411	77	34881	34334	73	1546	1619	16	1872	1579	18	3794	3600	29	492684	473950	84	0.173028
80472	80638	72	19040	19298	44	836	743	0	1051	1024	5	2012	2018	19	192617	187175	78	0.173028
43169	46964	58	12284	12828	38	607	666	0	575	534	0	841	923	0	102993	105077	72	0.173028
72038	69136	78	29626	28081	70	668	690	0	770	648	0	1651	1588	16	134413	126112	80	0.1743
55310	55493	69	14566	14682	41	533	583	0	765	679	0	1011	1009	2	116420	117187	75	0.1743
235341	182686	93	112957	90221	91	2367	1796	24	3425	2659	31	7605	5888	42	972931	745073	100	0.178117
125709	120717	79	39570	37844	76	1090	932	0	1359	1305	13	3563	3522	27	425424	405420	83	0.178117
90166	80306	77	35334	31797	75	1018	1010	3	1034	756	0	1859	1585	18	177947	156436	82	0.178117
96365	83296	78	44833	38175	78	1125	1086	6	1091	857	0	2098	1738	21	201446	164969	85	0.178117
124195	103049	85	46105	37852	80	1725	1403	16	1082	939	0	2701	2091	26	218773	181188	85	0.179389
137779	117632	85	50986	43521	78	1293	1313	12	1244	1019	3	2494	2172	24	261592	218978	86	0.179389
104245	103310	74	32170	32242	72	1511	1453	14	1449	1254	11	3442	3309	28	438114	417807	83	0.179389
122093	114469	80	52890	48228	77	1292	1225	10	1153	963	0	2398	2269	23	234821	205110	95	0.179389
167918	135500	91	69576	56733	84	2137	1859	20	1733	1594	19	3714	2947	32	313326	257388	90	0.180662
218223	167998	88	87180	69495	86	2025	1726	19	2702	1862	27	4673	3590	35	428126	322038	91	0.181934
105026	102535	75	40886	39558	74	1221	1123	9	1384	1284	12	3124	3141	25	434671	410754	82	0.181934
50875	51727	68	18218	18428	43	472	298	0	662	661	0	857	935	0	113504	109641	73	0.183206
16251	16174	61	79315	79978	62	75	99	0	112	196	0	-17	61	0	-690	18	0	0.183206
137182	119939	83	52894	46545	81	1352	1125	8	1227	1010	2	2841	2694	25	316217	275292	86	0.183206
68716	68263	73	18463	18601	45	659	801	0	645	562	0	1379	1304	13	150512	148252	75	0.184478
196724	164098	87	70776	58157	85	1735	1467	17	1928	1460	21	3818	3349	31	351689	291854	96	0.184478
334553	242269	125	106270	80151	118	4560	3036	33	4503	3351	35	8999	7073	44	786211	635349	124	0.187023
159777	134196	84	64017	53835	82	1538	1210	10	1495	1202	14	2947	2614	27	317418	266082	88	0.187023
53851	56332	53	14393	15281	38	659	776	0	564	517	0	1390	1425	13	122799	123754	72	0.187023
92490	93085	73	34514	34851	71	1440	1074	7	1036	1059	5	2823	2820	25	386471	381724	79	0.187023
119078	106826	79	35133	29498	79	1145	1113	7	922	988	0	2585	2186	25	243043	216815	84	0.187023
114686	94721	81	47239	39615	79	1265	1077	8	1032	809	0	2135	1773	22	216696	175927	96	0.187023
105683	104769	74	28038	28067	59	1347	1259	11	1234	1277	13	3832	3811	28	475650	453118	80	0.188295
128430	122096	79	47779	44965	76	1158	1295	11	1663	1545	18	4321	4227	30	536985	500879	83	0.188295
65666	61335	78	25852	24317	65	723	587	0	677	723	0	1304	1183	9	113599	107655	76	0.188295
162942	146019	84	66634	58740	82	2496	2394	23	2445	2166	23	4776	4566	33	442629	391483	88	0.188295
92780	84278	77	37659	33157	75	889	742	0	861	757	0	2105	1792	21	177258	156063	77	0.189567
195994	150534	100	74202	59639	87	2180	1759	22	1982	1415	20	4040	3120	34	324437	249359	95	0.189567
157079	127163	88	56905	45753	84	2096	1786	20	2048	1433	21	3726	3202	31	326223	260676	89	0.189567
76328	68635	75	35220	30829	73	648	502	0	828	609	0	1425	1343	15	154243	131721	79	0.189567
242891	173773	99	104460	73609	94	2682	2129	26	2654	1922	26	5609	4080	41	490561	347246	100	0.192112
120077	101532	80	52514	44279	79	1432	891	0	1373	943	0	2415	2113	24	238279	196449	85	0.194656
134740	111789	82	62215	52754	81	1864	1515	19	1131	891	0	2488	1994	25	216782	173698	89	0.194656
97849	92199	91	31995	29130	91	1216	1062	6	1655	1364	14	3220	3101	26	387416	369038	91	0.194656
135732	110596	83	53606	42984	81	2080	1744	21	1451	1205	12	2757	2244	27	234032	191278	88	0.195929
82358	71847	81	28727	25459	68	1067	984	0	1133	820	0	2081	1847	20	166809	145249	81	0.195929
35352	34982	69	13937	14321	39	463	321	0	202	296	0	833	801	0	82092	83741	70	0.195929
55865	54254	69	20556	20286	47	329	492	0	501	649	0	1093	1162	10	135435	135302	75	0.195929
169864	148328	87	48043	40568	83	2550	2247	22	2435	2158	23	4812	4276	34	379973	331685	89	0.197201
158954	141330	83	51777	45441	81	1810	1527	17	1926	1560	21	3780	3417	29	303609	267163	89	0.197201
119279	103079	93	56254	49657	78	1142	1009	3	1211	1002	2	2265	1942	23	231318	201992	85	0.198473
101908	102528	73	31824	31606	71	1515	1184	14	1511	1532	16	3678	3662	27	501846	487212	81	0.198473
163331	132070	96	58669	47893	83	1812	1419	19	1828	1469	19	3714	2829	33	251047	199110	87	0.198473
51729	53178	66	13154	13351	39	691	597	0	553	555	0	1221	1214	10	130315	126005	75	0.199746
63595	62058	82	14151	14166	41	634	712	0	755	710	0	1562	1434	16	157117	154727	75	0.201018
143789	129658	81	46388	41053	79	1518	1147	10	1460	1224	13	3734	3352	30	453956	393994	97	0.201018
129001	119178	89	54629	49642	77	1733	1428	16	1484	1236	13	3296	2973	28	315135	289235	95	0.201018
95071	95892	74	59061	58704	72	1371	1382	13	1498	1372	13	3278	3127	27	445562	422722	80	0.20229
143867	138339	80	46351	44769	78	2101	2179	20	2167	2128	21	5420	5024	34	730288	687255	90	0.20229
69152	64128	88	26848	24706	88	1254	1145	7	1154	1029	4	1878	1529	16	169705	132792	88	0.203562
93616	93431	73	44638	44783	72	961	816	0	1184	1138	8	2850	2770	25	375754	366196	81	0.203562
98380	88775	84	40867	36674	77	948	742	0	1247	1132	8	2154	1872	23	174809	155947	81	0.203562
84372	82630	76	28958	28943	69	683	814	0	1059	965	0	2017	2014	20	173670	175575	78	0.203562
73199	72850	72	21824	21508	50	1326	1323	12	907	963	0	1849	1744	19	161159	158496	78	0.203562
160486	147000	97	70179	63899	80	2641	2332	24	2112	2115	22	4637	4207	33	424711	376301	86	0.203562
93909	93731	74	41107	41138	71	1282	1315	12	993	1156	8	3292	3212	26	430292	414622	79	0.204835
93309	89109	79	35153	33571	73	778	789	0	716	808	0	1692	1652	16	154922	147711	80	0.204835
264912	204540	101	116529	90986	99	3228	2163	27	3337	2514	29	6336	5106	40	632250	495764	106	0.206107
112069	109920	75	51634	51322	74	941	984	0	1298	1211	12	3536	3269	28	430379	407007	83	0.206107
186100	161740	91	76678	65592	83	2867	2625	25	2632	2298	26	6276	5534	37	549226	491957	90	0.207379
131348	106438	90	51813	41736	81	2272	1524	23	1596	1397	16	3187	2471	30	291386	230111	88	0.207379
90161	78533	77	39439	34511	75	1334	1212	10	1199	949	0	2042	1678	22	189096	164158	82	0.207379
276690	195506	105	219714	179928	105	4526	3595	33	4987	3840	36	9805	7299	49	1.03126e+06	797567	111	0.208651
55501	57755	52	19352	20107	43	707	660	0	629	677	0	1020	1145	8	130462	136180	74	0.208651
77989	74690	75	25534	24255	55	891	829	0	1240	962	0	1934	1699	19	166703	154341	78	0.209924
108406	107149	76	20721	20813	47	1077	1000	1	1196	963	0	2510	2365	23	259439	243785	84	0.209924
69134	71409	72	24555	24939	54	700	777	0	546	647	0	1658	1802	16	208852	204205	77	0.209924
120520	110068	80	56791	51017	79	1332	1035	5	1170	1149	9	2735	2581	25	329994	293280	86	0.209924
205608	164505	87	82534	64499	86	1959	1627	21	2569	1958	26	6004	4736	40	775739	599777	94	0.209924
202885	180656	84	97996	86616	85	2712	2449	24	3064	2717	27	7461	6799	38	872382	804154	90	0.209924
111262	94903	80	50718	44026	77	1275	1207	11	937	889	0	2134	1995	21	207832	185055	83	0.211196
157651	128180	86	58935	47258	83	1470	1345	14	1452	1216	12	3379	2660	29	287935	230117	88	0.211196
120906	109450	81	54062	46924	79	1481	1410	13	1474	1321	14	3531	3239	28	479308	446730	85	0.212468
45526	50971	45	16994	17179	43	441	460	0	825	709	0	1130	1249	10	110983	110345	73	0.212468
164844	145290	82	75690	64124	82	1592	1269	14	2559	1909	25	4746	4164	34	642085	551256	91	0.212468
73096	71618	72	27411	26524	60	778	685	0	847	760	0	1280	1422	14	136259	135659	74	0.212468
178901	103574	96	70118	41758	94	2186	1115	20	2023	1206	19	3655	2359	36	352311	206490	98	0.212468
72174	69777	84	25180	24897	61	530	592	0	512	640	0	1443	1416	14	142973	137165	77	0.21374
180247	143643	95	62813	50185	85	1647	1440	14	1731	1394	18	3360	2720	31	352517	278515	91	0.21374
182288	144262	88	57933	44421	85	2192	1754	21	1708	1390	18	3546	2939	30	330197	254229	91	0.215013
147231	122805	85	61131	51035	82	1319	1146	9	1215	1091	10	2916	2471	27	309012	255459	91	0.216285
130671	116370	80	67666	60423	80	1281	1094	8	1342	1211	10	2821	2418	27	294966	251688	88	0.216285
85818	86026	71	24878	24893	54	1061	767	0	1024	888	0	2124	2264	20	209557	203581	76	0.216285
215456	164180	108	71980	54016	90	3800	2920	32	2944	2390	26	5115	4028	38	412640	309004	99	0.216285
64929	65412	55	26449	25501	55	350	561	0	670	703	0	1389	1296	12	134929	130236	74	0.216285
180218	141460	88	60241	47232	85	2278	1563	23	1951	1337	19	3677	2903	32	308591	251255	97	0.217557
133419	116055	84	51529	44455	79	904	771	0	1436	1240	11	3058	2630	29	325075	282436	87	0.21883
152894	127650	94	72217	62917	82	2046	2035	20	1274	1104	7	3514	2999	28	348660	291075	88	0.21883
92536	94529	74	35784	35944	71	901	854	0	1552	1450	16	3129	3313	25	391387	381221	79	0.21883
123542	107043	80	46193	39792	78	1721	1527	17	1617	1354	17	3131	2727	28	293226	254718	86	0.21883
127144	109118	82	57152	50369	79	1319	1059	8	1004	987	0	2406	2014	24	207530	183966	81	0.21883
133211	123301	83	49697	46115	78	1407	1322	12	1810	1464	17	3767	3483	30	553027	505663	86	0.220102
52126	45483	84	12024	9577	75	390	228	0	522	407	0	1183	979	0	148258	118114	84	0.220102
208491	156033	105	76812	59004	89	2747	1918	26	2160	1535	25	4104	3192	34	385852	289090	96	0.221374
112942	110203	78	31529	32002	60	1302	1331	11	1924	1783	19	4019	3744	30	514645	485616	81	0.221374
89974	81194	77	37761	33047	75	755	767	0	981	860	0	1850	1459	19	214665	189484	81	0.221374
241236	187492	99	83156	63902	95	3203	2477	28	2747	2287	27	5510	4430	38	469622	362959	100	0.222646
77146	74070	80	29271	28072	68	706	730	0	1213	1102	9	1827	1752	18	196609	192039	76	0.222646
116298	106772	80	49610	45947	76	1269	1224	10	1516	1318	12	3699	3193	30	423651	390774	85	0.223919
26766	26645	66	13290	12664	44	242	281	0	299	183	0	767	627	0	90271	86271	76	0.223919
168791	143821	86	92564	80598	83	2521	2044	24	2206	1764	23	4731	4111	35	368188	318347	88	0.223919
97898	88479	93	38298	32970	93	1319	1354	10	637	811	0	2176	1828	19	179496	154606	93	0.223919
167726	158484	90	56414	54022	78	1882	1788	19	2297	2309	20	5422	5412	33	626739	583868	87	0.225191
176397	147232	85	57124	47764	83	1664	1497	15	1804	1673	18	4125	3601	32	388006	319972	89	0.225191
115613	104381	79	50898	44627	76	1084	1150	9	1529	1164	11	2473	2170	25	234733	212278	81	0.225191
59182	58479	69	16835	17220	42	530	376	0	645	582	0	1527	1554	14	209983	201731	77	0.225191
33765	35329	63	14108	14579	40	44	123	0	464	410	0	912	1073	6	104244	104227	72	0.225191
139302	117064	81	50879	42356	81	1716	1398	15	1424	1299	12	2898	2442	29	275961	235090	88	0.226463
70756	71681	72	22996	22939	52	564	593	0	671	717	0	1467	1531	16	125279	121517	74	0.227735
187613	151591	89	65398	53069	86	2535	1779	26	1941	1531	24	4017	3289	32	351835	276893	94	0.227735
89602	78613	80	37860	32521	77	1057	861	0	1009	997	0	1895	1661	18	195499	162376	92	0.227735
93119	80751	77	35524	30990	75	1222	1132	8	1077	921	0	1960	1708	20	184077	162309	81	0.227735
265833	204030	95	132906	106374	94	5558	4214	37	5245	4158	37	10398	8050	49	907333	716895	100	0.227735
110782	100121	79	50471	45766	77	1191	983	0	985	967	0	2134	1986	22	231948	209052	81	0.229008
57125	58195	64	13477	13731	39	710	667	0	619	706	0	1248	1309	12	128061	124444	73	0.229008
18159	17494	49	7214	7373	33	236	309	0	49	193	0	456	458	0	50287	46704	66	0.229008
62782	62567	70	16054	16024	42	778	835	0	676	760	0	1270	1236	10	120762	118854	74	0.23028
139686	115937	82	50246	42359	81	1708	1535	15	1759	1443	18	3270	2645	29	281694	232769	88	0.23028
129361	108607	98	56072	47403	98	1150	917	0	1460	1085	9	2731	2276	24	251597	205616	98	0.23028
97822	88810	78	38462	34737	76	1349	1135	10	1174	845	0	2426	2217	24	192711	173783	81	0.23028
137034	121322	85	78132	69386	81	1774	1609	17	1823	1489	18	4435	3980	33	395647	347675	89	0.231552
296863	225848	99	163194	134620	96	7020	5034	38	6629	5224	39	13443	10866	52	1.04858e+06	885400	102	0.231552
150549	126189	91	51974	43147	81	1735	1639	18	1656	1262	17	3538	3015	31	314548	258647	90	0.232824
55191	55772	68	15141	15326	41	724	550	0	456	508	0	1150	1182	9	102833	101459	71	0.232824
316239	223589	129	121587	88845	110	3761	3030	31	4215	2958	35	8072	5791	45	688746	489450	118	0.232824
123632	107926	82	37023	32586	78	1060	1063	7	1185	956	0	2182	1861	23	205646	180210	83	0.232824
188544	164840	84	95449	84592	86	2275	2013	20	2504	2172	25	4273	3737	32	390986	330776	90	0.234097
249574	182237	99	89278	67615	95	3008	2348	26	3650	2664	34	5962	4488	40	585104	431554	101	0.234097
182637	159169	89	90844	79985	84	2828	2631	25	2752	2451	25	5561	4943	35	505674	434039	89	0.234097
72548	69574	75	28921	28167	60	499	384	0	495	542	0	1277	1101	7	133964	130302	77	0.235369
131898	110900	85	52644	44536	79	1596	1517	16	1473	1154	12	3181	2648	29	244844	212646	84	0.235369
105451	103880	76	31791	31269	73	970	1147	7	1332	1283	14	3344	3194	27	448318	430518	90	0.235369
103282	88268	83	44123	37948	77	1124	969	0	1100	992	0	2216	1997	22	227082	194475	83	0.235369
100741	93642	77	36057	32548	76	1169	1241	11	1299	1319	11	2578	2538	24	209523	191393	81	0.236641
319164	218945	137	88662	62884	117	2837	1996	27	4156	2772	34	8316	5637	46	758906	524966	137	0.236641
50891	53015	58	13965	14509	38	397	483	0	615	587	0	791	875	0	93035	93581	73	0.236641
67054	69395	69	16564	16463	44	971	948	0	557	663	0	1385	1238	10	149328	140473	76	0.237913
61766	59546	85	26011	25636	65	803	663	0	719	562	0	1493	1459	14	147582	148985	74	0.237913
107270	91448	82	46060	39994	77	1320	1203	10	1102	983	0	2246	2046	22	204701	173569	83	0.237913
102568	97165	81	40238	37014	73	1480	1434	14	1246	1241	10	2423	2275	23	224672	206680	82	0.237913
86644	72181	77	37688	32729	76	819	838	0	891	997	0	1755	1394	18	167225	143394	84	0.239186
139417	121461	80	50170	42727	80	1869	1643	16	1765	1662	16	4469	3917	33	589359	516826	89	0.239186
70739	66824	75	30932	28471	71	1057	1017	3	745	508	0	1478	1420	15	145869	140095	78	0.240458
139534	121920	93	55665	49715	80	1034	959	0	1343	1173	11	3608	3120	29	413422	376248	90	0.240458
120538	115466	76	49285	46029	75	860	893	0	1898	1578	17	4107	3741	31	490852	450019	83	0.240458
174712	141289	103	81612	66111	103	1773	1440	17	1632	1401	16	3767	2802	32	349339	251743	103	0.240458
194214	168883	86	98053	86210	85	3129	2876	25	2834	2365	27	5695	5222	35	545824	491247	89	0.243003
138784	116467	92	48321	41028	79	1295	1109	10	1296	931	0	2362	2047	23	259532	214871	84	0.244275
152840	130631	85	68815	59460	83	1857	1695	19	1557	1287	15	3402	2699	31	286168	240671	89	0.244275
145983	119701	84	57475	47044	82	1346	1154	9	1481	1311	13	3114	2732	29	283486	232269	88	0.245547
98199	94959	76	43526	43139	73	1136	972	0	1274	1209	10	2684	2596	24	351778	336967	82	0.245547
53385	55146	69	18327	18390	44	416	381	0	623	612	0	1119	1099	8	124524	121614	74	0.245547
181882	142288	88	56777	44796	85	2312	1614	23	1696	1427	18	3928	3210	32	349998	286711	94	0.248092
103198	103005	75	30628	30464	71	1055	1039	5	1521	1425	15	3506	3587	26	458921	450842	81	0.248092
81634	74917	67	36580	32067	74	1296	1064	6	1127	797	0	1881	1580	20	182126	165282	85	0.248092
329255	219958	121	169545	121702	119	5140	3831	36	5658	3984	38	11991	8650	52	981984	714215	122	0.248092
26859	29003	49	9507	10130	35	124	212	0	285	333	0	569	487	0	67801	67044	68	0.249364
75526	75775	71	28803	28831	67	962	1177	8	710	672	0	1543	1479	15	141864	142527	76	0.249364
147299	127862	85	78369	67563	81	1628	1531	18	1936	1589	21	4866	4239	34	604628	533692	89	0.249364
198792	147489	92	69887	52596	89	2446	1921	23	2062	1561	21	4590	3417	37	417123	313228	94	0.250636
50495	50494	74	9685	9834	35	428	537	0	367	415	0	910	947	0	110491	110759	72	0.250636
146119	117719	85	56394	46012	83	2160	1692	21	1613	1355	19	3177	2591	30	303596	240522	88	0.250636
189259	148786	102	64300	49837	86	1921	1404	19	1616	1374	18	3351	2480	32	348303	259181	91	0.251908
217197	170931	96	105206	85497	92	2615	2145	26	3118	2362	27	6884	5926	39	759958	659185	100	0.253181
73237	67452	74	27466	24694	65	1045	820	0	1021	876	0	1647	1406	16	130290	118909	83	0.253181
86123	75994	77	30612	26605	75	986	856	0	1132	895	0	1788	1575	20	180216	152124	85	0.254453
135108	112036	83	53357	45607	81	1963	1517	18	1450	1410	13	3531	2874	30	357161	296568	90	0.255725
83558	80754	74	33609	32061	72	1182	1122	8	795	876	0	1978	1864	21	186161	180164	78	0.256997
145307	122275	90	59595	50107	82	1633	1502	16	1476	1314	13	2991	2401	28	260789	216607	89	0.256997
91264	79865	78	34743	29701	76	1349	1104	8	1257	1056	5	2285	1971	23	215161	184904	85	0.25827
343983	249345	125	204603	163742	120	8894	7081	40	8360	6509	44	17706	13726	63	1.04858e+06	1.00562e+06	125	0.259542
101790	89207	77	45323	40034	76	1010	797	0	823	785	0	2239	2020	22	238696	208428	82	0.260814
148511	125437	87	59537	49645	83	1707	1373	17	1795	1443	16	4156	3626	32	440271	370848	88	0.260814
188816	158381	87	60074	49589	83	1956	1795	19	2427	1815	25	5716	4988	36	773183	657653	93	0.262087
147858	123096	86	56045	47299	82	1526	1073	14	1420	1167	11	3122	2672	29	306955	249154	90	0.263359
173101	140758	103	67016	53904	85	2335	2040	23	1950	1721	20	4402	3569	34	352064	288827	88	0.264631
87522	81957	83	27222	24651	64	1166	1119	9	874	822	0	1869	1738	19	174955	156911	79	0.264631
105204	93905	78	44355	39110	76	1166	980	0	1056	845	0	1926	1780	19	199607	168029	81	0.267176
246520	181072	96	83811	62415	91	3445	2579	30	2835	2108	29	6265	4973	41	508341	389419	96	0.267176
117098	102843	79	45858	39825	77	1310	861	0	873	828	0	2267	1949	22	210246	175209	82	0.267176
230933	171766	99	81091	59846	92	2747	1784	27	2444	1909	26	5387	3893	39	479735	355920	98	0.268448
93734	84475	77	34849	30831	76	1389	1257	13	1062	908	0	2087	1897	22	181179	159199	83	0.268448
218236	176778	92	72598	58187	91	3218	2564	27	2728	2539	23	5725	4901	38	515011	415405	98	0.270992
98821	96708	74	26735	26320	59	1023	1075	6	1168	966	0	1593	1544	17	161104	158327	79	0.270992
191906	142104	98	67782	50437	88	2190	1566	24	2299	1626	23	4542	3203	38	381082	280695	92	0.272265
81241	79701	72	31257	29030	62	588	620	0	1122	989	0	1709	1487	17	186158	174681	78	0.273537
124983	105904	79	48731	39553	79	1669	1411	15	1173	1082	10	3363	3020	29	291809	243529	84	0.273537
232829	177896	92	88804	67657	91	3018	2135	29	2778	2407	26	6700	5396	39	576029	450985	99	0.274809
74088	66270	83	33016	30203	72	844	909	0	847	849	0	1765	1388	18	153063	137550	76	0.274809
122059	108203	83	46299	40459	78	1316	1233	11	1614	1333	15	3172	2789	29	288306	252047	86	0.274809
126745	114957	81	46027	39672	80	1261	1161	10	1325	1350	14	3866	3371	31	505239	450749	86	0.276081
109974	92493	85	45999	39154	79	1124	1056	6	1120	783	0	2117	1628	22	214851	178592	97	0.276081
58620	60513	70	26749	27009	53	603	643	0	933	889	0	1519	1584	14	141353	136181	85	0.276081
73907	65697	78	31936	29216	72	1024	874	0	892	745	0	1480	1300	14	167003	143135	79	0.276081
136637	126466	83	51544	45879	79	1760	1704	17	1842	1699	18	4741	4578	31	610584	570462	85	0.276081
94704	83081	80	38725	33698	77	939	923	0	1257	868	0	2020	1681	20	198340	178577	89	0.276081
201092	150192	106	73466	55426	88	2194	1673	24	2440	1693	24	4476	3392	35	381083	283303	94	0.277354
23585	28242	38	11030	11474	37	297	319	0	273	343	0	661	639	0	86110	84952	66	0.277354
149274	122336	85	58064	47650	81	1904	1655	19	1226	1033	6	2747	2315	26	255816	211240	87	0.277354
108778	96016	81	45859	41100	77	1137	1243	12	1079	937	0	2571	2193	24	253726	223159	84	0.278626
61413	61624	69	23442	22971	53	591	581	0	775	751	0	1248	1269	11	143716	140513	76	0.278626
216229	165089	93	81865	62546	91	2022	1447	20	2454	1998	23	5905	4654	39	774891	584094	98	0.279898
93079	85521	76	41866	37395	74	917	785	0	682	456	0	1857	1612	19	209362	184915	82	0.279898
34523	34918	52	9457	9641	36	388	456	0	275	314	0	712	780	0	86682	92852	69	0.279898
220834	178888	90	71725	56736	88	3260	2385	28	2955	2593	29	6044	4879	40	542617	453536	95	0.279898
80190	75526	75	35409	32900	74	807	739	0	806	643	0	2086	1834	21	211800	191371	80	0.279898
76123	67905	75	34584	30567	73	1187	1004	2	805	645	0	1552	1500	16	152080	136853	83	0.28117
118977	111542	92	54290	50037	77	1614	1442	16	1570	1502	16	4150	4002	29	527445	502764	83	0.282443
73939	73128	74	21678	21637	49	933	820	0	630	759	0	1686	1576	17	140406	137745	76	0.282443
140580	135636	79	45467	44305	76	1539	1609	15	1884	1968	20	4662	4284	32	607285	584659	86	0.282443
179052	153275	91	103076	90754	85	2149	1883	20	1720	1638	17	3636	3124	30	318251	272265	90	0.283715
205413	158155	91	72794	56972	87	2575	1951	25	2013	1403	21	4361	3214	35	367861	282651	93	0.284987
178521	146528	88	68198	56480	83	1899	1625	21	2026	1568	17	4154	3642	32	442232	364941	92	0.284987
141146	121677	86	65171	55552	81	1747	1591	17	1314	1195	10	3228	2748	28	369525	305105	88	0.28626
53642	53998	69	11652	11573	39	651	742	0	409	544	0	1293	1295	11	115060	115398	73	0.28626
40545	39876	64	20010	20396	48	292	220	0	315	349	0	751	696	0	76480	75186	71	0.28626
105969	89583	82	40278	34111	78	1182	991	0	990	961	0	1796	1638	20	171744	142765	84	0.287532
65339	63228	76	26732	25200	66	946	664	0	461	634	0	1166	1126	8	123388	118311	82	0.287532
54845	56826	68	16367	16562	42	544	537	0	451	327	0	934	945	0	121568	117011	74	0.287532
81059	80349	77	30906	30242	71	585	457	0	1019	937	0	2233	2089	22	237997	220062	88	0.287532
109764	97662	80	46096	41401	77	1592	1327	15	1232	988	0	2604	2209	25	225058	196222	83	0.287532
210143	159434	90	70944	54241	89	3373	2642	30	2330	1933	26	5521	4367	38	454954	338926	96	0.287532
264391	158029	111	123092	79902	105	3089	1772	30	2943	1857	31	6828	4169	50	642994	387374	112	0.287532
80777	83563	71	21747	21617	46	958	976	0	1057	1112	8	2182	2300	22	189732	184484	77	0.287532
129587	125834	90	67439	66229	75	1744	1776	17	1733	1752	17	4492	4275	32	527690	504944	84	0.288804
210721	160613	90	68974	53148	88	2283	1834	22	2198	1589	22	4398	3330	36	376540	290034	93	0.288804
64412	62446	73	21947	21774	50	873	979	0	518	660	0	1286	1370	12	123369	116983	73	0.288804
160916	129534	88	60659	49216	84	1628	1325	16	1605	1359	14	3350	2732	30	279914	240653	92	0.290076
47181	49926	53	15261	15390	41	868	855	0	748	633	0	1002	1146	8	104820	100731	72	0.290076
72780	62402	81	32487	28565	74	1032	822	0	907	779	0	1443	1297	15	145332	126176	78	0.291349
84692	85504	72	24481	24205	58	1036	875	0	717	777	0	2476	2583	22	313538	297223	82	0.291349
101059	90772	79	41196	36164	75	1019	901	0	973	990	0	2057	1702	22	204586	179706	83	0.291349
103009	98345	76	40492	36844	75	828	774	0	1189	1032	4	2605	2422	24	301844	280265	80	0.291349
71939	68508	87	27119	25059	77	662	617	0	938	906	0	1538	1243	13	184542	166184	87	0.291349
79171	74556	89	31398	29473	73	1132	1208	8	911	873	0	1623	1488	14	128098	117009	77	0.292621
127307	105212	87	52407	43830	80	2016	1562	19	1597	1207	12	3156	2695	29	263933	212247	87	0.292621
88395	84661	76	39172	37271	72	848	886	0	971	673	0	1842	1758	18	155379	145509	78	0.292621
112795	108749	89	29484	29367	66	1216	1186	10	1446	1341	14	3515	3597	27	446993	431158	82	0.292621
295778	200219	106	103053	70955	101	3691	2628	32	3653	2252	35	7904	5341	45	696887	466720	108	0.293893
128230	122378	77	65983	61141	78	1294	1339	12	1897	1726	19	3581	3563	28	508980	468147	85	0.293893
93937	77288	94	43973	35732	87	1183	1024	4	888	710	0	1873	1537	18	200883	151871	94	0.293893
259839	189538	100	78344	56860	96	2855	2203	27	3041	2331	30	5553	3896	41	439614	321307	103	0.295165
142817	118699	86	60952	51018	82	1733	1330	15	1422	1269	14	2768	2336	27	274123	221022	87	0.296438
184170	144824	90	69141	54774	87	2256	1621	22	2364	1842	24	5242	4228	36	727556	569949	97	0.296438
52406	51670	71	12923	13268	38	403	556	0	625	555	0	1122	1093	7	118014	115542	73	0.296438
187954	156182	85	79152	66677	85	1813	1444	15	1928	1611	21	4226	3319	34	443861	359858	92	0.29771
174487	140505	103	70296	57065	84	1630	1249	13	2065	1711	21	4576	3806	34	615034	510157	92	0.29771
177813	146960	86	61570	50240	83	1649	1472	18	1913	1554	19	4177	3395	32	417362	340463	90	0.298982
137733	122761	82	64375	57783	80	1290	1352	11	1611	1449	16	4013	3565	31	532791	466208	88	0.298982
34705	35301	69	13524	13661	40	256	276	0	411	380	0	842	865	0	77496	77833	67	0.298982
66283	68235	70	24814	24596	54	663	720	0	688	571	0	1453	1472	13	140953	132067	75	0.298982
153946	135187	83	59573	52115	78	1556	1278	12	1598	1435	17	3540	3139	28	404577	356364	85	0.300254
165779	135272	96	58108	47593	83	2102	1639	22	1509	1216	14	3361	2623	29	297279	242657	88	0.301527
217309	168875	100	69738	52338	95	2333	1620	23	2544	1843	23	4968	3687	37	418119	306235	107	0.301527
200086	163862	92	101489	83723	87	2130	1931	21	2450	2018	25	6523	5454	39	851228	718409	96	0.304071
103486	102604	81	40898	40451	72	1092	1154	8	1279	1225	12	3151	2998	26	422840	413795	81	0.304071
102027	88104	78	41309	35813	70	1079	905	0	820	818	0	1793	1537	19	202495	170266	80	0.304071
150084	142675	80	49418	46846	76	1677	1501	16	1760	1914	18	4851	4601	32	610225	571885	84	0.305344
136256	109894	84	46900	38264	80	1585	1469	16	1554	1234	13	3318	2800	31	326274	264793	85	0.305344
39732	40016	65	11715	12104	38	448	368	0	590	544	0	812	893	0	80892	82813	66	0.305344
23058	24982	52	8417	8496	34	289	304	0	305	262	0	624	664	0	69411	69345	65	0.306616
105090	94270	87	54711	49865	77	1256	1086	7	1002	961	0	2055	1753	21	180020	155291	83	0.306616
166941	143040	85	76995	65415	83	2209	1762	21	1841	1589	19	3866	3212	31	386816	324893	91	0.306616
98751	97514	75	34491	32885	74	910	886	0	1039	1061	5	2933	2874	25	355943	344604	91	0.306616
119971	115612	76	37883	36872	74	964	932	0	1318	1202	10	3448	3741	26	415570	395466	81	0.306616
158991	136804	87	59766	52050	82	1916	1813	17	1670	1353	16	3485	3147	29	331118	302559	87	0.307888
284372	196142	110	89258	62930	106	3447	2357	33	3801	2919	33	7843	5315	46	677644	479864	114	0.307888
183357	145399	86	67372	52424	84	2134	1451	21	1434	1183	12	3434	2672	32	306489	238722	88	0.307888
163332	138328	96	59613	50137	83	1816	1614	16	2170	1703	21	4605	4199	33	660481	559622	90	0.307888
189606	146604	88	77955	61353	87	1977	1352	22	1683	1374	17	3985	3026	35	353284	264037	89	0.307888
145217	126180	84	60497	52675	80	1678	1593	17	1868	1884	19	4405	4029	33	611127	536095	87	0.30916
100314	81756	95	41410	33165	95	1268	1089	8	1142	912	0	2803	2237	26	237095	179641	95	0.30916
95283	95532	72	49997	49709	73	1302	1066	6	997	855	0	2937	2943	25	390147	378432	79	0.30916
90233	77389	79	41021	34913	76	987	922	0	888	695	0	1824	1445	19	164886	138413	80	0.30916
71206	68840	76	12535	12525	40	613	440	0	706	763	0	1554	1469	15	185350	179876	80	0.310433
141247	114839	94	54503	45283	80	1644	1359	15	1499	1183	12	2883	2432	27	277304	225878	87	0.310433
92148	91166	74	42852	42255	72	906	740	0	1102	1191	9	2445	2468	23	363125	358321	80	0.310433
20606	22840	39	9858	10245	36	300	320	0	263	215	0	349	408	0	57546	60420	64	0.311705
163121	141119	88	57094	50211	82	2080	1726	21	1701	1338	16	3475	3009	29	324724	279129	89	0.311705
153900	130581	85	53751	44984	80	1550	1384	16	1791	1408	16	3128	2562	30	319512	265030	86	0.311705
167494	135141	84	60579	49057	83	1591	1395	16	1658	1405	14	3375	2739	29	315126	253099	90	0.311705
171276	138566	98	68468	54865	87	1851	1436	16	1923	1488	18	3533	2898	30	347756	281278	102	0.311705
132405	108798	84	48410	40045	80	1781	1462	18	1571	1172	12	2743	2275	26	241750	195988	83	0.311705
194421	152291	103	77518	61048	88	1812	1398	17	2400	1829	25	6043	4554	40	746739	580375	96	0.312977
92447	79693	87	39658	34296	75	932	854	0	1055	925	0	2121	1767	20	167232	146095	78	0.312977
86722	81197	76	28669	26165	63	658	683	0	510	650	0	1578	1478	17	182931	167483	79	0.312977
116883	101414	81	48417	41832	79	1273	1201	11	1393	1109	8	2435	2051	24	245403	219487	85	0.312977
318680	218321	111	110010	75913	107	3905	2673	33	4534	3073	35	8164	5900	46	674491	466864	112	0.314249
113686	99586	89	41052	36196	78	1648	1212	17	1121	1141	8	2709	2389	25	217013	191717	81	0.314249
113050	109294	75	31392	29869	73	1087	1010	3	1197	1239	11	2865	2596	27	237676	224777	79	0.314249
192131	157105	86	85408	69860	86	1926	1759	20	1738	1372	18	3545	2668	32	359736	292759	92	0.314249
145956	134063	80	62279	56934	79	1185	1390	13	1517	1347	16	4721	4235	34	495193	446016	84	0.314249
122418	106379	97	49281	40803	97	1577	1493	13	2320	1871	23	3297	2656	28	296980	240560	97	0.315522
270982	173768	99	91164	60422	97	3163	2093	30	3440	2274	35	7564	5003	45	579859	378427	104	0.315522
142032	115697	100	51795	42910	83	1290	1244	10	1335	1129	9	2609	2252	26	268209	225702	92	0.315522
92065	75862	93	35364	30718	75	848	761	0	901	745	0	1817	1692	19	159849	137094	81	0.316794
173967	136705	90	58912	47534	84	2173	1886	22	2344	1736	24	4109	3378	32	352119	278457	91	0.316794
59743	61041	70	31659	31908	68	619	654	0	665	698	0	1291	1293	13	131988	130574	73	0.316794
60897	56352	75	27293	24885	71	583	792	0	854	710	0	1383	1311	13	129543	121169	77	0.318066
92645	88038	81	35544	33936	73	902	915	0	904	854	0	1683	1648	17	172226	165725	78	0.318066
112183	95085	79	37217	30982	77	1378	1072	9	1180	953	0	2570	2176	24	237013	205459	82	0.318066
92196	78691	82	34204	29280	75	1122	1042	5	820	701	0	1814	1542	20	167128	137059	81	0.318066
63960	66990	69	15326	15145	43	398	428	0	557	462	0	1333	1411	13	124353	124767	74	0.319338
201165	154288	102	67883	52698	89	2518	1902	24	2157	1543	23	4749	3674	37	403094	306567	107	0.319338
230831	188100	93	105050	87228	92	2473	2109	23	3246	2489	29	6310	5395	38	628754	528270	98	0.319338
86315	77637	77	34820	31317	74	934	759	0	855	695	0	1836	1579	19	167005	152382	80	0.320611
120212	116301	78	41335	40260	74	1431	1401	13	1880	1897	17	3975	3762	29	527343	507281	84	0.320611
117015	112515	79	22047	20656	65	1400	1285	12	1691	1586	16	4016	3779	29	518657	483450	94	0.320611
130296	106479	82	50293	41488	80	1665	1299	16	1314	1049	7	2471	2015	25	236937	196590	84	0.320611
165677	145506	82	74749	64210	83	2242	2042	22	2097	1743	22	3924	3398	31	329179	280954	86	0.320611
63045	63147	74	29772	29842	68	780	868	0	639	555	0	1097	1089	7	111483	110347	77	0.321883
213959	161507	99	77714	60021	90	2809	2046	28	2352	1574	24	4995	3692	37	392858	299782	100	0.321883
24880	26838	41	10645	11177	36	345	347	0	405	371	0	798	817	0	93614	96359	64	0.323155
122454	115509	83	53570	52803	75	1287	1337	12	1619	1595	15	3975	3948	29	498441	482371	84	0.323155
159669	120265	92	68224	50224	87	2156	1721	22	2247	1712	23	3704	2908	32	347126	267386	91	0.324427
34382	35746	54	16118	16604	41	285	321	0	459	527	0	640	648	0	91164	90066	71	0.324427
330238	237252	111	128088	96899	107	4963	3415	34	4380	3033	38	8507	6491	46	753363	557149	114	0.324427
80296	77755	72	32890	32045	71	850	952	0	823	925	0	1754	1748	18	132893	136391	76	0.326972
109247	92638	82	37160	31353	77	1149	990	0	1047	830	0	2084	1647	21	210492	168883	86	0.326972
100255	86961	82	41115	35826	76	958	761	0	1041	824	0	1959	1752	20	207463	179780	84	0.326972
194328	159732	95	64425	53219	88	2107	1684	21	1889	1588	21	4120	3182	34	376210	317223	97	0.326972
233181	177885	97	112129	87421	94	4038	2952	31	3361	2624	30	7224	5657	43	640238	524256	102	0.328244
87022	76848	76	35432	30370	74	1193	978	0	811	828	0	1814	1673	19	168352	149464	82	0.329517
93436	78193	94	40307	35696	76	868	748	0	831	827	0	1784	1546	18	179677	156403	82	0.329517
192020	154134	106	79120	64299	89	1886	1481	16	1998	1802	21	5240	4406	36	670746	554528	102	0.329517
72893	73176	71	24656	24075	55	778	726	0	622	690	0	1622	1703	15	143181	141135	76	0.329517
116583	95696	91	41301	34268	80	1665	1191	15	1000	878	0	2325	2070	22	215594	173936	87	0.330789
299350	216563	107	118074	87731	106	4069	2904	31	3979	2702	35	7846	5490	46	701473	516760	112	0.330789
64297	63280	78	18955	18395	47	1068	989	0	701	655	0	1454	1381	13	122273	119842	75	0.330789
62900	62512	70	16115	15904	44	916	883	0	743	558	0	1434	1286	12	126790	126341	74	0.332061
52780	52974	71	12824	12802	39	438	563	0	465	516	0	1012	1005	2	106080	105354	76	0.333333
122872	109836	88	44975	38560	78	1601	1459	18	1125	1039	5	2476	2199	23	216049	177832	85	0.333333
143745	103702	108	59079	43672	104	1869	1214	12	1632	1104	8	3525	2524	29	304741	213446	117	0.334606
165033	144373	82	61492	53622	81	1709	1698	16	2041	1703	20	4556	4056	32	558413	486710	89	0.334606
315158	225347	103	128394	91638	100	4742	3307	36	4789	3207	39	9561	7086	49	827675	614028	107	0.334606
171148	147842	102	67995	57910	84	2062	1664	20	2324	1942	23	5699	4866	35	715430	613048	92	0.335878
110362	93781	81	37679	31891	77	1171	939	0	1263	870	0	2364	2046	24	242692	206490	85	0.335878
119128	96371	86	42446	34945	79	1667	1245	14	1069	903	0	2371	1954	25	236862	192899	85	0.335878
73124	67591	76	25779	23050	58	710	938	0	673	853	0	1660	1455	17	148460	134600	79	0.33715
99990	84299	92	44663	38899	78	942	810	0	827	698	0	1747	1596	17	183299	161923	85	0.33715
158986	128749	85	60574	48843	82	2542	2015	24	1822	1324	23	3779	3125	31	302993	243128	87	0.33715
90038	78954	78	39832	35931	74	939	725	0	713	627	0	1927	1641	21	163649	146691	81	0.338422
145518	125251	80	49761	42636	79	1165	1002	2	2200	1636	22	4361	3801	33	552080	470346	89	0.338422
49524	52116	57	15132	15534	41	647	548	0	547	510	0	1160	1074	6	118265	119177	73	0.338422
127223	109392	81	54324	47187	78	1321	1232	11	1172	1078	7	2735	2404	27	237078	203381	83	0.338422
59026	60747	71	16681	16963	43	793	754	0	563	589	0	1312	1342	12	110867	113049	70	0.339695
71999	66975	82	26859	25140	67	838	886	0	634	654	0	1295	1261	11	132782	122486	78	0.339695
130622	107000	87	47533	39744	80	1592	1334	13	1235	1091	8	2791	2428	27	221126	177566	88	0.339695
212699	166276	98	86826	67876	91	2459	2138	22	2629	2178	26	6962	5441	42	844529	673042	101	0.340967
93170	89196	88	26233	24822	73	1139	1076	6	880	814	0	2149	1929	20	216969	194098	90	0.340967
157254	142462	80	65723	58231	80	1651	1652	16	1804	1503	17	3844	3452	31	385122	344515	85	0.340967
227817	177918	93	85954	67936	91	2853	2352	26	2625	1995	25	5097	4003	37	493925	393566	95	0.342239
224780	191184	93	76754	63981	84	2380	1801	24	3165	2886	28	7534	6651	42	1.01536e+06	874293	93	0.342239
136906	108310	85	50702	40929	81	1244	1138	10	1634	1353	14	3012	2302	30	256901	204106	88	0.344784
119774	99794	80	51702	43275	79	1231	952	0	1390	1223	13	2221	1635	22	230390	191833	84	0.344784
50875	55036	53	19554	20550	43	723	812	0	655	545	0	1340	1201	12	136785	129389	72	0.344784
172770	136068	89	95950	79135	86	2324	1923	23	2381	1952	25	5013	3832	38	464813	366942	91	0.346056
237969	182369	94	106019	84205	93	3488	2699	28	2759	2373	27	6036	5038	37	497690	406694	97	0.347328
99811	96616	89	38314	37815	72	922	946	0	1016	893	0	2329	2215	22	323182	311844	80	0.347328
61251	62693	70	24067	24571	54	726	874	0	536	645	0	1426	1385	14	131043	131374	73	0.347328
101007	99563	74	35153	34665	72	1078	1003	2	1220	978	0	2354	2248	24	209450	200548	78	0.348601
110778	93364	81	43113	36587	78	1321	1225	10	1065	953	0	2983	2535	29	246384	208683	83	0.348601
239774	183332	98	81008	60921	94	2358	1949	22	2941	2045	27	6356	4901	40	854575	669308	102	0.349873
55251	48853	86	16655	14275	86	533	392	0	749	457	0	1248	1010	3	158382	122475	86	0.349873
155696	128292	84	57887	48187	81	1743	1475	17	1200	1105	8	2851	2272	28	257120	208451	86	0.349873
51801	52470	61	13611	13769	39	567	584	0	563	537	0	893	968	0	111552	106712	72	0.349873
127187	116629	83	63370	57953	78	1070	960	0	1315	1252	12	3747	3493	30	408960	364325	83	0.349873
86298	80005	84	37625	35206	74	998	860	0	888	820	0	1579	1566	16	171302	161335	76	0.351145
95323	87787	75	40350	36919	75	1069	811	0	974	883	0	2362	2207	21	173798	157421	79	0.351145
97590	85519	76	44503	38572	76	1215	1153	9	1118	990	0	2059	1602	21	199766	169275	83	0.351145
135559	110974	93	46264	38612	80	1544	1276	14	1235	1108	10	2796	2093	28	237271	201809	85	0.351145
101792	86947	79	41111	35498	77	1264	1095	8	1017	894	0	2071	1779	21	203072	170668	83	0.352417
69909	68610	77	19233	19148	47	797	1015	2	715	817	0	1571	1458	16	133875	131766	78	0.352417
144186	119082	87	62329	51828	82	1447	998	0	2137	1600	22	4331	3770	33	596036	496368	92	0.35369
119583	97762	97	42429	35286	79	1594	1491	14	1213	944	0	2454	2102	24	234515	186214	87	0.35369
95650	86099	77	44956	40340	76	1301	1041	6	1002	888	0	2111	1924	21	168245	144924	80	0.354962
33385	33069	67	9052	9411	35	275	351	0	327	293	0	712	809	0	96514	96086	68	0.354962
351257	249247	122	131724	95700	116	6153	4501	38	8768	6255	47	14540	10306	58	1.04858e+06	822801	123	0.354962
104117	87734	79	43015	36565	78	1075	943	0	1052	865	0	2039	1623	22	187564	149921	82	0.356234
105544	102679	74	39756	39158	73	1249	1271	10	1403	1297	13	3061	3186	26	433461	421615	83	0.357506
104264	88064	95	40559	34335	79	999	917	0	1139	1028	4	2318	1862	23	226210	182766	95	0.357506
137923	128505	80	51073	46220	80	1522	1533	15	1831	1909	19	4527	4130	32	528108	486139	85	0.357506
47460	48154	69	13400	13818	39	588	620	0	494	457	0	910	910	0	96534	95793	70	0.358779
274020	225686	106	113283	93860	99	5002	4298	32	4174	3482	31	8061	6934	42	749315	641219	105	0.358779
69894	64590	67	32057	29338	71	874	820	0	853	820	0	1287	1046	7	156643	141577	79	0.358779
130796	128033	77	58966	57329	75	1448	1347	12	1535	1570	16	4664	4431	30	560036	535878	84	0.360051
55826	58313	65	16450	16448	44	751	630	0	659	743	0	1111	1075	8	104976	103584	74	0.361323
203971	158560	96	79534	62725	89	2312	1651	23	2281	1757	23	4942	3770	37	538087	412178	106	0.361323
105072	88175	81	43068	35716	78	1192	1230	11	1022	800	0	2002	1687	22	183471	142527	83	0.361323
244469	181251	99	105871	78643	92	3394	2563	29	3558	2861	32	6486	4871	43	591360	447781	96	0.361323
97310	84699	82	38975	33517	76	1055	902	0	953	822	0	1698	1322	14	174205	154343	80	0.362595
99815	87561	86	42728	38156	76	1084	1109	7	704	787	0	2007	1653	22	196779	166535	81	0.362595
76019	70953	76	34376	31447	72	921	842	0	936	703	0	1646	1492	17	159853	138726	89	0.362595
106659	103512	75	42275	41586	74	1204	1237	9	1609	1479	15	3459	3553	27	493365	457853	83	0.362595
74583	67256	78	32114	28798	72	904	742	0	590	584	0	1537	1410	14	135997	123378	77	0.363868
113730	108500	79	45764	44823	76	1156	1216	11	1571	1380	16	3476	3207	28	446457	419068	84	0.363868
131324	124876	80	53736	49903	77	1710	1454	15	2123	1856	20	4745	4433	33	608665	560319	94	0.36514
182430	155029	92	73161	62726	84	2457	1901	23	2523	2049	24	4484	3493	35	405185	342568	90	0.366412
61453	61005	71	14828	14802	41	830	786	0	687	783	0	1447	1458	15	131374	129155	74	0.367684
133574	109819	81	49644	40870	80	1876	1488	17	1523	1190	14	3129	2555	30	270615	219784	89	0.367684
148489	125448	84	69088	58908	81	1582	1203	12	1511	1242	12	2655	2272	26	252124	204810	89	0.367684
246595	189792	93	75009	57615	89	2217	1603	24	2971	2089	30	5573	4182	39	471813	366415	96	0.368957
123563	105836	78	46614	38822	79	1718	1260	16	1234	1193	11	3218	2792	28	246564	205943	86	0.368957
84183	74535	84	34977	31146	74	1359	1184	11	1121	820	0	1980	1639	23	166959	145762	79	0.368957
179013	148604	96	74359	63820	84	2555	2024	26	1901	1655	20	4098	3375	33	348511	297491	89	0.368957
155321	120868	101	57581	44887	88	2238	1538	23	2135	1696	20	4262	3215	36	345381	256121	101	0.368957
50152	48390	68	16059	16555	41	239	352	0	403	409	0	688	671	0	97106	95627	71	0.368957
88777	84392	77	36082	34175	74	707	738	0	810	839	0	2008	1857	20	244182	228353	80	0.368957
77136	68823	76	32627	29476	73	960	850	0	603	569	0	1740	1503	17	139335	119491	79	0.368957
285102	162673	119	120954	65523	118	4100	2122	41	2983	1659	21	6118	3402	57	525930	302391	134	0.370229
163339	131536	87	55364	44947	83	2087	1642	21	1675	1244	11	3269	2741	29	273390	217611	88	0.370229
127230	117109	79	48414	43764	78	983	936	0	1607	1019	8	3166	2946	28	374302	346639	85	0.370229
334936	266389	111	207030	174657	108	6232	4971	35	6650	5491	41	13790	11362	52	1.04858e+06	925820	113	0.370229
118349	114077	88	48378	47492	75	1703	1619	16	1883	1669	19	4282	4137	29	564202	532245	84	0.371501
112961	108531	82	26088	24938	56	1440	1296	13	1281	1359	12	2983	2996	24	260525	249648	81	0.371501
56063	53668	84	21892	20871	68	739	486	0	768	548	0	1199	1056	6	116021	107752	84	0.371501
106166	106376	74	23116	23303	49	905	917	0	1351	1390	11	3021	3093	25	365016	355701	81	0.371501
59323	61940	68	15255	15412	41	784	828	0	592	663	0	1343	1351	13	135868	133035	74	0.372774
83056	80037	73	29873	27479	71	1023	779	0	812	705	0	1700	1798	18	160203	152961	80	0.372774
117083	97620	88	50966	42854	79	1511	1208	13	1240	1097	8	2773	2531	24	282026	244809	86	0.372774
126650	105228	94	45180	38160	79	1707	1395	15	1022	975	0	2562	2123	24	245371	205954	88	0.374046
144475	138914	81	62403	61167	77	1578	1655	15	1836	1809	19	3993	3904	29	464528	442295	86	0.374046
117152	103389	81	42614	36688	77	882	680	0	1276	1009	2	2102	1750	21	206662	170351	86	0.374046
34857	36220	49	15669	16018	41	331	369	0	245	326	0	942	1000	1	84716	84433	69	0.375318
138784	124943	87	49955	44101	80	1198	1190	9	1510	1475	17	3427	3109	29	410962	369289	84	0.37659
88578	78070	82	34727	30857	75	1193	977	0	906	851	0	1968	1774	21	221402	190006	84	0.37659
79993	77789	72	16921	16906	46	766	879	0	852	738	0	1677	1570	17	160915	159907	78	0.377863
70969	69120	77	26658	26490	69	675	689	0	736	985	0	1547	1536	15	144484	137858	77	0.377863
69605	66326	76	28606	27216	70	655	646	0	533	575	0	1533	1364	16	152710	142200	78	0.379135
67314	64890	79	25846	24450	69	844	904	0	845	631	0	1385	1364	13	140312	129689	87	0.379135
161982	134515	86	73787	61547	82	2101	1794	21	1966	1568	20	4535	3936	33	491095	420920	91	0.379135
358112	235827	119	124283	83626	114	5611	3794	38	4680	3123	39	10024	6406	50	849639	569271	121	0.379135
176146	155977	81	94505	84504	82	1615	1629	16	1996	1704	19	3592	3354	29	335903	293671	88	0.380407
102980	105404	67	35020	35208	62	992	992	0	1205	1203	10	3129	3044	26	437998	414295	80	0.380407
103274	95699	78	40299	36948	75	1378	1197	11	1065	1031	4	2014	1775	21	190343	168029	81	0.380407
119792	101205	90	47748	40914	79	1454	1378	12	1409	1123	10	2649	2191	26	237868	205196	83	0.382952
179351	147123	96	55760	45913	84	1925	1623	22	2083	1737	25	4763	3938	35	400537	345359	92	0.384224
91205	87039	75	33221	32488	71	819	901	0	1058	946	0	2211	2196	21	193031	182077	79	0.384224
113075	113220	73	39465	38822	73	1126	994	0	1463	1541	14	3587	3397	29	502668	478418	82	0.384224
123773	120442	84	31557	31501	70	1382	1303	12	1673	1703	17	4234	3998	30	542109	515758	82	0.385496
69152	63621	81	29188	27139	71	926	876	0	650	633	0	1406	1317	14	126719	114772	78	0.386768
62889	63839	68	24004	24005	55	1213	1187	10	559	742	0	1183	1193	10	125419	121131	75	0.386768
224110	183484	98	132488	114423	90	2948	2270	27	2935	2491	26	7008	6123	39	728159	640885	107	0.386768
55516	54499	73	15465	15477	42	471	564	0	645	560	0	1225	1289	11	127343	127774	73	0.386768
116803	94279	98	36043	28508	98	1269	994	0	1293	960	0	2887	2152	27	263657	207216	98	0.388041
146789	135928	81	63323	58944	79	1799	1635	18	2113	1950	20	4647	4267	34	656834	608434	85	0.388041
98199	96811	85	37441	37132	72	1009	1069	6	1379	1309	12	2968	2983	25	377127	365174	79	0.388041
89439	88363	75	30700	29096	66	730	945	0	1070	1231	10	2088	2129	20	207077	193663	90	0.388041
135017	119633	81	62079	53852	81	1593	1406	16	1764	1500	19	4558	4140	32	565205	498257	91	0.389313
43538	44850	64	15758	16312	40	545	592	0	450	536	0	865	1019	3	98289	95570	71	0.389313
187120	149035	92	73495	58690	86	2160	1750	21	2355	1754	25	5484	4336	38	735012	581783	94	0.390585
48768	48746	68	12608	12499	40	423	467	0	437	593	0	808	910	0	98144	92027	73	0.391858
111313	100956	81	42684	37935	78	1581	1260	12	1259	1227	12	3217	3014	28	279634	247312	90	0.391858
208559	161452	88	61882	47126	87	2451	2302	24	2417	1820	27	5569	4107	40	460110	355321	95	0.39313
163560	135630	88	67915	56491	83	1502	1488	14	1800	1564	18	3427	2971	30	291822	230658	89	0.39313
131118	120472	82	59038	55084	78	1201	906	0	1511	1292	14	3571	3115	28	420404	391964	83	0.394402
47353	49372	59	18019	18485	42	320	357	0	402	284	0	1089	1036	5	103166	100862	71	0.395674
65529	62002	71	27698	25276	59	990	769	0	611	664	0	1438	1393	13	144306	133970	75	0.395674
221161	178191	90	85933	69297	88	2738	2299	25	2587	1928	25	5796	4492	38	551675	443124	95	0.395674
114934	113702	76	27659	27709	56	1352	1453	13	1908	1924	19	4792	4757	32	554945	528673	81	0.395674
286689	204105	104	93023	66095	102	2926	1970	29	3386	2294	32	6738	4764	42	580942	408215	109	0.396947
123754	101948	94	58158	48966	82	1425	1083	9	1297	961	0	2369	1745	24	225553	177169	98	0.396947
73514	64056	79	36554	32984	74	744	594	0	647	571	0	1296	1020	4	160795	142406	79	0.396947
124268	102096	98	47973	39687	81	1362	1203	10	1266	1171	9	3120	2505	28	251853	205906	98	0.396947
107563	90220	79	41939	34758	78	1265	1007	2	1392	1006	2	2582	2012	27	215735	181327	82	0.396947
224718	140173	100	95513	59298	100	2230	1490	19	2216	1219	23	4139	2665	39	420469	270330	105	0.398219
24179	23844	63	10236	10436	37	314	305	0	157	431	0	350	474	0	55176	54989	67	0.398219
72667	67283	74	31976	30185	72	782	710	0	821	624	0	1426	1359	14	151503	139596	77	0.398219
65269	61543	79	19985	19414	49	531	597	0	765	740	0	1422	1346	14	130549	122285	74	0.399491
69905	69825	70	19390	19075	47	728	686	0	603	675	0	1351	1339	13	134686	132887	74	0.399491
57150	59005	70	14133	14113	41	640	758	0	210	310	0	1061	986	0	106727	99628	74	0.400763
82392	80629	74	24938	24961	53	871	823	0	849	766	0	1750	1665	19	175607	173387	76	0.400763
169557	150989	89	62817	56116	81	2104	1772	20	1808	1470	17	3791	3470	30	422382	370542	87	0.400763
132688	131138	76	23488	23326	50	1590	1474	14	2219	1995	23	5053	5082	30	654460	630602	86	0.400763
106665	90961	80	42094	36097	77	1126	971	0	1110	1078	6	2152	1919	23	209375	183263	83	0.402036
166906	139957	98	64851	54226	83	1646	1341	14	1401	1074	8	2757	2340	26	303352	247337	89	0.402036
59058	60642	68	16845	17149	41	750	668	0	619	445	0	1154	1146	8	114489	114384	71	0.402036
237311	173579	98	76622	56571	94	3348	2347	29	2904	1971	30	6245	4562	42	508865	372540	101	0.402036
146328	135615	82	53674	49961	78	1728	1657	17	1927	1640	19	3570	3419	28	329739	305167	85	0.403308
141214	130526	79	65305	57496	80	1300	1185	11	2055	1589	22	4375	3971	32	545603	498642	85	0.403308
89293	84472	76	34586	32463	73	880	874	0	919	870	0	1924	1720	19	224192	200086	80	0.403308
107073	106801	75	32783	32504	73	1260	1227	12	1290	1386	13	3230	3075	26	447946	436353	82	0.403308
114440	98196	89	48002	42495	77	1599	1314	13	1068	843	0	2020	1726	21	187622	160668	82	0.403308
298456	220619	108	140667	105787	107	4271	3191	32	4097	2876	35	8330	6465	45	762788	589127	112	0.40458
127097	119935	80	56574	53590	77	1243	1057	6	1291	1141	8	2213	2058	21	182763	171494	82	0.40458
72495	71145	73	21345	21268	48	500	386	0	636	864	0	1498	1544	15	172755	172508	73	0.40458
95088	93018	83	31234	31057	72	712	748	0	1087	967	0	2368	2362	22	298075	287603	80	0.40458
162822	142221	95	49347	41953	82	1854	1587	19	1897	1789	19	4801	4386	34	690261	620836	92	0.405852
251736	184651	104	91124	68157	95	2816	2122	28	3271	2346	33	6107	4363	40	540439	398938	101	0.405852
40638	41722	65	14281	14592	40	442	428	0	276	341	0	711	717	0	78318	74094	71	0.405852
113531	108207	84	43620	42208	74	1097	1080	6	1136	1131	9	2311	2219	22	212040	193197	79	0.407125
61338	61871	74	16736	16931	42	437	665	0	487	420	0	1239	1359	11	126781	127594	77	0.407125
90401	79687	79	32887	29056	75	1024	980	0	1112	824	0	2041	1873	20	182937	158270	84	0.407125
125990	116140	89	52245	47866	76	1038	865	0	1226	1182	11	3249	2756	28	352750	330393	84	0.407125
258449	187356	110	85985	63387	105	2758	2049	29	2644	1722	28	6164	4504	40	516646	375399	111	0.408397
214161	164059	86	72765	55167	86	3335	2153	33	2611	2062	26	5334	3794	39	448356	336777	94	0.408397
50953	51581	55	11549	11752	37	487	555	0	591	456	0	1156	1146	8	113317	118854	73	0.408397
183642	141954	95	46083	36169	84	2056	1559	23	2068	1649	23	4795	3549	37	390719	299886	92	0.409669
126030	111331	84	54410	49001	79	1211	1071	7	1346	1196	11	2426	2251	23	219450	191732	85	0.409669
113736	99516	79	91995	85807	80	2442	2307	23	2986	2807	27	8077	7585	40	932465	847348	88	0.409669
186729	167699	94	54024	47323	83	2417	2194	22	2785	2390	26	5349	4628	35	493882	439875	91	0.409669
244009	183764	101	80017	60699	91	3225	2329	28	2696	2060	27	5279	3798	38	495754	381833	96	0.410941
225564	179419	90	112060	89889	88	3048	2323	26	2748	2168	27	5515	4683	37	496652	412381	93	0.410941
70528	64795	67	31562	28181	68	887	743	0	869	933	0	1785	1472	17	153011	133919	82	0.410941
119505	101459	83	46770	40758	78	1160	923	0	1172	1018	3	2304	2076	23	237452	199537	83	0.410941
45310	44428	68	19521	19274	48	348	366	0	280	362	0	881	773	0	105700	101881	82	0.410941
98035	87816	77	41582	37243	75	1124	943	0	653	571	0	1909	1617	20	209005	180825	79	0.412214
178713	141211	104	57342	46979	85	1912	1595	17	1558	1324	15	3849	2848	33	343461	274221	91	0.412214
84985	76987	76	36442	32376	75	955	752	0	674	786	0	2062	1862	20	196726	176247	82	0.413486
178027	140392	91	73772	57975	86	1920	1464	16	1866	1482	19	4892	4105	36	644734	520435	91	0.413486
49304	48605	68	12910	13161	40	402	395	0	610	610	0	1021	1065	5	132190	130815	74	0.413486
127287	108325	81	48704	41513	80	1244	1087	7	1280	1116	8	2830	2299	27	241952	207039	85	0.414758
41366	41240	69	11488	11752	38	128	275	0	277	379	0	1186	1295	11	133321	126837	74	0.414758
121263	100942	80	50209	41766	79	1325	1147	11	1463	1047	8	2294	1948	23	236164	187154	90	0.414758
165945	131147	97	63775	51069	84	1972	1589	18	1300	1124	8	2998	2490	27	283498	219603	90	0.414758
71450	66365	76	33537	31189	71	880	730	0	740	722	0	1339	1202	13	144090	137235	78	0.416031
98509	86664	77	43242	37974	76	894	785	0	1134	973	0	2015	1743	20	220263	189893	85	0.416031
289025	197169	108	95116	65378	101	2836	1914	30	3168	1981	31	6354	4461	43	587692	413496	108	0.416031
198618	157663	95	71986	56272	85	1996	1501	22	2627	2200	26	6441	5111	41	786134	625776	95	0.417303
206887	167958	97	86858	69070	88	2146	1838	21	2644	2158	27	6110	4878	39	763644	631369	95	0.417303
149966	129662	83	67581	57264	82	1509	1081	8	1838	1427	16	3637	3288	30	371822	312053	88	0.417303
56644	57019	70	23179	23635	54	475	461	0	571	452	0	1183	1182	9	134239	132167	74	0.417303
59178	59478	71	19662	19553	46	646	710	0	675	471	0	1224	1203	10	119206	115720	73	0.417303
123967	100435	86	50845	42373	82	1566	1138	11	1224	1023	3	2580	2186	26	228335	183291	87	0.419847
161716	131756	87	57086	46084	84	1757	1317	17	1699	1250	16	3260	2551	29	289577	239833	90	0.419847
130162	118300	78	49199	43708	76	1634	1326	15	1409	1304	14	3147	2872	28	298324	265457	85	0.419847
76898	76509	69	26199	25171	61	1080	1044	5	913	1016	4	1808	1752	18	150067	145142	75	0.419847
115435	98781	84	45179	38918	78	1052	998	0	1007	876	0	2494	2024	25	210134	180963	87	0.42112
173426	143063	102	59549	48583	86	2527	2090	22	2398	1677	25	4795	3909	36	407412	330726	102	0.42112
130228	126142	77	46189	43683	76	1405	1309	12	1773	1698	18	4027	3780	30	528502	501080	83	0.42112
226890	176652	92	90866	70260	89	2318	1851	23	3244	2379	31	6686	5072	41	972582	776607	97	0.422392
58152	60129	67	22389	22369	52	721	751	0	617	654	0	1019	1058	6	119450	114998	74	0.422392
207560	118330	117	83645	45311	116	2275	1332	12	2735	1688	16	5906	4286	52	720134	522520	126	0.424936
46799	46994	75	10907	10991	37	575	535	0	299	298	0	1020	881	0	90692	90810	71	0.424936
79734	79369	82	22474	22634	52	734	754	0	992	912	0	2204	2235	20	258096	260642	77	0.424936
51520	51913	68	23291	23531	53	605	614	0	626	572	0	1326	1403	13	133780	131971	72	0.424936
119597	113490	77	78045	75369	76	2165	2056	21	1689	1458	15	3218	3118	27	301168	279535	82	0.424936
154057	142959	92	60899	57851	78	1637	1542	17	2162	1895	22	5003	4594	33	639158	583028	87	0.426209
118324	116026	79	39464	38806	73	1550	1454	13	1955	1843	18	4175	4236	29	537634	515542	83	0.426209
261137	183777	102	99658	69340	97	3280	2250	31	3936	2898	34	7268	5330	43	913296	687937	103	0.426209
34845	34579	66	13163	13211	40	493	314	0	247	313	0	714	713	0	79413	73305	68	0.427481
272608	206946	101	96588	73527	99	2601	1906	25	3348	2709	31	6194	4593	40	573149	439611	104	0.428753
78961	79388	70	39160	38873	70	898	854	0	756	851	0	2585	2427	23	331660	325859	78	0.430025
125629	107459	82	47432	40762	79	1400	1166	11	1234	1051	5	2505	2121	24	224493	195434	86	0.430025
147935	127989	83	49648	41298	81	1507	1352	13	1836	1615	17	4236	3670	31	555388	488637	90	0.430025
71727	70279	72	28791	27368	64	868	797	0	784	859	0	1524	1561	16	157791	149442	76	0.430025
109848	95191	82	44612	39249	76	1091	835	0	897	774	0	2236	1815	23	187938	165467	81	0.430025
109769	104142	78	35457	32470	74	951	888	0	1178	1199	9	1881	1970	20	201220	184457	82	0.431298
196672	155776	89	68624	54375	87	1962	1658	18	1639	1223	14	3942	2984	33	374735	298189	93	0.431298
175884	142086	87	72408	58354	85	2517	2039	23	2075	1485	19	4074	3491	31	313837	254954	90	0.431298
91513	82899	85	32999	29531	74	690	596	0	1009	827	0	1672	1479	16	167362	150599	79	0.431298
250510	190041	93	76989	58931	89	2594	2060	25	3576	2450	31	5266	3969	38	481439	369621	96	0.43257
112889	91049	86	42411	35087	79	1155	907	0	938	779	0	2211	1917	23	225419	179689	86	0.43257
302073	246372	123	139991	117436	110	6392	5314	34	6133	5273	37	12947	11244	53	1.02786e+06	869864	121	0.43257
158559	144492	82	83533	75687	82	1356	1133	9	1453	1451	16	3743	3467	30	465109	417256	88	0.433842
331237	223520	120	117885	80856	118	3840	2656	34	4099	2801	36	8948	6122	46	738674	501822	124	0.433842
157925	137089	87	49529	42066	83	1837	1492	19	1963	1570	21	3532	2937	30	315748	270267	88	0.435115
162509	138195	93	69755	59058	83	1172	1029	4	1758	1489	17	3651	3259	29	399978	349578	88	0.435115
62893	61323	72	26095	26166	61	605	600	0	541	586	0	1519	1659	15	190717	185598	75	0.435115
73802	71449	88	19498	18301	51	834	922	0	745	572	0	1487	1426	14	152868	141236	88	0.435115
168812	146261	94	61474	54802	82	2074	1654	18	1954	1527	19	4212	3720	32	405404	360626	86	0.436387
120877	90459	101	49409	37966	101	1211	828	0	1306	974	0	2125	1422	21	237191	172324	101	0.436387
47059	44533	74	13544	13996	39	177	327	0	379	397	0	801	802	0	103144	106236	71	0.436387
165019	130250	91	56723	45925	86	2013	1615	21	1624	1303	20	3786	3121	32	336248	260402	104	0.436387
115019	99565	80	49176	41865	79	888	788	0	1086	904	0	1628	1343	17	204202	178816	84	0.437659
72597	71359	72	28517	28294	69	477	504	0	608	589	0	1591	1456	16	182289	178693	78	0.437659
146839	118297	85	53775	43890	82	1637	1386	15	1335	1124	11	3171	2393	31	264079	216716	92	0.437659
90164	79090	77	37350	31678	76	1126	989	0	875	801	0	1873	1645	19	183494	163793	81	0.437659
140965	126866	85	61363	54183	81	1248	886	0	1240	1203	13	3172	2825	28	345510	293870	86	0.438931
75547	73790	73	25899	24263	61	704	626	0	780	857	0	1362	1478	14	141998	136064	76	0.438931
179855	148103	86	69966	57081	85	1910	1451	18	1851	1367	18	3334	2668	30	331507	271646	90	0.438931
48340	48586	71	10768	11097	36	738	698	0	593	531	0	1034	1026	3	94992	95230	69	0.438931
156973	135121	86	62088	53829	82	2369	2044	22	1930	1713	18	3768	3182	31	332613	289788	87	0.440204
248148	180918	96	79307	58268	95	3002	2474	25	2975	1940	29	6184	4598	42	518695	373438	105	0.440204
88704	88202	76	35729	35633	70	1057	997	0	1235	1294	11	2901	2805	25	370114	357302	79	0.440204
39608	40517	66	8672	8617	35	316	256	0	378	324	0	679	824	0	97818	99325	73	0.441476
235417	174920	105	97056	74390	91	3086	2176	28	2644	2004	26	5790	4509	39	485926	361477	95	0.441476
79990	83076	70	20334	20468	45	1097	1037	6	752	970	0	1658	1735	17	164010	165397	76	0.441476
95108	80617	94	36224	31051	77	814	678	0	1136	900	0	1790	1483	19	185732	150365	94	0.441476
60454	57879	86	13183	12506	42	859	735	0	656	598	0	1155	1137	8	121067	113772	86	0.441476
107711	99313	77	43507	38528	77	931	949	0	1069	948	0	2253	2002	22	247680	219586	81	0.441476
58694	60626	67	17096	17641	42	346	361	0	391	351	0	1292	1315	13	132790	130712	73	0.442748
125731	121578	86	42410	41414	74	1469	1416	14	1777	1976	19	3986	3752	30	489577	467437	83	0.442748
137103	127121	81	52337	47452	78	1303	1067	8	1486	1407	15	3496	3271	28	449408	417070	86	0.442748
84238	78919	91	21731	20384	64	1238	1216	10	1075	988	0	2193	1908	21	204726	186164	91	0.442748
109208	93646	87	44749	39430	77	1148	1136	8	1250	928	0	2292	2264	22	219801	193374	82	0.442748
176448	144158	88	69906	57804	85	2233	1901	23	2032	1597	21	3936	3179	32	342698	269761	89	0.44402
156282	128177	86	66241	55236	82	1763	1465	17	1422	1105	13	3183	2596	30	286815	231833	91	0.44402
77060	76368	73	28043	28008	69	857	1073	5	718	706	0	1739	1828	18	152936	150390	77	0.44402
107805	96855	91	47797	42935	77	1382	1139	8	1076	1098	7	2415	2182	24	211675	192739	80	0.445293
105776	107125	74	36438	36479	62	1170	1061	6	1007	942	0	2189	2109	21	211798	196862	80	0.445293
190870	152225	89	74239	59608	87	1912	1438	19	2069	1576	21	5396	4539	36	756484	625075	95	0.446565
73246	69753	83	24210	23548	57	897	822	0	774	799	0	1536	1331	15	140666	130654	88	0.446565
162566	149582	89	43565	39943	80	2125	2091	20	2378	2401	23	4356	3741	33	394345	369578	85	0.446565
333259	217226	117	97592	63571	112	3880	2664	32	4118	2639	35	8066	5205	46	693886	459780	119	0.447837
60170	58974	78	15656	14395	51	671	748	0	777	590	0	1504	1254	12	145118	127078	85	0.447837
87664	88220	73	32300	32154	71	1054	1019	3	939	922	0	2168	2134	21	184590	185917	77	0.447837
190942	152419	94	64338	51972	85	2524	2035	24	1993	1726	19	3907	3276	31	343820	278687	90	0.447837
179952	147686	102	81561	65906	85	2267	1603	22	2010	1408	21	3561	2887	30	326610	263442	102	0.447837
52966	48622	84	17557	13781	84	641	595	0	340	427	0	1104	945	0	123801	105292	84	0.447837
85023	82506	74	29483	26420	60	1102	957	0	1057	912	0	1824	1725	20	178762	165153	78	0.447837
196816	162410	89	90367	74460	86	2266	2047	22	2441	1971	23	5987	4920	39	726963	608466	93	0.449109
102310	101004	80	26956	26917	56	845	979	0	1599	1372	14	3461	3496	27	445860	429259	83	0.449109
66319	64648	85	15472	15224	44	456	563	0	627	732	0	1635	1479	15	128805	130684	73	0.449109
41230	39727	69	16763	16852	46	460	433	0	282	307	0	894	965	0	92518	93600	72	0.450382
109606	97188	80	41437	36031	77	1472	1390	15	1026	924	0	2197	1925	22	189781	170637	82	0.450382
135197	124847	96	55519	51096	96	1230	1312	12	1842	1920	17	4411	4200	31	576698	544815	96	0.450382
269903	185622	106	89489	62160	98	3964	2733	33	3050	1932	32	6215	4338	43	573254	393561	105	0.450382
95464	84452	78	39304	34260	75	1364	1137	9	965	811	0	1872	1646	19	195227	175350	83	0.451654
180069	149549	86	69895	58383	84	2063	1521	18	2093	1414	23	3848	3152	32	334947	279918	91	0.451654
116897	108847	89	66148	61854	78	1224	1147	8	1078	995	0	2334	2236	23	261908	249741	88	0.452926
186597	139531	90	71615	54087	88	2995	2196	29	2294	1625	22	4302	3171	36	383164	281922	96	0.452926
138545	115771	84	42076	35037	80	1274	1098	9	1246	1032	5	2456	2004	24	241416	207923	85	0.454198
43002	42525	67	8383	8616	33	327	247	0	209	317	0	1059	1079	6	113882	114422	71	0.454198
71477	66304	75	29735	27040	72	855	653	0	812	620	0	1306	1166	10	121996	113383	78	0.455471
226458	166472	99	79924	59496	94	2809	1965	27	2369	1683	28	5364	3875	39	496019	363441	102	0.455471
54207	54045	73	16678	16965	43	530	358	0	549	455	0	1390	1299	13	168640	170859	76	0.456743
254047	162800	121	106396	72463	117	2729	1807	21	2667	1765	22	5624	3676	49	532223	345114	123	0.456743
282648	218066	101	166989	130514	99	5535	4085	35	4869	3649	36	10394	8194	47	934401	750675	103	0.456743
74830	70928	69	33641	31016	63	1130	1079	5	713	586	0	1657	1488	17	146035	128459	79	0.456743
53557	52053	84	23041	23472	52	384	411	0	708	664	0	932	998	0	94849	95416	72	0.458015
107871	103370	91	31455	30279	72	1371	1361	13	971	1006	2	2331	2285	22	206847	198386	78	0.458015
158072	127688	85	59954	48547	84	2034	1505	21	1502	1248	15	3407	2597	31	289385	234201	90	0.458015
89541	78000	77	37070	32010	75	1067	1043	5	802	763	0	2082	1865	21	168558	142460	83	0.459288
219737	164474	101	76226	58010	91	2965	2205	26	2359	1905	23	5814	4302	40	467781	349702	99	0.46056
211972	160260	92	81346	63320	89	2665	2024	26	2098	1643	19	4398	3433	34	399005	308631	95	0.461832
239781	169754	129	141043	108952	129	4917	3693	32	4765	3823	34	9925	8013	46	867692	706265	129	0.461832
75075	70858	83	29160	28087	69	649	706	0	593	650	0	1973	1803	21	208706	196961	76	0.463104
162818	143337	82	66823	57996	81	1622	1389	15	1775	1456	19	3059	2700	29	293664	254153	88	0.463104
68574	68033	70	28486	27755	69	1011	878	0	522	535	0	1641	1324	15	143325	134378	77	0.466921
54471	52908	69	18073	17765	45	497	655	0	586	479	0	1197	1193	9	122800	122661	79	0.466921
44300	45304	66	12352	12432	39	377	372	0	868	653	0	802	816	0	91906	91961	71	0.468193
279280	189836	105	117893	81840	101	3347	2076	31	2874	2089	27	5858	4040	41	519849	337209	108	0.468193
78258	69476	76	35554	31359	74	835	581	0	774	623	0	1595	1342	15	152026	131200	81	0.469466
115205	108266	79	66115	61415	78	1134	973	0	1075	1026	4	1761	1586	18	185463	171300	82	0.469466
103396	101662	75	36922	36541	73	1035	1193	8	1559	1339	15	3556	3750	27	478456	459514	82	0.469466
68653	64744	82	28252	25512	68	793	967	0	784	784	0	1359	1267	14	139284	129467	74	0.470738
281340	208052	104	111221	83735	97	3225	2295	30	3093	2085	30	6587	4772	43	540352	397604	104	0.470738
188904	156994	87	96407	78720	87	2716	2476	24	2537	2108	24	5230	4280	37	472562	400317	91	0.470738
78910	70834	90	32270	28252	90	803	640	0	461	589	0	1488	1300	13	144073	122206	90	0.470738
39709	42001	57	17987	18408	42	583	502	0	387	287	0	928	983	0	101286	101425	70	0.47201
39459	39883	69	10881	11288	37	163	260	0	412	441	0	1094	915	0	123937	119363	72	0.47201
220895	167694	95	96177	74858	88	2570	2008	25	2234	1790	23	4877	3765	37	434649	329338	91	0.47201
115704	111969	91	35661	33341	80	1095	1112	7	1160	983	0	3306	3204	26	380049	358293	92	0.47201
50201	48520	68	18640	18836	45	540	593	0	314	495	0	1052	896	0	98006	95268	74	0.47201
259469	184385	107	121789	87570	101	3017	2296	26	3359	2349	32	7390	5208	45	817948	564925	107	0.473282
164275	137694	86	62139	53549	82	1830	1693	19	1822	1518	17	2955	2591	28	288073	241019	88	0.473282
54052	55578	73	16348	16605	43	590	744	0	577	537	0	980	1069	5	108366	110338	73	0.474555
66398	64377	74	17663	17467	45	563	411	0	455	565	0	1291	1218	10	143286	141117	74	0.474555
96460	80702	85	46839	40413	78	1109	1040	4	1123	1015	4	2158	1926	24	228992	191735	84	0.474555
126355	104984	88	47702	39877	79	1324	1155	10	1090	808	0	2134	1787	22	228278	189945	85	0.475827
117744	115910	76	75159	73852	76	1136	1138	8	2058	1807	19	4689	4491	32	435314	410657	82	0.477099
124972	107492	82	54466	48564	78	1441	1223	12	1235	952	0	2822	2172	27	278974	243372	86	0.477099
141818	127174	82	47060	41854	79	1244	1109	9	2173	2031	21	4559	4215	31	572354	507106	88	0.477099
74601	65443	77	31294	28346	73	598	648	0	610	608	0	1732	1528	19	145396	128497	80	0.477099
54900	56749	68	18610	18847	45	498	495	0	757	644	0	1152	1441	11	113016	111623	69	0.477099
291377	213128	99	90155	65156	96	2896	2112	27	3805	2883	32	6746	4810	44	596621	437347	103	0.478372
162155	144323	84	84488	73950	81	1952	1823	20	2063	1753	20	5334	4681	36	615670	548189	86	0.478372
64373	63801	71	22777	22942	48	808	723	0	672	624	0	1390	1372	14	127959	127602	73	0.478372
248164	185567	104	89413	65555	97	3278	2358	30	2832	2310	27	6033	4655	39	496536	368030	101	0.479644
162643	133277	93	73990	61273	83	1804	1354	15	1823	1684	19	4842	3813	34	634571	520340	91	0.479644
28456	31467	45	12428	12834	38	301	343	0	253	273	0	504	462	0	70268	70558	70	0.479644
121016	100553	81	48072	40649	79	1862	1508	18	1070	799	0	2430	2094	25	235436	192229	84	0.480916
207590	165411	99	74088	59229	88	2296	1753	21	2591	2312	25	6722	5441	39	825692	663567	96	0.482188
163712	126608	105	74635	58787	105	1788	1368	16	1654	1393	16	3915	2977	31	381162	279272	105	0.482188
90435	88836	81	28822	28729	71	847	826	0	1061	1034	4	2779	2788	24	353593	337674	81	0.482188
93933	94729	74	25731	25687	59	975	995	0	1001	1202	9	2992	2960	25	337771	332334	81	0.482188
135599	115923	81	59363	52326	81	1471	1099	9	1750	1328	17	2968	2574	28	286690	242180	87	0.483461
245130	176982	96	92994	68094	95	3243	2333	31	3082	2307	30	6260	4797	43	521732	387663	100	0.483461
195607	158211	105	51487	40896	87	2217	1740	22	2568	1964	26	4069	3236	34	381380	301729	95	0.484733
173603	144331	85	58241	48019	82	1975	1746	20	1620	1441	17	3489	2760	31	317183	259568	90	0.484733
30136	29907	61	9472	9727	36	203	188	0	136	274	0	468	605	0	65690	63886	68	0.486005
83585	79687	82	35084	33309	72	1046	1102	6	676	762	0	1759	1638	17	150873	144375	77	0.486005
99718	88315	77	42943	38319	76	1003	953	0	826	841	0	1929	1717	19	189129	158804	82	0.486005
332539	229540	118	111887	76438	106	4192	3067	32	3925	2526	37	9140	6520	46	749846	513409	114	0.486005
222522	169792	98	92550	72251	92	2888	2122	27	2738	2326	27	6372	4976	38	524808	393843	99	0.487277
250696	180670	102	89477	65566	97	3539	2159	34	3034	2299	29	6553	4891	41	558276	409340	112	0.487277
100814	100189	77	39495	39564	72	652	900	0	1075	1111	8	2909	2762	25	366783	352464	80	0.487277
211571	165878	88	89286	69570	87	2146	1934	21	2510	2129	24	6394	4989	41	810813	620947	93	0.487277
69045	66209	74	30377	29518	58	745	747	0	774	685	0	1267	1279	12	142164	131091	75	0.487277
159315	123755	95	60931	48870	84	2010	1515	20	1759	1299	21	3475	2795	30	310151	231891	92	0.48855
98078	78743	96	36081	29816	77	962	774	0	938	763	0	1721	1554	19	197584	164978	82	0.489822
48330	47684	68	17803	17979	44	511	525	0	380	439	0	979	928	0	123818	125171	72	0.489822
86825	76094	82	31419	27868	74	888	855	0	787	784	0	1612	1470	18	187193	166987	84	0.489822
212865	167440	107	83279	67150	88	2140	1724	21	2261	1694	23	4595	3651	35	426979	334281	96	0.491094
35825	38711	51	17184	18086	41	219	325	0	540	519	0	713	786	0	118912	123926	69	0.492366
50434	52046	57	22311	22642	48	633	640	0	464	519	0	1205	1144	9	97862	93654	70	0.492366
90053	85897	76	36984	32701	77	1336	1248	9	1168	1106	8	2398	2044	23	231097	202918	92	0.492366
69930	70505	71	23425	24158	47	1179	1187	8	828	848	0	1575	1381	14	181568	177380	79	0.492366
134080	124817	91	69975	65602	79	2326	2066	23	2159	1870	22	4035	3738	31	340591	321352	83	0.493639
346344	228475	148	285704	209387	148	7714	5192	40	7502	5102	43	14784	10864	60	1.04858e+06	958598	148	0.493639
149481	132077	80	70109	61597	79	1758	1535	17	1989	1764	18	5159	4566	36	669733	574923	88	0.493639
28310	29880	57	9872	10429	35	347	415	0	258	346	0	686	694	0	74551	65240	78	0.493639
73480	69678	67	31636	29409	55	1271	959	0	748	688	0	1661	1514	17	187115	169382	78	0.493639
144924	131567	84	54588	47369	81	1367	1093	9	1593	1382	16	4399	4031	31	497066	431520	87	0.494911
193990	165850	92	120146	108928	85	4837	4513	31	4480	3903	34	9010	8233	43	781953	716957	89	0.494911
112705	95426	79	44339	38701	78	1621	1361	15	1417	1173	11	2668	2289	25	217428	185510	84	0.494911
144719	124108	89	52574	45207	80	1598	1462	14	1736	1459	17	4182	3566	31	543711	468779	87	0.496183
99794	100242	84	46544	45666	72	919	1051	5	1481	1284	13	3096	2942	26	407955	398810	79	0.496183
125426	109219	95	37813	31676	79	1387	1160	10	1301	1203	10	3069	2682	27	235199	204776	86	0.497455
230776	182452	98	84448	66804	93	2550	1990	24	3030	2443	30	7398	5891	41	966570	784696	101	0.497455
110370	102195	92	37804	34116	92	1012	888	0	1120	1222	9	3226	2792	25	400067	355346	92	0.497455
52068	55702	53	13761	14508	38	1022	1091	5	689	548	0	1294	1353	13	105781	105181	71	0.497455
59528	59675	71	21933	22216	47	621	553	0	684	700	0	1115	1210	9	113898	115053	74	0.497455
158375	134377	93	70612	60174	82	2044	1748	21	1824	1521	18	3762	3104	31	376826	324281	89	0.497455
67361	69993	61	16413	16620	41	716	708	0	768	659	0	1599	1640	15	161386	160626	75	0.5
214543	176185	89	80210	65674	86	1923	1418	19	2421	1904	24	4978	4267	35	597162	486639	93	0.5
44752	47246	49	20300	20540	46	300	299	0	471	489	0	1151	1236	10	138307	137122	71	0.501272
90848	85700	75	42416	38491	73	822	856	0	752	692	0	1840	1577	18	191918	176436	91	0.501272
87824	76646	85	39975	35269	75	1026	827	0	1157	725	0	1684	1409	16	188851	159042	83	0.501272
78174	73716	78	31226	29146	73	1112	1114	7	869	838	0	1538	1346	14	144715	137384	83	0.502545
98047	85930	93	32103	28609	76	991	825	0	675	721	0	1913	1760	19	198153	171638	81	0.502545
155151	121694	97	52285	40642	86	1588	1215	11	1459	1095	8	2869	2107	28	255171	202151	102	0.502545
206848	180839	89	78602	70146	86	2795	2713	23	3555	3106	29	5955	5367	36	505099	424501	92	0.505089
83853	75084	77	36156	32458	74	1028	766	0	932	907	0	1890	1606	18	183663	164374	80	0.505089
43613	42878	66	19408	19682	45	484	398	0	621	507	0	765	754	0	88716	88741	70	0.505089
55706	55969	73	16951	17678	41	787	737	0	586	542	0	1076	1145	9	100374	101253	70	0.506361
252868	188276	96	80960	59807	93	3125	2172	26	2664	1896	29	5610	4141	41	476723	343394	102	0.506361
241224	183797	94	102453	77281	91	2516	1958	24	2901	2015	29	5750	4295	41	623631	471884	97	0.507634
127049	110448	92	45720	40705	79	855	693	0	1152	1264	10	3164	2706	29	377718	336710	88	0.507634
213905	164390	94	80838	64108	91	2361	1852	25	2657	1954	25	5326	4243	39	435260	342335	98	0.508906
93740	92455	81	35649	35464	72	939	1033	4	1356	1260	12	3312	3229	26	414804	401447	81	0.508906
102835	103709	74	34968	34742	71	1215	1219	9	1458	1401	13	3644	3513	28	448903	429579	80	0.508906
273087	228731	111	182064	155408	95	6380	5467	34	7034	5763	38	13590	11275	52	1.04858e+06	960782	100	0.510178
238539	195503	88	106153	90060	86	3824	3134	30	4453	3445	35	8076	7004	42	690698	584159	92	0.510178
223642	166157	92	82321	61154	89	1929	1488	20	2272	1630	26	5650	4237	40	713120	519288	96	0.51145
50877	50285	72	14452	14628	40	579	586	0	352	506	0	780	861	0	104378	103546	72	0.51145
61550	61569	74	19371	19447	47	598	654	0	540	710	0	1153	1195	10	123867	130024	75	0.512723
161914	129937	87	66695	54044	85	1812	1868	18	1600	1281	14	3509	2707	31	293322	231549	90	0.512723
175142	148877	89	71277	61096	84	1965	1740	19	2097	1791	21	4548	4114	33	646508	556380	91	0.513995
46958	41061	84	21172	19020	84	459	359	0	461	464	0	989	860	0	119338	96437	84	0.513995
165347	131567	84	72088	57712	84	1855	1558	20	1765	1243	16	3852	3098	32	315286	256279	89	0.513995
90937	89269	80	27581	27145	68	957	1023	3	823	919	0	2487	2497	23	335852	327450	79	0.515267
82431	79805	78	17813	17816	44	983	1230	8	959	1039	4	1770	1762	19	155210	146572	76	0.516539
65433	63968	72	24489	23857	54	706	708	0	718	553	0	1225	1227	11	154771	148840	73	0.516539
59111	59526	70	16240	16506	42	623	491	0	734	670	0	1187	1078	6	108265	107064	71	0.516539
280761	201347	100	100013	71697	98	2783	1927	28	3101	2061	30	6487	4809	42	557821	401291	103	0.517812
80943	73904	78	37492	34471	72	1119	1000	1	776	761	0	1723	1619	19	159904	141606	78	0.517812
156212	129996	83	63742	53208	83	1928	1872	18	1735	1285	18	3417	2698	30	281573	236233	89	0.519084
81002	79523	74	13434	13657	39	801	749	0	1041	1035	4	1607	1616	17	159099	150124	77	0.519084
134779	111860	83	45606	37952	81	1774	1519	20	1517	1151	10	3557	2982	31	301757	240866	86	0.519084
114118	113934	75	49500	49050	74	1466	1593	14	1740	1517	18	3969	4058	28	518110	497390	81	0.519084
337847	239176	112	138236	94014	109	5516	3571	39	5196	3740	37	10579	7758	49	905601	683864	115	0.519084
115082	100227	80	40273	35055	78	1431	1234	11	1203	930	0	2817	2368	27	253404	217894	84	0.520356
315181	221889	128	192323	152510	115	5821	4590	36	5979	4577	38	13462	10635	54	1.04858e+06	897660	120	0.520356
197015	162627	85	85513	72132	84	2817	1908	28	2225	1761	22	5023	3974	36	489338	396651	93	0.520356
61022	56328	74	27037	25557	55	974	997	0	665	550	0	1533	1444	14	125860	114614	77	0.520356
108815	105517	78	23675	23226	56	1226	1210	10	1894	1585	19	2788	2641	24	237067	225286	78	0.521628
56337	58169	73	19005	19239	45	792	907	0	602	539	0	1396	1423	13	143325	135775	73	0.521628
202820	173292	106	104686	90429	89	2358	1918	24	3080	2494	29	6401	5474	37	672209	575812	94	0.522901
225559	175415	94	103106	82393	92	2420	2044	22	2361	1874	25	5221	4220	37	432866	337922	97	0.522901
89125	87976	76	22868	22830	48	546	601	0	1250	1264	11	2132	1950	21	265670	257084	80	0.522901
89619	76375	79	35998	31266	75	748	661	0	624	575	0	1806	1581	16	180581	160751	79	0.524173
168854	135529	93	57184	46041	84	2060	1672	20	1978	1234	13	3347	2858	30	285378	227517	90	0.524173
107887	103374	76	50235	45597	76	1056	966	0	1253	1136	9	2560	2393	24	270295	242068	79	0.525445
161966	136943	101	44774	37768	81	1814	1492	16	1821	1277	15	3702	3071	32	375744	323450	89	0.525445
171186	145917	84	67126	56591	84	1701	1395	17	2232	1994	20	5546	4904	36	682202	581747	92	0.525445
100222	92709	78	34819	31778	74	1214	968	0	1085	1129	8	2515	2389	24	204665	189036	79	0.526718
227930	173921	99	75551	58203	89	2583	2166	27	2866	2035	27	5235	4041	39	443237	344587	97	0.526718
339246	254203	111	135427	101918	109	6430	4753	36	5309	4093	38	11410	8845	51	921755	739284	114	0.526718
171374	136411	89	68933	55776	85	2517	2061	23	1940	1536	18	4074	3324	34	333073	265380	91	0.52799
150885	130190	84	60056	51712	81	1551	1418	16	1840	1520	19	4030	3427	32	570171	501124	89	0.52799
272293	202595	105	124958	97718	96	4849	4032	32	3966	3164	33	9023	7241	45	870012	694595	102	0.52799
173023	148868	98	64239	55255	83	2178	1771	20	1865	1509	18	3768	2881	32	355181	292915	100	0.52799
128228	117404	95	71146	65987	95	1878	1677	16	2199	1990	22	5115	4656	33	647871	587135	95	0.52799
44736	44238	76	8213	8229	34	266	395	0	424	449	0	832	794	0	110518	110349	71	0.529262
86543	75296	78	37588	32824	75	1244	946	0	839	740	0	1881	1534	20	202692	177591	81	0.530534
187559	150558	90	57013	44967	87	2363	2235	21	2352	1969	23	4565	3693	36	428583	359272	94	0.530534
127301	110778	86	55515	48777	78	1256	1013	3	1146	1041	4	2631	2154	25	244820	204581	85	0.530534
146018	130049	81	58347	50774	79	1544	1227	14	1331	1385	14	4215	3671	32	481907	414185	88	0.530534
236601	182519	106	118873	95796	91	2553	2087	25	2458	1865	24	5049	3945	37	440417	337565	96	0.531807
106185	105174	76	25903	26241	51	1273	1334	11	1505	1502	16	3277	3145	28	438071	421698	83	0.531807
112279	107086	81	42482	40721	74	1533	1478	16	1378	1317	13	2939	2710	25	254835	238445	82	0.531807
128720	108849	97	45820	38641	79	1356	1114	10	1109	927	0	2128	1742	23	220282	182465	84	0.534351
189170	151994	92	74436	60287	85	2103	1656	19	2537	2183	24	5709	4792	38	703630	575494	93	0.534351
117195	106424	79	53287	47056	78	1250	1218	9	1427	1159	10	2675	2264	24	249313	220777	84	0.534351
184304	155243	97	79817	68411	84	2481	2070	22	2320	1832	22	4357	4008	31	406539	344933	102	0.534351
129193	105450	93	48181	40427	80	1474	1002	2	1486	1224	13	2725	2320	27	243127	199921	84	0.534351
80632	79718	76	16261	16428	42	985	821	0	918	811	0	1774	1750	19	178259	175517	77	0.534351
153644	120224	102	56584	45387	84	1698	1275	18	1292	1045	7	3028	2300	28	250010	197002	88	0.535623
164825	145026	81	92014	80104	82	2047	1906	20	2720	2272	25	5848	4999	38	724313	617803	89	0.536896
69304	72487	61	18877	18001	52	802	764	0	1056	952	0	1903	1778	19	207470	191944	86	0.536896
89756	79233	80	38378	34368	74	1113	727	0	786	688	0	1896	1762	19	160634	139300	79	0.538168
109093	106067	81	29230	29265	68	1240	1195	11	1393	1510	15	3514	3558	27	450206	436891	81	0.538168
150493	134581	81	56512	50494	79	1834	1521	16	1851	1718	19	4724	4296	33	615618	550373	88	0.538168
67806	68743	67	17145	17490	41	862	845	0	824	919	0	1345	1453	12	145261	145108	75	0.538168
123455	103401	81	48695	40752	79	1725	1420	16	1309	1008	4	2562	1875	28	231499	182283	84	0.538168
91463	90043	90	39733	39628	72	815	803	0	944	912	0	2592	2639	23	312453	299191	80	0.53944
307797	206710	110	90641	59232	107	3621	2504	32	3139	2305	32	5864	3897	43	631815	418291	114	0.540712
101684	87645	82	38604	32464	79	1441	1258	13	1369	1196	11	2393	1973	23	217904	180953	94	0.540712
66032	68535	69	25660	25323	51	869	852	0	624	628	0	1378	1216	12	132204	127136	74	0.540712
171804	150453	88	76598	66823	84	2026	1647	18	1886	1683	18	4685	4159	33	661912	586240	89	0.541985
106401	90773	95	51902	44715	95	1228	1175	10	1189	882	0	2227	1882	22	219804	170922	95	0.541985
277407	195509	102	120518	89855	100	2731	1760	27	3470	2486	33	6996	5296	43	769767	564387	107	0.541985
103363	103254	77	47721	47835	71	1153	1163	10	1890	1808	19	3993	3989	29	512823	493928	78	0.541985
176819	151271	87	71711	60902	84	1781	1737	17	1919	1731	20	5165	4639	34	729773	626665	89	0.541985
45376	46598	66	13670	13607	41	544	374	0	245	339	0	981	990	0	90203	91761	70	0.543257
49478	47962	83	23553	23884	53	250	278	0	510	375	0	1262	1098	8	118435	116053	74	0.543257
64694	64293	72	19081	19136	48	416	393	0	613	652	0	1343	1341	12	133361	135425	75	0.543257
201339	164374	87	62338	50395	87	2209	1804	21	3431	2909	30	4522	3895	34	425445	342143	95	0.544529
69896	66196	72	30043	27735	65	901	754	0	692	617	0	1530	1474	16	143630	130737	76	0.544529
160987	136135	83	54147	45129	81	1821	1501	19	1454	1230	13	3174	2628	29	276615	232176	87	0.544529
75744	75411	77	26550	26640	58	1275	1178	11	680	853	0	2033	2084	19	184699	189195	74	0.544529
30460	29311	65	8890	9097	34	397	224	0	304	368	0	730	687	0	80711	78021	69	0.545802
87429	84480	75	20818	20599	48	934	906	0	882	948	0	2113	2090	20	201470	197918	78	0.545802
277905	203411	118	89612	65293	99	3125	2217	27	3019	2310	29	6197	4579	41	551649	423101	102	0.545802
62664	56958	75	30028	27210	72	820	628	0	796	828	0	1417	1362	12	149276	128993	78	0.545802
80790	81450	72	26178	25837	55	1121	1050	6	1111	987	0	2028	1914	21	185473	173134	76	0.547074
52406	51989	63	15162	15238	41	680	644	0	429	592	0	1073	1024	4	102899	101598	71	0.547074
248135	179444	93	81087	57976	92	2636	1912	26	2315	1920	26	5895	4155	42	525810	380699	99	0.547074
202832	157008	93	69996	54580	89	3207	2439	29	2450	1911	24	4603	3500	36	440862	344623	95	0.548346
93487	80759	81	38070	32552	76	831	744	0	1080	912	0	1750	1527	19	162133	140237	82	0.549618
83029	82275	71	22085	21834	49	900	850	0	939	830	0	1824	1735	18	171207	164971	76	0.549618
111956	114427	72	46222	45174	73	1135	901	0	1779	1584	18	3819	3670	28	513287	488749	79	0.549618
47612	47235	72	12938	13075	39	368	385	0	683	481	0	1111	1220	11	143497	144788	73	0.550891
154222	134352	83	69283	60439	81	1823	1602	16	2189	1834	22	5277	4732	34	669365	589844	88	0.550891
89533	82840	79	29654	27379	67	1058	771	0	805	737	0	1704	1677	19	164913	149515	79	0.550891
266685	200025	111	115139	86012	98	3199	2449	28	3083	2499	28	6835	5104	42	637747	499573	101	0.550891
123241	101055	87	48499	40367	80	1765	1632	17	1426	1166	10	2815	2219	28	251403	202071	86	0.552163
194928	157405	90	87272	71230	86	1822	1297	18	2195	1800	23	6309	5250	39	754032	609130	94	0.552163
230088	167981	96	76892	57973	94	2890	2115	27	2661	2136	27	6120	4467	40	510354	378753	100	0.553435
99179	86662	81	45081	39320	77	1118	1052	5	968	705	0	1896	1403	20	177901	149437	81	0.553435
146298	125675	81	61837	52352	80	1473	1146	10	1589	1469	18	3972	3640	32	540492	445620	87	0.553435
102834	92879	82	36919	32375	77	1188	1141	9	1085	843	0	2052	1752	20	189926	159115	95	0.553435
61326	59945	77	23622	24115	51	487	739	0	632	439	0	1110	1164	9	127388	128685	71	0.553435
177364	143885	103	67308	56068	84	1696	1163	16	1892	1403	19	3679	2882	32	346030	289957	89	0.554707
169993	138528	91	82882	66786	85	1259	817	0	1780	1266	18	3564	2791	31	421687	342855	90	0.554707
67190	65975	78	21201	21436	47	909	838	0	758	723	0	1499	1488	16	138527	137510	76	0.554707
152499	124835	85	59969	48957	83	1862	1616	20	1509	1035	7	3495	2852	31	296010	240344	88	0.55598
75445	66881	75	32761	28985	74	1081	888	0	1020	835	0	1675	1362	16	159027	138889	81	0.55598
246384	163700	98	88603	60283	94	2997	1910	30	3529	2246	36	6637	4515	44	520107	347130	100	0.557252
41984	43659	51	12375	12618	39	222	482	0	586	317	0	902	854	0	102907	99448	69	0.557252
36124	35248	50	8796	8780	35	582	602	0	109	252	0	696	756	0	71236	70295	70	0.557252
54296	54018	76	16703	16772	42	675	652	0	532	426	0	1193	1185	10	112301	109034	72	0.557252
170657	135345	92	51250	40232	84	1599	1315	17	1874	1431	18	3615	2869	32	345824	280081	92	0.559796
59311	59199	75	15295	15315	43	452	458	0	679	861	0	1117	1192	9	131454	119251	75	0.559796
73025	66601	76	33140	29703	72	783	745	0	752	774	0	1393	1176	11	141601	123491	80	0.559796
86726	86641	74	37323	36705	72	1089	973	0	745	794	0	2235	2176	21	323812	314185	80	0.561069
84060	78180	75	35688	32298	74	1127	1146	8	680	702	0	1754	1620	16	172331	153669	78	0.561069
48329	48264	67	28263	28741	59	438	601	0	528	565	0	953	1000	1	94271	92072	72	0.561069
173130	134707	88	64799	50802	84	2620	2249	23	1777	1191	12	3359	2597	31	286034	218259	90	0.562341
113187	97190	78	48019	41276	77	1572	1269	13	1138	945	0	2626	2046	27	244129	197950	84	0.562341
88611	91751	73	28139	28754	54	841	1015	3	1268	1277	10	2974	2927	25	380977	368088	81	0.562341
89651	88522	84	34523	34878	70	982	857	0	1147	1329	12	3160	3135	25	345940	335497	78	0.562341
136980	118060	83	62546	54312	80	1274	842	0	1381	1159	10	2567	2316	25	255197	214822	86	0.562341
115776	101163	85	57472	50578	78	1383	1204	10	1022	1084	8	2191	1883	23	240171	213151	83	0.562341
87164	80471	74	37264	33651	73	1069	920	0	1127	1074	6	1943	1598	21	185848	170057	80	0.562341
76847	76604	71	30690	29594	71	1051	857	0	632	723	0	1527	1499	16	136842	131274	76	0.563613
27069	25803	59	14887	15609	39	86	125	0	375	412	0	374	466	0	60515	60699	67	0.563613
178962	158006	91	54234	47669	82	2275	1970	22	2356	2054	24	5602	5107	36	471417	416452	89	0.563613
86013	74424	78	36662	32286	76	863	707	0	719	655	0	1421	1375	15	157140	136891	79	0.563613
145289	123991	88	53531	45064	80	1512	1243	11	1489	1255	13	3557	2992	29	555992	467951	90	0.564885
207586	153749	93	81689	61432	89	2975	2159	27	2550	1757	26	4824	3617	37	441418	321136	95	0.566158
270887	193548	98	88442	63963	94	3096	2373	28	2965	2030	31	6264	4604	41	544147	387629	103	0.566158
180484	145204	87	127791	104166	85	3338	2805	28	3528	3153	29	8606	7663	43	984919	843919	92	0.566158
178285	141643	88	63725	51960	86	2078	1517	22	1974	1463	20	4373	3304	35	356665	279239	92	0.566158
98525	100125	73	22723	23784	46	1105	1073	6	1203	1267	13	3309	3052	26	400904	386228	78	0.566158
101827	90314	80	38066	32697	76	1011	897	0	992	729	0	2266	2023	21	189347	168282	80	0.56743
243313	192339	94	115524	92592	89	2343	1894	22	3097	2408	28	7300	5666	42	750791	583977	96	0.56743
112226	108075	75	45525	42575	75	1111	1236	10	1185	1129	9	2473	2371	22	191525	174447	81	0.56743
283831	191355	108	95129	66575	105	3870	2632	32	3625	2583	32	7950	5439	48	682803	466523	111	0.56743
87400	83860	79	29006	27352	66	1145	1121	8	959	828	0	2273	2146	22	192600	185639	80	0.56743
100137	94505	79	47675	44190	75	1140	1156	7	714	762	0	1545	1631	15	159003	150578	80	0.568702
274324	196689	109	95082	71165	100	3180	2479	28	3217	2155	31	6389	4503	43	549692	399736	108	0.568702
181881	150163	87	61042	49205	83	2155	1638	22	2402	1865	25	4437	3514	36	396248	330337	90	0.568702
143964	130058	89	54547	48977	80	1874	1687	18	1815	1653	17	3459	3048	30	273748	245232	84	0.568702
287170	212469	101	92645	68294	100	3777	2820	30	3398	2468	32	7591	5527	44	633260	461023	105	0.568702
110138	91991	97	40353	33027	97	1178	980	0	1183	910	0	2656	2167	24	237496	180081	97	0.568702
198213	143198	98	75664	55339	87	2446	1878	26	2408	1622	25	5011	3805	38	457734	326343	106	0.568702
231289	139310	104	84000	51401	102	2801	1912	26	2187	1432	23	4846	3132	42	446213	276275	106	0.569975
182106	148470	104	87318	71234	86	1940	1594	20	1909	1594	17	4383	3583	34	406964	339205	92	0.569975
83767	78048	74	35054	32593	73	796	754	0	689	543	0	1593	1561	16	150812	143077	78	0.571247
151398	126682	85	47490	39252	82	1598	1435	14	1963	1480	20	3980	3305	33	333534	283561	92	0.571247
192946	152844	88	77210	61367	86	2450	1676	26	1835	1562	18	3800	2924	32	343472	271424	98	0.571247
88960	91532	71	25552	25719	53	1182	1486	13	1215	1184	9	2239	2109	21	225893	220865	78	0.572519
92359	90210	78	41911	41946	72	1099	946	0	1163	1171	8	2292	2296	21	375189	364413	81	0.572519
117524	96659	82	40972	33308	79	1787	1314	15	1393	1188	11	2534	2052	25	224559	182615	86	0.572519
156557	127548	87	62607	51814	82	2038	1662	20	1304	1100	10	2979	2348	28	252740	202729	89	0.573791
210284	164958	90	70166	56115	87	2185	1784	22	2464	1771	23	4544	3464	35	404375	306752	94	0.573791
32856	34487	57	15642	16446	40	271	312	0	380	450	0	782	842	0	120156	123765	68	0.573791
95687	82448	79	40392	34971	75	741	708	0	711	830	0	2028	1602	23	185798	156935	81	0.573791
132754	125537	84	52695	50020	76	1534	1428	15	1610	1579	17	4583	4232	32	535817	502608	85	0.575064
154744	126976	89	56169	46565	82	1995	1633	19	1505	1278	14	3493	3156	29	300878	243969	88	0.575064
152689	138784	80	80931	73052	80	1937	1651	20	1780	1699	18	3831	3219	31	377562	348691	83	0.575064
25536	30682	40	9138	9836	34	403	429	0	361	319	0	708	805	0	72751	71608	66	0.575064
71026	69330	73	28705	26085	63	733	597	0	897	841	0	1644	1490	15	141261	129437	89	0.575064
114445	114469	75	38624	38947	72	1283	1347	11	1337	1350	12	3710	3637	28	488399	472109	81	0.575064
99336	89088	79	34548	30563	75	1182	825	0	1084	984	0	2171	1787	23	217461	179003	82	0.575064
169535	143410	83	66559	55191	82	1757	1671	17	2107	1615	21	5137	4362	35	634958	532372	87	0.575064
206583	135062	99	78093	53553	96	2336	1541	19	2417	2027	22	6208	4645	47	730268	576963	102	0.575064
108101	98326	78	35909	30774	78	1105	989	0	828	730	0	1986	1837	18	201253	165557	94	0.575064
177247	137765	86	61886	49318	84	2251	1594	24	1819	1491	20	4256	3258	36	372766	294421	91	0.576336
194701	154540	99	73725	59167	86	1902	1587	19	2377	1749	25	5604	4277	40	699927	570463	95	0.576336
65796	63979	73	24358	23270	56	843	714	0	701	704	0	1476	1511	15	135071	130654	74	0.576336
148041	134718	88	75265	70037	79	1828	1541	18	1759	1733	18	4622	4362	33	538670	485342	87	0.577608
133038	126745	78	47453	45813	76	1785	1616	15	1446	1510	15	4730	4451	31	558652	526188	84	0.577608
170109	133687	93	63044	50610	85	2616	1818	25	1763	1529	19	3936	3015	34	379240	295795	91	0.577608
150671	130799	83	70079	60076	80	1548	1421	15	1681	1560	18	4315	3763	32	572979	495239	88	0.577608
116101	99770	82	42949	36861	77	1660	1410	14	1556	1270	15	2665	2273	26	231788	196734	84	0.577608
165068	142431	81	69101	58918	81	1689	1233	15	1778	1494	19	5321	4439	36	641509	537169	86	0.577608
40375	43387	49	13161	14370	37	447	501	0	670	534	0	679	745	0	90172	94203	70	0.577608
166576	139465	88	73950	62419	87	1601	1488	14	1911	1524	19	4077	3361	33	442800	370462	91	0.57888
191851	155724	87	75224	60522	86	1933	1673	21	2007	1613	21	5153	4001	37	695736	560690	93	0.57888
100001	98275	76	25698	25475	54	993	930	0	1375	1459	14	3628	3411	28	447414	434442	79	0.57888
88000	77463	82	42898	38687	75	1268	1094	9	961	760	0	2082	1916	21	181057	159518	78	0.57888
86536	86548	74	16459	17130	41	1116	977	0	1044	1075	5	2240	2145	21	303339	301206	77	0.57888
48054	46675	68	19880	20659	44	290	473	0	440	437	0	1014	978	0	101052	100586	69	0.57888
104263	84376	82	41192	35216	77	1046	1048	5	1228	1066	6	2145	1870	23	205852	171243	83	0.580153
63279	61401	73	23804	23513	58	512	676	0	720	694	0	1305	1201	11	105079	102742	72	0.580153
99804	87179	83	42507	37048	77	1107	1077	6	915	736	0	2440	2047	24	222311	192757	83	0.580153
201111	160217	87	64467	50786	85	2531	2039	24	2321	1807	25	4454	3589	34	369233	291415	91	0.580153
114843	113195	76	35894	35534	73	1109	1077	6	1434	1354	14	3733	3714	28	464506	454847	80	0.580153
82292	83257	74	33022	32515	71	1140	1131	10	593	699	0	1998	1911	19	171254	168573	77	0.580153
90600	85397	76	29421	27829	71	977	893	0	1158	1130	10	2047	1874	21	198831	188526	78	0.581425
287514	204220	102	86986	61503	95	3269	2294	30	3398	2403	33	6898	4816	43	627241	439796	103	0.581425
228447	178104	92	125904	100429	92	2310	2047	22	2944	2392	28	6188	4966	39	704618	561966	97	0.581425
160746	129822	84	58765	47700	82	1345	1026	5	1711	1188	14	3325	2573	30	303397	245665	91	0.582697
37107	36040	65	12145	12121	39	266	307	0	284	281	0	634	652	0	109370	104548	71	0.582697
293795	194066	103	196863	143452	102	6075	3893	40	6072	3852	44	12780	8871	56	1.04858e+06	872564	108	0.583969
189393	146688	91	92950	75587	87	3126	2270	28	2320	1631	25	4543	3416	36	419297	340584	98	0.583969
321780	223400	112	114331	82153	108	4540	3318	33	4405	3268	36	10106	7112	51	796105	578625	114	0.583969
324027	222308	110	100329	70086	105	4175	3126	33	3735	2614	33	8502	5821	47	743687	525562	110	0.583969
120639	120146	75	33350	33044	72	1159	1012	3	1164	1256	11	3147	3046	27	380810	362197	80	0.583969
84835	71260	93	34449	29001	80	1092	891	0	1033	864	0	2046	1686	18	189389	145740	93	0.583969
149221	125711	100	58626	49836	82	2121	1889	21	1797	1556	17	3111	2633	28	336020	286055	88	0.585242
123665	114817	90	47669	44225	77	787	996	0	1365	1289	12	3515	3169	29	368608	339925	82	0.586514
196687	149655	107	76079	59413	89	2011	1593	20	1626	1076	17	3718	2909	32	379553	298651	94	0.586514
91411	84678	77	37012	33635	75	911	696	0	1204	871	0	1886	1755	19	193563	180168	80	0.587786
67201	65010	87	15304	15042	44	945	795	0	867	790	0	1408	1441	15	130039	127956	74	0.587786
125591	120078	93	43210	42272	73	1418	1649	15	1648	1614	15	4069	3936	30	537066	510467	81	0.589059
49587	46917	72	12246	12228	39	450	601	0	405	492	0	950	878	0	100081	105346	73	0.589059
100242	87224	86	40776	36209	76	1102	839	0	968	843	0	1797	1640	18	180828	159784	79	0.589059
106578	90861	88	43473	37707	77	1172	1062	5	902	889	0	2242	1870	22	202408	174571	82	0.590331
273730	198956	110	109789	78755	107	2827	2240	26	2603	1928	29	5627	4228	38	499919	374425	112	0.591603
96532	86954	77	38322	34016	76	1029	908	0	987	797	0	1915	1617	20	188495	165342	83	0.591603
152714	121959	83	58341	47105	82	1604	1015	7	1434	1245	13	3308	2570	31	256178	197274	88	0.591603
161122	133371	82	63808	52341	81	1801	1422	18	1526	1206	14	3043	2395	31	267452	215383	84	0.592875
52000	54459	66	13880	14516	39	627	620	0	425	460	0	988	1108	7	106970	104580	70	0.592875
70039	68823	76	30736	30903	70	628	583	0	676	658	0	1050	1085	6	109375	105039	73	0.592875
126462	100625	99	43697	35155	81	1655	1312	17	1386	916	0	2468	2133	25	246495	197799	86	0.59542
143920	131337	81	60360	54004	79	1795	1583	17	1978	1845	20	4871	4727	31	649023	577472	86	0.59542
337124	215318	118	122572	79706	112	5054	3564	38	4531	2887	38	9579	6412	48	809129	520444	119	0.596692
107101	104769	74	46583	44759	75	1355	1411	13	1433	1169	11	3379	3448	26	421633	401568	91	0.596692
105392	102728	76	40293	38503	74	1069	964	0	1127	992	0	2537	2510	23	264196	255242	79	0.596692
251077	192532	92	101363	78905	89	3535	2518	31	3061	2296	29	6054	4599	40	551111	411601	98	0.597964
294062	203054	119	89810	62469	100	3614	2298	32	4108	2897	37	7612	5166	45	674348	480544	107	0.597964
93671	95397	74	28360	28789	64	1112	1210	10	1185	1275	9	2946	3007	25	383988	375241	80	0.597964
33734	34276	65	14421	15116	39	331	371	0	353	509	0	668	761	0	82210	82676	65	0.597964
199793	162916	87	77112	62195	86	2441	2010	23	2406	1814	23	6066	5171	39	832373	695805	91	0.599237
65457	66194	64	22659	22658	47	559	725	0	484	664	0	1425	1400	15	125773	126201	71	0.599237
200186	164597	94	110057	92046	88	2057	1805	19	2161	1747	24	5114	4399	36	520837	450964	91	0.600509
118337	98754	85	42796	36222	79	1539	1300	14	1640	1240	14	2672	2237	27	240806	196609	86	0.600509
145148	139223	82	36200	34731	75	1788	1594	17	2320	2226	20	4372	4197	31	352293	337283	84	0.600509
66948	59988	86	27886	26143	65	849	816	0	819	749	0	1245	1267	11	133758	129346	73	0.600509
90376	86872	87	30320	29551	72	840	925	0	1086	879	0	2376	2307	21	337480	331232	90	0.600509
124318	112187	79	66343	60912	78	1321	1201	11	1150	1234	11	2776	2395	25	312589	274216	83	0.600509
120806	104566	83	42265	36494	78	1307	1245	14	819	871	0	2477	2196	23	219171	185777	83	0.601781
214543	180715	88	92242	78650	87	2038	1826	22	2159	1960	23	6265	5433	37	708394	608088	94	0.601781
212508	168310	107	70457	54360	90	2302	1533	23	2123	1596	22	4327	3233	36	427191	328003	107	0.601781
167709	130869	84	62482	47345	84	2254	1625	24	2059	1731	20	4815	3408	38	414207	305976	90	0.601781
104108	104944	73	37450	37740	72	1053	1171	9	1308	1444	13	3425	3642	26	431202	421575	79	0.601781
219337	121056	120	106828	59916	110	2745	1661	18	2565	1313	24	7084	3934	64	770474	395716	115	0.601781
300761	194027	103	103245	67133	101	3001	1793	32	3474	2257	35	7470	4904	46	659088	430607	120	0.601781
147552	125763	82	43521	37804	81	1482	1232	10	1581	1299	14	2794	2505	25	300220	256447	83	0.603053
177783	145696	87	73673	61164	84	2318	1853	23	2311	1760	22	4185	3531	33	368325	301241	86	0.603053
106153	87311	88	42572	36467	77	1028	926	0	947	946	0	2089	1614	22	202415	179023	83	0.603053
110663	91365	93	44711	38263	77	1338	1067	7	1440	952	0	2620	2155	24	211905	177409	84	0.604326
114140	109882	93	29130	28949	72	1397	1433	13	1482	1637	15	3801	3759	28	475152	463371	81	0.604326
77191	68665	90	33238	30380	74	659	732	0	790	793	0	1852	1842	19	167879	156746	76	0.604326
203804	158293	104	67060	53206	87	2213	1942	21	2017	1518	22	4448	3449	34	363565	279476	93	0.604326
93262	90362	75	37789	36250	74	1167	1059	6	814	826	0	2282	2097	21	223497	213736	79	0.604326
142508	123742	84	48518	42141	80	1952	1646	19	1619	1467	18	3687	3281	31	323872	276876	85	0.605598
111094	111275	76	50264	49598	74	1315	1374	12	1616	1552	16	3965	3973	28	548051	520976	82	0.605598
295034	198537	113	105679	72173	104	3843	2556	33	3766	2320	36	7990	5352	45	686154	455127	109	0.605598
71309	70532	83	26330	25853	66	499	614	0	1155	978	0	1985	1942	20	263640	257475	88	0.605598
266038	197252	99	84168	62643	95	3177	2263	30	3454	2392	33	6847	5414	40	583115	440644	99	0.60687
57023	60059	57	26778	27129	61	350	411	0	782	675	0	1159	1170	10	108436	109604	71	0.60687
229220	173614	100	76057	58649	93	2684	2160	26	2714	2094	26	5912	4683	39	515167	391666	99	0.60687
108343	88334	89	40113	33613	77	1228	992	0	1454	1049	7	2047	1636	22	211308	177373	86	0.608142
117516	114389	77	33001	32558	73	1256	1208	12	1564	1567	15	3936	3864	30	512952	496971	82	0.608142
115561	98063	93	45487	38750	79	1338	1207	11	1153	981	0	2398	2128	24	194067	168720	83	0.609415
27911	30147	53	9080	9189	36	147	177	0	303	189	0	497	527	0	85507	86314	66	0.609415
77256	78252	71	26818	26567	66	757	742	0	922	740	0	2223	2114	22	316588	302092	78	0.609415
23819	25091	44	14365	14499	40	511	402	0	116	236	0	754	799	0	93548	91934	69	0.610687
145678	126595	85	51741	44283	81	1419	1365	12	1541	1345	16	4624	3926	34	464664	405973	91	0.610687
34914	35435	58	5836	6047	30	371	301	0	466	393	0	1023	1055	5	130358	131993	70	0.610687
69859	66332	73	23270	22405	56	667	663	0	690	621	0	1394	1386	13	125913	119999	75	0.611959
35306	36857	50	14645	14919	41	447	518	0	430	465	0	839	1021	3	99697	98919	70	0.611959
67322	64771	72	26757	25555	63	843	716	0	835	683	0	1237	1272	11	120087	112392	83	0.613232
152725	125082	87	65299	53884	83	1424	1223	12	1435	1025	4	2707	2529	26	269810	225419	88	0.617048
69801	69284	75	23380	22668	61	528	692	0	757	682	0	1610	1558	16	167486	167643	76	0.618321
93750	83722	80	42644	38194	77	873	933	0	1013	818	0	2245	1706	23	194484	171456	81	0.619593
199445	164345	92	87075	71795	87	2401	1800	25	2452	1941	23	5187	4465	35	521369	440084	95	0.619593
206151	129998	100	80738	51669	98	2617	1515	26	2168	1301	19	4122	2779	38	368240	219362	116	0.619593
96006	96439	75	39993	40288	72	771	790	0	1003	1077	6	2913	2910	25	376513	356743	80	0.619593
117346	99244	81	42715	36283	78	1455	1396	13	1115	921	0	2429	1987	26	227194	187162	84	0.619593
252299	203675	105	98744	81435	99	3226	2826	26	3864	3039	30	7544	6015	42	674964	551714	106	0.620865
122560	102678	85	46837	39065	80	1342	1125	11	1343	1063	7	2463	2023	25	240342	201181	87	0.620865
209165	173213	99	72956	61176	88	2475	2037	23	2567	2195	25	5101	4281	37	477606	401557	97	0.620865
59686	58481	71	28541	26990	61	1008	986	0	766	687	0	1524	1457	15	148500	141820	74	0.622137
170950	138064	88	70292	57271	85	1828	1579	19	1747	1502	16	5101	3988	36	679510	548406	92	0.622137
182899	144746	93	74006	59546	88	1979	1501	17	1659	1443	17	3443	2722	31	330462	261387	94	0.622137
184484	142875	88	70811	55895	86	2335	1733	24	2235	1553	20	4120	3045	35	348134	253118	92	0.62341
90994	80129	78	44184	39870	76	764	797	0	681	783	0	1632	1372	16	166709	144253	79	0.62341
116800	109083	79	54837	49537	78	989	902	0	1329	1098	8	3213	3044	27	373918	342908	94	0.62341
84368	85230	74	27810	27921	54	710	707	0	668	805	0	1843	1853	19	214831	207214	78	0.62341
290706	198591	99	160842	118671	97	5235	3836	37	5195	3641	40	10416	7558	50	848310	614203	116	0.62341
85120	75911	79	27920	25138	56	776	791	0	593	643	0	1831	1554	18	177756	157855	79	0.62341
95570	86574	87	44466	39588	76	1348	1173	10	969	876	0	2118	1845	21	218607	187180	92	0.62341
252660	198502	94	123729	98260	90	6273	4945	36	4605	4073	33	9731	8094	44	834566	711452	109	0.62341
193690	157139	85	61261	49994	84	2105	1597	21	2009	1612	21	3854	3076	33	351324	285885	88	0.62341
139199	138001	76	40155	39370	70	2027	1983	19	1739	1618	19	4023	3901	29	321665	304699	82	0.62341
73288	76403	64	28302	28694	49	938	923	0	682	713	0	1583	1644	16	161236	161807	74	0.624682
153024	124604	84	58776	49099	83	1738	1435	16	2237	1750	21	3231	2799	29	340778	280857	89	0.624682
160098	140659	86	58352	51760	80	2023	1728	19	1715	1582	20	4915	4495	34	657088	589261	87	0.624682
86382	79912	92	38463	35794	75	1014	1136	8	831	733	0	1750	1649	18	171790	158193	79	0.625954
115353	111185	87	32358	31311	73	1453	1330	12	1712	1743	18	3710	3474	30	484508	473122	83	0.625954
141821	125701	84	61080	54753	79	1409	1391	12	1464	1371	14	4142	3782	30	512418	456832	85	0.625954
184188	147453	97	63567	51247	86	1865	1569	18	1959	1406	18	3836	3230	32	326721	269494	89	0.625954
253122	190142	96	81611	61029	94	3312	2643	28	3144	2445	29	6316	4806	42	572209	438522	102	0.627226
204180	151793	108	71871	54810	89	2743	1850	27	2259	1577	22	5140	3781	37	423815	310539	95	0.627226
83372	73211	91	29837	24676	91	807	531	0	1086	836	0	1801	1534	16	164365	131645	91	0.627226
85292	82608	74	28198	26942	66	1149	1155	10	886	980	0	2571	2460	23	199288	198085	76	0.627226
142087	138052	78	36226	35979	74	1798	1585	17	1933	1862	19	4504	4442	31	583291	539091	82	0.627226
129390	106790	82	49078	40686	79	1430	1165	11	1286	898	0	2492	2120	24	257043	209233	83	0.628499
102961	99821	75	36479	35783	73	1217	1176	9	1154	1139	8	2652	2701	23	312171	300138	78	0.628499
110697	91281	87	49504	42322	81	1398	1213	12	1226	821	0	2272	1919	22	189709	152158	97	0.628499
175960	142569	90	80770	67816	84	1917	1806	17	1865	1307	18	4175	3548	32	380224	318316	88	0.628499
155752	118420	101	54471	42886	83	2254	1707	22	1354	1101	10	3193	2601	28	294338	230128	88	0.629771
203867	157063	92	69720	53971	90	2165	1971	21	2375	1698	23	4172	3197	34	425022	330448	95	0.629771
88422	86830	75	42604	40285	73	976	1066	5	927	818	0	1882	1488	19	183873	172479	77	0.629771
221061	188504	95	96670	84253	88	3453	2785	28	3088	2424	28	5855	4841	37	516803	431102	92	0.629771
345612	240380	131	148741	107014	124	5900	4308	35	5302	3953	37	11616	8585	49	976561	770591	126	0.631043
121318	101709	82	44320	37348	78	1363	1147	10	1234	1019	4	2184	2078	23	238604	196196	84	0.631043
43487	43921	67	9395	9301	36	230	445	0	394	411	0	1150	1232	10	120547	120653	71	0.632316
281679	199007	108	96689	69244	99	3117	2248	29	3657	2464	34	7275	5306	42	660567	471977	107	0.633588
76353	67531	77	35705	32545	73	974	870	0	728	545	0	1359	1200	13	162175	146463	80	0.633588
63472	62994	72	23631	23189	53	631	672	0	515	519	0	1402	1407	15	150430	147272	75	0.63486
69078	69874	72	11831	11870	38	669	708	0	482	507	0	1152	1236	11	141172	141179	73	0.636132
84829	76603	83	41479	37854	75	855	645	0	951	867	0	1677	1509	17	186830	165760	82	0.636132
144859	125426	81	64785	56894	81	1684	1337	16	1629	1411	14	3635	3184	30	369120	318149	88	0.637405
162962	133932	87	56654	45684	83	1830	1589	18	1744	1274	17	3624	2991	31	346450	278925	88	0.637405
81860	73597	76	33022	29173	73	944	838	0	1028	899	0	1572	1436	15	156021	134754	79	0.637405
77741	80146	71	22977	23141	50	348	550	0	930	782	0	2014	1954	19	223269	217343	77	0.637405
87767	86144	78	33334	32705	71	1338	1378	11	1470	1282	12	3791	3665	29	296094	288612	79	0.638677
113800	98727	81	49134	42284	78	1065	911	0	1183	837	0	2209	1757	23	203565	178256	81	0.638677
217377	166408	93	70258	52996	88	2538	1736	25	2075	1550	20	4789	3590	37	408312	305242	93	0.639949
55048	54658	69	20239	20383	46	432	358	0	613	585	0	1148	1118	7	111261	112119	70	0.641221
100248	87983	87	41638	36457	76	1129	1000	1	1047	907	0	2282	1994	22	180615	161845	83	0.642494
43418	43667	75	12951	13042	39	569	548	0	465	492	0	1052	1082	7	116129	110118	73	0.642494
176805	143722	88	153438	130086	89	4836	4117	32	5189	4027	37	10586	9352	45	977223	832277	96	0.642494
84613	86680	71	18104	18771	42	1032	956	0	794	822	0	2393	2306	22	191073	183217	75	0.642494
346822	242552	117	284499	216167	116	7181	5367	40	6122	4235	41	12849	9657	55	1.04858e+06	933882	122	0.642494
186390	166845	84	61108	52835	81	2632	2461	24	2405	2227	24	5529	4900	35	772359	699064	88	0.642494
45610	47604	57	19812	20874	42	608	696	0	598	479	0	913	1137	7	104683	100111	71	0.643766
273106	189006	111	87011	59979	101	2827	1862	29	3165	2088	32	6587	4477	43	597370	421791	106	0.645038
125185	112677	82	36672	32891	77	1504	1228	12	1295	1170	10	2120	1984	21	215537	194561	82	0.645038
109121	101065	76	45245	40172	76	1393	1299	11	1010	1086	6	2570	2370	24	198183	181202	81	0.645038
96041	90193	78	33291	30736	75	1221	1111	8	1076	994	0	2501	2073	24	210760	187876	81	0.645038
62224	62580	70	22201	21941	51	736	826	0	917	761	0	1296	1280	11	114080	112499	73	0.64631
113611	90663	82	49519	39606	81	1294	1024	5	1321	1025	4	2521	1944	25	225412	175759	84	0.64631
96657	98213	73	32088	32391	70	1705	1738	17	2342	2173	21	4625	4548	31	615453	614100	81	0.64631
174125	132017	88	62920	49077	86	1822	1216	19	2003	1390	20	3893	2955	34	315369	236142	90	0.64631
37945	35600	80	10675	11000	37	399	384	0	255	273	0	689	696	0	77490	79669	66	0.64631
67337	66901	70	15892	15757	43	508	728	0	574	640	0	1543	1627	17	160736	155474	76	0.647583
89457	78472	78	36639	32317	77	872	764	0	779	762	0	1682	1615	16	180106	157601	83	0.647583
64108	62494	71	23585	22903	52	417	507	0	534	645	0	1254	1162	9	137623	131329	75	0.647583
92372	83681	77	40366	35742	76	1031	864	0	1002	738	0	1611	1481	17	175253	152447	81	0.647583
170785	142761	85	73138	60917	83	1737	1476	16	1672	1394	16	3500	2971	29	318541	271868	87	0.648855
42690	44298	62	8125	8545	33	314	359	0	69	280	0	1124	1080	7	108300	107865	69	0.648855
129062	113122	80	49682	43641	79	1247	1008	3	1156	1207	9	2875	2399	27	226889	194615	86	0.648855
231038	203321	95	58657	51991	88	2451	2001	21	2504	2255	22	5421	4948	34	496093	440691	93	0.648855
76458	69119	77	36889	33286	73	751	708	0	738	632	0	1729	1461	17	146276	133231	77	0.650127
61201	60318	74	15194	15311	41	378	473	0	534	615	0	1446	1476	15	128263	129939	77	0.650127
60803	58972	85	17392	17236	44	770	714	0	719	858	0	1219	1175	9	117780	111744	75	0.650127
60202	59647	76	18314	18381	45	577	648	0	522	530	0	1307	1207	10	120828	116138	71	0.650127
196701	168952	90	121752	106465	86	3099	2850	26	2262	2097	23	5651	5179	35	545010	493817	89	0.650127
253869	196871	93	80032	63565	92	2602	1889	25	3958	2785	34	6595	4766	43	535764	397849	97	0.650127
40155	40974	65	11247	11604	37	223	310	0	448	367	0	767	810	0	78778	84052	68	0.651399
48679	49765	66	17150	17600	42	338	563	0	685	675	0	1081	891	0	105709	106502	71	0.651399
69277	68563	69	22315	22332	49	659	701	0	709	617	0	1392	1341	13	132735	135470	72	0.651399
182362	147645	90	72212	58197	85	2157	1696	22	1965	1423	21	4014	3377	34	430213	363035	89	0.651399
120361	101118	81	43598	37225	78	1389	1139	10	1409	1236	13	2795	2397	27	269393	229050	88	0.651399
72815	71929	73	21183	21209	52	620	572	0	654	705	0	1491	1491	16	148586	148930	75	0.652672
79489	76540	75	29026	26998	72	1172	1135	8	694	896	0	1936	1872	20	180247	171073	78	0.653944
128722	125096	77	63015	60538	77	1570	1599	15	1057	1067	7	2945	2859	26	238631	220629	81	0.653944
177856	145398	88	75545	64416	86	2134	1685	21	1922	1789	21	3654	2761	33	313340	265471	90	0.653944
116291	107122	77	47535	42610	76	1460	1212	14	1290	1163	9	2492	2221	24	216899	189611	80	0.653944
169022	134683	88	81111	66608	86	2110	1745	21	2227	1823	22	4355	3545	35	423736	350531	94	0.653944
58181	59663	69	22467	22157	54	681	606	0	567	366	0	934	1029	4	122017	116323	84	0.653944
96058	86067	77	41964	38022	75	1272	1099	7	744	599	0	1874	1612	19	231905	201614	83	0.655216
288209	194740	109	94159	64461	102	4256	2936	33	4147	2763	36	8154	5956	45	720316	510776	111	0.655216
175116	143720	84	66174	54198	83	1845	1579	17	2010	1447	21	3899	3075	33	375721	298487	89	0.655216
137812	119499	86	54513	46792	80	1763	1442	18	1659	1517	15	3485	2934	30	373742	322431	86	0.655216
127728	104048	85	41772	34578	80	1575	1381	13	1068	992	0	2407	2037	24	213521	179634	85	0.656489
194155	161015	87	80752	68387	85	2708	2038	26	2808	2207	26	6211	5360	39	814808	698489	95	0.656489
118784	105590	81	47726	42758	78	1281	1207	12	1045	958	0	2566	2169	25	261451	233037	82	0.656489
120035	119193	76	28000	28347	56	1267	1453	13	1754	1828	18	4478	4472	30	611220	595161	84	0.657761
176021	146876	90	79405	66231	84	2337	2010	23	2136	1690	22	4157	3488	33	390087	330989	88	0.657761
114621	113883	74	36766	36312	73	1455	1484	16	2106	1961	20	4618	4655	30	536268	519695	84	0.657761
266173	186376	102	103262	73165	99	2885	1928	29	3443	2475	32	8210	6008	44	1.02872e+06	739597	105	0.657761
195624	149281	91	67526	52172	86	2471	1714	25	2036	1523	22	4022	3125	34	358470	274276	89	0.659033
65661	67052	71	20639	21512	43	580	509	0	697	681	0	1331	1436	15	136812	135920	72	0.659033
279835	204723	110	170453	131989	99	4365	3168	33	4451	3245	35	9665	7215	47	861774	621682	103	0.659033
143312	129753	82	61820	53888	81	1691	1558	16	1968	1714	19	4610	4216	33	582963	522759	85	0.659033
108088	91412	79	39185	34229	77	1661	1472	17	1126	1027	5	2410	1969	25	218302	181156	81	0.659033
46108	46674	66	16827	17966	40	606	555	0	434	353	0	679	847	0	87795	92880	69	0.659033
127494	109246	85	45007	38507	79	1039	900	0	1019	811	0	2338	2063	24	247553	213682	83	0.659033
249658	185090	119	94145	70957	102	3867	2664	33	4032	3131	31	7642	6163	43	695456	548551	119	0.659033
15821	16644	43	7530	7682	33	271	268	0	110	142	0	347	442	0	54635	58348	63	0.660305
38093	36846	63	11315	11115	38	599	538	0	260	351	0	833	872	0	78435	78921	71	0.660305
111856	97651	81	40754	35003	77	1237	1155	8	1100	922	0	2341	2040	24	225288	194145	84	0.660305
170911	133226	103	60480	47760	85	2130	1637	22	1755	1361	19	3634	2824	32	323735	250278	89	0.660305
120349	116816	77	29136	28767	74	1177	1202	11	1461	1377	13	4032	3996	29	506944	485854	81	0.660305
120892	101112	87	46584	39101	80	1679	1374	19	1219	1181	11	2569	2113	26	220361	191448	84	0.661578
134111	113751	94	45870	39086	80	1195	1264	11	1332	1198	11	2750	2241	26	267604	229664	83	0.661578
119115	104613	86	44578	38550	78	1218	913	0	945	886	0	1885	1698	19	185490	168583	82	0.661578
66209	67826	70	19960	19796	49	756	692	0	554	545	0	1407	1379	12	130324	128868	75	0.66285
132164	103771	96	49327	40121	81	1477	1185	13	1489	1106	12	2916	2386	29	262612	198426	88	0.66285
57245	56752	84	20318	19423	51	514	549	0	324	410	0	1210	1107	8	127544	127130	73	0.66285
54267	53673	80	15419	15393	42	688	688	0	588	671	0	1181	1194	10	114710	114606	72	0.664122
140339	107300	84	59541	45303	84	1794	1384	16	1098	1021	4	3168	2452	30	288731	229287	86	0.664122
177931	137153	89	61454	47882	85	1891	1364	20	1820	1479	20	4140	3328	33	356776	279754	92	0.664122
288435	197586	107	94843	64363	96	3009	2185	30	3138	2043	32	6653	4627	44	564134	387919	102	0.665394
60071	57955	77	18226	18414	46	738	900	0	762	575	0	1452	1470	14	107157	105740	72	0.665394
39048	39319	61	16070	16063	43	559	419	0	388	363	0	621	641	0	73011	70087	69	0.666667
159539	132067	87	62718	52758	81	1898	1640	18	1530	1217	14	3680	2961	31	334480	272114	87	0.666667
187212	145220	89	72589	57361	86	2566	1712	26	2175	1657	22	4077	3167	34	347308	268041	93	0.666667
94619	81731	86	39906	34416	76	1380	1167	10	1041	907	0	2054	1743	22	182672	153284	79	0.666667
92724	79950	78	39982	34866	76	1235	1056	5	1090	727	0	1963	1792	21	185878	158052	82	0.667939
107605	103011	76	29787	27123	61	1722	1602	16	1463	1228	12	2372	2387	22	219054	198331	80	0.669211
91518	83957	70	34790	30613	71	846	774	0	1378	1182	10	2122	1845	23	218616	182388	79	0.669211
148323	125222	82	57305	48123	81	1680	1524	15	1700	1263	17	3650	3087	29	360099	305416	86	0.669211
302988	201180	119	101255	68239	107	3619	2588	31	3812	2681	33	8883	5905	48	726225	486411	115	0.669211
282545	208208	108	140835	107977	102	4230	3251	32	3490	2372	33	6948	5153	41	619392	472346	106	0.670483
71696	62714	78	32865	29615	73	870	949	0	698	607	0	1364	1290	14	149267	134206	76	0.671756
58115	57020	78	14255	14375	40	584	544	0	983	853	0	1501	1568	15	152107	154039	75	0.671756
63588	61148	84	18212	17967	48	738	557	0	592	619	0	1176	1147	10	129984	134853	74	0.673028
135129	116220	84	60030	51181	81	1290	986	0	1544	1293	14	3677	3053	32	409734	345674	87	0.673028
140001	112778	85	52259	42546	82	1842	1434	19	1659	1408	18	3228	2578	30	305548	253855	87	0.673028
218350	184179	89	110912	94022	88	4497	3781	32	4226	3758	32	8989	7733	45	770346	669130	91	0.673028
99481	85244	82	40881	36212	77	989	929	0	977	850	0	1901	1626	20	171117	145611	82	0.673028
74123	74759	70	13648	14037	39	860	852	0	837	978	0	1642	1608	18	157274	150976	74	0.6743
217948	166874	89	75681	58181	87	2749	2471	25	2280	1692	24	4914	3516	38	414587	314686	93	0.6743
148718	133592	83	80125	72628	79	2674	2359	23	2290	2327	21	4407	3897	33	395581	367541	84	0.6743
89291	86910	82	30705	30538	70	789	838	0	940	1078	6	2917	2897	24	346993	331083	78	0.6743
107874	91430	82	47164	41189	78	1249	1224	10	1108	948	0	2034	1752	21	216857	180500	81	0.6743
206008	163663	90	79475	64503	88	2777	1970	27	2485	1801	24	4558	3840	34	402743	311052	93	0.675573
137258	124213	81	57204	50636	79	944	916	0	1583	1422	17	3874	3487	29	453792	400628	84	0.675573
308910	219756	115	102402	77238	105	5471	3876	36	4685	3705	35	9475	7127	48	819131	621151	114	0.675573
133407	100840	103	51404	39660	103	1707	1190	11	1377	1055	6	2830	2000	24	271296	192598	103	0.675573
42925	46539	56	18736	19383	43	562	482	0	728	582	0	827	967	0	121517	119368	71	0.675573
146427	120762	85	50601	41835	83	2014	1667	18	1569	1261	14	2821	2286	27	250866	206179	90	0.676845
178553	143331	90	74873	60285	86	1926	1456	18	2086	1573	20	5337	4292	37	704614	566798	97	0.678117
116672	114482	77	38747	38252	74	1317	1279	11	1688	1560	14	4156	3767	32	525365	501710	83	0.678117
60527	60449	79	26786	27259	57	688	656	0	558	510	0	1215	1235	12	121464	120305	70	0.678117
98385	86243	77	39489	34263	76	759	683	0	838	768	0	1963	1761	21	224162	199057	79	0.678117
84350	80510	74	26721	26466	68	670	894	0	662	607	0	1687	1800	17	186093	182639	79	0.679389
109550	93541	87	49568	42325	79	1235	1310	11	1046	1067	6	2013	1691	21	205752	168563	96	0.679389
148698	136137	80	69857	62193	81	1864	1947	19	1817	1654	18	4278	3920	32	581332	527553	87	0.679389
103389	103301	73	28764	28777	63	1081	1009	3	1437	1277	12	3578	3431	27	492089	479895	80	0.679389
91472	81457	76	38691	34352	75	1135	1006	2	1089	1013	3	2289	2021	23	173460	150882	81	0.680662
41898	43996	54	414802	411075	75	301	383	0	595	429	0	133	78	0	-1762	542	0	0.680662
166220	139208	85	64793	56184	81	1641	1516	15	1601	1333	16	3379	2946	28	292627	244032	86	0.680662
231738	168269	104	80005	59868	94	2322	1486	27	2174	1567	26	5665	4096	40	485268	358336	101	0.681934
180975	146874	90	61615	49733	83	1421	1271	12	1909	1458	20	3795	3067	32	345794	273825	90	0.681934
65417	65976	70	16204	15806	45	725	739	0	798	786	0	1670	1629	17	134826	133821	72	0.683206
106191	91957	77	39330	32592	77	1230	1165	9	955	892	0	2225	1960	23	202278	172618	81	0.683206
291721	210425	128	123798	90403	113	4345	3187	32	4246	2898	34	7902	6073	43	635114	478888	117	0.683206
86215	75031	91	36589	29566	91	1210	979	0	944	675	0	1913	1355	17	178192	141486	91	0.684478
68138	68071	80	13668	14089	39	724	806	0	885	889	0	1497	1554	15	130770	126531	74	0.684478
171030	148526	84	56063	47606	82	1636	1481	17	2163	1989	19	4826	4238	34	661596	570694	88	0.684478
80855	80296	74	25584	25043	54	883	838	0	662	543	0	1598	1553	16	131273	128299	76	0.684478
99500	83442	94	45345	38640	77	756	625	0	790	734	0	1642	1416	16	176688	139874	82	0.684478
254643	179603	97	89647	64546	94	3452	2505	31	3103	2247	31	6243	4265	42	563026	400090	99	0.684478
110376	92441	95	44858	38092	78	1269	1103	7	1276	966	0	2057	1627	23	197424	160589	84	0.685751
70118	63549	88	21820	18977	88	910	667	0	710	761	0	1692	1520	16	142931	124963	88	0.685751
134896	118468	84	63651	56039	80	1607	1381	15	1302	1125	8	2449	2006	24	215030	186825	86	0.687023
152315	131877	84	54560	47306	81	1021	943	0	1927	1708	18	4384	3882	33	564971	489662	89	0.687023
75595	72980	72	34244	31461	71	814	928	0	746	595	0	1549	1446	16	165971	152898	76	0.687023
127978	115837	89	42004	36966	78	1929	1606	17	1399	1262	14	3288	3169	27	305845	275896	83	0.687023
269488	190906	116	95214	68537	99	3684	2737	30	3263	2318	31	5801	4151	41	524385	364317	105	0.688295
192546	148620	101	79292	61714	87	2788	1956	27	2383	1915	23	4804	3789	37	436627	340202	94	0.689567
74363	67022	76	33395	30425	73	1048	843	0	724	663	0	1682	1494	17	163711	149129	78	0.689567
63594	56596	82	29812	26865	72	797	796	0	739	521	0	1318	1282	13	138069	128304	81	0.689567
114501	109179	78	37995	37420	75	1497	1313	13	1548	1547	15	3890	3811	29	485986	459224	84	0.69084
146118	121635	83	64624	55151	81	1527	1236	13	1626	1117	10	2939	2624	28	280665	227025	88	0.692112
176337	144221	86	60966	49812	83	1899	1470	20	1705	1249	18	3120	2463	29	295571	238115	89	0.692112
121929	100000	83	42697	35692	78	1568	1270	13	1364	1045	9	2628	2122	25	244619	197323	83	0.692112
170570	145106	88	78981	67807	84	1448	1256	14	1640	1422	14	3945	3235	32	382137	324502	89	0.693384
121359	116117	78	51831	48447	76	1169	1170	9	1754	1490	16	3725	3603	28	509168	474162	84	0.697201
189574	144937	95	67026	52834	87	2202	1650	23	2020	1563	21	3980	2938	34	388163	295361	92	0.697201
125398	110016	80	45265	39193	78	1251	1029	4	1098	748	0	2119	1898	20	212980	183762	82	0.697201
70133	68949	76	26459	25831	62	926	831	0	638	601	0	1503	1424	15	160261	154870	78	0.698473
216253	169076	91	78042	62104	90	2915	2415	27	2452	1928	24	5456	4144	38	433613	347844	97	0.698473
240102	181813	91	69328	51470	89	3061	2544	28	2526	1945	26	5305	3856	39	435848	328009	96	0.698473
176748	146115	89	66735	55104	85	2149	1726	21	2093	1732	22	4616	3704	35	417195	339720	103	0.698473
80940	69575	79	34840	29983	74	881	866	0	889	657	0	1526	1322	14	167572	142657	82	0.699746
167652	138671	89	68295	57461	83	1844	1547	18	1958	1625	19	3966	3254	33	312342	267136	87	0.699746
235174	184186	93	88178	68079	91	2457	1715	25	3044	2409	29	7052	5530	42	918790	703882	99	0.701018
64503	58903	74	31291	29078	67	626	593	0	773	699	0	1288	1206	12	127052	116897	75	0.701018
52304	53149	68	13992	14591	39	560	482	0	591	656	0	1052	1095	6	111011	108230	70	0.701018
90987	82031	74	37322	33661	75	907	733	0	1121	1140	7	2135	2028	22	185425	162611	80	0.701018
132014	111753	81	59804	52586	80	1266	1249	10	1449	1189	11	2361	2026	25	243245	218179	83	0.70229
84080	81159	79	34222	33700	71	795	726	0	1126	955	0	1863	1795	19	188833	188897	76	0.70229
291232	209014	98	99247	71089	97	4135	2949	33	3060	2125	30	6857	4955	42	583629	415598	103	0.70229
170598	145267	85	78353	66147	83	2144	1724	20	1996	1628	22	4184	3441	34	348122	292628	89	0.703562
125730	118310	78	57054	50757	77	1053	1142	10	1791	1617	17	4142	3766	31	535446	491673	83	0.703562
227804	170813	92	74275	56155	87	2654	1729	25	2191	1724	24	5013	3790	37	426343	316427	91	0.703562
91107	82735	76	30774	27360	69	942	847	0	1104	933	0	1994	1731	21	175506	161722	79	0.703562
147023	122235	86	56522	47356	82	1645	1141	12	1616	1310	17	2701	2278	25	283820	228152	89	0.704835
113315	94459	84	41964	34904	78	1310	1141	11	1278	1170	11	2055	1865	22	194574	158861	83	0.704835
138257	110328	96	56973	46834	81	1716	1319	15	1463	1322	14	3035	2471	29	281645	226215	87	0.704835
89409	87562	74	32681	32174	71	1339	1119	8	1278	1300	11	2665	2632	24	361349	352341	80	0.706107
80328	68591	84	35618	31349	74	819	805	0	769	766	0	1557	1390	15	153409	135935	77	0.707379
216746	165214	100	70328	54311	90	2693	1777	26	2752	1931	28	5328	3950	38	441737	330063	95	0.707379
127408	103662	86	48035	39566	79	1642	1282	13	960	890	0	2819	2103	29	228657	180662	86	0.707379
76911	75615	77	19237	19116	47	892	1004	2	734	692	0	1608	1617	15	134727	139449	74	0.707379
196053	169262	87	114785	102246	88	4114	3507	30	3099	2576	30	6934	6082	40	598779	527280	90	0.708651
85880	76323	77	35678	32203	73	716	830	0	960	727	0	1715	1429	18	208897	183477	81	0.708651
135432	115836	87	51240	43268	79	1417	1369	14	1571	1111	8	2786	2468	26	263698	227449	83	0.709924
50619	50390	79	19936	20301	47	627	489	0	478	562	0	1004	1063	5	101584	99121	70	0.709924
202481	148242	91	68009	49499	88	3122	2008	32	2368	1580	24	5136	3517	41	456437	334032	96	0.711196
113334	100855	85	44788	38695	79	949	958	0	1311	1026	4	2344	2168	23	201035	173175	83	0.712468
158782	135515	83	61796	51656	81	1741	1400	15	1967	1521	18	4870	4186	35	638326	550753	89	0.71374
250200	151360	104	92681	63594	101	2908	1761	29	2445	1741	28	5403	3337	45	502976	300236	108	0.71374
45309	45979	63	16942	17687	41	318	416	0	421	344	0	982	979	0	99093	94990	70	0.71374
90385	86499	74	36677	34456	73	939	815	0	1379	1127	8	2513	2221	26	262623	246650	79	0.715013
20093	20515	50	4867	5440	28	192	243	0	245	294	0	643	682	0	90781	93869	62	0.715013
308450	221956	98	117710	80679	97	5245	3342	39	4797	3504	39	10498	7372	50	879037	614074	103	0.715013
47704	47590	73	21671	22455	46	244	254	0	524	481	0	1068	956	0	126445	123404	70	0.715013
147497	131969	87	67130	60160	80	1699	1819	16	1707	1653	18	4438	4124	32	560260	502891	87	0.715013
328903	212395	116	151202	97754	113	3698	2402	34	4153	2587	38	8650	5582	47	804893	532799	116	0.716285
251343	190365	101	99360	76422	92	2694	2187	26	3266	2577	29	7402	5936	44	831823	652820	98	0.716285
74218	67735	71	31613	29085	59	1143	681	0	664	512	0	1343	1298	13	156415	143169	77	0.716285
71399	75614	68	25316	25933	51	837	639	0	1032	994	0	2154	2144	20	289380	283720	74	0.716285
106480	103613	75	35163	35069	73	1074	985	0	1205	973	0	3027	3035	26	369562	362097	79	0.716285
37294	38453	59	11424	11753	37	297	369	0	335	315	0	926	872	0	97301	98280	68	0.717557
187093	152650	87	83158	67154	86	1827	1642	18	2191	1897	22	5341	4399	37	665641	548219	91	0.717557
130010	111364	95	46944	40567	79	1400	1214	11	1514	1147	10	3018	2752	27	265079	225990	84	0.717557
96554	92556	76	34848	32375	75	1071	903	0	1123	1104	8	2404	2350	23	212568	196814	78	0.717557
168314	138034	85	62298	51205	83	2145	1617	21	1688	1310	15	3137	2601	28	306281	245259	90	0.717557
103840	104792	77	22680	22991	48	840	769	0	1042	1027	4	2918	2852	26	339438	333114	79	0.717557
148149	117490	96	58465	47182	83	1641	1355	14	1341	1074	10	2980	2376	29	266060	210574	89	0.71883
46165	46053	67	10855	10843	39	370	350	0	380	437	0	1172	1110	9	137177	137134	71	0.720102
40863	41271	66	15794	15932	42	384	288	0	419	357	0	609	673	0	77627	77128	72	0.720102
124438	108749	80	47598	41649	78	1551	1117	14	1257	1090	7	2389	2006	22	223221	192847	85	0.720102
88391	77335	78	35033	30616	76	802	685	0	1156	907	0	2094	1845	21	176181	150152	82	0.721374
135977	107368	86	52304	41949	82	1762	1506	17	1328	1045	7	3193	2512	31	273051	215309	88	0.721374
90716	83642	75	43296	39849	74	1248	1109	7	1129	1077	7	2226	1832	22	173397	160348	79	0.721374
189892	150750	85	65398	49848	85	2766	2178	25	2239	1696	23	4519	3436	35	379843	295570	91	0.721374
70235	70177	71	27163	27662	53	618	634	0	660	719	0	1369	1400	13	133226	141220	75	0.721374
217940	179646	91	105852	91153	88	3310	2430	30	2898	2479	27	6016	5035	37	529148	443717	95	0.721374
59367	58102	70	17984	18073	45	713	618	0	535	484	0	1304	1226	12	131128	125807	75	0.722646
107126	93960	80	43387	37180	77	1183	925	0	997	959	0	2139	1840	21	180435	156907	82	0.722646
194790	154768	102	72140	57863	88	2051	1513	18	1973	1807	20	4294	3381	34	366088	287107	92	0.722646
70855	67665	77	30482	28501	71	818	919	0	465	615	0	1492	1409	14	153305	141378	79	0.723919
211950	177103	88	88584	74335	87	3282	2535	29	2379	1879	24	4979	4167	36	405266	339296	91	0.723919
163311	131850	87	55197	44950	82	2034	1612	20	2056	1556	23	3187	2519	30	296122	233252	90	0.723919
53439	57303	67	17543	18475	40	531	519	0	868	645	0	1246	1307	13	111083	114260	72	0.723919
253998	181041	106	102576	70361	96	3583	2743	31	3119	2343	31	6257	4863	40	620517	473217	99	0.723919
75214	73410	74	34586	33181	66	569	603	0	768	779	0	1457	1520	13	141562	131359	78	0.723919
223414	180501	96	75443	61099	89	2620	2001	23	2825	2291	28	5722	4768	39	508980	415092	94	0.723919
239323	181150	93	100588	77538	90	2129	1732	23	3593	2579	33	7770	5944	43	1.04858e+06	788748	100	0.725191
139133	129316	81	88200	82908	80	3157	2800	26	2402	2062	23	4432	4335	31	419657	374944	97	0.725191
256379	183116	97	123011	91473	97	4222	3250	32	3808	2756	32	7790	5635	46	676328	505690	101	0.725191
71622	71698	65	26750	25053	56	1227	1140	9	1367	1123	9	1946	1818	18	188593	168380	87	0.725191
36991	43862	39	12776	14396	36	225	256	0	603	530	0	790	710	0	93384	100428	69	0.725191
44511	48966	56	17002	18434	39	376	475	0	531	518	0	927	928	0	117612	118988	73	0.725191
89447	85106	74	39942	37125	67	1046	837	0	1474	1298	12	2057	1915	22	212532	193897	76	0.725191
219011	161677	98	67752	51179	89	2858	2129	27	2334	1730	28	5193	3797	39	410019	300896	95	0.725191
114743	90793	85	49811	40050	80	1485	1149	10	1163	909	0	2667	2191	26	270929	229119	97	0.725191
123876	103155	83	44164	36753	78	1609	1426	16	1378	1068	9	2546	2094	26	237292	196563	83	0.725191
148220	129072	84	54946	48906	80	1721	1524	16	2016	1660	19	4582	4138	32	550155	491017	89	0.726463
175579	139258	105	58595	47200	86	1809	1341	16	1816	1558	18	3930	3050	33	339443	274008	91	0.726463
80194	76825	89	21036	19568	50	915	1070	5	1022	960	0	1919	1850	20	189832	183462	75	0.726463
104459	95788	82	47582	43356	76	934	839	0	1037	977	0	2678	2566	24	294687	281369	84	0.726463
173920	145540	88	76308	65367	84	1839	1516	16	1923	1764	19	4292	3832	32	526238	441071	91	0.726463
170858	147873	82	58301	48883	81	1686	1510	15	2144	1898	22	5475	4831	35	704391	617525	89	0.727735
182406	140386	90	66664	52170	86	2068	1708	19	1723	1328	20	3440	2905	30	288024	217763	90	0.729008
109071	98940	78	41621	37583	76	1070	1014	3	1619	1216	13	2452	2269	24	248402	223180	82	0.729008
87535	81097	73	36435	32563	73	1112	1029	5	873	907	0	1730	1767	18	176562	159095	79	0.729008
178758	142356	88	59330	47724	85	2030	1633	21	1925	1487	17	4021	3046	34	306980	244111	90	0.729008
52836	52510	52	23009	22298	51	377	529	0	678	553	0	1055	1065	6	97347	93665	74	0.73028
141601	121955	81	51608	43981	79	1559	1317	15	1373	1054	5	3199	2748	29	363609	304084	85	0.73028
135172	109152	100	45525	36181	100	1648	1322	13	1313	1110	8	2869	2116	26	262055	196959	100	0.73028
182636	138681	90	66829	50997	87	1776	1287	15	1765	1366	17	3773	2995	32	359707	274171	93	0.73028
175254	155998	99	66359	58882	84	2037	2073	19	2385	2177	23	4284	3897	31	366601	316865	99	0.73028
46475	47864	57	13320	13819	39	580	562	0	376	399	0	949	1143	7	98629	100433	69	0.73028
31864	32588	51	7706	7627	35	372	419	0	75	118	0	616	572	0	66169	64618	70	0.73028
202501	163012	93	94277	76785	91	2060	1632	20	1990	1748	20	5269	4555	35	548073	466685	96	0.731552
161774	133244	88	55019	45684	83	2140	1714	20	1167	937	0	3085	2439	29	274909	226029	101	0.731552
121407	108840	90	47659	42801	78	974	915	0	1403	1157	9	3039	2808	27	330689	293923	95	0.731552
129727	107477	82	56365	48367	80	1706	1286	15	1333	1116	8	2609	2188	26	235943	193572	86	0.731552
144132	108627	103	59245	44471	103	1877	1234	15	1476	1009	2	3302	2434	31	292828	227949	103	0.731552
42774	42969	70	17027	17839	41	340	352	0	548	573	0	561	577	0	73892	76042	68	0.731552
78295	75578	74	30736	29353	70	1167	1019	4	1001	931	0	1813	1830	18	162349	152216	77	0.731552
190122	160592	103	76163	65556	86	2386	1858	24	2605	2193	25	6091	5330	38	822616	712085	94	0.731552
69216	65880	87	16491	16476	44	881	884	0	904	821	0	1464	1530	14	141897	145065	74	0.732824
234929	189694	93	101330	82157	91	2853	2100	27	3188	2706	29	8200	6812	42	982693	832180	97	0.732824
284683	200298	122	116939	85869	107	3146	2102	29	3616	2596	33	6734	4926	41	571864	406409	111	0.732824
86497	87961	71	40288	40477	70	732	741	0	1055	953	0	2570	2502	23	254452	241845	77	0.734097
92743	80717	76	37254	32633	75	1147	936	0	906	759	0	1774	1454	18	180913	158416	81	0.734097
150232	125522	89	52850	44483	81	1487	1447	14	1674	1095	12	3192	2520	29	318140	261110	86	0.735369
234758	167718	114	93353	66093	99	2618	1903	24	3024	2152	31	6387	4555	41	884235	626770	114	0.735369
83069	82570	74	28106	28318	64	744	850	0	1300	958	0	2571	2552	23	320265	313498	79	0.735369
183112	138182	106	62893	49385	88	2274	1533	23	2721	2077	26	4294	3266	35	372802	300477	96	0.735369
238518	183930	94	89649	68891	92	2389	1847	24	2631	2042	26	5572	4639	37	543261	416003	97	0.735369
85534	81591	74	35975	32746	74	991	1020	3	889	799	0	1671	1468	19	153090	138310	78	0.735369
132421	118580	87	52019	46642	77	1611	1253	14	1556	1618	17	2816	2533	26	263560	235169	81	0.736641
215406	164836	93	71333	54266	87	2333	1638	24	2128	1691	22	4773	3770	36	412005	309998	93	0.736641
44398	44981	66	17769	18020	44	301	355	0	426	563	0	849	934	0	85422	84246	69	0.737913
95885	86837	87	38488	34811	76	791	712	0	1037	1080	6	2364	2280	24	248939	231114	81	0.737913
197979	172548	84	91437	78360	85	2841	2387	25	2520	2217	25	5553	4720	36	512882	456524	97	0.737913
82266	73736	91	27058	24513	71	852	755	0	795	774	0	1837	1740	19	162837	149500	76	0.737913
90298	80707	78	41278	37316	74	865	731	0	987	662	0	1738	1671	18	199236	182220	78	0.737913
157336	131036	86	60314	50894	81	2101	1813	19	1890	1495	19	3316	2786	29	340735	295175	86	0.739186
144998	131219	86	50105	44929	79	1270	1060	6	1914	1698	18	4813	4508	32	576330	532919	89	0.739186
119562	97789	82	49342	40801	80	1584	1293	13	1564	1263	11	2734	2140	28	246326	197972	83	0.740458
96361	95142	72	46880	46230	72	1092	1103	6	1128	1259	10	3286	3103	27	418239	404259	79	0.740458
124663	110383	85	57116	50862	79	1102	827	0	1117	914	0	2890	2677	25	338588	305630	84	0.74173
56349	55839	71	14924	15044	41	710	696	0	495	571	0	1261	1438	12	125890	123959	72	0.743003
60168	61083	69	16849	17058	42	323	434	0	443	534	0	1483	1499	15	219092	218164	75	0.743003
80138	73583	79	34321	31412	75	1043	903	0	932	712	0	1935	1677	20	156427	138291	80	0.743003
123841	106410	84	55996	48314	79	1233	1175	9	1219	1009	3	2759	2390	27	280905	234275	84	0.744275
110330	105762	93	39781	36511	81	1123	1130	9	1653	1483	17	4233	3984	30	530198	487945	93	0.744275
59801	58524	73	25672	24377	55	677	610	0	748	570	0	1347	1230	11	127621	121774	72	0.744275
169159	146500	91	69502	61278	82	1810	1566	18	1587	1310	16	4590	4040	34	528671	466746	88	0.744275
256690	196942	94	120543	97322	91	3604	3034	28	4034	3052	33	8124	6261	44	772652	626319	97	0.744275
202643	159237	98	71715	56728	87	2103	1618	21	2583	2025	25	4527	3744	35	414829	330247	94	0.745547
170510	141681	100	70639	58277	84	1535	1398	15	1926	1519	18	4236	3515	33	513300	422412	90	0.746819
67436	66695	67	31347	29915	63	620	677	0	767	696	0	1335	1329	13	150045	146066	73	0.746819
135653	119655	81	46315	40291	78	1573	1582	17	1521	1279	14	2490	2384	25	226233	201669	83	0.746819
67564	67913	72	13355	13643	38	785	808	0	796	1009	2	1828	1869	19	152197	157434	74	0.748092
320345	217631	118	108837	73513	114	4350	2930	34	4019	2695	34	8249	5568	45	698967	473045	118	0.748092
81832	80358	81	33125	31977	73	1102	982	0	632	782	0	1793	1583	18	163420	147014	89	0.748092
192056	152896	88	63032	49408	86	2017	1588	19	2491	1741	25	4679	3712	36	414035	331444	92	0.749364
65403	67550	68	23450	23160	51	768	772	0	827	778	0	1717	1614	17	151322	147533	86	0.749364
64453	61462	74	31501	29566	60	599	753	0	612	476	0	1399	1322	14	151026	141131	74	0.749364
121096	114833	77	50486	45496	77	1411	1439	12	1433	1291	12	3469	3257	28	421932	393645	82	0.749364
193396	169940	88	108599	98785	84	3517	3153	27	3333	2976	29	7024	6302	39	616708	533621	89	0.749364
68274	68337	72	24383	23932	47	792	856	0	785	705	0	1595	1424	15	153969	144561	74	0.749364
274343	218931	93	90750	75687	90	5354	4461	36	4412	3681	34	8486	6894	45	673209	568813	94	0.749364
205788	165582	85	70856	57068	83	2520	2053	25	2751	2079	28	4631	3744	36	441256	356092	88	0.749364
88483	80393	69	34089	30474	56	1275	1060	6	919	788	0	1802	1490	19	173292	148399	77	0.749364
127944	113919	78	62241	54196	78	1157	1157	7	1550	1277	13	2994	2649	27	285598	251331	81	0.749364
55122	60863	59	22362	23739	42	405	623	0	584	575	0	1131	1148	8	104465	105483	69	0.749364
77878	79298	72	29056	27411	57	1111	864	0	822	717	0	1692	1490	16	162545	152434	89	0.749364
139723	122336	81	53998	47553	79	1714	1568	17	1771	1287	17	3569	3139	30	357845	308402	84	0.749364
87657	83140	77	29974	28683	59	1034	837	0	1239	1203	9	1916	1760	20	191063	180462	77	0.750636
183136	153003	86	65487	53307	85	2054	1592	21	2050	1842	22	6061	5069	37	734869	619055	91	0.750636
94455	90751	75	26633	25005	54	1177	1268	10	968	1022	3	2334	2306	23	183406	173248	76	0.750636
98875	85311	83	44777	39430	77	1399	1213	12	1353	1175	11	2348	1983	23	227394	200525	94	0.750636
68274	69597	69	18411	19057	42	798	965	0	1042	853	0	1303	1338	12	140085	135113	72	0.750636
87330	84261	71	41031	39127	73	994	1084	7	703	863	0	1687	1718	17	157415	150148	76	0.750636
81415	77882	73	33211	31394	64	868	861	0	827	761	0	1881	1670	19	144087	133967	76	0.750636
106047	88612	87	41166	35213	78	1206	925	0	967	704	0	1579	1461	17	172868	145751	81	0.750636
129597	125464	78	34375	33829	74	1550	1453	15	2030	1842	21	4902	4889	32	583717	551035	83	0.750636
324075	222101	119	162188	116307	116	4954	3577	35	4691	3303	36	9676	6938	48	804292	585573	118	0.750636
147079	115271	101	54946	42676	101	1975	1514	19	1503	1094	7	3416	2719	30	300422	225208	101	0.750636
191537	152204	85	63832	51014	83	2666	2222	25	1781	1572	20	4450	3734	34	389676	313870	89	0.750636
116763	112609	76	72522	71111	76	1589	1794	16	1862	1700	18	4583	4396	31	569717	546648	83	0.751908
84000	73194	87	33395	29734	75	713	662	0	563	596	0	1766	1520	19	170812	152965	78	0.751908
142584	118917	96	54650	45829	82	1564	1360	15	1842	1396	17	3219	2798	28	302185	251878	85	0.753181
74603	65301	89	19753	16384	89	650	509	0	606	653	0	1506	1339	14	175758	154772	89	0.753181
163854	124889	105	60181	47108	86	2033	1502	21	2021	1439	22	3702	2813	33	294095	231737	91	0.753181
250112	184855	102	117475	90026	96	3064	2382	29	2760	2160	26	6045	4423	41	517529	396533	102	0.753181
60100	59208	78	22259	21672	51	621	652	0	416	355	0	894	967	0	105996	101405	74	0.754453
136753	115457	89	46787	40023	80	1811	1704	17	1396	1285	13	3310	2873	28	322430	280148	90	0.754453
170258	139377	92	65219	53787	85	1728	1466	16	1438	1227	14	3310	2584	30	329346	270920	103	0.754453
159912	139039	80	94077	83689	82	2675	2314	23	1825	1620	19	3969	3369	33	383934	342635	89	0.754453
54461	54285	68	15687	15875	42	809	616	0	542	478	0	1384	1449	14	135928	132736	71	0.754453
215065	163940	102	63637	48643	88	2405	1959	24	2109	1641	23	4652	3612	36	381275	290469	97	0.755725
91792	90388	77	37438	36283	73	840	901	0	825	694	0	2478	2449	22	308603	289709	90	0.755725
193523	154429	87	73377	57434	86	2323	1831	22	2358	1825	23	4260	3397	33	354418	266677	103	0.755725
253423	172073	106	89250	62406	98	3545	2518	32	2844	1835	28	6136	4109	43	517405	343105	104	0.755725
217123	174105	91	112529	91162	88	4242	3321	32	4733	3714	35	9959	8037	46	810131	689927	93	0.755725
87863	79254	78	33553	30197	74	1056	1085	5	993	929	0	1707	1583	18	187693	170411	79	0.756997
337961	260240	123	162056	130680	117	5594	4364	33	6541	5019	40	12159	9143	52	1.04858e+06	889297	124	0.75827
300792	230933	97	151840	121598	98	7370	6133	38	7399	6139	43	14807	12434	54	1.04858e+06	990620	104	0.75827
286717	197559	100	84785	59182	96	4434	3090	36	3246	2361	32	7410	5171	45	592238	403234	101	0.75827
79606	85489	57	21162	22426	42	983	981	0	947	1206	9	2482	2547	23	341206	334790	76	0.75827
67067	69739	68	25205	25555	47	758	762	0	758	811	0	1699	1807	17	149633	152151	72	0.759542
114503	113308	75	39592	39646	63	1574	1271	12	1533	1546	15	3294	3189	27	455857	440367	77	0.759542
98834	97267	73	36991	36986	72	1297	1303	10	1248	1312	13	3323	3178	27	419112	408758	78	0.760814
224782	176832	98	82106	65987	91	2526	2353	22	2991	2191	29	6083	5028	39	521054	399583	96	0.760814
78548	78160	72	17741	17969	43	1023	798	0	852	1034	5	1578	1610	16	151222	150272	75	0.760814
230880	178170	113	100366	80316	96	3009	2445	27	2927	2159	28	6989	5582	40	595172	485547	100	0.762087
320790	227392	134	110161	80929	117	4325	3026	33	3694	2559	32	7596	5911	43	703477	500777	122	0.763359
122388	120453	78	49180	48060	75	1360	1352	12	1604	1614	14	3835	3769	28	506914	490651	81	0.763359
99344	100430	75	48450	47947	73	897	970	0	1226	1225	12	2789	2758	24	360100	352113	79	0.763359
153902	137972	82	59461	51872	79	1675	1350	15	2100	1827	20	5569	5121	35	709865	634481	87	0.763359
146612	130035	99	63869	54846	99	1552	1223	11	1707	1576	17	3971	3195	30	500798	415928	99	0.763359
72319	72561	74	26493	26318	69	776	861	0	1182	969	0	1876	1842	19	156240	143090	75	0.764631
59828	58882	72	21036	21025	49	437	510	0	672	671	0	988	1182	8	115905	112602	74	0.767176
49853	50059	69	16884	17000	44	365	435	0	206	384	0	802	842	0	108356	109144	74	0.768448
62395	63644	69	25425	25191	56	728	761	0	634	549	0	1455	1503	14	136666	129922	75	0.768448
97192	91603	76	37696	34259	75	1325	1394	11	1099	956	0	2354	2071	24	206947	185914	80	0.76972
149176	106873	101	63343	45802	89	1688	1302	17	1613	883	0	3144	2190	32	300344	214018	105	0.76972
284370	194557	100	98610	67650	97	4439	3151	34	3432	2407	35	7704	5257	46	648465	453659	105	0.770992
110027	101285	76	49279	45138	77	1180	1095	8	1043	1067	7	2441	2138	24	253635	224481	83	0.770992
82181	75347	76	28367	25976	55	1022	837	0	885	800	0	1848	1620	19	167429	146753	79	0.770992
55316	56009	71	16457	16959	41	510	550	0	236	280	0	1296	1217	9	115728	114330	80	0.770992
58617	57897	72	14026	14212	40	426	539	0	370	385	0	1253	1318	12	123808	118830	74	0.772265
129909	117871	81	62050	56275	79	1284	1146	10	1181	1080	9	3329	3059	28	411213	366132	84	0.772265
193616	147821	97	66090	51477	86	2257	1908	22	2302	1573	28	4246	3359	35	389522	297921	94	0.772265
91750	79721	86	39016	35021	75	1078	1055	6	806	688	0	1711	1477	17	168485	146508	78	0.773537
29410	29441	62	15434	16047	40	260	208	0	301	252	0	483	462	0	69695	70547	65	0.773537
131925	117333	82	39518	34363	80	1310	1180	11	1346	1241	13	3307	3041	28	290576	251444	87	0.773537
96447	91256	76	43749	39929	76	1454	1285	12	1213	1013	3	2189	1935	22	200003	185171	81	0.773537
245638	151731	103	88432	55940	95	2215	1341	23	2051	1253	21	5239	2845	44	490019	267961	102	0.773537
150538	125428	101	69782	57158	101	2022	1533	19	2091	1699	18	4263	3544	33	562005	475152	101	0.773537
120000	109365	78	45750	41494	77	1086	905	0	1403	1195	12	3170	2853	28	334989	302332	82	0.773537
71667	72843	69	27266	27762	56	492	583	0	692	698	0	1453	1331	13	206872	203305	75	0.774809
83399	80609	75	27894	26606	70	844	1037	4	1294	998	0	2003	2059	19	195828	185724	79	0.774809
257833	214097	105	138214	121089	97	3465	3044	28	3072	2508	27	7634	6715	40	753292	648255	103	0.776081
150662	130588	99	58613	48150	99	1778	1781	17	1876	1647	18	5265	4340	35	642626	558261	99	0.776081
79859	75521	73	38596	35683	72	1172	868	0	867	838	0	1586	1494	15	159810	145350	75	0.777354
69387	67226	70	33117	31837	69	725	730	0	576	552	0	1129	1247	10	122720	115263	75	0.777354
49694	48575	71	23243	21984	69	444	500	0	369	425	0	1106	1084	7	101265	90948	84	0.777354
170118	132825	103	66321	49903	103	1761	1122	14	2411	1557	20	4106	2821	35	351800	251072	103	0.777354
163167	135702	86	62732	51563	83	1911	1533	19	1653	1316	18	3322	2675	30	301784	250075	89	0.777354
139119	109562	100	60696	46569	100	2011	1367	16	1802	1270	14	3989	3177	30	348996	250276	100	0.778626
240716	172807	117	76577	53823	99	2635	2041	24	2567	1938	26	5583	4000	40	482206	362006	104	0.778626
163367	138856	87	72917	61429	82	1473	1312	15	2045	1481	20	3608	3147	31	384266	325151	88	0.779898
274530	189125	121	89300	61414	123	2784	1937	28	3079	2091	28	5972	4256	41	546408	390844	123	0.779898
106660	92859	80	43631	38651	77	1090	833	0	1189	940	0	2001	1877	21	195881	170058	81	0.779898
167747	134089	85	62917	50738	84	1626	1144	12	1849	1321	21	3678	2947	31	352368	287734	88	0.78117
170001	136222	89	69640	57036	86	1543	1131	14	1649	1258	17	3364	2708	30	324515	258753	92	0.78117
332759	218267	123	139774	95655	116	5348	3691	37	5084	3365	41	10055	7225	49	1.02352e+06	724133	120	0.78117
117531	102295	90	41663	36205	77	1528	1357	15	1243	1296	11	2118	1882	23	178710	161440	84	0.782443
105826	88325	81	41265	34381	79	1500	1319	14	984	902	0	2402	1814	26	185694	150409	86	0.782443
207943	155079	92	75324	56180	90	1738	1298	17	1993	1389	20	3609	2686	32	349897	261861	98	0.783715
40115	36148	75	9710	9726	36	171	233	0	242	287	0	867	862	0	100361	101531	68	0.783715
120138	102386	82	46237	39971	80	1732	1396	19	1152	897	0	2577	2035	26	217048	185670	87	0.783715
59979	58258	79	14148	14027	42	506	579	0	375	422	0	1225	1122	8	111230	107905	75	0.784987
146150	132514	86	68377	62253	81	2126	1792	20	1565	1543	16	3380	2969	29	281415	247109	86	0.784987
57669	54936	76	24875	24083	60	711	781	0	474	446	0	967	1136	8	106916	98329	73	0.78626
45315	45310	68	11084	11124	38	390	391	0	438	424	0	1215	1288	11	150214	147949	72	0.787532
171143	142543	95	70420	58234	86	1732	1546	15	1889	1569	18	5319	4666	35	678985	565851	93	0.787532
96102	87039	76	33460	29843	76	932	1009	2	1042	1081	8	2022	1801	20	185595	166403	80	0.788804
57828	58145	72	21082	21217	50	418	366	0	435	553	0	1273	1356	12	140804	138641	75	0.788804
46047	46249	71	18220	18004	46	411	445	0	354	336	0	1074	953	0	131353	126261	83	0.788804
352141	237668	117	128630	91075	113	4648	3123	35	4602	3281	37	9985	6611	50	811089	557990	132	0.788804
121471	97620	88	52152	43928	80	1548	1326	15	1499	1051	11	2924	2341	27	262655	213932	85	0.791349
88819	81527	75	38665	35367	74	933	756	0	952	827	0	1808	1454	17	193181	170849	78	0.792621
280694	181969	105	54835	36848	97	6102	4128	41	3763	2616	36	9616	6604	51	1.04858e+06	1.04858e+06	111	0.792621
60587	58431	76	13746	13796	40	870	889	0	691	599	0	1281	1361	12	124781	120750	76	0.793893
131799	109118	84	52974	43950	81	1773	1663	18	1346	923	0	3330	2619	30	257863	212147	86	0.793893
92181	90723	74	23705	22513	50	1579	1478	15	1360	1036	7	2461	2347	23	211923	201095	79	0.793893
72366	64919	90	33275	29806	74	961	936	0	933	871	0	1700	1499	17	156051	129728	90	0.793893
186953	141466	88	64074	49151	86	2082	1511	23	2876	2024	29	4862	3644	38	402571	292338	93	0.795165
310323	210585	109	104323	71223	104	3059	2054	30	3402	2427	33	6725	4730	42	625318	429698	108	0.795165
102795	91425	77	45453	39745	77	1333	1134	8	970	859	0	2185	1812	23	199690	171216	80	0.795165
46801	46752	67	15266	15719	41	493	513	0	425	404	0	1010	1001	1	105552	102914	71	0.795165
110309	90495	82	43407	35941	79	1570	1189	13	1138	883	0	2350	1984	22	202449	166495	86	0.796438
174656	151370	82	74284	65119	83	2325	2170	23	1907	1465	18	4201	3533	33	410664	364927	89	0.796438
68613	67331	74	17479	17957	42	675	651	0	458	454	0	1226	1302	12	124912	127718	74	0.79771
113663	103922	87	40178	36135	76	1608	1358	14	1272	1101	9	2840	2597	25	240991	213602	82	0.79771
239856	178077	102	87283	66220	91	2693	2254	25	2746	2080	27	5347	3761	39	488602	366162	94	0.79771
66781	66987	74	18159	18180	44	813	790	0	900	918	0	1514	1541	16	159777	154483	76	0.798982
62210	61046	85	13196	13343	40	874	667	0	564	418	0	1070	1018	3	111636	108128	74	0.798982
185893	145000	93	56076	44110	86	2367	1857	23	2200	1618	23	3776	3129	32	366936	291054	93	0.798982
51445	51469	76	14161	14291	41	455	586	0	582	427	0	1318	1206	11	111768	112705	72	0.800254
67587	64045	83	27026	24579	72	588	533	0	566	525	0	1519	1291	12	137260	125094	87	0.800254
201295	166021	91	74178	59062	87	1957	1639	18	2557	2236	23	4755	4102	34	460795	378385	93	0.800254
197988	161803	105	66208	51613	105	2567	2296	22	2571	2118	23	6303	5073	39	797345	671278	105	0.800254
136451	123640	78	56250	49419	78	1161	1036	4	1676	1253	15	3889	3603	30	472698	423249	85	0.800254
68411	67776	72	27490	27325	57	787	902	0	717	697	0	1355	1481	14	134004	130939	73	0.800254
178334	141672	98	59662	46306	85	2059	1676	20	1657	1313	15	3462	2757	30	294097	235579	91	0.801527
352231	239539	127	179200	129675	124	4305	2940	33	4678	3387	35	9728	6622	47	1.03312e+06	715868	129	0.801527
182690	154149	93	62964	52737	84	1942	1700	19	2448	2037	23	5644	4938	35	777912	661666	91	0.802799
220678	165176	112	75078	57535	93	3349	2384	30	2628	1838	27	5133	4039	37	421282	321873	100	0.802799
118972	103067	80	49584	42388	80	1419	1067	8	1315	1028	6	2940	2586	28	254643	215208	88	0.804071
134937	121369	84	63997	57572	80	1278	1178	11	1671	1508	16	4218	3780	30	510738	459724	87	0.804071
43607	43044	67	13893	13857	41	416	464	0	303	445	0	898	840	0	104620	105043	71	0.806616
130720	110849	81	58509	50093	80	1247	1059	6	1613	1387	15	2966	2524	27	270288	235734	86	0.806616
91137	88893	83	27766	27124	70	1236	1013	3	1112	1033	4	2022	1998	20	194918	190976	76	0.806616
136669	115628	85	52212	44496	81	1673	1695	15	1153	1023	4	2808	2477	26	265564	230136	86	0.807888
115958	100737	80	39090	32936	78	1079	913	0	1113	944	0	2429	2118	24	227927	186864	86	0.807888
260520	192323	100	84076	61200	99	3159	2172	29	2812	1934	28	5975	4412	40	528303	395190	105	0.807888
89105	80370	76	37518	33921	75	1125	899	0	788	885	0	1808	1655	20	172209	149101	82	0.807888
85404	76032	78	34736	31041	75	1311	1289	12	841	788	0	1873	1671	19	157589	134730	81	0.80916
254400	188060	95	80667	59864	94	3826	2689	33	3093	2149	30	5835	3973	41	522682	393183	100	0.80916
130506	113666	79	55524	47273	78	1418	1301	15	1491	1081	9	2936	2562	27	241280	199155	83	0.80916
226425	169708	96	81503	60799	89	2722	1996	26	1988	1608	22	4280	3347	34	392817	291925	93	0.810433
240563	180721	103	85672	65614	92	2609	1797	26	2357	1816	23	4800	3879	36	443980	334179	98	0.810433
66393	66008	71	11384	11549	37	370	532	0	591	603	0	1651	1724	17	200390	204157	76	0.810433
188704	151372	90	84836	66899	86	2526	2132	24	2035	1709	20	4378	3411	34	381201	309716	91	0.811705
321076	218747	109	121580	84326	106	3533	2279	33	3813	2332	34	7481	5224	44	612705	423121	111	0.811705
123173	95490	100	54045	41674	100	1519	947	0	1379	892	0	2716	1916	25	228402	170651	100	0.811705
107175	100257	75	37010	34290	74	1072	1152	8	1179	1054	5	2320	2211	22	257699	231716	80	0.811705
101326	99898	78	28924	28547	71	1172	1122	9	1590	1477	14	3526	3545	27	478923	468697	82	0.812977
119055	98772	82	54023	45957	80	1337	982	0	1373	1026	4	2341	2042	24	219449	181463	85	0.814249
64937	62473	74	25681	24710	69	596	657	0	359	360	0	1208	1132	8	130286	126408	73	0.815522
354903	232423	115	123577	80342	113	4450	3095	34	5003	3279	39	9830	6351	50	803700	531983	120	0.815522
208924	167423	87	79315	63278	85	2455	1827	25	1923	1511	20	4087	3157	33	389215	299922	92	0.815522
267013	194810	102	82729	60012	96	3449	2668	30	2958	2146	28	7012	4884	44	575223	418679	103	0.816794
60987	60459	66	17484	17737	43	536	528	0	504	568	0	1312	1196	12	139280	131469	75	0.816794
118672	109053	78	37049	33677	75	1415	1513	14	1238	1122	8	3012	2815	26	254502	232411	83	0.816794
61198	58878	72	15314	15079	42	638	571	0	569	537	0	1094	1122	7	120881	117553	75	0.818066
63490	62743	74	11170	10987	37	553	697	0	789	694	0	1446	1572	14	116494	119969	75	0.818066
90312	83382	80	32486	29180	75	988	1027	4	953	803	0	1807	1680	19	176437	163869	80	0.818066
110871	98826	78	44668	39745	77	1354	1296	14	1563	1250	13	2534	2418	25	214406	189080	82	0.818066
68423	67529	71	18491	18567	44	615	866	0	564	686	0	1420	1490	13	125314	129192	73	0.818066
225647	189613	93	102070	86752	92	2812	2368	25	2975	2527	28	7701	6961	41	1.02501e+06	888718	99	0.818066
127425	118221	94	45391	39844	94	1272	1177	9	1891	1646	17	4455	3859	31	579017	502132	94	0.818066
116542	97957	91	40962	34877	78	1156	1041	4	902	945	0	2473	2406	23	212255	175091	85	0.819338
34746	35264	64	9730	9867	36	311	466	0	189	261	0	744	737	0	71738	71035	69	0.819338
120913	99039	89	45193	36986	81	1101	854	0	954	903	0	1979	1579	21	232658	187058	88	0.819338
124571	112700	87	51816	47484	76	1252	1164	9	1488	1387	13	3224	2937	27	300853	277944	82	0.820611
51170	50509	68	18707	18336	47	551	621	0	407	483	0	1096	1069	7	111894	108038	73	0.820611
138175	121173	83	55265	47381	80	1571	1446	14	1414	1243	13	3412	3117	28	386493	327847	86	0.820611
146158	124526	81	56818	47918	81	1454	1479	14	1489	1395	16	3438	2989	29	353202	308082	87	0.820611
129379	110436	84	53582	45856	78	1215	943	0	1495	1140	9	2515	2303	25	244439	204111	81	0.821883
104760	90291	94	41538	36390	77	924	832	0	1259	914	0	1879	1726	20	182434	158182	81	0.821883
168703	139279	84	75652	64053	83	1897	1521	19	2102	1599	21	3616	2998	30	313029	253929	88	0.821883
97038	78160	95	42165	34611	95	1103	802	0	909	729	0	1713	1364	14	158533	127565	95	0.821883
71831	71829	70	33046	31746	62	963	833	0	1059	909	0	1645	1611	17	169455	160023	74	0.821883
112753	104455	78	43633	39991	75	1542	1478	15	2092	1727	21	2931	2682	27	334037	311949	82	0.823155
112768	98921	78	49958	43499	77	1428	1142	9	1001	855	0	2310	1844	25	197055	165296	81	0.823155
92175	97195	72	42072	41315	71	1172	1041	4	1687	1419	15	2866	2639	26	270291	266290	78	0.823155
121655	115576	77	46776	44105	77	1190	1115	8	1190	1110	9	2203	1909	20	207647	197155	79	0.823155
159037	131162	85	60400	49871	84	1491	1392	12	1832	1501	18	4924	4433	35	653602	553628	90	0.823155
149810	122369	90	58129	47771	83	1507	1218	11	1483	1290	14	3036	2592	28	263551	218332	87	0.823155
104584	99594	91	28796	28256	71	1060	1076	5	1154	1071	7	2837	2748	24	381516	372348	80	0.824427
84889	86629	71	33066	32788	71	741	695	0	1061	895	0	2441	2259	24	329652	311240	89	0.824427
61458	57905	60	31179	28850	65	525	423	0	571	556	0	1470	1315	13	155195	136962	74	0.824427
66496	62851	81	19543	19052	46	847	888	0	450	557	0	1540	1468	16	134493	130306	72	0.824427
40565	39414	74	10754	11081	37	327	557	0	319	319	0	696	764	0	97131	98918	68	0.8257
193504	149743	90	72915	58915	87	2258	1805	21	1833	1319	20	4083	3222	34	376017	285192	91	0.8257
285047	199806	104	98061	68616	101	2955	2026	30	2431	1755	26	5863	3941	41	564892	398940	118	0.8257
157261	121020	88	62538	49423	84	2028	1462	22	1866	1341	19	3501	2715	31	343124	261148	86	0.8257
90619	82498	77	32855	29557	76	890	1133	7	989	868	0	1758	1605	19	179543	164452	78	0.826972
314394	216236	114	107267	72165	114	3232	2292	31	3808	2658	32	8523	5779	45	731255	499964	118	0.826972
59522	58239	69	25641	24161	61	692	713	0	548	620	0	1456	1282	13	134233	125667	71	0.826972
60015	59410	72	13816	13963	41	329	420	0	536	535	0	1000	1136	8	149110	146835	73	0.828244
94872	84300	89	42783	37607	76	1113	999	0	1246	956	0	2203	1804	22	190069	161786	83	0.829517
65754	65318	74	19142	19056	46	999	889	0	705	781	0	1284	1278	10	130272	123387	74	0.829517
83544	83304	76	20731	20359	50	1119	1015	4	949	817	0	1894	1840	20	181576	179625	74	0.830789
54709	55764	66	16998	16996	44	485	597	0	797	685	0	1240	1254	11	112468	108540	74	0.830789
66421	64516	71	27403	26461	70	772	806	0	950	650	0	1432	1591	13	158722	146166	84	0.830789
169681	140169	89	69885	58061	82	2135	1605	21	1643	1318	15	3863	3056	33	358183	304208	87	0.830789
100273	93906	76	42859	41146	75	1215	1418	12	1402	1315	14	2581	2419	24	221135	202486	83	0.832061
123405	105528	80	45287	38310	79	1058	749	0	1058	845	0	2372	1986	24	247286	213140	85	0.832061
105317	92965	80	49853	44184	78	1020	847	0	799	764	0	1991	1722	19	200872	166439	81	0.832061
77621	68854	74	34297	30747	73	1218	931	0	662	560	0	1732	1403	17	152490	135151	77	0.834606
111416	98449	81	44720	38725	77	1203	1052	7	1219	1005	3	2210	1905	22	228111	190282	83	0.835878
56615	53089	72	27082	24837	55	503	495	0	569	393	0	1145	1025	3	126680	118295	75	0.835878
235587	183832	99	93991	73580	94	3797	3225	31	2955	2467	28	6222	5012	39	546749	443312	98	0.835878
97692	88606	80	42084	38974	75	1383	1277	12	987	948	0	2093	2078	21	204362	189877	80	0.83715
67005	65737	75	27898	27731	68	631	755	0	763	670	0	1581	1619	17	149319	141694	76	0.83715
174096	137063	89	60363	48500	84	2032	1447	21	1591	1454	17	3340	2467	31	299283	237061	92	0.83715
109684	107175	75	41862	40809	74	1059	1081	7	1461	1402	14	3419	3288	28	422671	408878	82	0.83715
95204	80552	94	39707	34228	94	1218	959	0	1003	914	0	2219	2031	21	196290	156785	94	0.83715
107474	95881	80	49257	43608	78	1137	857	0	1052	770	0	2232	2017	22	240270	207256	95	0.83715
86796	87593	80	24963	24461	60	1280	1060	7	1178	1129	8	2816	2721	24	373157	352417	88	0.83715
108071	94987	78	30386	26190	68	1417	1131	11	1450	1140	8	2639	2408	25	231600	205290	81	0.838422
155713	130030	83	58940	48923	81	1511	1274	15	1885	1389	17	4227	3486	34	551864	453788	86	0.838422
262871	196799	92	85613	63954	91	3265	2544	29	3452	2762	32	7277	5709	42	649515	480888	97	0.838422
95941	86151	77	37333	33681	61	1156	855	0	1078	818	0	1824	1540	19	223472	194538	79	0.838422
316276	203412	126	104875	66383	123	4321	2706	35	4341	2590	38	8406	5699	46	729315	490919	127	0.839695
160027	121363	103	52325	39472	88	2400	1868	24	1812	1300	16	3541	2492	32	314304	236350	103	0.839695
181432	155186	87	70089	58919	83	1747	1407	16	2291	1961	21	4606	4142	35	540160	462036	89	0.839695
160765	138191	84	60234	50581	83	1773	1396	15	1665	1569	17	3347	2729	30	357655	287413	101	0.839695
88080	90159	73	49709	49894	71	778	885	0	1288	1118	9	2872	2651	25	354034	344841	77	0.839695
315643	228155	130	128450	93729	130	5876	4425	36	6012	4693	39	12130	9638	51	1.02216e+06	811527	130	0.839695
56314	51744	70	27281	25350	58	393	374	0	540	628	0	1294	1290	13	140382	133729	73	0.840967
71451	65465	80	28706	26478	73	638	640	0	712	497	0	1426	1471	15	155271	144369	77	0.840967
88146	84265	78	27009	26159	69	956	952	0	830	820	0	1476	1366	14	143357	139241	78	0.840967
134948	129299	77	40570	39026	75	1655	1674	16	1557	1763	18	4461	4139	31	577527	549627	85	0.842239
174008	141679	93	58202	46824	83	2055	1517	22	1648	1447	19	3733	2916	32	323522	252162	90	0.843511
61598	62473	69	19354	19795	45	639	820	0	618	610	0	1318	1213	10	111475	107019	72	0.843511
128594	119968	81	57953	54334	78	1280	1115	8	1246	1288	11	2719	2392	26	274186	255250	81	0.843511
138507	125925	82	66073	58893	79	1362	1278	13	1126	1181	10	2673	2354	25	285623	253227	83	0.843511
329423	239593	111	108145	80799	110	3498	2533	30	4661	3779	36	9719	7165	48	852142	651195	114	0.843511
239429	189117	96	96015	78485	94	2467	2033	23	2873	2307	25	5339	4592	37	457575	366290	98	0.844784
114015	96673	95	52688	45451	79	1386	1102	11	1264	1170	9	2270	1977	23	215403	179097	85	0.844784
91407	80309	92	35028	29840	92	1123	1125	7	807	871	0	1950	1820	18	193579	167590	92	0.844784
152561	134890	99	58510	52060	81	1050	1100	7	1836	1548	18	4143	3769	32	476647	425132	87	0.846056
57542	57170	74	17341	17218	45	815	780	0	659	665	0	1162	1194	9	111640	107259	72	0.846056
94406	81527	84	40420	35114	77	767	638	0	752	702	0	1891	1577	20	197767	168533	81	0.847328
298824	213805	119	152178	116231	106	5793	4231	36	4234	3156	36	9170	7257	46	739519	587465	109	0.847328
34269	34294	66	7184	7341	32	187	252	0	533	454	0	640	669	0	99876	98356	79	0.847328
89539	80447	83	30907	28042	73	903	857	0	1096	913	0	2164	1829	22	180557	161637	79	0.847328
78081	73318	76	30469	28784	71	526	718	0	815	698	0	1641	1594	16	163515	160118	78	0.848601
110313	93607	79	45016	37613	78	1474	1216	12	1259	976	0	2735	2391	26	208226	170103	82	0.848601
64653	65262	79	17110	17212	43	932	892	0	494	602	0	1358	1267	13	120897	120744	74	0.851145
230154	192404	93	117418	100372	89	3265	2788	27	3834	3355	30	7891	6651	41	728823	641913	94	0.851145
51021	51728	68	12099	12692	37	427	549	0	659	584	0	1018	1058	6	112507	112876	71	0.851145
199027	153480	91	78871	61316	88	1708	1279	21	1875	1404	19	3710	2881	32	332651	253335	94	0.851145
151260	123614	82	56426	45344	81	2098	1748	22	1703	1341	18	3436	2975	30	307051	243399	87	0.851145
76516	72317	89	24441	22660	75	838	728	0	767	583	0	1527	1557	15	151493	130266	89	0.851145
170273	141400	89	57258	47341	85	1650	1535	18	2330	1688	22	3189	2758	29	327998	274723	88	0.851145
94337	83550	79	38931	33503	77	804	684	0	949	685	0	1630	1377	15	181860	153439	93	0.851145
186976	143545	105	72466	55274	90	2870	2164	27	2214	1668	22	4436	3448	35	411400	308509	105	0.851145
76041	79303	71	20286	20841	44	1076	1065	5	740	684	0	1710	1661	18	154998	152543	74	0.852417
280648	200048	111	92734	65597	106	2479	1822	25	2602	1745	26	5277	3882	37	564971	402774	111	0.852417
361165	266778	111	179486	139951	109	5820	4617	35	4961	3685	36	11197	8487	52	985952	702195	116	0.852417
149690	126404	81	55416	46259	81	2032	1521	21	1628	1288	16	3410	2833	30	352202	280425	86	0.852417
177080	143667	84	68444	55363	83	1809	1354	19	2399	1990	26	5420	4404	38	709613	571339	91	0.852417
287638	209876	107	102889	75209	97	3636	2789	29	3199	2214	30	6264	4834	39	559038	399829	103	0.85369
240673	193134	91	94644	78814	91	4960	4465	31	5613	4876	35	10702	9071	48	883068	768490	97	0.854962
190259	150406	89	65877	52979	87	2061	1840	20	2163	1587	22	4214	3470	34	379204	299947	91	0.854962
62290	59488	86	18699	18878	43	368	472	0	588	555	0	1217	1138	8	121806	122619	74	0.854962
114879	102786	88	42182	39156	76	1112	1046	4	808	809	0	2101	2027	20	222557	197786	81	0.856234
157510	139615	87	63361	55740	80	2125	1803	18	2102	1784	20	5308	4711	34	680349	608613	88	0.856234
318765	208212	111	112417	73950	107	4261	2985	35	4310	3021	36	9128	5820	49	753536	493429	115	0.857506
290750	201531	108	96973	68221	104	4393	3319	34	3677	2560	34	7754	5267	45	640471	460939	111	0.861323
85536	76049	76	35748	31220	75	850	809	0	1030	751	0	1714	1471	17	178384	150668	81	0.861323
131730	116326	80	45374	39027	78	1312	1207	11	1395	1188	10	2598	2255	25	281244	252224	83	0.863868
51669	52560	73	13204	13337	40	540	559	0	451	498	0	1206	1091	7	110584	107429	74	0.86514
158769	127158	86	55601	44333	83	1734	1334	17	1289	1126	10	2770	2358	26	274872	217022	87	0.86514
124455	122321	76	53714	50780	76	1244	1484	12	1860	1572	18	4359	4031	31	581931	552444	82	0.866412
175733	152230	93	62025	54353	82	2080	1872	19	1894	1608	19	4072	3498	31	346682	311942	87	0.867684
39623	42621	48	15783	16611	40	376	407	0	545	554	0	976	1015	3	91322	89826	71	0.867684
30785	33020	52	11643	12633	36	345	463	0	340	359	0	720	800	0	89741	94402	65	0.867684
92427	81347	78	39708	35112	75	924	817	0	1101	835	0	2116	1835	22	200971	169941	79	0.868957
73636	70138	77	29587	28285	72	1012	980	0	1041	1042	4	1563	1532	16	153765	146772	75	0.868957
124143	113369	82	65285	60038	79	1638	1442	15	1289	1009	3	2452	2375	22	234209	219573	83	0.870229
126979	105163	84	49873	41969	80	1659	1228	13	1353	983	0	2763	2211	28	234138	191573	83	0.870229
69155	71337	68	25880	26044	54	754	661	0	816	861	0	1603	1628	16	117221	114161	74	0.870229
105882	90526	81	45238	39218	78	1250	1108	7	1113	944	0	2196	1996	22	190405	162488	83	0.870229
41769	40808	69	13189	13352	40	156	142	0	507	599	0	1033	1038	5	127734	130133	68	0.871501
255510	182301	101	90600	66082	96	2877	2212	28	3030	2167	31	6370	4503	41	536292	387936	102	0.871501
249222	182722	94	80152	58615	91	2896	2222	27	2718	2004	26	5852	4170	41	505431	363605	97	0.871501
86898	73798	78	34082	29065	75	1056	991	0	1145	839	0	1651	1540	17	159529	133377	79	0.872774
62058	61690	71	21948	21869	52	594	680	0	700	687	0	1232	1199	11	123982	121442	72	0.874046
[truncated: 7,227 more rows]
