# Supplementary material for: Phenotypic heterogeneity follows a growth-viability tradeoff in response to amino acid identity
Source: Nat Commun. 2024 Aug 2;15:6515. doi: 10.1038/s41467-024-50602-8 (PMC11297284; doi:10.1038/s41467-024-50602-8)
Supplement: Supplementary file 6 — Source Data [file 41467_2024_50602_MOESM6_ESM.zip › source_data/fig6cde/1650_B1_FBPs1_NREPPRO.csv]

FSC-A	FSC-H	FSC-W	SSC-A	SSC-H	SSC-W	BL1-A	BL1-H	BL1-W	VL1-A	VL1-H	VL1-W	VL2-A	VL2-H	VL2-W	YL2-A	YL2-H	YL2-W	Time
116793	81321	97	50385	34910	88	17672	12385	59	52	154	0	18	75	0	312	760	0	0.00754077
155187	104599	110	73574	50338	95	21574	14798	62	262	228	0	12	82	0	-1082	318	0	0.00754077
250906	159417	119	99535	62443	106	34627	21280	98	5	111	0	124	102	0	-1905	91	0	0.00848336
455009	219587	157	166461	82334	154	62181	30327	149	35	116	0	12	123	0	-10330	0	0	0.00848336
237405	136714	110	90163	50675	108	34244	18887	99	-231	5	0	-29	115	0	-9548	0	0	0.00942596
432416	204527	162	165370	77758	160	65149	31252	155	-62	93	0	-81	58	0	-1523	134	0	0.0103686
406850	213679	144	181569	100937	140	53489	27934	134	-66	78	0	-101	63	0	-850	123	0	0.0131963
279512	169023	123	129075	79203	113	38842	24136	107	-130	129	0	-130	59	0	-581	302	0	0.0150815
193675	129006	102	64907	43773	99	31715	20593	87	133	143	0	24	69	0	-1003	245	0	0.0160241
252715	152062	112	83894	48434	109	40071	23614	106	100	118	0	-21	71	0	295	1049	3	0.0197945
177441	119888	98	53004	36202	95	27520	18702	79	235	177	0	-60	66	0	-2220	101	0	0.0207371
74200	49628	97	22075	15533	65	10029	7356	46	24	161	0	-98	60	0	-629	211	0	0.0216797
175188	118474	104	51152	34959	93	28502	19796	84	-136	42	0	103	74	0	95	419	0	0.0329909
154493	103492	97	60822	40408	95	22407	15299	67	40	87	0	-53	74	0	-1487	0	0	0.0339335
278617	152328	114	109837	60066	113	40942	22599	107	-43	154	0	-11	87	0	-531	189	0	0.0358186
165813	111728	101	50680	34822	95	24092	15542	68	9	92	0	-46	70	0	-357	231	0	0.039589
141808	99110	104	53420	37083	91	17313	11951	60	-75	128	0	-32	46	0	376	605	0	0.0414742
185511	126145	102	92467	62739	98	22748	15562	69	184	185	0	-77	65	0	-873	101	0	0.044302
48581	34123	74	18495	13353	58	5744	4241	38	-42	117	0	-55	74	0	-2630	0	0	0.044302
324538	176793	137	113534	60035	130	44154	24527	123	-127	89	0	-64	18	0	-5859	0	0	0.044302
304935	175091	134	143330	84744	125	33757	18266	100	192	145	0	22	78	0	-7028	0	0	0.0452446
235242	150193	111	81914	51340	101	32912	20122	87	103	159	0	-80	47	0	-534	251	0	0.0471298
220247	148044	109	61131	41122	98	31206	21191	82	-4	110	0	-61	35	0	-5483	0	0	0.0471298
172570	117141	109	139943	95482	102	26858	17270	77	139	136	0	15	52	0	-1137	88	0	0.0480724
163561	111602	97	55763	38047	94	27340	18191	75	86	125	0	65	78	0	-355	709	0	0.0499576
208026	139147	102	63373	42751	98	37030	24387	96	150	211	0	0	79	0	-676	359	0	0.0509002
250246	153920	109	85370	53799	104	36594	22400	99	-100	78	0	90	64	0	-5883	0	0	0.0509002
333910	173518	131	143228	76292	124	43026	21463	117	-266	45	0	45	120	0	-4579	0	0	0.0518428
146913	101447	100	63406	42990	92	16681	11821	59	-158	54	0	-41	73	0	-343	279	0	0.053728
311075	163544	132	142645	76240	123	42900	23212	117	86	127	0	119	79	0	-495	321	0	0.0593835
205916	138459	100	112901	76157	102	27772	17777	79	3	73	0	-65	56	0	-520	353	0	0.0622113
208812	139494	104	87865	58911	100	30841	21026	77	70	108	0	-13	69	0	-4059	0	0	0.0622113
195891	126775	111	87017	57746	99	41976	27400	96	-99	118	0	74	80	0	-916	171	0	0.0640965
198784	133340	96	38874	26322	93	29283	19409	84	-5	124	0	-6	61	0	-624	143	0	0.0659817
251053	136420	115	123130	69230	114	33584	18524	93	-290	97	0	-105	45	0	-3612	0	0	0.0669243
168241	115113	97	71988	49154	95	21517	14180	66	-106	56	0	36	89	0	-196	365	0	0.0706947
392421	193407	150	166578	85430	144	55627	26491	138	141	243	0	177	111	0	305	788	0	0.0744651
193144	123444	103	82931	52211	101	28504	18026	82	-46	102	0	95	83	0	-767	210	0	0.0754077
210695	125386	111	70584	40995	103	31535	18623	90	85	127	0	-6	61	0	-461	302	0	0.0782355
177643	120579	105	72607	49179	96	27273	18368	77	48	120	0	18	81	0	-753	230	0	0.0791781
219885	140022	115	65819	41285	103	37717	23197	101	-86	67	0	106	79	0	-183	195	0	0.0820058
346674	179712	138	155393	83371	137	42320	20625	125	-56	104	0	-109	25	0	435	711	0	0.0857762
269447	156540	135	133225	78729	135	37596	20557	116	1002	520	0	813	494	0	-595	287	0	0.0857762
258107	142031	127	118063	66988	114	38181	21348	107	-123	91	0	14	106	0	-17	395	0	0.0876614
213158	131882	108	76957	46683	106	36055	21848	99	102	130	0	90	105	0	-3113	0	0	0.088604
176346	121351	96	88738	60200	96	32122	21124	86	-75	103	0	77	66	0	-10845	0	0	0.088604
199655	129660	111	81166	52981	102	26662	17389	76	-107	61	0	-109	28	0	-125	404	0	0.0914318
313522	166269	127	135117	71632	123	39487	20849	113	-20	134	0	-26	58	0	-367	388	0	0.093317
243402	159160	108	105728	67704	107	32582	19259	94	-24	135	0	-110	20	0	-12980	0	0	0.0942596
249859	136043	123	113629	64928	117	38598	20941	113	-9	102	0	10	53	0	121	494	0	0.09803
162311	111976	106	67768	46901	95	26602	17614	77	-91	140	0	16	48	0	-374	154	0	0.0999152
222517	136982	108	88092	53698	106	31610	19320	90	-70	100	0	-9	39	0	-857	112	0	0.100858
328608	175852	125	123369	66708	123	39803	20829	114	-100	117	0	-24	64	0	-4774	0	0	0.100858
267388	170022	112	127609	81298	111	47257	29175	107	291	137	0	28	70	0	-8241	0	0	0.1018
264813	143761	125	102920	54578	116	42638	22894	112	-15	88	0	36	84	0	-18025	0	0	0.1018
112062	76179	101	45637	31017	103	15254	9888	63	411	525	0	257	521	0	-14607	0	0	0.1018
359621	189155	137	176836	88463	138	59149	30308	132	-5	159	0	89	112	0	3	522	0	0.106513
394890	203549	149	144945	74813	139	56181	29795	134	-192	114	0	54	103	0	-3572	0	0	0.107456
123519	87190	93	60487	42152	89	17153	12080	58	-340	37	0	33	77	0	264	597	0	0.124423
46909	34422	63	20538	14776	60	7481	5175	43	81	96	0	25	78	0	-3338	0	0	0.124423
185474	125635	99	52371	35335	95	33157	23451	92	-183	59	0	-22	67	0	-479	469	0	0.125365
482216	249345	160	418199	240255	165	173428	92814	160	148	194	0	20	64	0	-202	410	0	0.128193
476483	222893	154	183670	86690	151	66121	31205	147	163	149	0	20	73	0	-633	217	0	0.131963
204197	135592	105	70997	47073	97	31557	20460	93	21	94	0	-74	26	0	739	885	0	0.135734
131138	90244	97	52566	36619	91	15181	10389	56	166	107	0	44	68	0	-115	505	0	0.139504
123108	86863	91	41857	29092	88	20870	14516	61	10	106	0	-37	83	0	-664	380	0	0.140447
117845	81144	93	38514	26613	89	16111	11411	59	-123	77	0	-46	26	0	-502	206	0	0.142332
174481	119810	98	82704	57498	96	24167	16316	69	-2	85	0	-20	34	0	543	772	0	0.147045
460595	201334	166	224689	100974	159	59571	26766	153	-128	92	0	-65	54	0	-995	219	0	0.151758
65804	48123	85	19019	13518	58	8293	5461	44	-46	134	0	40	72	0	-8341	0	0	0.152701
159960	110032	100	62203	42378	96	26432	18263	81	45	47	0	-133	12	0	-1408	3	0	0.153643
215078	142681	99	81041	53941	99	35187	23362	94	-264	70	0	-38	53	0	-3066	0	0	0.153643
237968	152634	112	102852	66753	106	39027	24879	101	-280	33	0	74	87	0	-3500	20	0	0.154586
357540	167225	136	167400	79527	131	51700	24053	124	-23	77	0	-12	86	0	-2	776	0	0.157414
65278	45812	84	22708	16197	66	9394	6476	47	-32	145	0	-47	32	0	-368	75	0	0.159299
267776	161907	111	121326	72847	109	38427	22450	103	-60	108	0	-20	77	0	-2395	0	0	0.160241
316018	177139	124	140485	78347	124	47132	26728	118	-54	81	0	-29	82	0	-5635	0	0	0.160241
243066	149197	113	106662	65306	109	28526	17556	81	-88	123	0	-55	44	0	-1868	0	0	0.161184
194942	132519	100	95663	64218	97	30939	20503	86	-96	126	0	-15	65	0	-3742	0	0	0.162126
178305	124224	97	78143	53582	97	30144	21779	81	141	173	0	96	63	0	-144	648	0	0.164012
71769	50778	85	25299	18040	69	9117	6322	46	-38	41	0	-63	54	0	178	706	0	0.167782
173399	117079	102	66191	45207	97	28553	18693	75	154	173	0	146	60	0	108	453	0	0.168725
289190	148520	134	117944	59962	122	40787	20920	115	770	391	0	532	429	0	-529	258	0	0.168725
290442	154517	125	141615	78589	120	42975	23085	114	161	117	0	-10	51	0	-449	204	0	0.173438
57666	42557	92	15607	11211	55	7776	5513	43	11	72	0	-149	4	0	-2226	0	0	0.173438
159714	111238	94	47588	32875	91	26901	18293	75	-54	121	0	62	58	0	-1673	121	0	0.17438
301750	182283	123	185331	115458	117	44995	27567	109	29	243	0	-74	63	0	-237	340	0	0.176265
101359	73440	85	33436	23836	76	12027	8633	51	51	66	0	31	52	0	-9164	0	0	0.176265
248816	134629	115	111265	58888	111	33313	18599	92	164	135	0	-103	62	0	-2919	0	0	0.177208
182271	124909	103	98791	67400	97	33488	22062	92	-118	44	0	98	76	0	36	238	0	0.179093
189664	126090	104	77822	50762	102	30286	20257	83	-40	100	0	63	74	0	-822	278	0	0.180036
397390	194456	142	168203	83842	141	43642	21169	129	749	465	0	625	339	0	-2435	0	0	0.180036
351614	179854	133	131745	67139	132	53475	27243	127	68	90	0	-71	40	0	-143	511	0	0.186634
96472	67173	87	23506	16591	65	12139	8590	51	173	103	0	-25	71	0	-133	296	0	0.187577
185906	125586	108	85667	59448	97	24379	16133	73	85	114	0	-2	63	0	135	261	0	0.190404
187229	125975	109	55360	37308	95	28793	19044	81	175	135	0	93	85	0	-422	331	0	0.194175
393965	216942	157	178554	99903	153	52990	29092	138	852	504	0	522	365	0	694	938	0	0.194175
153925	110158	93	73179	50945	92	21939	15459	61	105	106	0	92	80	0	-12008	0	0	0.194175
296936	168665	135	134170	76653	128	38163	21208	116	29	134	0	22	51	0	331	313	0	0.198888
149008	103975	96	55927	38846	91	20440	13912	63	117	127	0	-24	75	0	224	491	0	0.19983
173276	120964	92	55051	38418	92	30065	20533	89	110	167	0	-62	45	0	-4262	0	0	0.200773
60820	42545	82	15205	10779	55	7834	5600	44	-84	67	0	-34	52	0	-624	299	0	0.201716
147315	102691	94	38671	27066	89	20030	14268	61	-40	102	0	43	62	0	14	205	0	0.202658
181839	123657	106	60571	41656	94	24339	16433	70	-89	57	0	5	44	0	-1805	88	0	0.204543
200754	136472	101	101324	68636	100	28900	19730	82	-37	78	0	21	77	0	-5400	0	0	0.205486
236217	144727	109	154133	96837	109	37074	21886	102	-46	128	0	33	81	0	1156	2325	25	0.205486
250260	138604	119	104347	58014	113	33944	18130	101	80	115	0	109	95	0	-610	274	0	0.209256
229542	138890	117	100216	60251	107	29390	17232	87	6	93	0	-83	41	0	-4083	0	0	0.209256
491908	226919	164	204012	92196	157	71399	32204	152	97	80	0	-120	84	0	449	759	0	0.21774
267675	149591	122	104683	57429	117	35855	20230	105	-233	100	0	21	35	0	120	1032	3	0.22151
210979	144505	98	117286	80679	102	39938	27960	95	-97	39	0	61	49	0	-1758	171	0	0.222453
139741	97662	95	52752	36947	89	21050	14385	63	-32	80	0	-26	59	0	-730	303	0	0.224338
164752	114201	95	52723	36636	92	23166	16119	66	-126	124	0	88	50	0	105	563	0	0.229051
62125	44971	85	23902	17226	68	8124	5690	43	-14	90	0	-19	76	0	-2145	0	0	0.229051
195918	134419	114	144285	98141	104	40281	27131	97	-296	0	0	-92	60	0	-3858	0	0	0.229051
151179	104991	95	44239	30567	89	17659	12137	60	4	123	0	-51	64	0	85	418	0	0.231879
242539	142201	107	89857	50943	107	29302	16421	88	-62	105	0	82	60	0	231	783	0	0.234706
276699	157205	128	116859	64684	114	41794	24043	109	-101	51	0	-104	54	0	498	550	0	0.237534
78791	55458	95	28202	20296	75	10012	7129	47	-83	53	0	48	66	0	-3971	0	0	0.238477
292693	168373	132	166469	100023	126	42922	25372	118	133	169	0	89	75	0	-1709	0	0	0.239419
151817	104658	102	57497	39768	93	26125	17553	68	81	116	0	-30	70	0	-943	229	0	0.240362
167909	117133	97	71333	49333	95	22711	15525	67	223	124	0	30	91	0	-4835	0	0	0.240362
126675	88397	96	52623	37213	88	20200	13439	63	-314	60	0	11	76	0	110	424	0	0.244132
172315	119276	109	95464	65571	97	24695	16262	69	27	100	0	-55	37	0	-1441	0	0	0.245075
63838	46472	86	32950	23709	80	8658	5979	45	-21	89	0	-41	68	0	-1219	0	0	0.246018
243281	151104	111	99003	60315	107	41837	25881	103	-9	94	0	-134	53	0	338	507	0	0.24696
272650	153570	118	112901	63734	116	38713	22218	110	0	118	0	-179	36	0	-784	101	0	0.252616
179286	123406	101	44501	31117	93	24426	17157	68	-27	94	0	101	112	0	-518	308	0	0.254501
263547	162216	115	110014	67967	111	41459	25762	106	58	132	0	27	67	0	-681	943	0	0.255443
182313	127732	100	55161	38204	94	25766	17387	69	30	128	0	79	80	0	107	680	0	0.258271
252417	146745	112	109198	63992	110	33486	19522	103	62	87	0	-106	34	0	-863	130	0	0.265812
207121	125188	105	84822	50403	103	28713	16981	82	40	184	0	-44	52	0	-538	277	0	0.267697
287465	175305	117	124463	76697	114	40979	24613	107	29	106	0	-8	96	0	-4194	131	0	0.267697
301864	172020	126	91798	49964	117	34710	19806	105	133	158	0	168	109	0	-5218	0	0	0.267697
137864	96928	100	65894	46555	90	18232	12813	62	-27	102	0	-55	53	0	-4941	0	0	0.26864
205516	140334	104	116824	79420	101	31562	20724	86	8	77	0	12	68	0	-467	216	0	0.27241
233129	134883	111	97050	56030	109	33729	19860	93	-47	49	0	93	72	0	788	1217	6	0.275238
152916	107924	106	52073	36365	90	22745	15186	67	-136	75	0	120	105	0	-381	134	0	0.279008
29081	21929	53	15509	11296	54	4331	3249	34	-106	69	0	-108	31	0	-813	113	0	0.279951
213601	144073	107	69789	47290	101	32785	21671	92	5	169	0	25	75	0	-319	424	0	0.282779
90342	66460	84	43601	31227	84	14087	10086	53	97	102	0	-106	66	0	-338	159	0	0.287492
196000	122201	107	86199	54436	102	32001	19878	94	-115	140	0	20	75	0	-214	331	0	0.288434
246275	149051	112	102425	61076	111	36981	21977	104	-27	86	0	40	94	0	-1536	133	0	0.289377
163613	102936	99	95908	60724	100	389	235	0	-146	87	0	48	59	0	292	1213	6	0.296918
133475	92716	106	51128	36259	90	17141	11968	60	-241	21	0	-75	47	0	87	375	0	0.296918
103918	72999	99	22829	16491	67	15987	10695	59	-28	73	0	-15	82	0	386	682	0	0.304458
321948	173597	138	132788	73752	130	41778	22972	120	-58	185	0	-33	57	0	-813	321	0	0.307286
188142	126823	106	77451	51529	97	34165	22744	92	17	147	0	-26	52	0	-364	277	0	0.308229
236263	141368	122	70455	40948	106	35991	22075	100	-42	62	0	-104	42	0	-625	70	0	0.312942
161516	111572	98	66619	46189	94	25005	16723	68	136	124	0	-39	43	0	-3658	0	0	0.312942
95915	70376	85	45657	33250	84	14102	10075	51	-104	96	0	51	98	0	8531	3848	78	0.312942
274639	161926	111	124834	74299	110	31342	17008	97	-80	134	0	44	106	0	-7132	0	0	0.313884
195047	131201	102	94598	64369	97	27647	18479	80	26	153	0	-55	42	0	-4060	0	0	0.313884
255017	164653	107	96544	61256	103	33366	21373	98	169	110	0	-28	56	0	629	612	0	0.316712
347318	182870	139	123112	64126	131	47908	25362	127	-195	74	0	15	54	0	290	578	0	0.318597
347445	170308	137	138125	67713	135	58854	29288	131	149	96	0	-27	54	0	-4157	0	0	0.318597
120262	85648	89	54723	39282	88	15683	10904	54	-53	56	0	-37	54	0	-402	138	0	0.320483
215718	127009	123	97891	58231	109	31369	17772	92	127	98	0	109	106	0	-871	291	0	0.322368
212327	136783	110	83653	53678	102	30281	17864	88	-38	96	0	104	71	0	312	748	0	0.325196
74828	53875	86	27146	19849	74	10257	7405	48	-95	85	0	-53	63	0	393	529	0	0.328966
199851	133420	110	104682	69273	100	42323	28625	94	-66	114	0	21	78	0	-214	309	0	0.329909
186563	129572	98	69512	47938	95	29480	20445	88	-38	100	0	-14	49	0	-481	976	0	0.331794
118491	84235	93	36369	25910	85	11197	7810	47	-17	80	0	16	57	0	-1155	137	0	0.332736
93202	68605	91	39717	28837	84	11089	7845	49	-54	164	0	-69	62	0	-2948	0	0	0.332736
140363	99522	92	36157	25572	88	18372	12809	56	130	134	0	20	104	0	-633	68	0	0.333679
122229	88966	90	53855	38539	89	19830	14328	59	124	129	0	-124	59	0	-3192	0	0	0.334622
262746	165849	111	98113	59910	109	39144	25091	102	-154	49	0	-65	76	0	-8161	0	0	0.334622
193881	132536	107	55667	38449	96	30940	20339	89	-80	43	0	-13	68	0	149	373	0	0.337449
343220	175019	139	129742	66527	131	44561	23363	125	67	109	0	39	57	0	407	688	0	0.338392
202600	133448	99	69351	45779	97	34593	22403	94	-32	91	0	-3	84	0	-10831	0	0	0.339335
117506	82472	91	41457	29605	87	18720	12902	59	-303	14	0	82	80	0	190	471	0	0.340277
225428	151599	116	58386	38832	98	33440	22851	93	-91	81	0	88	91	0	-368	760	0	0.344047
59836	44173	81	42993	31646	79	8424	6003	45	81	148	0	50	80	0	-4052	0	0	0.344047
225693	137352	108	79384	49017	105	31880	18963	86	38	69	0	-32	60	0	-67	354	0	0.346875
139307	95584	107	48954	33352	90	18502	12742	57	33	108	0	-8	76	0	772	1073	4	0.350646
213740	145888	115	105710	72763	100	33004	22319	90	-45	84	0	17	56	0	-443	429	0	0.353473
100187	72944	85	32473	23345	83	13881	9857	55	-13	113	0	-4	52	0	-2337	0	0	0.353473
341696	187573	142	153403	85026	131	39660	21805	109	102	198	0	-137	49	0	-675	203	0	0.356301
45940	30703	89	170360	111843	89	46	116	0	115	107	0	0	69	0	-51	392	0	0.360072
76895	56081	90	35660	26031	81	8947	6216	46	156	131	0	-29	43	0	377	724	0	0.36667
270211	152526	122	105986	60119	114	31421	18256	91	135	125	0	-18	87	0	-1047	464	0	0.367612
109240	76513	90	31264	22758	84	13527	9834	53	121	131	0	33	68	0	248	453	0	0.369498
155471	109040	93	50707	35915	90	20065	14128	62	200	136	0	-46	44	0	-192	531	0	0.372325
370857	192501	145	159174	85261	139	53113	27315	135	-122	117	0	-181	58	0	-8950	0	0	0.372325
156167	109856	99	51545	36616	91	23502	16213	68	25	115	0	84	73	0	-384	276	0	0.374211
263984	156449	117	104273	63652	108	34293	20106	101	87	105	0	-107	50	0	-801	274	0	0.375153
46465	35141	70	19939	14325	61	6265	4635	40	-57	77	0	29	56	0	-208	212	0	0.377038
171989	120052	105	71517	49791	95	21964	15545	64	23	64	0	-112	35	0	-1355	0	0	0.377038
229122	152362	103	64542	44017	101	32332	20396	92	-120	74	0	-1	65	0	-5962	0	0	0.377981
132196	95305	92	44070	31367	88	17694	11604	59	91	97	0	-178	3	0	-732	78	0	0.382694
276598	162344	121	115482	66362	118	39943	22517	113	-69	130	0	-78	57	0	180	526	0	0.383637
178919	126481	98	57546	40564	93	29085	20271	79	-56	73	0	115	74	0	345	516	0	0.38835
103773	77533	85	53300	38620	85	11006	7993	47	-43	46	0	-37	54	0	-6933	0	0	0.38835
69854	53294	79	29981	22184	72	9234	6621	46	33	65	0	-49	54	0	-8290	0	0	0.38835
262012	155635	115	114385	67077	113	37148	21410	106	50	114	0	35	56	0	-34	414	0	0.399661
204725	126792	105	75758	45289	105	28770	17567	83	-112	79	0	22	49	0	-2605	0	0	0.400603
139830	99598	93	61042	43761	90	22616	16232	64	7	129	0	38	67	0	-1860	0	0	0.400603
182633	128486	99	54990	38467	95	30066	20835	81	-137	61	0	-83	42	0	796	419	0	0.402488
173595	120717	110	69069	49050	94	27188	19509	79	137	130	0	-63	49	0	-60	385	0	0.405316
378838	186829	136	120980	57452	135	57844	27340	130	60	109	0	-2	70	0	-5333	0	0	0.405316
236165	151951	109	176148	117428	110	1056	789	0	-129	80	0	-64	35	0	-116	443	0	0.407201
222073	136852	116	67086	40756	102	33490	20254	98	-296	26	0	48	105	0	194	604	0	0.408144
221014	145999	105	101444	66029	105	30507	19698	84	111	126	0	-94	82	0	75	529	0	0.410972
299195	175879	121	116658	71311	115	38163	22122	105	-151	44	0	24	89	0	224	732	0	0.4138
358909	184821	140	109845	56532	137	48473	24100	130	188	121	0	-11	41	0	-2905	131	0	0.414742
244467	148803	109	116274	70343	109	35754	21173	101	-202	45	0	-13	90	0	-12765	0	0	0.414742
163312	115650	101	48251	34352	89	25406	17516	74	-73	142	0	44	62	0	-249	268	0	0.416627
173305	121324	100	82598	58390	94	26379	18008	72	-93	63	0	-84	64	0	126	490	0	0.418513
110318	79533	95	39514	28772	84	13703	9615	52	-74	45	0	72	89	0	-39	233	0	0.420398
60533	44982	80	21253	15330	61	5686	4186	38	-28	85	0	-52	32	0	-20	405	0	0.422283
251266	146179	112	100294	59422	108	33354	18578	103	-136	29	0	-10	103	0	-92	214	0	0.430766
112474	79360	97	48240	34633	86	14832	10384	53	-109	78	0	-15	39	0	-326	258	0	0.434537
87328	64368	84	25030	18122	67	12872	9286	50	183	169	0	55	97	0	630	1060	3	0.444905
346106	188643	115	142583	79144	115	59189	30764	111	-66	92	0	-19	40	0	-748	203	0	0.44679
62081	46203	78	20657	14951	61	9706	6886	46	-97	66	0	-16	52	0	-3410	0	0	0.447733
298346	166259	124	121280	66606	118	43245	23287	113	130	182	0	2	126	0	-1060	81	0	0.448676
318383	186250	127	125305	73405	118	47466	27245	112	76	134	0	-30	71	0	-716	188	0	0.450561
93190	67046	89	38652	28112	82	13266	9755	53	21	105	0	-48	67	0	284	299	0	0.456216
141577	99162	99	31213	22250	79	19557	13612	59	-75	51	0	-6	50	0	-853	261	0	0.457159
137049	97612	92	42684	30568	88	20578	14228	63	-79	45	0	72	102	0	-135	436	0	0.459044
94014	68004	96	36056	26373	83	10214	7349	47	190	124	0	36	40	0	126	603	0	0.462815
307467	175359	128	127577	74538	124	43158	25353	112	127	225	0	-20	75	0	-283	295	0	0.463757
289540	145138	122	116645	59003	121	32466	15971	92	20	95	0	68	79	0	-530	134	0	0.466585
315955	164790	125	114047	59287	121	45671	23740	117	-293	63	0	-108	60	0	-2182	0	0	0.467528
164699	117400	98	51324	36287	92	21258	14294	67	70	152	0	15	51	0	-6265	0	0	0.467528
284496	170734	124	116647	67890	118	44231	25862	112	-227	61	0	36	91	0	-1360	453	0	0.46847
258488	144603	117	96665	52685	110	38059	21251	104	-153	49	0	66	59	0	493	326	0	0.471298
243434	161124	123	94024	63420	107	35278	22689	97	13	55	0	25	61	0	-1477	223	0	0.472241
91337	67684	85	43875	32018	82	9269	6976	44	154	90	0	0	47	0	-655	87	0	0.474126
177436	124886	99	70119	49251	96	35353	25350	93	135	81	0	-75	28	0	-2682	109	0	0.474126
254055	144479	119	102060	58867	115	32813	18924	98	161	156	0	27	76	0	-1802	40	0	0.475068
247765	143471	114	119466	68584	110	38228	21561	104	17	129	0	-97	94	0	407	556	0	0.478839
71774	51220	90	25571	19267	66	11397	8098	48	56	57	0	46	91	0	553	661	0	0.480724
238357	141923	117	114479	68484	113	36216	21628	105	-45	100	0	15	124	0	-595	244	0	0.480724
174111	119412	97	90420	62984	94	24492	16983	75	-137	90	0	71	99	0	-3891	0	0	0.481667
177031	126182	95	45071	31716	91	26446	18680	70	-210	95	0	-18	27	0	-2540	0	0	0.481667
322605	188071	136	127597	72367	122	54672	32047	117	-51	93	0	72	87	0	-61	442	0	0.484494
166251	116355	98	87829	61759	93	25083	17610	74	-77	111	0	-57	41	0	223	558	0	0.491092
180889	127700	92	64526	45527	93	30194	21345	77	-46	114	0	-40	72	0	-84	275	0	0.495805
324364	160722	142	118788	58341	125	46178	23071	120	-270	77	0	-33	74	0	-125	432	0	0.497691
190046	131702	101	56511	39686	93	29950	20438	87	97	149	0	-9	53	0	-7950	0	0	0.497691
182075	128115	100	65512	46196	96	19829	13548	60	-90	69	0	-49	61	0	-4171	0	0	0.497691
377930	184974	151	163421	84301	139	52059	25913	133	49	153	0	-14	52	0	-318	257	0	0.500518
144705	103777	92	42440	29982	89	22966	15416	65	-52	104	0	39	97	0	-384	527	0	0.501461
177835	108233	104	66497	40552	101	36132	21959	99	-190	63	0	-3	62	0	-117	469	0	0.503346
279532	165655	123	101265	60640	115	39513	24150	104	-147	49	0	24	119	0	-1166	263	0	0.505231
314557	171169	135	153940	87840	120	38344	20739	114	141	132	0	3	40	0	-1424	130	0	0.506174
205677	129082	105	86796	54510	103	29306	17800	79	-13	71	0	49	68	0	-3572	0	0	0.507117
119035	85260	90	44465	31982	86	14588	10428	52	-40	96	0	-38	38	0	-474	105	0	0.51183
317109	166811	129	131181	68736	122	41747	21661	117	19	111	0	122	85	0	-603	242	0	0.512772
158657	114534	93	66438	47774	90	21877	15279	65	24	68	0	-72	16	0	-6275	0	0	0.513715
199463	137284	104	67983	47937	99	27469	18869	68	-179	36	0	131	113	0	-1322	176	0	0.514657
57524	41946	91	18707	13988	58	4738	3417	36	4	91	0	-117	4	0	-707	359	0	0.5156
287250	168325	125	83285	47643	112	37049	20933	106	252	146	0	-130	57	0	141	777	0	0.516543
276795	155669	117	113676	62457	114	35529	19623	98	27	133	0	-116	41	0	-584	438	0	0.518428
82944	60873	85	41455	30647	82	10297	7215	47	58	178	0	122	107	0	198	487	0	0.521256
206323	132661	108	91356	59496	101	34843	22160	98	6	122	0	-75	42	0	868	706	0	0.523141
89150	66232	86	39739	29140	83	11781	8611	49	131	109	0	-52	66	0	-241	215	0	0.525968
151684	108646	102	55420	39673	90	21874	15632	62	340	177	0	-94	32	0	-174	305	0	0.530681
333832	190272	123	171995	98009	123	42988	22864	116	-219	37	0	-72	37	0	964	588	0	0.533509
189025	118470	104	78292	48893	100	29788	18902	90	104	120	0	38	87	0	483	490	0	0.535394
331319	171189	128	119266	61246	119	50420	25325	115	-4	152	0	141	93	0	-357	517	0	0.539165
232607	140239	109	97461	59335	105	32141	19258	92	-10	119	0	111	84	0	-7769	0	0	0.539165
249323	150648	114	95286	59289	107	31848	18290	96	32	131	0	162	71	0	-7961	0	0	0.540107
193222	134393	103	90342	63562	100	32544	22921	93	195	174	0	122	86	0	-2426	0	0	0.54105
288598	164076	119	116215	65840	116	40802	23353	111	-26	75	0	34	56	0	-5126	0	0	0.54105
189315	131370	104	96510	68325	96	27330	19168	74	-121	59	0	37	77	0	-6644	0	0	0.541993
274344	154879	118	107250	58914	112	42678	24683	105	192	147	0	96	77	0	-924	24	0	0.54482
84996	62575	89	30081	22023	78	10789	7860	46	-10	103	0	66	99	0	-1456	82	0	0.545763
142934	103093	92	50536	36494	89	20907	14314	67	77	177	0	-54	74	0	377	1073	5	0.548591
250673	150304	114	100688	60046	111	28650	17174	78	-22	128	0	-145	39	0	746	818	0	0.552361
118030	85836	102	31433	23134	82	17000	12748	57	-78	104	0	-93	44	0	-1851	0	0	0.553304
163382	113862	94	46865	33195	90	19619	14346	59	175	116	0	-8	106	0	-630	113	0	0.554246
381839	198792	141	233445	123057	143	79243	42805	137	62	134	0	20	45	0	-6946	0	0	0.555189
267677	156349	117	108782	64033	113	35694	20509	102	190	196	0	11	56	0	-2587	0	0	0.556132
304507	162784	117	105577	54750	116	44856	23677	111	-49	52	0	-37	69	0	-11711	0	0	0.556132
344764	173966	133	127195	65597	130	44076	22438	123	11	148	0	11	72	0	-4734	0	0	0.557074
250782	151404	112	119057	73754	112	34988	21608	107	102	137	0	48	35	0	-5368	0	0	0.557074
177358	124642	95	74344	52789	95	22840	16196	68	-89	117	0	33	73	0	-2659	49	0	0.558017
252373	167307	106	102176	67875	105	38541	24434	101	2	106	0	-24	73	0	-10759	0	0	0.564615
62750	49381	63	17112	13127	52	9717	6937	46	5	155	0	-35	52	0	-11232	0	0	0.564615
309672	158590	134	121716	62279	117	39587	20022	107	143	179	0	-44	37	0	-531	258	0	0.568385
47411	34521	81	21897	16143	61	6732	4914	42	26	143	0	4	77	0	-100	183	0	0.570271
292630	167983	123	151656	89472	115	37753	21017	109	46	133	0	151	113	0	-156	386	0	0.573098
219896	142618	113	89298	57229	103	33291	21326	98	-16	166	0	-93	64	0	-3021	0	0	0.574041
135778	98604	91	49107	35574	88	22257	16217	62	42	137	0	-70	38	0	-1891	949	0	0.574041
73332	56355	81	24225	18513	61	7894	5703	43	10	94	0	-51	71	0	-13902	0	0	0.574041
315327	179706	138	137138	80725	129	44710	25764	123	28	67	0	-36	65	0	-449	297	0	0.575926
233221	139519	114	91273	54642	109	29753	17099	83	-29	81	0	63	88	0	216	659	0	0.576869
243316	164678	105	101438	69973	103	31735	21569	88	-78	80	0	-12	58	0	-397	383	0	0.582524
196478	127158	106	90529	59235	102	26364	16967	72	-73	98	0	-79	43	0	-499	240	0	0.585352
215683	150713	99	70839	49760	97	32195	21890	85	75	90	0	-67	28	0	-528	249	0	0.586295
207175	146787	98	51168	35954	95	37458	26431	93	73	107	0	53	77	0	235	489	0	0.589122
330628	173404	132	147349	78873	129	43453	22319	123	38	140	0	51	80	0	-3388	0	0	0.589122
146864	104743	95	39606	28546	88	17629	12343	56	59	69	0	-1	46	0	-1150	89	0	0.591008
71410	53244	81	27736	20218	72	11444	8297	47	-130	108	0	-55	52	0	-10	607	0	0.596663
240453	139874	115	97825	56579	108	29110	16639	96	98	102	0	-17	93	0	305	355	0	0.599491
244972	147772	110	114065	69961	109	37727	23337	104	120	144	0	36	50	0	-314	306	0	0.600434
198141	123182	112	64019	40837	101	26500	16297	80	99	125	0	26	86	0	-2552	0	0	0.601376
212404	132688	115	81093	51400	103	28606	17665	84	-48	53	0	-28	69	0	-5895	0	0	0.601376
260933	171442	120	125875	84550	105	39726	26025	99	-2	107	0	61	49	0	-6546	0	0	0.602319
336072	174864	130	142799	76086	129	41325	21353	124	-24	123	0	77	63	0	18	360	0	0.604204
145786	104053	99	56266	40527	90	18086	12671	55	-59	44	0	-90	52	0	-5576	0	0	0.605147
272587	160716	112	102180	60667	110	36069	20978	105	76	107	0	41	83	0	-832	434	0	0.606089
166181	118370	107	73924	53269	93	26161	18809	69	79	234	0	-90	46	0	69	509	0	0.607974
349179	181850	136	144620	75558	124	54797	28160	121	-233	51	0	59	74	0	-911	167	0	0.608917
377005	206105	150	152866	87292	140	49341	26153	136	216	158	0	-102	31	0	-364	419	0	0.611745
253864	167207	118	116669	77712	107	40525	26970	103	-179	41	0	1	64	0	296	560	0	0.620228
187214	128932	111	63145	44945	93	28585	19355	73	-66	98	0	58	84	0	180	383	0	0.621171
207036	137980	105	79576	51922	99	30818	19863	84	-112	25	0	-33	70	0	608	558	0	0.623056
179462	127230	103	50452	35850	94	27482	19777	80	70	127	0	69	95	0	332	564	0	0.623998
210556	128961	107	79862	49410	103	33741	20125	93	-186	71	0	78	85	0	-6288	0	0	0.623998
229761	140127	105	96383	57035	106	40445	23967	101	102	115	0	-80	50	0	-9819	0	0	0.623998
84388	60601	87	36200	26720	83	10650	7575	47	-69	32	0	46	85	0	-2067	0	0	0.624941
232031	141385	114	98350	59525	105	36487	22644	98	34	104	0	-30	63	0	-360	197	0	0.627769
191289	136114	95	110320	78340	96	32643	22090	90	-219	48	0	20	74	0	176	427	0	0.631539
283824	160905	122	125815	72156	115	40350	22856	108	138	160	0	52	94	0	411	650	0	0.633424
180627	127736	96	56598	40328	94	26829	18943	74	114	134	0	43	64	0	-1351	80	0	0.634367
195151	134679	98	83962	58059	98	28428	19596	84	-19	89	0	-105	37	0	-1	329	0	0.63908
244569	150818	107	102078	62655	106	37390	23135	101	-114	96	0	56	77	0	162	355	0	0.640023
126113	81378	95	76555	50374	94	157	147	0	55	82	0	2	55	0	65	605	0	0.645678
308863	179752	123	119795	70131	118	44147	24977	113	64	132	0	28	64	0	-75	254	0	0.646621
207569	132689	116	81248	50314	101	30066	18834	93	-89	70	0	117	84	0	183	443	0	0.648506
179572	126659	100	60150	43176	93	29972	21427	79	1	79	0	-91	19	0	-669	380	0	0.649449
164751	118366	93	85356	61546	94	22622	16111	63	-26	92	0	-64	24	0	-428	84	0	0.651334
161503	116508	93	64290	46507	92	21844	15163	67	9	94	0	-38	75	0	-824	0	0	0.653219
264403	159969	112	99024	58647	107	37757	22243	101	-124	145	0	61	73	0	-8033	0	0	0.653219
404310	202825	163	172955	91412	149	59288	29704	141	-45	80	0	32	84	0	-397	234	0	0.655104
101746	75243	88	40730	29956	84	14663	10939	57	-90	100	0	71	62	0	-575	146	0	0.658875
233307	141652	113	103294	64273	106	34496	20123	102	135	199	0	-69	52	0	-367	351	0	0.659817
155186	111587	94	74017	53368	92	24253	17118	65	107	161	0	125	160	0	371	630	0	0.662645
163202	118534	99	56491	40855	89	22751	16074	66	-124	42	0	-92	65	0	-4443	0	0	0.662645
326041	174986	130	159068	87780	126	52875	30194	119	-56	148	0	-54	55	0	-971	277	0	0.663588
85826	62929	84	22481	16543	64	10615	7772	46	15	135	0	-98	37	0	-2491	0	0	0.66453
156742	112125	97	54765	39701	91	22556	15971	66	36	99	0	78	76	0	-701	341	0	0.665473
258855	145611	125	105389	61759	114	36412	20470	110	5	68	0	9	84	0	201	268	0	0.668301
176771	124266	99	87106	62070	98	27979	18823	77	-57	101	0	-10	78	0	392	951	0	0.670186
279794	161866	121	105411	61533	113	32106	18771	90	148	134	0	-104	53	0	-446	296	0	0.671128
171055	122310	94	84256	60503	96	27725	20038	69	125	156	0	18	84	0	-4249	0	0	0.672071
253336	147195	115	95519	53642	107	36438	21552	101	-199	64	0	-12	115	0	-8830	0	0	0.672071
218444	139849	110	73724	46802	105	31085	20357	82	29	147	0	23	71	0	-5331	0	0	0.672071
145903	108476	89	79241	57670	100	22464	15527	65	132	182	0	9	64	0	-269	432	0	0.676784
120735	88958	101	63752	46636	87	16018	12154	55	-36	32	0	4	91	0	-1025	124	0	0.677726
205969	146374	104	90662	64190	98	35440	24832	95	-194	54	0	44	67	0	-1197	0	0	0.678669
141645	101734	98	83267	60724	90	18562	13366	55	-98	42	0	71	96	0	-663	187	0	0.680554
291078	168861	114	121038	69804	114	39141	23236	109	343	149	0	8	59	0	-4490	0	0	0.680554
231316	135760	114	90859	53176	107	35699	20985	101	-101	96	0	-86	28	0	-628	326	0	0.681497
185304	131392	99	95956	67946	96	29150	20020	80	-73	53	0	23	66	0	-512	474	0	0.682439
133663	96971	93	53566	38907	89	20153	14369	59	-31	90	0	-70	80	0	-7584	0	0	0.683382
145672	106910	92	46527	33731	88	21453	15233	62	27	70	0	6	68	0	196	318	0	0.68621
90078	66507	85	40245	29473	84	8974	6529	45	81	151	0	2	83	0	-536	339	0	0.688095
232418	155104	107	80794	54049	101	30479	19234	87	56	117	0	30	56	0	-146	402	0	0.698464
244463	148871	112	109341	66344	107	38166	24051	102	-1	82	0	79	145	0	-1879	212	0	0.698464
78086	55248	86	23402	16978	65	10325	7210	49	240	141	0	43	36	0	-1118	145	0	0.700349
502570	236407	179	182391	87726	163	68581	32870	158	122	126	0	-72	68	0	-4279	0	0	0.700349
179887	126365	108	83370	59345	96	32558	23029	90	-81	61	0	-85	40	0	439	577	0	0.702234
136913	100073	92	55101	40386	88	19705	14358	61	54	174	0	-48	71	0	-7579	0	0	0.703177
166294	121110	93	68009	49157	92	28668	19943	81	54	68	0	38	49	0	-579	373	0	0.704119
259359	164411	117	88765	53641	112	35434	22779	94	-87	141	0	105	57	0	-7009	0	0	0.704119
284786	159277	118	96128	50511	118	39983	23261	110	-271	62	0	-168	34	0	-6072	0	0	0.705062
184638	116927	116	80284	52587	100	26428	16352	75	43	119	0	-5	61	0	-3888	0	0	0.705062
197052	124067	111	83603	53228	102	23706	15452	73	172	143	0	203	173	0	363	639	0	0.707889
256127	151159	112	109369	65621	109	32394	18663	99	-239	60	0	-86	73	0	-1158	481	0	0.708832
110056	82060	86	21306	15971	59	16118	11987	51	-138	106	0	26	71	0	-4701	0	0	0.709775
194015	138930	106	72302	51885	95	31113	21858	89	24	80	0	39	59	0	-336	270	0	0.719201
164051	120025	93	54646	39690	91	22677	16561	63	61	115	0	-34	32	0	56	588	0	0.720143
273549	175992	115	127545	82293	111	36180	23341	100	-20	179	0	-55	26	0	-568	431	0	0.722028
226763	137989	112	85035	53168	109	28123	16504	79	100	84	0	9	58	0	-863	526	0	0.722971
208187	147915	99	82641	58599	97	27460	19081	75	65	144	0	17	76	0	17	350	0	0.726741
80187	58246	86	30262	22197	74	13458	9841	53	99	125	0	51	101	0	-1635	0	0	0.727684
249133	147099	114	103036	62023	110	32978	20326	87	-89	90	0	-61	41	0	-52	475	0	0.728627
223522	137099	105	116384	72951	103	26509	16064	83	-66	79	0	-88	43	0	-6763	0	0	0.729569
190306	134619	98	73204	52649	96	26193	18358	75	-6	78	0	112	116	0	-871	454	0	0.730512
280966	166111	132	149599	88204	117	37408	21816	101	-69	118	0	12	56	0	-1834	178	0	0.731454
210691	148381	98	69080	48737	95	36198	25433	92	-181	72	0	-83	55	0	-1559	0	0	0.732397
92591	68521	97	28342	21198	74	13293	9245	51	15	87	0	55	136	0	-598	377	0	0.734282
186661	133947	100	82414	59017	96	32528	23053	85	55	158	0	-47	43	0	-2307	0	0	0.734282
159081	115424	95	63879	46090	91	21777	15339	65	146	129	0	167	64	0	-315	398	0	0.738053
176207	128422	91	85353	61290	93	32963	23800	83	-3	145	0	40	65	0	-193	338	0	0.739938
68826	52988	79	19223	14417	59	9042	6702	43	58	158	0	44	83	0	-271	295	0	0.741823
218809	140649	107	71692	43739	101	32808	20785	94	41	67	0	57	68	0	104	518	0	0.75879
131157	95381	93	36576	27157	84	17984	12698	56	197	145	0	22	52	0	-496	143	0	0.760675
344405	184669	121	136593	75661	119	42757	21793	114	80	169	0	125	91	0	-267	414	0	0.764445
263899	168627	111	142094	93847	111	32471	19877	92	110	199	0	-32	57	0	424	520	0	0.76633
163836	119927	98	40231	29584	90	17806	12954	61	-45	90	0	11	87	0	-7090	0	0	0.76633
141181	103234	104	58012	42269	88	21086	14930	65	23	102	0	75	88	0	-3053	0	0	0.767273
189457	131383	98	47212	30989	94	32406	22121	85	199	131	0	54	127	0	214	441	0	0.769158
257990	146262	114	118355	68801	110	38375	21148	104	-100	124	0	-4	63	0	-2879	133	0	0.770101
285890	167674	120	142762	88464	116	41156	24485	110	136	188	0	188	96	0	343	518	0	0.771986
156010	108655	101	56567	39149	91	21848	14540	64	-396	0	0	55	56	0	-9258	0	0	0.771986
214250	141269	103	87044	56868	102	27351	17197	73	-51	97	0	59	89	0	-9431	0	0	0.771986
135516	99987	96	52264	38176	86	17492	12861	56	-141	82	0	102	60	0	-220	227	0	0.774814
173760	120668	99	77724	55127	93	23545	16359	64	175	115	0	-23	97	0	-453	179	0	0.775756
153515	111622	93	68428	50025	91	24863	18031	68	56	136	0	-41	90	0	381	551	0	0.777642
98602	72298	91	44250	32967	84	11733	9059	51	4	89	0	-27	84	0	-618	510	0	0.778584
140835	104322	91	67724	49193	90	21514	15894	65	29	179	0	-45	75	0	253	695	0	0.782355
294950	164608	117	140682	80000	116	42431	23506	110	170	148	0	-19	83	0	-458	323	0	0.783297
213146	137942	115	131597	87951	102	30995	19185	88	-66	105	0	4	80	0	-6924	0	0	0.78424
284213	172172	123	122110	72527	114	40602	24686	107	128	134	0	-13	67	0	-5044	0	0	0.78424
238995	147720	111	87342	53985	107	28234	16355	82	11	121	0	-45	50	0	439	623	0	0.790838
275560	179201	119	131543	85975	118	34994	22756	95	-45	62	0	-15	49	0	368	454	0	0.794608
139787	104009	88	61148	45117	89	14864	11048	51	266	215	0	-15	47	0	-1041	0	0	0.795551
129615	96091	94	52550	38618	87	16283	11448	56	124	90	0	-67	52	0	-80	288	0	0.797436
185356	124383	100	48004	31102	95	29535	18788	79	-133	75	0	67	63	0	-4984	0	0	0.797436
212085	137605	103	87940	57750	100	31249	20416	85	-65	88	0	34	67	0	259	556	0	0.803092
425482	193064	148	215163	101553	146	77595	37165	141	-118	78	0	82	87	0	-2156	130	0	0.804034
168278	122803	97	55596	40456	91	26029	18234	73	192	180	0	3	68	0	-794	178	0	0.807805
140787	102751	90	54883	40195	88	18906	13517	58	-116	75	0	-40	87	0	141	769	0	0.808747
189031	134680	95	52813	38210	93	25706	18022	68	-31	104	0	55	89	0	-1297	61	0	0.80969
235265	141124	118	81603	47996	106	32031	19777	96	-14	113	0	23	52	0	-102	401	0	0.812518
363384	183479	137	135628	69499	133	47298	23231	128	-82	159	0	-16	83	0	-12435	0	0	0.81346
395371	187424	146	151404	74557	143	52281	25282	137	181	100	0	-16	75	0	-460	437	0	0.818173
273617	157612	109	90695	51712	105	40366	24018	105	-124	41	0	92	73	0	-15411	0	0	0.819116
214398	150700	99	75960	53709	97	33251	22946	87	-146	69	0	25	102	0	-15958	0	0	0.819116
170705	120932	105	53623	38966	90	22594	16046	65	-240	45	0	-23	83	0	-5881	0	0	0.819116
190538	126601	106	92763	61149	99	28888	18588	80	-14	82	0	-73	33	0	-3010	0	0	0.820058
120797	90088	90	63764	46708	86	16792	11959	55	92	152	0	5	88	0	-617	165	0	0.821001
111155	81718	90	36102	26905	83	13095	9454	50	51	218	0	-48	47	0	-1986	0	0	0.821944
116414	86246	89	42832	31892	85	19868	14076	60	-86	116	0	105	96	0	-753	46	0	0.83137
154434	112822	92	59316	43252	89	19752	13773	62	-119	66	0	-19	58	0	279	768	0	0.837025
84352	63044	85	36428	27112	81	10171	7925	46	68	62	0	115	77	0	-148	370	0	0.837968
87455	66408	81	50379	37703	83	14038	10776	50	-38	92	0	32	65	0	47	361	0	0.841738
185868	121307	102	83313	54413	99	28873	19095	76	-92	76	0	54	47	0	372	783	0	0.841738
38240	29062	80	16188	12263	53	6333	4738	39	-47	62	0	49	86	0	559	540	0	0.843623
200712	127769	103	68669	41906	101	29116	18371	84	-65	112	0	37	97	0	-507	201	0	0.845509
183348	130822	102	57673	41552	92	23014	15883	64	65	136	0	26	59	0	-4829	0	0	0.846451
266037	162360	120	115256	73461	108	36862	22513	103	-108	75	0	-150	42	0	-3968	0	0	0.846451
117436	85787	93	28371	21009	72	14895	10496	55	16	100	0	51	89	0	-2089	0	0	0.847394
194166	127454	101	80747	52570	100	30485	19369	83	32	118	0	41	81	0	-55	435	0	0.849279
201100	135749	106	92988	62443	100	29959	19602	83	-92	64	0	5	63	0	-847	220	0	0.850222
170105	122893	96	72454	52604	93	25048	17724	71	190	101	0	29	48	0	-5527	0	0	0.850222
308780	174181	123	110704	60866	119	41615	23536	114	65	151	0	-33	41	0	-457	292	0	0.852107
42862	34778	69	19859	14991	59	6144	4606	38	-155	49	0	28	61	0	42	461	0	0.855877
266662	167670	114	159927	104669	114	34576	21756	94	-140	97	0	-191	18	0	-83	361	0	0.858705
127340	92521	97	40333	29805	85	18086	13146	57	82	194	0	20	50	0	-3058	0	0	0.858705
153990	113369	101	76951	56439	91	27087	19524	71	-73	79	0	-22	60	0	278	680	0	0.862475
130784	95759	91	55551	40773	88	19613	14891	60	40	210	0	53	65	0	-73	1048	3	0.86436
69707	55430	80	32970	25080	80	7609	5817	40	94	169	0	-45	79	0	-529	124	0	0.866246
242151	146074	106	93498	55966	104	34343	20348	90	-134	51	0	-134	13	0	-1303	28	0	0.866246
215159	132117	107	97416	58657	104	31622	18722	94	-4	93	0	-27	44	0	-489	528	0	0.868131
336207	182197	141	140409	78957	134	46438	26619	128	30	128	0	55	68	0	-609	244	0	0.870016
255637	152009	115	94994	55628	108	46407	27735	105	-122	37	0	54	88	0	-4064	0	0	0.870959
153677	111800	95	48910	36135	89	25162	17460	71	-18	116	0	23	96	0	-1415	0	0	0.871901
303376	175836	123	97830	54554	116	41281	24383	113	-23	110	0	7	90	0	-259	335	0	0.876614
394982	206202	151	141227	74161	135	65375	34139	131	7	88	0	172	75	0	145	302	0	0.879442
126887	94248	89	40349	29938	86	16459	11761	55	2	130	0	-54	58	0	-88	394	0	0.881327
263175	151201	109	108569	63409	110	35020	20692	104	89	86	0	18	44	0	-489	347	0	0.884155
233310	142881	108	93984	57060	106	35680	20874	100	-178	54	0	-126	59	0	-4124	0	0	0.885098
240386	155052	108	148453	97664	107	39175	25594	100	6	116	0	-115	88	0	-7668	0	0	0.885098
241482	150060	107	86771	54973	106	35305	21600	99	71	109	0	-94	69	0	-5079	0	0	0.88604
115198	84908	87	44228	32790	85	15008	10964	56	-155	59	0	-83	11	0	-526	104	0	0.889811
289773	169640	126	95117	53673	119	37811	22728	113	-311	16	0	59	66	0	-1259	0	0	0.891696
170617	108731	103	77500	47698	99	26665	15858	76	4	111	0	60	58	0	-155	348	0	0.897351
63246	47924	79	16957	13111	53	8600	6484	44	-93	42	0	37	90	0	-936	39	0	0.899237
212646	140493	105	79045	52415	102	27687	18386	74	17	73	0	-21	59	0	-288	508	0	0.899237
79280	58255	90	25387	19219	67	9887	7631	45	-16	99	0	7	57	0	-1672	0	0	0.900179
245743	151490	120	88606	53900	111	36599	23157	106	102	142	0	70	108	0	187	806	0	0.908662
162142	119328	92	82280	60014	92	27204	19524	74	-148	97	0	-26	58	0	-6635	0	0	0.908662
263630	154939	118	114699	68783	112	38752	22785	106	-128	75	0	-90	77	0	250	572	0	0.917146
216204	133300	103	85148	51504	103	32785	20111	100	264	164	0	128	120	0	-7533	0	0	0.917146
204750	145477	103	90964	65633	97	36499	26011	92	87	110	0	-23	44	0	-200	419	0	0.921859
183719	125409	104	74030	50374	96	27092	18341	75	-191	69	0	116	92	0	217	611	0	0.925629
209668	141767	105	96153	64438	102	28367	18530	82	32	80	0	19	59	0	198	509	0	0.930342
214411	143199	113	82870	55009	98	28923	19428	76	77	98	0	-16	100	0	198	600	0	0.93317
59755	46747	79	36658	28105	78	7493	5343	43	-169	12	0	13	73	0	382	582	0	0.938825
140055	105470	96	54885	40534	87	21694	15647	65	26	149	0	5	90	0	-296	271	0	0.940711
215303	136228	112	80148	50840	102	32431	20695	86	53	108	0	121	106	0	195	727	0	0.943538
159609	117085	95	71160	52453	91	29253	20638	77	-31	100	0	27	50	0	454	517	0	0.950137
239352	148539	110	98124	60655	107	31752	20077	87	-111	27	0	-29	67	0	-664	274	0	0.956735
276484	174045	109	116751	74912	110	36740	22733	104	-56	54	0	127	78	0	-655	122	0	0.960505
235063	152959	103	91947	58072	102	35916	22336	98	-30	65	0	-95	31	0	-11651	0	0	0.960505
232816	145760	122	95414	61331	106	30979	19161	85	-53	121	0	2	59	0	-3612	0	0	0.961448
249327	147354	115	98519	57449	108	36024	21141	99	124	100	0	-60	39	0	-94	359	0	0.966161
213077	143590	103	71904	49205	97	29368	19667	83	86	110	0	-8	90	0	753	690	0	0.967103
148405	108250	97	45232	33326	89	22909	16180	67	23	98	0	46	87	0	-79	233	0	0.970874
213665	143327	99	71712	46490	97	32453	21129	94	-138	46	0	-3	75	0	-5942	0	0	0.970874
149313	109700	91	66293	48844	89	18378	13260	55	144	163	0	49	60	0	-4387	0	0	0.971816
59300	44933	77	24648	19118	65	7465	5699	41	-86	46	0	-28	114	0	-2	494	0	0.975587
204818	142082	105	79155	56420	101	30636	21558	79	72	170	0	119	128	0	-502	312	0	0.976529
238460	148481	118	115406	75038	109	33064	19998	93	-29	91	0	-85	60	0	804	650	0	0.977472
316009	174394	122	125932	73506	119	43244	23704	115	10	119	0	35	56	0	-3643	34	0	0.978415
282157	160081	120	120477	68536	113	38667	21866	104	-212	130	0	-24	63	0	-14663	0	0	0.978415
89231	69000	89	42363	31840	82	14511	11041	51	-167	149	0	-68	50	0	-482	492	0	0.9803
225235	147934	105	90269	59431	101	38298	24793	96	48	124	0	-5	40	0	-184	282	0	0.98407
201368	144148	107	91037	65115	98	23724	17221	64	15	61	0	83	84	0	-254	405	0	0.98784
318776	183352	136	129913	76142	127	42332	25053	119	-54	100	0	-98	49	0	-439	252	0	0.990668
143151	106525	91	70476	52270	88	19203	13485	57	125	117	0	-51	37	0	-1665	0	0	0.991611
266075	160739	119	121953	73574	117	36941	22393	99	-115	98	0	-30	62	0	-930	227	0	0.991611
261300	154581	117	102603	61971	116	33498	19420	90	-248	56	0	30	75	0	-4348	0	0	0.992553
188502	118628	107	92233	59739	100	27733	17196	78	19	122	0	-122	25	0	-10789	0	0	0.992553
221548	143577	105	98897	64699	104	25409	17252	75	-57	121	0	-28	79	0	-1124	466	0	0.993496
62163	47451	78	29924	22674	77	8843	6585	43	11	141	0	56	59	0	327	884	0	0.995381
91075	69049	91	32049	23896	81	13300	9692	50	88	132	0	99	60	0	-998	70	0	0.996324
242309	154521	108	111519	72945	105	36142	21828	100	-122	91	0	45	87	0	-443	355	0	1.00292
309488	183548	118	123848	74507	113	46304	27244	108	39	86	0	-37	70	0	256	602	0	1.00481
164866	121236	93	55312	40721	91	28220	20421	70	5	78	0	48	161	0	-502	511	0	1.00669
262124	153172	126	101268	59214	110	35350	20815	104	224	203	0	-106	73	0	-2823	0	0	1.00669
66367	51202	80	19904	15056	56	9670	7156	45	181	230	0	25	51	0	-25	341	0	1.00952
232654	140565	119	95700	57560	111	35066	21879	105	-226	51	0	-117	80	0	102	401	0	1.01046
90761	69653	87	22570	17184	60	12915	9463	49	186	161	0	-28	45	0	239	679	0	1.01706
193123	136096	99	71435	51050	94	23146	15652	68	-237	150	0	11	108	0	-187	394	0	1.02366
154161	112967	105	47810	35934	87	26866	19745	71	146	114	0	25	86	0	-752	525	0	1.0246
177105	128674	94	56915	41538	90	23256	16352	66	28	84	0	-38	45	0	-1565	0	0	1.02554
180625	132209	101	70449	51851	93	30200	22261	92	-74	104	0	-5	89	0	196	388	0	1.02743
151130	112118	90	59004	43816	89	20470	15200	55	-5	44	0	-26	78	0	105	1004	1	1.03026
173105	123835	96	85057	61306	94	23151	16442	66	17	97	0	34	114	0	-4076	0	0	1.03026
247711	143279	107	100058	56687	107	30973	17970	91	-163	110	0	83	87	0	-2878	0	0	1.0312
239142	157498	115	133381	89645	107	31255	20591	90	140	117	0	-63	21	0	-4753	0	0	1.0312
68831	53993	82	29753	23110	66	9372	7425	43	-97	101	0	-38	40	0	-11047	0	0	1.0312
206274	134818	106	88143	57548	102	27235	18283	77	60	157	0	52	77	0	237	517	0	1.03309
95755	70781	85	58228	44011	84	33803	25072	82	132	144	0	-10	46	0	634	911	0	1.03686
344435	178967	137	136951	71192	130	44064	22614	125	-126	105	0	-45	50	0	761	734	0	1.04157
68090	52054	80	17124	13286	51	10052	7402	44	46	140	0	-58	52	0	-10152	0	0	1.04157
238335	156525	105	105338	68599	103	2994	1860	30	-201	42	0	27	90	0	-643	384	0	1.04345
64155	49627	80	39364	30144	77	9109	6901	43	-71	90	0	-101	76	0	-7591	0	0	1.04345
361163	199849	131	153371	89849	126	47647	26331	119	53	147	0	-94	52	0	-4749	0	0	1.04345
79059	57927	95	39496	30386	81	9504	7145	45	-117	91	0	-30	74	0	-1789	112	0	1.0444
135005	99259	89	54590	41232	87	21398	15600	65	98	89	0	-81	39	0	-338	251	0	1.04722
74649	57098	84	30551	23299	78	9455	7039	46	-219	18	0	91	83	0	237	428	0	1.05005
177212	129186	96	77375	57251	92	27855	20231	76	-47	92	0	37	69	0	-2155	0	0	1.05005
83198	63660	88	35521	26174	79	13228	9451	49	26	92	0	-11	55	0	-319	71	0	1.05382
70993	55805	78	33383	26095	77	10813	8333	45	-3	124	0	-7	63	0	-165	385	0	1.05476
184794	125210	99	65986	44398	96	29124	19114	85	10	98	0	-87	56	0	-304	1005	1	1.05476
314818	164523	123	124257	65208	118	39978	20388	113	-35	87	0	2	103	0	-1103	216	0	1.05571
107950	82646	84	55872	42043	84	17728	13439	53	70	135	0	-21	82	0	-4970	0	0	1.05665
103643	77033	91	42808	32316	83	14649	11373	50	-87	126	0	-6	67	0	-968	108	0	1.05759
206341	144187	102	81154	58413	102	29973	20759	76	231	125	0	12	94	0	-5453	0	0	1.05759
95591	74384	97	40157	30501	83	8336	6277	41	12	189	0	45	61	0	522	676	0	1.06042
153522	115898	90	68988	51640	88	23279	17439	61	190	167	0	16	71	0	-120	406	0	1.06325
378580	193692	157	119552	59827	139	60161	31294	136	223	150	0	15	93	0	-1499	134	0	1.06419
227276	156666	102	129006	90933	103	25092	16872	71	-120	32	0	-38	60	0	-216	431	0	1.06702
225649	144771	103	84933	54200	101	30652	19963	80	-4	116	0	-33	51	0	-7765	0	0	1.06702
156372	113897	97	57018	42513	90	24689	18155	66	-58	95	0	-57	28	0	-797	716	0	1.06796
350010	190858	131	154941	86096	127	45645	24267	121	152	137	0	-67	65	0	-2887	302	0	1.0689
201393	145774	102	109381	79958	98	32669	23294	89	-107	53	0	-101	75	0	903	714	0	1.07362
89408	67513	88	37057	27982	81	12050	8831	49	203	109	0	69	58	0	78	349	0	1.07644
81266	60055	93	30505	23254	80	10962	8189	48	81	115	0	90	111	0	57	474	0	1.07927
322102	186326	127	129654	72957	124	37736	22632	109	-91	86	0	23	64	0	-271	502	0	1.08399
188789	138229	94	77618	56580	93	25690	18427	69	46	88	0	-15	46	0	-2391	0	0	1.08399
273973	165612	113	81823	47588	108	38959	23575	103	-8	89	0	-60	71	0	-4841	0	0	1.08493
269076	178690	114	62431	39767	111	37103	23376	106	-217	42	0	-15	80	0	-1916	102	0	1.08587
173416	126356	106	56363	41549	93	22892	16400	63	-131	74	0	108	78	0	-670	206	0	1.08681
144328	106953	92	37746	28136	85	22364	16413	62	89	96	0	-3	86	0	191	487	0	1.08964
101752	73642	92	30488	21966	81	4926	3990	35	-9	138	0	-36	74	0	-1954	278	0	1.08964
179007	130712	93	62074	46045	92	27369	20698	75	133	161	0	44	68	0	41	582	0	1.09153
189163	132512	97	90597	63732	96	28236	19493	78	-149	105	0	27	82	0	-720	0	0	1.09435
441436	195823	159	177954	77786	159	48652	20429	145	26	144	0	-111	62	0	-11832	0	0	1.09435
197370	130239	102	73539	47797	101	31955	20539	96	-32	98	0	-67	84	0	-648	134	0	1.09624
200355	128980	110	72759	45812	100	30347	19243	85	-131	64	0	51	67	0	-3911	0	0	1.09718
205528	148804	104	91054	66244	95	30361	21284	83	125	124	0	41	64	0	-335	529	0	1.10001
137512	104915	95	39339	30114	85	17742	13411	53	-15	99	0	-86	37	0	-6181	0	0	1.10001
200279	144049	97	99698	71744	96	29609	20657	80	72	125	0	-53	61	0	-322	307	0	1.10472
65122	49770	80	20591	16104	58	7133	5622	38	175	195	0	-9	52	0	-804	185	0	1.10566
173779	122271	95	67120	46522	94	26272	17281	73	-40	91	0	-67	55	0	-516	236	0	1.10661
92820	71341	85	40025	30466	81	11339	8932	47	148	155	0	41	83	0	-2338	0	0	1.10755
119485	91231	92	56722	42767	86	17368	13360	55	-116	110	0	-85	51	0	233	566	0	1.11226
193892	125560	107	79372	49644	100	32410	20971	94	2	170	0	-19	63	0	-645	261	0	1.11226
162493	121397	92	55062	41185	89	21090	15575	57	-29	85	0	-37	49	0	-876	37	0	1.11415
166575	121507	107	69759	52313	91	24748	17820	69	-129	83	0	-80	84	0	-295	99	0	1.11603
276742	174241	121	117530	74185	110	40746	24827	105	218	143	0	-126	36	0	75	381	0	1.12075
243965	152689	107	81770	47778	105	35917	21978	100	-92	75	0	-55	47	0	-9316	0	0	1.12075
67250	50267	93	19648	15252	56	10002	7686	44	-128	60	0	-61	48	0	-3221	0	0	1.12169
143786	105698	94	51415	37608	89	23792	16899	68	-374	0	0	55	144	0	745	588	0	1.12452
257595	156268	125	122265	77116	110	36451	22452	104	-61	79	0	-26	77	0	686	582	0	1.13112
321000	171211	130	125243	66513	131	41559	21792	122	36	137	0	29	45	0	155	673	0	1.13394
249496	164340	105	120754	81527	105	33274	20446	94	90	135	0	39	65	0	407	470	0	1.13677
152373	113131	96	66268	49422	90	23902	17081	63	83	175	0	64	129	0	-15	530	0	1.13866
373355	207888	144	156584	90378	133	49237	27762	127	-4	242	0	-75	77	0	-756	159	0	1.14148
216596	140197	102	81119	52656	100	29169	18965	85	-96	58	0	-27	82	0	-3553	0	0	1.14243
111206	84762	87	48063	36561	84	16501	12078	55	-95	74	0	-96	64	0	-3027	0	0	1.14243
139508	106578	87	57712	43490	88	24128	17550	71	-146	15	0	37	70	0	1247	931	0	1.14431
56446	45003	76	23875	18706	68	6511	4963	37	81	120	0	29	78	0	-782	0	0	1.1462
222578	140523	107	91941	59077	102	33090	20017	98	-125	85	0	-51	45	0	-286	267	0	1.14902
242632	150824	122	98138	62313	122	40438	24890	104	610	553	0	371	325	0	122	411	0	1.14902
101779	78529	95	37157	28239	81	13361	10182	49	25	87	0	50	97	0	211	522	0	1.15185
150472	112298	92	69771	52125	90	24238	17466	68	-192	34	0	-68	38	0	-3113	0	0	1.15185
222027	142198	116	98535	65055	105	29004	18581	79	46	99	0	-59	90	0	-84	440	0	1.15562
122765	94634	86	38574	29027	84	18769	14077	54	-3	91	0	4	58	0	-866	492	0	1.15657
207538	146360	106	69175	47452	96	42008	29197	94	-155	49	0	26	91	0	-4032	0	0	1.15657
218936	141999	107	91817	60570	103	28511	17994	81	-105	38	0	-56	61	0	-119	723	0	1.16316
125039	94786	86	45987	34550	84	19137	14603	56	89	103	0	87	156	0	-3780	0	0	1.16316
62904	48154	82	21877	16946	63	8877	6455	44	64	117	0	18	47	0	-692	89	0	1.16411
306583	170344	117	103113	56258	117	41517	23811	112	218	134	0	116	87	0	576	1083	4	1.16788
288246	188408	121	189431	128818	121	44007	28563	113	-92	89	0	31	47	0	-446	506	0	1.16976
174361	129954	93	37677	28553	79	23528	17304	65	151	124	0	-66	41	0	-10179	0	0	1.16976
189194	123200	103	89881	59539	100	25397	16613	75	-17	83	0	12	45	0	-432	333	0	1.17353
182754	134601	94	63441	47294	91	25712	19008	73	6	74	0	129	146	0	-3413	0	0	1.17353
224641	146019	110	82135	55156	104	37573	24558	101	-48	47	0	-19	38	0	-1682	48	0	1.17542
296982	172649	122	123471	73419	120	49006	27681	116	94	124	0	-52	59	0	-271	464	0	1.18107
157843	117619	93	76803	57401	91	25695	19039	68	44	132	0	-53	26	0	-3798	0	0	1.18107
230054	147163	108	94097	59722	106	33301	22093	94	51	126	0	28	76	0	1106	1118	8	1.18484
141320	107420	91	44636	33587	86	21926	16189	62	-31	98	0	14	77	0	-214	579	0	1.18579
172747	132756	90	53590	39931	89	25194	19201	75	161	148	0	72	76	0	452	594	0	1.18767
127959	97211	91	45676	34516	84	14782	10432	52	-1	110	0	44	69	0	-35	412	0	1.19144
159909	121532	89	49249	37031	88	24945	18436	68	24	107	0	-12	50	0	-9	589	0	1.19333
102620	78914	86	31729	24757	79	14495	11164	50	98	101	0	-41	82	0	-5872	0	0	1.19427
190272	131260	97	72252	47464	94	25225	16296	68	15	101	0	-19	54	0	-5150	0	0	1.19427
184188	135988	106	101508	75572	92	26185	18528	72	-156	104	0	-102	47	0	-5689	0	0	1.19427
117379	89008	93	53698	40941	84	15428	11948	51	-62	92	0	69	97	0	-5698	0	0	1.19521
74485	55556	95	34011	26219	79	8625	6598	42	-32	70	0	8	90	0	-2752	0	0	1.19521
185263	137878	97	90788	67780	94	30268	22200	80	69	165	0	-45	81	0	356	550	0	1.1971
184512	122706	101	77231	52480	96	26537	16140	77	-138	113	0	-38	46	0	-6132	0	0	1.1971
219732	140963	107	93417	59211	101	30948	19436	81	-115	197	0	113	94	0	429	624	0	1.20747
248359	157946	121	109622	71063	105	33086	20925	93	151	165	0	-78	68	0	-422	196	0	1.20841
162754	121262	94	61494	45956	91	22471	16401	60	-70	75	0	47	51	0	-530	241	0	1.21029
59334	45842	77	18706	14596	55	6993	5704	40	1	66	0	-36	87	0	-32	267	0	1.21312
392110	209751	139	150914	80244	136	53451	28652	131	6	137	0	89	88	0	-868	303	0	1.21406
140181	107687	88	54801	41583	86	21069	15728	62	30	150	0	26	65	0	-5153	0	0	1.21406
112280	86878	86	48002	36319	83	13514	10075	53	-127	11	0	-74	56	0	-332	184	0	1.21595
211629	150829	104	98647	71823	99	29820	21759	77	-83	68	0	-24	59	0	-83	383	0	1.21783
263458	162110	112	76536	45526	107	36411	22711	104	-93	91	0	23	113	0	25016	8873	125	1.21878
175425	120527	96	75029	50113	95	26423	18137	79	136	193	0	4	60	0	-1474	0	0	1.21972
91437	68962	86	36727	28535	82	14096	11019	50	35	136	0	-56	39	0	15	292	0	1.22255
164935	122458	92	103454	77079	93	28412	20950	77	-26	97	0	33	50	0	-722	116	0	1.22726
224006	151584	105	91620	62744	99	29742	19661	85	-121	67	0	-107	48	0	-319	543	0	1.2282
240713	151098	110	74943	48110	104	30219	19108	80	67	145	0	50	62	0	-1303	35	0	1.22915
168573	125785	91	52588	39411	87	27292	20964	74	207	122	0	-18	58	0	-483	313	0	1.23197
247628	159664	109	84808	54399	105	34333	22303	94	-41	119	0	40	61	0	-3428	0	0	1.23197
273489	154217	128	103794	57656	112	38668	21970	106	72	129	0	26	43	0	-5040	0	0	1.23292
271638	164754	118	87853	54490	114	43956	27277	112	48	87	0	-25	65	0	-558	219	0	1.23857
226919	137916	110	86783	52998	103	30529	18739	82	-81	161	0	-23	37	0	-105	239	0	1.24046
120741	91323	88	40438	30468	84	13916	10027	51	117	113	0	-11	41	0	-62	285	0	1.24234
183010	128182	101	56473	38931	95	30519	21444	81	-113	86	0	5	47	0	-3227	0	0	1.24234
211619	131537	103	94501	58578	101	28176	16453	81	153	161	0	79	122	0	-770	17	0	1.24423
257508	159186	112	115632	72678	109	32996	20396	102	50	80	0	-59	25	0	-323	685	0	1.24611
161462	113302	108	66720	46573	93	26150	18224	69	-10	91	0	-7	90	0	-50	669	0	1.25082
73528	56902	82	29470	22812	78	9225	7268	45	59	143	0	38	50	0	-1162	0	0	1.25177
267856	155001	118	101184	58221	113	35567	19957	105	-72	106	0	-5	51	0	244	559	0	1.25554
56198	45292	72	25632	20216	71	8083	5985	41	-114	27	0	74	91	0	-889	104	0	1.25648
209959	152675	104	60002	44112	94	26504	19194	76	32	136	0	-48	40	0	159	344	0	1.25837
298869	163149	124	126028	67097	119	43676	24219	113	-67	87	0	-53	26	0	-1294	0	0	1.25931
138511	105535	97	47329	35888	86	19288	14304	58	-69	54	0	47	78	0	36	609	0	1.26119
68581	52928	79	25224	19328	71	8855	6788	42	101	126	0	-80	42	0	678	713	0	1.26402
231129	140780	117	85904	52733	103	38891	22973	99	-26	80	0	14	69	0	-357	623	0	1.26591
115099	89969	86	31632	24599	78	16920	12754	52	98	103	0	-35	29	0	-5501	0	0	1.26591
393130	218418	147	179428	92197	142	56346	33975	138	34	189	0	-67	47	0	-8619	0	0	1.26591
142011	106386	92	65310	49378	88	21638	16841	60	-136	86	0	54	80	0	-447	233	0	1.26779
202567	135445	104	83110	56347	98	24667	16146	69	248	144	0	55	56	0	483	639	0	1.26968
107471	81881	86	48732	37195	83	10412	7724	47	34	147	0	144	87	0	168	321	0	1.27345
251643	156788	112	99261	61526	106	29628	18742	75	-43	93	0	-65	40	0	-1252	92	0	1.27345
187879	137388	96	65352	48162	93	28076	20509	71	21	134	0	-45	77	0	-1778	193	0	1.27439
108233	77893	88	38095	27535	86	16050	11866	54	-39	102	0	30	57	0	-1775	0	0	1.27533
155825	115890	96	51291	38299	88	24673	18019	66	3	136	0	-22	60	0	-3365	0	0	1.27533
239286	151150	105	109970	72707	102	30994	18792	84	-61	124	0	33	65	0	-453	116	0	1.27816
95211	74103	84	35715	27910	79	13864	10073	49	-122	55	0	33	47	0	-5603	0	0	1.27816
352780	193139	142	130590	76035	126	44437	23674	119	174	143	0	14	58	0	-551	81	0	1.28099
216356	154625	115	55994	40436	98	32447	22293	91	45	190	0	-6	37	0	-3623	0	0	1.28193
173346	118418	99	83551	57128	97	31363	21138	92	12	106	0	37	74	0	-1318	0	0	1.28287
249319	171832	119	76807	52289	119	30852	20309	102	374	375	0	472	427	0	-649	261	0	1.28287
243976	153213	122	97491	61482	108	30732	18788	86	94	89	0	8	74	0	-40	346	0	1.29041
197851	136144	96	80925	54274	97	26668	17237	71	-80	71	0	-2	70	0	26271	9236	112	1.29041
157477	118584	92	59387	44713	88	23902	17807	62	45	124	0	-33	30	0	-3062	0	0	1.29136
204172	134918	103	83315	55548	98	32322	20562	86	71	125	0	-154	44	0	-5570	0	0	1.29136
195155	133667	111	107644	75513	100	25082	17352	73	124	229	0	29	72	0	177	582	0	1.29418
161456	122964	88	60075	45638	88	25001	18218	69	-132	73	0	15	53	0	-6162	0	0	1.29513
144541	110073	90	50394	38836	86	21075	15613	58	112	139	0	38	93	0	-8610	0	0	1.29513
153528	114907	91	60544	45192	88	19652	14703	54	54	195	0	6	57	0	-819	397	0	1.29607
78452	61239	84	22963	17706	63	12339	9353	49	-201	29	0	74	80	0	-550	151	0	1.30172
173388	125483	97	121476	89701	96	25382	18078	65	-1	114	0	-13	47	0	439	788	0	1.30361
50136	40582	75	17734	13968	53	6475	5204	37	168	166	0	133	82	0	-286	353	0	1.30455
115486	88118	89	36203	28049	81	18346	14327	53	-198	34	0	36	85	0	-2003	0	0	1.30455
146283	109658	91	40962	31427	86	23140	17409	61	78	111	0	-109	39	0	-2233	0	0	1.3055
251912	156641	113	126704	81409	108	34271	20849	98	48	107	0	100	73	0	384	546	0	1.30832
225882	142039	106	99547	60578	100	30569	18640	85	78	99	0	4	61	0	-171	546	0	1.31115
206500	126537	110	86527	55496	102	31965	19079	94	21	139	0	-40	76	0	-301	248	0	1.31304
261924	169182	125	113949	74951	111	36193	22934	106	66	122	0	83	65	0	-98	400	0	1.31681
213364	155851	99	72710	53734	95	26608	19048	70	-159	61	0	-96	55	0	-1425	0	0	1.31681
171025	122947	93	51261	37107	88	24580	17093	65	11	131	0	43	76	0	-10234	0	0	1.31775
395532	206028	148	175561	96612	141	47726	25150	133	148	147	0	75	57	0	-331	530	0	1.31963
47483	38338	74	26416	20569	72	7058	5625	40	135	129	0	4	40	0	8	305	0	1.32152
95952	74275	84	38152	29932	82	12229	9139	46	96	120	0	-16	65	0	-253	370	0	1.32246
135732	104672	88	78220	59564	89	22726	16867	67	21	102	0	-64	42	0	165	378	0	1.32435
89711	69062	83	32829	25454	80	11719	8666	48	57	103	0	-98	50	0	-1726	0	0	1.32529
65262	51265	91	24129	18821	62	8486	6769	42	-90	72	0	53	47	0	62	411	0	1.32623
141423	108807	93	41312	31082	85	20850	15794	60	-193	58	0	41	94	0	-671	99	0	1.32718
215210	142256	112	66224	43571	102	27027	16907	77	49	124	0	-113	51	0	-2774	0	0	1.32718
97751	75541	83	31247	24017	78	16015	12526	52	77	114	0	-61	51	0	-6227	0	0	1.32718
176591	131403	92	49470	36755	89	25843	19058	65	-89	43	0	67	66	0	-6152	0	0	1.32812
355133	201567	142	168468	95213	128	52907	30402	121	-46	56	0	-35	28	0	251	466	0	1.33
133416	102262	88	56203	42939	85	18867	14425	59	-30	120	0	-21	48	0	-6180	0	0	1.33
227462	152877	106	82735	54916	99	38440	24886	97	-16	65	0	82	108	0	-7913	0	0	1.33095
334666	183376	123	138274	75961	118	46114	24965	113	95	119	0	-31	42	0	-195	292	0	1.33377
217677	155128	101	64055	45051	94	37263	25913	92	-141	45	0	103	75	0	19	436	0	1.33566
55415	42263	80	27193	21482	73	6621	5184	39	-70	54	0	28	63	0	-297	417	0	1.3366
259801	164039	114	77658	48975	105	35252	21896	91	-82	158	0	-17	50	0	384	785	0	1.33754
215592	145985	102	85456	57663	100	30024	19979	85	138	179	0	-22	44	0	-165	753	0	1.3432
189639	129903	101	70990	48147	96	24899	16681	73	-75	72	0	-14	55	0	-957	262	0	1.34508
133430	103580	87	51624	39693	85	17176	13227	52	-66	67	0	-66	70	0	-3236	0	0	1.34508
176454	130117	95	42066	32095	88	24935	18767	72	-233	63	0	68	67	0	133	915	0	1.34697
61781	45550	91	25702	19862	67	10014	7998	43	182	113	0	-51	35	0	-386	231	0	1.34885
178549	116908	106	79826	54430	97	27461	18003	75	5	175	0	49	107	0	-427	162	0	1.3498
282582	164918	121	123758	74105	108	36720	22075	99	-57	84	0	73	80	0	-6407	0	0	1.3498
160601	120281	91	64574	48126	90	22700	17039	61	-61	95	0	24	60	0	-7501	0	0	1.3498
160754	117829	104	59464	43975	92	27939	20288	80	512	419	0	485	410	0	-8681	0	0	1.3498
212936	143296	106	88668	59401	100	29627	19500	77	5	96	0	-71	30	0	-669	247	0	1.35168
157251	118907	93	70830	53759	90	23791	17967	66	-25	100	0	70	86	0	68	312	0	1.3564
128821	97884	89	53879	41036	86	17074	12536	56	278	164	0	-51	90	0	-633	411	0	1.36017
176023	123091	112	72424	50479	95	27208	19411	75	-52	60	0	16	45	0	-3169	71	0	1.36017
271145	160903	119	109457	65810	113	42113	25481	107	-64	74	0	10	43	0	134	929	0	1.36205
143679	110289	88	41900	32212	83	18579	14021	58	50	86	0	77	76	0	-323	107	0	1.36676
223901	140066	102	93534	56283	101	32384	20348	94	-71	88	0	-124	51	0	-330	507	0	1.36771
304608	179470	143	118076	70628	143	34459	19739	107	800	467	0	599	440	0	839	707	0	1.36771
117851	86866	87	51268	35958	87	17471	12835	55	-45	74	0	40	61	0	182	432	0	1.37336
173052	124446	96	64424	46097	94	24109	16966	64	250	143	0	-73	75	0	174	427	0	1.37525
98960	79866	81	49968	38776	82	11629	8526	48	-124	146	0	-53	31	0	-1279	0	0	1.37619
49036	38100	82	16266	12927	53	7112	5655	39	-8	138	0	13	65	0	-1605	0	0	1.37713
170722	128031	104	52483	39591	88	23196	17455	65	68	215	0	29	85	0	255	772	0	1.37808
128074	98017	89	33172	25346	82	16420	12393	51	156	203	0	-39	52	0	308	560	0	1.37996
45560	35509	78	18614	14580	57	5648	4559	35	24	109	0	21	55	0	-327	250	0	1.38279
312672	171063	125	116546	64294	122	41303	21950	117	-118	185	0	4	56	0	-1124	221	0	1.38279
162864	122705	91	63839	47396	90	25489	18755	68	3	155	0	-4	61	0	84	459	0	1.38562
62061	49130	77	32679	25857	76	8834	6841	42	18	94	0	-47	45	0	-382	392	0	1.3875
88355	68258	85	46906	36486	82	13116	9997	50	-95	89	0	49	63	0	-72	466	0	1.38939
159722	122026	91	90951	69410	90	26279	19348	71	92	92	0	-38	33	0	-718	362	0	1.39033
138620	103295	105	55218	42064	88	20461	15471	61	-65	63	0	79	77	0	-170	298	0	1.3941
199608	131782	102	86778	56967	99	29560	19509	82	73	212	0	-13	58	0	607	752	0	1.39504
144099	109919	93	53538	40762	85	20881	15863	59	79	211	0	75	88	0	272	423	0	1.39975
208417	134219	103	89124	57190	102	33696	21529	97	-129	129	0	25	79	0	-25	314	0	1.4007
256019	161671	114	126676	81703	107	40177	26396	101	27	116	0	-107	53	0	-799	423	0	1.40164
83957	64428	82	11522	8962	46	13543	10954	49	-77	97	0	-43	73	0	1002	1032	3	1.40447
263738	162826	112	98697	62307	109	34448	21080	101	-177	80	0	-70	54	0	-687	214	0	1.40635
108808	83081	85	44866	34326	83	14149	10238	53	-55	79	0	1	61	0	11	387	0	1.40824
481197	264359	154	372559	211344	155	139535	80359	147	167	165	0	179	103	0	-2130	170	0	1.40918
214614	157248	103	55973	41204	95	27554	19185	75	-246	8	0	23	63	0	-2196	0	0	1.41012
218061	157352	101	123297	90404	97	28703	20296	82	-175	44	0	-26	32	0	-2134	0	0	1.41107
128671	98175	95	57169	42889	88	16066	11642	53	87	94	0	120	97	0	290509	212725	73	1.41107
179350	128374	95	71924	50151	95	24595	17138	72	-229	51	0	50	71	0	63596	103178	110	1.41107
201830	136010	109	86832	58408	98	28491	18804	77	114	124	0	7	55	0	-380	187	0	1.41389
53891	43582	75	14335	11152	50	7133	5743	39	25	68	0	49	53	0	-968	103	0	1.41484
230368	153725	109	78255	51911	106	35179	22894	97	-220	45	0	71	95	0	-2347	41	0	1.41484
128767	99349	93	64077	49548	87	20527	15743	60	-117	123	0	-46	45	0	277	553	0	1.42143
231196	152244	112	97111	63159	102	32046	20291	94	54	143	0	-86	54	0	-279	627	0	1.42238
332676	193695	123	105676	60483	118	48640	28384	112	-96	89	0	143	88	0	-3258	0	0	1.42238
338309	181058	131	126975	65583	121	52692	28115	115	-34	119	0	34	63	0	448	816	0	1.42426
70060	53392	88	19978	15551	59	8341	6176	42	-118	85	0	-19	33	0	-224	335	0	1.42615
132623	101223	89	60622	46324	86	20065	15737	59	62	124	0	22	63	0	-1597	269	0	1.42615
156399	115230	95	54225	40894	89	21394	15921	61	-138	44	0	-33	54	0	-325	409	0	1.42803
123406	87557	92	52555	37419	86	15076	10266	56	44	119	0	27	92	0	-604	50	0	1.42992
467236	224556	159	197484	95057	158	65844	30399	153	-82	95	0	3	85	0	40976	57869	163	1.42992
68730	54328	81	25221	19791	66	8910	6745	43	200	145	0	42	40	0	-1096	0	0	1.43086
200476	141554	102	79044	55706	95	30579	21677	81	-222	53	0	-18	53	0	-486	533	0	1.4318
210386	138648	103	86622	57668	99	27560	17994	83	51	114	0	-23	74	0	-6358	0	0	1.4318
193922	130927	105	89621	61282	98	29654	18898	88	-36	77	0	-33	55	0	-63	571	0	1.43275
201818	138320	105	48015	31608	95	26409	17830	72	-226	89	0	-47	51	0	-3254	0	0	1.43369
140475	104963	101	46208	35142	87	18157	13707	55	117	212	0	18	41	0	-546	356	0	1.43463
274753	157237	118	108497	61602	111	32817	18604	91	72	165	0	-24	69	0	-2745	154	0	1.43557
221519	160413	103	88706	65624	99	33323	23805	89	-160	77	0	-125	43	0	-4451	0	0	1.43557
73941	55978	94	30142	23433	77	9128	7156	43	-13	59	0	65	72	0	-138	795	0	1.43746
224800	150767	105	102727	69654	102	31470	21234	93	-140	102	0	-7	61	0	-2975	0	0	1.43746
139301	105023	92	52284	39881	86	15399	11865	51	19	121	0	-29	33	0	-1540	0	0	1.4384
177651	131006	104	78143	58232	91	23809	16995	64	50	174	0	-96	51	0	-1854	0	0	1.4384
189407	132983	100	78078	55485	94	24307	17560	63	197	191	0	13	56	0	-672	197	0	1.44029
40679	32824	74	19150	15367	58	5411	4124	36	94	146	0	48	92	0	248	413	0	1.44217
146806	111361	92	62825	47833	89	16352	12262	53	45	131	0	-23	38	0	534	319	0	1.44406
51044	41124	75	20171	16038	55	8525	6653	42	-166	54	0	82	105	0	-530	5	0	1.445
158241	116747	96	49646	37668	88	21362	15819	61	65	102	0	-73	55	0	-491	318	0	1.44594
140913	107237	92	46085	34886	86	23910	18606	60	134	125	0	39	61	0	888	946	0	1.44971
182327	122774	100	76613	51454	97	24460	15607	67	154	145	0	-94	37	0	-4341	0	0	1.44971
215247	138402	106	90943	59499	101	25978	15799	76	-73	97	0	-7	72	0	-292	409	0	1.45631
195970	134289	98	90816	61707	97	30688	21125	83	2	113	0	-51	38	0	-7350	0	0	1.45631
196741	134112	112	55529	35491	96	26904	18411	77	-31	57	0	98	70	0	507	477	0	1.45914
125144	96528	89	50822	39444	85	16633	12581	52	-105	75	0	-112	18	0	-4207	0	0	1.46008
287594	168001	123	121565	72254	116	40545	23685	110	19	144	0	125	70	0	593	514	0	1.46102
49605	40341	69	21362	17516	56	8536	6643	43	-17	103	0	-52	37	0	-7023	0	0	1.46102
240206	152394	112	102906	67456	108	31161	19131	86	128	138	0	-27	87	0	-306	490	0	1.46291
163400	121359	98	64981	48944	91	24258	16905	66	-189	44	0	127	68	0	-474	281	0	1.46479
304056	179449	117	124738	75917	114	42017	24546	108	37	142	0	-94	25	0	-1759	384	0	1.46574
174668	131169	95	78683	59549	92	27524	20112	84	46	103	0	65	79	0	-131	208	0	1.46762
278549	168295	107	99369	60569	104	39546	24510	99	124	132	0	-73	35	0	-2286	330	0	1.46762
448175	195708	150	217022	93525	148	70783	35788	141	171	162	0	-22	68	0	-15649	0	0	1.46762
90378	69563	88	26898	20975	78	13558	10568	48	19	101	0	93	99	0	-2616	0	0	1.46856
144534	111103	88	38197	29011	86	19753	14306	57	-148	84	0	133	96	0	-1721	78	0	1.46951
149336	114760	90	42237	32134	86	23132	16932	64	12	104	0	-23	79	0	-90	199	0	1.47422
191479	128246	99	87089	57580	96	22938	14585	69	58	112	0	-44	51	0	-5133	0	0	1.47516
271738	158386	110	118072	67678	109	40132	23270	103	116	111	0	27	73	0	-1852	7	0	1.47611
131207	102463	90	55776	42629	87	19442	14865	59	-13	89	0	-7	73	0	492	1021	2	1.47705
202119	136367	100	65169	41010	96	32547	21750	93	-82	57	0	-126	8	0	31	294	0	1.48082
193583	128035	98	115867	76722	98	653	333	0	118	173	0	22	86	0	130668	189380	113	1.48082
360027	193134	136	152793	85611	134	50402	26606	129	62	148	0	-64	46	0	-233	585	0	1.48836
123549	96818	84	36591	28132	83	16492	12972	51	84	90	0	14	64	0	299	536	0	1.49024
131474	102720	87	43116	33648	85	2265	1849	21	50	148	0	-42	61	0	-580	348	0	1.49119
190600	131502	101	67936	46598	95	25507	16655	70	41	113	0	63	70	0	-270	401	0	1.49307
261838	167770	113	81663	49399	106	39595	25645	102	-144	64	0	-131	41	0	-686	273	0	1.49401
304051	180478	118	115975	69993	114	45078	26779	110	-235	73	0	19	73	0	757	544	0	1.49873
235695	156312	103	83903	57112	98	31726	20164	93	-25	37	0	17	89	0	708	639	0	1.50438
86398	67804	94	33769	26450	79	14609	11530	50	-20	131	0	12	76	0	-515	199	0	1.50627
152495	117879	98	68632	52608	88	25666	19568	70	140	136	0	-19	44	0	-597	166	0	1.50721
140424	109228	91	82819	64557	87	22738	17150	59	-77	76	0	-40	72	0	-5588	0	0	1.50721
149031	112868	92	54267	41325	87	20677	15246	62	153	139	0	-38	19	0	-681	172	0	1.5091
179619	133067	107	61519	45232	91	28248	20344	74	92	92	0	-17	84	0	-106	333	0	1.51287
74909	60761	79	30526	23968	74	7605	6088	40	-253	46	0	81	54	0	-171	187	0	1.51758
92038	73197	81	26897	21107	68	10660	8156	43	-125	49	0	-30	44	0	224	659	0	1.51852
104808	83313	82	53194	41417	82	14404	11251	51	-18	103	0	-51	39	0	-707	265	0	1.51946
202067	130422	101	71937	45990	99	29590	19346	85	-196	42	0	41	64	0	-1319	195	0	1.52041
133653	102991	90	44533	34363	85	16941	12892	54	37	76	0	-5	56	0	-660	255	0	1.52135
242933	143744	109	104710	64145	105	30834	17675	85	-125	114	0	63	62	0	463	530	0	1.53266
120320	93970	84	50796	39701	85	14447	11343	49	-246	16	0	1	66	0	-1754	0	0	1.5336
126387	98266	89	30815	24037	78	15286	11562	50	-71	139	0	63	75	0	-4798	0	0	1.5336
203385	132108	106	89661	59546	100	39154	25808	95	-44	114	0	-7	63	0	-698	249	0	1.53455
42357	32147	76	19907	15556	56	3139	2578	25	-90	54	0	0	125	0	-1490	285	0	1.53549
234980	154585	107	85319	55606	101	35679	23106	97	-139	96	0	32	72	0	-1552	0	0	1.53549
80123	63543	86	29643	23181	77	12233	9715	46	-38	68	0	18	52	0	805	833	0	1.53832
224489	147842	111	80824	53890	103	40065	25527	100	-57	101	0	27	75	0	-647	690	0	1.53926
233988	155090	107	60123	40506	101	39196	26555	100	175	115	0	-12	45	0	162	384	0	1.5402
143774	111896	89	39831	30473	86	19958	15263	56	94	189	0	0	51	0	-2861	0	0	1.54114
180072	137848	94	62999	47552	90	24636	18812	64	25	116	0	-115	65	0	-1003	0	0	1.54397
219393	147361	109	101531	69882	102	25649	17040	70	-181	24	0	-59	67	0	148	486	0	1.54774
277446	175111	111	83400	53484	106	40017	24571	103	-25	139	0	-45	74	0	82	419	0	1.55057
92595	74605	80	53315	42163	81	12161	9304	48	53	103	0	91	74	0	-3444	0	0	1.55151
35473	28582	68	17680	14241	54	5513	4518	34	5	91	0	27	86	0	-282	229	0	1.5534
295269	170406	122	99418	57582	120	40518	23285	110	-103	102	0	72	73	0	-674	341	0	1.5534
149216	115897	90	67311	52118	87	23866	17948	63	163	145	0	-61	20	0	-6130	0	0	1.55434
251008	157426	109	103160	65999	103	29525	18223	82	-82	117	0	-4	80	0	-800	116	0	1.55528
155200	118901	93	39626	30656	87	25185	19248	63	44	121	0	15	56	0	705	501	0	1.55811
195111	137722	104	64737	46263	96	23105	16349	61	62	153	0	46	108	0	57	322	0	1.56
215530	148587	104	52700	36314	93	29289	19566	79	73	156	0	77	91	0	-4137	0	0	1.56094
233932	142808	112	91905	54455	104	34446	21789	100	172	185	0	-63	46	0	-2562	32	0	1.56188
272454	172135	110	95122	60352	107	35379	21256	98	-52	64	0	-85	44	0	-10658	0	0	1.56188
176101	111527	99	72060	45789	96	22441	14226	67	-78	73	0	-2	48	0	-6411	0	0	1.56188
219406	144926	103	81696	54092	98	28136	18252	85	11	100	0	67	56	0	-8637	0	0	1.56282
201183	133723	115	67046	43835	97	27063	17995	74	-38	89	0	-70	46	0	-6784	0	0	1.56282
135735	103783	102	32781	25658	80	22325	17026	60	22	65	0	-11	75	0	44	480	0	1.57225
189980	124199	108	78083	52199	98	26122	16169	76	-135	10	0	15	67	0	85	370	0	1.57602
173161	131905	94	61871	46732	91	31230	23261	88	-76	102	0	133	128	0	-2616	0	0	1.57696
172825	116431	113	66683	44167	97	25937	16294	73	27	73	0	-29	43	0	240	385	0	1.58262
151929	105174	97	69099	46976	95	20423	13860	66	-214	55	0	75	87	0	586	496	0	1.58733
134945	105332	85	51795	39930	84	23399	17613	62	-83	86	0	-35	42	0	-3156	0	0	1.58827
142848	109799	96	45763	35361	86	22976	17071	59	143	154	0	0	99	0	-2028	0	0	1.58827
248980	150693	112	95852	58814	105	31530	18508	98	219	158	0	-103	66	0	1142	925	0	1.59016
140926	109902	87	80969	62790	88	21725	16912	60	-152	73	0	7	67	0	-256	429	0	1.59204
221617	145951	117	94319	60591	102	36203	23675	96	318	219	0	-109	29	0	389	383	0	1.59393
144241	111187	91	49782	38130	85	22664	16788	60	163	131	0	-5	27	0	-1200	301	0	1.59487
213980	146592	101	80830	53791	100	30235	20657	81	398	197	0	-70	73	0	-1051	205	0	1.59581
189958	140238	101	84257	63438	93	24098	18249	62	-92	108	0	-11	50	0	-358	177	0	1.59676
119778	93857	88	51666	40300	84	17787	13727	53	-134	81	0	8	84	0	-2317	0	0	1.5977
34230	28044	63	18504	14801	54	4418	3457	34	1	92	0	39	84	0	165	532	0	1.60053
387931	212438	135	167912	94918	136	60502	33604	130	-95	80	0	26	71	0	1029	926	0	1.60524
192322	140786	95	65341	47367	92	28961	20641	77	104	104	0	110	66	0	-1834	0	0	1.60618
213250	140670	104	87026	57185	99	31281	19807	83	-24	100	0	-13	47	0	-4099	0	0	1.60618
222197	144794	110	87459	59467	101	32333	20136	89	33	133	0	101	77	0	-866	82	0	1.61278
85465	66639	93	29057	22736	71	12783	10023	46	-53	79	0	-62	54	0	74	323	0	1.62126
151242	117309	92	63406	48768	88	22933	18100	59	88	135	0	53	81	0	300	416	0	1.62409
69265	55030	87	30339	24176	74	8308	6641	41	166	125	0	-75	54	0	975	1197	6	1.62598
247621	159887	111	102115	65813	105	37386	23333	100	-149	95	0	8	42	0	873	751	0	1.62692
210998	153547	99	91989	67634	96	31988	23532	88	112	86	0	-1	48	0	-252	273	0	1.63258
118116	93912	87	57649	44875	85	14674	11092	49	125	183	0	71	125	0	-360	101	0	1.63823
168079	124177	92	53918	39803	88	23104	16761	62	-104	38	0	32	75	0	-513	91	0	1.64106
202614	136559	106	78706	55019	98	28371	18488	72	-3	98	0	43	72	0	-1974	399	0	1.642
87351	70309	82	31968	25452	79	12322	9456	49	-69	161	0	26	58	0	-4199	0	0	1.642
291809	167605	119	120566	69353	117	42904	24639	111	-201	85	0	71	80	0	9	436	0	1.64577
245331	151586	108	93339	56696	103	38075	23185	98	-25	78	0	-99	44	0	-11310	0	0	1.64577
249564	154879	123	104699	67820	108	33355	19898	92	30	75	0	-133	25	0	-3513	0	0	1.64672
59112	47796	70	23953	19098	64	7890	6273	41	19	97	0	44	62	0	-1759	0	0	1.64672
156164	118983	94	75335	57797	89	21760	16417	56	-23	43	0	115	87	0	580	425	0	1.65331
91661	72166	95	42678	33415	81	11724	9085	48	217	214	0	3	42	0	-2008	70	0	1.65331
164893	125705	89	48207	36524	86	22037	16663	60	-55	79	0	-51	63	0	-3329	0	0	1.65426
154620	120676	90	60086	47444	89	23478	18058	62	41	118	0	3	63	0	13110	5272	96	1.65426
211413	137670	107	85912	57152	103	30639	20203	80	158	139	0	107	121	0	-1837	288	0	1.6552
207197	139182	100	79782	53828	96	29702	18760	78	-143	45	0	21	96	0	-5	1418	11	1.6552
236030	148188	121	102303	66532	112	32209	20895	80	63	99	0	64	58	0	-381	400	0	1.65614
144470	112883	88	63434	49052	87	18958	15155	55	63	194	0	-14	73	0	-23	409	0	1.65803
194984	132138	108	59089	38378	96	29066	19691	79	-12	70	0	-105	71	0	-6016	0	0	1.65803
306885	192797	121	112317	67745	118	31915	20267	87	37	94	0	-76	59	0	-10483	0	0	1.65803
36974	33451	60	22389	18548	57	4857	3884	34	85	71	0	-51	36	0	-6702	0	0	1.65897
319479	196136	116	116109	71323	116	41150	24608	110	342	158	0	-32	66	0	-261	339	0	1.65991
385685	210495	137	207664	113837	140	62504	34247	132	186	141	0	4	67	0	-323	280	0	1.66274
162394	113381	102	75885	52434	92	22390	15276	64	-56	102	0	-94	57	0	-4916	0	0	1.66274
159111	123749	88	72903	56055	89	28277	22072	82	-243	45	0	106	85	0	-609	115	0	1.67122
198949	138859	101	52515	35819	96	37281	25710	93	-92	45	0	-10	63	0	-1161	153	0	1.67217
188481	128226	98	64894	42390	97	29941	19197	81	-249	78	0	167	117	0	-865	168	0	1.67311
167526	128045	92	72108	55192	92	30536	22904	85	101	98	0	66	62	0	-521	118	0	1.67499
197712	146029	98	53356	40962	92	31070	22874	86	64	103	0	68	93	0	-2652	0	0	1.67594
58066	45654	82	28711	22821	74	7149	5406	40	74	131	0	8	33	0	-1187	101	0	1.67688
173406	127018	101	86555	65138	94	25852	18869	66	-38	169	0	60	57	0	-227	515	0	1.67688
53857	44055	76	22978	18680	59	8881	7037	41	-73	58	0	-32	61	0	-4827	0	0	1.67688
59919	48232	78	25861	20514	70	8856	7111	42	102	131	0	25	78	0	393	440	0	1.67971
188868	130694	106	89349	62333	95	26582	18497	73	180	101	0	17	60	0	-158	300	0	1.68065
152776	117967	94	62869	48410	87	22491	17549	62	-106	105	0	37	58	0	-3371	0	0	1.68536
118051	92731	89	38284	30462	82	14190	10756	50	1	68	0	146	109	0	-492	105	0	1.68725
216992	143659	99	77033	48251	98	33964	22380	92	-106	99	0	30	78	0	330	1012	1	1.69102
172132	131161	94	56345	42678	89	27342	20913	72	-28	121	0	-71	29	0	-333	287	0	1.6929
201330	130629	103	91704	60214	101	32775	21540	95	-2	108	0	-23	88	0	42	653	0	1.69573
90241	72454	84	27192	21500	76	10473	8077	44	-97	27	0	24	99	0	1017	1371	12	1.70139
307767	180242	131	124823	72934	120	43245	25592	116	-67	90	0	-47	44	0	-411	393	0	1.70327
93979	74842	84	31797	24851	79	12726	9721	48	63	82	0	65	48	0	156	564	0	1.70516
110374	84719	89	45169	34963	83	16623	12710	54	88	141	0	-6	60	0	81	439	0	1.70704
142143	111546	86	63625	49421	86	19511	15008	57	41	101	0	-49	62	0	-3238	0	0	1.70704
329163	193382	123	146187	91276	122	41325	24663	111	58	116	0	-155	55	0	-6577	0	0	1.70704
65765	54293	74	27457	21733	70	11317	9381	45	-2	75	0	-27	52	0	366990	307356	91	1.70704
236282	154042	108	63432	41189	98	35156	21937	98	9	151	0	89	125	0	417	753	0	1.70987
206865	136651	102	89559	58053	101	29597	19970	87	-198	73	0	-31	79	0	-661	436	0	1.71081
288161	175690	113	129368	79222	109	44951	27031	102	102	155	0	-4	78	0	314481	211171	90	1.71081
154446	110796	108	80969	58460	92	23951	15899	73	-48	157	0	-10	64	0	-1130	153	0	1.71175
161799	125172	90	53036	40664	87	25508	18849	69	-229	84	0	-6	52	0	-191	298	0	1.71364
280088	174197	117	110244	70008	112	37466	21838	109	-18	64	0	17	47	0	144	658	0	1.71647
454034	226577	148	176151	92749	146	59060	30028	142	280	156	0	102	118	0	-9487	0	0	1.71647
301106	178869	120	138593	85934	116	44112	26147	110	-7	93	0	-33	57	0	-1445	0	0	1.71835
164135	120835	98	65927	48005	91	27862	20751	76	34	111	0	76	92	0	-268	354	0	1.72118
138763	109039	85	60382	47163	86	24057	18422	62	-19	117	0	-30	76	0	-5782	0	0	1.72118
140749	111625	86	47923	36696	85	20703	15698	59	-33	89	0	18	75	0	-6364	0	0	1.72118
357619	204370	131	133752	83663	125	61002	34903	123	112	114	0	60	98	0	-7795	0	0	1.72118
191899	126812	100	79764	54371	97	27467	18208	74	-106	197	0	-75	44	0	-13273	0	0	1.72212
300714	179249	130	93388	53874	113	37833	22988	108	39	100	0	89	115	0	-368	280	0	1.72401
341011	177060	132	158860	81260	130	59393	30660	124	207	206	0	49	99	0	-3326	57	0	1.72401
167188	114570	96	68099	45435	92	21010	13538	63	70	108	0	-97	49	0	235	222	0	1.72589
19505	13575	67	49668	34555	72	53	126	0	-19	60	0	-71	70	0	-2821	0	0	1.72589
158982	119505	94	60405	45789	88	22948	17284	60	197	159	0	-44	101	0	771	978	0	1.72684
153235	118357	99	44709	34823	85	21782	17355	57	34	121	0	-70	56	0	-3350	0	0	1.72778
140414	107706	88	48019	37290	85	19234	15083	55	-103	84	0	-14	68	0	-1629	0	0	1.72872
150026	116294	94	91626	72335	90	26230	19956	69	-101	40	0	14	56	0	136	748	0	1.73155
71263	57877	76	31349	24701	76	9026	7179	43	10	101	0	-163	47	0	-900	229	0	1.73155
249701	163075	106	110746	71576	105	35914	23500	98	-107	105	0	10	71	0	315	878	0	1.73343
497953	225205	168	324720	159315	157	105018	49673	151	-238	90	0	-14	57	0	-3455	224	0	1.73438
165063	117518	108	67107	45422	108	23686	15794	76	32	117	0	42	72	0	986070	493118	108	1.73438
146316	115848	90	60745	47363	85	24538	18629	62	0	95	0	-61	87	0	-10944	0	0	1.73438
112301	89586	83	49233	38186	84	14880	12240	49	-34	53	0	-46	37	0	-418	185	0	1.7372
158649	122468	97	79752	61806	89	20129	15556	57	150	191	0	-98	51	0	-520	204	0	1.73909
231819	147634	105	92323	58348	104	28788	18109	80	68	167	0	-37	37	0	-1488	803	0	1.74003
108161	83225	89	34216	27089	79	14923	11379	52	-120	53	0	-5	99	0	-751	123	0	1.74097
116478	81858	91	81315	58737	90	355	216	0	160	158	0	-65	49	0	-218	241	0	1.74475
340268	184482	133	205255	106973	124	42267	29590	104	-38	126	0	27	60	0	221	812	0	1.74475
378113	221495	125	151573	92808	125	52698	31854	121	187	146	0	75	84	0	-1034	403	0	1.74663
209266	138536	98	69527	45963	97	26984	18649	72	8	78	0	56	98	0	-547	476	0	1.74946
58599	47396	78	23307	19035	61	10260	8448	45	44	113	0	-72	10	0	-4719	0	0	1.74946
247737	150969	115	97667	59443	106	35377	21328	102	-53	95	0	-59	48	0	-5004	0	0	1.74946
136755	107052	100	68103	53330	85	19124	14636	54	-43	69	0	78	84	0	-4277	0	0	1.7504
149726	114972	90	58733	44640	87	21169	15550	58	-24	82	0	-10	62	0	-8728	0	0	1.7504
208609	141902	109	84940	58404	99	34186	22974	93	17	69	0	130	119	0	-3873	0	0	1.7504
149670	116926	88	74804	58149	87	23209	17556	64	2	180	0	55	103	0	-5305	0	0	1.75134
124015	98812	88	42932	33346	83	17710	13641	53	59	126	0	55	66	0	-3382	0	0	1.75134
303128	175683	116	145368	87737	117	45630	27065	112	-150	101	0	-92	44	0	535	542	0	1.75417
84087	69056	80	40154	32345	78	12637	9423	46	-13	60	0	-32	56	0	-3183	0	0	1.75511
137260	105505	94	52697	40853	86	23007	17117	66	-19	138	0	121	105	0	-287	344	0	1.75606
211532	131888	102	94108	58442	101	28531	18028	76	46	110	0	-35	50	0	-394	132	0	1.75794
164723	126435	91	59431	46056	88	25846	19224	68	-57	85	0	24	30	0	-4692	0	0	1.75888
148269	115387	96	54788	42470	87	22165	16846	60	-82	50	0	72	83	0	-308	199	0	1.75983
133676	105677	86	63832	50177	85	20026	15899	58	81	108	0	12	62	0	292	386	0	1.7636
170238	123555	94	68135	49411	93	22455	16233	61	-13	56	0	65	97	0	-2247	0	0	1.7636
57323	45947	76	18921	15462	55	8487	6888	41	71	259	0	-17	84	0	-145	844	0	1.76548
219981	150314	99	66898	44711	97	31794	21223	91	-7	67	0	88	98	0	9	375	0	1.76831
366395	218761	138	211098	129840	138	74486	46849	133	32	173	0	-108	45	0	-8139	0	0	1.76831
226087	143810	105	93627	59874	104	35120	22118	94	1	87	0	0	80	0	-3232	0	0	1.76925
63363	50818	76	38245	30929	76	8984	7305	40	35	70	0	-31	79	0	-1945	0	0	1.7702
205736	134400	107	92697	61353	98	28674	18182	80	0	126	0	42	35	0	395	644	0	1.77491
51889	41428	78	26816	21612	75	6386	4640	38	-74	81	0	-31	53	0	-914	441	0	1.77585
191527	141142	99	84199	61881	93	31559	23149	88	116	134	0	-8	50	0	-311	402	0	1.77585
241322	155567	102	88084	55964	102	32408	20491	86	43	134	0	29	89	0	-423	259	0	1.77774
150146	118578	89	52712	41251	86	25794	19832	67	-141	26	0	93	99	0	-7873	0	0	1.77774
177678	135682	106	60825	46779	89	28197	21191	77	-162	58	0	-5	77	0	-177	194	0	1.78151
128050	101148	89	34615	27305	82	20218	16044	57	-116	89	0	14	66	0	-3128	0	0	1.78151
264697	161614	123	100531	62237	106	35479	21942	99	72	127	0	17	62	0	-2511	287	0	1.78245
114134	95040	80	54361	42633	83	15850	12704	51	-50	217	0	-82	41	0	189	391	0	1.78433
255622	152282	113	109806	65125	110	35461	21375	100	107	141	0	-8	68	0	-2279	95	0	1.78528
141579	111993	86	63648	49825	86	19176	14572	55	151	148	0	112	104	0	-7355	0	0	1.78528
157367	123385	87	45847	35825	85	23314	17960	67	-68	69	0	-7	67	0	-9530	0	0	1.78528
184003	134160	95	80422	57766	94	30791	21806	89	48	102	0	54	84	0	-1243	23	0	1.78622
151678	121170	87	52656	41231	85	25193	19617	68	-200	133	0	18	43	0	-6287	0	0	1.78716
56428	46627	76	23231	18953	57	8732	6995	43	-129	11	0	92	83	0	-10353	0	0	1.78716
229557	149340	102	66904	43245	99	27858	18446	73	-120	50	0	-51	60	0	-3796	0	0	1.78716
183826	132978	102	78999	57371	94	28385	20359	78	115	130	0	44	86	0	-5526	0	0	1.7881
345430	203736	148	170977	106977	136	38836	21700	113	-191	68	0	32	100	0	-12933	0	0	1.7881
130223	102604	99	54789	42695	83	17194	13139	52	26	126	0	-8	59	0	-339	235	0	1.78999
148320	112589	91	60184	46089	87	22119	16908	66	210	143	0	80	81	0	-242	378	0	1.79282
153410	119065	94	38352	30183	85	17095	13485	51	0	110	0	67	76	0	-2776	0	0	1.79282
262473	153750	123	112696	65734	108	30745	18438	89	14	109	0	10	94	0	-5191	0	0	1.79282
225283	146041	106	88676	58035	101	30655	19533	79	-201	17	0	94	110	0	-14905	0	0	1.79376
263476	162828	109	111905	68108	108	38571	24611	102	115	131	0	-54	39	0	-15419	0	0	1.79376
234884	151625	116	68329	43374	102	30616	20430	84	26	156	0	7	51	0	-2806	0	0	1.7947
85456	61612	97	28769	21161	97	11644	8959	49	900	536	0	463	274	0	-3021	0	0	1.7947
187529	142336	97	67407	51865	91	24887	18239	67	14	95	0	-8	68	0	490	1079	3	1.79659
68082	56848	82	28615	23231	67	10027	8575	41	0	107	0	-55	38	0	-4685	0	0	1.79659
60854	50134	76	25306	20401	71	7812	6558	39	14	90	0	-50	72	0	85	500	0	1.79942
163340	119388	91	75248	54706	91	28186	20203	73	71	187	0	110	131	0	-1128	64	0	1.79942
144386	112906	86	50461	39663	84	22861	16882	62	-96	18	0	37	45	0	-3558	0	0	1.80036
133397	104518	88	69131	54713	85	16811	12978	55	110	159	0	84	96	0	-2644	0	0	1.80036
140231	109542	86	54248	42275	84	19706	14727	59	-34	133	0	-5	108	0	-468	277	0	1.80601
234950	153124	120	95395	62926	106	36781	24274	99	-8	139	0	-97	46	0	-333	162	0	1.80696
129429	103493	88	48455	38701	84	17195	13463	51	78	120	0	29	97	0	-8041	0	0	1.8079
193156	144616	94	89989	67250	92	36344	26708	88	27	103	0	-131	8	0	-12681	0	0	1.81261
131493	104092	87	42805	33098	83	18308	14174	53	28	100	0	117	121	0	-708	126	0	1.81921
227977	141447	114	98320	61577	105	30447	18911	76	-12	78	0	-70	80	0	223	492	0	1.8211
185883	138514	98	78227	59247	92	24632	17480	65	176	152	0	-58	45	0	-198	314	0	1.82298
98215	77956	91	31832	25078	79	14874	11970	49	-81	145	0	-1	38	0	-126	413	0	1.82487
147096	113193	102	74467	57917	86	19995	15236	58	-84	121	0	-30	85	0	-699	126	0	1.82864
68461	56287	81	26714	21873	67	9449	7456	42	-145	39	0	44	87	0	-5261	0	0	1.82958
69509	55177	83	16941	13470	53	11127	8595	48	-88	122	0	-79	64	0	-1331	0	0	1.82958
201668	132158	98	87978	56243	98	28263	17602	74	-232	26	0	-44	67	0	-246	686	0	1.83052
180689	136438	96	48026	37041	90	26772	19776	79	79	132	0	-35	58	0	-45	424	0	1.83241
193991	137078	98	79645	55025	96	27917	18566	72	-233	68	0	-107	55	0	-2223	0	0	1.83241
198123	138861	112	71382	49413	96	27125	19463	71	-145	121	0	43	98	0	-1261	328	0	1.83335
161363	126116	91	77289	60371	87	27466	21636	69	-201	52	0	65	80	0	6100	2748	64	1.83335
130528	102788	92	39100	30797	83	20178	15812	57	-103	84	0	98	100	0	-6936	0	0	1.83429
100052	78785	96	32638	25604	79	13536	10634	48	96	118	0	79	96	0	-617	219	0	1.83523
259655	172894	107	157709	105813	107	869	790	0	82	96	0	44	72	0	-46	681	0	1.83712
319307	187833	118	136160	81292	112	47337	28658	107	158	143	0	-124	52	0	126	455	0	1.83806
212305	141458	103	81495	54545	98	25268	17230	68	-127	51	0	-62	36	0	-2600	15	0	1.83806
288606	164374	128	117977	68838	119	37415	21800	114	147	135	0	-97	27	0	-1608	249	0	1.839
165157	116837	98	71427	50180	95	27335	18867	74	32	97	0	-146	8	0	-7561	0	0	1.83995
205804	127143	115	89361	55422	99	33412	20846	94	44	122	0	-63	48	0	-440	256	0	1.84183
199405	138549	99	96842	67639	97	25437	17310	70	83	86	0	2	90	0	-5599	0	0	1.84183
156021	119326	97	60290	46294	88	24048	18868	63	90	116	0	-69	42	0	-2156	261	0	1.84277
93067	74515	82	22535	18444	59	10773	8743	44	-6	125	0	-142	0	0	-3772	0	0	1.84277
139240	106630	92	50821	39914	84	24164	18729	69	101	178	0	79	115	0	-2258	0	0	1.84372
120212	97030	86	39481	31233	82	18141	14076	53	-118	73	0	26	91	0	-2740	0	0	1.84372
136627	108023	87	54545	42723	85	19639	14983	57	-45	82	0	-3	51	0	164	566	0	1.8456
230235	150945	109	109366	74229	103	27616	18060	72	69	72	0	61	109	0	-5377	0	0	1.8456
92771	75331	79	37795	29845	79	12113	9875	44	-47	116	0	56	88	0	-7063	0	0	1.8456
166240	125541	106	60932	46189	89	24381	18051	65	-123	45	0	-15	72	0	219	552	0	1.84937
166873	128073	93	65410	50936	88	27277	19889	71	-31	149	0	67	109	0	-1007	318	0	1.85032
78502	62552	80	28342	22707	75	10011	8254	41	-108	34	0	-27	63	0	-894	69	0	1.85126
154017	117972	103	48047	37265	86	23463	18177	65	20	107	0	-50	57	0	-294	474	0	1.85597
238575	156270	114	89182	59087	101	34959	22523	96	172	136	0	-8	90	0	442	696	0	1.85786
250883	154118	112	104609	64018	105	32358	19922	88	89	156	0	-8	66	0	162	637	0	1.85974
163656	126892	92	73681	56948	89	26974	20971	68	32	84	0	-49	42	0	-1792	0	0	1.85974
171210	120763	98	70236	49261	94	29156	20190	74	-89	152	0	-6	63	0	-3315	0	0	1.86068
180223	129332	111	72916	52583	96	22776	16694	64	123	86	0	14	105	0	-220	560	0	1.86163
165980	118837	109	67219	47937	92	25685	17672	70	-32	115	0	-81	40	0	-4011	0	0	1.86163
321379	183195	125	141550	80041	122	41137	22514	109	-19	152	0	146	90	0	-8621	0	0	1.86257
389918	217747	131	131472	74032	129	50181	28983	124	-139	102	0	43	97	0	-11492	0	0	1.86257
111779	86862	91	43306	34012	83	12268	9994	45	227	136	0	-43	41	0	-658	58	0	1.86445
100076	77441	84	40264	31832	81	12652	9547	47	46	128	0	-67	35	0	-834	100	0	1.86445
91347	72609	86	34178	27332	79	13071	10275	48	134	126	0	-46	26	0	-210	190	0	1.8654
96665	78960	83	34571	27643	79	8486	7001	41	261	179	0	-64	30	0	-435	325	0	1.86634
60982	49331	79	25940	20741	67	8434	6426	42	-59	176	0	-41	28	0	-2245	380	0	1.86634
74336	59420	79	24927	20006	66	10144	8386	43	46	103	0	-67	27	0	-1816	0	0	1.86728
155308	122179	87	77949	60871	88	23699	18530	60	-140	117	0	47	72	0	235	417	0	1.87105
277510	175431	113	129355	84052	108	33264	21186	100	298	180	0	63	103	0	-1147	110	0	1.872
183594	125485	103	75759	50431	95	27885	18514	72	-66	86	0	-82	66	0	-10262	0	0	1.872
220814	148964	102	81608	54402	97	31971	21821	82	-139	76	0	-5	71	0	-3165	0	0	1.87294
153968	118905	94	61469	46991	88	21071	16079	60	-43	120	0	19	84	0	79	434	0	1.87577
378448	186665	149	166469	85847	141	49759	26196	134	289	155	0	86	108	0	-1157	211	0	1.87671
140824	105315	93	62559	45311	88	20654	14787	61	-90	72	0	-77	21	0	-11829	0	0	1.87671
202401	142778	100	97289	69719	97	26284	17926	73	-6	65	0	-26	65	0	-8932	0	0	1.87671
200430	136641	100	82539	55159	96	32299	21461	90	-133	58	0	-83	66	0	-7291	0	0	1.87765
140898	112623	87	58865	46334	84	14517	11333	50	89	194	0	-103	40	0	-9747	0	0	1.87765
178149	136640	91	66529	51469	88	24585	18417	63	65	110	0	-34	81	0	-438	164	0	1.88048
196609	148123	97	80834	62042	92	28423	20904	75	4	142	0	-26	62	0	-823	86	0	1.88236
282992	168337	114	119401	71545	113	34932	20257	105	-15	69	0	-1	110	0	592	548	0	1.88613
122391	95863	88	48039	37593	84	18014	14042	51	106	131	0	-43	59	0	-629	255	0	1.88708
43059	36225	65	17581	14306	54	6601	5681	38	-215	45	0	74	68	0	-543	36	0	1.88896
139670	110474	86	56722	44198	86	18022	14540	54	-53	92	0	54	101	0	148	427	0	1.89273
161200	119845	95	59745	43913	89	23084	16854	63	45	127	0	-21	59	0	46	415	0	1.89839
201663	143005	106	81539	57070	96	26181	18538	73	-32	150	0	19	92	0	-410	537	0	1.90027
271145	165777	113	118606	74391	107	33376	20230	101	-74	144	0	20	67	0	-6726	0	0	1.90027
208471	136109	99	99426	66468	97	31708	20777	87	-171	104	0	-98	20	0	-6409	0	0	1.90027
115536	94334	84	29025	23622	65	14971	11866	50	6	109	0	8	100	0	-10022	0	0	1.90122
169871	115667	99	67356	45241	95	24093	16354	71	85	178	0	-12	77	0	-1686	45	0	1.90216
434120	221049	151	206330	109263	151	88302	46495	147	248	133	0	91	117	0	512	837	0	1.9031
288632	174163	123	94435	54736	108	43006	25752	103	-48	99	0	106	68	0	783356	461610	123	1.9031
43831	37968	57	21673	18184	55	5258	4184	35	-121	61	0	-19	48	0	-8848	0	0	1.9031
248065	159899	109	83563	53666	101	34943	22657	98	6	105	0	-74	60	0	-322	205	0	1.90781
61016	48648	90	27081	21765	72	7857	6035	43	24	87	0	76	96	0	-119	270	0	1.91158
68552	55135	86	11230	9363	44	9001	7269	42	69	89	0	81	82	0	-838	395	0	1.91158
386945	213496	146	189747	115097	139	76607	43922	137	135	193	0	-2	44	0	-525	639	0	1.91253
145730	114087	87	54033	41379	86	19914	14948	57	15	85	0	22	41	0	-892	13	0	1.91441
84539	68987	81	30226	24355	77	8803	7026	42	70	110	0	41	83	0	-917	262	0	1.91535
158454	124004	92	59151	46550	88	23984	18176	65	73	154	0	-33	39	0	-532	255	0	1.91535
101271	80027	95	44790	35945	80	10671	8289	45	68	152	0	-177	16	0	-946	1	0	1.92007
163910	127538	90	66607	51654	88	22209	16693	60	-44	83	0	-21	51	0	-3462	0	0	1.92007
208060	144335	113	82708	56688	98	30623	21290	92	-13	124	0	36	58	0	171227	184155	49	1.92478
145959	113788	91	32466	25306	84	25423	19011	73	43	64	0	-14	27	0	-729	189	0	1.92667
222855	148213	116	104245	70342	100	30259	20660	86	-86	67	0	-184	28	0	-1676	100	0	1.92667
141871	109291	103	71084	56286	88	15376	11895	49	-68	81	0	56	54	0	-1123	208	0	1.92761
239946	155885	107	89804	56558	102	36457	23755	97	-82	97	0	-63	24	0	36	360	0	1.93138
284438	167533	108	104778	59595	109	38460	22225	103	146	145	0	103	74	0	-1837	120	0	1.93138
514753	261791	169	289821	147590	168	105370	55076	163	-19	203	0	122	226	0	-6500	46	0	1.93232
160015	116672	95	64241	45443	89	22866	16050	63	-25	40	0	63	71	0	384	910	0	1.93515
171400	124292	93	74340	53004	91	26974	19314	77	-42	70	0	-28	60	0	-4326	0	0	1.93515
262147	166050	116	125562	82893	113	32903	20405	94	59	151	0	-169	14	0	313	562	0	1.93798
260484	160476	108	101937	62999	105	34276	21752	99	154	161	0	3	46	0	-5651	0	0	1.93798
269289	155163	114	115026	69181	109	39904	23938	104	-11	111	0	-13	64	0	-2095	0	0	1.93892
225856	145634	101	84118	54307	98	33785	21885	94	37	88	0	48	57	0	-609	261	0	1.94929
169372	127295	96	92258	69240	92	28583	20933	81	46	114	0	-32	34	0	-164	437	0	1.95117
170070	119416	102	70820	49079	93	22606	16248	62	64	72	0	47	85	0	-7347	0	0	1.95117
216898	142046	101	70918	45502	100	30370	19476	87	46	115	0	-13	51	0	572	1118	5	1.95306
87846	71653	79	42847	34543	79	13042	10709	46	-119	89	0	15	29	0	263	407	0	1.95494
120197	97411	84	58365	46037	83	22476	17433	61	-29	65	0	89	76	0	-655	388	0	1.95494
240776	162663	102	103315	70121	101	35348	24152	92	-61	55	0	-69	65	0	-3317	0	0	1.95494
71713	58302	78	21640	17533	60	10480	8151	45	-112	75	0	87	66	0	-96	421	0	1.95966
206733	142726	102	80355	57330	97	26410	18174	73	-11	86	0	48	104	0	-2410	47	0	1.95966
172055	134060	96	58417	45262	89	27710	21247	72	16	77	0	71	80	0	269	373	0	1.96248
226220	149060	106	72079	46486	100	30092	19618	79	45	99	0	12	58	0	655	447	0	1.96626
192282	134117	99	64882	44705	94	24472	16947	69	14	132	0	83	84	0	162	561	0	1.96814
75817	61620	83	32014	25999	75	11206	9033	44	-106	85	0	-44	54	0	-142	407	0	1.97097
134870	106826	87	61126	47686	86	18974	14706	57	-116	48	0	46	66	0	-861	307	0	1.97097
77305	63263	78	23056	18946	57	12176	9870	47	-101	90	0	-19	62	0	-4699	0	0	1.97191
165478	127031	94	62911	47227	103	27753	20324	81	-250	51	0	13	77	0	-3593	0	0	1.97191
134662	106146	92	67493	53083	85	21644	17474	61	80	155	0	29	54	0	-616	349	0	1.97285
193578	129829	105	72214	48036	97	29244	19558	75	-78	117	0	6	56	0	259	1059	3	1.97474
83677	67247	83	34435	27746	78	10343	8096	44	-150	99	0	42	51	0	4347	2242	54	1.97474
132588	103428	87	44898	35263	83	20139	15832	58	-72	159	0	117	95	0	-26	419	0	1.98134
142694	112236	90	53600	42121	85	21634	16785	61	143	165	0	-56	55	0	-3657	0	0	1.98134
163821	123317	96	70139	52693	89	21679	16928	61	-46	121	0	-118	40	0	52	527	0	1.98416
141970	110239	95	53268	41721	86	17904	13972	53	76	124	0	-16	76	0	-1046	294	0	1.98511
229400	149703	109	116656	78031	105	34872	23798	96	-102	79	0	-70	45	0	-2023	143	0	1.98511
262002	169495	108	67216	40785	107	40813	26845	103	43	130	0	-25	61	0	-1942	0	0	1.98699
198627	131754	103	81590	53667	98	34155	21938	95	-115	76	0	66	130	0	-1483	145	0	1.98699
221089	148244	105	81415	55625	100	26656	18381	71	-37	140	0	83	123	0	-7996	0	0	1.98793
94426	75644	80	27318	22058	65	10475	8339	43	-112	82	0	75	74	0	-7846	0	0	1.98793
239885	156255	104	101379	67222	103	34168	22506	90	90	139	0	17	56	0	-570	332	0	1.98888
133783	99181	93	53871	38977	88	19977	14559	59	14	130	0	20	53	0	-637	313	0	1.99076
157177	122892	91	85037	66849	88	23513	18260	62	-16	112	0	147	116	0	-2401	78	0	1.99076
175184	120603	110	55836	37848	99	24775	17093	75	230	183	0	-35	97	0	49948	143680	28	1.99076
359551	201742	125	142632	82384	125	50294	28938	120	-125	52	0	-26	60	0	-4185	0	0	1.99076
194876	131397	112	64123	43698	95	27958	18873	76	183	115	0	-31	71	0	-4984	0	0	1.99171
231406	154889	106	75709	49907	104	27988	18102	79	-64	89	0	88	136	0	-859	240	0	1.99265
158190	123694	91	63935	50355	88	24152	18574	64	83	124	0	76	65	0	-4959	0	0	1.99359
140422	109464	94	65489	52209	85	20517	16178	57	12	108	0	-110	49	0	-2372	0	0	1.99359
72190	60498	78	30307	24288	75	9265	7567	41	-16	119	0	-49	52	0	-757	46	0	1.99548
104890	84513	84	28908	23072	73	18093	14756	52	-69	101	0	36	64	0	272	589	0	1.99736
208250	139337	98	97724	66407	97	31538	20781	91	62	86	0	33	51	0	-228	201	0	2.00207
86998	70297	83	22253	17848	61	13044	10437	46	170	204	0	-32	41	0	-1	596	0	2.00679
155803	123902	88	31681	25042	79	23833	19092	66	-108	78	0	-105	55	0	555	429	0	2.00961
188815	136664	96	83581	59708	94	29359	20975	74	-35	126	0	-45	50	0	-139	176	0	2.01527
269860	164880	123	102177	66564	111	36421	21856	100	21	107	0	35	122	0	-513	94	0	2.01621
157936	118698	106	72461	54577	91	24568	18608	64	-31	120	0	69	124	0	-2202	305	0	2.01621
141581	109685	91	53375	41395	86	22171	16910	60	-124	72	0	-74	30	0	-3126	0	0	2.01716
279746	168031	115	96262	55428	108	38824	23989	106	3	81	0	-29	28	0	1308	817	0	2.02187
76831	63533	77	12357	10044	45	9051	7420	40	-65	21	0	119	73	0	585	739	0	2.02375
265595	166770	115	86597	52655	109	36842	23661	103	10	104	0	47	67	0	118638	91261	115	2.02375
376844	207148	136	142694	78038	132	56565	31078	128	50	151	0	-84	64	0	-546	295	0	2.02658
216601	146567	104	83331	55861	97	30931	20708	82	-133	59	0	-9	68	0	303	702	0	2.02941
202639	150534	96	104420	78788	95	29147	21157	74	103	91	0	-12	105	0	-290	149	0	2.03129
277645	176766	111	89302	55026	107	41530	26568	104	215	204	0	93	126	0	-442	119	0	2.03318
244274	160410	107	84794	56417	104	37143	24544	99	-71	99	0	-96	62	0	-9113	0	0	2.03318
252366	165054	119	121795	83655	107	39131	25632	101	21	79	0	72	83	0	-1491	21	0	2.03506
254584	164586	103	115696	79260	103	38524	24047	98	9	137	0	-101	20	0	-9349	0	0	2.03506
125182	101738	83	42554	33768	83	17943	14329	53	109	153	0	12	80	0	-510	157	0	2.03789
198103	130041	113	82783	53777	97	34414	22769	94	-82	57	0	0	57	0	-1214	81	0	2.03789
196718	134970	96	96872	66479	96	24480	15900	67	66	158	0	-83	36	0	-4828	0	0	2.03978
180240	126088	96	71116	49626	94	27474	18585	77	-31	118	0	-99	50	0	163	583	0	2.04166
492007	254771	156	273963	143266	160	150861	88048	156	-34	146	0	134	121	0	386	612	0	2.04543
180895	129817	95	58995	40374	95	27039	18787	74	-171	41	0	-102	48	0	-9411	0	0	2.04543
176155	124415	105	70744	49250	94	25587	17821	71	-21	70	0	-70	59	0	-96	570	0	2.04826
221243	155135	99	95144	66193	97	35242	24538	93	-2	154	0	187	120	0	-318	706	0	2.05109
347465	170901	214	118672	59526	170	53034	26921	151	73	122	0	100	75	0	-2972	308	0	2.05486
190357	132156	101	76879	53069	95	26014	17695	73	27	106	0	-65	42	0	-840	0	0	2.0558
187685	131507	97	83869	58609	95	24169	16295	68	127	101	0	5	41	0	-680	123	0	2.05863
57685	48706	65	17455	14083	52	6706	5313	37	-49	124	0	-5	46	0	-334	238	0	2.05957
169943	131967	98	72346	56844	89	28599	22485	71	69	120	0	-67	51	0	-580	272	0	2.06051
242441	155818	121	121326	80577	107	37941	24349	102	-13	105	0	60	72	0	-1551	179	0	2.06146
193924	130452	110	77914	53482	94	28287	19217	75	-14	77	0	-22	81	0	-3456	0	0	2.0624
72608	59532	77	21590	17997	58	9921	8386	42	141	120	0	-58	74	0	-1348	55	0	2.0624
223645	155073	110	93105	65367	102	30197	20991	79	-132	96	0	-18	64	0	-2265	78	0	2.06334
154510	119874	88	57773	45310	86	21171	16278	59	-73	128	0	129	100	0	-534	171	0	2.06429
131234	102707	88	46772	37611	82	19298	14715	55	31	165	0	16	57	0	-2313	173	0	2.06523
66331	52506	83	20741	16842	57	11068	8696	43	69	130	0	-13	56	0	-212	276	0	2.06711
136550	106259	93	43553	34561	83	20047	15319	57	18	94	0	-36	104	0	-114	247	0	2.07183
99168	81079	91	38614	31058	80	15046	11885	51	-73	62	0	6	74	0	-447	278	0	2.07371
190229	130228	97	83853	59175	95	28591	18309	83	57	140	0	-11	34	0	-1645	4	0	2.07465
127328	102678	88	48345	39019	83	14377	11225	48	-15	64	0	58	68	0	-5556	0	0	2.07465
333172	188160	120	124781	69672	115	53543	29297	111	-41	127	0	75	97	0	-8563	0	0	2.07465
123268	97534	85	48873	39129	83	18934	14755	53	-38	84	0	10	67	0	-959	165	0	2.07654
294944	172954	118	118084	69551	112	41260	24025	108	-107	46	0	8	75	0	-4866	0	0	2.07654
265612	172613	103	111746	72863	103	34940	22574	96	80	97	0	-146	26	0	-20031	0	0	2.07654
162718	125579	98	91065	71139	94	26786	20465	78	54	96	0	-23	64	0	1014	831	0	2.07842
138249	109581	90	47526	37719	83	18825	14925	54	160	130	0	-22	70	0	-4819	0	0	2.07937
163474	119757	93	74285	53891	92	20808	14402	62	-61	74	0	33	59	0	-584	446	0	2.08031
36988	30080	71	14319	11925	47	5834	4932	36	-26	76	0	-103	39	0	-3874	0	0	2.08031
159465	117508	90	73590	53725	92	21704	15658	61	35	93	0	-78	76	0	-534	127	0	2.08408
292744	176389	125	104472	64610	113	39878	23458	108	50	102	0	-10	85	0	52	361	0	2.08785
144583	108148	91	47506	34405	89	20843	15369	58	-3	133	0	26	67	0	-10816	0	0	2.08785
236609	157292	105	110968	74995	102	32410	21775	97	-110	97	0	-33	86	0	-6366	0	0	2.08785
147015	119496	85	52889	41831	84	20440	16260	60	-239	11	0	-73	42	0	-10484	0	0	2.08785
132967	107608	84	51068	40719	85	22577	17224	59	-201	44	0	-57	27	0	-7678	0	0	2.08785
204742	141836	95	69625	46976	93	35366	24156	91	9	107	0	-104	63	0	-18953	0	0	2.08785
180612	141326	92	69054	53325	88	25249	19048	61	10	89	0	49	67	0	15607	12003	78	2.08879
103322	83805	84	44556	35445	81	16999	13194	52	-78	28	0	-54	42	0	-80	545	0	2.09162
82949	66142	80	28325	23148	71	9832	7492	44	-4	146	0	89	132	0	-261	213	0	2.09633
124934	97709	87	65306	51995	86	19134	15240	55	-32	76	0	-33	63	0	21	615	0	2.09916
167895	130702	90	78836	60704	89	23594	17600	64	-61	54	0	19	57	0	-301	208	0	2.10105
164966	128848	92	52748	41533	89	24036	18059	59	75	90	0	9	56	0	-450	143	0	2.10482
232610	145552	105	95537	60831	104	29854	18449	86	25	128	0	-110	52	0	-319	329	0	2.10576
133882	106766	83	39722	31842	82	24542	19131	66	21	140	0	6	69	0	752	630	0	2.11047
164620	125329	92	72003	53921	88	21042	15639	58	-130	70	0	70	110	0	-1939	268	0	2.11047
64099	54681	76	16496	13292	51	8509	6938	42	-82	53	0	16	40	0	-2590	0	0	2.11141
67751	53070	85	27122	21892	70	10686	8551	45	128	123	0	-31	118	0	-62	340	0	2.11236
140503	82758	107	61158	34398	105	17592	10377	72	30	153	0	-52	39	0	-486	181	0	2.1133
158394	124497	96	54015	42378	85	28454	22022	74	-11	119	0	21	89	0	-769	333	0	2.1133
154019	121481	102	54600	42977	85	21445	16914	59	-49	96	0	29	76	0	-1333	17	0	2.11424
227319	152998	108	70357	47470	102	29733	19478	80	-36	110	0	3	74	0	-828	261	0	2.11613
393843	209433	131	190606	111094	130	71209	39477	126	-37	119	0	-53	47	0	-4269	0	0	2.11613
64043	53910	74	21078	17621	57	9623	7485	44	187	187	0	49	58	0	-4481	0	0	2.11707
172068	120931	105	57399	39505	91	24186	16255	64	-130	49	0	64	72	0	-1832	162	0	2.11707
192940	139011	96	75107	53503	94	27557	19866	68	-253	35	0	5	27	0	-1981	188	0	2.11801
225925	148759	101	97831	65416	101	36430	24001	96	-133	58	0	25	75	0	-8999	0	0	2.11801
193578	135974	97	106892	74865	97	27427	18890	68	-27	131	0	-158	31	0	-3468	70	0	2.11896
174156	131830	109	78368	58944	109	32131	24190	90	668	442	0	483	310	0	-3618	0	0	2.11896
132788	101871	90	50014	39800	86	17465	14342	53	15	122	0	-22	62	0	-6616	0	0	2.11896
123532	96762	94	43234	34199	83	20937	16835	58	-97	40	0	34	81	0	-2750	0	0	2.1199
130076	103307	86	47806	36566	82	21790	16675	59	214	163	0	-73	27	0	122	353	0	2.12555
209773	138799	101	93870	62184	99	29611	20180	83	-1	129	0	-69	41	0	239	586	0	2.1265
160183	126077	89	61298	48356	86	23055	18296	61	4	53	0	-128	21	0	-574	94	0	2.13309
182375	142013	92	69350	53853	89	29813	22584	78	-88	80	0	-15	65	0	-6121	0	0	2.13309
188412	131784	100	104495	73394	97	30262	21228	85	116	130	0	91	79	0	-4940	0	0	2.13309
496653	244291	161	194119	91097	158	98201	47234	154	103	376	0	117	195	0	-9253	0	0	2.13404
201724	140087	97	80968	55070	96	32543	22610	90	-137	88	0	46	90	0	-29141	0	0	2.13404
232645	167464	102	93839	68557	98	32451	24279	81	-51	65	0	71	90	0	-1086	133	0	2.13498
61883	48823	77	18192	14968	53	9593	7952	42	149	128	0	-58	54	0	-158	417	0	2.13781
127544	101731	91	45522	35782	84	20108	15612	53	-84	70	0	-110	25	0	183	310	0	2.13969
173743	118497	99	75780	53652	93	23241	16058	65	33	81	0	61	68	0	-1459	0	0	2.13969
74289	61008	78	18021	14492	53	9877	8314	43	-1	124	0	-35	56	0	-1	535	0	2.14158
334858	195113	118	161791	94814	116	48346	28239	109	163	171	0	-47	30	0	-93	229	0	2.14535
280842	174701	113	133419	84940	113	32815	20398	98	52	113	0	-21	37	0	320	488	0	2.15006
308975	175878	121	115388	67048	115	38964	21587	109	55	133	0	-4	65	0	565	708	0	2.15195
256722	166021	103	201582	136064	105	60459	37954	102	-113	58	0	-104	42	0	-13692	0	0	2.15195
182387	131529	98	76746	55692	96	26495	19148	69	109	137	0	-39	60	0	-6040	0	0	2.15289
178710	135560	107	66030	51460	89	28794	21678	73	-101	48	0	-29	63	0	-5238	0	0	2.15289
83543	67785	81	30068	24525	77	11720	9292	47	37	92	0	-82	43	0	-350	266	0	2.15477
277983	167122	109	103188	62593	106	38924	24027	102	-98	92	0	-38	37	0	-186	468	0	2.15666
252450	158103	111	113381	71193	107	36422	23391	103	151	170	0	139	104	0	-3223	0	0	2.1576
150432	113721	92	64130	47957	88	24957	18354	70	-2	132	0	10	63	0	-3026	0	0	2.15854
144919	113902	91	64742	51604	85	20739	15589	61	-71	86	0	4	48	0	-4967	0	0	2.15854
137224	109695	100	67135	53418	83	24210	19397	58	-21	118	0	-112	29	0	-8719	0	0	2.15854
234879	150531	119	80285	49607	107	30605	19881	84	60	131	0	-3	70	0	-2804	0	0	2.15949
120727	98197	87	55404	44421	82	13056	10593	48	-35	66	0	-41	97	0	-712	336	0	2.16043
283564	169559	110	112833	66797	110	40502	24232	105	111	154	0	-106	44	0	-989	120	0	2.16231
179103	134746	93	71925	52197	90	28182	21324	75	-230	18	0	66	71	0	-5128	0	0	2.16231
95441	79613	80	38894	31267	78	12651	10426	45	26	81	0	-60	36	0	1436	1518	18	2.16231
148274	117583	89	64585	50926	87	25675	20063	79	156	154	0	123	89	0	409	596	0	2.16514
164592	126051	93	73819	56487	88	19481	14850	56	4	57	0	78	76	0	-1055	0	0	2.16514
104951	85185	82	41759	33625	81	13879	10460	48	-54	154	0	-19	58	0	7	275	0	2.16797
174025	133231	94	76069	57134	91	26314	19235	72	-12	78	0	16	77	0	-2852	0	0	2.16797
168915	122870	97	63446	46178	90	26666	19517	73	35	215	0	-5	59	0	-836	366	0	2.16891
180105	131699	108	68771	50396	96	28841	20798	88	332	166	0	101	80	0	73699	171001	37	2.16891
134907	104939	98	46426	37050	84	17664	13769	52	-33	85	0	-15	62	0	-2557	0	0	2.16986
217286	145846	104	92142	63898	97	33504	21543	91	-84	77	0	-28	63	0	-2369	0	0	2.1708
78015	59571	78	64399	48296	82	4485	3654	32	-16	168	0	45	83	0	-2951	0	0	2.1708
139965	111627	90	77475	62159	86	22743	17759	57	-11	126	0	-39	23	0	-889	157	0	2.17174
170821	130307	92	69803	52358	90	28869	21245	75	33	163	0	-85	36	0	-3799	0	0	2.17174
42586	34820	75	19483	16035	55	5596	4810	36	-125	69	0	-9	30	0	-713	63	0	2.17363
260048	178163	115	137939	94682	105	39129	26815	99	154	139	0	115	79	0	-656	14	0	2.17457
318530	192912	131	91143	53229	119	41593	24576	114	11	119	0	54	75	0	-4711	71	0	2.17457
135532	108905	87	39860	31988	82	20795	16663	58	-79	99	0	-108	23	0	-10056	0	0	2.17457
207445	144181	113	96520	68175	99	27248	18136	80	441	382	0	357	266	0	-10177	221	0	2.17457
115058	93661	84	44345	35550	81	14955	11777	49	93	77	0	25	53	0	-583	337	0	2.17645
438020	261918	155	342427	220307	154	115852	74405	148	-148	116	0	71	164	0	259	702	0	2.17834
148875	114041	89	59161	44094	87	24456	18127	67	48	86	0	-24	52	0	-19937	0	0	2.17928
138291	110653	98	63563	50480	86	21875	17002	56	6	96	0	17	77	0	-2456	0	0	2.18022
158045	121109	100	58093	45032	87	23515	17687	64	-9	84	0	61	73	0	-317	217	0	2.18117
83959	69197	80	27863	22669	74	13799	11210	47	58	232	0	-4	68	0	-589	14	0	2.18305
208183	146539	99	87300	60898	95	34367	24765	91	-21	117	0	34	57	0	-1983	662	0	2.18305
78269	62945	83	39867	32199	77	10901	8302	44	-84	82	0	-105	55	0	437	437	0	2.18588
138569	111936	90	48491	39183	83	18524	14854	52	105	94	0	39	119	0	-1757	4	0	2.18588
170078	132514	98	81762	64117	89	26253	20089	69	-25	121	0	-36	78	0	-1740	168	0	2.18682
185540	133290	100	65205	46477	93	25077	17388	70	55	80	0	-54	62	0	-1809	0	0	2.18777
184874	129116	100	73996	52492	96	25514	17890	66	-11	52	0	-6	114	0	-2063	0	0	2.18871
71889	56902	91	20760	16686	57	9962	7726	44	53	105	0	-60	75	0	-1760	0	0	2.18871
306495	194210	112	128525	80009	111	47185	29346	106	-73	106	0	-12	54	0	292	1165	6	2.19342
102011	84010	81	35447	28751	79	12519	10628	46	39	149	0	11	79	0	-3204	0	0	2.19436
174918	127041	111	69898	49707	111	25903	18881	78	310	207	0	238	253	0	-3865	0	0	2.19436
61808	49007	76	22818	18634	62	7158	5779	39	-37	59	0	112	90	0	189	287	0	2.19531
139401	111670	92	52797	42081	83	23799	18251	62	-26	125	0	146	101	0	144	285	0	2.19719
222652	149280	117	97353	66626	102	30286	19447	85	-108	143	0	-8	110	0	-823	309	0	2.19813
373443	208589	151	162779	96177	145	49747	28097	129	370	275	0	-43	59	0	-4211	0	0	2.19908
199136	146858	110	97030	70839	114	25993	19014	72	300	167	0	57	113	0	509125	315284	102	2.19908
260620	163423	107	113636	73531	107	37491	23951	100	-162	60	0	71	60	0	-5645	0	0	2.20002
135790	112358	84	32753	26518	79	17462	13867	52	-170	48	0	-3	112	0	-8124	0	0	2.20002
188370	131446	101	58335	39940	93	31851	22002	87	-146	82	0	-62	23	0	-3903	0	0	2.20285
150467	119780	88	42874	33823	84	23644	18724	61	16	128	0	55	81	0	-1934	0	0	2.20285
294091	171881	115	111024	64650	113	45590	27082	109	-128	68	0	91	128	0	-193	342	0	2.20567
109769	89094	83	39435	31886	81	12361	9922	46	37	76	0	-43	45	0	-586	250	0	2.20662
226007	141511	105	91628	56665	102	31297	19108	93	-163	44	0	99	75	0	-1104	67	0	2.20756
176420	128206	109	77437	56145	92	22453	15791	60	91	147	0	9	78	0	-2277	0	0	2.2085
180053	138575	100	72494	56184	90	22972	17149	63	38	134	0	-23	47	0	-7954	0	0	2.2085
170406	121908	96	73121	51923	92	26027	18305	72	50	144	0	-11	85	0	-8479	0	0	2.2085
260237	162385	117	91555	56349	101	43393	25636	98	143	147	0	-100	46	0	30100	34018	118	2.2085
57476	46492	76	24964	20378	65	6688	5641	37	-118	69	0	-80	13	0	31	491	0	2.21133
130849	105327	96	34168	27118	81	18547	14926	52	123	113	0	-19	36	0	792	513	0	2.21416
141250	111420	101	54044	43322	85	23700	18823	61	294	199	0	-79	54	0	-3569	0	0	2.21416
229593	154420	104	84378	55894	102	29924	20061	79	-225	68	0	12	36	0	-1525	0	0	2.2151
178329	125249	111	78315	55518	95	28061	19133	78	-106	39	0	144	118	0	-609	310	0	2.21699
77360	64543	77	25009	20793	60	10430	8397	43	-3	111	0	-48	67	0	-2680	0	0	2.21793
119493	97956	84	46178	37214	81	19546	15305	55	-178	51	0	3	67	0	-4597	0	0	2.21793
80292	65345	81	34767	28329	78	10692	8363	45	-144	24	0	30	59	0	53	454	0	2.22076
44451	35242	78	15252	12645	48	7548	6076	39	27	67	0	13	30	0	807	749	0	2.22453
58445	49552	77	25766	21139	68	7616	6005	38	251	170	0	-77	31	0	-411	77	0	2.22547
120897	96747	85	50604	40832	83	15585	12013	53	171	115	0	30	98	0	-914	567	0	2.22547
213816	148568	100	82805	57064	97	30634	21214	84	45	143	0	-42	58	0	564	920	0	2.23018
112622	89475	98	50062	40746	81	18747	14904	56	-22	168	0	-67	24	0	137	295	0	2.23207
43468	37354	72	18889	15741	53	6263	5360	36	56	72	0	123	128	0	-564	395	0	2.23301
163168	128663	98	53309	42010	87	25561	19739	68	-59	78	0	102	63	0	-1354	145	0	2.23584
244361	152964	110	124046	78823	105	37676	24400	99	10	65	0	-74	81	0	-934	199	0	2.23678
105049	82930	89	36421	29177	79	14568	11120	50	206	185	0	-76	24	0	-782	149	0	2.23772
71844	61158	74	22681	18604	60	10068	8163	43	95	97	0	95	77	0	480	689	0	2.24149
192432	135045	96	91277	63464	96	30232	20691	82	-109	47	0	-27	48	0	-100	597	0	2.24432
71770	61655	76	16328	13799	49	9445	7784	42	96	130	0	-59	46	0	-2246	0	0	2.24526
74955	61537	81	31356	25427	74	8232	6469	40	36	79	0	-28	59	0	-736	111	0	2.24621
179716	135413	96	69079	52978	91	25106	19204	65	-71	124	0	-43	67	0	-442	503	0	2.24715
286532	181292	106	96824	61295	105	45371	28223	101	-99	99	0	-87	61	0	-296	316	0	2.24998
214553	149176	96	102569	72879	97	33023	22379	82	-152	92	0	58	85	0	-6763	0	0	2.24998
123615	99451	92	46273	37172	81	18237	14150	54	52	134	0	105	108	0	-452	249	0	2.25563
400282	222050	155	166248	97860	139	52615	29334	134	290	161	0	29	62	0	-79	273	0	2.25752
134001	108755	87	52756	42443	83	20213	16219	59	-47	62	0	36	96	0	-2148	98	0	2.25846
205826	141245	99	109484	77523	99	30836	21286	88	-28	62	0	-148	28	0	-2	388	0	2.26223
172500	133886	93	58436	44902	88	25095	19304	67	-87	119	0	-26	72	0	-2914	48	0	2.26317
114987	93202	88	46174	37127	82	17195	14261	52	141	129	0	55	56	0	-174	261	0	2.26506
145199	115599	89	52540	41648	85	21634	17266	60	-24	84	0	103	100	0	-103	388	0	2.266
242462	160705	109	89907	57653	108	33105	21070	101	-14	106	0	-102	50	0	259637	217538	73	2.266
159445	122632	94	67912	51402	89	24477	18887	67	-113	70	0	-102	21	0	-3208	0	0	2.26694
103146	82483	83	42381	34671	80	16104	13676	48	-3	70	0	39	65	0	-4756	0	0	2.26694
191913	134180	98	77881	54187	97	31261	21637	81	-109	30	0	-2	56	0	-7057	0	0	2.26789
472116	248157	171	334163	191780	155	104717	58385	150	-128	190	0	-71	229	0	-6661	0	0	2.26789
224035	159163	102	73487	48618	97	35773	25345	91	-158	78	0	147	139	0	-3535	0	0	2.26883
269751	171193	115	128729	80843	110	33107	21159	96	-31	80	0	-19	88	0	195	566	0	2.27166
80133	67129	78	28689	23307	72	10893	8902	43	25	87	0	48	54	0	-2663	0	0	2.27166
167910	131836	91	64140	50084	88	23943	18914	64	12	158	0	113	67	0	-777	694	0	2.27166
170776	125957	100	70296	50298	91	24903	18508	62	85	186	0	-64	47	0	-7395	0	0	2.2726
163324	128097	95	55088	43653	85	25179	19363	69	-27	89	0	67	68	0	-415	54	0	2.27543
136003	109560	85	39761	31966	83	18498	15177	53	-36	71	0	-43	44	0	31	271	0	2.28014
58611	52270	72	25737	21371	66	7837	6178	39	17	67	0	-28	62	0	-3256	5	0	2.28108
146557	116409	90	48954	39076	84	24355	19413	61	20	107	0	69	76	0	-2218	16	0	2.28108
92600	76331	80	33678	27371	78	15914	12800	52	-22	160	0	-52	53	0	-312	232	0	2.28297
57797	41268	85	46059	33009	82	3776	2837	31	8	87	0	57	87	0	134	415	0	2.28485
185272	131060	96	78013	56094	95	27169	18556	77	3	87	0	-34	54	0	-370	585	0	2.28579
225654	142599	108	79716	49186	101	31240	20314	92	53	144	0	-48	72	0	-5392	0	0	2.28579
422085	210415	152	172250	82847	149	62024	32227	143	-55	89	0	118	120	0	-379	277	0	2.28768
325811	201860	120	110318	67012	118	46054	28384	115	-33	105	0	143	105	0	-14231	0	0	2.28862
86803	72403	80	32485	26870	76	12134	9547	45	-75	69	0	83	78	0	-10019	0	0	2.28862
181513	125487	96	83833	59275	93	23327	15937	65	-30	94	0	52	47	0	-251	308	0	2.29428
146133	113982	91	53037	41299	86	22981	17910	61	-202	63	0	112	67	0	-6113	0	0	2.29428
491252	253394	160	331890	186983	161	110078	60804	156	342	907	0	213	540	0	592	567	0	2.29711
148835	113501	94	65606	49474	89	24526	18337	66	-31	84	0	-89	69	0	-29500	0	0	2.29711
247089	156490	102	95536	61992	100	33749	20774	91	-111	101	0	-75	46	0	-25344	0	0	2.29711
339790	195299	128	146365	87091	125	53786	31313	120	158	149	0	112	88	0	-13646	0	0	2.29805
169041	130863	93	68880	53087	89	24366	18880	64	-25	76	0	-24	84	0	-24	492	0	2.29899
206279	143565	99	65230	43935	96	30976	20919	85	-205	82	0	-37	57	0	-6827	0	0	2.29993
76605	61886	82	37594	30711	78	10302	7756	44	109	173	0	7	42	0	-6348	0	0	2.29993
181623	134057	111	74995	55657	95	24104	17835	66	73	107	0	-131	36	0	-877	162	0	2.30088
151196	120192	89	62483	49902	87	25342	20222	62	13	183	0	-66	50	0	-4140	0	0	2.30088
245359	165167	105	127997	87244	103	34629	24144	90	10	94	0	-27	65	0	-8289	0	0	2.30182
71443	60477	78	33330	26770	76	10908	8886	44	125	116	0	16	88	0	-735	18	0	2.30276
165989	127895	105	67923	51903	95	25625	18945	74	193	158	0	97	98	0	-594	374	0	2.30276
169307	134768	89	96632	76848	90	21428	16712	56	-97	83	0	11	70	0	-181	346	0	2.30653
281520	171617	110	100403	60575	110	35857	20998	104	53	132	0	12	53	0	-2982	0	0	2.30747
219864	148814	111	89315	60557	98	30022	19984	83	-36	101	0	100	110	0	-1667	0	0	2.30842
140297	114934	86	63785	51529	85	17416	13431	50	45	198	0	-49	41	0	-8668	0	0	2.30842
140709	111165	92	62625	49284	86	19114	14880	54	105	138	0	-16	45	0	-132	190	0	2.31219
66746	55863	78	19663	16272	55	10064	8086	42	83	87	0	-38	30	0	169	277	0	2.31502
111695	88296	84	36793	29605	81	16354	13093	49	-61	47	0	29	76	0	-391	337	0	2.3169
93651	74328	87	30772	25307	78	12162	9558	46	25	110	0	92	121	0	-364	314	0	2.31879
255604	163888	109	115890	76664	106	37009	23056	101	-182	52	0	47	73	0	221	500	0	2.31973
226676	140947	113	88765	54955	104	34960	21342	100	-80	79	0	-9	55	0	-4755	0	0	2.31973
127474	104112	87	43971	35557	83	18451	14956	53	-70	64	0	-46	78	0	243	898	0	2.32161
335267	197674	127	127082	74320	127	61255	36144	124	-140	113	0	-45	73	0	-1027	208	0	2.32256
46375	36964	76	18947	15798	53	5971	5187	34	-26	55	0	52	91	0	-543	165	0	2.32444
123041	90423	96	71289	54628	86	327	257	0	-68	65	0	7	79	0	297	438	0	2.32633
98862	79752	85	51510	41885	81	15186	12595	48	-67	166	0	155	85	0	397	844	0	2.32727
142081	113876	87	41072	32857	84	24782	19635	71	48	113	0	-43	48	0	188	761	0	2.33104
335056	200167	120	128798	78560	117	45710	26113	111	-7	101	0	-33	47	0	-140	396	0	2.33292
160501	124443	94	62684	48067	88	27303	21098	69	-77	89	0	27	72	0	475	484	0	2.33481
131892	106176	89	56406	44640	84	17469	13788	53	168	107	0	55	70	0	363	509	0	2.3367
255371	164826	112	96019	60601	107	36415	23224	97	18	112	0	22	68	0	216584	184612	60	2.3367
177796	121524	100	71042	48286	95	24248	16268	65	45	123	0	62	73	0	-143	477	0	2.34047
149512	122639	84	69171	55372	84	23721	18523	59	-88	51	0	-30	53	0	-2574	0	0	2.34047
147151	118010	88	36343	29330	83	22938	18213	60	63	95	0	-87	71	0	-401	298	0	2.34706
314302	189624	121	120127	74176	119	42165	26678	113	-289	33	0	67	108	0	-1468	87	0	2.34801
211703	143655	108	79253	54637	101	25171	17230	70	66	105	0	53	77	0	-4515	0	0	2.34895
198914	139236	100	92751	62906	95	24312	16822	67	-4	178	0	-14	93	0	-5710	0	0	2.34895
62407	51795	82	19634	16052	54	7623	6533	38	60	136	0	-127	1	0	-311	178	0	2.35366
101338	83159	88	35248	28878	77	13177	10733	49	-55	78	0	-26	64	0	1482	1354	9	2.35366
143600	108212	91	62744	45832	89	24043	16806	67	-110	55	0	-103	22	0	-264	390	0	2.35555
47435	25732	87	89508	41907	92	574	386	0	-77	49	0	121	100	0	-1342	0	0	2.35649
255140	156086	106	107591	66034	105	34978	21253	94	142	132	0	-64	100	0	-383	303	0	2.35649
160300	123792	91	62895	48606	88	24117	18178	63	-91	69	0	62	67	0	-4675	0	0	2.35743
231042	161093	103	98658	68981	99	30608	20928	85	-66	76	0	17	33	0	-1761	0	0	2.35837
150636	118440	92	67144	52773	85	22105	17215	57	-20	129	0	22	67	0	-2369	0	0	2.35837
256175	160227	112	101905	63853	102	32115	20055	91	174	135	0	77	82	0	123	661	0	2.3612
357303	203514	129	132377	76179	129	51903	29390	124	-50	78	0	-99	36	0	-12255	0	0	2.3612
143504	109696	88	48610	35958	86	23844	16863	64	118	101	0	-180	43	0	-20264	0	0	2.3612
89619	73047	86	16399	13605	50	10663	8904	43	-29	101	0	27	65	0	62	274	0	2.36497
244941	157685	117	100785	65374	103	35438	23778	97	-94	65	0	-51	73	0	-1173	0	0	2.36686
76485	62335	78	28823	23184	76	7726	6719	38	99	115	0	-30	118	0	-840	374	0	2.36686
441603	205872	146	309306	181038	146	110505	61569	142	-52	125	0	150	123	0	316	742	0	2.36874
291557	172489	135	119851	65803	135	43906	24468	135	2312	1736	22	2011	1438	22	405304	598693	51	2.36874
134978	108537	87	75916	61457	86	23626	18846	60	-82	37	0	32	53	0	-249	324	0	2.37157
70796	57072	78	25433	21095	66	8217	6764	40	44	127	0	-10	68	0	-109	416	0	2.37534
56860	47100	75	18672	15428	52	6981	5551	40	143	135	0	-138	15	0	-157	462	0	2.37628
201212	143785	99	98939	71502	96	25892	17710	71	32	89	0	-73	31	0	-3012	0	0	2.37628
150528	120939	89	66531	53297	84	22622	18111	58	-205	32	0	-21	79	0	-12	315	0	2.37911
167994	129714	91	56081	43526	87	21691	16691	57	52	159	0	-72	35	0	-3384	0	0	2.37911
126102	101205	89	52010	41713	83	17680	13285	53	131	170	0	-54	52	0	-386	187	0	2.381
228697	150094	110	91665	59897	101	33203	21618	89	202	151	0	27	64	0	-487	194	0	2.38477
91625	76190	79	25335	20981	61	10955	8924	43	-63	119	0	-14	83	0	-5367	0	0	2.38477
162405	126937	103	54298	42680	86	21480	16937	58	-65	75	0	-65	28	0	-1957	74	0	2.38571
310350	176076	123	136152	79602	118	46008	25747	113	173	121	0	95	72	0	-970	255	0	2.38665
218323	145341	103	104552	70663	101	27698	17527	71	-59	114	0	-27	42	0	-2290	0	0	2.3876
293307	172294	113	120656	69765	112	36438	20922	104	154	129	0	5	40	0	-64	338	0	2.39042
173155	122038	98	79232	55405	94	24938	18125	69	123	105	0	-70	24	0	254	558	0	2.39325
140321	111992	88	46332	36837	86	21431	16603	57	-25	108	0	57	76	0	-1576	32	0	2.39325
165773	127769	97	64380	50541	90	23839	18052	67	153	91	0	-77	60	0	-328	275	0	2.39514
153161	121812	94	46521	36748	84	23211	17735	60	17	87	0	40	64	0	-300	425	0	2.39985
77595	63042	80	30865	25401	77	7079	5602	39	13	43	0	14	113	0	-238	440	0	2.40268
146367	112640	94	50199	37756	88	24052	18185	64	-68	101	0	65	62	0	-2070	0	0	2.40268
107410	85599	84	49525	40285	81	13344	10648	46	-162	118	0	15	51	0	-618	149	0	2.40456
196046	134757	97	83788	58609	96	29267	19984	88	60	76	0	-66	63	0	242	868	0	2.40645
60295	49886	74	24117	20128	62	7053	5827	38	-82	121	0	41	93	0	-987	375	0	2.40739
103596	84865	82	43882	35753	80	12247	9407	46	-40	71	0	-106	15	0	-1928	0	0	2.40739
386179	223234	127	162360	95678	124	59576	34826	119	52	72	0	60	56	0	-6351	0	0	2.40739
272945	175616	100	102414	65942	101	35674	22296	98	34	138	0	12	58	0	-19547	0	0	2.40739
168853	133971	90	59749	47575	87	22304	17291	56	83	144	0	6	38	0	-19990	0	0	2.40833
167169	117950	107	78473	57353	91	22588	16441	65	-100	49	0	29	81	0	-3028	0	0	2.40928
81466	66584	84	30551	24837	78	9215	7633	41	-67	55	0	35	87	0	608	730	0	2.41022
170105	135382	91	67877	52998	88	27337	21464	80	-32	134	0	7	40	0	-452	241	0	2.4121
102062	84975	84	31378	25598	78	15334	12753	46	-48	169	0	-38	54	0	-812	164	0	2.41305
45148	37277	72	19812	16419	54	7171	6096	38	-51	94	0	-20	52	0	-829	274	0	2.41399
186622	131186	100	64602	44307	93	25101	17632	70	243	142	0	-65	52	0	-1326	219	0	2.41399
56300	45237	80	24913	20966	63	10402	8378	44	92	97	0	34	62	0	-207	251	0	2.41964
65994	60692	52	28325	23682	74	9841	7919	43	6	68	0	60	123	0	-887	81	0	2.41964
179312	143101	90	73819	57207	89	23470	18006	68	138	212	0	113	141	0	3205	15982	14	2.41964
145510	115350	93	53809	43113	85	22229	18241	57	45	123	0	19	55	0	900	859	0	2.42341
164459	125320	93	66550	50389	88	22722	17593	66	-199	43	0	-49	52	0	-2258	0	0	2.42436
128886	104370	86	54525	44176	83	14608	11523	47	-156	65	0	-39	83	0	-6195	0	0	2.42436
135757	108932	90	55665	44710	83	18534	14405	57	-60	85	0	10	36	0	-2546	0	0	2.42436
168823	122603	108	65943	49187	92	24676	17590	70	-87	125	0	-31	46	0	-2265	29	0	2.4253
153481	116377	90	69010	51532	88	24326	17761	66	-41	61	0	-13	64	0	-7114	0	0	2.4253
48009	41531	59	20942	17886	52	8958	7315	42	27	157	0	-57	72	0	-6821	0	0	2.42624
218815	143410	104	95792	64839	100	26768	17678	78	87	104	0	-100	81	0	-8000	0	0	2.42624
187558	140093	94	83288	62665	91	27879	20743	73	-52	66	0	-46	42	0	-11826	0	0	2.42624
36376	28562	75	10212	8506	42	5178	4531	31	-50	46	0	39	68	0	-168	608	0	2.42813
158011	121797	88	71338	54243	89	25996	19353	69	67	133	0	16	83	0	2425	1155	7	2.42813
232840	167994	101	89898	65200	97	34056	23570	91	71	136	0	-17	50	0	15	554	0	2.43095
176321	139076	97	59788	46642	88	29443	23564	72	19	234	0	47	88	0	-559	110	0	2.43284
112695	94334	82	47312	38279	80	16411	13429	47	-205	78	0	-54	47	0	-169	302	0	2.43567
48419	41154	70	21072	17706	57	7791	6626	39	163	162	0	-53	38	0	346	391	0	2.44038
219007	152934	101	85748	58796	98	30931	21535	80	-90	132	0	-118	29	0	378	411	0	2.44321
209461	142876	99	85400	57254	97	34619	23264	93	118	202	0	-107	54	0	-20500	0	0	2.44415
40675	37195	49	19511	16989	49	6727	5231	38	-23	77	0	22	66	0	-18685	0	0	2.44415
121403	99365	85	36259	29908	80	18944	15403	54	-104	86	0	-17	42	0	-11271	0	0	2.44415
149067	118710	89	54292	43610	86	21784	16861	62	88	102	0	-3	59	0	-7510	0	0	2.44415
128405	103878	89	54592	44289	82	18210	14674	53	80	90	0	118	66	0	-7938	0	0	2.44509
49381	41261	74	13065	11061	46	5717	4611	35	-83	108	0	-78	34	0	55	514	0	2.44886
174897	136705	99	74396	58659	91	27873	21120	71	-29	151	0	1	53	0	460	811	0	2.45169
156707	112581	93	64746	46122	91	22401	15616	66	114	145	0	-38	49	0	-605	94	0	2.45546
356531	202832	130	125928	73020	124	60054	34015	121	-162	83	0	-23	45	0	-1725	328	0	2.45546
134490	106081	96	44783	36517	84	17136	13236	53	-237	44	0	73	56	0	-5568	0	0	2.4564
147035	115492	102	66406	52483	92	19951	15140	59	295	290	0	319	320	0	-4509	3632	4	2.4564
45225	38338	70	18469	15455	54	5337	4452	34	106	151	0	27	94	0	-126	238	0	2.45735
152986	120690	88	61354	47936	87	20309	15840	56	-64	32	0	-16	54	0	280	407	0	2.46112
329280	193195	123	122959	72600	121	43469	26195	116	-83	116	0	-150	42	0	-37	427	0	2.46395
292069	182213	111	112830	72292	108	43183	26804	105	103	115	0	-49	90	0	-4412	0	0	2.46489
58456	48942	75	26791	22364	67	7417	6200	37	-101	60	0	-45	99	0	-6930	0	0	2.46489
306399	183044	125	136084	83610	110	44626	27041	104	108	147	0	115	74	0	-343	227	0	2.46866
79175	66494	83	33622	28211	76	8843	7595	39	-206	59	0	87	68	0	84	667	0	2.4696
59644	49948	78	15327	12751	48	7226	5660	38	44	126	0	-26	85	0	-2668	31	0	2.4696
37890	32243	71	21496	17822	59	5051	4005	33	17	121	0	56	140	0	-2072	0	0	2.4696
102510	83323	82	45959	37328	80	11442	9006	45	153	113	0	28	83	0	-102	348	0	2.47149
91263	74250	86	45815	38149	78	10550	8200	45	22	94	0	55	63	0	-1812	0	0	2.47149
154807	125893	86	40152	32121	84	16785	13401	50	-2	129	0	-59	99	0	-384	255	0	2.47243
65960	54759	78	23384	19509	63	9932	8221	42	-33	92	0	1	98	0	-728	391	0	2.47337
141973	114585	86	55247	43957	84	18903	14847	56	-107	28	0	61	74	0	-65	514	0	2.47431
152033	118001	92	63088	48358	88	19673	14667	56	8	100	0	96	83	0	-4709	0	0	2.47431
166709	129790	94	64569	49412	91	23045	17421	60	-56	51	0	-7	78	0	2084	2029	29	2.47431
123753	100305	93	46416	37656	81	17609	14189	50	80	166	0	63	64	0	-7395	0	0	2.47526
58139	48762	74	18618	15667	53	7175	6019	38	45	88	0	-34	84	0	-4983	0	0	2.47526
124928	102350	84	55649	45325	82	17095	13506	55	-74	42	0	17	65	0	-6099	0	0	2.47526
55359	45519	81	21765	17950	59	7593	6283	38	14	79	0	51	85	0	97	522	0	2.47714
191618	143190	109	82110	62041	93	27688	20893	73	51	81	0	-24	57	0	-150	400	0	2.47808
405453	188676	219	170587	75719	209	60951	29395	171	-1	95	0	217	132	0	-1397	538	0	2.48091
163766	126088	91	67506	50647	90	22700	17082	61	-139	35	0	-58	39	0	-3118	0	0	2.48091
282457	176230	107	90950	55323	104	31745	18868	84	235	198	0	-2	72	0	-11471	0	0	2.48091
169492	133429	92	66488	52717	86	27407	20996	68	90	176	0	-23	55	0	-6135	0	0	2.48185
91845	75598	86	39560	32515	79	10804	8578	44	117	150	0	-1	36	0	-1120	218	0	2.48185
125720	103446	93	37450	30465	81	18874	15079	55	-49	84	0	-36	98	0	-388	174	0	2.48563
153755	122604	90	58418	46539	85	23699	19152	63	97	97	0	-98	74	0	-2372	54	0	2.48657
140245	115395	86	54691	44444	84	20147	16582	56	49	111	0	50	90	0	-3748	0	0	2.48657
142408	115395	97	45465	36918	83	24353	19838	62	9	61	0	40	61	0	-901	263	0	2.48751
269578	166505	113	113882	73511	109	44091	28167	104	87	91	0	44	68	0	-306	332	0	2.49034
140612	113859	88	55816	45217	84	27769	21484	67	-60	44	0	75	86	0	-9249	0	0	2.49034
93660	77323	81	32004	26603	71	11060	8816	42	66	106	0	90	79	0	-7540	0	0	2.49034
375080	204239	135	153704	79953	134	63673	35137	132	-258	66	0	19	146	0	-9574	0	0	2.49128
165784	119626	102	71902	51521	91	23460	16647	64	-44	100	0	-94	35	0	-408	195	0	2.49222
189663	134442	94	86275	63096	94	28969	19798	79	-13	110	0	-1	50	0	-3416	0	0	2.49317
243008	155706	100	113767	74076	101	33340	20753	95	86	118	0	-39	38	0	-63	405	0	2.49882
205935	159284	93	59709	46577	91	26355	19928	64	3	162	0	4	41	0	-236	291	0	2.50071
131223	105527	101	49673	40468	83	16347	13206	49	-9	102	0	37	87	0	-1653	86	0	2.50071
48375	39593	75	26570	22834	68	7753	6806	38	-78	35	0	-148	26	0	-4	295	0	2.50259
189316	143936	95	79387	60785	92	25545	19292	62	-32	133	0	110	90	0	-1126	287	0	2.50259
145720	118406	91	69161	55444	85	23327	19017	63	-8	89	0	10	100	0	-376	370	0	2.50448
204419	139180	114	87589	58739	97	33398	23552	88	88	108	0	66	73	0	-1911	0	0	2.50542
161536	126641	88	71385	55683	87	25287	20342	65	-58	71	0	-43	63	0	203	617	0	2.50919
133098	108592	84	50075	40445	83	20310	16495	53	109	109	0	-44	51	0	-94	441	0	2.51108
149573	117854	94	50765	40751	86	18586	14378	54	-74	53	0	-2	58	0	-4601	0	0	2.51108
276578	181758	109	127717	87336	108	35196	22917	98	-301	34	0	66	110	0	-3729	0	0	2.51202
112444	83656	84	41233	29857	84	14131	9837	54	-212	79	0	-18	56	0	10	635	0	2.51296
71024	58875	79	25191	20884	65	10763	8580	44	-2	91	0	18	41	0	-2402	0	0	2.51296
324001	188883	119	138715	81492	117	35549	20617	97	10	134	0	36	93	0	-4230	0	0	2.5139
173716	138337	89	111598	88877	91	24207	18705	65	-96	70	0	109	97	0	-10431	0	0	2.5139
66509	56327	75	29060	24211	73	9127	7526	41	24	115	0	38	94	0	-373	136	0	2.51767
298426	181640	124	126811	75075	108	44719	27915	103	201	160	0	26	108	0	-1871	0	0	2.51767
67768	60434	66	29422	24888	67	10423	8634	44	-151	41	0	9	57	0	-10547	0	0	2.51767
88566	74498	80	38058	31733	77	11451	9144	44	59	105	0	-53	33	0	-11188	0	0	2.51862
231172	148690	105	94348	61253	102	30857	19510	85	204	166	0	-30	61	0	835	879	0	2.52144
58698	46487	81	21866	17977	56	9050	7342	40	74	99	0	-52	53	0	-136	236	0	2.52427
284265	182679	113	117865	78347	114	36584	23760	99	42	190	0	91	78	0	-793	389	0	2.52521
248119	162665	104	118495	79910	104	38247	26216	99	74	84	0	-58	52	0	-237	559	0	2.52804
101899	84347	85	26892	22032	70	14640	11879	47	124	158	0	-79	40	0	-1890	185	0	2.52804
143859	113106	97	52777	41313	85	24145	19307	62	-34	76	0	-41	30	0	-4334	0	0	2.52804
234298	160470	101	114389	76383	102	38822	25687	96	140	118	0	52	51	0	264817	205065	115	2.52804
166844	131511	98	53438	42357	86	22313	17064	61	-73	115	0	38	66	0	-420	481	0	2.52993
33425	28733	69	11381	9717	43	5298	4464	34	-3	114	0	-46	20	0	-4701	0	0	2.52993
128164	104338	88	48865	39500	82	18130	14316	52	-57	80	0	16	105	0	-1279	74	0	2.53087
150306	118444	98	60186	48124	88	26365	20739	72	-28	116	0	-75	57	0	275	314	0	2.53181
209340	146004	109	109425	77687	99	29032	20576	81	54	167	0	-64	65	0	-2263	0	0	2.53276
169776	126278	100	70593	52584	91	22634	16284	64	-35	83	0	-59	115	0	-650	222	0	2.5337
311630	149802	157	135483	69134	154	42128	21484	139	141	557	0	222	393	0	209	519	0	2.53558
158672	127174	87	51695	41621	85	23796	18446	62	-112	67	0	-14	42	0	-460	283	0	2.53841
187120	147347	93	85844	68170	91	24824	20155	63	125	177	0	-28	51	0	-2756	0	0	2.53935
409458	232161	132	163747	95094	129	60179	35293	124	-49	64	0	-21	74	0	-15496	0	0	2.53935
116805	96100	86	60195	49332	83	14758	12234	49	96	151	0	47	115	0	677	724	0	2.54407
232054	150367	105	94462	60441	99	29763	19101	78	25	123	0	-51	59	0	-1004	28	0	2.54501
190290	144846	94	81245	60691	92	26784	20912	65	107	132	0	-18	66	0	440	936	0	2.54784
211720	159107	96	86738	64552	94	34452	26087	88	124	79	0	56	111	0	-263	201	0	2.54878
128142	106642	82	50611	41541	81	20735	16783	55	-37	55	0	6	49	0	-8247	0	0	2.54878
128001	106942	84	57233	47082	82	18025	14547	52	45	129	0	-147	35	0	2065	2376	29	2.54878
222835	151758	101	107892	73643	99	31000	21443	83	4	80	0	-83	51	0	-8593	0	0	2.54972
167751	130678	99	68575	54479	88	25091	19237	67	-183	76	0	34	73	0	-3168	0	0	2.55066
97021	79377	81	44341	36730	80	11627	9068	45	44	159	0	56	52	0	-94	220	0	2.55349
177517	140358	94	75177	59426	88	26946	20829	73	78	132	0	0	91	0	181	880	0	2.55538
249689	159003	104	83356	52998	101	37705	23849	99	101	132	0	-90	53	0	-5977	0	0	2.55538
216607	152706	97	94531	66482	97	34072	23271	93	-69	90	0	-60	31	0	-11738	0	0	2.55632
182138	125629	96	86447	59330	95	24865	16324	65	-37	52	0	-45	58	0	-11440	0	0	2.55632
127761	102641	90	50006	41116	81	20486	16194	57	-119	100	0	-7	73	0	327	359	0	2.55821
134646	106472	101	51693	41318	84	18947	15170	53	122	184	0	1	48	0	-830	75	0	2.55915
126640	101402	97	51312	41684	82	18305	14907	54	61	78	0	46	72	0	6	618	0	2.56009
333461	190756	123	119220	69602	117	45642	26352	115	-176	39	0	16	61	0	-5787	0	0	2.56103
250710	158743	105	106182	66939	105	35747	23489	98	-104	54	0	32	97	0	-12634	0	0	2.56103
156119	124967	97	55167	44334	85	26925	21555	65	-87	63	0	9	57	0	-8558	0	0	2.56103
180363	130627	94	80955	58023	93	24981	16967	65	9	155	0	-11	52	0	-536	188	0	2.56292
205757	123197	105	68399	38612	102	34225	20532	97	10	91	0	24	71	0	836	1004	1	2.56763
124437	100389	85	55330	44802	83	20367	16780	53	-95	86	0	-74	51	0	-3239	0	0	2.56763
90463	75372	87	38550	31920	77	9151	7546	41	-25	64	0	-19	65	0	-74	437	0	2.56952
179458	130482	100	95913	72216	93	24679	17227	64	64	104	0	-4	59	0	-91	350	0	2.5714
59178	50113	75	17333	14873	48	6778	6079	36	25	86	0	-22	30	0	-3851	0	0	2.5714
139401	112480	87	47100	38069	84	16431	13098	51	-124	36	0	106	76	0	-112	316	0	2.57706
165398	115832	98	74353	52348	91	25510	17805	66	110	125	0	-80	60	0	-3031	0	0	2.57706
214241	151918	114	150712	108489	99	770	505	0	-191	67	0	127	106	0	-1309	79	0	2.578
310019	224427	116	136515	99755	111	34934	25876	98	115	124	0	-9	60	0	223	356	0	2.57894
429589	209804	159	171116	84211	151	72090	34417	145	111	677	0	147	520	0	796	673	0	2.58177
58718	51706	71	27761	23677	58	9136	7669	39	-235	13	0	-35	51	0	-15212	0	0	2.58177
334424	207666	130	115027	71115	119	44002	28090	114	195	151	0	71	89	0	-7245	0	0	2.58271
131142	106966	87	35219	28811	81	20268	16356	56	-8	162	0	39	62	0	-135	428	0	2.5846
458880	235036	158	214439	110823	156	68410	36569	150	267	641	0	200	413	0	-2072	76	0	2.58554
326652	199077	126	152879	97391	126	42632	26410	120	-86	95	0	76	86	0	-11142	0	0	2.58554
213046	143148	99	94375	63446	99	25071	16452	68	-98	164	0	-38	49	0	-288	278	0	2.58743
176890	123030	112	69583	47056	112	24779	17074	82	766	624	0	653	467	0	-213	384	0	2.58743
113385	90651	85	49673	39851	84	15513	12350	50	29	94	0	-3	88	0	277268	199253	98	2.58743
148023	123086	84	61915	50701	83	23340	18755	60	-18	103	0	-173	28	0	-9669	0	0	2.58743
58809	50424	84	30697	25809	70	7685	6299	39	205	202	0	-88	18	0	-218	323	0	2.5912
215641	147252	102	78769	51910	99	29209	20309	87	-52	80	0	-27	81	0	-290	409	0	2.59591
157405	127053	87	65724	52085	86	22385	17390	65	-6	53	0	28	80	0	-6048	0	0	2.59591
98370	81849	86	28377	23308	71	14466	11065	48	43	78	0	22	79	0	-964	189	0	2.59685
255226	162704	110	127576	86158	104	33238	21588	90	177	166	0	-8	58	0	-4973	0	0	2.59685
55780	47149	76	20545	16974	58	7040	5404	39	-144	64	0	103	81	0	-557	278	0	2.59874
457276	209701	167	240662	116955	167	83663	42833	160	607	1137	4	625	759	0	419	504	0	2.59968
58696	50279	76	20423	16972	56	7519	6260	38	-42	86	0	33	73	0	538	734	0	2.60156
208002	139273	101	100509	68966	98	29591	19106	76	60	87	0	32	102	0	597	1144	5	2.60722
92844	77708	81	46837	38630	79	9989	7562	43	-44	64	0	23	85	0	48	753	0	2.61005
97630	79325	85	37169	30453	78	17011	13274	56	-94	89	0	-55	32	0	286	1087	3	2.61099
163697	129818	99	84360	67704	89	26819	20868	68	69	122	0	-10	33	0	-360	248	0	2.61288
151049	121834	89	52059	41437	86	24241	19693	59	-63	88	0	-13	58	0	-127	434	0	2.6157
73252	61262	85	22186	18600	58	9215	7770	41	11	97	0	95	110	0	-2218	0	0	2.61665
162732	127382	89	60072	46301	87	26123	19959	67	-52	101	0	173	145	0	379	452	0	2.61853
173206	138176	88	47679	38591	85	23827	18150	64	270	154	0	-11	75	0	-321	296	0	2.62042
190262	132714	97	83379	59781	93	25732	17498	73	-152	54	0	-22	91	0	1005	1240	6	2.62042
148548	119388	89	66984	52964	86	20080	15550	56	1	133	0	-42	20	0	-7405	0	0	2.62042
159102	127060	86	61103	48402	85	22698	17563	61	180	128	0	60	77	0	-4067	0	0	2.62136
98413	81982	83	20885	17281	55	11226	9078	43	-26	55	0	-44	27	0	-2721	0	0	2.62136
173034	136848	91	67766	54076	87	20107	15883	56	-130	75	0	39	60	0	-59	307	0	2.62324
138104	114559	88	60073	48812	84	21466	17033	60	148	209	0	55	103	0	-5477	0	0	2.62324
51473	43799	77	20761	17610	56	7966	6949	39	108	141	0	82	79	0	248	415	0	2.62607
177399	141994	90	51072	40848	87	22416	17604	64	-65	68	0	-32	92	0	-604	126	0	2.62796
135629	109342	92	48587	39328	84	21185	16940	59	194	163	0	-98	44	0	58135	99274	100	2.62796
61534	53437	77	31588	26886	72	8421	7075	40	108	145	0	-113	61	0	-8557	0	0	2.62796
130674	108788	89	59351	48533	82	19179	15480	55	-72	70	0	-80	62	0	-8740	0	0	2.62796
211534	148271	95	84188	59416	95	28348	19350	76	-13	153	0	-15	71	0	-11428	0	0	2.62796
163139	119415	97	68201	50158	91	25631	18610	70	100	114	0	-61	63	0	-13139	0	0	2.62796
43251	36925	70	18386	15684	51	6703	5676	36	16	112	0	-56	42	0	-4119	0	0	2.6289
163441	129699	88	63561	50879	86	23947	19283	59	-21	47	0	53	80	0	-2137	0	0	2.6289
173431	125751	96	74829	55109	91	24928	17813	71	97	103	0	-17	55	0	-5129	0	0	2.62984
157776	125401	96	54535	43594	85	22875	18229	61	124	160	0	-113	35	0	-648	315	0	2.63079
147389	124901	83	42283	35151	80	20853	16843	59	32	126	0	-21	68	0	-27397	0	0	2.63361
168763	136716	87	78613	62563	88	52061	40891	86	19	128	0	14	58	0	-12540	0	0	2.63456
282610	174282	118	127295	79133	109	38226	22750	102	49	102	0	-64	26	0	-669	216	0	2.63644
83742	69639	80	31487	26082	78	11224	9220	44	129	151	0	3	54	0	-5304	0	0	2.63738
241810	161313	104	104372	72007	101	33646	22847	88	61	152	0	84	72	0	-7768	0	0	2.63738
283269	179056	121	123058	77881	105	38087	23386	100	40	99	0	83	86	0	-542	176	0	2.63833
180366	137864	94	78015	59301	91	25466	19196	61	-134	44	0	27	80	0	-1555	721	0	2.63927
115888	95763	89	48324	39836	80	16095	13403	50	96	167	0	33	66	0	539	618	0	2.64304
127195	102194	92	47526	39235	82	17425	13659	50	81	121	0	74	83	0	-4614	0	0	2.64304
166448	134072	89	79927	64147	87	26450	21627	66	-75	79	0	68	89	0	222	406	0	2.64492
50266	43450	73	23104	19363	60	7636	6210	39	76	127	0	-15	53	0	-1366	0	0	2.64587
223868	152575	100	92833	62095	98	29229	20017	75	-148	63	0	38	65	0	-1731	0	0	2.64587
159942	116675	91	73553	52346	89	23872	16137	65	161	187	0	-53	79	0	-2917	0	0	2.64587
187508	137837	97	88821	66133	93	27258	19800	72	124	133	0	-127	85	0	-7547	0	0	2.64681
174342	138042	88	75297	58845	88	24443	18827	61	156	187	0	-38	83	0	-8575	0	0	2.64681
204442	157182	97	94436	72785	91	26374	19690	72	-50	61	0	5	78	0	508	639	0	2.64964
189051	135871	96	94280	69042	93	24292	17443	63	154	107	0	33	47	0	-2439	0	0	2.65058
187305	142455	91	71319	53638	91	28063	20419	86	29	126	0	39	48	0	-8858	0	0	2.65058
47921	41917	70	18756	15899	51	6386	5442	37	10	133	0	54	51	0	-7110	0	0	2.65058
227699	159143	107	69799	49032	102	33167	22148	86	44	177	0	4	68	0	-526	177	0	2.65246
203183	144275	101	91505	64954	94	28220	19292	76	-91	124	0	82	89	0	7518	3561	66	2.65246
257754	162355	106	94944	58836	104	39282	24932	100	1	87	0	118	93	0	-220	481	0	2.65624
38511	31385	74	16664	14069	50	7171	6067	37	-103	40	0	-30	49	0	-816	225	0	2.65718
131317	107145	90	59067	48120	83	18975	15418	56	-142	33	0	-45	53	0	-408	193	0	2.65906
87954	75770	77	29223	24651	69	12890	10431	45	72	69	0	-21	40	0	-5454	0	0	2.65906
218362	146009	101	83833	55260	97	23689	15950	67	-62	42	0	-106	58	0	-6104	0	0	2.65906
88041	74673	78	39647	32506	78	10505	9193	41	-72	83	0	-26	51	0	268	323	0	2.66283
174977	136182	104	71642	56120	88	28137	21572	69	-14	68	0	28	69	0	-2147	19	0	2.66283
163931	124588	96	63392	47387	88	25142	19509	60	-32	75	0	10	59	0	-3187	0	0	2.66378
129344	107153	84	52621	43130	82	18393	15043	57	191	167	0	116	106	0	-3437	0	0	2.66378
150009	113509	97	61712	46002	89	21784	15783	58	-19	81	0	-33	49	0	25	201	0	2.66943
118404	99412	83	57954	47976	82	16674	13162	52	127	128	0	-44	35	0	-141	582	0	2.66943
124086	102050	90	55279	44997	82	18054	14313	51	-54	58	0	-127	35	0	-5370	0	0	2.66943
123500	94641	86	56874	42155	84	25370	18949	68	-1	86	0	-63	18	0	-8970	0	0	2.66943
154255	125845	86	58417	47214	85	25366	20235	67	-80	60	0	178	99	0	-616	339	0	2.67132
156678	125944	92	63909	52012	85	25923	20550	69	-35	63	0	32	61	0	-3092	0	0	2.67226
31766	26555	67	12540	11028	43	4316	3768	32	57	142	0	36	92	0	224	565	0	2.67509
62749	52948	74	25459	21109	63	9783	8102	41	-141	66	0	-16	44	0	61	315	0	2.67603
73860	62059	80	24329	20347	64	6653	5514	37	-23	43	0	-88	45	0	-468	376	0	2.67697
165590	120544	100	58140	41869	90	31028	22382	82	12	118	0	18	74	0	-2175	19	0	2.67697
230174	149840	101	91285	60084	100	31232	19381	90	98	99	0	25	59	0	-1685	37	0	2.67791
56499	47449	75	26038	21951	66	9004	7589	41	134	122	0	43	80	0	-18	354	0	2.67886
60459	49437	80	16447	13647	50	7782	6496	40	9	74	0	-65	28	0	-1796	0	0	2.6798
78553	65685	78	34002	28371	75	7725	6585	37	66	139	0	102	100	0	-1419	0	0	2.6798
130713	104006	88	54474	44035	86	17203	13897	53	-136	59	0	19	76	0	240	308	0	2.68451
131837	109083	85	58860	47853	85	21351	16964	61	95	144	0	-27	46	0	20967	9280	100	2.68451
86247	72165	80	33060	27560	77	9689	8054	41	-109	39	0	84	58	0	18	304	0	2.6864
41503	35534	67	19156	16180	54	4974	4012	33	127	108	0	-78	52	0	-56	942	0	2.68734
38504	32171	77	13818	11890	44	5539	4509	35	-162	1	0	6	92	0	-571	181	0	2.68828
488773	274855	160	208146	126471	155	78642	47181	150	602	1466	7	580	929	0	-521	362	0	2.68923
64986	55225	80	36981	31210	75	6747	5745	37	35	107	0	31	83	0	-593	76	0	2.69205
62325	52927	77	29014	24338	72	7669	6740	36	73	100	0	-78	47	0	-712	94	0	2.693
184981	140068	97	65495	49093	90	25620	19387	68	-71	118	0	35	71	0	-1943	0	0	2.693
111495	94248	82	45455	37777	80	17179	13316	52	89	103	0	-119	13	0	-8063	0	0	2.693
162683	132121	99	57394	46509	86	24015	19085	57	-104	73	0	19	44	0	-5053	0	0	2.693
142396	116973	84	48942	40184	83	23607	19538	58	-123	39	0	102	134	0	-32	467	0	2.69488
122032	102308	83	44903	37004	81	18042	14605	51	-126	82	0	-71	42	0	-5457	0	0	2.69488
167264	131737	89	69575	55280	88	22097	17724	58	-47	129	0	5	57	0	94	302	0	2.69959
167549	131471	90	66802	51757	89	23796	18733	64	66	102	0	-27	71	0	168	307	0	2.70431
168451	120095	96	74235	53825	91	23933	16320	69	34	111	0	-8	61	0	397	403	0	2.70714
62632	51416	85	27713	23282	74	6195	4953	36	140	142	0	-129	54	0	-399	229	0	2.70808
54312	44511	76	10385	8934	42	7669	6517	36	-7	52	0	86	127	0	-533	185	0	2.71091
160480	121065	92	58634	43147	90	22335	16201	63	-64	141	0	30	111	0	324	623	0	2.71468
191330	137724	94	86397	60400	94	33956	23500	89	-188	92	0	-8	75	0	-5513	0	0	2.71468
248993	162257	111	109216	72057	110	30953	20192	85	-18	95	0	0	54	0	-8204	0	0	2.71468
161290	117016	91	63320	45613	89	23279	16460	65	-96	124	0	52	38	0	-13688	0	0	2.71468
65914	53312	82	17811	14645	53	9425	7768	42	37	114	0	33	79	0	-279	275	0	2.71656
364749	203571	143	162166	90744	128	64972	36821	124	150	151	0	103	172	0	87325	78939	62	2.71656
146802	117104	89	46267	37684	84	25243	19475	68	50	205	0	-78	63	0	-69	343	0	2.71939
255996	175971	104	115741	79057	103	30367	20553	75	-33	123	0	-68	97	0	-564	120	0	2.72033
101506	87279	80	28284	23557	71	13307	10853	45	83	161	0	55	115	0	183	452	0	2.72316
427393	234950	142	182269	103492	138	107518	63876	136	214	488	0	164	162	0	856	397	0	2.72504
124870	102328	87	40908	33220	83	16128	12667	50	-63	48	0	-30	36	0	-4157	0	0	2.72599
194147	147777	97	88551	67511	93	30535	22271	78	103	140	0	-116	37	0	-1479	124	0	2.72693
75822	64271	82	31477	26357	74	10441	8737	45	-178	27	0	29	66	0	-4157	0	0	2.72693
177297	138126	93	68572	52193	90	26849	20473	66	151	157	0	75	59	0	151	306	0	2.72882
66521	56702	89	25362	21433	66	7900	6656	39	88	146	0	143	94	0	-4643	0	0	2.72882
230643	153807	105	117119	76830	102	30343	20281	76	16	111	0	-151	42	0	1568	1042	5	2.73259
193239	142037	105	72704	54012	91	31037	22242	82	-329	8	0	62	62	0	-3787	0	0	2.73259
177239	127135	94	72245	50508	93	28393	20525	79	154	146	0	43	96	0	-9922	0	0	2.73259
125572	103816	92	48092	39804	81	17480	13966	51	-100	64	0	134	101	0	-12635	0	0	2.73259
259590	163844	104	108859	71838	101	33287	20122	97	-132	62	0	-33	102	0	3415	3778	43	2.73259
144509	120222	84	49042	40964	83	23628	18621	61	-95	140	0	6	62	0	-22518	0	0	2.73259
96375	85372	63	35285	30302	68	15310	12876	47	-226	85	0	71	66	0	-21699	0	0	2.73353
63157	53676	75	26051	21733	72	8641	7339	40	14	124	0	10	51	0	-318	281	0	2.73541
34050	29231	64	15245	13104	47	5088	4258	35	88	110	0	83	108	0	495	590	0	2.73636
209610	149421	93	100677	68795	95	31109	20707	84	158	197	0	12	52	0	-627	193	0	2.7373
230185	158831	112	97116	68458	102	36294	25498	94	-122	65	0	-18	61	0	67	326	0	2.74484
133594	107949	90	55085	45223	84	18627	14855	54	107	200	0	-153	37	0	-976	299	0	2.74484
39696	35359	69	18437	15585	55	6171	5064	37	22	115	0	62	69	0	-1392	0	0	2.74578
162522	128174	91	60328	47656	87	22749	18325	58	-16	66	0	24	95	0	-527	311	0	2.74672
137345	113197	84	46854	38329	82	18353	14361	56	-46	60	0	67	97	0	491	426	0	2.75332
194921	138012	96	82941	59568	94	27888	18907	74	-90	42	0	-28	39	0	-248	410	0	2.75427
96324	80890	81	29057	24620	67	9624	8108	41	63	92	0	-16	53	0	-6482	0	0	2.75427
57326	48681	79	28815	24488	68	6053	4848	37	-159	84	0	11	39	0	-886	166	0	2.75615
105269	85450	85	39058	32202	80	13327	10938	48	-196	86	0	-50	58	0	-1159	110	0	2.75615
142336	114681	89	57453	46868	85	20525	16745	57	-58	98	0	-48	23	0	-3471	0	0	2.75615
155291	124561	88	44170	36037	84	24467	19179	70	-99	55	0	76	65	0	-4429	0	0	2.75615
210142	144192	100	130865	96615	101	38121	26566	94	252	115	0	-9	82	0	-609	119	0	2.75898
218500	140918	96	80747	51600	96	29748	18690	75	-45	85	0	-45	88	0	-26358	0	0	2.75992
51019	42447	87	19533	16645	55	6579	5544	36	31	109	0	-75	56	0	-2403	0	0	2.76086
360618	200945	129	125991	69334	128	52198	30154	123	204	151	0	-13	51	0	1534	670	0	2.76463
201855	146110	93	79527	57941	93	26588	18396	70	50	104	0	59	94	0	-13201	0	0	2.76463
133867	112803	84	30467	25491	68	24711	20350	62	-49	72	0	-62	49	0	-13708	0	0	2.76463
234867	158882	110	91985	64049	100	36282	23552	96	26	121	0	117	92	0	-492	325	0	2.76746
131354	103043	85	55526	42493	85	21041	15901	58	102	102	0	-61	23	0	-27	431	0	2.77217
164448	123315	91	59933	45496	89	21777	16163	58	-74	96	0	-1	64	0	-3302	0	0	2.77217
185512	132586	94	102809	74868	95	27018	18886	68	46	105	0	99	109	0	-310	316	0	2.77406
253439	165271	106	115325	76252	102	39662	25060	97	45	117	0	75	71	0	-239	298	0	2.775
159005	117102	97	71845	52988	91	20144	14601	58	-8	79	0	-40	54	0	-866	37	0	2.77594
142197	116518	86	45463	37299	82	22352	18303	56	-1	121	0	-10	88	0	-305	214	0	2.77972
136733	110766	85	63146	51342	84	20786	16341	54	-4	124	0	-136	57	0	-1951	0	0	2.78066
109498	91808	80	45471	37503	78	15065	12332	49	146	137	0	90	69	0	-6009	0	0	2.78066
164241	130111	95	50755	39206	87	23294	18353	58	63	108	0	-25	61	0	-2596	0	0	2.78066
186343	138233	91	84359	61083	90	28002	20416	75	-70	63	0	-14	40	0	-9281	0	0	2.7816
230984	144422	107	101274	63623	100	30743	18792	81	-27	83	0	-43	18	0	-1753	0	0	2.78254
163744	123235	106	51347	39572	88	23508	16827	65	2	119	0	-41	49	0	1165	790	0	2.78631
192287	142762	93	64441	46730	91	28018	20853	70	-27	126	0	0	115	0	-308	404	0	2.79008
177699	132072	108	75361	56472	93	25510	18987	60	131	132	0	43	84	0	-306	325	0	2.79291
87015	72374	79	37926	31255	77	8503	7021	41	-135	51	0	34	77	0	26	506	0	2.7948
44141	37519	64	24103	20321	58	6421	5479	36	-40	117	0	21	43	0	-332	208	0	2.79857
246918	167216	102	116150	79795	102	31292	20978	79	191	135	0	-32	80	0	-1100	0	0	2.79951
163416	134106	85	66855	54901	84	29189	23716	73	47	56	0	74	73	0	-3617	21	0	2.80045
134292	110658	88	52036	42617	83	21430	17159	57	-185	65	0	62	90	0	-9368	0	0	2.80045
149831	114370	88	68709	51750	87	21768	16048	60	-34	154	0	10	55	0	-13430	0	0	2.80045
213388	157084	96	92460	67540	93	29735	21351	80	7	153	0	90	83	0	-11774	0	0	2.80045
138783	113249	87	68951	56997	85	23038	18770	62	81	204	0	-99	35	0	-3193	0	0	2.80139
148707	116936	88	59169	47017	86	19430	15459	54	86	97	0	-51	34	0	-2938	9	0	2.80139
209047	141088	99	84462	55534	97	29218	20417	79	157	243	0	-69	66	0	-40	420	0	2.80422
196628	132590	99	82725	56648	96	34770	23353	93	-168	65	0	-16	49	0	-4443	0	0	2.80517
171595	127203	96	69849	51673	90	23696	17755	60	-2	126	0	-69	39	0	-10253	0	0	2.80517
64915	55207	76	19070	15934	54	8860	7293	41	86	122	0	65	75	0	-3448	0	0	2.80517
209901	153276	97	85294	62087	93	37328	26639	91	-179	59	0	-90	28	0	-288	136	0	2.80705
171634	135902	94	72985	57848	87	23970	18910	63	154	115	0	-9	70	0	-8572	0	0	2.80705
375335	193540	142	153726	75310	140	50323	26647	134	262	314	0	87	135	0	-1111	140	0	2.80894
217796	155201	99	49281	33016	91	26823	19643	71	-40	143	0	-19	100	0	-310	232	0	2.81176
120720	102671	83	44674	36923	81	17923	14004	52	27	69	0	-38	60	0	-6858	0	0	2.81176
150141	121597	97	57822	44453	84	21311	16111	59	-15	100	0	54	76	0	-4547	0	0	2.81176
126355	105350	82	47339	39279	80	21405	16907	57	-2	78	0	15	67	0	-209	258	0	2.81553
170391	123889	92	75072	54867	92	22888	15753	62	-152	62	0	10	71	0	-5848	0	0	2.81553
90980	76688	78	31398	26208	77	13810	10927	51	-86	93	0	73	101	0	-743	0	0	2.81836
129773	106788	94	46838	38480	81	18845	14990	54	-95	70	0	-88	23	0	-246	278	0	2.82119
47591	41267	80	20562	17620	53	6582	5579	37	84	226	0	-59	62	0	-1270	0	0	2.82119
65523	56221	74	17648	15059	50	10377	8645	42	5	99	0	-59	34	0	-2323	0	0	2.82119
180057	141330	100	66380	52972	88	25161	19667	63	-34	124	0	52	74	0	-3615	0	0	2.82213
433813	209621	210	154480	69835	186	60396	29529	167	-204	295	0	-65	204	0	-15749	0	0	2.82213
133953	105285	88	54268	42146	84	19396	14831	56	-165	48	0	-13	74	0	-12430	0	0	2.82213
135409	108281	88	55906	44532	84	20602	16093	55	-62	87	0	-85	25	0	-5143	0	0	2.82307
255894	165149	102	89703	55710	101	37601	23707	98	134	93	0	24	44	0	-204	864	0	2.8259
133791	110621	85	52400	42875	82	19507	15629	55	-44	89	0	86	77	0	-5225	0	0	2.82685
218827	156718	101	106604	78091	96	35812	24928	91	-37	125	0	108	63	0	-12029	0	0	2.82685
150909	108297	103	70128	50430	89	22966	16338	65	33	113	0	104	132	0	-201	722	0	2.82779
143997	114924	90	48268	37560	86	21712	16627	56	182	270	0	18	107	0	-1418	219	0	2.82873
236854	177905	98	109931	82321	97	33372	25278	86	31	129	0	-86	23	0	-6831	0	0	2.82873
171361	125673	94	77658	56747	91	24958	17379	65	-29	129	0	73	117	0	-13071	0	0	2.82873
138837	111064	84	65045	49600	86	20149	15947	57	-5	121	0	36	98	0	-15707	0	0	2.82873
78440	69343	75	28193	24219	59	11467	9379	44	-48	95	0	-48	48	0	-15164	0	0	2.82967
161908	132730	87	66549	54170	86	22351	17478	59	122	186	0	-31	37	0	-55	329	0	2.8325
79522	66192	79	31705	26658	75	11490	9499	45	-2	121	0	-27	70	0	-2017	0	0	2.83344
163698	128414	99	67143	52707	87	22453	17341	62	25	137	0	-66	61	0	-3340	0	0	2.83344
79551	65643	83	27181	22805	65	9261	7490	42	119	125	0	2	83	0	-597	152	0	2.83439
164999	132346	91	72741	58783	87	27927	21565	74	-228	22	0	-8	55	0	-56	557	0	2.83627
321673	191724	118	142548	85092	116	42795	26224	111	-187	95	0	38	99	0	-4157	0	0	2.83721
57869	50345	73	24081	20688	59	9250	7733	41	-19	101	0	13	68	0	-5686	0	0	2.83721
191800	151249	90	81127	63487	90	28405	22091	71	4	122	0	-29	50	0	-7766	0	0	2.83721
343003	197534	137	107988	66239	127	60963	34723	126	36	182	0	-24	117	0	-11761	0	0	2.83816
204214	144569	102	84701	60725	96	25875	17082	66	-251	59	0	-45	68	0	-13531	0	0	2.83816
35689	30907	70	9578	8372	40	3761	3049	30	-35	94	0	-161	17	0	7116	4479	60	2.83816
129450	106272	94	36170	29887	80	21930	17758	57	-194	7	0	56	126	0	-172	259	0	2.84381
160799	118368	93	74379	53449	91	24534	17696	67	308	159	0	28	86	0	-3385	0	0	2.84381
346858	195693	130	153715	89820	128	45919	25795	123	-34	173	0	207	105	0	105	465	0	2.84664
149962	121113	91	42631	33670	85	24345	19282	69	-6	104	0	53	90	0	44557	17293	102	2.84664
210734	143501	101	73759	49376	96	26989	18478	71	215	233	0	118	95	0	-11846	0	0	2.84664
89985	77489	82	27172	23136	63	12181	10394	45	-124	59	0	-1	23	0	-5814	0	0	2.84758
207043	144833	103	99100	69860	96	25841	17840	69	194	144	0	14	69	0	353	423	0	2.84852
229458	150639	102	106211	68372	99	32121	21335	93	-93	89	0	26	58	0	-3291	0	0	2.84947
43613	33467	79	30407	23268	75	3653	2791	31	185	109	0	-93	33	0	-291	296	0	2.85135
210786	157275	101	61116	43872	92	32457	23504	87	-107	79	0	6	55	0	128	579	0	2.8523
140897	114177	98	59456	48178	83	20038	16000	55	-148	87	0	67	73	0	-1462	458	0	2.8523
150790	120698	102	56143	45248	84	25888	21143	71	64	81	0	-22	60	0	7	788	0	2.85889
165983	135854	89	77624	62607	88	25389	20264	64	228	211	0	-42	75	0	113	653	0	2.86078
203893	160517	101	81854	65273	90	30683	23851	76	42	72	0	69	73	0	-559	264	0	2.86172
52959	43498	85	32895	27789	72	6633	5338	38	157	190	0	-59	38	0	11705	5624	86	2.86172
266139	169769	110	101788	64745	108	36209	23770	103	120	154	0	31	91	0	-6748	0	0	2.86172
236523	149848	111	98134	61446	104	36303	21873	98	31	134	0	-48	75	0	-318	342	0	2.86643
95715	82533	77	39784	33492	78	12720	10296	45	34	161	0	87	132	0	-6711	0	0	2.86643
348314	204747	117	164468	95310	115	52993	31059	111	-42	178	0	-61	62	0	-12208	0	0	2.86643
78836	67578	88	29060	24203	68	8799	7208	40	18	112	0	6	98	0	-116	447	0	2.87586
128432	104526	100	61766	50925	84	21787	17665	58	-155	72	0	24	93	0	-2902	0	0	2.87586
240658	159895	100	96271	64390	99	37211	24885	95	-149	65	0	20	57	0	-8253	0	0	2.87586
234938	166227	93	151401	110735	95	30873	20955	84	49	103	0	-60	48	0	-13988	0	0	2.87586
245515	160083	107	100081	66622	101	35147	23041	96	246	176	0	99	86	0	-420	165	0	2.87869
152464	121673	87	64863	52192	86	21209	16384	55	-63	119	0	100	75	0	-9604	0	0	2.87869
169832	137583	91	51640	41794	84	27172	21486	68	-91	44	0	56	73	0	-937	379	0	2.87963
169302	122608	99	62209	43501	89	24486	17947	69	21	145	0	-83	85	0	-709	279	0	2.88057
126916	105815	85	37733	31231	81	17926	15100	54	-17	90	0	17	58	0	-3806	0	0	2.88152
168951	134612	95	62417	50475	86	23629	18703	62	35	64	0	8	121	0	-2279	0	0	2.88152
179283	127819	95	73600	53249	91	20906	14798	59	-104	146	0	76	91	0	-2908	0	0	2.88246
156398	127342	90	45786	37448	83	25244	19906	61	10	130	0	-18	74	0	31	479	0	2.88529
251646	158388	102	92944	58433	100	31697	20021	90	216	156	0	-13	68	0	-2872	0	0	2.88529
128698	107186	85	44522	37199	81	21898	17409	62	98	81	0	-53	42	0	-7927	0	0	2.88623
152929	126471	85	65740	54074	84	22303	17901	59	82	183	0	-24	43	0	-6240	0	0	2.88623
140248	113930	87	50674	41339	83	21062	16640	55	72	162	0	-96	32	0	387	563	0	2.88811
260558	166146	109	88962	54935	100	35297	21862	97	263	137	0	142	72	0	-1111	365	0	2.88906
126163	102341	99	66057	54740	83	17940	14708	52	-165	52	0	-54	58	0	-551	76	0	2.89188
156729	127282	90	48473	39440	85	21610	17865	62	71	95	0	21	62	0	-459	338	0	2.89283
179184	138032	93	73388	55990	92	22438	16942	65	22	135	0	53	63	0	48	456	0	2.8966
126717	106845	82	81280	67589	83	19247	15748	52	21	129	0	15	69	0	-6002	0	0	2.8966
42322	34350	84	17140	14928	50	5248	4477	34	-15	78	0	19	61	0	-745	15	0	2.89848
148606	118529	93	48229	38948	85	25659	19980	68	-19	99	0	26	49	0	401	837	0	2.90037
285852	184815	103	124064	80354	103	42305	27543	99	-103	103	0	35	87	0	-5725	0	0	2.90131
72849	62244	73	31332	26300	71	9555	8266	41	53	83	0	-39	91	0	-12869	0	0	2.90131
75494	63437	81	32447	27751	71	10343	8660	42	-28	109	0	22	53	0	-8269	0	0	2.90131
143981	117143	89	60071	49280	84	23940	19030	75	-33	79	0	-37	48	0	91	360	0	2.9032
299481	139195	148	221870	143156	140	66027	39449	136	325	242	0	120	186	0	-735	122	0	2.90508
195765	135360	103	75457	50876	95	28792	19432	80	23	117	0	-49	118	0	-6272	0	0	2.90602
39581	34871	68	13535	11808	44	5776	4764	35	-34	96	0	-38	116	0	-7221	0	0	2.90602
176406	139813	96	69408	55443	91	23030	18410	58	5	132	0	2	79	0	-311	141	0	2.90885
199775	143268	97	79973	57991	92	26920	18802	72	-166	17	0	59	67	0	-4730	0	0	2.90979
41482	36849	57	16278	14082	48	5793	4981	34	-81	39	0	-5	55	0	-6300	0	0	2.90979
140544	113427	90	57002	46676	84	18783	15443	54	47	197	0	-121	44	0	-7139	0	0	2.90979
327022	224917	111	155052	105444	110	66952	46448	107	-141	65	0	-67	72	0	-9201	0	0	2.90979
345382	212874	125	127163	79842	122	47730	30165	117	174	161	0	-143	71	0	415	402	0	2.91356
164317	120152	90	72845	52003	89	26367	18989	71	-207	94	0	-42	74	0	-6343	0	0	2.91356
212785	148321	95	69750	46932	93	28360	19164	76	-233	64	0	82	88	0	-8614	0	0	2.91356
90757	73881	89	29173	24259	74	13099	10446	44	-285	14	0	31	47	0	-4747	0	0	2.91451
212073	164853	100	76742	60281	95	27775	21549	71	61	120	0	26	72	0	-3407	0	0	2.91545
195538	151168	94	86093	68535	90	25948	19629	71	-170	92	0	37	115	0	-826	689	0	2.91639
346664	221521	119	178219	110731	119	69909	42869	115	74	137	0	63	93	0	200	402	0	2.91922
178333	141236	90	72562	57683	87	24030	18387	64	-133	90	0	-90	26	0	-159	509	0	2.92488
183565	127956	110	51292	34109	110	25704	18127	77	717	495	0	377	319	0	31636	104353	28	2.92488
209911	153883	95	105918	76634	95	29060	20937	75	17	85	0	71	122	0	99	469	0	2.9277
124857	104040	83	32006	26969	80	16426	13029	50	113	166	0	116	115	0	-179	479	0	2.93053
177496	127188	100	65470	45752	91	23659	16808	61	-91	80	0	-71	9	0	-3571	0	0	2.93053
205746	144586	97	55777	37330	93	28346	19789	80	-35	57	0	-9	82	0	-4255	0	0	2.93147
211252	138645	118	89779	59219	118	29027	18760	99	1085	543	0	647	480	0	-3817	331	0	2.93147
269639	178919	101	109430	72639	101	34308	21727	96	-126	100	0	-16	53	0	-19810	0	0	2.93147
213576	150667	98	88230	62759	96	34753	24489	88	93	102	0	-23	70	0	-15945	0	0	2.93147
54390	44898	75	17076	14435	50	7501	6286	39	13	76	0	57	65	0	-3248	0	0	2.93242
224434	151948	99	99454	68920	98	27397	18828	69	54	102	0	40	62	0	-1399	150	0	2.93242
234523	163920	104	103995	74196	101	32578	22501	88	-59	74	0	13	85	0	-177	295	0	2.93713
146255	117618	96	61247	49921	85	22100	17051	59	-3	129	0	4	65	0	-1008	4	0	2.93901
53532	46061	76	21651	18431	53	7558	6584	37	37	101	0	-61	47	0	106	185	0	2.94373
184842	142901	94	84113	66247	92	26920	21025	66	83	115	0	0	73	0	-443	55	0	2.94655
211107	143406	103	80630	55044	98	31877	21911	93	-42	101	0	80	92	0	-1823	439	0	2.94655
107603	89802	89	58983	49337	79	16362	13263	49	-175	22	0	97	79	0	163	335	0	2.94844
80259	70016	76	33504	28208	76	12643	10967	44	125	140	0	129	125	0	196	214	0	2.95127
171992	127461	91	78520	57577	91	23983	17598	64	-120	102	0	67	84	0	-288	319	0	2.95504
47085	39388	74	22172	18949	55	7124	5821	39	-5	100	0	87	81	0	-3758	0	0	2.95504
124392	104050	84	40430	33219	81	16794	13846	50	-22	79	0	-51	32	0	-11	296	0	2.95692
175625	135466	90	74298	56585	90	24452	18756	66	-45	59	0	240	110	0	-242	418	0	2.95787
174417	135753	105	84937	66821	88	27782	21212	71	-168	72	0	52	75	0	-4170	0	0	2.95881
210124	147748	105	71078	49962	93	22797	16024	64	-92	69	0	-12	73	0	-10286	0	0	2.95881
155162	127099	93	60136	49337	84	21431	17050	58	-20	69	0	-19	42	0	-4885	0	0	2.95881
378255	214593	141	133417	78209	130	56846	33004	126	71	363	0	69	226	0	419	750	0	2.96164
186245	128120	99	76043	53403	94	27135	18110	74	69	114	0	-2	54	0	-33	347	0	2.96446
134232	106219	102	54452	43295	90	21847	16709	62	-23	117	0	46	74	0	276687	198755	88	2.96446
129540	107077	84	51032	42281	82	19765	16251	54	-114	49	0	-114	12	0	-1732	0	0	2.96446
179908	139468	95	64298	48801	88	25923	19633	73	41	95	0	86	101	0	-204	358	0	2.96823
208753	139895	98	74457	48461	96	28627	18801	77	75	105	0	105	54	0	-5645	0	0	2.96823
246523	153680	109	102921	62669	108	36314	22149	103	2	88	0	-22	57	0	-5250	0	0	2.96918
261779	172860	104	94201	61648	101	39702	25489	96	107	145	0	-47	65	0	-13734	0	0	2.96918
166117	131148	93	56841	45982	86	25773	20050	72	-90	98	0	34	60	0	-455	189	0	2.97295
53799	46941	69	27560	23637	72	8583	7541	39	113	177	0	28	93	0	268	844	0	2.97389
144690	113676	89	56601	43888	86	19152	14855	54	86	129	0	124	100	0	-344	369	0	2.97483
243267	167584	109	136641	100272	106	34386	23611	98	413	161	0	-137	17	0	-6024	0	0	2.97483
222806	153097	106	73927	49785	99	24934	16302	69	-7	75	0	51	85	0	-1264	310	0	2.97672
136309	109634	92	60799	49373	84	16812	13380	51	128	113	0	2	64	0	-4555	0	0	2.97672
160695	119099	97	69919	52763	91	27105	19689	68	-47	92	0	-42	75	0	-142	433	0	2.97955
118251	98922	84	24657	20692	60	16548	14036	50	195	119	0	-97	30	0	-3565	0	0	2.97955
138738	109044	93	69930	53362	88	19477	13769	59	230	218	0	270	280	0	9109	44129	20	2.97955
209145	148769	96	78965	53898	96	35340	25490	93	19	178	0	78	84	0	920	668	0	2.98237
32608	28399	71	13684	11948	45	5294	4352	34	118	163	0	87	86	0	126	419	0	2.98614
229461	148836	102	94281	61503	100	35903	22432	95	-56	52	0	118	116	0	-454	525	0	2.98709
139262	115177	85	49020	40690	82	22240	18101	57	-121	28	0	-20	46	0	-4535	0	0	2.98709
236827	168741	100	91872	65255	99	31735	22498	77	-1	174	0	-40	54	0	288	500	0	2.99086
322842	205443	111	106042	66908	109	47503	29780	107	26	94	0	91	105	0	-5263	0	0	2.9918
65109	58031	67	28179	24365	66	8713	7429	39	-185	35	0	-64	136	0	-10521	0	0	2.9918
82496	73695	75	35518	30567	75	10327	8692	42	-4	70	0	-20	69	0	-7678	0	0	2.9918
207920	142528	100	88155	61029	100	28806	20012	77	-37	103	0	-40	43	0	-10681	0	0	2.9918
153146	123607	92	57316	47023	86	28790	23583	83	68	107	0	-34	49	0	-31	508	0	2.99651
62587	50623	80	271185	213291	87	371	301	0	-105	23	0	53	64	0	-2170	169	0	2.99651
280822	172499	125	108542	67325	111	43759	26398	108	-44	157	0	100	76	0	-1521	418	0	2.99745
346147	195863	121	137467	80775	120	49467	28181	116	-17	164	0	32	91	0	623	772	0	2.99934
88980	73164	80	33636	27525	78	13946	11669	46	-5	138	0	-3	41	0	-332	225	0	3.00217
154707	116496	98	67315	49496	88	27600	19720	78	-97	80	0	53	75	0	-512	376	0	3.00311
70196	61194	73	20139	17250	53	8936	7313	41	31	104	0	43	62	0	-4220	0	0	3.00311
201333	143821	98	69692	50111	94	28504	19661	74	-106	87	0	-26	69	0	-4805	0	0	3.00405
99669	82551	91	42494	35449	80	10945	9261	41	-95	78	0	-6	46	0	-1839	201	0	3.00405
123946	103462	83	42330	35368	82	21096	17678	54	-92	156	0	-32	69	0	-3067	0	0	3.005
140778	117696	82	67212	55113	85	19128	15468	56	-120	106	0	171	155	0	-6183	0	0	3.005
183890	134442	94	72518	53452	92	21713	15614	60	129	317	0	65	73	0	-10866	0	0	3.005
146837	122052	86	46462	38574	82	19099	15799	52	246	148	0	-156	21	0	-14701	0	0	3.00688
118805	99151	83	67466	55960	82	12897	10950	45	-53	86	0	-64	41	0	-996	0	0	3.01159
188377	138661	93	75826	55779	92	33137	24159	89	108	167	0	-16	27	0	-3869	0	0	3.01159
362261	168697	148	158589	76977	133	47363	23696	127	4	147	0	1	125	0	946	559	0	3.01442
142108	116946	85	61191	49755	84	19308	15183	53	-45	123	0	-83	59	0	-489	309	0	3.01631
146127	119468	100	58987	48183	83	26452	22136	67	-185	40	0	-36	105	0	-45	505	0	3.02196
287903	184658	111	129631	84989	111	43580	28279	106	30	95	0	-68	56	0	-6997	0	0	3.02196
149051	122335	88	76469	62780	85	24461	19351	66	-75	68	0	114	132	0	-288	213	0	3.02385
123374	102166	84	37095	31026	80	18328	14713	52	-39	80	0	58	75	0	-3772	0	0	3.02479
126465	107819	87	51623	43158	81	22398	18302	59	209	177	0	122	98	0	-6698	0	0	3.02479
218632	155285	97	76762	52917	96	31516	22472	83	42	88	0	-19	145	0	-10626	0	0	3.02479
45840	40838	63	19116	17055	50	6695	5695	36	-196	26	0	-98	0	0	-10650	0	0	3.02479
79589	66066	83	18185	15209	51	12999	10802	44	169	116	0	-84	68	0	-273	382	0	3.02668
73687	63671	77	16582	14015	49	9647	7481	43	-111	106	0	-43	44	0	366	858	0	3.02856
213307	155875	102	65880	46240	95	33655	24632	90	130	82	0	47	81	0	-3017	0	0	3.0295
189153	136598	94	76241	55508	91	29768	21119	81	25	126	0	-112	40	0	-3122	0	0	3.0295
96841	81686	85	32544	27498	77	12279	10560	46	74	112	0	-8	61	0	-67	373	0	3.03799
66502	55608	77	23736	19995	62	7916	6793	39	88	97	0	-14	36	0	51	327	0	3.03987
215553	147116	99	91229	61851	95	36189	25791	90	7	89	0	52	48	0	-662	176	0	3.04364
224609	163758	96	71069	49148	96	33159	23622	86	124	95	0	16	75	0	-7229	0	0	3.04364
89451	79360	77	32193	26897	76	12027	9792	46	20	113	0	-19	24	0	-468	165	0	3.04553
221556	147945	110	83840	57514	99	30478	19553	85	6	74	0	113	85	0	282	718	0	3.04836
172567	131802	93	62876	46513	89	29450	22033	75	7	107	0	61	63	0	-6724	0	0	3.04836
166184	125185	91	84717	63187	90	21008	15222	59	236	145	0	-64	56	0	-8794	0	0	3.0493
72677	61018	85	26251	22575	62	9356	7933	41	-52	43	0	-17	38	0	-1280	12	0	3.05024
220436	156222	99	85909	59889	96	33877	23494	92	-73	58	0	-9	63	0	-4019	0	0	3.05024
120807	100421	82	48392	39683	82	18446	15220	53	-112	44	0	-48	64	0	-5297	0	0	3.05024
69628	59707	76	25659	21835	66	10457	8901	42	134	137	0	0	103	0	-906	9	0	3.05118
183468	133246	92	82210	59874	92	26426	18299	67	14	52	0	-51	73	0	-433	313	0	3.05307
307700	180262	131	117949	71964	114	42726	25604	107	68	104	0	42	68	0	-3991	0	0	3.05401
235052	158062	105	86614	60225	102	32466	21354	97	27	104	0	37	74	0	-1499	124	0	3.05495
356840	183248	125	135012	82714	123	54258	29301	118	-92	97	0	-65	46	0	-12784	0	0	3.05495
65215	54265	91	25781	22282	64	6460	5890	35	104	106	0	-25	51	0	-3725	0	0	3.05495
216226	141847	107	103151	68000	99	26293	17461	68	-3	123	0	-27	78	0	-1930	0	0	3.05684
114369	96437	91	59481	50023	81	20057	16657	52	98	104	0	-16	99	0	-469	210	0	3.05967
76353	65470	83	31864	26921	75	9073	7488	40	28	141	0	-12	76	0	-473	447	0	3.06061
151033	122309	97	73006	58482	88	24786	19944	74	172	193	0	133	104	0	76147	109611	40	3.06061
108831	93174	82	38674	33010	78	16510	12971	50	-55	124	0	-6	68	0	-5012	0	0	3.06061
146791	118161	88	55982	45431	84	21802	17696	60	-49	102	0	72	93	0	-5570	0	0	3.06061
77005	68066	73	31791	27025	75	9869	8063	42	-37	68	0	-3	76	0	-5703	0	0	3.06155
175207	131587	98	75177	56530	90	22229	16666	61	79	173	0	20	56	0	709	727	0	3.06344
40267	33039	73	15350	13474	47	4696	3901	33	65	172	0	-52	51	0	-418	635	0	3.06438
253606	181157	103	70266	50299	97	35022	24596	89	-3	120	0	21	94	0	598	563	0	3.06815
64983	58346	65	31031	26562	70	9035	7606	39	66	111	0	44	65	0	-6562	0	0	3.06815
145758	112699	93	57064	42743	87	26979	21283	73	141	123	0	-22	61	0	-193	400	0	3.07569
214360	148577	97	86870	58132	96	28190	19899	71	11	130	0	-70	21	0	-2159	0	0	3.07663
314227	182832	122	145309	86240	120	38010	22767	103	-13	94	0	68	105	0	-10931	0	0	3.07663
181596	129293	97	74919	53484	92	23460	16739	64	-23	119	0	-44	50	0	-379	286	0	3.07852
239772	160411	105	114073	79868	104	31945	20340	94	-97	131	0	-28	45	0	885	472	0	3.08323
161905	128542	103	68365	52105	103	27142	20742	84	209	262	0	-26	164	0	261039	221121	58	3.08323
138266	106960	90	50847	37694	88	15865	11701	53	182	155	0	-24	70	0	-5192	0	0	3.08323
358385	218610	122	138962	85633	122	46327	28271	116	116	168	0	49	210	0	366	761	0	3.08606
163350	130441	89	57129	45304	86	25137	20225	64	-40	78	0	-57	68	0	-18	845	0	3.08983
180034	128959	93	72112	51091	91	23946	16270	66	240	138	0	-73	61	0	111	580	0	3.09171
304352	131485	130	126458	56221	126	47914	19644	121	5	247	0	71	114	0	-8819	0	0	3.09171
128157	110135	81	58586	48715	82	20014	16752	53	-192	25	0	-106	47	0	-14741	0	0	3.09171
182413	127838	101	83313	58574	98	24617	16707	71	79	110	0	-68	70	0	99	621	0	3.0936
56861	48777	73	23913	20484	59	7268	6295	37	-70	52	0	47	74	0	-188	256	0	3.09643
44507	37756	80	14527	12499	47	6511	5594	35	-69	71	0	-25	18	0	-197	430	0	3.09737
369304	214855	139	139316	82081	134	47981	29534	129	136	424	0	206	388	0	255	751	0	3.10303
115989	100735	82	27187	23352	58	18560	15463	52	72	103	0	-28	65	0	-10500	0	0	3.10303
274188	177015	113	110120	69275	108	40211	26434	103	-152	50	0	-30	70	0	-11015	0	0	3.10303
211262	140504	99	70925	47023	96	31070	20786	81	47	84	0	5	80	0	194	225	0	3.10868
126383	106634	82	66823	55595	82	23033	18358	64	72	205	0	37	99	0	-1120	451	0	3.10962
190399	134405	95	95580	68865	96	26584	18610	69	73	121	0	-28	73	0	-309	381	0	3.11151
93989	79083	81	32973	27766	77	12307	10492	42	-41	59	0	-96	27	0	-847	168	0	3.11339
188088	134099	95	79327	57173	93	28487	19612	79	-54	86	0	-106	31	0	-1460	10	0	3.11339
191144	152359	93	97842	77854	93	25029	19037	67	118	148	0	-57	46	0	-1271	511	0	3.11434
147167	112130	95	65235	49211	88	22292	16119	65	-62	124	0	-14	70	0	126	509	0	3.11528
158907	126579	89	58055	44497	87	26530	20643	71	145	153	0	10	62	0	-249	460	0	3.11999
158454	131242	86	68509	55750	87	22869	18460	60	49	110	0	136	106	0	-293	328	0	3.12282
246074	166758	106	104328	71310	102	29077	20129	76	-46	180	0	-74	36	0	-788	93	0	3.12848
190155	137176	104	77732	56037	94	24650	17813	66	93	164	0	-98	17	0	183	482	0	3.13036
137094	115467	86	56290	46149	83	18282	14675	51	-30	76	0	-34	43	0	-425	263	0	3.1313
166685	121407	99	71045	51035	90	20452	14782	59	175	158	0	-25	85	0	-92	650	0	3.13319
132998	110521	85	56224	46152	82	20870	17205	53	-30	88	0	73	74	0	-4535	0	0	3.13319
68630	59970	74	27103	23183	72	8442	7440	38	3	96	0	-11	57	0	-883	157	0	3.13413
179458	135991	105	75128	59171	90	25143	19142	73	120	163	0	-28	52	0	-1374	39	0	3.13507
148631	109484	105	61726	44534	89	20859	15490	60	-88	69	0	84	112	0	355	441	0	3.13696
262212	166190	117	106601	67257	107	32770	21096	97	12	83	0	-94	73	0	45	540	0	3.13884
324421	200125	116	127113	80566	112	51356	32471	108	8	104	0	4	73	0	-119	403	0	3.14167
208939	147404	97	71527	47484	94	30380	21315	84	54	123	0	-55	42	0	461	586	0	3.14356
259655	169657	100	116949	76318	100	34306	21249	95	-150	91	0	-88	51	0	-8644	0	0	3.14356
42783	36323	82	14839	12773	47	5778	4763	35	49	65	0	-49	40	0	-4258	0	0	3.1445
317816	147357	147	129916	62335	146	49394	24613	141	428	557	0	251	391	0	-81	609	0	3.14638
134956	111629	85	56441	46746	83	20076	16543	54	-86	78	0	5	92	0	-6329	0	0	3.14638
169312	137043	98	44620	37153	84	23660	19085	63	-114	27	0	1	76	0	-5600	0	0	3.14638
243310	162603	103	109282	73965	102	26767	17300	75	158	104	0	-13	76	0	-1040	211	0	3.14827
91500	76580	83	39220	33103	77	11479	9780	44	-91	54	0	2	66	0	-201	249	0	3.15016
232047	157314	97	97694	64207	98	32424	21994	84	-101	85	0	8	64	0	-1842	235	0	3.15016
76834	68687	72	30999	26723	71	11276	9591	42	-29	83	0	0	58	0	-7563	0	0	3.15016
158886	129707	92	44642	36728	83	22195	17663	62	-107	64	0	1	89	0	-472	333	0	3.15204
173300	124156	108	72275	50551	91	24771	17003	66	-127	30	0	45	62	0	6481	2925	60	3.15204
206234	147889	106	51709	34691	98	31740	22731	90	-35	110	0	-3	97	0	-174	679	0	3.15581
157074	120381	92	75669	58029	87	23777	17811	62	-3	87	0	1	62	0	522	869	0	3.15864
470369	224169	229	229628	123880	195	72706	35753	178	136	906	0	522	770	0	-1890	277	0	3.16052
120508	99605	98	51404	42647	80	19836	16385	58	11	110	0	38	65	0	-200	409	0	3.16335
73136	62748	78	35424	30669	75	10000	8317	43	238	172	0	-78	28	0	-1475	0	0	3.16335
149238	111013	90	62653	45408	90	23841	17677	61	-74	135	0	-3	57	0	-281	385	0	3.16524
196237	151024	93	91977	72719	93	29967	23433	76	-124	81	0	25	72	0	361	552	0	3.16618
207947	144835	97	66686	45593	94	30862	21149	84	-245	26	0	76	49	0	-5584	0	0	3.16712
84757	75780	75	37292	32101	75	12190	10099	44	-241	69	0	-49	35	0	-11041	0	0	3.16712
38818	33523	67	16890	14474	51	6497	5403	37	72	134	0	9	34	0	-295	218	0	3.16901
151971	116217	92	53190	40145	87	22382	16216	59	15	151	0	18	62	0	268	565	0	3.17089
163639	121964	91	75082	54258	89	28119	20372	78	50	101	0	4	54	0	722	448	0	3.17466
273405	184086	106	84213	55107	105	39479	26921	101	165	168	0	12	55	0	-4694	0	0	3.17466
171807	137271	87	71282	56298	87	27242	21047	68	171	145	0	73	81	0	-13647	0	0	3.17466
35246	31363	59	17880	16089	47	6342	5574	36	33	101	0	-63	24	0	-10299	0	0	3.17466
78477	68459	75	21154	18306	52	10665	9225	41	40	87	0	17	44	0	-9706	0	0	3.17561
276388	165405	115	102921	60827	113	35144	20160	105	80	113	0	-26	104	0	78	698	0	3.17749
150079	121976	88	54687	44566	83	24306	19584	63	1	65	0	-101	23	0	-7444	0	0	3.17749
142297	118403	84	43352	36229	82	19295	15473	54	-35	66	0	59	88	0	-2454	0	0	3.17843
195074	139152	96	78536	56644	93	25449	18638	72	80	89	0	74	87	0	-5307	0	0	3.17938
114102	97339	81	46739	39548	80	17721	14014	51	203	191	0	-97	54	0	-7151	0	0	3.17938
242377	156478	106	95446	60797	101	33590	21857	96	-113	57	0	42	84	0	-316	456	0	3.18126
172555	127720	91	72292	52812	90	27645	20129	69	-123	53	0	105	98	0	-6434	0	0	3.18126
128646	108460	80	50305	40893	80	22764	18287	56	96	129	0	156	80	0	-11331	0	0	3.1822
119937	102952	82	57745	48758	81	20137	16689	53	-8	141	0	4	82	0	-9999	0	0	3.1822
433181	231400	139	158129	84563	137	73672	39475	135	491	754	0	438	844	0	-22108	0	0	3.1822
158572	130272	84	87644	69896	85	21814	17063	56	-72	96	0	-23	51	0	-26848	0	0	3.1822
44655	40398	70	13733	11820	46	5521	4588	35	-115	151	0	79	91	0	-69	376	0	3.18597
197717	153845	95	80881	63328	92	24159	18524	62	183	123	0	97	82	0	-317	216	0	3.18692
195988	135506	94	77685	53421	94	29477	20358	88	77	77	0	-66	59	0	-6485	0	0	3.18786
345123	192385	123	143103	78127	122	52427	29647	117	195	169	0	193	155	0	583	498	0	3.18974
137076	113016	85	48203	39532	83	21400	17109	56	3	121	0	-55	16	0	-3710	0	0	3.19069
367323	214008	127	145242	86870	124	53896	33113	120	157	336	0	90	179	0	-12582	0	0	3.19069
[truncated: 7,764 more rows]
