# Supplementary material for: Phenotypic heterogeneity follows a growth-viability tradeoff in response to amino acid identity
Source: Nat Commun. 2024 Aug 2;15:6515. doi: 10.1038/s41467-024-50602-8 (PMC11297284; doi:10.1038/s41467-024-50602-8)
Supplement: Supplementary file 6 — Source Data [file 41467_2024_50602_MOESM6_ESM.zip › source_data/fig6cde/2050_G11_FBPs1_NLIMGLN.csv]

FSC-A	FSC-H	FSC-W	SSC-A	SSC-H	SSC-W	BL1-A	BL1-H	BL1-W	VL1-A	VL1-H	VL1-W	VL2-A	VL2-H	VL2-W	YL2-A	YL2-H	YL2-W	Time
214910	112362	115	96247	50757	111	58092	30517	108	-36	111	0	0	33	0	-841	276	0	0
81175	49209	99	52261	32205	89	19048	11540	62	191	178	0	-38	55	0	-358	132	0	0.00983158
75862	51640	88	30509	21205	80	21985	15067	65	-85	29	0	-101	47	0	-481	275	0	0.0117979
140243	88007	103	123279	77574	98	27715	17332	73	-56	89	0	-73	54	0	-1787	32	0	0.0127811
65539	46592	81	40294	28456	82	17898	12261	60	106	91	0	-17	65	0	-106	300	0	0.0147474
156834	89536	112	88910	50954	103	46896	27390	100	2	145	0	-103	30	0	-667	119	0	0.01868
73112	50719	84	40733	28638	83	24583	16720	74	11	140	0	-126	13	0	-814	234	0	0.0196632
104456	60652	97	71876	42605	97	26003	14678	76	4	92	0	223	137	0	-294	209	0	0.0265453
210213	108399	115	98439	51140	112	54039	27572	109	-86	86	0	-3	71	0	-42	467	0	0.0314611
295144	149093	125	209736	106735	123	94145	49628	120	-50	88	0	-3	56	0	-145	343	0	0.0403095
327705	151665	125	133114	61414	121	78516	34659	120	-67	134	0	-46	69	0	-8185	0	0	0.0403095
74527	47953	88	67257	43064	88	20800	13537	65	52	128	0	-50	55	0	-4804	0	0	0.0412926
87934	59795	88	39909	28172	85	22221	15502	68	18	124	0	-128	22	0	-136	329	0	0.0452253
172967	98897	111	82591	47175	106	43051	23552	103	50	81	0	-41	66	0	-213	505	0	0.0491579
56668	40667	71	37919	26545	81	14951	10647	56	5	63	0	58	62	0	-2730	0	0	0.0501411
193189	110071	109	98360	56032	105	51358	30764	104	-76	112	0	10	63	0	-526	177	0	0.0521074
181158	106521	111	93990	56226	106	43937	25912	103	-34	89	0	-12	81	0	-2559	0	0	0.0530905
197838	97916	117	149235	77463	112	48179	24375	107	9	81	0	-1	85	0	413	474	0	0.0580063
149936	87688	102	98739	57675	103	39366	21894	99	-102	48	0	-49	72	0	-683	136	0	0.0589895
73980	49572	86	45907	30119	89	17666	11208	61	198	234	0	-34	34	0	592	746	0	0.0609558
133591	75776	98	92076	53367	99	36651	20277	96	125	124	0	-49	45	0	-2284	0	0	0.0609558
64646	42676	92	41819	28016	86	18553	12308	64	115	135	0	-50	68	0	-109	395	0	0.0658716
50292	34952	82	46579	32638	81	28043	19601	80	-74	113	0	6	47	0	-86	309	0	0.0668548
56065	38762	86	27896	19781	79	15106	10591	54	-42	55	0	-131	12	0	-11	248	0	0.0698042
206319	118570	116	131254	76295	112	52559	30524	108	-148	132	0	-15	47	0	115	574	0	0.0717705
74350	50181	89	43169	27979	88	22481	15222	69	244	165	0	2	66	0	-482	329	0	0.0727537
48803	34965	78	30198	21865	78	10583	8012	47	195	166	0	-19	42	0	324	423	0	0.07472
285954	135457	128	167829	82775	121	69179	30975	118	107	121	0	-48	64	0	-715	114	0	0.0816021
106864	62154	95	76672	43516	97	27933	15804	85	37	141	0	19	107	0	-557	190	0	0.0875011
253892	115952	130	132690	63785	122	61832	27655	120	-50	94	0	-18	76	0	-540	134	0	0.0904505
88184	53939	98	54755	32666	92	25724	15380	79	111	101	0	78	68	0	238	437	0	0.0953663
314149	142984	138	166473	79219	130	71722	33525	127	-71	74	0	79	109	0	-447	283	0	0.0973327
136118	79579	99	100742	61330	100	40577	23681	95	92	111	0	11	52	0	38	303	0	0.100282
427798	185235	161	296824	142841	161	137957	71729	158	-155	103	0	78	54	0	-325	398	0	0.102248
75649	53228	94	43967	31149	84	17346	12299	58	-44	105	0	-6	58	0	67	554	0	0.116013
118523	80116	98	79027	53239	93	43169	28760	91	79	131	0	-13	36	0	-49	353	0	0.120928
121662	74000	98	84702	50612	98	25880	15464	80	-53	67	0	-5	39	0	-272	301	0	0.122895
209442	127128	107	175052	107674	108	83316	50133	103	-144	94	0	-58	57	0	-99	444	0	0.125844
52368	36885	82	35790	24135	83	15087	10814	57	-54	120	0	51	105	0	-1325	76	0	0.125844
106345	62440	104	56786	33071	97	29656	17497	83	-142	53	0	80	108	0	-501	157	0	0.135676
66143	44509	93	39987	27494	82	16805	11256	58	-2	89	0	-15	57	0	-3282	0	0	0.135676
54625	38152	81	27674	19093	78	14441	10129	55	204	144	0	3	67	0	111	290	0	0.138625
426556	178906	167	331664	159259	155	130032	57200	153	211	179	0	131	93	0	122	729	0	0.142558
119089	79986	94	52920	34553	91	29385	19304	82	-93	60	0	-134	55	0	10959	7234	64	0.143541
95364	54942	101	56230	32684	94	25447	15099	79	146	102	0	-37	77	0	-553	89	0	0.146491
127790	78502	97	83021	48460	101	30762	17656	89	114	115	0	-70	45	0	5	370	0	0.15239
43324	30652	78	30555	22110	77	12787	9188	51	-38	105	0	-14	96	0	-5413	0	0	0.15239
67231	43818	89	52444	34002	88	20643	13260	64	122	157	0	69	71	0	304	649	0	0.154356
171957	111088	105	84928	56056	98	49050	31082	97	13	114	0	-61	85	0	-979	0	0	0.157305
178162	93517	115	145841	79521	110	48140	24068	103	-107	65	0	-57	36	0	-9034	0	0	0.157305
31949	22963	61	23103	16437	70	13786	9982	52	90	71	0	-49	49	0	-622	483	0	0.158288
262374	127161	136	119099	57494	121	65896	31761	118	-96	164	0	45	80	0	-294	381	0	0.161238
124369	84907	91	79824	53618	93	34637	22601	89	-209	60	0	-28	43	0	-10712	0	0	0.161238
175614	106820	107	126079	76570	104	61510	36397	100	-120	118	0	123	92	0	-153	349	0	0.163204
50416	36479	79	29422	20881	77	15499	10510	57	59	166	0	31	95	0	73	637	0	0.166154
174465	96119	118	96588	54412	108	44484	24013	105	-92	67	0	-58	36	0	739	656	0	0.16812
99418	67552	101	53124	36576	88	22868	15835	63	35	115	0	-95	39	0	-421	275	0	0.170086
161956	86667	111	129325	71855	104	54907	31106	100	-43	122	0	-45	45	0	97309	111153	118	0.170086
111827	74169	90	72443	48455	92	35260	23001	90	-14	110	0	93	110	0	-9040	0	0	0.17107
43768	33320	64	27593	20183	74	13288	9245	51	55	127	0	-76	16	0	78	439	0	0.179918
188905	102888	111	102222	57477	107	49670	26459	104	62	107	0	-69	78	0	-2705	0	0	0.179918
91283	63702	88	49875	33772	87	26189	17789	72	21	126	0	67	102	0	-2477	170	0	0.180901
140394	85710	100	97586	57134	102	44368	24949	99	-204	68	0	-92	44	0	-471	264	0	0.183851
48310	33764	84	40393	28419	80	15489	10714	58	-65	88	0	106	112	0	548	929	0	0.187783
89378	62049	87	59049	41665	86	25705	18000	70	-63	143	0	26	73	0	-583	244	0	0.188766
190774	107158	110	117463	64291	107	37303	20830	103	204	148	0	41	61	0	-317	361	0	0.193682
92027	59280	102	59834	37293	90	24349	14981	75	-29	106	0	-30	71	0	251	773	0	0.198598
192900	104617	110	94503	51053	107	49126	26552	104	95	131	0	-1	100	0	178825	114543	85	0.199581
245610	121445	118	162308	76238	117	63301	29627	114	-189	58	0	-32	87	0	-8120	0	0	0.199581
322770	152331	138	220412	114055	129	110055	58303	126	-83	60	0	-86	45	0	-5744	0	0	0.201547
77650	54570	96	19270	13878	57	17382	12701	59	16	70	0	-96	43	0	-21073	0	0	0.201547
237960	116115	128	160511	82008	114	66589	33325	111	-96	123	0	-50	51	0	-333	353	0	0.206463
95097	54204	100	67196	39367	95	25630	14379	74	-44	92	0	-42	48	0	-232	380	0	0.212362
69316	46685	85	49100	32325	87	18228	12082	60	-102	37	0	-76	15	0	-1099	178	0	0.213345
41571	28738	77	48042	34731	80	23291	16353	69	-135	37	0	98	99	0	954	854	0	0.215312
97893	68261	90	41637	28830	86	24198	16066	66	-112	107	0	2	69	0	-3616	0	0	0.217278
113568	66904	95	72634	42315	96	33404	19770	92	-9	136	0	-3	57	0	-249	259	0	0.219244
70918	50812	84	37440	25222	86	18419	13162	59	-64	102	0	-155	22	0	-2318	0	0	0.219244
243767	131455	115	108502	57750	112	59918	33659	106	125	136	0	36	118	0	-355	224	0	0.222194
66028	45336	95	44761	30624	83	20942	14422	63	-40	146	0	67	73	0	-698	200	0	0.22416
250931	118465	132	172964	79574	122	77412	33206	120	-99	86	0	17	58	0	208	900	0	0.22711
58726	41430	94	29565	21275	76	13085	8903	51	-107	111	0	210	119	0	215	477	0	0.229076
56272	39247	89	26265	18900	73	17149	12712	57	-77	69	0	56	46	0	-572	69	0	0.230059
80064	50285	91	53075	32947	88	25125	15411	74	5	151	0	11	75	0	261	420	0	0.231042
98607	64928	95	90366	59862	92	37891	25531	87	-22	88	0	-20	40	0	-487	351	0	0.232025
73088	51870	84	35903	25453	82	18498	12566	59	140	237	0	-96	22	0	-535	231	0	0.236941
137691	78757	111	100048	58947	101	35198	19541	97	-61	103	0	-28	34	0	409	425	0	0.239891
166896	96583	117	131632	74972	105	47698	26504	102	121	119	0	-12	127	0	-6239	0	0	0.240874
66128	48589	78	32836	24301	71	16680	11920	57	-157	86	0	2	51	0	3668	2678	46	0.240874
155228	90321	109	91017	52017	100	37546	21024	96	79	88	0	-162	25	0	318	451	0	0.244806
48557	34312	79	31037	22425	78	14537	10377	55	-26	102	0	21	87	0	-737	470	0	0.24579
49611	35442	78	32875	23368	79	13981	9588	54	68	177	0	17	95	0	-206	543	0	0.248739
135905	86084	110	85817	52294	100	33744	20520	94	-1	156	0	45	99	0	-3024	0	0	0.248739
76644	54035	84	46666	31922	86	19558	13069	65	-38	67	0	16	74	0	-2218	75	0	0.248739
185838	109981	106	128663	74258	104	51600	30339	101	-188	67	0	-97	58	0	-192	324	0	0.254638
468403	202539	174	336743	153112	171	110140	52008	166	86	149	0	47	94	0	-2618	223	0	0.255621
82752	50394	94	55587	34454	90	23341	14344	72	-127	63	0	-55	40	0	-11595	0	0	0.255621
134580	81282	99	85893	50727	97	36419	21358	93	92	120	0	-163	66	0	-754	297	0	0.257587
176213	98323	119	112159	62927	107	42512	22218	101	-164	95	0	-154	59	0	155	720	0	0.258571
148531	92143	99	108627	68267	100	40105	24574	95	-93	156	0	-61	39	0	102	593	0	0.263486
175880	101808	108	86869	49856	105	40931	23602	103	-174	69	0	-19	79	0	-5376	0	0	0.265453
212885	116661	115	116864	63356	115	42780	22573	111	-65	101	0	78	142	0	-279	211	0	0.270368
81509	53700	87	57201	36348	87	29657	18503	84	91	125	0	-32	47	0	-8500	0	0	0.270368
40431	31366	66	24042	18072	61	11849	8510	49	-88	45	0	-35	49	0	-9094	0	0	0.270368
103432	63398	98	69328	42780	95	32165	18470	93	5	73	0	-66	40	0	153	474	0	0.273318
82073	52920	92	56360	35985	91	21362	13931	64	0	70	0	23	92	0	650	1012	1	0.278234
126255	71856	103	129192	75046	102	44597	25605	97	-260	27	0	-15	38	0	-923	0	0	0.279217
110499	76447	94	66674	46657	90	28561	20057	81	166	93	0	47	79	0	-14	308	0	0.281183
132019	79660	101	67075	39369	96	32239	18623	94	54	91	0	-100	56	0	-692	156	0	0.28315
77093	48759	95	48049	29683	88	22962	14134	69	-224	115	0	9	62	0	-1887	19	0	0.28315
189262	107461	111	100503	57081	104	49863	27471	101	8	136	0	-24	77	0	-201	316	0	0.285116
326677	151526	133	236218	110483	135	72691	33180	131	92	103	0	-155	48	0	840	665	0	0.299863
84760	53620	87	58914	35336	90	25321	15173	77	-102	29	0	-66	73	0	-9685	0	0	0.300846
51555	38128	65	50227	34647	83	25873	18127	77	-150	46	0	6	95	0	-149	408	0	0.30183
89023	54725	95	52451	32912	91	27065	16110	83	-85	112	0	-7	62	0	-4874	0	0	0.30183
115000	81325	90	81776	57636	90	31153	21534	87	151	193	0	-59	35	0	98	462	0	0.304779
222286	130586	117	133997	79773	109	52045	31542	102	147	204	0	-25	39	0	-636	315	0	0.305762
44330	30934	76	34040	24720	78	13526	9886	52	104	127	0	-69	38	0	-470	177	0	0.313627
102434	61457	93	74447	45262	96	24815	14342	77	48	84	0	-13	69	0	-718	232	0	0.314611
81979	55622	94	65057	44195	90	21534	14385	60	-22	197	0	-48	128	0	-83	296	0	0.315594
341618	153541	136	149603	69087	127	77659	34647	125	215	137	0	-22	49	0	-6321	0	0	0.315594
93860	66499	87	52208	37307	86	35492	24887	85	-51	66	0	-82	52	0	-491	349	0	0.326409
230073	115269	120	106654	51082	111	47716	23504	108	230	128	0	100	56	0	-513	462	0	0.328375
356624	160755	137	172728	75124	131	92069	40898	127	-40	106	0	54	76	0	-6833	0	0	0.328375
207067	115342	111	131422	73222	110	62467	34947	106	11	99	0	2	59	0	-101	863	0	0.330341
110772	72790	94	61201	38860	93	29027	18087	74	191	145	0	-54	50	0	-18	345	0	0.337223
114605	68208	97	79343	47145	98	28932	16349	90	-36	75	0	-90	22	0	-178	417	0	0.338206
40346	27809	81	25139	18425	66	7651	5624	44	-9	36	0	47	49	0	-2008	0	0	0.33919
200568	107147	121	96639	52489	105	48508	25715	102	-3	107	0	-70	49	0	-447	503	0	0.340173
81442	50425	93	53180	31193	93	23266	13352	75	-87	57	0	35	62	0	480	489	0	0.344105
240572	118402	115	159159	79617	114	61195	30186	110	-109	81	0	77	55	0	-26	351	0	0.347055
203497	107568	110	109995	56581	108	43609	22283	104	58	225	0	55	59	0	-301	231	0	0.350987
80221	52397	87	46577	28858	87	19552	12276	67	19	96	0	138	84	0	225	530	0	0.358853
145074	80298	115	86135	47620	101	37358	21222	96	161	117	0	-67	63	0	537	745	0	0.362785
194211	109454	111	128330	72377	108	61751	33696	105	-189	55	0	73	70	0	-7981	0	0	0.362785
179049	96327	111	121480	64054	107	53572	28900	105	-38	110	0	-14	33	0	-2933	0	0	0.363769
351950	177579	147	272543	152229	140	110023	57653	135	66	154	0	-138	66	0	460	888	0	0.365735
170748	86309	111	127758	62425	113	54242	25663	109	157	206	0	-33	61	0	-749	141	0	0.371634
112952	62218	103	80275	46809	99	28668	16474	86	-93	85	0	-53	68	0	-421	465	0	0.372617
21968	15793	60	20076	14861	64	10234	7703	46	75	49	0	-27	49	0	-593	0	0	0.37655
187818	100460	105	95239	53350	104	56663	30219	104	-139	43	0	-46	48	0	-452	150	0	0.383432
77372	52870	88	46273	30115	89	25197	17024	78	116	186	0	62	85	0	-722	13	0	0.386381
51324	36029	75	45655	32911	82	20098	14390	61	-107	50	0	9	94	0	-3744	53	0	0.387364
322594	159541	126	205426	102902	125	103053	51419	121	148	151	0	-62	63	0	-927	247	0	0.388347
56100	39539	83	39379	27401	81	18299	12360	59	-4	160	0	-117	3	0	-1279	141	0	0.389331
91437	60080	90	57949	37297	92	22927	14913	71	-96	90	0	-31	44	0	-3056	0	0	0.389331
111832	68984	94	76062	46158	95	33167	20197	91	317	197	0	-97	27	0	-2820	0	0	0.389331
149139	81898	101	90875	50951	102	39503	21751	98	8	93	0	-17	73	0	-2139	71	0	0.390314
134066	81574	100	87681	51406	100	35283	21363	96	-61	112	0	50	91	0	114	478	0	0.39523
59941	42983	81	36828	26895	81	18739	13105	59	23	166	0	77	98	0	-504	182	0	0.397196
69831	46115	87	51915	33470	89	23091	14096	71	163	145	0	84	102	0	121630	90742	79	0.397196
47721	34147	82	28003	20356	76	13896	9974	50	-98	38	0	176	102	0	306	540	0	0.399162
176475	106324	111	84315	48527	106	38207	22006	100	-227	41	0	29	92	0	169	676	0	0.403095
156263	94197	101	129644	76869	104	40559	22598	98	18	152	0	-36	70	0	-1	328	0	0.404078
64244	45449	76	38963	27499	82	15515	10547	55	-111	114	0	-129	16	0	-5267	0	0	0.405061
50912	36028	78	38890	25936	85	18421	12487	59	-193	33	0	-8	37	0	-2667	0	0	0.405061
81870	50742	93	52291	31511	90	21620	12330	68	-142	49	0	-7	82	0	192	665	0	0.408994
150253	101621	105	54201	38067	91	29781	20393	87	-119	154	0	49	66	0	-1844	121	0	0.409977
204664	110032	114	113175	62272	112	57020	31534	109	36	93	0	-44	31	0	-2600	0	0	0.409977
125754	75399	102	69551	40478	97	33050	19980	90	188	187	0	-50	33	0	-852	137	0	0.411943
120130	71114	106	73939	43987	96	28737	16251	81	-215	72	0	-61	74	0	-432	216	0	0.414893
159830	107330	97	96875	67585	96	46324	31096	93	66	138	0	-72	41	0	312	569	0	0.418825
42103	31099	73	30649	22471	76	13439	9277	52	49	75	0	-58	27	0	-742	190	0	0.419809
154100	87255	103	84179	47494	101	43817	24789	98	66	123	0	11	35	0	-763	199	0	0.420792
96661	58277	96	72222	43704	94	27453	16816	90	18	166	0	102	71	0	-980	337	0	0.421775
267045	136069	135	182257	93411	122	80590	41989	121	-39	42	0	-69	60	0	-365	538	0	0.427674
200650	116842	106	96348	55341	104	59393	34458	102	-88	113	0	64	77	0	-14409	0	0	0.427674
21243	16546	54	20016	14942	59	7599	5583	42	51	132	0	77	75	0	-98	449	0	0.438489
65408	47567	90	47063	33685	82	16644	12348	57	49	84	0	11	69	0	-101	256	0	0.44832
63311	45606	82	35799	25720	81	19011	13856	65	65	111	0	23	125	0	99	470	0	0.449303
37066	29012	59	18747	13843	58	14063	10573	52	-38	113	0	-106	30	0	-71	243	0	0.452253
101774	62868	92	69333	42439	96	27359	16350	79	51	176	0	150	122	0	112	676	0	0.456185
56652	38016	83	43437	28515	82	16038	10611	58	87	212	0	-6	40	0	586	802	0	0.458152
121890	74683	109	80837	49818	96	38334	24121	92	-107	133	0	-108	30	0	-321	196	0	0.460118
166529	91890	115	91659	50928	101	41802	22294	98	16	76	0	-101	55	0	325	315	0	0.466017
44286	32650	79	23720	17478	65	14812	11181	53	114	122	0	10	95	0	-119	239	0	0.46995
259768	142464	112	175237	99218	113	77581	43388	110	-21	92	0	32	73	0	-485	196	0	0.471916
133805	94565	96	39996	28090	88	42987	29853	88	51	105	0	-48	50	0	-7969	0	0	0.471916
201561	97570	116	120922	61755	115	52020	26135	111	62	155	0	-100	31	0	-4315	0	0	0.472899
189073	107039	109	88761	50820	103	47944	26497	102	-9	130	0	17	107	0	636	680	0	0.476832
137360	79305	101	71268	40454	97	39189	21877	94	131	110	0	-41	97	0	46	587	0	0.478798
144159	88169	99	96764	59551	99	41932	24683	96	89	219	0	22	67	0	650	740	0	0.481747
114198	69637	100	81111	49630	95	30962	18230	91	-94	129	0	-60	65	0	-574	109	0	0.482731
117484	67995	101	71900	42051	98	38211	21800	95	-150	33	0	84	87	0	-71	1041	3	0.48863
59771	39419	87	41623	27677	82	17567	11648	59	122	87	0	-44	42	0	-705	60	0	0.489613
25176	18472	71	45323	33645	74	5118	3357	40	-43	67	0	22	73	0	-1099	175	0	0.489613
157996	89907	109	92548	53279	100	46721	25972	98	75	87	0	-12	37	0	-362	279	0	0.490596
48289	33561	83	23490	17371	65	15510	11741	50	-146	32	0	23	51	0	-466	108	0	0.498461
146258	84114	108	93685	55996	101	31529	17307	83	18	112	0	145	116	0	-271	420	0	0.499444
194967	109755	111	143360	80703	107	59529	33431	103	-125	122	0	-17	39	0	154	544	0	0.50436
100626	61367	94	62951	38222	91	29356	17422	83	-136	54	0	-130	8	0	46	261	0	0.513209
87534	56797	96	71284	47265	91	46986	31136	89	161	196	0	-52	75	0	-292	312	0	0.516158
93537	58479	90	63029	38222	91	26014	15640	75	151	123	0	105	101	0	124	506	0	0.518124
86749	61488	90	24854	18228	72	23704	17020	74	-112	18	0	11	83	0	-443	149	0	0.524023
59033	42181	83	32149	23593	80	17382	12786	54	81	98	0	0	53	0	-90	279	0	0.527956
118131	69264	102	62875	37656	93	30489	17784	85	53	103	0	16	85	0	14	439	0	0.528939
64918	42749	89	43270	28274	85	20457	13062	66	83	159	0	158	117	0	-2701	95	0	0.529922
346612	159314	135	162297	75684	131	84000	38569	129	-56	84	0	-95	69	0	-84	810	0	0.530905
143938	83440	113	93765	55462	100	34704	20455	94	123	78	0	27	74	0	-1563	50	0	0.531889
254049	144662	116	140853	81493	111	64876	37843	107	200	138	0	86	69	0	-1063	0	0	0.533855
129786	75674	108	57745	34017	99	33014	19763	89	103	80	0	116	85	0	-2815	0	0	0.534838
38925	25277	85	22289	14829	85	14061	9403	65	-57	98	0	-62	54	0	-1376	370	0	0.534838
175987	108842	105	87480	52096	103	44975	27066	100	54	88	0	38	99	0	-42	592	0	0.538771
82840	50174	102	60783	36862	95	25572	14683	75	49	72	0	-96	39	0	173	414	0	0.545653
88536	61333	90	46184	30852	89	23813	15944	70	135	221	0	9	60	0	18	543	0	0.546636
61593	45429	82	37701	27637	79	20411	14311	60	-112	149	0	-41	33	0	-5089	0	0	0.546636
115887	68682	97	62352	36671	95	28578	16716	84	206	196	0	-51	48	0	-245	322	0	0.548602
316473	148348	137	155559	72585	131	77395	36774	129	-31	119	0	-85	38	0	-73	457	0	0.550569
218324	115489	111	128249	67464	109	60049	31197	106	-266	25	0	-8	63	0	147	711	0	0.552535
61221	44308	87	34518	24580	81	14333	9922	53	60	148	0	50	59	0	636	792	0	0.557451
100324	61029	94	72726	44482	94	26178	14865	73	-61	134	0	-190	29	0	336	538	0	0.5604
150491	92705	99	126218	76759	100	56815	35240	98	93	162	0	-55	87	0	-2452	0	0	0.561383
90018	58484	101	52097	33975	90	29325	19353	81	55	155	0	-82	47	0	-79	402	0	0.567282
56323	40077	79	46201	33941	81	15606	11137	55	-85	61	0	-89	109	0	98	525	0	0.568265
173724	98745	114	116831	65977	108	35858	20240	102	-48	139	0	-120	58	0	99	754	0	0.575148
109097	68577	91	61405	38668	92	24624	15762	73	-62	51	0	187	98	0	-1480	176	0	0.57908
114975	71690	97	77846	48835	96	40940	26116	93	-252	5	0	21	56	0	-1046	250	0	0.580063
88094	59860	99	75045	53738	89	31737	21426	84	-33	87	0	-3	75	0	-4742	0	0	0.580063
142280	97527	97	91893	62335	96	34500	23671	92	-50	115	0	-9	52	0	-150	450	0	0.583013
48866	34662	83	40639	28898	77	14144	9344	57	-252	0	0	-82	44	0	-960	149	0	0.583996
185514	102550	110	97186	54654	105	52732	29840	102	31	140	0	-55	72	0	-1506	0	0	0.583996
115905	67241	96	80895	48230	96	32436	18670	93	-88	31	0	4	77	0	168	357	0	0.586945
146960	94080	111	72498	47720	94	36139	24211	91	-96	61	0	32	76	0	569	449	0	0.593827
158490	95435	101	79237	46635	99	40802	23192	97	16	115	0	-36	50	0	3	302	0	0.596777
177510	106210	102	112873	65782	105	50591	29426	100	-75	117	0	-91	25	0	782	656	0	0.599726
65031	47397	81	32152	23785	80	18272	13130	55	-97	105	0	55	88	0	-93	218	0	0.604642
126687	73723	103	82111	49430	97	36870	21973	92	59	107	0	89	57	0	102	317	0	0.607592
130728	79330	98	89728	55958	98	29899	17784	81	-86	61	0	-5	82	0	-506	501	0	0.608575
62374	45540	83	31462	23017	79	21077	15328	62	290	155	0	-52	76	0	-226	270	0	0.608575
371361	192488	129	198223	101735	124	138092	77400	125	73	66	0	61	84	0	-351	368	0	0.611524
143935	85055	97	89809	52316	99	39062	23101	95	243	143	0	-82	41	0	-6355	0	0	0.612508
224401	121998	111	123179	67064	107	58590	33109	104	262	108	0	-26	51	0	532	767	0	0.61644
113343	67575	96	68333	39865	96	42564	25692	95	-125	64	0	10	78	0	-5759	0	0	0.61644
42501	33444	74	26200	19244	71	10791	8141	48	96	105	0	45	68	0	306	952	0	0.621356
167045	106995	101	90358	58358	97	42802	26772	94	-41	103	0	46	68	0	-134	403	0	0.623322
101483	64602	89	66007	41851	91	30013	18583	87	127	79	0	17	61	0	-2249	0	0	0.624305
129993	70407	104	94928	51225	104	34706	18024	100	50	92	0	-23	80	0	-1000	249	0	0.625289
52067	36729	79	43089	28784	84	16963	11770	59	-3	67	0	-62	52	0	-5192	0	0	0.625289
148861	93603	106	80964	52461	97	42746	27230	95	-93	81	0	33	51	0	-2165	0	0	0.626272
126063	77116	101	74230	45968	95	30344	18718	88	123	146	0	-1	88	0	-81	399	0	0.630204
70331	51913	82	58189	42879	83	22279	15941	69	-221	32	0	1	83	0	-5532	0	0	0.630204
160335	92175	115	84688	49823	100	43303	24043	97	120	107	0	90	61	0	-95	260	0	0.636103
225278	121088	110	121234	64699	110	57705	30289	106	-75	144	0	-30	70	0	315	523	0	0.642002
60181	42985	90	38038	27464	79	16540	11977	55	-54	47	0	-3	93	0	-1073	207	0	0.642985
162780	88638	111	114439	63909	103	40305	20941	99	49	92	0	-117	24	0	-57	499	0	0.646918
87663	56778	92	60172	38967	89	33276	20856	87	-29	66	0	-42	57	0	-96	373	0	0.654783
94746	58448	92	67249	41200	93	25546	14990	74	355	234	0	45	78	0	193	671	0	0.657733
167755	115057	101	68096	47708	96	35966	25548	94	17	107	0	-71	50	0	83	889	0	0.660682
82511	62001	84	46749	34198	83	23842	17467	71	-139	84	0	-4	65	0	43	484	0	0.666581
57958	43401	84	30852	23459	76	20121	15068	56	70	85	0	-85	44	0	-3535	0	0	0.666581
48026	35389	73	22369	16581	64	15395	11101	54	52	79	0	47	48	0	-2515	0	0	0.666581
56706	39387	84	41774	29195	80	16627	11903	57	-37	77	0	19	72	0	-2054	0	0	0.669531
86903	54833	99	64284	41765	90	25535	16010	72	361	230	0	11	47	0	-2755	0	0	0.670514
43618	30271	88	20466	15455	60	12238	9139	48	59	80	0	58	87	0	239	607	0	0.673463
88545	55555	92	58225	36597	90	31343	19143	87	123	95	0	-15	56	0	-794	22	0	0.674446
77856	56965	82	35510	26289	80	20558	14693	59	108	167	0	-30	47	0	-2153	12	0	0.674446
398533	175433	158	213996	92755	148	107268	48147	146	-196	67	0	53	65	0	-696	352	0	0.676413
454799	249491	153	236072	130237	141	130209	73077	138	90	118	0	44	61	0	-1476	314	0	0.677396
91768	65306	93	35844	26408	82	22968	17017	61	-58	77	0	-18	61	0	-7000	0	0	0.678379
106052	65811	96	51078	31036	93	28042	17798	80	-22	116	0	-57	32	0	-247	175	0	0.681329
192145	108030	114	109430	60317	104	51036	28151	100	-136	92	0	82	62	0	-693	358	0	0.682312
80802	53798	85	55770	34105	91	30267	18631	86	-215	46	0	121	93	0	-558	203	0	0.683295
290660	153748	141	250250	147277	127	73246	40206	123	-98	82	0	29	59	0	174	421	0	0.696076
69247	48713	84	46674	32851	82	25642	17870	73	-34	94	0	66	54	0	-6695	0	0	0.697059
86374	60219	92	42271	30085	85	24027	17386	65	15	138	0	-14	73	0	-273	259	0	0.702958
123542	70774	111	88516	52074	99	33861	19012	93	113	122	0	-70	60	0	80	531	0	0.707874
90878	62917	91	79344	57115	87	25426	17426	73	57	166	0	155	112	0	193	380	0	0.708857
64554	49794	79	39437	29664	79	19086	13960	61	-14	81	0	-41	107	0	-6002	0	0	0.708857
64655	44225	89	46897	32343	84	13943	9881	52	153	129	0	42	47	0	-864	92	0	0.710823
334223	166135	130	168092	85586	127	94186	47225	126	114	144	0	50	92	0	29	379	0	0.715739
71526	51157	89	51077	34721	86	21312	14415	66	140	116	0	-20	43	0	-8157	0	0	0.715739
71019	50683	91	37277	25505	86	21061	14926	61	-29	67	0	84	103	0	1282	594	0	0.720655
22282	16721	66	24039	18225	69	11855	9100	47	69	108	0	170	131	0	-1533	27	0	0.720655
42323	33268	64	25735	19436	71	14498	11278	51	202	110	0	27	66	0	-18	435	0	0.723604
109500	68524	100	66456	41549	93	34124	20494	90	29	93	0	-7	50	0	-1076	41	0	0.724588
62460	43943	94	46068	30916	86	20082	13868	63	-93	77	0	-112	25	0	-340	111	0	0.72852
141902	98906	103	72809	51778	92	45744	32105	90	-109	23	0	16	73	0	635	640	0	0.729503
138824	97794	96	65923	47916	90	42417	30269	90	56	105	0	-45	42	0	736	1449	5	0.734419
51647	38017	82	57383	40110	85	4380	2596	40	-15	102	0	44	82	0	-192	328	0	0.737369
193480	114568	109	152889	94620	105	68902	41285	101	72	116	0	-128	29	0	-809	156	0	0.738352
150587	92827	98	90481	55150	97	39188	24090	95	-63	101	0	79	71	0	308	243	0	0.741301
137051	84999	109	64575	39468	93	32264	19593	83	-92	82	0	-166	11	0	-1324	0	0	0.742284
49110	36554	71	37174	27602	78	14239	10072	52	-123	50	0	-68	59	0	-4514	0	0	0.742284
178181	104930	106	117242	67562	105	44743	25844	98	-160	86	0	-35	46	0	-233	417	0	0.745234
26872	21109	61	19777	15176	56	7993	5978	42	53	80	0	87	66	0	108	331	0	0.748183
77648	47577	102	60194	37579	89	22192	14004	69	-220	51	0	78	55	0	212	577	0	0.754082
117961	74426	98	72727	45424	95	36359	23526	91	76	83	0	-54	54	0	234	429	0	0.757032
455642	214133	154	319217	155456	152	150264	74176	150	-240	57	0	-114	62	0	-1135	249	0	0.758015
264249	151011	129	219841	130212	117	79649	44838	113	19	79	0	31	86	0	-519	242	0	0.759981
93001	67555	89	62903	46080	85	28702	19888	82	26	75	0	168	106	0	-3274	0	0	0.760964
218638	112495	116	107325	53444	108	51647	26904	107	90	169	0	171	94	0	-7516	0	0	0.760964
151628	88148	114	79973	47110	100	35268	20210	96	59	167	0	-167	36	0	-7620	0	0	0.760964
45906	37600	60	38288	28633	77	18156	12895	55	124	132	0	78	115	0	-390	85	0	0.763914
41007	30873	70	35759	26572	76	12379	9087	49	77	104	0	-75	73	0	-124	342	0	0.76588
131729	74172	102	104892	65021	101	44439	26232	98	-88	73	0	48	59	0	-713	198	0	0.769813
308458	159861	122	211207	107015	121	83817	43886	118	7	97	0	-137	57	0	-3048	0	0	0.769813
83415	50651	100	59466	37082	89	23211	14047	72	-226	28	0	-52	37	0	525	974	0	0.774729
142590	81805	100	72532	41401	98	34281	19657	94	-148	131	0	-112	77	0	877	527	0	0.781611
59780	43515	79	39747	27744	83	18180	11905	57	-183	25	0	-63	35	0	-2874	0	0	0.781611
56076	42986	78	24181	18344	64	15054	11082	51	-25	104	0	-105	33	0	-2805	0	0	0.782594
109047	79068	100	65374	47594	86	31555	22748	83	-35	109	0	-40	81	0	-540	124	0	0.78751
121926	73319	100	65590	38983	95	34628	20473	93	-98	91	0	-81	78	0	-167	359	0	0.789476
164989	104166	113	112215	66641	102	43370	28016	95	-130	48	0	-41	66	0	-892	224	0	0.790459
91788	57416	92	64675	41172	92	31908	20117	89	200	171	0	27	57	0	-265	173	0	0.799308
81300	52824	94	58412	37762	86	22389	14125	66	34	167	0	-51	54	0	-328	362	0	0.801274
113105	71182	92	68252	42062	93	27961	17030	89	144	174	0	52	103	0	-353	151	0	0.80324
53501	40926	78	32584	24422	77	15833	11480	53	-138	28	0	-10	34	0	-2380	0	0	0.804223
56781	41821	82	35204	26131	79	18414	12856	59	-70	44	0	-13	77	0	-75	212	0	0.80619
285945	158905	129	138332	79559	116	74008	40928	115	38	148	0	138	100	0	144	904	0	0.807173
82901	54628	91	53515	34650	87	26160	16874	77	194	130	0	-48	65	0	964	595	0	0.810122
171948	105143	109	90244	54711	99	38556	23688	96	121	142	0	5	74	0	5	194	0	0.814055
111227	68292	93	73107	43417	94	32751	19765	87	-266	57	0	93	101	0	80	535	0	0.825853
55571	37276	82	48160	31960	83	16634	10796	60	97	102	0	56	66	0	216	270	0	0.832735
63933	46697	83	39420	29713	79	12460	8949	47	-98	114	0	-44	31	0	-508	402	0	0.836668
88271	63881	83	55587	38164	88	23147	15790	70	32	130	0	69	84	0	-253	413	0	0.838634
266918	140219	119	134140	74590	118	71171	38334	115	-258	9	0	8	80	0	-235	445	0	0.841583
58791	40622	85	45398	30059	87	15818	10616	59	265	192	0	-46	51	0	-553	189	0	0.844533
90511	64185	88	53592	37377	86	24681	16826	70	-119	90	0	-14	38	0	-2831	0	0	0.844533
404618	178493	138	204673	96895	136	111861	48978	136	-25	124	0	48	80	0	704	662	0	0.847482
146368	90764	97	93319	58288	98	52110	32504	96	-98	98	0	-73	74	0	-8544	0	0	0.848465
103036	74159	93	48134	34101	85	31714	22139	85	-37	50	0	73	58	0	553	525	0	0.853381
338671	165070	138	152975	74661	129	81977	40230	127	-116	99	0	-70	50	0	-84	625	0	0.855348
92010	67920	85	40445	29973	82	29157	21257	76	-46	115	0	-66	52	0	610	567	0	0.857314
211564	118254	112	138440	77429	110	46183	24228	106	-63	145	0	-13	52	0	-611	367	0	0.863213
129861	78450	101	79461	48131	95	31597	19049	92	-386	34	0	-20	57	0	-4546	18	0	0.863213
66860	49343	73	49860	34931	85	19117	13091	59	-93	141	0	-6	38	0	-14425	0	0	0.863213
101832	63216	94	67829	42141	91	28634	17112	84	-117	46	0	61	78	0	494	616	0	0.867145
119326	87105	89	77905	57174	87	26083	19014	77	-51	36	0	94	108	0	258	502	0	0.875011
178369	100256	108	98984	55700	104	42445	23456	100	94	128	0	31	59	0	-2203	76	0	0.875011
113986	68068	102	71623	43247	94	27177	16026	76	84	136	0	7	36	0	674	524	0	0.87796
71721	49162	95	55451	37217	84	21595	14878	64	-26	112	0	-123	6	0	327	506	0	0.881893
80178	53245	87	59359	39273	86	29483	19817	83	-242	16	0	78	88	0	-3301	0	0	0.882876
43665	31944	66	25467	19271	67	15403	12109	52	6	107	0	-15	36	0	-341	104	0	0.890741
227740	120008	116	154709	85821	112	54677	27457	110	6	82	0	51	59	0	-163	296	0	0.894674
146652	90627	98	86181	51296	98	35946	20603	95	-22	101	0	-51	25	0	-203	372	0	0.898607
124175	83178	97	84018	54410	94	62072	40202	92	90	156	0	40	71	0	-2450	0	0	0.903522
105026	65334	105	71732	45242	93	23858	14457	69	-92	77	0	-51	28	0	-414	150	0	0.905489
39214	30157	76	28721	21977	73	11931	9446	48	109	110	0	-53	40	0	45	458	0	0.907455
58551	42533	83	42001	31279	80	18106	13745	58	-189	22	0	-14	74	0	-290	448	0	0.908438
71420	52646	81	46880	35089	82	23466	17158	61	80	114	0	33	81	0	-848	0	0	0.909421
247777	117063	119	159315	80042	116	66926	33000	113	18	88	0	9	54	0	-3847	0	0	0.909421
56629	41466	76	31909	22863	80	21196	15201	61	-31	128	0	-26	45	0	-172	416	0	0.914337
89641	61526	93	59827	39794	86	20172	13580	63	-44	54	0	34	79	0	64	360	0	0.917287
68927	52669	81	52211	39495	81	20137	14416	61	196	206	0	5	62	0	470	1108	3	0.919253
106693	77850	88	62378	45963	86	28144	20053	82	57	82	0	-17	54	0	-367	197	0	0.929084
132596	80103	100	95170	57613	97	38029	22538	95	-11	120	0	-54	35	0	3413	1772	33	0.929084
47589	36512	70	34253	25944	77	17331	12297	53	47	86	0	18	57	0	520	648	0	0.931051
153912	90511	103	105647	62826	100	48894	29943	97	-18	122	0	14	53	0	159	348	0	0.934
137203	83416	99	80502	48922	97	36660	22054	93	60	160	0	73	67	0	-348	354	0	0.93695
206155	118512	107	111889	65337	103	53427	30585	101	39	100	0	-43	43	0	-303	264	0	0.938916
345572	163086	138	171384	80267	128	95016	43672	126	52	102	0	62	83	0	-500	310	0	0.939899
88322	64076	86	40276	30374	82	24800	17732	70	12	96	0	14	65	0	-13335	0	0	0.939899
151218	86438	102	95603	58300	99	45481	29215	95	-143	92	0	40	53	0	-2831	0	0	0.940882
346435	178533	122	245068	133854	121	92989	45958	120	-225	86	0	44	121	0	-11286	0	0	0.940882
49365	36408	81	32729	24984	76	14094	10382	50	-33	86	0	43	75	0	-381	182	0	0.942849
114816	71564	95	71940	45096	94	25997	16632	76	47	117	0	62	113	0	-2168	0	0	0.943832
226075	122456	114	104013	55143	106	59215	31665	104	-120	96	0	43	90	0	-1116	45	0	0.944815
121969	70853	99	82624	48594	98	36370	21075	95	-126	84	0	-24	104	0	382	516	0	0.950714
153842	98040	99	95354	60462	97	42197	27319	93	-205	40	0	102	104	0	-3519	0	0	0.950714
170224	104731	102	125498	79507	103	39724	23459	97	-141	111	0	-47	75	0	716	624	0	0.953663
67081	45566	86	50894	36580	83	17848	12577	60	-42	119	0	42	76	0	-207	314	0	0.95563
232409	141462	115	98531	60443	105	62690	38917	104	-162	60	0	31	67	0	-4674	0	0	0.95563
36183	27979	74	21377	16451	59	10934	8429	44	63	121	0	-68	56	0	-2559	0	0	0.956613
37618	28437	68	27628	21041	72	12870	9477	53	21	116	0	82	93	0	-480	161	0	0.962512
148351	88026	102	134879	83271	100	37176	21955	94	-32	106	0	107	110	0	180	752	0	0.975293
110124	73523	104	72571	46242	93	36652	23569	89	21	111	0	-99	52	0	322	529	0	0.979226
115950	74156	97	68759	43605	92	36818	23214	90	-397	0	0	78	89	0	-1075	0	0	0.981192
48191	36399	76	32305	24397	78	15629	11952	54	-60	30	0	70	66	0	-264	583	0	0.983158
134614	79575	101	68450	40165	96	36133	21001	93	-176	108	0	-35	96	0	-55	318	0	0.987091
192205	108578	119	124084	71626	119	41950	22921	114	576	474	0	331	351	0	-581	23	0	0.987091
58602	45740	84	31721	24317	77	17331	13099	55	-34	73	0	75	117	0	-515	155	0	0.989057
59438	44496	79	40769	31452	79	909	694	0	51	133	0	94	76	0	-191	179	0	0.99004
61835	45208	93	42030	30284	79	21090	14629	64	-49	54	0	64	81	0	-238	309	0	0.991023
166265	92437	101	80379	45531	100	44461	23764	100	137	187	0	74	63	0	141	532	0	0.993973
90573	56558	94	53425	33743	91	30216	18763	86	94	155	0	29	76	0	-267	218	0	0.995939
352368	167086	131	168031	82926	126	92594	44764	125	175	119	0	-51	62	0	-388	235	0	0.997905
32136	22822	73	17029	13217	54	10720	8187	44	2	114	0	67	84	0	-24	242	0	1.00282
84087	55972	93	54055	35684	86	24428	16402	72	23	99	0	67	85	0	271	463	0	1.0038
233245	126078	122	124761	66872	109	59158	31651	107	16	117	0	104	113	0	-283	144	0	1.00872
120437	75339	95	58388	35745	93	37085	21929	92	-105	96	0	61	97	0	-300	242	0	1.01855
104112	66008	94	71441	45293	91	35857	23084	90	-161	43	0	-29	81	0	470	1005	1	1.01953
190866	107250	108	121401	72665	103	41052	23793	100	-96	75	0	-73	46	0	-4212	0	0	1.02052
20462	15714	64	18032	14281	56	5503	4560	36	-48	121	0	-156	26	0	64	454	0	1.02347
177049	112311	102	105521	66694	99	49279	32055	96	64	123	0	-76	32	0	-597	578	0	1.03035
197162	114422	111	97188	56063	102	46873	27197	100	-45	96	0	-10	48	0	-174	233	0	1.03428
65095	45124	84	56347	37965	85	22942	14499	69	119	112	0	39	85	0	-5113	0	0	1.03428
145661	89004	100	95448	57196	99	43284	25762	95	81	137	0	-49	59	0	-20	471	0	1.03527
142028	83711	112	82773	48905	98	41657	25273	95	-165	111	0	30	43	0	-2314	0	0	1.03625
71543	50239	87	49640	34322	84	19546	13338	63	32	121	0	-48	65	0	572	579	0	1.04116
43051	31887	70	20657	16021	59	12359	8953	48	-57	101	0	38	67	0	163	735	0	1.04411
96237	60513	94	77026	48897	93	23737	14806	69	-177	34	0	26	91	0	229	650	0	1.04706
380221	197528	135	258058	135953	136	129447	70092	134	-157	106	0	-114	53	0	-661	223	0	1.051
62689	47328	79	34992	26749	79	17043	13211	55	-44	82	0	21	61	0	344	540	0	1.05788
178493	105456	101	70568	39024	100	40866	24413	98	126	142	0	22	86	0	504	699	0	1.06181
170189	104508	103	96759	58692	101	43116	27223	97	-86	76	0	-37	64	0	336	845	0	1.06673
75267	55979	86	32750	24826	80	18002	13226	56	20	75	0	-3	78	0	790	489	0	1.07852
87054	59440	87	56930	38025	89	21065	14001	60	-56	69	0	89	81	0	-3997	0	0	1.07852
88509	66816	84	44819	33987	82	26595	19742	65	56	163	0	31	51	0	-5096	0	0	1.07852
155032	96236	101	91233	57579	97	36526	22344	94	160	130	0	-99	25	0	-281	510	0	1.08049
55337	42008	78	38529	28193	78	16701	12485	57	113	196	0	-89	53	0	-741	219	0	1.08836
183973	106989	110	119268	71750	103	46340	27297	101	-110	108	0	-75	64	0	-2110	4	0	1.08836
326563	168208	127	163015	83726	128	88110	48278	125	84	104	0	-83	56	0	41	620	0	1.09327
179307	112639	98	110348	68302	98	37739	21918	95	-103	136	0	-73	63	0	-21544	0	0	1.09327
56758	42889	77	35589	25850	81	17825	12548	57	222	142	0	-22	61	0	-5092	0	0	1.09425
117052	85954	102	63921	47405	87	28680	20883	70	-103	45	0	-75	62	0	-2414	0	0	1.09425
95163	70320	87	52550	38979	84	31013	22756	81	80	91	0	-13	84	0	-3055	0	0	1.09524
64993	45788	81	49033	32906	82	23284	15787	71	-79	74	0	-14	52	0	329	820	0	1.10015
172795	115117	96	90584	59921	97	55016	36604	94	44	122	0	-54	50	0	-531	258	0	1.10114
41818	31708	65	28365	21827	69	17867	14066	56	-155	2	0	-10	35	0	-2388	0	0	1.10114
352219	167165	144	253606	132348	134	120789	63340	133	203	146	0	-40	33	0	-297	669	0	1.10704
39313	29746	62	24210	19220	58	12974	9955	48	-229	20	0	-122	16	0	-20113	0	0	1.10704
67942	50927	93	25543	19308	68	17694	13233	54	26	111	0	-39	40	0	-135	402	0	1.10999
405234	186568	163	192924	87524	156	96409	43407	153	193	182	0	234	80	0	441	554	0	1.11195
225701	122929	107	117662	64976	107	65903	34932	106	1	100	0	57	86	0	-24767	0	0	1.11195
178269	109530	103	114100	67417	104	50827	30347	99	-111	104	0	-27	37	0	-654	179	0	1.11392
45837	35926	78	35444	27366	76	13352	10230	50	-231	6	0	-59	33	0	467	746	0	1.11588
138526	90989	108	97457	62700	97	36001	23166	92	41	91	0	34	63	0	357	879	0	1.11785
121284	76740	100	78892	50075	94	31116	19077	90	-87	87	0	-61	24	0	-621	237	0	1.11883
116273	75088	99	71902	45219	91	33529	21500	88	-249	43	0	-10	43	0	8	480	0	1.12178
142569	90981	103	76694	48790	95	41951	26014	94	77	146	0	-6	47	0	-470	189	0	1.12473
33702	27359	54	21628	16553	61	10181	7729	44	73	103	0	-131	30	0	-295	68	0	1.13063
65662	50494	81	35255	27137	79	19115	13887	61	-132	65	0	-69	58	0	-372	165	0	1.1326
230761	128864	111	112641	62401	107	56826	31856	104	-65	100	0	-46	55	0	325	981	0	1.13456
44225	33007	76	23645	18375	62	14011	10833	49	-95	28	0	20	57	0	-669	162	0	1.13555
124722	80967	97	61879	40007	91	34502	21697	89	34	90	0	-132	28	0	-610	181	0	1.13653
260178	145759	115	164945	90134	115	74997	41574	111	-33	94	0	-12	66	0	-1548	75	0	1.13751
97889	68969	98	61028	41938	88	38170	27134	86	-103	54	0	6	59	0	-119	418	0	1.1385
83522	58499	86	56072	37249	86	23117	16151	63	-97	66	0	-55	25	0	-3892	0	0	1.13948
184659	108633	107	119389	70695	101	47464	28400	99	-220	33	0	44	54	0	102	391	0	1.14145
94658	62997	87	60699	39682	89	30705	19191	87	31	94	0	36	102	0	-6713	0	0	1.14243
110288	69415	93	84342	55806	92	30930	19317	87	40	225	0	-7	49	0	-8403	0	0	1.14243
117201	75456	93	75703	48913	92	29902	18182	85	-88	45	0	14	67	0	156	699	0	1.1444
124702	92531	90	55622	41726	86	35649	26172	85	26	60	0	8	61	0	690	460	0	1.14735
257329	147460	109	118813	67481	110	68633	39622	106	-222	105	0	-143	71	0	-68	573	0	1.14931
288500	148568	121	138157	75594	118	71263	37721	115	-301	21	0	-105	76	0	64	422	0	1.15324
142291	87560	99	73259	44564	96	39541	24306	94	131	119	0	-17	69	0	-16096	0	0	1.15324
55700	37707	92	45495	30995	83	14251	9431	52	-7	104	0	-84	27	0	123	793	0	1.15521
80517	53120	92	54688	35916	86	23024	14345	73	-76	25	0	23	41	0	465	697	0	1.15816
213488	123768	109	144797	87233	108	43427	24972	102	-46	56	0	158	94	0	850	532	0	1.16013
56972	43282	79	29247	22608	74	18910	14402	54	123	161	0	102	123	0	-1392	0	0	1.16111
256363	140791	113	123702	67315	108	74563	40509	107	-119	66	0	35	85	0	166	359	0	1.16406
85756	57679	87	49209	31751	86	24432	15379	71	-76	72	0	-85	2	0	-3683	0	0	1.16504
140942	92707	99	96923	63669	96	37821	24085	93	39	101	0	11	75	0	-591	202	0	1.16603
347341	180336	130	187060	98608	120	110399	60080	117	-27	151	0	74	68	0	-258	566	0	1.16701
34663	27104	63	20108	15423	60	13218	10081	51	-26	136	0	4	42	0	363	668	0	1.17094
240062	136364	108	117865	64400	107	48480	27368	103	177	200	0	-185	31	0	304	564	0	1.17389
192222	109271	104	88571	50716	102	41900	23540	100	-10	112	0	-25	88	0	-689	134	0	1.17684
183453	111862	103	117050	72319	102	58271	36176	99	-12	105	0	-60	69	0	323	629	0	1.17881
217013	119283	111	110290	58924	109	58542	31564	108	-44	128	0	-76	43	0	-880	223	0	1.18077
189645	110596	104	97281	56873	102	57794	32524	100	-28	74	0	71	74	0	-181	498	0	1.18667
99267	61648	97	71647	44131	94	24198	14191	76	-10	148	0	-9	49	0	-284	446	0	1.18765
87250	62871	83	59759	42156	85	26244	18259	71	93	124	0	-17	94	0	-1015	79	0	1.18864
127354	87743	94	83415	56870	94	36779	24964	90	82	161	0	-15	54	0	-280	321	0	1.19159
129780	92268	104	76402	55572	90	34014	24996	85	47	114	0	27	75	0	-283	590	0	1.19454
82866	63327	81	60444	44949	84	17913	13083	55	-42	71	0	-3	56	0	-150	519	0	1.19749
103363	66267	94	75152	48794	93	32733	20664	89	6	134	0	45	74	0	-743	0	0	1.19945
136393	83151	96	75705	46071	94	29436	18173	77	-105	90	0	51	57	0	761	708	0	1.20142
188527	103173	111	113392	62401	108	46716	25238	103	76	159	0	-17	71	0	-146	405	0	1.2024
189541	111337	106	113165	67255	106	44029	26516	104	-52	79	0	-81	65	0	-9940	0	0	1.2024
153579	103902	97	82758	55144	95	41441	28263	93	36	84	0	28	60	0	-32	578	0	1.20535
119019	77797	93	69476	46873	92	35271	23365	89	-158	70	0	14	57	0	797	826	0	1.2083
343633	174760	133	158210	80139	129	106973	54190	128	13	93	0	-56	44	0	1458	1098	4	1.21715
64627	45235	84	43811	29902	82	18399	12390	57	-55	164	0	107	72	0	-116	451	0	1.22108
93926	66628	86	58666	39946	88	24500	16562	65	-274	9	0	42	53	0	251	376	0	1.22502
48975	38533	72	24972	19287	63	17148	13087	53	81	261	0	-39	60	0	-3112	0	0	1.226
142621	92791	100	86283	55165	96	36479	22151	93	119	101	0	25	76	0	-493	266	0	1.22698
146464	102687	93	62360	44224	90	33976	24404	89	-87	44	0	-46	42	0	268	345	0	1.23091
113363	75300	94	83823	56237	90	29805	20177	82	-187	85	0	89	59	0	134	373	0	1.24664
200504	113606	106	106467	60767	104	52206	29678	102	395	180	0	9	67	0	-423	193	0	1.25058
65023	47147	87	39848	28198	83	24342	17939	67	-48	90	0	-43	31	0	86	698	0	1.25549
42571	31075	86	28495	21549	75	11400	8381	49	-18	79	0	120	98	0	-1241	34	0	1.25549
264245	140148	112	130633	70012	112	75928	38768	110	109	121	0	-91	40	0	-708	101	0	1.25648
45582	34919	84	36127	28591	74	10275	8065	46	-101	55	0	32	68	0	-565	129	0	1.25943
119357	73453	94	79042	49323	92	34974	21576	90	-128	56	0	-65	29	0	-1578	0	0	1.26041
51307	38742	74	32665	25069	77	15335	11880	50	40	105	0	-55	56	0	-573	145	0	1.26139
54964	43491	75	23995	18615	63	13403	10726	46	67	106	0	33	46	0	-136	288	0	1.26631
146176	95973	104	122192	83140	97	37233	24516	92	79	69	0	25	111	0	-1075	249	0	1.26729
275997	151111	118	130260	72104	115	68213	37142	114	3	116	0	165	73	0	-5384	0	0	1.26729
54544	44828	61	33379	26087	75	18866	14492	57	-126	83	0	100	128	0	-11403	0	0	1.26729
68672	49194	85	42849	30483	85	17531	12400	57	-69	62	0	35	64	0	359	487	0	1.27024
147471	89364	96	86380	53036	98	35370	21342	94	216	161	0	70	73	0	-2057	0	0	1.27024
90489	62933	86	61550	41794	84	23232	15720	70	-88	83	0	-81	33	0	-1235	0	0	1.27221
125491	76262	95	62879	38548	95	37501	22653	93	134	146	0	257	144	0	1077	751	0	1.27516
53638	42351	74	34714	25723	79	15687	11596	52	221	162	0	16	95	0	37	667	0	1.27811
53175	39429	78	43650	30483	82	14783	10128	56	-105	96	0	69	74	0	104	682	0	1.28302
170215	102527	112	87580	55878	99	46710	28293	97	-19	146	0	10	69	0	-2960	0	0	1.284
62893	46710	80	42653	31979	79	15624	11665	52	-214	0	0	93	91	0	-1521	85	0	1.28499
186107	117717	99	107262	66739	99	43043	27078	97	10	119	0	21	56	0	-3031	0	0	1.28499
129487	93136	89	64287	47848	89	34587	25466	86	63	134	0	-81	39	0	58	264	0	1.28695
60239	43636	85	26325	19612	70	14781	11053	54	55	80	0	61	51	0	-4151	0	0	1.28695
35059	26838	75	27156	21290	73	11862	9189	47	90	149	0	-12	40	0	-3262	0	0	1.28794
275828	147410	115	140088	74567	113	62485	32350	109	63	65	0	-47	60	0	-6362	0	0	1.28794
195594	111835	109	99045	56882	103	46219	26254	100	-166	25	0	-21	63	0	-9391	0	0	1.28794
72351	56282	79	45922	34255	81	22021	16681	64	9	85	0	-51	36	0	-177	180	0	1.2899
206722	126454	113	162264	98672	104	59407	35641	100	62	134	0	-68	73	0	-28	307	0	1.29187
126667	87427	97	68732	46299	89	31076	19447	87	-44	78	0	-66	31	0	-2517	454	0	1.29285
117850	88787	91	93570	70671	89	44925	33933	85	3	106	0	48	102	0	532	550	0	1.29482
85287	55505	88	55650	36352	88	18544	11601	62	72	81	0	49	86	0	-2197	0	0	1.2958
206230	116287	112	93359	54412	102	64447	36690	102	108	137	0	-36	48	0	-154	349	0	1.29679
219100	120968	112	104599	58082	108	62196	32944	104	5	79	0	-22	64	0	-36	576	0	1.30662
80800	54754	86	53343	34559	85	23956	15346	67	-17	132	0	104	90	0	-386	348	0	1.30858
54571	44225	66	22864	18310	57	18436	13875	56	53	79	0	66	46	0	-4053	0	0	1.30858
239094	144961	107	165968	101616	106	91497	57322	104	29	125	0	-2	45	0	-6915	0	0	1.30858
93223	61666	88	53919	34167	88	29711	19407	75	-198	50	0	-49	31	0	6194	4887	50	1.30858
227442	128989	110	102728	59449	107	55025	31435	104	206	123	0	-48	72	0	-1662	0	0	1.30957
95823	61617	103	52270	33707	88	28140	18086	75	-136	71	0	36	69	0	-477	214	0	1.31252
128612	82733	97	67099	41985	92	28869	18224	85	-109	84	0	-25	92	0	-40	668	0	1.31448
127662	83154	100	85016	54431	94	38997	24761	92	209	132	0	36	57	0	-124	513	0	1.31645
71272	49145	88	50307	33703	84	18612	13258	58	-13	75	0	-40	56	0	-175	218	0	1.3194
257312	158418	112	128033	81512	106	67210	42708	103	-53	74	0	40	82	0	-1454	34	0	1.32038
168589	99925	106	101868	59053	100	43577	24904	97	163	96	0	-25	61	0	-457	250	0	1.32333
149276	87917	99	74866	44215	98	38751	22648	95	30	84	0	-20	61	0	-114	528	0	1.32825
57714	45218	79	38825	29198	77	15258	11540	49	-111	96	0	-12	122	0	-560	145	0	1.32923
133815	83215	95	91871	59322	95	35374	21911	92	-193	34	0	113	70	0	-474	410	0	1.3312
95085	61910	94	58619	39857	88	32324	20488	86	-136	84	0	69	94	0	-2676	55	0	1.3312
196574	117608	105	153530	93023	103	55988	33999	101	-234	107	0	27	74	0	554	769	0	1.33611
495423	237510	161	391155	184236	163	142757	71918	158	-59	128	0	-6	69	0	81	396	0	1.34004
29645	23920	64	20127	16149	58	13562	10637	48	-54	88	0	-50	14	0	520	745	0	1.34693
72792	53095	87	43280	30738	82	22222	15664	63	-125	39	0	-45	88	0	38	609	0	1.34791
168684	102192	109	92578	57210	98	45402	27738	96	35	77	0	-106	42	0	699	614	0	1.34988
80871	60720	83	54243	38968	85	20489	15058	57	-45	28	0	9	35	0	-2425	0	0	1.35086
66707	49952	84	43589	30822	83	16579	11956	57	-148	84	0	28	94	0	-1717	161	0	1.35086
59026	43774	81	41682	31507	79	16049	11796	55	-94	81	0	20	58	0	-328	138	0	1.35971
80561	55362	86	59700	40827	85	19767	13427	60	-106	104	0	-44	47	0	-699	310	0	1.35971
105563	68551	94	66863	44017	90	33560	21967	87	-24	82	0	13	58	0	-2454	0	0	1.36069
98857	69202	100	60051	42196	86	24567	16754	68	-232	25	0	79	83	0	-434	112	0	1.36561
103678	66743	90	65338	41975	93	28981	18799	88	-8	92	0	-54	44	0	62	554	0	1.36856
102382	65607	93	68556	44114	91	29083	18459	80	-136	134	0	58	107	0	-384	186	0	1.36954
101513	78324	85	50426	38661	81	25532	18776	67	-89	56	0	-2	69	0	-1516	82	0	1.37052
71383	50514	82	47545	32808	82	18096	12728	59	120	118	0	-38	103	0	-511	202	0	1.37249
106376	68479	99	55878	36100	92	27692	17710	76	140	130	0	-49	55	0	-2815	0	0	1.37249
84437	63460	84	58703	41114	87	20663	14635	61	33	97	0	-51	29	0	-4268	0	0	1.37249
56305	43636	80	27375	21506	67	18398	13345	56	37	128	0	126	80	0	362	637	0	1.37839
252551	131655	113	122195	65441	109	63908	34564	107	-140	43	0	-48	24	0	-547	194	0	1.37937
143176	92098	111	97704	62724	95	35723	23256	90	12	85	0	-18	45	0	-231	258	0	1.38134
48035	35578	87	28928	22623	75	13166	10339	48	-272	9	0	92	88	0	-55	317	0	1.38429
168208	105528	112	116004	73594	99	49372	30672	96	-220	40	0	-51	59	0	374	567	0	1.38822
70639	50695	94	46308	32788	81	21310	14872	61	-15	84	0	2	52	0	-5	396	0	1.39117
131144	98069	90	68270	51044	88	36749	27623	85	-70	70	0	96	87	0	97	535	0	1.39707
153718	94603	106	109946	69039	98	35657	22677	92	165	103	0	71	79	0	-219	463	0	1.39805
71746	56853	81	45782	35954	78	16333	12394	52	53	124	0	-72	31	0	-2027	0	0	1.39903
113940	87720	90	66186	51207	84	30648	22968	81	119	150	0	-65	44	0	-5603	0	0	1.39903
91505	58825	92	52802	34320	87	24145	15669	70	-146	79	0	25	50	0	-890	0	0	1.401
46442	35715	74	27599	21549	74	14846	11180	50	138	150	0	24	69	0	715	901	0	1.40395
61749	43846	81	40614	27308	83	24228	16292	71	-48	111	0	65	82	0	105	328	0	1.40493
83526	57220	87	54214	37673	86	20723	13878	61	24	124	0	-76	85	0	-1120	0	0	1.40592
179344	108596	103	83221	49115	98	52656	30432	95	189	147	0	0	56	0	-4211	0	0	1.40592
133819	82192	98	88636	55866	96	30945	18819	79	128	115	0	11	49	0	-1068	0	0	1.40788
85025	61127	89	65208	45319	87	23770	16410	75	-59	87	0	29	95	0	-2897	0	0	1.40788
89199	68311	87	38567	29310	81	19852	14569	59	20	94	0	2	73	0	-270	241	0	1.41182
169081	107056	98	136242	85656	98	49756	31547	94	-82	71	0	13	73	0	-861	661	0	1.4128
68559	48356	87	53243	37743	84	17964	12582	54	28	78	0	-22	38	0	-3619	0	0	1.4128
328982	165126	134	167121	84246	126	84650	43196	124	-180	97	0	198	115	0	120	801	0	1.42165
74322	53130	85	47579	33053	82	18945	12965	62	50	89	0	24	64	0	-487	281	0	1.4246
43261	32741	77	21173	16744	58	12637	9475	49	-21	136	0	-34	34	0	-192	456	0	1.43148
206123	124311	106	108218	66010	105	51188	30816	101	64	59	0	56	42	0	-252	139	0	1.43344
54601	39240	78	38013	26459	82	20326	14706	61	62	115	0	-114	26	0	-4229	0	0	1.43344
81783	53869	86	52881	35039	87	28460	17708	81	134	125	0	26	92	0	-78	466	0	1.43541
35134	25651	73	24304	19526	60	9400	7576	43	83	121	0	-80	34	0	-3133	0	0	1.43639
130360	80295	93	97652	61616	96	31661	19876	93	-160	78	0	-50	120	0	-582	58	0	1.43836
84835	60599	90	52592	35993	86	32601	23298	84	-100	69	0	61	79	0	-480	111	0	1.44328
111735	72474	96	72123	47212	92	25123	15830	74	2	123	0	27	86	0	321	534	0	1.44721
289592	157281	126	137614	76312	112	72723	40139	110	70	179	0	-86	65	0	879	1062	4	1.45114
165755	104879	101	114404	72845	99	48856	29804	97	225	166	0	-79	42	0	229	246	0	1.45409
58669	45002	90	31693	24967	76	18785	14585	59	29	122	0	40	98	0	-140	340	0	1.45606
130031	82617	93	73421	46732	94	40180	23708	91	-37	109	0	69	71	0	-613	268	0	1.45704
51985	40732	76	31610	24973	75	16975	13223	54	160	228	0	-47	58	0	-1908	0	0	1.45704
127025	86785	95	76475	50641	93	28085	19173	83	35	69	0	46	70	0	-243	241	0	1.45999
105540	69581	90	62536	40253	89	30908	19934	86	10	66	0	-95	55	0	-147	336	0	1.46294
154879	103707	102	96396	65426	95	38630	26048	91	-16	101	0	44	87	0	50	445	0	1.46589
96262	62040	91	66356	42261	91	26622	17046	74	171	78	0	17	92	0	-448	192	0	1.46786
195833	111366	119	100298	60842	102	45631	25849	101	-33	97	0	-131	31	0	-264	264	0	1.47179
201506	121955	105	134453	83125	103	49509	30020	98	-103	86	0	26	88	0	-4270	0	0	1.47277
88782	60698	89	54514	37111	85	25804	17471	72	17	103	0	-93	4	0	-2224	88	0	1.47375
91789	61910	85	56226	38078	88	29608	19481	78	-122	36	0	-58	32	0	4	369	0	1.47474
63778	48380	64	43729	30071	83	20003	13443	60	-72	83	0	-47	51	0	-739	35	0	1.4767
57887	42882	81	42130	30261	82	20036	14762	59	107	123	0	-15	47	0	-135	140	0	1.47867
117673	79050	94	73628	49360	91	30434	20070	88	142	138	0	76	92	0	107	363	0	1.4826
161775	113170	100	67781	47187	90	39430	27516	89	-195	41	0	52	106	0	-931	136	0	1.48359
102450	66265	90	61241	39932	90	25710	16901	69	158	168	0	-76	91	0	-314	310	0	1.48457
71110	53209	84	43132	31797	82	19788	14404	57	-211	6	0	58	71	0	285	420	0	1.48654
55127	43009	84	24015	18942	64	17562	13332	52	4	73	0	-37	31	0	566	387	0	1.48752
175039	123531	94	127067	88046	96	57025	39926	94	126	140	0	-97	50	0	-318	157	0	1.4885
157173	100552	110	89386	57120	96	36663	23040	93	-5	84	0	43	84	0	290	562	0	1.49047
217494	127704	105	116267	68593	102	55835	32777	100	215	137	0	-145	34	0	-649	130	0	1.49145
80381	57450	86	60533	43124	84	23314	16185	65	-50	110	0	-75	30	0	-4675	0	0	1.49243
58402	41579	82	46648	32902	81	16239	11337	57	7	56	0	-14	78	0	-3926	0	0	1.49243
49261	37412	70	24480	19349	67	12481	9520	51	-41	69	0	-50	17	0	-166	359	0	1.49538
92694	66957	88	49046	33925	87	24578	17411	71	18	69	0	24	105	0	-90	499	0	1.50128
148451	101524	99	81222	53670	93	31021	20983	90	14	131	0	-96	54	0	-321	177	0	1.50227
100357	65142	93	56987	36689	88	22406	14008	66	150	102	0	102	68	0	-353	263	0	1.50423
139678	88058	102	98298	62760	96	37178	24494	91	94	163	0	-62	39	0	429	700	0	1.5062
149036	105006	94	105510	75148	93	38013	26271	88	-21	136	0	-21	78	0	-8479	0	0	1.50718
115160	87075	91	49463	37993	85	35695	26369	84	-241	62	0	99	81	0	-4737	0	0	1.50718
64904	48127	82	49592	36709	83	23114	17253	63	-119	115	0	-73	49	0	-932	707	0	1.50816
201090	133009	103	140127	95268	100	75637	50127	99	-139	55	0	-99	29	0	129	841	0	1.51111
77187	52804	88	46601	32081	84	18223	13198	57	33	100	0	-51	44	0	-4530	0	0	1.5121
56587	43891	77	38686	29491	78	18658	14529	53	38	82	0	7	69	0	-411	548	0	1.51308
188638	117932	104	89876	55729	101	44383	27835	97	8	142	0	-95	29	0	-674	140	0	1.51406
269205	148907	112	119896	64883	108	66894	37015	104	4	105	0	-105	52	0	-3162	0	0	1.51505
63858	49321	81	29194	23020	73	16397	12641	50	144	148	0	-33	44	0	272	408	0	1.518
65139	50423	78	40737	31376	78	20947	15868	60	-35	103	0	46	60	0	-147	398	0	1.52095
182230	110126	102	112656	70297	99	38727	22946	95	211	109	0	-42	77	0	-1226	69	0	1.52193
133996	85091	97	90129	58904	96	34541	21400	91	-64	133	0	90	65	0	-248	551	0	1.52684
260908	131990	121	134056	70979	115	63826	31784	114	-34	119	0	-121	80	0	-2613	6	0	1.52684
58536	41613	80	46948	33032	84	15819	10398	55	9	103	0	47	82	0	-698	29	0	1.52881
106180	76338	94	59505	40926	86	43207	29336	85	-147	56	0	34	90	0	-1044	491	0	1.52979
79288	56257	98	54920	37801	87	23271	16795	63	-49	113	0	114	86	0	191	403	0	1.53078
127590	91582	91	63092	44378	91	30148	22057	78	6	61	0	84	94	0	117	271	0	1.53569
162875	118670	93	82317	59307	91	38104	26370	90	231	176	0	-53	62	0	-6027	0	0	1.53569
155654	94229	98	87093	51844	97	37909	23381	94	-108	70	0	61	103	0	-3130	0	0	1.53569
118127	80417	91	92607	63717	90	26860	18376	72	62	98	0	9	49	0	-362	286	0	1.53864
274435	104995	128	139707	50639	125	74613	27747	123	117	114	0	28	72	0	-182	572	0	1.54061
100669	65471	92	64088	42490	89	25346	16648	69	-138	101	0	124	87	0	-1812	42	0	1.54159
100794	61513	91	83662	52605	93	34174	21544	88	13	68	0	-32	99	0	-1358	0	0	1.54258
240755	140648	113	148648	89970	111	64133	36945	107	34	117	0	61	77	0	175	312	0	1.54454
66399	46704	84	41770	28283	83	22103	14896	65	17	183	0	-54	57	0	-9796	0	0	1.54454
202229	113940	105	147499	78050	105	72319	39135	104	-164	45	0	0	92	0	-14939	0	0	1.54454
237692	144355	107	190117	117411	107	108506	69118	106	-50	85	0	-87	47	0	-19848	0	0	1.54454
134069	82395	102	90014	57324	94	41035	26476	90	48	117	0	-62	48	0	130	485	0	1.54749
88235	59276	86	50025	32898	86	23166	15136	66	61	162	0	-52	33	0	377	579	0	1.54946
155507	98294	111	77188	47775	111	43627	27091	99	309	407	0	309	309	0	-390	159	0	1.54946
139941	92311	93	69959	44389	92	41523	26732	90	161	123	0	-73	57	0	-5297	0	0	1.54946
117776	88434	86	68109	51662	86	30561	22837	79	-107	80	0	10	61	0	-206	415	0	1.55142
242863	141372	107	162702	98215	108	77801	44956	103	-15	102	0	-35	57	0	-368	267	0	1.55732
207331	119650	108	124706	73561	103	46363	26910	99	125	144	0	5	71	0	-442	412	0	1.55929
152119	96406	97	94048	59011	97	42211	27298	94	-37	108	0	88	93	0	322	368	0	1.56617
148364	92125	97	102792	68077	96	33559	20788	88	-87	89	0	12	126	0	-359	537	0	1.56814
57712	45234	66	50035	37036	82	16740	11834	57	94	146	0	48	63	0	-3731	0	0	1.56814
77837	52955	88	51558	34827	87	20227	13189	63	73	59	0	46	107	0	228	622	0	1.57207
152606	95870	98	86092	54255	95	37382	24188	92	139	113	0	-70	38	0	-3597	0	0	1.57207
163384	100037	96	93628	56826	97	47001	28791	95	-138	83	0	39	56	0	-142	348	0	1.57404
196128	127705	106	120223	79728	99	37291	23030	94	-86	80	0	-94	28	0	-693	238	0	1.57502
30683	23276	71	26578	21184	70	10669	8535	43	24	93	0	-49	30	0	-677	111	0	1.576
237331	137940	113	126676	73443	110	55450	31055	107	-46	59	0	59	101	0	-1884	21	0	1.576
119326	79868	98	84749	56652	92	29569	19896	87	-20	156	0	195	102	0	-2143	65	0	1.57699
349863	183231	134	233536	130857	134	128954	77040	133	-80	110	0	-89	70	0	7832	3555	79	1.57699
327288	190262	126	211381	128866	125	108132	65331	122	24	94	0	-40	76	0	373	659	0	1.57994
236431	137210	105	127423	76409	104	65701	38967	103	-105	83	0	111	91	0	-405	124	0	1.5819
87912	64013	88	47066	32881	86	31715	22092	83	0	58	0	-111	49	0	446983	322909	97	1.5819
122366	77118	92	64104	40112	93	29917	19667	83	-73	41	0	46	71	0	-786	10	0	1.58387
112330	73688	97	64343	42303	92	30539	20463	80	107	110	0	4	56	0	-960	114	0	1.58485
97689	63848	96	60036	40781	88	24300	15133	71	32	87	0	-38	56	0	-3114	0	0	1.58485
200925	128321	100	133295	85675	101	63717	40941	98	19	105	0	57	88	0	-708	163	0	1.58583
69864	55724	77	48822	38020	80	24118	18661	69	107	68	0	-9	80	0	-523	597	0	1.5878
103175	74422	88	71495	50582	89	28031	20587	75	-83	82	0	-85	7	0	-238	372	0	1.59272
144532	93464	96	102091	65895	97	32208	19801	92	-30	142	0	-42	72	0	-1450	208	0	1.59272
46968	37763	69	22610	18086	58	12571	9897	49	-10	110	0	-60	66	0	-633	1	0	1.59468
75590	60182	78	39978	31019	80	22631	17088	64	38	115	0	18	64	0	-464	111	0	1.59665
225360	132944	112	175963	107678	105	84089	52293	101	124	148	0	23	61	0	-337	222	0	1.59763
83028	55442	94	64160	43377	87	25809	17214	71	114	160	0	-6	48	0	-11099	0	0	1.59862
149134	109347	96	80289	57701	90	33241	23965	87	-46	57	0	-42	105	0	-6135	0	0	1.59862
110170	73265	95	66845	45104	89	26856	17019	71	15	204	0	-17	63	0	-1617	0	0	1.5996
66219	51036	80	37474	27968	81	14957	10811	51	196	122	0	-163	45	0	-611	561	0	1.60156
230638	132338	109	128675	76264	106	59743	34278	104	-50	67	0	-13	54	0	-2567	0	0	1.60156
92435	65513	91	66437	46874	89	27036	19242	68	145	151	0	100	78	0	1006	453	0	1.60648
73373	57399	80	38535	29823	79	19168	15292	55	-56	128	0	-33	63	0	-749	52	0	1.60746
116143	76585	93	58746	38464	89	26175	17386	76	116	148	0	-34	82	0	763	994	0	1.60943
129001	82460	95	62613	38954	90	33992	21646	89	151	196	0	-98	98	0	293	392	0	1.6114
95298	64496	92	65731	44214	89	28107	18844	78	-133	78	0	41	113	0	-2558	0	0	1.61631
113238	88497	88	51735	40016	84	32044	24648	82	-191	48	0	-1	62	0	529	551	0	1.61926
307833	162651	116	161328	85818	114	72252	38068	112	190	119	0	-61	39	0	845	1361	9	1.61926
133902	97831	89	81111	56691	90	36127	25523	87	-271	16	0	-58	34	0	-19981	0	0	1.61926
43384	36884	69	22767	18022	63	12358	9814	47	140	111	0	-68	42	0	-34	443	0	1.62123
71789	54376	83	48746	35841	84	19283	14069	58	-39	56	0	70	81	0	-545	75	0	1.62614
329178	191017	122	264699	153891	123	122846	75173	121	151	143	0	-20	67	0	-4925	0	0	1.62614
83666	64275	82	57596	42034	86	22373	16143	63	-34	68	0	-21	91	0	-36	269	0	1.63106
185945	122471	98	110148	70438	98	62232	40072	94	60	112	0	6	73	0	-4568	0	0	1.63106
79190	55101	87	48121	32609	85	20572	13582	61	-74	45	0	-18	25	0	-2050	0	0	1.63204
103376	68713	90	65671	43567	89	25292	15850	70	123	117	0	-41	73	0	-4876	0	0	1.63204
109357	73580	92	53621	35537	89	26208	17443	72	17	163	0	31	83	0	-249	453	0	1.63499
152442	99789	109	67986	44341	95	41840	27378	92	8	136	0	-31	37	0	303	862	0	1.64089
47299	37569	78	27211	21966	68	13912	11416	46	-75	77	0	-35	51	0	-985	0	0	1.64187
73128	57359	85	47197	36786	78	24940	18857	69	32	73	0	-15	60	0	-258	262	0	1.64679
155252	96856	105	83132	51334	95	36930	23796	91	257	164	0	-21	58	0	-54	349	0	1.65072
35006	27911	64	22772	18350	62	9334	7632	42	23	85	0	3	64	0	-683	0	0	1.65269
118988	79362	103	68011	45130	90	31420	20421	84	17	162	0	-43	44	0	-559	367	0	1.65269
130350	86225	95	86971	56435	93	25444	15505	72	-63	84	0	-89	24	0	-809	218	0	1.65367
280857	159364	118	170984	98826	109	91381	55835	107	-146	82	0	80	71	0	-683	230	0	1.65466
58456	46171	79	29916	23598	76	17213	13290	54	163	187	0	-23	67	0	-1500	0	0	1.65564
75176	53581	86	52721	36650	86	22141	14935	63	-67	87	0	34	98	0	-3501	0	0	1.65662
124557	78729	92	73692	46152	93	35072	21418	89	49	91	0	80	80	0	-373	374	0	1.66055
29183	23087	69	18725	14967	55	11821	9420	48	47	112	0	92	72	0	-718	135	0	1.66154
145861	93186	110	68810	43497	96	35088	21961	94	286	168	0	-63	73	0	-2735	0	0	1.66154
82603	64949	83	43997	34330	79	28766	21467	78	117	82	0	-55	40	0	-6729	0	0	1.66154
165991	97583	103	97758	59265	100	40902	23311	96	71	117	0	50	46	0	174	557	0	1.66547
225818	128615	110	108928	62205	106	52779	29891	103	44	136	0	10	80	0	-1272	65	0	1.66645
81302	60328	82	49613	36659	83	20991	15227	59	-138	64	0	-40	51	0	-2185	0	0	1.66744
23720	20216	49	23351	18867	62	9545	7747	42	-68	47	0	55	99	0	195	448	0	1.68218
94091	63457	88	61335	41279	90	23647	15461	66	86	91	0	-47	33	0	-1225	170	0	1.68218
136706	85820	94	77709	49361	94	33906	21361	91	167	88	0	-94	85	0	-909	0	0	1.68808
196769	112147	103	95544	54259	102	49817	29083	100	-109	45	0	43	89	0	279	610	0	1.69005
89226	61507	88	63568	43571	88	21749	14491	64	-12	90	0	-17	73	0	266	404	0	1.69202
58164	43471	80	40171	28628	81	16050	11405	54	-217	29	0	49	97	0	-37	240	0	1.693
206615	124085	107	112850	67145	103	60806	35987	102	48	114	0	122	79	0	-1985	76	0	1.69398
156515	95922	99	77789	48064	98	37147	23516	95	25	83	0	-11	77	0	-2948	0	0	1.69398
134615	90757	96	82393	54756	92	44203	29736	90	-51	136	0	44	75	0	-25	352	0	1.69791
70521	50567	82	53367	37570	83	21134	14481	60	-91	81	0	5	49	0	-2880	0	0	1.69791
63517	45372	89	43852	30605	81	19780	13380	62	-57	111	0	-11	47	0	-1014	95	0	1.6989
185909	110244	103	98205	59841	100	41446	24951	98	46	85	0	-1	64	0	-50	711	0	1.70185
67393	54436	79	23464	18595	62	18861	14306	56	-145	39	0	52	61	0	-1917	0	0	1.70283
157439	97028	106	85764	54775	96	39853	24579	92	-19	118	0	6	83	0	150	475	0	1.70676
271755	110960	127	145035	57312	122	63905	24591	120	-29	97	0	121	89	0	-3054	0	0	1.70676
74127	54786	73	57230	40484	84	21922	15296	63	162	185	0	-62	38	0	-14546	0	0	1.70775
251987	140855	110	124776	68104	107	52702	29746	104	-65	106	0	138	86	0	-16986	0	0	1.70775
61810	47481	80	40565	29407	81	17517	13070	56	-318	28	0	54	86	0	-14396	0	0	1.70775
19248	16649	44	21156	17319	54	6161	4983	37	-171	29	0	-37	49	0	-7947	0	0	1.70775
54955	43155	73	39039	29343	80	20833	16031	57	-212	47	0	-28	52	0	-447	54	0	1.7107
240629	135028	111	132194	75780	107	64183	35715	104	199	152	0	-110	30	0	471	968	0	1.71561
129028	86676	91	81279	52107	91	28389	17991	78	-35	101	0	83	82	0	-964	0	0	1.71758
35650	30633	51	27669	22469	64	13977	10950	48	-29	109	0	-37	78	0	-5022	0	0	1.71758
377472	183119	136	246184	127276	130	110393	54155	128	-276	66	0	-64	75	0	-9240	0	0	1.71758
160225	99825	98	84059	53275	97	47695	28609	95	-134	85	0	54	83	0	-1203	840	0	1.71856
118233	86926	89	66375	47119	89	34706	24266	86	-8	163	0	58	61	0	174696	203224	102	1.71856
130641	100503	88	91867	69372	88	33869	25381	84	-39	75	0	59	84	0	-7191	0	0	1.71856
58920	41811	80	41125	28805	80	17207	11924	54	-31	141	0	27	73	0	-98	260	0	1.72938
84201	59939	88	61146	44652	85	20901	15026	62	-236	11	0	74	75	0	-25	303	0	1.73429
238048	133188	117	133274	76893	110	49070	27631	108	-67	100	0	-86	37	0	-2390	246	0	1.73527
139848	100667	100	83696	57687	90	34744	24952	86	39	198	0	-27	56	0	-444	311	0	1.73724
41904	33453	78	27882	22268	69	10692	8515	45	26	138	0	70	70	0	-3791	0	0	1.73724
29844	23952	67	17610	14071	52	11490	9449	45	-142	31	0	124	79	0	-636	0	0	1.73921
100947	63507	91	64661	41500	90	27368	17325	79	-8	91	0	-72	45	0	-176	494	0	1.74019
230502	131443	111	96266	53596	106	53530	30711	102	33	98	0	-154	28	0	-2187	130	0	1.74019
132966	81336	104	88490	54420	96	35764	21472	91	35	94	0	28	59	0	-1257	151	0	1.74117
103789	73922	91	67606	48298	87	23248	16821	61	91	164	0	-226	0	0	-6575	0	0	1.74216
84713	59001	90	53487	38160	85	21383	14773	59	55	114	0	13	84	0	-2427	0	0	1.74216
56405	44921	77	24228	19382	63	18178	14077	52	-21	62	0	-47	27	0	-1411	135	0	1.74314
203620	112718	113	126377	69919	106	55002	30496	103	-63	77	0	-60	40	0	862	1271	8	1.74412
130209	86511	92	69438	45145	91	39381	25643	89	58	144	0	32	77	0	-4049	0	0	1.74511
35683	29182	71	17116	13770	52	8981	7209	40	-203	34	0	68	85	0	-542	186	0	1.74609
235266	143206	113	114055	68707	106	53906	33595	103	-12	108	0	93	130	0	40755	58380	37	1.74609
91726	65059	89	66477	46665	87	25640	17318	66	-115	107	0	13	99	0	30584	11830	100	1.74609
179211	109283	98	88979	54255	96	38994	22964	94	11	139	0	-47	48	0	-19668	0	0	1.74609
75943	59094	83	38721	30714	78	25434	19367	69	-56	111	0	-33	29	0	228	324	0	1.75199
195106	116361	104	93133	55008	101	43040	26237	97	124	139	0	32	82	0	-77	252	0	1.75395
119148	89627	92	90192	67192	90	29327	21579	73	120	107	0	27	47	0	-4089	0	0	1.75395
85269	57809	87	56962	38789	85	23683	16633	68	-13	68	0	69	89	0	-5267	0	0	1.75395
94667	62267	88	76150	51585	89	32560	20840	87	-26	68	0	27	50	0	-45	508	0	1.75887
214975	133815	106	141184	86781	105	67675	43032	100	-17	88	0	32	76	0	-426	631	0	1.75985
63340	47718	80	41865	30612	80	20133	14291	58	-93	46	0	-35	23	0	-5647	0	0	1.76084
57191	42932	84	37056	26659	80	15049	11285	53	14	67	0	84	108	0	-932	0	0	1.76182
77814	58167	87	71957	54140	82	17949	13090	56	-57	52	0	89	110	0	-345	204	0	1.76379
30124	24105	71	20013	16349	57	8234	6693	41	74	125	0	39	75	0	192	385	0	1.76575
105466	86166	81	73306	56335	84	24791	19745	62	81	127	0	15	44	0	-171	197	0	1.76772
63247	48242	84	32355	25944	78	17163	13635	52	-154	84	0	73	51	0	-86	452	0	1.77067
30281	23458	63	79277	59277	79	6885	4904	39	40	96	0	9	71	0	-414	218	0	1.77165
83381	63434	83	49909	36445	84	28480	20892	69	-28	61	0	-38	66	0	-290	235	0	1.77362
204945	120645	111	149521	86314	104	66148	38187	102	-28	76	0	26	91	0	-1109	109	0	1.77362
118740	76608	95	83222	55402	92	31161	19649	86	-23	118	0	52	67	0	-489	84	0	1.77755
88181	61346	88	52693	36075	86	30320	20563	83	26	84	0	55	96	0	-2848	0	0	1.77755
61234	43811	84	50626	36673	82	20097	14072	62	-159	48	0	28	63	0	-2159	10	0	1.77853
175583	105604	100	88421	52905	98	51247	30385	97	86	89	0	-43	59	0	-522	398	0	1.78345
124481	96494	87	89129	69027	86	38552	29869	82	67	161	0	-57	61	0	-5853	0	0	1.78345
193621	118058	101	103556	63707	99	43004	25967	96	-2	125	0	-22	45	0	-8448	0	0	1.78443
74799	51914	85	53626	38678	84	21948	14775	70	245	144	0	-56	41	0	-4183	0	0	1.78443
105965	71821	90	64607	43679	89	33504	21818	87	-126	86	0	-62	43	0	-8228	0	0	1.78443
265731	144499	117	147339	86035	112	54637	30634	109	96	103	0	-142	44	0	-7994	0	0	1.78542
52919	42821	74	26929	21911	60	15206	12022	49	38	101	0	56	85	0	-10124	0	0	1.78542
135351	96102	96	72725	54556	90	32839	23752	86	-104	76	0	-52	118	0	-405	158	0	1.78738
114082	77926	93	60037	39930	90	24845	16725	71	28	159	0	26	63	0	-6266	0	0	1.78738
33340	25616	70	25758	20728	72	10827	8504	45	110	146	0	33	100	0	516	623	0	1.7923
186472	114663	103	90817	55905	99	47067	28258	98	1	84	0	46	38	0	709	584	0	1.79623
104459	69994	100	59987	39924	89	26350	17515	73	121	91	0	-63	87	0	-30	265	0	1.79918
23581	21261	45	18762	15203	56	7478	6509	39	-206	0	0	36	67	0	0	293	0	1.80311
160364	100501	99	87501	54810	96	40653	25624	93	221	136	0	-42	73	0	960	535	0	1.80508
117576	82635	91	69781	50089	90	33406	23264	87	-32	116	0	-77	50	0	-3389	0	0	1.80508
134609	99192	99	73005	52954	90	35017	25357	85	-181	72	0	-44	52	0	-3716	0	0	1.80606
93041	64971	88	63157	42988	86	24664	16857	75	46	99	0	43	49	0	25	310	0	1.80803
83010	56968	90	60151	42466	85	23939	15856	65	-90	31	0	191	125	0	-4619	0	0	1.80803
265248	150095	117	144095	85576	110	57837	33040	109	26	100	0	40	105	0	-1615	541	0	1.80901
54620	41936	90	36585	27163	77	17866	13498	54	-86	71	0	84	99	0	-4504	0	0	1.80999
40554	32253	73	23757	19344	62	10295	8207	44	16	90	0	-66	26	0	206	225	0	1.81196
138785	99256	93	84799	58234	91	42680	30275	88	-47	61	0	69	104	0	-400	543	0	1.81491
212039	118457	114	109409	63953	105	51315	29826	102	118	140	0	134	107	0	-2246	0	0	1.81589
53452	41654	75	32645	25923	76	15782	12302	50	139	167	0	9	96	0	-7131	0	0	1.81589
92892	65963	85	59707	41656	84	29346	20177	80	-193	31	0	-86	66	0	-5689	0	0	1.81589
81875	56350	85	46493	30874	86	24235	16629	68	-28	67	0	-69	56	0	773	562	0	1.81884
137563	94989	92	68488	45519	94	35321	23912	90	167	100	0	3	64	0	-3373	0	0	1.81884
29309	24918	58	17586	14243	52	10973	8929	45	151	122	0	-50	80	0	-57	216	0	1.82081
205486	141985	100	106319	72013	97	45499	31482	94	-85	67	0	-80	79	0	663	408	0	1.82769
183397	115908	99	147175	94707	101	65263	41435	98	-18	123	0	-72	62	0	-4919	0	0	1.82769
82478	61145	88	63889	46049	84	21567	15260	61	-35	70	0	23	53	0	-193	266	0	1.83064
63869	47213	81	44455	32178	81	15375	11120	55	135	224	0	-24	58	0	-2198	0	0	1.83064
276600	151058	119	202665	116844	116	84550	50465	112	92	153	0	-165	33	0	-2143	39	0	1.83162
67011	52883	80	43395	32742	79	23115	17988	64	-55	85	0	-8	69	0	-1785	34	0	1.83261
318382	172149	129	139222	74239	113	73551	39072	112	-235	41	0	-93	46	0	-1939	200	0	1.83359
69192	53921	71	42813	30920	79	19924	14293	60	82	85	0	-34	57	0	-15448	0	0	1.83359
36371	29173	72	24046	19398	67	11466	8931	46	-152	66	0	-39	34	0	-2765	0	0	1.83359
85937	64063	85	43928	31040	83	23084	16710	63	-156	50	0	82	69	0	422	635	0	1.83949
73789	57296	80	39423	30436	80	18135	13417	55	15	109	0	24	78	0	408	783	0	1.84244
58864	46792	75	37507	30022	76	13949	11428	50	0	147	0	-80	69	0	-1295	182	0	1.84342
64815	49487	79	44692	33385	81	22763	16981	64	-131	86	0	102	63	0	-42	256	0	1.8621
210826	147422	98	110425	76859	99	40648	27616	93	18	87	0	13	61	0	-3644	0	0	1.8621
113050	71929	96	77773	50369	92	43989	27729	90	-5	145	0	-15	40	0	-7390	0	0	1.86308
114382	75826	89	54635	36003	89	31068	20924	82	-340	57	0	-22	41	0	-9133	0	0	1.86308
49495	38621	79	30243	24410	75	14531	11981	49	18	47	0	3	42	0	417	467	0	1.86603
118233	91952	85	54566	43086	83	35038	27572	82	39	76	0	-47	44	0	-853	161	0	1.86603
66195	47499	81	36648	25286	82	17271	11910	60	44	104	0	-78	30	0	-3099	0	0	1.86702
39313	30746	79	18517	15004	53	8939	7161	42	-8	237	0	-8	65	0	98	484	0	1.87193
62730	49427	82	23670	19069	64	19329	15413	56	168	113	0	-1	45	0	-387	365	0	1.87292
71175	56561	82	37437	29873	78	19730	15247	58	50	120	0	50	65	0	-304	226	0	1.87488
49107	38505	75	37218	27168	78	15321	11665	53	-218	62	0	-45	33	0	-478	195	0	1.87685
111506	52260	131	70317	33851	119	29721	12971	105	80	121	0	-92	59	0	-332	443	0	1.87783
75414	54041	87	54838	39340	84	23697	16736	67	22	205	0	-67	48	0	-1286	12	0	1.87882
93315	63009	88	70313	47719	90	39280	26158	88	178	164	0	-36	40	0	-50	609	0	1.88176
93170	72230	83	44249	32918	84	23553	17528	60	-76	113	0	-90	58	0	-4581	0	0	1.88176
318493	142238	123	213590	98560	123	101180	54796	119	34	138	0	161	136	0	-152	435	0	1.88373
96305	67735	88	52918	36960	87	24145	17249	68	-89	74	0	-29	55	0	-5662	0	0	1.88471
170091	104959	110	81217	50864	96	46198	27883	94	-59	69	0	75	99	0	-4655	0	0	1.88471
64946	52257	78	34770	28302	75	18746	14863	56	-68	50	0	4	56	0	-3098	0	0	1.8857
48629	39440	67	32692	25280	74	14373	10178	52	-47	96	0	-117	34	0	-998	69	0	1.88668
76637	52241	86	57273	39240	86	22417	15039	66	-62	118	0	-19	73	0	-252	262	0	1.88766
62160	48842	78	39732	31670	77	16226	12594	50	115	194	0	-63	44	0	-13	304	0	1.88963
62648	49822	81	38980	31412	76	18294	14674	53	-94	30	0	-55	30	0	-313	238	0	1.8916
53123	43591	68	32998	26466	75	15535	12731	50	-151	78	0	29	71	0	2436	1520	19	1.8916
39946	32855	72	32274	26518	71	11239	9115	44	-47	65	0	41	82	0	-4568	0	0	1.8916
89029	63811	85	48914	34765	83	21699	15137	60	64	59	0	73	64	0	-5270	0	0	1.8916
35583	27037	80	15448	12597	49	9930	8041	43	75	89	0	-86	58	0	-3586	0	0	1.89258
98571	69938	87	57215	40231	86	20640	14299	62	137	145	0	-65	42	0	-3931	0	0	1.89258
53776	41019	75	47806	36605	78	16603	12275	56	50	53	0	-83	60	0	-38	227	0	1.89455
154181	101241	95	73209	48499	93	32274	20796	90	-82	67	0	-128	32	0	12	270	0	1.89651
119266	86250	93	73253	54587	87	24567	18154	67	-70	29	0	109	83	0	-43	259	0	1.89946
286028	151182	116	111003	58097	113	71817	38977	112	-164	82	0	-94	45	0	-4566	0	0	1.89946
112465	79080	89	72174	49591	88	30640	21991	85	-82	81	0	-28	27	0	-289	223	0	1.90438
59986	47496	77	36568	28910	76	16368	12856	52	-86	106	0	-57	64	0	-706	29	0	1.90536
171273	103207	106	112919	67478	99	42090	24165	95	46	104	0	-22	45	0	131737	99479	114	1.90536
119355	85463	94	60466	42044	85	38136	25769	84	185	123	0	-9	59	0	-1411	0	0	1.90634
35301	25754	83	19199	15566	56	9728	7625	42	-123	81	0	-20	111	0	-307	249	0	1.90929
132470	87495	93	91355	60903	93	40812	26792	90	149	113	0	13	78	0	-60	360	0	1.90929
54606	43323	78	25615	20828	63	15371	12278	50	2	108	0	21	76	0	-400	234	0	1.91126
110120	69923	98	75063	50088	90	34152	22492	86	92	111	0	59	108	0	-1423	127	0	1.91126
54967	44459	75	35116	28569	76	11380	8659	46	261	165	0	29	96	0	422	585	0	1.91323
117693	89876	87	56540	43350	83	29535	22478	79	12	128	0	-93	55	0	-1086	104	0	1.91421
61082	48659	81	32434	25466	76	16779	12545	53	-90	37	0	14	52	0	-890	15	0	1.91519
173765	110562	97	83012	53481	94	41356	26780	92	56	107	0	22	77	0	-270	327	0	1.92109
98976	68482	87	51020	34478	85	27779	18063	74	-110	90	0	-49	73	0	308	463	0	1.92404
121182	84482	91	84261	58721	90	39977	28707	87	154	187	0	88	60	0	-1307	20	0	1.92502
107290	72291	99	65288	43315	89	33114	21674	87	18	88	0	-60	61	0	-2911	0	0	1.92502
48794	41028	67	22017	18389	54	12413	10208	45	-117	82	0	-8	71	0	-2610	0	0	1.92502
178874	114119	105	81821	52501	97	43345	27332	95	-41	50	0	-27	74	0	-2079	0	0	1.92601
95062	62895	90	61037	41938	90	23954	15965	67	-8	100	0	26	99	0	-548	180	0	1.92797
62665	50516	79	40243	30937	79	14966	11769	51	-167	33	0	-31	41	0	293	731	0	1.92994
116619	91556	83	62921	49163	84	34897	26633	82	247	116	0	-12	34	0	-2210	0	0	1.92994
91933	68652	97	54369	40960	82	26185	19710	66	1	115	0	-51	39	0	388	636	0	1.93289
63202	46795	79	47306	34222	81	19142	13217	59	-192	55	0	42	58	0	5060	2317	49	1.93289
66134	50959	79	36531	25842	83	20604	15056	64	35	85	0	-3	108	0	-80	656	0	1.93387
25140	20859	52	19369	16014	55	8399	7034	40	-76	53	0	-15	48	0	53	338	0	1.93584
117665	78652	94	66640	45246	89	30246	20263	84	-49	35	0	-117	52	0	-153	573	0	1.93682
78665	64475	78	48299	38653	79	31718	24926	78	53	145	0	3	67	0	-35	341	0	1.94075
147135	96264	94	81183	53349	94	37144	23653	90	3	91	0	-37	43	0	-384	246	0	1.94764
37207	30616	69	21958	17876	60	10069	8191	44	-68	70	0	51	73	0	-252	211	0	1.9496
58716	45528	80	27178	21755	72	13381	10857	45	53	137	0	-46	92	0	-501	439	0	1.95059
83206	63491	87	52279	38224	84	27415	19786	75	-89	100	0	-33	74	0	-2235	0	0	1.95059
66547	51956	77	45691	33157	79	17498	12145	57	-226	23	0	-55	34	0	-260	336	0	1.95747
87733	60704	85	57704	41166	86	26236	17643	75	-216	48	0	19	48	0	-285	497	0	1.96042
27329	21208	60	22725	18846	61	8245	6764	40	99	174	0	-32	43	0	-178	177	0	1.96337
30963	25848	54	22616	18313	60	11350	8721	47	113	102	0	-14	39	0	-193	323	0	1.96632
114123	78409	95	60455	41506	89	21851	14459	62	-5	116	0	-100	54	0	445	504	0	1.9673
55597	39148	76	49589	34984	80	15962	11117	54	13	147	0	-8	82	0	-368	225	0	1.97123
148096	97703	97	93289	63152	93	37376	25222	90	-5	77	0	-91	38	0	-825	187	0	1.97222
98703	77965	82	35871	28168	80	22435	17650	60	-14	82	0	-22	72	0	-555	57	0	1.97713
54450	43025	74	37449	29128	78	16310	12381	50	-161	63	0	-1	86	0	-4479	0	0	1.97713
65315	52157	80	41904	31087	81	19477	14618	58	-75	73	0	-15	50	0	147	384	0	1.98008
73268	59027	80	46272	37132	80	24704	19190	64	-23	153	0	90	108	0	27	311	0	1.98205
46454	37371	61	25140	20261	62	16379	12990	52	14	97	0	14	83	0	-2973	0	0	1.98205
335381	166958	135	147891	74990	130	77060	39590	128	140	186	0	-13	66	0	-328	477	0	1.98893
245127	143924	114	111996	66829	105	66270	39676	103	17	114	0	-69	72	0	557	926	0	1.9909
43186	34891	70	25265	19847	73	12756	9481	51	20	120	0	48	80	0	544786	326895	82	1.9909
103315	82244	81	62032	49524	82	23638	18538	60	-21	98	0	9	59	0	-4555	0	0	1.9909
70162	50775	85	43392	30469	82	15941	11469	54	106	218	0	-63	60	0	403	654	0	1.99581
147760	100280	93	94728	65200	94	48652	33237	92	1	100	0	-51	26	0	-2060	0	0	1.99679
170453	116748	95	142258	101333	96	42534	28543	91	82	85	0	-81	16	0	182	286	0	2.00466
159686	105801	96	77562	50259	95	40894	25936	94	-42	105	0	44	74	0	-4208	0	0	2.00466
51531	42034	79	22185	18180	59	15113	12234	48	110	162	0	79	128	0	-43	368	0	2.00564
111114	76640	91	64075	43604	88	34627	23573	87	-59	101	0	-8	65	0	-1143	19	0	2.00663
57372	46994	77	18061	14774	53	16811	13752	51	29	66	0	18	93	0	61	470	0	2.00761
73574	58564	77	35782	29140	78	18746	14685	55	198	140	0	-89	60	0	-140	263	0	2.01154
220779	144006	100	155275	103409	100	54921	35150	96	-211	67	0	6	112	0	-3902	0	0	2.01154
55109	42489	78	41700	32380	78	16478	12669	51	91	82	0	-75	38	0	-2960	0	0	2.01252
114867	77660	97	68975	47340	89	30161	19837	79	55	104	0	15	55	0	-1	558	0	2.01449
44544	35960	74	20881	17137	57	10162	8254	42	-49	59	0	-19	103	0	59	301	0	2.01646
75685	59125	87	39804	31033	78	23131	18178	60	57	127	0	-11	46	0	239	340	0	2.01744
117843	79794	92	68940	46955	90	30758	20470	87	-91	90	0	-83	34	0	318	374	0	2.02531
121466	82352	92	80723	54271	92	32644	20330	87	182	199	0	-17	90	0	-73	337	0	2.02629
150036	99564	93	99328	67992	94	51947	34950	93	20	188	0	-43	71	0	92	445	0	2.02924
60210	44524	84	47715	34403	82	15568	11531	52	-108	147	0	-30	37	0	-1378	36	0	2.03022
43644	34285	73	24551	20008	67	9506	7433	44	4	81	0	-43	62	0	65	339	0	2.0312
102302	70942	88	66267	46919	87	25428	17644	74	-98	32	0	26	69	0	140	633	0	2.03514
25731	21439	64	19948	16633	54	9902	8022	43	44	237	0	-23	39	0	-2485	0	0	2.03612
256257	153818	116	143639	92500	110	80442	51592	107	257	199	0	-82	38	0	-4364	0	0	2.03612
83067	66823	81	37402	30377	77	29119	23481	76	107	80	0	68	60	0	-75	398	0	2.04005
28164	22856	70	22341	18407	59	8783	7113	41	8	98	0	23	118	0	-128	211	0	2.04399
78980	54168	86	49779	34555	85	24355	16624	68	-134	41	0	11	76	0	19	400	0	2.04595
52350	41285	80	32354	26187	75	17817	13928	54	111	166	0	73	67	0	270	501	0	2.04792
60872	47774	89	34845	27846	76	15604	12398	50	-192	25	0	16	47	0	-254	242	0	2.05087
51812	41612	76	28291	23018	72	15461	12655	48	25	75	0	-68	23	0	-183	325	0	2.05185
56924	44015	77	37561	28559	77	17814	13863	54	18	111	0	-43	28	0	-857	403	0	2.05185
47772	39457	73	28318	23180	68	14397	11825	48	-38	78	0	54	107	0	-3670	0	0	2.05185
170589	113686	97	102323	68760	97	40674	27543	93	-41	111	0	-30	37	0	-169	787	0	2.05578
78407	55117	92	51185	36693	83	19636	13218	57	-259	54	0	71	52	0	-30	405	0	2.06168
169964	107466	98	101551	63682	98	37672	23613	94	-215	35	0	10	66	0	-99	269	0	2.0666
85909	60793	84	69624	50168	86	24872	17261	66	52	119	0	53	83	0	-1779	0	0	2.06758
166598	97577	98	88295	52669	98	36736	22113	96	-79	47	0	-50	46	0	-2518	0	0	2.06758
86250	66406	82	43894	34068	81	17216	13067	53	115	135	0	23	71	0	-177	268	0	2.06955
79265	55028	90	60108	42003	86	23476	16710	68	-27	68	0	47	91	0	-325	160	0	2.07348
228703	133053	109	86888	50080	102	56195	32731	101	33	98	0	28	59	0	506	809	0	2.07643
209947	123366	107	100794	59909	102	58172	33919	100	-126	102	0	111	117	0	425	609	0	2.07938
50880	40831	75	19569	16135	55	16400	13061	51	67	72	0	27	56	0	-489	312	0	2.0843
112808	76583	89	73890	50361	89	23410	15243	65	117	86	0	-12	67	0	-629	42	0	2.09314
70572	52620	87	41067	30847	80	20195	14947	57	-10	114	0	-31	39	0	-1478	156	0	2.09413
61840	48774	79	22505	18403	61	16180	12704	51	16	84	0	47	111	0	1168	1269	7	2.09806
184586	119681	98	119652	76076	99	51084	32251	96	-263	65	0	-37	60	0	824	803	0	2.10003
270885	153611	119	125484	70542	110	62349	35066	108	-13	156	0	19	71	0	-727	50	0	2.10887
102605	77604	90	85022	66453	85	33094	24619	83	17	68	0	22	95	0	53	226	0	2.11182
109385	76189	89	53540	36319	88	28605	18980	75	-109	91	0	-25	84	0	-5103	0	0	2.11182
39795	31888	71	19404	16049	53	9810	7850	42	-61	55	0	118	97	0	581	711	0	2.11576
75959	58273	85	46556	34071	83	18717	13770	58	45	135	0	78	67	0	153	751	0	2.11772
86516	60663	84	52257	36553	85	21704	14699	59	2	117	0	76	78	0	-481	111	0	2.12067
84950	59267	86	58624	40366	86	26344	18359	68	23	115	0	-4	36	0	496	1080	4	2.12362
73936	58000	79	41336	33038	78	20886	16300	57	-108	130	0	30	83	0	-4210	0	0	2.12362
61701	49466	76	47617	35828	78	17422	13067	57	-38	144	0	36	103	0	-635	694	0	2.1246
67043	53508	80	35693	27038	80	15606	12247	51	46	150	0	93	57	0	-305	341	0	2.12854
92472	65923	95	68774	48694	88	29607	19876	81	-112	23	0	-4	72	0	645	673	0	2.13345
80388	57524	87	49627	34754	84	23104	16542	64	71	90	0	-92	60	0	-682	93	0	2.13542
50516	38661	72	40072	29788	77	17218	12907	52	-97	125	0	64	96	0	243	482	0	2.13739
26393	21732	58	20240	16520	55	7450	5985	39	45	156	0	-23	75	0	-820	524	0	2.13837
29472	23921	69	26059	21770	68	8457	6932	42	66	75	0	-135	101	0	-112	340	0	2.13935
77504	58393	86	54640	38727	82	27774	19399	75	-114	59	0	11	53	0	542	930	0	2.14132
85571	60404	92	52816	36660	84	20220	13744	61	47	172	0	23	107	0	-1696	0	0	2.1423
179026	119462	112	76674	51311	95	39484	25834	93	35	101	0	-106	29	0	285	1009	2	2.14525
161074	104057	107	80180	51913	94	44591	28688	91	71	105	0	-66	41	0	-756	464	0	2.14623
213565	126951	107	120851	76258	105	53829	33335	100	-93	132	0	-8	50	0	-2510	0	0	2.14722
342150	188203	129	163278	89834	123	82785	44549	121	-142	113	0	-17	65	0	71107	77059	139	2.14722
189400	120891	102	89977	56740	99	44054	27175	95	3	103	0	111	88	0	-2373	0	0	2.1482
67928	47777	83	43582	30350	81	18010	13466	55	0	72	0	142	97	0	-574	12	0	2.15312
57274	45546	78	30641	23794	75	16467	12994	51	-99	77	0	-4	55	0	-1261	0	0	2.1541
123039	94516	88	64664	51025	85	53001	41065	84	140	167	0	-131	32	0	107	923	0	2.15508
210162	129237	110	127145	82525	100	90592	60537	98	45	97	0	40	59	0	-7524	0	0	2.15508
69267	50175	81	45907	32720	81	18888	13380	58	-176	32	0	-73	85	0	-17851	0	0	2.15508
79623	60788	90	39846	28924	83	22996	17132	61	167	239	0	78	120	0	-902	92	0	2.15705
87778	60350	88	57084	39541	87	22923	15492	67	-72	102	0	47	84	0	-1937	483	0	2.15705
110094	85837	83	60048	47195	83	32136	25902	79	114	127	0	17	52	0	21	279	0	2.15902
65509	53852	76	36399	28307	77	18322	14235	52	12	76	0	86	61	0	-123	510	0	2.16393
257778	152890	106	104638	60562	103	72864	43075	102	5	108	0	-92	47	0	-14820	0	0	2.1659
275784	153988	129	128585	75791	115	68791	38731	113	-61	107	0	14	74	0	-4546	0	0	2.16688
98999	78632	84	50394	40359	82	26146	20415	66	-8	104	0	-33	76	0	-4426	0	0	2.16786
61631	49615	78	33547	27208	76	16125	12798	53	4	89	0	-5	42	0	-3814	0	0	2.16786
191416	133466	99	110411	78534	95	63308	44619	95	-3	109	0	20	54	0	-598	32	0	2.1777
100317	72240	87	71270	51556	86	25751	18226	68	130	169	0	5	91	0	-1752	149	0	2.17868
60924	48702	80	27323	22372	72	12648	10261	47	27	119	0	20	45	0	-671	106	0	2.18064
106073	72517	90	52419	34555	89	31974	21677	86	-55	80	0	67	80	0	-197	478	0	2.18261
110974	76619	96	74362	52287	89	31303	20961	78	-206	57	0	-40	51	0	-4766	0	0	2.18261
158575	96854	96	89985	56144	96	40774	24600	94	50	95	0	-30	48	0	-10064	0	0	2.18359
125659	79663	100	83476	56016	92	28537	18294	79	62	86	0	-27	58	0	-211	285	0	2.18654
106738	85676	90	55792	44935	82	33543	25794	81	21	119	0	8	54	0	-635	298	0	2.18851
157540	101357	94	61356	38872	93	37701	23744	91	83	106	0	-125	64	0	-3801	0	0	2.18949
17665	13778	53	15100	12680	49	5745	4837	36	95	171	0	24	40	0	-92	667	0	2.19539
291869	166998	112	137011	78441	109	72687	41819	107	-75	80	0	32	66	0	-359	257	0	2.20129
150641	103879	94	75290	52514	90	32813	22881	87	1	120	0	113	127	0	-6873	0	0	2.20227
51729	39885	83	21856	18000	59	13886	11339	48	-69	94	0	5	51	0	-567	227	0	2.20522
207007	127138	103	104329	64548	102	44740	27428	98	-210	106	0	56	69	0	-875	299	0	2.20621
72693	55233	82	43683	32045	82	21100	15487	58	-13	178	0	113	131	0	-287	233	0	2.20817
90667	64805	84	58234	40651	85	25717	17280	70	-11	156	0	63	67	0	43	802	0	2.21014
146907	96212	100	80142	52450	92	30061	19198	77	-176	115	0	-6	78	0	-2921	0	0	2.21014
93187	64989	86	50949	34452	85	24850	16677	71	150	81	0	-59	64	0	-3210	0	0	2.21112
188303	123921	98	98099	63867	96	42594	26193	94	-134	49	0	-7	111	0	-8933	0	0	2.21112
60833	44404	86	42772	31874	79	15725	11932	52	90	102	0	-19	74	0	-1769	63	0	2.21211
158535	108730	94	156018	108099	95	51995	36436	89	-174	44	0	-100	18	0	-3884	0	0	2.21211
74997	57175	84	46645	34048	83	17602	13071	58	-103	93	0	38	63	0	-2596	0	0	2.21211
36231	30992	63	28204	23148	70	10172	8004	43	-122	46	0	65	81	0	-1652	0	0	2.21309
90180	63556	83	56272	40031	86	27400	19257	72	-174	31	0	40	77	0	-2902	0	0	2.21309
111428	80571	97	52680	37206	88	26795	18520	76	209	142	0	-25	29	0	-3720	0	0	2.21407
48082	39478	66	24585	20253	62	14980	12010	48	58	114	0	70	86	0	-2831	0	0	2.21407
163260	107834	96	97587	65644	94	45610	30177	93	-280	43	0	-66	76	0	318	928	0	2.21997
83196	58746	89	55805	38846	83	20769	14318	59	-53	75	0	-1	73	0	628	909	0	2.22095
243267	150323	104	140799	88042	101	72307	45273	99	-86	61	0	-77	75	0	485	729	0	2.22292
55854	45763	77	42253	34779	76	13209	10987	47	93	150	0	6	58	0	-4566	0	0	2.22292
157972	99055	99	113784	75625	98	34725	21642	94	106	129	0	46	55	0	418	501	0	2.22882
72796	55671	81	49032	36403	79	19285	14179	57	-30	180	0	-22	37	0	4632	2606	49	2.22882
171815	110043	103	62006	38088	93	31807	21225	87	-115	54	0	4	97	0	-5913	0	0	2.22882
63289	50895	81	40927	32117	78	18546	14570	55	-39	107	0	-49	23	0	259	454	0	2.23275
50903	41226	75	30082	24245	75	12844	10382	46	256	111	0	2	91	0	669	658	0	2.23472
144685	97131	97	68253	46365	91	36070	24934	88	50	108	0	17	89	0	-39	463	0	2.23865
123502	77646	101	71644	46252	91	29329	18813	85	-107	153	0	7	58	0	-298	305	0	2.24062
98223	72097	85	61186	44632	85	23130	16098	62	-37	103	0	-119	45	0	-3630	0	0	2.24062
111302	81187	90	64917	45926	86	23036	15838	58	-122	110	0	-41	50	0	-7773	0	0	2.24062
49580	38283	78	26617	21526	71	15028	12156	47	-116	87	0	54	74	0	-361	288	0	2.24258
92521	66747	88	53313	37676	84	22530	15887	65	22	131	0	126	75	0	21	304	0	2.24357
89942	64855	88	51266	36074	87	25049	18149	67	0	56	0	104	74	0	-309	601	0	2.24455
58361	43717	66	41088	30536	79	18100	13382	54	-1	45	0	70	69	0	-4894	0	0	2.24455
193729	121459	99	92726	58942	97	48702	30627	96	-136	104	0	59	82	0	-2385	0	0	2.24553
161429	102518	96	82940	53426	95	33536	21229	90	-26	57	0	119	103	0	93	388	0	2.25143
64890	54668	70	37041	30152	76	20130	16449	55	-56	74	0	19	89	0	8147	4169	85	2.25143
38717	32872	65	23501	19649	59	11217	8765	45	-23	35	0	-3	81	0	-6778	0	0	2.25242
104959	76638	90	57627	40464	84	24803	17587	70	61	162	0	162	81	0	622	338	0	2.2534
111534	79383	90	72455	50568	87	28061	18954	78	30	93	0	14	59	0	216	670	0	2.25635
129212	90785	98	69098	48706	88	40954	27846	86	-28	141	0	11	33	0	-5934	0	0	2.25635
97150	68013	93	63698	45133	85	25402	18492	70	-28	101	0	27	78	0	-2122	0	0	2.25733
73861	54991	89	62858	46929	83	22041	15787	61	-63	87	0	52	44	0	-3859	0	0	2.25733
128429	84434	90	67644	44600	91	36461	23427	89	-27	99	0	-60	70	0	-181	451	0	2.26323
37842	31821	70	22061	18282	57	9381	7696	41	-36	91	0	18	54	0	-1839	0	0	2.26421
245833	128438	115	179972	100143	111	60643	30648	109	-139	78	0	8	65	0	-66	843	0	2.2652
258031	113269	129	153636	77143	120	62870	25571	119	21	97	0	11	85	0	338	714	0	2.26913
61348	49093	77	42301	31989	77	18866	14793	56	-20	82	0	89	91	0	-1239	174	0	2.27011
57424	42123	90	35570	26076	77	17036	12035	55	195	178	0	-117	54	0	15	216	0	2.2711
42431	35729	57	28305	23155	73	15067	11619	49	36	85	0	-101	72	0	-540	417	0	2.27208
83150	60004	84	52852	37057	84	22548	16216	61	-64	82	0	-50	64	0	30	414	0	2.27404
134812	88801	94	82141	54059	92	36521	24323	89	55	140	0	-121	29	0	-3256	0	0	2.27404
57689	46484	78	32486	26759	71	17105	13445	52	19	79	0	23	77	0	-8183	0	0	2.27404
162315	106295	107	82583	54977	92	49923	33416	90	-97	79	0	-143	31	0	-6420	0	0	2.27503
358703	184145	142	349976	221625	127	164930	95684	125	-143	134	0	-39	72	0	-6256	0	0	2.27503
57370	46704	76	35960	29511	75	17800	14201	53	192	180	0	76	108	0	7	370	0	2.27699
109835	79433	86	57210	41089	85	26541	19487	83	-68	113	0	68	58	0	-217	281	0	2.27896
168246	107627	98	89566	58777	96	40404	26303	94	267	143	0	-56	42	0	10	262	0	2.27994
97097	77756	81	43746	35104	80	21735	17120	58	-43	73	0	47	85	0	-1008	67	0	2.28191
186719	113350	106	91225	55371	101	48466	29817	99	179	167	0	-126	54	0	826	746	0	2.28781
119765	95816	86	74026	58445	84	31457	24774	80	-154	67	0	104	93	0	-862	205	0	2.28879
187863	116460	114	125683	80913	99	53596	32484	96	-17	119	0	41	132	0	-219	489	0	2.29469
125235	83182	99	73535	50310	91	27915	18816	79	70	212	0	94	60	0	-1737	0	0	2.29567
91518	71124	86	50446	38178	84	27485	20637	72	-41	101	0	-46	54	0	-7029	0	0	2.29567
91961	68857	84	48773	35512	84	21497	16155	59	-70	67	0	100	93	0	-361	265	0	2.29666
68500	56007	78	34159	27941	76	22454	18362	59	77	159	0	-88	25	0	-2181	0	0	2.29764
95280	69930	83	55134	41035	84	26439	20069	70	-90	108	0	-71	39	0	-141	275	0	2.30059
84224	63557	86	49517	36195	85	25368	18425	70	-26	142	0	-45	48	0	487	1160	6	2.30256
173998	111130	100	107520	69275	97	50813	32172	95	79	100	0	42	35	0	30	268	0	2.30649
97195	71613	84	47610	33429	84	27479	19079	69	-10	64	0	27	37	0	57	610	0	2.30846
299780	161161	124	361655	230227	115	3946	2034	37	107	109	0	4	77	0	-136	203	0	2.3114
87065	64078	84	54927	39490	83	20026	14799	58	96	93	0	-20	49	0	461	423	0	2.31435
76972	54778	97	52031	36909	83	24170	17185	63	-65	81	0	-54	37	0	130	439	0	2.3173
122846	82759	92	68637	47536	91	33297	22977	87	-165	88	0	-28	52	0	-441	428	0	2.31829
68288	50908	80	45517	33698	80	20516	14734	60	10	149	0	-17	45	0	132	326	0	2.32419
234445	126610	105	137134	79200	104	77557	43154	103	-210	57	0	43	58	0	-64	496	0	2.32615
53394	44823	73	32224	26486	74	15112	12105	48	-39	99	0	6	82	0	-2275	0	0	2.32714
257945	150102	109	144292	84997	109	72125	41792	106	6	84	0	-5	56	0	-23	343	0	2.335
96609	69814	84	56388	41067	86	26412	18384	72	10	83	0	16	78	0	-13296	0	0	2.335
123208	81099	95	83096	54882	93	36016	23181	88	-63	73	0	-7	64	0	-476	178	0	2.34188
45760	37369	72	32714	25124	73	15132	11606	50	-40	126	0	18	75	0	-1857	0	0	2.34188
81640	58315	85	48854	35613	82	19414	13404	59	44	168	0	36	87	0	-289	109	0	2.34287
117217	80216	93	71152	49434	88	26443	17731	72	-76	142	0	-36	40	0	-4496	0	0	2.34385
166449	87840	110	125052	80760	107	61185	38179	104	-41	74	0	103	101	0	-278	355	0	2.34876
113142	83057	87	50306	36077	87	27332	20255	71	183	173	0	4	55	0	-352	134	0	2.35073
61712	49918	82	27485	22644	70	17788	14547	51	-104	77	0	2	21	0	-1935	0	0	2.35171
73567	55361	84	49854	36310	81	25002	18537	68	-87	58	0	15	53	0	-216	199	0	2.3527
65569	52269	79	35042	27510	77	15880	13021	48	-113	32	0	-31	60	0	-373	256	0	2.35565
60438	47059	79	32922	25009	79	20457	15051	60	-52	68	0	-100	7	0	131	492	0	2.35761
116739	80208	87	61943	41974	88	31295	20575	86	-78	74	0	48	66	0	-1308	13	0	2.3586
276231	166185	120	129396	77053	109	62817	38645	105	198	130	0	-44	74	0	570	1005	2	2.36253
252221	142943	125	133503	76448	112	60094	32612	107	508	156	0	65	101	0	552437	316645	113	2.36253
117776	91644	92	81269	65361	84	34231	27666	81	-193	34	0	94	85	0	351	565	0	2.36744
58347	48539	75	36940	28216	76	18278	14268	55	113	120	0	-50	56	0	36	487	0	2.37236
95952	70399	93	54442	39296	85	35763	26287	82	-96	71	0	30	65	0	-312	480	0	2.37433
162384	110619	101	96112	65743	92	40034	27254	90	133	131	0	128	98	0	-366	389	0	2.37433
81038	59899	84	56652	41916	82	17783	13129	56	1	81	0	-15	79	0	-1332	386	0	2.37531
152769	103185	94	94294	65648	93	41346	26792	92	87	176	0	-76	32	0	601	484	0	2.38219
127826	91818	88	63586	44036	89	34674	24487	88	-201	54	0	-70	97	0	-6296	0	0	2.38219
419113	203233	140	204672	103278	139	112590	53780	138	-103	136	0	-76	97	0	-12227	0	0	2.38219
170430	108440	105	89158	55924	97	45444	29180	93	-75	108	0	-77	48	0	648	424	0	2.38711
82897	62584	84	49023	36127	81	22059	16097	63	-81	115	0	93	72	0	-2268	0	0	2.38809
112112	76914	95	69480	48904	86	32015	21676	84	90	101	0	-67	66	0	-3840	0	0	2.38809
269766	162959	106	145181	89090	105	70942	42861	103	-39	58	0	-6	64	0	-286	488	0	2.39006
21444	16334	73	17958	15121	52	5901	4933	36	145	118	0	78	77	0	-155	369	0	2.39104
25978	22244	53	13380	11113	47	8764	7025	40	34	93	0	-44	31	0	31	524	0	2.39497
196415	131072	105	102473	70619	96	52351	36108	94	4	81	0	61	53	0	-447	98	0	2.40284
202157	129695	103	89802	57418	98	50203	31627	95	75	124	0	-17	89	0	-117	680	0	2.40579
148853	104830	92	69423	47032	89	33850	22619	86	-39	67	0	26	85	0	-7385	0	0	2.40579
47065	37605	84	33526	27600	73	13396	11058	46	-99	58	0	-21	76	0	-6444	0	0	2.40677
43633	35285	74	24946	20874	59	13499	11071	46	-37	58	0	1	76	0	-5860	0	0	2.40677
60489	46780	81	37856	27685	77	17731	13197	56	14	143	0	-54	65	0	-365	205	0	2.41267
106762	76826	90	54097	37909	87	27794	19278	79	-25	65	0	68	86	0	-332	312	0	2.41365
87514	64060	89	62901	46680	84	25257	18060	73	-87	84	0	-47	40	0	-2284	275	0	2.41365
58426	47353	79	22589	18812	57	18686	15505	52	-133	23	0	11	67	0	-877	615	0	2.41365
113256	87513	85	68939	52234	86	35240	26955	82	60	76	0	-70	35	0	-1378	171	0	2.41464
321424	178651	125	167374	94402	117	62303	34255	113	54	90	0	81	78	0	566	861	0	2.4166
82385	59118	90	47265	34469	83	21047	14720	59	141	142	0	-87	62	0	-424	84	0	2.41955
260261	151135	113	151367	90397	108	59533	35289	105	-244	41	0	79	58	0	-1777	0	0	2.42054
61295	49710	78	29659	24763	74	19419	15984	55	-64	78	0	31	95	0	236	416	0	2.43037
65190	56189	77	24770	20721	62	16675	13744	49	49	108	0	-10	72	0	-1110	0	0	2.43037
312143	183492	125	255783	158963	123	117585	75248	121	-130	67	0	-2	51	0	-70	860	0	2.43725
108265	77732	88	69727	50375	86	28094	21129	80	136	98	0	-40	60	0	-3197	0	0	2.43823
120451	93827	93	67563	54199	84	29903	23706	78	40	103	0	-42	44	0	-2199	0	0	2.43922
78286	54086	85	56006	39254	85	21719	14528	60	99	146	0	7	40	0	-402	361	0	2.44708
50984	41201	75	23898	19923	58	13041	10483	46	58	104	0	11	107	0	-675	339	0	2.44806
146258	97485	94	103392	67670	95	52871	33783	93	-136	56	0	43	81	0	-3001	0	0	2.44806
55218	44341	77	35487	27027	77	14875	11773	51	-54	166	0	-31	71	0	23397	9883	90	2.44806
68438	53951	78	48365	35506	79	18502	12845	57	3	120	0	-70	55	0	-10315	0	0	2.44806
163776	112614	104	78859	54569	92	41104	29150	90	36	97	0	8	44	0	-1555	58	0	2.44905
105143	72955	94	65185	44879	87	30719	21017	82	-103	96	0	159	103	0	-67	324	0	2.452
53772	45182	73	32380	27235	74	14889	12277	48	70	113	0	-1	57	0	-73	391	0	2.45495
40925	35260	67	22178	18901	57	11592	9851	45	167	130	0	-11	48	0	40	625	0	2.45593
80948	65651	81	42881	35063	78	21181	16911	58	-46	133	0	-13	29	0	-37	304	0	2.45888
140823	103597	91	93804	70053	89	35462	25974	86	-101	51	0	-31	69	0	-2881	0	0	2.45888
197519	125705	100	120270	79316	98	54487	35813	96	-147	65	0	-93	29	0	464	493	0	2.46084
56359	48407	73	44063	36788	74	17538	14506	53	119	114	0	-39	15	0	-9086	0	0	2.46084
169852	115815	97	69566	46291	96	34691	22328	92	103	126	0	84	117	0	-74	419	0	2.46183
61706	52933	65	24872	20499	61	18940	15401	53	-98	88	0	-49	41	0	644	665	0	2.46576
56362	46584	73	32185	26373	74	16911	13207	49	83	92	0	25	105	0	-54	704	0	2.46674
70598	54865	81	38709	28977	80	19860	14833	59	120	158	0	52	54	0	-2150	0	0	2.46773
106802	75063	87	56643	39561	86	28771	20471	78	22	64	0	-75	26	0	-1129	168	0	2.46773
86849	63117	88	47152	34001	82	19102	13455	58	1	62	0	11	69	0	-550	265	0	2.46871
106001	84075	89	56158	45386	81	24822	19786	67	-233	7	0	-13	78	0	-501	45	0	2.47068
38076	32899	70	29077	24396	68	9622	8019	42	7	130	0	15	71	0	-1771	0	0	2.47068
20639	17663	48	14334	11964	46	7065	5784	38	-26	74	0	-72	71	0	205	495	0	2.48149
127785	90152	92	75255	54458	89	30220	19851	86	50	147	0	81	102	0	40	376	0	2.48149
66076	54558	77	38229	31640	76	14919	12078	49	-102	32	0	-11	38	0	-3263	0	0	2.48247
93410	66033	87	60631	43085	85	22015	15910	64	-28	70	0	-32	53	0	-167	186	0	2.48641
73561	59120	80	37437	29235	77	23089	18103	59	-128	44	0	-30	51	0	-186	469	0	2.48739
44723	38299	58	24334	20234	63	11795	9609	46	-20	137	0	41	44	0	26	477	0	2.48936
25142	21976	56	18575	15695	53	6177	5248	36	2	82	0	9	68	0	11	292	0	2.49329
232640	128262	113	161220	90134	108	78893	43682	106	-82	75	0	45	81	0	-115	481	0	2.49526
89431	70219	86	50249	40693	80	22281	17272	62	31	122	0	-71	14	0	-278	165	0	2.4982
60664	48202	77	38132	29006	77	18175	13576	55	81	147	0	74	98	0	214	367	0	2.50509
33163	27525	69	23868	19731	70	11079	8614	45	-121	103	0	56	85	0	104600	106361	49	2.50509
92571	76407	81	60326	49635	79	23891	20246	61	63	123	0	-121	50	0	473	304	0	2.51099
114100	86650	91	72725	57218	84	22503	16687	64	23	201	0	-27	71	0	-3938	0	0	2.51099
79695	58022	88	55104	40444	82	22325	15700	60	94	165	0	5	50	0	-2489	0	0	2.51099
72422	58657	80	44723	34297	78	18636	14422	53	47	132	0	62	75	0	-9	301	0	2.52278
27000	23419	64	12191	10461	44	8584	7025	40	-81	47	0	-5	64	0	-717	0	0	2.52377
236793	140202	111	113598	67635	105	64184	38245	104	-33	68	0	97	98	0	-1351	135	0	2.52377
103115	73434	85	56106	39463	86	26514	19519	68	-112	73	0	-101	46	0	57	306	0	2.5277
171188	110450	97	88716	58914	96	34770	22414	89	104	123	0	5	58	0	-3158	0	0	2.52868
57784	48635	73	30427	25443	73	17894	14863	52	-104	28	0	10	44	0	-7861	0	0	2.52868
88483	66232	83	46553	33707	82	22219	15791	61	-74	52	0	107	83	0	-9961	0	0	2.52868
126972	85372	94	73186	50178	91	31195	20531	89	7	67	0	-152	40	0	1001	724	0	2.53556
233625	147788	101	132519	87495	100	59297	39005	98	39	141	0	-58	56	0	-773	315	0	2.53655
134407	95549	93	74927	52607	88	39226	26711	87	49	104	0	-75	42	0	-9543	0	0	2.53655
68305	57244	76	39997	33504	76	23130	18859	59	-110	56	0	-74	42	0	-7479	0	0	2.53753
47533	41146	64	26118	21978	69	13975	11799	48	95	93	0	40	117	0	118	467	0	2.5395
121612	91110	94	66729	48547	87	32819	23632	84	-240	69	0	-28	53	0	105	893	0	2.54245
72020	59117	78	39917	32905	77	16819	14003	48	-71	97	0	-25	51	0	260	614	0	2.54343
72182	54174	85	47430	35041	82	23137	16186	63	-6	85	0	63	91	0	-399	242	0	2.55031
148118	97749	100	98363	66461	93	44964	30065	90	4	104	0	-62	54	0	-620	138	0	2.55326
171775	108112	100	81586	52556	97	36186	22531	94	83	166	0	-28	55	0	-63	426	0	2.55523
120095	95805	94	50982	40502	82	29930	23704	79	-124	68	0	-92	33	0	-4538	0	0	2.55523
71707	58139	80	37713	30205	78	15540	12690	50	111	130	0	-40	59	0	-1032	52	0	2.55719
138111	95363	93	69364	48269	91	33760	23370	88	-21	91	0	-123	39	0	681	830	0	2.56014
51073	43392	72	34696	27840	72	16319	12726	52	-73	43	0	-62	28	0	-6457	0	0	2.56014
286221	158923	113	135843	77870	109	66285	37548	107	207	165	0	-38	57	0	-342	469	0	2.56211
130869	101933	89	66202	50438	84	32178	24569	84	-84	59	0	4	60	0	537	538	0	2.56801
68696	56850	72	43306	34104	77	18178	14490	51	73	100	0	32	121	0	-135	513	0	2.57981
164908	108149	98	89746	59594	94	38250	24455	91	64	76	0	36	62	0	-354	591	0	2.58079
130428	94401	90	80253	57969	88	25456	17515	64	-43	145	0	37	59	0	-2576	24	0	2.58177
119012	84731	90	65762	48255	87	30168	21877	84	32	124	0	40	109	0	-5	469	0	2.58276
176100	115400	96	82576	53709	94	49015	32348	92	-53	54	0	-103	37	0	-1939	82	0	2.58374
91338	70008	82	52638	38085	82	26897	19773	75	73	112	0	51	60	0	655	899	0	2.58571
48984	40661	77	20416	16877	55	10638	9328	42	-153	62	0	-91	54	0	501	568	0	2.58767
63584	53525	78	29785	24758	74	14563	11851	46	80	90	0	-86	15	0	476	690	0	2.58964
93478	67287	90	48133	35268	83	22485	16426	63	-12	93	0	-81	29	0	-45	476	0	2.5916
40875	34399	75	30132	25276	71	11244	9414	44	-155	38	0	5	65	0	175	415	0	2.59455
215592	131969	100	97126	58664	98	61106	37102	95	2	73	0	33	93	0	-485	363	0	2.59554
33372	28067	66	18721	15839	56	11600	9832	44	5	81	0	-144	36	0	-75	170	0	2.5975
72082	56392	93	52334	41923	78	19915	15641	56	-265	0	0	25	67	0	-838	377	0	2.5975
161862	101927	111	126293	84097	99	49405	32620	94	-24	89	0	-19	80	0	-44	379	0	2.60144
110935	77474	96	74826	52805	86	30858	21899	84	-61	138	0	8	39	0	-197	199	0	2.61225
186073	119400	101	102721	65927	99	40994	24903	96	-20	82	0	68	127	0	-3080	0	0	2.61323
60447	48659	79	42479	33063	75	16285	12494	52	102	123	0	-42	31	0	-5530	0	0	2.61323
85296	63216	88	57096	41064	96	24096	17115	78	409	425	0	249	181	0	-5869	0	0	2.61323
71566	53672	81	41289	30549	81	17425	12660	54	113	168	0	36	55	0	-478	326	0	2.61717
68632	55432	79	27881	23154	71	24603	20724	58	-28	138	0	-31	48	0	-548	122	0	2.61815
85944	61564	91	52444	38486	84	23973	17336	63	148	130	0	-72	38	0	-179	400	0	2.62012
152738	108702	100	91870	64217	91	46440	33476	89	138	96	0	-82	65	0	-2739	0	0	2.62012
185468	93655	105	102638	51579	105	50642	26784	103	-98	61	0	5	55	0	-11920	0	0	2.62012
195264	116782	108	120565	74699	99	58703	37312	96	-104	76	0	-58	45	0	-987	95	0	2.62208
116399	90109	90	54669	44233	83	26376	20775	66	-184	109	0	17	60	0	53	361	0	2.62503
53546	43954	77	28897	23972	71	14661	11977	50	12	77	0	-27	33	0	123	289	0	2.62896
254550	159928	110	136029	87479	104	60327	39424	102	-43	116	0	91	68	0	-686	96	0	2.63191
117312	86169	87	69576	51797	86	27996	20082	78	-106	99	0	19	77	0	-574	49	0	2.63683
186007	126537	95	114171	79174	96	44315	30656	93	144	122	0	32	74	0	-134	331	0	2.63781
62061	51227	71	35010	27609	75	20363	16182	54	19	110	0	-71	21	0	-7143	0	0	2.63781
34605	28685	76	26100	21778	64	10783	8770	45	-168	75	0	9	63	0	-294	303	0	2.64666
72555	52016	81	47938	35665	81	18038	13810	55	-13	130	0	-87	28	0	-325	675	0	2.64666
179539	129698	96	90860	64373	99	42124	30680	91	349	434	0	299	216	0	4657	24296	16	2.64666
307434	191978	119	202048	127469	118	118102	75051	116	178	146	0	75	102	0	-184	300	0	2.64764
195228	128224	95	160314	106757	99	77111	50773	96	150	162	0	17	56	0	647	684	0	2.65059
40531	33692	61	25691	21449	63	10533	8547	43	38	108	0	-19	46	0	-357	274	0	2.65256
58130	47374	86	30425	25080	73	16196	13481	49	-102	68	0	21	59	0	232	549	0	2.65748
296457	188184	110	168326	103850	111	79207	49958	107	-68	78	0	77	81	0	-3301	0	0	2.65748
135747	93739	103	71961	49441	89	29523	19447	75	96	73	0	-2	59	0	462	728	0	2.66436
77821	64868	77	35181	28556	78	31307	25665	78	-48	110	0	-99	21	0	-6402	0	0	2.66436
56866	49405	68	21876	18536	55	16254	13509	51	-85	38	0	72	80	0	-8058	0	0	2.66436
95179	80451	78	61234	50981	80	25508	20122	64	-19	80	0	-11	60	0	8894	11156	61	2.66436
159921	110892	108	65268	44245	91	39984	28260	89	248	187	0	9	65	0	-628	242	0	2.66927
122300	84971	97	78285	56483	88	37373	26189	87	18	150	0	37	68	0	-2818	0	0	2.67026
45364	36835	75	25869	21701	63	13256	11014	47	-1	140	0	16	59	0	275	434	0	2.67517
68760	59070	74	34152	28376	74	19895	15998	57	-71	105	0	-6	32	0	-1821	0	0	2.67517
212291	141875	100	91076	59988	97	51426	33552	96	88	241	0	-76	27	0	21412	29189	114	2.67517
245350	147628	111	113768	67571	102	53972	32590	100	168	120	0	-77	32	0	-4916	0	0	2.67616
29300	25621	57	20451	17454	53	8847	7520	41	-117	116	0	9	35	0	-5911	0	0	2.67616
102952	74295	85	63645	46211	85	24988	17416	66	153	100	0	14	31	0	-5203	0	0	2.67616
98140	70544	100	61222	43471	85	23514	16651	62	34	150	0	3	90	0	243	355	0	2.67812
272549	151125	110	155412	92827	111	89483	55341	108	60	153	0	107	103	0	-751	257	0	2.67911
60830	52566	70	34143	28046	74	16071	13363	49	-69	63	0	69	92	0	35678	15037	89	2.67911
132268	93292	90	70986	50641	88	31281	22352	81	-61	75	0	-54	73	0	-7437	0	0	2.67911
160818	108016	99	98551	67134	94	41208	28753	90	-74	56	0	16	54	0	68	339	0	2.68304
147495	107997	91	91004	65561	89	36197	27486	86	158	114	0	-64	62	0	-644	215	0	2.68599
35813	30181	55	15838	13205	48	9285	7854	41	223	176	0	-51	19	0	-1410	14	0	2.68697
145813	98898	93	81332	55612	91	33419	22676	88	-89	116	0	-54	30	0	532	594	0	2.6968
154718	108282	93	77444	53278	90	36870	25309	87	190	192	0	37	106	0	541	730	0	2.69975
42215	36614	69	30021	25237	71	13079	10712	47	-78	105	0	-75	55	0	-3100	0	0	2.69975
165723	110031	100	88404	60085	94	43864	29692	91	87	124	0	6	84	0	-3402	0	0	2.70074
84090	60522	84	49539	36270	82	17900	12587	54	212	126	0	70	52	0	-226	865	0	2.70565
58909	49881	78	35748	29397	75	16308	13772	48	81	178	0	37	38	0	137	212	0	2.70762
126789	89666	90	79337	55947	87	37796	27643	85	-35	117	0	16	46	0	140	679	0	2.71253
248467	154769	112	118028	73527	101	55180	33943	98	-99	98	0	-62	43	0	-3306	0	0	2.71253
178951	82558	118	145475	76330	110	47765	24106	105	-106	89	0	-44	80	0	-507	396	0	2.7145
116084	91765	85	51562	41724	83	31230	24878	82	10	145	0	-20	93	0	-2486	0	0	2.71548
104655	83971	82	35982	29118	80	29085	23621	75	180	133	0	-44	51	0	-7940	0	0	2.71548
225179	154815	100	140387	96231	101	65563	44085	97	-219	108	0	-9	57	0	-836	30	0	2.71647
40627	35932	63	15698	13363	48	10899	9156	44	-107	85	0	52	131	0	-161	163	0	2.71942
146106	93688	96	91521	61418	95	36511	24277	90	124	108	0	62	59	0	-553	90	0	2.72138
64774	54822	80	43109	36086	76	18397	15207	52	-8	111	0	-25	43	0	194	347	0	2.72433
63062	49956	91	37775	30928	77	14716	12446	48	-93	43	0	2	49	0	-52	384	0	2.72531
85744	63215	90	55037	41034	82	20312	15321	58	68	151	0	64	113	0	390	559	0	2.72826
67140	51273	82	38763	28736	78	21431	14944	61	88	140	0	50	46	0	-368	539	0	2.72925
52961	42548	79	36616	29188	76	12860	10210	48	-75	51	0	106	69	0	475	663	0	2.73121
220713	137200	103	118520	75337	99	51999	32424	97	158	143	0	-151	49	0	378	672	0	2.73613
98029	69381	98	56999	40971	84	32173	23141	82	34	84	0	-22	49	0	808	676	0	2.73908
75380	62175	79	41057	33382	78	17159	13981	50	-18	65	0	53	76	0	-1635	0	0	2.73908
125118	95678	100	68313	54033	85	29993	23408	83	-46	97	0	133	110	0	-326	164	0	2.74203
118780	94128	87	51774	41709	84	32601	25435	77	94	86	0	-36	48	0	-5096	0	0	2.74301
100924	81587	87	58016	47411	81	26437	21745	66	136	105	0	7	72	0	-3214	0	0	2.74301
60145	49222	79	34655	27413	76	16684	13454	50	-98	82	0	26	70	0	-3218	0	0	2.74399
114522	88769	85	70372	53315	83	27847	20503	79	-176	52	0	17	99	0	572	707	0	2.74596
65246	53365	84	43048	34426	79	21855	17302	58	-72	81	0	68	85	0	68	319	0	2.75284
43454	36123	77	19122	16111	51	12378	10285	45	-147	88	0	85	89	0	-130	235	0	2.75678
134024	91282	93	53370	36743	90	30736	21270	87	-2	138	0	8	96	0	-790	319	0	2.75776
83331	63167	84	50271	36712	80	23486	17178	62	-38	56	0	11	55	0	37	471	0	2.76071
141526	101684	104	68121	47110	90	33273	23989	85	65	128	0	-59	104	0	384	538	0	2.76366
61745	48750	79	50086	39317	80	20036	15482	55	238	187	0	83	64	0	95	399	0	2.76857
268298	163530	121	186550	119442	106	77184	49506	104	238	138	0	44	68	0	-1776	0	0	2.76956
54859	44055	77	34237	26872	75	13039	10210	48	-92	89	0	14	51	0	209	342	0	2.77251
48742	41426	72	33013	27172	74	13513	10769	47	104	160	0	11	50	0	292	661	0	2.77644
110767	79462	87	74065	54165	86	26295	18429	71	-66	82	0	-13	66	0	420	439	0	2.78135
46227	40611	58	14602	12414	46	14424	12118	48	-145	111	0	-53	77	0	-4308	0	0	2.78234
117165	83355	90	92622	68198	90	30335	21539	84	-77	119	0	-7	67	0	130	257	0	2.78627
49708	42691	75	31149	26394	72	13058	11004	45	-18	80	0	-18	73	0	-441	102	0	2.7902
272430	168407	114	183868	114576	110	97850	61972	107	124	126	0	200	125	0	-208	261	0	2.79119
70714	55061	89	46034	34561	80	20573	15214	56	-7	67	0	-11	60	0	-6534	0	0	2.79119
135778	94988	90	84720	58806	91	35883	24406	88	-119	50	0	13	65	0	-87	516	0	2.79512
80627	61158	82	54280	40355	83	17856	13055	56	-23	112	0	-79	63	0	-5382	0	0	2.79512
65653	51721	83	35977	29471	77	15860	12855	47	-57	23	0	-21	73	0	-784	347	0	2.7961
64237	52899	90	44032	37015	75	12672	10396	46	130	134	0	-56	52	0	-212	305	0	2.80102
366533	222639	135	202082	120821	134	118696	73541	131	-42	104	0	52	126	0	89	642	0	2.802
161556	108107	95	85634	57576	94	35162	23603	92	90	105	0	74	92	0	-4905	0	0	2.80298
514351	272421	165	295108	152095	165	144623	75343	161	1841	2567	18	1020	1524	13	-259	462	0	2.80593
55538	46141	76	31137	26063	74	13916	11654	46	-51	43	0	17	53	0	-184	388	0	2.8079
289830	157198	118	218921	109391	119	72650	38090	114	86	254	0	68	103	0	1148	1012	2	2.81183
68085	54493	78	38171	28986	77	20323	15170	58	33	90	0	-42	34	0	-2071	0	0	2.81282
109557	73813	90	67810	46824	88	32285	22055	86	10	80	0	-100	28	0	113	433	0	2.81478
97110	70648	96	52841	38365	84	28155	20445	75	-9	132	0	-22	94	0	-687	115	0	2.81576
51457	42901	75	30958	26084	73	14368	12281	47	41	71	0	122	71	0	-360	381	0	2.81675
415606	184147	213	188118	79663	201	93871	39218	192	21	171	0	44	76	0	172	539	0	2.82166
232525	151915	105	120752	82120	98	70685	47174	97	-111	93	0	80	89	0	-3087	0	0	2.82166
127148	90065	89	82069	57210	90	27504	18887	78	81	90	0	65	81	0	270	452	0	2.83051
130241	97951	91	91531	68592	88	34237	24213	86	-60	75	0	-40	54	0	-4664	0	0	2.83051
73983	57734	85	41112	31511	78	17984	13367	57	247	219	0	-90	24	0	-8769	0	0	2.83051
76369	63607	78	28023	23681	72	13417	11132	46	57	155	0	-70	32	0	-315	364	0	2.83248
383503	196193	139	243352	123340	130	116423	68416	127	252	189	0	-20	75	0	248	469	0	2.83444
75961	57151	86	39570	29252	81	20380	15268	56	-36	96	0	-51	52	0	104	549	0	2.83936
141210	106969	89	73882	55323	87	35100	26429	84	67	112	0	47	46	0	417	546	0	2.84329
100948	75633	86	59458	43506	85	23960	17108	66	147	168	0	-150	55	0	-389	103	0	2.84919
62695	47172	79	46275	34909	80	18569	13895	54	26	88	0	-80	59	0	-53	514	0	2.85018
35839	31339	71	16045	13702	48	10314	8715	41	158	163	0	80	58	0	339	479	0	2.85214
50960	44532	74	21038	17898	55	13957	11694	45	105	147	0	40	91	0	437	495	0	2.85312
156047	106492	96	76252	51379	91	39129	26185	89	91	140	0	-63	91	0	-675	118	0	2.85804
225279	141969	99	118089	77025	98	64078	41291	96	-171	108	0	-65	57	0	-5228	0	0	2.85804
109563	72354	88	72070	47853	89	32632	21382	86	42	134	0	-74	56	0	-12235	0	0	2.85804
109215	81589	91	62291	45883	84	19281	13725	56	-124	21	0	35	71	0	-4849	0	0	2.85902
94275	78293	80	34680	29095	77	20257	16581	57	134	111	0	-40	57	0	-7834	0	0	2.85902
76774	60179	81	36702	28857	77	17926	13818	53	13	77	0	14	53	0	495	622	0	2.86296
101246	83516	81	52258	42986	81	22805	18200	58	-141	64	0	-12	62	0	-392	208	0	2.86591
116732	94369	91	69713	57292	82	31880	25686	81	102	143	0	5	109	0	769	1132	5	2.87082
51734	41722	73	32585	25397	74	16307	12242	52	-154	46	0	97	126	0	175	437	0	2.8718
64005	53616	75	38503	32283	76	17629	14879	53	-206	92	0	-7	62	0	9864	4051	90	2.8718
33554	28493	66	24113	20725	62	9565	8421	40	172	107	0	38	57	0	-1065	157	0	2.87279
146389	93720	101	94466	62637	93	39375	25408	90	-119	34	0	105	71	0	231	716	0	2.8777
95664	76443	83	53442	40319	83	25580	20092	67	-98	162	0	68	67	0	33	551	0	2.87967
174362	125752	109	127817	93184	101	59711	42602	92	596	549	0	344	327	0	23547	74117	29	2.87967
149389	107206	92	75524	53704	89	37229	25829	88	-82	68	0	34	79	0	375	585	0	2.88459
60523	48937	87	29416	23867	73	17740	14388	52	52	93	0	45	46	0	277	447	0	2.88655
72950	56547	81	47401	36049	81	20435	15239	58	-40	84	0	-52	36	0	-1951	87	0	2.88655
123569	96404	100	66466	53889	83	30585	25075	82	114	128	0	-104	19	0	963	612	0	2.88754
130758	98718	87	60491	44519	84	31541	24050	83	41	100	0	-95	57	0	-532	307	0	2.88852
50195	41855	75	31372	26485	73	12169	10104	44	69	133	0	-25	22	0	-1555	71	0	2.8895
22353	19380	57	15501	13449	47	8365	7106	40	-117	43	0	-25	69	0	-2371	0	0	2.8895
67369	56112	77	19317	16280	51	17873	14695	52	180	141	0	29	62	0	-18	513	0	2.89147
79767	62372	81	47339	35862	79	19245	14214	55	-87	80	0	-121	22	0	-174	150	0	2.89245
68499	55212	77	37844	29972	76	18460	14861	51	185	197	0	66	99	0	-2158	0	0	2.89343
60339	50832	74	37025	31044	74	16406	13117	51	-31	87	0	-81	41	0	-41	327	0	2.9013
92416	66182	97	45996	33192	83	21389	15097	59	-193	58	0	188	96	0	-321	92	0	2.90327
53600	44875	76	20501	17197	54	13273	10901	46	29	110	0	-50	59	0	300	383	0	2.90425
157321	110722	97	107580	71991	93	53882	35976	91	85	138	0	-13	100	0	-480	133	0	2.90622
54849	46169	76	28634	24268	71	20771	17245	54	-147	31	0	-34	44	0	-5130	0	0	2.90622
64710	49844	79	38250	29198	79	16415	12408	54	199	191	0	19	48	0	-873	364	0	2.9072
38078	32432	70	24154	20609	63	8664	7234	40	64	146	0	-60	32	0	-1760	629	0	2.9072
49636	40671	80	27332	22532	73	12070	9482	45	-63	87	0	7	38	0	-41	459	0	2.9131
51767	42768	80	38971	30759	78	16255	12915	50	106	111	0	-95	42	0	-784	111	0	2.91408
100481	72846	85	58939	43145	85	23314	17538	64	-44	99	0	-80	80	0	800	669	0	2.919
151807	115743	90	99650	77727	88	2284	1575	23	5	111	0	79	132	0	-592	386	0	2.91998
116616	84070	87	86374	64608	86	25274	17594	68	40	106	0	47	70	0	164	489	0	2.92686
51689	44342	74	26358	22236	62	11861	10099	43	43	142	0	-91	43	0	-821	190	0	2.92785
96335	72611	95	53299	39045	83	24074	18016	59	44	112	0	-74	37	0	-1267	0	0	2.92883
314862	177619	123	138584	80395	116	86173	47641	115	-269	67	0	154	77	0	1186	807	0	2.93768
64249	49531	89	36515	27850	79	17683	13511	53	220	161	0	3	61	0	-177	193	0	2.94259
107858	84935	83	49752	38010	83	33129	25828	80	-17	84	0	97	69	0	-103	365	0	2.94358
23656	19037	69	13431	11691	44	6274	5433	36	80	131	0	-42	55	0	-867	126	0	2.94456
49271	43950	72	33162	28247	71	14833	12563	47	75	119	0	59	65	0	313	469	0	2.94554
198496	142340	98	95675	69891	95	50557	35636	91	-21	54	0	24	77	0	387	448	0	2.94652
115556	85599	85	76281	55303	86	33123	24310	82	-104	117	0	0	40	0	-4504	0	0	2.94751
48485	40317	75	20961	18031	55	9155	7756	40	23	105	0	12	70	0	-1390	0	0	2.94849
153731	108802	100	88584	64729	92	33729	24395	88	282	177	0	-81	81	0	-335	323	0	2.94947
85606	65720	87	66550	51036	84	22191	16163	60	8	117	0	-77	35	0	-2473	0	0	2.95046
34157	28436	72	20279	17313	56	8697	7416	41	95	123	0	-78	39	0	53	326	0	2.95341
141921	93395	100	96186	63833	94	38127	24195	92	-24	74	0	-89	38	0	175	278	0	2.95537
37370	32572	71	20938	17920	56	9659	7844	43	70	128	0	12	54	0	-173	295	0	2.95636
37894	30394	77	26388	22342	66	8585	6655	42	-252	4	0	-56	49	0	-1740	25	0	2.95734
56456	47839	73	35165	28122	77	15784	12922	48	-201	5	0	33	79	0	34	484	0	2.95931
41426	35103	70	23826	20254	59	11542	9229	42	-45	71	0	40	54	0	-1391	0	0	2.95931
59738	48789	76	32027	26039	74	16529	13140	49	-20	39	0	36	49	0	127	530	0	2.9711
76096	54701	95	49271	36638	81	20176	14944	59	-16	62	0	-93	78	0	-18	316	0	2.97307
114599	77057	95	68365	47327	89	28965	19435	81	-20	104	0	90	118	0	-597	282	0	2.97405
30986	25139	62	19145	16318	53	10325	8775	43	91	94	0	-5	38	0	-85	497	0	2.97799
114190	85016	87	70457	51739	85	24250	17852	65	-83	129	0	-82	47	0	-227	380	0	2.98094
124558	99725	84	62636	50937	83	35554	28659	82	-67	88	0	9	47	0	-2537	9	0	2.98192
58515	49789	72	33418	28213	74	15014	12892	47	7	104	0	-39	47	0	537	509	0	2.98585
59365	48522	71	38927	31019	75	13968	11457	46	18	124	0	24	92	0	656	654	0	2.99175
181618	126621	98	109157	74144	94	52481	37649	90	-162	35	0	101	72	0	-517	974	0	2.99667
89036	66388	84	46695	36172	82	18897	13686	57	-86	74	0	-44	31	0	-586	347	0	2.99765
71578	58758	77	45611	36390	78	17842	13848	52	107	106	0	159	119	0	-2505	0	0	2.99765
37887	31538	69	24509	21240	58	9540	8256	41	-89	32	0	-12	47	0	-3283	0	0	2.99863
110329	91124	84	41586	34033	81	30565	24530	80	40	93	0	78	74	0	865	561	0	2.99962
232266	143714	105	165279	96938	104	70177	44083	103	-6	104	0	-40	83	0	-7127	0	0	3.0006
79893	55305	97	60893	43129	84	20217	15081	57	-23	78	0	-117	37	0	-91	235	0	3.00551
173129	111800	101	111057	71869	96	57858	37520	94	34	86	0	-70	75	0	-2946	0	0	3.00551
216319	154193	96	109388	79905	93	50367	34426	91	181	103	0	1	58	0	-8731	0	0	3.00551
76457	65181	79	38821	32730	77	17808	14701	52	279	194	0	-50	49	0	801	613	0	3.01141
175090	114870	92	120514	78414	94	68544	44685	92	-140	118	0	55	76	0	-983	153	0	3.0124
96065	71479	93	57492	42724	84	24138	17634	68	16	112	0	-31	29	0	-325	384	0	3.01436
286037	173074	124	161519	99987	112	69574	44587	108	-56	101	0	75	131	0	-267	337	0	3.01633
334341	175716	122	212488	116324	119	113051	60101	118	-297	26	0	11	70	0	-7296	0	0	3.01731
34156	29653	53	16145	14020	49	8775	7516	38	88	162	0	-3	61	0	-590	84	0	3.02125
84844	63200	95	45592	34142	82	23755	17785	61	33	76	0	-8	47	0	-482	77	0	3.02223
95319	70427	90	45429	34066	85	23631	16748	62	-25	83	0	-25	37	0	-886	76	0	3.02321
213040	141032	103	102227	66887	96	50215	32472	93	-17	87	0	32	74	0	-3685	0	0	3.02419
215066	138166	105	119524	83998	97	48522	31055	96	-35	133	0	-75	91	0	-4078	0	0	3.02419
68697	53334	90	40738	31593	77	17959	13681	53	117	124	0	61	83	0	-397	173	0	3.02714
98221	71780	85	48255	35058	85	25085	18148	68	152	132	0	-12	83	0	-472	85	0	3.03009
133223	92916	98	68179	48375	88	29903	20364	76	-74	92	0	-58	58	0	421	721	0	3.03304
54945	44093	83	35472	27306	77	17199	12903	52	-116	116	0	-28	68	0	-3749	0	0	3.03304
38481	34595	54	26200	22166	66	12731	10247	47	-28	55	0	61	80	0	-34	228	0	3.03403
223285	147986	106	182941	126071	100	57594	38338	96	52	81	0	112	76	0	-311	387	0	3.04189
120706	98999	86	49741	41526	80	29746	24229	74	-46	122	0	0	97	0	-702	333	0	3.04287
287639	172302	124	269371	175685	112	117920	77935	110	244	218	0	-26	93	0	702	568	0	3.04484
127062	92502	89	94921	73584	85	31299	23676	82	60	89	0	127	139	0	-7483	0	0	3.04582
260213	166027	119	116594	73711	103	60276	38654	100	76	125	0	-239	62	0	155865	188115	119	3.04582
74064	61757	80	32748	28229	74	343	339	0	-98	90	0	13	39	0	-6877	0	0	3.04582
140463	87194	97	82273	52563	94	40683	26447	90	173	108	0	72	109	0	-437	258	0	3.04681
121116	87973	86	68478	50441	85	27090	19819	72	83	119	0	-15	54	0	-993	128	0	3.04877
28393	23998	65	18901	16070	52	7170	5999	37	-183	115	0	59	126	0	-2911	0	0	3.04877
254870	144399	109	182913	112023	107	66627	39133	105	70	152	0	170	107	0	665	819	0	3.05074
323362	183676	126	121388	70027	120	68968	37124	120	87	187	0	22	92	0	-2717	89	0	3.05172
43468	38201	60	18210	15628	51	10225	8852	40	-72	52	0	37	73	0	567	564	0	3.05566
70994	56233	79	40154	31556	77	19695	15613	54	-66	93	0	54	62	0	361	342	0	3.05664
89633	71270	81	67737	53251	81	701	494	0	33	120	0	9	46	0	-321	199	0	3.0586
63803	53497	77	28654	24411	68	17694	14875	50	-143	1	0	35	70	0	643	877	0	3.06254
138945	102423	91	65584	47154	87	40769	29796	86	162	156	0	103	107	0	39	590	0	3.06352
67749	55764	87	35334	29375	75	15612	13007	48	-27	46	0	-29	53	0	624	728	0	3.06844
58569	49531	77	35674	29358	74	17786	14270	54	-81	46	0	22	91	0	483	452	0	3.0704
200800	121205	105	132455	79422	102	48586	29711	97	171	267	0	-31	54	0	-268	73	0	3.07434
375880	231184	138	166321	103350	135	134180	86322	135	166	866	0	79	551	0	667	897	0	3.0763
140161	102401	86	74765	52271	87	33369	23712	83	-272	99	0	88	109	0	-22012	0	0	3.0763
74796	63864	77	45318	37854	78	19920	15573	54	-20	89	0	53	94	0	-180	509	0	3.07925
151111	113051	89	84595	63251	88	29369	21806	84	64	129	0	-60	51	0	-3100	0	0	3.07925
178523	120077	92	85909	55822	94	46899	30123	92	49	103	0	48	68	0	108	605	0	3.0822
215070	137300	103	100610	65549	99	47272	30864	96	182	249	0	-10	73	0	-176	302	0	3.08712
284518	174711	115	137268	83159	109	63655	38616	106	-163	33	0	-34	83	0	-9020	0	0	3.08712
36649	31108	72	18801	16196	52	9404	7793	42	262	185	0	23	104	0	-491	307	0	3.08908
54837	46326	73	36594	30540	74	15040	12458	49	-21	51	0	-124	5	0	54642	63035	88	3.08908
111052	82167	93	52410	38994	84	26424	19537	71	86	160	0	-54	49	0	686	862	0	3.09498
233729	153621	102	186471	129438	102	77041	52626	98	-37	89	0	129	86	0	333	336	0	3.10285
98933	81859	92	56281	46336	80	26067	21691	64	88	195	0	-45	32	0	-337	310	0	3.10481
39164	33642	55	21514	18250	55	11649	10105	42	-171	4	0	5	39	0	-2194	0	0	3.1058
67254	52992	86	35645	27826	76	16013	12775	51	-196	13	0	167	80	0	-701	192	0	3.10678
204352	136725	97	94856	62624	96	49503	33525	93	-239	43	0	-33	71	0	-1921	377	0	3.10678
175050	126027	95	83082	59270	90	44154	30581	89	-79	126	0	51	101	0	-4210	0	0	3.10678
67475	58148	81	39178	32662	76	17428	14441	51	4	81	0	-28	113	0	736	572	0	3.11071
394034	198738	152	242104	133396	143	102426	55989	141	582	1131	3	387	735	0	658	611	0	3.11465
169763	120083	92	95957	67472	92	47204	32335	89	51	174	0	4	58	0	-20661	0	0	3.11465
95658	75208	82	63497	49548	82	28534	21679	76	65	135	0	167	101	0	441	426	0	3.11858
52803	46402	67	38367	32556	74	16755	14201	49	50	105	0	4	52	0	-23	284	0	3.12448
149759	110828	89	74331	54966	88	38504	27854	86	-110	74	0	-20	33	0	-1285	192	0	3.12448
69654	54434	78	43501	33909	78	20051	15273	58	-201	43	0	-5	74	0	-3431	0	0	3.12546
48774	40771	72	13342	11479	44	11265	9562	44	4	107	0	52	71	0	-62	434	0	3.12644
41529	36247	70	23944	20265	60	12157	10615	44	-10	113	0	22	113	0	141	276	0	3.12939
108991	79874	87	63735	45658	85	23028	16657	61	103	186	0	1	68	0	-1137	192	0	3.12939
282701	181825	115	169542	109016	106	97250	62857	104	-205	94	0	10	62	0	16961	6514	121	3.12939
83497	63899	82	49140	37160	80	25613	18556	71	134	142	0	72	90	0	-7324	0	0	3.12939
51110	43788	72	29268	24030	74	13187	10786	46	-21	90	0	2	62	0	-5187	0	0	3.13038
83050	59310	91	44407	33168	82	21713	15190	62	136	108	0	23	48	0	77	365	0	3.13234
76536	64702	78	45139	36267	79	21987	18070	59	-18	75	0	-81	12	0	-3112	0	0	3.13234
55019	46703	73	23656	20271	59	14807	12584	47	114	150	0	84	84	0	-1906	0	0	3.13332
75174	59208	80	45670	35336	78	19494	14956	58	-76	95	0	33	60	0	-3353	0	0	3.13332
148010	100277	92	83003	57429	89	37197	24868	87	-123	119	0	140	90	0	-239	402	0	3.13529
82440	66079	83	70321	57650	80	24061	19653	61	63	92	0	23	69	0	-12	284	0	3.13627
107646	80426	93	51314	39103	83	26268	19275	70	52	142	0	54	59	0	-306	217	0	3.14414
97165	73878	88	52053	38631	82	26816	19326	68	4	98	0	-35	87	0	-177	220	0	3.14512
77435	59051	82	51316	40029	80	21526	15979	60	133	130	0	5	64	0	-417	482	0	3.15102
161474	108037	94	120455	82308	95	51858	35094	92	61	129	0	-73	50	0	-4096	0	0	3.15102
58321	44848	83	41265	32066	77	19241	14107	56	-4	73	0	43	101	0	-884	271	0	3.152
220542	138953	99	92663	58899	98	53992	34409	96	-146	53	0	-5	60	0	-31	399	0	3.15495
167036	118896	96	92564	68383	90	43913	31786	88	-115	81	0	-48	40	0	-3547	0	0	3.15495
159585	113751	96	81147	58295	89	33564	24137	87	64	137	0	58	99	0	-7874	0	0	3.15495
224497	146616	111	156961	100730	105	57506	35774	102	8	99	0	36	82	0	-1512	232	0	3.15594
59298	49067	74	31060	26440	73	18377	15561	50	-78	24	0	-78	35	0	-2924	0	0	3.15692
111512	89536	82	50477	41775	81	28066	22957	70	47	127	0	-9	41	0	-184	176	0	3.15889
106009	87537	89	72520	60233	81	35257	28850	79	-89	54	0	-35	44	0	434	618	0	3.16184
75539	58726	78	49434	38906	80	18852	14789	55	28	114	0	83	64	0	-167	457	0	3.1638
158614	125109	88	69513	56185	87	47490	38253	85	32	136	0	-75	99	0	-3915	0	0	3.1638
78416	66085	77	39765	33704	76	18601	15365	55	94	126	0	31	87	0	-515	256	0	3.16774
111541	82427	85	60803	43729	84	24570	17628	61	164	173	0	93	81	0	-2601	91	0	3.16774
83748	61450	84	52743	39780	83	21097	14966	58	102	215	0	33	77	0	-7165	0	0	3.16774
155538	102055	97	98579	64674	94	41632	27042	91	-29	110	0	-13	37	0	-11396	0	0	3.16774
95705	69497	93	53472	40121	84	23640	17990	62	96	126	0	93	103	0	-52	251	0	3.16872
76360	59585	80	51743	39610	80	19764	15352	58	-173	67	0	4	54	0	-402	362	0	3.17069
80316	64776	82	39652	30397	78	19047	15026	56	60	129	0	-34	77	0	-450	709	0	3.17069
59872	52793	74	32879	27811	74	15666	13284	48	-82	139	0	24	79	0	24	650	0	3.17658
76135	61735	78	43206	35602	77	22048	17612	57	-115	140	0	27	54	0	-1139	297	0	3.17757
406733	202427	145	255169	126117	144	103997	56460	140	381	1134	4	427	878	0	1281	954	0	3.18052
141236	95893	92	90644	61913	91	35900	23961	86	31	106	0	-82	52	0	-58	284	0	3.19231
164339	116574	96	78620	55012	89	46707	34131	89	-47	45	0	16	89	0	-267	157	0	3.19428
88479	69253	82	63096	50219	82	25613	19792	62	-119	37	0	-81	5	0	-514	132	0	3.19723
162086	111307	96	95416	66166	93	43173	29713	91	31	126	0	98	69	0	266	420	0	3.1992
251881	157453	110	124965	80012	105	63048	40362	102	-176	59	0	63	130	0	-247	198	0	3.20411
39466	32032	79	21162	18389	54	11812	9975	44	-17	99	0	27	82	0	-2438	0	0	3.2051
78533	62521	80	61034	50321	78	26447	22348	70	-86	124	0	49	46	0	232	409	0	3.20903
49932	42658	76	22418	19499	55	10286	9106	39	-138	101	0	12	58	0	-1703	0	0	3.21001
70876	55774	86	37963	28881	78	16675	12530	53	-76	65	0	45	71	0	-1127	77	0	3.21099
137230	107753	99	74343	59829	85	34074	26513	82	-115	99	0	-79	56	0	-2016	0	0	3.21099
110890	79706	91	61186	45305	86	31579	23243	83	-80	36	0	-44	23	0	-575	46	0	3.21296
172291	120922	96	69735	49176	90	46861	33558	88	-49	64	0	43	52	0	-379	181	0	3.21394
55025	44398	73	30737	25553	74	16215	13406	50	-161	61	0	-89	52	0	-1405	55	0	3.21493
137719	97860	91	69738	49639	90	33359	23340	87	-29	118	0	118	134	0	73	418	0	3.21788
79866	63974	94	48767	40136	78	28771	23726	77	-23	88	0	91	76	0	-2022	0	0	3.21886
77282	59275	80	43330	33225	78	19426	14922	54	-2	163	0	-17	70	0	-6072	0	0	3.21886
171430	109488	98	121817	82926	97	56278	37269	94	-42	118	0	-19	78	0	-7634	0	0	3.21886
49629	41282	71	28870	23432	70	14319	11257	48	-57	142	0	29	52	0	-467	112	0	3.22378
43897	37665	69	22327	19291	55	12470	10960	43	-12	41	0	-96	34	0	-535	180	0	3.22672
33524	30286	53	20721	17931	55	13428	11774	45	86	92	0	-39	48	0	368	561	0	3.22771
80698	62786	81	47691	37115	81	16392	12383	53	-198	64	0	59	82	0	-760	108	0	3.22869
98638	78423	91	62504	49981	81	22172	17625	58	-106	53	0	-142	65	0	-744	370	0	3.22967
62995	54269	78	42682	36365	74	17946	14615	55	49	102	0	99	97	0	-2471	0	0	3.22967
216868	136415	100	132611	88610	98	62063	42000	96	38	122	0	-14	90	0	43	656	0	3.23361
186306	125489	96	99013	65004	93	42596	28055	91	-62	75	0	102	83	0	-5870	0	0	3.23459
74742	55812	80	46413	35971	81	18522	13751	54	24	131	0	-41	54	0	-5250	0	0	3.23459
64917	53261	78	41326	33357	79	17398	14255	50	43	130	0	0	55	0	58	276	0	3.23754
110536	88421	83	58619	46045	82	22662	17435	58	69	149	0	104	141	0	-630	473	0	3.23852
164892	122492	90	75065	52800	89	38740	28502	87	-199	32	0	51	60	0	433	765	0	3.23951
107655	74649	92	60887	42188	89	24759	17560	66	-155	52	0	53	104	0	-157	435	0	3.24934
68217	52424	92	43623	34174	78	18988	15001	54	-48	96	0	-19	60	0	-1429	275	0	3.24934
224122	141669	103	108712	67061	101	62766	38775	100	-1	87	0	115	81	0	127	784	0	3.2572
57592	48785	76	29429	25251	68	15168	12372	48	15	109	0	-69	13	0	446	634	0	3.25917
287795	160868	123	160715	94083	113	85848	49308	110	97	114	0	57	95	0	-358	270	0	3.26605
32858	30195	57	13788	11966	45	8749	7355	40	-191	23	0	-42	30	0	-1631	0	0	3.26703
59224	50170	84	29906	25357	74	18122	14793	54	-184	48	0	-26	53	0	-1559	0	0	3.26802
71933	55651	81	48403	37807	80	18468	14442	51	-15	96	0	20	52	0	-850	57	0	3.269
65261	54298	90	27297	23012	64	16653	14265	47	-17	157	0	34	67	0	-12	646	0	3.26998
109799	85745	88	60583	46949	82	27583	21343	66	115	144	0	-30	58	0	195	582	0	3.27392
53771	48600	68	40360	33944	75	19837	16811	54	48	94	0	-26	42	0	-3879	0	0	3.27392
71697	59320	78	32781	28052	75	13796	11589	45	-195	23	0	47	97	0	-463	507	0	3.2749
223375	136092	102	128903	83277	101	45180	26141	98	55	78	0	46	48	0	-2395	0	0	3.2749
135964	100689	86	60631	44716	86	33091	23804	85	-109	49	0	24	66	0	15753	8321	83	3.27785
54695	46025	75	37941	32634	73	14853	11913	47	-70	70	0	150	133	0	-2474	0	0	3.27883
170767	120318	100	81209	57282	91	42593	29609	88	185	194	0	29	90	0	-4861	0	0	3.27982
125861	93911	91	59740	44654	86	34125	24366	84	42	88	0	12	60	0	-8253	0	0	3.27982
23314	19859	63	10832	9332	43	4650	4339	30	9	145	0	25	42	0	-533	138	0	3.2808
163681	105580	96	88137	56990	95	35533	22661	90	1	118	0	-17	65	0	-1801	428	0	3.2808
109038	89861	82	53478	44901	81	25819	22042	61	-75	90	0	-85	47	0	-3958	0	0	3.28178
93550	80325	80	64643	54900	80	23491	19710	55	-69	123	0	-43	29	0	-8573	0	0	3.28178
55483	44715	80	31923	27063	75	14567	11989	49	-25	44	0	-21	87	0	-143	445	0	3.28276
146184	99831	91	74002	51680	90	38698	26051	88	-5	149	0	-105	28	0	178	555	0	3.28473
52029	44995	63	23108	20108	55	11110	9633	42	-123	84	0	3	34	0	-5973	0	0	3.28473
62411	54791	71	24659	21459	60	17234	14595	48	10	169	0	70	89	0	-4072	0	0	3.28571
33389	29163	63	23239	20321	58	9060	7855	40	-2	118	0	-30	28	0	-303	181	0	3.28768
22647	21890	51	15822	14045	47	5896	5043	35	-58	112	0	31	72	0	-341	159	0	3.2926
46841	39271	71	24575	21104	59	12400	10811	44	267	185	0	-104	61	0	489	505	0	3.29653
77981	64460	77	38651	30813	76	24377	19903	64	61	111	0	114	102	0	-324	201	0	3.2985
111505	91189	82	51720	41106	82	24831	20335	61	69	98	0	99	101	0	29	465	0	3.29948
118452	90631	91	73463	56317	86	33429	25104	83	-30	99	0	-52	27	0	-575	149	0	3.30145
257195	165727	107	124796	80205	107	79111	53064	105	-82	80	0	92	66	0	-4130	0	0	3.30145
42806	38004	58	27374	23719	70	14361	11774	46	-128	120	0	13	52	0	276	597	0	3.30439
88812	68841	82	54736	42909	81	25435	19738	64	-94	57	0	-6	49	0	-1980	0	0	3.30439
140347	106494	95	75634	56697	86	29461	21801	79	68	144	0	-78	68	0	-4101	0	0	3.30439
30926	28862	55	25242	22321	58	8563	6886	40	-157	63	0	-42	102	0	-6774	0	0	3.30439
99513	81466	80	49918	39905	79	25827	20457	70	-31	131	0	33	85	0	898	977	0	3.30734
116326	88212	86	61662	45662	86	30901	22554	80	75	199	0	-27	62	0	274	1063	3	3.31029
182664	125189	101	81197	56384	93	47028	32298	91	64	134	0	-36	55	0	-1539	108	0	3.31029
90318	72108	90	49212	40795	79	16438	12964	49	-39	57	0	-94	61	0	-4144	0	0	3.31226
114837	92167	85	54394	42058	85	32093	24351	83	-210	138	0	-20	67	0	-1523	0	0	3.31324
45933	39382	69	25079	21311	66	13709	11646	45	48	176	0	-119	41	0	-12	400	0	3.31423
132756	92838	88	76185	51471	90	29569	20151	81	-44	120	0	-42	77	0	-306	250	0	3.31914
52319	43616	78	26027	22345	62	14736	12681	48	-104	61	0	9	35	0	207	427	0	3.32307
394022	228299	156	198597	121409	138	86897	49986	136	772	1682	9	347	1049	2	-3172	0	0	3.32307
168905	123647	89	102648	74619	89	46156	32693	88	65	162	0	-68	104	0	-14750	0	0	3.32406
76934	61884	83	47678	38084	79	19654	15057	56	11	91	0	-17	88	0	-12021	0	0	3.32406
48259	43134	70	21088	18742	51	14742	12575	47	-163	41	0	-50	58	0	-8472	0	0	3.32406
231601	130344	112	155786	98619	108	83826	53468	105	-114	85	0	21	66	0	-288	156	0	3.32602
42907	37971	62	27871	24292	71	11783	10039	45	-237	29	0	79	71	0	-2952	0	0	3.32701
184262	123260	94	106152	71541	94	55703	37143	93	182	162	0	-94	33	0	-539	891	0	3.32799
123030	99251	89	55407	43275	85	27200	21842	70	87	71	0	-18	36	0	-3226	0	0	3.32799
75077	57166	89	37397	29736	79	18458	14235	54	45	79	0	28	56	0	6	257	0	3.32996
39826	33237	78	21360	18353	57	10494	8934	42	-51	99	0	-26	24	0	-3135	0	0	3.32996
122831	87754	93	58256	43304	85	30357	21866	82	116	143	0	-40	26	0	-101	267	0	3.33389
65244	52447	80	38174	29673	75	17505	14128	52	-105	33	0	27	56	0	-1354	280	0	3.33487
70364	57899	76	45462	36346	76	15213	11991	49	-69	86	0	53	61	0	-306	125	0	3.33684
81460	66190	79	52306	40784	80	22335	17008	61	-103	66	0	-59	73	0	-1409	126	0	3.33684
53443	43461	78	29430	23544	76	16270	12862	52	105	97	0	64	78	0	446	724	0	3.3388
40402	36331	70	26917	23490	67	10885	9097	42	132	168	0	1	83	0	-579	46	0	3.33979
67319	57421	83	22548	19576	55	19607	17103	54	-143	38	0	55	85	0	-1009	374	0	3.34077
122866	95621	88	74731	59020	84	26933	20257	79	33	123	0	-147	56	0	-1938	98	0	3.34077
155209	105714	96	120402	83372	94	45341	29945	92	-61	109	0	-34	60	0	-1088	201	0	3.34175
46194	43394	51	32281	26797	73	13975	11422	45	132	90	0	43	79	0	-175	609	0	3.34274
134941	103537	90	76054	58150	86	32762	25144	82	243	238	0	-39	32	0	-429	6	0	3.3447
79499	59541	95	43863	33437	80	19981	14603	58	74	120	0	-50	36	0	-213	371	0	3.34765
75644	61792	84	43273	33651	79	20765	15969	60	-64	89	0	78	113	0	-4192	0	0	3.34765
114184	84708	100	67007	50689	84	30223	22747	81	30	117	0	130	89	0	-4389	0	0	3.34864
51169	45684	72	21451	18647	52	14329	12235	49	-25	141	0	25	50	0	-4654	0	0	3.34864
83504	70185	77	49006	39024	80	20288	16589	55	85	149	0	-63	57	0	-596	384	0	3.34962
107927	82417	83	58399	44000	83	25020	18612	64	-119	35	0	5	58	0	-1430	0	0	3.3506
55232	46042	67	36501	29538	76	20314	15968	58	177	141	0	-58	64	0	164	802	0	3.35552
126125	100747	85	75001	59815	84	38415	30079	81	-176	62	0	28	74	0	-1776	122	0	3.3565
89909	69854	83	62735	48211	82	27828	21446	72	169	172	0	42	66	0	-3340	0	0	3.3565
64260	54002	75	32509	28112	74	15083	12420	49	64	134	0	-59	72	0	-4423	0	0	3.35749
60632	50703	76	38679	31172	75	16647	13616	49	9	76	0	-98	46	0	60	631	0	3.35847
108399	80899	86	59482	44308	84	26188	19153	71	92	122	0	-5	76	0	-113	382	0	3.36043
59231	51206	63	35834	29250	74	18907	15621	53	42	58	0	25	87	0	-4264	0	0	3.36043
59187	52493	69	23548	20650	53	15073	12726	47	4	100	0	4	56	0	-6286	0	0	3.36142
71467	60953	73	58018	48809	79	22978	18079	63	32	97	0	-100	40	0	-125	568	0	3.36633
100815	78628	84	65336	50804	85	23823	18270	60	-136	67	0	-34	70	0	-780	452	0	3.36732
84730	67237	81	56121	43277	82	20586	15751	54	-74	89	0	-121	29	0	-3615	0	0	3.36732
136946	101032	95	83728	62601	89	40109	28932	86	7	77	0	-8	77	0	844	819	0	3.3742
315426	165688	130	209737	110471	125	95291	46508	121	45	468	0	41	260	0	-570	465	0	3.37518
110625	81561	89	65102	48978	84	30216	22490	83	-29	70	0	21	83	0	-5888	0	0	3.37518
185249	129327	97	76179	53342	90	49117	33923	90	-72	124	0	-83	53	0	-7779	0	0	3.37616
73725	57210	82	49274	37729	81	18322	13788	54	-43	48	0	-39	65	0	395	689	0	3.3801
150754	102032	98	94321	66478	92	44700	31500	90	-176	35	0	60	129	0	-2362	0	0	3.3801
403660	235630	140	240811	145632	135	150941	93696	133	762	1599	6	477	1020	1	-5944	0	0	3.38108
126283	92745	102	77004	56523	87	25760	18858	71	-48	121	0	6	53	0	-7605	0	0	3.38108
20792	18172	60	12687	11223	44	6843	5980	38	55	147	0	36	46	0	34	424	0	3.386
67699	57459	77	39747	32874	77	17633	14757	52	95	150	0	-102	23	0	-1354	0	0	3.386
88132	69158	80	61212	48360	80	24733	19555	64	-102	86	0	51	103	0	137	539	0	3.38895
110771	85326	85	66129	50540	84	27645	20493	67	149	161	0	13	43	0	-80	223	0	3.39091
109037	83008	84	84051	64338	83	33962	25759	82	-147	84	0	-89	32	0	-1179	571	0	3.39091
385121	215119	133	237986	134413	131	131081	75724	130	765	1514	6	318	834	0	204	560	0	3.39288
92783	72269	84	39299	30725	80	22690	18749	58	-246	11	0	-28	113	0	-3113	0	0	3.39386
242136	165294	99	129574	90830	97	53416	36898	94	-225	87	0	30	47	0	-8447	0	0	3.39386
51352	42071	73	31556	25907	74	17180	13763	52	-13	70	0	-9	70	0	-331	257	0	3.39779
436032	217546	222	263675	132242	213	121374	62308	180	655	1447	7	354	966	0	-10894	181	0	3.39878
293697	176609	108	198151	128349	108	83266	53089	105	-77	90	0	-22	72	0	482	585	0	3.40074
392804	220589	139	193563	111692	135	95442	53614	134	1002	1818	11	414	1001	1	-17376	0	0	3.40173
105619	80300	89	55970	41505	83	22529	16470	62	-109	87	0	-6	64	0	-12780	0	0	3.40173
126181	85748	98	85675	57882	90	35082	23834	86	-159	65	0	-65	31	0	-3442	0	0	3.40271
79814	61765	84	47901	36368	80	20287	15555	56	-33	98	0	-27	64	0	-9029	0	0	3.40271
55601	47814	67	29387	25143	73	14927	13119	46	103	102	0	-68	19	0	-710	99	0	3.40369
312701	189750	122	153166	91729	120	64013	39858	118	23	344	0	94	254	0	284	597	0	3.40664
52882	45222	73	29439	25474	70	13732	11525	47	97	115	0	-65	44	0	-1583	0	0	3.40763
52291	43615	77	28276	24225	73	13863	11825	45	53	122	0	44	83	0	-347	303	0	3.40959
309021	194804	111	168896	112340	108	76393	48777	106	-150	119	0	187	120	0	-1249	278	0	3.40959
125583	92336	88	61963	45545	85	32870	24933	82	-117	124	0	-76	43	0	-1073	0	0	3.41058
64269	53345	72	52308	43394	77	19153	15359	51	117	173	0	-29	21	0	-112	319	0	3.41254
178747	120106	98	103430	69740	94	50026	33863	91	-49	55	0	71	69	0	-906	369	0	3.41254
176469	127437	101	126366	96590	92	50763	37183	89	-83	105	0	23	82	0	-266	418	0	3.41353
300503	174275	123	165266	97180	124	79998	49020	122	102	379	0	35	254	0	828	557	0	3.41549
125090	88656	89	67570	49126	87	30068	21391	77	8	76	0	-118	85	0	108	428	0	3.42336
124402	88379	91	69365	50597	89	36866	27035	87	38	126	0	83	82	0	520	598	0	3.42532
60242	46208	89	35405	26746	89	16015	12174	63	129	411	0	188	282	0	102527	180527	40	3.42532
195301	139077	94	100277	72343	93	47849	34171	90	3	105	0	-82	57	0	317	772	0	3.42729
179508	123883	108	170071	123861	97	90222	65251	93	88	87	0	102	83	0	277	591	0	3.43319
182871	132938	93	97036	69577	91	51474	35687	91	-148	87	0	-6	67	0	-7867	0	0	3.43319
115957	89061	86	68853	53623	83	24351	18881	67	-66	114	0	-7	49	0	-1960	232	0	3.43417
38794	32456	76	17095	14815	50	9351	7895	40	94	83	0	90	80	0	-55	174	0	3.43614
203629	143782	97	108817	78402	95	48066	35628	93	283	164	0	30	61	0	-1865	0	0	3.43614
139011	98446	89	59380	41966	88	33257	23392	86	232	230	0	-26	88	0	-449	161	0	3.4381
165764	121370	92	73971	51596	93	38960	27931	89	0	113	0	30	68	0	-388	97	0	3.44007
74428	61900	81	43820	37582	76	20170	17114	54	177	134	0	27	65	0	52	457	0	3.44597
44334	39939	61	25155	22272	56	13363	11049	45	19	93	0	-47	30	0	-1230	0	0	3.44597
23038	17946	67	16924	14869	49	7022	6201	36	-97	40	0	55	51	0	-1259	0	0	3.44695
117234	86217	90	55440	40009	86	25606	18383	67	-125	49	0	-53	43	0	43	307	0	3.45285
93935	71103	83	38196	28514	82	20870	15663	58	142	199	0	31	88	0	-1320	0	0	3.45383
52717	45400	75	30355	26241	73	17328	14366	51	-212	63	0	-33	74	0	-286	106	0	3.45678
54371	44939	76	27351	22873	70	16528	13824	49	13	47	0	-47	57	0	818	523	0	3.4617
375079	185861	131	217060	111899	130	116514	63092	127	154	726	0	175	473	0	1005	647	0	3.46956
118538	94225	85	52646	40028	84	31043	23937	82	-79	144	0	-84	33	0	538	567	0	3.47153
150884	111416	94	80943	60785	87	41679	31477	84	27	161	0	-84	36	0	-283	354	0	3.4735
66106	53165	79	44404	36219	77	15999	12759	49	-71	75	0	121	122	0	-7300	0	0	3.4735
159310	115447	91	107609	80855	90	35106	24999	86	-62	120	0	73	88	0	-3136	247	0	3.47448
94870	72103	85	50203	38025	82	25120	18655	67	-49	57	0	66	107	0	-298	226	0	3.47645
75553	62962	79	42018	34627	76	20289	16533	57	35	122	0	81	64	0	-631	39	0	3.47743
193064	148183	95	156907	118584	93	62239	46738	90	-157	51	0	-19	30	0	-638	546	0	3.47841
114488	83306	89	63481	47275	85	23216	17464	59	-87	41	0	-9	53	0	-2837	0	0	3.47841
84318	66986	80	56236	44838	80	23498	18547	65	-75	85	0	-38	36	0	-2644	0	0	3.4794
147318	105219	102	63354	45268	88	34609	24797	85	-79	175	0	-37	36	0	-1137	130	0	3.48038
73384	61940	79	35050	29659	75	18488	15289	56	33	87	0	-64	91	0	839	893	0	3.49316
41080	35503	71	22510	19542	57	11935	10218	42	-105	49	0	47	57	0	-576	56	0	3.49414
165828	114295	96	76382	53771	91	46825	31901	90	-109	97	0	-15	43	0	-1348	757	0	3.49414
115782	91232	96	77922	64124	82	27290	22106	66	-204	34	0	-6	59	0	-2099	0	0	3.49513
200748	132835	109	100175	67782	95	43885	29313	93	87	98	0	-57	60	0	-5107	0	0	3.49513
146591	97249	95	84927	58408	93	34035	22939	91	249	132	0	34	110	0	-570	603	0	3.49709
39393	33589	66	24092	20938	61	11570	10252	43	43	146	0	-32	24	0	-174	519	0	3.50004
129496	94030	95	79444	57307	88	30291	21685	84	-102	112	0	-46	63	0	82	657	0	3.50398
130233	96447	88	94188	72499	86	48455	35746	84	263	138	0	-19	73	0	253	535	0	3.50594
61980	51621	76	36429	29711	74	14372	11323	48	-33	92	0	72	49	0	-947	216	0	3.50693
108151	82922	86	53569	41126	83	25128	19258	62	-174	36	0	84	88	0	369	622	0	3.51086
62171	50335	78	33102	26341	77	18605	14481	51	40	105	0	64	65	0	-151	401	0	3.51381
156311	111428	95	77401	54754	90	31823	21274	80	-105	171	0	95	101	0	-366	661	0	3.51577
58035	49260	76	27697	22804	64	13247	11081	47	-200	97	0	25	101	0	-3530	0	0	3.51577
102601	84073	93	66196	54749	81	30895	25144	78	-4	166	0	71	88	0	65	384	0	3.51872
62486	49400	91	35458	28874	75	15569	12619	50	-47	123	0	15	90	0	-1824	0	0	3.51971
75669	59066	88	43607	34254	78	16708	12521	53	-65	105	0	-37	116	0	-737	148	0	3.52069
55994	47741	68	39205	31783	75	14135	11285	49	64	146	0	3	32	0	-1243	57	0	3.52069
58582	51064	66	39352	32884	74	15720	13680	49	-180	76	0	-1	55	0	74	349	0	3.52462
83596	63648	83	55491	41903	82	21455	16334	59	-65	146	0	3	51	0	91	350	0	3.5256
61270	51748	76	35734	29905	75	12849	10952	46	116	125	0	-66	59	0	-272	172	0	3.52855
110991	89449	83	59573	47649	81	25699	19637	64	-60	55	0	47	54	0	-842	29	0	3.52954
31806	27555	61	17420	15396	50	10337	8848	42	-105	44	0	73	104	0	-216	92	0	3.53347
71014	55056	89	46933	35832	79	20619	15800	59	120	136	0	-72	44	0	810	773	0	3.53544
43518	37739	72	24963	21841	59	12376	10984	43	-103	98	0	37	77	0	-143	255	0	3.5433
92043	69302	83	55390	41813	82	24029	17736	62	-53	116	0	-109	29	0	-871	59	0	3.5433
33732	28784	73	15349	13543	46	11741	10418	42	-11	110	0	-4	74	0	-2112	0	0	3.54429
65200	55948	75	45235	36973	78	18756	15129	53	31	106	0	-102	31	0	-582	232	0	3.54527
57474	49917	72	29552	25124	73	15009	12397	46	20	92	0	46	44	0	-135	230	0	3.54625
184358	138432	95	101105	76584	91	52790	41099	88	118	132	0	-20	49	0	-182	257	0	3.55117
112104	89972	84	75767	60213	83	29144	21948	71	-189	18	0	-25	61	0	-9718	0	0	3.55117
36659	33639	54	25443	21918	66	8772	7765	39	-72	54	0	96	76	0	0	371	0	3.56002
451286	249999	158	306565	173817	152	165861	98684	148	3064	3522	26	2178	2468	22	-72	741	0	3.561
75724	64002	77	31013	26305	75	17081	14544	48	11	89	0	149	111	0	-149	212	0	3.56395
165647	100816	96	112394	73745	95	61371	39491	93	-128	62	0	-37	45	0	-155	290	0	3.57181
90445	77049	86	50360	43087	77	18325	15370	49	27	127	0	-17	51	0	350	560	0	3.57378
58287	50201	75	34364	29518	74	16088	13291	48	141	142	0	106	97	0	-68	253	0	3.57575
146546	101618	94	96138	69394	90	39951	27967	88	-11	75	0	86	91	0	-2532	257	0	3.57575
132747	94296	87	85615	63179	88	28263	19261	74	-68	87	0	44	67	0	-2705	0	0	3.57575
72003	57451	83	42826	33748	78	16485	13003	50	-45	72	0	-34	40	0	-3140	0	0	3.57673
132755	107876	88	71100	59151	83	42812	34691	81	96	95	0	33	71	0	776	686	0	3.58558
185278	142626	91	94605	75445	88	47840	37694	85	-22	85	0	-109	46	0	-9284	0	0	3.58558
231959	171530	106	116928	88110	94	55117	41594	91	-75	59	0	62	57	0	-264	475	0	3.58754
37175	32194	69	18649	16627	49	10410	9106	40	-231	0	0	-17	49	0	-10098	0	0	3.58754
59269	51380	63	33407	28057	75	17383	14971	48	-41	104	0	-38	105	0	-1648	0	0	3.58853
190516	130701	97	140127	100674	94	52499	35904	91	-105	112	0	73	78	0	-3520	0	0	3.58853
175477	123463	105	82975	58491	91	40765	29355	87	68	121	0	28	88	0	-723	304	0	3.58951
339395	193036	119	181441	106590	118	77489	43934	115	221	569	0	108	276	0	540	655	0	3.59148
86268	70119	94	46099	37416	77	26144	21692	62	-5	67	0	-41	70	0	-7360	0	0	3.59148
66783	53967	79	38675	30835	77	19304	15368	55	91	135	0	-81	53	0	-2922	0	0	3.59246
39856	33695	72	19374	16986	52	9757	7962	42	1	121	0	10	64	0	38	651	0	3.59639
109939	86852	86	57394	44693	83	25470	19436	72	5	112	0	-44	69	0	-1188	41	0	3.59738
93148	78983	82	44433	37899	77	29962	25583	77	59	160	0	-57	87	0	-542	29	0	3.59934
104016	80177	88	53253	40185	82	22158	16020	58	63	111	0	34	34	0	-216	380	0	3.60426
65751	53791	89	44644	35582	77	19889	16320	54	-177	57	0	76	101	0	205	554	0	3.60524
76508	63844	79	49998	42965	77	18362	15865	50	155	160	0	99	98	0	-740	0	0	3.60622
136367	101369	87	81383	59448	87	25077	17241	66	-80	74	0	-74	40	0	-131	298	0	3.60917
58717	47247	81	34956	27438	75	16936	13955	51	6	84	0	-55	81	0	-647	315	0	3.61016
334896	175830	127	175988	101070	121	96968	56143	121	-169	647	0	276	542	0	-339	279	0	3.61212
159287	105908	95	108558	71789	94	49448	33422	92	-158	92	0	5	47	0	-271	260	0	3.61409
42406	34531	77	22503	19609	54	11026	9461	42	-21	80	0	103	103	0	-9135	0	0	3.61409
38233	31545	73	17697	15428	50	9146	7559	42	214	160	0	-69	24	0	-19	484	0	3.62294
150885	116718	90	77995	59339	85	30533	23065	80	-2	108	0	115	59	0	254	547	0	3.6249
63974	53576	78	40484	34440	75	24987	21224	68	3	42	0	-39	50	0	-2145	0	0	3.62589
93106	78530	80	52512	44778	78	30595	26572	76	-41	104	0	-45	88	0	-611	293	0	3.62687
114332	86946	88	60100	46961	83	26424	20224	70	31	84	0	0	87	0	-34	641	0	3.62785
94880	75196	82	65847	51801	82	19386	14973	55	-168	66	0	-88	43	0	-211	161	0	3.63179
35239	31260	65	21852	19381	55	7480	6446	37	8	159	0	-115	12	0	-1771	0	0	3.63965
75719	65224	79	40241	34634	76	22061	18459	57	-82	140	0	100	96	0	145	424	0	3.64063
57051	49036	75	30301	26239	72	15345	13127	47	-19	63	0	83	65	0	-226	465	0	3.64162
118902	89478	89	90751	70657	85	36732	26919	83	-59	50	0	98	54	0	-2341	0	0	3.6426
21862	20280	53	17678	15955	48	7288	6438	36	-16	91	0	-34	36	0	-3066	0	0	3.6426
120559	89171	94	64618	48622	85	31277	23397	80	-17	122	0	-95	33	0	-1799	111	0	3.6426
57103	49923	73	21841	18912	57	14203	12128	45	94	212	0	30	47	0	-986	76	0	3.64358
91405	72111	93	51516	41272	82	23079	17876	65	-171	50	0	26	119	0	106125	93217	56	3.64358
54746	48123	76	31652	27245	72	10290	8648	41	-69	85	0	-27	39	0	-3764	0	0	3.64358
105228	89098	82	53407	45123	79	26078	22173	65	97	158	0	-40	76	0	247	612	0	3.64555
97904	81947	86	55724	45234	80	24108	19953	59	83	178	0	-56	47	0	-4966	0	0	3.64555
73099	61849	79	32723	27655	75	22604	18683	55	-14	180	0	-4	85	0	-92	431	0	3.6485
264214	181441	106	130638	91872	100	64024	44867	99	-49	114	0	15	81	0	-1155	280	0	3.6485
44564	38661	81	19990	17283	52	10326	8762	42	72	100	0	-57	27	0	428	711	0	3.65145
85776	67143	80	54529	41475	80	23273	17150	65	81	116	0	-64	24	0	20	487	0	3.65342
84278	70741	81	61539	51679	78	30028	24694	72	-105	70	0	-33	62	0	-3299	0	0	3.65342
48604	41509	72	36095	29612	74	14441	12049	49	102	100	0	-78	21	0	172	473	0	3.65833
71926	60748	75	36499	30949	76	14256	12061	46	-115	122	0	116	72	0	-82	242	0	3.66816
104625	85039	82	69291	55486	84	21769	16877	56	27	116	0	-39	49	0	-793	184	0	3.66915
67376	56084	85	36419	29472	77	16824	14073	51	-18	66	0	60	65	0	-132	265	0	3.68291
123801	89551	87	58581	41563	86	30971	21850	85	-200	52	0	37	75	0	-507	377	0	3.68291
166356	115671	93	118882	84884	94	38543	27285	90	-99	69	0	-62	65	0	-5480	0	0	3.68291
53892	44112	73	34375	27625	74	14962	11932	48	-8	89	0	22	57	0	-2935	0	0	3.68389
285698	180064	113	138206	89293	105	71820	45239	103	59	150	0	16	68	0	-229	376	0	3.68488
109498	92275	82	58796	49248	80	24078	20198	62	-57	101	0	50	62	0	-912	133	0	3.68586
176631	124847	92	84618	59509	90	42786	30414	87	-5	94	0	56	62	0	-3532	0	0	3.68586
155803	116304	98	68028	48925	87	34542	26019	85	-94	106	0	-30	44	0	167	490	0	3.69078
351340	207287	122	189745	116253	123	85743	50058	121	627	1469	6	386	839	0	-7213	0	0	3.69078
74432	63047	77	38908	32110	75	19930	16407	55	-38	117	0	-111	57	0	863	525	0	3.69569
64727	52261	77	44863	37395	75	15844	12942	48	-237	72	0	94	156	0	-723	149	0	3.69667
226534	158436	97	106992	74392	95	66014	45057	95	97	137	0	-13	94	0	-2707	151	0	3.69667
138469	106057	91	90180	69971	87	22803	17623	62	79	151	0	-99	39	0	-3462	0	0	3.69766
153614	120247	97	78850	63485	86	39874	31467	84	-177	37	0	49	107	0	298	646	0	3.70061
152924	118701	90	84213	66774	88	44070	35140	86	-36	91	0	6	97	0	497	296	0	3.70552
172240	95000	102	107251	61129	98	46988	27235	96	-228	30	0	100	82	0	856	559	0	3.70847
34542	29866	69	22408	19527	58	9277	7899	39	-39	116	0	105	95	0	325	423	0	3.71044
50634	40476	81	32686	27450	73	11895	9878	45	116	117	0	-33	36	0	147	201	0	3.71535
34249	30064	74	19271	16831	51	7366	6448	37	21	107	0	0	40	0	-85	402	0	3.71732
64206	54315	86	42473	35102	75	16328	13422	49	0	70	0	25	89	0	-434	743	0	3.7183
128141	94282	90	72938	52819	86	25875	17892	74	-73	130	0	-49	65	0	-2726	0	0	3.7183
116142	92970	89	65121	53191	86	24537	19997	67	-6	110	0	95	108	0	226649	158290	93	3.7183
39496	34268	77	21896	19158	56	12033	10471	44	-25	98	0	38	41	0	-457	251	0	3.71929
109149	87361	85	52033	42366	83	27886	22194	67	11	87	0	78	79	0	138	376	0	3.72125
95331	75773	82	50961	39997	80	26445	20241	71	-191	121	0	-27	42	0	-2983	0	0	3.72224
46752	40059	70	24660	21706	62	9116	7980	39	84	126	0	-12	33	0	181	377	0	3.72519
223543	161693	99	100810	75103	94	62797	46943	92	-109	75	0	-12	47	0	-626	494	0	3.72519
287029	131504	114	152449	70073	115	77812	34717	112	100	585	0	32	457	0	-6639	0	0	3.72617
192109	144799	93	102974	76247	90	51457	39158	88	68	100	0	13	86	0	-181	2205	28	3.72617
58290	51500	69	32643	27745	75	17123	13730	50	5	71	0	0	92	0	182800	306478	88	3.72617
77483	61390	84	49826	39451	80	21032	16748	59	-109	54	0	-34	47	0	-322	125	0	3.73403
46172	40243	74	22959	20140	58	9864	8303	41	91	135	0	29	40	0	-285	263	0	3.73797
65049	52234	77	45658	37812	75	22621	18250	58	-162	36	0	5	93	0	-972	130	0	3.73895
49864	45112	72	19597	17730	49	10699	9608	41	57	102	0	-75	6	0	-4740	0	0	3.73895
124598	94313	88	66082	50985	85	27269	21198	71	-86	32	0	-33	49	0	604	771	0	3.74485
52492	45657	73	33409	28652	72	14344	12068	47	80	103	0	-41	30	0	-569	32	0	3.74583
166984	120193	93	99946	73704	91	56752	40978	90	9	151	0	-27	46	0	776	686	0	3.74682
262125	147225	112	178053	107885	110	67602	40427	107	118	378	0	-40	107	0	-57	380	0	3.74977
111433	83459	95	53694	40048	82	23378	16755	62	78	108	0	-101	60	0	-2596	0	0	3.74977
108179	90535	81	54368	46430	80	24116	21197	61	-15	96	0	27	98	0	-280	330	0	3.75271
71608	55941	80	45737	35078	78	12694	9323	48	-14	158	0	35	87	0	-333	284	0	3.75468
81509	65027	94	38796	31970	77	21662	17314	55	-38	95	0	37	94	0	-195	404	0	3.75763
54564	47996	76	42675	36529	73	18597	16372	50	-215	25	0	69	76	0	38	378	0	3.76058
24322	21379	66	15425	13953	46	7485	6622	37	-58	50	0	1	77	0	-1809	0	0	3.76058
225322	161034	98	124131	90416	95	59185	43624	93	-31	132	0	118	78	0	-834	140	0	3.7655
55301	46151	77	27808	23287	67	16687	14005	49	-106	64	0	0	53	0	-108	406	0	3.76943
155705	108321	104	80329	57116	91	37667	25674	89	-6	197	0	-21	50	0	-1843	13	0	3.76943
36986	30487	73	18641	16403	50	9088	7882	39	26	145	0	107	75	0	-69	262	0	3.77139
93234	73566	81	54039	43670	81	26659	20597	68	-17	79	0	-52	50	0	-394	277	0	3.77139
173482	131971	89	76240	58026	87	44264	34320	85	-136	60	0	41	90	0	-57	491	0	3.77434
151656	110660	91	81758	58084	91	39350	27845	87	34	92	0	17	55	0	242040	284156	105	3.77434
119230	93796	82	91488	70447	84	26282	19527	70	25	92	0	14	54	0	6697	3966	60	3.77434
69609	57146	78	50404	41891	77	15582	12108	49	114	133	0	-71	46	0	-13832	0	0	3.77434
92132	73851	83	73721	61966	79	19942	16408	54	95	79	0	-46	110	0	-2285	0	0	3.77533
213134	102408	118	101591	59364	115	77104	44395	116	78	424	0	43	194	0	-6549	0	0	3.77533
79607	63069	87	44837	34804	80	23283	19052	58	-9	79	0	76	85	0	-8442	0	0	3.77631
106562	79041	87	78486	58272	86	26700	19899	70	-6	126	0	-68	81	0	72	410	0	3.77926
136076	110467	86	93677	78639	84	34070	27420	82	231	167	0	-3	72	0	-388	166	0	3.78221
99984	75245	85	47334	35002	83	21593	15877	58	-69	86	0	-139	21	0	-860	173	0	3.78319
194892	135306	97	127566	94399	92	39651	27883	90	105	125	0	-28	88	0	-52	313	0	3.78614
56065	50009	61	34017	30133	73	15442	13783	47	31	112	0	65	83	0	250	503	0	3.79007
42400	36616	72	22754	20159	53	9562	8106	41	-52	49	0	108	73	0	-960	175	0	3.79106
147569	111025	98	103417	78710	88	40961	30605	85	131	105	0	-77	24	0	-2281	0	0	3.79106
92403	72927	86	52641	41154	81	23153	17899	58	-72	78	0	16	84	0	112	474	0	3.79204
86115	69293	80	58686	46513	81	20742	15607	56	48	130	0	-129	7	0	2573	1376	34	3.79204
113391	90413	87	73146	59938	83	16878	13380	48	5	66	0	-107	4	0	-366	194	0	3.79302
24186	22280	60	17271	15410	47	6384	5443	35	-38	149	0	-64	66	0	333	634	0	3.80089
53104	44798	76	43070	35088	75	16782	13562	50	67	142	0	-83	55	0	-666	65	0	3.80089
50110	44513	72	31383	27190	72	14286	12113	48	-19	171	0	-45	32	0	460	524	0	3.80187
194714	135780	107	110443	80354	92	44477	29828	91	170	210	0	6	42	0	26	294	0	3.80679
70530	55723	82	42196	34315	77	19297	15449	55	67	105	0	-29	50	0	99	411	0	3.80974
110452	88585	85	60910	47797	82	27504	21232	69	83	137	0	6	74	0	320	484	0	3.81269
93342	78568	80	77268	65291	79	42107	34467	78	99	161	0	100	167	0	-2463	0	0	3.81269
187239	130032	109	144104	101216	93	62587	42563	91	108	172	0	15	72	0	-8603	0	0	3.81367
73623	58557	79	46640	37873	77	21199	17287	57	115	118	0	166	107	0	92	272	0	3.81662
27836	23680	67	19941	17425	51	7791	7137	38	-178	24	0	-54	43	0	1901	1188	2	3.81662
65111	51800	79	43045	34829	76	17986	14359	53	-47	46	0	-12	80	0	-4378	0	0	3.81662
81303	65152	81	43567	34200	78	18650	14433	54	73	105	0	56	75	0	719	697	0	3.8176
131202	89507	94	70960	50086	88	31480	21786	84	-93	98	0	4	56	0	-2502	0	0	3.81859
270281	169677	114	174864	120313	105	63251	39597	103	133	126	0	30	144	0	-194	442	0	3.82154
270840	169309	106	116409	71793	102	65651	39890	101	193	187	0	-26	149	0	-859	110	0	3.82743
263797	171145	101	185778	113931	103	92519	55437	100	47	241	0	-38	91	0	-12290	0	0	3.82842
347636	212355	124	278522	190221	119	117763	83041	116	532	1295	4	293	881	0	-8493	0	0	3.82842
63407	52568	76	39258	31625	75	18186	13948	54	-286	0	0	-66	49	0	-26833	0	0	3.82842
149269	112513	89	116926	89453	91	38623	28816	86	43	77	0	-2	70	0	-2433	0	0	3.83038
46760	39830	71	28551	24853	72	9883	8308	41	-7	98	0	40	99	0	-131	371	0	3.83137
58999	52676	64	38358	33645	73	18951	16207	53	-44	88	0	-45	40	0	827	648	0	3.84022
136412	105253	94	61666	47036	84	34546	27373	83	22	102	0	6	57	0	-2535	0	0	3.84022
254456	171680	102	120361	83629	101	52754	35531	99	42	103	0	34	97	0	-5611	0	0	3.8412
37171	35126	53	20674	18647	51	9807	8459	41	113	126	0	68	86	0	-8102	0	0	3.8412
112193	86423	89	55433	43309	83	27616	20555	72	-56	119	0	-7	92	0	-505	262	0	3.84317
187039	127803	99	134931	94969	93	69940	48719	91	-155	57	0	33	74	0	-2589	0	0	3.84317
133395	93409	90	102547	73935	89	37400	26505	86	-148	63	0	-78	24	0	-4402	0	0	3.84415
74854	64246	92	43132	37266	76	20050	17260	57	45	112	0	-29	63	0	-645	146	0	3.84611
51124	45185	65	37203	31633	73	13841	11512	46	33	134	0	-10	60	0	-412	112	0	3.85103
160176	120322	96	71890	54544	89	35728	26568	85	-34	74	0	63	118	0	-1689	315	0	3.85103
76358	61460	81	41390	33579	76	18451	14732	53	-88	103	0	85	95	0	-1007	65	0	3.85201
62720	52901	75	36446	30032	76	18378	15376	52	146	145	0	-42	31	0	-217	218	0	3.85595
85427	71418	93	35168	29636	77	19354	16397	52	-139	84	0	-22	72	0	527	584	0	3.85791
171383	124277	93	131794	95863	93	58991	43524	90	28	132	0	-77	23	0	-195	341	0	3.85988
184411	101042	99	114772	60340	99	54102	29042	98	124	144	0	-18	101	0	-7844	0	0	3.85988
88511	70748	81	52124	41292	80	23706	18909	58	-120	118	0	-11	73	0	-6235	0	0	3.86086
87335	69793	81	39562	32616	79	28713	23105	77	24	79	0	-110	42	0	70	495	0	3.86283
84164	63769	86	51110	39629	81	17694	13310	52	73	106	0	-42	50	0	230	716	0	3.86578
78417	69154	74	51210	42491	76	22278	18263	56	219	135	0	50	107	0	-3262	0	0	3.86578
119309	97444	84	84589	70660	83	27732	22279	72	-138	113	0	69	77	0	-140	443	0	3.86873
143675	106356	92	90474	69731	89	39596	28896	87	14	174	0	-60	59	0	949	594	0	3.87069
219819	164061	98	144743	110818	97	71314	53669	95	-141	79	0	110	68	0	172	543	0	3.87856
109953	87304	83	60414	47481	82	32712	26015	80	-51	113	0	-107	23	0	-11682	0	0	3.87856
36523	33205	62	21958	19992	50	8437	7460	38	-32	124	0	79	69	0	-9978	0	0	3.87954
213034	146294	103	91372	61275	98	48288	33328	96	80	135	0	45	97	0	489	846	0	3.88249
95248	75075	82	48036	37798	80	22336	17363	58	67	59	0	22	74	0	647	800	0	3.88642
111353	84671	87	56016	43252	83	28661	21721	76	-58	103	0	-91	91	0	-4444	0	0	3.88642
308843	202417	123	175580	111631	109	97023	67176	105	234	262	0	28	259	0	27	622	0	3.89331
138110	102127	90	99370	72463	92	51976	38136	89	111	162	0	-45	105	0	-345	225	0	3.89822
117515	85402	88	55565	40777	85	29403	21680	77	98	155	0	-126	36	0	-1263	281	0	3.89921
43619	39967	55	25491	22595	63	12083	10517	44	236	109	0	-38	42	0	-567	223	0	3.90019
165332	127745	104	100272	79005	88	46836	36946	85	-78	75	0	1	31	0	332	631	0	3.90215
290008	187125	116	160466	104437	111	76853	50150	109	-48	483	0	41	298	0	-6552	0	0	3.90215
316988	196435	119	146100	90013	116	84925	52079	115	293	947	0	355	756	0	-161	305	0	3.90412
285022	178098	107	161921	106530	107	72606	45527	103	151	573	0	184	332	0	-2487	80	0	3.9051
66819	53187	88	43134	34579	78	17574	13743	50	-30	108	0	70	45	0	-1218	0	0	3.90707
108283	82152	87	45755	34103	83	28018	21720	69	-16	135	0	72	80	0	-485	297	0	3.90707
50737	44664	74	29091	25238	71	10927	9232	42	78	100	0	-75	33	0	-776	569	0	3.90805
80062	66797	83	35297	30085	77	17432	14486	48	7	103	0	116	124	0	-819	185	0	3.90904
220773	157339	102	114767	82758	94	52404	37866	92	105	163	0	43	133	0	263	881	0	3.91592
76906	58313	82	46507	35434	81	18144	13592	55	-34	133	0	76	53	0	-370	88	0	3.91887
172677	120440	93	74825	51779	93	42801	29950	91	-103	93	0	65	150	0	-413	323	0	3.92182
81175	65951	80	42881	34827	77	21511	17026	57	-15	117	0	38	48	0	-57	298	0	3.93067
32144	30350	60	20031	17696	53	8317	7376	38	103	219	0	-40	55	0	410	593	0	3.9346
51313	43423	74	26690	23287	65	13373	11380	46	160	117	0	-2	46	0	-571	62	0	3.93558
106415	88539	91	68134	57927	81	23767	19905	57	-110	75	0	31	55	0	190	383	0	3.94148
75963	63236	81	50313	42629	77	20413	16671	53	81	131	0	135	104	0	-2559	0	0	3.94246
94053	73485	81	58891	45841	81	23389	17765	65	-69	129	0	59	87	0	-2918	0	0	3.94246
52740	45475	74	31124	26117	74	12850	10830	46	-137	47	0	77	79	0	-182	162	0	3.94541
113258	84933	95	70246	53074	85	25438	17874	68	-43	137	0	-17	81	0	-349	609	0	3.9464
67419	52973	78	37751	29220	79	16530	12653	53	56	77	0	22	84	0	-75	408	0	3.94935
256975	161125	107	137865	90256	104	57269	37515	101	82	309	0	169	111	0	-718	229	0	3.94935
66184	57155	77	29021	23764	74	20251	17583	55	-88	49	0	5	91	0	-194	218	0	3.95131
121804	95413	88	53745	40819	82	27598	20331	79	-165	52	0	-10	57	0	266	596	0	3.95328
59873	49878	70	38273	30708	76	17912	14285	50	66	177	0	-8	45	0	-2471	0	0	3.95426
36075	32575	64	12443	11327	42	9574	8382	40	32	121	0	-11	53	0	-3126	0	0	3.95426
217322	152642	97	93711	65672	93	49044	33778	92	128	157	0	15	69	0	-3006	0	0	3.95426
60737	48925	80	37368	29913	76	23878	18774	57	117	183	0	85	104	0	-831	89	0	3.95525
171643	107454	96	109949	69466	96	46647	29953	93	-111	112	0	-20	51	0	-1044	180	0	3.95623
499984	230163	232	220187	102376	224	117708	53720	206	2423	1540	29	1638	1192	22	-5485	302	0	3.95819
144665	108198	100	64855	48709	86	50276	37578	84	-82	131	0	-39	26	0	140	720	0	3.96114
147559	110305	87	99849	74854	89	33717	25019	85	235	227	0	-43	12	0	-2932	0	0	3.96213
82661	70145	79	61591	50768	80	25878	20560	67	-21	96	0	82	64	0	-401	101	0	3.96803
96031	67807	92	63810	47223	83	25616	18838	60	8	60	0	-68	59	0	-2869	0	0	3.96901
40154	34478	67	27096	23373	67	11837	10209	43	90	170	0	-50	49	0	-26	486	0	3.97294
319205	186876	123	206410	126128	118	99240	63625	113	77	858	0	145	434	0	-1701	109	0	3.97294
111167	81440	89	62401	46682	84	23764	16495	64	-76	40	0	-17	56	0	-245	333	0	3.97687
151039	113578	91	71854	54135	87	39917	30382	84	-88	63	0	-11	59	0	40	282	0	3.98081
95649	76616	80	57078	44801	80	21721	16908	64	-185	42	0	16	70	0	-6602	0	0	3.98081
75972	64355	83	36786	30702	76	17529	14667	50	-222	13	0	-20	41	0	-303	261	0	3.98179
59263	49861	88	24848	21378	64	11421	9854	44	-8	130	0	-10	52	0	-891	28	0	3.98277
55080	48644	74	26475	23554	60	15458	13436	46	30	99	0	13	87	0	-387	201	0	3.98474
167652	118182	98	87187	64223	91	36840	26290	88	-27	152	0	24	69	0	-2144	0	0	3.98474
50772	43395	79	20516	18054	54	13080	11374	44	78	257	0	-43	38	0	-191	438	0	3.98572
89639	68554	81	51945	38494	82	26649	20065	76	7	73	0	47	72	0	-1113	60	0	3.98671
109491	92225	79	62989	53595	80	30838	25871	77	-99	53	0	-40	35	0	-52	235	0	3.99261
49472	44411	64	25679	22317	65	12472	10559	44	32	116	0	2	88	0	-234	194	0	3.99457
27993	25441	65	19105	17075	51	6288	5624	35	58	110	0	11	87	0	84	528	0	3.99555
88580	73823	81	53708	44367	79	24497	20006	60	-62	109	0	149	131	0	-586	71	0	4.00145
105881	79930	84	57509	43678	83	26730	19183	67	12	138	0	-65	62	0	246	342	0	4.00539
144001	116000	85	78199	62681	85	36461	28830	83	11	148	0	36	102	0	-788	0	0	4.00637
16102	15523	44	11480	10406	41	4766	4138	32	-28	106	0	45	38	0	271	607	0	4.0103
73705	61035	79	49633	40705	78	16284	13514	50	249	141	0	-56	52	0	97	432	0	4.01423
160219	112198	92	92121	65816	91	44799	32000	87	-141	62	0	24	56	0	-3137	46	0	4.01423
58515	49257	80	32796	28321	72	13814	11659	45	216	166	0	56	105	0	-368	28	0	4.01817
32972	29133	62	11650	10442	42	7986	6649	38	103	106	0	-33	35	0	-373	76	0	4.02112
37888	34839	62	26736	23711	61	11062	9838	41	177	179	0	-79	33	0	-821	95	0	4.02112
26714	23869	56	16355	14701	46	6949	6116	36	-76	59	0	12	58	0	-592	323	0	4.0221
48772	42685	71	29261	24956	71	15186	13380	47	66	116	0	-52	96	0	-205	136	0	4.03095
121373	94362	85	54186	41290	83	33877	26245	82	-26	75	0	27	77	0	-1902	0	0	4.03193
105216	83804	84	51590	38707	83	27895	22190	66	-67	57	0	62	53	0	-2256	0	0	4.03193
235842	158150	109	108399	71918	98	55166	36162	97	91	85	0	7	75	0	-230	353	0	4.0339
73422	59475	81	53201	44155	78	16651	13905	50	-24	94	0	-12	49	0	232	609	0	4.03488
72201	59808	79	36151	29216	78	15841	13135	48	88	146	0	26	66	0	-184	665	0	4.03685
46178	39738	84	22968	20395	54	13503	12061	43	-54	109	0	-47	64	0	-1013	93	0	4.03783
86625	70083	85	53010	41934	79	20543	16480	55	94	118	0	-38	70	0	-116	456	0	4.03881
284831	185930	106	200700	138630	103	96050	64526	100	187	352	0	-1	142	0	-667	246	0	4.0398
246737	173756	115	123722	88254	100	54881	39334	97	227	239	0	33	103	0	298	766	0	4.04275
168609	128978	89	93340	70727	89	38297	30201	85	1	166	0	-39	34	0	434	781	0	4.04766
103106	80075	88	52945	41544	81	27149	21615	64	-59	50	0	64	99	0	-196	604	0	4.05061
74194	61095	89	44427	35638	83	19211	14370	62	191	136	0	10	65	0	215513	164151	70	4.05061
55915	50741	60	27600	24732	65	14310	12446	44	-220	25	0	-35	32	0	-1503	260	0	4.05159
190799	139930	100	137649	101601	93	53684	38318	90	126	189	0	6	104	0	-336	224	0	4.05553
149242	109182	90	88915	63644	88	35257	25385	86	26	87	0	3	57	0	-152	243	0	4.05946
111220	88634	83	64218	49057	82	27956	21672	74	165	183	0	11	63	0	-2007	0	0	4.06044
111380	85170	87	64287	49239	83	29448	22989	74	-137	112	0	77	123	0	-1634	264	0	4.06044
105151	82208	88	61776	48691	82	24219	18950	62	-130	95	0	86	86	0	982	512	0	4.06241
170584	134037	90	87184	70387	86	48276	37863	84	131	171	0	-5	79	0	-5565	0	0	4.06339
113121	85979	85	55825	42266	84	28751	21395	73	-15	156	0	175	176	0	120	833	0	4.06634
250506	186593	102	137308	105851	95	67770	51368	93	-76	192	0	-30	94	0	-5022	0	0	4.06634
83541	63291	94	50307	36947	94	19712	13618	94	1745	1039	10	1245	948	0	164990	336119	37	4.06634
178031	128712	99	78924	59732	89	48916	36029	88	-3	59	0	18	69	0	89	459	0	4.06831
118396	102046	80	64589	55380	80	33634	28268	79	-7	114	0	10	81	0	-4272	0	0	4.06831
81626	65452	80	43533	34911	78	20323	15793	57	-12	86	0	-59	43	0	882	1009	2	4.07027
119234	93451	84	75653	58769	83	32135	24792	81	-35	86	0	8	63	0	-642	106	0	4.07322
145832	105379	105	97119	72767	89	37348	28065	87	25	185	0	-117	24	0	-201	313	0	4.07617
157957	119228	89	66287	49873	86	38881	29608	85	-252	40	0	-93	27	0	-1983	291	0	4.07716
59809	51152	79	27371	24430	67	13533	11570	46	-46	62	0	92	68	0	879	645	0	4.07912
70632	59403	75	48141	39422	78	16084	12923	50	51	136	0	-80	43	0	-295	283	0	4.08502
183521	135048	107	97326	71403	90	38269	27195	87	-41	131	0	-127	9	0	1163	820	0	4.08797
85607	69617	78	45368	36825	79	21051	17012	54	97	141	0	72	78	0	-317	58	0	4.0919
77949	62611	82	44400	35590	77	22637	17711	58	-195	14	0	11	52	0	473	669	0	4.09387
100606	78147	89	57255	45012	81	27114	21916	70	-44	136	0	-2	57	0	241	635	0	4.09682
64564	56772	71	54851	48305	75	26188	22841	63	-88	62	0	40	67	0	-3982	0	0	4.09682
142711	117547	86	86573	68342	87	44818	35316	84	53	79	0	25	64	0	-3623	0	0	4.0978
122664	94358	84	86417	66630	86	32216	23577	82	24	91	0	1	85	0	-1102	131	0	4.09879
110913	82526	87	63424	47581	83	28320	20977	81	-17	100	0	96	68	0	-1225	130	0	4.09977
111722	86733	86	61668	47638	83	28704	21481	74	51	81	0	62	58	0	-256	230	0	4.10075
93740	76677	87	67234	56289	80	25448	21030	66	-31	54	0	-9	41	0	-337	423	0	4.10469
62022	54067	70	44486	37336	76	18978	15567	55	-197	73	0	112	82	0	232	446	0	4.10567
68750	57110	78	42886	36371	77	18432	14992	49	99	77	0	-55	46	0	-2190	0	0	4.10567
69702	59830	73	28678	25023	69	17125	14597	47	117	128	0	-46	47	0	-78	178	0	4.1096
74451	62894	73	43291	35585	77	18590	15365	53	138	119	0	71	63	0	308	443	0	4.11157
41260	35672	73	24593	21858	59	8174	7167	38	-23	94	0	94	107	0	-767	78	0	4.11255
48929	42296	77	24798	22198	64	13752	11450	47	88	126	0	129	87	0	-305	278	0	4.11255
71703	57343	77	48923	40489	78	21201	17126	61	54	80	0	-68	92	0	-35	406	0	4.11648
270625	182798	104	199311	139420	102	78528	54907	98	-33	239	0	109	166	0	238	478	0	4.12238
65720	54887	78	36661	30356	76	16206	13468	49	58	163	0	104	120	0	-4080	0	0	4.12337
113914	92187	83	61083	49285	81	34861	26523	80	-63	163	0	41	67	0	-2768	0	0	4.12435
129372	101058	86	76469	59693	85	29696	23565	78	127	148	0	-25	44	0	-2361	251	0	4.12435
157266	126432	94	92549	76182	85	37417	30616	81	68	143	0	34	47	0	-4659	0	0	4.12435
75861	64333	77	39007	33054	79	20469	16907	58	162	170	0	9	86	0	22821	9745	91	4.12533
33307	29153	62	16538	14703	48	7927	7261	37	-5	77	0	-55	46	0	-2818	0	0	4.12533
68505	60787	72	34748	30245	74	19161	16340	52	-17	99	0	-40	43	0	-158	321	0	4.1273
85729	70707	80	52556	41000	80	19768	15067	54	140	148	0	9	52	0	2	248	0	4.13615
43753	36814	79	21351	19107	53	11834	10105	43	-93	63	0	14	59	0	-966	67	0	4.13713
132648	96221	87	83494	60442	88	26961	18974	67	120	126	0	64	114	0	-715	135	0	4.13713
50112	43556	77	32428	28423	72	11470	9707	43	15	97	0	40	66	0	-4597	0	0	4.13811
72856	61297	77	57093	49033	77	20632	17868	53	-63	50	0	-33	37	0	75	406	0	4.14205
67660	56004	79	47913	40341	76	19213	16143	54	-61	36	0	7	80	0	-2330	0	0	4.14205
143334	114672	90	64820	52724	85	36899	29933	82	-227	59	0	34	111	0	-377	146	0	4.14499
65169	53304	81	38726	31290	77	15844	12898	48	-1	105	0	-43	66	0	-315	237	0	4.14794
106083	83720	83	69655	54610	83	32586	25068	79	58	127	0	-70	43	0	145	430	0	4.15089
75758	62059	78	46125	36834	77	19950	16477	53	182	100	0	65	71	0	259	324	0	4.15188
172754	132332	90	84995	67082	88	42188	33682	85	16	121	0	-90	54	0	-282	275	0	4.15483
58977	47709	81	32458	26873	74	16051	13112	51	10	154	0	19	124	0	-43	483	0	4.16662
179830	124576	95	81296	57870	91	37878	25670	90	121	120	0	-75	59	0	-2271	0	0	4.16662
115947	95582	84	71311	57786	82	28319	21845	71	-74	79	0	1	69	0	-8255	0	0	4.16662
147400	109979	95	74017	56058	87	31392	23108	84	-41	123	0	53	67	0	262	545	0	4.17842
109197	89403	84	65342	55368	80	34686	29512	79	-124	27	0	76	63	0	-2542	0	0	4.17842
23414	19827	66	15987	14343	47	5621	4852	34	7	99	0	94	82	0	-905	100	0	4.17941
53011	45908	73	32979	29223	71	13049	11147	43	75	65	0	-42	48	0	-361	139	0	4.18039
96808	78518	82	77324	63233	82	23288	18078	64	140	113	0	-69	37	0	-173	390	0	4.1853
99544	83338	86	62276	51673	79	25993	21533	64	-66	70	0	31	106	0	-2387	0	0	4.1853
50577	44553	66	26524	21931	60	14383	11762	47	17	68	0	105	85	0	-5166	0	0	4.18629
143098	119040	83	94001	79036	85	45842	38652	83	-61	132	0	29	40	0	-71	305	0	4.18727
30848	27988	62	13620	12120	44	10164	8455	41	-22	57	0	54	94	0	-341	375	0	4.18825
79035	64874	71	47035	38343	78	18351	14926	53	-110	88	0	-105	11	0	-677	11	0	4.18924
38510	34813	67	16144	14392	48	8887	7835	39	117	135	0	1	39	0	793	789	0	4.19415
270069	186025	112	192853	138152	109	86563	61317	105	-103	634	0	312	529	0	233	432	0	4.19612
48567	41192	75	28887	25536	71	12124	10539	42	59	97	0	-11	93	0	-131	402	0	4.19809
231260	160792	113	88195	62175	94	55551	39273	94	0	257	0	-30	160	0	-730	228	0	4.19907
57641	52842	73	28575	25392	65	14977	12860	46	-41	68	0	-81	26	0	-10416	0	0	4.20005
166011	125970	99	85911	65034	87	46078	35683	85	132	101	0	-59	95	0	-6764	0	0	4.20005
60336	53289	84	36059	31115	74	17222	14799	50	60	103	0	91	79	0	-3801	0	0	4.20005
71658	62058	80	66290	57803	75	22456	19457	57	71	92	0	-54	33	0	-5735	0	0	4.20103
74112	62482	79	48501	40678	76	17819	14772	51	-56	66	0	-59	25	0	-9268	0	0	4.20103
57382	51286	78	37629	33405	72	17022	15021	47	-147	51	0	70	62	0	146	324	0	4.20497
23655	21663	60	14726	13533	45	7057	6351	36	38	140	0	26	71	0	-976	0	0	4.20497
57923	51116	77	27381	24124	63	14651	12249	44	11	107	0	-49	12	0	-643	147	0	4.20595
144666	112090	97	80715	63556	85	33956	25922	81	99	103	0	89	74	0	-905	405	0	4.20693
82876	67786	80	38902	32373	77	21842	17507	56	-133	134	0	45	43	0	-158	635	0	4.20792
270199	145602	110	196369	106771	109	56818	30200	105	-63	377	0	150	420	0	955	698	0	4.21087
111209	87596	85	73352	59022	82	20685	15700	58	-109	92	0	1	41	0	-459	369	0	4.21283
201483	136408	94	160477	120666	95	76020	56358	93	-92	75	0	138	182	0	-3458	0	0	4.21382
144181	107127	88	66985	49961	86	34769	25609	84	12	80	0	-36	45	0	-436	226	0	4.21578
43808	39398	59	26014	22618	64	13471	11795	45	-65	89	0	27	59	0	214	411	0	4.21775
51166	44185	77	35670	29992	72	15817	12891	48	-114	19	0	68	77	0	602	647	0	4.22168
268894	161160	119	133294	77088	108	63385	38397	105	135	525	0	244	417	0	-215	491	0	4.22365
25980	23603	62	18313	16082	50	7402	6375	37	1	109	0	-14	45	0	-702	0	0	4.22561
104361	78079	84	66821	50775	84	27535	20612	66	134	218	0	87	95	0	300	315	0	4.2266
122790	96468	85	66226	52942	84	32499	25350	81	111	156	0	-33	88	0	25	392	0	4.23053
113280	93785	88	61836	52475	80	27015	21753	69	3	100	0	-34	27	0	-1262	0	0	4.23151
105968	79262	84	63219	46545	85	23090	17296	63	-51	72	0	-9	43	0	-256	232	0	4.23446
44609	40656	68	25933	23147	67	10441	8931	41	78	150	0	-24	38	0	595	715	0	4.23643
108564	84489	91	44040	34933	81	26729	21621	68	85	163	0	22	74	0	-611	40	0	4.24134
34590	32741	59	22885	20718	53	7783	6905	36	-143	86	0	68	88	0	-4257	0	0	4.24134
83155	66224	88	41780	34231	78	19404	14936	55	-168	45	0	108	96	0	-376	231	0	4.24331
103491	78371	89	61404	46909	82	24827	19119	65	144	149	0	8	64	0	481	494	0	4.24724
73383	60450	80	47977	39093	78	19084	15489	55	-1	122	0	-74	59	0	-1140	588	0	4.24724
61675	50367	83	45768	39436	75	17802	15293	48	23	113	0	56	82	0	-4913	0	0	4.24724
60463	52043	76	31991	27420	74	15057	12710	49	78	76	0	74	106	0	583	688	0	4.24921
206084	139993	96	102704	71598	95	59512	40651	94	-70	132	0	124	83	0	-2838	518	0	4.25019
43034	39500	62	18032	16061	50	14921	13325	45	41	109	0	40	81	0	-220	460	0	4.25216
35287	32389	60	20607	18486	54	8955	7899	39	-115	9	0	-53	36	0	-616	0	0	4.25216
111976	77152	99	80549	59436	88	30326	22567	82	-32	78	0	126	78	0	1006	806	0	4.25707
25541	21372	76	15210	13756	47	5771	5071	34	20	73	0	88	97	0	-1	329	0	4.25904
115496	82638	86	61133	43513	85	31503	22312	77	-126	104	0	57	69	0	-465	181	0	4.26002
35946	32229	60	19996	18273	49	9216	8168	40	-7	76	0	-149	6	0	-255	155	0	4.26592
248441	158652	104	128715	86454	98	82005	54253	98	236	663	0	90	356	0	-192	321	0	4.27379
53784	49482	64	40495	36347	72	19480	16907	53	-128	23	0	-36	40	0	-9910	0	0	4.27379
46790	40565	76	27029	23883	66	10465	8955	41	103	116	0	-15	105	0	-230	336	0	4.27772
290653	189691	111	196616	134028	112	78994	52407	110	269	978	0	183	719	0	-2616	123	0	4.27772
104585	83393	89	50426	40682	81	27291	21775	67	91	85	0	-49	39	0	-3312	0	0	4.27772
28658	26059	64	20895	18586	53	7392	6912	36	-147	93	0	68	83	0	-825	33	0	4.27969
230374	163038	100	120703	89764	97	53576	38982	95	345	522	0	18	189	0	922	1334	9	4.2846
66480	57420	78	35453	30412	76	17545	14869	48	142	209	0	-91	15	0	-2352	0	0	4.2846
76890	65196	77	49918	42453	76	19585	15937	53	124	97	0	-111	25	0	-3814	0	0	4.2846
60475	53382	74	34939	30033	73	16176	13743	46	52	172	0	26	60	0	236	784	0	4.28755
62510	54294	88	36930	32191	73	16531	14640	49	53	145	0	13	71	0	-1888	0	0	4.28755
63376	55075	78	38791	33605	73	17001	14999	47	-231	34	0	115	140	0	-3065	0	0	4.28755
43405	38402	73	23895	21225	65	11328	9704	43	11	93	0	-10	49	0	-641	487	0	4.28952
92121	77144	84	43814	34885	77	16373	12742	52	60	148	0	-32	46	0	-165	397	0	4.29542
93433	74313	88	46894	36526	79	22812	17896	59	150	146	0	36	61	0	-753	204	0	4.2964
79301	66261	92	50567	44509	77	29661	25170	75	-63	73	0	-16	45	0	-459	404	0	4.29738
81131	66282	86	51169	40988	78	17098	13477	51	-5	87	0	37	68	0	-365	124	0	4.29935
251263	176990	101	163047	112860	99	74307	52577	96	199	308	0	56	208	0	129	370	0	4.30427
[truncated: 11,884 more rows]
