# Supplementary material for: Phenotypic heterogeneity follows a growth-viability tradeoff in response to amino acid identity
Source: Nat Commun. 2024 Aug 2;15:6515. doi: 10.1038/s41467-024-50602-8 (PMC11297284; doi:10.1038/s41467-024-50602-8)
Supplement: Supplementary file 6 — Source Data [file 41467_2024_50602_MOESM6_ESM.zip › source_data/fig6cde/1430_A3_yATP_NLIMGLN.csv]

FSC-A	FSC-H	FSC-W	SSC-A	SSC-H	SSC-W	BL1-A	BL1-H	BL1-W	VL1-A	VL1-H	VL1-W	VL2-A	VL2-H	VL2-W	YL2-A	YL2-H	YL2-W	Time
126656	102301	83	55492	45894	81	1632	1168	15	1837	1506	20	4188	3393	33	303495	248956	89	0.000969097
170797	139575	86	74871	63843	84	2354	2071	22	3180	2486	28	6137	4984	40	430498	343186	91	0.00193819
118047	104201	80	50104	44207	79	1918	1720	18	1964	1862	21	4498	4034	32	333783	303818	82	0.00193819
171498	151596	88	52763	46290	81	2200	1883	19	2417	2249	23	5265	4525	37	389795	341191	88	0.00193819
80878	79332	80	15304	15318	41	1086	1197	9	1329	1232	12	2774	2694	24	221229	216018	77	0.00290729
74797	73572	72	26820	26952	66	987	1050	4	738	931	0	2419	2340	22	185880	181279	79	0.00387639
58117	57986	78	21903	21989	50	902	851	0	945	933	0	2220	2227	21	162147	154042	76	0.00387639
79298	78643	75	20335	20163	47	1085	1179	9	1545	1364	13	2608	2473	23	188555	183532	77	0.00484548
102530	100480	74	35120	33815	73	1793	1762	17	1853	1971	19	3808	3947	29	306921	294114	82	0.00581458
149723	117378	84	57074	44934	83	854	1267	12	2123	1798	22	4900	3759	37	361036	281638	90	0.00678368
89974	89410	75	39515	39703	71	1145	1255	11	1603	1591	18	3065	3135	26	234103	228216	78	0.00775277
134606	118234	84	49623	43798	79	2350	2103	22	2475	1993	22	5056	4528	34	377653	336251	85	0.00969097
84160	82031	76	26695	26354	63	1415	1278	11	1522	1267	12	3252	3021	26	234878	224082	80	0.00969097
184431	159703	83	64654	56382	83	2327	2041	23	3073	2568	27	7196	6233	40	570106	484447	91	0.0106601
118211	100287	79	46656	39509	79	1940	1503	17	1779	1481	19	3989	3344	32	306625	258571	87	0.0116292
99025	99372	73	32526	32731	72	1246	1296	12	1757	1574	17	3688	3645	28	269418	261105	81	0.0116292
160532	128689	90	52714	42380	83	1724	1685	17	2568	2142	24	5168	4219	36	386821	308611	93	0.0125983
286943	195404	104	99011	65798	102	3630	2536	32	4645	2999	39	10698	7280	52	819658	561717	111	0.0125983
66452	67170	72	21422	22031	46	1450	1333	12	1168	994	0	2294	2332	22	177939	173079	73	0.0135674
248965	181387	101	92210	70709	92	3676	2870	30	4025	3073	34	8469	6361	45	671106	498617	101	0.0145364
128612	110274	83	53643	45950	79	1783	1634	18	1677	1384	18	4073	3660	31	299993	257551	86	0.0145364
79306	78751	73	22033	21982	50	1281	1304	14	1215	1166	9	2867	2915	24	213834	203749	80	0.0155055
130987	112598	85	46371	39303	80	1817	1341	19	2314	1833	21	4370	3661	34	319065	278579	91	0.0174437
56033	56226	68	25992	25998	60	747	728	0	800	859	0	2008	1978	20	142305	135533	75	0.0174437
66963	64832	75	29142	29452	69	778	898	0	998	1036	4	2115	2090	21	156877	151662	77	0.0184128
73873	74067	72	25224	25155	52	932	836	0	986	862	0	2045	2164	19	197760	190602	77	0.0184128
167982	137383	86	51059	40896	83	2320	2047	21	2422	2140	26	5640	4517	38	389323	304580	93	0.020351
97824	98013	74	36478	36685	71	1464	1606	14	1056	1266	10	3330	3244	27	254937	254692	81	0.020351
267442	186004	98	87669	60116	97	4084	2603	35	4452	3325	36	9280	6771	48	680040	471158	105	0.020351
182641	150796	86	87750	72812	84	2142	1885	20	2859	2389	25	5672	4609	37	419657	338895	89	0.0213201
91066	92189	71	26110	26339	53	1315	1333	13	1249	1395	12	3280	3128	27	243669	243306	78	0.0213201
65367	67149	61	25305	25342	54	906	907	0	676	731	0	2268	2348	21	156621	157316	75	0.0213201
112386	106026	78	41714	38933	76	1562	1442	15	1968	1752	20	3985	3597	31	306998	278044	85	0.0222892
116386	113443	75	35948	35214	72	1577	1662	16	1825	1778	18	4084	3978	30	344204	330614	83	0.0251965
86272	85511	74	31737	32237	70	1379	1337	13	1459	1206	13	2987	2918	26	211229	204527	81	0.0271347
126014	119106	79	36644	35591	76	1789	1718	17	2110	2078	20	4525	4183	32	345353	312789	86	0.0290729
136246	115075	82	54562	44568	81	1866	1437	19	2264	1710	23	5171	4227	36	366408	296674	89	0.0290729
86145	84042	74	22425	22572	51	1390	1465	14	1274	1115	8	2855	3022	24	236069	221784	81	0.030042
101410	97643	76	36347	34766	73	1305	1213	10	1666	1550	15	3702	3584	30	308445	289420	82	0.030042
139017	117365	82	49064	40849	79	1845	1482	20	2095	1709	22	4546	3768	35	378796	317181	90	0.0319802
76179	77168	71	21399	21464	48	1137	1154	9	985	1170	8	2512	2248	23	169402	161135	78	0.0329493
185515	145505	93	54541	42650	85	2307	1664	25	2723	2018	25	5880	4642	39	437977	349521	94	0.0329493
110927	100587	88	35187	31455	78	1854	1630	18	1936	1789	20	4409	4210	31	317698	290013	85	0.0339184
162668	128631	85	68047	54302	83	2387	2136	23	2569	1796	26	5704	4446	38	435059	341741	91	0.0339184
166498	133304	100	51581	40393	85	1800	1568	16	2306	1857	24	4967	3986	35	358241	280300	102	0.0339184
108458	96981	82	33005	29260	77	1906	1816	18	1695	1496	17	4108	3832	31	314283	286964	87	0.0348875
86870	85439	80	21998	21638	51	1269	1131	9	1281	1317	11	3015	2966	26	221599	209988	79	0.0358566
58356	58712	77	11037	10957	38	717	789	0	973	1069	5	2216	2121	22	165309	160345	76	0.0358566
206020	153378	92	68047	49969	88	2406	1845	25	3169	2459	30	7100	5441	43	547695	420911	96	0.0368257
237667	164505	99	92412	64368	95	3203	2355	29	3583	2571	34	7859	5405	47	583692	403115	103	0.0368257
81518	78519	80	23477	23246	61	1112	1127	7	1442	1298	14	2782	2735	25	214851	203133	77	0.0377948
129920	111536	82	52110	44021	79	1718	1368	15	1736	1374	17	3680	3001	32	303446	252614	87	0.039733
152654	130423	85	65843	56258	82	1844	1698	18	2306	1836	24	5175	4499	36	361956	320915	88	0.0426403
79300	76660	73	19843	19708	47	1461	1623	14	1315	1287	13	3425	3521	26	235188	225422	78	0.0436093
83589	83448	73	31659	30759	70	1336	1291	11	1293	1374	12	2789	2679	26	215693	204647	78	0.0474857
87222	85629	72	38897	38602	72	1220	1163	10	1384	1392	14	3132	2938	27	247616	238149	79	0.0474857
88775	86578	75	33408	32766	72	1261	1186	9	1299	1177	11	3127	2862	28	228588	222296	81	0.0474857
97570	93726	89	31029	30480	72	1975	1937	19	1456	1481	13	3653	3500	29	279625	260779	81	0.0513621
103891	102382	79	32746	32015	73	1460	1423	14	1620	1590	18	4028	3852	30	305430	288755	81	0.0513621
66795	64396	75	20799	20857	48	788	779	0	774	936	0	2320	2245	22	182167	166122	78	0.0523312
69505	67027	76	26589	26240	60	672	739	0	1024	935	0	2422	2413	23	152699	150443	87	0.0523312
281679	186697	113	85507	56587	107	4185	2847	35	4427	2952	37	11041	7424	51	769095	516646	115	0.0533003
83093	83370	75	17790	17982	42	1115	1165	8	1514	1373	16	3115	2999	26	241409	230396	78	0.0533003
146775	115525	98	56313	44816	84	2119	1584	20	1700	1450	18	4591	3561	36	329202	261401	92	0.0542694
290541	197848	106	109532	76529	97	3740	2372	32	5139	3489	40	10447	7196	52	806414	566071	106	0.0542694
232976	162239	97	75845	51736	92	3023	2136	28	3651	2530	34	7598	4993	46	543855	366715	102	0.0571767
316777	213758	128	97500	66674	115	4181	2968	35	5679	3703	40	11944	7759	52	869412	597278	124	0.0591149
140507	118065	84	54062	46389	82	1954	1736	22	1935	1946	22	4402	3876	33	350113	292441	95	0.060084
253532	171233	104	97414	67086	100	3845	2788	32	4268	2861	38	9153	6314	50	662343	439658	107	0.060084
109879	100028	83	40510	36140	77	2209	2143	21	1768	1473	20	3903	3499	31	282619	259030	82	0.0610531
45482	45794	65	12802	13137	38	501	599	0	614	609	0	1388	1390	14	124732	125854	73	0.0610531
233638	154845	114	86184	59249	96	2895	1919	28	3497	2222	32	8091	5371	47	619230	408640	106	0.0629913
108745	101094	77	51641	47174	77	1403	1378	13	1777	1395	17	3658	3427	31	274782	244748	83	0.0639604
88726	88620	74	30053	30212	69	1233	1342	11	1536	1546	15	3070	3121	26	217722	213055	75	0.0649295
118349	106794	80	39398	34412	78	1926	1759	21	1787	1649	17	4304	3823	32	313242	280374	84	0.0678368
164430	130389	87	57148	44978	82	1982	1453	21	1992	1709	22	5027	4110	36	380945	289960	92	0.0736513
75134	74466	72	22530	22569	52	1059	1179	8	1290	1268	11	2584	2665	23	213164	203452	78	0.0746204
66841	67194	70	25134	25213	55	1216	1161	9	1152	1143	8	2266	2297	21	171924	167410	76	0.0755895
67116	68485	72	20702	20802	49	848	870	0	914	802	0	1803	1795	18	133624	130881	75	0.0755895
133838	112458	84	45777	38023	80	1668	1292	14	1620	1421	19	4202	3403	33	293352	237985	91	0.0784968
88826	86675	80	34042	33537	71	1411	1345	14	1434	1408	14	2812	2600	26	212781	208977	78	0.0794659
73908	75509	74	19842	19658	47	1166	1160	9	1050	1203	10	2882	2772	26	212277	203560	77	0.0794659
79741	79825	73	36783	37148	70	1270	1186	10	1553	1393	15	2598	2578	24	189742	180198	79	0.080435
98436	97441	75	42010	41750	72	1166	1155	9	1418	1493	14	2997	2903	26	224369	218562	83	0.0823732
122466	103610	83	46596	39543	77	1614	1314	17	2165	1779	20	4290	3729	33	339275	290268	86	0.0843114
251955	189944	106	96820	75460	103	3228	2328	30	4239	3251	35	9166	7170	46	738170	575596	113	0.0852805
95964	94682	77	34361	34177	72	1328	1171	10	1495	1437	14	3288	3234	27	244042	237278	82	0.0852805
108311	103197	82	42254	40087	75	1506	1384	14	2087	1743	20	3758	3682	28	264804	249282	84	0.0862496
130629	121707	81	36150	32374	77	1708	1613	15	2330	1963	24	4722	4349	34	342575	312825	82	0.0872187
90320	91449	71	29215	28504	65	1280	1367	13	1576	1517	15	3142	3207	26	242991	234997	80	0.0872187
156480	137939	83	59301	51585	81	2050	1627	22	2250	2151	22	5491	4791	35	387562	338404	89	0.0881878
97238	94283	74	30275	29074	71	1299	1110	10	1650	1603	18	3447	3390	27	256313	248106	79	0.0891569
165221	137880	85	56142	46003	84	1944	1676	18	2412	2117	24	6336	5160	40	409749	330432	93	0.0920642
205148	158716	96	87942	69089	89	3038	2366	27	3236	2251	32	6823	5132	43	488135	363407	98	0.0920642
190381	146180	96	63974	49733	86	2355	1891	23	2746	2196	29	6516	5167	42	492218	378262	94	0.0940024
88054	86945	80	22502	22457	49	1157	956	0	1373	1277	11	2888	2869	25	213161	212315	77	0.0940024
173626	139449	92	62668	52004	83	2285	1999	23	2716	2249	25	5437	4295	38	398498	319625	90	0.0949715
159640	126241	90	57290	46842	83	1777	1245	19	2724	2207	24	5435	4306	39	379193	301950	90	0.0959406
81242	78673	74	30293	30245	71	828	838	0	1118	1108	9	2579	2440	24	204684	199518	81	0.0969097
108605	104466	77	29503	27526	71	1548	1488	14	2096	1935	21	3980	3632	30	305828	291251	84	0.0978788
239099	170118	98	81911	58016	96	3219	2218	29	4078	2819	35	8662	6268	45	621286	434075	105	0.0988479
104248	97843	76	36654	33432	77	1541	1488	15	1619	1396	16	3757	3525	29	259506	241952	82	0.0998169
80076	79868	84	33592	33942	70	1304	1099	8	1037	1101	8	2411	2417	22	186433	180218	76	0.0998169
272122	182641	112	106491	73180	111	3195	1984	32	3766	2666	33	7981	5319	48	653743	427585	124	0.100786
119882	111950	79	43018	40584	75	1640	1472	15	1995	1739	20	4449	4307	31	331114	311651	83	0.101755
120391	112699	94	43576	41417	76	1654	1414	16	1913	1622	18	3873	3565	29	289553	270201	81	0.101755
110576	108944	75	29954	29234	73	1685	1581	17	1944	1914	20	3992	4080	29	280885	272320	83	0.102724
83137	83821	73	31526	30811	71	1625	1477	14	1400	1357	14	2898	3014	25	246479	235618	79	0.102724
71039	71105	70	26158	26018	60	947	951	0	1268	1032	5	2766	2728	24	190732	183069	76	0.104662
206594	170252	93	75775	62564	88	2756	2250	26	2816	2417	26	7225	6276	40	552774	464373	97	0.104662
57086	57481	70	15202	15420	41	776	748	0	756	790	0	1803	1761	18	136286	135034	73	0.105632
298740	210368	118	101338	72700	104	4300	2875	35	5224	3956	39	11091	8058	50	784112	569188	113	0.105632
104222	98421	92	38635	37322	73	1438	1456	13	1959	1937	19	3792	3772	29	263771	251105	80	0.106601
279676	194397	103	80170	60452	95	3705	2552	33	4914	3339	38	10470	7256	50	767982	537150	105	0.108539
140001	125274	83	38630	33474	80	2078	1735	20	4776	4175	34	5107	4548	34	323495	290044	89	0.109508
91499	91180	75	35786	35768	71	877	920	0	1352	1485	13	2788	2767	24	236604	232244	80	0.110477
134621	113933	83	50705	42302	81	1883	1447	18	2173	1657	24	4863	4040	34	344478	280980	86	0.112415
104748	103128	75	28534	28296	72	1461	1471	16	1866	1923	18	4215	3820	31	317973	304791	81	0.112415
81764	79630	76	30961	31083	68	1062	1090	6	952	983	0	2718	2707	23	224994	219905	77	0.113384
95666	94227	86	48428	47536	73	1335	1499	14	1990	1731	19	3579	3280	29	272807	256021	83	0.114353
141739	112867	83	62335	50386	82	2026	1593	20	2137	1789	23	4746	3858	35	357557	289385	90	0.114353
136440	132341	79	55547	54305	76	2055	2078	20	2346	2100	22	4643	4367	32	335415	314539	82	0.116292
117551	99956	82	43767	37225	78	1777	1453	17	2198	1883	21	4207	3615	33	310048	265973	84	0.116292
85583	85807	76	24192	24274	51	912	924	0	1274	1330	13	2859	2770	25	219313	210776	78	0.116292
122088	113778	76	42432	39176	75	1584	1344	15	2019	1884	20	4060	3813	31	334326	310759	82	0.117261
276417	199199	102	93879	66787	99	3785	2726	32	4468	3162	36	9892	6996	50	825421	595827	109	0.11823
59261	63947	47	27817	28275	53	670	589	0	1001	887	0	2264	2289	22	172714	162685	76	0.11823
170240	134414	89	58475	46495	84	1942	1724	21	2453	1943	24	5241	4002	37	442470	361134	92	0.119199
154215	128021	83	59129	49501	81	1609	1289	17	2682	2166	26	5344	4248	36	358452	296537	89	0.119199
87024	86059	74	29915	28996	72	1093	1068	7	1434	1431	14	3005	3035	26	227847	214756	79	0.123075
128259	115260	81	38026	33779	78	1673	1340	14	1939	1919	20	3879	3744	30	306718	286152	83	0.124044
134561	112734	83	44457	37032	81	1814	1457	19	2644	2223	24	4647	4053	35	346096	293413	88	0.124044
275205	197940	95	100125	71698	94	3961	2955	33	4552	3280	36	10679	7880	50	789094	591416	103	0.124044
90530	86829	81	27225	27036	69	1323	1245	11	1486	1192	12	3298	3222	26	247688	239960	80	0.125013
109533	107961	75	43791	43373	74	1202	1340	11	1529	1360	16	3258	3162	26	266994	250638	83	0.125983
264486	181363	102	92436	63925	99	3816	2659	32	4295	2914	37	9747	6486	51	652327	440573	107	0.125983
83478	83634	75	28549	28733	70	1153	1119	7	981	885	0	2397	2381	22	262678	253803	81	0.126952
116713	101676	84	38208	32561	78	1647	1513	16	1670	1605	19	4235	3685	32	322333	283226	86	0.126952
189531	158119	88	77993	64319	86	2365	1668	23	2722	2326	26	6242	5162	40	459942	380362	93	0.127921
122299	105994	81	43373	37759	77	1908	1544	16	1773	1550	21	4283	3632	33	330616	282804	85	0.12889
79674	78940	73	39745	39739	71	1245	1370	12	1522	1468	13	3154	3119	26	226073	218135	78	0.129859
115510	110477	88	43046	40706	74	1611	1544	17	2098	1763	19	3629	3401	29	282186	262418	83	0.131797
104344	102736	81	35383	34651	73	1520	1312	12	1487	1567	15	3150	3115	27	251618	238778	82	0.132766
260174	167238	105	79834	51531	102	3980	2479	34	3866	2514	35	8696	5713	49	633577	412582	113	0.132766
74680	75532	71	31871	31559	70	1241	1190	11	1531	1480	14	2962	2968	25	224735	211925	77	0.133735
94076	93669	78	44614	44387	73	1503	1261	12	1431	1238	11	3310	3121	27	229618	221607	79	0.137612
119437	105468	80	46028	39355	79	1325	1191	11	1951	1611	22	4483	3911	32	332577	284333	84	0.137612
205281	160044	93	73686	58756	86	2302	1995	22	3052	2568	28	6795	5498	40	489190	397454	91	0.138581
173377	133841	95	59111	46462	86	2327	1844	23	3157	2237	30	5868	4315	40	425262	334354	93	0.141488
156179	146001	80	65824	61558	79	2089	1911	22	2919	2760	25	6030	5446	37	433358	396972	87	0.142457
127182	115291	77	44065	40067	75	1770	1764	18	1848	1826	20	4031	3688	31	303732	281713	81	0.142457
159172	125689	88	57621	45971	82	2016	1487	19	2196	1715	25	4911	3920	36	386483	302868	90	0.143426
62621	62459	76	23503	23545	53	827	1105	6	878	825	0	1802	1985	18	155549	147168	76	0.144395
250510	217917	89	101433	88118	87	5150	4389	33	6280	5667	38	13967	12242	54	1.04608e+06	910532	95	0.146334
260102	184562	99	85962	61531	93	3568	2752	30	4495	2909	36	9533	6932	47	641588	453636	100	0.148272
140485	122984	84	37125	30829	80	1672	1606	17	2207	1878	22	4540	3983	33	317336	273469	86	0.149241
187102	146391	91	67940	53255	86	2521	1757	25	3035	2330	29	6094	4708	39	489771	378851	94	0.152148
185151	151596	87	78416	64363	86	2690	2231	23	2545	2281	24	5897	4595	39	456953	370811	94	0.152148
141815	109096	87	57854	45461	84	1726	1143	18	2197	1493	22	4849	3452	38	413279	319670	93	0.154086
108521	103300	76	45356	41017	77	1468	1400	14	1899	1904	18	3932	3705	30	296191	277114	83	0.155055
91220	90201	76	32957	32888	72	1619	1579	16	1886	1690	17	3320	3458	27	268470	260581	81	0.156025
120853	114426	93	35149	32697	73	1703	1501	16	2160	1887	21	4660	4595	32	326182	299750	82	0.156025
61720	63147	69	26953	24385	86	923	868	0	773	934	0	2252	2370	22	160134	155537	77	0.159901
340447	222429	108	102157	67077	106	4656	2868	37	5669	3553	41	12708	8127	56	904495	571122	114	0.16087
62417	61210	79	22410	22054	54	774	719	0	872	812	0	2149	2172	21	148370	146694	74	0.161839
117645	113827	76	32179	30949	71	1307	1303	12	1894	1852	18	4663	4543	31	331230	310980	81	0.162808
138170	115183	83	52100	42942	80	2009	1654	22	2092	1720	21	4237	3639	34	324162	264254	87	0.162808
166993	148133	82	65341	55915	82	2120	1780	20	2531	2182	24	5632	4884	37	412790	364800	84	0.162808
145688	116693	84	53096	41272	82	2027	1613	19	2170	1598	21	4496	3421	36	346722	273251	87	0.163777
110895	107513	76	30892	30080	73	1597	1629	16	1921	1768	19	4536	4342	31	304765	292571	83	0.165716
149618	130437	82	61329	52963	81	2034	1575	20	2522	2216	24	5097	4356	36	372780	322893	88	0.165716
142113	117859	92	58876	50532	81	1695	1458	16	1969	1540	21	4825	3947	35	339085	281263	87	0.167654
59559	60668	66	15570	15155	43	1018	1017	3	899	962	0	2340	2270	22	159752	149669	85	0.167654
87792	87233	74	31059	30325	71	1405	1297	12	1401	1376	14	3051	3044	27	255905	249030	81	0.170561
155113	139673	82	121332	113093	81	5293	5095	30	6784	6362	37	14737	13449	57	1.01032e+06	906892	88	0.172499
99089	95146	89	38885	36036	91	1506	1333	14	1603	1369	14	4042	3643	29	263088	225382	91	0.172499
76531	73121	77	24033	24077	51	840	887	0	1073	989	0	2414	2302	23	188574	180527	79	0.173468
217816	167746	96	66796	50831	88	2825	1993	28	3257	2381	29	7201	5411	44	519200	393382	95	0.175406
85242	85627	71	29113	29040	71	1457	1442	14	1818	1748	18	3336	3292	27	248270	237515	81	0.177345
127644	118146	86	45816	42685	77	1727	1783	18	2352	2090	23	4765	4314	33	369583	355260	86	0.178314
128755	117734	81	45059	40751	79	1995	1749	19	2154	1864	21	4920	4407	34	346599	314959	91	0.179283
160623	129083	84	56447	44595	83	2373	1796	25	2537	1872	26	5537	4486	38	389451	309632	89	0.180252
95034	91691	76	35229	32650	74	1346	1224	11	1640	1648	16	3897	3560	31	276310	260835	80	0.18219
75679	75812	71	24691	25003	56	1325	1353	11	1230	1261	10	2896	2730	25	204070	199146	79	0.18219
86556	85723	76	22791	22761	55	1476	1417	14	1348	1392	14	3551	3157	29	257733	250884	89	0.18219
87542	86440	72	24059	23803	53	1248	1186	9	1534	1495	15	3422	3262	27	239248	233897	79	0.186067
70997	72464	70	25997	26017	56	900	1046	4	988	1086	6	2715	2568	24	193339	184074	78	0.188974
70148	68743	79	27676	27145	70	1095	1166	9	1260	1200	11	2495	2420	23	201545	189775	87	0.188974
159334	144708	83	52153	46083	80	2101	2133	21	2581	2179	25	5510	4975	36	402770	367892	86	0.189943
58791	61037	66	19663	20034	45	673	642	0	941	809	0	2027	2173	21	155321	159351	72	0.189943
111430	100721	81	49116	43640	77	1444	1243	13	1740	1530	16	3509	3153	30	280827	254080	84	0.190912
141759	116166	83	56569	46645	81	2137	1753	21	2003	1788	21	4396	3652	32	371786	305081	92	0.191881
124244	101990	82	42858	35096	81	1353	975	0	1753	1559	19	3900	3230	34	306287	246579	91	0.19285
112364	106984	78	34409	32714	75	1853	1738	17	1667	1675	17	3587	3556	28	272851	259938	82	0.195758
112408	103965	78	44650	39986	77	1333	1297	12	1758	1588	17	3911	3489	30	293872	257671	87	0.202541
127423	107994	82	44132	37413	79	1564	1442	15	2115	1740	23	4645	3796	35	328259	275012	88	0.20351
110390	98816	87	36254	32480	77	1281	1083	9	1852	1410	19	3899	3597	29	275722	249843	83	0.20351
160253	140965	84	69532	62497	82	2013	1871	19	2668	2278	24	5317	4750	36	408025	357093	90	0.204479
106300	101251	83	43487	41362	75	1379	1182	9	1402	1154	9	3265	3179	26	251617	236101	82	0.205448
93012	90219	73	33336	32946	71	897	896	0	1419	1401	16	2655	2629	23	190550	193966	80	0.206418
72919	71852	81	29077	29028	68	1232	1374	11	1057	1015	4	2416	2540	22	176821	170188	74	0.207387
87163	85590	74	32080	31807	72	1186	1110	10	1513	1630	15	3246	3188	27	235502	226205	81	0.207387
114401	112655	74	41454	39838	75	2001	1857	17	2393	2142	22	4750	4605	32	325742	311523	82	0.208356
79512	79416	81	21387	21531	47	975	1168	9	1479	1361	13	2926	2915	26	185598	183847	77	0.208356
204032	154828	94	66977	51079	93	2460	1776	26	3204	2380	30	6881	5303	42	480822	365248	105	0.210294
144435	125544	82	51184	43560	80	2163	1943	21	2355	1968	24	4860	4467	34	342786	316067	84	0.211263
53180	55564	66	16286	16826	42	1002	998	0	685	726	0	1929	2038	19	133116	130657	73	0.211263
79760	79750	72	23499	23747	51	1095	1116	8	1385	1294	12	2763	2701	25	194240	186132	79	0.211263
131684	109575	83	42814	35009	80	1423	1085	8	2245	1675	23	4545	3589	35	320664	265422	88	0.211263
121962	117622	80	31278	29551	76	1628	1463	16	1784	1764	17	4009	3613	31	302298	284287	83	0.213201
220797	170552	93	87435	66517	89	3194	2482	28	3778	2906	33	7579	5872	43	590385	444954	99	0.215139
93685	88927	90	39789	38538	72	1219	1266	10	1502	1352	13	3119	2917	26	229165	212470	82	0.216109
118447	112447	77	50333	47064	76	1651	1387	15	1821	1543	17	3781	3542	28	246660	230178	81	0.217078
79155	78451	71	29804	29334	70	1271	1370	12	1535	1491	15	3017	3080	25	212780	199180	76	0.219985
107314	104277	78	37888	36653	73	1358	1401	13	1673	1725	18	4206	4012	30	299522	286662	81	0.219985
213374	159751	90	88972	67179	90	2744	1955	27	3199	2371	32	7105	5219	43	499947	382907	95	0.220954
98866	97950	77	32733	32469	72	1784	1560	18	1634	1630	15	3435	3404	28	255198	237765	78	0.222892
96629	93859	81	33069	32505	72	1440	1323	14	1642	1548	17	3831	3552	30	275819	263765	80	0.223861
106782	100619	87	29160	28004	74	1556	1535	16	1476	1488	15	3785	3560	30	289832	276060	84	0.223861
257853	181747	99	88668	62355	94	3825	2434	34	4067	2973	35	9353	6925	47	712109	495336	103	0.22483
92351	91223	81	33893	33852	71	1302	1203	11	1340	1321	12	3015	3145	24	232850	222974	78	0.226769
80977	79047	77	23065	23173	54	1574	1426	15	1115	1048	5	2935	2910	24	212415	206708	79	0.226769
108267	105214	77	43378	42448	73	1802	1656	18	1534	1535	16	3576	3551	28	261472	243104	82	0.228707
68622	69469	62	26351	26423	59	988	930	0	1191	1135	9	2055	2115	19	150537	155557	73	0.230645
174740	136789	92	65607	51348	85	2353	1942	22	2508	1847	25	5773	4495	40	446357	348816	92	0.231614
84971	84765	73	19413	19242	48	1489	1486	15	1321	1452	14	3108	3058	27	226477	217612	78	0.232583
145313	122196	87	50662	42026	82	1907	1744	19	2369	2021	25	4683	3933	34	356772	295203	89	0.232583
144078	113155	95	52521	40735	85	2098	1695	20	1949	1401	20	4455	3505	35	348104	264736	102	0.232583
166209	135036	86	72266	59932	84	2228	1929	23	2326	1861	25	5245	4326	36	391588	323473	93	0.23549
200533	155064	94	85195	67106	87	2758	2179	28	2779	2009	28	6036	4709	40	448844	337957	94	0.23646
87075	86038	78	23767	24118	51	1348	1310	11	1256	1232	11	2819	2963	24	204766	197135	82	0.23646
109899	107871	76	42365	41820	74	1230	1137	8	1777	1654	18	3600	3559	28	281696	271777	82	0.23646
71496	69386	76	21194	21164	48	819	807	0	1046	1012	3	2568	2672	23	189040	182042	78	0.237429
179640	142248	89	58232	40701	84	2506	1826	24	3232	2549	29	6763	5424	41	514360	411935	93	0.238398
86396	84240	73	24364	22478	56	1271	1108	9	1580	1348	14	3434	3382	28	252040	238659	80	0.238398
100268	101829	74	30960	30857	67	1087	1208	10	1507	1389	13	3260	3126	27	227204	220201	78	0.238398
80838	79120	82	25079	24834	57	942	1071	5	991	1165	9	2506	2440	23	202650	195838	79	0.240336
304761	206532	102	111343	75234	98	4120	3192	33	5108	3376	41	12024	8322	53	920945	639277	106	0.241305
81259	81045	73	19528	19831	45	1285	1214	10	1397	1234	11	2972	2949	25	223983	221381	80	0.241305
71695	69997	80	21587	21729	48	1142	1084	7	1049	969	0	2488	2493	24	182858	172908	76	0.242274
169322	143393	94	68220	58124	84	2074	1617	21	2554	2004	26	5193	4209	36	389605	324392	90	0.243243
144398	127629	80	54531	47757	79	2005	1630	21	2189	2029	23	4633	4086	34	312552	262911	87	0.244212
103711	105413	74	59799	59018	73	1731	1626	17	2120	2007	20	4499	4241	32	334834	321291	80	0.244212
115704	105499	82	46674	41168	78	1904	1804	18	1835	1534	19	4289	3649	33	301444	274588	85	0.246151
118287	104456	80	46419	40060	78	1874	1540	17	1857	1679	20	4067	3728	31	291891	247690	85	0.250027
152797	125321	85	60160	49412	81	1690	1470	18	2311	1835	25	4406	3592	35	353467	287251	87	0.251965
88015	86684	73	27086	26948	62	1260	1352	12	1669	1573	16	3334	3449	27	245953	241474	79	0.252934
166337	127191	87	59238	46046	85	2152	1718	21	2566	1986	25	5623	4325	37	442079	332843	96	0.252934
80539	80245	80	22723	22865	50	1170	1191	9	1303	1203	10	2599	2373	25	185944	181922	77	0.253903
110185	107622	90	34310	33397	75	1678	1586	16	1547	1578	16	4032	3658	31	296874	280342	82	0.254872
97245	92716	89	32393	31263	73	1440	1373	13	1304	1330	14	3467	3310	28	259837	256126	80	0.256811
159802	119949	92	54389	41747	84	2286	1645	23	1927	1542	21	5444	3989	39	418684	314353	92	0.25778
61620	62426	69	15697	16089	40	548	717	0	1141	1072	6	2223	2404	22	152301	153299	74	0.25778
100977	98486	75	40879	39346	73	1605	1546	16	1655	1575	16	3716	3674	28	283544	267504	79	0.25778
125538	107498	85	46035	39691	80	1392	1415	14	2187	1742	21	4414	4016	33	307056	269741	88	0.259718
108021	103428	76	29629	28345	73	2003	1765	19	2013	1708	18	4469	4229	31	334462	315841	82	0.262625
187038	152391	86	57841	46383	86	2350	1887	23	2940	2451	27	6056	4625	39	462572	363955	93	0.262625
101592	100085	77	34608	34072	71	1863	1610	19	2077	1987	19	3739	3656	29	272009	256283	80	0.262625
74784	73683	74	31175	31309	70	1256	1190	11	1167	1022	3	2703	2418	24	195915	195170	79	0.265532
105304	102587	77	34938	33607	72	1708	1541	16	1612	1513	16	3717	3532	28	250717	235689	79	0.265532
127968	108171	87	48641	41006	79	1730	1461	15	1853	1436	20	4351	3678	32	326778	266628	84	0.266502
89452	88267	76	21114	20797	51	1379	1337	11	1320	1276	12	3045	2977	25	224056	217045	80	0.270378
101962	99130	77	42129	40397	73	1233	1267	11	1642	1499	17	3623	3502	29	247005	229287	80	0.270378
81932	79476	88	26334	26258	64	1104	923	0	788	868	0	2447	2369	22	198300	187807	79	0.271347
139636	111003	92	45854	36523	81	2002	1667	19	2169	1738	24	5342	4332	37	375884	290696	91	0.272316
84739	83794	73	26983	26604	57	996	1079	6	1201	1130	8	2733	2635	25	219961	213069	77	0.273285
144163	112344	87	54411	42650	83	1454	1385	14	1954	1544	20	4738	3491	37	333031	262079	92	0.273285
142805	115853	86	47287	37860	81	2131	1819	20	2733	1847	27	5273	4202	37	354264	283938	89	0.274254
113687	101543	81	35044	29889	77	1848	1618	17	1893	1822	20	4665	4134	33	332781	301968	85	0.276193
69854	69392	73	24294	24417	51	1050	1085	8	1107	1246	10	2360	2501	22	167683	161994	78	0.276193
131232	128499	80	31374	30745	73	1925	1822	19	2336	2140	22	5153	5020	33	403196	383232	82	0.281038
87036	88886	72	39212	39324	71	1145	1177	8	1249	1357	13	2924	3060	24	203766	197364	76	0.281038
151639	125029	84	48342	39669	81	2268	2021	21	2572	2081	26	5895	4819	38	421020	342104	88	0.281038
98251	94257	78	47463	46901	73	1258	1305	11	1414	1407	13	2956	2850	25	215875	210222	79	0.282007
141388	114723	84	53819	43834	81	2047	1535	21	2007	1657	21	4840	3802	36	353233	280595	88	0.283945
91134	89773	79	23216	23133	52	1331	1145	10	1531	1516	15	3118	3138	25	236027	227710	79	0.284914
77050	77631	75	34344	34241	70	1156	1072	5	1173	1159	9	2331	2349	22	187229	184098	76	0.286853
110616	105330	83	40677	38172	75	1288	1338	13	1978	1775	20	3945	3750	30	310191	298525	83	0.287822
91404	89932	76	35747	35295	72	1062	1182	8	1808	1688	17	3275	3166	27	232912	224254	80	0.288791
186746	141192	90	65563	49860	86	2264	1584	25	3007	2050	29	6277	4809	42	432552	324526	93	0.288791
72739	73461	71	23372	23311	54	1117	851	0	1079	966	0	2239	2280	22	181390	173984	80	0.292667
131314	111104	80	47896	40387	79	1820	1622	19	2085	1892	20	4213	3636	31	317512	265908	88	0.293636
209734	165838	91	68199	53315	89	2611	2146	23	3576	2835	31	7712	6223	43	585455	462257	96	0.293636
95139	89326	75	37929	35310	73	1552	1698	14	1559	1286	13	3482	3382	28	266569	260472	80	0.294605
268039	192059	104	98433	71858	102	3712	2611	32	4634	3237	37	10090	7305	47	806051	583503	111	0.295574
100457	97604	76	31293	29508	73	1560	1515	15	1618	1568	17	3688	3354	29	259443	249190	79	0.295574
98059	94372	84	38385	36595	73	1256	1254	11	1466	1363	14	3129	2868	27	254997	238729	80	0.296544
128551	123591	82	41073	39330	75	1824	1795	17	2268	2028	21	4454	4187	32	313837	298454	84	0.298482
154932	130838	83	62211	52082	83	1796	1531	17	2308	1967	26	5537	4506	37	391743	327094	90	0.298482
98724	96109	80	39990	39529	73	1366	1487	13	2033	1986	18	3362	3270	27	244447	238939	77	0.298482
126611	109167	80	51971	43859	78	1623	1353	16	1924	1628	21	4462	3665	33	325757	267200	87	0.299451
69109	69275	82	17469	17657	44	867	832	0	1069	976	0	2377	2300	23	165316	159590	78	0.30042
206820	156708	90	66496	50009	87	2681	1884	26	3410	2653	31	7203	5650	41	505186	389633	97	0.301389
120004	115689	79	34378	33027	73	1357	1261	13	1609	1653	17	4038	3932	30	324817	311938	83	0.301389
83229	82371	81	19743	19539	46	1162	1239	10	1319	1190	10	2894	2751	26	234634	222522	79	0.302358
72945	71376	76	24458	24271	60	1101	892	0	1124	1296	11	2503	2364	24	192862	192754	77	0.306235
82722	80111	77	28819	28623	67	721	728	0	1295	1392	12	2668	2797	23	193677	185897	78	0.307204
123747	101217	82	45744	37557	78	1514	1233	12	1716	1428	19	4215	3586	33	309408	258097	86	0.307204
277932	194404	116	91809	64632	113	4025	2959	31	4481	3041	37	10077	7114	50	719787	494215	124	0.31108
74763	73678	80	18487	18549	45	1168	1148	9	1079	1186	10	2881	2886	24	183452	173138	79	0.31108
158186	132471	87	63712	53643	82	1975	1470	19	2403	1884	24	5061	4207	35	376929	311672	90	0.312049
89199	90511	72	33293	33536	71	1295	1258	12	1639	1618	17	3643	3357	29	247909	243915	77	0.312049
206564	157805	95	70733	53744	88	3052	2145	29	3463	2514	33	7628	5720	44	526155	399799	94	0.313018
90144	88572	76	16562	16356	42	950	912	0	1257	1319	12	2831	2842	24	196113	188884	78	0.313987
88278	85065	77	32632	32517	71	1254	1114	8	1410	1312	12	3099	2956	26	231026	221343	79	0.314956
73803	73737	73	30271	30341	69	1013	1071	6	1214	1140	8	2484	2583	23	188055	185104	77	0.314956
58525	60459	60	21778	22324	47	631	793	0	793	827	0	1974	1967	19	153154	148244	72	0.315926
156666	128714	86	62256	51954	84	2123	1684	21	2603	1859	24	4876	4056	36	352392	299760	93	0.316895
118101	101498	85	49931	42754	79	2107	1847	19	1938	1712	19	4267	3843	31	307614	268673	84	0.320771
81346	82405	75	29439	29260	70	1362	1338	12	1350	1318	12	3241	3176	27	229842	220159	77	0.320771
180357	147117	87	84741	68401	86	2242	1869	21	2926	2348	28	6373	5116	40	487898	396641	91	0.326586
89593	89238	75	23172	23244	53	1460	1537	16	1378	1468	15	3079	2960	25	251886	250187	78	0.327555
111738	106122	86	46569	43500	76	1512	1549	14	1644	1438	14	4155	3971	30	277916	263898	81	0.328524
145621	118211	85	53827	44241	80	1649	1617	16	2585	1962	25	4911	4055	35	363690	295952	88	0.328524
105907	102043	82	38615	36949	73	1835	1717	17	1865	1546	17	4219	4050	30	300490	285623	82	0.331431
168700	135749	101	62239	50903	82	2137	1794	23	2624	1973	27	5892	4466	41	391821	326405	89	0.3324
71116	71950	71	17474	17632	43	983	1115	8	1290	1216	10	2728	2743	24	201459	199939	77	0.334338
129769	109513	81	43049	36415	78	1623	1301	14	1542	1526	17	4405	3603	34	307595	254933	84	0.334338
138529	124092	80	52151	46120	81	1799	1465	18	2139	1956	22	5102	4522	34	349800	310205	88	0.335307
69680	70916	71	29947	29941	69	1075	1071	6	957	859	0	2648	2700	22	195060	191136	76	0.335307
151589	115435	97	53332	40427	84	1979	1653	20	2431	1716	26	4686	3747	36	365382	280518	91	0.34306
111382	96973	79	41205	36116	77	1670	1438	16	1919	1605	18	3912	3548	30	280480	242079	82	0.34306
90776	90631	76	18521	18347	47	1238	1127	10	1489	1574	16	3466	3587	27	295156	278939	84	0.346937
69962	70624	79	23966	23936	55	1200	1105	8	1254	1173	10	2697	2718	22	201770	195786	77	0.348875
104178	102397	77	33620	33275	72	1893	1791	18	1750	1708	17	3966	3803	29	286414	279521	79	0.351782
368906	272012	122	141506	110738	116	7196	5956	37	9630	7182	47	21296	16801	68	1.04858e+06	1.02352e+06	123	0.352751
79204	78218	73	19587	19817	45	993	1021	4	1416	1267	12	2737	2757	24	209417	206243	76	0.352751
83251	84573	71	22882	22785	48	966	959	0	1157	1213	10	2551	2495	23	201501	199260	77	0.352751
113915	106055	84	43304	40111	75	1742	1918	17	2188	2048	21	4116	3844	31	304286	286297	84	0.355658
161834	129872	86	57459	46520	83	2321	1987	24	2849	2363	27	5426	4194	38	404169	322679	90	0.361473
87254	84794	74	32044	31910	71	1230	1091	7	1373	1199	10	3010	2866	26	226178	214707	81	0.363411
72894	74993	70	19604	19455	46	1237	1223	11	1206	1298	11	2494	2323	25	209911	204078	76	0.365349
105676	95722	79	39746	35090	75	1552	1575	17	1965	1961	18	4295	3722	32	330236	295022	83	0.366319
62176	63556	68	17500	17865	42	1077	1046	5	1152	1148	10	2284	2370	22	147396	145200	74	0.366319
136124	113012	83	52997	45045	79	1837	1519	19	2160	1705	24	4856	4182	34	326157	278302	86	0.367288
172707	132900	91	55681	41763	85	2290	1703	24	2107	1636	21	5834	4287	41	426652	322875	104	0.367288
114666	112046	76	47732	47221	73	1792	1735	17	2129	1994	22	4577	4377	32	318044	307943	83	0.368257
88405	88398	73	25577	25257	65	1166	1178	9	1171	1208	11	2474	2424	23	195659	193502	77	0.372133
99294	97828	77	34896	34464	72	1184	1221	10	1500	1439	14	3036	2901	26	236749	228799	79	0.372133
99292	96371	81	47013	46898	73	1531	1355	14	1522	1649	16	3207	3042	27	242920	238042	78	0.374071
79608	76990	87	25022	25089	57	870	742	0	1234	1194	10	2243	2312	20	187554	175822	77	0.37504
148934	118988	86	54846	43429	81	2174	1492	24	2210	1639	22	5255	4113	38	351008	273483	90	0.37504
96384	95708	74	25095	24829	60	1596	1482	15	1796	1804	19	3737	3762	29	280556	269737	79	0.377948
150498	140558	80	60365	55588	77	1746	1704	18	2414	2205	22	4958	4366	35	385563	354686	85	0.378917
321896	219645	113	104582	71932	110	4426	3439	32	5017	3208	39	11421	7819	51	966762	645365	120	0.379886
215247	153612	99	74920	53681	93	2537	1600	26	3223	2260	30	7197	4827	45	509872	365580	100	0.379886
93418	93555	75	35220	35226	71	1285	1375	13	1644	1467	14	3235	3143	26	267815	259358	77	0.380855
190613	151122	98	73892	58968	86	2502	1883	25	2682	2247	27	5702	4298	39	428899	335263	93	0.381824
78984	78580	72	29627	29484	69	1415	1416	14	1188	1223	10	2619	2591	24	238698	237254	77	0.382793
82538	80138	75	30134	30141	70	1151	1427	13	1351	981	0	2676	2627	24	212792	215178	76	0.382793
98965	96771	76	37192	36656	73	1356	1456	12	1671	1493	15	3300	2949	29	233101	221670	74	0.3857
110986	106912	78	39165	36705	74	2125	1903	20	2263	2045	23	4535	4287	32	299542	283048	78	0.38667
137141	132513	80	44793	43155	77	1848	1910	18	2430	2296	23	4837	4379	32	366561	344852	95	0.38667
117724	100170	81	41356	34465	79	1643	1540	17	1599	1348	16	3862	3139	32	318393	264789	84	0.38667
99750	98265	75	30501	30438	65	1341	1320	13	1711	1599	17	3746	3534	29	265750	249600	79	0.38667
124648	119961	79	30544	29463	73	1955	1695	19	2395	2112	22	5129	4739	34	364143	348831	85	0.388608
97255	95294	78	27976	27584	68	1450	1318	12	1807	1576	17	3519	3343	29	279276	264011	80	0.389577
154710	147865	80	65034	61293	79	2163	2158	21	2452	2439	24	5408	4922	34	378341	354245	85	0.390546
99043	99230	74	31165	30694	72	1434	1405	12	2021	1721	17	3819	3783	29	294515	288460	78	0.391515
81821	80844	72	19695	19701	48	1038	890	0	1175	1136	9	2719	2676	25	230369	225895	77	0.391515
109250	98478	78	39259	34957	76	1445	1307	15	1842	1676	18	3718	3595	29	268877	239646	81	0.393453
170907	140640	94	58536	48500	85	2262	1679	21	2227	1698	22	5540	4673	37	409353	345828	91	0.393453
139324	112892	83	54221	42969	81	1903	1534	20	2248	1704	21	5188	3938	38	362605	284813	89	0.393453
186998	160951	89	61772	52000	84	2665	2245	23	3114	2573	27	6307	5540	38	500603	421587	91	0.394422
104891	100175	77	30799	29017	73	1245	1190	11	1803	1812	18	3179	3048	26	257995	242967	81	0.39733
90451	89679	73	26371	26466	62	1266	1267	12	1331	1237	11	3153	3137	27	222345	207691	84	0.399268
165191	122530	92	65190	48962	86	2211	1705	21	2577	1914	25	5446	4220	39	415690	302316	94	0.404113
84775	75229	75	38027	32808	75	1072	838	0	1354	940	0	2348	1932	24	226404	194179	81	0.404113
131067	111269	84	45417	37831	80	1805	1473	17	2274	1978	21	4759	4010	35	329493	269325	98	0.404113
192815	142002	95	79926	58980	87	2567	1923	24	2615	2126	28	6260	4385	45	532830	371682	94	0.40799
128939	106470	82	43749	35530	79	1771	1392	18	1856	1493	16	4278	3541	34	315614	258463	87	0.40799
103772	100010	78	35167	34532	73	1693	1564	14	1738	1743	18	3635	3593	28	273221	261571	80	0.410897
181234	169074	83	61926	56917	80	2460	2149	23	2570	2282	25	5138	5075	33	407741	377769	86	0.412835
83686	85367	74	30554	30763	66	1472	1525	16	1379	1441	14	3094	3111	26	242162	235996	78	0.412835
75690	76242	72	24960	24967	57	1441	1469	14	1247	1118	9	2494	2373	23	194136	189215	79	0.413804
129837	128219	78	33853	32988	74	1979	2065	18	2589	2480	24	5515	5178	36	425794	401851	84	0.414773
103524	102345	74	38925	38567	73	1371	1328	13	1870	1647	17	4038	3823	30	299514	294588	77	0.414773
174895	143986	87	68163	56933	84	2844	2278	25	2470	2007	27	6444	5172	40	433065	350917	91	0.415742
87920	87924	75	37827	37415	72	1482	1387	12	1631	1386	13	3180	3149	27	238357	227576	78	0.417681
79249	79850	72	30543	30509	69	1326	1162	9	1280	1145	9	2542	2483	24	202063	195411	76	0.417681
96794	94555	74	39831	37796	73	1467	1517	14	1620	1479	16	3260	3065	28	247184	226159	80	0.417681
214162	166143	90	68020	52244	87	2813	2110	27	3365	2541	33	7797	5867	44	544932	407147	95	0.41865
118417	100126	81	45627	38207	80	1560	1416	15	1487	1327	14	3835	3251	32	295057	252018	87	0.419619
135521	120848	81	49315	43641	77	1735	1467	18	1673	1460	18	4410	4082	32	316471	277104	85	0.419619
215353	153764	91	82463	59051	90	3147	2210	31	2943	2193	31	7432	5367	45	575885	399757	97	0.422526
58381	60607	69	21591	21771	49	877	1032	4	847	782	0	1846	1878	17	153796	153470	78	0.423495
87202	83896	75	35968	33911	74	1109	1259	10	1564	1286	13	3228	3279	26	253194	231547	80	0.424464
87268	85703	77	25934	25978	64	1196	1364	12	1334	1212	9	2785	2631	25	230501	223967	76	0.425433
121609	106350	80	47442	41433	79	1421	1308	12	1701	1589	19	4210	3596	33	288218	248368	86	0.426403
77378	74965	75	22187	22023	54	1512	1166	10	1185	1046	7	2824	2785	26	216968	214169	81	0.428341
150840	126179	84	42306	34889	81	2378	1788	23	2373	2034	23	5061	4106	37	362078	297593	90	0.430279
101256	98948	76	37458	36524	72	1323	1199	11	1924	1724	18	3323	3338	27	249391	240344	80	0.431248
208424	159868	91	73744	56268	89	2627	1778	27	3305	2517	30	6984	5402	42	525554	397100	96	0.431248
144595	119281	84	53353	43361	81	1977	1440	20	1991	1640	22	4478	3649	33	354571	287409	85	0.433186
114574	108409	78	51150	47530	77	1657	1656	15	1707	1381	16	4045	3873	29	285612	258902	94	0.433186
96673	94342	79	36754	35885	72	1761	1694	17	1758	1439	17	3365	3282	26	247232	235881	79	0.433186
69757	68259	79	16172	16371	42	1143	911	0	1166	1230	10	2357	2411	22	174989	172610	76	0.434155
95533	93892	76	23295	23140	51	1105	1091	7	1887	1762	19	3587	3218	29	269918	259743	79	0.438032
91867	89720	89	25017	24939	54	1222	1330	11	1625	1479	17	3051	3105	25	229117	222149	77	0.439001
83439	85393	71	38131	38052	70	1167	1275	11	1421	1247	12	2990	3029	25	211107	207181	74	0.439001
59355	63111	52	17467	17480	44	1226	1212	9	1067	1203	9	2534	2491	23	169391	162451	76	0.441908
88454	87070	74	31318	30707	71	1113	1023	4	1382	1464	14	3115	2901	27	222933	210458	78	0.442877
109823	106118	87	47648	46691	74	1450	1313	15	1907	1821	18	4514	4394	30	305685	286348	81	0.442877
139269	124993	85	47453	41596	78	1960	1825	19	2112	2045	20	4966	4342	36	360433	323343	85	0.443846
160970	118661	88	61394	46161	85	2379	1698	24	2269	1986	25	5293	4129	37	422227	307449	92	0.444815
99896	94134	79	39529	36857	74	1734	1719	17	1490	1550	15	3609	3655	28	254427	240939	81	0.445784
208928	158457	103	73140	56243	90	3344	2496	29	3236	2479	29	7065	5331	42	487565	367427	95	0.446754
97485	98154	75	17427	17658	42	1417	1503	13	1416	1422	14	3896	3764	29	286050	280380	77	0.449661
161078	134517	84	51344	41254	83	2379	1910	24	2689	2174	27	5892	5083	37	419700	343407	91	0.449661
142874	129101	85	49045	44850	79	2304	2198	21	2023	2140	21	5408	4881	35	398873	363308	88	0.451599
108258	101453	92	40317	37554	75	1361	1319	12	1836	1552	17	3954	3741	31	273780	257090	81	0.452568
135591	106524	97	49869	40615	83	1755	1415	15	1875	1421	18	4438	3534	35	301254	246824	89	0.454506
90108	86066	79	22097	22199	48	1113	1135	9	1584	1562	16	3201	3069	26	234257	230826	78	0.455475
237850	172791	97	87554	64859	92	2708	1818	28	3287	2141	34	6797	4925	43	555814	391706	99	0.455475
172673	151712	82	48797	41295	82	2194	1813	22	2798	2100	28	5628	4973	36	439376	387705	88	0.455475
124081	108479	82	47763	40882	80	1511	1399	14	2077	1803	19	4538	3878	34	324915	273812	87	0.456445
246330	180653	95	72963	55229	92	3146	2417	27	3475	2847	31	8288	5980	46	655473	495614	100	0.457414
251872	194151	95	90533	68916	94	3646	2525	30	3786	2882	34	8130	5897	47	648418	490763	103	0.459352
155099	116722	89	57125	43109	84	1923	1453	20	2846	1922	30	5175	3798	40	398648	298685	93	0.460321
111030	105482	91	41068	38572	76	1388	1274	12	1925	1867	19	4105	3915	31	309207	295227	84	0.46129
98649	96613	75	22639	22516	53	1239	1334	11	1694	1588	17	3719	3623	29	300537	290895	80	0.462259
67674	69703	71	18029	17911	45	1001	1088	6	1169	1088	8	2446	2563	23	171403	167918	74	0.463228
93336	89012	85	37548	36897	71	1329	1323	11	1230	1115	9	2523	2510	23	199345	195809	78	0.464197
96240	95133	74	33061	32910	72	1219	1170	11	1717	1524	17	3422	3479	26	260020	252880	78	0.465166
195555	155842	92	74073	59261	86	2625	1854	25	3099	2328	29	7228	5513	43	561620	452396	93	0.468074
86431	85813	75	26274	26236	65	1303	1189	10	1115	1165	10	3112	2952	26	230594	226883	78	0.469043
73941	73152	74	25364	25187	55	718	712	0	977	1146	8	2233	2233	22	176725	167477	74	0.470012
79571	79033	72	31723	31800	70	1394	1248	12	1462	1283	13	2711	2702	24	199908	188991	74	0.470981
174819	131917	93	62278	46957	84	2516	1827	24	2603	1819	28	5963	4506	40	405844	307361	91	0.472919
112751	110029	75	44190	43691	73	1723	1789	17	1686	1649	17	4134	3980	31	291937	281633	82	0.477765
103177	99888	79	40717	39775	74	1411	1304	12	1420	1277	12	3125	3019	27	233264	224133	81	0.481641
113030	109342	75	47492	45247	74	1244	1161	10	1605	1728	17	4109	3938	29	267458	252000	79	0.483579
96124	90187	76	39377	35584	73	1717	1555	16	1650	1400	17	3925	3500	31	297852	270115	80	0.483579
58545	58501	72	23394	23746	53	888	872	0	829	987	0	2078	2182	20	149355	145283	77	0.485517
78085	77179	88	29443	29784	69	752	779	0	1288	1309	12	2565	2520	24	194718	187944	76	0.486486
128020	108288	80	51113	42656	79	1676	1265	19	2244	1531	22	4663	4044	33	331929	280765	86	0.486486
293486	208686	102	100056	70497	99	3540	2539	32	4137	2659	36	9497	6722	49	752725	537512	105	0.488425
112658	109710	78	36140	34623	75	1806	1660	18	2008	2151	20	4162	3993	30	312647	303320	82	0.488425
98108	95735	74	38105	35633	74	1323	1189	10	1637	1600	18	3539	3325	28	259293	243364	82	0.489394
112265	98454	94	45700	39867	77	1523	1445	13	1702	1272	17	3650	3337	30	275052	237232	85	0.491332
196817	158532	88	86135	69797	87	2727	1947	27	3275	2481	30	7425	5978	43	560340	449368	91	0.491332
116119	106401	81	38341	34689	76	1598	1482	18	1934	1851	20	4352	4033	31	304150	278108	82	0.491332
117865	113178	77	37284	35372	74	1467	1705	14	1943	1848	19	4354	3989	32	307835	295756	80	0.494239
200244	151601	93	67111	49584	87	2673	1917	26	3105	2340	30	7110	5365	44	491123	362916	95	0.495208
69242	71521	69	30600	30573	69	1186	1092	7	893	991	0	2064	2077	20	166611	161061	73	0.497147
187235	150478	87	71130	57118	85	2510	1902	26	2523	1916	26	6024	5023	39	459729	364107	94	0.498116
90096	89781	73	31298	30835	70	1422	1334	12	1595	1535	15	3117	3109	26	244247	236321	78	0.498116
175087	154796	86	76993	67873	85	2243	1921	21	3041	2521	27	4613	4244	33	377905	329569	87	0.500054
113784	110910	75	35278	34136	74	1622	1593	16	1898	1636	19	3823	3782	30	339354	325811	80	0.500054
108492	99800	77	43760	38552	77	1744	1541	14	1855	1468	18	3374	3054	29	280552	247744	80	0.501023
66098	67146	69	14706	15069	40	995	1143	8	1294	1284	12	2585	2468	23	172929	169341	73	0.501023
114906	109978	93	49007	47695	75	1840	1950	18	1632	1568	16	3811	3595	29	286515	265287	84	0.501023
79416	79150	80	19188	19014	46	1104	1301	10	1527	1417	14	2733	2646	25	200279	190892	76	0.501992
96588	97497	74	31438	31426	71	1403	1498	14	1672	1577	15	3055	3199	26	247670	238148	77	0.501992
99767	99294	73	28478	28471	70	1521	1495	14	1892	1931	18	4220	4129	29	295410	285113	78	0.508776
201804	152935	93	68054	52081	89	2902	2355	27	3194	2541	30	7162	5343	42	524415	403251	94	0.509745
121932	101899	81	44997	37352	80	1626	1413	14	2080	1597	22	4480	3704	35	337072	281109	89	0.510714
244281	163780	101	96894	64542	98	3335	2417	30	3865	2622	34	8052	5609	45	597052	415289	103	0.511683
277358	187711	102	90911	62970	97	3778	2736	31	4254	3009	36	9441	6337	49	701298	480345	104	0.511683
86865	89705	73	22547	22541	48	1159	1148	9	1401	1211	12	3311	3244	26	238306	229355	77	0.512652
106340	103917	78	39595	38268	74	1318	1398	12	1323	1367	13	3340	3187	27	239717	231804	80	0.512652
80737	82087	75	35046	35240	69	1105	1239	9	1177	1042	6	2696	2696	23	219246	213917	77	0.513621
97200	93600	82	28521	28273	69	1850	1713	17	1883	1502	19	3500	3377	28	261552	260705	78	0.51459
83441	82446	76	20497	20565	48	1261	1346	12	1431	1410	14	3160	3176	26	249430	239231	79	0.51459
190022	147768	95	62407	48691	85	2511	2214	23	2824	2230	30	6143	4806	39	454159	370053	91	0.516528
180954	166962	86	75593	70888	81	2577	2410	23	2819	2530	26	6212	5651	37	444774	408054	86	0.516528
93466	90572	91	33090	32938	72	1673	1482	17	1581	1675	17	3842	3941	28	274355	265016	81	0.517498
114991	110404	79	45509	43788	75	1437	1400	13	1700	1607	17	3921	3793	29	299124	294324	82	0.517498
119944	113512	79	46432	43645	78	1395	1331	12	1866	1720	20	4547	4162	32	313213	301109	85	0.518467
120941	113113	83	47522	44544	75	1704	1797	17	1923	1632	20	4567	4408	32	329101	319467	83	0.518467
169490	131414	90	66576	52603	84	1864	1753	18	2423	1840	24	5107	4225	36	402831	320721	88	0.518467
285784	202219	99	125226	89425	99	4403	3045	34	4782	3460	38	10237	7221	52	754092	540577	106	0.519436
146680	135437	82	67380	61012	79	2294	2036	22	2633	2393	23	5110	4459	35	402353	358208	87	0.519436
134279	124009	78	38184	35256	71	1875	1635	19	2157	1701	23	5208	4367	36	366747	340595	80	0.519436
131388	124186	79	40769	36782	78	1785	1747	19	2370	2104	21	4869	4538	32	354411	329327	83	0.519436
131153	110155	83	61191	52613	81	1782	1579	18	2065	1616	22	3953	3382	31	297721	249361	86	0.520405
84780	84236	87	22461	22687	52	1364	1280	13	1441	1444	15	3040	3107	26	227735	223808	77	0.520405
117671	114096	80	53388	51858	75	1724	1582	16	2187	2047	22	4345	4066	31	319753	296054	81	0.521374
80828	78204	73	22878	22396	55	1374	1447	15	1422	1483	14	2982	2887	26	241729	235145	77	0.521374
66616	65755	71	19244	19620	45	1010	1027	4	1092	1199	9	2314	2326	24	183291	178730	73	0.521374
82244	82231	73	31264	31518	70	1415	1396	13	1199	1296	12	3065	3034	25	204215	199554	78	0.522343
106862	103620	76	32266	31243	73	1919	1773	18	1758	1709	19	4072	3912	30	339319	337118	80	0.522343
124023	106385	79	46041	38210	80	1383	1113	9	2029	1877	20	4144	3455	33	303901	248056	87	0.52525
69192	69745	80	31721	31897	69	988	992	0	897	1008	2	2159	2081	21	171965	159637	74	0.527189
104574	100879	84	27903	27728	63	1138	1117	8	1467	1285	14	3520	3401	28	249051	234832	80	0.528158
184438	146139	92	71203	56621	87	2944	2065	29	2665	2008	26	6408	4903	41	491730	375306	93	0.528158
133059	120385	79	42842	37391	78	1766	1495	18	1836	1770	20	4146	3532	32	313619	265655	83	0.528158
275061	189761	107	74491	51441	96	3595	2636	32	4440	2923	39	9459	6457	48	641701	466382	103	0.529127
88565	87458	73	35443	34478	73	1329	1454	14	1584	1480	16	3283	3242	27	228777	218236	78	0.529127
228129	163538	97	66465	49702	89	3013	2268	26	3657	2666	32	7434	5391	45	541872	398515	95	0.529127
76032	74754	78	24740	23406	55	1144	998	0	856	927	0	2068	1965	20	192160	181813	77	0.530096
164193	129823	88	60478	47503	84	1943	1672	19	2132	1856	24	5206	4080	38	391894	316584	90	0.530096
116942	113700	80	50791	50176	74	1289	1253	11	1641	1589	15	3444	3273	27	266354	249972	80	0.533003
161907	135316	85	67955	55483	83	2089	1693	23	2889	2338	28	5222	4470	35	450118	364461	91	0.534941
120900	115518	76	41129	39106	75	1829	1668	19	2276	2117	21	4946	4539	33	354171	332789	82	0.53591
164887	147764	88	70052	62044	82	2257	1938	22	2695	2442	25	5801	5003	36	417113	377118	85	0.53591
91696	89967	84	33987	33735	71	1324	1504	13	1605	1515	16	3540	3531	27	257299	258029	78	0.53688
179169	145348	94	55664	45523	84	2292	1912	23	2591	2117	25	5991	4755	39	404346	335359	90	0.537849
171743	132636	89	57039	43954	85	1636	1257	18	2768	1916	28	5170	3973	37	398756	306799	90	0.539787
58884	58580	69	18901	18768	45	967	1057	4	858	769	0	2291	2248	21	155061	153378	75	0.541725
99174	98820	75	48029	47497	73	1268	1313	12	1645	1512	16	3563	3509	28	238713	230358	76	0.545601
82314	82050	72	24428	24750	51	933	1051	6	1443	1229	14	3221	3111	27	236379	227028	79	0.545601
87211	87502	74	30954	30726	70	1560	1530	14	1429	1489	15	3214	3018	27	243459	234912	77	0.54657
100291	99137	75	31872	31871	73	1294	1158	10	1712	1798	17	3972	3644	29	252192	250329	85	0.548509
166627	132652	91	55556	44504	83	2618	2104	24	2573	2137	25	5586	4619	37	421410	338168	89	0.553354
106662	99802	87	43188	40824	75	1828	1707	17	1944	1829	19	3715	3622	27	291128	271451	80	0.554323
86907	86017	73	28220	27890	68	1099	994	0	1510	1142	11	3290	3329	27	242623	231035	79	0.556261
110682	104706	79	47300	44135	75	1630	1471	15	1526	1448	15	3340	3119	28	273602	247657	81	0.559169
179079	164344	84	65518	59749	82	2432	2145	23	3146	2866	27	7195	6370	38	513573	472515	89	0.559169
78997	81096	73	31045	31098	60	1244	1264	10	1592	1389	14	2875	2846	25	229461	224861	73	0.559169
132069	108272	86	47393	39647	80	2149	2083	19	1809	1539	20	4159	3414	33	311864	252548	87	0.560138
169774	132357	104	56258	45606	85	2249	1692	23	2779	2185	28	5552	4369	39	451413	363244	92	0.563045
92261	90126	86	32136	31606	72	1179	1252	11	1355	1408	13	2787	2660	25	210533	205334	77	0.564983
66386	65728	70	17652	17592	44	922	936	0	1204	1111	8	2497	2448	23	173574	167801	74	0.573705
128475	114018	85	48301	42369	78	1745	1554	16	1838	1776	20	4009	3756	31	320517	286110	82	0.574674
100882	98604	76	29531	28765	72	1157	1177	9	1810	1656	18	3402	3145	28	266160	256999	81	0.576612
117207	107540	80	39264	35499	75	1870	1478	17	1856	1719	18	4057	3893	30	295164	272994	84	0.586303
101248	95591	90	37466	35400	75	1201	1321	12	1481	1371	14	3678	3398	30	256284	236321	82	0.588242
249429	193284	96	85187	65909	96	3820	3257	29	4412	3253	35	9155	7257	46	673822	531873	101	0.589211
85676	84523	74	32215	32100	70	1148	952	0	959	960	0	2381	2373	22	184760	178774	79	0.59018
73327	74689	71	17496	17787	42	1097	1197	9	1348	1137	10	2837	2772	25	218916	209413	75	0.59018
126516	108826	88	46908	40066	79	1698	1551	17	1788	1576	18	4072	3439	33	295070	252418	83	0.591149
117469	111655	78	33636	32101	74	1483	1392	14	1724	1450	15	4367	4091	32	291448	277204	79	0.592118
156991	123458	100	58335	46624	84	2497	1800	26	2461	1955	25	5633	4125	39	429512	341683	91	0.593087
180373	125397	92	64882	45698	87	2643	1878	27	3061	1916	31	5446	3725	41	499423	353701	94	0.594056
181186	150569	86	65684	53669	84	2269	1867	22	2867	2384	27	6106	5271	38	463789	373959	89	0.594056
250344	183605	94	82199	61423	93	3334	2810	27	4407	2928	38	9157	6713	48	623108	472996	99	0.595025
104185	102202	83	34443	33082	72	1737	1866	17	1429	1543	15	3455	3375	28	255492	248686	78	0.595994
119114	110598	77	50983	45458	78	1597	1463	15	1614	1528	15	4389	3949	32	314280	297312	83	0.597933
131401	110910	79	55061	45551	80	1822	1563	19	1847	1431	21	3903	3255	32	306825	250333	85	0.599871
103645	101545	78	38998	36970	75	1601	1681	16	1986	1985	19	3747	3444	30	281763	273756	79	0.599871
83428	83358	73	39707	39518	70	1274	1438	12	1809	1691	17	3109	3115	26	236703	226989	74	0.60084
108377	99938	79	45813	40310	76	1620	1539	16	1610	1511	16	3887	3493	31	274827	243017	83	0.601809
150545	114161	86	67941	52516	84	2183	1513	22	2555	1733	26	5342	3994	39	398245	301381	89	0.604716
115989	102328	79	52057	44502	77	1943	1556	19	1945	1747	19	4113	3360	34	313294	267888	86	0.604716
126972	124067	81	37137	36676	74	1588	1483	18	2013	1918	21	4846	4793	32	341422	325910	81	0.606654
85922	80304	79	32085	28861	75	1226	1201	11	1371	1255	13	2902	2775	25	203869	184340	81	0.607624
143051	138853	80	36926	36328	75	2206	2239	20	2670	2327	24	5482	5301	34	412007	383238	82	0.609562
93188	92300	74	37131	35976	72	1343	1450	12	1840	1698	17	3584	3411	28	264750	253344	79	0.609562
74458	73681	72	27066	27194	62	1145	963	0	990	968	0	2362	2334	23	160309	156846	76	0.609562
108488	106771	75	48348	46164	75	1610	1470	15	1864	1865	19	3753	3725	28	274320	263172	78	0.610531
138007	131266	80	72988	70809	77	1844	1819	18	1976	1989	20	4030	3757	29	299190	289425	81	0.610531
76746	76190	75	32724	32547	69	887	901	0	1473	1533	15	2615	2492	25	203545	197187	75	0.612469
102415	96142	84	36194	34546	74	1738	1681	18	2166	1798	20	3977	3614	30	274496	258382	80	0.612469
63992	65649	68	22918	23081	51	773	868	0	1009	1106	6	2060	2159	21	179580	173446	74	0.613438
115439	104907	78	27091	24504	74	1756	1477	17	1791	1597	16	3606	3288	29	294533	273012	83	0.615376
92678	91740	80	32962	32571	71	1288	1153	9	1521	1392	15	3121	2968	26	226640	221602	78	0.616345
175848	139051	87	54385	42046	84	2229	1877	21	2523	1944	26	5699	4520	38	417060	329748	88	0.617315
83434	81008	76	23388	23316	53	972	1125	7	1377	1173	9	2801	2824	24	200261	197752	78	0.618284
79856	79621	75	21806	21886	55	1478	1510	14	1528	1400	14	3581	3553	28	258154	242261	75	0.619253
123971	115388	78	44414	40194	76	1579	1711	15	2122	2001	20	4658	4246	32	311154	293539	83	0.620222
149752	135733	85	57611	51933	79	1795	1836	19	2509	2423	24	5213	4604	35	392054	360344	83	0.620222
85141	85607	73	21632	22056	45	1472	1456	15	1525	1669	15	3064	3095	26	222016	216914	77	0.620222
94908	93981	74	37180	36285	71	1229	1257	11	1666	1439	15	3261	3213	27	259287	248733	78	0.620222
81323	84404	70	33402	33454	70	1260	1056	6	1250	1168	9	2824	2803	24	222994	218178	76	0.621191
127419	116809	83	41947	37783	77	1674	1441	15	1706	1696	20	4529	4085	33	308410	294467	80	0.62216
65852	66756	71	27089	26946	69	887	899	0	830	969	0	2093	2002	20	165922	161825	75	0.623129
83645	83115	71	32321	32452	70	1295	1440	12	1417	1408	14	2753	2997	24	219267	212259	75	0.623129
70027	70153	72	19708	19296	47	892	705	0	1128	1131	8	2200	2069	22	185808	186792	74	0.624098
153406	128370	91	54709	46227	80	2143	1983	21	2239	2068	24	5623	4828	37	397927	337847	90	0.624098
132059	112137	85	49568	41621	78	1875	1651	19	1986	1644	22	4713	4033	35	362976	317058	86	0.625067
126976	116455	84	41196	37327	76	1483	1487	13	2066	1744	21	4054	3797	31	308774	289627	81	0.625067
271963	173977	106	103767	66306	101	3566	2141	34	4339	2669	40	9715	6332	51	752055	470461	108	0.626036
84612	87215	71	26696	26926	55	1136	1199	9	1867	1903	18	3293	3374	27	231076	224254	75	0.627006
98230	97425	74	35090	33702	74	1083	1224	10	1492	1552	14	3041	2959	26	253754	251384	77	0.627006
81199	81059	72	31271	31332	71	1134	1194	9	1200	1155	8	3128	2954	26	238050	229764	76	0.627975
95334	91463	76	30784	30208	71	1278	1164	10	1289	1220	14	3072	2973	26	231209	216980	78	0.627975
142751	116043	88	53329	43701	80	1665	1240	14	2223	1898	22	5171	4507	36	369003	300479	84	0.627975
156007	126072	84	53374	42778	82	2525	2019	22	2523	2061	25	5731	4393	39	424693	340965	90	0.628944
101518	99379	78	33937	33326	73	1209	1123	8	1595	1639	16	3289	3146	28	261347	253598	79	0.629913
62513	63449	84	18885	19033	45	657	702	0	963	1030	4	2093	2108	21	173607	170500	73	0.629913
107734	98903	77	36471	32928	75	1653	1551	17	1554	1410	14	4000	3813	30	294774	262329	82	0.630882
130590	108733	80	51635	42398	80	2303	1522	24	2101	1666	21	4370	3725	34	300761	243340	86	0.630882
98461	96685	74	39041	38685	72	1508	1541	13	1538	1468	14	3392	3016	28	241500	236930	75	0.631851
95101	85802	77	45702	40163	76	1448	1483	14	1622	1217	14	3106	2899	27	239750	220424	77	0.633789
108506	103381	78	33669	31816	75	1383	1355	13	1361	1438	15	3806	3476	30	266026	263785	81	0.634758
67171	69900	69	24087	24144	56	1224	1126	8	1023	1146	8	2862	2871	24	204450	197527	76	0.636696
108739	106593	76	33755	33021	73	1626	1606	16	1929	1917	18	3898	3821	29	301331	289982	81	0.636696
247223	179082	93	86665	62635	91	3745	2691	31	3960	2932	34	9253	6878	49	678397	497661	95	0.636696
178605	154442	93	67614	58896	83	2600	2274	23	2832	2463	27	5604	4825	37	413564	349943	91	0.638635
74885	75267	70	19981	20639	45	1015	1075	6	1185	1349	12	2332	2305	22	179825	175516	75	0.638635
75928	74895	74	18335	18334	46	921	1010	3	1096	1181	9	3030	3039	26	203490	194005	77	0.639604
144177	119353	86	58673	48215	82	1978	1659	19	2037	1651	20	4804	3770	36	339784	282600	87	0.639604
130521	111639	83	48550	41432	79	1684	1537	15	2140	1625	22	4591	3832	34	328805	276552	88	0.642511
75439	74428	75	24099	24064	57	1249	980	0	1199	1093	7	3125	3256	25	215775	208860	78	0.64348
106571	103109	77	33062	31440	74	1732	1651	18	1653	1559	16	3867	3761	30	302480	279549	80	0.64348
106296	99076	77	40952	36489	75	1462	1213	9	1517	1518	17	3477	3333	29	278035	248462	81	0.64348
101455	98108	90	34095	33239	72	1275	1264	9	1560	1435	15	3323	3241	27	247818	234451	77	0.645418
81398	80887	86	19812	19733	48	1336	1361	12	1029	1049	6	2907	2876	25	247035	237255	79	0.646387
127189	125044	78	43599	42183	74	1826	1844	16	2344	2074	22	4948	4656	33	428599	405081	80	0.648326
80728	79959	75	22931	22850	54	1018	925	0	1204	1338	12	2916	2892	25	229896	232010	80	0.650264
100008	89219	81	37333	33065	75	1508	1240	13	1509	1478	16	3417	3132	29	243175	227236	81	0.650264
102987	101123	76	37015	36308	73	1719	1473	15	1443	1380	13	3487	3386	28	276461	266654	78	0.651233
80000	79556	74	23278	23221	54	1239	1189	10	950	1142	8	2758	2621	25	217630	205444	75	0.652202
145406	117567	86	58055	47610	83	2170	2013	20	2454	1867	26	4865	3859	36	352225	293059	90	0.652202
88410	88192	74	34807	34551	71	1412	1332	12	1542	1476	16	3043	2970	27	218509	210162	76	0.65414
62185	64895	67	19000	19085	46	824	720	0	847	810	0	1954	2011	20	159612	162503	72	0.655109
89568	90290	73	30991	30890	71	1152	1134	8	1725	1484	16	2797	2723	25	200186	195737	76	0.655109
128519	108117	97	43744	36448	78	1710	1467	15	2216	1798	22	4267	3518	33	314251	268182	84	0.658017
78115	78155	79	25317	25382	58	1139	1123	8	1211	1329	12	2855	2834	25	194811	184776	76	0.658986
153012	127873	87	45264	36364	84	1780	1561	17	2347	2065	23	4642	4163	33	359391	301233	90	0.659955
104929	100008	78	37534	34210	75	1887	1772	18	1762	1548	18	3347	3076	28	275958	261094	80	0.660924
96207	94024	81	36140	34990	73	1565	1530	15	1388	1474	13	3187	3143	27	264395	251061	78	0.661893
125438	107789	97	44596	39057	79	2204	1668	23	2066	1645	21	4587	4027	32	339588	299629	85	0.661893
111020	107307	81	39277	37434	74	2132	1964	20	2136	1852	21	4542	4205	32	336632	321410	80	0.662862
101806	100082	73	33309	32334	72	1798	1736	17	2018	1856	18	3904	3849	30	297151	283102	78	0.662862
135676	130000	83	36846	36012	75	2065	1914	19	2383	2161	23	4456	4224	30	323295	302959	84	0.663831
97433	89042	77	39914	35870	75	1596	1314	15	1635	1449	16	3398	3123	29	243440	217015	83	0.663831
63415	62138	76	21942	22026	49	793	919	0	848	879	0	2143	2096	22	182340	179083	75	0.665769
106303	92466	86	43304	37998	77	1300	1013	3	1417	1451	14	3315	2670	31	266229	227872	85	0.666738
78247	78605	71	32902	32337	71	782	887	0	1093	1141	8	2453	2520	22	191980	186082	77	0.668677
131963	107565	84	56571	47120	81	1848	1498	16	2249	1591	23	4809	4002	34	316039	260166	93	0.669646
88778	87447	79	31553	31310	70	1400	1332	13	1440	1551	15	3583	3403	27	244780	233513	77	0.669646
116407	114396	76	23943	23752	53	1862	1907	16	2029	1974	20	4789	5030	31	359199	346813	80	0.672553
86832	86203	74	22424	22428	49	1164	1160	9	1440	1455	14	3388	3059	28	273320	266672	77	0.672553
185401	152117	88	56433	45636	86	2889	2586	25	2600	2230	26	6710	5486	40	452059	384422	90	0.673522
77170	78420	75	20384	20704	46	1436	1345	13	1249	1276	12	2874	2613	26	218357	212700	76	0.673522
91682	84902	79	37753	35139	74	1055	877	0	1656	1167	11	3329	3156	29	242315	222846	78	0.673522
197198	142687	94	71071	51596	89	2286	1941	23	2978	2140	30	6738	5006	41	474934	351711	94	0.674491
100075	98004	86	27025	25904	72	1482	1283	17	1980	1902	17	4331	4251	31	327019	304855	91	0.674491
191023	148209	90	74919	57714	88	2363	1812	24	2852	2125	28	5628	4418	38	474703	365165	93	0.676429
90201	82600	91	38922	35196	91	1079	1066	6	1408	1002	2	3340	2931	27	230925	203323	91	0.676429
128036	107202	84	46801	39183	79	1764	1711	18	1461	1177	13	3168	2465	31	280820	239525	85	0.677399
35078	35713	58	10550	10547	37	384	426	0	409	424	0	963	1045	5	102342	100184	70	0.678368
78418	76307	76	26347	26310	61	1234	1235	10	1071	988	0	2813	2689	25	210001	206872	76	0.679337
256372	183547	97	88950	62315	94	3005	2249	29	4356	3385	35	9635	6871	51	688170	501533	100	0.681275
70063	73967	53	27569	27673	59	1052	1033	4	1280	1252	12	2616	2595	24	182038	177754	77	0.682244
154600	135757	83	55665	48620	79	1924	1870	17	2656	2305	25	5673	4875	38	446812	396250	85	0.682244
132731	126475	94	46833	45093	76	1985	1871	20	2196	2056	21	4307	4004	30	296254	276822	81	0.683213
314756	207094	115	88628	57032	113	4230	2866	35	5747	3557	40	11349	7656	53	949318	637865	120	0.685151
89384	88098	73	23361	23397	53	1256	1452	13	1393	1528	16	3764	3636	29	261917	255798	79	0.685151
143431	118372	87	54324	45223	82	1789	1400	18	2155	1855	22	4996	4262	34	337322	279053	88	0.68612
119552	115106	79	38881	36287	76	1410	1504	14	1689	1587	17	4193	3813	31	293626	274871	82	0.688059
118582	114527	86	41446	39138	76	1945	1901	18	1901	1860	19	4104	3834	30	291345	277282	82	0.689997
83578	80849	82	27926	27724	68	1028	1345	10	1465	1510	14	3114	3174	25	250699	242354	78	0.691935
72974	73182	70	28299	28459	64	1060	956	0	1328	1156	10	2252	2206	22	204197	199966	76	0.692904
97522	94486	83	31244	30744	72	1446	1536	13	1459	1616	14	3506	3443	28	247715	242416	78	0.692904
135573	125176	89	53279	48986	78	2099	2015	21	2616	2341	25	5501	5224	34	400340	373057	88	0.694842
153345	127405	90	53074	44028	81	2010	1574	19	2418	1855	26	5167	4323	35	367099	300141	91	0.695811
137101	115002	81	58846	48710	80	1946	1664	18	2351	1880	23	4991	4054	37	363512	304319	85	0.69678
219996	180333	98	73068	58851	91	2610	1994	25	3208	2664	27	6549	5470	39	499004	416088	108	0.69678
64177	61492	73	14555	14686	40	976	826	0	1236	1078	7	2433	2245	22	176723	167396	76	0.698719
64655	64731	70	22468	22452	50	1070	1114	7	1011	988	0	2362	2409	22	181458	176415	74	0.699688
104978	99652	77	33085	31506	74	1418	1262	12	1917	1792	17	3854	3817	29	264822	255891	81	0.700657
84455	84758	74	28823	28881	61	1048	1143	7	1270	1234	11	2934	2704	24	207433	202180	74	0.701626
81137	79821	75	25651	25472	62	1080	1084	6	1350	1136	9	2846	2924	24	217002	210360	77	0.702595
134950	109809	82	53384	43262	82	2213	1737	20	2132	1834	24	4632	3639	35	324516	269354	87	0.702595
137929	113697	83	53804	44063	81	1738	1502	17	2120	1746	21	4745	3624	36	327139	269413	87	0.705502
177554	141520	97	83493	69440	85	1951	1651	20	2719	2223	24	5631	4630	37	373081	307025	90	0.706471
154601	130876	86	61885	53199	82	1661	1408	15	2409	2058	22	4704	4000	34	351071	294897	88	0.707441
101063	99666	75	30700	30558	69	1237	1121	10	1566	1371	13	3348	3159	28	262926	254718	75	0.707441
94456	94887	76	26619	26599	70	2116	2158	20	3488	3263	29	4606	4541	30	234834	224723	77	0.70841
86443	86378	77	27107	27343	61	1387	1333	14	1557	1352	14	3343	3166	28	240356	238624	76	0.710348
134585	115961	91	63279	56149	80	1851	1647	18	2049	1646	20	4015	3740	31	321044	284275	85	0.711317
132067	125811	94	42640	39320	77	2145	2093	19	1825	1627	19	4294	4166	31	300820	284528	81	0.711317
115767	111753	76	53290	51127	75	1408	1127	10	1897	1803	18	4232	4061	31	289474	278678	79	0.712286
68801	65884	87	14383	14519	41	773	736	0	1211	1230	10	2230	2241	22	162569	162254	73	0.713255
165140	133350	84	50592	40181	81	2865	2158	26	2721	2261	27	6640	5687	40	448274	364012	89	0.713255
110702	109124	77	31690	31113	73	1448	1319	13	1466	1574	16	3796	3751	29	258694	248840	80	0.713255
121934	106399	85	43099	37214	77	1434	1367	15	1673	1450	16	3744	3240	31	267996	230855	81	0.713255
85052	84922	73	30408	30339	70	1304	1316	13	1503	1415	13	2975	2823	27	247485	242757	80	0.714224
99359	97959	74	33840	33458	71	1125	921	0	1554	1361	13	3107	3178	26	250053	242699	77	0.714224
61212	61111	77	23643	24009	53	567	623	0	948	766	0	1860	1857	19	140728	136486	72	0.715193
113961	105053	84	44863	40386	77	1548	1326	17	2069	1764	19	3931	3624	31	300152	270312	87	0.715193
292590	213199	105	111151	81859	105	4493	3245	34	5306	4092	39	10878	8295	49	817079	627680	110	0.716162
125820	106811	81	46366	38773	79	1524	1383	16	1853	1747	19	4454	3680	34	318308	258150	85	0.716162
193347	152741	89	57992	45816	85	2704	2122	25	3247	2592	32	6282	4647	40	451181	349883	93	0.716162
95726	92633	90	37460	37007	72	1335	1455	13	1476	1357	14	3052	2953	26	218138	215285	76	0.717131
68956	69245	72	29026	29100	68	1035	1049	5	1011	1154	8	2228	2275	22	173552	168646	75	0.718101
125693	122197	89	39618	39064	75	1734	1852	17	1917	1746	18	4575	4411	32	331313	312546	81	0.718101
136702	115500	82	51957	43357	80	2128	1834	22	2389	1944	24	4977	4142	36	450001	373332	87	0.718101
119369	103166	81	51434	44441	78	1831	1561	16	1709	1540	16	4799	4073	36	305761	264598	85	0.720039
76555	76091	74	24530	24408	59	1147	1007	3	1390	1335	12	3225	3139	26	219437	211537	77	0.721008
106125	101202	78	49862	47087	74	1371	1338	12	1926	1560	19	3649	3612	29	276361	261859	77	0.721977
127319	109682	93	61145	53878	80	1869	1579	19	1842	1567	19	4380	3728	34	322093	283382	84	0.725853
142268	121375	84	52878	44837	80	1911	1437	18	2160	1972	20	4629	3877	34	408032	336885	89	0.725853
111372	102012	79	42818	38453	76	1762	1645	18	1749	1616	16	4244	3927	32	320531	296097	82	0.728761
103762	101850	77	36780	36748	72	1459	1272	13	1407	1329	12	3538	3398	28	255340	246105	78	0.728761
45467	45553	67	12736	12904	39	798	946	0	486	622	0	1311	1320	12	134167	130461	76	0.730699
163775	154534	88	59157	56465	79	2054	1977	19	2695	2394	24	6368	6408	36	480339	449254	90	0.731668
239345	172595	95	82168	59547	92	3378	2112	33	3894	2774	34	9430	6751	47	718762	516116	103	0.731668
100535	97659	76	21133	20752	48	1276	1231	10	1564	1503	14	3506	3414	28	271544	257817	81	0.732637
134944	110644	84	53233	43437	80	2054	1590	18	1962	1622	20	4700	3912	36	354953	292259	86	0.732637
176322	149550	85	66068	55698	83	2538	1787	25	2541	2205	25	5590	4679	38	422251	360991	89	0.733606
90275	89577	74	28792	28865	58	1065	1110	6	1391	1345	13	3046	2854	25	233308	224685	77	0.733606
183077	143720	94	62943	48029	85	2498	1973	25	2707	2137	26	5366	4188	38	389743	300283	91	0.733606
106116	96879	77	41731	37194	75	1370	1198	11	1786	1583	18	3718	3136	31	269896	244673	81	0.735544
120965	104359	83	40814	34331	79	1529	1361	13	1874	1583	18	4353	3609	33	309524	269404	82	0.735544
109362	105890	88	29752	29042	72	1328	1310	12	1911	1654	17	3490	3275	29	246325	236922	79	0.736513
71007	71030	71	15160	15102	42	1005	1088	8	1122	1069	6	2627	2739	23	203328	198013	74	0.736513
119192	104997	82	44823	39399	77	1655	1533	16	1939	1943	20	4473	3927	33	319288	275588	86	0.737483
224576	169534	96	80157	60274	90	3169	2415	28	3269	2502	29	7605	5856	43	563782	429542	94	0.737483
75022	75107	71	30143	30113	68	1108	1050	6	1201	1218	10	3025	3015	25	192422	188584	76	0.738452
153261	119295	95	60189	47447	84	2189	1903	22	2555	2111	26	5605	4450	39	427667	339503	92	0.738452
164144	134291	86	60012	48977	84	2039	1514	19	2566	2015	26	5490	4238	37	411322	331446	93	0.739421
101113	94578	92	28058	24649	92	2030	1605	19	1550	1370	14	3915	3518	29	307431	269677	92	0.739421
141230	113085	94	55459	44400	82	2051	1537	20	1819	1397	18	4781	3627	36	362451	282046	88	0.74039
56678	56211	69	12460	12550	39	682	796	0	878	974	0	1899	1779	19	156562	152058	73	0.741359
221328	164448	90	75317	54976	90	2640	2025	26	3577	2513	33	7275	5395	44	552105	413837	94	0.741359
134735	112221	93	56245	46641	80	1578	1198	17	1900	1557	21	4351	3702	34	320768	258282	84	0.741359
100553	98831	83	37654	37357	72	1765	1648	16	1559	1446	14	3172	2933	28	221743	211340	75	0.742328
122428	103943	83	51876	44638	79	1783	1658	17	1594	1276	14	3955	3319	32	262834	231115	84	0.743297
95320	92738	88	32064	31463	71	1458	1270	13	1668	1638	15	3148	2965	27	270697	267217	78	0.747173
120530	98295	88	43135	35742	78	1686	1487	17	1997	1509	20	4094	3249	34	289653	242637	84	0.753957
112777	105246	77	47648	43594	75	1506	1458	14	1770	1681	18	4094	3837	31	278640	260715	81	0.755895
110708	105848	80	44164	41986	76	1478	1536	14	1676	1466	17	4116	3891	30	290969	278313	80	0.756864
161422	130913	83	56306	45483	83	2156	1811	19	2422	1826	25	5245	4226	37	417017	335321	89	0.757834
90021	89333	75	25544	25413	60	1317	1261	12	1587	1340	15	3081	2867	26	220943	215909	77	0.759772
251328	190767	98	85212	66631	96	3086	2413	27	4328	3344	34	9190	7094	46	710330	543344	100	0.760741
151717	126391	97	57903	49135	81	2139	1758	20	1798	1871	20	4840	4012	35	364688	304861	88	0.762679
128004	109447	81	54238	46598	80	1837	1661	17	2108	1468	23	4157	3389	33	331477	282766	86	0.763648
90308	85457	84	21980	21691	52	1259	1149	9	1436	1385	14	3311	3249	27	223261	220048	79	0.764617
88544	83787	90	37118	35831	73	1182	1086	7	1347	1354	13	3186	2742	28	233414	218188	90	0.764617
84577	84681	73	21945	21851	52	1188	996	0	1232	1355	13	2883	2768	25	231635	232823	77	0.765586
211921	158799	93	79556	60609	91	2557	1832	26	3574	2770	31	7416	5700	43	495155	380364	95	0.767525
58052	60005	70	21404	21850	48	777	798	0	925	911	0	2199	2180	21	151978	151753	71	0.768494
188911	168748	95	55816	48644	85	2574	2296	22	3302	2784	28	6992	5936	42	569900	507492	90	0.768494
99633	96482	80	53968	52659	74	1117	1013	3	1608	1317	14	2908	2893	24	230405	223028	78	0.769463
198194	155583	100	64929	50438	86	2505	1959	24	2911	2298	26	6439	5152	40	450187	350572	90	0.769463
197481	147063	96	63723	48133	88	2810	2073	28	3240	2506	30	6650	5017	41	514583	376656	96	0.770432
69812	68160	81	23795	23252	60	767	876	0	1019	1061	5	2272	2098	23	183892	172735	87	0.770432
126914	118384	78	44109	42124	75	1634	1487	14	1950	2003	20	4450	4368	31	318546	290950	81	0.771401
124068	110656	86	44713	38085	80	1325	1283	12	1740	1451	15	3843	3284	30	301150	267893	96	0.771401
103151	101946	74	42307	41818	72	1514	1611	15	1759	1665	19	3449	3262	28	262686	250356	76	0.771401
102731	96445	89	36136	33082	75	1512	1231	15	1989	1577	19	3521	3336	29	289330	274204	80	0.77237
95347	94862	73	29486	28866	72	1251	1453	13	1593	1228	11	2914	2956	24	235724	226213	78	0.773339
93086	91724	74	27037	26927	65	1075	961	0	1654	1445	16	3042	3058	26	211219	206085	75	0.774308
141678	115149	85	52468	43268	81	2032	1493	20	2226	1802	21	4508	3850	34	326270	258761	88	0.775277
62887	63479	77	19587	19892	46	1217	1184	9	926	810	0	2123	2065	20	145193	142560	69	0.775277
89022	90124	78	34720	34669	70	1108	1200	10	1176	1166	9	3004	2878	26	247854	251212	73	0.775277
209604	158913	94	57217	43501	87	3022	2428	27	3053	2436	29	7483	5615	44	559512	431849	96	0.776246
106937	101981	83	39546	36856	76	1682	1554	19	1723	1550	16	3650	3402	29	290199	275024	81	0.777215
218060	165789	107	78689	60176	89	2994	2160	28	3691	2708	32	8122	6047	45	748891	569455	94	0.778185
69792	70183	70	20626	20548	47	1117	1097	8	957	816	0	2569	2559	23	186916	187713	76	0.780123
144039	114419	85	50570	40283	82	2041	1449	21	1983	1537	22	4572	3739	36	349562	267537	89	0.78303
262960	171703	103	175277	131971	97	6947	4942	41	8831	6275	50	19571	13371	69	1.04858e+06	1.01388e+06	103	0.78303
130616	110376	81	54153	46109	79	2045	1671	20	2187	1715	23	4230	3751	33	316801	262978	84	0.78303
134595	113333	90	45824	38967	79	1444	1289	12	1777	1461	19	3752	3222	29	304487	258264	85	0.784968
87343	87074	72	26464	26067	63	1253	1205	9	1349	1417	15	3546	3638	27	272029	265674	78	0.788845
106046	96733	80	44963	40218	76	1711	1420	16	1628	1476	17	3848	3506	31	291968	267003	83	0.789814
95658	94834	73	43112	43475	73	1170	1293	11	1523	1408	14	3352	3289	27	233425	227872	78	0.790783
73306	72772	83	15431	15848	41	662	761	0	1058	1108	7	2469	2330	23	176870	172622	74	0.790783
116161	112574	78	43389	42474	74	1414	1404	14	1851	1633	19	3714	3579	28	287427	274169	79	0.791752
123057	104011	94	45602	37630	79	1846	1485	19	1960	1595	19	4851	4084	34	332113	284244	84	0.79369
146261	124143	82	55226	47800	81	1628	1452	17	1916	1644	20	4479	3957	32	330543	277936	89	0.79369
277352	192900	107	83882	60328	104	3968	3078	32	4987	3419	39	10831	7304	52	817867	585024	111	0.79369
84000	85322	73	35794	35625	70	1510	1503	15	1613	1490	16	3768	3900	28	301699	290262	79	0.79369
127794	105779	85	46120	38511	79	1671	1463	17	1909	1433	18	4116	3427	33	298670	254683	87	0.794659
133510	113122	90	50391	42765	80	1833	1652	18	1891	1610	19	4099	3544	32	293380	257718	82	0.794659
80440	79711	77	27793	26719	72	1115	1040	5	1445	1254	11	2644	2496	23	201237	194100	88	0.794659
172331	141569	92	48460	39718	84	2323	2091	23	2458	2108	26	5744	4721	39	395865	334732	88	0.795628
154149	138007	81	68295	61131	79	2127	1703	22	2716	2120	23	4949	4468	35	384835	350013	85	0.795628
124154	118283	77	48898	45460	76	1845	1718	17	1669	1539	16	4516	4094	32	312442	288578	82	0.795628
105753	100113	91	30854	29873	73	1385	1279	12	1812	1476	16	3852	3724	29	267924	263904	80	0.796597
144378	115395	95	54214	44034	82	1835	1692	18	2131	1514	24	5077	4166	35	342391	279000	87	0.796597
94022	92948	75	27444	26792	63	1125	1062	6	1580	1414	14	3142	3036	26	215775	208893	77	0.796597
129921	115556	79	44985	38317	78	1942	1761	20	2527	2059	24	4686	4235	35	336244	297068	82	0.798536
128435	112368	80	53096	45886	78	1713	1326	14	2453	1888	23	4951	4127	35	354902	307450	87	0.798536
105700	99016	77	36256	34819	74	1413	1495	14	2126	1810	21	4191	3849	32	302125	287369	80	0.800474
70417	68336	74	29233	29203	70	1183	1237	10	1086	1099	7	2300	2328	21	177543	173312	77	0.801443
75488	77005	70	23507	23403	54	1434	1389	13	1172	1165	9	2507	2583	23	202207	198575	76	0.803381
81075	82052	82	18749	18561	46	1202	1263	12	1271	1341	12	3120	3045	27	217456	216027	75	0.803381
224922	164423	96	65657	47334	90	2991	2108	27	3701	2598	35	7870	5847	44	562723	417133	98	0.80435
336413	216433	124	99303	63748	111	5047	3183	38	5571	3675	41	12496	8015	56	899205	601692	117	0.806288
160519	126752	86	55388	43752	83	2386	2106	22	2437	1873	26	5383	4213	38	413334	327164	89	0.807257
124628	115573	82	37787	33446	78	1968	1726	19	2140	1882	19	4700	4284	33	325546	295854	83	0.808227
95917	96234	83	35040	34285	73	1451	1217	12	1628	1452	16	3786	3547	29	259594	239184	90	0.808227
65545	67312	70	22690	22814	64	999	976	0	918	1006	2	2044	1975	20	164675	165913	73	0.808227
180920	135322	104	60287	45757	85	2524	1864	26	3020	2252	28	6499	5188	41	471641	359103	92	0.808227
161431	129078	91	87600	75604	87	3231	2829	27	3489	2692	31	8520	7159	43	564875	474503	90	0.809196
148225	122562	89	51489	42327	81	2113	1767	20	2298	1832	23	5076	4196	37	369414	301528	91	0.810165
83639	83473	82	27840	27484	69	1079	1083	6	1230	1126	9	2739	2767	24	209175	200260	72	0.811134
117611	112293	76	45908	43279	76	1804	1991	18	2132	1862	23	4464	3974	33	332764	308774	82	0.813072
97743	95962	78	34714	34302	72	1611	1575	16	1513	1500	15	3533	3427	27	253565	238953	79	0.81501
97129	95337	79	31689	30566	73	1245	1281	12	1692	1731	17	3334	3146	27	254829	243026	77	0.81501
80099	76991	79	25477	25634	57	944	1042	4	1214	1277	12	2617	2466	23	202714	197195	75	0.81501
120589	99937	82	41203	33271	80	1591	1267	13	1752	1402	17	4454	3758	34	284142	232375	85	0.815979
88229	86579	72	30439	30086	71	1253	1327	12	1580	1440	14	3125	2974	26	231388	226057	78	0.817918
69045	66455	88	23874	23979	55	777	822	0	1024	1030	4	2142	2245	21	168934	165149	75	0.818887
88493	88957	72	29104	28800	71	1028	1201	8	1540	1509	15	3337	3267	27	243988	239381	77	0.818887
113767	104603	78	41947	38046	76	2011	1873	20	1847	1699	17	4114	3840	31	311740	285839	82	0.818887
78467	77060	83	31423	31238	69	1337	1307	11	1033	1025	3	2713	2639	24	201032	196502	75	0.820825
93135	91332	84	36775	35758	72	1389	1361	13	1486	1286	11	3207	3170	25	230127	215560	90	0.820825
92171	91336	74	32942	31507	73	1171	1143	9	1473	1488	13	3330	3076	28	243177	227670	75	0.820825
75507	75688	73	26094	26335	53	1242	1114	8	1118	1206	10	2273	2321	22	211990	206990	75	0.820825
112730	99810	80	44558	39048	76	1557	1479	15	2067	1674	22	4035	3377	32	312446	276483	80	0.820825
98332	98664	72	33483	33622	70	1363	1379	11	1695	1781	17	3447	3309	28	267426	265978	77	0.820825
123695	103804	83	50750	43063	80	1621	1312	14	2111	1541	20	4036	3471	32	281265	243787	84	0.821794
143477	110308	88	56934	44757	84	1836	1531	20	2401	1860	25	4713	3701	37	346511	266742	89	0.823732
140871	114908	83	52657	42668	81	1752	1421	17	2005	1555	22	4273	3683	34	339761	278835	88	0.824701
160589	134545	85	46943	37655	82	1978	1742	19	2703	2166	25	5654	4658	37	426265	361878	87	0.828578
72036	74072	70	23334	23599	51	1065	1067	6	778	925	0	2625	2548	24	202243	197732	80	0.830516
78099	78011	78	17438	17415	43	902	1011	2	1241	1288	11	2957	2874	26	206182	200635	78	0.831485
148789	119496	90	50848	40734	82	2341	2095	24	2550	2052	24	5237	4169	37	370463	296772	90	0.832454
101449	100153	80	35079	34526	72	1545	1373	14	1867	1868	19	3777	3750	29	276308	255822	78	0.833423
88819	88020	73	26473	26372	57	1206	1077	8	1305	1302	12	3321	3147	27	280566	271561	78	0.834392
122003	106701	82	46368	39076	79	1658	1348	15	1594	1457	17	4102	3493	31	316475	269560	83	0.835361
114694	107897	77	41338	38899	75	1890	1786	18	2085	1906	21	4237	4187	30	284805	262767	85	0.83633
56468	57326	81	14231	14366	41	616	641	0	1028	980	0	2105	1912	20	137447	131126	73	0.837299
101693	88585	80	40052	34222	77	1231	1175	10	1401	1210	12	3581	3061	30	250728	217469	81	0.838269
110087	109313	75	63366	62647	75	1459	1315	16	2130	1907	20	3929	4096	28	265251	253983	78	0.839238
160117	120639	104	57602	44366	85	2183	1688	21	2418	1754	26	5296	4117	38	361818	280482	89	0.841176
117269	113923	80	32425	30285	75	1934	1802	19	1888	1851	20	4088	3788	31	300061	282582	80	0.842145
95007	96926	71	24558	24671	52	1263	1249	10	1641	1763	17	4045	3857	30	271479	262238	77	0.842145
95401	96356	75	30982	30952	71	1425	1523	13	1692	1559	15	3385	3232	28	242787	235608	76	0.842145
65021	63937	77	19575	19586	46	948	938	0	1033	904	0	2017	2082	19	182032	181991	73	0.844083
147728	124590	82	59058	49098	81	1919	1640	18	2136	1633	23	4906	4119	35	333594	269647	89	0.846021
73113	72316	70	29141	29007	68	1284	1158	10	1237	1120	7	2418	2396	23	196460	196555	79	0.848929
86681	86284	76	35290	34897	71	1070	1167	9	1501	1357	12	2718	2798	24	201372	192097	76	0.850867
104368	102224	74	38296	36001	75	1479	1443	14	1548	1436	16	3318	3209	28	265458	250246	79	0.850867
268978	189740	98	103107	72503	95	4273	2761	35	4190	3023	36	9432	6700	50	703712	498344	102	0.850867
133355	125469	79	69063	64392	78	1990	1719	20	2312	2219	22	5166	4490	34	385683	358298	83	0.853774
76232	78419	70	28340	28887	59	1392	1540	14	1200	1297	11	2758	2667	24	201677	199285	76	0.854743
97674	92865	79	31335	29432	69	1887	1935	18	1553	1448	16	3746	3664	28	269227	253952	79	0.854743
170401	129533	96	68719	52633	88	2121	1629	20	2960	2176	28	5638	4382	38	409185	301450	105	0.854743
97695	95758	74	41797	41643	73	1496	1529	14	1707	1613	14	3371	3299	28	257034	252242	76	0.855712
74918	76191	65	24358	24668	51	1263	1097	8	1266	1348	10	2676	2684	23	197005	195096	75	0.855712
72894	72232	72	24922	24915	53	975	906	0	1249	1105	8	2335	2446	21	186517	184359	77	0.855712
170721	133620	103	63913	50643	84	2413	2105	22	2726	2094	25	5569	4322	38	425837	344222	89	0.856681
80777	77981	78	31233	30983	70	821	978	0	1245	1163	9	2603	2574	24	198096	197887	75	0.857651
230360	190993	92	85974	70990	90	3014	2305	26	3389	2803	30	7688	6404	43	634646	544601	98	0.85862
79718	80718	70	20833	21230	47	1096	1009	2	1089	1337	11	2669	2810	23	198745	195507	75	0.85862
101485	99583	75	31872	31313	71	1397	1260	12	1751	1675	18	4208	4020	30	320519	302353	78	0.859589
59176	60328	67	14932	14856	42	952	863	0	1028	979	0	1975	2125	19	145959	142131	75	0.860558
129291	113064	84	48160	41316	80	1784	1462	18	1890	1569	19	4509	4096	33	329077	281150	87	0.861527
85386	85210	74	36755	36525	71	1137	1161	8	1460	1309	14	2939	2907	24	214652	209076	78	0.862496
123666	109926	86	52693	47496	78	1457	1278	12	1891	1710	19	4191	3609	33	294253	261940	83	0.866372
155080	124596	89	58032	46340	83	2329	1892	23	2729	2022	28	5468	4514	38	430389	348342	91	0.868311
146078	135932	98	54164	50162	81	2022	1943	19	2653	2362	25	5081	4713	34	385600	350988	84	0.870249
103266	103700	74	31485	30972	71	1580	1379	15	1881	1675	17	3751	3928	28	279551	265572	79	0.870249
66999	68335	71	19214	19360	47	1171	1216	10	1112	1194	9	2487	2386	23	189172	184658	74	0.871218
73997	73018	84	18013	18172	44	886	897	0	1112	960	0	2828	2690	25	192269	185850	75	0.871218
124972	102773	81	48329	39025	79	1285	937	0	1737	1536	20	3723	3142	31	323254	265861	86	0.875094
60885	62465	65	31000	31520	68	856	852	0	835	897	0	2234	2309	21	151378	149893	72	0.876063
147654	118664	100	51259	40701	81	2035	1729	19	2407	1811	22	5021	3979	36	342820	270657	87	0.877032
141529	135067	80	74057	70457	80	2070	1863	20	2287	2055	22	5345	4958	33	370344	352042	83	0.878002
313930	195673	115	106389	68687	107	3812	2822	33	4811	3008	41	11119	7212	53	836371	527076	113	0.878971
111955	105928	78	39947	37198	74	1696	1458	16	1498	1634	18	3624	3522	28	294803	264895	81	0.878971
146485	117043	95	56974	45382	84	2160	1805	21	2424	1954	24	5269	4167	36	377361	292442	100	0.878971
117790	111347	84	38202	37048	75	1335	1271	12	1941	1862	18	3649	3559	28	275694	251789	83	0.880909
105975	105757	73	37232	36829	72	1826	1681	18	1912	1965	21	4013	3810	30	259867	247994	78	0.881878
97199	95328	77	36689	36489	71	1034	1049	6	1577	1552	15	3585	3462	29	256288	254696	81	0.882847
148992	119956	92	47505	37687	82	1666	1360	15	2106	1518	25	4193	3421	35	320608	255693	90	0.882847
92708	89831	75	45471	45289	73	1375	1219	13	1501	1417	16	3582	3409	27	260937	256214	78	0.883816
62423	63712	70	22111	22225	52	847	956	0	1006	974	0	1865	2045	19	165164	163223	74	0.884785
72493	72917	70	26699	26891	67	992	984	0	1013	982	0	2477	2379	24	186577	185689	75	0.885754
100365	98965	77	32816	32758	72	1551	1540	14	1815	1790	17	3680	3607	28	282665	274283	79	0.885754
87769	86759	78	25824	25930	56	1132	1292	9	1728	1482	16	3300	3316	26	231962	220044	83	0.887693
232335	201186	91	93429	79671	89	4334	3630	30	5008	3983	35	10192	8873	46	782220	661014	94	0.889631
151567	118885	102	55416	44703	83	2430	1982	22	2616	1974	26	5038	4178	36	389890	312254	87	0.8906
102276	98046	89	37694	35845	74	1127	1241	10	1263	1270	12	3035	2957	25	228859	218421	80	0.891569
96513	94389	75	29341	28825	72	1380	1437	13	1534	1695	17	3810	3651	29	295229	286922	82	0.892538
95322	92409	90	37205	37066	72	1320	1203	10	1281	1259	11	2966	2988	25	235937	228537	79	0.894476
76165	76324	77	12952	12959	39	1246	1137	9	936	998	0	2839	2912	25	215030	208579	76	0.894476
97036	95235	78	24267	24378	53	1425	1363	12	1697	1411	17	3325	3319	26	265119	253016	78	0.896414
78669	79967	72	33209	32979	70	1228	1203	10	1094	992	0	2315	2252	22	194954	191888	75	0.896414
72883	74985	71	23042	23130	50	1046	1021	4	1546	1394	14	2454	2617	23	204453	198507	75	0.896414
190249	145253	94	65871	49785	87	2199	1762	21	2868	2166	28	6317	5001	41	465641	352173	92	0.899322
170696	136246	83	62873	48286	84	2593	1872	24	2360	1674	25	6008	4739	40	431355	336417	89	0.899322
68613	69346	72	27584	27680	56	846	768	0	1163	1206	9	2417	2317	23	183988	177179	72	0.899322
70906	71149	74	30269	30620	63	1075	1210	8	894	855	0	2544	2575	22	178643	173845	74	0.900291
57626	57795	65	18720	18716	46	922	938	0	813	889	0	2138	1972	21	141462	138783	73	0.902229
86613	87006	74	35255	35235	71	920	995	0	1556	1415	14	2899	2788	25	220128	218951	78	0.903198
117385	110945	83	37535	36110	75	1576	1855	15	1809	1717	18	4026	4043	30	312026	285669	83	0.904167
105145	98373	77	41007	37016	75	1716	1557	17	1690	1492	16	3701	3326	30	284827	247196	81	0.904167
135616	111704	84	54303	44376	81	1867	1657	20	2143	1589	24	4332	3143	35	345941	290919	88	0.905136
207808	148002	96	95887	70658	93	2887	2170	26	3075	2429	29	6928	4811	44	518586	375540	98	0.909013
139464	126650	81	49097	42367	80	1160	1068	8	2250	1811	21	3956	3518	31	373558	316663	85	0.909013
144728	116185	86	50382	40465	82	1928	1773	20	2436	2033	25	5380	4297	37	385396	317950	88	0.910951
105703	92925	83	40735	35590	76	1420	1335	12	1329	1312	14	3849	3365	31	281666	249773	85	0.91192
109539	101682	86	36026	33113	74	1556	1400	15	1884	1802	17	3892	3550	31	281401	263849	80	0.91192
166443	130039	87	61970	48842	84	2883	1969	27	2855	2178	28	5671	4177	40	403294	320602	91	0.913858
126286	101343	92	48660	39809	81	1642	1456	16	1994	1702	21	4215	3434	33	294507	245064	87	0.914827
123535	110726	87	48311	42450	79	1630	1320	16	1942	1772	20	4265	3709	32	301334	272682	85	0.916765
122892	112356	79	44471	40006	76	1681	1455	15	1881	1907	19	3907	3585	31	282658	255612	82	0.916765
129483	111084	82	51295	43987	79	2102	1559	18	2160	1810	23	5094	4532	34	341553	304389	86	0.916765
127325	112291	79	59276	52281	79	1823	1401	17	2001	1659	19	3978	3699	30	311454	273302	85	0.917735
122221	106949	81	49448	43554	78	1760	1659	19	1823	1457	19	4641	4197	33	325925	290112	85	0.917735
174974	138283	91	59406	47351	83	2526	1882	25	2879	2070	30	5860	4528	39	426794	333092	92	0.918704
162795	128678	88	58776	46199	84	2006	1603	18	2286	1726	25	5649	4317	40	421940	339352	90	0.918704
82169	83654	70	29927	30131	70	1202	1270	11	1503	1427	13	2982	2845	24	223549	217921	78	0.920642
68518	69288	70	22804	23236	50	1129	1225	9	935	1184	8	2301	2200	22	187048	178016	74	0.924518
140241	126785	87	55383	47465	80	1763	1604	19	2265	2075	21	4963	4509	33	329651	300373	87	0.925487
96179	96009	73	18755	18585	46	1209	1232	11	1640	1617	14	3605	3598	27	249575	239722	77	0.925487
126174	113583	80	50014	44993	76	1534	1240	13	1812	1677	19	4102	3896	31	308910	272063	82	0.928395
172695	134961	87	59768	46919	83	2556	1838	25	2572	1946	26	6108	4792	41	439056	336767	89	0.929364
130844	115275	81	39532	33083	76	1594	1309	14	1911	1626	20	3724	3207	32	285240	244972	81	0.929364
65315	64945	71	16944	16912	45	913	890	0	1055	978	0	2283	2262	21	156513	149947	74	0.930333
219820	162870	95	76106	56401	89	3122	2077	29	3358	2471	32	7452	5482	44	536901	397059	94	0.931302
118874	118978	76	25957	26067	56	1959	1764	19	2157	2115	20	4939	5043	32	396412	372945	79	0.931302
265978	180051	105	110389	76094	102	3619	2637	30	4115	2569	36	8719	5863	49	623708	421189	108	0.932271
116235	113682	75	36770	35621	74	1603	1498	16	2074	1830	20	3761	3738	29	288261	276576	80	0.932271
95479	91752	79	31044	28815	72	1379	1297	12	1810	1710	18	3508	3206	29	225411	211120	77	0.93324
73611	72034	83	27134	26925	65	912	864	0	764	846	0	2064	1939	20	161534	151205	74	0.934209
108226	106217	79	38881	38308	73	1520	1694	15	1719	1404	18	3940	3857	29	249340	237549	77	0.934209
122729	107038	85	37448	32530	77	1747	1273	15	2075	1790	20	4030	3581	31	289083	258695	84	0.935178
137612	114097	92	44356	36111	82	1878	1622	18	2073	1556	22	4615	3966	34	357925	292519	87	0.937116
147314	122264	83	59739	49745	83	2002	1746	18	1797	1465	22	4649	3726	35	357624	291441	89	0.937116
101444	100731	75	36802	36326	72	1611	1287	16	1565	1525	16	3152	2997	27	238809	235301	76	0.938085
73915	74518	70	18690	18874	47	1325	1306	11	1449	1482	13	2958	2876	27	200858	193953	76	0.938085
118086	107798	80	47040	42884	76	1419	1222	13	1864	1658	19	3970	3805	31	284045	258240	82	0.940024
96162	90189	89	32612	30063	73	1395	1435	14	1507	1170	12	3360	3217	26	250139	227015	79	0.940024
66966	67501	70	20450	20250	50	1312	1149	10	1174	1221	10	2605	2417	24	181279	183346	74	0.942931
106810	104670	90	41560	41081	72	1397	1378	13	1488	1366	14	3321	3218	27	254057	243526	77	0.942931
88494	86191	79	33313	32976	71	1510	1423	14	1283	1436	15	3072	2882	27	231886	226113	77	0.946807
139037	112922	100	51865	42302	83	1993	1643	20	2211	1603	20	5215	4364	36	356643	290340	100	0.947776
156521	138014	95	55181	48127	81	1889	1594	19	2451	1982	22	4855	4237	34	383889	340538	84	0.949715
181352	161911	82	80017	71954	81	3308	2794	29	3690	3189	30	7614	6926	40	531711	473735	84	0.950684
82363	82883	74	29273	29037	64	1240	1250	11	1238	1306	12	3199	3183	27	231188	225332	75	0.950684
225110	167542	94	79444	58541	91	3199	2285	29	3330	2519	31	7482	5690	44	578651	433958	98	0.95456
178650	158286	84	58948	51095	84	2639	2332	24	2808	2543	25	6121	5318	38	448435	393895	87	0.955529
84759	86011	72	21505	21476	49	1074	1075	6	1327	1172	10	3289	3028	28	222710	220496	77	0.957467
92564	86282	83	36914	33965	73	1512	1355	13	1695	1349	16	3452	3155	27	256831	235162	79	0.958437
82271	83919	73	39432	39534	71	1243	1387	12	1596	1578	16	2821	2793	26	233641	228597	77	0.958437
62118	62932	79	21965	22331	53	770	701	0	978	884	0	2129	2029	20	142233	140681	72	0.961344
122295	106921	79	47768	40526	78	1593	1484	15	1896	1732	19	4722	3942	35	317289	278605	81	0.962313
89335	89012	73	41033	40934	71	1367	1466	13	1370	1393	14	2653	2513	24	203530	201587	76	0.963282
242773	182503	98	71703	54967	92	3308	2381	30	3779	2701	34	8616	6583	45	635174	490285	99	0.964251
105762	100904	87	41285	40259	75	1162	1056	6	1428	1447	14	3078	3137	26	235433	231730	76	0.96522
86974	86477	74	32349	32022	70	1501	1486	14	1342	1336	13	2794	2826	25	245768	245281	77	0.968127
155855	124218	87	62856	50674	83	2075	1756	21	2205	1718	22	5001	4002	37	330500	273975	88	0.969097
118574	111768	78	40693	38452	76	1322	1320	11	1858	1594	18	3426	2934	29	276447	255773	82	0.970066
69458	71427	69	28902	29146	68	1062	1160	8	922	926	0	2542	2507	24	176317	170678	72	0.971035
83546	83382	73	32005	31321	71	1378	1338	11	1197	1329	12	3059	2827	26	221651	205939	77	0.972004
133649	130556	79	50468	49141	75	1971	1888	20	2083	2059	20	5361	5143	34	378555	356741	81	0.972004
103319	100221	81	42673	42261	74	1637	1550	15	1646	1556	17	3285	3283	26	234658	223785	81	0.972973
92010	90246	83	25593	25408	58	1269	1450	13	1466	1452	14	3343	3146	27	248233	239875	80	0.973942
69556	70649	72	26945	26869	65	921	912	0	1121	882	0	2540	2604	23	206882	202822	75	0.976849
69125	72459	68	26744	27189	59	800	981	0	1268	1243	12	2388	2350	22	202819	196564	75	0.977818
167190	138407	91	49410	39616	83	2387	2006	21	2778	2251	27	5751	4577	40	461036	386725	91	0.980726
211415	160177	90	73342	55961	90	2948	2066	29	3383	2516	32	7135	5434	42	531517	416910	95	0.980726
151527	138656	94	53230	49131	77	1887	1827	21	2033	2003	22	4355	4239	31	397484	359078	81	0.980726
93989	93536	80	34018	34094	71	1150	1336	12	1697	1672	16	3401	3296	28	235398	229488	77	0.981695
74129	75165	71	29996	30265	65	1062	1148	8	1005	1140	8	2627	2728	23	193495	192083	72	0.981695
97962	97501	73	38693	38967	72	1400	1363	14	1910	1849	17	3971	4108	29	296335	284549	77	0.983633
100941	95426	77	34025	30288	76	1579	1600	15	1702	1554	18	3664	3155	30	278092	250618	82	0.984602
91310	91160	85	34343	34617	71	1214	1163	9	1701	1674	17	3296	3055	26	215898	208756	73	0.984602
143635	118838	87	52291	43087	82	1943	1452	19	2077	1880	23	4959	3857	36	340641	280660	88	0.985571
96918	88876	77	38840	34951	76	1404	1136	12	1629	1409	16	3384	3001	29	249233	221292	79	0.987509
174232	136443	100	64690	51466	86	2687	2124	25	2615	2085	26	5905	4548	39	381596	304855	91	0.987509
120594	109654	78	48444	42451	76	1750	1462	17	2131	1702	22	4529	3958	33	311539	274496	83	0.987509
94069	94876	72	18152	18292	44	1213	1163	9	1724	1914	17	3630	3551	28	255868	242383	77	0.991386
276934	187477	107	95106	63872	103	3896	2420	35	4606	2893	40	9887	7076	50	744344	521025	110	0.993324
101068	99942	77	33461	32911	72	1243	1198	10	1280	1308	13	3433	3378	27	230757	219181	77	0.993324
105589	90930	90	41590	34502	77	1705	1345	17	1868	1547	17	4219	3669	33	323149	267454	83	0.994293
92451	90317	75	30848	30637	72	1394	1398	14	1314	1439	14	3052	3123	25	216724	206423	78	0.9972
117158	102241	83	36747	30870	76	1773	1467	18	2048	1812	21	4302	3671	33	308967	264292	83	0.9972
87348	86414	79	27956	27457	70	1231	1173	10	1312	1321	13	2976	2715	26	215797	217083	75	0.998169
89430	87898	81	28962	28686	69	1200	1066	5	1302	1294	11	3320	3152	27	234800	220212	76	0.998169
145223	137906	83	39644	37759	78	2141	1861	20	2559	2351	24	5515	5141	34	413691	384839	84	1.00205
112023	110300	77	25309	25139	57	1543	1628	16	2106	1917	20	4385	4243	31	315048	303053	79	1.00205
77258	78422	70	27532	27464	63	1194	1242	10	1107	1049	5	2552	2734	23	221122	216109	74	1.00205
89162	86537	82	27859	27863	66	1202	1356	11	1322	1371	13	3010	2825	25	231664	225254	75	1.00302
174491	144955	88	44824	36162	81	1990	1500	20	2536	2067	25	5864	4685	39	415949	345862	93	1.00398
99569	98043	80	50578	49788	73	1657	1637	17	2023	1661	18	3630	3410	29	263139	258534	79	1.00689
83304	80839	74	18412	18387	45	1365	1327	12	1348	1431	13	3240	3083	26	248746	240890	76	1.00689
122194	101928	80	51030	42843	79	1895	1651	19	1719	1409	19	3984	3153	32	312243	266414	84	1.00786
157605	125273	90	58114	46281	82	2393	1798	24	2352	1833	23	5232	4146	39	375222	295885	88	1.00883
126058	107259	97	46771	38549	84	2216	1772	20	2029	1731	20	4889	4023	36	343359	288110	97	1.00883
176033	128717	92	58186	41685	86	2349	1613	25	2301	1836	25	5966	4358	42	467380	335937	91	1.0098
125470	113340	80	44706	39529	78	1974	1690	19	1976	1818	20	4640	4101	34	328531	300265	81	1.0098
72364	72302	70	37597	37801	70	1191	1139	9	917	1168	10	2508	2653	22	186230	185583	77	1.01174
102782	101412	74	36905	35932	74	1377	1321	12	1887	1773	17	3720	3492	29	274610	257817	80	1.01271
237337	174372	93	110355	85174	93	2756	2037	28	3903	2774	35	8656	6317	48	604860	426298	100	1.01368
156332	128030	83	47882	38387	82	1867	1513	18	2454	1799	25	4960	4198	35	413319	331672	87	1.01464
116200	99024	81	48002	40240	78	1573	1321	16	1797	1358	17	4049	3404	33	297392	249441	82	1.01464
100074	86086	83	39978	33849	77	1484	1246	14	1331	1027	6	3487	3047	30	238498	209281	81	1.01561
96225	94152	78	27558	26998	67	1639	1468	16	1587	1598	15	3833	3755	29	255974	250531	77	1.01561
140685	121827	91	54246	46203	80	2234	1975	20	2100	1992	22	4468	4006	33	333346	291697	88	1.01658
93801	92149	74	29440	29095	71	1382	1311	12	1414	1328	14	2926	2779	27	223879	211356	81	1.01755
124161	106693	90	51023	43591	78	1569	1330	12	1789	1577	19	4442	3707	34	332572	279552	83	1.01852
94426	88611	80	35780	32857	73	1592	1418	16	1701	1697	17	3854	3683	29	265957	249274	80	1.01852
99460	101249	73	25269	25061	58	1777	1877	17	1853	1589	17	4205	4113	30	313095	304418	78	1.01949
238724	172389	98	90491	66636	98	3521	2389	31	3909	2521	35	9100	6732	48	670895	491367	103	1.01949
245426	182678	100	80462	59699	91	3484	2578	32	4119	3004	36	8831	6964	44	677952	521698	95	1.01949
94862	93067	74	40529	39492	71	1413	1309	12	1750	1629	16	3517	3306	28	257809	250195	77	1.01949
105142	103783	75	41264	39792	74	1808	1702	17	1769	1817	20	4108	4084	29	302316	290180	79	1.02046
80003	81234	72	38425	38293	71	988	907	0	1342	1217	12	2654	2663	24	211362	208778	78	1.0224
118521	101209	80	45810	38835	79	1853	1504	19	1853	1498	20	3916	3282	33	319684	266433	84	1.02337
113999	103842	86	44076	39430	78	1505	1450	15	1848	1346	18	3900	3464	31	285678	259598	82	1.02627
75839	77723	70	22183	22589	50	1402	1244	14	1446	1377	13	2690	2774	24	190427	184130	77	1.02627
104924	94824	85	38706	34889	75	1667	1453	14	1595	1426	14	3417	3171	28	248881	227965	79	1.02724
165068	135148	91	54787	43854	83	1968	1351	23	2459	1866	24	5237	4047	37	429762	355083	89	1.02724
115795	107198	75	47620	42979	76	1842	1739	17	1965	1624	20	4408	3805	33	318669	280422	82	1.02724
69077	70482	69	27836	28001	60	958	886	0	1055	1165	9	2499	2435	24	190385	190559	74	1.02821
194706	151619	85	64629	50474	85	2818	2102	27	3302	2368	33	6917	5227	41	483133	362741	91	1.02821
135742	113499	85	46270	37974	80	2188	1789	20	1966	1613	21	4618	3767	35	330952	272184	85	1.02918
99422	97734	75	40323	39092	72	1255	1158	10	1845	1711	19	3464	3403	27	254078	248304	77	1.02918
113401	96274	80	38527	32178	78	1454	1239	14	1643	1252	11	3191	2817	29	258692	220419	84	1.03015
100323	98948	84	43284	42899	73	1735	1757	16	1749	1630	18	3210	3073	27	254026	240844	80	1.03403
207470	165784	92	86567	73137	88	3108	2331	27	3476	2733	31	7178	5568	41	540484	432818	97	1.03596
162526	129849	89	60926	49224	83	1938	1451	18	2587	2114	26	4902	3962	36	360080	284134	93	1.03693
168768	133741	88	56594	45966	84	2062	1799	19	2686	2186	27	5965	4756	39	455080	356751	92	1.0379
62853	62742	77	19361	19193	48	1034	1318	11	1180	1086	7	2353	2310	23	170730	164261	72	1.03887
88116	89249	71	27193	26874	69	1380	1475	15	1321	1365	13	3234	3255	27	243033	233742	78	1.03984
117772	114566	76	35558	34789	74	1593	1521	14	2541	2262	22	4989	4722	33	367884	357588	80	1.03984
114343	110307	84	35551	34097	74	1833	1760	18	1894	1749	18	3740	3694	28	284571	269464	79	1.03984
139282	116036	84	47536	38663	80	1776	1317	18	2302	1853	22	4254	3440	34	333676	281569	84	1.03984
324341	205215	107	122568	76485	105	4701	2950	38	5688	3475	43	11667	7225	56	926218	602113	109	1.04081
143217	128118	83	43233	37621	78	1553	1307	14	2157	1946	22	4858	4213	35	317049	293999	83	1.04081
164675	135069	89	49650	40468	81	2315	1766	22	2724	2428	25	5683	4667	38	405726	335722	86	1.04081
301539	193483	112	108657	70854	106	3956	2469	34	4551	2810	39	10247	6874	53	770040	506226	113	1.04081
130591	121819	79	39272	35773	77	1888	1648	19	1980	1760	21	4818	4497	34	357287	340543	80	1.04178
107663	100336	78	40715	37659	74	1935	1842	17	1650	1667	16	4075	3755	31	286562	260901	79	1.04178
81960	80904	73	22862	22820	50	988	1126	8	1215	1195	11	2501	2473	23	193058	190426	76	1.04178
52111	52412	77	15789	15990	43	589	627	0	844	885	0	2049	2098	21	126373	122778	71	1.04275
161301	129187	94	58117	46943	83	2104	1785	21	2209	1848	23	5340	4315	37	396572	316996	91	1.04275
184266	145523	86	63509	49961	83	2477	1782	25	2529	1873	26	5930	4594	41	394031	306810	90	1.04275
132289	117962	88	54410	48490	78	1696	1627	16	2045	1777	20	4136	3692	31	276959	254393	83	1.04372
101912	99263	77	33192	32523	72	1425	1132	10	1710	1636	17	3887	3792	30	288625	281361	79	1.04469
73644	73420	77	31555	31638	69	1122	1112	7	1188	1127	8	2165	2107	21	175533	161982	77	1.04662
152128	139776	88	49683	45992	79	2198	1630	22	2493	2418	25	6124	5636	35	468840	426660	87	1.04759
104177	96870	79	34422	30972	76	1440	1214	14	1545	1473	15	3432	3279	28	264848	239181	78	1.04759
125345	121849	81	27332	26953	59	1977	1934	19	2491	2527	24	5251	5180	33	430676	420219	82	1.04856
69125	68402	77	19193	18920	50	1358	1092	9	1168	1152	9	2398	2217	22	185977	175146	87	1.04856
128533	108961	82	46511	39253	78	1574	1438	13	2077	1709	22	4568	3792	34	329049	274345	84	1.04856
104584	104017	75	53413	51900	74	1796	1681	16	2091	1894	19	3665	3579	28	258163	246273	78	1.0505
99378	98205	76	41547	41307	72	1207	1187	10	1858	1569	19	3532	3438	28	256743	250492	78	1.05147
80270	79867	75	33854	33679	70	1080	965	0	1396	1123	11	2742	2528	24	209951	204550	75	1.05341
211885	167046	90	63015	48467	85	2600	2040	27	3172	2619	29	7211	5476	44	521770	407812	91	1.05341
67009	67931	70	17784	17821	43	1141	1175	8	1298	1225	11	2329	2488	23	192400	190089	72	1.05535
122717	109171	89	49309	43049	78	2155	1917	22	2100	1946	20	4615	4081	34	344665	297958	84	1.05632
88836	87832	90	21559	21525	47	1446	1419	13	1435	1324	12	3694	3585	29	251799	243539	76	1.05922
83392	83477	77	22676	22640	51	1088	1085	7	1590	1400	14	2882	2786	24	201830	196594	75	1.06213
160807	129627	89	54356	44323	82	2169	1882	21	2451	2006	26	5880	4700	39	454891	357858	91	1.06504
131042	115615	85	44069	38179	79	2054	1675	20	2070	1910	21	4765	4157	35	345058	306406	82	1.06601
160924	144259	98	58463	51788	81	2139	1952	20	2506	2362	25	5523	4972	35	377967	335776	88	1.06698
154835	126608	102	62071	50496	91	1910	1437	16	2285	1820	22	4819	4010	33	364931	303553	102	1.06698
166959	144431	86	54003	45711	83	2304	2090	22	2797	2289	26	5460	4807	36	420739	359372	87	1.07182
88994	89573	76	32195	32412	71	1084	1006	2	1665	1388	14	3359	3323	27	232095	224515	76	1.07182
71832	71548	72	26298	26446	63	892	902	0	1383	1291	12	2338	2178	22	171604	166761	74	1.07473
93782	86875	82	39497	35406	75	1233	1157	9	1630	1340	13	3295	2904	28	267365	243200	80	1.07473
113851	107328	83	44751	41535	74	1422	1357	14	2071	1681	20	4585	4377	32	308565	286216	78	1.07473
174917	141078	85	80889	66779	84	2766	1917	26	2713	1883	26	6700	5387	39	444519	355732	88	1.0757
89773	89663	74	28589	28391	60	1441	1213	13	1102	1084	6	3217	3232	27	241025	229592	76	1.0757
74430	75756	70	20076	20305	46	1344	1315	12	1239	1124	10	2402	2388	22	188694	177977	75	1.07667
146079	125693	81	64654	56221	81	2256	1888	21	2460	2215	23	5128	4384	35	372542	323430	85	1.0786
197931	146141	107	74869	54827	92	2766	1978	27	3243	2238	32	6845	5093	42	524443	380881	108	1.0786
136961	118887	84	50896	43417	80	1868	1594	18	2364	2033	22	4759	4077	35	335688	291570	86	1.08345
96952	97432	81	30011	28942	70	1431	1418	13	1813	1528	16	3650	3607	28	245120	236894	76	1.08345
72901	72843	73	22171	22358	49	1337	1501	12	1467	1434	14	2873	2731	25	232219	230376	75	1.08345
131530	120080	92	46701	41798	77	1566	1528	15	2190	1804	21	4996	4625	33	365025	332494	82	1.08345
185760	141692	89	64740	49592	86	2265	1936	21	3028	2275	30	6059	4636	39	432412	321945	91	1.08345
143903	131190	80	59233	53369	79	1599	1408	16	2110	1704	22	4755	4118	34	360579	323419	84	1.08442
96581	93620	91	35626	35373	72	1469	1495	14	1411	1247	12	3122	2988	27	243677	235643	78	1.08442
78103	78072	73	26527	26256	59	1051	1000	1	1194	1069	6	2530	2553	23	205325	202299	76	1.08539
170659	92776	114	49206	29326	112	3039	1891	28	3472	2080	34	7804	5329	62	543218	325879	119	1.08539
108093	106267	75	30494	30136	71	1628	1369	13	1810	1650	16	3906	3773	30	290514	283849	79	1.0883
128600	119852	79	52582	47331	79	2214	1886	21	1976	1777	21	4459	4275	31	306522	285799	83	1.0912
162952	131591	85	46467	38248	81	2163	1605	22	2787	2069	27	4760	3919	35	371723	297655	89	1.09217
123941	108511	83	44937	38992	77	1534	1386	16	1715	1536	16	3813	3383	30	305840	266174	83	1.09314
88827	87921	84	42655	42571	70	1211	1246	11	1500	1366	14	3423	3408	27	250760	245287	76	1.09702
124208	116378	94	43631	39426	94	1643	1529	16	1873	1615	19	4372	3863	31	324445	297338	94	1.09702
181871	153046	98	71427	62376	86	2494	2208	23	2711	2277	26	5544	4833	36	448582	391616	91	1.09799
91755	90337	81	25222	25157	55	1475	1386	15	1806	1813	19	4012	3702	30	285513	277108	77	1.09799
102660	101400	85	39507	38593	73	1506	1371	16	1776	1864	18	3296	3009	27	254657	247871	79	1.09896
84726	84776	77	36538	36234	71	1316	1297	11	1270	1131	9	2755	2860	25	211603	205030	79	1.09992
87679	88631	78	48340	48610	71	1185	1327	10	1391	1550	15	2830	2720	25	225675	222977	74	1.10186
132410	119046	81	46196	41499	78	1913	1626	20	2266	1862	21	4452	3796	33	338736	309587	84	1.10283
107211	106281	77	43905	43361	73	1380	1429	13	1581	1585	16	3419	3209	27	235462	225206	77	1.10283
130901	117793	81	46122	40876	78	1834	1529	18	2022	1918	20	4693	4199	33	342475	296697	84	1.10283
104204	100977	76	41706	39087	74	1525	1419	15	1711	1582	15	3502	3232	28	243925	228151	78	1.1038
61937	60866	76	24716	24733	60	837	936	0	1005	914	0	2120	2217	20	166230	165413	75	1.10477
105912	101463	77	41138	39560	74	1406	1311	12	1621	1681	17	3898	3841	29	288211	271052	81	1.10574
93867	88369	77	36616	32937	74	1387	1218	10	1801	1662	17	3792	3527	30	275184	254084	79	1.10671
111801	106969	88	38491	36352	76	1944	1675	17	1849	1656	18	4249	4006	31	334628	306120	93	1.10671
99188	95919	82	35480	35129	71	1608	1635	17	1702	1586	15	3407	3373	28	249161	233291	77	1.10768
274424	172302	113	96231	61410	109	4027	2669	33	4541	2794	40	9254	5970	49	706668	450831	111	1.10768
262150	183573	111	92683	65531	99	3215	2204	30	3899	2863	34	8352	5669	47	626338	435163	106	1.10768
217082	166569	90	61986	48120	89	3488	2448	30	3969	2874	35	8107	6195	44	621016	466299	94	1.10865
94691	89935	75	37644	35373	72	1118	1050	5	1366	1290	13	3165	2981	28	267133	253478	79	1.11252
157088	134735	91	53955	45812	81	1926	1605	19	2307	2000	23	5332	4560	37	361893	312922	88	1.11737
62073	62687	71	19059	19499	44	839	926	0	663	828	0	2116	2146	20	137276	139642	73	1.11737
89536	88515	75	25431	24393	59	1313	1143	11	1554	1414	16	3394	3396	27	240226	230851	76	1.11834
147904	134637	82	56065	51201	79	1747	1596	17	2380	2133	22	4849	4462	32	338602	311837	84	1.12318
83358	82822	73	32564	32362	70	977	1175	8	1328	1408	13	2841	2737	26	212612	206762	76	1.12318
81699	81753	76	28810	28815	57	1460	1104	10	1326	1320	14	2933	2728	25	238784	236536	75	1.12318
92431	93008	72	34116	33093	72	1315	1383	13	1252	1374	15	3690	3577	28	280167	274600	77	1.12318
132816	114208	83	51173	43585	79	1497	1154	12	1720	1709	19	4627	3700	34	305207	255720	84	1.12318
103454	98257	76	40934	37794	73	1554	1381	15	1533	1382	17	3538	3262	28	258755	240906	77	1.12318
162792	130407	87	58682	46983	82	1858	1623	18	2598	2115	25	4955	3849	38	375295	302808	87	1.12415
65199	66561	70	15689	16126	40	768	838	0	1041	1031	4	2384	2434	22	187690	185719	77	1.12415
114983	113349	76	58237	57274	75	1706	1603	16	2231	2292	21	4345	4084	32	308910	297805	82	1.12512
98068	96637	78	41159	39151	74	1285	1288	11	1725	1655	18	3536	3675	27	252469	245762	80	1.12512
131558	124600	81	53272	50615	78	1689	1719	16	2118	1933	20	4480	4220	31	319517	303336	84	1.12609
86869	85049	89	26782	26420	64	937	1113	8	1465	1470	14	3234	3104	27	239256	225707	78	1.12609
62107	63806	69	21908	21789	52	916	818	0	992	676	0	2166	2034	22	154577	152226	74	1.12706
91322	87954	90	44296	44228	71	1375	1362	13	2183	1939	22	4201	4069	30	287154	279189	75	1.12706
82145	82003	88	35262	35171	70	1313	1357	11	1284	1196	9	2416	2416	22	196425	187783	77	1.12706
147891	118123	88	61492	50463	82	2012	1636	20	2159	1721	23	5469	4428	36	379944	315865	88	1.12803
68523	69576	69	30701	30943	69	748	838	0	979	1082	6	2506	2384	23	171765	168896	74	1.12803
110410	98440	80	37434	33018	78	1522	1424	15	1718	1580	18	3789	3385	30	279857	259485	82	1.12803
158888	128239	88	50394	41192	82	2354	1916	23	2056	1530	21	5016	4108	36	381039	310436	86	1.129
166596	142334	89	49887	41125	83	2389	1933	22	2855	2336	25	5762	4975	39	438749	372861	90	1.13094
71071	70455	72	19339	19496	45	1305	1202	11	1198	1107	9	2738	2594	25	205955	197809	77	1.1319
355153	232244	119	123851	79846	113	5041	3199	38	6009	3840	43	13468	8933	57	1.04858e+06	704628	117	1.1319
100513	98167	70	38313	35404	74	1563	1315	12	1611	1419	16	3655	3520	28	271461	251120	78	1.1319
80068	81329	72	19487	19695	45	1047	1037	5	1160	1170	10	2748	2784	24	205752	197501	75	1.1319
112587	99386	79	44892	39233	78	1439	1274	13	1772	1589	19	3894	3250	32	279832	239901	83	1.13287
218452	160005	91	69514	50013	90	2926	2218	28	3624	2600	33	7276	5445	44	574228	411648	97	1.13578
171035	152403	84	75910	68897	81	3197	2885	27	3902	3570	29	8366	7371	41	592555	552334	86	1.13578
190325	149384	101	71732	57199	86	2630	2099	24	2847	2332	28	6374	5030	41	448874	359728	90	1.13675
126160	110245	79	46246	39540	77	1909	1602	19	1746	1645	19	4467	3753	34	346195	294614	83	1.13675
81383	81693	72	27610	25343	64	1242	1176	10	1436	1222	13	3431	3224	27	217470	208207	75	1.13675
177410	140969	87	64312	51406	85	2221	1824	25	2974	2429	27	6835	5428	41	492510	401748	89	1.13772
114484	111499	86	45334	43716	75	1747	1574	16	2186	2267	22	4991	4736	32	362967	339890	80	1.13869
77041	77877	72	19884	19879	47	1540	1418	13	1227	1248	10	3010	2942	26	238481	232862	76	1.13966
65280	64504	71	25860	25487	59	868	953	0	1004	1100	7	2307	2105	22	179236	171983	74	1.14063
67759	68513	69	13785	13913	40	997	1071	6	1161	1283	10	2377	2369	23	175489	175554	72	1.14256
81308	83802	66	37427	37610	70	1090	1128	8	1387	1399	13	2746	2812	23	205501	194135	73	1.14353
146861	128251	83	44875	38323	82	2136	1897	20	2412	1944	22	5000	4270	35	374438	337697	87	1.1445
221627	166812	94	67556	49099	88	2899	2085	27	3179	2127	32	7291	5560	42	500835	380485	92	1.1445
198101	143194	89	83932	62300	88	2439	1853	24	3280	2267	31	7206	5311	43	504604	372876	92	1.1445
109906	107601	81	37190	36994	73	1494	1513	14	1881	1821	18	3774	3682	30	290009	282185	78	1.14547
109538	99433	78	46542	42157	76	1422	1244	11	1600	1468	17	3600	3345	30	277242	255209	80	1.14547
80472	80991	77	24790	24922	52	1405	1100	9	1425	1514	15	3073	2903	26	234856	233037	81	1.14547
77120	78487	71	23190	23481	51	1109	1131	7	1155	1043	7	2862	2702	26	213671	206550	76	1.14644
64287	64051	74	13980	13958	40	721	735	0	961	975	0	1863	1773	19	144096	139539	76	1.14644
135453	112758	91	50479	42496	79	1640	1382	14	1661	1327	15	4366	3560	34	301595	252601	85	1.14838
108459	99635	78	45230	41057	75	1551	1761	14	2000	1628	19	3824	3382	30	300879	264132	81	1.15032
75546	75806	77	21084	21257	47	1120	1009	2	1192	1190	10	2751	2743	24	215441	205365	75	1.15032
141067	117826	81	52951	43039	80	2102	1741	24	2401	1957	23	4987	3940	35	335937	268690	87	1.15032
70307	71800	71	22661	22972	51	1235	1204	10	1020	1157	8	2364	2359	22	186526	179781	75	1.15032
106397	98251	79	43228	38630	77	1458	1262	12	1850	1582	18	3773	3474	29	268413	234176	81	1.15129
150339	121191	97	54777	44161	81	1945	1658	20	2323	1824	24	4964	3929	37	375016	303955	86	1.15807
104648	103460	76	34702	34371	72	1410	1298	12	1207	1292	13	3491	3368	28	268849	258236	79	1.15807
119285	116802	75	68525	67285	76	1955	1996	18	2240	2087	21	4628	4407	31	342768	318133	82	1.15807
219193	191513	90	67612	58159	88	3608	2937	28	4216	3665	32	9501	8499	45	698641	630400	92	1.15904
98682	90712	87	34978	31954	75	1298	1363	12	1650	1497	17	3373	3105	27	279808	259613	80	1.16001
181677	156340	98	55018	46343	86	2301	1932	21	3046	2673	27	5761	4968	36	398697	345172	91	1.16582
159010	120404	86	64062	48162	84	2446	1914	25	2702	1807	29	5021	3691	38	420279	313894	90	1.16776
89906	86427	86	28472	28223	67	1018	939	0	1183	1220	11	2946	2871	25	217973	216687	75	1.16873
85850	85772	79	27666	28222	69	994	1029	4	1409	1464	15	2737	2910	23	219546	213573	74	1.16873
100890	101308	73	47960	47459	72	1662	1766	16	2080	1961	18	3590	3584	28	269866	258040	76	1.16873
145399	122964	82	63769	53528	81	1820	1556	18	2107	1566	20	4547	3988	35	335250	284709	85	1.16873
118557	106247	80	44093	38415	77	1669	1438	16	2084	1740	21	4194	3365	33	337758	290029	95	1.16873
192549	166667	87	95258	81704	84	3143	2631	27	3755	3051	32	7698	6671	43	577054	480486	87	1.16873
163574	130034	86	60922	47987	84	2184	1734	23	1944	1686	21	4767	3804	36	424774	329952	89	1.1697
207923	153527	101	72000	53975	89	3033	2169	28	3209	2274	31	7016	5157	42	571567	422705	94	1.17067
110000	95670	89	39070	33718	78	1582	1408	16	1625	1298	16	4027	3421	31	274480	241286	82	1.17067
74095	73782	70	21741	21558	50	1066	1041	4	1280	1025	4	2304	2198	23	182575	175429	73	1.17164
88758	88084	75	27330	27218	71	1198	1064	7	1517	1301	14	2998	2733	27	219609	210853	78	1.17261
133799	128433	94	46705	44752	75	1930	1887	18	2463	2104	22	5542	5513	33	439737	415346	81	1.17261
161521	137196	85	62731	52436	83	2482	1974	22	2114	1943	22	5109	4316	35	368423	307700	87	1.17261
72146	72703	77	19531	19612	47	1051	1071	6	1182	1174	9	2365	2330	21	192509	188589	74	1.17358
67400	68407	64	15878	15719	44	964	901	0	1024	1145	8	2444	2345	22	166927	158774	75	1.17745
100132	97708	74	37439	36083	73	1247	1227	12	1631	1521	18	3455	3291	27	229073	220270	79	1.18036
127531	104906	83	50413	40253	81	2058	1549	19	1906	1582	19	4534	3362	36	317587	253112	85	1.1823
119676	107626	82	52965	46631	78	1419	1229	16	2119	1918	20	4675	4232	33	370781	322693	83	1.1823
66506	66774	71	21649	22146	50	909	898	0	778	914	0	2157	2244	21	158145	153475	75	1.18811
67623	68183	70	20128	20065	48	1216	1189	10	1206	1165	9	2285	2214	23	178764	176253	73	1.18811
67507	65779	82	19016	19065	46	1261	1475	12	973	1035	4	2172	2245	21	174254	174307	77	1.19005
166487	130302	91	64636	50672	84	2396	1928	23	2379	1829	24	5029	4272	36	392293	311702	89	1.19199
139063	113178	95	47063	39416	81	1604	1422	19	1990	1809	22	4749	4122	34	345506	287413	86	1.19199
82571	81220	76	22474	22692	49	919	925	0	1007	941	0	2295	2288	22	209804	202860	77	1.19296
102971	100971	81	36016	34656	73	1801	1640	16	1898	1763	19	3715	3471	29	277135	266839	80	1.19296
145995	126897	83	51659	44649	80	1744	1522	17	2278	1825	23	4426	3882	32	343465	288738	86	1.19393
151365	115959	89	49691	38398	84	2251	1676	24	2346	1850	26	5456	4147	37	416490	319572	91	1.1949
63208	64310	70	24742	24795	56	786	689	0	1113	940	0	2293	2298	21	184088	175658	86	1.1949
95325	95388	78	27926	27591	69	1306	1234	9	1244	1286	11	3221	3257	26	236930	227619	76	1.1949
91807	86662	90	30950	30107	72	1289	1016	4	1502	1427	14	2875	2786	26	225511	216823	77	1.19683
71997	73673	73	15820	16014	42	833	794	0	1295	1380	12	2810	2751	25	225559	220542	75	1.19683
169365	128452	90	63433	48726	84	1945	1354	20	2547	1877	25	5092	3899	37	387363	298828	90	1.19877
68932	66230	87	22986	20812	83	1072	908	0	679	720	0	2330	2041	22	186111	166484	87	1.19877
87895	87527	73	34566	34470	71	1080	1227	10	1117	1164	10	2751	2878	24	198117	189755	80	1.20168
55414	57248	64	24269	24595	53	682	866	0	846	802	0	1599	1613	16	163570	156101	73	1.20168
75399	77808	71	30316	30007	70	1294	1292	11	1288	1623	13	3123	2940	26	248548	237853	77	1.20168
109386	106384	75	41840	38525	75	1765	1524	18	1885	1718	19	3810	3610	29	311201	295097	77	1.20168
147215	129433	82	53757	47170	78	1929	1497	18	1917	1643	21	3994	3441	32	352996	300503	83	1.20265
51788	50102	75	18005	18298	43	837	875	0	703	673	0	1795	1939	18	122878	124999	70	1.20265
103351	99285	81	41761	40797	72	1459	1599	15	1785	1755	18	4103	3839	30	297939	285971	80	1.20459
89590	89957	77	36261	36030	71	1204	1288	12	1369	1386	14	2827	2691	25	232408	224321	78	1.20556
148716	132724	91	52831	46461	81	2278	1985	22	2151	1943	21	5327	4879	34	429898	376806	86	1.20749
112876	107802	77	41485	37794	76	1662	1361	16	1927	1555	17	4106	3740	31	324330	306594	80	1.20846
153785	126450	86	52877	43895	83	1835	1517	19	2493	2008	24	5583	4692	37	369598	312158	89	1.2104
86002	87938	71	37601	37787	70	1532	1532	13	1554	1435	16	3434	3637	28	261004	250377	75	1.2104
143024	114712	84	52720	42290	81	1868	1506	21	2124	1593	25	4369	3690	34	330614	263745	86	1.2104
297781	191039	111	98741	62762	101	4137	2777	35	4924	3374	39	10619	7003	51	803111	535613	107	1.21137
206440	152400	97	76832	57491	88	2506	1953	24	2986	2357	27	6826	4939	42	510085	382747	92	1.21234
256509	183652	110	88799	66002	91	3029	2214	28	4072	2829	34	8589	6163	48	607428	418781	96	1.21234
194426	148701	87	72204	54768	86	2384	1865	24	2929	2142	27	5943	4569	40	457512	348837	92	1.21331
141765	133171	81	45142	42573	78	2131	1955	20	2163	1927	21	4508	4144	31	355066	338081	81	1.21331
167442	125982	89	63765	48351	86	2308	1347	25	2455	1803	27	5561	4039	39	420088	310107	95	1.21428
242647	175451	96	78035	55699	94	3316	2279	30	3534	2644	32	8356	5856	45	635857	460728	101	1.21525
68270	68476	72	26576	26633	60	877	761	0	1062	1004	1	2354	2315	22	182113	174662	74	1.21622
73989	76181	66	20786	20846	49	1154	1263	10	1380	1183	9	2737	2555	27	188699	181163	75	1.21622
124182	105353	83	45527	38472	79	1903	1591	18	2376	1760	26	4453	3633	34	323599	269989	86	1.21622
102301	103634	73	41594	41827	71	1681	1671	19	1641	1679	18	3643	3564	29	287075	281114	77	1.21622
71290	68782	76	26431	26167	60	758	971	0	1389	1189	12	2323	2239	22	175024	172801	72	1.21815
127963	104474	86	51149	41714	80	1442	1283	12	1581	1591	18	3745	3207	32	281536	229115	86	1.21912
56945	57833	69	19807	19874	47	545	771	0	847	812	0	2296	2276	23	155947	155244	72	1.22106
114792	106262	78	43496	39181	76	1312	1320	10	1650	1342	16	4114	3892	32	286939	259345	82	1.22106
180630	140349	89	63646	49239	86	2184	1715	23	3027	2239	30	5801	4572	39	449015	337081	91	1.22106
160970	127067	84	58348	44712	83	1797	1491	20	2153	1830	22	5170	3879	38	379517	289945	87	1.22106
94082	81417	78	37641	32757	75	1186	933	0	1320	1127	10	3381	3006	29	260233	227184	81	1.223
108105	96058	86	38578	33890	75	1120	1191	10	1525	1361	16	3793	3283	30	295672	276498	79	1.22591
209151	155654	93	69611	50804	90	2220	1458	21	3201	2260	30	6695	4990	41	522239	388702	94	1.22591
124067	114792	81	49272	45436	75	1662	1829	16	1917	1765	19	3770	3667	30	282955	267295	80	1.22591
114137	112787	78	39449	38765	73	1675	1285	16	1479	1347	14	3784	3479	29	251244	242286	78	1.22688
99505	96903	80	21739	21752	48	1242	1427	12	1306	1323	13	3372	3139	27	239300	230978	79	1.22688
198030	174754	88	78310	69800	84	3272	2856	27	3005	2504	27	6571	5802	37	501042	458683	89	1.22881
63082	65238	71	16283	16385	42	1017	921	0	940	976	0	2328	2184	22	168421	166939	73	1.22881
88682	87567	74	24752	24655	56	1341	1342	12	1628	1519	17	3506	3459	28	277331	264200	84	1.22978
122379	107808	88	38564	33304	76	1505	1396	14	1813	1507	18	3947	3503	31	287876	253319	83	1.23075
259165	189397	95	89803	65015	93	3032	2049	30	3683	2764	33	8609	6249	45	631995	462944	101	1.23075
101333	101491	81	25684	25669	61	1614	1506	16	1519	1310	14	3918	3748	29	300716	293527	77	1.23172
120763	101256	95	43606	36062	79	2074	1686	18	2014	1731	21	4240	3396	34	295222	242487	85	1.23172
153007	118996	86	60447	47499	85	2014	1658	21	2266	1887	24	5603	4212	39	405995	302604	91	1.23269
189046	135164	89	54767	39421	87	2522	1765	25	2549	1901	28	5982	4269	42	438006	321463	91	1.23366
66946	67927	76	23014	23192	50	756	875	0	949	889	0	2399	2474	22	167555	165328	73	1.23366
270700	188812	99	81831	56730	92	3170	2385	28	3963	2746	37	9555	6806	50	682276	484589	95	1.23463
125892	105675	82	54415	44956	80	1867	1438	18	2006	1587	19	4201	3458	34	316313	254555	84	1.23463
101419	98745	77	31038	30135	73	1394	1565	13	1467	1566	15	3274	3110	26	243825	235953	78	1.23657
73160	73004	72	26336	26228	60	976	939	0	921	926	0	2607	2594	23	182515	177817	73	1.23754
109766	105087	78	39111	35067	77	1513	1463	16	2151	1995	21	4332	4168	31	337831	325484	80	1.23754
136598	113170	98	60186	49336	98	2240	1687	21	2026	1684	19	4575	3363	35	349425	271307	98	1.23754
131499	116442	80	52556	46958	78	1642	1435	16	2048	1775	21	4683	4309	33	318585	279824	81	1.23754
278462	185097	103	94499	61635	100	3969	2876	32	4117	2676	36	9171	6221	49	711308	477892	103	1.23754
85957	83780	75	19431	19244	47	965	893	0	1396	1314	12	3291	3383	27	237155	230992	77	1.23851
245847	200584	93	119129	92697	93	2668	2283	24	3287	2914	30	7269	5853	43	969771	825875	96	1.23851
110894	99925	84	32209	28098	76	1340	1151	9	1519	1531	15	3421	2892	30	261483	226344	80	1.24044
125002	112802	84	47208	42021	77	1742	1874	17	2016	1936	19	5032	4727	33	354894	322248	83	1.24141
96318	91746	77	38221	36429	74	1411	1398	13	1801	1649	18	3419	3247	27	274981	263813	91	1.24141
78797	77792	77	14162	14180	40	1040	1164	9	1117	1124	9	2374	2417	21	167677	167015	74	1.24238
74802	73563	72	15031	15237	41	958	1000	1	1056	1260	11	2484	2424	22	187566	190823	74	1.24238
68713	69768	76	22257	22368	49	705	828	0	991	1112	9	2164	2190	20	168263	160868	75	1.24335
92749	89748	90	36073	34802	73	1143	1110	8	1440	1359	14	3430	3392	28	249632	234387	90	1.24335
146270	116634	85	58040	46037	83	2377	1933	22	2010	1554	21	4622	3674	35	329379	260102	87	1.24335
289051	193035	104	93637	62795	103	4359	3044	35	5396	3605	42	11492	7558	52	865372	590532	109	1.24335
146491	140425	78	77843	73829	77	2503	2355	23	2756	2563	24	5393	5036	35	428340	402405	80	1.24335
64211	64509	69	17355	17357	44	1005	875	0	988	1087	6	2221	2294	22	166997	160521	75	1.24432
201504	162770	92	69817	56479	87	2700	2194	23	3212	2520	28	6053	4882	40	484905	402582	91	1.24529
345085	235524	124	108974	76568	121	5514	3608	37	6526	4601	41	14738	10317	58	1.04858e+06	831211	126	1.24529
88429	85719	76	29021	28879	71	1125	1211	9	1249	1241	13	3182	3254	26	209054	205353	76	1.24626
114460	112025	76	47313	44853	75	1734	1547	17	1817	1538	17	3780	3600	30	276241	264192	79	1.24723
136861	111763	99	50267	39865	89	1950	1692	20	2052	1590	19	4643	3601	35	333841	272036	99	1.24723
102668	101844	76	27413	27057	62	1575	1829	16	1923	1843	19	3915	3784	29	286963	279194	77	1.2482
73375	75654	65	21542	21709	46	977	905	0	1150	1219	10	2708	2729	23	204088	197781	76	1.2482
76839	77951	73	38264	38173	70	982	1004	1	955	1056	5	2496	2469	23	201010	185172	88	1.2482
106770	97952	79	42088	37150	76	1818	1644	16	1662	1318	15	4105	3718	32	275304	249295	80	1.2482
65662	64143	74	21742	21596	48	894	879	0	1000	897	0	2228	2073	22	172405	166548	76	1.2482
80864	80663	72	29428	29252	69	1120	1094	8	1271	1231	11	2866	2941	24	238506	229944	77	1.24917
50647	50712	82	10511	10682	37	606	730	0	748	559	0	1672	1513	16	118080	116280	73	1.24917
121199	109420	80	41361	36692	76	1802	1562	18	1897	1584	20	4434	3977	32	338944	311231	81	1.24917
126759	105597	83	46026	38960	79	1690	1370	16	1947	1584	21	4363	3814	33	340898	282325	88	1.24917
123225	103673	82	47230	39544	79	1503	1182	11	2028	1480	20	4003	3591	32	288317	246249	87	1.25401
160948	129933	88	56789	44923	83	2274	1995	23	2349	1936	25	5630	4375	39	385386	306695	88	1.25401
117496	105755	79	45568	39839	77	1619	1523	15	1861	1559	18	4144	3565	31	309888	270284	84	1.25595
171458	147251	86	81094	69939	83	2230	2077	22	3119	2399	28	5054	4308	35	415273	348378	86	1.25886
129281	114236	92	44081	39202	78	1819	1546	17	2436	1956	24	4923	4336	34	352486	317558	84	1.25983
75920	77833	69	18067	18115	45	1319	1434	12	1606	1363	13	3109	3056	25	227370	231119	75	1.25983
250090	174452	101	85821	59682	95	3409	2308	32	4458	3173	36	9255	6480	49	713908	504683	100	1.26273
269469	186401	101	100114	70001	99	3868	2551	32	4658	3035	39	8965	6315	49	691644	475983	103	1.26467
220639	170054	96	71200	55233	90	2825	2114	26	3463	2589	32	7928	6360	44	621610	491842	95	1.26467
117102	111583	79	44403	39550	74	1384	1397	14	1783	1748	19	4539	4004	33	296422	272146	80	1.26564
79878	79686	72	23708	23744	54	1143	1314	12	1397	1612	16	3399	3247	28	253525	247425	74	1.26564
105813	103318	79	39135	38451	73	1438	1567	14	1977	1949	18	3901	3961	29	304234	296504	77	1.26758
267899	214524	95	175293	148870	95	7078	5388	39	8343	7127	42	17965	15288	61	1.04858e+06	1.01852e+06	99	1.26758
95268	87070	77	27901	24337	59	1597	1436	15	1829	1488	19	3451	2973	29	258433	232623	78	1.26758
89101	88034	89	33943	33858	71	1259	1165	10	1532	1511	17	3011	2914	25	235285	216840	77	1.27049
85341	84014	74	24421	24093	53	1096	1155	8	1319	1418	13	2905	2811	26	211620	211202	75	1.27049
166742	135501	85	65895	53419	82	2029	1783	21	2519	2141	26	5759	4510	39	444797	354096	89	1.27145
220386	155097	96	75042	52438	90	2735	1953	28	3465	2235	34	7832	5507	46	662787	473005	99	1.27145
112418	108604	76	33799	31987	74	1238	1304	11	1433	1473	14	3442	3501	27	212327	206083	78	1.27242
61865	63307	68	21313	21764	46	724	873	0	852	911	0	2067	2172	19	161614	157290	73	1.27242
88406	83588	90	30209	28897	72	1054	1119	8	1618	1499	16	3474	3126	28	243032	224054	90	1.27242
184875	143189	89	76840	59943	86	2692	2294	24	2786	2171	28	5970	4483	41	432504	335689	90	1.27242
112151	102833	79	46022	40926	77	2256	1949	20	2093	1716	24	4610	3996	33	307183	275875	84	1.27242
127020	107687	83	47560	39452	79	1646	1295	14	2053	1633	22	4445	3502	35	347389	293988	84	1.27339
86327	84690	73	21011	21064	49	1423	1256	13	1348	1381	13	3166	3152	26	253177	248700	76	1.27339
235023	171499	110	100678	76068	93	3252	2397	29	3791	2759	32	7748	5848	44	556774	415179	98	1.27436
130385	103430	89	47216	37613	81	1616	1386	15	1897	1410	22	4006	3332	33	327842	263273	89	1.27533
123377	117020	86	58188	55571	75	1698	1711	16	2262	2224	22	4663	4235	32	331539	310571	79	1.2763
110599	109083	84	39341	38822	73	1438	1372	15	1875	1879	19	4153	3928	30	309763	299567	81	1.27727
100031	97445	90	30381	30199	71	1295	1263	12	1852	1734	17	3921	3973	29	296810	284836	78	1.27921
120226	106710	92	38746	34701	77	1632	1631	16	1944	1664	21	4285	3737	32	311969	278850	84	1.28018
149354	120316	89	54486	44154	83	2257	1798	22	2473	1929	24	5582	4685	37	384954	324338	89	1.28308
179781	138376	89	56747	43611	86	2329	1585	24	2769	2153	26	6243	4750	41	459183	350133	92	1.28308
78568	81388	75	21975	22243	49	1189	1209	10	1402	1182	10	2848	2871	24	211548	204800	76	1.28308
134829	125616	87	68349	62939	79	1749	1564	17	2072	1835	20	4327	3912	33	292977	279246	86	1.28502
111601	115103	72	41086	39311	73	1735	1521	17	1962	1919	19	4421	4245	31	353352	335764	79	1.28502
104315	102283	86	32105	32160	71	1310	1285	12	1510	1477	14	4022	3777	29	321101	311055	77	1.28599
144210	118891	92	45751	38092	80	2216	1708	21	2236	1772	24	5456	4334	37	404904	351563	86	1.28793
155086	126973	85	62683	50721	83	1937	1742	20	2106	1832	23	5224	4352	37	387764	309539	88	1.28793
107116	104388	75	40889	39337	74	1468	1372	13	1955	1929	21	4284	4038	32	294191	269783	81	1.28793
88254	88553	77	36849	36464	71	1190	1145	10	1216	1364	12	3302	3308	26	213137	208065	77	1.29084
138650	117245	83	52575	44722	81	2282	1916	22	1758	1578	19	4316	3551	33	310640	255499	85	1.29084
309157	214824	123	118708	81549	107	4033	2897	32	5720	3921	40	12264	8324	54	933812	655705	114	1.29181
120274	101937	80	43968	36336	78	1469	1208	12	1847	1320	20	3772	3098	32	295161	247718	85	1.29277
78588	78734	76	31235	31537	70	922	1119	7	1195	1239	10	2626	2644	23	191964	179380	76	1.29374
93844	96057	73	44211	43849	72	1401	1459	14	1620	1443	16	3863	3720	28	250454	241762	78	1.29374
96441	97096	74	21075	21154	47	1234	1229	10	1600	1626	15	3307	3321	26	240827	232049	78	1.29374
111925	108953	86	32201	31748	72	1756	1656	16	1539	1574	15	4228	3931	31	293654	290284	84	1.29568
153850	125090	83	53769	43309	82	1796	1424	20	2176	1649	23	4573	3707	36	378794	301330	87	1.29568
251563	179432	95	82196	58638	93	3302	2412	30	3842	2891	33	8643	5946	48	632156	447619	111	1.29568
231058	190698	92	86369	71185	89	2738	2267	24	3102	2699	30	6385	5464	38	477208	385491	91	1.29665
116579	114293	76	22896	22591	53	1775	1889	18	1639	1615	15	4648	4353	31	346613	327621	83	1.29762
104521	95620	78	32266	28052	75	1148	1162	8	1809	1664	17	3810	3411	31	262104	233958	80	1.29762
97136	95858	74	32486	31707	71	1172	1091	8	1618	1558	14	3534	3649	26	254518	245471	77	1.29762
223194	166733	96	80309	61041	93	2641	2075	26	3383	2477	31	8016	6228	44	613664	467646	98	1.29859
147578	139353	88	52440	49537	77	2361	2208	22	2841	2643	24	5679	5327	34	458055	437470	84	1.29956
77956	77841	81	33722	33636	70	772	928	0	1140	1099	6	2595	2649	23	193180	191077	75	1.29956
146246	120806	84	52045	42783	81	2006	1676	20	2208	1861	21	4999	3981	38	354670	292259	85	1.30053
111536	106214	77	41337	39057	76	1719	1650	15	1862	1778	20	4095	3923	30	300713	285778	80	1.30247
273498	195102	107	90445	64422	103	4187	2989	34	4714	3426	38	10175	7299	49	752351	546121	109	1.3044
91156	92484	73	16350	16906	40	1530	1525	15	1496	1301	13	3462	3176	28	249555	247241	77	1.3044
56618	56399	69	23011	23136	50	565	637	0	797	716	0	1537	1492	16	136843	138874	72	1.3044
111133	94414	81	40424	33506	76	2113	1586	22	1924	1479	20	4244	3743	34	299582	247547	84	1.30537
286870	203533	108	144111	99242	104	6906	4897	40	7613	5467	44	16832	11850	63	1.04858e+06	817796	108	1.30634
60773	61514	69	22813	23374	44	1197	1071	7	791	854	0	2054	2091	21	152961	154588	71	1.30634
158703	122402	91	54438	42349	83	2075	1662	21	2507	1890	28	5879	4583	40	424851	343377	87	1.30731
70183	69800	72	19489	19248	47	1013	1017	2	911	955	0	2140	1905	20	181153	175086	76	1.31022
126591	105979	82	48540	40613	79	2055	1510	18	1833	1536	20	3902	3103	33	334541	281210	87	1.3141
80933	81119	80	32042	32213	70	981	1074	6	1150	1003	1	2647	2698	24	197681	194103	74	1.3141
56048	59604	57	18642	19102	43	1266	1182	10	1033	1012	3	2109	2165	21	153653	152598	73	1.31506
167867	137652	93	66822	54770	84	2090	1601	22	2605	2345	25	5469	4726	35	438399	353406	90	1.31603
122398	114467	78	35271	32098	74	1856	1772	18	1885	1637	18	4294	4026	31	344519	316275	82	1.31603
63937	65723	66	24393	24548	52	696	700	0	993	1110	7	2094	2228	21	150178	152388	74	1.31603
120150	105326	82	37443	32178	77	1770	1512	17	1891	1671	19	4809	4144	35	373301	323794	84	1.31991
96728	93662	82	30626	30422	71	1161	1086	6	1381	1424	14	3014	2993	27	212261	206998	76	1.31991
120263	102968	86	45828	39223	78	2018	1746	19	1828	1589	19	4427	3672	34	315665	277724	83	1.32088
88321	88103	82	24639	24630	53	1474	1465	13	1590	1426	15	3203	3119	26	238051	234118	76	1.32185
84350	82828	79	33850	33586	70	1115	1138	8	1134	1159	9	2943	2985	25	237017	228656	75	1.32282
137608	125290	83	48685	43566	77	1884	1884	19	2005	1964	22	4797	4452	33	363573	339392	86	1.32282
124445	115804	79	42423	38238	76	1799	1581	17	2254	1765	23	4414	3936	33	302108	278713	83	1.32379
112124	105236	80	34432	30765	74	1880	1608	17	2027	1829	19	4338	4051	31	303475	284049	80	1.32476
88088	89422	74	24400	24482	50	1260	1246	10	1228	1147	9	3033	2847	27	227471	221725	76	1.32476
163382	138010	81	63525	52080	82	2884	2284	27	2478	2023	25	5835	4748	38	428069	346803	88	1.32476
86702	85689	76	23797	23338	54	1124	1228	10	1073	1105	7	3224	3082	27	234782	230113	76	1.32766
116227	112618	76	38983	37338	74	1608	1591	16	1883	1707	19	4319	3876	32	297456	292447	79	1.32766
85663	84868	76	39616	39318	72	1346	1373	12	1290	1202	11	2962	2735	26	194378	185271	77	1.32863
196460	147608	89	67737	51164	88	2270	1638	23	3323	2393	31	6597	5097	41	475061	358595	93	1.3296
81326	78623	73	25758	24534	60	1538	1429	15	2383	2176	22	5074	4697	36	503450	479931	79	1.3296
337994	217399	123	120544	78082	123	4748	3211	35	5848	3716	41	12168	7815	53	904196	587976	127	1.3296
166838	89929	115	55783	39511	99	2230	1230	16	2168	1138	12	5402	3034	54	432762	235526	107	1.33154
214901	163782	93	87641	69962	89	4343	3375	32	5464	4389	38	11410	9216	51	843315	683150	95	1.33154
143492	116546	85	51410	41333	82	2244	1867	21	2070	1892	22	4761	3982	34	351394	280563	86	1.33154
155917	125879	102	55460	45239	83	2057	1641	20	1898	1488	20	5388	4600	35	383187	326223	90	1.33348
105831	103243	76	37346	36258	73	1260	1380	13	1769	1499	18	3847	3419	31	295901	283634	79	1.33445
175864	133726	91	67031	49609	87	2355	1745	25	2560	2067	28	5482	4286	38	422307	324623	92	1.33542
85415	86067	73	24943	24377	61	1409	1431	13	1486	1452	15	3355	3227	27	246288	239891	76	1.33638
73557	73171	73	26063	25337	69	703	840	0	1142	1093	8	2472	2328	24	178668	171504	78	1.34123
241314	177027	99	98560	75014	91	3397	2647	30	3993	2858	34	7111	5310	44	519228	381450	96	1.3422
87066	89817	73	33917	34397	69	1254	1318	12	1396	1241	13	2752	2597	26	209990	204369	76	1.3422
92878	92137	74	30869	31038	64	1134	1227	11	1442	1333	13	2736	2683	24	234596	223689	75	1.3422
100618	101281	74	45660	45306	73	1186	1294	11	1598	1390	14	3255	3444	26	257353	247232	77	1.3422
164631	147889	98	51129	43944	82	2460	1938	23	3252	2972	25	6232	5663	36	482346	430667	98	1.3422
95561	94946	82	25492	25307	66	1465	1371	15	1644	1501	15	3104	2777	27	237681	231777	79	1.34414
120869	114674	78	43902	41040	77	1687	1539	16	1924	1793	19	3867	3723	29	329970	306077	83	1.34608
78070	77684	81	36984	36955	70	1773	1576	16	1698	1612	17	3937	3711	31	278348	269982	77	1.34898
71685	69504	73	25875	25645	56	1184	1278	10	1210	1049	6	2598	2633	23	194592	188295	74	1.34995
176473	161057	85	71962	64676	81	3014	2806	25	3430	3121	29	7240	6610	39	531587	485739	86	1.34995
298677	199107	103	97742	64355	103	4125	2589	36	5545	3621	41	11286	7561	53	825621	554630	109	1.35092
103063	104308	73	32763	32391	71	1768	1534	17	1708	1574	16	4009	3846	29	284651	266098	77	1.35189
76019	74823	72	19851	19858	48	1108	1206	9	1483	1417	14	2826	2825	24	195752	191152	76	1.35383
69110	65476	76	25365	24526	64	864	715	0	1052	908	0	1995	1941	18	168870	156290	88	1.35383
137496	120176	83	40499	34307	81	1945	1582	19	1836	1438	19	4398	3644	34	331464	279471	86	1.35577
131000	109666	84	39576	31973	81	1851	1716	15	1927	1543	20	4237	3668	33	327328	279114	86	1.3577
110289	108126	75	39584	37304	75	1554	1439	14	1826	1997	18	4444	4246	31	291948	277766	82	1.3577
102956	101175	78	34957	33841	73	1489	1375	13	1704	1607	16	3625	3298	29	237294	219291	77	1.36061
144584	119255	85	56846	46641	81	1668	1389	13	2168	1465	23	4660	4018	35	353626	293154	86	1.36158
66891	68707	76	20830	21144	48	992	1065	5	1146	1099	7	2368	2376	21	168886	168724	73	1.36352
47463	46765	71	16868	17037	44	447	455	0	687	742	0	1165	966	0	129870	127191	70	1.36352
135031	122088	78	57024	48807	78	1700	1491	15	2294	1965	23	4978	4180	35	365296	308490	85	1.36449
87475	89325	68	36565	35492	72	1300	1257	10	1498	1226	13	3012	3051	26	223662	212567	78	1.36449
87360	87385	74	34989	35112	70	995	1000	1	1384	1396	13	3017	3176	24	217265	215679	76	1.36449
81202	79733	74	24435	24300	53	1182	1152	9	1737	1624	14	2994	3131	24	244929	231212	76	1.36546
123294	103640	82	47640	39066	79	2301	1746	24	1938	1778	20	4380	3805	34	322991	267546	85	1.3674
173546	134527	89	63300	49236	85	2681	2147	24	2546	1903	26	5491	4100	39	406559	311387	91	1.36836
107337	107000	75	32506	32128	71	1522	1344	14	1959	1979	19	3949	3788	30	301024	289189	77	1.37127
151174	124596	99	50131	41180	81	2194	1724	19	2303	1773	23	4547	3608	34	334003	274067	86	1.37224
62917	65787	63	21665	21918	46	936	1103	6	956	1023	3	2233	2327	21	175993	180774	71	1.37224
283065	184273	99	101044	66786	98	3665	2556	32	4419	2758	37	10002	6271	51	799993	529849	103	1.37224
91762	93225	76	33257	33578	70	1574	1528	15	2043	1904	20	3758	3703	28	284986	277655	75	1.37224
263925	204728	92	97182	76152	92	3972	3217	32	4579	3484	35	9876	7907	47	763349	591519	96	1.37321
118269	100263	82	46531	39397	79	1677	1346	15	1898	1573	20	4135	3644	33	307845	252181	85	1.37321
76151	74580	76	26710	26884	61	1321	1328	13	1205	1144	10	2584	2661	23	208289	205147	74	1.37418
96665	95104	76	35997	35845	71	1656	1490	14	1637	1786	17	3672	3550	29	253695	248291	77	1.37515
205565	170057	93	79566	67032	86	3618	2965	29	2931	2611	26	8002	7023	41	583795	496447	90	1.37515
88386	87075	74	28489	28551	70	1410	1313	11	1641	1385	15	2946	2981	25	232252	220211	77	1.37612
193630	148679	90	63853	49308	85	2791	2003	26	2812	2006	28	5948	4612	40	432014	342348	91	1.37709
101366	99738	82	39370	39166	72	1312	1307	12	1534	1547	16	3507	3553	27	261636	251703	78	1.37709
140820	115427	84	51626	42223	81	2050	1678	20	2283	2022	23	4766	3971	36	340867	271687	87	1.37999
96872	86149	93	33732	28091	93	1657	1410	14	1676	1502	15	4020	3451	31	289904	250805	93	1.37999
76867	76627	71	25713	25748	61	1310	1386	13	1398	1415	14	3244	3230	26	264348	257202	75	1.37999
85274	86014	73	28647	28455	65	1366	1395	13	1299	1195	11	3244	3262	25	243478	241479	76	1.38096
157222	122696	89	54672	42363	83	2287	1581	24	2402	1859	26	5315	3956	37	380639	291999	88	1.38096
183323	144699	90	57608	45124	85	2692	1922	26	3065	2650	27	6154	4656	40	467208	368169	91	1.3829
59072	59382	76	22379	21911	54	1006	878	0	762	722	0	1931	1757	19	151002	145534	85	1.3829
191527	150436	87	70801	55280	85	2476	1909	24	2587	1820	27	5981	4664	40	421406	320255	90	1.3829
97593	96613	80	36485	35973	72	1372	1348	14	1494	1564	16	3627	3642	27	307082	293583	79	1.38484
137907	124420	87	50264	45586	78	2031	1895	19	1971	1742	19	4575	4046	34	310747	285538	83	1.38581
247046	177627	93	86561	60398	92	3401	2452	31	4140	3001	35	9278	6887	49	691361	503740	97	1.38581
72727	72560	77	21747	22044	47	1317	1276	10	1272	1252	12	2930	3089	24	203991	194987	73	1.38581
86638	86942	78	36211	36324	71	1567	1365	14	1455	1469	15	2893	2879	25	194837	189438	75	1.38581
87290	88600	72	30428	30514	71	1130	1038	5	1134	1222	10	3122	2934	27	243471	242305	76	1.38678
114412	112416	79	34037	33146	73	1303	1153	8	1584	1467	16	3978	3802	30	261135	250270	79	1.38872
66524	66470	71	21432	21593	47	961	1019	3	1009	947	0	2054	2084	19	151273	144176	73	1.38872
48773	51317	69	14708	14742	42	579	478	0	840	768	0	1816	1658	20	145306	149296	70	1.38968
117177	114571	75	34012	31638	73	1470	1549	15	1820	1759	17	3664	3502	29	309231	296056	80	1.39065
89225	87681	76	33852	33584	71	1175	1187	10	1183	1130	8	3240	3222	27	231912	223151	77	1.39065
96035	95811	73	42093	40442	72	1560	1401	15	2112	2116	20	3811	3773	29	280117	269268	76	1.39162
71435	72685	71	32759	32424	70	1106	1192	7	1446	1424	13	2449	2302	23	164909	159019	77	1.39453
110453	108443	74	38990	37829	74	1530	1523	13	1850	1708	17	4207	4140	29	305294	294823	80	1.39453
83324	78627	89	27507	25556	78	1404	1290	13	1333	1312	13	3113	2836	26	221889	202632	89	1.39453
85002	81057	77	29737	29049	71	1382	1316	12	1562	1478	15	3060	2861	27	230141	218939	76	1.3955
95985	95853	76	29558	29107	66	1418	1459	13	1513	1548	18	3590	3691	28	246203	237141	76	1.3955
268572	179787	99	92895	62493	96	4055	2688	33	4364	2792	37	9601	6765	51	723339	498709	100	1.39647
88737	87289	73	23665	23426	63	1580	1597	16	1604	1515	14	3666	3489	29	251658	249084	75	1.39744
225148	185974	103	82880	67277	93	2807	2256	26	3722	2968	30	7399	6270	40	472797	397104	95	1.39841
74511	74437	75	22655	22897	50	1387	1282	12	1208	1216	11	2673	2799	24	199849	197713	75	1.39938
100969	100603	74	31731	31277	72	1316	1394	12	1831	1637	19	3452	3539	27	260737	253503	77	1.40034
86042	85250	75	32732	32672	71	1304	1362	12	1243	1137	8	2930	3030	24	213191	211783	78	1.40131
82463	82793	75	35338	35217	70	998	1039	5	1174	1185	10	2718	2651	24	183211	183438	75	1.40228
84912	85819	79	30105	29834	70	981	1001	2	1433	1343	13	3036	3073	26	222883	218498	74	1.40228
63005	64553	69	14825	14943	41	809	917	0	1029	900	0	2137	2249	21	181104	174397	73	1.40325
224797	169247	97	77340	58461	94	3174	2299	29	3843	3046	32	8088	6140	44	619970	479998	100	1.40325
80184	82187	71	36955	37206	70	854	963	0	1285	1391	13	2951	2859	25	223217	215165	73	1.40422
65699	64744	72	21052	21178	48	1097	1078	6	1139	1160	9	2018	2054	20	166829	165064	75	1.40519
319803	240610	122	170932	134831	111	8229	6861	38	10640	8631	47	22941	18850	72	1.04858e+06	1.03873e+06	118	1.40616
99127	98188	81	27252	27005	62	1556	1543	15	1649	1674	17	4017	3792	30	263045	263976	78	1.4081
82975	82865	72	32967	33231	70	1291	1255	10	1146	1055	6	2953	3026	25	194359	188899	76	1.4081
82819	87987	64	27594	28410	51	1308	1361	13	1421	1487	15	3489	3420	27	229528	226074	73	1.411
70893	71730	72	17198	17622	42	1082	1198	9	1078	1148	8	2658	2636	25	205182	210416	73	1.411
119396	102855	84	41748	35758	78	1462	1458	13	2091	1696	22	4346	3895	32	320721	287996	82	1.41294
78878	77974	74	22750	22923	51	998	1102	6	1201	1231	11	2821	2750	24	196765	196429	72	1.41294
137905	113730	84	52881	43442	82	1727	1639	18	2434	1831	25	4848	3944	37	373100	306020	85	1.41294
230135	163905	107	99650	74982	94	3263	2256	29	3407	2363	32	7555	5467	44	546094	428732	96	1.41391
76463	77345	71	29924	29975	68	814	791	0	979	1094	8	2298	2176	23	162989	158362	71	1.41488
141152	130487	78	55706	51341	77	1950	1708	18	2308	2159	22	4964	4612	35	376020	350256	84	1.41779
91969	88944	82	20360	20368	45	1571	1614	15	1500	1302	14	3323	3056	29	236298	223167	75	1.41779
181401	148216	95	60465	48088	84	2513	1884	25	2890	2400	29	6065	5002	39	421640	352119	88	1.41876
113233	105773	80	44389	40174	75	1387	1285	12	2131	1767	21	3834	3630	29	281305	250091	81	1.4207
129239	109307	81	56260	48576	79	1213	1118	9	1789	1457	16	3989	3460	31	295760	247919	85	1.4207
73034	76141	70	36361	36805	69	1117	1041	4	1174	1119	8	2403	2630	22	181356	177081	74	1.4236
128985	112798	79	36347	31186	77	1567	1402	15	2021	1909	22	4539	3917	32	328409	287763	82	1.42457
120073	115287	93	56294	55224	75	1789	1778	17	2101	1965	19	4524	4225	32	345439	329939	83	1.42457
60215	61528	70	21137	21183	54	889	958	0	931	1005	1	2344	2250	21	175491	171904	79	1.42651
142808	116280	84	54752	44668	82	1799	1444	18	2302	1618	27	4627	3882	35	349666	288688	87	1.42651
67481	68885	78	27988	28263	57	844	836	0	882	948	0	2353	2354	22	170741	169892	75	1.42651
121951	115933	80	45046	41533	76	1856	1518	16	2147	1699	21	3792	3680	28	292213	270433	81	1.42748
125035	104104	86	48450	40171	80	1634	1180	16	1768	1542	19	4392	3616	34	278328	229537	83	1.42748
75703	76634	73	26473	26872	54	1085	1096	8	1324	1252	11	2458	2400	22	180701	182607	72	1.42748
78118	79651	70	32932	32942	70	1302	1074	8	1331	1309	12	2417	2470	23	193373	192529	74	1.42748
88865	87895	75	26291	26202	58	1311	1168	9	1306	1270	12	2834	2943	24	217481	207953	74	1.42845
85353	86996	70	27180	27097	70	1202	1075	6	1302	1359	13	3761	3715	28	241378	231948	75	1.42845
101955	97409	82	38576	37541	73	1318	1451	13	1714	1533	16	3641	3701	27	265407	260194	79	1.42845
150256	124504	86	49536	40390	81	1908	1449	16	2173	1617	23	4865	3878	35	371811	300415	89	1.42942
225376	174431	89	71316	54744	88	3213	2624	28	3560	2782	31	7767	6028	44	624769	477057	94	1.43329
99253	96799	74	26610	24870	57	1171	1084	7	1695	1765	17	2921	2873	26	228813	209271	78	1.43329
154300	121953	86	48838	38926	82	1838	1638	17	2217	1829	24	5117	4095	37	345416	271455	88	1.43426
81440	82476	73	18256	19122	42	1221	1256	10	1430	1383	13	2812	2920	25	208098	206234	73	1.43426
273636	185426	98	94329	62730	96	3312	2030	31	4085	2858	36	9025	6069	49	672001	446489	98	1.43426
139056	110635	92	50209	39169	81	1827	1420	18	2162	1775	23	5055	3743	38	340289	275968	87	1.43523
75098	75429	73	31132	31128	67	1027	1060	5	1461	1384	13	2430	2535	23	194540	190760	75	1.43523
73906	73398	83	28534	28451	66	1062	1193	8	1125	1247	12	2684	2367	25	205951	197160	73	1.4362
80305	79759	79	18851	18573	47	980	1201	9	1192	1140	9	2524	2445	24	217527	204704	88	1.4362
140756	121379	81	32963	28109	74	2135	1727	20	2351	1856	25	4825	4069	33	337386	288463	85	1.4362
70885	70696	71	22750	22904	51	874	784	0	1032	1176	10	2330	2233	22	166392	165284	74	1.43911
114776	109908	79	48618	47917	75	1388	1343	12	1608	1569	18	3868	3685	29	279538	267044	77	1.43911
82837	79144	89	31326	29021	76	1003	1061	5	1142	1119	8	2579	2371	24	189612	170484	89	1.43911
81532	80679	82	23695	23726	55	1392	1389	13	1195	1238	11	2695	2638	25	206709	202243	77	1.44008
183545	143764	89	55859	43460	84	2532	1989	25	2874	2409	29	6173	4971	39	464899	367833	90	1.44202
174339	138026	86	66397	52526	84	2337	1943	22	2895	2091	30	6128	4608	41	436022	334777	87	1.44298
94935	95681	74	41309	40093	73	1343	1152	9	1716	1598	16	3699	3585	28	283766	274817	78	1.44298
123104	106733	84	45132	39120	78	1789	1504	17	1615	1456	15	4231	3526	33	281723	246699	84	1.44492
88916	88119	74	28050	28148	57	1309	1138	9	1505	1513	16	3035	2982	26	222914	222803	73	1.44492
162270	126639	86	58400	45601	83	2474	1942	25	2589	1785	27	5585	4600	38	390846	311971	86	1.44492
89277	89035	74	36695	36245	72	1208	1252	10	1544	1434	16	2610	2381	24	220221	211486	77	1.4488
175463	142439	95	55297	44553	82	2589	1972	23	2947	2347	29	6495	5310	39	465945	381094	90	1.45268
125646	114230	80	40586	35431	78	1741	1650	19	1842	1776	20	4956	4405	34	339438	308168	81	1.45558
125378	117196	79	46835	43407	77	1683	1676	17	1933	1743	19	4351	3996	31	298456	273914	80	1.45558
86010	86025	77	22086	22316	46	1253	1307	11	1368	1404	14	2956	3003	25	247262	246257	75	1.45558
108114	94546	86	39835	35416	76	1432	1352	13	1491	1457	15	3543	3221	29	268997	250211	82	1.45946
244139	208741	94	71176	58554	89	4166	3536	30	5115	4292	35	9442	8357	44	669315	586899	91	1.46043
65916	64936	85	29656	29553	68	801	771	0	659	782	0	1736	1845	17	149896	148449	73	1.4614
102462	91848	85	34146	30597	76	1399	1315	12	1410	1413	14	3159	2765	28	257800	243325	80	1.46237
136790	128120	89	39233	35894	75	2279	2014	21	2120	1896	21	4404	4012	33	348156	321050	81	1.46237
61987	63644	68	20931	21457	45	736	819	0	1055	1126	7	1963	1905	20	144069	137091	74	1.46237
119830	118159	78	41836	41093	74	1550	1554	14	2188	1930	19	4739	4574	32	340296	330069	79	1.4643
117313	106457	83	41809	36950	75	1713	1557	17	1963	1565	18	3840	3212	32	261697	234360	81	1.46527
86582	86692	74	40260	40488	71	1360	1187	11	1307	1162	10	2542	2638	23	217826	210594	75	1.46527
143453	134924	94	57319	53655	78	1884	1670	18	2421	2414	23	4986	4864	32	430356	402719	83	1.46527
161102	151952	82	65045	61199	80	2587	2384	23	2387	2119	23	5362	5096	33	365183	335509	82	1.46624
143725	134439	79	47352	44052	77	1976	1890	18	2586	2468	24	5859	5407	36	462619	415834	83	1.46624
60557	60130	71	20395	20428	49	607	785	0	765	838	0	2175	2125	22	144082	145157	72	1.46721
71748	71598	71	17324	17269	44	868	850	0	989	1162	9	2525	2545	23	167263	166790	73	1.46721
121423	102756	82	45554	38050	80	1629	1414	16	1826	1634	18	4006	3420	33	276724	223873	83	1.46915
79698	78871	74	31227	31386	69	1259	1211	10	1350	1404	13	2619	2625	25	200729	191292	77	1.46915
192117	159777	89	62178	52234	85	2535	2191	24	3179	2721	27	7481	6362	41	536979	448464	90	1.46915
90160	88307	80	29334	29082	71	1054	1001	1	1222	1281	12	2977	3017	25	223445	214588	77	1.47012
77196	75314	73	22161	22201	47	1291	1103	9	1490	1260	11	2794	2701	24	221351	214558	75	1.474
106255	104192	76	44074	43078	74	1694	1430	15	1794	1516	18	3753	3648	30	266446	252291	79	1.47497
198558	159016	97	64274	53132	85	3059	2448	27	2473	2082	25	6366	5137	39	508736	410945	92	1.4769
86285	86192	79	26657	26672	68	1065	1436	12	1393	1287	13	3440	3249	28	242417	235138	76	1.48078
62385	62106	82	18733	18607	45	891	857	0	834	962	0	1982	1955	20	151293	150095	73	1.48272
77627	77936	70	33003	32487	69	1179	1080	6	1217	1144	9	2876	2899	24	227988	220347	74	1.48272
160971	126520	88	56346	44171	83	2076	1594	21	2527	1780	27	5161	4069	38	403707	308285	87	1.48466
56724	58091	68	20183	20138	47	885	952	0	757	825	0	1926	1920	21	149224	146044	72	1.48563
132265	114101	85	51456	43356	79	1770	1389	17	1989	1642	20	4484	3718	35	315264	264158	83	1.48563
134099	120500	89	49098	43053	78	1880	1758	16	2020	2001	21	4896	4385	36	363583	327915	84	1.48563
97790	95109	74	39270	38703	72	1549	1594	15	1446	1544	16	3655	3464	28	249433	245364	79	1.48756
86967	86062	76	33438	33395	71	925	927	0	1439	1306	15	3000	2965	26	229870	223717	77	1.48756
65943	67226	69	32613	32519	69	976	1027	3	1047	1030	4	2132	2114	21	153291	147480	75	1.4895
149659	119131	91	54281	43130	82	1940	1687	21	2505	1789	26	5525	4366	38	411110	313084	89	1.4895
90597	89372	75	30150	28947	62	1288	1196	10	1389	1439	13	3114	3050	26	246221	242407	76	1.4895
141175	116860	84	53829	43972	80	2073	1495	21	1824	1835	20	4869	3997	37	365395	294959	84	1.49047
118401	114985	78	49317	48086	76	1342	1375	12	1852	1484	18	3687	3450	29	287205	272547	78	1.49047
77485	74419	82	29914	29446	65	1008	1029	4	1155	1036	5	2465	2472	22	179650	172983	72	1.49144
115606	105647	79	44404	39959	76	1385	1427	15	1942	1925	19	4138	3551	33	280429	255641	80	1.49144
92954	90035	79	31550	31321	72	1385	1489	13	1264	1344	12	3239	3074	27	231495	215395	77	1.49338
159246	128574	94	52873	42687	83	2214	1791	20	2467	1949	27	5425	4367	37	387142	319601	88	1.49435
78172	78498	74	27035	27078	58	1053	1199	9	1406	1443	14	2850	2801	25	230667	223114	77	1.49435
97281	94816	73	38407	37207	72	1279	1289	12	1583	1652	16	3487	3114	28	275272	263159	79	1.49629
247237	174389	96	78504	53964	92	3351	2721	27	3882	2752	34	8274	5863	47	572648	403314	98	1.49629
150318	128409	91	57619	48295	83	2398	1980	21	2530	1935	25	4691	4133	33	335065	276842	99	1.49629
121106	118947	78	46864	45682	75	1655	1463	16	2209	2135	22	4448	4316	31	313133	291460	82	1.49725
91627	92175	75	29899	29716	71	1427	1509	13	1645	1625	16	3280	3079	27	252363	234016	77	1.49725
161656	130531	84	56523	45082	82	2242	1809	23	2218	1654	24	5144	4265	36	378120	303670	86	1.49822
163447	127872	88	57978	45964	84	2122	1909	21	2655	2084	26	5819	4714	38	430429	348172	91	1.49822
81853	81305	75	26935	25647	62	1224	1148	11	1284	1323	13	2997	2729	27	205307	200337	73	1.49919
77440	76802	76	26692	26396	67	1230	1074	7	897	890	0	2676	2658	23	207136	197004	76	1.50016
189276	141214	98	70531	51709	86	1864	1468	16	2515	1932	25	5854	4680	38	422936	319365	90	1.50113
194716	147805	88	72127	54124	87	2290	1663	25	3061	2361	31	6237	4726	41	477215	366800	91	1.50307
88964	89080	73	34114	33616	71	1838	1657	17	1451	1503	14	3703	3502	29	255924	241995	77	1.50404
167082	141317	88	60967	51249	82	2029	1675	19	2355	1891	24	5114	4496	34	396409	332010	87	1.50695
207397	158090	90	65234	49795	86	3068	2098	29	3645	2985	32	7817	5798	44	591008	452161	92	1.50695
114174	112018	76	45786	44022	75	1632	1652	17	1695	1570	18	4362	4156	31	286902	268890	79	1.50791
136505	126686	91	45729	43794	77	2088	2036	19	2291	2037	22	4947	4857	32	357829	329221	82	1.50791
209825	161372	99	72442	54982	86	2739	2132	27	3175	2245	29	7359	6067	42	546164	423369	90	1.50888
243847	171816	107	82274	57374	94	3586	2578	32	3636	2574	35	8296	5975	46	706434	489203	97	1.50888
146677	129980	82	67468	58771	81	2241	1687	22	2529	2095	25	5468	4668	37	393863	333147	84	1.50985
68293	68056	72	25025	25284	61	1072	1017	3	1038	1026	3	2225	2172	21	170945	167337	74	1.51179
72615	74303	70	20747	20479	49	1250	1228	10	1129	1040	5	2622	2600	23	197823	195239	76	1.51373
61080	61989	70	21184	21210	48	1011	806	0	881	984	0	2014	1905	19	152844	145253	73	1.51373
142504	117164	86	48789	40342	80	1866	1408	18	2232	1757	21	4622	3751	35	394111	337570	85	1.5147
78131	74064	75	26930	26872	63	1100	1127	7	1393	1406	12	2972	2853	25	193308	188094	77	1.51664
55702	58245	59	23582	23538	59	1211	1293	10	972	902	0	2227	2077	22	181118	175784	75	1.52051
64225	65591	75	26609	26751	63	1050	1104	6	947	992	0	2180	2317	20	168298	166778	74	1.52439
198979	156808	91	90587	74219	88	2448	1858	25	3081	2489	28	6785	5538	41	473874	398223	91	1.52536
186433	147781	87	63864	50865	86	2725	2154	23	2959	2246	30	6593	5238	42	524180	408604	92	1.5273
104518	102437	78	38608	37132	72	1268	1364	13	1598	1610	16	3427	3298	28	256577	247633	76	1.5273
72104	72626	72	33720	34013	70	1099	1230	10	1181	1144	8	2355	2249	22	187274	181714	76	1.5273
98102	95054	78	34135	33301	70	1522	1390	15	1705	1691	16	3677	3614	28	279480	266361	80	1.52827
91216	89203	81	26394	25539	65	1452	1339	12	1499	1398	15	3741	3384	30	246390	238252	78	1.52923
80331	80886	73	27284	27169	61	951	1033	4	1204	1142	9	2979	2898	25	204838	194028	76	1.53117
255844	178916	116	83866	57539	98	3423	2406	31	4362	3055	37	9224	6613	47	689674	497492	103	1.53117
186187	135094	95	68047	50111	86	2507	1853	25	2941	2357	28	6842	4829	44	507040	375440	91	1.53214
70466	70496	72	27494	27219	68	1085	1012	2	1416	1083	8	2306	2289	23	192146	188384	73	1.53408
105159	101026	76	35614	33346	75	1544	1564	16	1787	1658	17	4404	4232	30	297587	279117	80	1.53602
170163	132470	87	62197	48615	84	2621	1974	25	2798	2104	28	5927	4521	39	397391	312012	89	1.53602
59392	60948	61	21855	22122	52	785	943	0	1148	1029	3	2172	2012	21	148501	144157	72	1.53893
124875	121718	78	35825	33606	75	2247	1913	21	2085	1959	20	4603	4368	32	353846	340271	80	1.5428
256510	176989	103	88070	62308	99	3743	2584	33	3948	2624	36	8427	5826	47	627184	451661	104	1.54377
70834	74572	62	21346	21450	47	1251	1147	9	1196	1180	11	2698	2538	24	194548	193013	77	1.54377
61765	61480	68	26900	27301	52	922	884	0	1230	1051	5	2165	2111	22	170160	166502	74	1.54377
126038	115267	88	50800	45574	77	1887	1681	18	1984	1816	22	4141	4000	31	298929	274392	81	1.54474
119793	99372	83	45112	36961	79	1686	1467	17	2099	1448	22	4168	3431	32	351107	288506	84	1.54571
195099	147522	110	65237	47797	110	2592	1787	27	3090	2099	28	6851	5252	42	543929	405174	110	1.54571
228909	175105	92	66216	51329	88	2809	2212	26	3461	2555	32	7751	5962	44	585364	446301	96	1.54571
131718	119486	82	49246	44510	79	1579	1447	14	1905	1728	18	4067	3807	30	304649	282401	84	1.54668
117400	105102	82	38200	33943	76	1856	1677	17	1691	1617	16	3961	3575	31	295623	264151	84	1.54668
152631	123304	88	55851	44919	82	1885	1403	18	2274	1572	23	4903	3626	36	357591	283684	88	1.54862
125369	115028	79	37961	32786	78	1630	1653	18	2257	1780	22	4823	4207	35	315569	291734	81	1.54862
107211	106076	76	40431	39338	73	1776	1584	17	2040	1902	20	3990	3599	32	315695	305198	80	1.54959
122271	104729	88	44972	37582	78	1525	1156	14	1629	1547	15	4126	3526	33	299655	246972	83	1.55637
102047	101288	74	39930	38557	71	1666	1678	16	1698	1526	16	3401	3409	28	264757	253916	77	1.55734
65750	67132	71	23311	23592	50	891	899	0	1078	1130	7	2019	2083	19	160618	158470	80	1.55734
319954	201806	117	100574	61688	110	4427	2536	37	4774	3118	38	11048	7052	52	786106	476270	129	1.55734
292262	209000	116	104359	74604	113	4358	2941	34	4424	3106	36	9894	7712	46	772948	577688	116	1.55831
75239	74004	79	15623	15678	41	1308	1053	12	920	968	0	2657	2624	24	181940	179849	76	1.56218
155837	127953	82	53825	43575	81	2036	1606	20	2446	1856	27	5566	4537	38	417832	339247	88	1.56315
198988	170705	85	66698	57757	83	2949	2430	26	3269	2626	30	7292	6183	41	558169	479563	90	1.56315
86695	86234	73	26200	25974	64	1327	1265	12	1465	1324	13	3093	2772	27	220982	211083	79	1.56412
69285	69944	71	25171	25291	57	1181	1007	2	1264	1168	10	2468	2551	23	188463	189128	73	1.56509
214906	171541	94	95620	77684	88	3583	2585	31	3466	2947	29	8253	6828	44	551483	442187	93	1.56606
70614	68941	82	24711	24867	59	1125	949	0	1123	1060	5	2467	2404	22	162844	156266	75	1.568
127488	102728	84	47642	38789	80	1721	1262	16	1644	1268	15	3938	3166	34	305262	243510	84	1.57187
69994	70388	70	29971	30287	69	931	949	0	1112	1346	11	2403	2391	23	179728	179086	74	1.57284
80215	80380	73	34830	34738	70	1067	1173	9	1449	1182	10	3016	3053	27	241952	232488	76	1.57381
62292	63060	71	18413	18476	45	884	999	0	1027	1052	5	2172	2227	21	154119	155548	71	1.57478
62867	63708	71	26404	26792	55	906	767	0	1038	903	0	2039	2027	20	155227	159611	71	1.57575
93096	89779	75	38062	37331	71	1406	1234	11	1247	1357	12	3620	3285	29	237382	227198	79	1.57575
88708	87569	75	29654	29338	70	1217	1215	9	1323	1440	14	3210	3271	27	250940	241809	79	1.57575
143613	123051	90	47056	39035	80	1750	1637	18	2182	1900	22	4475	3769	32	306971	266217	85	1.57963
219296	162580	92	80997	60319	88	2702	1915	27	3471	2464	33	6853	5189	43	480479	351749	95	1.57963
123194	103593	96	48939	42127	78	1759	1457	17	1985	1740	19	4534	3714	33	313739	270795	81	1.5806
78238	79237	74	24042	24268	53	1079	1239	10	1543	1374	14	2959	2886	25	194898	185466	74	1.5835
85272	88032	70	39927	39912	71	1380	1381	13	1082	1279	10	2972	3116	25	225225	213267	75	1.58641
90990	94172	72	31421	31715	69	1237	1241	11	1791	1691	17	3254	3483	26	255397	249279	75	1.58641
115206	110830	77	42547	41307	75	1886	1869	18	2174	2129	22	3934	3873	29	286836	274655	80	1.58835
98085	97501	72	53244	52537	72	1367	1378	13	1433	1416	13	3448	3481	27	224505	216146	75	1.59319
85291	85247	72	34361	33802	71	1131	1189	10	1359	1236	11	3232	3062	27	224552	214179	75	1.59319
182756	142135	97	54995	42520	86	2494	2025	23	3083	2487	29	5987	4654	40	442201	345762	89	1.59319
273740	190730	95	90821	60750	93	4044	2885	33	4492	3445	36	10257	6973	52	774189	548023	98	1.59416
133240	120265	84	53479	48845	77	1903	1651	19	1955	1643	20	4498	4003	32	322228	289719	83	1.59416
80719	80636	74	28616	28630	66	914	1034	4	953	984	0	2726	2679	24	183597	175195	74	1.59901
73333	71443	77	20604	20606	47	1098	1183	9	940	986	0	2466	2263	23	190092	184254	77	1.59998
73568	72048	73	27090	26826	61	862	827	0	861	958	0	2158	2113	21	158283	152545	74	1.59998
122931	117918	77	47541	43547	77	1698	1716	17	2275	2044	21	4928	4453	34	353073	316465	83	1.60095
139679	126749	80	53999	47650	81	1800	1619	18	2356	2222	23	4720	4202	34	419287	378478	86	1.60385
110015	109364	76	47039	46117	74	1713	1820	16	1684	1615	18	4001	4041	29	291922	280531	78	1.60385
63879	65164	71	22809	22775	52	1000	1103	7	1114	1031	4	2075	2104	21	175382	179392	73	1.60676
88063	88611	72	44044	43563	71	1395	1405	14	1488	1567	17	3319	3111	27	223238	221564	76	1.60773
111830	97020	79	43784	37577	77	1540	1307	14	1607	1445	15	3736	3089	31	267684	219840	83	1.6087
98571	97614	75	36896	36446	72	1392	1351	12	1416	1265	11	3564	3410	28	271430	269730	79	1.60967
161455	150004	82	47540	42995	77	2352	2227	22	2815	2369	26	6161	5577	38	421648	395084	82	1.61064
225678	165319	94	73036	52968	91	2795	1926	29	3206	2480	30	7656	5770	43	596162	429916	95	1.61064
138743	124378	80	53912	48522	79	1738	1591	18	2414	1971	22	4679	4539	33	334274	295923	85	1.61161
107188	102184	77	36555	35119	73	1384	1382	12	1771	1687	19	4041	3802	30	267064	254015	80	1.61355
99039	97758	73	37462	35820	71	1746	1789	16	1610	1344	14	3568	3502	28	263733	256734	79	1.61451
60702	60816	72	24612	24594	57	833	980	0	897	911	0	2126	2138	20	149143	144007	78	1.61645
156148	147120	82	70098	67067	78	3459	3296	26	3483	3169	27	7742	6790	43	555919	497203	82	1.62033
89590	86759	86	31891	31445	71	1032	1008	2	1177	1182	10	2829	2962	24	207575	198070	77	1.62421
99899	98641	73	28534	28050	71	1483	1419	12	1646	1461	16	3793	3690	29	281843	273893	78	1.62517
65319	66332	62	15650	15866	41	1031	1207	8	997	1122	7	2656	2740	24	183485	182726	72	1.62517
92131	91111	82	24181	23702	52	1140	1022	4	1538	1442	15	3361	3149	28	244773	229419	76	1.62614
154656	124363	86	53630	42466	82	1815	1332	22	2367	1890	25	4862	3999	35	351792	287879	84	1.62614
91179	90200	75	31619	31179	71	931	950	0	1844	1633	16	3266	3295	26	243498	235966	78	1.62711
96523	93503	79	37537	36830	72	1606	1643	15	1809	1552	18	4041	4093	30	283631	281044	76	1.62711
66739	66675	70	27870	28017	69	971	1049	4	1102	954	0	2289	2263	22	183357	179554	75	1.62808
137359	113219	96	52026	42272	79	1739	1475	16	2004	1647	20	4377	3601	34	315823	255110	83	1.62905
141018	120052	83	53879	46167	81	1570	1334	18	2140	1739	22	4632	3756	35	353790	294482	84	1.63196
194771	140013	108	67165	50384	90	2160	1365	22	2767	1924	30	6306	4626	42	503484	359302	95	1.63293
83362	82717	64	34841	34167	72	1181	1164	9	1199	1231	10	3011	2954	25	212507	205100	79	1.63487
92008	91879	80	26307	26386	59	1269	1316	10	1407	1383	14	3694	3659	29	276188	269589	78	1.63584
236060	167741	98	66590	46170	94	3151	1966	30	3742	2657	33	7774	5390	44	518084	353148	101	1.63584
112182	100840	78	39060	35000	76	1276	1314	11	1633	1525	16	3683	3286	30	276527	249274	81	1.63971
100752	95660	76	33486	30772	73	1465	1346	13	1739	1468	15	4066	3608	31	304808	282441	80	1.63971
58560	58889	69	18683	18865	46	856	740	0	915	962	0	1958	1883	19	143769	144854	72	1.64262
86980	85458	77	30058	29920	70	1518	1525	16	1384	1348	11	2912	2915	25	234841	226334	77	1.64456
108668	102022	76	39325	35415	76	1721	1477	19	2045	1666	19	4253	3998	31	326457	308992	82	1.64843
159307	140701	81	58848	51393	81	1595	1477	15	2327	2188	22	5437	4876	36	401788	362244	85	1.64843
130255	111168	79	44131	36840	79	1828	1529	16	1698	1565	17	4055	3369	33	325549	269956	84	1.64843
162340	136784	82	40219	33363	79	2408	1892	22	2203	1907	22	6089	4869	40	403283	330467	86	1.64843
131475	108329	99	48534	39749	82	2074	1775	19	2035	1531	20	4604	3719	34	345747	289806	99	1.64843
133690	123368	79	50827	45733	78	1751	1717	18	2128	1761	21	5191	4588	35	402174	369982	83	1.65037
90583	90602	74	26799	26723	62	1438	1253	12	1559	1261	11	2737	2510	25	192044	191114	75	1.65134
77778	80592	71	27830	27786	69	1504	1547	16	1546	1525	15	2805	2950	24	229405	220612	74	1.65716
90623	92852	73	30876	30957	64	1415	1255	14	1228	1185	10	2651	2680	25	210158	199750	76	1.65716
199756	148107	88	76101	55693	87	2863	2157	27	3376	2427	30	6358	4805	40	467565	343762	90	1.65716
138752	119956	81	48941	42146	81	2072	1741	20	2073	1695	22	4956	4245	34	385126	333309	84	1.65909
136627	131099	80	35556	33587	75	2155	2196	20	2588	2341	24	5225	4846	34	404791	380978	83	1.66006
164450	127764	102	57180	45465	83	2272	1781	22	2502	1994	27	5738	4308	40	377470	299305	86	1.66006
205004	166238	87	74218	58164	88	2797	2252	26	2889	2569	27	6717	5431	41	489079	392894	99	1.66878
74106	76077	73	25063	25606	48	973	911	0	933	1039	4	2857	2903	25	201437	201977	76	1.66878
100433	98458	76	28143	27157	61	1515	1572	15	1621	1639	17	3800	3479	28	272434	263669	79	1.66878
93084	91074	76	32857	31744	71	1666	1633	17	1575	1519	16	3399	3374	27	256240	249300	77	1.66975
280180	185170	105	89586	58927	99	3328	2251	31	4922	3191	39	10150	6855	51	757541	515469	105	1.67072
226518	159732	100	69594	49239	93	3925	2635	33	3531	2338	33	7779	5647	45	569335	409905	99	1.67266
88416	87953	75	21704	21808	50	1522	1530	16	1626	1541	15	3527	3330	28	269131	257276	78	1.67751
70212	70231	71	24272	24241	54	1014	972	0	1074	1008	2	2567	2511	24	161141	155794	77	1.67751
147388	120068	83	46251	37776	80	1970	1750	19	1996	1622	20	4283	3441	34	343195	282584	85	1.67751
92470	93582	72	37166	36991	71	1583	1484	14	1645	1528	16	3770	3487	30	264963	246763	79	1.67751
177448	132314	90	67951	51427	86	2089	1616	21	2834	2021	29	6141	4600	40	469731	350355	91	1.67848
105497	92771	94	36082	31631	76	1701	1594	15	1486	1285	14	3639	3137	30	272004	244182	82	1.67944
62026	62467	69	17695	17682	44	754	853	0	938	1012	3	2200	2056	22	174808	168647	73	1.67944
97391	91754	78	30056	27307	74	1169	1118	8	1863	1561	21	3706	3487	29	259190	240269	80	1.68041
82008	81150	80	17685	17762	44	1140	1158	8	1345	1238	11	2768	2858	24	208194	199562	75	1.68041
67276	66567	82	26908	27147	61	812	951	0	1013	838	0	2053	2182	20	157681	158043	72	1.68235
71168	71377	74	25719	26084	57	1214	1242	9	1046	1115	8	2325	2249	22	170009	164933	72	1.68235
87638	85714	80	26039	26390	60	1103	1032	4	1774	1641	16	3024	2871	26	209928	206608	75	1.68235
101298	100661	77	40767	40961	71	1745	1617	17	1657	1631	16	3455	3494	27	294109	283646	77	1.68429
84158	82798	74	35466	35509	71	1221	1174	9	1409	1270	12	2904	2851	25	199229	190453	75	1.6872
192967	156394	87	67662	54264	86	2266	1664	24	3063	2106	30	6609	5441	40	523877	418677	91	1.68817
89829	91246	72	38667	38509	71	1254	1131	10	1333	1078	8	2939	2933	25	216844	205999	76	1.6901
105909	101184	75	37122	35071	72	1542	1597	15	1335	1220	15	3188	2950	28	246150	231898	78	1.69398
96782	88006	92	31394	28822	92	1182	1097	8	1456	1228	11	3534	3231	27	237373	213444	92	1.69398
109576	105235	93	37263	35089	77	1922	1993	17	1913	1703	19	4122	3691	29	325579	299341	93	1.69398
65766	65674	71	19855	20082	48	786	717	0	899	915	0	1968	2108	19	139457	140498	73	1.69786
142257	123201	86	47352	40623	80	1756	1762	18	2183	2138	21	5285	4565	36	372802	322663	86	1.69883
97282	94700	75	37712	36518	72	1642	1590	17	1610	1652	15	3501	3197	28	264655	254861	81	1.6998
93162	92932	78	31431	31256	69	1310	1293	11	1680	1606	15	3468	3446	28	231824	225005	77	1.6998
151182	122144	87	56432	45533	82	2234	1736	21	2249	1887	23	5073	4041	36	366822	299368	88	1.70076
127564	125483	75	44522	43210	74	2037	1853	18	2331	2217	21	4635	4614	30	380989	358596	79	1.70076
120083	113155	81	53522	49884	76	1409	1379	11	1802	1636	17	4123	3945	30	306935	281008	81	1.70076
111321	107890	79	24849	24147	61	1637	1558	16	1854	2017	19	4159	4152	30	305013	300546	78	1.70173
97104	87270	78	38344	34656	75	1242	1108	7	1336	1275	12	3629	3197	30	257299	237702	81	1.70173
77453	75558	74	25439	25511	55	1189	1149	10	1586	1362	13	3042	3037	25	242415	238142	77	1.7027
93686	92401	75	22105	21863	54	808	885	0	1472	1455	15	3212	3062	26	241561	233768	78	1.7027
141498	117463	84	52805	43400	81	1920	1506	20	1998	1557	21	4105	3401	32	341801	279699	85	1.70561
80804	80861	85	21398	21569	46	1189	1138	9	1303	1178	10	3056	2824	26	229112	227964	74	1.70658
235993	163180	95	75886	52388	93	3422	2370	30	3934	2836	35	8657	6105	47	651805	462937	97	1.70658
140342	115713	99	36583	30594	78	1935	1621	21	2842	2379	28	7151	5986	41	440242	358947	87	1.70755
194973	151793	88	57509	43491	85	2231	1738	23	3025	2393	28	6441	4961	43	484153	360630	91	1.71239
318879	230514	118	124954	92731	110	5072	3665	34	7051	5353	40	14944	11292	57	1.04858e+06	909370	115	1.71433
239435	168241	91	89375	63423	90	2640	1830	28	3624	2505	34	7070	5065	45	551881	384699	93	1.7153
107229	104983	74	41149	40091	73	1561	1725	15	1520	1466	15	3369	3444	26	251043	245666	78	1.71821
88076	87276	74	30796	30350	71	1118	1204	10	1782	1567	17	3882	3964	28	260645	261264	77	1.72015
146393	124423	82	47956	39756	81	1787	1393	19	2172	1954	20	4814	4024	35	371484	315625	88	1.72305
167854	135167	96	62807	51076	83	2020	1627	22	2506	1930	27	5349	4287	38	363892	291689	89	1.72402
54550	55105	70	21054	21846	46	741	743	0	891	891	0	2010	1905	20	131436	136174	70	1.72402
148989	123719	92	50727	41660	80	1727	1498	18	2157	1702	22	4765	4069	34	367223	316761	84	1.72402
237796	177438	93	74251	56390	90	2851	2393	28	4269	2904	37	8406	6509	44	651187	485169	100	1.72499
164807	141460	85	59979	49465	81	2403	1991	25	2820	2204	27	6648	5330	41	545196	460931	88	1.72499
102288	97114	79	38209	36236	73	1783	1624	16	1713	1732	18	3946	4008	28	276415	260849	77	1.72499
137422	120407	83	55345	47972	79	1831	1796	17	2033	1616	21	4424	3839	33	332055	291917	84	1.72596
67175	68323	69	26051	26306	64	812	889	0	1144	1212	9	2345	2435	22	189724	183620	75	1.72693
134047	113120	80	45485	37206	79	1661	1337	16	2102	1704	20	4770	4037	34	336583	288884	84	1.7279
105233	96087	80	38722	34691	76	1592	1459	15	1488	1468	16	3714	3280	29	263922	240937	79	1.73081
81206	81568	71	28763	28977	69	1346	1421	13	1212	1353	14	2991	2955	26	208752	198507	75	1.73371
81442	80589	82	28800	28865	64	1100	1028	4	1072	1167	8	2881	2653	26	202613	197629	78	1.73371
80696	79771	79	32453	32337	70	1177	1273	11	1327	1232	10	2849	2671	25	199438	195675	76	1.73565
72384	69961	76	22169	22333	51	1261	1211	9	1150	1076	6	2381	2420	23	176649	166080	75	1.73662
171324	129545	96	56571	43268	86	2567	1825	25	2380	1831	25	5489	4085	40	451126	344137	93	1.73759
109403	98165	79	47976	42555	76	1761	1382	15	2032	1649	21	3961	3616	30	271236	248006	81	1.73953
157156	122858	96	56710	44490	83	1910	1455	19	2506	1912	28	5822	4461	39	406985	322268	88	1.7405
128772	107705	85	49815	40901	80	1693	1462	16	2083	1495	18	4296	3574	33	317680	257304	97	1.7405
83436	83663	73	31077	31498	69	1308	1286	12	1415	1371	14	2744	2584	24	212792	209364	76	1.7405
150457	134793	83	48508	42051	82	1833	1648	20	2815	2210	25	5783	4807	38	460262	407601	86	1.74147
75345	74309	73	28255	28178	63	965	1040	5	1222	1120	10	2467	2517	22	196248	190427	74	1.74437
101909	100487	76	44223	43815	73	1507	1553	14	1738	1878	16	3557	3707	27	257373	251267	77	1.74922
112274	110744	78	39973	39417	74	1769	1834	18	1901	1801	21	3904	3745	29	291253	273709	81	1.74922
100375	95916	89	35365	33757	72	1802	1704	17	1653	1591	16	3879	3741	29	300922	279745	79	1.74922
104954	100617	76	39365	38525	73	1658	1389	15	1516	1401	15	3501	3433	28	261405	249148	77	1.75019
66940	71048	63	26264	26497	56	1198	1369	10	1180	1210	9	2527	2490	26	194128	192480	73	1.75019
80355	80788	72	20813	20898	49	1187	1168	9	1308	1051	6	3076	3200	24	213754	201100	77	1.75116
60321	59129	76	23989	24073	60	791	801	0	930	813	0	2227	2152	21	153281	145897	73	1.756
234753	202889	96	159825	140127	90	8096	6708	39	10902	9131	50	22719	19284	68	1.04858e+06	1.03297e+06	94	1.75697
96939	95315	88	38359	37519	71	1223	1317	11	1806	1540	18	3525	3333	29	258675	250334	76	1.75794
69700	72280	69	25410	25941	51	807	679	0	1299	1128	7	2052	2261	20	181166	182035	73	1.75794
101815	100395	74	36213	35978	71	1437	1343	14	1955	1911	20	3990	3938	28	281074	279846	75	1.75794
119271	112090	78	49146	45828	75	1423	1263	13	2268	1751	23	4074	3666	31	293418	272136	79	1.75891
104364	102451	76	42521	41661	73	1338	1342	13	1654	1466	18	3665	3418	29	250825	239368	79	1.76376
100286	97552	82	26696	26679	58	1762	1713	17	1721	1796	18	3878	3866	29	281847	273551	77	1.76472
64078	64483	71	22153	22135	53	1063	1026	3	853	977	0	2282	2184	22	160705	160445	73	1.76666
85333	85821	74	33263	33343	71	1371	1343	13	1315	1267	12	3060	3104	26	230636	222352	75	1.76666
79249	78279	74	24791	24740	59	1227	1139	9	1297	1264	11	3056	2877	27	237405	232178	74	1.76763
174160	135771	88	57831	45255	86	2302	1744	24	2447	1883	23	5709	4338	39	400457	313018	89	1.7686
108323	103079	92	38881	36245	77	1773	1721	16	1759	1316	16	3743	3440	29	296664	271283	92	1.7686
91527	90353	74	30733	30783	70	917	972	0	1507	1349	15	2916	2841	25	225667	214014	75	1.7686
234266	170792	100	73490	54226	95	2957	2156	28	3485	2454	32	8000	5661	45	597505	443857	101	1.7686
121343	103665	87	47952	40775	79	1767	1359	18	1960	1694	21	4159	3693	32	302093	257955	82	1.77054
264694	177880	96	82791	55949	94	3844	2567	33	3881	2687	35	8327	5641	49	633716	438691	98	1.77151
134174	112691	87	44812	37081	80	1733	1540	17	2156	1746	22	4841	4173	35	322220	269044	83	1.77248
100345	100343	76	34548	34544	72	1190	1208	9	1644	1658	18	3483	3276	28	259038	241024	77	1.77635
105683	102715	81	36728	36689	73	1947	1656	17	1776	1625	17	4243	3954	30	288355	283010	78	1.77732
177822	145804	91	55614	44959	83	2431	1812	24	3411	2395	30	6625	5626	40	445304	376675	90	1.77829
111765	104112	79	42704	40275	74	1976	1765	20	1915	1753	18	3919	3751	30	289536	272058	81	1.77926
117758	116263	80	40217	39657	74	1746	1482	17	1917	1718	18	3893	3608	29	305059	298523	89	1.77926
97857	96008	73	28473	28185	71	1195	1131	8	1642	1359	15	3051	2973	27	241377	234869	75	1.78217
74663	73330	76	19249	19501	45	1333	1268	13	1227	1131	8	2715	2538	25	210818	206881	75	1.78314
117959	116119	82	44523	42448	75	1951	1773	19	2235	2148	22	4302	4102	31	326628	319812	81	1.78508
153605	124015	90	57196	46522	84	1814	1425	17	2408	1668	25	5470	4217	38	379505	291892	88	1.78508
30943	33596	45	10344	10843	35	260	373	0	383	427	0	1057	1138	8	82922	86525	66	1.78605
125658	108751	81	49383	41245	78	1535	1348	15	2216	1977	23	4392	3480	35	331727	285340	83	1.78701
91191	90035	72	35265	32910	74	1692	1603	17	1428	1101	10	3475	3324	28	256681	242738	81	1.79186
80000	80277	74	34579	34691	69	970	1003	1	1265	1148	9	2321	2303	22	177501	174069	75	1.79186
203005	149579	97	80390	60881	90	2473	2177	24	2958	2170	30	6198	4917	41	468437	352775	95	1.79283
77502	77947	72	27265	27008	59	1194	1175	10	1120	1009	2	2810	2687	24	199788	184861	75	1.7938
116674	98698	83	47034	39716	78	1633	1352	17	1648	1132	15	3631	3092	30	277924	236766	84	1.7938
58855	60780	78	11947	11903	39	588	657	0	667	712	0	1738	1671	17	156257	157237	74	1.79574
154671	121898	90	57288	44710	83	2026	1643	20	2163	1678	24	4875	3835	36	363836	280984	88	1.79864
70183	70966	85	23896	24271	54	1189	1067	7	993	968	0	2397	2190	23	191539	185165	72	1.79961
151394	125390	92	52337	43899	82	1949	1565	19	2462	2073	24	5069	4641	35	366726	313654	88	1.80058
111743	109557	76	36669	35900	73	1475	1404	13	1679	1639	18	3579	3690	28	273224	254869	79	1.80155
65870	66688	63	25987	25960	56	1050	1084	6	906	1020	3	1863	1723	19	156515	151649	71	1.80155
177742	143678	86	66330	54270	83	2494	2041	22	2524	1982	24	5873	4584	39	521152	416117	88	1.80252
70166	70878	73	25255	25435	62	1015	997	0	845	888	0	2143	2030	20	158895	160665	72	1.80446
88315	87421	73	41869	41194	71	1092	1009	3	1426	1448	13	3279	3137	27	243944	233762	78	1.80543
86736	84344	75	33102	31830	72	1200	1262	10	1428	1568	15	3537	3195	30	240176	233515	76	1.80543
109632	101790	81	46178	42410	75	1624	1476	14	1424	1320	15	4058	3908	30	303647	283055	80	1.81318
212939	166550	91	67503	52952	88	3017	2122	28	3504	2563	31	7498	5874	43	555002	435323	93	1.81318
141562	125000	82	52677	46154	80	1921	1763	19	2459	1807	26	5327	4741	34	397212	366175	86	1.81609
94475	93087	74	38293	37700	72	1236	1257	10	1283	1211	10	3154	3245	26	223916	213044	76	1.81609
209051	145302	92	74871	51257	91	2996	2297	28	3516	2676	30	8014	5402	48	556459	412436	94	1.81706
64191	64221	72	27299	27808	52	1104	1053	5	816	989	0	2383	2472	21	164396	161717	72	1.81706
89016	89005	73	32007	31901	70	1215	1309	12	1167	1270	12	2816	2767	25	220493	209171	79	1.81706
104610	98001	78	36185	32435	75	1374	1315	12	1516	1196	11	3400	3190	28	250381	226130	79	1.81706
110512	103459	93	41980	39176	75	1680	1611	18	1833	1660	19	4179	3952	31	322621	298210	80	1.81803
128524	124624	93	69441	66851	76	1960	2035	19	2342	2113	23	4655	4593	32	335898	315960	78	1.81996
250032	163980	101	92960	60757	97	3011	1969	31	3606	2354	36	8129	5590	48	598615	400902	101	1.82093
201552	162276	96	68607	55670	85	2420	1952	24	3038	2332	28	6364	5333	39	460539	379515	90	1.8219
69365	69745	70	22633	22547	53	1151	1093	7	1099	877	0	2708	2541	25	175407	170382	75	1.82578
152487	126542	85	39149	30837	83	2257	1803	23	2537	2178	25	5670	4915	37	400380	335237	87	1.82675
109163	109043	74	37421	36680	72	1433	1440	14	1453	1596	15	3472	3243	28	252073	242651	77	1.82675
59999	63585	67	17223	17684	42	873	893	0	956	1080	6	2471	2388	22	171588	166270	73	1.82675
167738	129696	96	60790	46987	84	2298	1770	22	2266	1810	26	5963	4503	40	431653	333552	88	1.82869
75663	76979	72	34585	34788	69	1052	1009	3	988	1133	8	2818	2788	24	216918	203819	76	1.82869
92321	91646	71	32616	31947	71	1655	1445	17	1508	1541	16	3509	3618	26	251736	240512	76	1.82965
89567	88796	89	26403	26314	63	955	1012	2	1709	1416	17	3228	3056	26	217759	213557	76	1.82965
218864	164948	101	74088	54694	89	2784	2148	27	3574	2664	33	6915	5194	41	504685	382891	94	1.83062
105443	101344	80	34491	33663	72	1436	1497	12	1880	1741	18	3703	3726	27	265355	256390	82	1.83256
79713	79188	74	22765	22916	53	1079	1128	7	1259	1215	10	2892	2961	25	190054	184887	74	1.83353
133976	127795	79	57374	54872	76	1789	1812	17	2207	1905	22	4290	4105	31	337567	317270	80	1.83547
95567	94112	81	35249	33805	73	1315	1569	14	1413	1392	12	3505	3319	29	262270	248430	77	1.83547
149769	124572	87	40406	33173	81	1943	1631	18	2455	2021	23	5390	4582	37	347584	296270	87	1.83644
105104	104393	75	33097	32292	73	1497	1351	14	1812	1624	18	3780	3562	29	296768	286156	91	1.83644
84955	85183	72	26914	26703	65	1299	1244	12	1619	1570	15	3033	3128	26	231449	229049	76	1.84128
130145	115133	86	39583	34075	78	1804	1728	17	2057	1548	18	4185	3854	32	325582	291453	84	1.84322
237548	146741	100	86659	55597	99	3161	2121	29	3640	2350	37	8328	5109	48	592933	377646	102	1.84419
75006	76009	71	25276	25463	58	1116	1252	9	1182	1203	10	2794	2776	24	203960	203141	75	1.84516
182253	141267	89	65784	51536	86	2199	1781	21	2617	2013	26	5792	4661	39	416411	325673	94	1.8471
103374	99900	79	28722	27386	65	1122	1189	9	1679	1515	16	3636	3642	28	265907	249722	79	1.85194
78916	80535	71	33413	33091	70	725	747	0	1431	1234	12	2460	2543	23	199917	194724	74	1.85194
108556	107359	76	56942	55556	74	1665	1510	17	1902	1826	17	3647	3514	30	256106	247239	77	1.85291
79161	81033	70	18138	18313	44	1457	1479	14	1216	1042	6	2941	2833	25	208824	203392	76	1.85679
78735	80428	71	29824	29998	69	1203	1117	9	1477	1433	13	2775	2701	25	216820	214041	74	1.85776
130432	106657	88	46977	38477	80	1720	1439	16	1697	1498	18	4391	3726	34	322518	268545	88	1.85776
74801	75342	72	26279	25978	64	1012	1069	6	1271	1082	6	2728	2605	25	188302	181284	78	1.85873
80609	81831	71	19236	19421	46	1334	1137	7	1411	1169	11	2611	2450	25	211543	208568	75	1.85873
65299	66064	71	21763	21814	55	617	676	0	651	650	0	1931	1770	18	149148	148613	71	1.86163
87248	88285	71	34340	33748	71	1239	1340	13	1209	1366	12	3478	3169	29	252019	246338	76	1.86551
179265	155676	87	63058	55396	84	2312	1955	22	3089	2906	28	6545	5720	37	462155	416369	86	1.86551
196969	154687	92	57371	43620	86	2600	2151	24	2839	2259	29	6539	5132	41	485160	383498	92	1.86648
117843	108203	78	50352	44811	77	1993	1728	21	1822	1592	21	4762	4166	33	338485	303445	82	1.86939
92535	92851	72	45137	44396	72	1215	1162	9	1421	1329	13	3456	3247	29	254371	248999	80	1.87133
114498	104773	77	45815	40575	77	1861	1748	19	2126	1757	20	4201	3633	33	327934	288104	82	1.87133
90717	90138	73	26834	26904	60	1306	1120	9	1692	1441	17	3082	2859	26	241145	233972	76	1.87133
350245	224698	132	161697	94787	125	6900	3850	44	8289	4626	50	17428	10601	64	1.04858e+06	807697	129	1.87423
187289	144008	85	66498	49803	85	2270	1477	25	3023	2395	27	6335	4599	40	475410	364199	92	1.87423
73737	75855	70	27433	27977	56	1300	1202	11	1353	1152	10	2832	2814	25	213930	209639	73	1.87423
128738	125661	77	39122	38079	75	1611	1783	17	2371	2267	23	4778	4605	33	355288	339649	84	1.8752
88260	87343	77	32446	32367	71	1664	1630	15	1450	1256	13	3600	3524	27	240987	236728	75	1.8752
90548	90005	81	36954	36517	71	1368	1353	11	1646	1372	14	2955	2980	25	223780	218100	75	1.87617
128107	102975	81	44494	36260	80	1496	1243	13	2127	1837	22	4236	3387	35	343369	279359	85	1.87617
91147	89411	73	33016	32719	72	1389	1483	12	1445	1444	14	3253	3059	27	266103	257677	77	1.87617
194499	143621	91	72561	54635	87	2541	1861	25	3093	2336	30	5987	4583	40	447388	325693	93	1.87714
76917	76726	71	23838	23951	57	1327	1232	12	1103	981	0	2582	2619	25	189657	186945	73	1.87908
106859	103388	74	36686	35920	72	1572	1449	14	1855	1912	19	3716	3773	28	265927	257141	78	1.88102
145233	119208	83	53452	43695	81	2313	1770	23	2001	1607	22	5085	4078	37	341655	271738	86	1.88102
139932	128805	81	52966	47858	79	2119	2029	19	2637	2316	24	4868	4267	33	395291	359137	87	1.88199
108695	100059	80	39578	36401	75	1791	1634	18	1727	1454	16	4188	4072	31	311499	294215	80	1.88392
75442	74943	78	32961	33095	70	1011	1041	4	1233	979	0	2141	2084	21	165833	158726	74	1.88489
321090	207079	116	117278	76135	111	4362	2737	36	5553	3250	43	10834	7078	52	870283	576321	117	1.88489
168340	132454	95	64375	50284	84	2562	1947	24	2875	2226	27	6049	4700	41	413152	324529	91	1.88586
77346	78118	72	18092	18478	44	1179	1191	10	1236	1144	8	2823	2909	25	210572	211600	74	1.88586
95524	95750	73	20927	21024	47	1509	1502	15	1591	1440	15	3638	3444	28	259514	244984	90	1.88586
147042	119927	82	48306	39196	81	1844	1551	16	1898	1612	21	4470	3387	35	353731	280982	86	1.88683
87041	91646	71	38314	38260	70	1373	1364	12	1494	1262	10	2834	2752	24	207091	204178	75	1.88683
106648	103513	74	46657	45567	73	1652	1541	14	2087	1857	21	3486	3268	28	252676	242987	79	1.8878
82377	81393	73	22867	22737	51	1462	1621	15	1542	1565	15	2995	2880	26	259162	248055	77	1.89265
164009	150510	90	48307	43474	78	2365	2050	21	2523	2314	24	5693	5302	35	391876	361137	82	1.89361
106758	102917	88	40378	39576	73	1447	1343	13	1714	1598	16	4163	4009	30	280559	275994	77	1.89361
60908	64350	71	11133	10992	38	1007	1142	8	712	662	0	1839	1853	20	151595	144790	72	1.89555
84722	83587	73	21287	21107	50	1156	1209	10	1451	1476	14	3514	3370	29	238918	234470	75	1.89555
116705	105867	92	43572	39011	78	1449	1363	15	1757	1431	18	3930	3517	30	297643	269121	82	1.89555
233499	168784	93	79233	56894	90	2659	1793	29	3203	2730	30	7661	5609	44	632827	460992	95	1.89652
81306	82121	73	33997	34187	70	1114	1141	8	1139	1185	9	2339	2298	22	191146	185819	74	1.89652
109909	110062	77	34394	32995	74	1816	1662	17	1890	1689	17	3680	3893	27	286626	279926	79	1.89652
83300	84228	74	29164	29118	69	1299	1330	11	1822	1400	14	3216	3151	27	222854	211356	77	1.89846
94717	92374	73	38306	36420	73	1330	1212	13	1417	1336	13	3474	3178	29	219024	210733	75	1.89846
121780	114669	79	33775	30000	76	2091	2064	20	1789	1420	16	4355	3963	33	297467	272125	82	1.89846
106163	101821	87	30321	28945	66	1483	1541	14	1682	1683	19	3572	3424	29	256873	245398	77	1.89846
142213	114260	85	45859	37248	80	2253	1753	21	2175	1696	21	5045	4006	37	378071	306635	86	1.89943
99090	97905	75	43927	43383	72	1572	1378	16	1700	1490	17	3696	3418	29	245939	239184	77	1.9004
84102	83194	75	20467	20375	48	1013	1036	4	1417	1532	17	3023	2901	26	225166	224396	74	1.90137
62247	63205	73	22596	23118	47	760	762	0	819	832	0	1979	2023	19	156178	155362	72	1.90137
185695	140714	92	61653	47323	87	2255	1896	23	2812	2009	28	6313	4901	41	437016	320207	91	1.90331
220392	164907	92	80204	61241	90	3458	2375	31	3602	2633	32	7143	5366	44	599133	465946	94	1.90427
136051	123439	79	43354	38170	76	1736	1362	17	1685	1619	20	4313	3853	32	354400	314122	85	1.90815
68737	73176	67	25965	26485	55	939	938	0	1111	974	0	2446	2314	24	179982	173583	75	1.913
150528	146026	80	52955	50376	77	2100	1818	21	2634	2474	24	5003	4794	33	360624	342518	81	1.913
124340	120988	77	41191	38364	76	1826	1615	17	1776	1721	19	4302	4260	30	296058	282416	81	1.91397
69455	68738	82	28868	29428	68	1063	891	0	1175	1030	4	2603	2461	24	171424	169386	74	1.91784
81549	81964	73	32372	32542	69	1234	1321	12	1495	1233	14	2655	2691	23	196971	197894	74	1.91784
60448	62324	67	21711	21984	48	878	840	0	963	906	0	2218	2069	21	156387	148982	72	1.91784
255572	168504	99	87870	55537	97	3167	2103	31	4125	2736	37	8651	5611	49	633737	418681	104	1.91881
106333	99621	91	41108	39843	74	1502	1213	13	1607	1563	16	3379	3244	28	294599	285687	78	1.91978
116496	104186	93	38785	34827	76	1787	1483	17	1626	1563	17	4098	3661	31	314395	279579	84	1.92075
98223	96578	91	39944	39799	73	1573	1438	16	1563	1549	16	3455	3291	28	245794	235510	77	1.92172
136023	113506	84	53188	43938	82	1693	1506	17	2227	1677	23	4316	3650	32	307693	259765	85	1.92172
107052	99485	78	42726	39129	75	1288	1168	9	1819	1934	19	3414	3184	28	281782	264373	81	1.92172
84112	82546	75	33499	33451	71	1380	1224	11	1116	1151	10	3267	3245	27	244392	230333	76	1.92269
155570	126195	99	49878	42002	80	2228	1982	20	2175	1579	23	5133	4259	37	394914	331141	89	1.92269
94027	93602	72	39938	39512	71	1535	1501	16	1733	1439	18	3623	3406	27	263625	262176	78	1.92269
170358	145601	82	39888	33880	82	2202	1862	21	2697	2246	26	6691	5667	40	469235	402598	86	1.92269
227113	171948	92	58467	43208	89	3163	2217	30	3392	2537	33	8337	6021	47	566675	419201	95	1.92366
140317	120166	84	45961	38965	79	1872	1665	18	2716	2136	24	5205	4604	36	386194	333599	85	1.92559
101428	100707	77	41214	40697	72	1207	1256	11	1745	1471	17	3282	3213	25	241251	232598	75	1.92559
168544	144639	83	65450	54978	82	2815	2324	26	2877	2421	28	6367	5209	40	464630	393772	85	1.92656
259681	189069	96	77667	59196	91	3174	2081	31	4207	2845	37	8758	6160	46	670728	490170	99	1.92656
94036	91445	82	28970	28665	65	1535	1485	16	1461	1508	15	3783	3485	30	272992	261480	75	1.9285
103114	99156	79	26294	24861	61	1680	1490	16	1336	1619	14	3787	3601	28	284027	276617	78	1.93044
67993	68653	79	24354	24800	57	793	810	0	864	999	0	2075	2091	21	155974	152271	75	1.93238
101545	99101	76	39089	37629	73	1240	1230	12	1780	1665	16	3869	3546	30	263044	242986	78	1.93335
142391	132427	89	64000	60516	78	2077	1905	20	2322	2219	22	4410	4247	31	349047	317437	82	1.93335
113519	103567	79	52279	47821	76	1588	1302	12	1713	1758	19	3751	3550	29	273419	247298	82	1.93529
72707	73870	70	20939	21058	47	1083	1079	7	1116	1122	8	2615	2673	24	175036	170700	73	1.93625
61031	62174	70	27623	27981	63	681	833	0	844	749	0	1977	1924	20	152737	151529	73	1.93625
83711	80347	74	30385	30276	71	1127	1179	9	1296	1310	13	3055	2937	26	236353	226639	79	1.93625
107526	107561	73	46342	45987	73	1204	1304	11	1762	1842	18	3960	3675	30	318964	301581	79	1.93819
85049	85118	72	34247	34181	70	1049	1091	8	1525	1508	15	2821	2723	25	197885	188273	76	1.93916
143511	132672	83	52061	48096	78	2159	2016	20	2181	2194	22	4829	4434	33	389010	364548	84	1.93916
111611	109312	75	46223	45503	73	1841	1942	18	1694	1579	18	3551	3387	28	287065	280232	78	1.93916
85456	85624	73	28878	29180	63	1001	1055	6	1293	1294	13	3136	2963	26	220650	215772	74	1.94013
108334	101552	76	42737	39665	74	1856	1609	17	1885	1752	18	3975	3775	30	287207	264797	80	1.94401
100238	95835	80	32501	31434	72	1141	1273	12	1451	1379	15	3223	3022	26	243221	240696	79	1.94498
93384	93633	74	21479	21561	48	1171	1119	8	1520	1337	13	3125	3367	25	215958	207261	78	1.94692
126962	106684	91	48059	40468	78	2154	1702	21	1854	1740	20	4546	3832	35	326114	265902	85	1.94788
84398	82561	73	24397	24145	54	1111	965	0	1145	1036	4	2469	2429	23	193254	189323	77	1.94885
209527	151162	97	81495	61424	89	3324	2294	31	2851	2106	29	6823	5016	42	492198	357711	96	1.94982
183501	146304	100	65858	53349	84	2364	1973	23	2649	2055	28	6078	5039	38	441751	355367	92	1.94982
83296	84723	71	30032	30222	69	1236	1184	10	1412	1335	12	3039	2970	25	217292	210331	77	1.94982
81921	82602	87	26709	27009	53	1215	1087	6	1375	1422	14	2845	2948	25	213609	211739	74	1.94982
73397	72806	75	12645	12671	38	3263	3029	26	4906	4590	32	5864	5570	35	261315	253901	76	1.95079
75429	74644	81	28036	28174	69	1066	1188	8	1139	1186	10	2476	2388	23	174701	174503	76	1.95079
134189	120637	87	46212	41485	78	1824	1552	18	2430	2132	23	4879	4335	34	350273	316297	84	1.9537
86002	87190	72	36056	36188	72	1139	1233	10	1421	1140	10	2740	2670	24	210381	201432	76	1.95661
170480	147944	90	65256	55082	82	2305	1726	22	2577	2136	24	6024	5064	38	518232	441659	89	1.95758
53185	54865	68	18691	18828	45	821	887	0	711	773	0	2054	2213	20	146534	147803	72	1.96145
180914	150589	87	53502	43217	85	2622	2217	24	3047	2632	28	6844	5824	39	509465	426436	91	1.96242
241760	180379	97	66686	48462	91	3417	2284	31	3360	2553	32	8348	6356	44	573445	437852	98	1.96339
171810	138910	99	44731	36955	83	2286	1817	22	2517	2060	25	5461	4289	39	438979	344139	89	1.96436
122851	114428	83	47670	43750	76	1769	1627	18	2064	2103	22	4772	4579	31	346124	325988	80	1.96533
54552	54926	72	19364	19665	46	634	626	0	584	647	0	1587	1603	16	120619	117778	71	1.9663
165061	145039	85	67181	58854	82	2626	2122	23	2467	2275	23	4972	4674	33	419372	361339	86	1.96727
75719	75334	74	28684	28692	68	1019	994	0	1358	1371	12	2740	2791	25	189251	184319	75	1.96727
69962	70813	72	25047	24932	55	1251	1296	11	871	905	0	2422	2605	22	173072	174051	74	1.96727
149232	116110	88	53463	42588	82	2106	1545	20	2066	1557	21	5017	3931	37	374471	301181	89	1.97211
142444	117677	88	51794	42711	80	1997	1667	20	2014	1560	20	4488	3682	35	338442	293032	87	1.97211
91757	89201	75	31785	31132	72	1405	1392	15	1338	1281	14	3223	3203	27	242657	234470	80	1.97502
205595	153647	92	72358	54992	87	2705	1747	28	2929	2160	30	7252	5302	44	505141	376210	96	1.97502
266757	194447	98	84600	62558	94	3593	2727	32	3839	2969	34	8425	6095	46	667583	493345	100	1.97599
96210	94615	77	37860	37916	72	1197	1118	8	1410	1359	13	3464	3381	28	254823	248195	77	1.97599
90172	89768	77	27762	27814	59	1403	1623	15	1498	1275	13	3425	3373	27	213707	211735	75	1.97599
144217	128750	82	38034	32086	80	2535	2082	24	2464	2278	25	6126	5603	37	487507	429673	85	1.97599
128960	120503	95	44653	42404	75	1893	1811	17	2293	1958	23	4913	4406	34	332934	309145	80	1.97793
234660	166825	99	77105	55105	96	3286	2140	30	3436	2601	31	8141	5865	45	625084	442887	102	1.97793
136084	116097	82	51820	43598	81	2053	1610	20	2284	1962	22	4536	3912	34	331718	281377	85	1.9789
135971	125123	79	45232	42029	76	1932	1652	20	2516	2294	24	5581	4895	35	425326	380658	86	1.97986
91881	93117	71	27639	27317	70	1117	1157	7	1531	1534	16	3121	3035	26	238051	232373	76	1.9818
90774	88439	78	36678	36484	72	1374	1321	13	1472	1400	14	3516	3286	29	229982	225651	76	1.9818
95713	88172	92	35425	32507	92	1307	1147	9	1900	1557	19	3761	3363	29	256898	231755	92	1.9818
122731	110310	78	44280	37729	79	1958	1741	19	2007	1815	20	4188	3696	33	295029	251920	81	1.9818
341354	239645	138	99574	70221	123	5633	3906	36	6581	4804	41	15350	10955	59	1.04858e+06	899915	131	1.98277
136810	116866	81	46173	39219	79	2046	1578	20	2101	1683	20	4658	3988	34	307993	268997	83	1.98471
134177	107168	97	47070	38392	81	1478	1058	8	1849	1454	20	4252	3512	33	315215	251250	85	1.98665
82268	82569	75	30901	30675	70	1155	1074	8	1113	1231	12	3017	3070	26	229928	219751	78	1.98956
152306	125448	84	54285	44262	82	1896	1557	19	2163	2107	23	4911	3840	35	408583	329576	87	1.99052
173997	134308	97	63622	47545	84	2221	1885	21	2854	2204	29	6022	4350	41	442468	344092	88	1.99149
121309	118567	81	59596	58516	76	1874	1949	18	1883	1953	21	4461	4286	31	297615	283229	81	1.99246
255352	185423	96	76533	56952	94	3503	2584	30	4516	3416	36	10135	7133	50	783410	577276	101	1.99537
136783	116887	80	57192	47892	79	1531	1171	11	1893	1521	18	4145	3611	32	298981	237483	85	1.99537
106110	107139	73	41581	41308	73	1678	1620	16	1853	2037	19	4249	4179	29	274135	264945	78	1.99537
261089	196994	95	75898	58368	91	3464	2716	29	4381	3021	36	9807	7479	48	722883	568337	97	1.99537
139731	137174	75	50718	48396	75	2335	2408	20	2621	2511	22	5704	5224	35	389610	379246	81	1.99634
242848	178060	94	89344	65558	91	3230	2383	30	4136	3078	35	9635	7080	47	689620	496771	98	1.99634
190608	140986	90	75560	57444	88	2610	1797	26	3135	2153	32	6527	4490	43	464400	338348	93	1.99828
65003	65641	75	23277	23384	52	826	798	0	892	1148	7	2274	2299	21	161478	159888	72	2.00312
121439	109167	86	41773	37867	76	1445	1353	16	1587	1439	16	4046	3610	32	283222	254758	83	2.00409
63173	64650	69	22733	23177	50	936	743	0	1196	1268	11	2316	2313	23	174660	172077	72	2.00409
77664	79533	71	29471	29729	64	985	1088	6	1018	1038	4	2626	2606	25	190163	182760	75	2.00409
87943	87430	74	23713	23438	52	1555	1455	16	1613	1673	15	3409	3314	27	240359	235018	77	2.00894
138618	111875	100	52521	41920	83	1926	1331	18	1877	1513	19	4411	3415	34	337176	262183	100	2.00894
103137	102513	82	49320	49070	73	1392	1469	14	2056	2074	19	4024	3922	29	313813	304092	80	2.00894
68551	70214	66	27212	27405	62	1158	1171	9	1117	1120	7	2422	2419	23	199917	196171	75	2.01378
82502	83346	74	30981	30556	70	1296	1163	8	1139	1413	13	3060	3114	24	220805	215571	79	2.01475
273652	198998	101	105895	75921	99	4086	3379	31	4724	3458	37	10427	7494	50	795266	572975	103	2.01475
58719	61406	68	29040	29646	57	989	1072	5	894	1040	5	2229	2185	21	161954	157356	73	2.01475
169855	128293	90	60195	45637	86	2561	1723	26	2473	1939	25	5498	4018	40	466774	348497	91	2.01475
107463	105466	75	39866	39079	72	1453	1393	15	1860	1845	17	3622	3399	30	271336	256790	77	2.01475
112494	104891	78	42486	38733	77	1437	1021	5	1676	1589	17	4125	3698	30	290821	263486	82	2.0196
84336	84447	72	25820	25443	61	1248	1237	10	1215	1275	12	2878	2697	25	234534	226923	76	2.02057
91594	91727	72	32669	32428	71	1574	1517	15	1808	1633	18	3645	3432	29	240846	231352	75	2.02154
197535	174824	93	49664	42551	87	2410	2293	23	3156	2778	28	6892	6055	39	521843	474608	91	2.02444
68160	68031	80	25034	25120	54	889	859	0	1015	1098	6	2382	2272	22	165140	162480	72	2.02444
145762	139486	83	40934	39439	76	1805	1660	18	2591	2410	25	5270	5120	33	406048	387209	82	2.02541
172496	141093	85	58655	47074	84	2185	1743	22	2815	2177	27	5470	4412	39	398466	323806	89	2.02638
82350	82896	73	30807	30993	70	1380	1408	14	1356	1432	13	2926	2864	25	217841	214624	75	2.02638
58006	56901	75	25476	25428	58	851	826	0	998	713	0	2121	1994	21	126929	118860	73	2.02735
181310	137915	88	59635	44442	87	2543	1987	24	2859	2010	29	6648	5180	40	504310	378042	93	2.02929
172881	144498	96	69432	56409	84	2389	1904	23	2482	2132	25	5912	4933	39	412863	339631	89	2.02929
143013	123602	86	67614	58404	82	1991	1572	20	2105	2001	21	4959	4341	34	346108	306518	86	2.03026
114234	108494	85	32425	31965	74	1331	1450	14	2080	1785	19	4022	3752	30	292147	273491	81	2.0351
82368	83776	74	21577	21468	47	829	1130	7	1562	1393	14	2906	2812	25	219457	211974	76	2.0351
298022	195379	109	112107	73177	105	3530	2686	31	4522	2809	39	10299	6627	54	812131	530581	109	2.03704
112601	99014	81	37869	32141	78	1477	1337	14	1962	1666	17	4236	3850	32	341504	295498	83	2.03801
77432	77551	70	26848	26485	67	1151	1395	10	1186	1242	10	3057	2916	25	204478	196994	74	2.03898
88995	90101	69	24672	24835	57	1272	1097	9	1632	1619	15	3273	3042	28	259370	246950	78	2.04092
120673	112018	78	44506	40792	76	1385	1346	14	2057	1519	19	4322	4164	31	325761	298868	81	2.04189
84125	83379	73	27052	26783	63	1229	1368	12	1561	1445	14	3567	3529	28	248603	238911	77	2.04286
110198	108489	75	45578	43743	75	1921	1848	19	2127	1971	22	4470	4361	30	317168	297558	80	2.04479
172585	153442	94	67716	60946	80	2522	2089	22	3625	2732	30	7023	6077	41	504301	431747	84	2.04576
159112	137759	87	63496	55985	81	2132	1863	20	2504	2208	24	5144	4381	37	363344	313693	84	2.04673
137335	110426	99	50733	41776	81	1740	1268	18	1959	1480	19	3941	3209	32	314618	257412	86	2.0477
86100	86123	72	23956	24050	56	1146	1173	9	1251	1199	11	3029	2987	25	220872	215653	77	2.05158
69828	71708	70	25113	25167	55	1117	1100	6	1082	1071	7	2472	2435	23	181981	172902	74	2.05255
256633	184612	94	83488	59320	90	3067	2340	26	3886	3147	33	8832	6216	48	645247	465297	96	2.05352
183864	142112	93	64894	50662	86	2451	1832	24	2628	1786	29	6130	4634	41	425907	328545	90	2.05545
105478	102402	74	41415	40701	73	1419	1309	12	1693	1666	17	3800	3909	28	286009	273586	81	2.05545
92240	93510	73	39289	38961	71	998	1169	8	1325	1229	12	2790	2692	26	215088	208591	76	2.05933
194024	149678	92	62766	48035	86	2753	2147	26	2873	2179	29	6147	4833	39	433592	335101	92	2.05933
121186	103550	81	44397	37258	79	1295	1203	11	1887	1279	17	3618	3014	30	279123	228304	83	2.0603
108473	106461	75	36279	33592	74	1247	1316	11	1837	1990	17	3866	3398	31	264182	246859	80	2.06224
111219	98065	81	39284	33768	77	1659	1587	18	1707	1596	20	4198	3510	33	282998	252092	80	2.06514
161723	128711	93	53247	42043	83	1631	1250	14	2398	1766	25	5797	4507	38	426094	345997	90	2.06514
95161	91415	78	31925	30179	71	1909	1757	17	1415	1476	15	3384	3214	28	267690	252170	78	2.06611
102734	101254	75	33960	32997	73	1585	1674	16	1725	1745	18	3878	3699	29	301288	294447	79	2.06708
96328	95251	75	20879	20579	50	1168	1056	6	1423	1515	14	3299	3239	26	238903	230229	79	2.06805
68701	67870	74	15764	15939	42	866	880	0	1011	1078	6	2476	2436	22	155691	152983	73	2.06805
70092	72766	60	27148	27267	63	1199	1241	10	1181	1092	7	2839	2867	24	210260	202798	75	2.06902
156843	136321	82	48971	41620	80	2044	1896	20	2610	2166	25	5520	4825	37	383659	330831	85	2.06902
107009	105461	74	31053	31079	72	1508	1351	14	1714	1521	16	3532	3329	27	268943	258048	77	2.06902
144542	125829	88	56980	49780	81	1872	1706	17	2224	1859	21	4740	4255	34	358435	322018	85	2.06999
80124	81855	72	40493	40729	71	1113	931	0	1237	1206	12	2798	2860	24	201026	196726	76	2.0758
116365	104140	85	41425	37613	75	1592	1453	15	2031	1754	20	4121	3731	32	312175	291133	81	2.0758
124069	116551	86	44639	41453	75	1799	1700	18	2148	1895	21	4589	4209	33	332525	303625	80	2.07677
103444	100172	83	29353	28515	71	1502	1461	15	1789	1619	17	3927	3646	30	299066	285933	77	2.07677
[truncated: 7,609 more rows]
