# Supplementary material for: Phenotypic heterogeneity follows a growth-viability tradeoff in response to amino acid identity
Source: Nat Commun. 2024 Aug 2;15:6515. doi: 10.1038/s41467-024-50602-8 (PMC11297284; doi:10.1038/s41467-024-50602-8)
Supplement: Supplementary file 6 — Source Data [file 41467_2024_50602_MOESM6_ESM.zip › source_data/fig6cde/1430_A1_yATP_NLIMPRO.csv]

FSC-A	FSC-H	FSC-W	SSC-A	SSC-H	SSC-W	BL1-A	BL1-H	BL1-W	VL1-A	VL1-H	VL1-W	VL2-A	VL2-H	VL2-W	YL2-A	YL2-H	YL2-W	Time
67325	68642	66	16762	16991	43	1160	1090	6	1344	1137	8	2583	2521	23	201834	198355	80	0.00431499
117543	103828	80	41699	36394	77	1679	1605	16	2147	1853	19	4450	4152	32	341228	293856	90	0.00862999
18883	20072	41	15396	15072	45	104	125	0	-20	148	0	-6	56	0	377	597	0	0.0140237
94505	89709	79	33862	33050	72	1096	1118	8	1424	1263	10	3322	3062	27	263325	251872	85	0.0151025
147540	122571	83	41238	33927	80	2204	1718	22	2162	1723	21	5139	4269	36	336031	272362	94	0.0204962
88650	86631	79	29191	29015	71	967	1140	7	987	1128	7	3147	3135	26	203022	196404	85	0.0248112
147872	144090	81	51915	51170	76	2250	2440	21	2769	2627	24	5830	5625	35	431751	403948	88	0.02589
88072	86272	76	25479	25658	57	1222	1278	11	1278	1404	14	3614	3447	28	253351	252886	85	0.0269687
76332	75047	75	21663	21833	50	968	883	0	1377	1353	14	2757	2800	24	195940	192411	83	0.0312837
67586	68125	74	27005	27201	59	1019	1127	7	1166	1254	10	2718	2496	24	182575	179264	81	0.0312837
76539	78133	71	19310	19349	46	918	1070	5	1516	1444	15	2884	2884	25	206199	202590	83	0.0334412
51276	53774	55	22402	22605	66	826	730	0	1010	975	0	1802	1729	17	133726	131007	80	0.0399137
96911	96995	74	35394	35026	72	1227	1205	10	1912	1785	20	4063	3983	30	288770	281055	87	0.0431499
107410	95656	80	42440	36949	77	1218	1135	9	1596	1617	17	3963	3535	30	306403	270339	89	0.0474649
126083	118814	79	46500	44693	76	1646	1465	17	1955	1900	20	4457	4194	31	319832	306926	88	0.0485437
108033	104871	79	27889	27370	69	2074	1973	19	1898	1915	20	4409	4313	30	331125	316638	87	0.0528587
128043	114970	80	47924	43162	78	1504	1376	14	1724	1518	19	4510	4102	31	320725	286390	95	0.0755124
93412	91063	75	29479	29073	72	1261	1165	9	1474	1544	15	3408	3465	27	241057	227392	85	0.0798274
109797	94851	83	39122	33346	77	1375	1184	10	1512	1433	14	3172	2708	28	244491	208162	85	0.0809061
109170	95858	80	38525	33379	77	1430	1350	13	1867	1643	20	4496	3996	33	291729	249155	88	0.0852211
119174	107111	81	39041	34323	78	1832	1701	17	1943	1784	20	4542	3835	33	338632	294347	89	0.0862999
80024	79737	73	31177	31336	71	1094	1025	3	1089	923	0	2524	2476	23	181571	173114	79	0.0884574
110661	108639	74	41400	40013	73	1642	1511	15	2160	2054	20	4760	4452	32	343147	323813	85	0.0906149
209246	164835	91	61825	47898	87	3083	2213	29	2943	2131	30	6668	5257	39	477299	368364	98	0.0927724
167351	129404	85	44708	35219	82	2408	1865	24	2436	1876	25	5632	4386	39	404081	321505	95	0.0938511
64966	64108	68	18689	18635	45	1077	1206	9	1113	996	0	2570	2476	23	162941	159440	81	0.0960086
97247	87052	77	38548	33206	77	1197	1317	11	1327	1318	13	3680	3256	30	283323	243769	89	0.102481
83476	85073	74	24809	24913	56	1152	1294	11	1449	1381	15	3354	3313	27	212343	206945	83	0.102481
57402	57006	73	16302	16620	43	625	670	0	1053	1021	4	1789	1660	17	137747	129404	83	0.106796
113492	101953	78	43393	38672	76	1541	1292	13	1856	1683	18	4660	4134	34	322594	287485	83	0.111111
94783	92064	91	23243	23259	53	1309	1175	11	1648	1578	17	3228	3104	26	222936	209416	84	0.11219
121792	112357	83	44263	40505	77	1611	1532	15	2027	1948	20	3957	3747	30	320454	294952	89	0.117584
75738	74138	72	22763	22863	52	1161	1143	8	1130	1110	9	2990	2898	25	202229	197594	79	0.119741
131345	127849	77	59898	57939	75	2315	2129	21	2124	2019	20	5132	4702	33	346830	325003	88	0.121899
92678	87324	85	32863	32638	73	1475	1554	14	1877	1806	19	3439	3224	27	253669	245561	85	0.122977
91338	89500	75	31479	31444	71	1249	1175	10	1379	1146	9	2359	2244	22	190961	184346	83	0.122977
195577	154319	88	48339	37822	84	2837	2024	30	3267	2548	29	6592	5105	40	491307	379998	98	0.126214
118551	104004	80	49152	42541	78	1513	1340	12	2157	1762	21	4285	3691	33	332819	283737	92	0.132686
144933	121327	82	50217	41609	80	2414	1886	25	2430	1901	25	5735	4721	37	380365	303650	91	0.133765
132145	123049	78	56279	51663	76	2041	1895	21	2333	1985	24	5243	4757	35	339694	300969	91	0.135922
246522	185929	97	92860	70282	92	3602	2494	33	3876	3002	32	8572	6208	45	731453	543852	102	0.137001
98143	96046	75	37033	35572	74	1429	1462	14	1999	1835	19	3744	3547	29	256539	246297	85	0.147789
74314	75828	70	28035	28276	69	963	1076	6	1496	1259	12	3100	3107	26	223158	212318	80	0.148867
78515	78758	76	23171	22960	53	1228	1269	10	1235	1135	10	2872	2762	25	204153	193960	81	0.154261
79875	81585	71	18517	18704	45	1123	1070	7	1355	1242	12	2808	2929	24	219160	215595	82	0.15534
81387	79930	75	21665	21528	48	1316	1455	13	1490	1464	15	3252	3074	27	221993	218932	82	0.158576
76260	75644	83	26196	26004	60	1057	1041	4	1246	1298	11	2766	2679	24	205004	204867	81	0.161812
99197	97111	82	30865	30967	71	1748	1608	16	1862	1868	20	3728	3893	28	262300	255597	82	0.16397
94327	95445	74	20385	20302	49	1365	1301	12	1697	1776	19	3913	4116	28	269880	258413	83	0.169364
135653	110067	83	43499	34610	82	1861	1463	19	1872	1554	19	4668	3687	35	334848	264324	93	0.171521
199686	168383	86	64375	55264	85	2534	2516	22	3411	2917	29	7215	6095	41	560839	473636	99	0.174757
67115	66449	76	17169	16944	44	909	1026	3	961	998	0	2419	2384	22	184981	180519	81	0.176915
109474	105357	78	27908	25937	68	1340	1271	11	1655	1739	16	3506	3436	27	284911	269292	85	0.18123
230108	169205	103	63982	47718	91	2592	1885	26	3616	2555	33	7778	5975	43	555085	425153	102	0.182309
107485	102842	88	35265	33566	74	1585	1416	14	1647	1645	18	4215	3914	31	310384	300043	84	0.190939
87086	87127	73	30390	30561	67	1244	1245	10	1372	1322	12	3105	2983	26	214156	196327	80	0.190939
111600	96820	84	41491	36420	77	1852	1429	15	1909	1583	18	4017	3406	32	295346	251457	88	0.190939
67492	68046	78	20682	20637	48	1096	1072	6	1194	1241	11	2492	2444	24	195388	180871	81	0.195253
207192	171915	105	67196	56569	87	2704	2234	24	3337	2763	29	8336	6817	44	627727	522035	98	0.197411
63522	62528	75	13790	13787	40	172	742	0	1053	1066	6	2116	1977	23	149212	142564	79	0.197411
125078	107009	91	42725	36852	77	2032	1750	22	2080	1769	20	4787	4139	35	347801	297934	90	0.202805
92179	91033	73	25391	24970	65	1553	1418	16	1627	1354	13	4004	3767	29	273885	265478	86	0.20712
130348	113284	79	43092	36907	78	1837	1496	19	2476	2142	24	4975	3954	35	383935	319022	91	0.20712
102274	92169	79	36477	33154	74	1273	1048	6	1526	1425	16	3239	2843	28	230735	207085	86	0.208198
56840	60759	58	21099	21782	46	800	863	0	973	840	0	2287	2252	20	177952	184339	78	0.210356
84080	82292	89	30146	30136	71	1282	1256	12	1355	1215	11	3008	2856	26	219870	216523	81	0.217907
55975	57502	67	11127	11262	37	719	885	0	939	1036	4	1912	2067	19	148604	152484	78	0.244876
89500	87852	78	29687	29740	70	1477	1397	15	1246	1275	12	3350	3208	27	232534	220981	81	0.253506
87305	86210	74	31536	31551	70	1286	1522	12	1709	1445	17	3355	3299	28	261170	253910	81	0.254585
107060	92328	83	30709	25803	77	1285	1036	4	1562	1356	17	4167	3514	33	269720	234574	88	0.2589
188332	136585	88	63788	46409	88	2093	1518	23	3112	2227	29	7033	5261	43	501731	360492	98	0.259978
88258	86474	76	21820	21904	50	1640	1673	15	1585	1727	17	3544	3412	27	242552	229745	81	0.259978
151050	128207	85	57458	50026	82	2325	1965	21	2306	1902	23	5400	4683	36	393236	331834	93	0.261057
60781	62955	69	20406	20364	48	808	1124	6	1044	938	0	2094	2023	22	173086	174608	79	0.261057
104868	93279	82	34899	31362	75	1165	1132	7	1509	1444	15	4076	3757	29	277553	248009	87	0.262136
75890	76824	70	24895	25001	57	1249	1244	12	1412	1358	12	2784	2721	26	200058	187213	81	0.269687
146754	118565	85	43632	34712	83	2463	1997	24	2271	1664	23	5126	4110	37	390604	312755	94	0.274002
82221	81068	75	17758	17603	43	1718	1483	16	1267	1412	13	3194	3077	28	248473	244908	82	0.277238
109267	104488	92	25000	23616	73	2337	1988	20	2355	2119	23	4930	4465	33	347709	317967	92	0.277238
68941	70079	72	23296	23580	49	1175	1057	6	1037	961	0	2595	2472	24	205305	200577	80	0.277238
203711	151642	92	66510	48705	89	2763	2041	26	3658	2705	34	7493	5488	44	529075	395032	100	0.282632
55944	55993	71	17041	17281	44	759	696	0	850	887	0	2009	2087	21	159278	155135	80	0.286947
86981	85934	75	26281	26321	60	1051	954	0	1516	1499	15	3393	3355	28	212871	206257	81	0.288026
84896	86172	72	27280	27326	63	1313	1318	11	1726	1729	16	3117	3263	25	232260	226106	83	0.288026
236907	179651	98	61376	46961	88	3201	2523	28	3715	2704	33	8198	5967	45	615712	464061	99	0.291262
85598	85435	75	23530	23265	60	1045	1049	5	1458	1395	14	2839	2789	24	247026	236430	84	0.292341
98845	97723	80	35699	35131	72	1601	1554	15	1452	1619	15	3578	3545	28	257073	245809	82	0.29342
81149	81994	72	27920	27947	66	1181	1086	7	1320	1328	11	2909	2810	24	219009	211646	81	0.29342
113699	104770	84	39168	36080	74	1659	1462	15	1903	1670	16	3859	3705	29	287580	263057	86	0.299892
132183	116849	84	45751	40248	80	1523	1465	15	2546	2330	24	4721	4183	34	353074	306433	92	0.307443
102671	96056	87	30620	28780	72	1480	1288	14	1675	1447	17	3695	3366	30	273791	261986	83	0.311758
98129	97984	74	29018	28906	70	1689	1603	16	1850	1726	17	3654	3614	28	273837	271493	82	0.313916
130486	111348	81	46943	40181	78	705	1451	13	1942	1735	20	4836	4389	35	374868	316469	95	0.320388
88976	86935	75	25172	24893	61	1098	1161	9	1326	1281	12	3187	3127	27	238911	225322	81	0.324703
71328	69155	81	24825	25181	53	914	778	0	926	989	0	2503	2465	22	182389	178114	79	0.32794
86055	85697	72	28279	27538	71	1146	1270	10	1269	1319	13	3287	3155	27	226748	210234	84	0.32794
63962	64420	71	15416	15765	40	884	908	0	894	987	0	2212	2040	21	159991	158315	79	0.330097
137228	117016	87	51745	44523	80	1837	1597	18	2122	1909	21	4466	3964	34	338485	301979	88	0.337648
150852	125448	89	52220	42949	83	2147	1787	20	2407	2056	25	5605	4985	36	393391	333135	100	0.337648
194593	147351	89	57810	43766	87	2794	1947	28	3109	2423	31	6998	5382	41	529099	390715	101	0.346278
132648	125794	80	49983	47435	76	2071	2064	20	2160	2298	21	5115	4769	33	364701	343796	86	0.346278
123787	111971	90	42774	39626	77	1268	1117	8	1695	1692	18	4226	3934	31	307744	271559	90	0.349515
120708	105009	93	32415	28519	77	1906	1519	18	2062	2042	21	5477	4399	38	404549	350469	89	0.350593
109034	105591	77	49572	48397	74	1693	1795	17	1968	1919	19	4197	4216	30	334773	325145	81	0.351672
139772	116681	84	49446	40696	81	1794	1512	17	2106	1778	22	4643	3873	33	346616	283927	92	0.351672
150025	114719	98	52535	41064	85	2046	1480	20	2177	1904	23	5306	4183	37	410213	317556	95	0.35383
65713	65220	74	18397	18764	43	1013	980	0	1213	1055	6	2318	2308	21	180569	180490	79	0.35383
106331	97772	77	38158	34756	75	1482	1480	15	1697	1518	16	4099	3664	31	317575	283435	82	0.35383
82442	80600	84	28023	28311	66	1336	1405	13	1415	1452	13	2855	3044	24	214244	211278	80	0.354908
83842	83418	74	23343	23530	54	1296	1293	12	1217	1272	12	3396	3437	27	224646	217206	85	0.357066
85852	86533	74	37787	37311	72	1160	1257	10	1148	1204	11	3080	3149	25	228417	221770	81	0.358145
119840	110411	78	47284	42780	77	1795	1581	16	1937	1828	20	4729	4407	32	323731	295037	87	0.359223
83738	79651	75	30720	28309	71	1032	1076	5	1611	1551	15	3405	3322	28	234071	210624	81	0.360302
86354	87216	71	33233	33305	71	1394	1328	13	1387	1311	14	3245	3228	26	238065	236798	81	0.36246
77727	75922	80	25763	25624	69	1193	1216	9	1259	1253	12	2823	2648	25	204545	200889	80	0.364617
141952	115822	85	48184	39210	82	1983	1581	21	2089	1545	22	4832	4019	35	388486	309838	92	0.374326
72837	72848	75	15862	15886	43	1045	1037	5	1205	1256	11	2762	2961	24	241300	239376	81	0.375405
79687	80506	70	25165	24950	58	1349	1401	13	1513	1366	16	2919	2901	24	222677	211740	83	0.381877
107747	106218	84	39967	39525	73	1401	1404	14	2134	1731	20	3919	3668	30	291374	280169	84	0.381877
133706	107110	84	48806	39649	82	2220	1813	23	2323	1911	23	4831	3732	37	370352	294850	93	0.386192
59109	59520	70	11854	12223	38	819	823	0	805	776	0	2078	2225	20	176581	174165	81	0.392664
88832	87412	75	29011	29178	68	1210	1158	11	1153	1297	10	2781	2659	25	211772	209464	80	0.393743
81571	80519	72	23886	23673	62	1524	1466	15	1287	1221	9	3054	3087	26	219512	215356	81	0.396979
228289	169383	94	72188	54006	90	3065	2383	28	3679	2723	33	8168	5727	47	635392	469589	101	0.398058
106041	104770	75	29667	29706	68	1663	1620	16	1765	1863	18	4367	4277	31	302578	293851	83	0.398058
114586	111600	77	35620	34534	74	1574	1420	16	1851	1552	19	4174	4227	30	307794	285956	85	0.401294
289360	198761	119	89362	61313	104	3579	2773	32	4976	3334	39	10959	7383	52	846406	601754	115	0.405609
77893	77566	81	30469	30451	69	1147	1086	9	1123	1154	8	2971	2938	26	231710	226019	82	0.407767
111317	109907	84	41938	42109	73	2057	1938	20	1586	1628	16	4467	4457	30	277648	269791	83	0.411003
95244	92766	77	35101	34311	73	1333	1412	13	1780	1600	16	3932	3551	30	274041	261277	85	0.412082
82519	82757	71	27460	27720	69	1324	1359	13	1432	1369	14	3400	3444	26	260372	250926	80	0.413161
71916	71786	87	24873	24639	54	1263	1159	12	1409	1368	12	2405	2459	22	197476	188829	80	0.413161
89348	88341	75	36717	36606	72	1392	1445	13	1714	1594	17	3509	3460	28	215511	210588	81	0.418554
145862	128664	91	38349	31972	79	2242	1947	21	2570	2425	23	5319	4796	36	389594	338622	87	0.418554
122253	117288	79	40574	39330	74	1410	1432	13	1746	1876	19	4589	4671	31	321735	309708	85	0.422869
111414	108264	76	30859	29292	74	1654	1631	16	1883	1790	18	3980	3845	29	319986	303211	84	0.423948
122805	104162	86	37111	31500	78	1409	1236	11	1744	1415	16	4292	3712	33	284617	233804	90	0.425027
107595	93256	78	40048	34495	77	1688	1506	18	1933	1631	20	4166	3435	33	296953	251472	92	0.425027
84526	83221	80	23602	23617	53	1106	1116	7	1712	1396	15	2824	2746	25	234966	229666	80	0.427184
78499	76547	78	18365	18185	45	928	1032	4	1375	1396	12	2849	2747	25	197057	187877	81	0.430421
247275	171892	99	79466	56097	94	3660	2524	33	3945	2646	35	8899	5832	48	613168	419572	106	0.431499
68586	71914	68	19064	19554	43	1022	1025	4	1368	1338	13	2619	2771	23	215419	208121	77	0.432578
67963	69516	72	17787	17692	44	1297	1334	11	1139	1216	11	2841	2898	24	197353	190955	79	0.436893
134327	110367	82	47944	38975	80	2219	1834	22	2043	1759	22	4939	3964	35	377568	304828	91	0.439051
117096	99820	83	41245	36079	77	1698	1369	13	1913	1607	17	3592	3009	30	299562	258216	88	0.441208
136488	110362	84	40221	31725	80	1876	1621	18	2172	1724	23	4904	3871	35	339948	272783	91	0.441208
62303	62020	81	18881	19437	44	1180	1111	6	1033	1003	1	2256	2242	22	167310	166379	77	0.441208
81233	83219	71	31377	31371	70	1357	1427	14	1360	1315	14	2929	2773	25	268663	265880	81	0.442287
100850	100711	77	40649	40082	73	1671	1587	16	1769	1533	15	3829	3766	29	278524	256743	83	0.443366
161469	133026	89	59883	50559	82	2075	1783	19	2460	1851	25	4974	4166	35	355781	295071	92	0.445523
83179	81735	75	30807	30273	72	1254	1169	10	1244	1146	8	3086	2845	26	227601	217523	84	0.450917
130838	112088	84	45879	40336	78	1737	1520	16	2419	2174	22	4958	4159	36	359329	303033	90	0.453074
167406	134568	97	68621	55999	83	2337	1817	22	2571	1901	24	5431	4520	38	417443	337365	93	0.454153
93824	92040	77	23017	22489	51	1664	1578	16	1391	1481	13	3659	3639	29	248940	236880	81	0.455232
108970	101772	77	33348	30250	76	1483	1515	15	2031	1826	20	4647	4107	34	290516	270911	85	0.459547
101799	100904	74	47762	46741	73	1368	1246	10	1848	1775	19	3902	3887	29	275865	271844	82	0.464941
105000	102330	78	34175	33589	73	1268	1169	11	1876	1509	18	3539	3476	28	259683	249007	83	0.464941
105293	100741	85	33763	32508	74	1618	1635	16	1607	1689	17	4037	3932	29	274221	257991	86	0.464941
85565	84758	73	29226	28836	71	1385	1474	15	1480	1385	14	3234	3090	27	251469	240436	81	0.464941
205121	178260	86	61080	52477	84	2659	2142	24	3583	2960	28	7617	6494	40	497462	449998	92	0.466019
140869	120975	85	47388	40564	80	1714	1555	19	2076	1641	21	5057	4402	35	363997	318251	92	0.471413
105819	105925	74	30933	30463	71	1606	1507	18	1864	1710	19	4572	4241	32	298066	284784	82	0.472492
113489	107234	92	41942	38826	76	1388	1444	14	1627	1590	15	3714	3424	29	288477	270165	89	0.472492
64810	65184	73	23496	23510	55	-324	605	0	1033	849	0	2308	2339	22	186914	177587	80	0.473571
178058	142345	86	74686	60949	86	2250	1962	25	2429	1975	25	6399	4988	39	470678	372632	96	0.474649
68661	68732	71	20909	20917	47	870	987	0	1203	972	0	2392	2255	22	183411	177882	79	0.475728
88981	86492	84	36616	36045	73	1387	1297	12	1524	1360	14	3506	3316	28	233755	232458	80	0.477886
233886	174682	96	67461	50617	94	2893	2087	27	3932	2777	33	7790	5795	43	552752	416902	103	0.481122
131434	111339	81	45238	38234	79	1880	1640	19	2348	2183	23	4540	3970	33	373614	320530	90	0.482201
74349	73008	73	30459	30862	69	980	883	0	1062	1187	9	2565	2625	24	191359	186486	80	0.488673
140749	115963	84	51537	41446	81	2313	1875	21	2607	2024	24	4894	3932	36	369015	302716	90	0.490831
128457	109619	82	46778	40130	79	2052	1550	23	2223	1692	22	4527	3798	34	347006	291114	89	0.490831
99881	97088	74	23280	23038	52	1548	1516	15	1849	1746	19	4024	4057	29	298166	284188	83	0.494067
117789	113609	88	34988	34653	73	1885	1841	18	2138	2115	20	4634	4648	31	371110	352575	85	0.495146
94988	94455	74	24838	24340	52	1453	1323	12	1427	1371	14	3321	3282	26	254199	250909	83	0.495146
84195	83052	73	41246	41422	72	1468	1530	14	1276	1420	13	3382	3214	27	218580	211834	82	0.495146
59673	61837	69	14786	14772	41	840	937	0	918	999	0	1889	1924	20	150070	143072	76	0.496224
61086	61015	71	16382	16495	43	913	794	0	1222	1106	7	2212	2153	21	147433	142642	79	0.496224
64624	64116	71	22501	22231	55	984	852	0	1226	1115	7	2006	1814	20	171364	164516	81	0.497303
153598	130499	85	51997	44297	82	2047	1798	19	2364	1932	24	5919	4918	38	387486	335775	90	0.497303
104602	97080	77	33991	30756	74	1582	1552	16	1837	1584	19	4383	4034	32	321189	295126	86	0.497303
151674	137197	82	54034	48461	78	1789	1657	18	2424	2179	25	5494	5012	35	406161	374464	89	0.499461
112027	108101	77	36782	34487	73	1671	1553	16	2346	1956	23	4149	4111	30	346141	328008	83	0.500539
163370	134726	85	66971	56578	85	2056	1854	20	2257	1977	23	5471	4459	38	407665	341373	94	0.502697
98275	94638	77	37311	35118	75	1366	1508	13	1773	1698	16	3764	3568	29	289705	268286	83	0.503776
88617	88090	73	30789	30552	71	1519	1211	13	1486	1589	16	2903	2898	25	195052	186883	79	0.504854
212162	156334	98	70514	51889	88	2321	1792	24	3326	2468	30	7088	5013	44	524896	374422	98	0.509169
146991	120862	84	44974	35468	81	2051	1579	19	1923	1546	20	4427	3462	35	391102	299717	94	0.515642
68998	69929	72	15741	15840	41	1225	1171	9	1198	1159	9	2613	2460	24	195149	187628	79	0.515642
96138	89202	82	36613	33143	73	1776	1512	17	1832	1702	18	3656	3356	29	284591	252648	88	0.516721
76519	75245	78	28661	28767	68	700	588	0	914	975	0	1928	1956	19	162505	162242	80	0.518878
91857	89811	86	36637	35208	72	1342	1236	12	1864	1859	19	3860	3934	28	273986	264963	81	0.519957
307725	213815	113	96682	72066	100	5400	3580	39	6131	4240	43	14373	9926	57	1.04858e+06	785757	114	0.522114
98387	97063	75	23477	23734	48	1237	1334	11	1440	1349	14	3302	3119	27	241753	235770	79	0.522114
132698	127282	84	59443	58534	76	1831	1844	18	2133	2042	22	4836	4563	32	344748	327162	85	0.522114
74251	72137	73	17744	17903	45	977	990	0	1311	1211	10	2815	2963	24	217543	204616	80	0.523193
217504	165560	95	70492	53466	90	3237	2409	30	3132	2127	30	6842	5118	43	519289	374760	102	0.526429
186673	171408	86	51520	47733	81	3233	3270	24	4321	4018	30	9166	8576	43	804736	743428	92	0.528587
76876	76641	73	26265	26310	56	1127	1198	9	1289	1097	7	2916	2959	25	188401	181487	80	0.529666
104370	91206	79	35349	30430	76	969	1059	7	1725	1609	18	3273	2723	28	246267	215939	85	0.532902
83053	81581	89	22164	22017	50	1255	1288	11	1348	1446	13	3710	3507	28	272607	265257	81	0.535059
113084	100654	78	36883	31928	76	1570	1255	15	2345	1932	23	4288	3691	33	296912	263557	85	0.537217
113588	108887	76	32325	29376	73	1412	1394	13	1844	1667	19	4087	3848	31	285040	264572	84	0.538296
88825	87592	75	20756	20625	47	1174	1033	5	1547	1522	15	3751	3486	28	226362	210518	82	0.540453
59837	58528	74	17164	17248	44	682	712	0	1025	1011	3	1980	1903	20	160907	149690	79	0.541532
86853	85741	76	33257	33235	70	877	937	0	1308	1422	13	3491	3444	26	257047	239556	81	0.542611
78132	77585	74	26463	26448	54	1244	1272	10	993	1079	6	2695	2590	26	180778	169118	79	0.542611
92418	90708	76	25387	25201	57	1328	1208	11	1461	1474	15	3413	3279	28	257882	245361	84	0.543689
84796	84573	73	36566	36780	70	1617	1603	15	1309	1174	9	3275	3321	27	234434	222315	80	0.544768
118283	112213	79	47980	45184	77	1885	1820	19	2013	1863	21	4357	4182	31	332922	301718	86	0.544768
102075	97756	89	44945	44515	73	973	908	0	1383	1038	7	3606	3517	28	253309	242865	82	0.546926
131021	118607	87	47461	42717	78	1372	1413	13	1994	1727	20	4087	3797	30	327807	290149	88	0.548004
153851	134927	81	42024	36819	80	2295	1789	24	2545	2097	25	5283	4558	35	420584	361925	91	0.548004
97752	98733	74	33885	33858	71	1281	1334	12	1559	1657	17	3751	3574	29	239696	231891	84	0.551241
50787	54089	58	19532	19937	47	808	863	0	895	803	0	1597	1750	17	130365	129930	72	0.551241
140404	134085	85	46454	44864	77	1946	2014	19	2517	2258	22	5712	5262	35	427370	402629	87	0.553398
177230	135717	86	59061	44686	85	2482	1994	23	2967	2384	28	6570	5187	41	472814	368720	96	0.554477
81192	80670	72	27850	27644	66	1138	1023	5	1178	1273	10	2948	2824	26	214756	205196	80	0.559871
270351	187935	107	77188	53425	98	4507	3326	34	4793	3497	37	10710	7321	51	811618	566574	108	0.560949
205610	152955	96	56819	43037	88	2482	1931	25	3195	2529	30	7227	5497	41	536357	397314	98	0.562028
127288	106128	83	40928	34147	80	1764	1497	18	2131	1747	22	4564	3743	35	335566	273379	92	0.563107
81227	82351	74	32088	32105	71	1028	1020	4	1618	1420	16	2897	2819	26	201354	192646	76	0.563107
127102	117876	79	31048	27769	75	1720	1599	18	2343	2331	24	5265	4592	35	350689	318077	95	0.564186
80331	78328	78	30108	30447	69	1004	1012	3	1251	1233	11	2857	2736	25	212957	206207	79	0.564186
73554	71027	79	23358	23272	52	966	950	0	1301	1213	11	2217	2166	22	177381	173923	78	0.564186
269688	193598	96	68578	48146	92	3444	2379	31	5019	3621	38	10719	7632	51	785042	573530	102	0.568501
93750	94000	74	39605	38747	72	981	1100	7	1516	1338	15	3149	2975	26	246715	234027	79	0.568501
154346	127628	86	48297	38969	82	2014	1606	18	2253	1688	23	5523	4403	38	361768	296562	92	0.570658
105978	102562	81	27902	27553	64	1377	1426	14	1739	1862	18	3741	3642	29	281663	263405	87	0.574973
225377	157721	95	82861	59022	93	3468	2661	30	4055	2539	36	8680	5886	46	614349	416420	102	0.576052
85042	83685	72	22410	22182	50	1189	1084	7	1476	1460	15	2882	2825	26	244141	232622	81	0.576052
71440	71786	74	22713	22748	48	767	816	0	875	937	0	2468	2341	24	196444	184929	78	0.581446
143394	119463	86	48057	39511	81	2194	1786	20	2239	1858	23	5231	4498	36	417956	350975	92	0.583603
88534	87220	75	23305	23472	51	1526	1425	14	1710	1445	16	3165	3202	26	211775	205831	82	0.584682
124417	111677	81	31404	27596	77	1596	1467	15	1812	1323	15	4429	4007	32	304683	275113	86	0.58576
234689	176041	103	67877	48506	92	2958	2326	27	3414	2501	32	8798	6524	45	559077	421165	101	0.590075
99771	97544	75	36892	36840	72	2067	2020	19	1940	1907	19	4441	4097	32	312036	304064	80	0.590075
64506	64373	73	22519	22671	53	734	769	0	968	940	0	2025	1969	20	150776	142908	79	0.593312
69101	70977	73	18528	18528	47	1182	1106	7	816	916	0	2071	2031	21	168506	164014	79	0.598705
103305	99179	78	39929	37360	74	1629	1492	16	1663	1656	18	3376	3296	27	258510	243454	82	0.599784
84602	85144	72	25954	25923	60	1317	1345	11	1888	1653	17	3260	3131	27	259998	255057	79	0.60302
73924	73954	79	17774	17756	44	1344	1100	9	1443	1364	13	2747	2613	24	188641	181868	81	0.606257
138326	125717	82	48837	44849	77	1788	1366	18	2141	2095	21	4685	4272	33	311414	277710	87	0.607335
83831	82743	82	26793	26547	69	1326	1508	13	1435	1329	12	3210	3139	26	223288	216716	80	0.612729
59402	60909	71	15564	15874	41	553	581	0	984	833	0	1778	1763	18	153141	147972	77	0.614887
71324	70463	87	21617	21930	48	992	908	0	1138	919	0	2683	2509	25	193654	185705	79	0.617044
138126	128451	81	50056	46074	79	2028	1821	20	2364	2176	23	5179	4814	34	399872	373162	86	0.618123
108598	97859	87	34178	30678	75	1600	1470	13	1944	1729	19	4316	3829	32	306779	269511	87	0.62028
69963	72018	70	26748	27286	56	1253	1301	10	1110	1095	6	2497	2563	23	182206	177765	75	0.62028
110945	96611	78	44038	38513	78	1447	1211	12	1578	1407	15	3821	3417	31	295096	240419	91	0.622438
151044	124722	84	45875	37985	82	2499	1766	24	2520	2167	25	5696	4599	37	431791	356642	93	0.622438
106475	104445	75	41973	41045	73	1612	1469	14	1700	1536	16	3611	3556	28	242452	230092	82	0.624595
107989	98577	81	37974	34412	75	1316	1231	12	1808	1662	18	3570	3212	29	279910	249978	87	0.631068
82868	82034	72	21493	21386	50	1066	1028	5	1393	1362	13	3448	3244	28	233584	224981	82	0.634304
121186	105123	86	41639	35909	80	2058	1925	20	2111	1715	19	4523	4011	33	319566	267406	88	0.638619
219800	148663	97	70627	49036	94	3085	1931	30	3335	2198	33	7398	4807	45	516512	348709	105	0.639698
79791	80133	74	29230	28948	66	1270	1173	9	1672	1475	14	3152	3132	25	216772	211863	83	0.642934
80111	80953	72	30856	30735	69	1591	1227	14	1379	1304	13	3266	3200	26	218950	211706	80	0.645092
80969	75709	77	28235	26056	72	1214	1108	9	1141	1218	11	2608	2521	24	217789	203945	83	0.648328
121168	113859	77	45450	41390	77	1336	1343	11	2007	1749	20	4942	4530	33	325452	303849	88	0.650485
87097	88125	73	39866	39096	72	1327	1264	10	1347	1327	13	3131	3191	25	246620	243349	81	0.656958
126248	108491	81	45282	38775	79	1741	1416	18	2029	1709	21	4763	3836	35	312900	260956	91	0.66343
76236	77701	80	25249	25801	53	1346	1428	13	1414	1296	12	2774	2608	26	211208	202786	81	0.668824
135903	116109	81	42079	34808	80	1845	1505	19	2207	1769	22	5282	4568	35	374069	304174	91	0.67206
88923	89044	74	39811	40189	71	1292	1313	11	1212	1260	12	3560	3491	29	250730	236513	82	0.673139
69848	69685	75	22427	22585	56	807	845	0	1058	1180	8	2856	2813	25	206371	199469	80	0.681769
215273	164752	101	71855	54591	87	2776	2212	27	3359	2540	31	7829	5894	45	573366	436933	98	0.682848
79302	81147	73	21588	21801	46	915	1055	5	1249	1230	11	2867	2648	25	213366	202379	79	0.683927
97841	96517	85	32544	31092	71	432	1017	2	1538	1565	16	3185	3157	26	241126	226344	81	0.686084
169899	135276	87	51823	41128	84	1527	1956	21	2893	2280	28	6684	5451	40	522371	411809	96	0.687163
59040	60352	73	24713	25051	55	258	764	0	785	1070	6	1879	1987	18	142913	143463	75	0.688242
193123	146659	89	60518	46068	86	3036	2300	27	2744	2342	26	6107	4593	40	456100	359456	97	0.690399
80743	82666	71	22369	22107	51	1196	1256	12	1101	1374	12	2780	2647	25	195286	185855	80	0.690399
113572	111830	77	32326	32072	72	2294	2301	19	2087	2145	20	4771	4721	31	345284	331991	83	0.690399
82605	81736	74	22079	21734	49	1286	1199	9	1288	1177	10	3316	3093	28	256252	241963	83	0.692557
77801	78082	73	19235	19113	47	980	1005	1	1106	1127	8	2803	2792	24	209719	201851	78	0.693635
133968	119270	86	42032	36326	78	1825	1472	16	1775	1512	17	4582	4138	32	343146	299911	86	0.694714
166015	136745	90	42959	34890	84	1826	1557	19	2638	1955	23	5660	4762	37	430612	353223	97	0.694714
117535	111179	79	39175	36220	76	1781	1459	16	2013	1872	20	4569	4215	32	304229	275662	86	0.701187
187929	143699	95	64565	51035	87	2181	1522	24	2629	1910	28	5711	4410	39	415147	308752	94	0.701187
173522	134819	90	57803	46267	84	2767	2105	26	2693	2290	26	5956	4575	40	434655	339649	95	0.704423
99592	88713	79	31902	28409	74	1249	1315	12	1690	1602	18	3609	3099	30	259040	225236	86	0.70658
97278	96527	74	27163	26745	60	1378	1275	12	1845	1905	18	4190	4015	30	321718	318155	83	0.709817
89296	89357	72	14991	15163	41	1570	1686	16	1860	1788	19	3548	3403	28	307244	284706	80	0.709817
109289	93209	79	41724	35860	77	1496	1242	11	1436	1309	13	3444	2806	30	268923	220425	86	0.711974
147669	130049	81	58968	52228	80	2034	1763	19	2459	2072	23	5503	5139	34	424815	375919	90	0.714132
98949	97467	76	30186	28803	73	1475	1326	14	1721	1655	17	3843	3724	28	262122	244554	84	0.714132
139995	132202	79	49612	46104	77	1947	1589	19	2452	2229	23	6486	5886	37	431835	401369	87	0.716289
154606	128110	85	49624	41244	82	2385	2255	23	2544	2025	25	5887	4992	38	411058	347293	94	0.716289
91471	89189	75	31520	31242	71	938	811	0	1410	1396	13	3124	3116	26	210966	200873	79	0.722762
136094	125174	87	42331	38161	77	2098	1784	19	2289	2068	22	4939	4655	33	364032	334261	87	0.72384
72543	74910	73	24355	24730	52	1030	968	0	1361	1194	10	2851	2620	25	199842	197733	78	0.72384
141107	114371	91	49747	40686	82	2225	1638	21	2263	1776	23	5005	4004	35	363124	292026	90	0.725998
96356	94320	76	22231	22331	50	1317	1362	11	1751	1631	16	3575	3293	28	258277	255515	83	0.727077
138176	121443	85	43359	37622	80	1862	1689	18	2235	1833	21	4772	4287	33	351732	305183	93	0.729234
197491	151519	99	77766	63082	88	1903	2138	22	3360	2416	33	7127	5365	43	509093	390173	98	0.731392
160137	126323	99	46446	36512	81	2072	1912	22	2534	1993	25	5813	4721	38	408474	325999	91	0.73247
107929	105643	76	37438	36204	74	1201	1406	14	2036	1936	19	3894	3943	28	289434	278882	82	0.73247
128012	111751	81	47479	40153	78	1858	1501	20	2053	2019	21	4590	3760	35	338117	278822	88	0.73247
123038	114312	83	51406	47926	77	1846	1640	18	2182	1726	22	4636	4373	33	324447	301781	86	0.733549
85457	84869	72	25650	25447	60	1005	1060	5	1154	1248	10	3056	2918	26	230084	222751	80	0.735707
70339	69691	76	15367	15351	42	618	911	0	1219	1126	7	2892	2947	24	182407	174635	78	0.736785
97497	93452	90	35961	35521	72	1389	1217	11	1424	1395	14	3863	3656	30	239630	230483	79	0.738943
131413	121920	79	46210	41764	78	1689	1344	16	2061	1854	21	4765	4291	33	359783	334426	85	0.7411
121098	113443	79	45110	41432	77	1373	1479	13	2004	2015	21	4111	3620	31	290883	269648	84	0.743258
191619	131615	94	67217	45870	90	2644	1774	29	3221	2202	32	6924	4790	47	491453	320469	100	0.743258
160645	131512	86	69539	58744	82	2693	2092	26	2285	1755	25	5107	4277	36	362754	289906	94	0.744337
106127	98635	79	38725	35234	75	1607	1303	14	1931	1519	21	4143	3690	31	300648	270353	88	0.746494
62587	60870	83	19977	20016	47	1132	1007	2	1009	1003	1	2130	2130	21	182239	181542	79	0.74973
141658	122908	82	35949	30281	79	2074	1594	21	2455	1829	23	5013	4251	36	356294	302305	88	0.752967
64115	62467	81	22875	23212	52	788	711	0	849	857	0	2191	2197	21	158161	155441	79	0.756203
139088	119250	82	44514	37907	79	2096	1841	21	2158	1728	20	4975	4206	34	359284	311440	88	0.75836
173082	134685	85	55686	43062	83	2265	2098	22	2800	2184	27	6088	4732	40	430400	334462	95	0.75836
103372	104058	72	26103	25833	57	1508	1339	17	2067	1975	19	3915	3734	29	292828	281977	82	0.763754
82910	83205	71	22304	22325	50	1194	1156	7	1661	1421	15	3502	3489	27	257676	250203	78	0.76699
82609	83261	72	20461	20368	49	1270	1195	9	1389	1385	13	2748	2719	24	204697	196335	81	0.773463
194226	146913	94	64245	48768	90	3202	2348	29	3633	3189	30	8290	6451	47	681142	523348	101	0.77562
100299	98519	75	35799	34392	73	1495	1370	13	1537	1758	15	3766	3680	29	295003	281441	83	0.77562
117118	103802	80	45562	40470	78	1632	1555	15	1809	1777	19	3943	3309	32	299783	265267	88	0.77562
58570	61230	73	22062	22256	51	769	902	0	855	742	0	1950	1906	20	146045	141650	76	0.778857
99414	91997	86	36554	33251	74	1017	1169	8	1517	1458	14	3211	2936	27	250758	231555	86	0.778857
99973	96076	75	33876	32333	73	1516	1405	15	1794	1456	14	3976	3781	31	273825	268065	78	0.779935
109691	98888	92	39747	35484	76	1506	1241	13	1876	1571	19	3894	3510	31	261143	227104	87	0.781014
73922	73932	71	25001	25508	53	1418	1372	13	1215	1188	10	2921	2771	26	204255	197890	78	0.781014
110804	95281	91	38045	32708	77	1485	1230	16	1659	1559	17	3533	2904	31	264280	230684	87	0.782093
153661	117168	89	52167	39454	83	1805	1519	18	2246	1711	24	5285	4013	38	368046	269712	93	0.783171
101185	97496	79	37256	35585	73	1515	1655	16	1860	1733	17	4162	4136	30	280328	264212	85	0.785329
70475	70691	71	32847	33225	70	1224	1168	9	1528	1185	12	2458	2240	24	179431	173706	80	0.787486
288301	198870	110	78526	54917	100	4154	2828	32	4844	3611	38	10913	7833	49	874676	618692	117	0.788565
82852	79978	77	19233	19257	46	1006	946	0	1363	1400	16	3206	3065	26	262938	261267	81	0.789644
66778	66738	73	22816	22852	55	784	1007	2	1109	1031	5	2159	2226	21	164054	161952	78	0.791801
131879	127865	83	49409	47891	74	2418	2423	20	2242	2042	22	4774	4553	32	352283	331468	84	0.793959
78540	79579	73	19217	19350	45	1373	1479	12	1551	1468	16	3189	3120	25	230665	227783	81	0.796116
200821	159338	90	85867	71495	86	2547	2028	26	3371	2517	31	7053	5519	42	513720	393826	96	0.796116
131649	113908	81	38923	32914	78	1703	1666	18	2052	1755	20	4686	4016	35	347457	292597	91	0.799353
364271	232740	147	129493	82604	131	5319	3372	37	6254	3809	43	14635	9477	55	1.04858e+06	700841	140	0.802589
168653	148422	85	62332	54837	82	2288	1944	22	2524	2193	24	5690	5017	36	404984	353565	89	0.802589
96677	82318	80	39718	33598	78	1432	1027	5	1656	1303	16	3451	3107	28	315625	265290	88	0.811219
59422	59756	73	27320	27593	62	594	590	0	731	663	0	1837	1857	19	120833	120219	77	0.812298
66334	68352	71	21111	21410	50	1251	1387	11	924	933	0	2526	2501	23	198976	189945	80	0.813376
81400	80716	76	15689	15632	42	1486	1504	14	1579	1494	13	3277	3328	26	221709	212640	79	0.814455
77870	77339	72	21422	21347	49	1141	1150	8	1376	1464	14	2898	2758	26	206920	199548	81	0.815534
83749	84229	88	21086	20918	50	1097	1158	8	1254	1117	9	3207	3056	26	244454	235505	80	0.816613
151781	132710	88	44993	38605	80	2106	1726	20	2586	2080	23	5488	4889	34	382717	335479	93	0.81877
121297	103847	82	40692	33765	78	1628	1405	15	1822	1485	19	3785	3229	31	298887	247747	89	0.81877
130296	118037	80	42817	37746	76	1808	1509	20	2295	2035	23	4789	4339	34	359426	331671	88	0.81877
157457	124265	102	49148	39337	83	2052	1617	21	2229	1680	25	5133	3957	37	403126	316867	95	0.819849
144606	116075	86	49386	40016	81	1545	1434	20	2550	1951	24	5666	4806	38	418313	331107	92	0.823085
197308	156923	92	81277	66866	86	2698	2091	26	3121	2450	30	6901	5322	42	488782	386305	97	0.825243
152823	116360	95	40377	31510	83	1876	1367	19	2154	1749	23	5352	3918	37	425066	328721	94	0.8274
97007	93030	77	30598	29248	72	1236	1288	11	1498	1422	16	3446	3358	26	282028	264663	85	0.828479
111863	107424	77	38541	36691	74	1644	1626	17	1638	1439	15	3889	3592	28	280144	270544	82	0.832794
93147	92736	73	39442	38544	72	1483	1482	13	1666	1522	16	3604	3415	28	272065	259901	80	0.834951
84689	84171	74	42839	42416	71	1137	1197	10	1185	1286	11	3567	3435	28	241771	235547	81	0.837109
86185	85887	73	16447	16401	43	1100	1111	8	1432	1238	13	3428	3218	28	226164	223137	78	0.838188
107569	100487	78	28742	25439	64	1473	1344	13	1882	1724	18	4067	3698	31	283960	260107	89	0.840345
160160	131837	85	44940	37423	81	2371	2193	22	2771	2208	26	5905	5108	39	435744	360730	93	0.84466
265278	194329	107	103417	76538	105	5873	4275	37	6925	5255	41	15914	12572	55	1.04858e+06	882352	115	0.845739
112875	103948	83	46795	42971	76	1887	1728	19	2318	2117	23	4647	4266	34	334679	307614	84	0.848975
79875	76975	88	32136	32197	70	1198	1262	10	1218	1137	10	2719	2611	24	193208	188895	79	0.851133
101601	97901	79	35792	33428	75	1292	1218	10	1738	1548	17	3749	3735	29	256402	235106	85	0.85329
107173	100015	87	44724	42049	75	1320	1457	15	1720	1574	17	4470	4021	33	326118	302072	85	0.854369
138373	119189	84	45649	37931	80	1822	1395	19	2433	2030	23	5102	4415	35	390666	339443	90	0.855448
104829	99479	75	33571	30843	75	1787	1651	16	1775	1443	18	3763	3440	29	256723	233723	83	0.856526
114568	111044	76	43318	42899	74	1487	1522	14	2432	2247	22	4548	4447	32	296788	287557	84	0.858684
85155	82484	73	33313	33674	70	1152	1165	8	1452	1521	15	2956	2963	25	230115	224215	79	0.858684
79170	79450	71	15969	15976	42	1407	1302	13	1552	1488	14	3379	3473	27	254685	243860	80	0.858684
239123	181479	95	105038	82001	91	2906	2300	27	3857	2775	34	8544	6631	45	634265	489434	99	0.86192
59128	58151	71	22128	22119	65	973	1124	7	945	1113	6	1916	2081	19	154000	150707	77	0.862999
102685	93177	81	40111	35434	76	1491	1212	10	1428	1388	16	3876	3389	31	278329	247315	90	0.862999
42508	39572	69	340394	326427	76	262	301	0	530	356	0	55	115	0	-197	537	0	0.864078
132998	118644	81	55788	49599	79	1877	1625	19	1999	1647	20	4835	4027	34	384984	343251	88	0.866235
94060	93865	74	35989	35326	71	1225	1347	12	1590	1536	16	3777	3699	28	250255	237731	79	0.868393
99847	91327	86	36659	32340	76	1396	1283	11	1568	1277	16	3668	3387	30	293066	257894	87	0.871629
108280	97997	82	36410	32236	77	1133	1159	8	1451	1236	14	3809	3455	30	253871	221932	86	0.874865
101188	99682	74	40753	40211	73	1921	1990	17	1520	1525	16	3562	3227	30	262277	258491	81	0.874865
174156	140429	88	54599	43418	84	2034	1668	20	2542	2362	26	5958	4829	39	394665	311090	93	0.878101
67908	67538	76	18629	18814	46	958	958	0	1138	1112	6	2076	1975	20	154011	150688	79	0.880259
83359	83942	71	34973	34754	70	1221	1016	3	1367	1219	11	3044	3028	27	218888	212357	80	0.881338
87865	85970	74	30357	29872	72	1299	1227	10	1819	1542	18	3112	3242	25	233468	222454	81	0.881338
80557	81331	71	19959	20108	45	1237	1309	11	1664	1490	17	3626	3485	27	260663	260766	80	0.881338
67838	68922	72	22700	22768	49	954	1047	4	980	906	0	2353	2353	21	176037	174971	79	0.882416
219954	164808	90	76634	58571	88	3350	2594	29	3312	2311	31	6797	5302	41	471567	350829	98	0.882416
156756	123063	86	47214	36707	83	2030	1912	20	2727	2060	27	6177	4773	40	390493	299315	92	0.882416
80224	79623	75	19452	19365	46	1302	1073	6	1196	1371	12	2886	2692	25	229254	226592	79	0.883495
104788	99612	90	29901	28264	73	1509	1493	14	2004	1764	18	3975	3741	30	303388	295961	82	0.883495
65943	65040	73	26551	26413	58	1071	923	0	1124	1075	6	2161	2215	21	181527	181065	80	0.884574
218264	146433	104	75139	50903	92	3182	2193	31	3276	2437	31	7754	5407	46	540159	358947	101	0.884574
244382	170551	98	76049	52125	92	2607	1854	27	3975	2928	34	8300	6146	47	630000	436234	102	0.886731
94432	93692	74	49255	49666	73	1433	1450	14	1768	1754	17	4185	4135	29	297334	283878	82	0.886731
80340	80323	77	22804	22492	55	1228	871	0	1210	1123	8	2768	2628	25	198405	195289	80	0.888889
84872	86618	71	18088	18075	43	1591	1593	14	1529	1487	16	3551	3674	27	252170	239758	80	0.892125
76143	77068	71	20162	20286	48	1035	1127	9	1488	1167	9	2682	2826	22	188720	190193	79	0.89644
181929	140088	95	54120	41779	85	2574	1908	26	2984	2156	29	6261	4971	39	470265	358776	98	0.898598
149623	123790	84	42274	35429	81	2545	1974	25	2847	2000	27	5548	4486	37	418881	346706	91	0.899676
78397	81357	71	28346	28179	67	1345	1357	13	1301	1321	13	3176	2997	27	232520	224443	79	0.899676
174832	149233	97	59125	50925	81	2510	2267	21	2800	2700	25	6412	5475	39	484629	414271	91	0.900755
73725	75362	64	32584	33230	69	869	905	0	1064	1146	7	2652	2691	24	181827	185449	77	0.900755
75965	75047	74	18827	18487	49	1286	1278	12	1394	1486	14	2718	2774	25	208609	202617	81	0.902913
119252	112345	77	45174	41851	75	1823	1520	17	2471	2370	22	4586	4485	31	346066	321551	86	0.902913
99786	96375	76	32471	30767	73	1456	1491	14	1841	1647	17	3506	3408	29	266990	247717	81	0.90507
59712	61777	65	21612	21734	50	727	685	0	1085	998	0	2510	2432	22	162689	160376	76	0.90507
92280	88898	73	28705	27241	64	1274	1207	12	1524	1503	15	3511	3314	29	259175	246509	82	0.908306
98715	100028	75	19185	19159	46	1428	1467	15	1729	1503	17	4150	4049	30	293345	293772	82	0.909385
79992	79853	73	25754	25892	63	1107	1036	5	1573	1248	12	3045	3045	26	212738	204525	81	0.910464
87384	85967	78	22365	22387	51	1069	1068	8	1404	1314	13	2957	3087	26	230997	220133	84	0.912621
85281	84788	74	24570	24640	55	1494	1799	16	1601	1331	16	3555	3537	27	243319	233353	81	0.9137
149161	132784	96	45043	38989	81	2014	1731	20	2572	2365	25	5469	4831	35	425728	368385	92	0.915858
154156	130940	96	48165	40518	81	2055	1817	19	2384	1987	24	5666	5069	35	389773	336298	91	0.919094
112363	98521	80	46964	41197	78	1738	1680	16	1821	1392	19	4122	3513	33	279643	244660	86	0.920173
121533	99104	80	44037	35882	79	1360	1167	12	2063	1671	19	4256	3430	34	324926	255512	89	0.92233
111960	108018	78	30313	29057	72	1711	1625	17	1887	1685	20	4287	3860	32	304100	291245	82	0.92233
74767	75061	71	25174	25676	53	1062	1208	9	1389	1393	13	2879	2814	25	200650	196668	80	0.923409
85060	82555	73	24412	23797	55	1344	1317	11	1564	1482	15	3188	3035	26	229130	214871	83	0.923409
166753	147098	99	48823	42217	81	2217	1957	20	2826	2570	26	5625	4917	36	418826	361206	99	0.923409
70226	71370	67	31503	31928	66	1195	1138	7	984	1046	4	2327	2432	22	203320	197625	78	0.924488
121250	108362	78	37656	33137	76	2055	1680	20	1898	1670	20	4821	4179	34	327532	289175	85	0.924488
56362	57549	77	22823	23286	50	827	767	0	524	707	0	1957	1906	18	139743	135558	77	0.924488
124339	113334	84	43595	39329	78	2051	1937	18	1658	1531	15	4172	3638	32	299497	274632	85	0.925566
145430	121079	96	64510	55618	81	2056	1603	19	2291	1819	23	4705	4108	34	332497	276161	88	0.926645
100432	98078	77	32521	32116	72	1438	1404	13	1487	1545	16	3662	3664	29	273991	263938	83	0.928803
77777	75714	83	32171	32378	69	1084	1224	10	1248	1256	10	3072	3182	26	216107	216074	78	0.929881
163800	134732	86	56403	46895	83	2359	1958	22	2927	2073	27	5535	4716	37	397735	336942	92	0.929881
94404	91838	86	26932	26014	56	1625	1450	15	1830	1829	19	4040	3768	30	274904	262894	82	0.935275
74503	75123	71	29837	29983	69	1201	968	0	1183	1249	11	2794	2859	24	211302	214880	78	0.935275
164144	130471	86	58773	46846	83	4206	2342	31	2869	2278	27	5898	4567	39	431117	330127	95	0.937433
107679	99804	77	36189	32377	76	1258	1308	11	2000	1767	20	4143	3662	33	329321	299187	86	0.938511
117515	107126	82	42017	37429	78	1565	1525	16	2034	1712	20	4180	3932	30	303169	270217	85	0.938511
112753	100149	83	41092	36708	75	1126	1121	8	2143	1745	21	3878	3453	30	280907	247677	84	0.942826
143310	116191	88	46682	37886	80	2232	1747	21	2464	2008	23	4973	4086	36	382825	316552	91	0.946063
92972	91965	77	25271	25310	58	1576	1671	15	1794	1740	19	3932	3773	30	298537	288670	81	0.947141
143393	123793	82	48703	41821	78	1965	1553	19	2319	2032	23	4923	4250	35	359092	311309	88	0.94822
135130	114795	95	43893	37206	79	2089	2172	20	2089	1917	21	5040	4512	35	360988	306460	89	0.94822
110957	107256	83	29955	29361	72	1934	1865	19	1969	1961	19	4975	4652	33	356264	340339	83	0.949299
111698	105760	93	37475	35445	77	1775	1407	16	1706	1663	15	3738	3266	29	272829	248767	93	0.949299
115393	112164	76	54784	52784	76	1952	1893	18	1797	1659	19	3725	3644	30	288262	271545	83	0.950378
101917	101201	78	41645	41024	72	1372	1229	13	1714	1472	16	3137	3107	26	245329	237452	83	0.951456
81759	80861	89	16840	16860	44	1303	1113	8	1459	1353	13	2929	2722	25	236467	228731	81	0.952535
84105	84759	73	21287	21388	48	1470	1591	14	1622	1649	17	3528	3455	27	253300	245606	82	0.952535
104959	103086	75	28965	27905	68	1695	1713	16	1803	1939	19	4411	4276	31	301856	292355	82	0.952535
105790	99606	76	29915	27373	70	1079	1043	5	1438	1299	15	3355	3023	29	288697	273982	84	0.952535
92169	90002	79	38342	38728	72	1536	1413	14	1371	1384	13	3621	3595	28	258156	250174	81	0.953614
99632	89192	78	41220	36059	75	1101	1054	8	1742	1365	16	3597	3233	30	265068	231879	84	0.955771
90221	90126	75	23619	23286	52	1240	1300	11	1426	1421	13	3665	3643	28	269813	258968	81	0.960086
185986	145945	95	71878	57193	85	2779	1890	27	2905	2339	28	7490	5717	42	533821	421876	96	0.961165
77913	76541	74	26671	27005	60	882	928	0	1170	1235	11	2861	2780	25	207431	195959	80	0.962244
167555	137265	90	55058	44719	83	2148	1652	22	2204	1803	21	5223	4210	38	397145	324340	95	0.962244
187662	147416	93	57155	45282	84	2509	1924	26	3193	2325	30	6695	5149	42	493917	377550	95	0.963323
91860	91304	73	31434	30512	72	1222	1178	9	1681	1662	16	3360	3338	27	232996	228843	83	0.964401
155434	133344	83	56374	47943	82	2660	2409	24	2608	2270	24	5787	4864	37	377068	326614	90	0.964401
73477	75089	72	28032	28054	64	1059	1226	10	1262	1169	10	2895	2925	24	210660	208647	77	0.967637
71140	72372	73	35448	35715	69	978	1147	7	947	998	0	2521	2487	23	174880	167209	78	0.969795
110267	108761	84	32549	31310	74	1628	1382	16	1807	1677	18	4358	4118	31	324361	316274	85	0.970874
87926	89263	73	32670	32535	71	1468	1562	15	1623	1545	15	3494	3472	27	258147	248448	79	0.976268
168466	147024	99	89043	80637	84	2334	2148	23	2664	2183	26	5794	4991	36	410580	349319	101	0.976268
102329	101628	77	37763	37008	73	1234	1233	10	1711	1556	18	3742	3588	29	285385	279234	83	0.977346
163478	147178	89	62316	55075	81	2187	1999	20	2452	2071	24	5876	5015	37	418892	370578	91	0.977346
100624	99702	77	46941	46446	72	1473	1436	13	1221	1141	11	2646	2722	23	203604	199887	83	0.979504
103760	98429	79	31270	28822	74	1511	1369	13	1803	1480	17	4065	3873	30	288532	269914	82	0.979504
101139	97760	74	37851	35603	72	1516	1509	15	1976	1894	21	3480	3275	28	270302	261895	84	0.979504
82014	83163	70	34524	32620	72	1880	1655	17	1680	1424	15	3276	3132	28	259684	246717	82	0.980582
215418	154774	110	64874	47388	90	3093	2324	28	3884	2850	32	8521	6338	45	603110	447262	102	0.980582
128227	121859	77	39802	36942	75	1925	1909	19	2011	2016	21	5030	4697	33	394703	364752	87	0.98274
93168	92846	73	40081	39215	72	1503	1475	13	1658	1602	17	3551	3236	28	281393	267849	81	0.983819
98096	94553	86	27539	26926	69	1814	1581	18	1523	1432	15	3689	3516	29	266639	252143	82	0.983819
114514	113011	78	61409	61042	74	1612	1616	15	2330	1967	21	4106	3967	30	312577	303872	83	0.988134
90385	91150	73	20378	20082	48	1383	1323	14	1531	1390	14	3357	3465	25	234247	229300	82	0.989212
75012	78516	70	34856	35224	71	1150	1123	9	1236	1152	9	2802	2841	25	206587	195214	80	0.989212
70775	69247	70	18498	18746	43	1033	1078	7	1092	1280	10	2635	2494	23	180074	172099	81	0.990291
98777	98532	75	41650	41348	72	1412	1053	6	1615	1568	16	3555	3541	29	281262	271558	81	0.990291
83080	81954	77	16591	16719	43	1340	1176	9	1492	1501	13	3215	2988	27	231621	225625	81	0.992449
87955	85182	74	19140	18848	48	1086	1059	6	1353	1364	13	3063	2944	26	221167	212258	81	0.995685
64719	65857	71	16247	16450	42	878	740	0	1038	752	0	2386	2547	21	163692	158511	76	1
140691	134263	85	63348	60051	78	1921	1771	18	2216	1997	21	4367	4000	31	291420	277422	85	1
98633	96814	77	47756	46447	73	1364	1399	15	1508	1438	16	3877	3723	30	275218	258922	82	1.00108
98410	95396	77	24800	23937	55	1189	1305	12	1643	1310	16	3487	3264	27	260875	243379	82	1.00324
94090	91697	78	29054	28541	71	1511	1430	14	1474	1422	14	3560	3456	29	246442	230809	82	1.00647
59236	59790	71	16320	16441	43	586	737	0	995	932	0	2284	2414	21	165575	160292	79	1.00755
101150	93052	77	40175	36579	75	1514	1385	15	1663	1617	16	3831	3397	30	296503	279246	83	1.01079
150477	121220	83	51277	41976	82	2135	1488	21	2604	1919	25	5250	4233	35	362773	286817	93	1.01294
89825	86886	80	20631	20808	46	1460	1378	13	1306	1426	12	3436	3531	27	260426	250961	84	1.01294
146990	119642	84	57077	46354	82	2225	1615	24	2719	1955	27	5662	4531	39	405536	325062	92	1.01402
73743	75399	71	22136	22161	53	1251	1283	9	993	1160	9	2935	2867	25	196089	192361	77	1.0151
59256	59781	64	19403	19700	45	1003	899	0	920	875	0	1884	1981	19	144477	145262	75	1.0151
202343	158750	89	52997	40462	88	2920	2503	27	3713	2774	33	7853	6109	44	560894	441916	95	1.0151
98430	97334	83	26366	25722	61	1486	1444	14	1562	1495	16	3810	3403	31	267560	259432	82	1.01726
86044	83091	76	27827	26330	63	1075	965	0	1609	1399	15	2955	2688	26	211527	203977	77	1.01726
137020	109788	92	49179	39916	80	2147	1721	21	2178	1551	22	5547	4450	38	352297	289568	89	1.02265
57671	59603	69	10521	10454	36	782	932	0	915	947	0	1881	1867	18	145380	140175	78	1.02481
79806	79805	82	25554	25117	55	1070	1068	8	1493	1509	15	3171	3102	26	231026	222154	79	1.02481
138310	112994	82	49568	39695	81	1955	1670	19	2188	1735	21	4553	3639	35	347851	268032	89	1.02481
201970	152960	92	64236	49289	88	2513	1944	26	3424	2514	32	7280	5637	43	522352	395103	98	1.02589
57752	59196	69	16602	16917	43	812	968	0	1203	1124	9	2208	2171	22	153150	151468	76	1.02697
91621	90573	78	40277	40227	71	-527	673	0	1898	1630	19	3739	3645	31	288760	280810	81	1.02805
80030	78921	72	27113	26103	61	650	680	0	1295	1163	10	2778	2613	25	217178	213564	82	1.0302
92418	90228	77	27553	27320	68	1163	1364	10	1564	1517	14	3448	3433	27	264934	257429	81	1.03236
71460	73285	68	24784	24827	56	678	602	0	1084	1083	6	2730	2703	24	189265	184640	78	1.03236
62317	62572	75	22598	22889	54	958	1006	2	739	828	0	2201	2203	22	163487	164593	74	1.03452
124330	106483	89	41484	34901	79	1976	2072	18	1988	1666	22	4772	3878	35	327192	280841	87	1.0356
77191	76668	83	27837	27832	62	1219	1243	10	1161	1181	10	2830	2783	25	228831	225804	77	1.0356
98001	98475	74	47042	46175	73	1423	1384	14	2069	1947	20	3921	3666	30	266897	250049	82	1.03668
107456	106544	86	51564	51245	74	1949	1952	19	1830	1709	17	4065	4101	28	299335	286375	82	1.03776
149857	118064	85	53441	42503	84	2281	1740	23	2641	1721	28	5243	4189	36	362401	279146	94	1.04207
88521	88571	72	20465	20574	46	1450	1301	14	1626	1586	16	3252	3108	27	205074	195251	80	1.04315
74222	73094	77	23144	22353	53	852	950	0	1252	1211	10	2607	2562	24	182757	175170	79	1.04315
92878	92605	73	19946	19770	47	1521	1301	14	1403	1520	14	4198	4205	30	285051	273215	83	1.04423
78523	79105	72	18155	18137	44	1196	1222	10	1473	1594	15	3173	3139	27	221884	211855	83	1.04531
77991	76996	83	17078	17258	43	1499	1454	14	1442	1239	11	3236	3190	27	226867	220682	82	1.04962
126439	104933	86	41951	34134	79	1738	1490	16	2169	1669	21	4363	3654	34	343364	283121	90	1.05286
221946	178917	95	71899	59429	90	3337	2734	26	3962	3275	32	8356	6600	46	676470	563199	102	1.05286
129612	115015	83	47312	41776	78	2064	1902	19	2241	1891	23	4808	4243	34	346507	310459	87	1.05394
237577	154436	101	76301	50698	96	3345	2014	34	4039	2424	37	8761	5914	47	630162	413938	104	1.05394
126513	108210	80	43037	36346	78	1681	1455	17	2286	1688	24	4724	4109	34	335386	281999	89	1.05502
92960	92617	74	40684	40189	73	1703	1601	16	1591	1444	17	3537	3472	28	294134	289297	81	1.05609
98426	95767	74	32509	31519	72	1463	1422	13	1592	1367	14	3402	3272	28	260788	245364	81	1.05717
107527	106028	78	26821	26494	62	1629	1488	16	1849	1920	19	4460	4278	32	271300	265565	83	1.05933
114037	98109	81	40697	34326	77	1562	1320	14	2065	1434	19	4129	3485	32	301436	251017	88	1.05933
103176	102513	78	32333	31826	72	1674	1631	16	1937	1772	18	4099	3929	30	315950	307995	84	1.06041
113659	99814	84	43318	38435	77	1879	1623	17	1754	1528	19	4346	3741	33	309502	272331	87	1.06149
67983	66098	74	18363	18661	45	859	950	0	1039	1142	8	2314	2299	21	184332	180217	78	1.0658
106907	91638	81	23168	20252	54	2265	1871	22	2441	2176	23	6601	5558	39	365934	306774	88	1.06688
75469	74442	83	27952	28154	62	984	1072	5	1209	1201	10	2786	2914	24	208333	199310	83	1.07335
73552	74231	73	30127	29936	69	838	1013	2	1283	1068	6	2270	2250	22	173849	168257	78	1.07875
72777	72816	70	20378	20578	48	1370	1270	11	1410	1044	6	2807	2703	24	246539	234056	79	1.07875
114385	102702	83	37557	33562	76	1486	1479	13	1731	1630	18	3658	3337	29	279980	247998	85	1.07983
69997	71806	69	22953	23114	53	1114	1114	8	1321	1110	10	2481	2368	24	184333	180404	76	1.08091
143138	120564	84	48319	40792	81	1888	1642	19	2810	2252	26	5751	4649	39	411416	356664	100	1.08091
187572	145276	90	64815	49469	85	2560	2069	23	2695	2087	27	6500	5098	41	493976	391527	94	1.08091
84449	83315	75	25119	23940	59	1207	1088	6	1479	1324	13	3574	3561	28	237220	225603	84	1.08414
182911	136315	91	69208	53522	87	2957	2303	29	3161	2274	30	7428	5456	45	594498	440956	97	1.08414
78916	77801	73	18621	18501	46	998	1126	7	1214	1127	8	2932	3143	25	234914	226977	82	1.08846
69802	69372	71	12550	12655	39	864	949	0	930	854	0	2219	2253	22	178091	172537	81	1.09061
80499	81259	72	22819	22917	51	1227	1229	9	1253	1361	12	2966	3066	24	228520	222839	80	1.09169
176425	135619	87	52712	40165	85	2667	1972	26	3012	2461	29	6475	5048	41	463974	350096	95	1.09277
165992	138178	85	40923	32730	83	2373	2112	23	2734	2396	26	6636	5525	39	479373	395538	93	1.09601
122664	119834	79	32139	31883	73	1702	1675	16	2509	2340	22	4546	4283	32	362838	354293	86	1.09817
189309	148969	88	58729	45638	84	2604	1903	25	2981	2434	27	6570	5378	41	488983	380774	95	1.10248
64189	62124	85	14379	14317	42	-1057	170	0	928	920	0	1719	1819	19	162967	159719	78	1.10464
91082	91452	75	30541	29889	70	1570	1432	15	1577	1613	15	3630	3647	27	266317	254038	79	1.11219
86487	85072	88	23107	23045	51	1326	1364	12	1611	1553	15	3087	3058	25	209822	200119	78	1.11435
71500	72055	76	17115	17210	45	839	840	0	1046	1073	6	2550	2382	23	176602	175736	76	1.1165
117076	113666	80	46074	43835	76	1855	1969	18	1945	1868	19	4181	3858	31	337574	314507	85	1.1165
132428	116415	86	45843	38364	80	1843	1572	18	2390	1874	22	5065	4302	35	379283	318847	89	1.11974
75492	77505	70	26196	26453	54	1268	1167	9	1585	1515	14	2999	3079	26	218846	213479	80	1.12082
51899	56376	63	23810	24308	49	755	935	0	923	812	0	1676	1738	17	119119	114775	75	1.12082
90367	80588	77	36818	32202	75	1139	1101	7	1492	1317	13	3351	2998	29	239044	210559	83	1.12513
97292	97437	76	38309	38153	71	1546	1352	13	1736	1634	18	3714	3809	28	251049	250006	81	1.12729
130813	111358	79	44429	37653	80	2113	1828	20	2353	1923	23	4867	4032	35	342119	293393	89	1.12729
155126	129411	85	49245	39488	82	2322	1918	22	2694	2208	26	5830	4961	38	415299	347668	91	1.12945
88072	85378	80	28012	26410	68	1318	1174	9	1118	1294	10	3410	3089	29	238242	225133	84	1.13592
123502	108533	84	38491	32864	77	1443	1403	13	1729	1642	18	4361	3689	33	309341	266314	88	1.13808
93398	93991	75	22008	21620	50	976	1047	5	1617	1525	17	3763	3717	28	275901	265236	80	1.14024
99207	98470	78	28958	28612	67	1348	1391	14	1806	1737	17	3802	3725	29	261539	255714	79	1.14024
104835	104765	73	43764	43974	72	1714	1668	16	1646	1498	15	4055	3804	30	253280	244997	83	1.14347
98595	97045	74	33212	32721	71	1541	1673	16	2103	1745	21	4297	4242	30	312166	299893	82	1.14347
221923	180902	87	76914	63168	86	3428	2711	28	4049	3239	33	8774	7341	44	735882	616953	94	1.14347
84055	82921	75	33136	33161	70	1190	1194	9	1244	1200	10	3192	3225	25	210277	207487	77	1.14671
68577	69362	72	24653	24642	56	754	661	0	1078	903	0	2266	2283	22	186586	177008	78	1.14671
98514	98373	72	32319	32082	71	1524	1460	16	1625	1664	16	3636	3788	28	296424	281874	83	1.14779
108157	100830	78	37519	34246	75	1430	1357	14	1909	1704	20	4155	3734	31	301912	280311	83	1.14779
147860	130117	86	39453	33333	80	2203	1987	20	2625	2260	25	5687	4980	37	393740	342866	92	1.14887
93348	90962	77	11069	11197	38	1138	1130	8	1369	1344	13	3336	3370	26	254536	251361	83	1.14887
88859	88172	73	20022	19857	46	1328	1382	11	1673	1519	15	3374	3075	29	261898	247957	81	1.15102
157076	126987	84	55782	44787	82	2328	1978	22	2140	1696	23	4606	3738	36	375712	299122	94	1.15102
82947	85387	72	34862	35154	70	1244	1312	11	1404	1487	14	3322	3279	26	222828	217700	78	1.15102
69654	70955	70	14234	14211	40	1122	1077	8	1066	1122	8	2825	3013	24	192626	184536	82	1.15534
111650	103290	78	36028	32634	76	1330	1343	12	1631	1479	18	3688	3405	30	254597	233684	86	1.16073
70360	71072	71	27492	28043	63	974	1204	9	977	1011	3	2256	2296	22	186263	187308	76	1.16289
85652	84573	78	26009	25506	61	1148	1177	9	1668	1538	16	3187	3109	26	233517	223556	82	1.16289
215650	173674	91	66151	52851	88	2710	2137	26	3579	2917	31	7568	6009	42	602187	471402	99	1.16397
88653	87706	76	29867	29731	70	1202	1222	10	1070	1181	10	3019	2905	26	204216	200822	78	1.16505
131943	130991	79	30148	29911	72	1747	1827	17	2158	2202	21	4709	4663	31	329374	311314	85	1.16505
48750	49079	69	19628	20087	45	607	629	0	739	718	0	1627	1567	16	123563	125254	74	1.16505
72221	71609	66	17369	17381	43	1104	824	0	1235	1135	8	2616	2627	23	185901	177817	78	1.16721
72006	73403	69	24535	24588	55	1015	1072	6	1243	1130	8	2487	2362	23	182783	176838	78	1.16828
167823	126776	97	56076	42795	83	2335	1733	24	2601	1928	25	6579	4941	41	486602	366175	94	1.17044
103171	101733	82	59199	58446	73	1677	1743	17	2125	2145	19	4138	4191	29	322622	312843	83	1.1726
112755	103091	82	35592	31905	76	1453	1324	14	1865	1767	18	3971	3606	31	268067	248243	86	1.17368
204192	173939	96	104458	91536	88	3153	2786	26	3509	2787	32	7684	6936	41	573309	483313	97	1.17584
126309	111678	98	43981	36798	98	2213	1919	20	2025	1777	18	5125	4461	35	332130	280401	98	1.17584
112665	102961	82	39220	35604	75	1930	1765	19	1737	1548	17	4161	3954	30	322609	294943	83	1.17907
105273	104535	77	28631	28783	68	1572	1534	16	1715	1653	17	3494	3459	27	275109	259789	82	1.18123
77980	78777	71	24371	24434	58	1052	1050	5	1403	1282	14	3163	3147	26	219915	214575	78	1.18231
84287	83459	73	33944	32552	70	1142	1150	9	1474	1340	14	3271	3162	26	261353	244453	79	1.18231
287269	189101	98	88754	58050	96	4902	3492	37	5195	3894	39	12168	8287	54	897586	594815	106	1.18339
129526	116145	83	47907	42362	79	1678	1430	16	2237	1948	21	4749	4181	34	358177	320064	88	1.18447
73329	73734	77	16200	16316	42	1325	1494	13	1350	1217	11	3010	2883	26	233016	233338	78	1.1877
92261	91627	74	28920	28361	72	780	1331	11	1582	1546	16	3435	3437	28	245434	228871	82	1.18878
162818	146071	93	65577	58459	80	2405	2147	21	2718	2272	26	5366	4755	37	435751	384227	89	1.19202
128301	112731	80	48220	42164	79	1342	1073	11	2625	2225	24	4807	4297	33	356589	319059	88	1.19849
106545	104252	78	26364	26176	64	1881	1715	16	1775	1717	18	3979	3925	29	284208	272321	82	1.20065
289261	192521	108	104857	69019	102	3501	2287	35	4632	3212	37	10005	6409	54	804800	512830	109	1.20065
142867	112439	92	48559	38385	81	2496	1655	26	2435	1959	25	5448	4243	39	406450	316059	91	1.20173
112763	110809	76	42475	41797	73	1233	1267	11	1594	1597	14	4175	3756	30	329602	312766	82	1.2028
149811	138768	83	64466	59173	79	2342	2269	22	2657	2212	24	6404	6047	36	451577	421723	88	1.20388
132543	107046	98	44293	36126	79	2078	1703	21	2281	1881	23	4514	3794	35	337099	271962	89	1.21143
75266	75035	72	23785	23728	52	1144	1178	9	967	1097	7	2687	2849	24	188209	185823	78	1.21467
58922	60016	73	16740	17085	43	1144	1090	7	1055	980	0	1970	1951	20	139238	132702	74	1.21467
141587	115930	83	51592	42133	80	1994	1657	20	2410	2021	24	4749	3904	34	361242	284327	90	1.21683
58137	59248	73	20708	21059	48	1026	972	0	751	781	0	1893	1905	20	131327	131419	76	1.21683
92710	93961	72	19641	19761	45	1087	1024	4	1460	1389	14	3658	3377	28	265538	259280	82	1.21683
93714	93031	78	23306	23028	56	1322	1560	15	1519	1557	16	3434	3371	27	258781	247674	82	1.21899
121712	110064	78	47265	43007	76	1499	1250	13	2268	1877	22	4253	4066	30	298292	269478	86	1.22222
98618	87493	82	32981	28046	76	1381	1191	11	1534	1132	9	3396	3064	28	254986	213181	87	1.22438
97845	97749	74	26975	26333	62	1454	1344	15	1566	1520	16	3424	3444	27	255685	245815	82	1.22654
135146	123314	79	38832	34613	78	2010	1847	20	2062	1994	22	5106	4491	35	376465	341425	87	1.22654
75580	77794	71	17005	17563	42	1071	1201	9	1210	1275	11	2893	3150	24	228505	228311	77	1.22654
226345	185576	89	91370	74883	88	3336	2651	29	3820	3197	33	8584	6922	43	693572	567646	107	1.22869
126470	116109	87	46561	43059	76	1613	1511	14	1827	1939	20	4571	4266	32	328249	294527	86	1.23085
93219	92089	69	34723	33139	72	1178	1119	8	1570	1487	16	3999	3921	29	279648	260503	81	1.23085
62967	64591	69	17220	17415	43	967	856	0	906	1165	9	2124	1975	21	163166	164279	77	1.23193
112300	105646	85	41099	38231	74	1572	1434	15	2115	1738	20	3965	3625	31	265694	244411	84	1.23193
171793	143399	84	69241	57577	82	1982	1576	18	2769	2086	26	5735	4676	38	433854	358268	94	1.23193
171551	139860	93	65416	54210	85	2067	1721	20	2933	2372	29	6287	5052	39	500106	404928	93	1.23625
146246	116506	84	52825	43276	83	1721	1393	17	2610	1993	26	5360	4434	38	353946	277104	92	1.23948
137654	126469	79	53746	49139	78	2051	1729	20	2170	1955	20	4775	4394	33	361437	343208	85	1.24164
135471	131262	86	29794	29174	73	2478	2243	23	2762	2381	24	6044	5833	35	465450	444384	86	1.24164
72449	71905	67	21733	21919	48	1032	1173	7	1145	1012	3	2601	2396	24	188404	183004	81	1.2438
95917	94622	76	20903	20943	48	1596	1563	14	1544	1443	17	4083	3912	30	289075	280843	80	1.2438
132339	112202	82	54926	47128	80	2337	1971	23	2405	1846	22	4759	4167	35	337401	287978	91	1.24488
117069	103902	81	32657	28310	76	1015	1011	3	1701	1610	17	3821	3332	30	284657	243763	86	1.24595
88935	86849	74	30614	29903	71	1336	1299	10	1452	1061	7	3140	3143	26	224130	216643	82	1.24703
142543	126830	83	76287	69475	80	1788	1636	16	2379	2011	24	4791	4465	32	373975	340184	87	1.25135
78522	78427	74	16771	16728	44	569	1045	5	1132	1187	9	3073	3041	26	223945	219503	81	1.25351
88532	87783	73	35549	35571	71	1010	1045	5	1776	1805	17	3024	2859	26	237127	229055	81	1.25458
104921	100957	76	35938	34977	74	1507	1597	15	1671	1565	17	3870	3934	28	264545	250259	82	1.25566
98339	98219	74	38573	38521	72	1645	1656	16	1625	1545	18	4191	4070	29	272569	261254	81	1.25566
92989	94612	74	21503	21396	49	1728	1547	17	1780	1589	17	3794	3795	28	307264	296739	83	1.25782
186573	155325	103	69723	58510	85	2419	2073	22	2920	2357	26	6201	5018	40	452651	373839	94	1.25998
52231	55167	51	14212	14588	40	424	576	0	1062	892	0	1961	2050	20	138797	138902	73	1.26106
86695	90919	70	26659	26807	55	1401	1466	15	1801	1673	17	4033	3719	29	297728	292834	82	1.26106
94780	93336	73	24757	24681	53	1365	1569	14	1824	1572	17	3781	3684	28	249693	238424	84	1.26429
80990	79501	81	24170	24226	54	1310	1434	12	1280	1274	11	2635	2725	23	221911	218105	80	1.26645
77496	79005	73	17841	17939	45	1248	1219	11	1479	1565	16	3344	3296	27	249547	241518	79	1.27077
114091	101972	92	45003	39580	78	1270	1039	6	1725	1420	15	3494	3186	30	269473	229773	86	1.27292
106278	100062	82	39269	36977	73	1737	1678	16	1819	1684	18	4393	4074	31	285714	263039	83	1.27616
185211	145422	96	49637	38109	84	2603	1971	27	2940	2303	29	6877	5495	41	481626	389189	93	1.27724
159555	131616	85	52037	42263	82	2192	2008	21	2657	2133	26	6254	5184	39	451759	366835	93	1.27724
127950	119715	78	35392	31965	77	1736	1651	16	2228	1876	22	4686	4297	33	324677	298766	84	1.27832
301211	200668	110	101983	68308	107	4514	3050	37	5432	3339	41	11670	7718	55	850042	570742	118	1.27832
99957	94495	77	32049	29897	73	1284	1236	12	1786	1468	16	3716	3657	28	249459	235090	81	1.2794
114502	103310	78	54873	50045	77	1799	1778	17	1928	1597	20	4555	3969	33	330136	295159	88	1.28155
107547	101716	77	42005	39169	75	1560	1434	13	2001	1778	18	4394	4158	31	306406	279673	86	1.28263
139091	125298	87	44156	39283	79	2131	2218	20	2054	1745	22	5254	4855	35	375606	336833	88	1.28263
74866	75619	72	26923	27181	59	1266	1360	12	1119	1147	9	2931	2998	25	189692	188269	79	1.28371
89025	86235	80	33857	32152	72	1063	1222	11	1269	1309	12	2838	2747	25	225564	212459	80	1.28371
91433	87188	79	30792	29377	72	1174	1005	2	1348	1230	12	3024	2832	26	225686	217859	82	1.28479
309160	196981	110	92341	57699	106	4409	3010	37	5004	3258	41	11002	7026	54	782460	504184	114	1.28587
192723	150447	93	55907	43989	85	2825	2268	26	3588	2973	32	7675	6005	42	543217	422486	94	1.28695
128977	113388	92	44074	38467	78	1784	1520	17	1792	1472	17	4503	3962	34	341943	296911	91	1.28803
172716	143273	83	69996	56509	83	2437	2187	22	2595	2057	27	6560	5590	38	459704	376461	93	1.2891
110012	106863	78	39121	38510	74	1889	1908	18	1775	1574	18	3976	3749	30	281726	268863	83	1.29018
182243	160845	85	45632	37507	82	3236	2629	26	3474	2797	28	7439	6479	41	600533	523822	95	1.29126
99850	97365	80	29679	29139	72	1530	1561	16	2001	1798	20	4302	4284	29	310732	296914	81	1.29126
189747	150319	89	61528	49101	85	2644	1906	25	3467	2610	31	6912	5325	42	508718	393233	96	1.2945
120448	104891	83	39115	33464	78	1731	1504	18	2118	1807	20	4473	3813	33	282749	249308	88	1.29558
57482	57497	69	18736	18925	45	862	742	0	928	1048	5	2214	2254	22	147646	148999	76	1.29773
111781	102779	81	42472	38617	75	1814	1619	17	1847	1665	18	4166	3837	32	321519	298555	88	1.29881
145897	118433	91	48011	39493	80	1969	1417	19	2212	1784	22	5279	4348	37	363318	297657	90	1.30205
168552	135664	90	45995	36582	83	2182	1708	23	2822	2017	28	5517	4239	39	440782	358554	93	1.30529
162580	132274	94	59996	49990	83	2461	2228	25	2748	2050	28	6203	4883	40	433874	359354	92	1.30744
131721	116503	81	42144	35709	79	1621	1545	17	2342	1837	23	5139	4268	36	362735	315112	86	1.3096
86430	84374	71	30394	28877	72	81	869	0	1351	1348	12	2745	2763	25	196944	185775	79	1.31068
189330	145151	102	71643	55705	87	2860	2157	26	3089	2096	31	7100	5550	42	546554	425572	96	1.31392
70210	70593	69	19603	19721	46	943	1028	4	1269	1436	12	2706	2816	24	194502	191607	79	1.31715
253478	180661	96	74946	53392	93	3559	2469	32	3979	2970	35	8650	6154	47	660990	478290	103	1.31715
81238	80651	72	21393	21309	51	1099	1116	7	1058	1176	9	3204	2985	26	222105	218209	78	1.31931
93318	92150	74	18129	17952	46	1724	1605	16	1468	1454	15	3641	3481	29	270113	260338	80	1.31931
87905	87471	88	20965	20726	50	1043	1043	5	1337	1290	12	3224	3027	27	244651	232232	88	1.31931
95762	92968	77	41006	40424	73	1528	1516	15	1310	1185	10	3117	2930	26	236991	226003	85	1.32039
92619	92822	74	14928	15144	41	1186	1220	10	1433	1490	15	3241	3051	28	224148	209955	81	1.32147
106443	103065	86	23303	22923	55	1684	1630	15	1749	1676	17	3479	3432	27	262855	254085	86	1.32255
106021	99853	92	43486	41310	73	1314	1218	11	1563	1519	15	3257	3050	26	266488	252111	84	1.32362
72024	72395	74	26327	26551	57	1225	1191	9	1407	1299	12	2687	2484	24	203514	194948	78	1.3247
141907	121623	83	45119	38551	80	2330	2075	21	2619	2103	26	5750	4912	37	393617	337178	92	1.32794
90853	91121	73	30258	29956	70	1031	1135	8	1624	1298	15	3343	3226	27	246674	238983	81	1.33118
51785	52815	81	25088	25542	58	917	855	0	619	770	0	2012	2084	20	148346	153978	71	1.33333
86664	81165	83	30853	28867	72	919	974	0	1320	1310	12	2826	2830	25	233966	218379	82	1.33333
152243	122073	87	56917	45620	82	2141	1728	22	2234	1967	25	5601	4354	38	402746	316809	92	1.33441
108320	103925	77	35514	33591	73	1804	1698	17	1913	1535	18	4371	4106	31	322591	297509	84	1.33441
147647	122567	82	48764	40043	81	1877	1466	19	2895	2280	26	5139	4331	36	405256	322475	90	1.33657
106541	103833	79	30529	29962	70	1613	1335	12	1671	1609	18	3635	3359	29	263718	246360	86	1.33765
104248	96191	80	39031	35205	74	942	1194	12	1728	1442	17	3529	3105	30	260308	236067	82	1.34196
97731	99209	73	35791	35426	71	1736	1713	16	1757	1831	18	4222	3965	31	282897	271943	79	1.34304
133781	108177	83	48165	38964	80	1726	1590	19	2443	1935	27	5032	4032	36	371712	291039	90	1.34412
73213	72757	78	24679	24834	62	1076	1120	6	866	849	0	2858	2527	25	200992	188409	79	1.34628
100020	97747	76	25584	25229	56	1712	1625	15	1867	1646	17	4388	4419	29	316030	304223	83	1.34844
76856	77061	73	30100	29794	70	1130	1249	9	1494	1307	14	3341	3073	28	210881	205510	82	1.34951
147718	119898	84	49462	38838	81	2400	2075	23	2209	1578	23	5372	4320	38	360131	282919	91	1.35491
68588	69082	70	21986	22361	48	1259	1180	9	1266	1302	13	2274	2225	23	205679	201631	79	1.36138
156878	132180	83	61046	51681	82	2351	2142	23	2391	1985	23	5703	4789	38	412566	340363	90	1.36354
103846	102265	87	46833	46652	73	1872	1638	18	1854	1863	20	3926	3686	30	302443	289187	81	1.36462
68617	69557	73	17034	17261	43	1158	1221	11	1425	1292	13	2720	2777	23	199772	189811	79	1.36462
122247	101828	89	43640	36853	79	1465	1179	13	2109	1648	22	4262	3439	35	298340	258374	89	1.3657
98281	97499	73	45662	44686	74	1762	1743	17	1449	1727	17	4156	3932	30	280567	269825	84	1.36677
51203	52238	67	16383	16843	41	788	903	0	823	683	0	1462	1598	15	115566	113762	73	1.36677
95894	93494	75	32255	31159	71	1080	989	0	1591	1426	15	3420	3309	27	247141	233389	81	1.36785
70884	70064	71	16115	16160	43	919	1083	6	1010	949	0	2694	2846	24	187348	180787	79	1.36893
111165	106347	77	47315	44148	75	1708	1606	16	2002	1776	19	4839	4565	33	341517	319322	84	1.37001
145901	122347	84	58830	49781	83	2169	1862	20	1990	1593	18	4591	4090	32	375728	309281	91	1.37217
57202	56906	73	13250	13271	40	741	768	0	835	749	0	1822	1793	18	138237	138541	76	1.37433
72851	76127	61	17211	17331	42	1293	1237	10	1292	1230	11	2496	2444	24	181419	171160	76	1.3754
131035	105188	84	43386	35740	80	2112	1634	21	2386	1780	25	4871	4003	36	319177	262024	89	1.37648
120742	102457	82	42331	35102	78	1986	1801	19	1734	1670	16	4095	3354	34	316116	272718	86	1.37756
88860	86016	77	29110	29227	70	1274	1278	12	1256	1170	9	3290	3331	27	235460	228809	79	1.37756
83124	83977	73	31236	31165	69	1546	1600	14	1457	1308	14	2884	2992	25	210825	204853	78	1.37864
87600	87281	79	29637	29319	70	1887	1686	16	1392	1431	13	3620	3530	28	227691	217880	79	1.37972
89182	87085	77	39705	39082	72	1250	1484	12	1707	1443	16	3384	3383	28	223984	222289	80	1.3808
138825	113777	87	47828	39603	80	1642	1426	15	2132	1717	21	4470	3535	34	325199	260505	89	1.3808
58745	59454	71	16303	16608	41	23	462	0	814	884	0	1846	2024	18	147671	142409	77	1.38296
86963	89401	71	30720	30788	70	648	938	0	1330	1463	14	2957	2900	26	238436	232156	77	1.38296
126849	111832	79	52570	46263	79	2047	1797	20	2514	1866	25	4725	4004	34	338229	304443	88	1.38835
65814	67302	71	29543	29285	69	480	985	0	902	1023	3	2408	2435	23	168505	166786	78	1.39051
115989	100336	81	48278	41564	78	1583	1473	15	1774	1560	17	4202	3513	33	292253	247192	86	1.39482
71055	72779	71	24655	24906	56	1387	1515	13	1090	998	0	2554	2549	22	193217	190228	78	1.3959
125528	116228	78	49965	45363	78	1949	1801	19	1829	1724	17	4335	3914	33	311096	281684	85	1.39806
80824	83479	72	22165	22071	50	1787	1475	17	1595	1465	17	3399	3282	27	236641	226873	79	1.39806
105257	95508	78	34415	30411	75	961	971	0	1439	1511	16	3902	3504	31	273280	241261	85	1.40022
139398	132985	79	42573	40280	76	1869	1842	19	2337	2203	23	5192	5014	33	427564	394631	86	1.40237
117558	98888	87	42883	34913	79	1653	1303	15	2047	1630	21	4037	3384	33	321666	265775	88	1.40237
85552	85988	75	27527	28139	59	1290	1392	12	1664	1581	16	3131	3038	26	228146	223421	79	1.40237
82614	84012	73	18612	18600	44	1361	1357	13	1669	1565	16	3670	3540	29	247686	235233	80	1.40345
99812	99410	74	23246	22919	54	1574	1741	17	1895	1756	18	4434	4269	32	310453	306941	80	1.40453
87408	88826	72	15574	15816	41	1781	1697	16	1409	1547	15	3805	3590	28	274159	263785	82	1.40453
93213	91731	83	21135	20913	49	1335	1310	11	1590	1530	14	4201	4027	31	270722	263191	83	1.40561
176345	134467	94	53752	40833	84	2663	2170	24	2794	2095	29	6551	4796	43	455926	353206	93	1.40669
79474	78235	80	26249	26448	64	1560	1561	15	1385	1313	13	3007	2900	25	215748	205348	79	1.40669
139851	115164	82	48605	40226	80	2225	1887	21	2402	1846	25	5217	4445	35	384559	312606	88	1.40669
118908	106019	82	41434	36397	77	1463	1253	13	2171	1809	22	5009	4526	34	329230	289731	84	1.40669
57980	58440	68	16749	17220	41	664	637	0	820	675	0	2077	1972	20	135790	129552	74	1.40669
100035	97414	84	26351	26435	58	1364	1551	13	1461	1446	15	3066	2960	27	250034	241917	80	1.40992
155495	127482	84	51594	41340	82	1916	1288	19	2523	2187	25	5563	4637	38	393552	312625	89	1.4164
118745	106144	81	37424	33134	77	1359	1267	12	2388	1839	22	4185	3727	32	308735	267875	89	1.4164
52759	55256	58	17272	17887	42	787	822	0	1097	1051	5	2037	2138	19	160280	162400	74	1.4164
76911	76322	74	31335	31727	70	1110	1198	9	1031	1149	8	2462	2309	23	189839	185424	80	1.41855
105384	103761	78	26120	25501	66	1550	1631	14	1504	1533	15	3830	3624	29	313609	304011	82	1.41963
66303	69107	68	20200	20534	47	819	903	0	856	673	0	2351	2354	22	180195	180508	75	1.42071
88673	84115	78	26940	25813	63	1359	1462	12	1587	1559	16	3478	3348	27	232250	228891	80	1.42071
93392	85680	77	31388	28438	74	1264	1161	9	1534	1491	16	3139	2899	28	254322	231665	82	1.42179
77106	76705	73	23040	23248	55	974	915	0	1135	1255	10	2570	2514	23	189300	184955	81	1.42287
83923	84075	78	30312	30477	69	1281	1510	12	1532	1452	14	3395	3216	28	213703	208258	79	1.42611
207895	158132	90	76997	58691	88	2885	2323	26	3476	2393	32	6817	5178	43	481178	358147	100	1.43042
60735	61599	69	16043	16382	41	1105	1241	9	1103	1115	7	2231	2180	22	175557	170684	78	1.4315
75159	79605	69	22295	22686	52	1208	1251	11	1069	1087	8	2750	2942	22	191316	186283	80	1.43258
236666	186324	95	76545	59541	90	2983	2452	27	3511	2880	31	8112	6456	42	594532	472542	100	1.43366
59503	61804	69	9624	9767	37	1092	1058	7	980	961	0	2566	2558	23	170808	167409	76	1.43366
233366	161066	98	75482	51552	95	2906	2319	29	3701	2592	34	8565	6185	47	577346	401736	103	1.43581
99317	99050	77	35634	35153	73	1483	1561	14	1793	1696	19	3842	3402	29	274906	262310	82	1.43797
115836	107080	80	36296	32641	77	1421	1349	13	2039	1881	20	4014	3611	31	286280	265959	84	1.43905
99747	96595	76	31879	30131	73	1674	1466	15	2022	1922	20	3986	3845	29	298275	288054	82	1.43905
87678	86790	75	21326	21026	49	1167	1184	9	1434	1355	13	3265	3188	26	233182	223239	79	1.44444
130911	107577	83	42681	36246	79	2235	1963	21	2052	1683	22	4747	3956	34	348034	289327	88	1.44444
87661	88114	80	26793	26382	62	-250	867	0	1686	1514	16	3260	3476	27	254738	248887	79	1.44768
92876	91182	75	29865	29592	70	1441	1268	13	1085	1254	12	3188	3201	26	250245	240174	81	1.452
69292	71044	73	22524	22595	50	1282	1290	12	1313	1180	10	2524	2392	23	177948	170879	78	1.452
103136	90564	86	31170	26960	74	1654	1374	15	1782	1445	18	3682	3243	31	289303	252492	85	1.45307
106904	102441	82	33987	32095	75	1375	1313	12	1993	1988	19	4347	4257	31	285763	266045	91	1.45415
300741	192132	111	93998	61376	107	4789	2801	38	5591	3601	40	12799	8268	55	974692	635116	119	1.45631
163182	156021	79	49584	47289	77	2321	2412	21	3229	3083	26	7556	7160	39	588590	556231	90	1.4617
182666	143860	88	78180	63068	86	2696	1974	27	2741	2184	29	6465	4954	42	417748	327307	96	1.46494
83408	83289	73	21332	21030	49	1291	1155	9	1589	1406	16	2777	2760	25	225358	220006	81	1.4671
104628	101859	73	37244	35401	73	1621	1722	17	1923	1808	18	4205	3862	31	312666	283649	83	1.47357
108514	96573	78	41091	35844	76	1561	1481	14	1844	1708	17	4440	3918	34	302115	259355	85	1.47357
136155	123760	79	43248	37976	78	1992	1917	20	1980	1825	20	5010	4526	35	350320	305871	87	1.47357
123478	115313	83	43889	41400	76	1251	1277	13	1840	1580	19	3957	3655	30	295748	274768	83	1.47465
84349	85743	72	17210	17170	44	1195	1250	10	1476	1536	15	3030	3020	26	238618	228510	78	1.47896
146949	126050	82	54373	46422	82	1868	1579	17	2271	1868	23	5059	4354	36	363833	302651	90	1.4822
180706	146526	99	55738	45670	85	2463	2000	24	3375	2630	29	5943	4965	39	449340	370548	94	1.48328
98986	99769	75	22381	22632	49	1318	1587	13	1725	1404	17	3623	3612	27	287494	271507	80	1.48328
63856	65642	67	14451	14643	42	1042	1107	7	1152	1144	8	2682	2688	24	182431	174417	79	1.48544
133442	111960	86	46051	37746	80	2028	1581	19	2049	1918	21	4830	4056	35	390250	312203	97	1.49191
122457	101341	91	45742	37918	79	1704	1356	17	2042	1721	23	4817	3683	36	321752	275645	88	1.49299
135443	130214	79	43941	42350	76	2132	2058	21	2918	2557	25	5725	5160	36	401480	382061	84	1.49299
90724	85300	76	28897	26513	69	451	1300	10	1623	1461	16	3522	3389	27	265408	242462	82	1.49299
99310	101489	72	37380	37105	72	408	1187	8	1559	1718	15	3612	3366	28	261693	249513	80	1.49299
75551	76617	72	28038	28031	69	1275	1299	10	1310	1299	11	3033	3153	24	217936	208000	80	1.49622
62946	63587	69	12210	12474	39	1074	1154	9	1032	991	0	2359	2345	22	168804	169798	80	1.49838
93934	93654	76	34576	34499	71	1718	1777	17	1595	1572	16	3602	3600	27	257678	254546	80	1.50485
276736	202172	96	83494	61091	94	45570	70417	62	4541	3488	34	12556	7774	65	753046	549888	105	1.50485
105581	96737	89	35848	31765	76	1513	1406	15	1545	1328	14	3855	3689	29	272155	242769	82	1.50593
67740	68357	79	17433	17490	45	935	840	0	824	911	0	2001	1852	20	166999	162302	78	1.50809
130560	108666	85	43405	36511	79	1617	1357	13	1886	1642	19	4060	3614	31	303751	252147	87	1.50809
117113	104326	81	41393	36891	78	2003	1883	18	2110	1824	22	4293	3736	33	342335	305416	87	1.50917
120033	118929	77	32534	30998	74	-289	1532	12	1881	1940	18	4751	4727	32	379762	360649	82	1.50917
113890	115156	75	32250	30405	72	806	1280	12	1812	1795	18	4047	3928	30	293839	282393	82	1.50917
96471	90413	78	31628	28749	72	1491	1514	14	1525	1518	15	3746	3487	30	265858	245067	83	1.51348
110703	96441	86	38654	33406	76	1498	1174	12	1847	1470	20	4072	3590	33	289277	255764	85	1.51348
217940	158396	92	67078	49147	88	3370	2255	29	3438	2578	32	8156	6480	44	621979	454327	99	1.51672
129820	115585	83	47445	41044	79	1664	1775	16	1775	1495	18	4666	3942	33	295351	250983	89	1.5178
145455	120933	91	53583	44688	81	2094	1885	20	2489	2077	23	5098	4254	36	384844	318796	89	1.51996
81020	85082	72	41607	41956	70	1495	1656	15	1480	1354	14	2952	2719	26	214910	203756	79	1.52211
56993	56204	75	15146	15377	42	742	900	0	1072	965	0	2065	2275	21	147087	143464	74	1.52319
72038	72583	66	16689	16661	42	1044	1231	10	912	1042	4	2776	2637	24	190541	184888	79	1.52535
87789	86740	75	23389	22355	54	1231	1005	2	1297	1393	13	3586	3436	28	241902	230483	82	1.53074
78081	84229	66	18251	18179	48	1425	1589	14	1608	1592	17	3797	3572	30	260229	258359	80	1.53182
95620	92612	76	30046	29044	72	1175	1302	10	1647	1696	17	3665	3598	28	236549	224723	80	1.5329
167106	148950	85	63108	56455	81	2540	2147	23	2502	2126	24	5568	4946	36	421665	377917	90	1.5329
221817	179515	104	79456	64879	88	4247	3571	30	4690	3911	33	9179	7935	45	679696	561481	98	1.53506
132879	108866	83	49152	40443	81	1510	1474	17	1901	1628	19	4545	3851	34	347985	282019	90	1.53937
59697	59693	71	21880	22156	49	884	900	0	1094	1007	2	2231	2098	23	175579	171046	75	1.54045
233520	179212	96	82912	64014	93	4049	3020	31	4026	3034	33	8577	6357	47	609232	456456	107	1.54153
97275	97475	72	27153	26586	61	1391	1307	15	1487	1396	15	3599	3451	28	265952	257748	79	1.54585
96349	92688	79	25049	24757	57	1303	1204	10	1574	1395	14	2978	3051	26	221100	218692	82	1.54908
124315	107644	82	42936	35792	78	1528	1375	17	1999	1706	22	4452	3658	36	336330	279245	87	1.55016
126252	111793	86	47144	41657	78	1969	1790	19	2215	1764	24	5191	4889	33	335106	297034	87	1.55232
92492	94068	72	26043	26126	58	1060	1081	6	1783	1700	18	3348	3434	27	260560	251333	82	1.55556
79112	79189	73	20094	20165	46	1257	1226	10	1585	1430	16	3011	2822	25	218573	211127	79	1.55556
184805	149188	93	46151	36627	85	3197	2587	27	3207	2184	31	6707	5296	42	502064	390342	103	1.55556
130907	116438	80	43859	38674	77	1985	1812	19	2018	1690	18	4328	3692	32	312133	274690	86	1.55879
88831	88473	75	27037	27185	65	869	909	0	1658	1501	14	3187	3137	25	245318	237377	82	1.56311
89253	90493	71	30168	30243	70	1272	1247	11	1517	1427	16	3252	3136	27	241862	224795	80	1.56311
164948	133990	86	46884	37294	82	1848	1667	18	2074	1670	22	5321	4185	38	415938	334355	93	1.56634
55853	56463	72	18572	18759	43	831	937	0	1013	951	0	2096	2035	20	152722	146385	77	1.56634
142166	118068	89	53851	45096	81	1551	1020	4	2072	1703	21	4613	3583	35	321932	266915	90	1.56958
133127	128407	81	40470	37750	77	1815	1651	17	2287	2040	22	5279	4953	33	375763	350234	94	1.56958
250137	192038	95	78407	60287	92	3616	2829	29	4918	3550	37	10455	7967	48	775443	596909	100	1.57389
83433	82214	73	19558	19732	46	1280	1257	11	1294	1328	13	3169	2994	26	256204	243194	80	1.57497
117312	98540	82	37828	31814	78	1558	1195	16	2132	1663	22	4443	3908	34	299516	254316	86	1.58145
81913	82017	74	26690	26562	61	1191	1048	5	1457	1581	14	2887	2755	25	197325	191750	78	1.58468
78850	78488	72	29031	28526	70	1268	1331	12	1280	1300	12	3024	2902	25	216159	206314	78	1.58684
74712	74687	75	27408	27809	61	1106	1212	10	1094	1130	9	2363	2409	22	186649	181021	76	1.58792
205890	161273	91	70556	55660	89	3530	2609	30	3365	2519	30	7813	5959	43	504487	398156	96	1.589
62163	62711	70	26880	27228	60	1070	1160	8	968	907	0	2195	1969	22	165571	162012	77	1.589
182602	149806	86	60071	48957	84	2135	1643	21	3043	2464	27	6063	4878	39	445408	373854	92	1.589
96433	92174	76	35710	32718	75	1357	1297	11	1671	1373	17	3399	2976	30	263178	226225	83	1.589
97004	90621	76	32293	29472	73	1158	1135	8	1490	1329	14	3424	3253	27	253070	231884	84	1.59223
71559	72902	71	20727	20609	49	1228	1231	12	1200	1100	8	2910	3030	24	197052	196065	77	1.59223
94779	95727	73	27647	27853	60	1498	1399	13	1552	1430	15	3875	3857	29	254897	239412	82	1.59439
154376	122880	87	50235	39452	82	2353	1797	24	2573	2064	25	5855	4344	41	414269	323295	92	1.59978
136531	115699	87	46415	39169	79	1963	1836	20	2097	2038	20	4570	3877	34	349785	299571	88	1.60086
122206	114699	78	35335	32095	77	1666	1633	18	2309	1837	22	4595	4157	32	352380	334668	83	1.60086
75871	75394	71	25064	24846	54	1021	1048	4	1252	1082	6	2594	2631	22	182660	173764	87	1.60086
83088	80055	73	25719	25533	57	1087	1043	5	1284	1244	10	2571	2360	24	203009	191214	79	1.60086
78042	80380	70	17585	17635	44	1266	1273	10	1310	1342	12	2699	2671	24	203858	196912	77	1.60518
66840	67689	69	26861	26991	60	939	945	0	1050	1126	7	2754	2872	24	180173	177218	79	1.60626
91898	90559	74	25577	25450	62	-3781	141	0	1179	1245	12	2596	2941	24	217075	205197	79	1.61597
73980	73991	71	23571	23556	53	953	991	0	1165	1189	9	2520	2231	25	183695	178076	77	1.6192
95319	91596	75	32128	31551	72	985	990	0	1491	1445	15	3055	3076	26	202716	195072	82	1.62028
160703	129527	89	54210	43131	82	2239	1586	23	2362	1908	23	5555	4209	39	401096	317974	91	1.62028
66696	66926	81	18980	19129	47	1018	953	0	1190	1126	8	2727	2654	25	191168	181786	79	1.62244
78856	74963	85	23154	23123	53	455	1032	4	1171	1179	10	2638	2633	24	189287	182951	80	1.62567
99128	100654	75	37456	36964	73	1411	1332	12	1688	1525	15	3323	3278	26	243437	230080	82	1.62891
118190	108271	79	45526	40446	78	1381	1216	10	2275	2111	21	4200	3771	32	328748	293363	88	1.6343
133693	128587	82	23763	23306	56	2069	1951	20	2256	2202	22	5569	5463	34	407215	387402	86	1.63538
79639	79041	72	25599	25392	59	984	1007	2	1196	1237	12	3075	3003	26	242129	230743	79	1.63538
151533	127315	86	59411	50449	82	2130	1873	19	2670	2108	26	4959	4370	34	339981	293392	90	1.63754
77137	76824	74	17486	17202	45	1361	1070	8	1344	1316	12	3282	3143	27	203316	200079	78	1.63862
87992	91517	71	23405	23722	50	1144	1132	8	1411	1431	14	3199	3158	26	238196	235996	80	1.64186
71758	70700	76	15902	16000	42	1168	1055	8	1124	1001	1	2352	2383	23	189820	188018	77	1.64293
151456	129870	82	40230	33617	79	1781	1363	14	2706	2115	24	5539	4675	36	355315	300079	90	1.64293
89767	85257	74	32736	31323	72	1312	1346	12	1568	1485	16	3467	3504	28	257605	244845	81	1.64617
110526	97567	83	36928	32591	76	1651	1485	14	1756	1482	18	4188	3601	31	309330	274377	84	1.64617
85012	84130	74	23020	23027	51	1536	1610	19	1508	1592	18	3480	3357	27	294034	286925	82	1.65049
78676	78112	72	19092	19050	45	1284	1340	10	1342	1283	13	2968	3000	25	197181	196572	80	1.65588
91018	91074	71	24311	24085	54	1142	1100	9	1667	1710	15	3297	3294	27	241381	226489	82	1.65912
85057	80268	89	20484	20397	50	1454	1313	13	1368	1330	13	2758	2688	24	199597	195760	79	1.66019
193947	151799	87	58301	44814	86	2260	1861	22	3283	2531	32	7171	5216	43	524343	408925	99	1.66127
190723	147165	108	65457	50478	108	2813	2261	25	3171	2372	28	7017	5312	42	493866	371606	108	1.66127
89230	88595	75	25333	25349	56	1307	1332	13	1566	1614	16	3274	3149	27	244402	236995	78	1.66235
93293	91950	74	32560	32550	71	1251	1213	9	1376	1282	13	3377	3085	28	233206	222667	80	1.66235
83111	83917	71	35426	35612	71	1051	947	0	1442	1345	13	2884	2916	24	213553	205904	78	1.66343
102175	101605	75	25250	25017	54	1644	1518	17	1514	1623	17	3792	3659	29	256341	242976	84	1.66559
102131	97007	76	38239	36186	74	1704	1628	16	1778	1539	17	3850	3584	29	254471	242571	82	1.66667
149736	127239	84	51547	43193	82	2140	1834	20	2558	2012	25	4820	4126	35	347945	286384	92	1.6699
123231	120428	77	35237	34418	74	2121	1972	19	1892	2000	18	4446	4203	31	316675	309967	84	1.67098
150393	122279	87	52708	43588	82	1932	1669	21	2251	1967	22	5002	4065	35	369891	312491	89	1.67314
113832	108265	80	50402	48106	75	2115	2050	18	2377	2144	22	5159	4965	34	361756	333969	82	1.67314
108466	108132	75	38578	37314	73	2052	1811	19	1959	1939	20	4687	4410	32	319831	298113	82	1.67314
89518	89071	76	25115	25175	55	1309	1333	13	1502	1389	14	3308	3248	27	230387	227037	79	1.67422
82300	81451	75	20151	20111	46	1145	1271	11	1599	1535	15	3582	3775	26	242664	232023	81	1.67638
115421	99076	80	39534	33747	77	1955	1677	19	2148	1704	22	4477	3794	34	307210	262982	87	1.67638
97770	92341	78	39070	34105	81	1309	1329	13	1769	1424	17	3632	3572	28	248619	225802	84	1.67745
64376	65054	68	18817	18960	45	1023	980	0	927	1010	2	2364	2511	21	177226	176508	77	1.67853
135762	115376	85	45598	37788	81	1582	1545	17	2224	1980	23	4761	4263	34	333384	283045	87	1.68177
102515	102482	74	35821	34851	72	1378	1269	12	1781	1549	18	4020	4049	29	279838	269832	81	1.69148
188056	150976	84	73016	58512	84	2835	2221	26	3049	2344	30	6372	4696	42	413306	323990	94	1.69148
120396	115533	83	33192	32667	74	1591	1920	19	2126	1912	21	4247	4097	31	332939	314429	84	1.69148
274757	226221	99	102776	83773	94	4967	4177	34	6204	5221	37	13884	11419	53	1.00294e+06	870404	101	1.69256
72749	73893	71	31324	31668	69	998	1150	8	1144	995	0	2837	3025	24	219514	211469	76	1.69256
81564	81219	72	20593	20533	50	574	979	0	1424	1336	13	2814	2857	25	207069	201617	79	1.69471
84239	83125	82	24541	24289	55	732	1172	7	1302	1330	13	2741	2628	25	199221	190207	80	1.69471
79866	80520	76	30889	31187	70	889	1143	7	1138	1243	9	2579	2788	22	192012	189543	79	1.69471
86788	84150	81	28047	27531	70	1228	1263	10	1573	1560	15	3225	3078	27	234254	220746	81	1.70011
92398	91791	73	31604	30414	70	1225	1212	10	1555	1418	15	3051	3050	25	236531	229461	86	1.70119
73905	76737	70	28928	29279	67	1064	1114	8	1092	1020	3	2867	2850	25	210721	207882	78	1.70119
117906	104336	84	36578	31685	76	1922	1809	21	2136	1970	20	4566	4100	33	306922	269722	85	1.70658
238624	194066	95	78745	63071	93	3415	2824	28	4356	3485	33	9525	7635	45	794953	646516	103	1.70658
80638	81751	70	28832	28537	63	949	831	0	1460	1435	13	2397	2529	22	200325	194510	80	1.70874
106455	104719	89	32704	32346	72	1374	1259	12	1800	1752	16	3957	3835	29	274713	267591	82	1.7109
218352	158160	98	79879	59492	91	2768	2001	28	3630	2817	33	7497	5520	45	539747	382130	102	1.71629
77863	77260	71	23326	23447	49	-156	623	0	1355	1332	12	2499	2506	23	198343	186602	78	1.71629
173029	151063	83	74249	63423	83	2669	2261	25	3050	2411	28	6601	5634	40	472419	372102	94	1.71845
106859	103092	86	32096	30597	74	1713	1759	17	2080	1910	20	3777	3795	28	285721	274009	82	1.71845
108856	105950	76	36768	34712	74	1547	1481	16	1856	1644	19	4226	4053	29	308414	297283	84	1.72276
93496	93508	74	29155	28852	71	1362	1278	12	1603	1837	17	3460	3352	28	260652	254372	82	1.72276
96853	94990	74	35477	33996	71	1707	1760	16	1971	1715	19	3816	3652	30	268198	259157	80	1.72276
82803	83728	72	22503	22628	50	1065	1276	11	1140	1389	13	3053	2859	26	240018	234985	80	1.726
135224	124547	81	46594	42025	80	2199	1818	21	2516	2232	23	4796	4161	33	336070	299601	90	1.726
51635	54189	67	18313	18564	44	664	845	0	859	933	0	2064	2019	20	131290	125397	77	1.72816
104057	103346	74	24099	23843	58	1337	1278	11	2015	1774	20	4652	4618	31	305735	293791	82	1.72923
102105	101590	76	28755	28417	71	1876	1739	19	1664	1626	17	4212	4151	31	284734	277889	81	1.73031
235417	164620	104	70806	48546	92	2248	1917	26	4021	2767	35	9027	6334	49	646820	458857	104	1.73031
181415	153876	91	63560	53234	86	2365	2479	23	3134	2697	27	7651	6397	42	621054	512336	97	1.73139
198545	169283	88	78103	68119	84	3563	2995	29	4045	3406	31	9512	7973	45	684471	577839	94	1.73247
51490	54877	60	14667	14846	41	716	710	0	1091	1070	6	2188	2211	22	173383	172063	74	1.74865
217569	166659	92	56868	43962	88	3346	2441	30	3742	2846	32	8371	6453	45	638934	502970	98	1.75081
162503	136515	83	58856	48573	82	2053	1754	22	2376	1914	25	5598	4521	38	430161	361965	91	1.75297
87624	86504	74	26286	25750	57	1577	1552	15	1590	1420	16	3197	3161	26	230564	228286	81	1.75836
139949	122911	82	43455	37058	80	2051	1869	19	2467	2140	26	5207	4529	36	416540	355681	92	1.75836
210933	177836	87	81853	71137	86	2807	2449	26	3724	3137	30	8857	7598	44	688031	566728	96	1.76375
95161	91495	74	34349	31689	74	1471	1430	14	1863	1529	17	4152	3865	29	280355	261438	82	1.76915
89670	88899	72	25590	25345	58	1586	1545	14	1852	1755	19	3748	3934	27	262245	254073	80	1.77131
108310	108216	75	35052	34829	72	1418	1473	15	1904	2014	20	4228	4204	30	341207	329828	81	1.77131
130658	121438	80	42841	40100	77	1751	1801	16	2286	2186	24	5072	4294	36	371015	335261	86	1.77346
75025	70819	84	21046	21202	48	1052	950	0	1394	1136	9	2686	2520	25	193678	189559	80	1.77346
84628	83687	75	29788	30039	70	-341	852	0	1500	1458	14	3048	3146	26	235804	227757	78	1.77562
102886	100279	81	26885	26569	64	1193	1308	12	1928	1688	19	3599	3545	28	265968	255364	86	1.7767
148902	119130	88	54204	43326	84	2014	1768	20	2260	1856	25	4607	3545	35	350808	279595	92	1.77778
67879	69233	71	25112	25373	59	318	615	0	1211	1021	3	2309	2411	21	181559	177206	75	1.77994
65551	65530	70	22923	22976	58	785	914	0	1004	846	0	2307	2380	21	190766	188153	78	1.77994
74956	75185	72	30991	31344	70	1178	1115	7	1138	1318	12	2718	2582	25	174832	173735	77	1.78209
129581	107066	90	45374	38068	80	1513	1284	15	2258	1890	24	4121	3498	33	302128	257172	92	1.78209
80823	81130	73	22151	22155	50	1285	1390	12	1432	1232	11	3428	3259	27	253993	251547	78	1.78533
53055	55276	68	10374	10485	36	542	480	0	564	666	0	2004	2048	20	132760	131452	73	1.78749
85938	86777	72	28931	28745	70	1408	1321	12	1301	1264	11	3132	2974	26	232247	226575	79	1.78857
61884	61214	74	20464	20470	47	733	844	0	1170	1080	7	1814	1759	18	157198	147573	79	1.78857
107398	103173	77	32073	29649	74	1509	1142	12	1702	1604	17	4307	4040	31	293011	276014	82	1.78964
59875	59667	75	21123	21343	47	840	761	0	1065	957	0	2174	2011	21	159155	160974	76	1.79072
97206	95541	76	32156	31776	71	1302	1369	12	1572	1554	16	3810	3701	28	292496	282797	80	1.79072
95504	94938	74	30831	30358	72	1239	1379	11	1504	1476	15	3821	3758	29	254997	249306	79	1.79396
82155	82155	73	29237	29211	69	1277	1192	11	1455	1341	13	2884	2722	25	224318	215236	79	1.79504
207592	163355	89	69651	54131	87	2642	1981	26	3624	2712	32	7354	6025	42	551823	437924	96	1.79504
156436	126711	91	51835	41600	80	1976	1691	20	2290	1989	21	5318	4046	37	399731	322282	91	1.79504
111792	103739	93	38806	35776	93	1695	1541	15	1848	1399	16	4193	3720	30	279362	248923	93	1.79504
81640	83480	71	25039	25269	51	1273	1227	11	1020	1133	8	2790	2673	25	187462	184961	76	1.79612
116365	104670	85	41292	36375	76	1839	1623	19	2205	1795	22	4252	3765	33	330668	290697	85	1.79612
83770	82662	80	23356	23370	52	1230	1082	6	1315	1217	10	2789	2640	25	191986	181295	78	1.79827
87802	88767	74	31067	30843	70	1153	1075	7	1479	1493	15	3488	3375	26	219493	209805	79	1.79827
147046	122641	88	50838	42199	81	1264	1525	18	1757	1463	19	4039	3332	33	313815	256339	88	1.80151
205065	151641	89	72367	53670	88	2460	1858	25	3468	2433	33	6757	5081	42	538276	384219	97	1.80151
78101	77642	81	18095	18318	45	1258	1277	11	1245	1181	9	3108	3100	25	225814	219561	80	1.80367
128395	120214	76	56417	53065	76	1581	1531	15	1881	1696	20	4108	3938	30	311795	289636	86	1.80475
92285	84629	78	37458	34291	73	1350	1301	12	1582	1412	16	4017	3748	30	265111	239894	84	1.80583
96352	96004	76	26752	26438	55	1210	1206	11	1256	1269	13	3367	3260	27	227533	223260	81	1.80583
75459	76252	71	20509	20530	48	894	907	0	1447	1273	11	2912	2951	24	217126	207947	80	1.80906
86011	88168	72	29246	28859	71	1370	1460	14	1974	1642	18	3996	3928	30	277477	269769	83	1.81014
116184	102754	77	43382	38626	76	1618	1296	15	2163	1869	22	4137	3602	32	290661	261130	84	1.8123
115008	109053	91	38403	36779	74	1052	1030	5	1727	1517	18	3013	2691	27	250264	234445	82	1.81338
136703	113427	80	40505	32719	80	1820	1438	16	2073	1653	24	4890	3868	35	341332	276749	91	1.81338
97730	94882	78	25165	24172	65	1452	1319	12	1497	1474	15	3416	3208	29	272743	262933	81	1.81446
126157	105601	82	40744	33615	79	-305	1106	8	1713	1363	17	4088	3299	34	330779	275482	91	1.81661
76836	74638	72	23655	23466	54	564	1053	4	1499	1312	14	2918	2618	26	189085	186741	78	1.81769
90844	90645	76	21791	21674	52	1446	1471	15	1333	1373	14	3030	3004	24	227948	222203	78	1.82093
79255	78954	72	24450	24184	52	1072	1137	10	1223	1182	9	2819	2731	25	197525	192916	77	1.82201
58689	60244	68	18907	18733	46	1008	1070	6	1060	898	0	2323	2418	21	183884	182439	73	1.82309
97912	95637	74	20447	20370	49	1444	1431	13	1351	1227	11	3061	2992	26	250478	239290	82	1.82632
129504	124816	78	56999	54047	78	1592	1449	16	1879	1758	19	4444	4280	31	301796	282444	85	1.82848
141139	117314	81	47171	38602	80	1938	1644	18	2414	1709	24	4938	3962	35	365691	306463	91	1.82848
113741	107825	75	36390	33746	74	626	1172	8	1896	1808	18	3946	3716	31	294286	269801	84	1.83064
190226	152570	100	69362	56108	85	2646	2021	25	2940	2298	27	5891	4658	38	421260	336022	94	1.83279
142958	131194	92	28131	25569	66	1852	1529	18	2213	2218	21	5310	4810	34	374540	349582	88	1.83387
61864	62272	70	17259	17534	42	679	760	0	885	832	0	1787	1733	17	142486	138817	77	1.83603
108099	96839	78	40032	34942	76	1772	1473	17	1598	1507	15	3907	3411	31	282727	250157	86	1.83927
131180	110482	87	37253	30381	78	1911	1764	19	2064	1756	20	4982	4047	36	356501	288965	88	1.83927
78261	82149	69	18344	18797	44	1057	1104	7	1270	1414	14	2994	3000	25	207224	199893	78	1.83927
88029	85408	78	21749	21600	53	1482	1503	14	1468	1482	14	3517	3506	27	248802	239767	81	1.84142
143029	118195	82	53593	44223	80	1806	1500	15	2293	2119	24	4517	3757	34	359873	302805	90	1.84142
106513	95713	82	36409	32946	74	1746	1698	16	2058	1721	20	4405	4237	31	299519	271995	86	1.84466
89880	87946	75	26796	26373	69	1643	1523	15	1178	1330	12	3058	2952	26	233781	227577	79	1.85005
96479	95696	77	33579	33621	72	1430	1426	15	1507	1300	13	4192	3916	31	286891	276073	88	1.85437
76852	75013	78	24707	24501	57	1067	897	0	1010	1091	6	2637	2448	24	195357	188076	80	1.85437
168133	136205	87	62776	52785	83	2381	1915	23	2816	2373	27	5885	4762	39	407226	334964	89	1.85545
159433	123439	88	56889	44782	85	2315	1863	23	2947	2421	28	6299	5004	40	419366	328699	95	1.85545
62294	64146	65	15778	15913	42	491	543	0	942	1007	2	1791	1751	19	149556	150339	78	1.85761
76602	75946	72	27884	27743	69	954	1107	6	1261	1103	7	2883	2966	24	205121	202749	81	1.86084
137631	111529	83	41456	33610	79	2105	1747	20	2593	1754	28	5501	4287	39	409622	324369	91	1.86192
183598	161247	90	48274	40207	83	2489	2230	23	3550	2908	30	6746	6190	39	522249	452143	93	1.86516
46606	48021	63	19509	19913	46	783	687	0	866	640	0	1494	1507	16	108362	105949	76	1.86731
94416	92702	79	33839	33379	72	1456	1528	14	1624	1593	17	3918	3959	28	250199	244902	81	1.87055
112285	106752	92	42462	40074	75	884	1206	11	1678	1638	19	4695	4510	32	389861	359652	82	1.87379
80990	83576	69	18642	18839	46	1120	1155	8	1594	1485	14	3060	3087	25	253306	243322	80	1.87594
93449	93730	74	20999	21174	49	1508	1477	14	1470	1263	12	2862	2868	25	206093	202519	80	1.87702
109613	104939	78	32582	30535	74	1604	1639	15	1949	1894	20	3867	3632	29	290150	272075	82	1.87702
108323	106591	75	49157	48237	74	1290	1520	12	1597	1478	17	4317	4242	30	349021	325811	82	1.87702
81017	79419	82	19314	19420	45	1153	1247	11	1323	1199	13	2861	2769	25	219949	213940	79	1.88026
100397	100121	75	36033	35452	71	1287	1261	12	1446	1501	14	3670	3375	28	241269	228153	80	1.88457
133784	120484	83	34759	30531	78	1936	1865	19	2475	1880	25	5069	4433	36	387114	341684	87	1.88565
93541	89399	77	34228	33443	72	1211	1252	11	1605	1415	13	3122	2933	27	222592	208008	83	1.88673
78557	79755	74	33762	33853	70	994	858	0	1193	1119	9	2546	2471	23	200522	199462	78	1.89752
227100	176253	91	70649	55414	89	2582	1984	27	3748	2786	35	8633	6793	46	704635	544468	100	1.89752
141852	115930	87	49414	39898	81	1962	1508	23	2382	1924	24	4843	3829	36	379713	307688	88	1.8986
94611	94012	79	21629	21387	50	1352	1261	11	1680	1461	15	3321	3319	27	229336	218951	81	1.8986
174626	152539	87	77882	69930	83	2457	2146	24	2841	2404	27	6051	5212	37	445467	388912	91	1.90399
242394	158473	105	76985	49625	94	3368	2168	32	3816	2608	34	9231	6105	48	675609	438391	104	1.90399
79284	79634	71	39715	34254	78	1395	1424	14	1306	1239	12	2633	2584	24	182855	176236	79	1.90723
77927	77720	72	41112	41138	70	1101	1110	7	1249	1169	8	2448	2514	23	184344	180535	76	1.91154
80270	78174	78	25150	24811	55	953	1013	2	1363	1355	12	2793	3004	24	216400	207077	79	1.91154
86096	86045	73	20371	20222	48	1170	1205	11	1342	1331	11	2878	2709	25	223878	217449	79	1.91262
81599	84800	72	21971	22184	49	1431	1332	13	1494	1438	13	2905	2901	24	235407	228231	79	1.91262
103625	101011	78	33953	32995	73	1384	1342	13	1726	1593	17	3587	3290	29	297283	285446	81	1.91262
298000	213773	116	134340	101854	113	5377	3911	35	6259	4604	42	14596	11086	55	1.04622e+06	802830	119	1.91478
118526	102894	81	40741	35018	77	-26	958	0	1517	1413	17	3738	3252	30	283360	246577	85	1.92017
72472	72575	74	30771	30630	70	1210	1107	8	1098	1116	7	2554	2569	23	194886	193401	80	1.92341
79183	78487	75	25270	25272	59	1247	1223	10	1355	1221	10	2842	2756	25	241032	239223	80	1.92557
92409	90703	77	17142	16965	44	1484	1501	14	1496	1338	14	3230	3105	27	220929	211101	80	1.92665
100936	101668	75	32451	32270	71	1583	1511	14	1672	1755	17	3892	3765	30	270814	259154	79	1.92665
75392	74791	81	15722	15802	42	1392	1270	13	1338	1302	13	2966	2954	26	208972	201802	78	1.92772
120710	103527	82	34180	28704	77	1516	1224	16	1958	1608	19	4476	3768	33	329295	276605	87	1.9288
126372	120327	80	41850	38894	76	1653	1547	16	1990	1667	19	4275	3969	31	309153	289164	87	1.93204
113507	103470	77	38817	33802	77	1869	1500	16	2156	1802	22	4440	3999	33	323069	285393	84	1.93312
72177	71172	76	20057	20366	46	977	1015	3	1281	1141	10	2925	2734	26	205771	205481	79	1.93959
63098	62752	74	14554	14676	41	843	786	0	946	1112	8	2449	2365	23	168971	165658	79	1.94283
148299	141079	82	42985	41486	75	2450	2211	23	3126	2708	27	6378	5365	40	476676	422533	87	1.94498
170400	134574	86	61069	49094	84	2034	1680	21	2825	2063	28	5635	4438	38	404008	316769	95	1.94498
100638	97233	75	39585	37091	74	958	1163	9	1667	1453	15	3332	2968	28	217034	204102	80	1.94606
89276	86816	81	24800	24078	66	1354	1470	13	1628	1411	14	3722	3624	29	269992	254321	82	1.94822
116370	113063	76	32458	30897	73	1814	1758	17	2142	2248	21	4787	4352	33	357642	337466	83	1.95038
79805	76831	76	17386	17543	44	1372	1408	11	1032	1072	7	2793	2696	25	199685	190467	78	1.95254
90467	90228	74	29969	29499	72	1640	1709	15	1639	1559	17	3655	3520	29	248948	239417	82	1.95254
140890	118716	83	50234	42836	79	1837	1652	18	1949	1824	22	4777	3956	35	322827	263760	91	1.95254
79334	78168	71	19663	19430	49	907	921	0	1093	1022	4	3277	3245	26	231456	224895	79	1.95901
104742	102010	81	38087	36604	73	1595	1755	16	1877	1547	20	4594	4453	31	330979	310680	83	1.95901
76356	80420	69	26222	26429	56	1276	1381	12	1788	1424	18	3249	3237	26	234153	228357	80	1.95901
54376	56304	73	16668	17056	43	980	924	0	919	958	0	2174	2096	21	147927	145981	75	1.96009
97289	97893	78	27412	27215	58	996	1309	10	1565	1517	14	3687	3674	27	255305	246330	82	1.96009
88943	83814	81	32522	30439	73	1329	1316	12	1281	1442	14	3120	2968	26	224237	209600	85	1.96116
86344	87337	71	24341	24134	56	1309	1211	12	1724	1484	15	3844	3689	30	264509	258921	78	1.96116
106548	102005	90	36631	35686	74	1299	1465	13	1681	1481	15	3830	3734	29	266700	256418	82	1.96224
275312	183146	101	82998	54618	98	3829	2622	33	4715	3190	38	10479	6869	52	788715	523459	109	1.96332
95606	90364	75	30467	28005	72	1101	1046	5	1663	1584	17	3804	3406	29	231734	212251	83	1.96332
107858	107080	74	20628	21196	46	1367	1401	12	1533	1596	14	3393	3224	28	251321	245957	79	1.96332
123731	120287	79	32545	31790	73	1698	1712	16	1929	1842	20	4292	4157	31	334291	324973	82	1.96656
286948	201802	104	77244	56653	96	4446	3251	32	4974	3382	38	11294	7876	53	853580	620846	108	1.96656
194626	151886	89	64369	50740	86	2293	1787	25	2517	1877	26	6323	4796	41	446397	352753	93	1.96764
110262	108157	86	35615	35349	72	1701	1735	17	1479	1480	15	3248	3112	27	287795	280451	81	1.96872
71417	72031	79	20375	20566	46	1186	1151	9	1054	1127	8	2495	2460	23	185792	178998	80	1.97303
127957	111160	87	45639	39210	80	1581	1261	17	2167	1963	22	4568	4189	32	309683	269447	87	1.97411
286412	197854	96	103932	75331	95	4901	3536	37	5951	4470	42	12538	9652	53	909728	717970	103	1.97411
152014	77696	116	44225	27969	104	2382	1165	18	2405	1260	20	5867	3003	57	384016	196039	112	1.97411
102485	100136	75	28138	27648	70	1232	1235	10	1660	1637	16	3835	3690	29	277857	262256	83	1.97519
81827	80864	77	26523	26495	59	1212	1209	12	1305	1208	10	3543	3404	27	227344	218748	77	1.97627
114849	106657	78	27824	24719	59	1943	1526	20	2049	1871	21	4414	3883	32	344467	312921	86	1.97627
182656	137582	93	58026	44684	85	2515	1784	26	3116	2230	31	6442	4977	41	483311	368450	94	1.97842
75270	77688	69	23360	23379	49	973	1174	9	1134	1181	8	3190	3187	26	239499	242651	77	1.97842
113638	110511	77	27853	27097	62	1688	1543	17	1597	1725	18	4496	4458	31	350541	335258	84	1.97842
113989	112173	80	29009	28548	68	1671	1665	16	2103	1967	20	4593	4361	30	340805	320730	86	1.98382
85110	84308	70	23750	23431	54	1350	1462	15	1460	1373	12	3405	3389	27	249768	248196	80	1.9849
82321	80984	76	22931	23107	51	824	1137	7	1323	1262	11	2826	2750	25	218330	207185	80	1.98813
155244	120406	96	48769	38497	83	2425	1694	25	2711	2182	26	5787	4679	38	419886	337170	92	1.99029
132232	114716	88	48506	42818	78	1678	1505	16	1881	1657	19	4366	3857	33	356460	310401	86	1.99029
93355	90574	79	28850	28209	70	1313	1325	12	1651	1602	15	3229	3221	27	247258	243844	80	1.99676
97958	98216	73	21158	21272	46	1795	1976	17	1857	1714	17	3541	3595	28	244790	238005	81	1.99892
79499	79154	70	32314	32137	71	1216	1231	10	1260	1292	11	2843	2504	26	206842	193027	88	1.99892
162977	138374	84	32916	27517	74	-131	1604	15	2485	2132	25	6729	5932	38	483743	419855	91	1.99892
78638	76942	75	27139	27289	58	947	980	0	1332	1375	11	2637	2693	23	182466	173329	80	2
147453	120062	84	45072	36840	80	1827	1501	16	2198	1801	24	4838	3717	36	381117	303482	89	2.00108
122973	115227	78	37863	34709	75	1776	1485	19	2276	1888	22	4817	4441	33	319548	296451	87	2.00324
71293	71217	72	26459	24852	73	1253	1122	7	1008	1061	6	2557	2376	23	194461	194141	78	2.00755
266926	199123	100	94917	71955	98	3655	2745	31	4426	3305	35	10276	7988	49	839943	632231	106	2.00863
116527	101230	79	41214	34949	77	1845	1444	17	2001	1421	20	4823	4180	34	325990	266731	86	2.00863
161878	131563	84	63812	52430	82	2400	1894	23	2819	2486	28	6093	4952	40	440483	353909	91	2.00971
109751	104572	80	33653	31169	75	1563	1497	16	1762	1655	16	3909	3784	29	282479	271164	82	2.01079
84285	83711	75	29389	28395	70	1259	1390	12	1558	1630	16	3001	2866	27	217278	210958	78	2.01294
142969	130075	87	46331	41270	79	2214	2180	20	2046	1869	20	4959	4340	35	347262	319107	92	2.01618
63200	64831	68	21562	21855	49	913	961	0	814	1006	2	2121	2022	22	152842	149574	75	2.01618
64361	67100	67	23287	23837	52	733	696	0	928	956	0	2192	2112	22	159668	159166	77	2.02481
57867	59892	78	18643	18809	46	751	853	0	860	896	0	1854	1988	19	141205	139277	75	2.02481
91847	94393	71	30709	30831	71	1910	1703	18	1678	1452	16	4023	3888	30	279441	262869	79	2.02481
83802	83649	74	26210	26326	58	1209	1208	10	1317	1299	11	2772	2634	25	231293	219037	88	2.02481
67233	67646	70	13683	14109	39	1232	1187	10	1008	996	0	2867	2693	25	198069	195590	79	2.02589
94583	93874	74	35403	34016	73	1265	1187	9	1683	1487	16	3240	3075	27	253396	244546	80	2.02589
204779	154313	90	67815	52597	87	3743	2782	29	3508	2769	32	8013	6043	45	574296	441042	96	2.02805
86729	87306	81	24942	25110	53	1392	1476	13	1584	1332	13	3036	3001	26	231791	222746	79	2.02805
63250	62096	76	17197	17444	42	953	945	0	1091	1054	5	2094	2062	21	167372	163544	77	2.0302
206891	152963	91	70306	51825	89	2705	2035	27	3731	2898	33	8212	6359	45	579975	448156	99	2.03452
73038	70671	80	31165	30449	69	785	806	0	1227	1034	5	2594	2581	24	219442	211769	78	2.0356
100568	100394	75	31306	31201	71	1589	1378	13	1257	1344	12	3403	3080	27	244644	239616	82	2.0356
83103	86265	71	29458	29508	70	1471	1376	14	1637	1566	16	3291	3102	27	230512	221921	81	2.03776
123504	111682	80	42835	37808	76	1715	1591	19	2299	1973	24	4943	4440	34	351361	324056	86	2.04099
149409	121954	85	47928	38636	81	2196	1819	21	2138	1724	24	4897	4017	36	335956	266783	89	2.04207
57428	58370	58	27836	28043	65	967	921	0	773	928	0	1905	2034	19	150473	148485	77	2.04315
95134	94237	75	27995	27800	65	1358	1358	10	1542	1260	12	3444	3366	27	223286	215686	80	2.04531
104359	95648	79	39667	36209	74	1633	1389	14	1773	1577	19	3500	3196	29	277509	246816	82	2.04746
84873	85034	72	34790	35019	70	1366	1229	12	1761	1329	16	3508	3502	28	246359	240151	79	2.04854
164941	157740	80	43167	40701	77	2440	2352	20	3100	2969	27	6819	6402	38	513958	483665	86	2.04854
245796	181361	92	68787	51094	91	3386	2485	30	3575	2584	34	8439	5934	47	646716	481708	100	2.04854
165650	158902	81	63165	61318	78	2344	2382	21	2768	2791	26	6529	6106	38	514938	488502	86	2.04962
132039	112852	82	43064	36856	79	2082	1707	21	2563	2079	25	5120	4538	35	335656	275861	87	2.04962
63305	63345	74	20927	21137	49	771	789	0	988	884	0	2176	2096	19	154951	153568	77	2.05178
159947	136880	88	56518	48988	81	2469	1962	21	2465	1908	25	5973	5144	39	453754	389143	91	2.05178
94847	90043	80	29231	27330	73	1575	1637	15	1945	1975	20	4220	4051	30	305560	286875	83	2.05178
71602	71975	72	19247	19361	46	874	851	0	1304	1074	7	2410	2363	22	208334	203882	76	2.05394
84074	85099	72	24676	24347	57	1289	1382	13	1427	1344	12	3238	3144	27	243923	237816	77	2.05502
142695	118138	89	45997	38115	80	1650	1405	16	2412	1992	24	4796	4097	35	338811	276706	90	2.05502
95779	94495	74	27368	26975	67	1409	1421	13	1525	1452	16	3811	3741	28	277015	268214	81	2.05609
76626	75627	74	23013	23257	54	796	1177	8	1229	1343	11	2582	2659	23	201160	196633	79	2.05825
107290	94283	87	36233	31310	77	1438	1449	14	1871	1821	19	4074	3669	32	287524	250168	88	2.05825
141003	115697	92	46078	37544	83	1753	1557	18	2125	1624	22	5031	4012	35	367754	298355	99	2.05825
133780	114015	87	46668	39476	81	1843	1391	15	2230	1855	23	5227	4522	36	351751	302932	90	2.06041
133115	129368	80	35529	34398	74	2210	1984	22	2898	2531	25	6248	6388	34	491298	462730	84	2.06041
67044	67307	75	22951	23498	50	966	896	0	1289	1247	11	2760	2540	25	201789	203540	77	2.06041
122532	103979	81	36504	30564	78	1734	1338	16	1707	1483	17	3767	3183	32	308569	258499	86	2.06149
60520	60830	74	15677	15924	42	946	915	0	910	944	0	2307	2251	22	169970	166856	74	2.0658
84808	84731	78	20042	19835	46	1377	1166	11	1514	1686	15	3285	3109	27	237547	226436	79	2.06796
210498	159464	92	62627	47572	88	3327	2603	28	3608	2705	30	7340	5505	42	500181	376570	98	2.07012
89539	87556	80	21410	21517	48	1397	1228	12	1272	1319	11	2903	2988	26	219038	210575	84	2.07443
76249	75072	78	20689	20562	47	870	960	0	1123	1126	8	2460	2349	23	185194	183938	78	2.07551
196939	145850	107	58811	43484	87	2398	1956	24	2818	2056	29	6844	5123	43	464351	336158	96	2.07767
181219	145310	87	59951	47943	84	2390	1895	23	2848	2464	26	6005	4594	39	419427	327788	92	2.07875
96597	95514	73	33065	33056	71	893	1008	2	1382	1234	12	2735	2604	25	229614	219531	80	2.07875
130960	126249	77	34267	32907	74	1411	1848	15	2256	2093	22	5113	5057	33	378954	363983	85	2.08198
97194	96161	75	36593	35682	71	1671	1617	15	1508	1553	15	3510	3354	28	252265	235751	81	2.0863
66929	69243	68	15249	15519	41	951	1041	4	1105	1219	10	2415	2313	23	176921	171510	77	2.0863
94054	93173	74	25300	25333	58	1261	1231	10	1333	1424	15	3810	3790	28	248407	240299	79	2.08738
91166	90556	83	35192	34984	71	1625	1455	17	1762	1774	17	3648	3563	28	273025	265886	80	2.09385
64041	66348	70	17586	17959	43	1207	1269	10	994	1058	5	2902	2899	25	209561	208668	79	2.09385
99332	93359	78	35216	31732	75	1663	1474	17	1784	1655	19	3725	3429	30	271643	244509	81	2.09385
193230	151071	99	66568	52529	87	2440	1822	24	3050	2306	29	6906	5519	41	457821	363963	98	2.09709
103138	103353	73	32359	31377	72	1591	1665	16	1686	1458	15	3819	3613	30	275336	265085	83	2.09709
119688	108176	78	30444	27051	70	2043	1781	19	2061	1879	23	4724	4378	33	364534	330649	85	2.09709
103183	102615	78	32582	32546	72	1350	1373	12	1756	1681	17	3640	3573	28	284882	268349	79	2.09709
160479	131881	85	51767	41881	82	1740	1413	16	2464	2041	23	5413	4578	37	408788	337151	91	2.09924
97691	98331	74	29699	29400	68	1787	1736	17	1657	1801	16	3893	3609	29	261193	249269	80	2.09924
64353	65712	70	25984	25629	59	994	1058	6	1189	929	0	2368	2270	22	190673	184595	86	2.09924
112002	100681	82	38239	34954	76	1538	1411	15	1645	1331	13	3617	3232	29	272396	237281	86	2.1014
59546	56620	85	21931	20797	71	744	601	0	1167	945	0	1920	1872	18	156279	139550	85	2.1014
71726	75119	69	11531	11681	37	1293	1367	12	1109	1080	6	2798	2708	25	212372	206432	78	2.10248
79893	82758	70	28221	28330	67	1121	1172	8	1472	1386	12	2849	2669	26	193873	189795	77	2.10248
136233	114371	95	47576	39297	80	1815	1329	17	2135	1674	22	4983	4133	36	361071	298810	89	2.1068
109416	108440	74	29577	29396	66	1760	1932	18	1897	1598	19	4038	4044	29	298953	290035	83	2.10787
100531	97679	75	32101	31435	73	1372	1259	12	1760	1707	17	3722	3622	29	272652	263625	83	2.10787
122856	120141	85	87037	86060	77	2511	2292	23	2273	2174	21	5122	4647	34	349425	329252	86	2.11111
123347	113156	78	41226	37258	77	1444	1228	11	2156	1862	23	3669	3419	29	270320	246866	83	2.11435
86843	87278	74	23250	23115	56	1402	1402	13	1519	1257	13	3063	2846	26	216591	210966	80	2.11974
98380	98195	75	30728	29588	71	1203	1318	12	2052	1688	22	4047	3944	30	293796	286916	80	2.11974
71285	68964	76	28159	28638	66	947	917	0	887	1038	4	2729	2643	23	193003	191117	80	2.11974
81798	82897	70	21371	21013	52	1807	1604	18	1631	1595	17	3425	3163	28	234986	223124	78	2.12298
74822	73621	77	17095	17341	43	-800	568	0	1300	1272	11	2400	2303	22	173678	167907	78	2.12513
64044	64836	69	15530	15727	41	111	630	0	1021	1109	8	2121	2197	20	155189	150376	78	2.12513
113554	113626	75	35961	35608	73	1540	1602	15	2094	1996	21	4687	4557	32	323883	302566	83	2.12729
342883	223460	137	113091	73829	118	4937	3578	35	6410	4061	43	14370	9398	59	1.04858e+06	683073	127	2.13161
119710	110674	77	50849	46246	77	1999	1814	19	2002	1759	21	4380	3825	32	333638	298309	85	2.13161
91836	88278	77	29652	28374	73	1418	1553	14	1520	1347	13	3474	3319	29	248603	237309	79	2.13269
75632	76957	77	28216	28370	63	1503	1659	14	1140	1215	10	2829	2714	24	202453	194303	78	2.13592
108242	99636	82	36411	32736	76	1425	1373	13	1832	1615	18	3557	3156	29	269118	243481	84	2.13808
165597	156194	81	53871	48745	80	2395	2198	23	2571	2289	23	5304	4933	34	361031	327533	87	2.13916
80481	80167	74	29757	29083	63	1244	1128	9	1174	1038	4	2940	2838	26	202996	190291	78	2.13916
76193	77046	70	16847	16968	42	1124	1122	7	1276	1244	10	2731	2617	25	201696	199348	77	2.13916
64512	64045	73	17706	17527	45	1035	1037	4	750	761	0	2249	2191	20	138578	132763	75	2.14455
112755	107089	78	40775	38306	74	1411	1369	13	2431	2200	24	3919	3764	30	316035	290386	85	2.14563
160608	125924	98	52361	40953	85	2024	1737	22	2423	1801	25	5370	4155	38	410540	328650	94	2.14887
171797	139798	85	51318	41082	83	2293	1859	22	2942	2167	29	5824	4548	39	434295	331935	91	2.14995
116508	108616	90	42550	39332	75	1995	1590	19	2158	1989	20	4417	4114	32	348874	314716	84	2.14995
75684	74980	82	17065	17140	44	1179	1198	9	1214	1187	9	3130	3132	27	234086	230285	82	2.1521
65413	66058	78	23102	23307	52	757	791	0	883	892	0	2322	2349	22	160346	159070	77	2.15534
87310	86670	72	30621	30411	65	1612	1594	15	1358	1356	14	3171	2849	27	227967	212183	80	2.15534
80620	79886	76	25275	25269	56	1385	1305	12	1251	1385	13	2904	2998	26	207411	203954	77	2.15642
87504	86527	72	20321	20467	48	1326	1239	10	1435	1481	15	3218	3445	25	229863	220935	79	2.15642
121252	114367	78	37347	34755	77	1570	1412	16	1950	1949	19	4374	4133	31	329827	304184	86	2.1575
140195	116499	84	36374	29789	79	1531	1100	11	2012	1777	21	4634	3815	33	324320	270577	89	2.16289
107339	105295	76	47592	47435	73	1349	1201	11	1687	1671	16	3580	3430	28	262422	249083	81	2.16289
98880	92982	75	30254	28068	72	1543	1382	16	1802	1405	18	3988	3635	31	271369	247917	79	2.16289
115834	108887	76	35911	32012	76	1560	1556	15	2031	1676	18	4281	3822	31	287540	264913	87	2.16505
88278	87866	80	20007	20043	46	1577	1508	13	1667	1737	17	3422	3243	27	242574	243803	79	2.16505
125977	107186	82	45647	38101	79	1745	1307	19	2182	1810	20	4711	4083	34	333980	280068	88	2.16936
88078	86912	75	18566	18610	45	980	992	0	1022	1113	7	3160	3273	26	216262	210418	82	2.1726
139398	113566	87	47003	38407	81	2204	1611	22	2007	1625	21	4876	3893	36	349405	281750	91	2.17368
66007	68214	69	17776	17896	45	920	815	0	1242	1033	4	2601	2717	24	171947	167216	76	2.17476
76474	76763	73	18940	19110	45	1411	1395	13	1248	1269	10	2701	2702	24	196510	193847	78	2.17476
169391	137023	84	45731	35973	82	2241	1824	23	2520	2182	24	5553	4476	37	395136	314178	91	2.17691
67930	69899	67	14897	15111	41	790	820	0	904	1060	6	2531	2579	23	172217	163485	78	2.17691
105841	101008	74	40642	38070	75	1866	1661	18	1832	1559	19	3488	3158	28	265048	241686	84	2.17691
94032	91869	84	26422	26550	56	1522	1449	13	1670	1655	15	3305	3343	27	265677	255072	80	2.17799
152395	123410	83	47419	37282	82	2147	1778	21	2370	1867	24	5433	4512	36	391461	315059	93	2.18015
319301	207886	128	101034	65415	128	4609	2976	35	4846	3239	39	11645	7713	51	868437	561478	128	2.18015
98668	97175	74	34736	33683	73	1677	1599	17	1791	1734	18	3672	3469	29	258550	248343	80	2.18123
156211	124063	93	41044	32924	79	1847	1542	19	2310	1746	24	5683	4293	39	390848	310810	91	2.18123
66869	64513	83	21474	21577	46	923	1029	4	1060	924	0	2302	2351	23	170241	168303	76	2.18123
94782	95536	76	19911	19920	47	1455	1412	13	1749	1491	18	3694	3717	28	251586	240005	80	2.18231
92018	89983	76	17671	17688	45	1286	1224	10	1321	1363	13	3263	3170	28	238617	231659	80	2.18339
71769	74079	70	19440	19475	45	1242	1217	10	1208	1212	10	2943	2892	25	215393	207403	78	2.1877
209798	162370	91	67732	52504	88	2568	2040	24	3412	2474	31	7369	5434	43	489978	377262	98	2.18878
112317	107376	84	42531	40836	75	1695	1739	16	1604	1506	18	3467	3361	27	240965	222342	83	2.18986
59896	62010	62	16301	16411	42	1026	1099	6	692	765	0	2413	2510	21	172146	166332	77	2.19094
157192	130297	100	60482	50699	82	2453	2094	24	2535	1977	27	5635	4546	38	399069	336835	91	2.19094
142942	116732	82	46288	37804	81	1875	1549	18	2345	1825	23	4767	3857	35	352526	282102	89	2.19202
96052	94264	79	30766	30787	71	957	1137	8	1399	1507	14	3354	3550	27	247633	238766	80	2.19202
112809	98492	95	37294	32419	76	1659	1417	15	2044	1895	20	4632	4303	32	325051	292311	95	2.19202
103486	102508	76	30069	30124	64	1474	1496	15	1571	1730	16	3654	3600	28	283858	270456	79	2.1931
82885	81974	78	27586	27426	69	1174	1196	9	1166	1112	9	2717	2817	23	219788	212263	79	2.19525
276998	197874	109	99825	73884	99	4526	3411	33	5017	3759	38	10851	7812	52	812788	574891	107	2.19525
102408	100946	74	51534	51192	72	1608	1663	16	1300	1216	11	2890	3007	25	233776	225612	80	2.19633
120120	104700	96	47563	41347	79	1704	1507	17	1847	1716	19	3920	3348	32	299897	246713	88	2.19849
89032	81933	79	33774	30075	74	1206	1093	6	1242	1252	12	3302	3006	27	238046	221725	82	2.19849
59859	61859	69	22742	23116	51	959	1072	5	948	1023	3	2707	2629	23	183304	181323	76	2.19957
128182	110460	82	43455	37229	77	1766	1562	18	2210	1816	22	4996	4214	37	336348	285256	87	2.20065
292027	210676	104	100799	74459	103	4474	3501	33	5273	4150	38	13071	9844	54	945345	722027	113	2.2028
80165	77618	87	20321	20480	47	1043	1284	11	1490	1302	13	2949	2905	25	204563	201191	80	2.20388
69425	69448	71	23977	24273	53	965	988	0	1020	1008	2	2657	2694	24	177832	171828	80	2.20388
110111	107274	74	32415	31454	73	1783	1619	19	1682	1670	18	4321	4329	30	306646	291640	83	2.20388
129198	116980	80	44669	39548	78	1925	1699	20	1819	1677	19	4675	3983	34	330870	301414	87	2.20388
75734	76014	72	21980	21783	49	1266	1438	13	1170	1203	9	2616	2656	24	200401	196457	78	2.20928
120767	112888	81	59649	57008	77	1552	1382	14	1836	1811	18	3560	3458	28	254908	239657	86	2.21036
150146	124908	84	43889	36797	81	2082	1548	21	2463	1970	23	5592	4456	39	411001	342466	92	2.21143
102471	96369	76	37270	34247	74	1166	1094	7	1979	1984	19	3936	3778	30	282762	259102	82	2.21143
120115	114265	76	43746	41369	74	1540	1453	13	1886	1608	18	4443	3986	33	303494	283994	82	2.21143
139445	126269	79	41200	36133	77	1747	1719	18	2377	2295	22	5563	4899	36	380589	342000	87	2.21251
170328	153505	87	50947	45664	81	2604	2447	23	2779	2428	25	6147	5599	36	446451	403578	87	2.21467
119462	99878	82	41283	34244	77	2012	1524	20	2108	1754	21	4876	4212	35	322024	267836	85	2.21575
65064	64366	69	15886	16080	42	1089	1054	5	911	984	0	2420	2481	23	164767	161661	80	2.22114
95735	96285	74	27143	27078	70	1330	1156	10	1648	1507	17	4079	3907	30	261580	255972	80	2.22114
113721	114293	73	26575	26013	57	1477	1505	15	2084	1927	21	4368	4052	31	302578	293282	81	2.22114
249113	179682	94	79584	56753	91	3260	2129	31	3820	2683	35	8542	6456	47	640126	468228	99	2.22222
151402	134452	82	46505	39958	80	2355	2100	22	2504	1963	24	5654	5131	35	375534	325872	85	2.22222
136256	113588	83	40075	32565	80	2160	1889	20	1897	1587	18	4953	4067	35	331268	263268	87	2.22222
72314	72643	79	22301	21717	53	839	883	0	1237	1133	8	2885	2588	25	208869	193562	87	2.22222
71210	71758	62	17535	17874	44	907	966	0	1119	1107	7	2578	2368	24	200621	199604	77	2.2233
104086	102082	78	28180	27781	68	1621	1490	14	2113	2104	21	4114	4065	30	288365	271122	90	2.22654
289179	196426	103	89090	58966	100	4117	2852	34	5781	3837	41	12190	7998	53	930723	632148	109	2.23085
77453	79067	71	18936	18844	46	1277	1134	9	1587	1428	15	3172	3217	25	248403	252775	78	2.23625
238591	164199	95	71734	50373	92	2933	1843	29	3898	2436	36	8511	5849	46	628183	429767	102	2.23732
105379	104096	74	26162	25726	62	1683	1827	15	1833	1613	17	3729	3564	29	260615	259239	81	2.23732
87121	87210	78	28464	27834	59	1418	1563	15	1455	1511	15	3462	3357	28	277225	261373	80	2.23732
64917	66933	71	18992	19085	46	991	1073	6	1082	904	0	2274	2392	21	165947	164289	76	2.2384
202031	166576	88	83127	70657	88	2673	2182	24	3393	2734	28	7749	6601	42	586038	474626	97	2.24056
76359	76694	70	23751	23422	55	1066	1063	5	1166	1297	12	2854	2748	25	211701	207556	87	2.24056
280531	193420	105	86593	59543	101	3907	2710	33	4471	2892	38	10098	6960	51	770955	521999	112	2.24488
137666	112860	83	42432	34664	81	2268	1725	22	2446	2025	25	4829	3884	36	341192	285021	91	2.24919
91532	88989	84	31509	30464	72	1185	1510	14	1718	1542	17	3801	3608	29	255415	244237	82	2.25674
90371	89872	72	29950	29291	70	1134	1213	10	1728	1781	17	3526	3498	28	247232	243052	80	2.25674
94643	92936	77	34500	32718	72	-228	1125	7	1798	1542	18	3723	3549	30	268153	254342	79	2.25782
91980	88188	82	33646	32356	72	1012	1326	11	1588	1484	16	3552	3552	28	264132	248082	83	2.2589
84650	83621	74	30394	29466	70	1387	1352	12	1476	1462	13	3399	3345	27	243373	238571	80	2.26214
115605	112445	76	34132	32387	74	1896	1884	18	1980	1742	18	4091	4077	29	302811	298266	83	2.26321
117350	104986	79	42951	38333	77	2121	1778	18	1787	1686	19	4217	3873	32	345267	316318	85	2.26429
101227	99208	82	35741	34603	71	1601	1468	14	1585	1522	15	3224	3130	26	226485	216439	80	2.26429
174848	134803	87	55955	43070	85	2527	2099	24	2705	1924	26	5880	4552	39	450983	349650	92	2.26645
133445	115093	92	46656	40222	79	1981	1888	19	2264	1990	21	4628	3950	34	336544	282827	88	2.26861
174018	141203	85	61526	49225	87	2654	2171	24	2684	2188	26	6834	5117	43	446644	354421	93	2.26861
64643	64828	72	16326	16732	41	966	924	0	1024	1000	2	2541	2636	22	177896	177553	77	2.26861
98899	98144	76	36490	35890	72	1305	1456	13	1644	1672	16	3563	3523	28	267329	250253	81	2.26861
91158	89825	76	35810	35140	71	1357	1240	12	1549	1423	15	3394	3112	28	215657	210242	79	2.27184
294440	211797	107	112936	85452	103	3451	4071	31	6784	5142	42	14124	10784	58	1.04858e+06	849886	112	2.27292
106750	106000	74	37526	37165	72	1280	1535	13	1825	1630	19	4072	3832	30	284207	276595	81	2.274
159673	136014	88	46803	40131	81	2150	1728	23	2838	2587	24	6046	5240	38	454786	391734	93	2.274
160759	126642	90	52691	42623	83	1961	1751	21	2300	1743	23	5014	4043	36	378928	304862	94	2.28047
77487	76643	87	26324	26784	56	1360	1210	11	1391	1283	13	3028	3022	25	192960	188784	77	2.28155
115629	108220	89	40243	37552	76	45	1226	9	1751	1663	16	4186	4126	31	337799	313553	86	2.28263
96040	95180	74	30769	29826	71	1290	1558	14	1532	1489	16	4033	4030	29	272619	261263	82	2.28371
75847	77692	73	33329	33126	70	915	1086	7	1338	1358	13	2562	2492	24	186421	183970	77	2.28371
121443	108450	77	38511	32258	77	1610	1520	17	2180	1933	20	4773	3925	35	330707	284993	87	2.28371
104759	100116	86	32015	31150	73	1248	1296	10	1607	1362	16	3694	3790	28	290055	278339	83	2.28587
84290	84876	75	34688	34526	70	1299	1349	12	1021	1220	10	3302	3231	27	219875	214359	79	2.28587
91509	93825	72	22826	22694	55	1441	1407	14	1462	1343	13	3624	3515	28	232944	224650	80	2.29342
64175	66385	70	14899	15069	41	940	871	0	806	940	0	2259	2269	22	180604	175203	77	2.29342
89263	89163	76	25628	25069	61	1369	1390	12	1823	1666	18	3956	3957	29	290005	280858	82	2.29666
65734	66015	77	12471	12563	39	745	828	0	878	1102	6	1979	2084	18	143271	136102	77	2.29773
98299	92495	79	32148	28884	75	1463	1313	14	1988	1590	20	3819	3573	30	285713	259899	83	2.30205
103184	100868	78	29791	28683	71	1052	1520	12	1729	1398	13	3664	3517	29	275131	265955	82	2.30744
96918	97208	73	26901	27064	60	1183	1362	12	1769	1624	19	3636	3522	29	297478	290437	81	2.30852
80306	78471	86	29616	29901	67	1179	1187	8	1232	1176	9	2762	2751	25	205650	199849	80	2.30852
61408	63209	68	22957	23210	54	1048	1008	2	803	775	0	2266	2163	22	155206	150751	74	2.3096
169142	142291	87	61754	52613	82	2387	1942	22	2854	2100	26	5665	4913	37	399184	336885	89	2.31499
87325	86232	78	23183	23120	50	1411	1427	12	1396	1210	12	3339	3197	27	239754	240812	79	2.31499
62940	63307	76	21857	22110	49	992	1208	9	987	919	0	2225	2210	21	147233	134189	79	2.31499
92301	91283	73	27476	27108	65	1011	1098	6	1396	1368	13	3141	3177	26	223496	213853	80	2.31499
92604	92051	73	20084	20262	46	1041	975	0	1126	1236	9	3321	3149	28	240231	235442	79	2.31607
67263	67772	72	17725	18161	42	1007	1152	8	1155	1124	7	2409	2477	22	186371	180035	77	2.31607
284902	195341	106	111683	78066	99	4337	2942	34	5116	3578	40	12661	8863	55	990736	709336	109	2.31715
103526	100140	78	33350	30698	74	1307	1216	10	1811	1631	19	3326	2863	28	261902	242670	82	2.31823
96838	92602	85	27830	27562	70	905	1015	2	1324	1452	13	2959	2741	26	212290	205702	83	2.31931
82684	82381	72	19656	19690	45	861	896	0	1224	1232	10	2985	2887	25	229734	217115	79	2.32147
142439	118612	83	47120	38562	80	2386	1943	23	2513	2114	24	4905	4260	36	353954	293453	93	2.32147
73687	74700	71	24235	24559	58	1181	1157	9	1063	934	0	2748	2645	24	218744	216435	79	2.32362
60098	61958	70	12065	12218	38	402	683	0	1008	1014	3	2519	2700	22	179490	178593	78	2.32794
57987	59504	71	18512	18643	46	661	744	0	1048	1095	7	2146	2190	22	157288	155448	81	2.32794
143081	113410	83	41546	32870	80	1632	1513	17	2319	1801	23	5201	4066	38	370016	295848	89	2.32794
117762	103028	80	41538	35532	77	411	1052	6	2218	1754	21	4124	3761	32	302252	262453	86	2.3301
65901	67030	73	23120	23130	57	1003	1071	5	838	940	0	2261	2286	22	173971	172989	78	2.33118
83171	83145	73	27831	27945	69	1334	1355	12	1411	1262	11	3371	3366	27	264063	263696	81	2.33118
74199	75003	70	19334	19666	45	976	823	0	1056	1073	6	2513	2375	23	192092	185052	78	2.33225
85026	87165	72	27951	27844	68	1347	1460	14	1271	1506	14	3675	3704	28	269714	254758	80	2.33225
150184	121815	85	46254	36616	80	2515	2006	25	2465	2043	26	5994	4915	38	408114	341696	90	2.33333
117003	113500	82	30785	30421	73	1785	1530	19	1909	1816	18	4404	4346	31	308515	292140	82	2.33441
70938	69912	72	25103	25297	59	941	868	0	999	899	0	2627	2402	24	183845	182276	80	2.33441
124074	115226	78	39291	34970	76	1624	1469	16	2158	2064	22	4739	4164	33	338879	306661	86	2.33441
169097	129039	86	50771	38907	84	2020	1696	18	2442	1923	25	5921	4435	40	416916	316867	93	2.33657
116096	99779	83	47485	41339	78	1486	1241	11	1831	1401	17	4076	3445	33	296717	251002	87	2.33657
139957	116277	88	49410	41449	82	2008	1493	19	2048	1627	22	4531	3685	34	308632	257326	89	2.33765
100998	95657	78	35462	32895	75	1285	1322	12	1728	1437	16	3763	3484	29	271926	250045	81	2.33873
132923	117620	83	65261	58470	79	1918	1870	17	2293	1931	22	5134	4251	36	366876	323381	88	2.33873
78156	76536	81	28954	28828	70	743	868	0	1130	993	0	2702	2752	23	205772	195220	81	2.34304
139728	117513	90	47332	38739	82	2151	1869	22	2466	2123	24	5442	4676	36	375963	315521	98	2.34304
74830	74599	75	19819	19920	48	1389	1623	13	1422	1402	13	3368	3391	26	207735	202384	77	2.34628
107283	96340	76	36237	32171	74	1613	1536	17	1713	1612	17	3867	3423	30	274665	250075	83	2.34628
120059	102468	89	42662	36466	77	1767	1491	18	1681	1661	19	4420	3680	33	327448	271357	86	2.34736
159192	145574	82	55466	49688	81	2299	2015	20	2463	2221	24	5933	5396	36	455269	420734	87	2.35059
104230	95876	88	38395	34343	76	1599	1532	17	2022	1621	19	3979	3597	30	292386	268723	83	2.35059
145413	126251	89	51201	43641	79	1528	1650	16	2117	1729	21	5259	4509	36	367907	322614	98	2.35059
143536	133010	87	63784	59870	77	2051	2102	18	2433	2270	22	5309	4746	35	389165	357846	86	2.35275
190737	151671	88	62193	50178	83	2672	2068	25	3004	2187	29	6444	4999	41	465696	368756	93	2.35275
189938	143913	90	61641	45924	85	2341	1814	24	2958	2414	30	6594	4917	43	470702	360017	96	2.35275
83482	83179	73	21139	20910	50	1336	1222	10	1367	1289	12	2862	2917	24	215048	205130	80	2.35599
126338	108226	82	38903	33006	77	2260	1872	21	2288	1821	23	4805	4086	35	334775	279174	87	2.35707
154156	120516	86	55977	44106	82	2237	1696	21	2073	1639	21	5528	4192	38	384070	301357	94	2.35922
127907	113978	82	42601	36355	78	1660	1305	14	2327	1925	23	4495	3897	34	327143	283792	89	2.3603
88147	88498	73	19539	19589	47	1528	1523	14	1224	1080	6	3030	2756	28	230980	226851	79	2.36354
117962	105731	85	39954	35251	76	1657	1540	17	1944	1799	21	4191	3701	32	288391	252195	88	2.36785
156462	123874	88	42637	33601	83	2386	1622	27	2784	2282	27	6127	4965	39	425506	327457	94	2.36893
115235	107851	82	36613	33876	74	1738	1530	17	2342	2145	22	4639	4471	31	330245	301218	86	2.37109
74976	68643	89	29308	27258	89	1623	1452	15	1608	1216	11	2777	2462	23	207043	182101	89	2.37109
206511	156882	91	62838	46618	86	2973	2522	28	3526	2579	34	7750	5821	46	543583	405945	97	2.3754
56092	56186	79	13635	13940	40	1061	990	0	1258	1249	13	2146	2152	20	152117	148770	76	2.37648
110358	99256	77	39250	34436	77	1648	1342	14	1750	1525	18	3513	3246	28	258504	231531	83	2.37756
141693	116385	99	49440	41109	81	2351	1712	23	2276	1911	24	5306	4428	38	392303	329105	90	2.37864
239940	175691	94	70643	52100	89	3087	2076	29	4022	3089	35	8819	6435	46	620822	456473	98	2.37864
133001	113869	81	50838	42851	80	1828	1626	19	2300	1828	22	4760	4247	33	334690	282220	89	2.3808
82835	83138	72	19341	19388	45	1362	1396	12	1638	1393	15	3357	3289	27	252519	248354	77	2.38619
95659	91991	74	31690	28267	74	1364	1250	12	2114	1872	20	4080	3604	32	281270	258346	83	2.38619
103345	98958	76	39416	37172	73	1056	1075	6	1918	1771	17	3777	3490	30	284312	266150	88	2.38619
196897	146003	94	70955	52278	90	3269	2124	31	3186	2042	31	7236	5300	44	516387	377122	99	2.38835
145052	124084	92	55106	47531	80	1608	1464	15	2105	1801	23	5060	4290	35	340394	280947	89	2.38943
86630	87010	72	26246	26764	50	1464	1447	14	1047	1227	11	3226	3179	26	236850	222636	78	2.38943
123823	112249	87	53160	49483	79	1958	1792	18	1778	1542	17	4125	4009	30	302740	276784	85	2.39051
121896	108202	80	43472	38387	79	1997	1805	19	2351	2071	23	4367	3979	32	327071	282854	86	2.39051
84725	82074	77	27525	27286	59	886	1056	5	1628	1426	15	3218	3042	26	214533	204065	78	2.39266
121829	103539	85	38396	32455	78	1830	1430	18	2042	1750	20	4166	3403	34	294199	246304	89	2.39482
102305	102231	81	29573	29255	71	1311	1374	14	1614	1547	18	3473	3286	28	278618	277397	81	2.3959
102746	97542	87	31558	30354	73	1535	1430	16	1557	1515	17	3913	3916	29	286254	268646	82	2.3959
175170	157077	83	67639	60880	83	2357	2151	22	2508	2076	24	6178	5531	38	427067	381315	93	2.39698
120101	114895	79	39638	36750	74	1624	1830	16	1943	2019	20	4792	4307	32	361958	333797	83	2.39698
106246	105877	73	30526	29958	71	1525	1592	14	1809	1558	15	3639	3488	28	258443	245161	83	2.39806
107912	98371	85	31017	27393	75	1805	1540	18	1723	1486	16	3915	3368	31	278067	255150	83	2.39914
87404	86695	75	31272	31167	70	1319	1310	10	1209	1342	13	3149	3149	25	220053	214087	77	2.40129
103222	99311	76	29445	28418	71	1361	1312	12	1709	1620	16	3681	3717	28	272162	257429	82	2.40237
213996	165337	88	66178	49666	86	2574	2233	24	3991	3048	33	9147	6857	48	614935	481869	97	2.40345
76837	74913	77	11626	11656	38	781	802	0	1091	921	0	2572	2542	24	193433	191592	79	2.40777
121274	119333	78	43908	42528	75	1477	1304	13	1744	1613	19	4155	3777	31	273366	252228	83	2.40777
92809	91135	77	36346	36360	71	1160	1298	10	1655	1553	17	3574	3777	27	262991	258057	80	2.40885
105506	105436	73	47216	46724	73	1408	1275	13	2095	2066	22	4453	4262	31	298061	284119	87	2.41424
105460	106053	72	42798	41035	74	1824	1681	18	1942	1912	19	4170	3920	30	259060	248008	81	2.41424
126293	110967	79	45119	39411	77	1750	1713	19	2040	1796	20	4750	4130	34	321448	286599	86	2.41532
72762	72378	70	24234	24604	49	706	656	0	1199	1097	7	2761	2782	24	180677	174625	79	2.41532
204470	182734	98	65585	59280	84	3205	2771	27	3651	3130	29	8402	7497	41	620549	563408	92	2.41855
171225	131447	87	53752	40830	84	2443	1796	24	2649	1882	28	6231	4687	41	427879	331529	93	2.41855
121175	105589	80	49867	43727	77	1389	1116	11	1902	1565	20	4161	3534	33	290352	250781	84	2.41855
69685	71012	70	24684	25327	54	1075	1034	4	1168	1097	8	2608	2662	23	189046	180052	77	2.41855
65242	66745	70	22399	22897	49	867	742	0	900	1103	6	2287	2277	20	177665	176969	77	2.41855
145152	137104	84	50662	47609	75	2134	2100	20	2163	2179	22	4851	4445	33	359242	327126	84	2.42718
116719	99686	83	37864	32185	77	1806	1434	18	1590	1395	15	3944	3514	32	304354	260664	89	2.42718
142787	120422	85	47333	39389	79	1991	1953	21	2147	1703	22	5249	4510	36	378327	322230	88	2.42826
47025	49436	65	22740	23386	50	708	751	0	611	586	0	1712	1764	18	126967	128192	75	2.43366
97573	95893	74	34552	34904	71	1594	1580	14	1843	1644	20	3818	4015	27	269419	266077	81	2.43581
178710	141501	85	75519	60966	86	2575	2202	23	2667	1987	29	6098	4671	41	428079	334623	95	2.43905
274048	197468	104	90204	64880	100	4195	2623	34	4109	2944	35	9564	6904	49	919066	677937	110	2.43905
99879	94090	78	30020	27302	75	1561	1515	15	1673	1695	17	3875	3563	30	273126	252665	84	2.44013
134411	112262	84	39607	33131	78	1985	1835	20	2306	1738	25	5074	4118	37	376372	318970	87	2.44013
115949	104798	82	47419	42225	77	1856	1535	17	2067	1428	19	4322	3767	33	281778	249658	86	2.44121
87248	86111	77	35621	34029	75	1260	1136	9	1444	1294	11	3116	3052	26	225600	218366	79	2.44229
67117	67395	70	13905	14080	40	1521	1256	12	860	900	0	2618	2431	24	187900	178656	79	2.44229
90426	88947	81	24872	24311	57	1408	1290	12	1672	1667	15	4161	3906	31	269777	258579	82	2.44337
90363	91530	73	31499	31902	69	1380	1269	13	1385	1335	14	3443	3392	27	243026	237794	80	2.44444
105300	99127	76	38515	34569	76	1474	1597	15	1787	1648	17	4244	4031	31	288267	263446	87	2.452
150104	139761	80	60426	56021	77	1814	1561	17	2124	1921	21	4831	4412	33	341969	314562	85	2.45307
171333	142400	88	58594	49246	83	2560	2238	22	2909	2282	28	6565	5192	40	451601	366920	91	2.45307
139713	127742	81	49596	44895	78	2471	2337	21	2284	2092	22	4749	4354	33	347662	326630	87	2.45847
89450	89583	74	22029	22304	48	1344	1198	11	1453	1201	12	3263	3312	27	243443	239972	79	2.45955
108719	100469	78	37539	33820	75	1543	1401	15	1569	1430	16	3945	3685	31	295290	272027	83	2.4617
58804	62246	68	21903	22323	46	781	702	0	857	863	0	1705	1764	18	139131	140492	74	2.46278
183077	158012	91	69389	60495	85	2773	2436	25	3233	2685	29	6899	5827	39	489685	420923	93	2.46386
186426	146606	107	55119	41303	107	2401	1849	22	3022	2345	28	6560	4919	41	467970	359263	107	2.46386
161189	128701	94	52928	42030	83	2117	1640	23	2566	2183	25	5324	4349	36	406967	321814	93	2.46602
168543	151389	87	69374	62333	82	2270	1979	22	2805	2277	26	6309	5597	38	437089	396804	91	2.46926
171129	140558	86	57112	46085	82	2301	1882	24	2753	2249	27	5924	4698	39	431157	352017	92	2.47033
188385	146747	105	55949	43512	89	2755	2258	24	3495	2562	31	6855	5117	43	509053	387525	105	2.47033
80340	84917	70	23691	24270	48	1191	1228	10	1151	1130	8	2592	2390	24	294422	286346	88	2.47033
123341	112401	78	43325	38364	78	1777	1741	16	2119	1682	20	4355	3799	32	290580	253567	85	2.47033
210749	150283	93	71445	51091	90	2730	1924	27	3118	2268	31	7281	5035	44	524059	376420	98	2.47357
200018	163570	88	63156	50779	84	1950	1684	22	3019	2502	27	6663	5337	40	511502	425592	92	2.4822
232035	150405	98	85378	54082	93	3351	1876	34	3942	2511	36	8297	5503	50	598852	406671	100	2.4822
87885	88547	74	19132	18914	46	1426	1346	12	1389	1189	10	3428	3397	27	245350	243436	78	2.48328
97918	93198	77	28848	27015	67	1974	1749	18	1554	1498	17	3572	3327	28	265672	248737	81	2.48436
66296	67222	73	13884	14280	39	924	865	0	978	965	0	2406	2404	24	156958	152263	76	2.48759
211957	169655	91	68452	53893	88	2713	2365	25	2899	2336	29	6738	5586	40	557313	454751	100	2.48759
91681	94720	71	45085	45042	71	1674	1363	16	2015	1929	18	3570	3555	27	300330	294554	77	2.48867
128616	113826	80	37305	32126	78	1761	1630	18	1913	1841	21	4873	4378	34	339735	291981	88	2.49083
64615	65510	71	19662	19680	47	1219	1123	7	1108	1165	9	2205	2128	21	177910	171218	80	2.49299
91981	89249	74	31180	30537	72	1069	1034	5	1732	1338	14	3237	3206	26	225313	211329	79	2.49515
62536	63899	69	15351	15617	42	1194	1151	9	1123	1311	11	2652	2394	24	170447	168621	77	2.49515
94139	93119	74	29470	29017	65	1516	1609	16	1454	1358	13	3553	3422	28	263984	255081	79	2.49515
118056	106606	81	41059	37277	75	1692	1583	16	1971	1754	19	3974	3660	31	310910	283499	84	2.49622
71250	73412	70	28355	28994	58	1151	1127	9	1194	1313	11	2727	2706	24	186586	186018	75	2.49622
143748	126791	82	40836	36206	80	1643	1459	16	2380	1741	22	4881	4196	34	330977	286596	87	2.49622
90586	88186	89	25512	24877	61	1530	1459	14	1609	1509	14	3406	3105	28	223629	211374	89	2.49622
150789	120846	90	49817	40054	82	2125	2015	23	2615	2160	25	5341	4561	36	376224	290716	90	2.49838
200656	174251	88	52036	44975	85	2805	2586	24	3578	3162	28	7582	7182	39	532168	468631	93	2.49838
204520	177739	88	70759	61138	85	2817	2505	24	3183	2833	28	7440	6603	39	505722	435369	95	2.50162
174854	130329	88	61685	45521	87	2316	1723	21	2686	1930	29	5933	4334	40	406529	295295	97	2.5027
104859	102314	75	36291	34342	73	1344	1264	13	1997	1893	20	4164	3780	32	286722	275059	82	2.5027
99401	90681	88	36675	33778	74	1370	1234	11	1382	1393	15	3606	3496	28	253397	235620	83	2.50378
110545	110723	75	36183	35068	72	1448	1505	14	1779	1781	18	4653	4645	30	349115	342299	83	2.50485
68627	68034	77	18267	18268	46	995	918	0	1226	1408	13	2709	2870	23	189805	182909	77	2.50593
132896	116967	91	44491	40623	78	1671	1349	14	2184	1805	23	4544	4030	33	285196	258061	89	2.50917
77662	76474	72	26449	26124	57	1143	1017	4	1267	1146	9	2731	2683	25	183273	176105	81	2.5178
128257	111411	85	38731	32721	78	1701	1518	18	2134	1917	19	4516	4028	33	351325	305593	86	2.51888
143036	117365	85	51341	41893	80	1995	1582	21	2475	1979	24	5224	4156	37	353238	284031	89	2.51888
268704	197207	101	85157	63529	96	3656	2732	31	4310	3021	37	9867	6989	49	734780	555950	104	2.51996
206425	147778	106	72088	51423	95	2760	1924	27	3429	2651	31	7642	5145	45	544399	386342	106	2.51996
200319	163184	86	68889	54654	85	2567	1883	26	3366	2468	31	6534	5221	41	514064	408575	93	2.52104
90355	89003	74	34110	33481	72	1533	1636	14	1866	1779	17	3963	3890	30	264648	256099	79	2.52104
72687	70081	85	16232	16359	42	904	984	0	1283	1094	8	2221	2188	21	176925	173869	80	2.52211
82018	81916	75	26083	26008	57	1236	1383	11	1408	1520	14	3211	3127	27	215747	213962	78	2.52427
61680	62349	70	17662	17706	44	817	810	0	968	777	0	2047	1969	20	143066	137055	75	2.52751
144429	121744	83	49787	41766	80	2128	1865	22	2724	2113	26	5146	4117	36	373225	310695	90	2.52751
106095	102576	76	30942	28694	71	1764	1570	17	1917	1589	20	4150	4020	30	291495	276398	80	2.53074
98599	98774	74	29904	29773	65	1741	1722	16	1588	1424	16	3583	3440	28	272961	259548	81	2.53722
99022	95320	77	27056	26717	69	1297	1312	11	1849	1683	18	3497	3274	28	295796	279960	82	2.53722
122916	106662	82	40564	34931	78	2214	2150	22	1888	1566	20	4579	4237	32	333259	292712	87	2.53722
81054	81959	72	30860	31234	67	1077	1003	1	1030	1234	10	2483	2624	22	191772	183338	79	2.5383
188835	156444	88	63897	53847	84	2821	2404	26	2912	2303	27	6250	5139	39	447026	362378	94	2.54369
55305	56078	68	14095	14587	40	708	854	0	1069	775	0	2141	1946	21	170546	162472	76	2.54369
125654	118162	82	49904	46322	77	2043	1764	21	2207	2045	21	4692	4578	31	344176	318344	86	2.54369
131108	112687	83	47345	40216	79	1949	1488	20	1974	1734	21	4854	4201	33	316884	266421	88	2.54477
80422	79609	80	23256	23010	52	1323	1073	7	1091	1188	11	3109	2986	27	222845	217294	80	2.54693
99445	96442	76	31099	29883	73	1857	1667	18	2021	1908	20	4331	4460	30	296936	291157	83	2.54908
129249	122828	80	39622	37084	75	1869	1845	19	2021	2024	20	4801	4536	33	349520	324945	85	2.55124
219004	149213	93	64215	44216	90	2988	1982	31	3541	2687	33	8642	5708	50	633942	435177	99	2.55124
212279	161814	91	68389	51312	87	2891	2069	28	3585	2727	32	7630	5434	45	576140	448055	96	2.55232
91848	92601	74	36096	36334	72	558	915	0	1483	1449	14	2800	2732	25	207863	199685	82	2.55232
232744	170457	93	71516	52108	90	2894	2442	27	3521	2582	32	7690	5550	44	561865	407452	99	2.55448
67149	69101	72	22704	22961	48	757	940	0	1167	1320	12	2723	2719	24	184780	188533	78	2.55448
99379	92077	74	31670	27877	75	1307	1234	11	1786	1544	18	3265	3067	28	255883	238278	84	2.55556
65808	67237	70	24405	24771	53	654	739	0	1199	1185	9	2370	2261	23	166964	167687	75	2.55556
196473	154977	87	70050	55253	86	2598	1999	25	3382	2480	32	6920	5162	44	492931	377408	96	2.55879
101786	102500	73	21959	22153	49	1332	1373	14	1534	1581	16	3952	3756	28	254314	240341	81	2.55879
72623	72763	70	26539	26779	59	1367	1377	13	816	729	0	2426	2348	22	192651	187373	78	2.55987
142375	132654	79	49245	45275	78	2285	2318	19	2260	2364	23	5862	5299	36	413105	384923	85	2.56311
163330	139136	82	58353	49526	81	2204	1900	22	2994	2369	29	5837	5097	37	498107	418899	88	2.56311
129659	107772	84	49355	41425	81	2568	2136	25	2300	1840	21	4821	4022	36	392657	326274	89	2.56311
66866	68548	69	13802	13964	40	826	799	0	1149	1118	7	2222	2241	22	166139	163250	78	2.5685
164385	133324	87	43763	34588	83	2356	1827	21	2099	1608	20	5803	4819	38	396940	317915	94	2.57066
162685	122319	88	47838	35557	85	2144	1757	23	2629	2010	27	5933	4343	41	466287	352928	96	2.57066
57623	58239	67	19716	20128	47	791	706	0	851	971	0	1928	2004	19	151374	154149	75	2.57174
94171	92445	74	28714	27888	70	1623	1633	15	1676	1609	17	3673	3757	29	273798	266113	86	2.57174
139877	128224	80	55652	51247	78	1915	1680	19	2281	2077	21	5344	4970	34	349804	322116	87	2.57497
254521	189259	91	70701	51747	89	3783	2676	32	4778	3660	36	10081	7525	49	748511	554329	100	2.57497
230735	172277	92	77628	56913	90	3139	2365	28	3767	3085	32	8576	6249	47	664871	498268	102	2.57713
108409	105890	75	44324	41134	75	1375	1216	11	1873	1783	19	4262	3878	32	305519	277638	82	2.57713
119493	117750	82	43279	43050	73	1752	1662	18	1543	1517	15	3775	3734	29	275958	271470	83	2.57821
136647	114133	86	40004	32629	80	1074	1327	12	2096	1910	23	4968	4047	36	378102	310723	92	2.57929
89561	89297	80	22112	22385	49	919	1159	9	1582	1507	16	3359	3359	27	252898	239440	81	2.57929
64617	64829	72	27746	27996	68	842	849	0	840	940	0	2263	2205	21	168655	162783	77	2.58037
255256	199385	104	81342	63835	95	4258	3240	33	4710	3787	35	10058	8280	47	710332	585878	114	2.58037
65085	65827	72	21961	22110	51	871	1047	4	728	917	0	1892	1977	19	135244	134568	78	2.58252
134627	111208	85	42153	34493	79	2142	1631	22	1985	1672	21	5762	4674	38	408256	332464	91	2.58576
101915	101603	72	35494	35593	71	1650	1646	16	1859	1812	19	4318	3833	31	276238	262230	81	2.58576
166263	133411	101	46365	37259	81	2539	2048	25	2531	1973	27	5989	4818	39	411630	336419	89	2.589
96894	94187	81	33635	32609	73	1590	1624	17	1604	1399	14	3408	3179	28	246255	233531	81	2.59115
69872	72286	69	17860	17943	43	1022	972	0	1275	1326	11	2468	2436	23	191364	186523	77	2.59547
166797	141616	88	63658	53545	83	2043	1871	20	2845	2372	27	6151	5177	39	416479	355968	94	2.59763
81355	81895	71	21326	21500	48	1358	1356	11	1426	1404	13	2780	2759	24	215525	207749	79	2.59763
76077	77391	73	29805	29743	70	1259	1165	9	1154	1184	10	2431	2398	22	180308	171574	78	2.60086
216899	182849	87	94568	78248	87	4015	3302	31	4117	3264	32	8992	7697	43	640195	561320	93	2.60194
143782	128383	79	55845	47924	80	2148	1886	21	2498	1932	24	5547	4761	36	372351	318884	86	2.60194
188931	145797	87	63441	49166	86	2532	1943	25	2797	2133	26	6668	4872	42	449466	330735	94	2.60194
96489	89412	80	35118	31693	74	1285	1135	8	1653	1422	15	3663	3324	30	271346	239599	80	2.60194
110836	107698	75	52636	50926	75	1581	1421	14	1606	1404	14	3662	3410	29	267304	259725	80	2.60302
82335	81372	75	16829	17150	44	1140	1177	10	1332	1187	10	3279	3286	26	207421	199872	78	2.60302
182957	143808	96	64069	49863	87	2533	2114	23	2669	2118	27	6128	4728	40	424556	320212	96	2.60841
82460	81391	74	22024	22153	51	1698	1631	16	1318	1318	12	3043	2992	26	232897	223584	81	2.61057
83848	81412	75	31983	30874	72	1078	1068	6	1374	1039	5	2949	2978	25	202331	196594	81	2.61165
86721	86283	73	18080	17984	46	1313	1428	13	1476	1916	16	3490	3524	28	241743	235098	79	2.61273
80054	80888	74	15234	15487	41	1242	1297	10	1038	1223	9	3109	3106	26	221897	208999	77	2.61273
93941	93001	73	30964	30819	70	1634	1532	16	1663	1818	18	3578	3376	28	243224	226830	82	2.61812
315116	197288	111	101088	61299	106	5003	3023	39	6017	4050	41	12928	8159	55	939775	578823	114	2.62028
136463	122186	86	37433	32236	78	1813	1732	17	2356	1835	22	4888	4369	33	342668	299126	90	2.62244
74777	73992	71	30286	30481	69	1038	1062	5	999	1010	2	2487	2511	23	198100	191570	77	2.62352
145629	137168	94	40373	36857	76	2059	1777	19	2341	2238	23	6153	5615	37	447799	420467	86	2.62352
157257	126914	86	51259	40893	82	2036	1752	21	2474	2057	26	5375	4183	38	431109	338484	92	2.6246
163007	131124	86	49188	38326	82	1948	1567	18	2621	2083	27	5233	3999	37	409159	325449	91	2.6246
139327	119398	82	47412	39984	80	2213	2023	22	2480	2205	22	5007	4154	36	403454	342131	89	2.6246
94503	94115	73	25232	25592	49	1279	1105	10	1707	1532	16	3392	3256	26	274566	266232	78	2.6246
78886	78168	72	25572	25717	56	1141	1204	10	1355	1229	12	2750	2635	24	182723	172819	82	2.62783
109014	93893	77	44375	36454	78	1382	1345	13	2010	1673	22	4399	3534	36	368877	299872	88	2.63215
93097	93571	72	31649	30559	72	1331	1355	12	1373	1215	13	3246	3147	26	225583	209320	82	2.63323
328709	235351	123	140663	99873	110	5051	3600	36	5617	3928	40	11278	7942	52	811801	606677	128	2.63323
77595	81330	70	23991	24602	48	1246	1213	11	1245	1210	11	3104	2956	26	216150	212107	76	2.6343
143614	115276	85	43165	34457	81	1873	1293	19	1971	1630	22	4448	3631	35	337541	267668	90	2.63862
75487	76541	69	23489	23552	54	947	888	0	1160	1327	11	2762	2814	24	197678	193998	78	2.6397
117875	113665	89	51095	48431	76	1617	1646	16	2358	2023	23	4817	4409	33	315199	294542	83	2.6397
77262	79149	66	32295	32526	69	1376	1237	11	781	967	0	2697	2776	23	191133	185069	79	2.6397
72402	70699	82	19480	19702	46	1264	1034	5	1235	1182	9	2651	2706	23	185968	181354	80	2.64509
85632	85534	71	21800	21680	51	1040	959	0	1324	1279	12	2976	2883	26	198434	186576	78	2.64509
139544	125384	87	46608	41591	78	962	1589	16	2484	2236	23	5459	4881	35	384387	343352	88	2.64725
262791	155727	110	76149	44800	107	3854	2109	38	4309	2292	41	10042	6004	52	704508	426976	118	2.64941
94378	90924	77	31790	30740	73	1418	1115	11	1543	1416	14	3095	2960	26	237221	216825	83	2.65156
73997	74338	71	22770	22541	52	1442	1295	11	1421	1257	11	2795	2803	24	198716	186945	77	2.65264
72802	72340	73	26007	26157	63	1474	1413	14	1146	1224	9	2585	2451	24	182430	173738	78	2.65372
113056	103409	76	35279	31507	76	2052	1787	21	2394	1955	23	4465	3726	32	305728	269967	85	2.6548
143723	120745	83	39184	31674	80	2537	2049	25	2715	2321	25	6074	5082	39	431876	353999	90	2.6548
112311	99778	79	41158	35917	77	1380	1198	12	1502	1449	16	3980	3374	32	262106	227471	83	2.6548
71784	73022	73	31335	31615	65	991	1004	2	1159	1238	9	2915	2942	25	200082	191117	78	2.6548
119836	105807	86	42868	37558	77	2051	1627	21	1898	1679	20	4278	3765	32	310368	272078	85	2.6548
85692	83395	74	19834	19859	48	1041	1066	5	1395	1262	12	2989	2942	25	222006	213809	80	2.65804
139062	124098	80	36391	31729	78	2272	1943	21	2113	1832	20	4473	4033	33	335747	299879	89	2.65804
75608	74901	72	21395	21415	46	1165	1147	9	1542	1561	16	2983	2760	26	214903	204102	81	2.66127
157596	152379	81	57753	56094	76	2362	2128	22	2944	2668	26	6307	5832	37	484204	452049	85	2.66235
179336	142627	85	60529	47609	84	2811	2053	27	3031	2318	29	6185	5239	39	458189	351456	93	2.66235
150626	121599	86	51882	41896	80	2138	1934	21	2666	2076	24	5602	4594	37	393898	310577	92	2.66667
82047	80687	73	26713	26641	66	781	872	0	1282	1084	7	2569	2756	22	189765	185909	78	2.66775
98505	96044	80	31843	31657	71	1213	1285	10	1565	1551	16	3357	3310	27	243677	233724	79	2.66775
138249	111799	90	45927	37385	81	2097	1713	21	2029	1710	22	4756	3821	35	341255	270202	91	2.67098
121826	111537	87	44554	40945	75	1884	2002	18	2153	1999	21	4542	4166	31	297805	278133	82	2.67098
205013	154228	92	65934	52219	87	2661	2032	26	3072	2403	29	7351	5473	43	565497	419754	99	2.67314
120270	105077	84	37332	31986	77	1270	1318	11	1776	1588	17	3795	3287	31	292431	251400	87	2.67314
81307	81776	76	24461	24365	58	1244	1234	10	1356	1430	13	2926	2929	24	211032	199183	81	2.67422
119819	112424	93	42247	40382	74	2077	2027	20	2236	1912	23	4755	4236	34	323956	304548	83	2.67422
165657	138421	95	47483	39662	82	2061	1935	20	2164	1796	23	5240	4444	36	449331	364809	93	2.67853
138999	108893	83	49417	38496	81	2156	1603	21	2365	1757	26	4940	3901	36	371115	282526	91	2.67961
184973	147647	88	66632	54436	84	2738	2177	27	2517	1960	28	7020	5370	43	482271	383279	92	2.67961
96926	95179	75	31421	30779	71	1543	1504	14	1583	1598	15	3384	3216	29	230357	220406	82	2.68069
195614	150141	90	54616	41256	87	2757	2099	26	3413	2617	30	7168	5564	43	515909	394725	97	2.68069
109818	101393	75	43399	39247	76	1654	1481	15	2261	1666	22	4010	3612	32	316351	289192	85	2.68285
73564	74300	71	25828	25901	61	1330	1307	12	1217	1404	12	2792	2711	25	197442	190366	81	2.68285
292953	210656	117	84057	62810	106	4232	3036	34	5034	3520	38	11210	8055	52	893385	655703	117	2.68393
122975	115125	79	47263	43548	76	2116	1913	20	2242	1925	21	5027	4583	33	364791	336486	87	2.68393
115760	109775	76	35612	32256	76	1527	1521	16	1651	1503	17	4379	3915	32	395201	368324	83	2.68393
88324	88484	73	28433	27958	70	1346	1197	13	1570	1589	14	3693	3597	28	250766	246192	79	2.68608
201867	156935	87	72770	56123	86	2515	2086	24	2700	2277	27	7322	5603	42	504220	381088	97	2.68824
115036	102393	85	36342	31806	77	1813	1725	18	1974	1776	19	4230	3818	31	309723	270835	87	2.68932
136352	112061	84	49233	39449	81	2069	1632	23	2079	1779	20	5354	4667	37	363018	297764	89	2.68932
141276	116754	82	49375	39782	81	2371	1927	22	1978	1502	22	5356	4342	39	384117	304776	89	2.68932
152018	123246	85	44571	36712	82	2415	1733	26	2268	1852	24	5690	4622	38	394362	322452	94	2.6904
103818	102428	75	38466	38002	72	1478	1429	12	1452	1610	15	3778	3602	29	277870	261840	80	2.6904
105052	102428	82	33858	32850	73	1603	1650	16	1990	1799	19	3981	4065	28	303960	286488	83	2.69471
116136	116145	77	32861	32704	72	1834	1676	18	1983	2067	19	4287	4403	29	311694	299421	81	2.69471
163063	134349	89	55513	45921	81	1988	1769	21	2582	2024	25	5308	4092	38	365513	296117	90	2.69471
70818	72058	70	29542	29537	69	913	953	0	1177	1151	8	2643	2609	25	187425	188248	78	2.69687
67488	68697	72	25950	26430	57	1095	1003	1	923	838	0	2371	2550	22	183164	178986	78	2.69687
326002	213659	111	107451	72526	109	4466	2790	37	5632	3690	41	13734	8957	57	1.02313e+06	675479	122	2.69687
133274	107881	83	44378	35493	80	2131	1679	22	2224	1828	24	4631	3516	35	330839	265091	91	2.69795
60877	62127	69	17603	17771	43	865	1026	3	842	934	0	2394	2413	22	162355	157802	83	2.70227
145206	127082	85	51374	45071	79	2045	1871	19	2344	1826	22	4901	4378	33	335565	292661	88	2.70227
240244	176333	93	90445	68052	92	2940	2262	26	3968	3135	36	8613	6583	46	610640	454010	111	2.70442
95666	96596	75	26408	26907	53	1048	1217	9	1595	1574	15	3938	3935	29	274379	260468	80	2.70442
260783	181200	98	99136	66605	96	3753	2496	32	4887	3423	38	10223	7117	51	749938	539189	104	2.70658
74987	76440	70	20781	20989	45	980	1072	6	1369	1319	11	2835	2768	25	215841	211904	78	2.70658
91795	91924	76	23552	23280	57	1397	1399	12	1778	1484	18	3580	3445	27	246107	238926	83	2.70766
313178	212580	108	98931	66704	106	4451	2820	35	5817	4097	43	13418	8772	55	1.01649e+06	692892	115	2.70766
90994	92358	75	34023	33834	70	1695	1373	16	1711	1786	17	3523	3509	28	234492	221450	80	2.70874
102488	97359	83	34711	31814	74	1772	1576	16	1565	1472	15	4394	4037	32	281235	261944	82	2.70982
89720	88921	74	19704	19756	45	1346	1005	2	1593	1533	16	2944	2948	25	216909	213445	78	2.70982
217979	164619	91	66025	49150	88	2660	1913	28	3583	2502	33	7472	5572	44	529299	395404	98	2.71521
82945	84775	70	35481	35690	69	1463	1348	13	1614	1509	17	3441	3282	27	226435	214596	77	2.71521
78000	78015	72	21218	21062	48	1192	1369	11	1622	1667	17	3582	3461	28	233669	226147	81	2.71629
150614	126826	84	52422	45132	81	2115	1880	22	2405	2104	24	5655	4550	37	388682	325891	92	2.71629
75918	76991	71	11799	11783	38	1278	1448	13	1371	1130	11	3019	3034	25	194711	189528	79	2.71845
69165	71561	67	11500	11445	38	951	937	0	1030	1109	7	2103	2047	21	174174	171567	79	2.71953
121862	107868	81	55633	47953	78	1790	1522	19	2015	1703	20	4401	4011	32	334185	293168	89	2.72168
100873	90765	80	34101	30363	75	1858	1867	18	1921	1858	18	3909	3475	30	298264	260732	82	2.72276
40070	40292	66	16464	16473	43	692	851	0	762	776	0	1391	1474	15	100711	97028	72	2.72708
105250	99268	80	39191	36528	75	1443	1105	9	1808	1620	17	3950	3490	31	272249	258340	83	2.72816
69666	69611	70	25092	25058	59	1206	1146	8	1189	1062	6	2395	2587	22	176968	168924	79	2.73031
88253	85305	78	31729	29147	73	1415	1274	14	1431	1451	14	3784	3827	28	273291	264750	90	2.73031
91710	92896	73	26660	26492	63	1551	1414	14	1685	1566	16	4067	3991	29	281305	277040	81	2.73355
130716	116745	81	40145	34487	79	466	1083	9	2123	2011	21	4341	3769	33	326002	285589	88	2.73355
86743	87460	74	20676	20617	49	1171	1230	10	1487	1400	13	3612	3664	27	263883	260304	81	2.73786
122195	109509	81	41445	36522	76	1868	1236	14	2359	1970	23	4557	3897	34	323639	288196	86	2.73894
89411	88647	77	33671	33494	71	1186	1195	9	1430	1460	14	3079	3002	27	208855	201371	81	2.73894
223211	162046	94	75294	54969	90	3096	2363	30	3495	2213	33	8134	6203	46	538440	397017	98	2.74002
65732	66100	74	24423	24971	56	861	1027	3	1199	1075	7	2453	2489	21	166946	158053	77	2.74218
107459	103828	77	28168	27902	72	75	1111	7	1442	1367	14	3444	3385	27	265594	258000	84	2.74326
60092	60715	68	21482	21706	49	669	808	0	776	881	0	2209	2193	22	141478	139278	77	2.74326
103524	99294	77	30217	28412	73	1315	1542	14	1760	1423	15	3712	3539	29	248200	234597	82	2.74434
85833	87258	73	17087	16987	43	1116	1178	10	1276	1196	11	2910	2780	25	223719	218133	80	2.74973
78703	77326	84	24552	24361	57	806	648	0	999	1067	6	2892	2866	25	194897	185324	79	2.75189
114663	96651	80	41280	34501	77	1587	1426	16	1782	1498	16	3568	2870	32	278285	228686	87	2.75189
138935	118519	83	43952	36965	78	1704	1344	16	2397	1790	24	4537	3722	34	324245	280656	89	2.75189
119194	115816	75	41435	39706	73	1999	1813	18	1927	1707	20	4773	4385	33	305034	285792	83	2.75189
153977	128597	84	49785	41833	80	1818	1640	19	2031	1707	22	5583	4523	37	356238	291793	91	2.75728
77632	79498	71	19865	20030	47	959	1155	8	1052	1157	8	2385	2180	23	192741	185381	77	2.75728
199579	154891	89	63005	50376	87	2322	1757	23	3001	2260	28	6129	4698	41	440071	341411	98	2.75944
103806	102267	78	33247	33003	73	1441	1261	15	1782	1646	17	3750	3857	27	252381	241064	83	2.76052
125904	122450	78	29928	29337	70	2012	2216	20	2243	2259	20	4839	4847	31	364192	345879	83	2.7616
135426	130918	78	37270	35382	76	2304	2158	21	2540	2391	22	5503	5494	33	387379	368778	86	2.7616
135276	108809	88	47125	37260	82	2339	1786	22	2170	1730	22	5323	4324	37	344403	275118	93	2.76483
244217	143881	98	74299	44109	96	3059	1502	35	3618	2029	41	9187	5274	52	642529	372570	105	2.76483
84625	85994	71	35466	35626	71	1362	1422	12	1421	1393	15	3333	3289	28	232791	226118	81	2.76699
212002	157092	94	64031	46639	89	2993	2342	27	3744	2687	32	8125	6212	43	565862	413182	96	2.76807
87319	88622	73	25205	25322	58	1237	1227	10	1475	1410	12	2962	2954	25	223961	221493	79	2.76807
121666	109436	80	49648	44480	78	1761	1523	18	2159	1753	20	4229	3641	32	303775	268438	87	2.77023
93615	89332	84	25751	25041	61	1296	1403	12	1567	1660	15	3614	3565	27	268604	260555	80	2.77238
118084	113710	78	33789	31526	74	1628	1680	16	2161	1943	19	4299	4101	31	290331	272314	83	2.77454
67938	68621	73	17770	18090	44	965	999	0	1015	1092	7	2526	2372	23	168482	164161	75	2.77454
127385	107234	80	42154	35023	78	1833	1435	18	2079	1705	22	4544	3592	35	330500	271119	87	2.77562
106223	99454	77	27648	25206	61	1566	1447	15	1661	1517	18	3814	3874	28	258205	239078	82	2.77562
112039	104817	78	43081	39169	75	1626	1643	16	1621	1215	14	3941	3492	30	288130	266130	83	2.7767
78330	77722	72	13510	13694	39	871	1023	3	1335	1175	10	2605	2614	24	201767	198737	78	2.78101
105242	98649	77	29473	27457	73	1572	1619	15	1693	1598	17	4226	4073	30	262194	244412	84	2.78209
46258	48446	56	13200	13495	39	971	805	0	472	463	0	1449	1456	13	114371	115546	72	2.78209
155680	120869	97	46577	36348	85	2129	1717	24	2513	1852	26	5978	4459	41	378538	296329	94	2.78533
89460	86321	84	28215	28150	66	1059	1183	10	1179	1010	3	2576	2590	23	167331	160098	80	2.78857
128435	111539	96	46466	39986	77	2135	1695	20	2207	1765	21	4726	4020	35	340359	296351	96	2.78857
103709	94161	79	43163	38996	75	1382	1296	13	1739	1531	16	3908	3391	31	260407	234733	84	2.78964
122792	106850	82	38742	32990	78	2085	1900	20	1916	1495	19	4416	3752	34	312626	271500	83	2.79072
119000	117488	76	43854	43038	74	1925	1756	18	2075	2042	19	4499	4548	30	319616	310956	82	2.7918
134588	117432	80	46517	40993	79	2004	1776	20	2649	2034	26	5838	5122	37	390144	340375	89	2.7918
114215	104027	82	40140	36328	76	1366	1224	13	1768	1722	19	4255	3964	31	314193	289661	85	2.79504
271655	184667	97	100386	69391	96	3974	2962	34	4427	2732	39	9372	6337	50	740444	489585	102	2.79504
113164	98967	80	42140	37650	78	1580	1362	13	1490	1513	15	3846	3383	32	270208	232909	87	2.79612
83373	82949	76	27847	27730	63	1288	1103	9	1517	1697	16	3018	3114	25	219384	212827	79	2.79612
80892	81238	72	16651	16732	42	1513	1438	13	1106	1248	10	2525	2627	23	206968	200299	79	2.79827
100351	96959	91	41247	40176	73	1612	1454	15	1581	1472	15	4261	4056	32	293534	286454	80	2.79935
77570	81695	71	17619	17960	43	1360	1324	12	981	1050	5	2979	2797	27	195298	192298	78	2.79935
163552	133532	86	58655	47146	83	2078	1475	21	2410	1644	23	5126	4232	36	384056	308217	92	2.80367
140830	120577	83	49881	41579	81	1923	1809	19	2127	1811	22	5011	4302	35	385658	318352	89	2.8069
98912	101002	72	29815	29840	71	1444	1555	14	1819	1772	18	4165	3980	30	270349	257460	84	2.80906
224916	170398	96	80678	61735	89	3227	2699	27	3822	2671	33	8251	6350	45	621927	486542	100	2.81446
89756	88274	73	31518	31369	69	1290	1332	12	1449	1309	14	3427	3190	27	229420	220071	82	2.81553
204590	151743	95	56850	42846	87	2875	2216	26	3153	2198	31	7089	5399	43	549803	410649	99	2.81985
57554	61380	54	19393	19644	45	1127	1155	8	914	766	0	2119	2078	20	148685	148215	73	2.81985
89135	90740	72	30053	30192	64	1545	1585	15	1509	1585	15	3459	3364	28	252013	250876	77	2.81985
165176	134847	85	48492	39062	81	2313	1711	23	2499	1970	26	5869	5129	37	427059	337992	96	2.82309
93516	93935	77	21906	21922	49	1376	1437	14	1559	1682	16	3403	3142	28	281601	278932	77	2.82632
299926	194560	118	100454	66982	102	3858	2662	35	5238	3176	41	10742	6732	54	771457	497949	109	2.8274
182518	140388	89	62070	47715	86	2177	1797	21	2302	1741	24	5034	4085	36	347601	267576	93	2.82956
114175	98415	82	41114	35270	78	1709	1586	15	1705	1522	18	4041	3552	31	286895	241864	86	2.82956
190887	157827	104	59505	49813	85	2731	2441	25	3002	2748	27	6488	5474	39	511245	437433	94	2.83064
236259	184803	95	71148	55060	88	3351	2624	29	4155	3250	34	8928	7293	45	654872	518496	97	2.83279
171784	139411	103	54126	43341	103	2505	1804	22	3056	2518	27	7538	6013	43	521510	413627	103	2.83279
93615	91119	77	29148	28933	71	1191	1386	12	1172	1195	10	3067	2800	26	224938	216131	79	2.83387
114127	109433	82	34221	32671	74	1489	1580	15	2159	2018	22	4340	4288	30	297510	276663	83	2.83495
131458	108633	81	43529	35439	79	2435	1911	23	2250	1674	23	4769	3674	37	314470	252982	87	2.83495
86409	83811	86	30353	29634	71	1028	916	0	1646	1754	15	2742	2680	24	213156	202437	80	2.83819
104078	100020	75	30961	29448	73	1555	1365	15	1787	1664	19	3868	3528	30	273284	265075	84	2.84035
72410	73664	70	18521	18670	43	1134	1081	7	1274	1399	12	2912	2909	25	215618	205182	78	2.84035
110456	106963	75	43045	41351	74	1563	1390	15	1685	1657	17	4328	3924	32	315675	307380	81	2.84574
56912	57168	71	23843	24126	55	637	608	0	892	907	0	2026	2046	20	138879	139354	74	2.8479
116764	94433	83	42374	34741	80	1532	1416	15	1862	1733	18	3929	3352	33	288144	236654	90	2.85329
123456	108117	84	44316	38986	78	1949	1728	18	1898	1726	19	4418	4060	31	289995	252379	87	2.85329
92477	90371	89	41365	41423	72	1493	1628	15	1289	1276	12	2887	2672	25	207380	202526	82	2.85437
136577	127959	79	40720	36994	78	1976	1916	17	2206	1911	21	5126	4416	35	378477	344094	86	2.85545
118187	113867	76	34311	32404	75	1645	1949	17	1854	1697	17	4222	4238	30	300465	288927	83	2.8576
156132	121341	96	51462	40642	82	2450	1850	23	2819	2071	28	5734	4583	39	424884	328401	93	2.86192
83447	81913	81	28170	27776	70	1227	1260	11	1718	1579	17	3145	3028	27	227020	218172	78	2.86192
101931	91920	77	34067	29690	74	1190	1248	9	1762	1676	18	3747	3172	31	256439	224461	85	2.86192
127107	107421	82	47637	39556	79	1911	1613	18	2460	1951	24	4859	4116	36	342048	290401	86	2.863
166492	123972	92	48792	36502	85	2158	1640	20	2575	1890	28	5819	4288	38	449886	341402	96	2.86408
97224	94458	74	35895	34677	73	1418	1411	13	1627	1717	17	3815	3717	29	262907	258208	82	2.86624
77037	78750	73	13405	13778	39	826	1139	8	1322	1191	11	2870	2921	24	225882	215637	80	2.86731
89272	91021	71	35479	35287	72	1168	1140	9	1703	1485	16	3681	3387	29	269443	267254	78	2.86839
122376	102164	83	43227	35786	79	1931	1676	18	1659	1422	17	4430	3700	34	298442	246572	89	2.87055
55957	56681	68	15632	15926	43	964	810	0	1054	1096	7	2048	1942	19	151085	145926	78	2.87163
101631	100464	90	27748	27668	63	1590	1590	15	1783	1733	17	4001	3759	32	319292	306985	82	2.87379
82437	82086	75	19978	20211	48	1171	1187	9	1472	1249	11	3073	2968	26	213977	205702	82	2.87379
135977	111347	83	50714	41789	81	2034	1585	20	2213	1717	24	5160	4233	36	395864	326853	90	2.87487
86751	85892	74	23314	22533	53	1554	1631	15	1559	1414	15	3223	3107	27	257770	256549	80	2.8781
118717	104555	85	42685	36519	77	2166	1801	20	2318	2125	23	5155	4067	37	335630	270403	95	2.8781
107060	96532	85	34733	30933	74	1516	1278	14	1598	1589	18	4110	3819	30	271635	250443	84	2.88026
111291	103799	78	41544	38503	76	1142	1063	6	1674	1669	17	3631	3259	29	265455	241613	83	2.88026
132106	118343	82	36780	31829	77	2052	1818	20	2224	2022	19	5287	4411	36	341826	302414	86	2.88134
76832	77163	70	18495	18898	43	1213	1217	9	1238	1093	7	2746	2785	24	207483	202557	77	2.88134
120791	113697	78	44016	40770	77	1848	1797	17	1884	1953	20	4251	3843	31	299290	277625	85	2.88134
96538	94238	77	32971	32448	72	1530	1453	15	1822	1677	17	3607	3633	27	253004	239390	81	2.8835
142839	125262	84	59850	53344	79	2016	1764	20	2205	2064	22	4922	4090	35	346641	302952	87	2.88457
119487	104023	79	47834	41125	79	1398	1494	16	2176	2026	21	4707	4195	33	333263	282060	92	2.88565
111879	109291	76	33033	32505	72	1301	1430	12	1712	1761	18	4058	4019	28	302020	279997	84	2.88781
144595	117739	83	46727	37944	82	2030	1465	21	2336	1942	23	4947	3987	35	372290	299202	92	2.89213
113529	111859	75	41907	41476	75	1556	1594	15	1521	1499	16	4027	3743	30	284757	272680	85	2.89213
183003	139144	88	67972	52486	85	2364	1872	23	2882	2088	30	6054	4609	40	426636	325605	93	2.8932
45953	49724	50	11952	12182	37	875	895	0	789	820	0	1624	1566	16	115818	116383	73	2.8932
107075	86181	83	38733	31649	78	1190	1110	7	1643	1407	15	3762	3040	32	255240	212681	86	2.89428
70133	71955	72	24184	24807	50	1217	1117	9	1303	1178	12	2530	2619	22	181582	178221	78	2.89428
123238	99614	86	43909	35940	79	1401	1297	12	2199	1741	23	4654	3698	37	344404	275468	90	2.89644
72161	70575	74	25385	25523	58	1168	1318	11	1225	887	0	2484	2539	23	188115	178953	77	2.89752
155281	130185	89	43673	36602	80	496	2019	18	2669	2375	25	5601	4679	37	407452	347634	90	2.89968
73337	75606	69	26094	26738	51	-562	676	0	1322	1218	12	2626	2709	25	194091	191260	78	2.89968
148403	128933	93	55071	48733	81	2015	1766	19	2171	1999	19	4949	4565	33	357399	302373	92	2.90399
78635	77562	76	18137	18189	45	1321	1124	9	1083	1179	9	2946	2922	25	214893	209418	78	2.90399
240026	167115	96	76860	54657	91	3170	2312	30	4147	2814	38	9424	6389	49	711918	496643	101	2.90938
140911	127427	80	56621	50803	79	1907	1660	18	2474	2268	22	4822	4137	34	335135	295557	88	2.91154
81765	79565	84	26365	26366	70	1503	1579	14	1160	1005	1	3132	2976	26	191245	179810	80	2.9137
102749	100407	75	26460	25911	62	1628	1708	17	1873	1756	18	3911	3732	31	272280	264808	80	2.9137
81843	81765	71	27452	27141	65	1305	1189	8	1336	1203	11	3107	3154	25	244948	238113	77	2.91478
159613	142572	81	55706	48796	79	2294	2000	23	2550	2233	25	6143	5391	37	426341	382141	87	2.91802
165725	130231	91	48913	38323	83	2225	1741	23	2690	2215	26	5622	4439	38	436301	334886	93	2.91802
105973	98500	81	43341	39790	74	1538	1522	16	1798	1739	19	3897	3689	31	279481	254383	83	2.92233
86195	84286	75	24196	24056	53	1112	1232	11	1333	1350	13	3056	2942	26	239678	233610	79	2.92665
65281	64750	70	21825	21587	49	784	759	0	1271	1008	3	2582	2450	24	162216	163668	76	2.92665
135029	109843	84	42352	34034	79	2187	1703	22	2028	1615	21	5087	4123	36	368175	300803	89	2.92772
149556	125318	87	52189	44101	80	1855	1786	18	2341	2005	23	5651	4715	38	429551	363718	88	2.92772
94319	96033	71	39217	39607	71	1557	1531	15	1753	1684	16	4012	3940	29	273454	268001	78	2.92772
92408	92022	74	37615	36598	72	1668	1483	17	1846	1605	19	3783	3676	28	269991	261357	80	2.92988
142879	118673	92	51752	44188	80	2280	1772	23	2355	1743	24	4395	3558	34	313981	264775	88	2.93204
140292	128781	84	58637	54189	79	2230	2150	22	2314	2081	22	5564	5419	34	395651	369494	85	2.9342
119571	111723	78	38408	34424	77	1263	1384	14	2041	1857	20	4836	4688	32	372129	345810	84	2.9342
260370	206949	100	114015	96356	96	3887	3141	31	5060	3695	37	11173	8833	49	791120	627257	105	2.9342
55087	58551	61	17490	18383	42	568	715	0	484	681	0	1637	1571	17	124994	123227	74	2.9342
92221	90180	77	39848	39489	71	1285	1358	13	1449	1555	14	3100	3153	26	247520	237764	82	2.93635
131954	110652	84	39817	33603	79	1975	1679	18	1808	1507	21	4532	3826	33	317414	256620	87	2.93635
247275	169619	97	83366	57530	95	2811	1937	28	3947	2488	37	8183	5400	47	555562	371730	101	2.93635
189385	147038	89	63022	48687	87	2489	2047	23	3002	2352	30	7060	5477	42	476010	366793	98	2.93959
73341	76061	69	12380	12857	37	1065	1103	6	1254	1066	7	2867	2954	24	211095	206975	76	2.93959
211226	136068	92	68696	42470	90	3440	2303	30	3729	2233	39	8229	5159	48	632312	384288	99	2.93959
90977	90370	76	27369	26996	69	1478	1417	14	1188	1346	13	3109	2954	26	242598	237554	82	2.94175
60630	61334	70	10830	10992	37	853	782	0	1029	989	0	2428	2434	22	162374	162992	74	2.94175
115953	113767	79	31369	29846	75	1486	1466	15	2290	2201	21	4429	4387	30	325871	304583	83	2.94175
111185	104725	80	51790	48192	76	1789	1646	18	1865	1772	19	4984	4585	33	327757	307190	84	2.9439
70782	72219	70	20984	21259	54	825	735	0	1005	1005	2	2408	2418	23	173271	170982	77	2.9439
82717	83901	71	30411	30482	69	1053	1093	7	1527	1385	13	3425	3133	29	247704	239669	78	2.94498
52012	53496	69	11542	11668	39	1015	925	0	1024	763	0	2235	2183	21	154555	149436	75	2.94822
210690	160563	90	76386	59052	88	2438	1955	23	2936	2164	28	6309	4941	40	504966	390507	95	2.95146
66946	67284	77	17192	17591	43	1250	1348	12	959	1113	6	2736	2768	23	187409	180996	78	2.95146
75651	75772	65	22235	22110	51	1245	1191	10	1140	976	0	2831	2880	24	202815	197602	80	2.95577
170057	136603	93	59826	48795	85	1927	1439	20	2583	1874	27	5538	4598	38	403781	318308	92	2.95793
149846	122449	83	51424	42392	81	2090	1521	20	2073	1651	24	4855	4161	36	351131	285073	89	2.95901
169196	130302	86	57203	43902	85	1917	1465	21	2546	1907	26	5559	4052	39	412685	311599	95	2.95901
175277	142500	91	57363	47413	84	2398	2036	22	2632	2246	24	5508	4592	37	411991	334576	91	2.96009
164907	142373	100	59907	52046	91	2206	1902	21	2622	2134	25	5317	4706	35	393092	334128	100	2.96009
100908	95076	76	38851	35147	74	1365	1490	14	1503	1490	16	3460	3177	30	245489	219731	81	2.96009
117459	100567	95	43866	37013	81	1816	1513	18	1996	1685	19	4314	3678	33	321189	273420	95	2.96009
157229	122446	93	50975	40089	83	1841	1478	18	2760	2071	28	5819	4704	40	415369	324827	92	2.96224
108737	104531	76	36471	34515	72	1630	1487	14	1928	1824	19	4238	3796	31	305974	295973	82	2.96224
92516	91849	73	25776	25769	60	1496	1827	15	1818	1683	16	4176	3949	30	318756	304826	79	2.96224
141101	110720	88	47468	37190	82	2193	1755	24	2249	1888	23	5267	4367	37	375208	295907	91	2.96332
95763	85978	81	32019	27917	74	1209	1092	7	1308	1272	13	3324	3069	28	230877	206722	84	2.96656
96880	91031	79	38358	35967	74	1035	1087	6	1544	1300	14	3376	3159	29	244023	227205	84	2.96872
109943	106348	80	36947	36135	73	1248	1327	12	1823	1871	18	3844	3842	29	274950	263160	81	2.96872
224331	172721	92	74907	56859	90	2851	2232	27	3645	2667	31	7951	5952	44	589275	437092	100	2.97195
74510	78850	68	17357	18043	42	976	1023	3	1288	1294	11	2827	2668	25	210162	209291	77	2.97303
156272	133292	84	43646	37127	80	2223	1657	23	2222	1898	22	5415	4655	35	409972	340813	89	2.97303
74740	72526	70	25139	25324	68	1037	1255	9	1028	1057	5	2531	2450	23	190369	188135	80	2.97411
86833	84863	88	20039	19826	48	1301	1464	14	1382	1204	11	3157	2982	27	221885	215259	81	2.97519
108777	98041	84	30004	26774	71	1647	1453	16	1501	1560	16	3805	3307	31	255625	239093	84	2.97519
148816	131852	84	53697	47367	82	662	1512	14	2401	2130	24	5375	4635	36	370712	324955	88	2.97735
100646	97736	75	36634	34059	74	1819	1876	18	1958	1875	19	3828	3388	29	291884	267248	87	2.9795
185735	138650	93	57703	43047	86	2210	1579	22	2810	2082	30	5831	4288	40	446541	334084	95	2.98166
82333	82610	75	30452	30089	71	995	1053	5	1400	1375	14	3375	3384	27	247737	244743	80	2.98382
91527	89010	74	33788	32514	72	1061	1272	10	1597	1679	17	3109	3075	26	246698	238103	83	2.98598
139305	136680	80	63593	62104	77	2246	2215	20	2407	2143	23	5130	4999	32	368712	340676	86	2.98598
101774	93090	76	34151	30215	74	1418	1256	11	1853	1808	18	3643	3474	28	275312	252138	84	2.98705
86740	85675	89	27653	27655	56	1095	1152	8	1190	1123	9	2693	2634	24	201590	196930	77	2.98705
229230	177697	95	79850	62289	93	2958	2198	27	3494	2926	31	8328	6392	45	655987	510480	103	2.98705
64106	64400	73	22847	22894	55	184	790	0	1180	887	0	1892	2023	19	156164	152665	78	2.99137
122002	99030	99	39355	32037	79	1878	1588	19	1848	1577	19	4681	3892	36	312464	265110	88	2.99353
116578	100898	81	42305	36352	77	1550	1830	17	1783	1473	18	4402	3710	33	341745	297688	86	2.99784
79528	79033	73	25134	25149	58	1457	1359	13	1463	1316	13	3272	3059	27	226673	220157	81	3
66310	68739	65	19793	19908	46	1088	1229	9	1283	1212	10	2546	2380	24	193994	184113	76	3
75609	76667	71	26152	26192	59	1143	1045	6	1357	1412	14	2895	2840	25	192910	186642	78	3
65430	65238	74	19229	19603	44	998	1110	8	820	1002	1	2322	2085	23	159799	152907	79	3.00108
176938	155792	92	58465	50990	82	3120	2777	25	3548	3220	28	7626	6692	40	612822	535821	92	3.00216
85367	82989	82	27756	26939	62	1324	1202	10	1562	1602	16	3265	2955	29	218712	214369	78	3.00216
90071	87245	74	35688	34008	72	1603	1469	16	1319	1291	12	3501	3286	28	242607	231829	80	3.00216
180953	143542	88	67631	54378	86	2610	2196	24	3012	2558	28	6780	5585	41	478187	381947	95	3.00539
73761	75813	69	19809	19936	46	1284	1112	10	1173	1109	8	2857	2823	25	204585	192228	78	3.00539
126776	127058	75	35977	35371	74	2373	2405	22	2556	2251	23	5073	4913	32	363709	341506	82	3.00539
82503	85177	70	20991	21131	47	1137	1053	5	1237	1342	11	3296	3133	27	227691	218884	78	3.00755
56916	60515	67	21865	21857	55	1074	1007	2	882	804	0	2241	2154	22	158222	155964	74	3.00755
124705	118560	81	33858	32352	74	1999	1892	19	2272	2197	23	4897	4591	33	334176	312253	83	3.01079
88272	88336	73	29040	29008	69	1397	1306	13	1919	1751	18	3903	3799	28	280619	273435	81	3.01187
143443	118891	93	51086	43078	81	1869	1561	19	2539	1915	24	4750	3863	35	340456	276713	88	3.01187
153074	118755	88	47339	36415	83	1770	1490	18	2321	1743	24	4780	3887	36	351842	264903	91	3.01402
88062	85561	80	34503	32387	73	1340	1265	13	1275	1317	12	3282	3103	27	225420	213943	81	3.0151
83087	83357	73	24541	24054	54	1007	1130	7	1065	1248	11	3183	3005	28	247433	243267	81	3.0151
100035	99004	75	21848	21516	49	1458	1464	14	1605	1550	17	3998	3940	30	281400	267115	82	3.01726
133875	107545	92	47047	38248	82	2378	1835	24	2270	1692	21	5014	4053	35	380212	299610	99	3.01726
297233	220674	113	129958	99531	108	6032	4591	36	7244	5630	43	16650	13206	60	1.04858e+06	971043	121	3.0205
130903	122061	86	50599	47167	76	1855	1919	17	2073	1943	20	4898	4495	34	324845	302435	83	3.0205
80796	78639	78	21347	21164	51	1136	1214	8	1385	1224	12	2893	2893	25	204867	203841	80	3.02373
74336	73514	77	26318	26247	62	1319	1194	10	1174	1205	10	2683	2774	24	209723	200921	87	3.02373
94804	96572	72	52533	52841	72	1286	1238	10	1649	1808	16	3550	3484	28	233358	236646	81	3.02373
66057	67669	71	23026	23193	50	1286	1218	10	1086	982	0	2536	2457	23	203814	206236	78	3.02481
71231	72121	71	26791	26973	55	1346	1423	11	1584	1428	14	2693	2666	24	197849	184829	77	3.02481
114133	111431	75	50883	48814	75	2284	2107	22	1792	1565	18	4278	4198	31	293691	277548	82	3.02481
86556	87906	72	21813	21996	48	1397	1377	14	1495	1458	13	3099	2920	26	250688	243322	77	3.02481
76148	74703	76	27840	27628	61	998	819	0	1569	1543	15	2553	2477	23	204727	203804	77	3.02913
76164	76297	71	29447	29367	66	1263	1246	11	1114	1362	12	3182	3028	26	195521	195013	82	3.02913
107331	95022	82	36485	31861	76	1637	1673	15	2326	2024	22	4422	4008	33	315236	275393	89	3.0302
95886	95081	85	33913	33674	71	1924	1950	18	1590	1607	17	3659	3565	29	279613	268697	78	3.03128
82876	81148	70	31824	31610	70	1178	1053	6	1506	1602	14	2846	2815	26	217945	205927	79	3.03344
201281	157573	91	59676	45891	88	2666	2142	24	3369	2646	32	7503	5910	43	580687	458625	98	3.03344
101781	96392	75	37396	35112	73	1311	1276	13	1566	1590	15	3615	3526	29	257746	242095	80	3.03344
85673	85610	70	30876	31594	60	1174	1154	9	1601	1476	15	3307	3240	28	229989	226143	77	3.03344
139773	120087	85	35645	30377	78	1889	1773	18	1831	1739	20	4327	3932	33	311347	274228	87	3.03452
112699	102950	78	39222	34757	76	1510	1286	13	1934	1833	20	4597	3997	33	327210	277037	87	3.03452
176632	152806	83	42474	35863	83	2718	2173	25	3016	2495	29	6751	5782	39	503900	417399	91	3.03668
211568	153932	98	67417	47789	88	2964	2210	27	3284	2265	31	7211	5407	44	568044	418593	98	3.03776
101384	99113	77	37518	36903	72	1562	1464	13	1954	1758	18	3794	3349	29	277823	270561	81	3.03776
80820	80238	71	21864	21881	50	1187	1366	11	1119	1330	11	2933	2836	26	210266	206306	78	3.03883
91002	90942	81	18479	19412	43	1279	1210	11	1309	1083	8	3470	3396	27	248217	245783	77	3.03991
66448	66693	85	28632	28642	69	916	1055	5	1129	1124	9	2380	2407	21	176890	176527	80	3.04099
159563	131378	85	50514	41737	82	2214	1868	22	2825	2068	25	5382	4247	37	357789	294143	91	3.04315
120912	116655	77	39262	37030	75	1706	1470	16	1912	1908	19	4302	4159	31	298530	279069	86	3.04962
90267	88055	78	28732	28591	70	1226	1013	3	1412	1386	14	2882	2996	26	232928	217898	83	3.05178
62437	62736	69	12746	12993	39	824	639	0	1031	808	0	2202	2132	20	165395	160952	77	3.05286
152392	124792	85	50764	41529	82	1846	1626	19	2460	1785	26	5922	4721	39	398172	321563	94	3.05394
113450	97928	85	42339	36913	77	1812	1439	19	1684	1577	16	3919	3211	32	263047	229005	95	3.05394
109035	96345	78	39717	34371	77	1558	1253	12	1760	1375	19	3896	3484	32	290751	254675	85	3.05502
119037	100947	81	45515	38275	78	1606	1443	14	1947	1617	21	4360	3642	33	329799	278538	87	3.05502
102731	103585	72	36119	36156	72	1195	1268	11	1613	1349	15	3535	3362	28	254487	236580	80	3.05502
130564	108637	84	44164	36639	81	2504	2001	21	2068	1757	23	5370	4453	37	373983	305028	91	3.05933
147808	130385	86	45565	40781	80	1948	2009	19	2351	1947	22	5093	4472	34	355403	312285	87	3.06041
184040	143326	90	69842	56026	88	2595	1890	25	2493	1904	25	5753	4296	40	389519	298875	99	3.06041
129966	109537	80	43519	36761	79	1839	1556	19	1929	1461	22	4663	4065	34	310210	260417	87	3.06149
125999	103558	84	41757	34419	79	2460	1870	25	2280	1675	21	5347	4280	38	341260	278072	88	3.06365
78690	79998	71	20237	20353	47	1071	1016	4	1442	1302	13	2830	2901	23	187196	181027	78	3.06688
57984	59647	60	21296	21576	48	1053	1054	6	1020	1138	8	1976	1848	19	151927	151931	74	3.06796
121762	112619	78	43053	38752	78	1436	1233	12	1944	1728	18	4036	3893	29	300755	268304	85	3.06904
65730	69357	68	17387	17449	44	1162	1133	7	1032	1043	4	2897	2991	25	201110	200203	77	3.07012
166976	140993	88	55418	46526	82	2258	2097	21	2477	1935	24	5688	4760	38	410611	343546	92	3.07443
165575	135892	88	56471	47095	84	2515	2038	25	3031	2252	27	5834	5003	38	426858	352978	94	3.07551
115603	101612	80	38129	32858	78	1443	1253	13	2040	1596	19	3849	3244	31	292395	254107	85	3.07767
92701	94018	72	40391	40153	71	1739	1598	16	1973	1667	21	3811	3771	29	281836	272520	80	3.07875
119907	112585	79	34614	32293	74	1601	1549	16	1891	1756	18	4249	4167	30	330737	307447	83	3.07875
77891	76578	76	22062	22646	48	847	775	0	980	891	0	2643	2711	24	205426	206901	78	3.07875
85559	85550	73	24274	24390	52	1349	1483	14	1609	1491	16	3518	3471	27	250913	246789	78	3.07875
189536	151828	87	55930	43473	86	2575	1962	25	2500	2166	24	5313	4179	38	424978	330387	102	3.07875
155339	132106	85	56085	47189	82	2031	1884	19	2339	1899	22	4827	3978	35	348013	292022	90	3.08091
87537	84342	75	18020	17899	45	1203	1297	11	1608	1591	15	3859	3861	28	240136	238790	79	3.08198
151143	117083	86	53318	41707	83	1749	1372	16	2418	2003	25	5478	4328	39	379245	295447	93	3.08522
90533	85116	79	30834	28244	74	1405	1160	11	1299	1271	13	3095	2895	27	232019	214300	82	3.08738
309271	243056	117	181569	149215	110	6686	5007	37	6799	5347	40	14418	11576	54	1.02123e+06	841447	115	3.08846
95256	95968	74	33114	32576	71	1345	1535	14	1714	1758	19	3531	3369	29	250492	234437	81	3.08954
123648	104207	82	41175	34908	80	1697	1333	17	2131	1789	24	4380	3710	33	332778	281062	90	3.09061
101073	96019	76	29740	28224	74	1544	1443	17	1490	1254	12	4065	3936	30	285204	269037	85	3.09277
106968	99315	78	34969	32297	74	1665	1761	16	1664	1651	18	4358	4049	30	309439	290999	84	3.09493
107891	104067	82	29383	28009	73	1774	1609	17	1615	1519	17	4403	4257	30	296242	289542	81	3.09493
214393	136006	101	77776	47594	93	2906	1827	31	3022	1820	34	7516	5012	48	526774	326910	102	3.09493
57907	58379	71	22767	22976	50	893	917	0	836	759	0	1732	1867	17	138475	139241	77	3.09817
99010	100229	73	25882	25862	65	1636	1688	15	1831	1782	18	3957	3822	30	281703	274321	81	3.10032
149499	125581	85	38805	30779	80	2010	1936	17	2522	2067	26	4988	4381	36	364281	310018	90	3.10248
107600	93457	79	41329	36858	77	1210	1184	10	1586	1252	14	3587	3123	29	255303	226542	84	3.10248
190219	162273	95	71698	61714	84	2480	2201	23	3396	2821	29	7046	5822	41	511301	426768	90	3.10356
89093	84404	80	28115	27832	67	1319	1269	11	1657	1575	17	3627	3399	28	239856	234643	79	3.10572
64090	65277	68	19929	20409	44	843	842	0	1092	1127	8	2137	2186	21	174041	171881	76	3.10572
131675	112598	86	50739	42369	80	1800	1748	18	2648	2080	26	5342	4361	36	392760	325338	88	3.1068
83319	84287	73	15249	15269	42	1368	1304	11	1375	1260	12	2899	2730	27	218728	213977	77	3.10895
150646	127828	82	44219	37052	79	2619	2124	24	2659	2047	25	5604	4582	38	396074	323105	90	3.11003
59064	59211	68	22297	22410	48	1004	891	0	1317	1156	8	2108	2189	21	146690	141442	76	3.11111
99156	98462	74	27001	26290	63	1718	1889	16	2222	2020	19	4197	3981	30	277351	266091	83	3.1165
265400	174428	99	86765	57273	95	3797	2317	35	4369	2880	38	9596	5918	51	712549	469980	108	3.1165
271038	180757	100	81006	52696	97	3683	2695	33	4390	2789	38	10338	7138	51	710763	473283	106	3.11758
146878	122348	83	49980	41005	80	2100	1590	23	2159	1832	21	4960	3989	36	354312	281962	90	3.11758
124734	106057	80	40039	34115	78	2247	1986	22	1963	1618	23	5377	4437	36	345983	292789	87	3.11758
137885	114343	97	39654	33387	79	1789	1366	18	2184	1845	23	4375	3470	35	304595	250465	89	3.11866
101055	97735	77	27634	25923	66	1431	1367	13	1639	1341	14	3265	3128	26	275367	258878	85	3.11974
87792	85312	73	39831	39612	72	1070	1177	9	1248	1324	12	3313	3221	27	236804	222302	81	3.11974
84169	83939	82	26389	26299	65	1436	1406	13	1134	1294	11	3083	2968	25	236858	226897	83	3.12298
260028	211650	104	121459	100611	94	6162	5149	36	7683	6534	41	16669	14084	58	1.04858e+06	976752	104	3.12298
181704	154522	86	49323	41837	81	2711	2226	24	2811	2496	26	6288	5295	39	487199	409079	90	3.12298
84353	83404	87	28097	28380	59	881	1122	7	1680	1694	18	3079	3179	26	254542	255209	80	3.12837
112321	106994	76	34302	31892	73	1787	1945	17	1769	1951	19	4247	4036	32	295940	281985	81	3.12945
82110	80276	89	32802	32650	71	1002	1110	6	1456	1203	13	2847	2845	24	221125	218121	80	3.13053
86426	86694	74	25608	25449	57	1160	1355	12	1419	1398	14	3258	3348	26	213365	203765	82	3.13269
97131	95350	82	24104	23897	56	1059	1293	11	1434	1422	13	3265	3180	28	259574	253227	80	3.13916
109714	98593	88	38959	36009	76	1684	1638	17	1699	1684	17	3993	3725	30	301562	267781	85	3.14024
188745	144833	96	65208	50715	88	2350	1809	24	2829	1843	29	6382	4870	40	456932	359005	96	3.14132
137377	114278	81	39061	31024	79	1763	1319	16	2225	1913	22	4617	3917	34	375186	313220	88	3.14239
113340	108360	76	35618	33450	73	1623	1451	15	1702	1460	15	4059	3685	30	291693	276822	82	3.14239
131468	110765	83	44069	36658	79	1558	1353	16	2038	1525	21	4376	3601	33	327346	267993	87	3.14347
65761	65970	71	23766	24103	53	1146	1143	8	1227	1151	9	2531	2549	22	182963	181480	77	3.14347
86822	84702	75	19018	19057	48	1191	1289	11	1405	1342	13	3113	3218	25	214299	208260	77	3.14455
230593	166571	93	71627	52796	90	3096	2306	29	3629	2769	33	8714	6181	47	608932	445680	98	3.14563
82459	84737	71	25577	25645	62	997	1137	9	1386	1424	12	3336	3263	27	219356	213682	80	3.1521
95800	94599	77	41279	41256	72	1142	1269	11	1711	1553	14	3373	3315	27	243855	235866	82	3.15534
126965	125182	75	41914	40756	74	2065	2069	20	2375	2227	23	5149	4905	33	390608	369501	84	3.15534
211192	171795	95	63590	53941	89	3020	2519	26	3451	3042	28	8751	7509	44	592209	505936	97	3.1575
88988	89965	74	22548	22380	51	1425	1190	9	1302	1376	12	2785	2645	25	237315	226922	78	3.1575
205759	163470	92	87856	72911	88	2620	2017	26	3315	2672	32	7505	6020	42	532991	423393	95	3.1575
116784	106899	80	43086	39254	76	1493	1300	12	1995	1725	19	4142	3939	31	317436	291670	82	3.1575
90695	89044	74	25236	25309	59	1160	1080	7	1750	1641	18	3759	3540	28	323654	310920	83	3.16181
124617	120879	81	41287	40559	74	1800	1707	17	1569	1662	17	3950	3702	30	305423	291341	81	3.16181
136679	113048	91	48451	40105	80	1808	1661	18	2368	2011	25	5029	3917	36	357535	294146	87	3.16289
72470	72913	73	20082	19922	48	1230	1429	13	1386	1271	12	2659	2609	23	198585	185764	77	3.16397
89425	89858	73	24002	23906	50	1268	1306	13	1440	1422	13	3522	3403	28	233278	226976	80	3.16505
87895	85740	78	18861	18838	45	1296	1408	14	1382	1439	14	3205	3109	26	252695	243405	80	3.16505
86609	85623	73	26909	26941	63	1249	1142	10	1744	1488	17	3111	2985	27	249974	239992	79	3.16721
79787	77188	76	30533	28893	71	749	922	0	1236	1036	6	3033	2984	25	228948	218962	80	3.16828
129912	111045	81	45452	39633	79	2025	1659	20	1797	1713	19	4231	3916	31	320270	276145	87	3.17044
120536	110344	79	36978	33911	75	1653	1659	16	2245	2021	23	4760	4378	33	349874	317377	84	3.17044
99419	90216	79	32353	28680	75	1355	998	0	1234	1130	9	3843	3745	30	276751	259470	85	3.17476
282874	191220	107	100299	69740	99	4061	2608	34	5043	3402	38	11269	7513	54	819551	551320	107	3.17476
89062	88948	73	35433	35533	71	1415	1470	14	1760	1477	16	3330	3410	25	235480	230825	79	3.17584
107761	100815	82	43146	40627	74	1552	1607	18	1515	1452	15	3797	3511	30	296990	281628	83	3.17691
220035	154244	98	62995	43739	91	2849	2100	28	3685	2447	35	8185	5711	47	574590	413426	100	3.17691
213769	160414	91	64499	47638	88	2728	2021	26	3467	2491	32	7054	5262	43	526774	392385	97	3.17907
77091	78323	74	17664	18064	43	1040	1094	6	1430	1269	11	2514	2597	23	200610	196841	76	3.17907
82292	83577	71	20128	20188	46	1000	1041	5	1285	1302	12	3209	3147	25	231070	229730	79	3.17907
151738	120915	85	51762	40959	82	2320	1812	22	2483	2121	24	5431	4186	39	381971	296321	92	3.18015
164116	131646	90	57115	46329	82	2195	1897	22	2469	1962	21	5116	3877	38	416938	330350	92	3.18015
62673	65237	57	23798	23990	53	999	828	0	921	980	0	2231	2348	21	166293	157128	76	3.18231
66488	66002	71	24499	24596	56	930	944	0	821	829	0	2617	2447	23	182990	183498	80	3.18231
106185	100122	79	31381	28625	75	1410	1359	12	1838	1661	21	3527	3217	30	262942	239122	83	3.18339
182135	158551	85	76394	66643	83	2524	2232	23	3423	3029	29	6897	5735	40	472578	412012	91	3.18554
79326	79921	73	28775	28646	66	1388	1358	14	1364	1460	12	3015	3133	26	244600	240427	78	3.18554
127264	113120	81	48311	41458	78	1413	1370	14	1742	1459	18	3994	3434	31	306818	266646	88	3.18662
62528	65486	69	25371	25734	56	1047	1072	6	1355	1104	10	2377	2364	22	173747	170354	75	3.18986
162965	135822	95	58834	48754	83	2173	1792	21	2524	1861	25	5799	4664	38	415539	339063	90	3.19202
80826	79798	74	25522	25200	56	1230	1227	10	1631	1543	16	3443	3429	28	223422	217540	80	3.19525
72712	75366	71	20718	20710	48	875	942	0	1066	1012	4	2868	2858	25	204417	196758	78	3.19849
144001	125443	86	56942	48776	81	1845	1821	19	2157	1613	25	4584	4046	33	358801	306532	92	3.20065
90294	89814	76	31143	30633	68	962	1123	8	1365	1205	11	3008	3005	25	214540	203480	78	3.20065
123472	101709	98	33493	27259	80	1875	1571	19	2131	1587	24	4669	3888	35	349500	287858	85	3.2028
142345	113893	97	54583	44702	83	1950	1748	18	2641	1861	23	5520	4348	39	384360	308036	90	3.20496
148763	129473	85	44062	36882	82	1693	1475	16	2103	1941	21	4611	4054	33	363295	316774	92	3.20604
88049	86472	76	28296	27959	67	1299	1333	13	1521	1548	14	3196	3046	26	247805	241723	82	3.20928
75572	74365	73	20177	20461	48	760	899	0	1081	1267	11	2474	2319	22	201969	198274	76	3.20928
96412	93674	76	34403	33687	72	1671	1579	17	1892	1857	19	4361	4191	32	329159	300582	83	3.21143
111165	107693	77	33662	31034	75	1514	1451	14	2210	1777	21	3975	3784	30	291242	274143	82	3.21143
93238	93036	75	29552	29967	70	967	1134	9	1656	1574	17	3095	3156	25	229753	224869	79	3.21143
81913	83909	73	28468	28655	69	1506	1476	14	962	1091	7	3198	3141	25	227289	222507	79	3.21251
82491	82449	72	27429	27029	64	1124	1170	9	1213	1386	11	3246	3362	26	236297	224061	78	3.21359
91950	88822	75	22248	22275	53	1141	1100	8	1467	1581	15	3153	2934	27	217225	209950	80	3.21359
186240	143351	92	57344	44385	86	2285	1699	23	2852	2226	28	5635	4450	38	440233	346036	96	3.21359
110211	98615	80	36545	31893	75	1468	1315	14	2006	1814	19	4723	4235	34	343615	300883	85	3.21359
245955	176787	92	82577	58751	90	3632	2861	30	4831	3321	39	10413	7387	50	782178	548150	100	3.21467
206477	158774	91	62810	49780	88	2839	2282	25	3540	2646	31	7813	5978	44	583442	440720	100	3.21899
132689	109326	82	43948	36277	80	1734	1321	16	2390	1580	26	4494	3720	36	347609	285760	90	3.22222
144664	112941	91	49103	38773	82	2137	1464	22	2348	1770	24	4575	3811	34	339137	264468	93	3.2233
136718	116481	83	46311	38332	81	1839	1144	14	2115	1929	20	5117	4096	36	376669	312723	89	3.22438
165502	133063	84	48946	39038	81	2168	1746	22	2701	2190	28	6035	4714	41	422298	328948	94	3.22438
279371	215855	100	119524	94642	98	4748	3749	34	5271	3924	38	11724	9231	50	811831	664871	105	3.22762
92232	94009	73	27455	27810	54	1937	1856	19	1597	1371	14	3269	3284	26	246552	243636	78	3.22762
84126	83146	73	33256	33137	70	778	863	0	1307	1213	12	2593	2597	24	273567	270907	78	3.22869
133146	111279	83	49854	41460	79	1990	1507	21	2229	1710	24	4854	4127	35	343383	296530	87	3.23193
101392	97740	84	37965	36973	73	1519	1507	15	1752	1595	16	3446	3276	27	229888	222209	81	3.23193
98423	99855	72	28906	29042	62	1371	1578	14	1650	1915	18	3941	3845	30	278471	270348	79	3.23301
170152	139550	94	47271	39036	82	2198	1806	23	2560	2173	25	5897	4642	39	416367	341231	92	3.23517
125340	115926	78	41370	37520	76	1700	1435	15	2195	1928	20	4952	4305	35	344751	313346	86	3.23517
146399	129945	86	73725	65572	81	2104	1836	20	2566	2085	26	5290	4470	37	384919	341054	89	3.23625
110470	109718	75	41432	41296	72	1815	1751	17	1823	1940	18	4150	4166	29	305328	291493	83	3.23625
121691	117822	79	46628	45758	75	1814	1845	18	1774	1864	19	3951	3726	30	288980	278290	82	3.23625
164579	135072	87	60216	48338	82	2658	2061	25	2300	1892	24	5603	4442	38	393400	316528	90	3.23625
51539	54283	66	16370	16815	41	824	865	0	984	1103	7	2014	2021	20	149996	146147	72	3.23732
70351	74039	68	15146	15491	40	1375	1062	6	1367	1438	13	3049	2946	26	218741	223067	74	3.23732
121018	110541	84	49647	45978	77	2159	1669	19	2135	1998	22	5118	4782	34	357540	336050	86	3.2384
82735	80728	73	23870	23842	52	1108	1373	10	1565	1640	16	3549	3453	27	247729	241761	78	3.2384
84628	85267	73	23584	23259	53	1262	1226	11	1710	1447	16	3366	3392	27	242139	233569	82	3.24056
122735	105333	83	48396	41221	80	1767	1588	17	1957	1594	18	4007	3629	30	338548	289375	89	3.24164
147562	142828	79	55614	54081	77	2245	2218	21	2682	2599	25	7094	6664	38	468274	456034	86	3.24272
88149	88928	72	27639	27468	65	1547	1422	14	1625	1590	16	3748	3781	28	273018	264607	80	3.2438
137396	120674	82	48511	42248	79	1973	1632	19	2285	2000	24	4901	4288	34	327375	285437	87	3.2438
187661	142257	91	64669	48959	88	2245	1410	22	2774	2086	28	5893	4688	40	468914	349276	96	3.24488
100057	99734	76	23402	23253	55	1369	1427	13	1678	1853	19	4074	3941	29	327893	304844	81	3.24703
98625	94945	82	31734	31635	71	1422	1707	14	1609	1483	18	3465	3475	28	249650	244147	82	3.24919
84639	83929	72	23356	23303	51	1370	1367	12	1343	1387	14	2985	2883	26	233193	236253	80	3.24919
312213	215830	114	125141	85573	112	4368	2881	35	4509	3268	37	11595	7894	51	821220	572887	120	3.25027
180039	159171	84	68592	60882	81	2070	1905	20	3032	2762	25	6438	5741	37	469174	416543	88	3.25027
56186	57069	76	20175	20575	49	643	770	0	931	815	0	1566	1518	15	124768	122972	76	3.25351
104687	101085	89	28308	27656	66	1470	1674	14	1710	1651	18	3680	3454	29	274963	267803	83	3.25458
80003	79183	73	19974	20100	45	918	958	0	1602	1373	13	2721	2865	24	226927	222802	78	3.25458
119127	113552	83	32936	31753	73	1520	1727	16	1605	1828	16	4481	4199	33	320463	310435	85	3.25674
128975	116983	81	43989	39678	77	1844	1458	17	1986	1906	19	4842	4449	32	340070	309860	86	3.2589
84490	85602	71	21880	22173	49	1402	1395	13	1131	1136	10	3145	3025	25	217722	218196	78	3.26106
74734	74064	73	25120	25384	55	1070	987	0	1451	1437	14	2714	2774	24	204050	197697	78	3.26106
165072	134133	88	56623	46586	83	2607	2191	22	2572	1940	26	5424	4493	38	419383	335226	92	3.26214
145773	125173	82	48687	40840	81	1882	1449	17	2282	1890	22	5289	4528	36	357963	296975	93	3.26214
107452	103816	76	36204	35246	73	1606	1676	16	1971	1931	21	4721	4647	31	356033	348181	83	3.26321
330395	248974	108	196738	153562	105	7275	5590	39	8505	7093	43	19094	15725	63	1.04858e+06	1.02792e+06	112	3.26321
105441	99508	75	45578	42878	74	1965	1767	21	2128	1830	21	4171	3898	31	318295	292633	82	3.26321
260938	185248	111	99932	72802	98	3778	2513	32	4779	3171	38	9840	7092	49	695334	503146	106	3.26537
82326	84971	78	28145	28644	57	1656	1325	14	1502	1415	14	3031	2982	25	230535	223314	79	3.26537
83828	83484	73	22836	22641	55	1321	1253	11	1481	1471	13	3027	3187	25	237632	235168	79	3.26645
132908	120881	81	45514	40646	79	1556	1599	15	2105	1918	22	4831	4389	33	332963	302246	85	3.26645
88426	86789	75	23078	23093	53	1484	1536	15	1703	1720	16	3080	2950	26	251650	242403	82	3.26753
125845	117146	80	42629	39122	78	1538	1539	15	1747	1566	17	4301	4144	31	316940	288896	85	3.26969
105588	91839	78	30453	25904	71	1699	1326	15	1799	1399	19	4242	3574	33	269989	221866	84	3.26969
147004	118483	97	52054	42399	82	2342	1902	24	2544	2020	24	5408	4436	38	370930	292168	91	3.27184
125302	109365	79	41527	34915	79	1715	1652	17	2155	1916	21	4890	4070	36	336693	290118	86	3.27292
132026	111637	89	42508	35205	80	2116	1817	21	1967	1573	20	4969	4084	35	326151	271582	88	3.27616
88461	85564	76	28570	28165	71	1446	1361	15	1506	1469	15	2917	2931	25	207921	192684	79	3.27724
95754	89827	91	35317	33717	74	1239	1299	11	1740	1374	13	3042	2767	26	201507	180604	91	3.27724
165949	136179	95	45889	36406	83	2893	2419	25	2873	2465	27	6385	5350	39	471430	387525	90	3.28047
81908	83858	72	18504	18736	44	1411	1446	12	1401	1354	13	3305	3315	26	251061	246175	78	3.28047
110467	103802	91	35434	32226	75	1880	1735	17	2000	1853	21	4721	4106	33	345409	308437	92	3.28047
95350	91929	89	21563	21206	51	1630	1643	16	1499	1641	15	3677	3362	29	253191	245200	79	3.28371
106362	98332	80	35368	32114	75	1499	1276	16	2001	1815	20	3862	3642	30	282389	253005	84	3.28479
86389	85973	74	34089	33838	70	1006	1230	9	1701	1502	17	3458	3619	26	231929	219768	79	3.28587
242760	183876	94	69894	53693	91	3502	2430	30	3894	3039	35	9171	7247	44	660312	502578	101	3.28587
98259	98245	76	29410	30005	61	2174	2188	19	2059	1939	20	3899	3834	29	267886	267757	80	3.28587
63778	65311	70	22192	22490	52	649	750	0	1238	1019	3	2080	2034	21	155226	153979	79	3.28803
86082	85532	74	27485	27739	65	1224	1265	11	1159	1210	10	2879	2845	25	210410	206683	80	3.29018
74299	73853	71	18422	18720	44	1232	1357	11	1183	1126	8	2660	2640	24	190485	181897	80	3.29126
88967	86300	75	27154	27128	64	1468	1542	14	2024	1954	18	3177	3244	26	253019	241821	84	3.2945
91247	89152	76	20265	19114	69	1452	1496	14	1490	1608	15	3621	3714	27	256313	250313	79	3.29773
70941	73329	70	23997	24280	49	1254	1280	11	1589	1491	14	2916	2945	26	221926	217013	76	3.29773
146255	115540	92	146223	83888	93	2905	2420	23	3375	2452	30	5759	5326	35	417695	357998	91	3.30205
257386	167307	96	80068	52549	95	3427	2075	31	4336	2640	38	8942	5717	49	706138	475854	105	3.30205
107859	91180	86	39036	33306	78	1660	1580	17	1588	1412	15	3865	3502	29	308904	263534	87	3.30313
102584	97253	80	31772	29594	76	1356	1375	13	1451	1510	15	3168	2873	26	239896	222142	92	3.30313
95310	91453	73	36131	33978	74	1590	1783	16	1830	1718	19	3813	3480	29	266847	256249	81	3.30421
86216	84696	76	19319	19522	46	1220	1254	11	1073	1200	9	2889	2897	26	201445	196330	81	3.30744
79008	78755	82	19736	19644	47	741	895	0	1450	1147	10	2743	2630	25	225228	220431	79	3.30852
108457	104638	75	33832	32673	73	1464	1379	15	1493	1393	15	3153	3063	26	254647	241240	81	3.31176
82947	81051	88	18897	17636	55	1451	1459	14	1468	1694	16	3359	3155	27	257851	238077	88	3.31176
97171	92317	76	33767	32412	73	1284	1350	14	1363	1333	12	3516	3680	27	260539	246353	83	3.31284
98755	96246	76	34762	34206	72	1584	1560	15	1584	1537	18	3830	3927	28	277877	269715	81	3.31284
126236	108805	82	35494	30438	78	1933	1640	16	1997	1695	20	4653	3880	35	349516	293133	87	3.31284
89515	87323	88	24008	23872	55	1201	1027	5	1476	1468	15	2929	2829	26	221114	208185	80	3.31392
[truncated: 7,612 more rows]
