# Supplementary material for: Phenotypic heterogeneity follows a growth-viability tradeoff in response to amino acid identity
Source: Nat Commun. 2024 Aug 2;15:6515. doi: 10.1038/s41467-024-50602-8 (PMC11297284; doi:10.1038/s41467-024-50602-8)
Supplement: Supplementary file 6 — Source Data [file 41467_2024_50602_MOESM6_ESM.zip › source_data/fig6cde/2050_H2_FBPs1_NREPPRO.csv]

FSC-A	FSC-H	FSC-W	SSC-A	SSC-H	SSC-W	BL1-A	BL1-H	BL1-W	VL1-A	VL1-H	VL1-W	VL2-A	VL2-H	VL2-W	YL2-A	YL2-H	YL2-W	Time
192979	114708	109	126963	74317	109	46323	25544	106	34	149	0	-32	63	0	78	311	0	0.00800848
137622	91387	96	90720	60761	96	27166	18386	78	100	144	0	-19	81	0	51	845	0	0.016017
68550	46251	87	44572	31203	84	24440	17100	68	-28	109	0	-42	67	0	-22	586	0	0.0180191
161819	101896	101	146132	96750	102	52683	33581	97	-198	33	0	55	99	0	139	620	0	0.0200212
140729	93820	93	57659	39129	92	34087	22513	89	-34	55	0	-74	45	0	-151	296	0	0.0240254
23026	17705	49	25436	18558	72	7894	5743	43	230	151	0	34	80	0	253	386	0	0.0320339
62287	44012	88	37112	26417	81	16562	11510	55	-150	15	0	86	81	0	1278	955	0	0.0420445
127440	88312	97	39335	27376	88	23077	15361	71	-40	78	0	7	60	0	13	302	0	0.050053
54051	39421	74	31423	22434	80	17914	13305	56	-15	96	0	-19	29	0	-1144	0	0	0.050053
87491	54924	92	67989	41400	90	29831	19004	86	-51	72	0	-21	47	0	25	572	0	0.0530562
240433	133907	121	177687	103109	115	65713	37394	110	-126	71	0	-117	20	0	-209	353	0	0.0540572
133262	92557	97	67796	46080	92	31390	21036	89	-143	44	0	52	76	0	41519	15053	106	0.0540572
103518	69901	96	66156	44271	91	27454	17212	81	-25	53	0	-19	43	0	-567	135	0	0.0570604
95816	66828	94	53223	37377	87	25826	18025	70	-185	58	0	147	72	0	-602	68	0	0.0590625
45284	30460	77	40740	28555	80	15027	10606	55	-21	81	0	-44	46	0	851	564	0	0.0640678
73117	52950	87	63241	45787	84	8925	5981	45	1	88	0	-14	56	0	-2210	360	0	0.0640678
17702	15763	44	22271	15892	65	9307	6401	47	-69	46	0	13	51	0	-26	244	0	0.0700742
37167	26765	78	36110	26133	76	11356	8074	48	84	74	0	61	70	0	63	454	0	0.0750795
32016	21735	77	39356	28916	75	7927	5647	44	-122	86	0	46	52	0	403	643	0	0.0800848
100565	70199	90	52645	37181	87	28260	19108	74	81	128	0	17	78	0	-321	262	0	0.083088
169168	114795	98	170801	118124	99	41522	28039	92	-88	105	0	86	96	0	-574	205	0	0.084089
188983	103025	124	108892	59785	109	56259	31622	107	-30	95	0	-27	46	0	-118	691	0	0.0880933
141316	94771	98	99336	65601	95	39659	26603	91	-233	68	0	-48	86	0	-576	121	0	0.0920975
51870	34662	84	43628	30856	81	16996	12107	55	10	82	0	42	51	0	312	502	0	0.0951007
175782	104918	105	141880	86172	106	48324	28896	101	-3	138	0	-155	89	0	-1831	72	0	0.0951007
63567	45048	92	40624	29350	80	13552	9235	52	94	145	0	12	43	0	-2388	0	0	0.0961017
70275	49485	95	59349	42487	84	18296	13104	55	-151	98	0	85	64	0	-20	429	0	0.105111
140928	91169	100	92286	62932	96	30657	19739	80	-83	122	0	14	74	0	439	665	0	0.106112
108102	74609	96	47903	33140	87	32820	22110	86	-35	59	0	44	78	0	-3485	0	0	0.106112
207926	113076	112	148526	86733	112	59820	33004	108	-75	158	0	-66	40	0	-8563	0	0	0.106112
84066	59136	85	49134	34768	86	25964	18272	75	-5	94	0	82	103	0	-78	879	0	0.108114
174965	100421	104	132916	80087	106	36411	20866	98	-12	80	0	107	70	0	476	693	0	0.112119
83783	56295	93	54528	38258	86	24686	16907	68	-24	66	0	11	57	0	-923	55	0	0.114121
121697	83649	100	54177	37689	89	28057	19367	75	75	117	0	110	75	0	-2246	0	0	0.114121
190296	112093	106	135824	80758	106	48460	28619	100	-157	74	0	20	32	0	-168	367	0	0.119126
99690	61621	98	75595	46632	95	26448	15975	74	26	87	0	-38	35	0	-8116	0	0	0.122129
56830	40335	81	34561	25207	79	7190	5013	42	-57	38	0	87	84	0	-262	202	0	0.125132
192551	109814	111	146622	85844	106	77915	45464	104	35	103	0	84	117	0	-714	55	0	0.126134
49799	36192	77	25716	19363	64	15114	11062	51	-82	78	0	-64	49	0	-11984	0	0	0.126134
32742	23220	74	25977	19347	66	6550	4978	39	14	111	0	50	85	0	-7425	0	0	0.126134
55630	41382	79	27523	19742	72	18630	13445	61	165	104	0	75	103	0	103	416	0	0.131139
49385	36720	77	35368	25593	79	16030	10809	61	-58	82	0	22	110	0	-538	299	0	0.142151
42428	28546	84	38328	26838	79	14238	9868	56	21	82	0	143	111	0	36	603	0	0.152161
253222	132334	118	166270	85384	116	58851	31478	111	-196	94	0	-36	78	0	-808	32	0	0.162172
28386	22132	63	24386	17932	68	11149	8033	50	-9	71	0	33	36	0	-463	446	0	0.167177
136909	86393	104	97746	60144	97	31894	20513	90	49	91	0	14	79	0	635	597	0	0.169179
124602	86630	93	67934	47065	91	33053	22021	88	-2	100	0	-102	45	0	-289	517	0	0.171181
165185	103376	100	222107	145402	101	60426	38153	96	-61	108	0	47	68	0	-5513	0	0	0.174184
139143	81923	103	91512	52818	102	33780	18715	96	-103	45	0	71	68	0	625	576	0	0.177188
126816	84484	95	85826	58708	93	27353	17594	78	25	151	0	-87	34	0	173	351	0	0.183194
161899	99279	100	118267	73160	101	43610	25614	98	-65	98	0	-3	65	0	810	531	0	0.191202
295343	152590	131	173399	90595	122	84223	44518	120	328	128	0	72	62	0	-312	639	0	0.193205
198430	114419	112	141152	81516	106	60367	34621	103	-46	45	0	-38	70	0	-11098	0	0	0.193205
47295	33967	72	33733	25152	74	13199	9811	50	-48	148	0	-101	19	0	-14504	0	0	0.193205
58794	41364	86	43112	30777	81	14742	10395	53	-140	12	0	-67	26	0	-196	119	0	0.201213
122528	83533	99	60113	42058	88	32618	23823	85	-136	65	0	110	96	0	432	805	0	0.204216
32753	23224	74	34321	24802	77	10094	7269	48	87	113	0	-29	62	0	-490	185	0	0.206218
85488	58661	89	45474	32884	86	22209	15695	65	104	110	0	29	77	0	428	560	0	0.209222
97570	68385	87	57759	40808	86	24119	16471	66	80	141	0	-38	44	0	-3289	0	0	0.209222
123144	86094	92	90482	63578	92	41902	29624	87	-90	111	0	-70	52	0	-428	183	0	0.211224
33817	24308	71	51298	37310	78	13180	9791	52	149	90	0	48	130	0	-842	0	0	0.212225
175605	105904	118	113215	67086	119	41913	25457	102	-171	48	0	11	168	0	-821	466	0	0.212225
95505	67969	88	52542	36553	86	29695	20314	77	69	163	0	3	79	0	-248	192	0	0.216229
141773	87987	97	133687	79832	98	44481	26913	95	-34	114	0	-52	61	0	-772	0	0	0.224237
163879	109375	105	108687	75086	96	41852	28800	92	21	85	0	69	67	0	-6952	0	0	0.225238
87155	59824	92	58785	42070	87	18167	13561	60	3	131	0	121	110	0	203	516	0	0.232246
157312	94719	99	120986	73037	103	43758	25978	97	-23	156	0	7	75	0	-651	132	0	0.233247
131568	89766	106	56988	40877	89	30953	21695	86	60	129	0	-38	41	0	-459	230	0	0.235249
50774	36340	79	28356	20953	77	13397	9734	51	39	124	0	-49	81	0	-600	122	0	0.241255
134820	92682	103	101926	70974	92	38799	26943	88	48	88	0	-8	83	0	-56	461	0	0.243258
112137	78016	91	71430	49941	89	30110	20469	85	-141	62	0	-45	33	0	-571	466	0	0.246261
134208	92252	102	61845	43594	89	35427	24583	87	6	95	0	69	64	0	-4218	0	0	0.246261
287896	130745	128	244802	120584	125	82365	37762	123	-72	77	0	152	79	0	-6667	0	0	0.246261
258183	139264	128	231061	127205	120	88279	49064	117	139	131	0	-10	65	0	-2047	0	0	0.247262
164472	98786	107	98281	58310	101	45912	27904	98	46	82	0	29	66	0	-437	211	0	0.252267
141247	84801	112	85681	52206	99	40979	25208	97	159	154	0	-44	41	0	-281	273	0	0.25527
105768	73637	101	63927	44514	88	34270	23631	86	1	115	0	81	88	0	966	668	0	0.257272
50044	37206	81	23007	16715	67	14247	10687	51	98	127	0	-33	42	0	532	446	0	0.259275
170793	103193	111	119112	70971	104	42646	24370	99	-10	120	0	68	62	0	721	368	0	0.263279
54065	39305	82	47150	34167	82	13890	10085	51	-110	30	0	85	87	0	-386	72	0	0.272288
194075	111747	114	163922	94568	108	58104	33886	102	112	123	0	-73	48	0	-20	498	0	0.275291
39479	28303	69	26860	19698	76	12995	9589	50	-107	67	0	-18	105	0	-1444	0	0	0.276293
19382	14402	59	18141	13381	58	5499	3905	37	70	97	0	73	70	0	128	638	0	0.296314
63878	45203	83	43093	31361	82	21134	14985	62	-64	104	0	-76	42	0	-174	206	0	0.298316
124295	87056	94	84719	59428	91	30344	21035	79	10	154	0	43	74	0	-726	87	0	0.31133
72783	51404	84	45460	32459	83	20426	14946	61	-226	38	0	104	82	0	-312	320	0	0.315334
183203	109423	105	144224	86688	105	49533	30111	99	37	93	0	-91	74	0	367	777	0	0.318337
29016	21643	75	22880	17200	67	10343	7592	49	23	129	0	38	88	0	-604	148	0	0.319338
138272	88922	95	71048	45029	94	38578	24981	93	-13	93	0	-147	52	0	355	805	0	0.323342
36155	27403	58	27121	19992	74	9565	7184	45	-75	44	0	43	91	0	-493	349	0	0.324343
127246	88242	99	86242	59767	94	26433	18375	78	43	142	0	21	58	0	-627	99	0	0.325344
86476	62325	85	58990	42617	85	22282	15896	63	215	112	0	-171	11	0	-525	329	0	0.326346
80643	58361	87	37911	27434	83	9681	7079	46	-81	63	0	1	86	0	-571	258	0	0.327347
137358	92745	102	64564	45480	91	28715	19477	88	-103	170	0	-12	51	0	-1020	62	0	0.328348
196433	108110	109	133297	74463	109	46718	26508	104	-102	200	0	-47	69	0	-10101	0	0	0.328348
46596	32844	77	30915	22445	78	14773	9849	54	203	134	0	-9	104	0	-202	316	0	0.331351
127783	88333	92	74980	49510	90	39892	27377	88	38	90	0	-22	66	0	-418	214	0	0.333353
42043	29773	78	27068	19969	75	11038	7816	49	-49	60	0	11	62	0	238	412	0	0.335355
74520	53152	96	33993	24950	81	22926	16122	65	-49	84	0	93	65	0	432	783	0	0.345366
142476	100521	93	66335	47110	90	36214	25026	89	12	88	0	-49	67	0	-660	164	0	0.345366
129789	79582	99	79583	47742	99	38807	23082	96	10	108	0	-75	34	0	304	499	0	0.348369
132627	85229	97	63279	40059	96	38727	25014	93	-35	44	0	28	44	0	187	564	0	0.350371
185904	115936	109	121802	80790	108	55691	35490	104	224	185	0	-95	66	0	-15	374	0	0.352373
86021	62162	88	54218	38887	85	24706	17907	68	-226	71	0	-51	47	0	-43	186	0	0.355376
275225	154879	112	142825	78611	114	72424	41028	109	-240	85	0	33	54	0	264	821	0	0.358379
242018	129388	114	129421	68532	112	57809	31638	108	-164	77	0	-28	74	0	-1712	0	0	0.359381
39162	30087	71	18278	13681	57	11799	8849	47	8	78	0	-66	26	0	-306	217	0	0.364386
239860	135811	116	143010	81412	112	59606	34761	109	7	131	0	81	72	0	-445	654	0	0.365387
148603	95449	101	98096	61797	101	38113	24040	96	66	130	0	-19	97	0	829	860	0	0.36839
153377	99111	106	107884	71693	98	36451	24516	93	-20	76	0	9	40	0	-458	148	0	0.375397
49636	36422	82	16309	12197	55	13915	10417	50	-149	43	0	15	42	0	-233	298	0	0.378401
85648	61467	91	49214	35513	86	23696	16761	67	77	94	0	-74	23	0	-676	128	0	0.379402
164807	107499	100	98619	63263	99	49138	30562	96	-88	87	0	-131	22	0	45	1026	2	0.380403
43755	32196	79	45156	32673	78	14818	10446	55	-89	130	0	-47	51	0	-1533	215	0	0.381404
251736	134310	116	205630	116781	114	73928	39700	108	-335	84	0	21	45	0	-435	342	0	0.385408
95097	67566	88	56546	40706	86	34255	24225	86	-112	48	0	-99	69	0	388	416	0	0.401425
105433	74404	89	65954	46986	87	23182	16054	64	194	146	0	-136	30	0	77	459	0	0.404428
148580	94037	103	116036	73107	100	42961	25681	95	-64	68	0	91	64	0	-3005	0	0	0.405429
111571	68979	101	82955	52128	94	34320	21395	92	48	93	0	-149	31	0	386	645	0	0.407431
43705	32655	76	25403	18738	69	16198	12035	54	186	172	0	13	74	0	-626	0	0	0.418443
107155	75449	90	78710	56532	90	31061	21430	85	8	63	0	110	67	0	-133	345	0	0.423448
41117	29986	69	29241	21794	76	12695	8977	49	147	193	0	-35	69	0	324	440	0	0.429455
62987	44221	84	38545	27956	82	15958	11942	55	136	124	0	-3	63	0	463	552	0	0.437463
69670	49715	86	41912	30655	82	12000	8409	48	46	84	0	87	114	0	-338	98	0	0.442468
39141	28383	74	16938	12693	54	12230	9103	52	-170	30	0	-2	60	0	116	613	0	0.444471
248732	132078	116	159985	89313	114	71424	36560	112	171	159	0	62	94	0	-1283	113	0	0.444471
62120	44305	84	31154	23024	80	11303	7943	48	-158	26	0	46	47	0	221	348	0	0.448475
20490	15503	57	22451	16813	61	8187	6193	44	-42	51	0	25	66	0	-165	232	0	0.46249
68523	48651	82	42427	31215	81	19773	14418	58	116	116	0	-62	52	0	-1396	0	0	0.46249
210002	113256	115	221820	128739	113	58065	31359	107	-76	97	0	-40	29	0	-377	125	0	0.466494
110478	73101	94	92174	60128	94	37122	23127	90	42	106	0	-8	106	0	-111	199	0	0.470498
227469	128119	126	130099	73773	112	44706	25566	109	1	141	0	-67	55	0	-458	459	0	0.490519
139936	89844	99	79048	48927	96	36360	22439	93	-60	123	0	-87	40	0	835	593	0	0.493523
150787	94432	99	125163	78880	102	44132	25755	97	-98	80	0	107	86	0	1126	1297	9	0.497527
232460	120548	115	168573	89845	116	71761	38866	112	-152	105	0	57	69	0	-1297	79	0	0.498528
196357	122602	108	147156	95505	104	44350	27062	99	140	140	0	88	108	0	-1632	0	0	0.499529
109290	75133	92	72227	51552	89	25757	17592	72	-93	78	0	12	74	0	-687	107	0	0.501531
53791	40021	77	59988	44743	79	14578	10090	54	25	91	0	-66	39	0	-226	165	0	0.503533
42532	30121	78	30962	23129	76	12326	9082	52	-44	51	0	-31	112	0	457	684	0	0.507537
128429	92227	91	59977	42959	90	40033	28946	88	108	138	0	74	105	0	-161	269	0	0.510541
184206	110979	111	133357	80509	103	56883	33556	100	-221	57	0	-23	74	0	-488	380	0	0.513544
112688	71658	94	95873	61975	96	31783	20747	91	-10	119	0	27	56	0	425	345	0	0.516547
46936	34352	77	37537	27625	78	9262	6361	46	-28	103	0	29	56	0	-437	231	0	0.518549
74850	54954	86	41312	30461	81	18548	13133	60	-25	118	0	-94	78	0	-153	228	0	0.522553
190700	106819	111	111984	62059	107	55160	31247	104	6	112	0	-44	84	0	-9634	0	0	0.524555
105724	75177	92	62901	45362	87	34350	24165	85	24	110	0	73	76	0	37	422	0	0.526558
85593	61078	98	39733	29422	83	24752	17117	74	-133	88	0	-57	118	0	286	756	0	0.533565
18992	14643	64	14465	11312	51	4112	3355	32	45	97	0	41	93	0	181	458	0	0.539571
38123	27367	86	28416	21002	76	8493	6252	45	-149	114	0	-29	32	0	-72	447	0	0.541573
61122	44797	80	44066	32165	81	20381	14667	59	-44	45	0	42	57	0	531	1004	1	0.549582
192094	115643	105	152650	90064	103	57124	34010	99	-93	77	0	2	83	0	-3210	0	0	0.549582
62280	45292	83	35092	26096	80	23126	16965	63	-141	118	0	56	61	0	-228	438	0	0.556589
111497	78771	94	67518	49100	87	27321	20012	80	-11	82	0	24	69	0	-500	33	0	0.55759
122717	87022	102	99527	72040	89	35072	25198	84	46	120	0	63	97	0	-207	273	0	0.575609
112319	78955	92	68412	49671	90	24955	17263	64	260	318	0	-93	30	0	-143	505	0	0.577612
190988	115849	105	115861	71873	103	45997	29675	99	192	199	0	-9	70	0	-287	274	0	0.587622
170893	107377	114	103898	65628	99	31224	20441	81	-109	50	0	-34	50	0	-459	266	0	0.590625
39121	30695	65	30454	23050	77	14060	10491	51	-92	78	0	-84	18	0	852	562	0	0.593629
165302	103525	103	101024	62783	101	37744	22998	97	-45	106	0	-93	28	0	110	347	0	0.595631
121501	88047	93	73277	52770	89	40497	28535	87	12	161	0	-27	50	0	-4283	0	0	0.595631
129019	88375	94	104780	73838	93	33185	23668	87	135	157	0	-27	86	0	-585	142	0	0.597633
90050	62214	88	61410	41498	87	33842	22967	84	-25	135	0	56	137	0	-4831	0	0	0.597633
47221	33821	78	31246	23237	76	10643	8232	46	115	144	0	5	107	0	68	362	0	0.606642
283492	145068	131	240959	123933	125	87373	46152	122	77	165	0	-23	93	0	-991	142	0	0.607643
44476	32597	81	30910	22917	76	13070	9619	52	18	87	0	15	44	0	-474	443	0	0.609645
293099	136201	132	263776	132420	131	105698	49552	128	207	185	0	-157	61	0	109	533	0	0.612649
120161	83853	104	55694	40419	88	29334	21006	77	132	108	0	-42	51	0	369	505	0	0.615652
121965	85773	92	60024	43586	87	25623	18142	74	-156	59	0	-58	71	0	-1497	36	0	0.615652
58933	43149	81	46218	34143	80	23086	16831	64	9	89	0	-53	76	0	-5035	0	0	0.616653
216999	122750	116	127940	71382	107	49843	28574	103	88	131	0	-28	69	0	-2936	40	0	0.616653
173929	109589	100	125943	80018	100	45264	29009	95	112	124	0	-145	54	0	472	821	0	0.619656
43401	31536	87	33357	24995	76	14145	10697	53	-21	45	0	-5	48	0	-2029	0	0	0.620657
90846	64769	83	53972	39237	84	27216	19507	75	-22	100	0	39	49	0	144	447	0	0.624661
55225	39432	84	32401	24283	77	14680	10829	53	101	168	0	-52	40	0	204	542	0	0.627665
171659	103940	105	101205	62349	101	32638	19777	95	86	177	0	102	84	0	-190	370	0	0.630668
229937	129933	117	156210	90236	112	87828	50647	110	63	115	0	-75	80	0	513	502	0	0.643682
51333	38935	88	32718	25011	72	10934	8270	47	184	188	0	43	65	0	-7670	0	0	0.644683
66878	51038	78	53754	39961	82	18432	13790	57	31	122	0	-49	50	0	-122	170	0	0.653692
206820	115751	123	182081	103275	111	56870	32470	105	-19	123	0	-38	59	0	-363	139	0	0.6607
53189	40130	79	40154	30025	80	13003	10036	48	74	91	0	-81	35	0	-97	420	0	0.662702
63505	46597	88	50513	37461	81	22724	16874	66	163	137	0	0	123	0	368	719	0	0.665705
33965	25109	71	27557	20784	74	10945	8108	47	-137	33	0	26	75	0	64	593	0	0.671711
232838	129842	111	207389	122918	112	63186	34286	109	134	170	0	39	98	0	-782	46	0	0.672712
97740	72636	86	57265	42531	85	32240	23659	83	3	124	0	6	63	0	-220	304	0	0.677718
209648	118168	110	141537	82155	108	60128	34062	106	-62	68	0	158	104	0	-395	411	0	0.67972
125463	91698	89	60063	44087	88	35519	26486	86	-89	47	0	-65	59	0	34301	13306	103	0.67972
25193	21112	47	19207	14903	58	10531	8160	46	107	199	0	-22	77	0	62	304	0	0.682723
60253	43424	86	38572	28641	80	16256	11830	52	-99	114	0	54	73	0	-169	473	0	0.683724
62141	47326	78	43835	32403	80	16643	12485	56	10	42	0	-36	45	0	-102	488	0	0.685726
250032	128194	122	184860	97916	116	64906	33110	112	-176	34	0	167	97	0	407	814	0	0.688729
45040	32008	83	38158	28022	79	15224	11238	54	-145	99	0	-35	48	0	-164	474	0	0.691732
140807	98168	93	100893	71183	93	37797	25250	89	55	100	0	8	86	0	112	528	0	0.696738
199559	117514	111	138043	85667	106	49613	29768	100	142	145	0	4	92	0	-520	31	0	0.699741
128669	84652	97	96651	65192	95	41283	26297	92	-109	64	0	-52	53	0	-708	222	0	0.701743
159690	107764	110	99409	68474	95	40382	26538	92	-61	110	0	-50	71	0	-113	309	0	0.703745
46849	34839	69	36242	27013	79	9460	7064	44	-2	112	0	-115	60	0	33	509	0	0.70875
103303	70211	92	77344	55542	90	34214	24096	86	-41	70	0	32	79	0	-34	629	0	0.712755
138184	89082	96	90121	57762	96	37966	25120	94	-62	62	0	59	60	0	-2182	22	0	0.713756
41589	33597	67	14147	10933	50	13397	10241	47	-58	77	0	154	95	0	326	528	0	0.724767
27543	21953	52	28447	21489	72	9974	7576	46	-114	21	0	-80	14	0	-18	260	0	0.728772
107261	77939	92	80945	59615	87	29000	21209	76	186	205	0	53	55	0	532	484	0	0.730774
183054	108479	116	137021	85377	103	49613	30242	98	2	117	0	93	102	0	-515	157	0	0.733777
56938	43857	72	53970	41084	81	16518	12314	53	100	148	0	76	98	0	92	365	0	0.737781
161957	101830	104	99650	62297	100	39890	25894	96	-7	119	0	-69	29	0	302	713	0	0.739783
162540	109614	100	98754	67863	96	35162	23432	93	-177	22	0	-97	37	0	-3636	0	0	0.739783
224676	120255	119	206713	122310	112	74821	41728	108	-69	66	0	-118	53	0	216	837	0	0.743788
221100	123822	105	129282	71464	106	55972	31121	104	-36	100	0	-4	53	0	-777	297	0	0.752797
111206	78804	103	71380	50477	103	27739	19086	89	1262	692	0	854	473	0	365	680	0	0.752797
170293	104376	101	143901	89944	101	42091	25784	96	-115	77	0	-2	86	0	-1007	80	0	0.754799
60095	44273	84	41571	31475	80	16244	11624	57	105	99	0	98	71	0	21	352	0	0.756801
105190	74705	88	68114	49981	88	32086	23265	85	92	148	0	68	70	0	22	550	0	0.762808
58353	44834	78	28266	21746	69	19571	14943	59	-123	62	0	12	68	0	797	966	0	0.766812
104097	73445	97	62848	42919	87	26250	17614	70	316	218	0	-56	62	0	217	591	0	0.769815
35269	26902	66	36489	27865	76	13765	10190	51	-166	67	0	-56	55	0	26	839	0	0.77482
216067	124288	110	159842	98966	106	71914	42634	104	42	133	0	88	67	0	-152	510	0	0.780827
142595	87881	104	132747	84789	101	36655	23410	96	-59	140	0	-24	87	0	-4	518	0	0.785832
326884	160902	132	198551	90100	128	133720	68038	126	-27	97	0	54	68	0	-360	217	0	0.79384
90166	66190	85	39430	29624	82	27184	20084	74	136	159	0	79	76	0	612	669	0	0.795843
19367	14340	66	18600	14536	57	6160	4724	40	12	87	0	-70	43	0	-249	124	0	0.796844
47843	34363	84	29288	22165	77	14960	11509	51	-205	57	0	3	50	0	373	406	0	0.799847
148222	91026	99	142609	92064	100	36893	23109	94	-107	44	0	-36	69	0	-43	203	0	0.801849
62104	45935	92	46697	34904	81	23610	17477	68	-79	54	0	93	121	0	-376	252	0	0.80285
74720	57033	83	46229	34881	82	20391	15064	57	-9	146	0	4	48	0	35	507	0	0.81186
144428	98946	96	109721	76664	95	39036	26201	91	118	118	0	-62	31	0	198	610	0	0.813862
159386	100124	100	109304	68699	99	41475	25274	95	258	203	0	-12	42	0	-5410	0	0	0.813862
148640	98462	95	115698	77896	97	37639	24867	92	-101	56	0	-59	41	0	341	638	0	0.817866
82376	61010	91	49253	37348	82	23322	17095	66	103	85	0	8	37	0	-18	425	0	0.820869
190156	116968	108	153768	94973	105	53553	33447	100	66	112	0	22	67	0	462	1000	1	0.82187
86488	59994	89	60453	40065	86	27776	19492	79	171	189	0	-50	58	0	889	701	0	0.823872
109086	80480	90	51454	38086	85	28670	21123	80	204	128	0	-65	65	0	-798	347	0	0.824873
22918	17125	59	23599	17730	68	9226	6886	47	3	89	0	56	95	0	-541	73	0	0.826875
186002	107261	104	146785	88765	105	44284	25693	100	93	96	0	130	77	0	555	536	0	0.83088
32787	25465	72	24832	18730	69	7605	5857	40	119	129	0	-61	21	0	-185	374	0	0.839889
180518	101638	109	117611	69444	102	52905	29852	100	-29	51	0	109	84	0	-224	503	0	0.844895
117339	84431	89	75863	55212	89	29494	21477	84	10	114	0	24	83	0	-2166	0	0	0.845896
125147	90870	103	67163	49908	87	32571	23538	86	164	132	0	-20	50	0	-204	190	0	0.850901
39064	29301	72	25837	19854	65	9477	6900	46	4	58	0	60	64	0	-338	242	0	0.856907
123481	87721	92	102773	73623	91	25015	17444	70	25	83	0	89	50	0	-183	312	0	0.858909
63661	48539	81	37128	28055	79	20224	15000	58	42	123	0	-123	39	0	434	664	0	0.862914
71493	48456	94	54038	36991	86	24676	17290	69	123	207	0	-26	63	0	-1301	6	0	0.863915
137329	87907	101	86384	56419	96	32488	20142	86	-107	86	0	11	62	0	206	461	0	0.86892
198960	116412	109	153409	89928	106	54255	30689	102	-219	25	0	-74	20	0	787	629	0	0.870922
17178	14970	48	12514	10486	45	7796	6269	40	-59	59	0	13	93	0	-6223	0	0	0.870922
156494	100569	96	102898	65288	97	43456	27015	94	-263	43	0	219	124	0	-456	259	0	0.876928
47579	34704	75	43262	33492	77	13194	10106	50	-45	122	0	17	83	0	476	494	0	0.878931
152882	90193	108	120219	77945	100	45207	28529	97	-67	108	0	-34	49	0	1	383	0	0.886939
166708	110176	99	163497	104680	101	44089	28915	94	92	153	0	-147	57	0	107	424	0	0.903957
119376	79485	104	98084	65731	93	35866	24191	88	43	107	0	-49	91	0	42	486	0	0.911966
63404	48063	81	43484	33208	79	18256	14135	55	26	95	0	-51	48	0	-162	158	0	0.914969
69520	50967	86	44068	33782	81	20640	15555	60	23	81	0	-35	77	0	-121	177	0	0.918973
61880	46646	86	34912	26469	78	18550	14181	58	32	73	0	-39	40	0	96	545	0	0.919974
118376	88108	98	51104	38090	87	30214	22709	78	-60	165	0	91	91	0	35	422	0	0.922977
245824	123611	115	158397	82626	112	81136	44281	107	41	162	0	-52	38	0	-493	259	0	0.930986
56020	43521	78	33707	25868	76	15335	11557	50	-50	86	0	51	101	0	-15	415	0	0.935991
183953	104859	114	113696	68916	103	47964	27824	100	66	112	0	127	94	0	-156	329	0	0.939995
91436	67075	99	53173	40214	85	31434	22959	83	21	133	0	-91	28	0	582	697	0	0.945001
164518	101369	111	108106	67682	99	52946	31996	96	-234	71	0	19	83	0	218	482	0	0.946002
44527	34011	75	41993	32449	76	10196	7890	45	83	129	0	28	50	0	-940	122	0	0.948004
64197	42766	87	55921	38135	83	24157	16197	67	-77	155	0	-43	83	0	131	351	0	0.959015
118689	87320	90	79722	59810	87	36737	26961	84	-85	36	0	78	90	0	199	530	0	0.966023
64765	50082	79	41162	31124	80	20476	15756	56	131	155	0	12	82	0	-94	548	0	0.971028
72230	51710	89	50613	37434	84	21745	15815	59	114	145	0	82	75	0	88	677	0	0.974031
221296	126311	112	137635	81218	106	60575	34037	103	183	146	0	-45	68	0	176	275	0	0.977034
56962	44011	78	55048	42113	81	19126	14512	58	-56	126	0	-24	91	0	-279	211	0	0.983041
28066	20040	73	35437	27969	72	7636	6139	40	-259	0	0	-52	40	0	136	465	0	0.987045
126901	85799	103	123709	89259	95	34696	24625	87	-38	57	0	2	59	0	474	444	0	0.991049
83334	64305	80	62314	47406	83	32471	24437	81	122	148	0	5	77	0	-88	165	0	1.00106
195187	120598	111	127799	78651	103	49290	30023	100	-83	124	0	86	61	0	457	479	0	1.00406
77389	56543	85	46941	35921	83	23577	17852	62	71	116	0	-79	52	0	-281	73	0	1.00807
142428	93921	103	101427	68360	97	48175	31875	94	54	110	0	-48	82	0	133	210	0	1.01407
50359	37323	76	45409	34929	78	17008	13147	52	-153	82	0	12	78	0	224	310	0	1.01708
135984	97153	95	76082	55907	90	32385	24143	87	-11	107	0	51	64	0	-537	174	0	1.02008
90251	69530	85	72947	55040	84	30441	22905	81	30	147	0	135	76	0	-464	302	0	1.02308
127803	91179	92	76023	54773	90	28523	20744	78	-64	85	0	-28	47	0	-10	508	0	1.02609
98307	72295	87	70321	51340	86	28976	21364	78	-57	71	0	-4	79	0	-167	283	0	1.02909
107791	70947	102	73888	49144	92	30731	19668	88	-55	84	0	12	72	0	-4180	0	0	1.02909
221839	124879	109	184062	103503	110	76626	42149	108	68	70	0	105	82	0	-180	367	0	1.0411
132218	95246	100	129003	96248	92	38538	28102	87	64	121	0	-46	62	0	-1702	0	0	1.0411
24014	17252	63	24231	18815	64	8494	6767	42	-44	101	0	3	53	0	-218	204	0	1.04811
176821	116057	106	182587	126620	98	44468	28150	94	49	118	0	102	80	0	-504	269	0	1.04811
110399	75492	91	82671	56498	91	38037	25862	88	61	184	0	2	54	0	-4226	0	0	1.04811
303536	161184	125	1.04858e+06	1.04793e+06	135	2172	1115	13	-6	183	0	27	81	0	-1108	49	0	1.05011
119070	85621	102	60606	50858	61	26987	19255	72	-62	71	0	-116	62	0	-493	155	0	1.05011
31558	25782	63	19515	15209	57	7794	5624	41	-18	105	0	-29	32	0	-331	175	0	1.06413
133076	95463	96	100546	74315	90	31138	22209	86	18	57	0	82	77	0	-468	397	0	1.06513
130015	95008	93	103072	76653	88	28148	20969	76	12	105	0	-14	39	0	438	594	0	1.06713
26521	22238	65	26517	21192	68	6382	4804	39	-71	103	0	25	60	0	-2831	0	0	1.06713
133077	93952	94	79643	55725	92	32114	22023	89	-32	97	0	-11	79	0	50	339	0	1.07214
25769	22089	50	25194	19728	70	10384	8018	45	-136	26	0	-25	37	0	231	458	0	1.07914
150068	97486	99	95720	61247	98	48569	32311	96	81	142	0	-11	71	0	63	426	0	1.08114
44844	36681	59	26094	20501	68	14975	11905	52	-51	54	0	146	138	0	-107	579	0	1.08515
175908	112341	102	130074	84353	99	47272	29313	96	7	78	0	-125	58	0	-218	174	0	1.08915
94280	71268	88	60220	45988	83	26124	19893	74	-36	73	0	75	109	0	213	484	0	1.09015
118975	74640	96	77463	50129	93	32853	20352	90	38	127	0	65	84	0	-301	93	0	1.09616
71972	54844	81	45993	35199	80	14568	10799	52	-21	115	0	75	64	0	971	977	0	1.10217
123631	90549	88	53764	40442	85	26745	19752	73	123	128	0	52	76	0	93	409	0	1.10417
234763	138390	110	273603	162318	109	82868	48971	104	-30	82	0	-21	45	0	-715	366	0	1.10517
42747	33118	75	20271	15915	57	8452	6623	41	18	50	0	-89	9	0	344	445	0	1.10917
155446	103466	96	125923	82206	96	40481	26072	93	-114	99	0	56	126	0	522	822	0	1.11018
66859	52027	72	53410	41342	80	15682	11979	52	-34	100	0	-8	68	0	3934	2263	42	1.11018
45860	33819	88	28116	22053	74	11160	8993	46	15	119	0	14	55	0	-2553	0	0	1.11118
89065	66688	82	55526	42047	85	18199	13995	55	-1	88	0	64	67	0	-1005	187	0	1.11218
139363	101270	91	96290	72411	90	43163	32807	87	-181	56	0	117	78	0	-594	102	0	1.11518
122597	90435	88	72173	52633	88	33146	24826	84	-86	48	0	-29	66	0	-443	300	0	1.12019
157542	99131	103	112163	70652	99	46593	28809	96	-67	76	0	-20	53	0	-256	294	0	1.12219
119352	79957	91	79785	52279	91	34749	23181	88	53	115	0	-73	74	0	191	414	0	1.12319
69678	52266	83	45556	34918	80	19477	14688	57	8	113	0	114	129	0	-1776	0	0	1.12419
52731	40937	76	18074	14273	53	16220	12475	54	84	144	0	-44	35	0	-236	237	0	1.12519
108153	71881	95	75310	50903	90	30563	20250	86	3	118	0	38	59	0	-591	240	0	1.12719
89099	67820	85	37840	29257	82	26679	20825	76	8	133	0	94	120	0	481	436	0	1.1342
86339	58044	87	81377	54609	88	23448	15903	64	145	116	0	-69	38	0	-474	164	0	1.1362
55889	39143	84	40819	28414	81	18028	12503	62	-20	94	0	-53	24	0	-1368	60	0	1.1362
38645	31311	69	32687	25917	74	14397	10892	54	76	88	0	65	79	0	-264	297	0	1.13821
93536	70077	87	62394	46716	84	27158	20175	79	45	116	0	-46	50	0	-380	464	0	1.13921
86878	66315	82	45816	35057	82	23044	16924	65	31	60	0	57	48	0	789	572	0	1.14121
133330	87989	100	110312	73397	95	40318	26838	92	67	107	0	104	52	0	-2669	0	0	1.14121
296988	134142	133	298203	155633	125	92383	44463	121	202	145	0	29	84	0	1073	1123	5	1.14321
206881	137823	105	117910	79253	99	39518	25704	95	-52	96	0	-10	104	0	-81	366	0	1.15022
102454	77127	87	63496	48508	85	23652	17881	67	79	108	0	16	53	0	-879	30	0	1.15723
193790	117389	110	133609	83327	102	49669	30218	98	-12	86	0	-64	49	0	124	600	0	1.16123
141775	93165	98	104654	69661	96	41340	25821	93	-69	119	0	-66	84	0	-1370	18	0	1.16223
132649	98066	88	74333	55433	88	34925	25538	85	22	86	0	-52	80	0	-489	101	0	1.16523
219167	123420	114	140801	81523	105	68722	39012	102	-183	91	0	120	76	0	-903	60	0	1.16623
42762	33984	75	32300	25118	74	12051	9520	48	17	80	0	-51	61	0	496231	333921	86	1.16623
133453	95138	96	108098	80149	92	37137	27518	86	37	68	0	-53	42	0	-529	139	0	1.16724
142841	88422	98	110004	69156	99	40188	25704	94	27	175	0	-47	55	0	-246	331	0	1.16824
139650	98353	91	121732	83563	93	31587	21693	87	13	56	0	-19	47	0	10	330	0	1.17324
36555	29255	74	21769	17176	62	7226	5931	38	-51	95	0	86	88	0	-40	495	0	1.18025
108495	79644	93	67354	50833	87	32127	23419	84	24	72	0	-50	49	0	-191	388	0	1.18926
174750	110741	108	124399	82046	97	44047	28640	93	136	139	0	49	105	0	-699	261	0	1.19026
322541	171697	135	182513	99620	125	88435	48890	122	-75	160	0	8	59	0	-6045	0	0	1.19026
148412	98843	96	69697	43139	96	46811	30301	92	-74	49	0	-15	66	0	-3940	0	0	1.19126
20619	15917	60	16672	13291	51	5161	4233	35	-36	88	0	44	127	0	-147	432	0	1.20327
63139	49491	80	19924	15505	57	17888	13395	53	-48	106	0	101	101	0	-558	180	0	1.21028
258278	145526	118	165558	95669	112	65376	37557	110	-23	96	0	128	83	0	-1104	201	0	1.21028
166617	102840	106	97356	58905	97	37311	22804	94	-86	68	0	86	94	0	-186	400	0	1.21228
28744	22964	61	26391	21098	70	9379	7423	43	-73	69	0	-94	9	0	-121	545	0	1.21429
87356	66502	96	53544	40917	82	29306	21931	78	-8	88	0	-46	45	0	394	851	0	1.21729
134591	88001	95	77603	49111	93	39607	24687	92	4	91	0	15	73	0	-401	313	0	1.22229
84832	61780	87	50641	38395	82	29367	21968	77	-5	68	0	50	99	0	41	469	0	1.2233
29537	22879	63	20158	16025	60	13380	10306	49	118	162	0	-7	42	0	294	467	0	1.2263
55981	42583	80	17951	14069	55	14188	11126	50	-54	83	0	139	88	0	-250	559	0	1.2293
258061	144842	113	171999	102919	110	64265	35847	106	-128	164	0	45	70	0	307	769	0	1.2313
204540	123510	106	137670	84803	101	43179	26274	97	333	251	0	62	151	0	-4869	0	0	1.2323
126011	87471	90	111257	78946	93	36063	24708	88	2	118	0	13	50	0	417	530	0	1.25132
105402	79523	92	66309	50184	85	29663	22682	75	60	69	0	-26	48	0	-442	398	0	1.25433
141044	104491	94	61193	45935	87	37307	26566	86	-67	97	0	18	32	0	-4347	0	0	1.25433
201015	126158	107	142514	90396	104	46236	27587	99	194	200	0	-77	50	0	-256	341	0	1.25633
42645	33065	67	23886	19089	59	13653	10477	46	-89	61	0	-116	0	0	-7884	0	0	1.25633
135581	97390	91	104371	74373	93	39900	27839	90	54	189	0	-19	32	0	-232	272	0	1.26134
161261	109438	98	105285	71844	96	37470	25055	92	281	249	0	37	51	0	209	564	0	1.28136
122551	89574	91	72893	54607	88	21950	16404	64	-140	109	0	-3	62	0	-211	324	0	1.28336
102217	76999	85	55706	42252	85	31745	23643	81	-48	218	0	73	73	0	-5738	0	0	1.28436
141034	93583	95	93873	61864	94	41670	27793	91	-45	100	0	-29	44	0	-2225	185	0	1.28436
82110	62079	85	30936	23986	79	17839	13501	58	35	89	0	30	72	0	-247	510	0	1.29037
202560	123890	117	111069	69597	102	61235	38630	100	-92	80	0	46	71	0	-27	439	0	1.29337
71461	55178	87	39661	30666	79	16879	13327	56	36	91	0	57	114	0	742	782	0	1.30638
131156	97898	86	79226	59359	88	32999	24862	85	164	89	0	22	81	0	505	528	0	1.30839
196592	118765	111	146824	89866	104	60277	36815	100	14	179	0	1	59	0	-118	314	0	1.31339
52189	41253	71	52638	41347	77	13898	11105	48	60	110	0	32	50	0	82	503	0	1.31639
33285	25812	77	27041	21617	71	10873	8320	44	-19	108	0	10	52	0	-372	108	0	1.3194
164850	106996	100	160256	105248	97	42429	26517	94	-49	115	0	12	97	0	-269	405	0	1.3224
161793	102121	105	123457	78158	98	44925	27314	94	90	200	0	-186	30	0	-64	393	0	1.3234
29759	22302	70	22506	17884	62	7982	6755	40	35	136	0	-10	51	0	-393	107	0	1.3254
28439	22343	69	17613	14080	53	8019	6496	41	147	152	0	6	36	0	-1652	0	0	1.3254
157908	101282	97	98499	61913	97	36366	23614	94	57	88	0	122	70	0	377	864	0	1.3254
137721	101470	89	76253	56701	88	30989	23335	85	153	123	0	-34	61	0	-7074	0	0	1.3264
86003	58576	96	62086	42980	89	29938	21220	83	21	142	0	9	75	0	-390	134	0	1.33041
152637	109482	95	99511	73258	93	35816	25718	89	199	127	0	-55	56	0	-16	417	0	1.33842
155928	95305	98	105675	66139	100	43408	26026	97	-87	58	0	-47	61	0	-147	435	0	1.34743
165116	115648	94	121333	88166	95	40060	28290	90	-58	153	0	12	67	0	-231	488	0	1.35343
114327	76869	99	69489	45182	92	32114	21706	88	93	131	0	-22	48	0	395	444	0	1.35544
413033	208000	139	256917	124580	136	85242	41530	130	-52	128	0	33	91	0	-7485	0	0	1.35544
32424	24231	76	20009	15820	58	7281	5984	39	-40	152	0	171	124	0	-66	156	0	1.35944
122775	82518	93	92622	61280	93	30246	20019	89	89	130	0	-43	81	0	-3	470	0	1.36344
128758	87771	100	65384	43540	90	37849	25813	87	-173	77	0	-89	30	0	-216	570	0	1.36845
36219	28794	67	20239	16014	56	11477	9019	44	-88	59	0	-41	26	0	-645	0	0	1.36945
145786	108270	94	63029	47923	87	31420	22684	83	21	69	0	81	116	0	23	345	0	1.37045
106493	82996	87	66655	51575	84	21870	16861	59	50	99	0	-73	56	0	-411	282	0	1.37145
174169	113636	103	113424	74615	99	46366	29999	96	-2	127	0	-48	66	0	-383	260	0	1.37345
61464	46827	79	29415	22810	69	18378	14202	53	-118	46	0	52	62	0	-3763	0	0	1.37345
114177	75346	93	86301	57689	93	33103	21955	83	29	102	0	-56	58	0	-375	326	0	1.37746
34091	26614	67	35698	28524	73	9337	7456	42	11	70	0	24	45	0	-411	118	0	1.37846
19712	14292	70	18491	14913	56	6994	5716	39	109	90	0	-15	72	0	219	300	0	1.38146
177044	113379	101	122898	80457	98	42994	28255	95	-106	68	0	3	59	0	482	1186	8	1.38747
224629	132313	109	153764	94885	106	53941	32763	102	-201	40	0	-65	30	0	-7857	0	0	1.38747
136436	95845	93	100694	72825	89	36425	26694	86	48	93	0	-78	19	0	-36	271	0	1.39047
86529	67222	86	61515	47944	82	12076	8949	47	-78	56	0	-89	70	0	-2147	0	0	1.39147
142233	108042	96	97211	73573	88	49251	36419	85	72	99	0	14	46	0	-316	249	0	1.39448
163472	116928	97	102547	77385	93	36456	26712	89	-121	39	0	1	66	0	-461	256	0	1.39848
62461	48037	83	46362	36210	80	10680	8189	45	-133	115	0	-26	61	0	604	995	0	1.40349
45313	36200	75	39014	30210	75	17760	12796	57	108	166	0	55	87	0	-14	654	0	1.40649
94410	71049	89	57804	45048	82	26266	19755	68	71	120	0	-5	35	0	3	663	0	1.41049
166132	123647	93	136486	102936	92	60448	45027	89	28	124	0	7	60	0	77	444	0	1.4125
52118	42068	83	27612	21715	74	16110	12784	51	43	87	0	-57	45	0	-123	407	0	1.4145
274620	150742	114	187849	110518	113	75961	42843	110	-132	49	0	-103	79	0	162	531	0	1.4185
211561	132868	104	121554	73930	106	53015	33474	101	-159	92	0	-35	47	0	44	427	0	1.42151
45327	35059	80	25337	20297	66	13879	11207	47	130	125	0	-98	26	0	347	512	0	1.42351
27435	21934	57	20083	16272	57	9289	7362	44	-35	33	0	67	95	0	427	510	0	1.42651
94429	69349	95	52734	40598	84	27250	20380	74	-2	69	0	-2	100	0	439	626	0	1.43051
79616	63891	79	50744	39837	80	20729	16324	55	-48	77	0	57	56	0	-922	280	0	1.43152
68745	52116	82	41221	32182	79	25031	18911	69	63	116	0	31	90	0	-528	326	0	1.43252
123874	85221	94	91076	62324	92	38139	25881	86	-49	35	0	42	86	0	-139	204	0	1.43352
135336	100276	100	95249	70498	103	33768	24062	88	614	387	0	449	356	0	-969	38	0	1.43352
127108	93933	98	57163	44272	86	24749	19384	65	20	167	0	-36	23	0	-281	817	0	1.43452
57083	44862	82	33811	26476	77	19074	14901	55	44	141	0	-26	52	0	164	319	0	1.43752
78252	59972	85	31497	24653	79	23364	18181	58	-246	86	0	14	92	0	-428	250	0	1.44053
248966	135322	110	158661	95157	107	77613	42472	107	-61	43	0	97	97	0	-1835	0	0	1.44153
232222	152213	100	183930	122567	104	79756	52271	101	144	131	0	-90	48	0	364821	341618	118	1.44153
282663	161235	112	181488	108291	112	79753	45115	109	20	101	0	36	54	0	-569	118	0	1.44453
201520	123514	110	195378	128762	105	56231	34710	102	-253	68	0	86	82	0	-3372	0	0	1.44553
30636	24267	70	28693	22536	72	9712	7761	43	-10	52	0	-67	39	0	101	400	0	1.45054
143086	105532	92	100191	75027	90	39301	28740	86	-91	100	0	-9	48	0	-346	328	0	1.45154
116427	87005	87	75691	59098	85	27873	20955	83	210	166	0	-10	87	0	-906	22	0	1.45254
144529	105604	94	75062	55260	89	34572	24843	85	60	98	0	-75	58	0	-2470	0	0	1.45254
57153	43579	83	36511	28407	77	17332	13067	54	-51	94	0	-45	48	0	442	638	0	1.45554
177508	119241	97	144174	101670	97	46470	30835	93	-54	103	0	24	63	0	-168	349	0	1.45754
148954	105971	96	93831	68073	93	38726	27945	90	16	184	0	-95	21	0	-466	222	0	1.46355
75564	60228	80	37031	29476	78	23528	18820	62	-22	147	0	-67	103	0	-4894	0	0	1.46455
155566	104022	98	95501	61660	97	36354	24321	91	-146	63	0	15	68	0	-298	446	0	1.46655
119382	83565	96	89579	65233	90	31958	20972	86	59	108	0	75	70	0	-489	258	0	1.46755
137925	103205	91	67222	50573	86	38168	28356	85	64	127	0	-87	36	0	318	531	0	1.47356
218177	132116	105	169547	106620	105	44737	27707	100	-91	115	0	81	73	0	-611	337	0	1.47456
135179	92791	106	120554	84704	93	36142	24085	87	35	84	0	75	78	0	-705	110	0	1.47656
212534	130929	105	153782	99667	103	61933	39066	99	17	78	0	-34	32	0	-20	299	0	1.47957
140818	98061	95	94189	66828	93	37923	26311	91	-19	80	0	113	112	0	-5078	0	0	1.48057
52612	43126	74	27124	21405	74	13933	11008	49	-13	132	0	-39	64	0	407	838	0	1.48557
59927	48060	75	35596	27842	77	17121	13295	54	-81	43	0	38	73	0	59	302	0	1.48657
168846	105968	106	116487	76856	99	53301	33260	95	169	263	0	-81	46	0	-54	542	0	1.48758
51809	41483	78	32493	25438	74	10337	7879	45	15	149	0	6	74	0	-147	281	0	1.49058
73895	57601	82	46846	36911	80	16056	12774	51	-76	155	0	88	76	0	-1291	110	0	1.49058
24645	20110	51	15525	12561	51	6024	4853	38	-67	91	0	65	101	0	250	360	0	1.49258
210372	128904	104	116359	71724	102	59979	36492	100	69	119	0	108	91	0	153	569	0	1.49658
162483	114992	98	115302	84229	93	44035	30443	90	-40	56	0	-52	41	0	-282	459	0	1.49759
146631	101844	101	98825	67693	94	37433	25491	89	99	117	0	-71	42	0	537	627	0	1.50059
115389	88292	84	57202	44092	84	34911	26569	83	15	59	0	-48	45	0	-446	305	0	1.50159
70768	50118	82	64317	47351	81	24463	17147	63	-154	60	0	49	72	0	-115	253	0	1.5066
40693	32303	60	30480	24201	74	13075	10238	47	-27	91	0	21	35	0	-626	183	0	1.5076
20986	15561	61	25405	20436	67	8387	6481	41	-75	50	0	-140	36	0	-280	465	0	1.5096
222646	129569	112	160237	94171	108	50696	30142	103	-73	81	0	-84	34	0	-1631	140	0	1.5096
142750	94621	99	116726	77163	95	40503	26592	93	-14	73	0	63	61	0	-8193	0	0	1.5096
153032	102318	98	89575	57279	96	35893	23372	90	-170	114	0	4	80	0	182	473	0	1.5146
152750	101795	101	113816	76139	95	40012	25270	91	124	104	0	-77	41	0	-45	329	0	1.52361
51966	42341	75	40345	32350	76	7758	6155	39	177	123	0	-58	36	0	-5087	0	0	1.52361
49269	37455	73	32567	25529	75	14699	11484	49	-14	116	0	-40	39	0	-103	576	0	1.52562
73933	55570	93	55235	41722	82	20256	14877	58	25	87	0	-14	36	0	122	603	0	1.53162
59144	46857	70	30756	24335	77	14844	11701	48	-93	110	0	74	61	0	-268	367	0	1.53262
43361	33950	80	34456	26749	75	14773	11224	51	-42	101	0	44	96	0	-728	334	0	1.53362
64084	48648	84	42360	33464	78	12034	9396	47	-108	62	0	-47	18	0	-1303	0	0	1.53362
56457	43269	90	25639	20318	67	18551	14446	54	60	103	0	19	92	0	-1200	163	0	1.53462
158752	100138	97	144041	96398	97	37054	23759	93	-36	84	0	14	83	0	-591	522	0	1.53563
128230	95575	98	117165	88747	88	30842	22642	84	6	96	0	45	51	0	-648	108	0	1.53863
129263	97014	90	74238	55670	88	28085	21269	75	27	111	0	-50	36	0	-761	424	0	1.54063
138798	97466	102	102082	71867	94	41381	27862	92	205	248	0	70	112	0	9	506	0	1.54263
129081	90402	103	74470	52564	88	37493	26002	86	87	147	0	17	29	0	-772	263	0	1.54363
24458	18245	71	18024	14431	55	7300	5892	40	90	113	0	-21	56	0	-1148	0	0	1.54464
143273	106482	95	89439	67623	90	29082	21670	79	102	150	0	24	42	0	-604	78	0	1.54664
123010	89908	90	70048	52420	87	37850	27027	85	-35	37	0	7	54	0	-907	94	0	1.54864
63351	48179	81	41214	32594	78	15334	11621	50	148	147	0	29	78	0	-707	234	0	1.54964
122424	92785	102	78967	60231	87	28148	20942	83	35	153	0	-23	49	0	-1876	0	0	1.54964
114564	86526	88	53307	41425	85	37502	29221	83	18	76	0	-82	43	0	-191	339	0	1.55164
169693	113257	111	110450	74627	111	55860	37637	98	542	368	0	298	244	0	109	651	0	1.55164
138928	103110	91	67778	50964	88	35556	25687	85	-31	57	0	-26	56	0	-469	633	0	1.55465
70002	56674	80	47271	37111	80	15293	11437	49	-258	98	0	22	56	0	173	493	0	1.56966
131537	89989	94	87512	60138	90	38644	25853	88	-10	70	0	-14	31	0	-840	0	0	1.57567
31713	24752	77	25836	20634	65	11554	9299	46	-12	145	0	-122	15	0	-202	259	0	1.58568
108976	84336	89	55967	43774	85	30970	24061	82	97	132	0	-31	57	0	-245	230	0	1.58668
42318	34554	70	29404	23952	72	11423	9065	45	43	87	0	-13	54	0	-1378	0	0	1.58668
32114	25597	69	23089	18756	63	8563	6669	41	197	146	0	-45	76	0	-25	248	0	1.58868
210152	130225	104	137415	87178	103	57484	35288	99	24	115	0	32	81	0	-990	42	0	1.58868
128284	98839	91	98688	75740	88	29294	22077	78	151	92	0	72	69	0	-323	292	0	1.59869
182285	111825	106	114607	71177	100	50321	31681	97	66	119	0	55	88	0	-579	242	0	1.60069
140831	101218	91	66727	46820	91	31628	22813	87	242	184	0	-18	37	0	-150	375	0	1.6057
63069	48967	81	21094	16706	58	15048	11991	50	206	143	0	-117	70	0	229	570	0	1.6097
39470	30346	76	31823	25203	73	11826	9414	46	-75	67	0	-64	33	0	-1537	0	0	1.6097
148603	103089	101	109570	76874	94	42268	29237	91	-50	77	0	99	78	0	539	559	0	1.61371
149492	109622	97	81704	62347	90	36568	27035	87	-22	77	0	48	61	0	-1431	67	0	1.61471
105499	82139	83	50462	39271	83	30452	22957	77	48	105	0	-26	58	0	-553	383	0	1.61671
44445	35018	70	36766	29651	75	16508	12955	53	115	102	0	-12	54	0	76	463	0	1.61971
80957	63912	88	40600	32409	80	22365	17386	60	-130	51	0	103	71	0	-565	68	0	1.62772
41815	33676	60	22879	18465	61	12401	9936	47	187	170	0	6	67	0	157	451	0	1.63073
159623	110405	94	102677	68967	94	40841	27080	92	95	119	0	-67	52	0	545	528	0	1.63273
152435	105555	95	119184	83083	94	37183	25172	88	41	141	0	55	79	0	-165	262	0	1.63673
46176	36135	74	29417	23429	74	13376	10768	47	-89	89	0	-130	74	0	274	315	0	1.64674
79285	61503	92	51288	40056	81	18375	13749	55	-50	133	0	-1	46	0	149	601	0	1.64674
150091	108557	90	105068	77593	91	42222	30328	87	-14	75	0	-119	20	0	-143	474	0	1.65175
22335	17963	54	14271	11326	48	8241	6688	40	-59	80	0	-84	27	0	427	876	0	1.65575
128210	96583	89	88283	66123	89	32583	24476	85	181	105	0	47	66	0	-712	313	0	1.65575
121946	93337	88	67429	52009	86	32689	25421	77	-39	115	0	40	97	0	-2275	0	0	1.65575
64614	55000	62	46825	37255	79	16436	13361	51	-37	184	0	70	66	0	-37	721	0	1.65675
125627	91994	89	83933	60014	90	29930	21518	84	-120	16	0	-61	42	0	75	318	0	1.66877
89339	62707	91	54475	37981	87	30991	22057	86	45	157	0	-53	47	0	81	802	0	1.67477
129064	94027	97	91016	65306	90	36188	25727	86	26	95	0	-127	34	0	200	570	0	1.67778
34759	27892	74	27191	22189	71	10544	8940	43	102	67	0	-2	77	0	219	632	0	1.68278
120081	89574	99	56401	43587	86	31865	24976	83	39	78	0	20	80	0	-148	390	0	1.68478
146902	106516	97	99929	73180	91	40815	29006	88	109	112	0	18	48	0	74	654	0	1.68879
159861	109076	102	92056	62105	93	42047	28679	93	-134	73	0	-87	42	0	-1460	296	0	1.68879
69385	54810	88	26769	21358	70	15529	12037	50	51	108	0	-116	41	0	-433	287	0	1.68979
231537	131940	107	172195	103025	106	79411	45155	103	-137	110	0	81	63	0	-381	539	0	1.69079
71424	57067	79	42674	33929	79	18355	14409	53	-77	58	0	29	48	0	166	383	0	1.6988
117497	88250	86	86307	64512	88	30648	23406	82	130	140	0	-122	57	0	-661	169	0	1.6998
38817	31282	69	30679	24178	73	10104	8025	42	22	96	0	-63	82	0	220	706	0	1.7028
52823	41532	83	38922	30945	76	17981	13883	53	13	54	0	-24	89	0	-260	130	0	1.71181
23157	21008	61	14963	12284	50	8161	6488	41	-63	93	0	6	55	0	150	406	0	1.71281
96828	72247	83	99777	72906	87	400	328	0	-43	136	0	-18	79	0	-567	333	0	1.71381
68060	52446	84	37867	30200	78	16108	12566	52	119	137	0	-62	31	0	505	999	0	1.71582
185945	119199	101	111568	72108	98	63214	41618	97	32	160	0	-22	32	0	-39	425	0	1.72182
185420	113177	106	136166	84440	100	45503	26694	94	-33	82	0	-44	66	0	352	595	0	1.72383
88094	67705	82	54665	43347	81	23136	18120	60	33	143	0	-112	24	0	-431	147	0	1.72983
123239	84541	92	100884	67339	90	36734	24295	86	-255	43	0	-72	47	0	-3435	0	0	1.72983
66752	51915	85	31640	25297	77	20216	15600	56	-7	130	0	-32	29	0	-1147	135	0	1.73083
39122	31309	67	24214	19462	63	15668	13078	49	-36	79	0	-81	75	0	103	946	0	1.73484
111037	85141	87	62880	49387	85	27759	21641	70	7	111	0	4	84	0	-379	447	0	1.73584
39227	30938	73	33729	26926	73	13349	10476	47	4	72	0	89	125	0	-270	362	0	1.74585
76008	61095	79	37831	30449	77	16407	12906	52	-166	82	0	-51	64	0	-1891	0	0	1.74585
32099	24928	71	26212	21325	66	9303	7062	42	-26	82	0	-36	37	0	337	466	0	1.74785
85096	66879	85	37401	30074	79	16370	13033	51	-157	51	0	51	106	0	-749	366	0	1.74785
43907	33574	85	35462	28332	75	12095	9757	47	53	94	0	70	79	0	116	276	0	1.75085
66735	51758	82	47270	37650	78	15322	12064	52	-151	104	0	20	70	0	-56	553	0	1.75686
150120	103649	95	89726	62837	94	36739	24501	91	99	152	0	-21	40	0	-409	278	0	1.76086
30290	24990	63	35463	29192	72	8987	7135	43	-193	85	0	-131	6	0	-174	190	0	1.76987
68467	54000	80	45966	36104	80	18080	13793	58	-67	102	0	16	81	0	-9	343	0	1.77188
82079	64524	88	54061	43117	80	26725	20820	73	-19	77	0	42	43	0	-465	259	0	1.77388
39097	31734	75	27063	22101	71	7759	6351	40	121	151	0	-62	66	0	-256	232	0	1.77688
47520	37691	77	24388	19917	59	8203	6569	41	10	113	0	-65	17	0	-194	245	0	1.78089
162225	110583	96	106262	75725	95	49967	34054	93	-57	109	0	46	73	0	300	389	0	1.78289
129459	96564	92	101409	75630	91	43583	31399	88	7	72	0	44	85	0	-1127	34	0	1.78389
215596	128377	105	145629	89770	104	56144	33680	100	-133	48	0	92	85	0	2	267	0	1.78789
38235	29308	76	23698	19070	64	11639	9161	46	4	58	0	-53	30	0	-769	221	0	1.78889
146965	100827	97	95598	65640	94	40739	29261	89	15	92	0	-52	59	0	110	437	0	1.7909
131630	90137	96	95762	66592	92	36375	24643	89	112	117	0	18	77	0	-162	268	0	1.7939
52380	41148	76	28710	22830	73	8900	7186	42	86	88	0	-23	34	0	417	733	0	1.7969
151102	101777	106	84618	57503	93	39591	27570	90	-76	141	0	-89	50	0	-172	216	0	1.80291
62993	50490	74	33468	26749	76	20523	16702	57	-113	74	0	30	33	0	-3211	257	0	1.80391
239552	152441	106	131425	85133	104	73125	47453	101	-203	50	0	53	66	0	-260	344	0	1.80491
224939	134804	117	150908	96287	108	57316	34588	105	-119	101	0	-12	84	0	-2204	0	0	1.80591
139554	97471	94	99119	68607	108	38357	24969	93	125	214	0	113	88	0	119506	231054	45	1.80591
186974	124240	102	146621	99298	97	50081	33093	93	-257	95	0	82	96	0	575	571	0	1.80892
54371	42437	77	26064	20947	66	18131	14863	54	153	99	0	-61	40	0	-751	175	0	1.80992
157341	113181	95	97501	69910	91	41265	28733	88	-116	61	0	33	43	0	-3115	0	0	1.81092
90052	65706	84	63022	44773	84	25790	18120	74	-23	98	0	89	112	0	-483	225	0	1.81492
83243	60090	84	61281	43323	85	24152	17465	64	11	104	0	9	61	0	-570	194	0	1.81893
104440	80997	87	64698	50654	83	17568	13665	55	201	122	0	-142	21	0	502	555	0	1.82093
114438	84341	89	73970	53516	88	33111	23451	87	105	102	0	-68	29	0	-1235	0	0	1.82093
147952	111339	93	73705	57252	88	36839	28404	85	-92	76	0	25	69	0	-1251	249	0	1.82193
37458	30038	62	24674	20129	64	11744	9008	47	49	151	0	140	78	0	-30	393	0	1.82693
47486	37120	78	32202	25811	75	11837	9912	43	-63	52	0	-34	73	0	-403	266	0	1.82794
39450	33305	65	32674	26783	72	11926	9647	45	-164	23	0	57	102	0	-82	322	0	1.82994
38327	31510	58	30339	24483	72	13067	10273	47	-104	46	0	-35	69	0	599	836	0	1.84295
45160	35935	86	29436	23820	73	13228	10792	48	23	179	0	18	106	0	607	478	0	1.84595
78427	61689	85	40512	32265	79	22705	18375	62	110	100	0	-13	56	0	-885	0	0	1.84595
72536	56263	80	31488	25441	77	21510	16853	60	328	216	0	29	33	0	336	557	0	1.84796
39151	32172	68	24679	20280	62	6300	5014	37	52	146	0	-16	56	0	-2051	0	0	1.84896
16313	13977	53	17240	14281	52	5252	4403	34	3	91	0	44	98	0	-242	278	0	1.85096
29779	23634	62	28895	23125	71	10516	8617	42	-130	29	0	17	55	0	191	300	0	1.85396
64638	52860	82	43790	35410	77	14857	12006	48	-102	21	0	-71	37	0	-267	244	0	1.86097
95243	64714	86	75817	51669	88	26735	17964	75	14	106	0	30	65	0	686	561	0	1.86497
85309	61599	87	63127	44497	87	24268	16339	66	205	169	0	3	45	0	-3374	0	0	1.86497
146534	101198	93	90728	63744	94	41084	28624	90	-46	109	0	-35	36	0	400	468	0	1.87499
110600	78769	101	69085	45497	101	28654	19327	88	884	595	0	643	403	0	132	406	0	1.87499
25803	21660	59	14588	12253	48	7038	5561	39	20	117	0	28	62	0	-269	177	0	1.87699
119496	92379	86	79161	61547	86	33581	25371	83	-93	81	0	-7	63	0	-645	93	0	1.87799
128471	85858	107	81605	54511	95	32059	21827	89	176	151	0	73	59	0	107992	197825	38	1.87799
95767	65501	101	57152	39559	87	24677	17357	66	123	211	0	21	81	0	-1458	261	0	1.87899
146125	103879	99	98916	71216	92	36096	25764	88	49	92	0	7	48	0	-1028	209	0	1.87999
122168	89001	94	84275	59195	90	34550	24687	86	33	63	0	42	57	0	-553	280	0	1.88099
136471	94470	92	105512	75476	93	34251	23077	89	-13	102	0	37	91	0	3733	2354	45	1.88099
114314	90390	85	75299	59513	85	26346	20133	67	-43	145	0	103	72	0	87	359	0	1.887
116156	80936	96	76918	55931	88	31256	22723	84	132	158	0	-6	86	0	-438	162	0	1.89501
234997	152652	116	194365	126756	105	127125	80852	103	-12	159	0	11	47	0	-45	333	0	1.89901
81375	65114	94	55020	43587	80	21162	16271	58	-100	38	0	-41	61	0	720	1126	8	1.90201
125294	86358	88	75634	51369	90	35606	24959	86	32	124	0	36	52	0	-3090	38	0	1.90201
32957	24824	82	20113	16493	58	9362	7597	43	-173	63	0	-1	57	0	-80	189	0	1.90402
143046	104322	93	74926	57394	89	37230	28218	88	119	206	0	-47	79	0	-783	294	0	1.90402
69738	55344	79	40987	33322	77	17275	13384	54	-26	163	0	-149	56	0	-3047	0	0	1.90502
124232	87268	104	93822	66602	91	32347	22881	86	11	101	0	-11	78	0	-411	164	0	1.90602
271245	160661	110	169541	100437	109	66124	38579	106	-51	83	0	0	109	0	-425	303	0	1.91303
49917	40215	76	29031	23802	73	9100	7563	41	-94	88	0	-36	28	0	-112	304	0	1.92704
105515	81257	86	65192	50696	84	31345	24293	81	10	79	0	8	91	0	-753	289	0	1.92704
121952	84727	99	82931	59254	90	38478	26361	86	-107	40	0	-27	55	0	155	356	0	1.92904
16202	13567	53	15184	12795	48	4137	3572	32	85	177	0	18	46	0	-333	245	0	1.93205
293036	164257	121	183092	107586	118	92197	52752	116	-160	77	0	-49	44	0	-578	236	0	1.93305
34030	26467	78	25675	21073	70	9520	7859	41	-113	54	0	3	63	0	-585	242	0	1.93605
113499	87722	98	65000	51164	84	32559	24724	81	-86	52	0	-58	78	0	-434	142	0	1.93705
250527	161179	109	139040	94234	102	60019	39677	100	-56	104	0	-140	11	0	-2351	0	0	1.93805
37786	30233	72	20927	17127	56	13812	10879	48	89	102	0	-16	57	0	-2828	0	0	1.93905
24412	21870	47	22856	18779	59	7829	6532	40	0	121	0	6	42	0	19	485	0	1.94005
82484	64585	89	39907	32337	78	20499	15862	57	59	163	0	34	71	0	579	569	0	1.94406
26750	21128	57	24185	19695	63	9174	7700	41	151	223	0	-106	42	0	-398	543	0	1.94506
102799	74302	91	66797	48317	87	31284	21787	83	-120	67	0	-13	51	0	-480	196	0	1.94706
109456	87213	83	59409	47267	82	30858	23681	80	-63	42	0	62	77	0	-1356	0	0	1.95006
39583	30802	74	29090	23789	72	10552	8593	43	-87	70	0	-37	37	0	-535	90	0	1.95407
130506	93424	94	79331	55894	90	29445	20351	81	-1	48	0	9	93	0	-146	318	0	1.96608
21976	16544	66	12547	10510	45	7425	6048	39	-144	43	0	-14	60	0	-928	0	0	1.96708
229552	140790	110	162947	103146	104	67495	42041	101	-238	29	0	-56	86	0	-359	355	0	1.97309
36729	32946	63	24075	19950	58	7225	5770	37	195	150	0	-11	55	0	43803	19727	84	1.97309
95942	76983	81	55797	44536	81	21951	17105	59	-91	57	0	8	64	0	-204	396	0	1.97509
141184	97859	96	95951	66480	92	28593	19414	78	138	123	0	30	64	0	302	523	0	1.97809
21961	18503	61	13299	11280	46	5490	4575	35	1	78	0	11	62	0	175	214	0	1.9811
29728	23901	62	19534	16285	55	10619	8847	43	79	140	0	7	39	0	-218	121	0	1.99311
95919	70083	95	68115	50102	84	26652	18971	68	145	106	0	16	41	0	275	476	0	1.99611
169526	120649	98	152358	112691	94	62845	44213	90	82	156	0	-36	54	0	-2809	0	0	1.99611
140309	100915	91	93573	65959	91	41353	28946	88	117	156	0	24	66	0	109	265	0	2.00012
139208	102498	96	110444	83066	90	30224	21959	83	36	113	0	-60	62	0	-150	369	0	2.00412
62661	49859	84	22510	18501	60	17238	13792	52	194	220	0	131	80	0	-100	299	0	2.00713
137644	92520	95	90594	61850	95	35746	23623	90	207	108	0	-15	83	0	-412	669	0	2.00713
180181	117171	99	102343	67166	97	52511	34044	93	-32	60	0	-10	44	0	478	413	0	2.01413
33419	28623	55	26028	21204	69	11177	9046	45	-100	142	0	42	49	0	355	545	0	2.01513
217194	132434	104	151140	92976	102	46216	28614	98	21	84	0	-108	62	0	-337	319	0	2.01613
66848	54538	77	36740	30033	77	18125	14709	53	51	83	0	-54	9	0	-582	182	0	2.02014
136985	102610	92	61811	45442	88	35741	26158	86	5	115	0	22	75	0	141	342	0	2.02314
56065	46916	75	34416	27700	75	16804	13053	53	22	114	0	46	79	0	-3863	0	0	2.02314
26304	21085	70	26662	22002	68	8365	6862	40	-1	88	0	23	67	0	171	576	0	2.02414
60005	48376	79	28271	23058	74	18018	14957	53	-21	138	0	16	55	0	-1036	226	0	2.02514
33577	28866	57	22382	18202	63	10620	8660	44	-30	98	0	-51	30	0	-291	385	0	2.03315
121800	88833	91	88855	64436	88	35719	24955	84	-24	113	0	105	93	0	-1233	47	0	2.03315
32990	27752	69	28304	23372	71	10233	8079	43	17	93	0	40	51	0	-285	88	0	2.03816
57859	48418	74	37180	30655	74	18363	14679	52	-91	63	0	18	93	0	-202	122	0	2.04116
38099	30963	77	29610	24366	72	11423	9461	44	-131	22	0	-7	75	0	-1793	0	0	2.04116
204939	127986	102	123236	78286	101	64346	39641	98	-90	150	0	-19	83	0	-38	360	0	2.04517
40860	32970	71	29436	24307	71	16168	13061	52	71	120	0	-145	23	0	-1065	0	0	2.04717
24765	20176	56	18356	15398	52	10298	8444	44	88	168	0	79	63	0	-92	187	0	2.04817
36323	29371	70	20552	17175	55	9905	8171	42	-220	28	0	168	124	0	152	601	0	2.05217
45729	36069	74	31493	25572	74	16350	13364	51	92	136	0	66	100	0	210	471	0	2.05618
258635	153955	113	173454	108145	109	62942	38126	107	141	96	0	-22	76	0	676	540	0	2.05918
56930	46481	78	41365	33593	76	16127	12927	49	102	90	0	-26	42	0	-5625	0	0	2.06018
67225	52988	82	34628	28388	77	10090	8013	43	27	152	0	97	75	0	-754	82	0	2.06118
104493	76332	86	75704	54706	87	32639	23149	83	49	154	0	-43	73	0	-485	272	0	2.06118
94067	69727	87	67632	49647	85	31520	22695	81	28	65	0	-74	54	0	-3589	0	0	2.06218
23847	21513	60	19175	16278	52	8558	7091	39	-40	145	0	-34	33	0	202	332	0	2.07019
69758	55750	78	53952	42815	80	21619	16462	63	49	131	0	39	52	0	267	390	0	2.07219
28532	24720	61	21524	17597	56	10955	8863	44	-14	98	0	-30	29	0	-918	480	0	2.07319
37508	29958	73	32524	26536	72	12281	9838	46	-32	78	0	1	99	0	-267	304	0	2.0782
154347	105740	95	127269	87210	94	48304	32645	91	-59	68	0	-101	68	0	-338	202	0	2.08321
24562	19382	63	19631	16421	55	4944	3881	34	98	169	0	-48	51	0	147	553	0	2.08821
39147	31945	62	31248	25645	72	9654	8080	41	-89	68	0	-65	66	0	870	1003	2	2.09121
176858	117568	98	113084	76420	95	46597	30698	93	163	144	0	56	77	0	-36	293	0	2.09922
38096	30857	83	24948	20349	65	8420	6843	41	151	146	0	-52	33	0	-429	256	0	2.10122
41833	35391	63	28534	23520	70	6957	5651	38	83	122	0	-8	53	0	-15	594	0	2.10323
39401	33120	73	27324	22561	72	15516	12609	50	1	139	0	-33	51	0	184	555	0	2.10523
123210	93774	99	85361	64720	88	34143	26044	85	15	109	0	19	57	0	417	513	0	2.10723
84545	66803	80	43184	35053	78	25146	19531	69	63	169	0	26	56	0	-203	506	0	2.11023
65031	53147	76	51165	41803	77	17971	15044	50	-218	9	0	11	45	0	-261	195	0	2.11624
131447	92966	91	105942	74170	92	30391	21126	80	150	209	0	-89	50	0	-2447	0	0	2.11624
75421	58087	77	54140	41130	79	22797	16968	59	33	125	0	-17	40	0	-3009	0	0	2.11624
99515	75052	84	76638	58055	86	28947	20621	73	83	140	0	-23	29	0	-258	525	0	2.12024
131168	92898	92	98698	68654	91	39371	27044	88	-66	68	0	57	92	0	611	608	0	2.12325
246082	114790	229	148237	75101	219	60601	29164	184	11	125	0	-132	54	0	-14329	0	0	2.12325
117357	89553	85	88481	67331	88	29852	22345	82	-94	111	0	-52	38	0	-8506	0	0	2.12325
95026	75229	84	54293	43375	81	26837	20610	68	-27	76	0	-61	35	0	-730	196	0	2.12525
29515	24834	61	19743	16354	56	9245	7292	43	77	85	0	53	69	0	-899	50	0	2.12625
112767	81893	87	87852	62972	89	32448	23960	84	99	206	0	-118	44	0	-145	450	0	2.13126
126121	95059	95	85174	65745	87	28206	21987	71	160	152	0	109	139	0	-385	288	0	2.13326
22110	18559	56	20835	17357	57	7093	5726	38	11	69	0	78	88	0	134	525	0	2.14427
41728	32758	75	33636	27489	74	11565	9214	46	6	100	0	-142	66	0	-103	180	0	2.14827
132653	101858	89	91939	71885	86	19971	15339	57	-32	85	0	-57	42	0	314	498	0	2.15028
119642	84471	90	67248	47365	87	38489	27521	85	-78	81	0	-23	51	0	201	513	0	2.15228
36097	31414	71	28148	23559	70	6580	5383	37	-73	18	0	-106	12	0	-541	314	0	2.15528
71794	57610	87	42832	34729	78	19928	16511	54	3	121	0	23	86	0	47	353	0	2.15829
33054	26728	65	28199	23251	68	8937	7080	42	-29	73	0	-62	26	0	5	244	0	2.16429
74672	61383	80	45037	36772	78	20380	16663	53	97	216	0	-44	80	0	-94	191	0	2.16729
150759	102299	95	106420	73666	94	39807	27602	90	11	136	0	-22	31	0	-425	307	0	2.1683
122309	87099	102	94214	71251	88	33289	23726	85	-62	70	0	-25	72	0	-5003	0	0	2.1683
37977	29779	74	18491	15337	51	9915	8350	41	-36	63	0	41	61	0	64	504	0	2.1703
23709	19551	72	20682	17098	55	8125	6906	39	-67	19	0	-24	49	0	-436	95	0	2.17831
42237	33010	73	31148	25530	73	16273	13333	49	32	113	0	-24	67	0	-377	316	0	2.17931
76181	60090	78	47101	38361	80	21775	17518	62	-22	119	0	74	85	0	-454	31	0	2.18131
34147	29594	52	28793	23671	71	12940	10429	48	44	68	0	-82	33	0	9272	4236	83	2.18131
68174	54725	91	40536	33041	76	19462	15924	58	50	67	0	-12	71	0	537	809	0	2.18631
69496	56593	75	37133	30130	78	18237	14452	54	128	147	0	81	56	0	941	728	0	2.18932
196575	125445	100	98296	64701	98	60895	39438	97	91	132	0	-1	34	0	-2347	0	0	2.18932
145533	103480	94	94950	67555	92	38716	26529	89	-117	51	0	79	90	0	128	366	0	2.19332
142805	100028	90	93193	64104	90	40398	27636	88	-47	76	0	58	62	0	3127	2224	32	2.19332
98106	72248	86	67539	49709	86	26691	18764	75	-36	39	0	16	75	0	-12773	0	0	2.19332
161820	109747	102	148072	99990	97	49274	33055	93	-1	148	0	-7	80	0	-2789	0	0	2.19432
72930	58257	84	56171	45172	79	19470	15580	54	-18	56	0	15	48	0	116	312	0	2.19733
88152	71091	81	45104	36796	80	25089	20057	65	-61	39	0	-7	95	0	-171	347	0	2.19933
97587	71116	84	71115	50276	86	37550	26665	84	47	89	0	16	120	0	7	418	0	2.20133
64315	53108	78	23928	19729	61	20176	16295	56	-14	64	0	114	106	0	90	600	0	2.20433
43036	36567	74	31309	25793	72	5720	4819	34	11	70	0	-23	40	0	-638	49	0	2.20533
40391	33628	70	31520	26066	72	13722	11501	47	8	100	0	-144	37	0	48	402	0	2.20934
76686	62767	78	50524	40954	78	17778	14090	51	1	110	0	-17	52	0	-552	331	0	2.21034
45771	37550	68	28127	23100	67	12212	10222	45	-172	75	0	39	60	0	-378	165	0	2.21334
22416	19053	53	16124	13546	49	8247	6860	40	94	98	0	66	84	0	785	623	0	2.21334
160723	109965	94	72771	49781	94	34076	23817	90	-61	102	0	-1	58	0	-1031	232	0	2.21334
103040	80599	90	69038	55520	82	14961	11903	48	267	169	0	-95	14	0	-246	361	0	2.21535
200176	148522	94	112215	83471	93	74204	55391	91	-192	94	0	14	119	0	-148	441	0	2.21735
236823	149401	117	150759	93694	108	61995	38534	104	10	90	0	-28	26	0	-476	284	0	2.21835
156031	111831	96	118961	86213	91	38886	28034	89	127	159	0	11	57	0	-9588	0	0	2.21935
236153	146571	104	130231	79082	103	74333	46184	102	-121	67	0	35	73	0	-4177	0	0	2.21935
138132	98223	91	81263	56492	91	38513	26540	88	-70	153	0	144	79	0	200	457	0	2.22235
31273	25263	68	22481	18603	64	8455	7224	39	4	92	0	29	40	0	381	775	0	2.22836
136773	95327	93	83193	58156	90	39094	27137	87	-202	87	0	-47	43	0	-1554	47	0	2.22936
98613	72472	87	67815	49999	86	27312	19667	74	100	153	0	39	85	0	343	254	0	2.23336
111635	91228	82	66117	52458	82	26856	20964	72	-145	39	0	1	75	0	-305	312	0	2.23437
127435	95420	89	73157	56415	87	35603	26979	85	120	162	0	42	80	0	-37	535	0	2.23737
29212	24278	70	24187	20147	61	8124	6622	40	-86	66	0	-10	50	0	-199	250	0	2.24037
113296	89906	87	50331	41054	81	25541	20115	67	-35	65	0	-26	71	0	-833	225	0	2.24037
94448	77656	86	53681	43814	79	29283	23592	76	0	85	0	-9	47	0	-180	255	0	2.24738
182611	124753	106	93565	66430	98	42676	29929	95	-53	102	0	32	65	0	-241	857	0	2.25038
149199	109640	91	100822	74027	92	38353	27412	88	-67	40	0	-15	61	0	-73	271	0	2.25639
152700	110428	88	106116	75031	91	42946	28818	88	11	126	0	-65	34	0	-1987	75	0	2.25639
57083	46589	79	34439	28665	74	13410	11486	45	-123	42	0	50	106	0	-449	226	0	2.26139
50560	38925	85	35939	29560	76	13075	10244	48	-81	31	0	-32	86	0	-1012	88	0	2.2624
48556	40817	74	35931	29158	75	14146	10992	50	6	67	0	112	103	0	226	437	0	2.2664
171362	112556	98	117851	78103	96	44779	28933	93	0	107	0	52	72	0	213	866	0	2.2694
231668	151152	102	147592	96410	101	52758	34552	98	66	148	0	-83	40	0	526	786	0	2.27341
138120	99945	89	110093	79815	91	36513	26072	87	-158	86	0	-15	84	0	-388	179	0	2.27441
17609	15106	60	17111	14553	51	6321	5464	36	2	119	0	-30	56	0	-320	134	0	2.27641
46968	41107	53	20660	17244	55	10006	8273	41	-70	54	0	109	107	0	-240	340	0	2.27741
68010	57481	76	41667	34118	77	22485	17929	59	36	73	0	44	104	0	-2077	0	0	2.27741
55971	45624	81	32932	27287	74	20867	17053	56	-36	64	0	94	75	0	200	581	0	2.28142
29068	24249	72	17928	15184	52	12145	10019	45	-41	102	0	56	61	0	-399	180	0	2.28142
132747	97281	91	91873	66443	89	34505	24741	84	-39	50	0	-56	76	0	359	569	0	2.28442
67423	54340	85	38430	31585	77	17297	14175	51	46	190	0	57	94	0	-22	430	0	2.28942
177235	119045	98	112031	74988	96	36545	25080	93	-157	54	0	40	64	0	153	358	0	2.29043
34707	27729	69	33146	26858	72	10120	8218	43	-13	68	0	-7	96	0	-440	44	0	2.29843
147583	109476	92	96735	71951	91	41717	30068	87	51	79	0	31	87	0	-83	469	0	2.29943
123689	95442	88	74392	59521	86	25732	19702	65	-73	82	0	17	59	0	27282	11858	101	2.29943
116638	85045	89	63805	47144	86	35260	25244	84	88	110	0	79	80	0	-129	661	0	2.30144
158926	105511	96	137213	93398	96	44507	29148	92	43	135	0	13	64	0	-151	212	0	2.31245
86880	67457	82	53142	41895	81	29655	22969	80	173	170	0	1	67	0	-375	135	0	2.31445
35007	28201	68	26116	21885	63	10674	8660	42	-97	23	0	112	73	0	-138	307	0	2.32947
27081	22359	56	18561	15628	54	4095	3294	31	81	114	0	12	48	0	-13	613	0	2.33047
134280	99563	91	70632	51638	87	33211	23787	85	18	83	0	6	76	0	-305	406	0	2.33647
176452	125633	95	129467	90837	95	37861	26698	89	-127	49	0	124	75	0	-6686	0	0	2.33647
28693	25064	54	16903	13929	51	6339	5512	35	-32	53	0	4	99	0	68	498	0	2.34048
93017	66308	86	70922	51938	85	26059	18514	70	122	112	0	-35	57	0	-344	148	0	2.34548
61752	52038	75	34354	28425	75	18035	14566	51	31	99	0	-9	53	0	79	204	0	2.34849
115286	88091	87	52493	42361	83	24579	19883	62	104	148	0	-107	31	0	-1073	602	0	2.34849
66244	52474	82	31782	26220	76	16309	13658	50	-210	0	0	-125	15	0	-495	391	0	2.35049
83856	67407	94	42774	34853	78	21800	17699	56	109	148	0	110	115	0	28	388	0	2.35149
114527	86065	86	86488	62766	89	38520	26414	87	-162	142	0	-61	58	0	-1968	0	0	2.35249
46412	38549	77	30650	25360	72	12579	10155	46	10	108	0	18	52	0	737	658	0	2.3605
104023	82119	82	58238	45000	82	27337	20907	70	-172	21	0	25	50	0	320	447	0	2.36651
47425	39961	74	32166	27091	73	15158	12636	47	103	178	0	-19	51	0	-311	495	0	2.36751
38469	32798	65	26798	22510	69	10914	8820	46	-73	112	0	11	33	0	-972	155	0	2.36751
136495	108251	87	62914	50933	83	26159	20799	63	-75	92	0	-50	45	0	-343	134	0	2.37251
54454	44437	76	38661	31499	75	18417	14117	51	-74	99	0	40	76	0	-162	426	0	2.37451
44060	36635	66	26283	21963	65	8551	6925	39	-2	149	0	14	78	0	-443	128	0	2.37752
32977	28844	55	25230	21385	62	6883	5648	37	79	108	0	1	61	0	221	449	0	2.38753
180026	125916	105	107902	77304	94	37036	25700	89	84	106	0	29	88	0	-547	203	0	2.38953
34567	27037	63	31173	25335	72	8333	6622	42	45	104	0	-45	68	0	-183	229	0	2.39053
31562	26279	64	25081	20877	63	9000	7232	41	-17	162	0	-89	34	0	-276	106	0	2.39153
58499	48450	76	38642	31391	75	17068	14424	54	-80	76	0	-28	80	0	-595	0	0	2.39554
35200	30291	70	29526	24882	69	10930	9050	44	-33	76	0	-90	14	0	-1482	0	0	2.39654
24011	19315	60	23981	20067	62	7925	6642	38	-101	53	0	-20	32	0	-446	15	0	2.40254
137999	100392	98	86649	64881	89	30965	22741	82	36	92	0	-13	36	0	450	1085	3	2.40455
40873	34820	65	29896	25076	64	9444	7807	42	-40	132	0	-24	63	0	-2696	0	0	2.40455
27362	23030	59	18711	16062	51	6189	5340	35	110	119	0	-6	51	0	21	471	0	2.41255
27566	24092	66	22710	19154	60	5472	4489	35	-52	102	0	-63	38	0	-125	265	0	2.41556
113009	91180	84	64366	52104	82	31628	24939	80	185	108	0	-47	58	0	-132	286	0	2.41756
307034	157027	125	289226	150465	115	92590	49003	111	29	98	0	-88	62	0	351	629	0	2.41856
94620	74133	82	51402	40971	81	11420	8922	45	10	67	0	-8	36	0	556	681	0	2.42657
30116	26002	60	16351	13900	51	9080	7511	41	-141	56	0	-65	83	0	289	808	0	2.42757
143716	102148	96	79541	55688	90	36510	26362	87	-41	62	0	-103	70	0	132	633	0	2.42857
111384	88425	86	52044	42646	81	31981	25899	80	-11	135	0	-78	27	0	169	523	0	2.42957
26013	23223	52	23681	19919	60	10897	8860	44	-104	61	0	-56	34	0	-1669	0	0	2.43057
180697	113438	98	161315	106516	99	49705	32371	95	196	160	0	94	79	0	20	469	0	2.43458
44293	37041	77	20930	17407	56	12424	10606	44	7	45	0	-24	77	0	-363	194	0	2.43658
170673	118971	103	179162	131084	95	42878	29551	91	39	124	0	-37	32	0	-448	99	0	2.44159
80709	61384	82	76957	58162	84	23373	17178	63	-2	91	0	-8	64	0	-24	615	0	2.44459
46868	38380	74	34414	28758	73	14687	12531	48	103	107	0	-70	14	0	-333	21	0	2.44559
37359	29268	81	26595	22063	72	11695	9552	44	87	90	0	-8	54	0	30	294	0	2.44759
129215	96725	89	100486	77380	88	37001	26912	83	-54	89	0	21	94	0	-139	562	0	2.44859
98432	77891	83	59921	48649	81	26668	21679	65	105	139	0	-24	58	0	55	431	0	2.44959
178913	124963	94	115221	79922	93	45466	30535	90	-70	67	0	43	73	0	-361	237	0	2.45059
35238	28343	64	28663	24083	63	11180	9509	44	-152	34	0	88	86	0	-4321	0	0	2.4516
56791	48293	69	43600	36401	76	17980	14469	53	-56	115	0	-20	45	0	-160	194	0	2.4536
69092	55598	84	46339	38683	78	16841	14195	48	73	124	0	5	104	0	-386	202	0	2.4546
36733	31881	61	27827	23442	67	11264	9852	44	-8	116	0	19	67	0	331	304	0	2.4576
100271	81723	83	41806	34309	80	16354	13116	48	103	102	0	17	85	0	-432	277	0	2.4586
44056	36335	75	23392	19659	62	14719	12167	48	-10	97	0	45	98	0	-295	360	0	2.4596
112419	81692	87	90823	65574	89	28373	20074	79	-131	40	0	-26	70	0	-15	474	0	2.46061
110066	90123	84	59613	48743	81	27237	21356	72	-150	103	0	-36	60	0	-718	3	0	2.46261
80423	60888	84	58247	43744	81	27887	20213	71	106	96	0	-112	38	0	-352	368	0	2.47462
50949	42697	74	31410	26333	73	13493	11418	47	-176	119	0	-28	75	0	-106	454	0	2.48063
84485	68079	81	57399	46110	81	23584	18384	60	169	170	0	158	120	0	24	315	0	2.48363
32254	26993	68	15201	12740	48	9349	7881	42	-142	56	0	52	98	0	-146	455	0	2.48964
40742	34900	66	31555	26424	72	11489	9515	43	16	84	0	-29	85	0	2	311	0	2.49064
23324	19464	66	12126	10472	43	10154	8471	42	-107	27	0	3	58	0	69	503	0	2.49865
114730	87407	84	74360	56096	86	24807	18415	66	-111	39	0	3	59	0	-342	443	0	2.49865
114564	87064	98	75895	58340	86	21697	16303	58	-110	77	0	42	54	0	-607	107	0	2.50065
160002	111774	104	118578	87063	94	35917	25980	89	5	103	0	-31	64	0	-3707	0	0	2.50065
127988	99866	96	79214	63180	84	35693	28091	81	-165	68	0	36	71	0	44	378	0	2.50365
56934	48525	74	34989	29025	75	8181	6331	42	-28	114	0	5	61	0	-1015	266	0	2.50465
122502	96003	86	72646	58000	85	22094	17534	56	-83	105	0	-8	108	0	-1708	267	0	2.50465
64996	52980	78	45441	37566	77	12972	10472	47	66	149	0	87	89	0	-928	0	0	2.50565
27442	23030	68	21831	18180	57	7506	6212	39	-100	160	0	-3	66	0	-19	275	0	2.50766
45618	38468	72	36128	30264	73	10706	8938	41	129	126	0	17	43	0	-451	90	0	2.50966
24975	20577	64	15086	12822	47	7851	6854	38	-26	75	0	63	104	0	205	466	0	2.51066
55269	46468	74	25391	21374	61	15139	12721	48	103	144	0	-23	68	0	72	379	0	2.51166
202152	144174	110	127658	90683	93	60443	43953	90	-90	98	0	-122	24	0	-2908	96	0	2.51166
46945	39239	76	39866	32858	75	11232	8987	44	141	113	0	-50	69	0	-1150	0	0	2.51266
26367	22195	65	23439	19857	63	7318	5974	39	-1	96	0	-17	41	0	-438	106	0	2.51366
285042	177178	113	186962	120723	113	70685	44628	110	44	178	0	61	75	0	585	891	0	2.52167
266023	166250	106	139188	86643	103	75432	47570	102	-103	25	0	-84	58	0	-959	1222	9	2.52167
62674	53839	75	37219	31396	74	15008	12194	48	-130	22	0	-43	38	0	80	344	0	2.52668
145988	108910	91	102011	74159	90	28579	21632	75	74	122	0	-34	71	0	-141	448	0	2.52768
35004	28602	67	25585	21924	64	10247	8704	43	90	148	0	-54	43	0	-1292	0	0	2.52868
53056	42892	68	33500	27869	74	15883	13373	50	-59	83	0	-36	75	0	16	216	0	2.52968
23073	19008	61	20488	17360	57	6185	5340	35	118	129	0	-54	33	0	-299	292	0	2.53568
110697	89608	94	47321	38951	80	28670	23222	79	26	139	0	49	61	0	275	654	0	2.54169
24373	21851	51	15367	12950	47	8317	7077	39	-39	116	0	0	73	0	169	495	0	2.54469
92082	71545	85	40304	29914	82	29876	22180	77	0	193	0	-33	37	0	-704	84	0	2.5457
96987	79794	83	55921	45705	80	27021	22011	67	-24	75	0	17	72	0	-2353	0	0	2.5457
89956	73817	83	48026	39381	79	25374	20117	64	-8	61	0	-38	79	0	-441	178	0	2.5487
220883	148363	104	135173	91651	100	73541	49536	99	-260	17	0	157	111	0	-1915	119	0	2.5497
61513	51956	86	46884	38068	80	14775	11471	54	-25	92	0	16	50	0	436339	339757	89	2.5497
55200	46978	75	26713	22058	69	18129	14894	50	-211	38	0	157	105	0	-158	525	0	2.55971
141185	101378	89	87718	62234	91	46795	32772	88	-89	71	0	-79	27	0	-117	333	0	2.56271
30925	25580	67	22771	19589	60	10794	9317	44	-110	25	0	-95	24	0	125	340	0	2.56472
50641	40754	82	31702	26572	73	11948	10259	43	151	141	0	-92	9	0	530	564	0	2.56772
114619	90442	92	70041	55786	84	28911	22393	77	267	125	0	-34	25	0	-632	86	0	2.57573
66440	56259	75	32743	27523	76	18454	14651	53	-149	157	0	79	90	0	239	311	0	2.58173
53524	42695	80	36838	30765	75	10567	8591	42	-48	98	0	-49	25	0	-149	386	0	2.58273
98218	80413	81	54638	45095	81	40227	32802	80	-31	127	0	-94	45	0	-98	698	0	2.58874
193780	122878	99	123338	78458	97	44325	29047	92	-34	100	0	28	83	0	-756	44	0	2.59174
29154	23099	58	21620	18255	55	9342	7593	41	-20	77	0	26	55	0	711	676	0	2.59475
170734	125099	107	181057	135151	94	86014	63094	91	17	130	0	39	100	0	179	453	0	2.59775
119998	95299	87	72668	57960	84	25585	20142	70	-110	44	0	99	76	0	-438	248	0	2.59975
49111	39878	81	31735	26455	73	13312	10838	47	56	113	0	29	61	0	-41	334	0	2.60075
65181	53138	76	44257	36686	77	18954	15225	52	74	98	0	-71	55	0	45	428	0	2.60676
24940	22723	47	26235	22473	62	9526	8051	42	-82	71	0	-68	30	0	-1902	0	0	2.60676
170293	117566	98	102271	67803	97	49872	34558	93	54	121	0	-122	62	0	-858	0	0	2.60776
29795	26371	56	15430	13216	48	8418	6764	42	201	127	0	54	135	0	-1220	195	0	2.60876
48115	40254	66	32828	27695	73	12770	10588	47	-44	132	0	-29	37	0	-353	129	0	2.61277
47299	38333	76	22952	19467	61	10699	8384	44	7	147	0	91	73	0	-268	55	0	2.61377
26340	21597	63	19108	16435	53	4524	3554	32	-23	104	0	-83	34	0	-114	508	0	2.61577
160954	110517	94	137647	98674	95	38090	27909	89	54	65	0	7	72	0	-652	92	0	2.61877
34039	30346	67	26874	22617	69	10439	8752	41	190	185	0	-95	12	0	-131	235	0	2.62278
156837	120300	90	99099	78760	89	26214	20195	75	-37	75	0	-96	16	0	-72	286	0	2.62378
53034	43662	76	32460	27499	73	10974	9041	42	-204	18	0	-2	45	0	318	535	0	2.63279
68373	56403	85	45750	37630	77	10050	7502	46	56	109	0	-51	54	0	218	308	0	2.63479
116562	85523	93	88180	65331	88	30693	22190	84	-150	16	0	45	89	0	-531	116	0	2.63779
49499	40949	83	26429	20994	77	14601	11691	50	-12	96	0	56	97	0	254618	198165	65	2.63779
130083	102828	86	85555	67836	86	41039	31981	83	-4	87	0	-131	73	0	864	693	0	2.63979
128143	93488	91	92325	67616	89	32179	21980	85	-18	118	0	56	81	0	21	658	0	2.6408
102827	82975	84	72179	57105	84	35007	26811	82	193	131	0	-117	36	0	-221	220	0	2.6488
49824	41328	73	30608	25941	72	12537	10221	46	9	82	0	7	35	0	290	801	0	2.65381
46977	39503	71	30511	26172	71	12250	10160	45	-45	79	0	20	57	0	-994	272	0	2.65381
224358	139036	108	198355	123423	101	74000	46582	98	43	153	0	-17	55	0	191	411	0	2.65581
37387	31704	71	25337	21814	56	11438	10073	41	71	102	0	-104	12	0	-8871	0	0	2.65581
49419	41046	75	27722	23515	69	15206	13026	46	190	198	0	-12	82	0	-482	246	0	2.66082
60283	50056	80	43117	36276	76	12041	10049	43	-30	54	0	-21	106	0	259	562	0	2.66382
46417	40033	81	27006	22889	69	10640	8654	43	4	117	0	-133	35	0	-511	174	0	2.66482
81180	67611	78	36220	30215	77	28522	23134	69	-24	46	0	36	74	0	-221	330	0	2.67183
53310	44540	71	25585	21937	60	17085	14337	51	130	145	0	22	49	0	-1271	23	0	2.67183
130911	93816	93	91083	65929	89	40538	29498	87	163	99	0	-65	50	0	-2454	0	0	2.67183
84506	68934	90	50767	41389	78	26623	21621	62	-56	72	0	22	72	0	-6715	0	0	2.67283
34065	29347	68	23446	20183	57	9745	8302	42	-112	107	0	-40	71	0	356	740	0	2.67683
122137	98712	85	74032	59611	84	24347	19611	63	-86	59	0	-43	56	0	-138	272	0	2.67984
178477	117145	104	91884	60467	97	44668	30190	93	62	136	0	-5	62	0	718	555	0	2.68684
27250	23670	60	23109	19930	57	7612	6179	39	-113	75	0	48	66	0	-3515	0	0	2.68684
87336	66822	89	58894	44547	82	23221	17698	60	77	177	0	9	39	0	-831	273	0	2.68785
64441	53054	78	37051	31201	75	14754	11728	50	140	80	0	-85	31	0	-1483	0	0	2.68885
40688	33860	74	28463	24010	70	13418	11616	45	14	128	0	113	62	0	-75	191	0	2.69385
35730	30348	73	27560	23516	70	10891	9333	43	104	149	0	31	66	0	-205	318	0	2.69585
113734	89744	93	72967	58931	83	21638	17634	54	14	89	0	-45	59	0	-403	426	0	2.69686
41280	34402	74	43594	37232	74	11958	9766	44	97	115	0	33	70	0	-17	391	0	2.70286
194721	133616	96	135092	89970	97	60757	40977	93	38	119	0	90	88	0	-1697	0	0	2.70386
69968	58498	77	39104	32588	76	20834	17306	55	66	144	0	-69	21	0	-7867	0	0	2.70386
34415	30473	58	28886	24707	71	11092	9131	43	85	107	0	-7	55	0	-209	204	0	2.70787
168515	111382	95	97192	63151	95	47927	33470	92	80	166	0	-54	73	0	5	536	0	2.71287
220899	131004	113	149915	89814	105	51597	30657	101	-17	113	0	28	107	0	-420	352	0	2.71588
210340	124626	100	124455	78044	99	53122	32844	96	220	182	0	7	69	0	-332	229	0	2.72288
118657	94806	84	64619	52996	82	28434	22590	72	98	156	0	18	72	0	267	447	0	2.7349
38573	32920	70	30030	25409	71	12120	9862	47	-56	45	0	-20	47	0	-189	352	0	2.7369
53508	41931	89	24788	20776	62	13414	10933	47	-143	52	0	-31	48	0	185	418	0	2.7389
123821	92329	87	81066	59159	89	35303	25285	85	-133	172	0	-14	55	0	201	912	0	2.7419
158488	120524	88	102683	80361	89	45151	33193	87	69	91	0	-69	10	0	-732	50	0	2.74691
193076	123580	102	190697	131940	99	70536	48369	95	-38	72	0	0	73	0	-17	462	0	2.75392
44644	37751	82	22475	18875	60	11132	8988	44	39	113	0	39	112	0	-283	176	0	2.75592
68466	59147	73	28492	23933	74	17362	14267	49	-54	82	0	-13	62	0	-429	124	0	2.75692
208943	142478	102	114356	76612	103	69373	46771	100	7	75	0	-12	61	0	-281	256	0	2.75992
162562	103474	111	127830	84834	96	44666	30001	92	262	146	0	16	81	0	707	737	0	2.77594
20726	17053	56	13315	11574	44	6437	5468	36	-55	53	0	-16	36	0	-305	364	0	2.77694
30964	26903	57	23773	20377	60	11070	9298	42	19	48	0	88	107	0	-887	59	0	2.77794
70370	57980	77	26299	22169	64	4203	3333	32	13	110	0	-47	57	0	-646	194	0	2.77894
146245	107255	92	86445	63614	89	48016	35481	87	55	183	0	-27	55	0	646	617	0	2.78094
94661	77128	85	53887	44107	80	26685	21652	68	-158	57	0	28	54	0	-157	418	0	2.78495
41041	34047	66	29406	24481	72	11684	9572	45	-134	85	0	25	71	0	-548	144	0	2.78595
188305	133709	96	115232	82992	93	53097	37557	91	-61	95	0	22	102	0	-173	582	0	2.78895
119770	98254	84	68474	55545	84	30109	24458	81	-108	101	0	-51	39	0	223	439	0	2.79796
46638	39741	66	26909	22862	66	15215	12609	48	22	81	0	-111	33	0	-3047	0	0	2.79796
100107	83022	80	42976	35573	79	29230	23886	78	-26	61	0	-20	51	0	387	417	0	2.80697
38357	30746	83	22244	18871	57	10675	8712	44	-24	93	0	-103	20	0	-131	255	0	2.80998
164910	113043	94	136668	92807	92	29255	19396	79	153	120	0	-9	64	0	-1792	0	0	2.80998
59605	49386	88	41327	34844	75	15179	13433	46	108	192	0	21	85	0	-425	145	0	2.81198
83891	71512	78	43923	36948	76	21984	18581	55	-4	145	0	-46	47	0	-759	58	0	2.81298
53886	45206	73	41683	35236	73	15023	12745	47	77	186	0	-27	80	0	15	553	0	2.81398
32234	28412	55	23972	20781	62	8834	7370	40	55	100	0	8	62	0	-135	357	0	2.81698
217067	139361	99	111293	70619	97	60354	37894	96	-160	74	0	-19	60	0	-315	117	0	2.81999
252499	154033	119	156630	98145	105	61462	38230	101	-76	71	0	8	49	0	80	794	0	2.82099
66622	57187	75	33160	28504	75	18633	15680	53	14	148	0	-76	45	0	880	797	0	2.82599
41397	35801	69	24781	21223	59	12035	10078	45	-24	125	0	44	69	0	-1918	160	0	2.82599
129327	101590	89	84378	67872	85	31134	24158	83	97	183	0	26	90	0	298	389	0	2.829
276759	152180	124	185369	108549	114	83347	43754	112	24	60	0	-53	41	0	-375	104	0	2.832
74801	61192	80	68290	54952	79	22813	17571	63	113	111	0	-20	54	0	-14743	0	0	2.832
133182	101093	89	101317	78714	88	33138	24046	86	-121	62	0	-29	58	0	-15520	0	0	2.832
44466	37471	61	29842	25480	72	13356	10817	46	251	170	0	-22	54	0	477	508	0	2.836
100057	77994	84	78014	60964	83	32191	25983	80	143	138	0	41	73	0	-1545	18	0	2.836
23867	19680	62	18945	16367	51	7211	6020	38	-160	14	0	-8	59	0	-224	305	0	2.838
33961	30133	57	23485	20094	60	9532	7850	41	-8	53	0	-39	34	0	114	503	0	2.84101
138813	103903	90	78672	60747	88	35904	25300	85	-7	121	0	-43	27	0	99	401	0	2.84301
69328	59026	82	51340	43327	77	12252	10389	43	-101	94	0	-128	29	0	967	983	0	2.85903
62912	53032	77	36965	31167	75	17366	15010	52	73	128	0	58	67	0	-159	160	0	2.86303
134562	95321	98	118028	89254	90	37792	26416	88	-144	33	0	19	47	0	94	496	0	2.86904
51904	44096	74	31568	26876	72	14307	11885	46	-112	61	0	-15	50	0	-228	173	0	2.87104
99954	79525	81	57061	44142	81	32961	24821	80	-85	35	0	-10	47	0	-1229	100	0	2.87104
25555	22943	48	18391	15805	49	8618	7049	40	-34	58	0	47	88	0	217	801	0	2.87604
45508	38847	64	38158	32011	74	12043	10086	46	-106	71	0	-46	85	0	471	598	0	2.87705
113703	87696	93	83931	64992	85	21436	16235	58	37	100	0	68	107	0	692	898	0	2.87905
237875	152071	102	157479	105078	100	58157	38308	97	-53	97	0	25	52	0	-125	272	0	2.88105
127140	102387	90	72436	59480	84	26698	21604	76	10	70	0	9	82	0	-348	145	0	2.88405
184183	129903	109	100548	71312	92	35544	25125	88	98	147	0	10	46	0	101	313	0	2.89106
90806	69267	83	53074	41445	83	24359	18627	62	72	80	0	-15	67	0	-1960	0	0	2.89206
165038	124327	101	91475	70935	89	37271	28302	86	-100	97	0	-4	60	0	356	428	0	2.89406
92393	74559	86	51424	41619	81	24903	20133	59	26	113	0	-2	90	0	-535	268	0	2.89607
174385	120730	105	119147	83716	93	44914	32403	89	64	116	0	38	101	0	27	360	0	2.89807
104923	87213	83	76002	63140	82	30454	24760	78	-12	117	0	-67	59	0	62	708	0	2.90007
29460	25519	63	16740	14398	49	7518	6124	38	-65	41	0	-4	72	0	93	353	0	2.90407
88731	71968	80	49705	39996	80	22878	18122	61	-36	96	0	-36	37	0	-111	574	0	2.90808
75368	64181	77	47214	38406	78	24479	19576	62	35	62	0	-56	77	0	-80	316	0	2.91609
318197	181505	123	265560	155024	121	107988	64021	117	170	208	0	24	90	0	-341	209	0	2.91809
60096	51045	76	44895	38418	74	14973	12217	49	-23	81	0	28	66	0	519	414	0	2.92209
254753	161407	111	146113	98905	105	84143	55572	103	9	93	0	55	73	0	-3676	0	0	2.92209
60635	49144	78	45930	35865	77	17600	14144	51	106	94	0	48	62	0	-342	291	0	2.9291
59767	50080	77	32055	27638	73	17624	14740	49	100	105	0	-30	52	0	-2353	0	0	2.9291
267760	168635	114	155232	100398	104	75404	45539	104	-76	103	0	10	99	0	-83	225	0	2.93311
70308	55399	78	46380	36137	78	21532	17166	61	111	101	0	72	85	0	359	398	0	2.94412
198245	136498	97	145749	104714	97	43100	30712	92	-21	102	0	47	108	0	57	642	0	2.94612
242056	158073	101	178480	115049	103	80801	53789	97	151	120	0	253	117	0	63168	77402	116	2.94612
135922	108731	87	104821	84741	87	25635	20703	63	45	107	0	-129	77	0	365	435	0	2.95213
28519	23912	72	28770	24839	68	6425	5272	37	-12	64	0	-47	30	0	-145	241	0	2.95413
121260	100392	82	69804	56298	82	32190	25364	80	209	196	0	-24	67	0	-173	285	0	2.95713
34558	28907	67	24107	20766	58	6426	5648	36	127	147	0	-2	55	0	530	638	0	2.96214
99532	81178	83	69588	58561	81	23263	19196	58	66	80	0	-39	37	0	284	478	0	2.96414
55294	48326	73	30558	26066	72	12328	10497	44	44	74	0	-48	25	0	40	351	0	2.96914
127756	103363	89	62583	51629	82	32096	25743	80	-29	117	0	-77	47	0	-1856	0	0	2.96914
156329	117486	96	74042	54769	88	37972	27329	86	132	126	0	-61	70	0	-293	486	0	2.97515
102633	80563	92	54955	44178	84	26457	21144	66	-1	94	0	49	58	0	-4380	0	0	2.97615
53960	44471	88	24020	20479	60	11203	9980	41	41	89	0	54	118	0	-28	263	0	2.97815
80915	66448	81	51489	42964	78	22001	18079	57	-37	80	0	7	49	0	-494	207	0	2.98716
53216	44026	79	39655	34181	74	9584	7909	40	-41	118	0	-62	29	0	-342	191	0	2.98816
108946	85211	91	45019	36059	81	34328	25822	81	125	79	0	-79	49	0	-757	63	0	2.98916
79040	64683	91	52487	44122	77	16629	13672	48	-1	105	0	-24	59	0	-195	181	0	2.99918
156535	114880	94	92786	70354	88	33517	25317	85	62	145	0	31	103	0	600	565	0	3.00218
33637	30780	52	23234	20110	57	6749	5627	36	4	133	0	57	53	0	134	721	0	3.00618
183356	123029	97	143071	96855	95	49515	33089	91	54	120	0	-4	81	0	-423	220	0	3.00718
119379	98071	86	63477	53520	81	24384	19554	59	-21	127	0	92	98	0	-10213	0	0	3.00718
255943	196712	101	235833	180400	100	30378	23389	77	28	80	0	-31	91	0	-4796	22	0	3.00818
42380	37354	70	26006	22339	65	9777	8413	41	73	142	0	-10	88	0	-155	363	0	3.01019
32208	27138	79	22316	19224	56	9688	8779	39	-45	54	0	72	118	0	-428	79	0	3.01219
141314	100914	90	115717	85804	90	38100	26799	87	-28	92	0	-20	63	0	467	732	0	3.01519
129548	106032	84	77640	63216	83	35004	28257	81	-26	71	0	109	83	0	-2738	0	0	3.01619
132024	97988	92	87047	66260	90	29086	21954	70	58	197	0	108	119	0	140	479	0	3.0222
25314	22442	48	19463	16706	51	10119	8699	41	3	138	0	57	71	0	-177	131	0	3.02721
176342	124152	96	116986	84496	94	45536	32819	90	218	246	0	-107	19	0	54487	46390	108	3.02821
132962	109125	85	87224	71664	85	31677	24934	82	108	130	0	-13	70	0	-123	234	0	3.02921
134124	107541	89	84809	68703	86	26455	21723	70	28	135	0	-75	12	0	164	350	0	3.03321
165996	129679	88	94981	76371	87	35935	28769	84	117	117	0	-84	17	0	-3097	0	0	3.03421
46256	38013	73	34407	28657	73	12554	10392	44	21	72	0	-70	39	0	130	368	0	3.03722
213061	144615	99	91554	61009	94	50900	34719	94	-89	66	0	55	94	0	-28	393	0	3.03822
106654	84729	83	78810	62128	83	26946	22119	64	-59	109	0	103	96	0	-5525	0	0	3.03922
195850	140059	90	135445	94832	93	39121	26918	89	7	104	0	4	99	0	-339	355	0	3.04322
98136	80490	81	32237	26767	78	28466	23790	76	141	88	0	52	83	0	-334	284	0	3.04522
146250	108311	90	100319	77114	90	33924	25817	86	90	124	0	-129	22	0	141	609	0	3.04923
36675	31487	64	26385	22308	63	11438	9620	44	118	193	0	-87	37	0	72	330	0	3.05223
122575	97475	88	72349	59281	85	22051	17290	58	48	100	0	-9	135	0	743	977	0	3.05624
208290	144481	103	132679	94630	95	69692	49703	93	-214	62	0	60	120	0	166	519	0	3.06525
42745	37690	66	28222	24504	71	12238	10320	46	12	61	0	-27	33	0	-132	867	0	3.06925
35106	29410	69	24885	21630	61	8871	7502	39	-127	95	0	-24	41	0	-44	357	0	3.07225
89288	73793	81	54694	45895	78	21856	18180	53	-5	81	0	5	44	0	-37	472	0	3.07826
119178	96175	85	76536	60462	84	33045	25638	82	13	78	0	-21	48	0	-21	274	0	3.08527
181754	134753	94	128275	98579	91	40516	29821	87	-111	95	0	200	106	0	-96	534	0	3.09027
201242	136232	96	162204	117867	96	42634	30066	92	0	85	0	26	111	0	-3941	0	0	3.09027
49306	41390	75	36987	31721	74	13767	11697	45	-44	136	0	-31	41	0	-685	241	0	3.09127
44967	38160	66	28279	24021	68	11179	9499	43	137	129	0	-20	33	0	408	871	0	3.10729
49081	42175	73	25549	21895	64	10515	9055	41	-73	18	0	9	44	0	-1492	80	0	3.10729
39758	34176	73	17974	15583	52	9119	7701	41	86	78	0	-81	36	0	-2025	0	0	3.10729
102548	83273	85	47764	39808	80	22335	18460	59	-42	107	0	70	63	0	-120	303	0	3.11129
152996	118516	90	107392	83225	88	39130	30597	85	26	102	0	-30	60	0	289	659	0	3.1143
218514	133409	104	179036	121430	101	53423	32729	98	-85	124	0	-77	18	0	-331	423	0	3.1203
31638	27434	66	12463	10866	43	6365	5210	35	-138	72	0	-33	31	0	205	268	0	3.12331
54708	47484	80	35856	30746	73	13144	10922	46	-73	64	0	108	81	0	-26	419	0	3.12331
63652	54039	75	34199	28981	74	17826	14887	51	-57	58	0	-78	66	0	-134	326	0	3.12531
262731	166582	120	133728	84498	106	77862	50571	102	186	185	0	-91	54	0	131854	113248	76	3.12531
43551	36358	76	20348	17806	53	12009	10188	43	-105	116	0	-42	27	0	-1457	0	0	3.12631
85759	70342	82	45620	38094	79	20380	16945	54	21	164	0	-7	80	0	-377	401	0	3.12731
42337	36516	61	28634	24805	68	10869	9521	42	-123	89	0	-58	45	0	-349	184	0	3.13132
78967	66548	78	45443	38878	77	20639	17535	54	81	113	0	20	59	0	-1014	0	0	3.13232
43674	38251	77	24716	21248	62	12738	10539	43	13	125	0	10	47	0	-321	259	0	3.14233
96280	77988	81	56375	47304	79	21751	18025	57	88	147	0	46	42	0	-6	319	0	3.14433
63288	53906	74	27746	23796	66	22273	18946	59	34	115	0	-47	22	0	-1629	0	0	3.14533
118097	94577	85	70115	57400	84	27597	21410	68	-78	75	0	35	95	0	-183	428	0	3.14733
79351	67680	78	45663	39084	76	22516	18888	53	-8	112	0	108	66	0	-2468	0	0	3.14833
56170	48996	73	31591	27040	73	16727	13768	52	-117	54	0	-16	45	0	68	322	0	3.15234
45189	36858	75	23457	20090	57	13262	11957	44	284	165	0	-22	45	0	598	461	0	3.15834
228855	149728	100	161761	110123	100	49702	31527	97	-43	108	0	26	111	0	54	509	0	3.16035
125014	97117	85	66479	52054	85	37266	28744	83	-60	56	0	3	74	0	-181	312	0	3.16135
40383	33841	71	26573	22886	71	10613	9224	43	-92	88	0	0	44	0	123	478	0	3.16335
119848	88140	96	107755	82543	88	31441	22988	80	-73	86	0	2	56	0	10	451	0	3.16735
84114	70506	83	55949	47426	77	25280	20827	64	84	106	0	-44	47	0	6	306	0	3.16936
52446	45517	69	32919	27944	73	13277	11319	46	0	77	0	65	102	0	-2590	0	0	3.16936
131259	98108	91	92340	70566	88	34089	24308	85	-46	109	0	-79	96	0	-3717	0	0	3.17036
149799	105682	96	95810	68114	92	40639	28794	88	-137	114	0	-21	65	0	267	454	0	3.18037
122431	95026	95	73529	58367	85	28454	22210	78	29	180	0	57	80	0	707	935	0	3.18437
38110	31427	72	9522	8304	41	10395	8990	42	-58	165	0	-5	70	0	-628	157	0	3.18537
20408	18164	45	17849	15896	48	7732	6709	38	-82	67	0	-14	34	0	361	497	0	3.18938
104398	86011	88	63840	53394	81	22444	18084	58	-69	127	0	-57	47	0	153	410	0	3.19138
123736	95085	89	83941	65222	86	32937	24915	84	-171	59	0	-56	28	0	912	940	0	3.19138
82096	72755	77	42207	36051	76	22580	19208	56	204	207	0	-96	33	0	-9974	0	0	3.19138
48490	42307	70	31341	27475	68	13775	11040	48	-97	60	0	20	79	0	-8803	0	0	3.19138
26086	24110	47	20364	18052	56	6538	5823	35	55	110	0	0	46	0	-18	351	0	3.19338
34060	29953	64	26620	23070	64	10594	9245	42	-5	90	0	-2	31	0	-1508	0	0	3.19338
39830	32986	80	30625	26238	71	10511	9107	42	84	190	0	21	80	0	-256	350	0	3.19538
36585	29676	76	25025	21571	68	8179	6835	40	201	173	0	-3	60	0	-486	152	0	3.19739
43740	38726	77	30233	26103	71	7747	6366	38	-124	47	0	3	52	0	-1040	0	0	3.19739
130115	99390	97	79338	61344	86	30130	23028	75	57	143	0	-80	46	0	-1983	0	0	3.19739
39017	33451	71	19507	16884	52	9360	7657	41	104	111	0	50	75	0	46	439	0	3.19939
19132	16998	43	14695	12943	47	5191	4787	31	42	77	0	35	78	0	-277	158	0	3.20339
138232	108522	87	71078	54936	85	32099	25174	83	-23	57	0	94	65	0	196	305	0	3.20439
62960	51772	76	41986	35792	76	18784	15437	52	22	118	0	74	93	0	99	350	0	3.2074
48965	41370	73	31259	27037	72	12725	11277	42	-172	66	0	-44	68	0	-387	205	0	3.2114
35760	30873	69	18539	16100	50	9540	7706	41	123	108	0	-43	35	0	-149	312	0	3.21841
59257	50709	78	19738	16919	53	16575	14055	48	-204	11	0	8	38	0	-60	401	0	3.22141
34640	30487	69	18214	15973	51	9124	7837	41	-27	101	0	-94	41	0	-2339	0	0	3.22141
111343	93304	79	66541	55459	80	25448	21430	71	108	129	0	-99	37	0	-89	663	0	3.22141
135183	102321	92	97317	72193	86	34908	25953	82	93	149	0	13	85	0	-918	135	0	3.22241
30224	27559	69	14184	12470	44	8059	6970	38	-43	156	0	20	53	0	-1459	16	0	3.22341
119062	93477	87	139137	111726	88	42482	33520	82	70	104	0	-20	52	0	-2603	0	0	3.22341
105171	85314	79	70255	57590	81	34150	28034	80	-185	18	0	14	60	0	-449	250	0	3.22541
32790	28219	63	22200	19281	55	9618	8317	41	-51	87	0	-112	9	0	4818	2734	55	3.22541
122530	100618	95	50118	41382	81	30958	25361	78	-53	128	0	-4	111	0	-3080	20	0	3.22541
36310	31593	64	21000	18364	54	10043	8469	42	201	124	0	-47	48	0	215	588	0	3.23042
28515	24120	65	24390	21027	60	8976	7674	39	-15	177	0	-30	78	0	388	666	0	3.23843
53038	43918	75	33039	28195	72	11512	9681	43	-40	43	0	52	70	0	1131	897	0	3.24143
126317	104515	86	79605	66605	83	31336	25093	80	67	69	0	12	43	0	-94	459	0	3.24243
20536	19041	48	14509	13045	45	5855	5195	34	88	98	0	85	104	0	-441	305	0	3.24243
146360	107347	92	87712	64769	89	39558	29768	85	0	75	0	-32	81	0	573	864	0	3.24544
31718	27282	65	24716	21421	59	8988	7135	41	-58	71	0	-85	32	0	-1584	316	0	3.24644
252262	177821	107	184296	128621	101	87019	60359	99	49	187	0	-67	113	0	339	458	0	3.25044
68885	57611	79	43780	36306	77	20655	17071	55	39	130	0	13	88	0	-229	359	0	3.25244
139269	106161	93	105243	81534	89	34375	26403	85	123	128	0	-25	70	0	56	558	0	3.25445
130424	98049	95	97638	71525	88	39046	29190	84	30	134	0	8	48	0	-137	293	0	3.26045
44081	37197	73	26861	23297	71	10763	9302	42	-38	60	0	45	97	0	32	260	0	3.26245
27468	23376	66	16648	14878	47	6107	5104	35	34	70	0	-41	32	0	-456	229	0	3.26245
52008	45756	76	22335	19364	55	15103	13129	48	24	97	0	-12	33	0	-293	241	0	3.26346
66942	56856	78	36505	31448	74	19426	16288	52	93	154	0	12	67	0	261	479	0	3.26646
167688	114600	98	128018	89099	94	40765	27711	89	-41	147	0	-43	60	0	-2968	0	0	3.26646
27528	25845	43	23354	20796	51	10083	8605	43	139	104	0	-47	76	0	-9157	0	0	3.26646
78635	66279	79	18392	15705	50	19416	16301	54	-2	173	0	-93	21	0	-2427	0	0	3.26746
233368	101707	126	146970	66996	124	66436	28880	122	197	187	0	-23	169	0	-379	390	0	3.26846
195010	129582	98	125136	84580	98	46942	32178	94	104	126	0	-66	81	0	-358	210	0	3.27146
34595	30879	58	13319	11693	45	10388	9021	41	18	97	0	-4	65	0	-584	58	0	3.27347
126477	97120	91	102736	80587	88	29839	22946	77	25	134	0	-11	108	0	-659	123	0	3.27647
41184	34501	74	27599	24053	63	12153	9801	44	11	141	0	-30	47	0	-2523	0	0	3.27747
23034	20045	55	22319	19465	59	7024	6263	36	104	126	0	-12	47	0	-371	285	0	3.27847
53617	45185	78	26037	22510	65	11209	9770	42	-59	112	0	1	33	0	28	309	0	3.28548
109952	87014	85	68700	54891	84	29997	23386	80	-58	84	0	105	65	0	653	746	0	3.28948
122415	92236	87	64435	49310	86	33276	25515	83	17	143	0	-76	31	0	-3889	0	0	3.29048
23381	20804	47	17797	15541	52	7876	6918	39	18	58	0	-51	21	0	-289	168	0	3.29549
185705	132327	94	150067	110708	93	52232	37367	91	-71	161	0	4	57	0	113	626	0	3.29649
38169	33236	61	24168	20995	61	6800	5890	35	-32	107	0	22	66	0	-363	48	0	3.30049
199875	142246	98	118446	83539	94	45112	31704	91	223	177	0	12	80	0	-1757	0	0	3.30049
183043	128863	94	106093	76216	92	45728	32990	90	-135	58	0	-24	62	0	-306	216	0	3.3055
122724	88968	87	108884	82815	88	31624	21717	84	38	149	0	9	50	0	-7028	0	0	3.3055
20455	18671	45	17290	15417	49	7022	5784	38	144	113	0	45	82	0	-557	0	0	3.31251
227952	153451	105	148951	104185	101	37124	26545	95	166	145	0	113	126	0	-87	588	0	3.31351
66223	58724	73	45595	39588	74	19128	16951	47	-123	47	0	0	64	0	-9529	0	0	3.31451
129946	101246	91	84369	67025	84	47223	37546	82	259	164	0	121	119	0	51	346	0	3.31851
35634	32066	68	23804	20938	55	9066	8053	39	66	182	0	-57	30	0	-6243	0	0	3.31851
149796	114094	88	123143	92677	91	31061	23096	78	-76	84	0	-78	72	0	-2475	0	0	3.31951
58482	51639	75	50788	43510	76	13297	11200	46	-62	134	0	-34	22	0	-592	15	0	3.32152
33733	28988	70	17776	15505	51	10323	8594	41	-47	93	0	50	91	0	-90	420	0	3.32652
107111	89044	86	65695	54537	81	23538	19256	54	-110	98	0	27	92	0	-435	156	0	3.33253
133584	108229	86	66583	54875	83	31930	25884	81	276	240	0	35	94	0	30	460	0	3.34054
146866	120070	88	101338	83661	84	30397	24730	80	-35	132	0	3	89	0	-508	317	0	3.34454
265316	177249	103	232331	166997	102	93753	65096	99	-31	208	0	-18	72	0	-4296	0	0	3.34454
241828	164246	104	144088	101572	100	61014	42420	97	-45	84	0	29	91	0	-9916	0	0	3.34554
23509	18853	66	12557	11240	44	8250	7091	39	-30	54	0	15	28	0	-249	256	0	3.36256
217065	145565	100	146267	98016	97	68131	46361	96	155	157	0	148	84	0	-64	610	0	3.36356
110457	86427	84	65044	52262	83	31024	24176	75	100	143	0	-163	14	0	13	355	0	3.36656
125332	98912	95	78620	63765	85	28999	23480	74	76	152	0	56	64	0	135	1360	7	3.36857
149763	110822	94	87760	65501	90	43619	32131	88	26	96	0	36	98	0	-405	233	0	3.37157
25378	22190	67	12760	11403	43	6750	5967	36	135	142	0	23	57	0	-1409	0	0	3.37157
42062	35910	76	32825	28444	71	9645	8133	40	-57	146	0	34	65	0	-786	131	0	3.37257
114599	94727	84	60435	50366	82	27673	22291	77	-38	95	0	72	62	0	-171	373	0	3.37557
125925	91956	91	85100	61717	89	31912	23818	87	-33	70	0	-58	28	0	-541	208	0	3.37758
27670	22681	57	20594	17913	53	7150	6272	36	21	79	0	-61	63	0	109	361	0	3.38258
163791	122114	94	90786	68309	90	32462	24094	86	-123	136	0	-2	80	0	109	510	0	3.38558
173789	126855	97	93368	67289	90	43771	31797	88	77	194	0	54	72	0	148	420	0	3.39059
210554	152034	96	137998	101444	96	52032	38892	93	-94	50	0	0	74	0	365	767	0	3.39259
206544	145344	99	113934	79885	95	47465	33408	93	-40	111	0	-1	62	0	-470	132	0	3.39359
122651	95461	86	99204	77657	86	27866	21845	74	-6	92	0	13	79	0	-1472	0	0	3.39459
31832	29364	52	20430	17953	53	11211	9857	43	97	120	0	-17	64	0	-407	221	0	3.3956
33910	28887	67	23459	20396	58	9991	8040	43	-160	44	0	19	71	0	924	697	0	3.3976
146613	120679	85	71946	59248	83	36769	29171	82	123	110	0	34	60	0	-778	322	0	3.3976
61874	51944	78	38017	32822	74	18227	15471	51	-13	113	0	128	142	0	169	328	0	3.3996
225178	156487	99	123317	86830	98	53927	36670	95	157	176	0	-33	71	0	-227	390	0	3.4026
117902	98546	83	53323	45108	80	25677	21327	69	15	95	0	68	64	0	-382	383	0	3.40661
32746	28481	67	27923	24099	68	8528	7471	38	86	113	0	2	90	0	-176	189	0	3.40961
126970	102533	87	95738	80743	85	32811	26671	82	-188	24	0	-124	6	0	-424	385	0	3.41261
144041	110436	94	84296	64917	86	39271	30107	84	117	113	0	7	58	0	592	613	0	3.41562
109816	85701	87	81748	65049	85	35872	28739	82	-64	100	0	34	62	0	-5463	0	0	3.41662
242375	173167	99	163200	120368	97	76924	55927	94	-34	117	0	149	87	0	-511	272	0	3.41762
68916	61286	76	40377	34997	75	19124	16616	50	-56	65	0	35	69	0	-7790	0	0	3.41762
39745	35164	61	22217	19530	56	7915	6982	38	-27	101	0	-25	56	0	-3761	0	0	3.41862
39300	32856	73	28234	24434	70	12481	11027	43	-57	68	0	-55	36	0	312	500	0	3.42062
22176	19673	67	14355	12775	46	4093	3389	31	-29	78	0	78	104	0	-419	24	0	3.42262
64531	53659	75	43413	37111	76	17938	14982	52	21	141	0	-58	79	0	992	866	0	3.42463
117617	88302	87	73151	56059	85	30477	23291	77	30	94	0	1	53	0	121	271	0	3.42663
120582	97198	84	73493	59024	84	30871	25385	73	45	98	0	-54	50	0	-2460	0	0	3.42763
161122	126243	88	87162	68717	87	43771	34569	85	-2	103	0	-27	31	0	-4055	0	0	3.42763
207296	134479	105	148450	99922	99	59318	37697	97	38	169	0	7	51	0	595	517	0	3.43263
177031	127265	97	97481	72068	90	45265	32868	87	-233	103	0	-1	57	0	249	446	0	3.43564
211060	146559	96	144163	105750	95	61046	43655	93	212	130	0	-42	47	0	-1570	0	0	3.43664
56943	49750	70	33975	29188	74	16525	13736	49	94	131	0	-22	42	0	730	925	0	3.44865
60147	52438	70	17405	15151	48	15547	13659	46	85	104	0	-130	0	0	-92	460	0	3.45466
54833	48070	72	30167	26208	73	11550	9152	44	29	90	0	-35	46	0	-79	270	0	3.45766
348195	180041	124	355691	199186	121	127678	72715	117	114	236	0	172	298	0	-91	490	0	3.46167
175404	122651	100	131251	94254	95	42849	29820	91	34	57	0	-58	108	0	-708	49	0	3.46367
24370	21780	61	17039	14713	50	8148	7383	38	33	104	0	26	80	0	451	398	0	3.46567
30833	27199	59	18368	16320	50	9234	8297	38	-38	80	0	-20	61	0	129	226	0	3.47067
203031	139063	99	178718	132516	96	45807	32421	94	-95	120	0	-172	109	0	-1301	242	0	3.47067
44244	37589	78	29813	25961	71	12428	10510	44	-73	47	0	-5	74	0	-344	277	0	3.47368
73720	63632	79	51010	44186	76	20087	17496	54	154	138	0	-43	29	0	67	568	0	3.48569
94242	78949	87	36636	31237	77	23396	19651	58	96	112	0	-88	52	0	-1247	58	0	3.48669
73382	63199	85	37444	32234	75	18234	15641	52	65	101	0	63	101	0	-170	175	0	3.4907
172141	127067	91	108533	79317	90	45412	33477	88	-52	69	0	-3	35	0	677	780	0	3.4957
254178	108316	251	143928	75436	219	49125	19768	171	449	319	0	426	209	0	-6724	253	0	3.4987
34437	29683	58	21805	19287	52	5485	4859	33	-91	109	0	-39	42	0	-4257	0	0	3.4987
173861	127107	95	102192	74830	91	37929	28149	88	-79	79	0	83	131	0	65	752	0	3.49971
128267	101788	93	85022	70130	86	18513	14552	51	19	189	0	-20	59	0	-266	539	0	3.50171
20061	17242	47	19346	16995	53	7672	6476	38	13	82	0	33	67	0	125	332	0	3.50471
42557	39888	53	34923	30581	71	9511	7957	41	-45	74	0	11	51	0	4275	1917	61	3.50471
27038	23117	65	24692	21310	61	7803	6367	39	-14	117	0	4	47	0	51	286	0	3.50571
119938	94949	86	73834	59953	84	29209	23040	77	59	131	0	-24	71	0	105	398	0	3.50871
90152	73950	86	46931	40566	77	26151	21996	63	28	141	0	28	62	0	120	476	0	3.51472
63691	54814	79	34382	30320	73	16037	13958	47	-18	90	0	9	37	0	-2292	50	0	3.51472
46216	38479	77	29521	25890	71	13339	11790	44	-93	60	0	-17	46	0	-504	174	0	3.51572
30753	28413	59	20758	18341	54	10025	8509	41	-53	104	0	-12	41	0	-16	164	0	3.52573
47105	39793	76	28496	24998	64	11817	10450	43	-50	75	0	-11	68	0	-709	181	0	3.52673
27762	24071	58	17099	14950	48	7757	6500	39	42	150	0	-137	41	0	27	230	0	3.52974
67940	60156	74	36400	31341	74	23107	19404	57	-191	87	0	-66	40	0	-1420	9	0	3.52974
127392	98016	93	81696	64348	85	31972	24425	77	59	93	0	-52	72	0	-96	385	0	3.53074
261212	154502	111	177344	108559	109	73831	45397	107	-78	96	0	5	66	0	-48	771	0	3.53875
223193	152775	101	158031	112566	98	86705	61737	95	-23	77	0	103	83	0	-1413	130	0	3.53975
123037	98443	88	81061	65107	85	26178	21648	67	73	104	0	-44	74	0	-2066	0	0	3.54075
189650	132727	100	84940	57684	96	43853	30849	95	77	114	0	86	64	0	-299	113	0	3.54275
65643	57551	74	36727	32039	74	16601	14027	46	8	89	0	14	46	0	-1352	24	0	3.54375
35634	31686	68	22024	19268	56	7869	6832	38	126	153	0	62	73	0	-1290	217	0	3.54475
30194	28833	49	20379	17848	54	11034	9909	41	17	53	0	-51	30	0	-129	218	0	3.54776
129681	98013	88	77709	58638	87	31469	22981	84	23	102	0	-15	40	0	135	273	0	3.54976
266276	168039	120	211606	138128	103	77390	50518	101	-21	61	0	-65	40	0	-180	157	0	3.55677
28837	25273	64	20233	18090	51	10070	8901	42	-83	154	0	65	65	0	-3056	0	0	3.55677
50118	44931	64	33338	28872	72	16898	14396	48	-84	102	0	-85	27	0	-3416	0	0	3.55777
157840	116085	88	90376	66618	89	44728	32788	86	65	164	0	104	63	0	578	567	0	3.56177
150991	115513	94	131336	100114	90	986	665	0	1	103	0	12	64	0	-49	798	0	3.56678
59858	52510	83	35449	30458	73	15415	13027	49	-53	46	0	-27	48	0	334	557	0	3.56978
51337	43778	74	27547	23916	70	15959	13881	47	-188	2	0	-78	29	0	149	329	0	3.57378
81635	68579	88	40849	35014	76	20197	17637	51	-32	114	0	69	96	0	-87	314	0	3.57679
54457	47045	84	33744	29799	72	13883	12267	43	62	109	0	-151	16	0	-306	445	0	3.5858
94127	79779	84	55472	46234	80	27239	22363	73	-73	89	0	-91	16	0	-233	324	0	3.5868
30016	26118	69	19124	16941	51	8617	7836	39	-89	76	0	-95	5	0	398	362	0	3.5908
172111	119972	93	164320	115918	94	45750	30965	91	-122	60	0	-11	57	0	712	569	0	3.5928
88381	75166	86	50016	42576	77	21930	18184	57	56	160	0	-38	90	0	-215	358	0	3.60281
195912	102722	208	122824	64190	216	49632	23913	176	535	568	0	358	360	0	-197	484	0	3.60582
103605	87786	80	60653	51746	79	25028	20997	61	46	170	0	14	50	0	-1763	108	0	3.60582
45479	38630	78	32014	28241	70	10898	9617	41	20	75	0	-8	54	0	-14	384	0	3.60882
153289	117744	89	92869	71922	89	33156	25313	81	38	94	0	-51	65	0	-257	303	0	3.60982
67021	59716	76	32051	28265	74	19354	16476	53	51	83	0	3	76	0	-6337	0	0	3.60982
25599	22491	60	18393	16348	49	8112	6922	39	96	146	0	-10	23	0	-2145	0	0	3.61082
145981	113352	90	88152	67371	87	32789	25141	84	30	119	0	-42	78	0	329	753	0	3.61483
157532	115961	90	62643	46156	89	33781	24680	85	28	92	0	-147	19	0	72	578	0	3.61683
199574	140412	100	121836	85059	93	42116	30016	89	-106	76	0	-14	64	0	428	616	0	3.61883
117224	98266	92	61796	51420	83	29769	24704	79	229	156	0	5	51	0	37451	14596	97	3.61883
32137	28161	79	25676	22795	66	8002	6628	37	164	165	0	-56	30	0	-335	30	0	3.62284
195814	138945	104	108089	77665	93	45431	32488	90	13	210	0	73	87	0	-500	67	0	3.62384
266746	149924	118	210394	122281	109	84876	47685	107	34	57	0	120	253	0	512	654	0	3.62884
138535	105511	89	74060	55630	86	33625	25601	83	112	147	0	-90	74	0	514	778	0	3.63385
27803	22673	64	42546	34970	72	5411	4623	34	9	79	0	38	58	0	419	460	0	3.63685
53715	46429	76	32019	27666	72	18406	15601	50	-75	52	0	-97	9	0	-370	413	0	3.63685
167538	127450	91	92203	74477	88	38667	30012	85	-111	111	0	-23	54	0	-2004	0	0	3.63685
100840	84844	80	62774	52767	79	22129	18461	57	-48	97	0	-11	54	0	-7574	0	0	3.63785
79923	64539	80	53012	42600	80	26134	21409	66	171	245	0	-5	96	0	-515	168	0	3.63885
39233	33539	67	24227	21603	58	8351	7181	39	-56	148	0	-46	25	0	-884	101	0	3.63985
158828	116120	95	93636	71001	89	36247	26640	86	-95	47	0	102	64	0	-252	418	0	3.64486
59553	49260	77	52060	44273	76	15756	12716	51	20	169	0	24	49	0	-4627	0	0	3.64586
106557	85747	85	78378	61330	82	27017	20422	70	165	101	0	-91	64	0	452	985	0	3.64886
129105	104549	88	94458	77619	84	32777	27082	80	-276	0	0	-84	10	0	-278	224	0	3.64986
33288	29697	67	25713	22215	69	8977	8235	37	67	117	0	80	96	0	-940	0	0	3.65187
167084	120359	93	114281	84165	91	29471	21595	84	129	125	0	7	81	0	-120	377	0	3.67189
147501	109837	92	87987	65300	89	39545	28920	86	79	107	0	3	103	0	-70	503	0	3.67489
101236	85288	88	48800	41767	78	29554	24619	77	-175	15	0	50	71	0	-6656	0	0	3.67489
89362	78057	78	49912	43212	76	21488	18170	53	8	41	0	-186	53	0	-8916	0	0	3.67489
129614	97935	93	66996	48393	88	36647	27814	85	96	82	0	-62	39	0	-3310	0	0	3.67489
85386	72051	78	44328	37912	75	14907	12229	48	-25	110	0	-22	54	0	-3	619	0	3.6819
37599	30208	83	20926	18321	53	7035	6355	37	131	154	0	-6	63	0	-1921	0	0	3.6819
20453	18318	65	16342	14670	48	5817	5273	34	-111	92	0	11	78	0	-121	355	0	3.68991
57402	50433	74	36234	31714	73	15824	13889	51	159	133	0	18	54	0	-267	461	0	3.69091
26235	22444	58	22467	19528	54	8018	6803	39	-74	35	0	27	36	0	-1377	0	0	3.69191
54705	47630	74	20060	17782	54	12230	10576	43	25	122	0	7	59	0	-437	100	0	3.69591
330392	172130	117	275185	144870	119	109802	57790	117	49	476	0	247	436	0	1106	576	0	3.69892
54581	47099	76	30798	26851	72	13782	11853	43	118	166	0	81	58	0	-289	240	0	3.70192
107416	92031	82	75882	64757	80	21607	17696	56	-116	132	0	215	113	0	21	472	0	3.70392
268998	132963	126	147818	62765	119	71182	32381	118	242	605	0	240	454	0	-5211	0	0	3.70392
131256	99299	101	83326	65025	85	36497	27902	83	-57	61	0	76	87	0	-6410	0	0	3.70392
99348	81954	84	69511	59587	81	22405	18871	56	40	84	0	85	92	0	565	560	0	3.70793
118365	91813	87	51633	41407	84	33810	27403	83	-42	83	0	-19	49	0	553	413	0	3.70893
174088	131020	101	90978	68587	88	43770	33491	84	-178	50	0	34	69	0	-824	470	0	3.70993
106686	81502	84	71026	54446	83	28679	21651	74	70	114	0	-37	37	0	-48	445	0	3.71493
39610	33932	68	25671	22486	60	12127	10525	43	0	65	0	12	53	0	-2590	0	0	3.71493
86539	70988	85	48571	41398	79	21890	18286	55	-30	96	0	125	73	0	-49	324	0	3.72995
107930	91823	81	63824	54367	80	24879	21488	69	40	115	0	-37	53	0	-1302	139	0	3.72995
130938	107034	87	66827	54273	84	34825	28324	81	-108	67	0	38	54	0	-423	231	0	3.73095
129908	105279	85	73531	61351	83	27923	22549	71	24	131	0	17	74	0	-5763	0	0	3.73095
107113	85086	93	80256	65066	83	29928	24312	74	6	84	0	-5	56	0	701	746	0	3.73896
39271	33859	64	25456	22332	63	12458	10808	42	-84	137	0	77	59	0	-169	304	0	3.73996
31719	28781	62	18337	16268	51	7711	6917	37	17	108	0	-128	23	0	-233	231	0	3.74096
53600	46322	71	36303	31788	73	15081	12715	47	-197	49	0	12	57	0	-359	88	0	3.74196
49053	43476	70	33707	29461	72	13996	11486	47	61	146	0	43	34	0	-2382	0	0	3.74196
66642	56870	77	44704	38539	75	17745	15289	50	-83	83	0	-68	81	0	100	351	0	3.74697
40232	33810	70	19060	16891	52	10802	9541	41	-129	57	0	24	76	0	561	467	0	3.74997
96483	82887	80	62755	54477	78	22251	19099	56	-127	49	0	68	93	0	180	575	0	3.75097
297822	177666	112	216109	133029	112	89137	53365	110	107	369	0	55	251	0	-5499	0	0	3.75097
315181	187043	127	295505	180504	122	109241	66576	118	410	696	0	242	560	0	110	486	0	3.75297
184254	131976	96	120043	89675	92	45754	33743	89	-144	44	0	59	72	0	-1286	0	0	3.75498
86239	71743	82	53891	46332	77	14585	12950	46	65	87	0	-48	19	0	-150	219	0	3.75998
191909	131481	99	125464	86092	99	62383	39402	98	118	182	0	97	116	0	-233	195	0	3.76499
131999	106800	99	55790	46431	81	33839	27603	80	84	122	0	-6	90	0	221	449	0	3.76599
99370	79764	83	59108	47887	82	28667	23268	80	36	132	0	-48	63	0	-6904	0	0	3.76599
162496	116968	93	94010	68029	90	35917	27432	86	-28	66	0	15	49	0	-3268	0	0	3.76699
61293	54006	74	41154	36230	73	12626	10882	45	220	191	0	70	82	0	631	444	0	3.76999
214620	134343	102	139727	96600	97	52493	33579	94	-31	202	0	-16	52	0	620	644	0	3.775
182104	137856	99	98048	75234	89	40853	31847	85	-35	57	0	62	94	0	141	481	0	3.779
124631	95765	87	74296	57645	86	36007	27256	83	-155	102	0	79	62	0	-135	246	0	3.781
161131	125480	91	66565	51613	87	28480	22080	70	216	211	0	5	55	0	522	533	0	3.78601
21550	19316	50	18044	15992	50	7489	6746	37	-14	66	0	33	47	0	-476	0	0	3.78701
32333	27793	67	19204	17100	50	8382	7320	39	-37	59	0	5	91	0	-21	500	0	3.78901
55461	48628	75	32235	28261	71	14063	12483	44	-116	80	0	-60	49	0	-794	314	0	3.78901
36358	34288	50	17376	15724	47	11872	10200	42	-75	50	0	55	89	0	-1227	108	0	3.78901
28639	26356	64	17077	15137	47	8643	7136	39	47	73	0	-70	21	0	-968	0	0	3.79001
131273	95564	104	102023	76876	89	28209	19865	76	162	102	0	-85	58	0	170	804	0	3.79602
49498	44299	69	20204	18103	53	13239	11378	44	-108	42	0	-65	53	0	-41	309	0	3.79802
165392	116253	93	127426	90273	93	35617	24416	88	94	117	0	20	66	0	-622	287	0	3.79902
163024	130849	96	96117	77009	87	40093	31564	83	-159	77	0	-60	52	0	300	572	0	3.80503
46938	40594	73	25329	22794	57	12863	11311	45	-152	21	0	-51	71	0	-3217	0	0	3.80503
202582	131212	97	109018	73541	98	52681	33135	97	51	70	0	27	77	0	-1034	58	0	3.80603
56676	46992	75	52495	43986	75	16908	13970	49	-63	100	0	-104	10	0	-210	174	0	3.81904
65158	56712	75	38127	33029	74	17416	15470	46	-101	52	0	-7	67	0	-413	280	0	3.82505
42211	36276	67	34873	31237	70	11649	10355	43	55	183	0	34	77	0	-971	0	0	3.82605
61888	56887	71	39388	34555	73	15181	13448	47	-45	69	0	109	83	0	-95	325	0	3.83506
63067	56883	74	53367	47706	74	16647	14474	50	-83	66	0	16	50	0	-586	0	0	3.83706
137884	102412	91	93889	71114	87	37455	28021	84	79	83	0	44	44	0	132	320	0	3.84107
46287	43025	63	32631	29115	70	8385	7143	38	-76	56	0	20	40	0	-4966	0	0	3.84107
46919	40706	74	32696	28043	72	15844	13585	47	28	178	0	-34	55	0	52	506	0	3.84407
116388	95886	85	119540	101248	83	44713	36763	80	-52	120	0	-72	36	0	290	439	0	3.84607
56888	50150	77	37753	32926	74	14824	13138	45	-60	101	0	-5	32	0	130	338	0	3.85008
21020	18830	55	16404	14751	47	4885	4341	32	-92	69	0	-28	67	0	-1031	0	0	3.85008
90520	78142	85	52812	45285	78	17372	14399	49	46	145	0	-84	61	0	200	371	0	3.85708
54986	48682	74	33521	29516	72	8443	7919	37	-99	108	0	-3	47	0	-628	163	0	3.85909
90654	71715	81	63440	51509	82	24075	18761	63	34	109	0	-19	58	0	783	430	0	3.86309
163868	128747	88	122200	98811	86	44328	35227	84	-90	138	0	58	71	0	-2319	0	0	3.86309
125539	104107	84	66670	55960	81	27065	21811	63	-37	56	0	-85	24	0	371	790	0	3.86609
71875	62541	76	41270	35417	76	16590	14100	48	60	135	0	-28	43	0	-1148	0	0	3.86709
231842	165480	107	235623	171277	103	78942	55492	100	-150	66	0	-17	63	0	-161	383	0	3.8691
139482	113179	84	105599	87266	84	33908	27063	81	-38	84	0	74	95	0	-1001	115	0	3.8701
57597	50826	84	30676	27479	72	14882	12908	46	142	190	0	-39	32	0	-304	48	0	3.88211
27476	24834	52	17452	15503	50	7481	6207	38	140	85	0	-12	67	0	-313	258	0	3.88712
59503	51636	78	36817	32299	73	14199	11861	47	-192	52	0	10	51	0	108	517	0	3.89312
28312	25041	69	19551	17545	51	5095	4401	32	-135	50	0	62	82	0	473	1074	4	3.89713
42838	37471	70	28015	24841	70	10682	8917	42	122	100	0	34	90	0	-108	254	0	3.89913
133691	106287	87	76170	61113	86	33796	26740	83	57	154	0	-35	96	0	-245	690	0	3.89913
60533	52040	79	36453	30558	75	16721	14018	51	61	114	0	30	84	0	-484	278	0	3.90113
42313	37123	60	30234	26580	71	11626	9979	42	89	130	0	6	84	0	-726	0	0	3.90413
146346	110534	91	92914	69543	87	34138	25259	84	149	120	0	-21	45	0	74	510	0	3.90714
22734	19555	57	17330	15429	48	6861	6244	35	-50	80	0	-116	0	0	-712	46	0	3.90814
31804	28521	62	25951	23092	61	9515	8213	39	157	113	0	-45	84	0	194	441	0	3.91314
20337	18628	55	21252	18874	59	5790	5154	34	16	89	0	-43	25	0	63	457	0	3.91414
238722	160722	101	139988	98991	99	77199	53212	98	-38	224	0	62	98	0	721	802	0	3.91515
66548	56266	87	39489	33791	74	16743	14193	50	-72	97	0	73	70	0	-106	365	0	3.91815
48005	44815	64	29947	26879	70	14003	12509	45	-33	104	0	-37	98	0	290	667	0	3.92516
143560	104951	103	95232	73635	89	46365	34058	87	79	111	0	-63	40	0	-271	199	0	3.93216
143201	111449	95	99887	78479	89	39710	30390	86	-253	40	0	110	61	0	75	498	0	3.94217
95133	77439	82	51255	41361	81	26872	22530	69	-1	83	0	86	68	0	-323	276	0	3.94718
35363	32035	66	22846	20424	60	8345	6942	39	9	110	0	15	76	0	-285	369	0	3.94818
61236	53786	75	30562	26754	72	13810	12083	45	288	154	0	3	49	0	-395	422	0	3.94918
40322	35683	78	25133	22381	59	8137	7087	37	93	141	0	91	73	0	-101	298	0	3.95018
119812	100208	97	57215	48763	80	27721	22734	69	-34	51	0	-41	44	0	121	475	0	3.95319
270697	173422	105	244963	165747	107	87211	56326	103	-27	214	0	44	180	0	699	538	0	3.95619
158953	114617	108	93544	60665	108	45787	30628	108	930	933	0	694	656	0	561519	409537	70	3.95619
61055	47725	89	41496	30637	89	17990	12827	89	593	586	0	548	452	0	128535	193960	89	3.95619
126000	102934	98	85810	71422	83	31206	25811	80	12	88	0	40	76	0	-814	35	0	3.95719
124124	103248	81	68424	57540	81	31270	25857	79	4	72	0	-107	43	0	-4480	0	0	3.95719
114957	95119	83	67256	55530	79	28477	23258	70	-22	90	0	122	121	0	-8642	0	0	3.95719
201446	140550	99	109147	76570	96	32427	22684	91	-262	154	0	112	77	0	59	425	0	3.9652
79176	68378	80	51434	44959	76	18322	16401	47	-98	68	0	109	91	0	-1610	0	0	3.9652
41203	34602	68	33342	29081	71	10969	9366	43	74	138	0	-111	24	0	811	683	0	3.9672
52683	48005	65	32929	29357	71	7811	6459	37	135	165	0	55	72	0	-667	239	0	3.9682
106515	86406	83	69369	56087	82	27955	22145	70	-64	109	0	-65	66	0	-122	541	0	3.9692
72803	63152	81	43103	37512	75	16347	14022	48	10	119	0	39	68	0	44	429	0	3.97421
21382	18441	50	17076	15598	47	7610	6988	37	-55	117	0	-48	81	0	683	907	0	3.98322
152486	119168	87	111510	89412	87	37007	28958	84	-94	102	0	49	78	0	-152	333	0	3.98722
100863	85406	85	51349	44850	78	21422	18855	54	10	112	0	33	81	0	-4200	0	0	3.98722
144766	106089	94	87972	68848	86	42682	32201	86	-33	116	0	-113	41	0	-1029	248	0	3.98822
43128	36659	73	19658	17493	51	9432	8690	39	-87	60	0	-56	30	0	-2436	0	0	3.98922
111134	87672	86	82861	67565	82	28663	23528	72	25	93	0	-26	37	0	-2628	0	0	3.98922
21338	18732	49	20987	18630	54	7822	6667	38	16	82	0	5	76	0	275	494	0	3.99523
44261	39226	75	22348	20032	54	12283	11008	42	104	124	0	4	31	0	-652	23	0	3.99623
21556	17481	72	13202	11963	43	5701	5135	34	242	249	0	6	118	0	-199	584	0	3.99723
32141	29832	58	23634	21207	56	7992	6912	37	-77	90	0	-47	46	0	86	336	0	4.00124
104798	88673	80	57696	49110	80	19244	15650	54	21	152	0	7	65	0	52915	52969	63	4.00124
148327	114207	88	88291	68734	88	36230	26532	85	-163	63	0	-34	60	0	-2218	29	0	4.00124
176147	143195	87	103322	84231	87	48390	39261	85	68	138	0	-89	45	0	803	672	0	4.00324
144207	114007	88	84280	64830	87	27526	21308	67	-67	123	0	21	66	0	-3928	0	0	4.00324
80276	68590	85	50900	43311	78	19710	16840	57	176	114	0	71	61	0	39530	59390	92	4.00324
156426	114711	92	74483	55466	91	36193	26244	88	45	134	0	20	84	0	-189	529	0	4.00724
56279	49372	73	27888	24617	69	13286	11631	44	-5	77	0	-35	71	0	265	583	0	4.01125
295672	181591	125	172836	109900	112	76488	49032	109	217	514	0	216	408	0	-1368	121	0	4.01125
102890	88073	81	53104	46080	78	23575	19976	60	80	169	0	41	64	0	203	595	0	4.01525
99387	81256	81	81454	66031	83	32667	25394	79	-20	96	0	-56	66	0	-288	311	0	4.01825
114058	97046	80	64787	54929	81	26109	21626	65	-17	101	0	-157	9	0	-171	217	0	4.02026
32840	30785	65	23218	20852	58	9733	8570	40	-12	74	0	-76	60	0	-1717	0	0	4.02126
140434	102972	87	115639	88250	89	31690	22485	84	6	118	0	-1	58	0	302	480	0	4.02226
170494	119290	93	104403	75276	91	39018	27792	88	-74	70	0	157	98	0	-617	198	0	4.02426
74337	67558	76	42107	37398	74	13944	12039	44	43	99	0	-64	98	0	-7811	0	0	4.02426
88306	71843	83	52892	42754	78	21736	16617	59	51	130	0	81	67	0	-8854	0	0	4.02426
122176	101561	80	67937	57004	81	41790	34517	80	42	89	0	29	46	0	8	612	0	4.02726
42467	36604	72	31036	27669	72	11301	9655	45	76	124	0	44	80	0	-201	187	0	4.03427
73386	63569	85	43845	38236	76	18702	16284	51	4	67	0	-52	37	0	-178	209	0	4.03627
21234	19567	57	19592	17807	52	5607	4696	35	-49	122	0	77	56	0	-1081	4	0	4.03627
330580	178846	120	262118	156522	117	115119	70431	114	474	693	0	191	553	0	32	290	0	4.03928
35220	31383	69	21361	18908	58	7898	7098	37	-107	60	0	91	107	0	-2630	0	0	4.04028
21682	18070	75	19809	17611	52	5745	5062	34	67	120	0	19	87	0	-1282	151	0	4.04128
30736	27172	55	20326	18334	52	5789	5194	33	-15	47	0	-8	117	0	-180	205	0	4.04228
162323	119364	92	103398	78879	91	36359	27062	87	204	232	0	-145	10	0	-334	328	0	4.04729
93647	83204	76	55801	49006	76	20282	17690	53	-28	72	0	-36	48	0	-5138	0	0	4.04729
27214	24599	53	23089	20494	57	9655	8361	40	-21	71	0	8	74	0	-247	174	0	4.05129
38425	35808	54	16851	15228	47	7512	6402	37	-115	60	0	20	102	0	-880	0	0	4.05129
134686	113266	82	97753	83299	83	28210	22823	68	-123	67	0	-14	88	0	-485	465	0	4.05329
125363	103330	84	67223	56734	82	27214	22373	70	-4	119	0	45	91	0	657	700	0	4.0603
75538	66777	75	42885	37678	74	18961	16596	49	30	117	0	27	70	0	-188	358	0	4.0633
20067	17932	64	16529	15099	47	7009	6101	37	54	139	0	-55	56	0	113	639	0	4.0653
21042	18843	49	15936	14322	47	6738	6362	34	10	77	0	9	46	0	-282	175	0	4.07131
184572	135767	94	140115	104748	93	57423	43570	89	-19	72	0	-33	51	0	2408	1328	10	4.07131
45870	39296	73	42830	36113	74	814	595	0	75	148	0	-8	108	0	-1088	152	0	4.07231
66589	57094	83	47916	41533	75	19205	16209	55	8	140	0	3	63	0	-752	84	0	4.08232
125051	98007	86	96121	78285	85	35366	27737	82	124	130	0	-77	57	0	473	559	0	4.08933
128279	105225	84	68886	57645	83	36837	30473	81	22	244	0	-29	46	0	-3569	0	0	4.08933
116282	98473	85	65356	56318	80	27403	23899	69	74	146	0	79	71	0	-6485	0	0	4.09033
126530	103451	85	68975	57685	83	31707	25529	80	45	96	0	92	86	0	24572	21064	99	4.09033
144901	114610	84	107385	83610	88	40309	30640	83	-25	83	0	3	49	0	99	346	0	4.09133
152449	118163	92	114198	88913	91	42374	31288	87	-37	65	0	-39	63	0	-40	402	0	4.09534
63051	55097	75	24330	21509	58	16783	14386	48	137	179	0	95	105	0	394	414	0	4.09934
21126	19982	46	14987	13627	46	6378	5687	34	-56	113	0	-25	43	0	-1674	0	0	4.09934
65047	55668	74	35871	31399	74	11297	10304	39	122	159	0	96	100	0	376	566	0	4.10234
135842	105797	100	87601	70367	100	33527	26545	82	425	253	0	214	302	0	12725	43862	22	4.10234
138756	116727	85	78072	65906	83	36963	30325	81	125	112	0	-85	53	0	-4898	0	0	4.10334
89718	79246	78	45435	39803	76	28412	24615	74	16	88	0	-39	49	0	-316	72	0	4.10535
153740	121160	92	147812	122518	87	85284	68936	86	186	110	0	53	88	0	-1252	195	0	4.10635
45283	40249	67	30927	27122	70	12526	11109	45	138	156	0	56	65	0	511	629	0	4.11035
57005	50989	74	33759	30083	73	14553	12382	46	-114	57	0	-125	15	0	-868	118	0	4.11035
36792	33220	58	25915	23249	62	11145	9861	42	115	96	0	-36	49	0	-1360	0	0	4.11035
79197	67767	86	48793	42200	76	20766	17848	53	8	115	0	-93	67	0	65	532	0	4.11536
104221	87088	90	58709	50295	79	22510	19063	58	80	164	0	156	73	0	-198	355	0	4.11736
209250	150812	99	120574	88260	93	56142	41396	91	16	88	0	-83	44	0	-3497	0	0	4.11736
199851	135675	101	140219	96447	95	55460	37819	93	-182	118	0	54	88	0	-530	236	0	4.12136
60807	52853	87	23481	21003	56	18323	15276	54	-103	31	0	41	91	0	-517	105	0	4.12937
94202	79697	84	49442	43296	78	18434	15755	50	81	52	0	80	90	0	182	651	0	4.13137
107547	77940	87	137623	109517	87	79241	62620	85	-13	59	0	42	85	0	504	408	0	4.14239
146754	113227	87	90018	68961	86	28134	22072	74	21	99	0	-162	29	0	-10532	0	0	4.14239
160406	124239	94	131912	106218	90	27161	21084	73	207	244	0	29	77	0	-252	167	0	4.14539
231424	159378	102	115309	80091	98	56975	39473	95	1	75	0	104	109	0	551	510	0	4.14939
151746	116364	91	94972	76250	87	37038	27550	84	-201	71	0	37	81	0	-3899	0	0	4.15039
110859	91825	84	100034	85817	82	42576	35867	79	-256	51	0	2	41	0	-1874	68	0	4.1514
48390	42436	75	24418	21802	65	12270	10948	43	154	105	0	136	77	0	358	417	0	4.1524
38848	34631	77	13379	12008	44	10146	9297	39	-72	95	0	-91	73	0	-784	195	0	4.1534
54015	47093	77	38389	34161	72	14161	12669	45	-77	74	0	-63	25	0	-79	646	0	4.1534
150941	115917	98	79505	61339	87	34494	26214	84	118	137	0	-70	96	0	-287	153	0	4.1584
52403	46301	70	22296	20141	53	12424	11008	42	-120	58	0	51	118	0	-62	225	0	4.16341
99330	84280	83	62789	52570	80	26567	21790	63	172	149	0	46	88	0	-1295	21	0	4.16341
54735	49465	73	31596	28435	69	10026	8796	41	23	144	0	19	52	0	-5098	0	0	4.16441
161048	121847	90	106224	80697	90	44167	32958	87	23	196	0	-38	40	0	-366	168	0	4.16841
144673	109124	89	94942	73607	87	24381	18391	63	-6	108	0	30	60	0	-108	303	0	4.17042
43471	38828	71	32048	28134	70	15662	13489	45	57	67	0	-84	14	0	-432	106	0	4.17242
128512	105902	83	76265	62341	84	31302	25117	79	-7	62	0	-12	72	0	196	662	0	4.18043
104911	84631	96	70813	59309	81	27101	22592	76	14	89	0	39	78	0	70	415	0	4.18243
230183	165430	103	96733	71037	93	66629	48878	91	-65	130	0	-30	49	0	-1849	0	0	4.18343
115840	92391	93	68111	54686	83	24894	20107	68	-159	7	0	66	82	0	864	1046	4	4.18743
57640	52637	70	41315	36944	73	14696	13199	44	169	137	0	-56	49	0	-3221	0	0	4.18743
81257	70781	82	45620	39868	76	10705	9119	43	-46	134	0	6	56	0	-488	38	0	4.18944
30871	28624	67	12756	11513	43	8377	7799	37	-11	114	0	-52	51	0	593	1123	5	4.19244
135618	110311	88	73131	59966	83	29174	22889	79	-110	74	0	-36	40	0	-1165	182	0	4.19244
120425	104916	80	68866	58295	79	27637	23594	70	-42	106	0	-50	47	0	-5246	0	0	4.19344
219683	152858	97	145662	102385	95	77952	54434	94	77	209	0	-6	118	0	-1031	166	0	4.19444
18058	17663	46	16995	15502	49	4887	4243	32	6	71	0	-39	17	0	-6213	0	0	4.19444
71728	62147	75	43596	37095	75	23050	19270	56	-21	139	0	103	111	0	-3355	0	0	4.19444
24489	22972	50	13048	11628	43	7774	7083	36	106	126	0	-30	94	0	-386	65	0	4.19644
60765	53043	87	36366	31712	72	9944	8448	40	-24	59	0	45	61	0	-1000	0	0	4.19644
143637	114416	86	98743	76427	86	31567	24046	82	-62	96	0	1	69	0	-2136	0	0	4.19644
30536	28405	51	18365	16770	48	10040	9158	40	-16	65	0	-37	66	0	532	606	0	4.20345
105394	89114	79	43678	38166	77	26004	21864	66	-22	147	0	-3	38	0	-32	307	0	4.20445
153301	118017	90	112779	88764	90	36888	29074	86	0	106	0	98	94	0	315	659	0	4.20846
73405	65152	80	34202	30178	73	19025	16699	51	75	149	0	-12	45	0	150	577	0	4.21146
204302	152197	92	121055	90377	93	46834	35077	90	161	126	0	92	117	0	149	344	0	4.21246
70283	65221	74	39375	34935	74	19221	16748	52	98	71	0	-26	60	0	-5911	0	0	4.21246
128035	101004	90	63964	50470	84	29506	23307	73	-100	77	0	7	74	0	-504	111	0	4.21446
30442	27010	66	23422	20992	61	8347	7109	38	40	80	0	26	87	0	-270	224	0	4.21847
55321	50063	71	33299	29500	72	15708	13775	44	-76	65	0	-78	48	0	-27	201	0	4.22247
105752	88334	84	65354	55896	80	24887	20824	59	-104	70	0	-56	30	0	-2064	0	0	4.22247
71352	61969	76	31661	28027	74	18063	15731	52	-232	44	0	60	60	0	-402	149	0	4.22447
133143	109015	84	104656	87909	83	39415	31672	81	-26	67	0	87	91	0	-2158	35	0	4.22447
57555	53252	72	27746	24775	61	15263	13556	46	-78	96	0	-20	56	0	-3634	0	0	4.22547
147846	119510	87	93406	78101	84	36976	29587	83	60	181	0	-10	56	0	99	414	0	4.22848
53930	46813	75	27012	24141	69	10117	8970	41	-25	83	0	-25	37	0	262	574	0	4.23348
29354	25205	57	24101	21367	61	7967	6626	39	-30	60	0	75	101	0	-105	277	0	4.23548
31206	27852	57	19628	17529	50	5796	5189	33	96	108	0	-7	62	0	-1175	49	0	4.23548
128136	110180	84	82904	70516	81	23054	19718	59	12	95	0	43	68	0	-2244	66	0	4.23649
57992	51680	79	25343	23430	57	10294	8802	41	20	102	0	-78	61	0	-6136	0	0	4.23649
126916	100444	88	81941	63636	84	28142	21508	71	51	139	0	73	83	0	-252	250	0	4.2465
21646	19748	57	16836	15188	47	6803	6121	35	-3	85	0	-9	72	0	-456	417	0	4.2475
38235	34599	63	17588	15683	48	10551	9283	42	-94	22	0	-20	38	0	-601	191	0	4.2485
63557	52566	77	46640	39197	76	19052	15595	52	-38	94	0	-112	16	0	315	671	0	4.2505
65937	57429	75	43944	39304	73	18927	16783	51	-35	73	0	53	65	0	-331	348	0	4.2525
31234	27044	67	20496	17926	52	10431	8922	40	-63	60	0	-10	45	0	-123	108	0	4.25851
158976	117617	91	103609	78548	89	32569	24952	85	-1	126	0	2	71	0	-251	257	0	4.26351
179135	137648	94	100893	80304	89	35500	27390	86	-3	138	0	23	93	0	-3551	0	0	4.26451
193681	144120	93	124380	94392	92	54281	40142	89	-76	129	0	129	101	0	-1065	511	0	4.26552
34936	31374	80	30258	27435	67	7683	6760	38	-38	92	0	-67	25	0	-201	81	0	4.27052
66086	57384	75	46915	40271	76	17992	15095	53	102	128	0	-132	64	0	-388	274	0	4.28554
46687	43222	68	27086	24457	66	15307	13604	48	-38	75	0	51	83	0	648	873	0	4.28754
262152	183511	99	343875	258380	102	111051	79941	98	64	375	0	72	274	0	459	530	0	4.29655
39977	35287	71	32568	29270	69	7392	6506	36	-122	60	0	-33	77	0	365	717	0	4.31957
122433	98878	85	87859	72174	83	24952	19483	61	-148	60	0	34	68	0	625	625	0	4.32057
130824	104504	87	81679	65800	85	31251	24401	82	125	275	0	-53	47	0	-429	68	0	4.33159
113527	93914	82	56070	45666	80	33422	26084	79	106	144	0	-37	76	0	-6086	0	0	4.33159
55138	47875	84	32617	29094	71	13424	11557	45	15	107	0	-117	9	0	-1490	0	0	4.33259
148976	121684	85	55791	47035	82	24582	20295	58	62	77	0	-12	52	0	364	598	0	4.33559
115947	93200	83	65463	53631	82	32370	26278	80	-210	31	0	-40	57	0	-196	712	0	4.33659
54152	48774	75	32109	28097	71	11983	10282	43	-53	148	0	6	58	0	-172	196	0	4.33759
31031	27702	65	16726	14853	48	6861	5958	36	-131	27	0	107	66	0	-730	487	0	4.33859
69785	60007	76	44769	38373	77	16200	13707	48	-102	64	0	-34	41	0	132	229	0	4.34961
111542	90942	81	69709	56139	82	27085	21924	76	108	207	0	-63	22	0	-1725	192	0	4.34961
116095	91274	88	75319	58724	83	29510	22472	77	-118	40	0	-82	26	0	93	534	0	4.35061
114291	96161	82	82583	72246	81	41356	35318	79	147	121	0	-9	66	0	69	573	0	4.35261
42028	38142	58	23733	21468	58	12325	10647	42	10	103	0	-36	63	0	-2396	0	0	4.35261
161011	122293	92	116273	89851	90	42128	32724	86	61	134	0	30	82	0	-480	221	0	4.35561
44989	40046	69	21796	19793	55	9338	8239	39	61	59	0	42	68	0	-109	339	0	4.35761
160661	129612	87	89126	73582	85	38214	30767	82	-10	99	0	100	85	0	-935	221	0	4.35761
80548	69725	78	54389	48675	76	18767	16456	49	75	125	0	-9	117	0	-4462	0	0	4.35861
58808	51033	74	42376	37037	73	15066	13294	46	-102	100	0	-22	84	0	-717	50	0	4.35962
28965	25451	59	23991	21558	56	7729	6686	37	-120	44	0	77	51	0	195	549	0	4.36262
114270	96891	90	71019	60500	81	22606	18066	59	-224	8	0	22	69	0	928	670	0	4.36963
37016	32026	64	23005	20634	57	10802	9840	40	-57	24	0	5	50	0	973	878	0	4.38765
85361	71436	80	50884	44188	79	34811	29812	78	-147	69	0	-66	25	0	2671	1182	8	4.38765
131861	109555	83	119428	101651	85	53818	45134	83	93	151	0	69	93	0	-320	267	0	4.39065
61053	53900	77	36819	32652	74	17823	15697	46	-23	83	0	43	75	0	-776	334	0	4.39165
115603	98232	81	63033	54489	80	21810	18202	57	-90	44	0	-111	43	0	-2290	0	0	4.39165
28937	25987	58	30770	27903	68	10466	9056	41	-131	33	0	27	62	0	-1416	40	0	4.39165
83488	69254	80	54931	45953	79	27496	22117	75	-115	61	0	68	92	0	-263	295	0	4.39365
121973	99766	84	80931	66067	83	29239	23657	73	11	108	0	-97	67	0	-4313	0	0	4.39365
83621	72410	78	52120	44243	77	22142	18540	54	49	91	0	-102	11	0	-3648	0	0	4.39365
42049	37022	78	33959	29864	71	14775	13217	45	-15	144	0	-26	35	0	-389	117	0	4.39766
36005	33047	53	30381	26844	69	10879	9394	43	-2	74	0	-13	43	0	170	204	0	4.39966
33751	31440	65	22055	20196	55	4836	4523	30	-83	50	0	40	101	0	-266	250	0	4.40767
22979	22832	48	21056	19126	54	7162	6115	36	153	148	0	13	95	0	-95	390	0	4.41067
82821	74699	75	40090	35402	75	16732	14593	49	-277	9	0	-14	42	0	-142	143	0	4.41167
349525	160629	135	246409	115957	136	89408	41808	132	1278	1047	8	1071	831	0	-437	437	0	4.41367
46700	41628	77	30280	27268	69	13952	12687	43	54	143	0	-23	63	0	-1112	0	0	4.41467
47007	41676	73	23937	21715	57	13048	11424	44	27	119	0	-33	73	0	-117	225	0	4.41668
162965	130153	86	107558	87252	86	28372	22219	76	-22	120	0	-88	29	0	-31	296	0	4.41868
99612	86901	79	53417	45985	78	23502	20557	58	21	122	0	-83	67	0	-268	169	0	4.42569
120164	94835	85	68950	54466	83	36544	28558	82	91	121	0	-19	52	0	-3827	0	0	4.42569
124907	102771	84	91459	75823	83	32445	26810	80	-22	79	0	-126	20	0	239	523	0	4.42769
71431	59679	84	35888	30597	76	18587	16066	48	-138	92	0	-82	60	0	97	519	0	4.43369
145746	110643	88	108769	85538	87	29939	22602	82	133	173	0	153	105	0	-403	510	0	4.43369
105661	91326	80	57126	49313	79	29767	26172	76	103	124	0	-136	18	0	544	1361	8	4.4407
52325	47964	69	37890	34308	71	12935	11433	44	-38	64	0	33	124	0	-2561	0	0	4.4417
216544	166542	102	256778	201927	97	94922	73222	93	43	392	0	236	366	0	124	557	0	4.4427
172766	128781	89	88506	65227	89	32034	23414	79	-125	82	0	-66	86	0	-1882	0	0	4.44371
143816	115208	86	117001	89291	101	40856	32610	83	-40	70	0	106	82	0	323	541	0	4.44571
214017	157570	96	147764	108674	95	39075	28301	91	-79	124	0	158	182	0	385	532	0	4.44871
53679	49349	72	30926	27725	71	16337	14816	45	110	142	0	63	88	0	39	391	0	4.45171
25946	24252	47	20045	17875	51	8514	7608	37	-89	67	0	-25	44	0	-113	269	0	4.45372
191491	147751	94	104817	82093	89	63984	49216	88	23	220	0	-18	59	0	70	706	0	4.45972
51624	45571	72	18466	16615	50	11469	10056	41	-3	103	0	-70	51	0	-246	88	0	4.46072
189509	139103	92	106769	78505	91	37192	27518	87	25	135	0	-72	78	0	184	376	0	4.46573
80941	70291	77	32631	29140	74	20337	17504	53	241	170	0	130	83	0	-5624	0	0	4.46573
249174	177783	108	138479	100998	97	62639	45792	95	41	408	0	165	336	0	-6370	0	0	4.46573
22266	19695	69	14359	13090	44	6397	5971	34	70	115	0	-7	82	0	-891	281	0	4.46773
18170	17699	46	13777	12635	44	5317	4950	33	61	136	0	-52	34	0	-446	0	0	4.47073
136604	111123	84	73974	60487	84	35301	27628	82	185	129	0	41	110	0	-28	208	0	4.47173
160710	124376	91	74861	55440	86	28252	21652	73	-41	138	0	-36	52	0	39	246	0	4.47374
56367	51000	71	33329	29491	72	16367	14163	48	79	98	0	103	80	0	-394	298	0	4.47474
171316	136954	90	107629	86070	88	46364	36548	86	-26	166	0	-31	70	0	44	243	0	4.47874
96329	81842	84	55084	45456	79	19065	15710	52	65	171	0	63	81	0	7	320	0	4.48275
71663	64749	81	37612	33273	74	18614	16543	51	96	92	0	-35	28	0	-3728	0	0	4.48275
56350	51013	72	33389	29736	72	16045	14059	48	-16	85	0	-8	35	0	45	467	0	4.48775
33030	30146	61	17920	16389	48	9481	8656	39	117	101	0	29	60	0	90	267	0	4.49075
23374	21610	60	16142	14750	47	7472	6798	35	41	84	0	-34	64	0	-325	488	0	4.49075
61278	54937	76	36582	33025	72	15235	13654	47	163	168	0	44	61	0	-1258	319	0	4.49075
46273	39152	75	29231	26009	69	9735	8495	39	131	85	0	64	84	0	-326	122	0	4.49376
55805	49341	75	24568	22179	58	16901	14410	49	-58	165	0	16	40	0	494	550	0	4.49576
32720	28509	64	222178	195679	76	157	237	0	-15	51	0	-24	66	0	136	328	0	4.49776
212959	158364	97	114267	85834	93	50839	37952	90	66	276	0	35	185	0	165	387	0	4.49976
188767	137178	92	125131	90840	92	64960	47395	90	25	313	0	64	119	0	25	825	0	4.50077
174249	123426	98	142784	102775	92	41522	28414	88	141	108	0	-77	52	0	509	434	0	4.50377
108802	89389	96	73806	59554	96	31195	25284	80	32	151	0	142	81	0	380494	320416	96	4.50377
73804	62527	80	36002	30207	76	20720	17608	54	27	134	0	-3	78	0	24	293	0	4.50677
48816	45561	57	30864	27468	72	11268	10034	42	105	171	0	-44	68	0	-258	347	0	4.51378
19842	16837	66	12888	11688	42	5148	4882	31	75	158	0	175	126	0	-29	352	0	4.51678
45378	40607	68	17537	15763	49	13284	11905	43	-41	64	0	106	76	0	-312	337	0	4.51979
81744	71203	77	46860	39599	76	26111	22297	68	32	78	0	93	85	0	-1668	64	0	4.51979
132928	104517	89	70644	56302	84	40910	32315	83	294	165	0	66	115	0	-47	491	0	4.52679
44715	40423	63	20304	18528	52	9538	8246	39	164	119	0	14	39	0	30	247	0	4.5298
74767	63679	78	50400	42118	77	22968	19317	55	-33	80	0	38	47	0	185	529	0	4.5328
125786	105256	82	80874	66525	83	30295	24344	76	51	250	0	38	81	0	-3029	0	0	4.5328
66543	58546	82	36917	32708	73	18901	16438	51	-52	42	0	38	67	0	-32	434	0	4.5348
66972	56821	76	34469	28887	76	19075	15375	54	60	105	0	-6	36	0	-750	459	0	4.5358
122199	105980	83	58139	50573	79	32600	28191	77	-61	57	0	-33	56	0	-2974	0	0	4.5358
81770	73127	74	35937	32171	74	19130	16946	51	-126	58	0	-18	25	0	-555	94	0	4.54081
98708	84239	83	74321	63613	79	24854	21679	66	-169	54	0	73	117	0	-497	320	0	4.54081
58879	50940	82	33909	30180	72	13928	12111	45	-145	94	0	-130	49	0	569	789	0	4.54381
49071	45314	64	29476	26671	71	13207	11231	45	-81	82	0	-45	35	0	-1398	0	0	4.54381
37800	33653	68	26369	23836	62	10880	9784	39	109	200	0	-69	45	0	-191	207	0	4.54481
34028	29705	74	22953	20880	58	8544	7819	38	86	127	0	-70	53	0	-268	109	0	4.54882
188819	135826	98	98404	73300	90	51114	35694	88	-252	182	0	125	114	0	-349	155	0	4.55582
106243	85095	82	63745	49902	82	29760	23396	75	-92	46	0	122	69	0	-2492	0	0	4.55582
55511	48821	77	30745	27428	71	12980	11829	43	72	83	0	-32	77	0	-2254	0	0	4.55682
34124	31354	69	18718	17063	48	9763	8818	38	3	110	0	38	61	0	-144	328	0	4.56183
81911	73094	77	46232	41027	75	20790	17675	58	-32	83	0	75	74	0	212	532	0	4.57184
144602	119093	85	90772	75008	84	32937	27080	81	183	166	0	-38	66	0	-272	232	0	4.57384
171202	127990	92	117481	90245	90	46372	34694	88	-79	183	0	9	97	0	649	873	0	4.58485
111577	97006	80	51237	45294	79	31907	27534	78	-38	77	0	29	74	0	494	480	0	4.59386
31289	28857	54	17401	15786	47	9942	8866	40	47	116	0	-2	45	0	135	317	0	4.59787
63316	55172	78	40433	35943	73	14970	12989	46	82	92	0	-30	46	0	131	361	0	4.60387
28095	25619	56	17041	15427	49	6318	5505	34	-24	82	0	26	44	0	-321	172	0	4.60888
135015	116574	83	115132	100484	83	50764	43995	81	83	122	0	12	93	0	-537	0	0	4.61388
31804	27795	67	14202	12866	44	5961	5569	34	80	121	0	25	51	0	-159	539	0	4.61889
49224	46647	70	30102	27243	69	10603	9454	41	62	114	0	-25	43	0	-113	358	0	4.61889
79028	67652	80	46794	39846	77	23779	20251	55	103	133	0	-92	80	0	-641	381	0	4.62089
93611	81826	77	57381	49940	78	13071	11540	43	-86	84	0	-37	76	0	175	360	0	4.62289
69663	62517	77	37275	33570	72	17711	15908	48	-86	36	0	3	89	0	-2608	0	0	4.62289
46209	42302	69	33675	29859	70	12496	11048	43	28	114	0	-3	98	0	-1081	34	0	4.6239
99987	85623	86	48876	42872	78	19383	16229	52	-174	19	0	-5	81	0	-505	61	0	4.6269
46869	43634	65	26725	24381	63	13217	12080	44	-98	61	0	48	88	0	-70	196	0	4.6289
30529	29876	51	21381	19383	52	4990	4326	33	-34	113	0	-28	80	0	-456	87	0	4.6309
47124	43057	75	25262	22721	56	11002	10115	41	61	88	0	21	41	0	625	420	0	4.6319
87185	73656	78	40295	35585	76	33441	29736	77	84	146	0	-55	47	0	-443	196	0	4.63691
218234	115724	130	102415	69421	121	43659	25116	120	243	214	0	151	178	0	-63	344	0	4.64091
26794	24271	61	15388	14241	44	7410	6833	35	127	104	0	13	26	0	-1776	0	0	4.64191
59541	48290	76	38922	32199	74	18736	15101	52	-21	90	0	25	59	0	-230	264	0	4.64392
197664	147956	97	114690	87058	91	49437	36535	89	-40	242	0	-9	105	0	112	397	0	4.65193
146967	120080	85	86642	71722	85	29564	23850	71	301	220	0	28	119	0	-502	310	0	4.65293
43525	41167	53	27703	25274	65	9879	9222	37	-39	178	0	-15	88	0	-519	35	0	4.65693
156933	124247	88	119957	96471	87	50687	40650	84	4	123	0	-7	108	0	-415	83	0	4.65993
67758	56273	88	40846	35620	75	16158	14277	46	-33	52	0	23	67	0	-638	233	0	4.66694
129900	105474	86	59606	48517	84	30101	24033	81	16	147	0	-35	47	0	11288	5201	100	4.66694
128667	103018	92	75262	61856	83	36645	29265	81	59	170	0	22	86	0	-172	239	0	4.66994
24539	25249	41	15117	13914	45	9276	8491	38	18	95	0	-75	40	0	-3600	0	0	4.67095
93541	81219	78	56129	49018	78	16599	14683	46	-83	107	0	-136	22	0	-4811	0	0	4.67095
189647	140537	94	82654	61988	89	37237	28286	87	201	171	0	-88	56	0	-2385	0	0	4.67095
56172	50587	74	36976	31996	74	20620	18082	53	17	130	0	127	76	0	-3954	0	0	4.67195
107746	88973	87	80063	67038	82	30341	24546	78	-40	52	0	23	72	0	-53	272	0	4.67295
167612	124108	107	155226	116023	107	62470	47391	98	749	605	0	267	288	0	227566	191513	64	4.67295
148008	118041	96	75525	60202	85	39196	30420	83	84	151	0	-59	50	0	-5235	0	0	4.67395
193523	138402	97	109281	78075	91	45007	32032	90	81	247	0	-9	192	0	-390	211	0	4.67595
31327	29481	54	22782	20757	55	9300	7894	40	129	128	0	-35	59	0	-5719	0	0	4.67695
114809	94080	84	63419	51200	82	33016	26551	79	-231	52	0	-53	31	0	-1205	177	0	4.67795
47694	43595	68	25847	23755	60	9231	8303	39	-34	52	0	72	66	0	-4790	0	0	4.67795
22617	20157	52	18975	17083	52	6615	5683	36	59	101	0	0	75	0	409	725	0	4.67996
173958	130349	105	82597	58893	90	42875	33155	85	26	165	0	35	206	0	-683	97	0	4.68196
37446	35010	65	26417	23498	68	11938	10992	41	-177	105	0	40	76	0	277	790	0	4.68296
30237	28099	56	19115	17570	50	9094	8335	37	-25	71	0	38	78	0	-101	177	0	4.68696
125027	99041	84	77504	60310	84	30705	23677	82	186	154	0	34	62	0	601	840	0	4.68896
96480	81088	86	47335	39384	79	28501	23961	74	59	98	0	9	81	0	-4386	0	0	4.68896
66312	59011	75	37899	33738	73	20287	17642	54	-31	125	0	110	103	0	320	923	0	4.69297
80932	66463	80	51576	43710	76	22188	18903	53	-105	72	0	-51	36	0	-383	274	0	4.69497
79989	71063	76	35632	31524	74	16467	14146	48	166	132	0	-39	54	0	-71	295	0	4.69998
120723	98863	82	53971	44766	81	37227	30254	80	20	96	0	24	93	0	767	747	0	4.71399
68327	60776	88	35678	32253	72	17696	15835	49	177	141	0	-4	95	0	-3061	0	0	4.71399
43532	38306	76	24846	22574	55	12911	11460	43	9	68	0	-24	43	0	-716	171	0	4.71499
195490	141684	93	127135	91024	92	35732	25224	88	95	346	0	113	140	0	-62	403	0	4.721
100877	83452	95	40205	32940	79	30055	24847	77	57	143	0	100	123	0	-457	708	0	4.723
161561	128698	89	102321	83978	87	37397	29243	84	-79	51	0	136	155	0	-3940	0	0	4.723
76623	67915	81	42185	37391	75	22792	19921	57	-100	67	0	-4	27	0	290	425	0	4.725
26399	23347	49	21559	19436	56	8362	7639	37	-116	78	0	-24	63	0	215	593	0	4.73301
115301	96278	83	73802	62819	81	22545	18712	57	-115	51	0	-39	90	0	-109	1046	3	4.73401
51360	47672	64	35234	31681	70	9311	8178	40	-44	128	0	-34	36	0	-764	0	0	4.73501
31351	28946	62	19509	17973	49	4386	4024	29	-3	54	0	4	91	0	-1902	0	0	4.73501
24477	21006	58	16216	15011	47	6258	5846	33	53	133	0	82	106	0	158	489	0	4.73802
184999	131822	100	161666	126321	92	42780	31296	89	-32	386	0	182	148	0	88	359	0	4.73802
28683	27602	56	20994	19510	51	8885	7975	39	-93	58	0	23	77	0	-1559	0	0	4.73902
97831	80785	82	69166	56246	81	24300	19574	57	67	129	0	-93	48	0	-513	153	0	4.74102
93039	80801	79	56436	48980	77	24170	20529	64	-4	155	0	3	60	0	410	378	0	4.74502
243439	181574	97	169068	127959	96	67664	50627	93	113	457	0	293	480	0	45	411	0	4.74803
108043	85355	87	67905	54152	82	29222	22694	75	89	136	0	-17	66	0	-468	170	0	4.75203
59848	54313	66	34566	30837	72	16423	14098	48	-23	70	0	14	52	0	567	486	0	4.75403
54562	49611	69	31923	28788	71	7773	7030	36	90	155	0	1	56	0	-533	397	0	4.75503
423023	235529	147	273588	155725	148	75123	41675	143	2464	1189	34	1217	752	0	2024	18124	12	4.75604
116310	100921	81	99791	87279	80	19453	17169	49	-87	81	0	71	56	0	-66	459	0	4.76605
112725	95693	95	68409	59107	79	18781	16390	53	28	97	0	-18	53	0	61	1085	4	4.77005
49459	42602	84	35336	31597	72	12582	11597	42	74	138	0	-3	47	0	12922	5517	84	4.77005
284715	139405	119	201367	114546	115	68796	34619	112	609	816	0	382	531	0	-9010	0	0	4.77005
115178	96058	86	102179	87092	82	23414	18798	60	-155	65	0	185	96	0	-230	380	0	4.77305
65227	56269	76	38466	32642	74	21658	18371	53	-26	102	0	-15	67	0	-376	138	0	4.77706
54688	48933	74	36422	32385	73	14017	11928	47	-164	36	0	65	132	0	-549	0	0	4.78206
112015	90619	87	70490	56460	89	29194	22738	80	123	132	0	112	201	0	95139	85157	60	4.78206
50174	45414	81	27879	24787	68	14754	13027	45	106	113	0	17	65	0	290	714	0	4.78407
78616	65961	85	48577	41855	76	22419	19122	56	-77	110	0	147	153	0	-1597	0	0	4.78407
74946	64925	82	42033	37051	75	18362	15857	52	-41	89	0	-7	112	0	-4348	0	0	4.78407
147567	115250	88	69837	54750	86	32847	25277	84	-30	130	0	-13	69	0	-1437	0	0	4.78507
171329	143220	89	152536	129272	92	64869	53850	89	150	325	0	3	154	0	22511	8383	104	4.78507
23219	21739	57	18425	17185	49	5334	4832	33	122	125	0	-39	30	0	-2028	0	0	4.78607
119964	102817	89	46640	40943	79	28500	24778	70	-86	116	0	97	119	0	37	769	0	4.79808
185387	143645	94	99956	78396	90	46361	36894	86	190	236	0	11	198	0	68	416	0	4.80208
168945	141476	87	133305	110050	86	60869	49791	85	51	341	0	128	164	0	-8350	0	0	4.80309
98907	86720	78	57220	50214	78	18624	16508	49	83	131	0	15	80	0	276	806	0	4.80709
37806	35037	67	24756	22151	59	10885	10381	38	-147	27	0	93	101	0	-309	234	0	4.80909
45329	42139	62	27351	24774	68	11011	9811	41	65	161	0	34	65	0	561	773	0	4.8161
41622	36645	68	17414	15969	47	11289	9665	40	-29	116	0	-19	21	0	-28	581	0	4.8191
39238	36260	51	22069	20175	52	10605	10006	40	-105	84	0	-25	68	0	-29	298	0	4.82411
39549	38344	52	17353	15852	47	9293	8353	38	101	208	0	-84	38	0	3	394	0	4.82811
105196	88834	81	78621	67379	80	30502	25815	77	68	194	0	65	160	0	759	982	0	4.83011
162603	130055	87	102490	80272	87	32889	26969	83	182	225	0	83	164	0	-214	290	0	4.83212
122621	102915	91	73059	61401	82	35493	30213	78	104	134	0	120	86	0	-2011	0	0	4.83212
32754	30172	64	21136	19435	54	11298	9953	43	-46	99	0	-29	71	0	19	292	0	4.83712
86859	76820	79	44942	39920	76	26960	23604	72	-55	59	0	-50	75	0	390	657	0	4.83812
133927	110987	84	92277	76065	85	26471	21123	67	66	129	0	82	91	0	-385	567	0	4.84012
91617	80138	78	44642	39408	76	23950	21140	55	120	92	0	6	86	0	-179	503	0	4.84613
48010	40582	84	20362	16681	84	10884	8188	47	-30	139	0	74	176	0	164271	153295	61	4.84613
146261	111559	88	103759	81599	87	38733	29324	85	-187	170	0	66	213	0	178	351	0	4.85314
126405	101342	85	83888	68403	84	29397	22820	76	42	115	0	60	59	0	-14	340	0	4.85514
181680	131575	101	128635	97929	91	39973	28010	88	37	217	0	79	225	0	166	628	0	4.85714
62372	53520	89	33706	30220	73	15001	12725	45	-40	31	0	-52	19	0	-25	229	0	4.86015
103121	88835	85	58348	50752	79	23287	20310	59	-46	78	0	71	83	0	76	221	0	4.86315
43787	41353	51	25303	22659	60	10856	9946	41	295	207	0	-28	35	0	54	237	0	4.86515
28916	26872	59	14856	13725	44	8592	8073	38	130	182	0	-11	56	0	-1625	0	0	4.86515
66242	59350	70	28777	25733	70	17185	15861	46	-70	98	0	-4	64	0	-618	91	0	4.86615
35133	30168	82	21965	20095	55	9228	8523	39	19	97	0	133	96	0	92	455	0	4.87116
26639	24220	60	17726	16373	47	6062	5425	35	-19	112	0	-115	7	0	-718	109	0	4.87116
49479	46627	62	30750	27808	70	11450	10579	42	-111	63	0	-128	43	0	-238	112	0	4.88017
68819	62958	73	28088	25518	72	15860	13938	45	-10	59	0	48	106	0	-494	87	0	4.88117
206890	149137	94	123482	90919	95	77816	57927	93	15	385	0	165	394	0	-368	537	0	4.88217
126362	108360	81	59541	51959	80	23783	20468	59	37	217	0	-42	33	0	-33	353	0	4.88617
41315	38466	60	27135	24425	65	10824	9287	42	36	103	0	9	47	0	-578	231	0	4.88818
27491	26490	54	23467	21508	58	8219	7128	38	-22	57	0	24	72	0	131	320	0	4.89218
31738	28332	65	15028	13647	45	8110	7411	37	-4	68	0	107	62	0	-544	91	0	4.89318
124425	99873	81	83124	65584	83	40817	31970	82	-47	84	0	-50	105	0	-413	153	0	4.89418
26074	22256	70	29212	26943	66	8525	7795	38	46	139	0	32	64	0	-315	213	0	4.90019
32701	29271	70	23354	21109	58	9634	8349	40	72	89	0	-24	66	0	298	787	0	4.90219
120245	97313	85	79109	65097	85	31555	24885	81	67	82	0	-49	115	0	40	540	0	4.9082
49909	46291	56	21671	19807	52	11658	10178	42	-22	125	0	13	48	0	363	615	0	4.9112
72266	64959	73	34315	30431	73	18726	16494	51	93	114	0	-143	10	0	695	690	0	4.9142
34755	31923	60	24876	22621	60	7601	6721	36	-15	61	0	-8	46	0	-259	212	0	4.91921
114817	99783	83	97849	87104	80	30613	26793	75	-78	127	0	15	61	0	-22	474	0	4.92321
64728	58158	69	37095	33777	72	11368	9969	42	-24	83	0	29	54	0	-5490	0	0	4.92321
48217	43396	79	35025	31298	70	11421	10255	42	-81	73	0	29	64	0	-322	132	0	4.93022
21578	19434	55	17184	15813	48	6244	5951	34	-98	97	0	36	68	0	322	425	0	4.93222
18204	17328	49	12975	12076	43	6119	5626	32	68	89	0	144	156	0	112	341	0	4.93422
186724	134716	97	107288	78850	93	44632	32392	90	68	495	0	-40	166	0	-837	40	0	4.93422
207227	152057	93	123108	90758	93	58983	42668	91	116	425	0	221	451	0	-35	643	0	4.93623
101996	88654	83	76580	66591	79	28260	24297	63	143	110	0	60	72	0	-9547	0	0	4.93623
206519	146415	98	138389	103204	94	59620	43245	92	155	460	0	111	285	0	745	669	0	4.94023
107215	93768	82	57416	49808	78	17544	14617	48	-107	162	0	-65	62	0	-435	268	0	4.94123
14993	13791	56	16663	15430	46	4193	4004	29	61	107	0	35	65	0	-469	0	0	4.94323
28861	26864	63	20034	18312	52	5562	4824	34	-43	33	0	-71	23	0	109	378	0	4.94624
26160	21651	72	18444	16773	48	7679	7179	36	-116	50	0	1	39	0	-283	631	0	4.94724
43678	39633	69	28400	25749	69	9429	8611	38	-141	14	0	-24	54	0	-94	234	0	4.94824
41028	36723	61	24593	22403	58	9773	8816	38	63	125	0	11	57	0	157	339	0	4.94824
75951	68152	73	31125	28038	73	21839	19754	55	62	72	0	-2	66	0	-249	753	0	4.94924
127822	99539	90	124334	99817	88	29658	23005	76	96	253	0	-49	206	0	-3717	0	0	4.94924
58654	53424	71	32638	29820	72	13604	12362	43	188	186	0	11	75	0	-3461	0	0	4.95024
112150	91513	81	87287	68132	83	32421	24971	80	170	134	0	41	74	0	-280	313	0	4.95425
106123	87620	90	75000	62577	81	29388	24148	78	12	126	0	20	138	0	-1931	0	0	4.95525
115846	97604	86	67959	58422	81	27996	23239	71	-141	65	0	123	129	0	-59	212	0	4.96125
79320	72360	75	43221	38844	74	13369	12056	44	146	134	0	-81	89	0	-2750	0	0	4.96125
35125	33339	56	25138	23322	58	6049	5281	33	-60	80	0	-4	67	0	-796	70	0	4.96225
22432	24934	42	16595	15398	46	6908	6412	35	-108	14	0	22	44	0	-377	156	0	4.96526
162565	134235	90	118980	101183	87	56344	48097	84	-4	185	0	-5	237	0	195	1019	2	4.96526
113132	94709	81	59505	50324	80	34522	29074	79	122	122	0	40	81	0	862	866	0	4.96826
172497	129869	90	92419	68691	89	32898	24737	86	373	371	0	176	278	0	277	864	0	4.97226
101349	88962	78	57133	50700	78	26482	23132	63	155	162	0	69	69	0	628	580	0	4.98127
210151	148443	95	125230	92466	94	58030	40372	91	146	624	0	62	322	0	15128	5492	111	4.98127
162226	125522	93	77722	60333	87	41448	32674	84	149	259	0	52	56	0	402	407	0	4.98528
163430	129514	87	105315	86790	86	28674	22732	80	19	251	0	-17	60	0	0	406	0	4.98928
33569	32039	61	15497	14451	44	10539	9634	39	-150	39	0	-44	35	0	-5487	0	0	4.98928
26506	22629	68	15803	14550	45	5688	5320	32	271	207	0	-50	39	0	-173	217	0	4.99529
87838	74333	83	52669	45708	78	26721	22985	74	-29	82	0	12	46	0	-700	384	0	4.99529
128976	109720	86	74625	64527	81	31047	26502	79	7	193	0	68	69	0	-4227	0	0	4.99629
101487	86576	81	63981	55352	79	26602	23033	64	77	202	0	-54	33	0	-3814	0	0	4.99629
35366	31885	72	16189	14911	45	7737	7078	37	-55	70	0	-114	5	0	-242	324	0	4.99929
91711	79737	77	47516	41369	77	22059	18962	56	-141	36	0	85	93	0	-1	272	0	5.0033
133312	114301	84	79515	68111	83	27218	22487	71	106	126	0	37	146	0	607	594	0	5.0063
118276	102939	79	65142	57335	79	23802	20097	64	151	178	0	90	109	0	-5142	0	0	5.0063
36626	34173	63	23090	21107	59	11582	10622	42	28	136	0	-86	24	0	121	368	0	5.01231
71928	65249	74	37424	33670	73	17452	15813	49	310	135	0	-66	94	0	-762	202	0	5.01231
127808	106911	89	74594	63580	81	28365	24190	76	141	169	0	-3	147	0	-202	268	0	5.01631
26329	22127	62	19209	17783	48	6423	5830	34	-58	87	0	18	81	0	-502	54	0	5.01731
40058	35680	77	24044	22054	57	6251	5612	34	-60	54	0	21	88	0	-290	199	0	5.02732
83835	73145	81	45580	40510	76	20462	18122	55	-3	112	0	14	93	0	-87	277	0	5.03533
50458	45242	67	29400	26583	69	12099	10747	42	27	100	0	76	67	0	-649	209	0	5.03633
15316	14067	43	15668	14444	46	5613	5176	32	-23	105	0	-39	25	0	431	577	0	5.03934
54196	49057	72	31518	28643	71	11598	9783	43	-22	99	0	38	65	0	427	433	0	5.04734
122641	105160	82	71605	62030	81	32652	27768	78	-39	142	0	11	62	0	-162	131	0	5.05235
113929	97945	83	58390	50499	79	27777	24247	62	-100	76	0	-8	60	0	39	265	0	5.05735
41709	36048	69	23254	21434	56	11621	10486	42	193	187	0	-63	25	0	512	783	0	5.06536
38117	33362	71	25815	23672	59	8207	7284	37	67	107	0	-41	47	0	-306	108	0	5.06636
21456	20388	45	21543	19642	54	7224	6512	36	-37	79	0	15	42	0	-602	311	0	5.06636
146699	114338	87	81721	64195	86	35997	27685	83	38	262	0	-10	112	0	49	284	0	5.07237
52925	48719	59	42438	38523	72	24522	22174	61	106	81	0	-129	75	0	-4112	0	0	5.07237
110627	94596	80	89735	76381	82	30636	25984	78	-49	65	0	66	154	0	-3822	0	0	5.07337
102121	90472	79	45584	39331	80	23637	19889	67	220	149	0	22	116	0	14734	6329	93	5.07337
98620	84746	77	61811	52627	78	21926	18922	55	117	120	0	-2	66	0	500	595	0	5.07637
133142	108760	85	85520	70810	84	28405	22941	73	37	168	0	8	124	0	-2819	0	0	5.07637
122713	102804	83	55138	46419	79	38405	31620	79	-161	143	0	65	148	0	-3863	0	0	5.07738
69638	58990	83	38227	33837	74	18176	15580	49	121	117	0	13	73	0	-1933	0	0	5.07838
48335	45084	60	35490	32051	71	12131	10689	43	-13	166	0	-111	46	0	-3871	0	0	5.07838
116507	101191	82	67930	59317	80	24234	19932	59	-77	119	0	-7	127	0	8	182	0	5.08038
59867	54181	72	37526	32717	73	16713	14708	49	101	120	0	-30	55	0	-4523	0	0	5.08038
101504	87186	81	61798	53632	79	27120	23838	65	71	108	0	-1	146	0	188	439	0	5.08238
142523	115992	86	112641	93268	85	38056	31098	82	152	282	0	88	148	0	-302	108	0	5.08438
106158	92085	85	47570	42227	77	22591	19791	54	121	170	0	3	65	0	-617	128	0	5.08538
135177	112035	86	117764	99319	85	30159	24986	78	140	260	0	79	99	0	-561	94	0	5.08939
125700	102753	95	64291	55847	81	27176	23439	64	48	168	0	66	115	0	-3006	0	0	5.09039
78863	68040	73	48555	41186	76	20924	17459	55	-48	143	0	4	73	0	-1140	0	0	5.09139
99588	88501	80	55118	48901	77	18995	17116	47	192	172	0	138	103	0	-4263	0	0	5.09139
137338	109416	85	82884	68642	84	46473	37662	83	66	257	0	-36	146	0	51	379	0	5.10541
122716	105362	85	47216	40617	80	33450	27961	79	17	154	0	-145	70	0	554	931	0	5.11141
48253	44551	65	30628	28125	68	8376	7646	37	84	94	0	23	44	0	-3918	0	0	5.11241
31907	28545	65	24446	22668	60	8299	7731	37	32	86	0	-93	13	0	-190	222	0	5.11542
101422	87015	84	55290	47226	80	29144	24978	78	187	117	0	26	83	0	-53	286	0	5.11742
164488	126266	89	106130	83172	88	52315	40755	87	165	289	0	166	438	0	58	456	0	5.12042
161376	128675	88	132546	107837	87	45113	36744	83	-61	484	0	-56	254	0	-8614	0	0	5.12042
30452	28723	67	16148	15328	43	10863	9838	41	-154	112	0	60	90	0	-8403	0	0	5.12042
136115	116978	81	98118	84752	82	47105	40719	80	86	150	0	30	222	0	12	602	0	5.12543
155547	114058	91	100207	73419	91	37463	27660	87	411	629	0	84	284	0	-16	264	0	5.13344
125827	110619	85	80793	71174	81	46157	40042	79	128	263	0	43	139	0	-830	0	0	5.13544
118281	103011	80	65152	57180	80	34237	29261	78	104	158	0	-2	96	0	11	431	0	5.13744
169971	133167	87	101099	77751	87	42744	33751	83	258	391	0	47	323	0	-2949	0	0	5.13744
201249	154819	91	148505	115193	94	53351	40129	89	330	539	0	109	504	0	1166	1112	5	5.14244
37383	36787	63	16908	16219	43	9697	8828	38	62	118	0	-40	79	0	-7335	0	0	5.14244
36353	32578	68	25717	23635	58	8916	8298	37	47	77	0	37	72	0	-1689	0	0	5.14345
124125	106320	86	69262	60281	81	29831	25639	76	48	181	0	10	102	0	-97	421	0	5.14945
89819	79975	77	45753	41222	75	21155	18812	53	82	136	0	-104	49	0	29	393	0	5.15045
129149	111449	81	101964	89414	82	45786	39678	79	126	242	0	71	245	0	415	794	0	5.16146
135644	110482	89	78004	64124	83	29776	23971	80	62	153	0	95	193	0	-256	269	0	5.16347
214152	129245	102	136351	84728	100	58906	33288	99	155	618	0	339	496	0	-6606	0	0	5.16347
46828	41855	71	30032	27343	70	9398	8475	39	-133	74	0	22	96	0	46	511	0	5.17148
104290	87584	80	60047	52538	79	26507	23182	61	33	119	0	132	89	0	-430	38	0	5.17348
157942	128763	90	94552	78941	86	41841	34724	83	0	356	0	-1	248	0	243	333	0	5.17548
147208	117436	88	76292	61615	84	35013	27832	83	170	340	0	164	253	0	90	280	0	5.17748
43803	40873	65	22931	21092	53	11843	10486	42	7	138	0	-60	36	0	-2153	215	0	5.17848
82062	73134	76	44563	39629	76	14924	13275	45	-115	89	0	114	115	0	-284	209	0	5.18048
133484	110691	85	81356	67343	82	38157	31455	80	74	248	0	77	260	0	-3389	0	0	5.18048
49710	45068	71	26887	24488	68	14533	13190	44	-50	86	0	8	95	0	-1076	331	0	5.18149
56481	49400	77	33651	30496	71	15923	13980	45	110	100	0	82	65	0	-556	394	0	5.18249
144116	112450	89	104924	81880	87	32059	24581	80	48	259	0	186	235	0	1097	641	0	5.18549
115127	101254	85	58134	51720	77	23172	20453	58	-85	120	0	-26	67	0	-4618	0	0	5.18649
135680	109666	84	72226	57730	83	30326	24227	76	72	239	0	76	217	0	-2972	0	0	5.18649
82144	74576	82	56540	51017	76	16498	15076	47	49	91	0	39	68	0	74	429	0	5.1925
152037	124544	89	91651	77097	84	48436	40347	81	97	450	0	49	268	0	324	421	0	5.20351
44148	40448	68	25829	23764	57	10954	10237	40	27	126	0	85	67	0	-4619	0	0	5.20451
173347	139183	95	111159	91919	86	49565	41241	84	219	579	0	220	306	0	230	659	0	5.21752
179435	140329	90	107474	86784	87	50650	39439	87	216	472	0	93	320	0	-7883	0	0	5.21752
60643	56159	73	29526	27293	71	16590	14774	45	15	93	0	63	67	0	142	338	0	5.22253
157293	123593	96	91269	73884	86	28718	22906	83	244	440	0	32	264	0	-676	52	0	5.22453
51094	47363	61	27903	25584	69	13978	12706	43	47	80	0	-115	5	0	347	365	0	5.22954
119573	105343	81	70268	62545	79	29807	25901	77	-108	162	0	48	105	0	-1440	370	0	5.22954
171362	133927	93	140723	114497	90	48122	37179	86	190	483	0	137	377	0	-5226	0	0	5.23054
105879	90653	83	52579	46238	78	22205	19084	57	36	106	0	-3	93	0	-96	262	0	5.23354
99933	86737	81	66581	56906	78	29171	24717	70	208	148	0	0	86	0	-4028	0	0	5.23354
68490	63951	72	42186	38922	72	16359	14479	46	105	135	0	72	76	0	-6421	0	0	5.23354
172027	140252	89	82028	67214	86	50054	40877	84	-37	383	0	122	313	0	-162	486	0	5.23554
61597	54107	74	41509	36204	72	24164	20928	60	-25	153	0	32	91	0	102	342	0	5.24055
61788	55927	73	41593	37877	72	17437	15445	48	-118	36	0	18	66	0	428	657	0	5.24555
127155	105882	84	92148	77665	82	30031	24931	76	96	232	0	57	167	0	-295	365	0	5.24655
68970	62239	76	39388	36021	74	17635	16039	47	42	188	0	38	82	0	-1103	226	0	5.24756
196323	148066	94	96197	72705	90	60689	45834	88	89	373	0	161	360	0	296	520	0	5.24956
157677	118677	92	105949	81321	90	31959	24472	86	272	215	0	170	400	0	-760	246	0	5.25256
123672	102965	94	78389	67389	82	31579	26827	80	-82	264	0	166	265	0	-16	367	0	5.25657
140411	117946	87	91011	78053	82	30304	25423	73	144	161	0	160	147	0	-3009	0	0	5.25657
41333	36868	77	22535	20804	57	9729	8855	38	-128	153	0	59	83	0	448	423	0	5.25857
52956	46604	78	30267	27790	71	10413	9558	39	-85	78	0	-8	59	0	-289	136	0	5.25957
349271	197354	122	235684	128272	122	103078	55604	121	1445	1160	20	977	917	0	865	939	0	5.26157
60406	55214	71	36329	33773	66	12507	10819	43	-21	73	0	66	116	0	-16611	0	0	5.26157
233637	173583	106	130358	100403	94	58198	45363	91	186	735	0	180	629	0	36	258	0	5.26357
186874	138948	96	127041	98414	91	41872	31919	87	154	608	0	79	345	0	-60	227	0	5.26557
25966	22888	61	23026	20751	58	5361	5079	31	-142	26	0	-52	34	0	-1303	8	0	5.26658
121440	103691	81	79552	67708	81	30148	24724	77	41	185	0	56	136	0	209	385	0	5.27959
14984	14860	42	192007	181591	66	209	151	0	-55	65	0	-15	27	0	-3965	0	0	5.27959
126676	106773	86	64447	54124	80	34795	29206	78	16	312	0	89	188	0	165	459	0	5.2856
152065	129329	84	121096	105701	84	34269	29481	79	19	302	0	136	258	0	-2173	0	0	5.2856
98253	88348	78	60681	54410	76	20842	18031	50	76	113	0	22	42	0	-138	172	0	5.2926
21625	17928	59	14499	13463	43	4549	4182	29	-40	110	0	-7	41	0	163	375	0	5.2936
82021	69847	80	62686	53600	78	25833	21577	64	-36	105	0	26	67	0	24	475	0	5.29661
29730	25510	69	16986	15679	47	7937	6803	37	148	138	0	38	74	0	-31	269	0	5.30061
96907	87456	78	55045	48442	77	23237	19984	57	-79	110	0	47	118	0	-97	305	0	5.31663
88089	80337	75	50579	45261	75	23252	21041	58	87	85	0	-1	97	0	-187	698	0	5.31963
107217	94983	78	69137	61639	79	37609	33331	77	49	167	0	-12	40	0	761	1047	5	5.32364
89582	81029	76	44816	40345	76	23268	20406	59	-29	125	0	12	86	0	-71	518	0	5.32964
72277	65209	83	71911	65956	75	16324	14807	46	38	154	0	2	56	0	-2706	0	0	5.32964
158225	122560	100	118332	91648	104	37948	28952	86	591	549	0	230	466	0	111117	107084	66	5.32964
99727	86395	77	48496	43425	77	17851	15762	49	52	132	0	-73	99	0	-2722	0	0	5.33064
31467	30533	48	25707	23762	60	10312	9134	40	44	123	0	-3	68	0	-109	459	0	5.33465
29519	23520	71	22907	21137	55	7635	6794	38	79	117	0	-51	45	0	175	300	0	5.33965
95702	82986	80	62523	53953	79	30746	24926	76	92	206	0	48	85	0	-79	300	0	5.34466
144996	117195	90	101955	79404	85	41095	32431	83	185	252	0	42	158	0	-140	508	0	5.34566
67864	61304	76	38703	34551	73	17022	15566	47	-112	64	0	-111	83	0	-720	6	0	5.34766
110814	96954	80	64304	56590	77	24815	21573	58	149	194	0	179	167	0	-1647	611	0	5.34766
161275	127047	87	88839	70464	87	39973	30740	85	144	477	0	172	362	0	654	710	0	5.35867
91918	82263	91	57484	51712	76	24257	21618	59	-19	70	0	-109	67	0	-251	138	0	5.36568
125276	106405	89	74129	65040	81	22927	19753	55	55	250	0	86	142	0	-2231	0	0	5.36568
113622	93818	86	63135	53254	81	30403	25107	78	-123	167	0	156	181	0	17	613	0	5.37269
50932	45800	73	32479	29418	71	13364	11599	43	34	72	0	46	77	0	-218	250	0	5.37569
46652	41440	72	32193	29579	70	12077	11282	41	-84	86	0	22	70	0	-681	0	0	5.3797
89075	80401	79	48550	43706	75	17083	15473	47	179	156	0	-39	169	0	-727	149	0	5.3797
23842	22783	60	17299	16035	47	7418	6905	35	1	151	0	101	114	0	380	572	0	5.38871
107839	93812	82	55720	48421	78	25019	20573	61	135	162	0	101	114	0	-54	532	0	5.39071
41975	40553	64	19803	18016	50	11010	10025	42	45	91	0	4	80	0	-297	261	0	5.39371
132718	111220	84	74360	63231	81	41208	34278	80	120	304	0	154	287	0	-777	123	0	5.39471
33181	29239	62	19992	18612	50	8709	8063	38	168	194	0	14	49	0	-238	303	0	5.39671
204264	171715	97	191194	162435	90	62945	53554	86	364	993	0	184	518	0	572	429	0	5.39872
162063	127340	89	102472	81524	87	55159	43233	86	254	404	0	173	335	0	-568	184	0	5.39972
55880	51164	79	34770	31666	72	17344	15370	48	169	98	0	8	50	0	-611	264	0	5.40072
40577	36651	68	24787	22700	61	9821	9172	38	-66	46	0	53	65	0	114	227	0	5.40272
101698	82076	86	72333	58358	80	29877	23736	78	21	279	0	14	171	0	127	756	0	5.40372
51050	46865	71	32644	29320	70	15115	13535	44	-53	80	0	-64	53	0	-701	90	0	5.40472
32510	27594	74	22774	21035	53	9483	8613	38	-28	53	0	29	47	0	-2285	0	0	5.40472
91430	82849	76	31707	28772	74	18592	16343	50	-27	141	0	20	65	0	-799	69	0	5.40572
38155	35895	65	21597	20076	52	6688	5934	34	-92	25	0	-102	2	0	-874	408	0	5.40672
59006	55460	72	33695	31090	71	11194	10157	39	130	126	0	17	89	0	-392	196	0	5.41473
35761	32972	61	28098	25572	68	11148	10219	41	-139	64	0	119	133	0	-1322	0	0	5.41473
36262	32334	76	21078	19669	52	6550	6116	35	78	90	0	14	52	0	430	891	0	5.41874
167331	131648	86	90123	71290	86	44565	35023	84	19	384	0	94	348	0	932	922	0	5.42374
163574	130742	87	99654	79856	85	44508	34453	82	30	564	0	208	276	0	-7659	0	0	5.42374
128102	109777	81	77456	66631	82	31546	26898	76	112	228	0	22	212	0	69	244	0	5.42975
52171	47611	74	25932	23896	61	14664	13271	45	137	130	0	54	61	0	-167	263	0	5.43576
49615	47485	64	21988	20429	52	13958	12339	45	-47	81	0	137	77	0	-1202	124	0	5.43576
140226	114805	87	77396	62481	84	32951	26345	82	62	340	0	-5	262	0	-3543	0	0	5.43576
125441	108249	83	98268	86818	82	40654	34734	79	157	359	0	162	241	0	6751	3848	60	5.43576
58134	53824	71	32792	29875	71	14432	13078	45	114	107	0	-103	55	0	-429	391	0	5.43776
152958	120115	85	74845	58936	86	32785	25755	82	135	350	0	188	392	0	277	390	0	5.44076
104378	91624	81	59344	52284	78	22349	19454	55	-37	185	0	34	84	0	11	202	0	5.44276
242102	168377	102	140519	99063	99	84684	61116	97	676	941	0	507	880	0	-348	515	0	5.44977
62937	58278	73	33709	31226	71	10999	9731	41	23	91	0	41	85	0	35	232	0	5.45878
67842	63175	65	35947	32717	73	20575	18489	52	82	114	0	46	50	0	1792	1203	7	5.45878
46237	41243	65	27223	24638	69	8212	7053	38	38	110	0	25	53	0	98	342	0	5.46078
77159	69963	84	41940	38147	73	18410	17283	50	-72	67	0	-51	87	0	359	604	0	5.46278
56044	52810	76	16610	15392	46	10784	9706	41	-24	157	0	-11	44	0	-697	118	0	5.46378
36288	33651	74	17115	15857	47	6604	6318	33	-40	68	0	-6	24	0	-1532	105	0	5.46378
356317	207760	121	344631	216679	122	84873	51278	115	2190	2026	27	1815	1594	22	60351	57363	102	5.46378
116074	99016	83	70587	60220	82	31019	26892	78	-9	232	0	138	269	0	-149	482	0	5.46579
120091	100041	81	88389	74527	81	31268	25377	79	32	247	0	154	176	0	105	304	0	5.46879
122448	100346	84	82599	66695	82	31116	24790	79	30	440	0	102	268	0	175	410	0	5.47079
201985	142868	95	179327	133794	95	52912	38142	92	298	626	0	346	597	0	-657	327	0	5.47279
97621	86467	80	51425	44975	77	22791	20206	59	151	162	0	50	187	0	-6448	0	0	5.47279
38021	34470	81	22525	20886	55	6709	6126	34	-7	86	0	123	70	0	411	458	0	5.4798
134646	115458	83	70629	61567	82	30033	25707	79	-84	228	0	152	330	0	-465	307	0	5.4808
167435	139038	86	73050	59182	84	37884	31792	81	108	573	0	40	318	0	-4072	0	0	5.4808
204631	98321	199	173887	98577	223	51179	23747	160	402	355	0	362	295	0	47115	52978	40	5.48581
52987	46777	78	31066	28606	70	11554	10252	41	130	173	0	54	136	0	32	297	0	5.48681
60219	55616	74	40998	37640	72	15654	14198	46	1	197	0	31	105	0	-135	239	0	5.49181
86646	77619	78	46557	41667	76	20180	17755	56	183	202	0	44	82	0	-260	322	0	5.49282
51222	46848	65	31469	28422	71	13561	12008	44	75	179	0	62	105	0	-274	176	0	5.49782
35943	33484	56	22430	20593	53	5546	5144	32	198	151	0	116	89	0	-524	14	0	5.49882
58981	53869	75	33915	31056	70	15864	14220	44	48	129	0	-119	30	0	679	597	0	5.49982
26809	26173	63	17210	16280	45	6864	6534	34	-87	72	0	-7	49	0	-1661	0	0	5.49982
194440	134285	101	143449	101848	94	52359	37584	91	474	532	0	256	583	0	-231	500	0	5.50082
45465	42365	71	16230	15050	46	10818	9798	41	38	110	0	25	80	0	-1191	466	0	5.50183
128563	109891	83	78443	68760	82	19297	16723	50	93	194	0	6	159	0	67252	59260	98	5.50183
111818	98864	82	46167	40206	79	31074	26598	77	62	255	0	105	231	0	-111	545	0	5.51083
122701	107684	81	64021	56671	79	26661	23163	64	54	423	0	187	244	0	-5571	0	0	5.51083
102302	93571	78	56978	50587	76	29433	26021	74	-95	229	0	-63	77	0	-209	469	0	5.51384
241983	161233	100	165943	111012	97	63494	41853	94	473	612	0	556	616	0	503	458	0	5.51784
109735	94358	89	74186	64490	80	23746	19867	59	172	322	0	38	236	0	-5465	0	0	5.51884
138958	113624	90	122645	104178	84	34276	28907	80	195	476	0	27	286	0	-239	222	0	5.52185
102868	89147	81	90851	77096	94	33764	28074	77	196	226	0	1	126	0	23177	8988	94	5.52185
82304	75770	74	44812	40645	74	23410	20526	58	207	146	0	-36	97	0	-11629	0	0	5.52185
32023	28300	60	21631	19628	55	9058	8391	37	77	101	0	-127	24	0	-423	365	0	5.52385
75748	70567	72	38992	35210	73	15609	14185	46	-20	70	0	-89	27	0	-82	487	0	5.52585
152674	120087	94	102981	80507	87	32976	25910	84	20	376	0	69	252	0	305	660	0	5.53486
154266	132835	87	111184	97084	83	37283	30946	80	180	471	0	304	417	0	-3295	0	0	5.53586
209595	126601	101	143258	90290	101	48215	29588	97	406	659	0	331	461	0	-2749	0	0	5.53686
72438	63167	76	39604	35935	74	20604	18379	53	15	139	0	-76	66	0	-549	124	0	5.53786
204298	152365	94	157967	122123	93	52538	38916	89	450	841	0	378	570	0	-2160	0	0	5.53786
161178	129745	92	89406	72689	86	40650	32295	83	352	724	0	126	443	0	-531	58	0	5.54287
164621	124438	92	130156	100850	89	40679	31710	85	467	771	0	226	499	0	177	532	0	5.55288
57575	52911	71	35426	32543	71	16449	15159	46	-166	31	0	142	116	0	-53	482	0	5.55488
138414	118972	84	104722	91996	83	56130	48417	83	126	642	0	112	495	0	560	450	0	5.56389
131575	100684	94	98208	76621	86	30040	22642	77	236	521	0	167	332	0	439	477	0	5.56789
74860	68670	78	38832	35537	74	24681	22789	56	3	108	0	18	63	0	-305	295	0	5.5689
50172	46407	70	29972	27369	71	15263	13691	45	-27	121	0	73	115	0	-219	246	0	5.5709
51455	46416	74	30611	27894	69	8618	7920	39	81	75	0	28	107	0	-334	262	0	5.5729
147154	112776	103	102709	83087	86	31273	24111	83	144	507	0	178	326	0	-51	291	0	5.57791
21993	18411	66	12279	11810	41	6613	6265	34	-58	62	0	53	78	0	-220	843	0	5.57891
61609	52421	79	42670	35666	77	19707	16198	55	66	221	0	-1	150	0	431	377	0	5.58091
104196	90528	81	69408	61069	79	30464	26462	77	12	202	0	20	171	0	-1323	68	0	5.58091
98777	87507	79	55315	48991	77	23341	21231	56	82	228	0	-6	157	0	-4831	0	0	5.58191
137626	119438	86	81212	72113	81	53340	47776	79	299	654	0	33	386	0	-220	470	0	5.58992
227238	158446	98	127850	91543	97	55365	39210	94	357	810	0	577	813	0	-6393	0	0	5.58992
123407	104662	90	75338	65804	81	39625	34102	79	218	402	0	128	316	0	-5822	0	0	5.59092
123435	107118	81	58579	52013	80	20168	17063	55	-4	374	0	178	284	0	-689	433	0	5.59192
160340	122251	94	104139	82358	88	31081	23044	85	9	490	0	154	472	0	-693	168	0	5.59693
148562	128933	84	132320	116246	83	56473	48574	81	251	533	0	91	482	0	-7816	0	0	5.59693
19448	19079	44	18054	16931	48	6636	5968	35	-105	29	0	-15	53	0	-344	212	0	5.59993
119146	102098	84	63606	54341	80	29903	25421	78	163	370	0	23	175	0	-264	292	0	5.60393
29496	26566	66	24495	22997	56	8798	8444	36	20	54	0	63	71	0	-2057	0	0	5.60493
143943	118842	84	80989	66956	85	38350	30993	82	160	366	0	132	441	0	35063	45791	67	5.60493
95206	83811	78	71710	62282	78	24800	21498	58	-73	260	0	-1	195	0	-355	145	0	5.60994
76295	69509	75	44671	40472	74	22467	20358	52	-3	260	0	-14	62	0	-2221	0	0	5.60994
121694	104677	81	78042	67389	81	32370	26837	78	44	372	0	34	248	0	-2737	0	0	5.61094
137950	112706	84	83231	67814	88	37420	30020	82	178	428	0	111	335	0	25504	10126	99	5.61094
119289	103415	81	64791	57501	79	28170	24964	67	134	369	0	30	218	0	-2774	0	0	5.61194
56645	51214	71	34631	31579	71	12322	11023	41	-143	20	0	27	67	0	-559	218	0	5.61294
51373	46739	63	25354	23338	62	9387	8325	38	255	220	0	46	52	0	-248	206	0	5.61595
52814	49682	70	30695	28200	70	12098	11106	41	83	107	0	38	99	0	444	622	0	5.61795
31149	28385	67	30417	28218	67	9098	8583	37	66	120	0	-39	50	0	-400	184	0	5.62095
36046	36679	62	24752	22699	64	7034	6561	35	278	181	0	-117	30	0	-1140	0	0	5.62095
171659	136443	89	149255	121513	87	1563	1318	13	323	1147	4	340	618	0	-2187	172	0	5.62095
85916	76650	77	56421	51568	76	24079	21453	56	-155	223	0	30	90	0	-102	660	0	5.62195
108086	96640	83	65674	58748	78	22134	19145	51	46	125	0	96	209	0	-3774	0	0	5.62195
40425	39557	55	30147	27812	62	9666	8829	39	-45	59	0	73	109	0	-7262	0	0	5.62295
53160	47568	78	18380	17164	48	14690	13664	44	145	162	0	-21	66	0	-4562	0	0	5.62295
22857	22097	50	18817	17931	48	5536	5424	30	-3	80	0	-10	63	0	-3629	0	0	5.62295
190493	147499	94	103524	81533	91	47587	36346	88	416	649	0	399	615	0	-1757	0	0	5.62395
132157	114995	82	87076	77375	82	55125	47721	80	119	684	0	175	318	0	50	595	0	5.62696
69334	63535	68	44266	39968	74	20337	17453	52	-33	112	0	-73	64	0	-3188	0	0	5.62696
80734	72973	76	35898	32454	74	19553	17340	51	-1	252	0	85	206	0	-4462	0	0	5.62696
193448	142766	95	117963	88871	91	45854	33953	88	417	565	0	296	533	0	-27	249	0	5.63096
151280	127827	83	91355	77178	83	27241	22328	67	342	494	0	141	499	0	-80	584	0	5.63397
71749	64743	82	37635	34071	73	20993	18640	53	-192	121	0	-54	91	0	-5702	0	0	5.63497
94156	80122	79	43495	37704	77	9191	7428	41	190	123	0	34	160	0	-178	678	0	5.63597
104937	91701	82	62340	55916	78	20008	18051	50	28	181	0	-6	275	0	-624	54	0	5.63697
59404	54844	73	32046	29419	71	12962	11914	43	5	199	0	18	55	0	65	592	0	5.64498
165113	134217	85	102635	83058	86	36842	30608	81	135	497	0	74	408	0	-2168	0	0	5.64498
101114	86079	84	66946	57711	79	22413	20072	61	86	208	0	171	96	0	-1526	48	0	5.64598
49484	47382	57	30339	28173	69	14895	13705	43	6	68	0	-57	41	0	-1798	62	0	5.64698
75714	70125	73	42276	38564	73	21548	19236	52	88	191	0	102	91	0	-180	458	0	5.64898
119245	104109	79	74281	65246	80	34567	30108	78	67	269	0	150	286	0	186	351	0	5.64998
135081	114926	91	108682	92094	82	36350	31143	77	381	581	0	-6	279	0	-3169	0	0	5.65098
28141	27029	62	13541	12949	42	6512	6360	33	-141	25	0	99	102	0	-5278	0	0	5.65098
59181	53133	73	31455	29061	71	17085	15803	46	-34	45	0	19	49	0	-734	347	0	5.65198
78055	72021	73	46654	41150	76	20986	18771	53	-102	80	0	-11	217	0	-221	450	0	5.65299
75244	68871	78	46121	42153	74	18098	16116	51	98	135	0	-1	59	0	149	588	0	5.66099
136957	115449	98	77282	65194	81	30263	25286	72	223	284	0	92	241	0	-456	121	0	5.667
139969	110890	85	114925	95295	86	31894	25428	82	296	425	0	61	348	0	-1744	0	0	5.668
110635	93159	82	74771	64756	81	29071	24828	78	113	389	0	113	227	0	-929	0	0	5.669
143976	112541	88	95026	75768	87	39697	31289	85	337	605	0	281	498	0	-94	645	0	5.67
112692	96425	80	53263	45061	78	29604	25049	76	119	493	0	16	355	0	-1585	71	0	5.67
54592	50843	70	32006	29366	71	14235	12902	44	-23	109	0	-38	114	0	-358	194	0	5.67201
19899	20079	43	12904	11994	42	5706	5222	33	-147	54	0	-16	44	0	67	499	0	5.67401
36769	32605	77	25155	23517	61	7900	7620	35	208	149	0	31	61	0	110	353	0	5.67701
52360	49299	70	38482	35549	71	15022	14033	44	96	198	0	60	84	0	-179	174	0	5.67901
58283	50851	77	26387	24181	67	10653	9985	39	20	159	0	26	45	0	-164	522	0	5.67901
59944	55967	75	31637	28759	70	12318	11086	41	28	75	0	-64	18	0	351	315	0	5.68001
106368	95486	79	59096	52925	77	20510	17673	52	76	178	0	22	225	0	4	493	0	5.68202
63795	57157	75	39422	35132	73	18877	16847	50	16	175	0	1	137	0	-736	322	0	5.68202
20812	19956	54	13075	12401	42	5155	4978	30	107	126	0	-7	29	0	265	636	0	5.68702
143003	122803	84	89675	78349	82	45585	39672	79	53	402	0	71	319	0	179	604	0	5.69303
191397	151302	90	118998	95073	90	58454	46634	87	535	1002	2	326	539	0	151	307	0	5.69603
142512	120935	83	78351	66366	81	30533	25903	78	27	388	0	247	466	0	-9110	0	0	5.69603
63012	57451	79	38374	35785	72	14050	13024	44	70	201	0	125	116	0	-14637	0	0	5.69603
59634	57212	70	47915	44681	72	18883	16952	49	-101	124	0	23	127	0	-5343	0	0	5.69703
32299	30584	58	25375	23041	63	9244	8410	39	-33	118	0	-12	43	0	-795	0	0	5.69803
61174	57734	71	34830	31943	72	16428	15145	45	-24	111	0	-31	82	0	-7	463	0	5.70404
104366	90339	80	60414	53410	79	17779	15213	51	252	224	0	18	252	0	-12	538	0	5.70904
105679	87438	81	67970	57477	80	28560	23763	65	0	171	0	111	120	0	-211	340	0	5.71105
29617	28106	69	20152	18859	49	9106	8680	37	27	117	0	-10	63	0	418	458	0	5.71305
143273	121316	95	122346	107937	84	53314	46163	81	349	539	0	131	591	0	467	672	0	5.71505
233279	157045	98	155344	101143	97	77489	51212	94	725	805	0	462	667	0	29	553	0	5.71906
225693	145919	99	178290	116112	99	64737	41380	96	718	1037	4	333	561	0	-3319	0	0	5.72006
171441	138679	90	97501	81085	87	59775	49933	86	408	998	0	225	675	0	-11400	0	0	5.72006
24901	21865	54	13460	12573	42	7789	7359	34	5	83	0	-22	56	0	-660	89	0	5.72206
101770	85623	86	68182	56898	79	27047	22370	71	85	326	0	31	258	0	204	447	0	5.72406
77732	70211	77	40024	36151	74	19625	16994	49	264	182	0	-49	202	0	1587	1030	3	5.72706
23898	21076	50	18028	15621	59	7825	6414	39	246	210	0	-5	77	0	14332	12597	77	5.72706
51812	48550	72	28494	26548	69	12365	11035	43	-66	81	0	13	60	0	-491	108	0	5.72806
44645	38322	79	21070	19506	51	10188	9270	40	-84	113	0	-95	38	0	-166	353	0	5.73007
37302	34562	72	18294	17102	48	8497	7946	37	212	290	0	-41	69	0	112	717	0	5.73107
70412	61790	74	31205	28318	73	14862	13168	47	-39	117	0	51	91	0	-717	304	0	5.73207
139900	112013	98	87858	71695	85	32692	26994	81	205	461	0	170	344	0	-3020	0	0	5.73207
55220	50724	74	31384	28820	71	14913	13947	44	12	74	0	39	97	0	-1923	0	0	5.73307
43011	39294	70	23830	22103	56	11926	10828	41	28	74	0	61	66	0	152	719	0	5.73507
67085	60397	74	58738	53355	74	29194	26817	70	151	222	0	52	109	0	-250	306	0	5.73607
45535	42374	59	26817	24551	59	11771	10364	42	62	45	0	-10	43	0	-335	171	0	5.74108
55754	52430	62	28112	26004	69	14990	13951	44	-6	75	0	-16	105	0	34	711	0	5.74208
33065	30634	65	23914	22076	59	6694	6503	35	50	120	0	-67	79	0	-120	382	0	5.74308
115373	98701	80	87164	73838	81	28558	22776	74	126	421	0	162	349	0	-306	320	0	5.74909
24196	23155	49	19161	17650	50	7468	7159	35	-34	54	0	-30	60	0	-774	39	0	5.75009
30058	27735	48	22308	20577	53	8843	7992	39	61	230	0	-26	18	0	253	645	0	5.75309
151491	130140	86	132130	116932	84	39368	34789	79	79	603	0	92	426	0	-157	216	0	5.75609
39737	36485	66	22063	20300	54	11981	10861	42	119	155	0	-43	55	0	-403	124	0	5.7601
115139	99117	82	64136	56701	80	22638	19455	53	49	385	0	20	272	0	148	444	0	5.7631
53516	50381	72	16312	14988	45	13918	12893	43	141	142	0	87	84	0	-372	108	0	5.77211
30113	28420	59	21111	19428	53	9443	8561	39	120	98	0	-128	5	0	-1150	102	0	5.77211
46203	43894	58	29440	27049	69	9721	8995	40	-17	96	0	-3	91	0	-103	608	0	5.77511
[truncated: 11,904 more rows]
