# Supplementary material for: Phenotypic heterogeneity follows a growth-viability tradeoff in response to amino acid identity
Source: Nat Commun. 2024 Aug 2;15:6515. doi: 10.1038/s41467-024-50602-8 (PMC11297284; doi:10.1038/s41467-024-50602-8)
Supplement: Supplementary file 6 — Source Data [file 41467_2024_50602_MOESM6_ESM.zip › source_data/fig6cde/1930_G6_yATP_NLIMLEU.csv]

FSC-A	FSC-H	FSC-W	SSC-A	SSC-H	SSC-W	BL1-A	BL1-H	BL1-W	VL1-A	VL1-H	VL1-W	VL2-A	VL2-H	VL2-W	YL2-A	YL2-H	YL2-W	Time
200615	162076	96	73613	59754	86	2239	1983	22	2663	2074	27	5643	4742	37	714791	572713	98	0
30195	30400	64	11780	12139	37	253	339	0	325	406	0	672	758	0	97572	94540	73	0.00107354
53013	52672	69	19270	19443	48	471	621	0	413	457	0	1400	1286	13	180106	176344	79	0.00214707
216592	184953	89	89620	76920	85	3706	3276	27	2941	2643	27	7874	7015	41	930463	827233	94	0.00429415
127635	119625	81	50549	46263	77	1796	1473	17	1702	1558	17	4323	4196	30	546158	497504	88	0.00429415
209661	169712	103	88009	72469	87	2624	2333	24	2493	2040	26	6268	5349	40	713978	573640	97	0.00536769
34867	35124	66	14261	14738	39	175	255	0	246	253	0	769	819	0	111794	112648	72	0.00536769
45625	45172	83	17565	18058	42	366	450	0	457	410	0	1093	1061	5	127224	125187	74	0.00536769
107387	100008	78	46771	42729	77	928	760	0	1291	1168	10	2743	2453	24	352958	311665	88	0.00644122
43348	43432	66	18112	18188	45	251	396	0	456	503	0	725	680	0	114671	110437	74	0.00751476
41019	41387	63	13824	14043	40	336	458	0	292	229	0	970	1025	3	134587	128434	76	0.0085883
244052	186596	100	94369	74180	93	3321	2481	28	2867	2124	29	7096	5500	43	809188	626400	103	0.0085883
51520	52198	68	18508	18479	44	589	445	0	558	479	0	1187	1212	10	148685	147749	77	0.00966184
57404	57165	66	17023	17334	43	1005	728	0	592	703	0	1339	1275	11	180489	174346	77	0.00966184
34060	34558	69	18533	18908	43	232	339	0	405	385	0	739	659	0	105232	103553	70	0.0150295
135634	123136	81	55849	49894	80	1834	1522	17	1481	1394	13	3225	2900	28	383208	340734	89	0.0150295
134074	118934	82	55442	48919	80	1572	1326	14	1329	1178	11	3589	3239	30	483589	423447	91	0.0171766
95381	90486	75	44236	40462	74	758	784	0	1161	1009	2	2595	2331	24	335375	302238	85	0.0182501
99218	98236	76	19553	19460	46	1050	1009	2	1261	1163	8	2580	2516	25	328523	313255	83	0.0193237
39723	40205	67	15191	15485	41	50	79	0	414	256	0	1055	976	0	119313	120309	71	0.0193237
23645	25694	46	12246	12516	38	313	243	0	140	179	0	697	732	0	76482	77249	68	0.0193237
80176	81051	75	31650	31703	70	499	713	0	791	781	0	1955	1947	18	236829	229585	79	0.0203972
39446	41588	54	16218	16745	42	482	497	0	209	228	0	876	1043	4	120737	122028	72	0.0203972
73581	73051	72	20644	20699	49	451	534	0	739	637	0	1888	1986	19	211206	204368	77	0.0203972
105478	102446	91	26826	26634	63	1007	936	0	1500	1559	14	3151	3203	25	362432	343715	82	0.0203972
104625	102309	75	37630	35088	74	998	915	0	874	908	0	2679	2605	23	314889	293465	85	0.0214707
121819	120789	77	33612	33526	72	1829	1776	19	1483	1201	10	3569	3766	27	428320	403573	81	0.0214707
138157	115951	83	53320	44344	82	1710	1585	19	1381	1180	11	3762	3092	31	439459	366414	91	0.0225443
119324	113969	80	49294	46570	75	1668	1428	17	2048	1879	20	4131	3984	31	532064	492512	87	0.0225443
134610	124391	78	66232	61254	79	1682	1694	16	2177	1834	20	4832	4398	33	578613	523462	87	0.0225443
115084	106375	94	34389	31415	75	1299	1075	6	1540	1476	15	3650	3525	29	454993	428958	86	0.0236178
114917	102091	82	48794	44166	77	1313	1218	10	1230	1162	9	3102	2635	28	357822	314483	85	0.0236178
309102	183458	108	127610	76685	106	4290	2682	36	4142	2421	40	9642	5505	52	1.04858e+06	639125	116	0.0236178
113715	111830	80	30627	30356	71	1191	1148	8	1397	1491	15	3185	3207	26	411270	386870	83	0.0246914
37648	36987	75	15477	15702	41	161	316	0	389	376	0	790	883	0	121175	119967	72	0.0246914
39873	41508	64	13278	13242	40	237	220	0	404	508	0	1125	1133	8	132838	139632	70	0.0246914
56603	56592	75	19405	19425	45	605	639	0	640	603	0	1426	1422	15	187634	181436	75	0.0246914
155993	136625	86	58093	51483	81	1343	1278	12	1902	1762	19	4295	3810	32	551700	485446	89	0.0257649
124147	118365	93	53105	48503	77	1041	1060	6	1332	1143	11	3548	3269	29	419268	379856	93	0.0257649
124336	121395	87	55312	53573	75	1514	1402	15	1611	1446	15	3778	3681	27	447726	416791	83	0.0257649
87319	87741	72	25618	25412	59	890	881	0	852	948	0	2555	2591	24	276173	266453	80	0.0289855
79866	80870	71	20799	20717	51	845	967	0	884	743	0	1983	2172	20	237749	232568	76	0.0289855
115152	112615	79	53212	49777	75	1580	1555	14	1774	1529	16	3869	3919	28	427996	411985	84	0.030059
55112	56958	65	11194	11388	38	295	359	0	612	572	0	1550	1469	15	191048	190579	75	0.030059
160212	146651	83	64230	57865	80	1825	1645	16	2080	1730	19	4690	4148	32	579578	515294	89	0.030059
115608	115488	80	35581	35246	72	1294	1376	11	1741	1560	16	3231	3157	26	396488	377428	82	0.030059
191820	161742	102	77285	65195	86	2096	1731	20	2488	1949	24	5710	4883	36	671775	564109	98	0.0354267
63755	63045	77	21502	21566	47	628	679	0	697	583	0	1570	1483	16	217702	207899	76	0.0354267
37532	37893	67	13869	14122	40	435	608	0	685	442	0	925	973	0	126596	126537	76	0.0386473
36490	37747	56	19205	19517	48	445	425	0	489	573	0	1012	1055	5	125749	127716	71	0.0386473
158689	151129	81	49093	46780	78	2241	2190	19	2190	1971	22	5556	5413	34	634196	595681	90	0.0397209
86671	87027	72	24777	24854	58	1188	1256	10	1043	988	0	2249	2255	21	249189	243740	79	0.0407944
82624	81606	75	32602	32645	70	854	801	0	894	856	0	2030	1956	20	224582	221403	79	0.041868
139938	127470	81	55383	50095	78	1272	1307	12	1740	1454	15	3561	3238	29	438439	390968	89	0.0429415
46883	48634	59	14336	14898	39	768	658	0	751	642	0	1350	1369	14	165422	160522	75	0.0429415
44854	46801	56	13232	13522	39	58	160	0	253	428	0	1202	1328	11	122818	121163	73	0.0429415
240676	183943	91	112308	85950	91	3996	3011	32	3727	2676	34	9557	7451	50	1.04858e+06	815151	101	0.0429415
129529	123571	85	37484	36127	75	1891	1813	18	1786	1862	18	4448	4231	32	538828	523773	86	0.0450886
151261	130342	88	63360	54870	83	1962	1761	19	1729	1539	18	4102	3584	32	515287	438925	93	0.0461621
106531	99509	81	42307	37845	77	1198	984	0	1118	1030	4	2989	2670	26	362604	334382	85	0.0461621
106738	98257	78	44295	40362	75	960	998	0	1105	936	0	2632	2263	25	358251	311985	83	0.0461621
122950	116996	84	56055	52447	77	1836	1673	18	1790	1614	16	3727	3538	28	410423	381669	87	0.0461621
54196	54473	76	15738	16181	41	392	482	0	661	602	0	1295	1397	13	170960	174398	74	0.0472356
57498	55767	76	18070	18224	43	337	422	0	730	638	0	1216	1186	10	154439	150771	75	0.0472356
130215	119557	79	50042	44969	76	1066	1075	7	1232	1053	7	3554	3232	29	440091	385365	85	0.0472356
191315	159774	88	83482	69446	85	2612	2219	24	2529	2020	24	6012	4937	38	680831	579511	94	0.0493827
227824	187503	93	106446	91549	90	4699	3986	32	4008	3195	31	9784	8587	46	1.04858e+06	956865	101	0.0504563
30436	31969	47	15011	15415	40	346	297	0	311	391	0	676	619	0	102383	99574	72	0.0504563
150550	144960	81	66098	64414	78	2063	1848	19	1771	1709	17	4417	4164	31	544816	522099	90	0.0515298
53196	53825	70	23873	23904	56	623	620	0	613	605	0	1370	1211	11	152008	153877	75	0.0526033
99600	98885	73	33005	33177	72	988	1008	2	1150	1347	11	3007	3038	25	391434	376820	81	0.0526033
16135	18490	37	11390	11817	37	186	152	0	296	288	0	497	446	0	80078	79489	62	0.0526033
42069	42032	72	19244	19587	45	521	441	0	465	422	0	933	986	0	117875	119361	73	0.0526033
117342	115386	76	39043	38650	74	1124	1107	7	1371	1198	10	3190	3126	28	391489	372475	83	0.0526033
26125	29748	38	9411	10042	35	280	435	0	433	400	0	712	708	0	101404	97375	69	0.0526033
73988	75016	74	19713	19987	46	768	876	0	558	741	0	2046	2081	21	228835	225017	78	0.0536769
21973	24491	52	11872	12361	38	158	248	0	284	346	0	789	759	0	75003	72641	68	0.0536769
33929	35337	56	11892	11907	39	552	529	0	398	479	0	948	926	0	127824	128933	73	0.0558239
28767	28117	73	8295	8571	34	395	304	0	222	305	0	616	685	0	86065	85422	67	0.057971
356624	263234	129	147263	109698	127	5444	4357	34	5536	4193	37	14027	10881	53	1.04858e+06	1.02428e+06	134	0.0601181
50415	50922	66	24377	24580	56	447	573	0	558	495	0	1340	1236	11	144277	139460	71	0.0611916
82567	83600	74	36768	36585	70	1300	1437	12	1162	1042	5	2093	2116	21	269230	257546	79	0.0633387
29049	29530	52	13234	13450	39	268	367	0	439	342	0	834	882	0	101124	100023	70	0.0644122
84851	88482	71	21037	21115	51	1010	1114	6	1094	1189	8	2122	2084	21	271216	260903	81	0.0665593
106791	100489	82	43004	39791	75	1000	1004	2	1116	1092	7	2952	2694	26	338949	315993	86	0.0665593
25646	24852	58	6030	6170	31	382	381	0	282	289	0	514	616	0	93606	91379	69	0.0676328
143185	128563	82	62064	54997	80	1643	1460	16	1559	1492	16	4330	3958	32	480773	426888	89	0.0687064
30804	30981	64	10587	10692	37	290	296	0	375	321	0	754	865	0	117684	117158	69	0.0697799
22904	22457	64	12157	12436	38	263	253	0	303	283	0	695	763	0	85876	84660	68	0.0697799
19700	20690	44	9157	9477	35	366	215	0	148	171	0	473	496	0	69079	69542	71	0.071927
58480	58415	72	16383	16630	42	734	676	0	484	559	0	1205	1275	10	162468	153461	76	0.0730005
35300	37192	52	11167	11502	37	214	372	0	384	237	0	736	836	0	116335	110800	73	0.0740741
115411	109767	81	50798	46662	77	1389	1264	12	1169	1133	10	3526	3231	29	422794	396418	86	0.0740741
31247	34189	46	12315	12702	39	220	273	0	561	592	0	879	839	0	110007	111139	73	0.0740741
93235	90313	84	32745	32172	71	805	811	0	1318	1073	6	2436	2359	22	298731	287896	82	0.0751476
115460	114270	76	33298	32538	73	1534	1614	16	1444	1338	14	3248	3201	27	387467	365741	84	0.0751476
83758	83966	72	29244	28738	70	1131	960	0	879	911	0	2648	2308	25	300117	287538	82	0.0762211
28852	28638	63	8632	8995	34	228	236	0	372	329	0	774	863	0	94669	96351	70	0.0762211
29530	31322	46	7799	7989	33	360	365	0	399	431	0	882	967	0	103840	102672	68	0.0794418
113248	109607	77	48811	47185	75	1038	1202	10	1806	1648	19	3475	3439	27	413118	390426	92	0.0794418
37859	39719	61	8392	8603	35	266	343	0	213	329	0	913	965	0	112354	109000	74	0.0794418
64864	65057	71	32859	33190	69	634	564	0	623	561	0	1603	1605	16	168086	164327	76	0.0805153
147092	140489	81	52004	48723	77	2011	1972	18	1907	1541	19	4127	4019	29	516994	486645	87	0.0805153
183285	152290	86	59276	49076	83	2200	1626	22	1960	1652	22	4689	3628	35	548721	452059	93	0.0815888
48115	47220	69	16895	16951	44	473	413	0	628	495	0	1007	1048	5	158033	157863	77	0.0815888
57605	57310	73	15273	15354	42	374	576	0	532	562	0	1298	1292	12	161955	159143	76	0.0837359
68156	68788	70	28672	28880	69	441	506	0	476	600	0	1794	1788	19	207174	207790	77	0.0848094
82775	83481	77	18914	18708	48	1365	1181	10	879	839	0	2367	2286	22	314119	299152	88	0.0848094
172280	149987	89	68613	59656	82	1930	1753	17	1819	1622	19	4767	4033	34	562943	486086	90	0.0869565
41863	42980	66	8546	8790	34	391	361	0	555	445	0	1007	1036	4	122349	123357	71	0.0880301
102092	102198	76	36825	36443	72	883	994	0	1411	1349	12	3636	3664	28	408544	391330	81	0.0880301
177071	150222	85	74576	63738	84	2439	2111	24	2355	1939	24	4901	4333	35	625093	541360	93	0.0891036
159852	127561	85	63105	50419	84	1757	1486	16	1812	1644	18	4232	3504	34	501430	395262	93	0.0891036
78159	79210	72	24363	24558	54	744	846	0	828	1034	4	2115	2229	20	255646	244260	76	0.0901771
83832	85662	74	29291	29171	70	842	847	0	907	844	0	2513	2544	23	301957	294788	79	0.0912507
140196	135657	78	37300	35935	75	1251	1228	12	1443	1587	16	3750	3582	28	416469	388730	85	0.0923242
122205	108136	81	48750	43438	78	1132	1140	9	1541	1311	13	3482	3231	29	432157	371937	88	0.0923242
119133	114639	76	51204	45684	77	1195	1265	11	1426	1204	11	3217	2869	28	404329	375299	86	0.0923242
143077	133753	81	46011	43215	77	1562	1577	17	1745	1713	15	3815	3559	30	464551	429327	85	0.0933977
34241	34022	65	15258	15404	42	288	287	0	420	403	0	834	976	0	116493	120238	74	0.0944713
197807	163784	89	81918	66498	87	2793	2059	26	2900	2305	26	6311	5142	38	763725	629253	104	0.0944713
64041	66559	59	26112	26505	54	586	567	0	587	499	0	1551	1531	15	166794	165218	76	0.0955448
139104	118350	85	57484	48303	82	1706	1267	13	1647	1318	15	3877	3465	31	423799	354217	91	0.0955448
144981	128392	86	56382	50453	79	1769	1599	16	1778	1586	18	3564	3176	30	455195	400334	87	0.0966184
45384	46647	69	13844	14064	40	488	547	0	489	338	0	1022	940	0	124129	122633	72	0.0987654
137573	127542	83	49691	45727	77	1351	1255	11	1878	1756	18	4401	4107	31	521319	477008	86	0.099839
40289	41738	55	9658	9828	35	350	233	0	252	351	0	800	856	0	111809	112475	74	0.101986
109846	107733	77	31365	31144	73	1167	1381	11	1430	1363	12	3327	3000	28	370879	357337	82	0.10306
31437	33554	48	13902	14234	40	546	661	0	311	306	0	944	722	0	105275	104438	71	0.104133
44307	45219	69	14458	14673	40	446	477	0	92	264	0	959	1037	4	127580	121004	73	0.104133
194938	156334	103	86290	70547	85	2507	2159	24	2705	2158	25	6735	5507	41	829908	689933	92	0.104133
82491	83134	73	28179	28137	65	678	605	0	831	848	0	2048	1971	20	252275	245252	78	0.10628
90348	88409	79	30572	30411	71	1134	1113	8	1159	1202	10	2551	2492	24	256229	247384	80	0.10628
126714	110957	83	54115	47217	79	1657	1417	16	1449	1185	13	3389	2950	30	435387	375754	88	0.108427
37591	38197	58	13862	14189	39	402	496	0	504	452	0	1070	1094	6	122166	119775	72	0.108427
110666	110120	82	42748	42163	73	1356	1113	12	1543	1476	15	3372	3494	26	381744	366067	82	0.109501
44660	46584	65	11086	11220	37	546	545	0	538	568	0	1251	1239	11	157135	154047	72	0.109501
27061	28215	52	9577	9956	35	414	349	0	447	369	0	592	674	0	94058	90932	73	0.109501
45728	45945	65	19905	19832	48	467	357	0	372	304	0	1092	1112	8	145869	141454	73	0.111648
279213	213363	102	99802	74510	98	3778	2760	32	3623	2618	31	8564	6543	46	980456	765414	108	0.111648
124205	116675	81	52874	50217	77	1382	1461	13	1557	1484	16	3963	3662	28	466442	440042	87	0.112721
125532	116560	84	45482	42324	76	1475	1121	10	1210	1187	10	3327	3251	26	428222	398702	84	0.112721
59387	60193	70	28282	28585	67	417	584	0	346	456	0	1424	1357	12	174085	173986	73	0.113795
112376	108811	92	29444	28978	71	1366	1323	12	1035	1325	11	3673	3388	29	409514	382615	83	0.114868
160801	134255	87	63782	54023	82	1774	1577	18	1843	1444	19	4488	3629	34	556590	467402	92	0.115942
103725	103134	74	34569	33795	73	1505	1263	11	1290	1169	11	3492	3327	27	381757	372924	83	0.118089
198600	159566	92	71227	56967	88	2672	2172	26	2237	1626	21	5219	4175	37	599291	489925	95	0.118089
24447	23859	63	10099	10199	37	135	304	0	246	130	0	571	616	0	75547	74996	70	0.120236
129884	126764	83	33452	32488	73	1312	1440	13	1985	2048	20	4461	4378	30	544538	524418	84	0.120236
37130	39218	60	11944	12203	38	367	434	0	423	508	0	867	988	0	119435	115304	73	0.12131
90755	90143	74	39529	39130	72	977	1026	3	1095	1104	8	2763	2689	24	301309	298484	80	0.122383
103972	103204	79	38823	38312	72	1203	1078	7	1083	1193	10	3103	3083	26	365397	360725	81	0.122383
43142	44355	66	20359	20466	48	416	469	0	644	530	0	1266	1230	11	155094	152537	74	0.122383
32613	34411	52	7448	7679	32	298	234	0	352	306	0	770	823	0	119430	125177	70	0.122383
34582	34401	65	15456	15681	41	576	617	0	414	429	0	1003	894	0	112859	112695	66	0.123457
108966	103171	76	40828	38120	75	1070	1103	9	1131	1052	5	2910	2521	26	348772	326394	85	0.123457
46970	48568	66	17727	17977	44	374	476	0	601	565	0	1095	1107	7	162290	163209	76	0.12453
198217	156318	90	66242	52327	86	2488	2334	24	2688	2316	24	5323	4112	37	634738	510422	95	0.12453
189763	153955	87	72851	59166	85	2386	1956	24	2316	1682	24	4778	3841	35	608245	492415	92	0.12453
32518	30576	72	9145	9684	35	268	306	0	258	403	0	771	812	0	98510	96451	64	0.12453
163569	135098	86	66569	55451	84	1859	1524	16	2043	1852	19	4457	3886	33	547658	447401	90	0.125604
29547	31057	53	8687	8808	35	103	178	0	336	338	0	708	767	0	115006	113840	69	0.127751
125991	120686	86	34820	32794	74	1611	1516	16	2000	1700	19	4554	4454	31	534078	504248	85	0.130972
175923	155866	92	69858	61970	83	1908	1545	22	1938	1870	20	4881	4384	33	567656	492370	91	0.133119
141427	126295	82	52933	46733	78	1698	1560	18	1710	1562	17	4054	3534	31	502446	454655	89	0.133119
36415	36076	65	12506	12554	39	314	227	0	341	405	0	656	758	0	104699	106061	71	0.134192
18880	20110	46	5043	5076	31	118	215	0	179	235	0	394	528	0	69228	68488	65	0.134192
43093	43205	74	7765	7957	33	336	413	0	417	352	0	939	986	0	133654	134761	73	0.134192
136256	118933	85	56671	49654	80	1692	1506	16	1874	1693	18	4365	3779	32	451043	379797	89	0.135266
43278	43243	81	11432	10930	40	377	419	0	436	448	0	1114	1183	9	139846	130446	81	0.135266
125750	116769	86	54559	50102	77	1407	1094	9	1706	1494	16	4323	3866	31	542572	483535	90	0.135266
71967	71629	86	20427	19068	67	960	971	0	1071	943	0	2134	1943	20	245509	222184	86	0.135266
187699	164884	87	69749	59199	84	2402	2011	23	2148	1926	21	5438	4829	35	628324	527533	90	0.136339
135993	130298	79	56436	53556	77	1542	1601	16	2002	2034	20	4256	3992	31	477489	450717	84	0.138486
127296	113045	83	53692	47328	79	1644	1273	13	1346	1201	10	3286	2859	29	445119	396593	87	0.13956
45501	46571	58	19460	19666	47	258	339	0	478	513	0	1021	1069	6	153898	152172	78	0.13956
103891	100768	77	40281	40362	73	1119	959	0	1248	1281	11	3437	3392	27	420388	409919	80	0.140633
117928	116152	76	45929	43758	74	1232	1202	10	1543	1504	15	3816	3852	28	446975	432364	82	0.140633
96335	96302	74	33692	33870	68	624	567	0	1101	1052	6	2871	2925	25	337546	321230	79	0.140633
175478	148399	96	77681	66229	84	1784	1462	18	2034	1889	22	4873	4233	34	602585	520441	92	0.141707
145182	126515	84	60949	53297	82	1699	1470	15	1560	1595	18	4214	3647	33	501588	433368	89	0.14278
70974	73345	70	22386	22613	49	722	583	0	866	830	0	1704	1766	17	230486	227475	77	0.14278
80537	80129	77	33098	33299	70	718	887	0	911	860	0	2063	1891	20	239102	230255	78	0.143854
31704	33529	46	15715	15974	41	338	259	0	499	415	0	672	808	0	101433	99972	68	0.146001
36407	36909	70	17878	18041	44	274	268	0	325	301	0	784	750	0	104718	101938	70	0.146001
126076	121824	80	37208	36249	75	1733	1645	18	1608	1583	17	4241	3949	30	458478	442765	85	0.146001
65779	64188	86	18335	17944	47	925	925	0	848	791	0	1786	1713	18	218390	206921	86	0.146001
157359	144846	84	65662	60349	78	2283	1983	22	2521	2011	24	4847	4255	34	594369	541564	89	0.147075
122717	117085	82	42051	38682	77	1294	1199	11	1464	1278	14	3546	3261	29	450237	416799	85	0.147075
55701	57638	65	17892	18440	44	668	517	0	859	635	0	1297	1348	13	175759	171180	74	0.148148
172081	144865	85	58081	46788	84	1767	1371	19	1735	1457	17	4140	3509	31	508301	421296	95	0.148148
188624	123671	110	78203	48702	107	1886	1315	12	1703	1558	15	5564	4021	54	651667	459241	114	0.149222
122698	117451	77	35447	34889	75	1706	1522	16	1431	1302	13	3449	3225	27	406641	386733	84	0.151369
48601	50688	63	18707	18929	45	606	558	0	585	423	0	1142	1192	9	163982	163678	73	0.151369
115759	110460	77	44741	42918	75	1119	882	0	1295	1134	10	3244	3218	27	368275	344059	81	0.152442
75139	75798	77	14604	14586	41	924	1058	5	993	841	0	2191	2016	21	262819	261620	78	0.152442
18163	18290	44	8890	8969	36	49	227	0	240	166	0	438	456	0	56049	59384	63	0.154589
142921	126988	84	59916	54126	78	1267	1265	10	1487	1377	15	3954	3482	30	457277	402059	84	0.154589
59199	58489	77	13947	14063	40	616	593	0	965	910	0	1577	1721	16	197819	193533	73	0.155663
164322	142429	86	62070	51875	83	2049	1740	21	2053	1504	21	4374	3701	33	528311	449271	95	0.155663
67431	66626	80	24088	24197	52	695	647	0	611	685	0	1736	1710	18	220170	213906	77	0.156736
76008	76673	71	29509	29638	69	611	528	0	576	584	0	1925	1927	18	244578	236473	78	0.156736
109994	106957	76	43941	41348	75	1028	1061	6	1306	1284	12	3188	3264	26	409971	383537	82	0.15781
22958	22770	54	11149	11344	37	109	174	0	428	410	0	569	485	0	69447	69067	62	0.159957
241273	193196	91	112458	88588	90	3763	3128	30	3339	2513	30	7734	6195	43	962121	762693	99	0.163178
15901	17411	35	7582	8115	33	234	226	0	367	313	0	414	404	0	55880	58489	60	0.163178
112400	100442	83	47618	41736	77	1312	1419	12	1150	1104	8	3170	2723	28	365571	316299	86	0.164251
27992	28787	61	10705	11162	36	267	342	0	143	220	0	506	578	0	76313	78685	72	0.164251
38129	37680	68	11602	11497	39	598	614	0	451	525	0	1213	1026	4	136335	133646	71	0.165325
127052	115547	82	55869	49852	80	1085	874	0	1459	1333	14	3429	3131	28	397608	351450	89	0.166398
35573	34651	68	16533	16734	43	397	375	0	314	426	0	699	693	0	109047	108418	70	0.167472
68960	70322	80	13980	14101	39	850	1007	1	608	848	0	1732	1708	18	215247	211409	75	0.168545
33495	35703	61	15292	15319	41	243	331	0	475	362	0	995	908	0	117518	116961	70	0.171766
114423	113533	77	30650	30317	72	1467	1406	13	1476	1466	15	3844	3750	29	432796	416151	83	0.171766
130567	117903	93	57746	52387	77	1362	1350	13	1715	1550	15	4070	3645	30	466243	421240	85	0.171766
156363	137109	99	73348	64160	99	2017	1604	20	1983	1706	18	5099	4624	33	631043	544105	99	0.171766
104264	101750	78	33264	32980	72	1067	889	0	1241	1167	10	3115	3059	27	403019	396134	83	0.17284
106297	102361	84	52032	51254	74	1099	1144	8	1514	1362	15	3465	3322	27	405200	391945	83	0.173913
88579	85048	75	20646	19926	49	1155	996	0	1089	1061	5	2761	2864	24	311245	306860	80	0.173913
91033	91550	73	26476	26201	69	819	824	0	1324	1148	11	2772	2720	24	358489	345947	82	0.174987
61578	65348	67	27563	28000	66	658	595	0	637	550	0	1498	1529	16	201969	191834	77	0.174987
130517	123851	82	44325	43496	76	1658	1552	17	1807	1725	18	4190	4072	30	492593	472309	84	0.177134
24687	23959	65	8909	9075	35	270	230	0	239	270	0	814	658	0	94083	88093	71	0.178207
43904	42937	74	15702	15907	42	194	249	0	387	447	0	925	829	0	120947	122340	74	0.178207
23441	23379	67	5887	5878	31	267	260	0	167	290	0	671	765	0	81346	85334	66	0.179281
124428	119101	93	36216	34840	74	1296	1247	11	1316	1371	12	4033	3851	30	416415	392950	83	0.180354
23790	23870	64	12936	13376	39	186	183	0	220	407	0	471	513	0	78249	76488	70	0.181428
34579	33951	64	15799	16144	42	83	195	0	426	450	0	627	677	0	100713	97365	75	0.182501
139718	120988	81	56259	47904	80	1535	1506	15	1343	1182	11	3590	2977	30	433096	373942	89	0.183575
28141	29299	52	7759	7984	33	347	378	0	207	257	0	879	891	0	101466	102825	71	0.183575
59425	59865	73	12371	12350	39	758	711	0	676	524	0	1512	1446	16	182020	178472	77	0.184648
247135	172758	102	119948	91427	101	3748	2589	30	3777	2981	29	8387	6070	52	977865	725712	111	0.185722
42708	42083	71	12104	12029	38	678	675	0	533	561	0	977	1071	6	142607	139646	72	0.188943
58246	59525	79	19780	19875	47	566	591	0	709	552	0	1452	1452	14	165742	158093	78	0.192163
105345	103807	76	53873	53560	73	696	686	0	1295	1203	11	1970	1767	20	254478	242932	80	0.192163
45779	44598	68	12222	12296	38	614	492	0	340	400	0	1213	1185	10	144347	141650	74	0.193237
48619	49896	57	7832	7919	34	709	604	0	517	795	0	1170	1117	8	139303	138106	74	0.19431
46546	47935	64	20595	20904	47	301	382	0	434	427	0	1025	1081	6	137483	133810	73	0.19431
124746	110441	81	39543	33840	78	1536	1158	11	1606	1447	16	4042	3430	31	467963	402978	87	0.19431
133954	128792	82	59618	56611	76	1637	1354	17	2336	2271	23	5850	5641	35	616284	591637	84	0.195384
44577	45632	70	18399	18656	45	313	251	0	507	511	0	920	1029	4	140346	134902	73	0.195384
24232	23283	51	8928	9231	34	389	345	0	208	285	0	744	608	0	81022	79797	68	0.196457
120771	120802	78	30825	30374	72	1244	1176	8	1664	1586	16	3385	3322	26	392977	372968	82	0.196457
88149	88602	75	25890	25824	59	862	724	0	883	707	0	2376	2531	22	286958	274690	79	0.196457
174568	152243	95	73439	66726	83	1619	1358	16	2313	2015	23	4738	4426	31	515453	456269	89	0.197531
60842	60113	73	18933	18977	46	833	709	0	784	798	0	1432	1449	16	185137	182686	78	0.198604
120794	112453	86	38522	36311	75	1302	1198	14	1530	1363	12	3414	3273	29	470900	445822	86	0.199678
97424	97036	74	33430	33074	71	1022	1007	2	1124	1087	6	2882	2875	25	353657	329607	83	0.200751
37913	38263	66	16149	16496	42	484	471	0	452	544	0	788	882	0	121536	118212	71	0.201825
157827	135686	85	56955	47796	81	1597	1415	16	1558	1415	17	4125	3472	31	482333	413556	90	0.201825
51231	52884	67	17591	17776	44	620	559	0	483	418	0	1540	1709	15	183641	182212	76	0.202899
37632	36610	66	9709	9848	36	520	475	0	139	282	0	977	896	0	132801	130428	74	0.210413
105307	100486	88	77510	75052	76	1636	1445	15	1782	1504	17	3825	3833	28	517397	492852	83	0.210413
216242	170017	89	89616	69666	89	2123	1922	21	2731	2188	27	6149	4781	40	729753	572281	98	0.210413
31663	31305	68	8204	8369	34	299	305	0	221	308	0	911	843	0	105344	106013	70	0.211487
166690	141867	98	50777	42433	82	1755	1642	19	1958	1595	22	5311	4675	36	655433	576363	92	0.211487
153697	139790	81	47442	42251	79	1369	1178	12	1869	1459	20	4505	4286	31	542113	494430	88	0.21256
102815	102404	74	53563	52799	74	1209	1180	9	1238	1223	13	3363	3202	27	377674	372982	80	0.213634
116490	110222	82	44843	42553	76	1504	1387	14	1374	1265	11	3499	3250	27	404607	380853	82	0.213634
212479	162513	112	74495	55963	96	2918	2487	26	2302	1679	25	6158	4773	39	712979	533342	112	0.213634
74319	77219	71	17398	17489	44	1197	1301	10	677	777	0	1947	1984	19	234822	223974	78	0.214707
120258	115778	82	29595	28957	69	1221	1339	13	1482	1479	15	3796	3657	28	452446	422270	84	0.214707
49339	48755	74	18127	18009	46	416	562	0	639	750	0	1225	1298	12	138459	134194	74	0.215781
30118	30468	57	11236	11660	37	368	239	0	414	424	0	758	838	0	92537	89932	75	0.216855
102574	100601	77	25105	24988	55	1218	1016	4	1294	1198	9	2926	2753	25	380669	360303	81	0.217928
119494	112448	77	53097	50073	77	1382	1242	12	1591	1525	17	3898	3719	29	472150	438037	85	0.217928
40914	41849	67	13039	13095	40	494	364	0	221	462	0	1101	997	0	144035	147634	71	0.219002
140321	133291	79	46256	44973	77	1615	1580	16	2088	1945	19	4582	4309	32	557922	528465	86	0.219002
42299	43937	61	15151	15689	41	683	616	0	429	252	0	878	912	0	105458	105630	70	0.219002
99001	92812	77	41479	38119	75	1253	1291	11	1353	1099	10	2787	2410	26	344279	308430	83	0.220075
150542	124337	85	58259	47946	83	2117	1680	20	1880	1575	18	3983	3330	32	505617	419195	93	0.221149
103424	102410	75	64646	64466	74	1085	1154	8	1598	1567	16	3383	3290	27	404025	388776	82	0.223296
25322	25934	69	10620	10817	37	156	217	0	277	370	0	672	640	0	81284	84269	66	0.223296
29837	33715	40	15390	15624	42	380	230	0	402	423	0	745	881	0	109979	110717	69	0.224369
141712	122755	85	54210	47540	81	1549	1403	16	1661	1567	15	3846	3270	31	454111	380188	92	0.224369
63349	63984	75	17697	17980	43	631	563	0	478	648	0	1783	1835	17	213961	209814	76	0.225443
41835	41122	72	13467	13642	39	448	424	0	316	395	0	1043	1008	2	116639	117210	73	0.225443
141200	127349	79	52717	45661	79	1941	1445	17	1822	1380	17	4566	4142	33	531517	468309	88	0.226516
35182	34746	62	14788	14976	41	482	380	0	341	263	0	990	1010	2	118344	117888	72	0.22759
178760	149689	89	70383	60428	86	1849	1515	17	1921	1462	22	4573	4005	33	569986	487632	96	0.228663
111507	110157	75	24768	24655	55	1395	1430	12	1563	1527	15	3914	3704	29	465635	449965	81	0.228663
31811	34288	60	17865	18226	44	367	391	0	369	234	0	701	760	0	117461	113485	70	0.229737
40548	41993	63	21999	22549	51	288	350	0	391	312	0	914	898	0	109319	106548	71	0.230811
35466	37728	56	11547	11839	38	506	452	0	546	430	0	1094	1099	7	117794	115916	74	0.230811
111859	111542	76	40896	40359	74	1403	1324	12	1848	1568	18	3855	3730	28	455667	441681	84	0.231884
134783	124178	80	51654	46703	77	1459	1258	13	1626	1413	17	3834	3589	30	492235	448006	88	0.232958
76026	75211	77	38344	38200	70	1002	947	0	871	902	0	1781	1763	18	237837	228084	81	0.236178
97530	90511	75	41218	36602	76	1184	990	0	1161	1016	3	2895	2708	26	348892	303712	84	0.236178
120897	117355	78	42602	41456	74	1474	1226	13	1703	1478	16	3140	3039	26	397810	369240	83	0.238325
21041	20902	50	6947	7373	31	112	206	0	0	147	0	625	587	0	75847	76801	70	0.240472
128978	119341	79	40819	36487	77	1878	1658	18	1910	1792	19	4498	4297	31	535301	489095	85	0.241546
53087	53649	60	15618	15770	41	402	394	0	434	545	0	1202	1199	10	150789	148747	73	0.241546
46038	45490	67	14416	14420	41	420	447	0	542	452	0	1079	1045	5	129439	131523	76	0.241546
82445	81111	75	18080	18170	44	791	845	0	790	825	0	2271	2198	21	298232	289664	81	0.24584
24545	24671	58	8443	8567	35	267	220	0	261	306	0	458	496	0	81738	81526	66	0.247987
23442	25064	39	7462	7689	33	224	315	0	167	294	0	601	595	0	79558	83062	68	0.247987
64151	63441	78	21438	21454	54	398	337	0	334	535	0	1530	1525	14	193224	189125	78	0.247987
29422	30579	53	9874	9964	36	401	386	0	402	332	0	720	700	0	99755	104988	73	0.250134
42767	42736	67	15384	15625	42	465	476	0	615	434	0	1200	1166	8	140330	134048	71	0.250134
101625	98180	75	37978	36290	72	1505	1413	14	1288	1180	10	3633	3581	28	395966	366020	84	0.254428
30569	31186	68	7339	7468	32	273	212	0	225	396	0	662	605	0	86506	87035	69	0.256575
127960	121523	78	51382	48824	76	1609	1383	14	1440	1459	14	3959	3667	30	432914	413980	83	0.256575
28669	28299	65	10699	11014	36	229	325	0	314	272	0	533	622	0	85793	84587	70	0.257649
112190	107945	76	38946	36185	73	1095	1113	7	1757	1643	16	3757	3750	28	449597	427063	82	0.257649
33011	35725	55	17789	18426	43	201	223	0	341	498	0	815	857	0	107172	110573	70	0.257649
39302	39785	65	15222	15545	41	345	432	0	474	504	0	829	767	0	118453	116716	73	0.258722
98827	95285	80	28574	28595	71	900	1054	6	1279	1246	10	2754	2779	24	320379	310449	81	0.258722
107567	105223	80	30301	29733	72	1087	1096	6	1319	1286	13	3457	3603	27	409502	395613	81	0.261943
73246	73827	68	24456	24423	54	733	714	0	766	667	0	1786	1870	18	241984	245838	77	0.261943
131361	115910	83	55082	47668	80	1393	1207	11	1544	1312	13	3760	3337	30	463747	398951	88	0.263017
151559	99471	96	42727	28741	91	1702	1490	14	2236	1531	15	4529	3299	43	548392	382726	100	0.26409
24354	24913	58	14223	14572	41	374	384	0	150	281	0	528	585	0	79189	82828	65	0.26409
52181	51952	68	20301	20583	46	496	507	0	459	641	0	1582	1531	16	178482	177687	75	0.265164
122312	117749	77	59989	56882	76	1006	929	0	1412	1407	14	3541	3459	27	435589	406288	84	0.266237
121222	119106	76	35064	34420	74	1350	1545	14	1513	1497	15	3311	3215	27	393442	373629	83	0.266237
111296	109237	80	28722	28453	72	1377	1281	12	1276	1233	12	3339	3076	27	438293	410769	82	0.269458
82781	83169	75	27197	27140	57	773	788	0	1007	1111	7	2428	2240	22	256296	251632	76	0.269458
206024	132624	113	75318	46105	110	2757	1591	20	1971	1384	16	5407	3433	50	659423	430789	120	0.270531
36968	38273	56	13099	13592	38	534	591	0	647	420	0	1020	1013	2	130107	128714	70	0.270531
49562	51370	63	18272	18516	43	369	355	0	705	491	0	1287	1089	8	157455	152355	75	0.272678
117355	111513	76	47394	44073	75	1382	1342	14	1549	1491	14	3246	3179	27	389559	358544	86	0.272678
26241	27164	53	6602	6774	32	152	253	0	418	414	0	636	693	0	90249	91385	70	0.273752
91426	90894	80	27146	26956	62	1112	803	0	1203	1107	9	2769	2688	25	319584	298717	81	0.273752
68418	70613	72	16107	16367	42	696	695	0	847	838	0	1924	2112	19	222096	217337	77	0.275899
162762	141572	85	50163	42054	82	2004	1858	19	1904	1624	19	4642	3975	33	468993	399656	92	0.27912
53467	59190	48	26491	26655	57	520	586	0	625	620	0	1341	1430	12	159385	160777	77	0.27912
49493	51118	68	17066	17339	43	407	380	0	373	481	0	1024	1118	8	151116	151714	73	0.280193
86259	87641	70	35136	34968	70	963	880	0	955	886	0	2521	2282	24	322976	313629	80	0.281267
118604	104209	81	50752	43136	80	1407	1332	12	1397	1158	10	3018	2379	29	400877	333952	88	0.28234
119391	111360	79	50445	46726	77	1077	1023	4	1572	1552	14	3338	2989	27	393304	365096	85	0.283414
107954	105377	91	34173	33962	72	965	969	0	1415	1522	14	3431	3338	28	419810	400539	82	0.283414
98678	96027	76	24248	24059	53	1532	1447	13	1125	983	0	2731	2718	24	331655	316084	81	0.284487
24693	25643	57	13641	13877	40	348	381	0	271	223	0	417	487	0	69531	68715	65	0.284487
89436	88760	75	24509	24597	57	1284	1468	13	1094	1051	6	2530	2385	24	311412	300844	78	0.285561
205581	154735	93	80651	61919	87	2264	1910	24	2726	2211	25	6325	4857	39	699101	523888	95	0.287708
108503	105389	84	33414	32845	72	1155	1304	11	1255	1118	7	3673	3661	28	389196	380059	80	0.287708
129163	116549	96	54636	48772	80	1288	1142	9	1710	1231	14	3635	3173	29	442480	375939	96	0.287708
91466	92386	72	35785	35311	71	1499	1356	12	969	949	0	3414	3319	27	417841	400923	79	0.289855
87981	88920	78	27282	26675	64	1061	1138	7	1261	1061	6	2560	2399	23	307658	294489	78	0.292002
134502	117234	93	53119	46406	79	1679	1460	16	1537	1566	16	3729	3222	30	458740	401768	89	0.293076
40252	39492	70	11971	12064	38	185	144	0	216	309	0	773	725	0	108256	106984	71	0.294149
127608	114006	80	52173	45928	79	1425	1283	12	1447	1279	12	3610	3199	30	443596	392101	87	0.294149
101629	94861	91	31213	29762	72	896	1023	3	1394	1237	11	2877	2859	24	373101	356779	80	0.296296
127933	114238	87	45170	40222	78	1723	1721	17	1269	1230	11	3166	2849	27	392134	359856	83	0.296296
120737	115433	78	37885	35609	75	1183	1389	11	1586	1416	17	3370	3177	28	424707	406792	86	0.29737
73937	77457	64	30661	30679	69	1002	1087	6	896	987	0	2175	2149	20	243862	234822	78	0.29737
139743	125650	83	51311	45631	79	1256	1328	12	1397	1325	12	3727	3237	31	438343	392256	86	0.299517
22763	22664	62	6520	6734	32	267	235	0	184	197	0	377	582	0	70671	71159	67	0.299517
81491	80303	74	28994	29314	70	896	857	0	1050	956	0	1890	1861	19	245692	241076	79	0.30059
191967	159073	88	65773	54042	85	1568	1115	14	2118	1747	22	5057	4248	34	586733	482786	93	0.301664
88366	87065	72	33504	32107	72	784	738	0	1115	950	0	2484	2519	22	255028	250680	78	0.301664
109467	107528	78	36335	35648	73	1263	1131	9	1350	1275	11	3545	3491	28	426533	416883	82	0.302738
198137	170757	96	59898	51789	84	2565	2322	23	2307	2002	23	5651	4867	38	630361	544374	93	0.305958
30091	31720	47	8458	8698	34	260	241	0	284	224	0	824	792	0	98110	97313	69	0.305958
49935	52063	59	20894	21518	45	657	833	0	626	602	0	1212	1325	11	147605	140803	75	0.305958
190138	170064	84	73859	66293	81	2007	1906	21	2788	2486	26	6399	5572	38	767677	688203	91	0.305958
146774	108651	105	56569	41038	104	1347	1029	4	1802	1549	15	4240	3199	29	499496	374323	116	0.308105
76930	76293	75	15106	15083	41	688	750	0	985	853	0	2173	2133	22	251702	245040	78	0.309179
25855	26016	54	11538	11887	38	278	235	0	288	299	0	759	671	0	83643	80263	77	0.309179
36143	37899	63	10731	10887	38	559	567	0	247	348	0	727	657	0	103583	102470	69	0.309179
47173	47051	74	18871	19008	45	531	684	0	524	474	0	1168	1251	9	147534	150636	72	0.310252
130131	118537	80	49943	44664	78	1282	1321	13	1790	1363	17	3833	3673	29	469275	427660	86	0.311326
56361	58505	66	24224	24453	52	509	421	0	404	634	0	1576	1518	15	177407	175610	75	0.311326
98778	100552	78	38803	38805	71	1204	969	0	1295	1141	10	2609	2442	24	317736	303019	80	0.311326
140432	124432	98	59127	53438	80	1647	1419	15	1535	1421	15	3890	3446	30	465968	409704	92	0.312399
106677	100602	84	42304	39834	74	996	1027	4	1237	1080	7	3045	3054	25	379430	359336	81	0.312399
63500	65316	69	15518	15761	41	991	859	0	929	914	0	2018	2103	20	218891	215279	77	0.312399
90748	88991	84	28048	27857	67	921	958	0	1232	1180	10	2819	2859	24	318269	305155	79	0.313473
74358	75389	73	20153	20049	47	775	804	0	691	743	0	1871	1921	18	249217	241750	85	0.313473
18865	19654	46	6646	6916	31	205	266	0	322	273	0	537	499	0	69268	72703	63	0.314546
162405	139963	85	73575	64307	83	1699	1366	15	2023	1601	20	4618	4159	34	515951	455174	92	0.314546
134191	120663	82	50763	45923	78	1570	1517	16	1239	1201	11	3736	3232	30	410224	363024	86	0.31562
41971	46401	49	19407	19614	46	331	455	0	462	355	0	949	923	0	129231	128895	76	0.31562
28205	28616	64	8729	9167	35	250	175	0	306	275	0	619	539	0	85709	83651	69	0.31562
83148	83396	73	25262	25301	58	605	638	0	635	776	0	2432	2271	23	270828	267724	80	0.31562
84923	85360	80	28325	28690	69	790	857	0	875	867	0	2481	2307	23	272818	264899	81	0.31562
151171	134929	84	56638	50821	81	1557	1485	13	1909	1704	17	4554	4058	32	529873	458282	90	0.316693
79875	70002	90	42984	39795	90	846	688	0	884	756	0	1807	1531	17	254420	221451	90	0.316693
34659	38666	49	16707	16910	42	192	319	0	308	366	0	891	886	0	113049	112610	72	0.317767
32148	32076	64	12779	13049	39	430	545	0	468	460	0	811	694	0	116139	110300	69	0.317767
94289	91895	78	32939	32599	72	1021	885	0	1220	1093	8	2837	2935	24	348395	337583	80	0.318841
206460	167309	93	82455	67159	87	2907	2305	25	2463	2073	25	5880	4665	39	704658	585794	94	0.318841
20876	23704	43	8997	9516	35	235	360	0	183	257	0	605	618	0	80521	81019	70	0.319914
49623	52757	66	19312	19714	45	582	578	0	332	472	0	1291	1262	13	177648	174044	74	0.319914
127481	114574	96	50410	46266	78	2069	1968	18	1486	1459	13	4240	3754	31	481880	430577	85	0.319914
103752	102221	84	42153	41821	72	1180	1091	8	1327	1085	8	3175	3208	26	389051	374925	79	0.320988
105002	102574	90	28175	27867	71	1418	1356	13	1180	1090	7	3331	3311	26	376994	370031	82	0.322061
80919	81453	72	33465	32353	71	725	739	0	808	763	0	2300	2249	21	268568	255412	78	0.327429
30555	30770	56	14299	14803	39	364	336	0	350	356	0	791	831	0	96533	98122	69	0.328502
122275	111305	79	45379	40726	77	1503	1322	14	1404	1234	12	3559	3282	28	432062	384572	85	0.329576
37432	36586	68	11243	11484	37	274	325	0	190	390	0	705	812	0	109778	108407	71	0.330649
159559	144447	86	66254	60018	81	1748	1614	15	1867	1707	19	4317	4045	32	523404	479888	86	0.330649
110641	105407	79	44085	41482	75	1135	950	0	1129	1270	10	2979	2873	25	352777	330846	81	0.331723
108787	107335	73	48875	47662	73	857	1007	2	1322	1242	12	3461	3267	29	369277	363038	81	0.332797
31255	32419	63	9876	10243	36	367	373	0	411	226	0	809	692	0	102657	101999	68	0.332797
130271	124916	77	30597	29304	74	1782	1426	18	1638	1562	17	4110	3978	29	465012	439249	83	0.332797
151888	139556	81	69230	64355	80	1925	1886	17	2312	1762	22	4721	4268	33	573513	524100	89	0.334944
33470	33635	67	10218	10424	36	249	324	0	386	505	0	896	843	0	114391	111681	70	0.334944
109020	108201	74	38198	37269	72	1018	856	0	1171	1062	6	2667	2735	24	346569	333422	79	0.336017
35716	36548	63	13676	14018	39	371	419	0	332	394	0	921	862	0	103257	101121	70	0.336017
111108	106976	76	23238	23121	51	1349	1324	13	1355	1136	9	2843	2712	24	330499	316683	82	0.337091
131241	118218	82	47723	42418	77	1922	1547	18	1616	1333	13	3496	3073	29	426412	381520	85	0.338164
50044	52176	58	17391	17977	42	398	427	0	699	680	0	1226	1223	10	156092	148104	75	0.338164
25421	24590	58	8259	8560	34	185	205	0	486	386	0	403	419	0	61566	63710	68	0.339238
21771	20711	70	9462	9503	36	122	148	0	6	138	0	758	598	0	73262	72867	62	0.340311
104058	103497	75	22272	22453	49	1377	1256	12	1149	1226	11	3250	3299	26	380882	365061	80	0.342458
120725	108930	95	44918	40630	78	875	962	0	1239	1259	11	3212	2931	27	388270	354331	88	0.344605
79248	79763	72	34300	34057	70	761	655	0	608	736	0	2149	2133	21	251178	241389	79	0.344605
127802	124855	78	41030	37413	76	1721	1735	16	1417	1356	13	4327	4163	31	514316	473952	86	0.344605
30726	30491	73	12684	12846	39	390	273	0	486	359	0	689	665	0	93287	92337	70	0.346753
115005	111697	92	45367	44635	74	1563	1409	15	1363	1265	12	3237	3188	26	416078	390601	81	0.347826
35896	35195	66	14979	15091	42	418	380	0	438	326	0	1030	1156	7	118790	115615	71	0.355341
25272	26854	54	7855	8194	34	226	314	0	71	203	0	596	673	0	85408	85959	68	0.355341
235943	179029	99	103014	80911	94	2917	2293	28	3480	2811	30	8582	6830	44	992475	791289	101	0.355341
129280	118537	79	52817	45573	80	1671	1559	15	1384	1288	12	3603	3298	30	419333	370855	96	0.355341
26956	31054	42	12877	13446	38	79	176	0	188	194	0	824	792	0	100991	100192	73	0.355341
150991	128742	84	50737	43065	81	1967	1605	19	1927	1613	21	4064	3269	33	480679	404716	89	0.355341
133222	122667	79	56432	50472	78	1857	1602	17	1718	1386	15	4161	3861	31	439739	391785	86	0.356414
39643	41020	57	12135	12796	36	322	520	0	268	389	0	1068	1124	8	134644	137277	70	0.356414
35894	36459	67	12025	12643	37	243	328	0	445	347	0	765	883	0	112084	113604	70	0.356414
113839	113104	81	24567	24843	51	1169	1153	9	1328	1375	12	3555	3262	27	419511	409628	80	0.356414
127620	124753	80	42779	40650	76	1160	1149	10	1434	1438	14	3612	3357	28	430169	398409	82	0.357488
54200	55878	68	21140	21389	48	282	347	0	680	610	0	1348	1322	12	148145	148465	74	0.357488
230121	165191	96	83273	59646	92	2610	1702	27	2689	2051	28	6943	5075	42	815799	598999	98	0.357488
117666	109192	78	53995	48539	78	1298	1234	12	1397	1384	14	3445	3232	27	446120	407210	83	0.358561
33034	32573	67	15604	15987	41	222	220	0	375	363	0	532	598	0	93806	93599	69	0.358561
119016	112024	79	41058	38203	77	1407	1283	12	1310	1415	12	3603	3338	28	427664	396168	84	0.360709
99111	93031	77	42571	39178	75	806	866	0	984	877	0	2825	2724	24	336100	302463	83	0.361782
42276	44689	55	18190	18477	45	210	444	0	307	285	0	808	828	0	101131	93840	72	0.361782
110538	106916	76	43066	39420	76	1248	1259	10	1303	1244	12	3672	3530	28	426323	396635	81	0.361782
69554	72428	66	28077	28234	66	464	422	0	709	688	0	1565	1757	16	196544	194755	75	0.362856
123211	119573	77	34676	33597	75	1814	1806	16	1460	1333	15	3558	3569	27	434170	408168	83	0.362856
224490	186273	88	79917	65709	87	2827	2367	24	2819	2302	28	6903	5826	41	772220	629375	94	0.363929
95876	93930	76	24275	23994	57	1153	1021	3	1150	929	0	2817	2982	24	351667	336893	79	0.365003
67751	66563	78	25835	25680	62	968	943	0	941	1004	1	1626	1642	16	208047	199581	75	0.366076
113672	110257	77	53934	52673	75	1131	1225	10	1632	1741	16	3736	3632	29	496703	477859	83	0.36715
51875	53726	68	23837	24371	48	547	564	0	352	404	0	1028	1101	8	148545	142986	74	0.36715
145983	126015	95	46351	40299	79	1495	1367	15	1670	1542	15	3817	3311	31	448161	390244	86	0.36715
22742	22279	60	8899	9097	35	245	269	0	211	266	0	644	607	0	76379	73344	64	0.368223
61361	61586	75	25826	26105	67	721	655	0	759	618	0	1689	1644	17	197101	191936	74	0.368223
114002	109676	81	49949	49075	75	1512	1584	14	1440	1300	13	3557	3456	27	422921	411207	83	0.368223
32518	33878	49	10481	10812	36	291	393	0	308	304	0	775	767	0	103464	105528	67	0.369297
54031	53048	71	17298	17370	43	518	470	0	334	374	0	1335	1393	12	177365	174003	75	0.369297
131214	117070	85	55111	47796	79	1599	1235	10	1491	1253	14	4116	3467	32	483884	429488	86	0.37037
119256	114365	82	32219	30275	73	1081	942	0	1628	1536	15	3322	3209	27	418372	396756	82	0.37037
224550	167761	92	90801	68484	92	3100	2214	28	3142	2389	30	6391	4800	41	816938	615406	97	0.37037
205954	162316	87	80875	62115	87	2334	1647	22	2704	2103	27	6191	4797	40	695095	529706	98	0.373591
154229	134366	85	50166	43168	81	2096	1786	21	1796	1500	20	4381	3792	34	504508	432247	89	0.374665
44181	45939	49	12862	12940	39	445	384	0	505	481	0	1000	1112	7	146144	145333	72	0.375738
109000	107636	74	26721	26318	64	1041	906	0	1116	1174	10	3113	3003	25	397922	381249	84	0.375738
129362	122061	87	51624	47877	76	1594	1399	12	2677	2431	24	5139	4835	32	508303	475252	84	0.375738
100449	100352	75	29750	29688	70	1106	1137	8	1644	1523	16	3376	3313	27	392888	381915	81	0.376812
50212	50486	67	13687	13882	40	480	583	0	493	521	0	1248	1288	11	152276	146168	74	0.376812
38550	38923	67	17842	18099	44	333	431	0	361	477	0	1055	939	0	141741	142295	72	0.377885
114577	111553	80	49145	48491	73	1529	1327	12	1697	1694	17	3833	3593	29	463813	443558	84	0.377885
41177	41547	70	24236	24798	51	330	319	0	425	507	0	1030	935	0	116044	116238	71	0.377885
82112	81869	77	30730	30911	70	1307	1167	9	1227	1016	2	2481	2496	23	267432	262371	80	0.378959
165652	148909	81	72949	63442	82	1760	1470	18	1907	1465	22	4382	3803	34	549327	468662	88	0.380032
49443	49896	67	20205	20154	49	540	618	0	563	575	0	1036	1111	7	126742	132350	72	0.382179
57127	59403	67	27441	27897	62	429	595	0	755	730	0	1273	1273	11	165086	165790	77	0.384326
123806	113904	85	50650	46202	77	1755	1602	18	1585	1220	15	3668	3475	28	429263	400642	85	0.3854
94729	94686	75	39629	39486	72	878	1066	5	942	968	0	2574	2424	24	310825	300499	80	0.3854
99784	96458	85	31933	29962	75	954	875	0	1535	1732	17	3619	3341	28	389907	371070	91	0.3854
81219	80655	86	27533	27777	69	1271	1185	10	805	903	0	2601	2695	23	319715	308348	79	0.387547
97108	97393	78	29499	29068	71	875	820	0	1302	1349	13	2855	2909	25	369352	360186	81	0.38862
45442	47752	58	15800	16141	41	253	383	0	523	543	0	1052	1056	6	126185	122795	73	0.38862
102286	104663	73	27159	26847	61	1273	1376	11	1389	1346	13	2969	2867	25	334633	316672	83	0.38862
114828	108239	86	58788	54177	77	1167	1129	7	1481	1459	14	3266	3011	28	409051	380076	87	0.389694
254440	189510	96	109262	83496	93	3058	2499	29	3270	2444	32	6621	4997	41	791005	596790	102	0.389694
18585	20722	44	10948	11486	37	-7	90	0	167	210	0	524	538	0	63242	64663	63	0.389694
67845	71334	68	14975	15342	41	877	754	0	778	882	0	1706	1752	17	203343	197718	75	0.389694
175505	157476	84	56852	51473	80	1560	1518	15	2469	2163	23	5299	4967	34	621940	564157	88	0.390768
56893	57922	69	26714	26785	63	126	326	0	557	423	0	1027	1082	6	140008	135780	77	0.391841
135488	123770	80	49581	43667	80	1721	1462	16	1765	1599	18	3987	3380	33	495482	435484	86	0.393988
40968	40919	77	10913	11134	38	413	381	0	348	242	0	919	866	0	119196	118880	73	0.393988
30906	31715	51	11467	11689	38	355	375	0	269	410	0	949	1037	4	113180	110669	67	0.395062
106488	104180	80	27560	27052	61	1353	1367	11	1618	1398	15	3126	3085	25	401432	381865	81	0.396135
41012	41856	66	14997	15100	42	348	349	0	405	409	0	961	913	0	131045	126473	72	0.396135
43553	45371	65	16946	17334	42	356	411	0	599	474	0	1191	1179	9	118257	117577	71	0.396135
156526	139770	86	67542	60503	81	1908	1722	19	1866	1851	18	4493	4003	33	535565	477964	88	0.397209
93505	91617	76	24516	24293	55	1021	1269	8	1134	1217	10	2444	2426	23	317460	307769	79	0.398282
51978	52321	74	14979	15023	40	604	474	0	664	555	0	1293	1389	12	151405	149426	74	0.398282
136241	119778	84	39711	33768	80	1744	1413	16	1604	1362	15	4136	3722	31	468261	408803	90	0.399356
129720	114292	80	60947	53589	79	1484	1184	11	1372	1138	12	3559	2981	30	461370	391435	86	0.400429
256673	183163	100	105536	73024	95	2981	2100	29	3207	2424	30	8530	6164	47	1.02857e+06	733224	105	0.400429
36093	37611	58	13749	14098	40	318	468	0	198	229	0	1076	945	0	118722	122824	66	0.401503
25945	27295	47	9472	9886	36	206	302	0	273	231	0	547	655	0	84296	89382	64	0.401503
151144	134255	86	62005	53598	80	1608	1320	15	1930	1540	21	4941	4356	33	598061	523420	90	0.40365
54604	56167	67	23732	24154	49	773	575	0	545	585	0	1440	1535	15	161608	156063	71	0.40365
36404	39030	45	22626	23237	48	390	390	0	424	540	0	1214	1256	10	123208	122586	70	0.40365
25480	25888	60	10629	10998	36	66	93	0	347	264	0	530	510	0	81873	79875	69	0.404724
97276	97769	72	49528	48884	72	1487	1507	13	1286	1329	14	3766	3603	28	434542	417295	81	0.406871
148923	127363	83	85632	73503	82	2106	1786	20	2098	1816	22	4907	3895	36	593241	485122	98	0.406871
32998	35519	51	14822	15796	40	563	577	0	135	302	0	828	858	0	105855	105923	72	0.406871
36598	37654	65	12786	13211	38	406	396	0	387	346	0	912	952	0	107331	111849	70	0.406871
33302	32781	60	14448	14663	40	335	360	0	395	327	0	927	894	0	109132	108121	70	0.407944
159652	133516	95	62166	49959	84	1732	1542	18	1958	1475	22	4789	4138	34	548319	454838	101	0.407944
145089	126928	84	55683	47468	81	1428	1051	7	1716	1551	18	4614	3960	33	505545	438918	99	0.407944
62695	66513	68	22826	23711	45	731	756	0	825	832	0	1692	1725	16	212266	207292	77	0.407944
111836	109838	77	34325	33879	73	1444	1428	13	1703	1392	16	3427	3229	28	422987	400842	85	0.409018
28867	28894	54	9511	9665	35	186	173	0	284	278	0	408	575	0	97980	98344	73	0.409018
38644	39540	61	16035	16035	42	331	307	0	510	425	0	906	911	0	127152	122235	73	0.410091
231778	170802	100	87311	64480	98	2724	1991	26	2933	2173	28	6423	4894	40	747594	564701	106	0.410091
100890	99624	75	41148	39927	74	1140	1066	5	1225	1294	11	2998	2885	26	377741	365987	82	0.411165
111498	108793	76	19279	19048	46	1255	1153	10	1632	1391	15	2846	2775	25	348369	328978	85	0.411165
136686	123085	81	54941	48075	81	1387	1378	12	1792	1572	18	3952	3401	32	515934	449296	89	0.412238
30638	31405	64	9907	10253	35	248	319	0	504	424	0	899	962	0	111144	110883	68	0.412238
42067	43326	81	21351	21751	46	249	209	0	536	525	0	1010	991	0	125230	126413	73	0.412238
54988	54819	71	15217	15312	41	629	546	0	607	601	0	952	995	0	147272	144726	72	0.412238
103988	103797	77	38012	37864	72	1448	1539	13	1584	1337	14	3089	3161	26	387423	372494	80	0.413312
24107	24366	54	14733	15074	41	214	246	0	369	354	0	611	663	0	91618	95209	71	0.414385
147378	125376	84	64972	55232	82	1465	1241	12	1797	1432	18	3238	2606	29	365779	314696	87	0.414385
45068	46202	66	16336	16595	44	336	536	0	464	314	0	776	750	0	132582	130321	73	0.415459
44933	45020	73	16992	17171	43	187	371	0	381	361	0	1034	1002	1	131021	130314	72	0.415459
154881	131084	85	49428	41494	82	1873	1664	18	2192	1490	20	4219	3541	32	511020	426084	90	0.416532
22701	24468	39	11883	12424	37	344	272	0	354	230	0	658	669	0	80354	81349	64	0.416532
34311	36251	58	10805	11272	37	123	201	0	379	235	0	867	796	0	104075	105373	70	0.416532
50260	51603	68	25604	25995	59	557	706	0	557	475	0	1164	1165	8	146704	144307	74	0.416532
123039	119862	91	37751	36947	74	1569	1565	16	1536	1459	15	4112	3981	29	469049	448536	81	0.417606
148898	122485	84	58316	48553	82	1418	947	0	1930	1625	20	4635	3712	35	535042	438317	100	0.417606
79528	82543	72	30859	31289	62	1011	924	0	1024	954	0	2022	2116	20	254479	246946	75	0.417606
28614	32113	41	10585	11044	36	375	388	0	316	389	0	810	792	0	109329	104314	70	0.417606
164745	143708	83	51100	43204	80	2010	1772	19	1608	1453	16	4356	3957	33	565736	494323	90	0.41868
110958	103706	77	36503	32951	74	1015	947	0	1223	1163	10	3175	2909	27	388572	358278	82	0.41868
120602	109781	80	50397	45807	77	1365	1254	12	1723	1613	16	3904	3805	30	457946	414977	84	0.419753
20697	19806	61	8912	9191	34	221	295	0	356	187	0	481	484	0	64472	64180	66	0.419753
72070	71184	87	17655	17911	45	862	862	0	830	806	0	2023	2070	20	233878	231537	75	0.419753
32887	32999	55	13570	13605	39	200	350	0	223	302	0	676	672	0	100922	95744	69	0.420827
40279	42148	57	16215	16503	42	275	364	0	345	234	0	1222	1214	10	151021	155309	72	0.420827
130901	116328	83	52738	46625	80	1550	1514	15	1381	1316	14	3855	3575	30	465048	406689	85	0.420827
116819	112517	76	35265	34383	74	964	947	0	1834	1462	16	2785	2813	24	332590	314980	81	0.422974
154321	131458	90	50825	41537	83	2334	1959	22	1922	1805	18	3985	3452	32	509947	420968	90	0.424047
100259	98912	76	33428	32628	72	1126	968	0	876	788	0	2772	2634	25	327144	313053	80	0.424047
46073	47416	64	20784	21291	46	187	331	0	636	402	0	885	1058	5	143931	145613	72	0.424047
101959	99568	76	43471	42911	74	1142	1247	10	1225	907	0	2669	2773	25	331721	315987	81	0.425121
115828	111631	88	39593	38683	74	1324	1524	14	1595	1415	14	3435	3305	27	408772	386132	82	0.425121
44091	47170	56	13548	13907	39	542	544	0	585	676	0	1062	1187	10	152327	152532	70	0.425121
206949	161630	90	71818	55738	88	2100	1570	21	2880	2096	29	4358	3196	35	478911	364301	92	0.426194
38206	38680	71	10718	10874	37	282	352	0	489	449	0	835	879	0	110085	113078	70	0.427268
214313	166777	96	76708	60577	87	2706	2141	25	2228	1607	24	5734	4532	39	708206	566412	95	0.428341
122282	119769	76	36235	35514	74	1286	1430	12	1760	1600	15	3758	3575	29	404316	381049	81	0.428341
105911	105521	75	51044	50110	74	1066	1000	1	1253	1115	10	3163	3170	25	389740	365743	82	0.428341
34898	34841	72	10038	10283	36	333	483	0	330	350	0	758	832	0	102756	101366	68	0.429415
61421	61807	73	17866	17948	44	539	455	0	508	657	0	1256	1200	11	170155	168428	75	0.429415
31174	32572	53	15791	15815	43	355	398	0	267	303	0	588	608	0	109112	107632	78	0.429415
50589	48220	70	13931	14070	41	567	489	0	425	460	0	1054	1055	5	133713	129670	73	0.430488
85745	86689	72	24048	24323	54	1153	1085	7	535	718	0	2167	2195	21	273622	268836	78	0.430488
36475	36993	63	15122	15292	42	602	423	0	527	480	0	971	1010	2	110927	107626	67	0.431562
67668	68632	71	29331	29428	69	869	736	0	1029	709	0	1730	1713	17	184780	177804	77	0.433709
128994	120929	79	53281	47654	78	1834	1586	17	1672	1376	16	3946	3412	32	473202	425127	85	0.434783
38347	38564	70	9116	9414	36	182	410	0	264	306	0	884	826	0	128435	123643	73	0.435856
50613	52048	68	21371	21680	48	444	393	0	582	451	0	979	1007	2	134077	131760	72	0.435856
41642	42489	69	9753	9988	36	335	365	0	433	356	0	993	942	0	122844	120173	74	0.435856
26625	27121	55	15237	15425	42	144	171	0	459	372	0	706	706	0	91629	90939	66	0.438003
29754	31255	46	10837	11063	38	396	344	0	436	291	0	656	728	0	96978	98021	73	0.439077
26478	26636	64	6643	6884	31	122	227	0	387	352	0	657	727	0	89524	92528	67	0.44015
26726	26896	47	11604	11764	38	364	340	0	161	275	0	738	664	0	85113	85072	70	0.441224
52537	53350	68	16323	16577	43	449	500	0	491	406	0	1073	1020	3	142635	141102	75	0.441224
42093	44171	56	14712	14945	41	573	629	0	490	355	0	1339	1332	12	149228	145733	72	0.441224
126935	120120	86	36056	34648	76	1523	1352	14	1652	1673	16	3695	3755	27	442777	420578	84	0.442297
33513	33076	65	8602	8820	33	363	425	0	258	331	0	892	913	0	102752	101915	74	0.442297
236881	172250	103	80360	58687	94	2436	1831	22	2938	2047	29	6429	4698	40	782231	576849	102	0.443371
121713	117316	79	53211	50388	76	1144	1078	6	1600	1681	17	4107	3830	31	482881	460139	82	0.443371
59957	60363	69	25311	25548	56	324	539	0	646	652	0	1231	1331	13	180006	178340	75	0.444444
71627	69067	76	26784	26811	60	448	325	0	898	572	0	1502	1505	14	198811	188945	78	0.444444
125631	117999	80	55129	51324	77	1610	1364	14	1584	1339	14	3645	3407	29	446652	412887	84	0.445518
71865	71449	77	20048	20565	44	334	360	0	661	825	0	1730	1792	16	186653	184534	76	0.446591
100516	92714	85	41367	38602	75	824	724	0	1006	816	0	2293	2270	22	281368	260115	82	0.447665
182466	146870	89	64605	51918	84	2438	1898	26	2048	1557	22	4826	3900	36	584529	469944	92	0.451959
108472	105033	76	37012	35106	75	1307	1146	9	1392	1190	9	3176	2870	26	378875	347542	92	0.451959
35836	38049	64	14024	14271	41	451	366	0	223	346	0	909	974	0	103448	103122	71	0.451959
46122	46625	61	19038	19345	46	613	625	0	398	453	0	1099	1153	10	154132	153893	72	0.453033
86928	84706	79	19539	19437	50	596	787	0	885	904	0	2305	2305	21	262025	249498	80	0.454106
122472	115457	78	46838	44209	76	1334	1113	8	1490	1388	15	3661	3431	29	481596	449421	85	0.454106
99105	97512	74	41609	39591	72	1104	988	0	1192	1048	6	2928	2714	26	352473	330552	80	0.456253
33596	33457	68	11916	12161	37	381	416	0	548	572	0	899	970	0	110674	110181	69	0.4584
124095	118241	75	48378	44339	77	1010	940	0	1557	1601	18	3910	3759	29	446386	409709	82	0.4584
46288	46248	68	14215	14394	40	585	558	0	582	549	0	1213	1160	10	143526	144199	70	0.4584
102059	101337	79	26694	26636	56	1272	1346	11	1347	1232	11	3108	3111	25	385708	373392	80	0.4584
50152	48779	70	14814	14842	41	218	395	0	633	446	0	1180	1216	10	130843	124363	73	0.459474
127489	123940	76	34294	33372	74	1479	1348	15	2061	1661	19	4569	4727	30	487830	466480	84	0.465915
51476	49376	80	20687	20864	47	477	395	0	291	545	0	1044	1101	6	136414	137299	71	0.465915
140704	130854	81	43826	39863	77	1575	1440	15	1746	1510	15	3809	3684	29	436851	397311	88	0.465915
71947	70638	80	15761	15794	42	818	807	0	726	700	0	1788	1790	17	203316	194856	79	0.468062
170692	146945	87	70173	61296	83	2306	2060	22	1993	1524	19	4848	4244	35	592538	505350	90	0.468062
161369	138267	82	51567	42972	81	1927	1730	18	1984	1749	19	4585	4145	34	587080	508834	90	0.469136
171048	140105	94	88431	72006	85	2715	2094	25	3168	2305	27	6641	5439	40	712391	588974	95	0.470209
29257	29505	64	16710	17240	42	311	578	0	143	230	0	645	678	0	91572	89035	70	0.470209
101729	99550	76	37013	34843	74	1421	1481	15	1151	1278	12	2936	2722	26	365428	335753	82	0.470209
80395	79481	76	25429	25517	61	821	866	0	1042	986	0	2632	2526	24	298571	288320	78	0.471283
99931	98241	76	40648	40403	72	1107	1086	6	1330	1184	9	3211	3081	26	376569	360360	80	0.471283
60935	62283	71	22749	22926	49	337	493	0	652	532	0	1372	1520	15	179937	177637	75	0.47343
136766	119621	93	46697	41241	79	1222	1072	8	1747	1572	16	4122	3913	30	479132	421125	98	0.47343
47850	49899	58	14538	14662	41	618	537	0	614	601	0	1314	1482	13	184418	180064	73	0.47343
146105	120393	85	55924	46300	82	1514	1478	14	1539	1439	15	3489	2782	31	471689	384352	90	0.474503
125999	113765	79	42072	37795	77	1728	1545	19	1289	1170	9	3795	3487	30	453168	410261	85	0.474503
205039	162446	97	73522	59487	90	2779	2276	26	2224	1660	22	6070	4954	39	642858	515515	97	0.475577
137628	125365	81	55077	50473	80	1689	1560	16	1849	1552	18	3969	3549	30	485159	446518	90	0.476651
29382	30022	77	6281	6605	31	234	274	0	268	306	0	715	747	0	96949	96840	71	0.476651
87848	88582	72	21295	21525	48	1525	1607	15	985	1078	5	2677	2620	24	307541	297794	79	0.476651
44680	44799	71	22576	22820	52	426	365	0	383	378	0	858	1024	3	147776	150835	72	0.477724
34576	35089	64	13021	13132	39	239	405	0	174	229	0	812	787	0	106390	106324	70	0.477724
121201	113922	78	34501	32155	76	1434	1389	14	1335	1348	13	4046	4022	29	449486	425382	83	0.478798
150953	127894	83	66758	56116	83	1836	1389	18	1935	1677	19	3974	3375	32	543201	450532	90	0.478798
34868	35914	65	18662	19110	45	238	413	0	419	406	0	869	904	0	118421	119647	68	0.478798
100573	99470	75	31078	30497	72	1180	1277	11	1180	1199	10	2926	2988	25	369201	347096	81	0.479871
138339	127731	80	58903	53597	79	1414	1376	13	1748	1414	17	3974	3648	30	467899	426686	86	0.479871
117290	110281	94	48300	43989	77	1261	1342	12	1642	1408	17	3525	3221	28	462193	424020	83	0.482018
192262	158523	94	70546	57452	85	1903	1563	18	2137	1811	20	5260	4323	37	599129	496395	94	0.483092
80070	79628	73	25930	26156	56	984	865	0	722	768	0	2198	2114	21	264742	259633	79	0.483092
105689	101070	76	40403	37769	74	1229	1337	11	1357	1237	11	3283	3265	26	396014	372197	82	0.483092
78576	79492	70	22114	22286	51	866	964	0	984	871	0	1882	1807	18	241611	233963	87	0.483092
130398	118612	88	52808	48290	78	1457	1336	13	1225	1112	9	3795	3604	30	434801	397908	85	0.484165
50105	52403	59	20053	20256	46	671	630	0	351	381	0	1097	1112	9	162370	165001	73	0.484165
41000	39209	71	13453	13867	39	258	299	0	360	442	0	920	979	0	109069	107477	71	0.485239
85937	84021	75	42820	42582	72	843	844	0	952	946	0	2007	2114	19	253295	244403	79	0.487386
131984	113820	93	48102	40857	79	1839	1748	19	1641	1131	13	3638	3288	28	450746	393010	87	0.488459
72532	73613	80	26865	27363	54	976	964	0	912	793	0	2058	1921	20	237530	229182	78	0.488459
31964	33210	54	13947	14323	39	430	478	0	217	325	0	710	767	0	94661	93508	69	0.488459
103487	93454	78	45760	41220	76	701	768	0	1022	972	0	2508	2452	23	310852	280634	82	0.490607
182065	149223	88	75137	61033	86	2074	1824	20	2250	1976	22	4581	3629	35	528929	433137	94	0.490607
38244	40668	53	9028	9594	34	533	652	0	485	436	0	1061	1039	4	127967	127271	71	0.490607
135326	123069	81	36592	31851	79	2049	1874	20	2063	1896	21	4426	4155	32	521940	464487	84	0.492754
70549	67685	74	25466	25286	57	794	844	0	839	872	0	1623	1566	15	198175	189300	75	0.493827
55261	55820	69	18288	18519	46	336	334	0	687	651	0	1181	1195	9	146577	146912	75	0.494901
84726	81736	83	35633	35539	70	808	958	0	820	813	0	2506	2344	24	287891	280124	79	0.494901
270295	202234	100	105098	79544	96	3623	2719	30	3113	2426	29	7171	5644	42	835750	626529	103	0.497048
122776	111614	79	48228	43528	78	965	756	0	1424	1157	9	3408	3187	27	391571	349349	86	0.498121
133856	121211	82	55953	50688	77	1175	1035	4	1708	1674	17	3907	3684	31	518289	473301	84	0.498121
97600	98163	74	29700	29508	71	931	801	0	1014	996	0	2843	2748	25	344675	327449	80	0.499195
133186	116939	98	53080	45807	84	1556	1550	17	1565	1410	16	3836	3331	30	476508	411713	98	0.499195
123278	117832	78	48607	45446	77	1301	1213	10	1432	1520	15	3618	3606	27	411352	380269	82	0.500268
64837	66014	69	27304	27253	65	496	748	0	759	700	0	1582	1506	15	200304	200638	72	0.500268
39621	40747	65	8437	8790	34	355	400	0	442	488	0	989	1040	4	135194	135228	69	0.500268
116131	109646	77	43544	40640	76	1899	1750	17	1565	1565	15	3538	3325	28	387080	351378	84	0.501342
127311	123691	77	38244	37348	75	1317	1030	5	1212	1305	12	3487	3257	28	396201	373133	82	0.503489
102979	103031	73	24293	24281	54	1157	1136	7	1101	1013	4	2950	2872	26	390569	372599	82	0.503489
79066	79710	70	40389	40547	70	984	759	0	778	708	0	2120	2134	21	253093	251038	77	0.504562
41045	41874	65	11598	12210	37	306	299	0	328	323	0	864	935	0	133011	134241	70	0.504562
205168	163560	91	66318	53070	86	2306	1926	21	2435	2148	22	5064	4039	36	602304	482463	95	0.505636
34988	37183	52	14745	15013	41	264	307	0	434	419	0	859	846	0	108162	105971	69	0.50671
103737	97814	77	46962	45155	74	1263	1356	12	1442	1262	12	2998	2958	25	342716	323289	84	0.50671
139800	126112	81	46670	41557	77	1599	1556	15	1493	1269	13	3798	3395	30	452981	406426	84	0.507783
85457	85730	72	36454	36396	70	1014	868	0	930	819	0	2354	2374	22	285115	269239	79	0.507783
126616	119069	87	32246	31200	74	1501	1444	13	1558	1301	14	3703	3435	29	438666	416366	83	0.508857
60811	61029	72	19045	19343	44	788	777	0	500	759	0	1562	1547	16	196872	192791	78	0.50993
107711	103948	85	28694	28330	71	982	1250	9	1336	1209	9	3045	2974	25	347217	325897	91	0.50993
237962	182863	92	86165	67000	91	2513	1859	25	2400	1852	25	5371	4143	38	714558	548697	100	0.511004
143223	132857	82	44273	41070	76	2015	1726	19	1598	1468	15	4373	4222	31	532836	504504	85	0.512077
121981	106623	81	53891	46055	80	1623	1379	18	1552	1399	13	3695	3222	31	447618	378887	86	0.513151
24124	25425	54	6833	7277	32	234	228	0	434	309	0	645	673	0	81444	79303	67	0.513151
111931	110914	76	30874	30535	71	1280	1231	10	1180	1231	10	3694	3582	29	443599	432187	82	0.513151
160251	131555	93	56965	46721	83	1819	1596	19	1507	1340	16	3891	3240	32	494103	414351	92	0.514224
42908	43555	77	12413	12778	38	443	525	0	363	593	0	1124	1167	9	134922	135762	71	0.514224
114894	107945	84	43002	39482	74	1337	1267	12	1574	1355	16	3283	3147	27	409824	389423	81	0.515298
23897	25452	46	8273	8566	33	307	276	0	251	245	0	507	599	0	72351	73937	67	0.515298
133214	126285	80	52913	49334	78	1496	1381	15	1396	1533	15	3721	3360	31	453953	416766	84	0.515298
282629	190316	105	123243	83622	100	3860	2723	32	3425	2243	33	8104	5455	47	973939	667793	108	0.517445
110591	102020	76	48003	43988	76	1402	1163	12	1498	1273	15	3540	3408	28	430628	388544	84	0.517445
169794	152830	89	75206	68355	81	2387	2020	21	2206	2130	23	5519	5165	34	687404	650661	87	0.517445
64941	63833	73	15950	15825	42	756	800	0	497	511	0	1733	1718	17	204231	205884	75	0.520666
43342	43642	67	23999	23136	54	374	387	0	521	485	0	957	892	0	143084	138673	72	0.520666
50594	50688	62	23091	23530	50	434	342	0	596	571	0	1071	1148	8	148302	145144	73	0.521739
155174	135862	84	39558	33870	80	1682	1267	13	2106	1748	19	4247	3750	31	486120	424585	89	0.522813
219493	165978	94	94058	71765	93	2776	2066	28	2971	2116	27	6074	4623	40	732781	550727	101	0.522813
113035	104595	91	41860	38401	76	1015	1158	8	1362	1196	10	3048	3140	25	361378	331889	84	0.523886
24127	23182	62	11186	11400	38	222	333	0	99	277	0	513	430	0	89929	87206	69	0.52496
107206	102963	79	36339	34173	74	1190	958	0	1080	1009	2	2812	2510	25	339949	313778	81	0.52496
15017	14848	54	5580	5769	30	218	171	0	200	195	0	404	384	0	47772	48410	60	0.526033
27288	27425	63	14851	15013	41	390	443	0	101	166	0	815	819	0	95195	95005	69	0.526033
48559	49444	58	17225	17440	43	606	616	0	608	631	0	1227	1202	10	177043	172766	73	0.526033
40411	42939	66	18195	18361	45	509	425	0	391	578	0	1199	1093	7	137401	140297	72	0.527107
249424	175063	100	83841	58272	97	3125	2156	28	2961	2165	30	7199	5302	45	902977	673329	103	0.527107
168828	145872	100	64164	56051	81	1900	1357	18	2146	1749	21	4515	3901	34	553938	486543	90	0.52818
50350	50016	71	16841	16886	43	799	673	0	642	594	0	1553	1415	14	169363	168945	72	0.529254
107568	107271	74	30974	30828	71	1182	1256	10	1387	1493	14	3820	3778	28	451808	436673	79	0.529254
50877	51882	73	13711	13691	40	676	755	0	751	621	0	1622	1723	16	191207	193489	72	0.530327
154707	126138	84	57567	47869	82	1880	1523	19	1636	1472	17	4044	3276	32	476703	387935	92	0.530327
118843	117307	79	42066	41134	73	1017	993	0	1667	1450	15	3496	3371	28	457883	436655	80	0.531401
39155	40759	61	8561	8570	35	415	532	0	446	402	0	1028	1027	3	127257	122363	71	0.533548
117065	110102	79	54589	51687	76	1392	1185	13	1416	1242	12	3768	3505	30	439551	414631	82	0.534622
23629	25820	38	5751	6059	30	525	453	0	200	334	0	583	695	0	88054	88278	66	0.534622
152408	129421	90	55934	47418	83	2273	2032	21	1755	1515	17	4796	4195	35	604304	502155	100	0.534622
81676	81419	71	29822	29743	69	654	698	0	801	942	0	1707	1811	18	237641	227641	77	0.534622
34607	35033	65	13229	13333	40	218	349	0	296	254	0	598	651	0	95663	97979	68	0.535695
75317	74041	82	39782	39763	70	754	710	0	732	797	0	1709	1687	15	214004	211648	76	0.535695
43251	41834	72	14728	14922	41	405	332	0	359	322	0	1192	1148	10	153261	149776	74	0.537842
37616	38084	67	6918	7076	33	558	429	0	337	417	0	711	811	0	111409	114411	72	0.539989
131624	112540	86	56568	49252	81	1723	1529	16	1701	1550	15	3841	3411	30	472541	394097	89	0.539989
59450	59055	80	22301	21940	56	480	564	0	545	670	0	1688	1579	17	186633	179004	85	0.539989
124242	117437	90	42175	40963	75	1586	1687	16	1611	1604	16	4073	3899	31	457578	437268	82	0.541063
34314	39173	40	14470	14854	41	444	477	0	399	356	0	1140	1148	8	127438	129540	69	0.542136
166817	152148	91	60179	55271	79	2677	2340	24	2330	2295	23	6467	5968	38	718977	660102	87	0.542136
44497	45774	62	15649	15658	43	261	303	0	325	405	0	1024	1151	7	125275	126654	71	0.54321
110805	105066	93	26209	25572	61	1091	1224	9	1580	1668	16	3813	3681	29	457825	445186	84	0.54321
103540	103276	75	24823	24645	55	1067	1285	10	1339	1177	11	3130	3081	26	388480	375967	81	0.544283
84020	84517	71	35631	35735	71	777	820	0	988	865	0	2155	2394	20	298345	294493	78	0.544283
123175	113004	80	45221	40461	78	1533	1159	10	1572	1304	16	3667	3439	28	445591	399766	89	0.544283
39356	39745	59	11969	12302	38	492	435	0	533	609	0	1020	1110	7	133578	131849	71	0.544283
55488	55125	81	17359	17674	44	352	343	0	633	503	0	1062	1075	6	156815	153062	72	0.544283
173320	148400	86	59323	50046	83	2230	2109	20	1890	1627	18	4650	4040	33	562585	485559	90	0.54643
65110	67107	71	17022	17380	43	502	593	0	325	554	0	1461	1417	14	191352	192458	75	0.54643
182218	157401	89	90094	79153	87	2842	2518	23	2425	1983	24	5248	4363	35	593861	506251	97	0.54643
137726	122215	80	61014	54053	79	1806	1569	16	1866	1421	16	3908	3322	31	485251	430168	88	0.547504
28336	31867	48	11778	12370	37	356	355	0	292	265	0	825	819	0	85342	80233	66	0.547504
333707	218636	116	135914	87866	111	4987	3511	36	4218	2731	37	9842	6500	48	1.04858e+06	764047	118	0.548578
110122	109440	77	31188	30818	72	1301	1300	12	1384	1211	12	3184	3249	27	362238	347480	80	0.549651
39866	39838	59	10250	10262	37	558	511	0	375	416	0	874	921	0	126185	126618	72	0.549651
38572	38137	65	11976	12195	38	548	503	0	148	280	0	1097	1134	7	136518	132575	72	0.550725
129648	116445	81	49591	43214	79	1374	1375	12	1666	1505	15	3822	3337	31	432017	383676	89	0.550725
195114	158935	86	73124	57838	86	2432	1961	23	2342	1558	25	5170	4127	37	598088	480425	92	0.552872
129487	120452	95	57271	52304	78	1378	1360	11	1714	1434	17	3892	3553	30	465294	424463	84	0.553945
101996	99768	74	37584	35305	74	1172	1178	11	1221	1317	11	2849	2891	24	372774	354251	84	0.555019
119043	113471	78	44182	41088	76	822	861	0	1204	1320	12	3817	3463	30	419262	398846	83	0.558239
93300	93385	73	28806	28612	70	1081	965	0	1259	1292	11	3368	3192	27	353156	340419	78	0.560386
100687	98353	73	26446	26212	56	1550	1543	14	1122	1200	11	3559	3534	27	421482	401952	82	0.56146
149682	132437	86	50168	42572	82	1651	1298	16	2045	1688	20	4414	4077	32	514751	458303	90	0.56146
208208	164171	92	69624	54733	87	2660	2149	24	2041	1713	23	5494	4141	39	653534	510308	92	0.56146
24203	25141	48	7165	7553	32	212	197	0	287	227	0	728	692	0	86537	91184	63	0.56146
103589	103920	75	33455	33604	71	1112	916	0	1625	1530	16	3176	3107	26	334606	325180	78	0.56146
110904	111829	77	37869	37618	72	1629	1751	15	1410	1461	16	3787	3595	30	396320	382222	81	0.56146
16149	18197	38	7011	7642	32	188	118	0	186	183	0	478	532	0	64714	63926	60	0.562534
110664	109692	75	49251	48726	73	1333	1178	13	1527	1566	15	3830	3746	28	479357	457027	81	0.562534
49907	48832	80	17418	17825	44	618	616	0	638	617	0	975	969	0	146679	143765	72	0.563607
73759	74897	72	18245	18634	42	758	692	0	776	823	0	2088	1972	20	242758	246985	75	0.564681
134631	119815	88	45719	41021	78	1398	1239	11	1597	1502	17	3868	3485	30	441255	387386	86	0.564681
92359	90436	76	21123	20315	51	1293	1168	10	1017	1112	7	2907	2975	25	363057	347420	78	0.565754
36298	37957	64	16018	16119	41	387	282	0	408	470	0	836	867	0	120873	118871	67	0.565754
122075	116593	80	42602	41355	75	963	1013	2	1362	1339	12	3268	3170	26	368376	355832	81	0.566828
26555	27684	55	10223	10647	35	338	416	0	190	144	0	658	784	0	90873	93411	65	0.566828
33199	32856	63	9249	9492	35	287	321	0	334	378	0	918	897	0	110165	109211	69	0.567901
94787	95606	73	21963	21682	51	1145	1129	8	1413	1385	13	2987	2888	25	371933	362602	80	0.570048
52793	54127	71	23692	24122	51	386	439	0	647	507	0	1173	1261	11	155826	151134	72	0.570048
138862	126489	80	60200	53668	79	1792	1443	16	1823	1525	19	3985	3596	31	453520	393478	85	0.571122
107638	104613	79	43411	42885	74	1275	1264	9	1746	1489	16	3792	3671	29	415313	391590	82	0.571122
118132	116186	79	33084	32447	73	1926	1961	20	1449	1555	14	3570	3291	29	409115	385427	82	0.572195
91429	90737	72	38356	38097	72	782	810	0	846	930	0	2732	2645	25	299090	292966	81	0.572195
147208	134534	81	69478	64196	80	1755	1639	18	1613	1642	15	4318	4233	30	556672	503310	86	0.573269
122317	117346	79	52888	49955	76	1688	1603	16	1544	1319	13	3006	2907	25	378811	360049	82	0.574342
59544	60485	70	19390	19740	44	666	822	0	757	709	0	1437	1527	15	184145	182655	73	0.574342
109186	97913	77	41997	36843	76	1060	868	0	1215	1136	11	3080	2493	29	364914	314915	84	0.575416
40587	40966	55	6966	7142	32	342	448	0	389	448	0	901	1126	7	130083	128678	72	0.575416
288525	210336	106	106215	78135	104	3515	2656	29	3760	2666	33	8499	6354	45	990766	721913	112	0.575416
40716	40775	63	16389	16550	43	397	502	0	543	568	0	905	924	0	127971	127510	72	0.577563
168067	129645	95	68343	52260	86	1180	1030	4	1960	1548	18	4518	3622	35	554846	447894	92	0.577563
174492	144369	87	69111	58572	83	1797	1375	19	1964	1613	21	4493	3926	33	495919	428549	90	0.578637
98446	100195	73	28736	28812	57	1380	1337	11	1347	1217	12	3119	3163	26	342231	327855	79	0.578637
70059	68228	75	31769	31970	69	596	666	0	856	679	0	1635	1675	16	202497	192752	77	0.57971
39073	39740	56	12147	12494	37	462	506	0	421	377	0	955	903	0	119855	125407	70	0.57971
65412	66707	69	35143	35237	69	561	582	0	719	651	0	1533	1557	15	197886	191331	79	0.57971
94616	90766	91	37567	36418	73	944	1017	3	1128	970	0	2576	2622	23	315899	306410	91	0.57971
31322	33555	43	16060	16656	42	471	464	0	463	466	0	962	1033	4	114839	117776	70	0.57971
37617	37240	67	16026	16120	43	391	347	0	600	405	0	1052	995	0	117402	114842	71	0.580784
103879	102279	75	32135	31332	73	1021	892	0	1515	1374	14	2771	2595	25	310090	297923	79	0.581857
32630	31909	72	7914	8125	34	412	438	0	160	343	0	751	761	0	103841	108659	71	0.581857
149223	129260	99	61649	53878	81	1723	1639	16	1683	1642	15	4360	3743	34	500945	431583	90	0.582931
91986	92586	73	24070	24145	60	1089	1083	6	856	1020	3	2592	2583	24	317489	305488	81	0.584004
113372	110886	79	31658	30837	74	1812	1751	19	1760	1551	16	4041	4111	28	475609	446700	84	0.585078
85658	87095	71	20168	20447	45	1082	986	0	885	885	0	2636	2470	24	293192	283159	77	0.585078
41137	43958	54	22155	23005	46	594	587	0	455	523	0	1077	1041	4	139724	141102	70	0.585078
67051	66526	71	11916	11791	38	526	625	0	444	615	0	1482	1486	16	202123	200450	74	0.586151
43657	43720	69	10239	10418	36	391	490	0	342	419	0	907	1063	5	124239	121311	71	0.587225
116401	107583	80	45173	40761	76	1359	1228	11	1462	1358	13	3368	3404	27	436616	399637	82	0.587225
54723	55258	69	27687	27671	66	644	477	0	315	547	0	1165	1145	10	156720	156236	73	0.587225
34830	33731	71	10413	10455	37	584	560	0	301	414	0	867	873	0	117618	121164	68	0.588298
36449	36052	77	16152	16615	41	255	244	0	346	396	0	936	982	0	102137	104132	71	0.589372
89697	91284	73	36488	36289	71	674	805	0	882	987	0	2497	2435	24	326103	311729	77	0.590446
82528	81646	72	42235	42052	71	1046	880	0	797	777	0	1998	1789	20	253523	243835	79	0.592593
32834	33618	58	17304	17558	43	500	419	0	444	436	0	1012	988	0	128314	130473	66	0.593666
60558	59258	73	15278	15479	41	766	874	0	429	619	0	1340	1315	12	169883	170583	72	0.596887
157405	130019	85	60471	49635	82	1910	1623	18	1703	1559	17	3942	3379	32	491999	394104	91	0.59796
191686	148539	86	90003	71253	87	2244	1858	22	2213	1969	21	5939	4666	40	685822	528482	92	0.59796
57075	56679	71	21358	21910	44	932	888	0	390	529	0	1421	1390	13	156344	157167	73	0.59796
293913	202687	103	197781	149958	102	4432	3108	34	5082	3677	38	12420	8843	52	1.04858e+06	1.00826e+06	109	0.59796
124373	109272	89	53977	47235	77	1209	1075	6	1566	1508	15	3832	3498	31	471249	409423	83	0.599034
134158	123709	84	48898	44617	77	1470	1313	12	1821	1654	18	3908	3543	33	470407	430409	85	0.600107
106569	104000	87	35660	34644	73	1287	1380	11	1251	1230	10	3377	3179	27	367337	356142	91	0.600107
143466	108905	90	54975	43058	89	1556	1091	8	1717	1163	11	4076	2875	38	525121	381574	98	0.600107
317140	200076	112	115583	72062	109	4003	2503	34	3831	2423	38	9030	5565	50	1.04858e+06	708103	114	0.600107
24841	22784	65	6614	6978	32	189	264	0	221	203	0	517	549	0	71811	74263	64	0.600107
130514	113525	84	53015	46332	79	1292	1203	12	1364	1002	2	3683	3416	30	423593	368597	86	0.600107
208981	177912	91	91957	81701	88	2466	2169	24	2788	2200	27	6093	4897	39	734302	628517	95	0.601181
118160	108689	79	50490	45457	78	1543	1482	15	1518	1239	12	3248	2980	27	385930	339075	85	0.601181
42933	40558	72	11747	11820	38	287	334	0	298	242	0	928	855	0	129572	127891	72	0.602254
135169	121245	94	51031	45663	78	1457	1125	9	1729	1441	16	3734	3328	30	430841	383284	83	0.602254
182302	157903	89	66709	56578	85	2641	2149	23	2624	2153	24	5194	4428	37	652614	557391	102	0.602254
144166	128869	92	52669	47780	79	1661	1582	17	1795	1707	21	4834	4351	34	541753	492697	84	0.602254
104634	102433	81	36757	35686	73	1119	1114	7	1319	1201	12	2848	2771	25	359295	341560	79	0.602254
39180	40195	63	16922	17325	42	279	384	0	204	327	0	800	917	0	95662	99745	66	0.602254
121481	117824	77	56974	55161	75	1642	1540	16	1571	1363	15	4328	4214	30	454318	434452	81	0.603328
142066	123810	90	46484	38704	81	1613	1293	13	1527	1420	15	3990	3438	31	500048	441867	98	0.603328
118269	116622	75	58205	57045	74	1437	1227	11	1850	1555	19	4037	3800	31	501722	483887	81	0.603328
135378	122920	81	48570	43904	79	1009	1044	4	1377	1148	11	3768	3630	28	442080	394290	96	0.603328
95405	96315	73	24526	24928	57	880	1053	4	1101	966	0	2845	2656	25	297810	296705	77	0.603328
27358	30301	39	7997	8490	33	161	278	0	331	239	0	884	908	0	93064	89670	65	0.603328
101595	94634	78	35160	32174	75	1384	1394	13	1455	1080	10	3014	2763	26	346995	317469	81	0.604401
321826	238180	130	153833	119409	119	5619	4398	35	5465	4007	40	13240	10503	51	1.04858e+06	1.02172e+06	122	0.604401
36751	35351	68	14491	14533	40	402	441	0	531	529	0	975	961	0	117015	116115	70	0.605475
176044	156421	84	125609	110525	84	5558	4913	33	6434	5627	38	14201	12900	54	1.04858e+06	1.0336e+06	89	0.605475
192656	170069	88	52220	43843	86	2615	2298	22	2764	2407	26	6225	5597	39	757509	654889	93	0.606549
84657	85480	72	43439	43086	72	1048	980	0	1192	1083	7	2908	2893	24	322997	309322	77	0.606549
100012	94046	91	30982	29511	71	988	937	0	1024	913	0	2583	2568	24	308989	296372	79	0.607622
136099	122743	81	51329	46860	79	1505	1432	15	1569	1503	16	3537	3297	29	441384	396045	86	0.608696
96476	95770	77	36250	36103	71	1025	970	0	1330	1227	10	3437	3560	27	394953	383799	79	0.608696
251114	193968	104	108130	84986	91	3346	2559	29	2815	2273	27	6864	5184	42	735912	566581	99	0.609769
33032	33603	44	11542	11838	39	361	314	0	442	344	0	789	713	0	109073	108031	71	0.610843
46087	44798	75	11543	11523	37	325	481	0	577	382	0	1099	1131	8	133997	127191	83	0.610843
23785	24217	55	11984	12369	38	339	379	0	358	236	0	780	772	0	86845	85624	66	0.610843
108011	98819	79	46077	41871	76	978	906	0	1265	1067	6	3196	2924	27	369845	339738	83	0.611916
128725	119067	95	58149	52100	95	1311	1102	8	1795	1499	19	3922	3474	30	451905	400326	95	0.611916
94082	91476	82	35778	35861	71	1013	815	0	922	982	0	2553	2357	23	288986	276195	78	0.611916
38051	38532	67	15448	15886	41	377	358	0	130	255	0	931	1023	4	113520	110650	70	0.611916
30711	29940	62	9826	10130	36	179	167	0	66	153	0	705	783	0	89476	91934	68	0.614063
54511	55451	73	12687	12931	38	296	281	0	503	486	0	1169	1172	8	144333	145356	74	0.61621
25817	28395	55	14307	14907	39	164	235	0	331	332	0	575	549	0	80801	79951	67	0.61621
60482	60477	70	17438	17429	44	697	795	0	857	791	0	1459	1460	14	208586	199659	78	0.617284
112589	100383	80	42679	37249	78	1098	1004	2	1334	1102	9	3340	3088	28	364676	327317	86	0.619431
143538	121494	85	59829	51138	80	2184	1530	22	1795	1645	18	4051	3338	33	507687	422953	87	0.620505
152501	131461	85	57145	48373	81	1379	1364	13	1703	1433	17	4115	3617	32	475854	413186	88	0.621578
54978	55879	67	28192	28814	56	503	498	0	526	596	0	1308	1339	13	171480	169598	72	0.621578
200823	160620	88	68906	55218	86	2565	2170	24	1988	1590	21	5048	3996	36	581572	468268	92	0.622652
136589	117190	84	56877	48491	80	1279	1136	9	1678	1443	14	3102	2845	28	388041	334698	87	0.623725
118074	109544	93	44070	39536	78	840	751	0	1393	1379	14	3840	3380	30	447712	410722	93	0.623725
263451	188606	95	95868	68277	94	3816	2469	35	3278	2625	30	8230	5887	46	960925	694638	101	0.624799
155537	141636	84	64125	57856	80	1816	1634	18	1822	1722	19	4471	3992	33	568653	514375	84	0.625872
42146	41652	67	15262	15284	42	238	394	0	175	335	0	940	844	0	140945	134365	73	0.628019
105046	103753	83	31671	31251	71	845	1027	3	1141	1187	9	3510	3457	28	384002	358795	81	0.629093
39637	42688	53	12306	12519	38	532	443	0	389	498	0	776	730	0	117201	116674	70	0.629093
198450	161401	86	70539	56555	85	2033	1608	22	2188	1808	21	5069	4077	36	617614	504317	92	0.629093
192523	152429	93	71710	57336	86	2573	2127	24	2389	1661	24	5225	4141	38	621910	494154	92	0.630166
123557	114234	79	55556	50928	77	1131	970	0	1411	1152	10	3775	3597	29	419670	384171	85	0.63124
97372	97538	75	27958	27940	65	1219	1195	9	1098	1097	7	3006	2941	26	359312	355668	78	0.63124
161132	145429	83	42359	36319	82	2133	1906	18	1610	1511	16	4390	3627	34	506726	457549	89	0.63124
105406	98966	77	45816	42166	75	1257	1027	4	1401	1186	13	3212	2881	28	364359	335049	80	0.632313
119010	117008	81	32626	32690	73	1832	1606	16	1657	1392	14	4222	4414	29	443594	429930	80	0.632313
202688	161455	88	86524	69464	87	2706	2178	25	2372	1996	21	5099	4173	35	623942	485548	93	0.633387
155162	131406	91	59079	50116	84	1646	1378	17	1722	1360	14	4070	3630	31	496100	419975	90	0.633387
302688	197257	112	103266	70523	108	4417	2962	36	3258	2245	32	9025	6149	50	1.04858e+06	711295	115	0.633387
51815	54499	65	14467	15377	38	367	475	0	569	593	0	1275	1421	14	154560	158351	70	0.633387
183555	144398	88	84999	68972	86	2169	1809	21	2045	2011	21	5451	4377	38	701576	575960	93	0.634461
118952	114808	79	33368	33193	73	1500	1671	14	1618	1507	17	3720	3671	28	442677	427409	80	0.635534
60293	60136	80	25486	25410	62	612	573	0	624	590	0	1327	1442	13	197806	196144	73	0.635534
34298	35775	64	11266	11270	38	284	386	0	603	478	0	771	912	0	105363	105066	68	0.637681
122880	111706	77	39474	34497	76	1357	1360	11	1545	1637	17	3254	2921	28	457194	413817	84	0.637681
72601	69321	86	23543	23607	53	689	776	0	721	728	0	1489	1421	13	220978	208828	78	0.639828
136692	125265	81	47384	42238	80	1369	1269	12	1647	1467	16	3650	3285	29	430911	379515	86	0.639828
168083	114442	107	54660	34685	103	2222	1465	15	2266	1436	15	5050	3571	46	607619	424034	111	0.640902
66543	68155	72	13486	13423	40	692	739	0	505	607	0	1801	1881	19	217972	205124	77	0.641975
19098	18792	53	11413	11819	38	286	272	0	453	357	0	574	649	0	67970	67986	65	0.644122
44552	43995	73	8428	8580	34	294	283	0	613	575	0	937	1045	5	141378	138279	71	0.644122
193394	158125	89	51430	42385	85	2868	2352	26	2535	2304	25	6086	5044	38	657384	547482	93	0.646269
105018	104304	77	43055	41738	74	1215	1051	5	1455	1360	14	3497	3509	27	404634	387254	80	0.648417
141946	125568	81	65347	57927	80	1645	1348	16	1701	1724	17	4411	4151	31	552653	503153	88	0.648417
29712	30727	46	15636	16095	41	374	431	0	416	304	0	736	822	0	90488	91665	66	0.64949
111266	108665	79	31424	30480	72	1274	1144	10	1583	1384	14	3502	3335	28	411045	400038	82	0.651637
25559	26347	63	9158	9224	36	563	591	0	414	442	0	774	865	0	94061	95547	65	0.652711
107589	102896	82	40503	38957	74	1212	1368	11	1554	1341	14	3051	2735	26	379278	366502	81	0.654858
318805	227444	112	148134	104595	112	4780	3716	33	4891	3537	37	9841	7168	49	1.04858e+06	893297	116	0.657005
58360	59229	57	21888	22715	45	448	592	0	638	669	0	1370	1515	15	162873	160713	72	0.657005
173983	144866	85	71487	58249	84	2381	1818	24	2228	1951	22	5643	4795	37	688632	562552	92	0.658078
45276	47493	66	17806	18600	42	411	449	0	397	502	0	1308	1265	11	131528	133436	69	0.658078
58598	59194	68	21544	21822	49	557	440	0	421	441	0	1132	1375	11	168102	163940	72	0.658078
36537	38814	51	10913	11257	37	401	498	0	326	412	0	1054	926	0	116558	117324	68	0.658078
91086	92613	73	28336	28425	70	1208	1083	7	1215	1293	12	2878	2838	24	363482	359683	77	0.659152
195201	168038	85	83323	71659	84	2747	2331	25	2699	2387	26	7369	6138	39	847530	731246	91	0.659152
35926	36974	61	18027	18360	45	330	367	0	423	300	0	784	799	0	97807	96634	69	0.659152
70868	70175	74	23130	23067	55	890	959	0	582	664	0	1645	1508	17	224405	221741	76	0.660225
119674	112661	95	31894	29834	77	1395	1220	11	1390	1327	13	3830	3698	28	420970	394415	95	0.660225
23161	21727	60	10635	10615	37	252	152	0	203	271	0	572	669	0	76263	77290	63	0.662373
113233	110112	81	35817	35086	74	924	913	0	1398	1396	13	3461	3245	28	432921	410837	81	0.663446
33183	33592	50	6466	6539	32	117	193	0	339	314	0	987	1142	8	118007	119111	67	0.663446
180579	150088	92	60186	49086	84	1952	1613	20	2413	1821	24	5262	4229	37	616372	514403	92	0.66452
89484	86741	75	37858	36459	74	839	1082	6	1097	1070	6	2540	2482	23	286505	266021	91	0.66452
139527	120009	82	57024	49065	79	2088	1840	19	1313	1369	13	4138	3347	33	456217	374031	86	0.66452
204376	152675	96	81461	62666	91	2502	1976	22	2275	1758	25	5232	3923	38	646604	483407	97	0.665593
87611	88723	72	30525	30633	66	1081	1096	7	1142	1129	8	3064	2926	26	354898	344231	79	0.665593
18487	20255	36	6754	7121	32	217	248	0	189	167	0	714	688	0	69435	72213	61	0.665593
311314	210176	106	168015	106361	103	6411	3853	41	5978	3565	43	13335	8638	56	1.04858e+06	996063	109	0.666667
51228	56130	57	17391	18352	41	386	413	0	478	536	0	1543	1599	15	176081	179667	72	0.666667
128950	114447	81	49590	43260	78	1365	1048	5	1416	1334	14	3453	3325	28	418547	374429	83	0.668814
207772	167709	89	87602	71113	87	2510	2035	23	2755	2042	27	6012	4961	39	701824	567745	92	0.668814
121311	112957	78	50810	45841	76	1595	1508	14	1419	1216	11	3464	3103	29	438548	395231	83	0.668814
31606	31904	60	12334	12590	39	351	320	0	443	367	0	733	719	0	106526	105746	69	0.668814
36560	37558	57	14365	14556	40	293	338	0	387	353	0	819	991	0	113223	110308	70	0.669887
144924	130826	80	49849	43364	78	1949	1760	18	1685	1405	15	3938	3598	30	504641	445508	85	0.669887
52382	53022	67	15370	15559	42	678	792	0	563	465	0	1103	1137	8	149801	150545	73	0.673108
112113	108909	80	31337	31006	74	1405	1416	15	1453	1234	13	3511	3562	28	414207	394632	84	0.674181
24054	24605	54	9340	9606	36	307	240	0	108	98	0	535	589	0	83489	83873	68	0.674181
117296	116330	77	41026	40299	74	1563	1418	14	1712	1511	16	3292	3200	27	441975	414304	81	0.674181
37850	37153	74	12596	12976	38	670	597	0	283	371	0	1074	948	0	125686	125763	71	0.675255
72249	69376	75	38165	37905	70	1919	1866	18	1604	1398	18	3832	3778	29	475602	450606	79	0.675255
105388	104840	78	33245	33235	71	1511	1373	12	1616	1510	15	3332	3066	28	438926	421477	80	0.675255
126378	114910	94	38395	34242	75	1214	1052	6	1558	1495	15	3501	3331	27	441829	402735	85	0.676328
32892	34384	57	16374	16543	43	334	291	0	317	365	0	852	901	0	111951	110549	68	0.677402
104431	102353	75	28543	28340	71	1158	1136	9	1419	1411	15	3177	3080	27	375171	371451	79	0.677402
237225	181635	107	102259	80084	89	2744	1882	29	3601	2572	32	8541	6564	43	960069	721441	98	0.677402
52790	53699	67	17179	17558	43	436	523	0	403	421	0	1288	1322	12	151053	153469	72	0.678476
63824	63487	72	21867	22294	47	574	613	0	495	528	0	1443	1588	14	183235	181291	73	0.678476
53722	55832	59	20526	21001	45	510	563	0	316	456	0	1453	1467	14	195225	189148	74	0.678476
26050	25705	65	9549	9820	36	216	260	0	356	343	0	510	658	0	89902	89359	70	0.679549
37517	36259	67	21063	20678	49	463	488	0	380	432	0	852	932	0	117646	121773	68	0.679549
28910	27214	70	15465	16011	41	227	274	0	332	183	0	448	438	0	67756	68916	66	0.680623
46876	47970	69	25474	26093	54	390	573	0	572	481	0	985	1078	7	149773	148026	73	0.680623
28888	30090	51	6162	6146	32	421	422	0	430	388	0	795	808	0	124578	123185	70	0.680623
70090	71076	71	30330	30290	69	844	790	0	886	767	0	1806	1846	19	241348	234036	77	0.680623
29635	30440	63	12477	12783	39	263	377	0	432	336	0	798	709	0	95529	92306	71	0.681696
24690	25878	52	6357	6501	32	306	369	0	186	327	0	662	540	0	84938	83085	67	0.681696
41200	42943	50	10187	10445	36	601	604	0	575	563	0	1210	1346	11	142374	135589	73	0.68277
97623	96308	74	53909	53621	73	1108	1060	5	1027	1198	8	2630	2379	24	325363	307928	81	0.68599
114097	114690	74	42560	42577	74	1656	1513	16	1666	1372	13	3755	3755	27	429086	407606	81	0.68599
124358	115263	84	53850	49285	78	1713	1558	16	1530	1509	17	3548	3311	29	392687	358341	80	0.687064
23939	22986	68	5429	5605	30	271	275	0	292	305	0	654	703	0	72358	79439	63	0.689211
104702	101710	79	36536	35924	73	1290	1287	11	1357	1316	11	3461	3357	27	401794	383864	81	0.692432
103360	100890	91	41237	40628	73	1536	1561	15	1488	1277	13	3242	3055	28	388275	383448	80	0.692432
51850	52164	69	21432	21591	50	505	437	0	465	379	0	1205	1016	4	162447	160797	73	0.693505
137375	125205	80	58670	52786	79	1662	1390	16	1441	1375	13	4201	3851	31	476882	429678	86	0.693505
35728	37816	53	18317	18672	46	289	273	0	400	430	0	773	735	0	108752	108594	68	0.693505
29850	31597	47	15457	15865	41	264	220	0	508	389	0	759	811	0	90919	89141	69	0.695652
141171	131340	91	48247	46103	77	1856	1592	17	1781	1536	17	3770	3619	30	431794	404569	84	0.695652
50901	52385	71	26479	26675	64	455	430	0	686	588	0	1090	1054	6	160771	163479	71	0.697799
211215	160971	90	83571	62697	88	2365	1654	22	2362	1911	26	5744	4364	39	726831	550477	96	0.697799
101183	101926	73	49133	48904	73	1122	1240	10	1256	1274	12	3512	3589	27	401786	388972	80	0.697799
24683	24071	54	9407	9397	36	63	207	0	289	290	0	650	698	0	87181	89107	66	0.698873
19548	19874	52	5047	5042	30	207	311	0	416	381	0	337	398	0	66427	65969	61	0.699946
126555	116685	80	51196	46876	78	1431	1403	13	1585	1585	16	4436	3990	32	493682	439997	87	0.70102
97408	97733	77	32139	31855	71	1267	1216	9	1304	1272	10	2795	2858	25	344518	335927	78	0.702093
129593	122412	77	36866	33211	75	1491	1195	10	1485	1490	15	3930	3692	31	481913	456108	84	0.703167
45120	45924	74	27668	27879	66	405	354	0	383	391	0	938	907	0	116112	113577	72	0.703167
112709	110636	76	53889	52981	74	1410	1449	11	1392	1299	12	3320	3261	27	414705	399624	81	0.70424
109790	104691	81	35186	33846	73	1133	943	0	1169	1174	9	2832	2992	24	365652	355403	89	0.705314
24567	22185	59	8538	8724	34	300	263	0	204	292	0	535	715	0	72675	73338	67	0.705314
105998	104140	79	28216	27943	66	859	1046	4	1389	1217	10	3228	3131	26	396854	371044	80	0.706388
70149	70407	76	20800	20735	47	464	591	0	605	593	0	1886	1635	18	204918	201223	77	0.706388
149967	139198	80	50277	45929	78	1889	1630	18	1762	1713	17	4078	3654	31	497496	456423	85	0.707461
83295	85808	70	28933	28984	66	800	796	0	1022	1120	8	2419	2510	23	304408	289422	78	0.708535
103203	105504	74	48116	48110	73	1319	1335	12	1276	1158	10	3204	3141	26	374468	367346	79	0.708535
24841	26482	53	12246	13074	37	408	474	0	348	358	0	650	708	0	86507	86510	63	0.708535
305646	242287	107	137319	106993	101	5407	4473	34	5713	4605	37	12308	9971	49	1.04858e+06	1.01875e+06	106	0.708535
88003	88071	72	33941	32821	71	916	835	0	1188	1220	9	2277	2055	22	265553	258243	77	0.708535
120038	111217	85	49343	44441	77	1383	1125	12	1514	1267	16	3445	3050	29	401022	365951	83	0.709608
183658	147351	88	67422	53730	84	2372	1752	26	2218	1662	21	5060	3945	38	578665	467933	91	0.709608
213230	156304	92	103907	83745	91	3601	2986	30	3343	2679	29	7650	6142	42	911191	740508	96	0.709608
82267	85070	72	22637	22957	48	1197	1119	9	1245	1043	5	2840	2833	24	347670	344657	76	0.710682
127969	120273	78	49982	45888	77	1154	1205	10	1458	1266	14	3707	3544	29	454650	425788	82	0.710682
97140	93788	75	25416	25076	67	1140	1157	8	1308	1077	8	3155	3315	25	360088	354244	81	0.711755
114613	110751	76	44003	43278	74	1360	1354	12	1594	1665	17	3947	3766	29	412804	401378	82	0.711755
101663	97440	89	39767	38310	74	1283	1257	12	1441	1227	13	2830	2781	25	336664	329304	80	0.711755
73600	72536	75	34303	33968	70	709	777	0	746	738	0	2269	1987	22	241105	236720	76	0.713902
291736	231512	109	161030	133789	106	5380	4312	36	5508	4649	36	12944	10084	52	1.04858e+06	1.02626e+06	115	0.713902
89669	87508	78	17190	17332	43	1076	1063	5	1082	1140	8	2509	2422	22	299367	294077	79	0.714976
55221	55526	70	14948	14938	40	776	615	0	605	617	0	1542	1461	15	182325	185886	73	0.716049
46619	47085	68	13104	13513	39	669	551	0	316	399	0	1311	1183	10	155844	153521	72	0.717123
207030	158526	108	68773	52359	89	2277	1650	23	2439	1840	25	5557	4456	38	644191	503682	98	0.718196
35612	36936	60	9884	9982	36	351	372	0	273	405	0	852	959	0	113640	110462	73	0.721417
23577	24130	59	11424	11826	37	162	352	0	233	290	0	718	720	0	86484	86310	68	0.722491
40106	41003	57	21215	21231	48	313	487	0	594	588	0	968	1045	5	121362	119778	72	0.725711
45283	46487	68	22072	22375	52	574	530	0	458	559	0	1062	1046	5	128237	126740	69	0.725711
31969	32101	65	7744	7850	34	389	313	0	449	308	0	862	1019	3	112673	112602	67	0.726785
21835	18969	65	57034	53868	66	109	187	0	182	173	0	49	87	0	864	1174	8	0.728932
57569	59232	66	13756	13835	39	219	550	0	808	725	0	1361	1517	14	169934	169325	73	0.732152
28541	30046	57	7040	7446	32	195	267	0	259	282	0	584	674	0	97089	104194	71	0.732152
130964	118530	94	49085	44839	76	1510	1293	14	1724	1544	16	3804	3482	30	458477	419417	81	0.732152
56157	60015	65	20894	21429	45	578	615	0	692	596	0	1389	1549	14	182006	184867	74	0.732152
105250	101883	78	42496	41481	74	1088	998	0	1490	1403	14	3382	3358	27	385805	371229	81	0.734299
107509	102150	75	45840	42809	75	1044	1122	8	1340	1401	13	3049	2977	26	358556	340174	83	0.735373
180087	151893	91	62535	53186	82	1618	1527	17	2436	2045	23	4485	3864	33	559162	466613	91	0.736447
108994	108801	73	35132	34009	73	903	977	0	1480	1456	14	3402	3318	28	408532	389544	79	0.736447
75935	74658	73	21945	22091	49	761	824	0	907	984	0	2073	2141	20	259036	250521	76	0.73752
55799	57712	66	22021	22155	48	606	715	0	589	600	0	1326	1323	13	163905	157590	71	0.73752
112401	105027	86	46785	43097	77	1010	1043	5	1133	1092	6	3283	3002	27	420130	386570	83	0.739667
54563	56311	69	20864	21221	48	490	520	0	555	780	0	1434	1453	14	181674	180919	73	0.740741
78553	78401	76	26212	25570	69	696	683	0	1057	1126	7	2257	2356	21	257343	246871	88	0.740741
119892	115482	79	53599	51676	76	1495	1265	13	1739	1530	16	3722	3679	28	450653	425514	82	0.740741
37902	40331	65	19390	20292	43	312	472	0	347	459	0	900	890	0	101673	105451	67	0.740741
27223	28496	59	7700	7851	34	385	311	0	435	399	0	738	859	0	102178	99462	65	0.740741
99274	95741	75	47998	47032	74	1622	1614	16	1541	1473	15	3791	3461	29	415896	401035	82	0.741814
115787	106826	91	50485	46512	76	1463	1518	14	1489	1195	15	2933	2631	26	359749	335054	83	0.742888
152871	126559	86	60466	50799	82	1246	1081	6	1439	1271	16	3981	3586	31	480023	394211	92	0.743961
50256	51771	70	16957	16954	44	477	453	0	566	504	0	1120	1084	6	151991	150087	73	0.743961
37499	39169	65	12169	12480	37	336	440	0	466	507	0	813	763	0	124045	123379	70	0.743961
111459	110229	76	25971	25583	68	1560	1351	13	1570	1264	13	3656	3637	28	453028	435272	84	0.745035
78981	79938	73	26344	26462	61	783	750	0	846	865	0	1960	2073	20	223840	222020	76	0.746108
106667	105117	77	32573	32234	72	1129	995	0	1535	1554	15	3609	3505	28	388031	371016	82	0.746108
164076	152614	82	105395	98244	81	2226	1879	20	1682	1632	17	5020	4467	34	603855	558575	87	0.746108
230170	170046	99	84206	62865	96	2425	1959	24	2684	1875	28	6375	4656	42	755294	561256	104	0.747182
36852	37164	66	14549	14960	40	435	423	0	325	309	0	812	775	0	131519	132336	73	0.748255
82715	84130	76	25706	25736	64	837	833	0	937	1087	6	2161	2180	22	250803	243937	76	0.748255
140481	123581	90	61478	53265	81	1473	1531	15	1499	1290	12	4104	3557	31	471032	404535	98	0.748255
43056	45386	65	13875	14367	39	375	399	0	310	281	0	743	760	0	121518	118453	71	0.748255
236378	172528	94	90286	66053	93	2788	2018	27	2720	2107	28	6466	4898	41	802150	582993	103	0.749329
131623	118294	81	58327	52742	79	1350	1192	11	1635	1570	17	3941	3705	30	485572	431093	88	0.751476
156653	133633	84	58557	50030	82	1246	1025	4	1624	1373	16	3680	3160	31	453950	383431	87	0.751476
42258	42365	64	9132	9302	35	547	583	0	634	630	0	989	1141	8	139968	140288	71	0.753623
135348	121031	81	43408	38648	78	1968	1530	18	1601	1589	16	3381	3147	29	444499	415827	85	0.753623
49394	52250	50	12019	12058	39	383	534	0	535	617	0	1604	1578	16	194878	190469	74	0.754697
48719	48676	77	14263	14414	40	512	548	0	267	464	0	1076	1123	8	166451	163570	74	0.75577
97742	98550	76	49087	48643	72	1181	1101	8	1308	1154	11	3100	3017	27	375345	364594	78	0.756844
24748	24656	55	12086	12394	38	476	537	0	357	339	0	539	629	0	83565	82337	67	0.757917
14977	17369	33	3780	4063	26	185	192	0	177	156	0	401	417	0	62406	65461	61	0.762211
151523	131873	84	64883	56894	82	2203	1885	21	1833	1595	20	4298	3761	32	524050	447868	89	0.763285
43352	45805	58	12174	12598	39	443	443	0	448	567	0	1218	1322	11	130395	133949	71	0.763285
16098	17852	36	4262	4583	27	130	249	0	210	124	0	509	555	0	68669	72928	57	0.763285
29814	33980	42	7280	7418	33	506	474	0	160	201	0	806	699	0	94641	93228	67	0.763285
129006	115552	83	37354	32847	76	1384	1255	11	1371	1193	10	3724	3365	30	450795	399382	82	0.764359
134890	118313	97	49602	44444	97	1546	1338	13	1759	1596	15	4438	3784	32	511910	443101	97	0.764359
170740	140141	100	64403	54328	82	1664	1478	16	1746	1451	17	4553	3687	35	504450	428333	89	0.765432
25783	28339	55	7267	7570	33	320	374	0	167	259	0	555	644	0	86300	83572	66	0.765432
142655	118852	88	57717	48258	82	1811	1607	18	1674	1429	15	3463	2701	30	425173	348408	88	0.766506
42353	41961	71	16740	17028	44	621	635	0	431	386	0	962	973	0	122257	124897	71	0.767579
74195	77762	58	21843	21810	49	898	782	0	761	786	0	2039	2123	20	242875	238540	75	0.767579
111378	100926	83	40259	35682	76	1421	1398	13	1079	1192	10	2810	2585	25	357344	318500	85	0.767579
50770	49643	83	16611	16709	43	337	369	0	468	618	0	1122	1141	8	157244	157573	73	0.768653
153176	131348	88	48334	40833	81	1957	1746	18	2084	1910	21	4163	3647	31	533511	467539	88	0.768653
36572	40701	58	16744	17331	43	268	255	0	417	396	0	924	1042	4	124725	125310	70	0.768653
50377	48359	76	10630	10817	37	533	703	0	533	594	0	1148	1093	7	138239	139385	73	0.769726
94838	94047	76	38044	37486	73	1169	1151	8	1311	1132	9	2607	2424	25	330303	321763	77	0.7708
166073	140429	83	56672	46824	81	1807	1662	17	1944	1605	20	4230	3531	33	528709	450027	88	0.7708
98706	98435	76	23768	23819	56	1172	1038	7	1166	1151	10	3111	3075	26	374200	369333	79	0.772947
22327	23842	49	6576	6807	32	276	333	0	288	280	0	630	665	0	71394	73010	65	0.772947
87093	87369	72	18547	18274	46	919	993	0	620	843	0	2804	2817	25	315818	305895	79	0.77402
125851	113175	82	55433	49207	79	1430	1236	13	1197	1112	8	3419	3138	28	436278	386466	96	0.77402
87109	89343	73	17204	17618	41	804	810	0	1326	1257	10	3212	3113	26	368100	358666	76	0.775094
79657	80635	71	32073	32567	70	995	970	0	728	841	0	2137	2171	21	270111	267292	76	0.775094
48557	51319	65	18634	19000	43	455	501	0	704	560	0	1452	1494	15	182317	178349	69	0.775094
144477	128759	81	53629	48522	79	1410	1275	12	1833	1464	19	3915	3807	29	485698	434944	87	0.775094
130333	116262	82	56238	49786	80	1170	910	0	1209	1116	8	3082	2860	27	417019	375738	86	0.776167
171236	139907	91	59765	47032	84	1775	1620	17	1710	1255	15	3975	3287	34	495373	414259	90	0.776167
59448	60216	67	28153	28817	61	503	467	0	606	554	0	1495	1509	15	164104	164880	70	0.776167
18862	18233	64	6891	7157	33	225	176	0	95	179	0	346	359	0	52520	55473	63	0.777241
136868	126164	84	40525	35498	79	1267	1281	11	1616	1482	16	3755	3410	29	456129	412723	96	0.777241
123471	114283	76	50983	47930	77	1011	1061	6	1449	1375	16	3545	3393	28	409825	373225	86	0.778315
43987	42724	67	9755	9876	36	359	361	0	324	462	0	1013	1070	6	131297	129727	74	0.778315
142719	125215	98	40600	37394	79	1234	1138	8	1868	1458	17	3908	3558	31	502096	437775	92	0.779388
108703	105466	84	47512	46807	73	962	1004	2	1607	1557	14	3357	3539	27	412173	403876	81	0.779388
134383	121318	79	63137	56259	79	1746	1501	17	1413	1186	11	3848	3408	30	471727	414974	82	0.779388
199801	163931	87	77178	65279	85	2461	2013	24	2002	1622	23	4859	4198	35	584860	484097	90	0.780462
145583	129784	82	55870	49473	80	1741	1536	17	1832	1527	17	4270	3765	32	469695	397208	90	0.780462
28179	27396	68	7660	7854	33	320	404	0	7	221	0	810	888	0	84483	82224	67	0.781535
80131	79196	77	39006	38679	71	678	689	0	796	808	0	2027	2046	20	236555	229633	79	0.782609
46834	45532	76	16455	16592	42	619	594	0	499	422	0	1123	1139	8	144052	140958	69	0.782609
133172	130150	76	44096	42528	75	1601	1449	15	2057	2068	20	4070	3843	29	505037	476804	84	0.783682
181680	121202	96	52282	35152	94	2230	1316	18	1931	1433	16	5384	3934	45	605973	408651	104	0.783682
194477	159986	99	73992	61033	87	2689	2341	25	2325	1946	23	5240	4185	36	580370	473052	94	0.783682
89683	87982	87	38787	38351	72	1055	1093	7	1039	1136	8	2539	2498	24	300799	290297	78	0.785829
297411	199616	105	131798	88827	99	4074	2739	34	4039	2878	35	10010	6728	49	1.04858e+06	909711	106	0.785829
46913	48206	61	12362	12430	39	430	434	0	670	600	0	1461	1328	12	171456	173856	73	0.786903
118975	108165	85	45773	40992	77	1303	1218	11	1043	1108	7	3264	2936	27	377725	333926	84	0.786903
34648	35975	55	13039	13308	39	274	229	0	263	413	0	832	913	0	106663	107311	70	0.787976
109928	106241	81	33354	33052	72	1505	1435	14	1294	1140	8	2997	2951	25	368715	360229	79	0.787976
22593	23974	54	8612	8939	34	159	355	0	232	285	0	701	664	0	72928	75145	66	0.78905
125087	115034	81	43829	40832	77	1171	1281	10	1554	1414	16	4042	3741	30	496827	453195	85	0.790123
272046	198593	113	110352	81729	99	3788	2678	31	2909	2266	28	7408	5471	43	906267	675137	105	0.791197
93915	92075	73	30190	29401	62	969	1000	1	1103	1165	9	2397	2353	23	337983	327373	78	0.791197
71917	70950	72	29220	29681	68	817	760	0	627	749	0	1686	1816	18	187170	184758	76	0.79227
75726	75333	71	33432	32989	71	761	944	0	842	909	0	1874	1718	18	235174	221724	76	0.79227
193837	166215	87	88654	76849	86	3571	3003	28	3410	3013	28	7352	6211	42	807741	682133	91	0.79227
29873	27727	78	12345	12533	39	260	258	0	270	245	0	714	666	0	85222	80299	69	0.793344
26172	26161	76	6160	6211	31	176	195	0	181	194	0	653	694	0	77351	72648	69	0.794418
39571	40118	67	17470	17453	44	611	542	0	225	178	0	852	998	0	112195	109746	71	0.795491
163439	140020	85	70470	60512	82	2180	1696	22	1620	1448	15	4478	3877	33	528096	439595	88	0.795491
130712	122899	76	55584	52216	77	1116	1013	3	1596	1432	16	3666	3420	30	438253	404579	82	0.795491
34259	34781	53	8733	8781	35	155	153	0	204	337	0	787	686	0	111390	105621	67	0.796565
124103	116205	83	48668	45133	76	1142	1252	10	1541	1211	13	3177	2982	28	415852	376773	82	0.796565
109177	103366	86	33152	32029	74	1704	1495	16	1334	1346	13	3258	3026	27	379437	361978	81	0.798712
52995	51927	72	12840	12903	39	831	851	0	563	492	0	1434	1478	14	174187	171471	74	0.799785
37651	37241	73	7950	8194	33	404	398	0	474	353	0	948	933	0	106051	108087	71	0.801932
32588	35471	55	11363	11389	38	374	456	0	552	637	0	986	988	0	116317	118889	67	0.801932
76766	76804	71	22247	21919	49	666	537	0	1048	1058	5	2035	2167	19	251111	247896	76	0.804079
109794	109784	73	34016	33618	72	1371	1416	14	1676	1536	17	3444	3430	27	435086	415817	81	0.805153
125523	116616	78	55202	51105	78	1100	999	0	1596	1219	13	3872	3498	30	457014	425862	84	0.806226
111918	110767	75	32870	31828	73	1309	1310	10	1292	1381	13	3551	3400	29	401323	389792	80	0.8073
134333	120923	79	37838	32739	79	1574	1454	13	1618	1418	14	3929	3547	31	477307	433302	84	0.8073
47576	48745	64	12424	12860	39	569	492	0	419	362	0	943	988	0	142229	139024	69	0.8073
34097	35206	56	10174	10471	36	230	318	0	580	460	0	741	803	0	108433	108325	66	0.808374
78081	78752	71	32005	31837	70	637	555	0	949	753	0	1831	1699	18	225369	218352	77	0.808374
29666	27086	67	7411	7705	33	155	200	0	30	270	0	738	741	0	98847	99042	67	0.808374
97699	97529	75	34904	34102	72	998	1088	6	1179	1354	11	2972	3032	25	363517	348319	80	0.809447
56960	58150	75	21835	21868	55	382	244	0	572	517	0	1170	1342	12	167735	169653	73	0.809447
121523	115857	78	48295	45523	74	1263	1171	10	1910	1764	18	3705	3535	29	423202	401024	82	0.809447
54380	53328	69	18520	18589	45	467	466	0	475	454	0	1132	1178	8	142997	144493	72	0.811594
31235	32047	60	8364	8438	34	493	661	0	339	370	0	837	811	0	103775	103929	69	0.811594
134374	119477	84	54269	48738	79	1388	1381	12	1852	1393	15	3831	3352	31	444930	394874	85	0.811594
246241	167969	107	127517	86272	98	4864	3643	35	4377	2993	37	10289	7483	51	1.04858e+06	902584	103	0.812668
39334	41279	53	9966	9949	37	194	247	0	369	375	0	1096	1061	6	117815	116502	70	0.813741
30511	28059	65	15317	15047	44	202	189	0	453	344	0	741	721	0	86780	81106	79	0.813741
120981	110582	83	48225	44522	78	1220	1153	9	1210	1014	3	3126	2970	27	410797	377547	86	0.814815
46861	49097	67	19763	20048	46	626	509	0	531	618	0	1259	1242	11	158002	151992	72	0.814815
81417	81645	74	25417	25849	52	560	556	0	638	762	0	1781	1825	17	216887	217049	77	0.814815
113030	111625	75	42986	41609	75	1258	1374	13	1603	1682	16	3916	3769	29	437617	415875	84	0.814815
103752	102646	75	26895	25937	67	1207	1248	10	1706	1435	15	2995	2834	26	350642	333998	79	0.815888
22503	22053	63	10424	10513	37	224	282	0	280	311	0	498	513	0	65525	67760	64	0.815888
113360	105370	78	49691	45764	76	1163	1124	8	1369	1287	12	3331	2938	28	437345	398005	83	0.815888
54822	57013	68	21515	22128	47	489	619	0	597	534	0	1266	1290	13	164452	161767	72	0.816962
254501	153949	130	100686	56554	120	3022	2098	19	3038	2028	21	7236	4761	59	875037	545390	128	0.818035
148541	123231	100	62611	52127	100	1325	1226	10	1704	1435	15	4249	3492	31	527763	431127	100	0.818035
82960	81760	73	31674	31561	71	834	838	0	1049	1064	5	2198	2162	21	235066	235179	78	0.818035
130395	92301	88	54440	37526	87	1408	1189	11	1356	1056	8	3646	2604	38	418168	273405	95	0.818035
23798	24510	46	12858	13109	38	194	231	0	144	182	0	518	547	0	71344	74852	63	0.819109
117853	111688	80	55324	51673	76	1287	1286	11	1459	1509	17	3615	3259	29	430312	401811	84	0.819109
98160	97275	73	42218	42140	72	924	972	0	892	1114	8	2941	2896	25	360028	349285	79	0.820183
53688	53100	76	9706	9652	36	492	423	0	832	794	0	1468	1406	15	165282	165624	72	0.821256
36011	34346	73	13714	13414	42	330	337	0	204	208	0	848	870	0	112351	102719	80	0.821256
28610	28828	55	9416	9465	36	354	480	0	369	320	0	709	695	0	96140	95816	68	0.821256
102388	101755	87	25482	25242	59	1593	1405	14	1219	1290	11	3323	3239	27	386635	380246	80	0.821256
41110	41593	62	10321	10391	37	305	458	0	605	613	0	1102	1070	5	140685	139347	73	0.82233
92785	87183	76	40770	37708	73	868	803	0	1366	1052	8	2300	2163	22	272511	253469	79	0.824477
23326	24554	52	9157	9337	35	315	438	0	231	356	0	611	584	0	81510	84025	64	0.82555
110162	108002	77	34172	32828	73	1596	1604	16	1300	1253	11	3051	3051	25	350567	335957	79	0.82555
103131	101704	77	18480	18574	45	1572	1417	14	1495	1370	12	3017	3056	26	402290	393772	78	0.82555
122177	111505	85	56848	50043	78	1154	1018	4	1187	1105	9	3536	3051	30	477137	427439	85	0.827697
110861	109160	74	33753	33393	72	1131	1264	11	1422	1513	15	3468	3581	27	377525	363986	78	0.829844
48337	48266	70	22042	21969	54	212	319	0	670	622	0	1088	1188	8	137533	136603	70	0.830918
35676	33632	69	17232	17517	44	208	425	0	154	280	0	776	829	0	113665	110768	69	0.830918
67643	67740	76	14266	14069	41	533	570	0	808	849	0	1844	1597	18	198942	194139	78	0.830918
72922	74223	70	27805	27495	69	819	889	0	751	850	0	1978	1873	21	247052	239263	74	0.833065
242095	183911	103	84966	66341	92	2855	1991	29	3153	2295	31	6873	5416	41	771586	605906	98	0.833065
131922	118002	91	50371	46407	79	1567	1319	15	1555	1575	14	3815	3551	30	455347	412785	85	0.834138
122228	120067	76	32681	31886	74	1595	1384	13	1554	1629	16	3977	4101	28	476990	453933	82	0.834138
32252	33317	54	18076	18739	42	467	579	0	394	469	0	736	892	0	112283	113362	69	0.835212
104047	102345	75	34508	34378	71	793	822	0	1430	1433	13	3088	3035	25	376871	372565	79	0.835212
110023	107314	86	45458	45352	73	1473	1471	15	1627	1652	16	3568	3406	27	453359	438931	80	0.835212
86788	88291	71	38402	38056	71	843	763	0	1208	1139	9	2770	2760	24	335745	330337	76	0.836286
110425	108268	76	35994	35585	72	1482	1379	14	1502	1388	15	3413	3201	28	430218	420373	79	0.836286
30559	31692	63	12098	12546	38	334	348	0	276	359	0	582	696	0	115110	117397	67	0.836286
126022	119637	78	59690	56616	77	1098	1303	9	1749	1692	17	3909	3771	29	499229	473755	81	0.836286
53311	55206	68	29630	30544	61	423	297	0	645	573	0	1033	915	0	150394	150072	71	0.836286
134237	129526	94	36876	36053	75	1619	1553	15	1915	1782	18	4369	4452	30	499327	492220	91	0.837359
122936	115620	82	43854	39355	76	1180	1117	8	1427	1262	12	3771	3530	30	476337	426211	81	0.837359
121616	108436	83	50043	43927	78	1325	1265	11	1393	1184	11	3521	3025	30	381507	348052	83	0.837359
104074	89899	96	53860	47265	96	1182	1075	6	1101	871	0	2815	2192	23	349993	272575	96	0.839506
85067	83443	79	25776	26019	53	723	714	0	816	921	0	1957	2024	20	252082	241004	74	0.839506
141209	132811	92	62605	59289	77	2247	1954	22	2413	2141	23	5182	4821	34	623811	591505	84	0.84058
95404	95967	76	32820	32449	70	1312	1239	10	1137	1269	11	3087	3041	25	355185	339421	78	0.84058
57280	58128	68	20189	20780	45	617	732	0	389	562	0	1365	1310	12	179404	175455	72	0.84058
115935	107360	80	52889	48194	76	1359	1347	11	1409	1241	10	3535	3078	30	414306	378507	84	0.841653
101079	99670	75	44656	44170	74	1144	1108	7	1235	1104	7	2655	2742	23	332985	325171	77	0.841653
88302	90700	71	25939	25934	58	1130	1136	8	951	1007	2	2602	2665	24	299536	294718	76	0.841653
28779	27436	75	9642	9912	36	378	188	0	310	352	0	617	547	0	79072	82377	66	0.841653
118390	116604	74	28592	28331	68	1563	1478	13	1490	1431	15	3735	3506	28	459297	447801	80	0.842727
42939	43844	66	16593	16924	44	543	617	0	716	651	0	1207	1251	11	159534	158486	71	0.842727
20470	19813	56	9889	10279	36	-66	133	0	344	370	0	535	540	0	56332	56653	68	0.8438
143812	124974	82	65927	56843	81	1618	1342	14	1491	1278	12	3684	3065	31	459893	387579	86	0.844874
37335	36613	68	11556	11732	37	140	277	0	384	486	0	866	906	0	125524	125741	71	0.844874
24679	25209	52	10781	10954	37	261	332	0	258	224	0	592	635	0	90476	90274	67	0.844874
133098	118441	88	53029	46873	79	1437	1339	13	1505	1196	11	4027	3684	30	439311	392528	97	0.844874
112190	101367	81	43493	38908	78	1192	1049	6	1219	960	0	3093	2919	27	376539	334983	83	0.848094
37237	37531	65	10826	10916	36	530	453	0	382	404	0	867	832	0	117420	116372	70	0.850242
32595	33002	63	10632	11017	37	518	349	0	213	260	0	637	662	0	96597	95626	68	0.851315
19507	21058	43	7598	7834	34	174	249	0	322	310	0	561	615	0	70279	70650	63	0.851315
165836	134532	92	57003	46433	85	1944	1703	21	1827	1610	21	4827	4090	35	524504	432634	96	0.852389
89674	90350	71	37813	37316	72	921	1002	2	948	967	0	2701	2665	24	314409	302232	77	0.854536
67222	67801	72	12856	12911	40	870	973	0	767	756	0	1876	1810	18	215212	209284	76	0.854536
220348	164390	90	70986	52266	88	3770	3141	30	2373	1807	26	5292	3956	40	645883	470167	95	0.854536
189389	172695	87	52208	47312	80	2544	2506	22	2636	2193	24	6052	5603	36	651014	588427	92	0.856683
106142	104456	80	35258	34917	72	1282	1282	12	1473	1454	15	3078	3188	25	350079	340797	79	0.857756
36263	36971	63	12068	12223	38	225	316	0	260	399	0	812	857	0	95035	96903	72	0.857756
111428	111679	75	21214	20801	49	1585	1354	14	1451	1341	14	4349	4385	30	479900	468623	83	0.857756
22971	22154	65	9634	9877	36	251	309	0	262	220	0	508	475	0	68874	69572	66	0.85883
221815	176601	92	86735	70167	88	2222	1713	23	2373	1949	22	6124	4750	40	758401	605402	93	0.85883
61832	51898	87	24272	20905	87	539	421	0	594	432	0	1508	1305	11	205118	165956	87	0.85883
127016	111544	96	58110	50804	82	1589	1454	13	1532	1384	14	2935	2430	27	389328	336428	96	0.85883
177194	105913	104	58483	35816	93	1828	1097	9	2042	1119	11	4909	3174	44	601582	384907	100	0.85883
172098	145035	89	71389	59884	85	1676	1599	15	1856	1543	19	4350	3546	35	540987	464654	92	0.859903
40866	40265	71	12579	12782	39	459	452	0	321	326	0	813	841	0	111759	110334	69	0.860977
125716	109267	92	54633	48694	78	1708	1630	15	1503	1188	13	3401	2959	29	401403	351486	85	0.860977
35314	37863	47	8738	8909	35	390	384	0	222	340	0	1074	1126	7	131335	131180	70	0.86205
74524	75127	71	30846	30691	69	702	661	0	666	850	0	1961	2001	20	221648	214223	75	0.863124
104616	103228	75	29792	29189	69	1476	1297	12	1611	1663	17	3554	3588	27	437399	422339	81	0.863124
35687	35342	66	15079	15293	40	404	414	0	234	275	0	824	859	0	116648	120447	67	0.870639
32617	32336	77	13792	14091	40	333	358	0	303	381	0	802	826	0	95814	95682	71	0.874933
40181	40258	69	14256	14470	40	495	631	0	424	556	0	1187	1148	8	147695	150752	69	0.876006
155874	138243	92	53998	47612	81	1882	1755	18	1920	1776	18	4676	4263	32	525309	462279	88	0.87708
123366	120418	78	49827	48812	74	1408	1426	13	1372	1219	13	3486	3248	27	408052	380773	81	0.878154
34194	36627	62	10569	10916	36	395	294	0	362	349	0	939	814	0	122184	123985	68	0.878154
116633	107502	78	58918	53952	77	1629	1519	15	1287	1160	11	3337	3011	28	401523	376009	85	0.879227
54875	57101	67	16600	16998	42	623	620	0	573	798	0	1579	1591	16	167089	165229	72	0.879227
24826	25829	54	5377	5579	30	236	153	0	399	287	0	883	841	0	101093	103637	70	0.880301
203019	154469	94	93272	73177	90	2486	1753	25	2170	1694	21	5228	4039	37	634657	484344	98	0.880301
107268	107420	74	31259	31442	62	1103	1220	9	1248	1187	11	2863	2682	25	357409	339773	78	0.880301
41802	41635	71	21681	22132	50	407	348	0	548	586	0	857	817	0	123322	121007	71	0.880301
119741	115567	84	33583	32815	74	1372	1232	10	1421	1386	15	3661	3705	28	430822	407066	84	0.881374
155061	138359	85	55535	48540	80	1876	1569	17	2024	1684	18	4145	3502	33	510121	451569	87	0.881374
145486	128465	82	63093	55528	79	1204	1063	6	1859	1544	20	4212	3759	32	512042	447696	85	0.881374
103318	96673	77	44410	41021	75	1031	957	0	1624	1284	14	3155	2808	27	313573	282341	82	0.882448
69365	70003	71	13998	14106	41	968	967	0	961	1069	6	1754	1825	18	211661	206710	76	0.882448
43326	43623	74	17011	17303	43	401	453	0	423	372	0	753	900	0	118997	121760	70	0.882448
97280	94361	76	27444	27282	68	957	886	0	1263	1090	7	2746	2540	25	315925	308698	80	0.882448
26563	27174	47	7218	6947	34	273	272	0	346	216	0	632	675	0	101705	93563	76	0.882448
116182	110879	93	29843	29186	73	1359	1227	12	1489	1414	13	3596	3555	27	423795	407306	83	0.883521
132476	119579	81	56710	50530	78	1666	1348	14	1269	1165	10	3625	3036	30	435686	382919	86	0.883521
45072	44102	70	18264	17641	50	547	440	0	517	553	0	1124	937	0	134583	131192	82	0.883521
171635	140548	91	63380	52401	83	1905	1475	18	2324	1811	23	4429	3452	35	494460	407152	91	0.883521
66226	68458	62	30241	30733	64	559	574	0	758	673	0	1832	1898	20	205361	208549	74	0.884595
66448	66071	72	17917	18353	42	373	570	0	823	741	0	1751	1695	17	223296	220421	76	0.884595
103980	67249	101	36125	28538	95	1216	918	0	1212	689	0	2599	1712	17	354238	230765	104	0.884595
118842	108346	80	46212	40535	76	1250	1215	10	1370	1257	13	3111	2775	27	374447	328329	82	0.884595
40627	41187	72	21439	21935	48	500	543	0	494	633	0	896	928	0	128275	130106	70	0.884595
186414	148777	91	66605	52110	86	2452	2006	25	2278	1847	21	4807	3750	36	562442	435788	95	0.885668
119108	111263	76	46928	42881	76	1678	1735	17	1571	1240	14	3754	3499	30	455088	407734	83	0.885668
155933	132741	84	55808	47305	82	1482	1541	14	1764	1537	17	4097	3861	30	484981	424807	88	0.885668
38942	38046	72	15522	15702	43	207	379	0	259	213	0	935	840	0	100128	101809	69	0.886742
25630	26856	54	7310	7454	32	390	349	0	481	348	0	637	756	0	86897	89560	66	0.888889
96526	96125	73	35719	35077	73	1211	1156	9	1226	1220	9	3083	3154	25	347488	336560	79	0.889962
139423	126756	80	64988	58160	79	1308	1187	10	1754	1422	16	4099	3881	31	495720	453398	89	0.889962
148020	129503	80	60488	51954	81	1502	1148	13	2121	1812	18	4199	3755	32	540231	458401	86	0.889962
89737	93046	71	36246	36864	69	1327	1292	11	1212	1167	9	2724	2588	25	322276	311827	77	0.889962
38019	38468	57	14502	14568	41	531	674	0	352	476	0	946	920	0	127334	128931	67	0.891036
52984	52350	72	29331	29718	67	371	442	0	590	454	0	1094	1037	5	146114	147271	71	0.891036
196293	154464	92	73165	56750	88	2428	1888	25	2199	1585	24	5165	3988	39	599031	457971	93	0.892109
133413	129456	79	49520	47820	75	1628	1364	14	1879	1559	17	4486	4267	31	508130	481853	83	0.892109
118641	111074	79	46916	43427	75	1241	1085	7	1764	1388	16	3656	3466	29	458420	426707	82	0.893183
56774	55247	75	16921	17109	42	680	718	0	642	657	0	1349	1310	13	174290	174834	72	0.893183
87527	87071	79	37554	37465	70	950	1026	4	1438	1153	8	2819	2751	24	334875	337712	77	0.894257
98574	96533	78	19875	19905	45	1203	1209	10	1220	1268	11	2687	2655	24	304482	299754	79	0.894257
103679	101619	78	25846	25229	65	1374	1369	13	1405	1443	14	2845	2748	26	357274	335362	79	0.894257
113151	111433	76	48669	47959	74	1396	1306	12	1405	1323	14	3876	3923	28	442482	425568	80	0.89533
152686	128785	83	57060	47639	82	2092	1789	19	1718	1443	18	3863	3408	31	511564	423256	89	0.896404
96830	96850	75	32744	32296	71	913	758	0	1254	985	0	3041	3017	26	390152	371842	82	0.896404
84167	82213	72	41368	41029	72	1504	1477	13	1581	1680	17	4098	4085	29	500450	479436	81	0.896404
34304	35406	61	15993	16495	41	211	321	0	311	284	0	1049	987	0	111264	110226	68	0.896404
111135	108929	86	53334	52782	74	1208	1231	10	1772	1442	16	3378	3336	27	453523	438551	80	0.897477
52585	53723	67	16216	16635	41	511	339	0	483	571	0	1283	1371	12	148825	146826	70	0.897477
147931	127980	89	55599	47224	81	1428	1585	15	1815	1455	20	3801	3232	31	446618	370134	88	0.897477
52574	55403	61	15536	15724	41	260	255	0	514	464	0	1250	1100	7	143221	135675	74	0.898551
36530	38013	56	19743	20037	46	453	330	0	352	546	0	895	935	0	115169	118859	68	0.898551
183341	156719	91	62536	51656	85	2047	2009	20	2135	1824	21	5652	4848	37	675656	581430	90	0.898551
49882	51905	67	10014	10148	36	615	574	0	665	559	0	1641	1676	17	189443	191077	72	0.899624
117288	106166	80	50130	45306	77	1200	870	0	1259	1105	8	3199	2882	28	352830	308781	85	0.899624
24081	25968	40	10333	10806	36	302	406	0	295	236	0	555	604	0	106557	108396	67	0.899624
61940	62883	61	24258	24428	55	471	557	0	548	521	0	1432	1566	15	189298	186269	74	0.899624
140770	134191	80	47317	44181	77	1584	1620	14	1426	1551	15	3921	3875	29	488056	450964	84	0.899624
119357	116672	80	42415	42086	74	1288	1473	12	1476	1497	13	3760	3624	28	431465	416023	80	0.900698
122764	109273	84	39156	34368	78	1502	1305	13	1622	1277	16	3502	2992	29	401206	348548	85	0.900698
253047	195014	97	210817	173123	92	7547	6359	39	6763	5697	41	17096	14142	61	1.04858e+06	1.04618e+06	98	0.900698
117848	109976	81	49148	45022	74	1559	1444	15	1177	1136	8	3163	2936	28	403293	367578	80	0.900698
151726	126146	84	52989	45079	81	1910	1423	19	1726	1305	15	3656	3063	31	439661	363283	86	0.901771
126177	126862	76	31415	31711	53	1643	1600	17	1860	1693	18	3818	3707	28	496094	480334	79	0.901771
144275	127043	81	45942	39149	79	1488	1342	13	1512	1313	14	4021	3446	33	501728	426801	85	0.901771
52171	54049	59	19126	19730	43	572	613	0	594	677	0	1353	1410	15	165399	165163	72	0.901771
106176	104622	76	40609	40271	73	1387	1489	14	1375	1429	14	3422	3437	27	377554	364759	78	0.901771
45346	47622	67	13946	14858	38	363	489	0	596	608	0	988	1035	5	121102	121420	67	0.901771
68053	70070	70	22946	23351	49	783	810	0	785	765	0	1742	1837	18	182438	183191	71	0.901771
165107	144141	84	67905	58707	82	2074	1769	21	1602	1279	16	4182	3731	32	467679	387002	86	0.902845
118238	110868	89	43892	43438	74	1404	1383	12	1420	1336	12	3782	3755	28	430765	420941	80	0.902845
127923	123816	79	33658	33138	73	1648	1670	16	1688	1615	16	3900	3850	29	459275	431478	80	0.902845
139100	125629	85	62009	56239	79	1099	1173	9	1648	1512	15	3797	3550	30	457344	410091	85	0.902845
61047	57457	86	13884	13709	42	596	574	0	709	682	0	1490	1421	16	190122	187309	76	0.903918
148902	132666	98	60938	53564	81	1840	1570	18	1871	1734	19	4834	4249	34	547409	490730	87	0.903918
142906	130983	83	58194	52904	79	1512	1522	13	1855	1541	17	4082	3763	30	487707	442798	84	0.903918
38163	40076	55	11283	11409	37	258	330	0	465	463	0	975	1086	6	120540	121349	67	0.903918
213091	173505	94	82556	68352	88	2801	2229	25	2908	2386	27	6444	5155	40	776323	654545	94	0.904992
30591	31623	61	8625	8889	34	85	174	0	342	281	0	672	713	0	82389	80184	66	0.904992
125303	113634	85	47830	42951	78	1781	1690	18	1155	1249	11	3224	3051	28	444236	397610	84	0.904992
108907	105073	83	38092	36725	73	1151	1017	4	1309	1190	10	3194	3176	27	384495	368705	80	0.906065
30365	29786	70	11048	11311	36	290	236	0	218	292	0	696	621	0	97874	101626	65	0.906065
53524	52550	68	12373	12406	39	325	414	0	488	692	0	1249	1310	13	163504	161126	72	0.906065
51585	49678	72	12949	12858	40	652	781	0	465	476	0	1352	1376	12	165184	167572	74	0.907139
205439	162962	89	81704	64419	88	1936	1508	21	2284	1798	22	6302	5244	37	685604	544904	95	0.909286
129784	126991	80	28437	27898	68	1304	1473	13	1506	1407	16	3987	3672	29	421407	396744	81	0.909286
56133	56482	77	24495	24615	52	422	478	0	558	656	0	1450	1387	13	177761	171928	73	0.91036
63457	63039	70	24120	24376	55	595	762	0	461	542	0	1643	1705	16	184242	182636	74	0.911433
311884	234593	113	162041	128422	109	7406	6050	37	5954	4551	38	13345	10664	52	1.04858e+06	1.02827e+06	115	0.911433
97439	96486	79	22918	22508	55	1191	1154	9	1199	1160	8	2970	2994	25	348423	337198	78	0.912507
33958	35622	52	18431	18671	45	375	411	0	447	417	0	956	1092	6	126885	126312	68	0.91358
22625	22791	53	7111	7390	33	205	283	0	171	371	0	718	762	0	74660	75694	63	0.91358
124094	111850	79	52216	46647	79	1550	1295	16	1291	1246	10	3365	2946	28	434579	384945	88	0.914654
64144	62666	71	11169	11228	37	709	843	0	797	773	0	1812	1799	18	224097	218507	76	0.915727
159410	138825	82	57218	49706	81	2417	2190	24	1968	1440	19	4279	3725	32	517922	445173	88	0.916801
41979	42658	64	15747	15773	42	215	356	0	460	564	0	1083	1193	10	124413	126160	70	0.916801
33056	32557	78	13834	14149	39	362	356	0	279	329	0	825	737	0	110340	107978	67	0.917874
147126	140999	81	31246	30082	77	1889	1793	19	1843	1809	18	4051	3816	29	472989	450043	85	0.917874
118971	114401	80	32314	31937	74	1493	1258	13	1551	1472	15	3407	3247	27	401321	376313	83	0.918948
34545	37383	54	15331	15666	41	131	257	0	698	600	0	957	998	0	122481	116287	68	0.918948
34604	35378	69	14007	14256	40	293	339	0	408	309	0	870	825	0	102875	101424	70	0.921095
33691	36247	54	11349	11310	38	473	396	0	368	314	0	831	880	0	115535	115271	71	0.923242
43150	43989	64	12861	13170	39	473	560	0	208	383	0	955	1010	2	115370	109573	72	0.925389
81129	80710	76	26027	26346	57	645	704	0	940	720	0	2164	2303	20	258792	252231	76	0.927536
31629	30769	63	12754	12992	39	420	374	0	378	448	0	720	669	0	89972	86553	70	0.92861
62828	64764	73	20394	20596	46	904	709	0	873	863	0	1749	1667	19	202405	199116	79	0.930757
76019	76176	73	27354	27409	69	897	1019	3	988	882	0	2113	2067	22	287585	279709	76	0.93183
110838	98685	86	41495	37000	76	1425	1379	14	1404	1303	12	3538	3369	28	418251	371161	85	0.935051
120545	108379	80	43963	38437	77	1481	1598	14	1504	1255	12	3359	2849	29	394900	333838	84	0.936125
69710	69196	74	18404	18537	44	760	761	0	1350	1351	13	3855	4008	29	399080	390068	80	0.936125
311348	215296	112	123362	90796	109	3634	2637	30	3688	2648	31	9018	6587	47	1.04043e+06	738220	116	0.938272
77096	78532	71	31681	31795	69	616	550	0	795	770	0	2042	2084	20	239403	232844	75	0.938272
18534	19798	52	10279	10783	36	198	265	0	309	378	0	503	474	0	66535	66206	64	0.939345
38309	37886	65	13279	13416	40	423	424	0	394	367	0	1115	1147	8	124194	117711	71	0.940419
22350	22395	59	7270	7425	33	195	325	0	371	245	0	421	539	0	70223	70158	64	0.940419
106728	102920	75	34467	33675	74	1054	992	0	1450	1371	14	3293	3085	27	384891	373327	81	0.941492
117512	103565	96	52915	45440	79	1093	963	0	1088	1033	6	3514	3183	28	426173	368482	96	0.941492
149681	143968	79	60920	58275	77	2069	2050	19	2053	1839	20	4645	4538	32	573731	538531	87	0.942566
28183	28227	63	15061	15412	41	333	340	0	263	328	0	615	731	0	86544	84130	68	0.942566
85318	85307	78	33065	32617	70	955	809	0	1022	962	0	2335	2295	22	266917	258442	79	0.943639
88213	87520	74	28772	28528	68	927	1247	9	1041	894	0	2662	2571	23	296784	278566	81	0.943639
64383	66480	70	20746	20965	49	663	664	0	667	698	0	1431	1421	13	192004	191211	75	0.943639
124204	119985	80	42908	40897	75	1326	1336	12	1733	1612	18	3806	3715	28	457770	435238	83	0.944713
31882	32379	64	13644	13891	40	255	305	0	532	445	0	772	770	0	99546	102355	67	0.945786
197903	167291	90	86521	72350	87	2312	1991	21	2884	2713	25	6553	5903	37	844719	742830	91	0.945786
60753	58884	81	27846	25525	83	857	819	0	863	686	0	1745	1602	16	218411	189913	86	0.945786
157764	138926	82	52321	44900	81	1649	1261	13	1900	1574	18	4064	3537	32	476961	404853	89	0.947933
40567	39010	69	12092	12112	39	524	380	0	190	379	0	962	876	0	114829	111243	69	0.947933
109896	109836	76	37620	36898	72	1409	1340	13	1485	1483	15	3375	3341	26	408376	390896	81	0.949007
29594	32864	41	7272	7268	33	290	275	0	511	461	0	704	681	0	104901	104056	71	0.950081
106939	106581	90	32871	32260	71	1116	1027	3	1492	1404	12	2834	2734	25	343677	329430	80	0.950081
146583	140732	81	64337	59610	78	1418	1353	12	1595	1342	15	4178	3613	32	485749	438015	96	0.950081
135560	120771	89	55680	50579	78	1463	1195	11	1428	1404	13	3516	3116	30	437912	395773	87	0.951154
121947	116412	93	30649	29040	77	1184	1208	10	1724	1466	14	3692	3634	28	462117	435921	93	0.951154
50950	52707	55	14813	15644	40	462	612	0	776	728	0	1348	1341	11	158530	154018	72	0.951154
50145	50507	67	25127	25479	65	454	532	0	675	653	0	1068	948	0	141541	135111	75	0.952228
119192	102721	92	85197	77260	80	2712	2306	25	3069	2885	26	7335	6997	39	848885	778856	86	0.952228
115373	111207	77	49711	48195	76	1027	1123	8	1427	1510	15	3333	3323	27	383392	369205	80	0.952228
33446	34152	61	18063	18733	43	340	433	0	434	436	0	815	906	0	112088	112302	69	0.953301
113540	106888	79	42299	40152	75	1201	1282	10	1507	1403	15	3134	2953	27	394337	378422	82	0.953301
112458	107553	80	44489	42074	76	1297	1007	5	1367	1081	7	2939	2828	26	381544	362484	81	0.953301
31724	32452	49	9745	9994	36	193	257	0	517	476	0	793	876	0	98437	100609	69	0.953301
92707	87572	75	38235	36058	73	785	816	0	955	839	0	2590	2408	26	303774	280990	80	0.953301
92999	91369	74	29494	29118	71	859	884	0	1190	1296	11	2408	2416	22	309938	307176	78	0.954375
171402	109088	118	44049	23343	106	1746	1259	10	1860	1311	12	5115	3372	47	570854	385904	124	0.954375
81601	80056	78	24662	24615	60	602	562	0	799	835	0	1904	2017	19	260173	263552	79	0.955448
47310	48290	54	29838	30288	66	293	293	0	552	476	0	937	966	0	128536	126955	71	0.955448
100546	91276	79	43576	39321	76	697	754	0	840	725	0	2279	1966	22	266515	235651	81	0.955448
161746	137618	85	68479	57177	83	1533	1454	13	1722	1389	15	4638	4090	33	551662	473194	92	0.956522
122210	117967	86	37156	36136	74	1205	1228	11	1510	1286	13	3677	3498	28	392916	369746	82	0.957595
109208	106762	77	27176	26595	67	1028	1071	6	1310	1397	12	3101	2953	26	363620	359409	81	0.958669
217548	192718	88	93674	83690	84	3133	3078	25	3238	2732	27	6334	5891	36	755961	676682	88	0.958669
73253	74752	71	20677	20749	48	597	536	0	890	683	0	1949	1766	20	205757	204106	75	0.961889
52440	52028	75	9655	9746	36	490	458	0	452	491	0	1255	1251	11	145830	139829	74	0.962963
68889	68744	72	19477	19421	46	683	703	0	543	607	0	1578	1550	15	214651	206876	74	0.964036
122863	109811	89	48129	42654	79	1410	1169	9	1645	1324	16	3547	3103	29	461760	410622	84	0.968331
35289	35721	63	16760	17113	42	301	399	0	451	411	0	821	834	0	112048	107705	72	0.968331
43171	44675	52	16362	16652	42	614	638	0	572	397	0	966	1057	5	118971	113623	70	0.969404
22787	23182	53	5722	5845	30	263	326	0	309	312	0	502	474	0	63825	62055	66	0.970478
288760	215103	99	112908	85429	97	3955	3312	29	3742	2942	33	9602	7494	46	1.04858e+06	877870	105	0.970478
37634	38879	66	10298	10523	36	337	338	0	401	281	0	1003	1042	5	101930	96507	70	0.971551
52602	55004	59	11577	11622	38	979	957	0	588	685	0	1525	1426	15	179888	178491	73	0.971551
52195	53487	67	23433	23574	51	272	439	0	524	403	0	1198	1288	11	143006	142090	70	0.972625
102302	103130	74	36108	35612	73	1544	1615	13	1258	1239	10	2993	2866	26	370433	353009	81	0.973698
42378	43017	66	14873	15136	41	693	704	0	411	521	0	1182	1077	7	141941	136218	72	0.973698
218449	174525	92	86749	69333	90	2739	1981	26	2180	1797	23	5663	4451	38	685857	545511	96	0.974772
57751	58368	67	18073	18850	42	853	889	0	897	817	0	1727	1692	18	180043	181039	73	0.974772
123347	115019	78	55092	51629	76	1153	1080	7	1757	1439	15	3159	3050	27	403809	376846	83	0.974772
41688	40587	66	15569	16041	41	487	439	0	424	434	0	915	999	0	125296	124702	69	0.976919
67270	67159	71	19738	19761	50	688	670	0	832	829	0	1938	1982	19	210851	202867	76	0.979066
121567	110909	82	47763	44026	77	1229	887	0	1457	1204	10	3321	3049	28	417060	381363	90	0.981213
162042	141290	94	61692	54384	82	2310	2055	22	1757	1502	19	4580	3885	33	568830	492781	89	0.981213
43656	44606	74	14460	14842	40	160	177	0	370	384	0	824	745	0	111316	107652	72	0.981213
52633	52847	69	11319	11524	37	588	693	0	493	591	0	1202	1084	7	160963	158164	74	0.982287
121298	113682	80	51756	47994	77	1235	1182	10	1513	1469	14	4004	3754	30	487704	433872	83	0.982287
222306	178932	99	127955	104440	94	6444	5212	38	5518	4371	37	13377	11067	53	1.04858e+06	1.02071e+06	101	0.982287
99288	97051	75	36826	36105	72	728	808	0	1112	1092	7	2926	2748	26	354719	332340	79	0.98336
59313	61385	69	19027	19174	46	460	629	0	435	478	0	1614	1509	16	194572	194071	74	0.985507
111804	109225	88	22530	21979	49	1474	1398	14	1410	1541	15	3061	2979	25	388719	371869	81	0.986581
72497	72920	74	16398	16390	42	677	766	0	839	678	0	1867	1943	18	226062	221717	82	0.987654
135428	124220	82	57294	51284	79	1537	1580	15	1675	1430	17	4417	3945	33	498280	445461	86	0.987654
123684	115971	82	59956	55463	77	1735	1561	17	1444	1372	14	3712	3481	29	476078	437469	84	0.988728
46066	45804	70	19005	19488	47	623	590	0	450	451	0	1150	1126	8	127943	128575	70	0.988728
36254	36290	65	19633	19917	46	247	412	0	376	483	0	952	936	0	133501	135385	67	0.988728
155343	140615	82	52727	47435	80	1784	1594	17	2388	2098	25	4581	3938	33	495547	447316	85	0.989801
40520	40208	61	11537	11751	38	353	338	0	329	343	0	1086	1121	7	137926	138127	73	0.989801
61103	62245	68	12006	12082	38	588	712	0	803	794	0	1497	1473	15	195224	194952	75	0.990875
72687	70277	82	19937	20043	47	847	788	0	719	767	0	2227	2055	21	256187	246962	77	0.990875
132998	126023	90	40828	40271	76	1423	1279	13	1585	1402	13	4000	3631	31	440579	417620	86	0.991948
128058	111973	78	52396	44565	78	1422	1227	12	1703	1543	17	3898	3438	31	485920	424220	86	0.991948
56166	58554	53	24654	25488	54	555	572	0	531	561	0	1330	1331	13	154856	154717	74	0.991948
126563	121026	87	32471	31883	74	1720	1676	17	1309	1371	14	3322	3128	28	421944	411085	81	0.993022
129225	123704	82	40381	39188	76	1412	1593	13	1519	1463	15	3567	3347	28	442899	419197	83	0.993022
106997	104876	83	29311	29046	72	1300	1172	10	1280	1209	11	3421	3180	27	365121	356189	80	0.993022
133082	126001	77	49470	46290	76	1522	1310	12	1607	1714	17	4107	3803	31	451877	419403	82	0.993022
44451	46522	54	8948	9347	35	499	368	0	460	464	0	991	1043	4	139302	139050	69	0.994096
108012	105430	80	33447	32253	74	1637	1700	15	1743	1315	15	3213	2940	28	368339	358903	81	0.995169
191124	155951	88	57063	46197	86	2386	1931	23	2225	1948	23	5642	4705	37	616167	506338	94	0.995169
122802	115651	79	28766	25840	68	1787	1773	18	1412	1390	13	3856	3645	29	430861	398773	87	0.995169
122108	116020	77	50373	47000	76	1347	1409	12	1633	1353	15	4002	3701	31	459278	411309	82	0.995169
60885	64624	60	22571	22862	47	639	593	0	944	711	0	1683	1730	17	206061	199949	77	0.995169
111700	113657	72	65413	64980	74	1653	1669	17	1854	1667	18	4404	4335	32	518492	496396	79	0.996243
136941	132350	79	60300	59274	77	2743	2512	24	2708	2528	25	6535	6260	36	735771	701440	83	0.996243
185764	158972	85	67146	56050	85	2428	2219	22	2440	2010	22	5102	4026	37	571486	463115	89	0.996243
40927	44328	62	16587	17647	40	567	532	0	443	547	0	925	1014	3	131768	139828	66	0.996243
28537	28733	55	9463	9800	35	254	279	0	336	243	0	712	800	0	94594	100574	65	0.996243
34804	33732	65	8258	8346	35	250	273	0	456	539	0	895	1028	3	113522	112092	69	0.99839
48044	49265	67	27026	27511	66	533	389	0	504	436	0	1025	1060	6	146755	142845	70	0.99839
41494	43486	56	22682	22600	59	618	453	0	354	366	0	1038	939	0	130844	127267	72	0.99839
291727	198736	121	96671	68683	107	4245	2754	34	4049	2574	37	9480	6439	53	1.04858e+06	723731	122	0.99839
125960	124018	85	47123	46087	74	1645	1667	18	2011	1897	20	4763	4518	32	555887	540721	79	0.99839
99383	100434	73	21578	21850	48	1347	1155	13	1419	1422	13	3240	3205	27	385469	374371	76	0.99839
95479	94151	80	33070	33289	68	859	1059	5	1286	1130	9	2623	2595	25	318527	310447	77	0.99839
117905	113975	77	34966	33948	73	1642	1497	15	1609	1760	18	4029	3711	29	474867	451841	80	1.00054
239782	184023	92	102069	79197	91	2754	2126	25	2570	1845	25	5816	4310	40	699535	539527	96	1.00054
77483	77112	73	24701	24646	58	608	727	0	706	644	0	1754	1658	16	228620	231242	75	1.00054
36819	37584	67	16872	17030	45	233	311	0	620	489	0	953	821	0	103396	101939	68	1.00161
41398	43279	55	19811	19988	49	301	376	0	346	568	0	1001	914	0	112812	112908	69	1.00268
122719	111105	87	57217	52168	79	1164	1077	7	1270	1392	13	3621	3332	28	408420	379831	85	1.00376
94382	94825	73	37238	36938	72	1041	1084	5	939	1021	3	2555	2603	22	330454	315892	79	1.00483
24336	26777	40	13489	13697	40	553	606	0	371	367	0	837	857	0	104118	106731	64	1.00483
110093	102273	77	39917	37040	75	1113	902	0	1406	1166	11	3508	3144	28	405036	371787	85	1.0059
163939	153800	83	49458	45137	79	2071	1907	21	2039	1923	21	4501	4167	31	542379	507898	88	1.00698
98035	98905	72	31041	30961	70	964	974	0	1048	1131	8	2932	2938	24	336375	321661	81	1.00698
213646	170238	87	83172	65617	87	2362	1825	24	2133	1835	23	6310	4957	39	717743	552843	92	1.00805
271440	207656	94	136452	108953	95	4070	3148	31	4166	3212	35	9690	7671	46	1.04858e+06	912447	112	1.00805
98753	102141	71	37920	38581	70	1199	1320	12	1826	1802	18	3449	3383	28	381151	371623	77	1.00805
30516	29816	67	12133	12463	38	234	240	0	454	283	0	565	580	0	86228	88974	67	1.00805
106799	103740	78	53120	52154	74	1024	1055	6	1855	1740	17	3771	3756	28	432419	412496	81	1.0102
32138	34163	46	13126	13325	40	347	386	0	212	251	0	710	794	0	103901	105217	70	1.01127
92418	93510	74	37550	35536	73	1269	1189	9	962	894	0	2174	1989	22	255771	237495	81	1.01342
37459	39324	66	21157	21473	48	227	235	0	339	483	0	725	869	0	105267	101094	69	1.01449
39217	38073	69	14140	14212	40	369	489	0	272	366	0	1019	982	0	117963	117456	70	1.01664
38895	40380	60	16301	16493	43	272	243	0	541	555	0	915	977	0	114453	109463	70	1.01771
65363	63002	83	32268	32618	69	785	776	0	614	734	0	1766	1720	16	213841	209745	76	1.01879
90206	90534	74	20331	20423	47	1092	965	0	815	773	0	2509	2561	23	306759	299696	79	1.01879
72869	74141	75	25926	25992	59	1120	1039	6	917	898	0	2007	1979	19	242912	239839	74	1.01986
33815	33870	71	13579	13777	39	272	391	0	301	323	0	715	851	0	118308	116880	68	1.02308
36177	38868	57	13575	14017	39	171	269	0	574	367	0	847	786	0	112383	111930	70	1.02523
43370	44190	64	17601	17740	43	460	482	0	684	659	0	1165	1379	12	155836	149732	71	1.0263
26110	28023	46	13634	13938	39	308	302	0	323	220	0	554	611	0	84546	83431	66	1.02738
27992	28055	67	11690	11895	38	196	241	0	414	264	0	657	757	0	90505	91576	65	1.02845
30602	32002	61	8437	8597	34	344	304	0	174	281	0	932	852	0	108179	107204	67	1.03167
97142	93074	76	36791	34638	74	1267	1167	10	916	1102	6	2698	2301	24	306863	290364	80	1.03274
135344	115615	85	49114	42152	79	1616	1566	15	1157	1163	9	3475	3016	30	384184	325307	83	1.03274
34561	32266	77	7293	7338	32	321	246	0	305	379	0	901	828	0	118626	120628	68	1.03382
106379	104359	78	26158	25925	61	803	999	0	1393	1227	10	3034	2998	26	376728	359770	80	1.03382
44983	44374	79	12227	12990	37	427	525	0	593	361	0	979	991	0	121579	123850	69	1.03596
100987	99059	78	38387	37649	73	1324	1192	9	1470	1417	15	3131	2977	26	351568	337416	81	1.03704
25886	27464	46	8987	9079	35	309	272	0	301	408	0	689	791	0	89273	89369	66	1.03704
28893	28430	68	12185	12370	38	352	249	0	329	376	0	737	783	0	85740	88895	65	1.03811
50833	50481	82	11479	11544	38	432	438	0	621	478	0	985	1070	6	137820	138025	70	1.03811
340831	235727	125	116719	80881	121	3904	2829	33	4096	2688	36	9290	6541	46	1.04858e+06	754743	128	1.03811
261259	188314	98	96804	70324	97	2992	2183	28	3089	2208	30	6498	4773	41	871277	616839	102	1.03811
73584	73019	72	17021	17034	43	945	1017	3	577	709	0	2136	2142	19	233702	221942	77	1.04026
50459	50996	65	12231	12221	39	484	619	0	419	512	0	1247	1208	10	164071	162088	70	1.04026
116778	112632	80	32480	31811	76	1121	963	0	1171	1341	12	3541	3333	28	387955	372901	81	1.04026
114896	102512	79	44983	40369	77	1421	1069	8	1265	1151	9	3054	2625	27	373403	325198	83	1.04133
33294	27726	79	10294	8723	49	455	212	0	383	336	0	875	614	0	100029	84462	79	1.04133
196160	164314	87	84424	70950	86	1989	1850	19	2625	2181	26	5590	4584	38	705232	593709	92	1.04133
128964	119650	88	84169	77565	80	2391	2254	21	1908	1801	20	4970	4413	34	604817	552417	95	1.04133
48878	50227	72	18752	19014	46	372	341	0	507	563	0	996	1041	5	168826	168384	72	1.04348
43508	42091	68	20843	20977	49	115	208	0	437	536	0	831	890	0	116965	109971	69	1.04455
94033	93496	80	28190	27715	70	987	944	0	1114	1029	4	3099	3112	25	367746	354242	79	1.04563
55328	56710	71	16260	16587	42	518	597	0	564	701	0	1439	1404	13	196531	195620	73	1.04563
130642	127268	78	63487	62242	76	1984	1970	19	1838	1617	20	4547	4353	31	486199	447580	83	1.0467
37479	37782	62	11998	12149	39	427	485	0	418	443	0	969	897	0	125416	122373	72	1.04777
40422	41801	58	11663	11684	38	615	726	0	541	503	0	1203	1168	10	145927	142656	71	1.04777
31793	34359	41	13968	14288	40	364	320	0	215	331	0	796	791	0	98167	97804	67	1.04885
36800	36601	63	14911	15384	41	355	362	0	461	340	0	733	811	0	86948	86935	71	1.04885
49882	52224	53	11056	11186	38	692	574	0	402	412	0	1284	1171	10	176482	176377	74	1.04885
127181	112231	82	52171	44806	78	1482	1527	15	1423	1153	13	3680	3091	31	428860	372535	84	1.04992
114170	113684	77	35390	34784	74	1270	1206	9	1421	1233	11	3748	3762	27	434342	417401	82	1.04992
128426	120932	78	49779	45698	76	1285	1176	9	1483	1295	13	3330	2855	29	404366	368036	83	1.04992
109219	108230	75	33253	33055	72	1465	1420	13	1307	1312	14	3477	3516	27	417429	400305	82	1.05099
20009	19495	52	12122	12633	37	230	218	0	60	231	0	452	526	0	59004	61606	62	1.05099
121739	115120	78	51568	47114	77	1359	1175	10	1534	1470	18	3294	3201	26	411128	377395	83	1.05099
249753	181682	98	102974	76218	95	2834	2135	27	2908	2147	32	7194	5450	43	827175	621627	103	1.05207
363249	236648	124	141114	93973	123	5563	3613	38	5128	3417	41	11519	7428	53	1.04858e+06	884594	127	1.05207
43538	39445	82	14056	12053	69	548	354	0	480	388	0	1160	944	0	161051	132657	82	1.05207
104097	107671	73	45638	46119	71	1155	1088	6	1471	1440	14	3326	3191	26	392147	385246	77	1.05207
35343	38623	40	12133	12715	38	464	656	0	337	454	0	1051	993	0	116514	119159	66	1.05314
52517	54063	66	17640	18455	42	721	612	0	319	433	0	1272	1327	12	142387	143305	71	1.05314
186370	157804	93	80387	69742	84	2538	2063	24	1978	1777	21	5549	4781	37	634382	532039	89	1.05314
116261	106829	81	50582	46659	77	857	834	0	1473	1255	13	3092	2916	26	372046	348271	81	1.05421
256879	200093	96	94711	74391	95	3159	2429	28	2863	2115	27	6854	5676	41	813589	643591	103	1.05421
172595	142416	104	76380	63806	104	2152	1719	19	2226	1819	20	5639	4872	36	621377	525362	104	1.05421
91655	92567	72	34124	33586	71	887	694	0	1021	946	0	2800	2622	25	304131	291113	76	1.05421
100422	101327	75	33479	33105	72	927	1020	3	1552	1306	13	2725	2544	26	332771	315425	80	1.05529
170574	143700	102	62987	53281	83	1885	1494	17	2224	1891	23	5014	4241	36	538315	443447	102	1.05529
147043	117554	89	77345	63752	84	2871	2434	25	3009	2258	29	6476	5204	41	732909	617368	91	1.05636
136981	125701	79	61853	54959	80	1365	1206	11	1235	1285	11	3836	3603	30	470029	421497	84	1.05636
59235	61904	70	21120	21683	44	598	594	0	607	602	0	1527	1409	14	185523	183780	70	1.05636
116428	109714	76	44387	39829	78	1551	1362	15	1510	1288	13	3291	2883	29	397190	360877	90	1.05636
112032	104840	76	36789	33768	74	1391	1259	12	1409	1315	13	4006	3771	30	458369	435551	80	1.05636
18511	18091	43	9246	9281	36	199	195	0	-70	101	0	246	318	0	54407	56354	63	1.05743
37127	39130	64	14112	14193	41	265	320	0	339	407	0	1128	1071	6	118219	118673	71	1.05958
37370	38152	65	11252	11475	37	295	347	0	509	375	0	1130	1052	5	114266	114390	67	1.06065
38031	37077	77	5779	5832	31	420	497	0	614	502	0	876	971	0	133219	134717	71	1.06173
103497	101261	76	36574	36166	72	1213	1088	6	1424	1344	13	2839	2759	25	348837	340040	79	1.0628
157771	128483	102	63395	52181	102	2231	1688	21	1635	1393	16	4451	3384	33	523253	424998	102	1.0628
47007	47444	61	20233	20508	48	460	494	0	421	486	0	1050	1011	3	136439	138710	71	1.0628
226494	185900	93	104014	85016	91	3390	2781	29	2677	2254	25	6632	5443	39	815003	660671	98	1.06495
27483	28075	59	6442	6512	33	196	274	0	319	286	0	656	627	0	79326	79936	68	1.06602
89714	90931	73	27204	27321	66	915	995	0	1287	1231	11	2757	2859	24	350412	341495	78	1.06602
125575	110587	83	55972	47689	79	1536	1167	11	1581	1438	17	3892	3199	32	462626	402108	84	1.06602
27011	27924	59	9739	10032	36	485	397	0	282	235	0	633	668	0	90258	90440	66	1.0671
42041	41427	66	14713	14923	41	717	594	0	294	454	0	973	934	0	133671	136526	70	1.0671
30081	30667	54	14072	14186	40	169	201	0	47	296	0	707	742	0	93564	94960	67	1.06817
143628	128338	82	52265	45083	80	1943	1733	17	1837	1597	19	3980	3648	31	489867	421411	86	1.06817
27554	27227	60	7802	7701	34	488	424	0	408	493	0	751	795	0	90868	88971	67	1.07032
79469	80412	72	22996	22935	54	900	845	0	908	850	0	1768	1926	18	244107	241384	76	1.07139
138771	117680	94	60790	51825	83	1409	1142	10	1649	1350	14	3964	3266	32	469492	407302	86	1.07139
41751	43487	65	12647	13231	38	576	688	0	422	439	0	1035	1042	4	150655	147119	71	1.07246
115974	109960	77	53679	48455	75	1179	936	0	1286	1347	11	3719	3546	29	463559	432898	81	1.07246
118889	110967	80	37528	34358	74	1444	1234	13	1537	1332	15	3217	2980	27	381583	355394	80	1.07568
101190	94279	82	40942	37663	73	1222	1244	11	936	860	0	3089	2731	27	320800	294188	78	1.07676
43191	44101	66	16702	17319	42	401	442	0	373	396	0	949	1088	6	150156	148468	69	1.07676
34305	36009	56	14820	15174	40	187	183	0	606	492	0	892	781	0	102248	106743	68	1.07783
140867	128710	82	53861	47602	79	1758	1535	16	1883	1767	17	4314	4037	31	523104	453953	86	1.07783
137009	126287	86	55644	50765	78	1971	1789	16	1661	1719	17	3914	3849	29	527865	482419	85	1.07783
116444	113037	82	41914	41274	74	1158	1081	8	1519	1471	14	4247	4170	30	455010	434850	81	1.0789
45545	46940	61	26348	26686	66	619	565	0	614	520	0	1075	1065	6	124483	123715	71	1.07998
83514	84048	73	22774	22658	53	857	768	0	745	750	0	1796	1838	19	241127	225427	77	1.07998
104859	102725	77	35731	35074	72	951	1137	7	1310	1290	12	3069	3265	25	343387	332402	78	1.08105
38661	39343	50	8306	8423	34	567	522	0	498	465	0	1043	1024	4	135297	132485	69	1.08105
21344	23033	38	8355	8603	33	-27	103	0	278	278	0	349	366	0	62803	63845	64	1.08105
45855	46863	63	18934	19078	46	333	370	0	705	439	0	1013	1090	6	131469	131552	69	1.08105
172279	141882	99	61673	51254	85	1970	1766	19	1919	1664	18	4666	3801	35	505880	409113	93	1.08213
188633	149095	86	73311	56523	86	1981	1554	21	2320	1702	26	4957	3742	38	572917	443671	103	1.08213
58427	57549	74	23318	23680	50	399	467	0	348	348	0	1064	1064	6	146106	146099	71	1.08213
57520	58468	69	12372	12472	39	447	547	0	779	608	0	1244	1354	13	167589	171205	84	1.08213
59859	60120	74	17880	17804	45	587	589	0	468	551	0	1509	1405	14	190710	187876	74	1.0832
129603	115457	91	53840	47417	79	1464	1170	10	1707	1377	15	3565	3207	29	420157	379690	85	1.0832
53593	54647	68	14352	14641	40	668	463	0	513	630	0	1457	1529	14	177262	172380	73	1.08427
68508	68715	70	25711	25776	63	726	679	0	773	705	0	1780	1733	19	228267	228251	77	1.08427
107137	107667	82	34603	34207	72	1363	1441	12	1118	1183	8	2730	2736	25	342703	333386	78	1.08535
23000	23984	45	8859	9094	35	471	379	0	267	302	0	367	476	0	82009	84057	65	1.08642
55179	55024	79	19166	19257	45	537	466	0	713	704	0	1137	1172	9	165746	164955	73	1.08642
36743	36849	73	15208	15472	42	329	455	0	430	469	0	879	952	0	111257	110222	69	1.08642
61081	61006	70	15594	15712	41	889	856	0	775	473	0	1592	1504	14	203758	212018	73	1.08749
53402	54313	68	15706	15697	43	354	402	0	545	635	0	1265	1362	13	180405	178423	75	1.08749
142879	129636	93	54628	49765	79	1545	1469	15	1825	1619	16	4487	4123	33	552686	505735	89	1.08749
133046	113970	80	64011	54975	80	1639	1324	15	1347	1318	13	4007	3367	31	440819	368098	85	1.08749
30499	30779	64	12321	12385	39	270	308	0	349	300	0	709	748	0	102397	103232	69	1.08964
49513	51033	62	18143	18286	45	589	548	0	222	242	0	1149	1093	7	158043	158401	72	1.08964
119563	108338	90	54726	49711	78	1194	940	0	1138	1171	9	3245	3044	27	399842	353149	85	1.08964
32850	31442	66	14139	14436	40	234	374	0	302	300	0	818	781	0	91034	90825	69	1.09071
123939	116618	78	50419	47553	76	1162	1089	8	1122	946	0	3152	2885	26	398167	364374	84	1.09071
41819	42136	67	16080	16386	42	582	544	0	321	306	0	1145	1206	10	146289	146895	70	1.09071
155170	135376	85	67812	59148	81	1607	1489	15	1682	1446	17	4375	4016	32	555220	485882	88	1.09179
53707	52138	81	20352	20350	46	873	779	0	668	643	0	1366	1358	12	172114	173750	73	1.09179
32343	32501	65	10536	10900	36	341	501	0	396	347	0	786	801	0	108114	111110	66	1.09179
125503	124619	76	36279	34964	74	1808	1747	17	1553	1479	15	3539	3541	27	422623	403606	83	1.09286
28503	28443	62	7494	7705	33	192	278	0	350	325	0	769	773	0	102372	99735	69	1.09286
119587	114379	82	51867	50436	75	1275	1270	11	1713	1682	18	4101	3990	29	444465	422573	83	1.09501
68540	69443	70	16642	16881	42	798	885	0	527	629	0	1631	1681	16	187834	184314	73	1.09501
71178	73792	69	31818	32144	69	832	946	0	502	653	0	1993	2047	19	254825	249709	87	1.09501
148198	97263	114	80395	62658	97	1687	1082	6	1679	1146	10	4711	3265	47	529553	367544	102	1.09716
77456	78001	71	30380	30025	69	578	432	0	689	823	0	2241	2211	22	267808	262688	74	1.09716
62876	64055	66	11285	11606	37	423	386	0	949	686	0	1133	1259	11	179434	172075	74	1.09716
158609	140300	89	66464	60146	81	1404	1543	13	2244	1718	20	4591	4348	33	578098	515153	87	1.09823
109656	109540	73	41112	39494	73	1383	1179	11	1493	1372	14	3564	3235	29	449117	422634	81	1.09823
203261	160375	89	76448	60390	88	2336	1973	21	2204	1880	22	5819	4848	37	662963	531210	93	1.09823
106327	103675	76	24001	24290	50	1202	1327	12	1347	1355	14	3904	3827	29	436841	421080	79	1.0993
104787	102562	88	25522	25488	55	1281	1226	10	1495	1648	15	3203	3206	26	394107	388308	77	1.0993
101202	98290	86	43477	43443	74	1028	1073	6	1719	1666	17	3509	3372	28	389918	366411	82	1.10038
33872	33453	66	11350	11422	38	287	444	0	258	310	0	706	707	0	85774	89871	67	1.10145
150422	130364	85	58998	50650	83	2061	1914	19	1843	1576	21	3907	3543	32	469938	403864	90	1.10145
76062	74453	74	28713	29168	68	709	655	0	942	894	0	1770	1714	18	233218	227202	74	1.10145
123749	111627	83	57672	51716	78	1464	1230	11	1747	1465	17	3534	3389	29	430097	395412	82	1.10252
26800	29607	44	9655	9634	36	310	341	0	216	353	0	893	860	0	119198	119433	66	1.10252
120012	115173	79	39958	38518	75	1289	1179	10	1594	1556	17	3855	3650	29	502090	483699	81	1.1036
24581	24891	55	8714	8825	35	123	148	0	81	301	0	823	741	0	88904	93822	63	1.1036
117212	114663	79	37150	36463	73	1716	1464	15	1614	1601	15	3653	3498	29	435355	416076	81	1.10467
83397	84010	72	20484	20314	48	597	673	0	1226	1018	3	2225	2241	22	266780	265421	76	1.10467
39884	42094	53	16662	16865	42	741	476	0	593	549	0	866	965	0	134601	128686	70	1.10574
37325	39505	52	15307	15422	42	133	327	0	484	415	0	823	657	0	101479	104178	72	1.10574
20582	20006	54	11541	11945	37	112	216	0	37	273	0	645	616	0	76511	75215	60	1.10682
25588	24647	57	6668	6639	33	274	234	0	270	335	0	757	700	0	99636	96945	72	1.10682
44973	46445	66	16567	16677	44	317	345	0	483	485	0	978	1102	7	122805	124445	71	1.10789
154299	132572	90	56867	48449	81	2070	1824	20	1639	1290	17	4197	3714	32	512965	444865	86	1.10896
27346	27047	60	15388	15556	41	229	287	0	408	369	0	640	827	0	91644	94625	64	1.10896
114226	108509	77	46044	42594	77	1143	1026	4	1416	1148	10	3277	3251	27	388826	360941	81	1.11111
28818	31985	50	8073	8247	34	382	320	0	458	295	0	739	722	0	102756	103971	69	1.11111
47269	48654	65	15263	15926	39	497	617	0	412	471	0	1257	1366	12	170338	169377	70	1.11111
30840	29565	65	14979	15353	41	256	262	0	301	398	0	695	697	0	120649	120456	69	1.11218
31324	32540	50	10990	11100	37	307	211	0	178	338	0	771	839	0	110384	111704	67	1.11433
42044	40804	77	15821	16100	42	315	424	0	501	344	0	920	848	0	117431	115524	68	1.11541
39515	40018	65	18603	18703	46	560	603	0	474	609	0	1023	1004	2	150415	151095	71	1.11541
27592	28384	56	9095	9285	35	209	253	0	231	236	0	763	735	0	84943	85354	67	1.11648
24927	25841	54	6011	6208	31	335	357	0	315	373	0	503	565	0	85739	85948	67	1.11755
53379	53650	69	22320	22415	52	641	571	0	539	429	0	1332	1381	13	172592	171950	73	1.11755
121566	118756	76	36198	35604	73	1140	1074	7	1531	1523	15	3458	3399	27	452670	430840	82	1.11863
127169	115802	83	52835	47382	79	1126	1022	4	1495	1438	12	3544	3290	28	438378	389202	88	1.11863
47825	49305	69	19672	20002	45	371	511	0	618	521	0	1195	1264	11	143229	150521	70	1.11863
197753	158530	86	86110	69576	85	2610	1967	25	2377	2042	22	5768	4600	38	647099	505683	92	1.1197
88735	87324	74	31954	32606	70	836	782	0	1035	1040	4	2775	2778	25	326921	317676	78	1.1197
208131	168711	96	102287	82170	90	2096	1848	20	2898	2463	28	7541	6087	42	841021	724335	106	1.1197
131930	120561	79	44641	39987	78	1266	1343	11	1656	1401	16	3848	3642	29	435218	391200	85	1.12077
70533	70857	73	24550	24648	53	667	758	0	780	701	0	1580	1546	16	203523	197259	75	1.12077
63207	63605	71	26104	26473	61	450	558	0	889	735	0	1501	1537	15	180603	178519	74	1.12077
154335	133793	85	64955	56089	81	1849	1709	16	1709	1437	17	4205	3682	32	514308	444454	87	1.12185
212661	160547	95	74621	57582	91	3031	2079	28	2478	1723	27	5133	3834	39	670402	525536	96	1.12185
99635	89976	77	43461	39124	76	1118	1176	9	1224	1145	9	2970	2879	27	366473	328189	81	1.12185
203781	158477	89	71192	55105	87	2404	2025	25	2512	1900	25	5676	4480	39	711314	552172	96	1.12292
45415	45412	72	7298	7235	33	501	440	0	437	498	0	1134	1197	10	149350	146231	73	1.12292
55935	56795	67	30854	31283	67	440	604	0	580	545	0	1064	946	0	138234	138702	72	1.12399
31378	30736	65	12525	12588	38	195	254	0	345	264	0	623	734	0	102157	103406	69	1.12399
72574	73696	69	14750	14846	41	943	927	0	760	764	0	1991	1911	19	235687	228174	75	1.12507
126631	115380	81	44441	40060	76	1852	1761	19	1646	1383	16	4124	3679	32	439198	405262	86	1.12614
201853	154664	100	86916	67582	90	2602	2179	26	2070	1573	23	5190	4229	37	590429	468438	95	1.12721
116163	117761	76	26047	26219	51	1178	1157	9	1470	1340	13	3475	3473	27	412979	388733	81	1.12721
82582	82625	74	14683	14964	39	788	929	0	793	907	0	2222	2073	22	259074	258133	76	1.12721
228733	125575	214	84320	53047	156	2452	1091	10	2525	1364	16	6262	3451	44	762695	400035	223	1.12721
147399	131758	89	59419	53686	80	1600	1342	16	1979	1716	20	4322	3739	32	489108	427331	85	1.12829
113947	111384	78	29946	29639	71	1638	1668	15	1270	1259	12	3354	3536	27	428986	420335	81	1.12829
50730	49202	72	15733	15935	42	375	500	0	260	221	0	1133	1124	9	139252	140239	71	1.12936
97507	94344	77	43558	41115	73	862	866	0	1016	1028	5	2933	2857	26	318502	297743	80	1.12936
153061	135546	85	56952	49951	79	1394	1290	14	1519	1379	13	4496	3913	34	542655	485038	85	1.13043
21227	21368	53	4558	4874	28	109	211	0	241	258	0	450	500	0	79329	82603	64	1.13043
145437	123850	86	56292	48684	80	1518	1526	15	1566	1408	16	3600	3093	29	411924	357868	85	1.13043
143222	126668	91	59699	51467	81	1370	1304	13	1532	1075	9	3894	3349	31	493541	437529	87	1.13151
78619	76488	75	20265	20276	50	868	962	0	597	873	0	2275	2106	22	270641	265725	77	1.13258
86443	84980	77	32685	32417	71	803	854	0	730	792	0	2098	1923	22	237225	231769	76	1.13258
57795	58000	70	21079	21319	49	700	628	0	645	645	0	1498	1515	16	189963	185601	75	1.13258
22053	23589	50	6204	6154	32	190	317	0	280	334	0	644	611	0	83672	85141	60	1.13366
265541	209170	99	99863	79214	94	4371	3536	31	3931	3163	34	9941	8292	45	1.04858e+06	967866	102	1.13473
40382	40946	66	10322	10436	37	253	273	0	478	522	0	1055	1236	9	144176	143508	70	1.1358
42501	43534	67	17029	17298	42	282	376	0	507	396	0	1088	1006	2	132688	130798	69	1.13688
57072	58988	68	24129	24372	55	765	708	0	572	525	0	1481	1617	15	167793	167880	74	1.13795
41579	41165	68	14982	15160	40	207	196	0	323	386	0	1074	1076	7	124059	125374	70	1.13902
28397	30005	52	9283	9572	35	188	319	0	174	244	0	868	789	0	92889	90884	67	1.14117
134438	129016	82	83817	80450	77	1654	1738	16	1873	1995	20	5092	4828	33	592296	562090	83	1.14117
29912	31319	45	10012	10311	36	297	280	0	195	262	0	716	654	0	91528	94750	70	1.14332
24887	25013	58	5497	5776	30	219	234	0	354	353	0	594	545	0	77325	78836	65	1.14332
44113	44262	67	14974	15324	40	435	410	0	274	399	0	1057	1096	7	156053	151432	71	1.14439
103143	99282	75	27226	26730	64	1022	1153	8	1018	901	0	2676	2771	24	352870	348430	80	1.14439
19901	21484	39	5629	5663	31	281	360	0	143	240	0	486	605	0	69498	71429	65	1.14654
41473	43018	60	16279	16709	43	360	291	0	346	405	0	1091	993	0	109004	102973	72	1.14761
97720	97469	74	25474	25207	57	953	760	0	1145	1104	8	2457	2485	22	307155	301717	79	1.14761
205551	160985	92	88407	67881	90	2511	1946	24	2511	1963	26	6080	4886	38	749496	591632	99	1.14761
50113	53611	59	12930	13230	38	677	560	0	680	664	0	1327	1375	13	159256	158891	73	1.14868
123719	116100	78	42137	38510	75	1557	1656	14	1691	1713	17	3588	3418	28	435033	396471	82	1.14868
94190	95553	73	34455	34593	70	1073	973	0	1056	1069	6	3028	2974	26	382982	368099	81	1.14868
93300	90362	78	25456	25644	53	976	1138	8	1291	1165	10	2995	3087	25	372766	368749	81	1.14976
116773	113978	79	44376	43428	74	1997	2079	18	1541	1524	14	3699	3671	28	415712	395337	81	1.15083
138285	117739	87	55801	48067	80	1533	1233	12	1539	1190	12	3516	2835	31	419531	352625	98	1.15083
29305	29854	51	9326	9735	35	351	235	0	284	298	0	785	810	0	90696	88601	68	1.15083
27505	28038	52	7158	7399	33	230	193	0	337	327	0	663	608	0	93636	94502	66	1.15083
35558	36003	58	11577	11947	37	377	476	0	288	386	0	752	806	0	103417	107235	69	1.15083
73163	73428	76	34865	34699	69	537	814	0	968	800	0	1902	1764	18	226829	217369	75	1.15191
199548	166309	88	47825	37669	85	2143	1985	20	2136	1813	21	5256	4324	36	642701	538512	93	1.15191
140534	124121	80	52708	44619	80	1603	1555	15	1879	1812	18	4011	3438	32	503023	430392	87	1.15191
21882	21607	47	6601	6617	32	300	328	0	238	284	0	587	660	0	77048	81907	66	1.15298
93260	92024	73	28776	28407	71	826	809	0	1097	972	0	2933	2863	25	353562	337894	77	1.15298
206218	139751	102	72362	47391	99	2595	1601	21	2318	1570	23	5563	4109	43	688343	476037	108	1.15405
32697	32522	64	13661	14089	39	440	356	0	363	391	0	762	862	0	104568	105708	68	1.15405
65734	66530	72	21942	22229	48	862	873	0	620	667	0	1662	1654	16	202868	202963	75	1.15513
228841	180412	94	85013	68626	91	2505	2022	25	2758	2188	27	6553	5154	40	763418	595721	98	1.15727
149958	121928	101	76658	67748	83	2905	2671	25	2824	2334	26	6727	5820	40	765056	674422	89	1.15942
108401	106080	77	31824	29918	73	1209	1105	7	1436	1593	15	3653	3651	28	441258	414629	81	1.16049
32538	34618	49	10850	10976	38	321	436	0	264	355	0	845	921	0	96471	97748	68	1.16157
115225	106660	79	46909	43357	77	1422	1259	11	1284	1210	9	3100	2885	27	389325	353439	84	1.16586
66012	65587	80	16511	16633	42	490	564	0	656	597	0	1826	1862	18	227841	225302	74	1.16586
190426	149356	90	75354	59862	87	2240	1590	25	2463	1769	25	5223	4244	39	602984	473245	93	1.16801
18782	18996	60	6525	6619	32	197	265	0	139	276	0	406	444	0	53129	51279	62	1.16908
36684	38461	50	15287	15553	41	209	243	0	569	360	0	957	981	0	131620	131759	69	1.16908
42173	43608	70	11763	12052	38	634	476	0	307	356	0	992	969	0	127165	120590	71	1.16908
155439	133283	89	62285	52899	80	1887	1528	18	1857	1558	19	4285	3661	32	478426	412302	87	1.17123
43599	43286	65	16991	17279	43	455	424	0	356	427	0	1079	1121	7	131204	128474	70	1.17123
94172	93430	79	28551	28337	67	904	1056	4	1145	783	0	2911	2901	26	333151	323644	77	1.1723
93740	92836	78	26787	26573	64	1141	1291	10	1074	1040	5	3014	2991	25	377770	361786	79	1.1723
114613	107859	81	46028	42345	76	1070	1157	8	1284	1202	10	3009	2843	27	370395	335930	79	1.17338
193419	158660	92	73516	59891	86	2552	2033	25	2385	2065	27	6160	5024	40	721110	581059	92	1.17338
94463	94388	77	48015	47447	73	1080	1126	6	1071	1005	2	2568	2570	23	319895	298892	80	1.17445
57522	53534	85	12982	11844	43	813	718	0	396	455	0	1539	1556	16	183810	173073	85	1.17445
195688	158691	90	66480	53086	87	2461	2196	24	1861	1558	19	5720	4754	37	614753	501493	93	1.17767
31621	33508	48	9592	10142	35	311	456	0	419	365	0	781	687	0	111520	111912	68	1.17767
39599	40775	59	8265	8493	35	453	455	0	603	424	0	1001	1021	4	142642	139569	70	1.17982
28545	30105	53	9435	9614	35	474	506	0	322	273	0	825	876	0	101487	101974	66	1.18089
40412	42950	64	23455	23992	54	443	401	0	465	507	0	903	845	0	131147	127998	69	1.18089
175480	145183	88	67786	56206	85	1639	1416	16	2138	1506	20	4646	4042	35	550408	465303	91	1.18196
49617	51682	59	20598	21109	47	661	515	0	510	466	0	1080	1239	10	168926	171037	72	1.18196
117167	115931	74	33599	33184	72	1304	1248	11	1592	1554	15	3622	3321	29	434897	412945	80	1.18196
114992	103526	82	48913	43788	78	1165	1060	9	1066	946	0	3461	3251	28	393365	343285	83	1.18304
26008	25884	56	13980	14478	40	189	187	0	370	267	0	589	635	0	85493	90369	65	1.18304
41586	42926	56	16477	16582	43	406	521	0	474	370	0	985	971	0	134960	137688	73	1.18411
298882	191342	142	183307	119367	134	6010	3960	37	6377	4339	39	13560	9145	69	1.04858e+06	996739	143	1.18519
216856	174779	90	91699	74954	89	2877	2195	26	3051	2585	27	7044	5909	40	853444	731822	95	1.18519
113596	108443	79	51098	48278	74	886	908	0	1596	1417	16	3326	3108	28	373386	340196	80	1.18626
179164	146760	86	66392	54140	85	2667	2132	24	2426	1966	27	4994	3830	38	599051	490688	91	1.18626
145719	132954	85	55750	51821	78	2366	2066	22	1844	1792	19	4770	4250	33	538227	489241	85	1.18733
186140	154812	89	78628	64873	83	2301	2094	22	1914	1717	20	4633	4258	34	621242	511839	92	1.18733
105319	102986	81	24976	24843	56	1367	1282	13	1363	1239	11	3299	3244	27	363050	354317	79	1.18733
102350	100222	75	30122	29630	72	1135	1312	11	1412	1405	16	3372	3265	27	408605	392733	82	1.18841
115531	112335	78	45985	45355	75	1781	1745	16	1261	1224	10	3447	3488	27	407278	376907	84	1.18841
26592	27302	46	10769	10700	38	303	342	0	441	288	0	753	813	0	106756	110640	67	1.18948
133701	118882	96	71834	64021	82	1825	1851	18	1414	1080	9	3606	3150	29	424298	364733	97	1.18948
31939	32925	44	7468	8101	32	358	448	0	139	327	0	974	978	0	113107	118701	69	1.19055
198154	179584	86	70466	65153	82	2416	2087	23	2738	2184	24	6320	5733	37	715259	637736	91	1.19055
25637	27766	42	12455	12691	39	155	244	0	289	217	0	678	755	0	93183	89541	65	1.19163
107731	107776	75	30971	30920	70	1336	1334	12	1461	1398	16	3334	3459	26	451009	436941	80	1.19163
30495	31261	63	14059	14407	40	449	282	0	212	262	0	607	648	0	89534	90220	67	1.19163
32240	30857	73	8138	8206	34	402	431	0	386	404	0	715	672	0	114805	112709	72	1.1927
53066	53804	70	22697	22767	51	246	451	0	511	655	0	1176	1273	11	174053	171449	75	1.1927
44469	45697	65	17230	17230	45	316	328	0	579	528	0	942	926	0	126755	121828	71	1.1927
68358	69211	70	16251	16438	42	766	748	0	865	753	0	1686	1648	17	210035	207853	75	1.19377
85313	84798	83	22400	22593	48	734	712	0	848	847	0	2495	2428	22	280152	273112	76	1.19377
41184	40911	72	18641	18703	45	361	325	0	419	344	0	770	716	0	109711	110908	73	1.19485
198476	157909	93	81591	66768	90	2634	1925	25	2207	1751	21	5069	4098	35	617991	508909	95	1.19485
94147	95154	73	33088	33103	71	1026	1262	10	1139	1146	9	2212	2249	21	302147	289772	80	1.19699
40903	42146	67	20373	20587	47	596	336	0	697	540	0	958	962	0	135552	137958	71	1.19699
114628	111429	76	44732	43688	74	1801	1658	16	1686	1578	18	3288	3361	26	407760	384878	81	1.19699
35376	35221	65	17829	18323	43	367	268	0	375	283	0	838	850	0	111111	111279	66	1.19807
142212	135298	86	28855	27446	75	1826	1655	18	1484	1513	15	4090	4063	29	532008	503089	95	1.19807
84119	83655	71	30090	28967	70	1201	1039	4	1176	913	0	2347	2286	22	301401	287442	77	1.19807
146216	129850	82	61047	53520	80	1621	1396	14	1954	1809	20	4614	4259	33	543738	483815	87	1.19914
146324	136128	86	36150	31597	80	2126	1955	18	1896	1889	19	4368	4116	31	515856	468323	83	1.19914
115904	112070	78	33414	32794	73	1406	1491	12	1370	1410	14	3437	3209	28	397905	391154	86	1.19914
120437	113724	95	31272	29633	77	1615	1528	14	990	954	0	3870	3877	28	450315	406765	95	1.19914
129050	118875	86	54518	50387	79	1256	1172	9	1200	1309	11	3029	2787	28	365154	334894	83	1.20021
97550	95294	76	38840	38128	72	1117	1145	10	1300	1135	10	2842	2633	24	324540	311437	78	1.20236
43228	43679	57	15063	15501	41	456	552	0	418	625	0	1014	948	0	107293	109492	69	1.20236
120446	115301	76	46320	44988	74	1356	1268	14	1488	1393	15	3500	3434	28	431609	402792	81	1.20344
38203	39611	50	18689	18947	46	519	494	0	334	313	0	847	892	0	130537	130652	69	1.20451
121971	119487	78	40166	37969	76	1040	1091	6	1407	1350	14	3254	3290	26	417835	396920	83	1.20666
53044	53999	74	21711	21871	51	419	466	0	481	627	0	1153	1238	10	135114	133681	74	1.20773
231154	187911	93	95503	78794	90	2999	2044	29	3085	2335	28	6714	5386	40	782567	639166	96	1.2088
77794	76632	80	27563	27745	62	613	668	0	757	834	0	2076	1974	20	237304	230482	77	1.20988
168114	144144	87	70625	59162	82	1889	1690	19	2113	1611	22	4399	3805	34	556154	470208	87	1.20988
143446	130149	82	60512	53888	79	1759	1563	16	1662	1603	19	4035	3635	31	499329	443012	86	1.20988
55401	55769	63	16971	17562	42	419	471	0	463	667	0	1191	1262	12	154919	156171	73	1.20988
261107	210823	111	106441	89081	96	3245	2786	27	3320	2632	28	6885	5708	39	835828	705946	102	1.21095
142605	134415	79	55270	51094	78	1277	1250	10	1868	1637	19	4313	4091	31	505654	475706	84	1.21095
149690	127798	100	65529	56563	100	1415	1285	12	1992	1559	17	4525	3756	34	553692	456800	100	1.21095
135051	130490	79	48218	46539	76	1548	1430	15	1671	1745	19	4225	4122	31	505656	476344	83	1.21095
136313	129852	82	26155	25476	55	1937	1687	19	1869	1612	18	4201	4100	30	475799	447949	83	1.21202
44795	46281	67	19064	19250	47	452	434	0	585	584	0	1155	1130	8	138588	135694	71	1.21202
148983	129882	83	54088	47432	81	1831	1478	19	1399	1383	13	4522	3793	34	511762	451772	88	1.2131
80010	79361	80	19104	19301	44	788	786	0	1011	728	0	1920	1820	19	261872	260085	75	1.2131
117297	112294	81	65789	64413	77	1851	1772	18	1722	1462	15	3965	3896	29	463666	426034	82	1.2131
84953	81768	78	41075	40568	72	931	1140	7	965	975	0	2221	2167	21	278547	269446	78	1.21524
122358	116992	81	41677	40257	74	1533	1489	15	1441	1446	14	3262	3260	26	371830	354729	79	1.21632
151621	138323	82	49162	43230	79	2139	1896	21	1795	1537	17	4446	3984	32	514332	454455	84	1.21632
27177	30184	40	6543	7071	31	284	266	0	528	505	0	857	865	0	109780	107666	66	1.21632
61552	61856	78	20960	21164	48	746	792	0	785	795	0	1544	1634	16	167038	168057	76	1.21632
27461	27959	62	8096	8272	34	235	357	0	122	317	0	789	710	0	92916	96504	66	1.21954
42751	43548	60	8435	8386	35	420	479	0	577	594	0	978	1160	8	126898	126562	72	1.22061
63514	65588	71	21439	21542	51	574	557	0	615	637	0	1188	1223	11	183398	179264	75	1.22169
166916	144457	85	67375	59629	82	1640	1526	17	1729	1653	18	4511	3893	34	536660	463656	88	1.22276
132885	120575	84	52726	47749	79	1567	1343	15	1693	1387	15	4219	3824	32	504739	450536	89	1.22276
63604	64395	74	21077	21635	45	441	442	0	515	720	0	1320	1376	13	193846	188518	74	1.22276
46883	49173	65	17025	17818	41	496	484	0	399	404	0	1188	1270	10	147818	145071	74	1.22276
93331	94986	72	32898	32704	71	1169	1240	11	967	1043	4	2550	2348	24	319866	305280	86	1.22276
90084	91823	72	23950	24310	49	959	844	0	976	1067	7	3280	3162	26	346030	345302	79	1.22383
150422	132582	83	57951	50116	81	2117	1702	19	1667	1373	15	4457	3816	33	528943	450411	98	1.22383
246929	185696	97	94475	71679	95	3440	2732	29	3013	2172	30	6648	5012	42	868753	656187	102	1.22383
92539	94236	72	26817	27134	50	1019	1133	8	1518	1438	14	3029	3103	25	381871	371385	78	1.22383
121522	104668	84	49831	43220	79	1219	982	0	1215	1098	9	3250	2859	29	393064	332952	83	1.22383
65468	64500	75	19836	18621	52	630	722	0	998	794	0	1887	1758	18	219862	204246	86	1.22383
244829	185702	94	87115	65256	91	3654	2796	31	2847	2176	28	7105	5441	41	780208	589249	97	1.22491
30665	33516	43	10549	10752	36	298	251	0	492	408	0	1050	1058	5	122995	120553	68	1.22491
43671	44963	67	13254	13649	38	690	593	0	510	575	0	1169	1236	11	136655	141933	71	1.22491
34875	36402	61	9794	9837	36	261	354	0	296	377	0	888	983	0	115262	114829	73	1.22598
103084	101306	75	29754	29314	71	873	880	0	1331	1217	13	3415	3302	28	418915	405860	79	1.22705
118897	116634	78	35854	35217	75	1260	1357	11	1719	1594	15	3933	3773	29	444149	420200	83	1.22813
144121	138660	83	43587	42426	77	1786	1610	18	2151	2043	20	4952	4666	34	573692	537164	86	1.23135
50488	50247	69	19898	20388	45	521	551	0	666	702	0	1357	1274	12	159817	156235	70	1.23135
106229	104769	82	32786	32516	72	1511	1528	12	1419	1424	13	3345	3246	27	402424	382504	80	1.23349
120212	110774	82	50687	46396	76	1135	966	0	1378	1240	11	3542	3474	28	473953	429703	81	1.23349
99761	98502	77	25590	25579	53	1142	1046	5	1454	1356	16	3142	2981	27	361251	348888	80	1.23457
104804	102923	79	34753	34928	72	1540	1552	14	1039	1215	9	2861	2689	25	317820	310148	79	1.23457
127810	117216	79	51964	47313	78	1087	1080	7	1482	1445	15	3552	3193	29	440617	389615	85	1.23457
115876	115474	74	30104	30069	65	1592	1667	16	1706	1555	16	3623	3577	28	415696	401565	79	1.23457
99064	97663	85	36317	36508	71	867	950	0	1322	1095	8	2940	2867	25	345526	336031	77	1.23457
143628	133037	78	63901	57379	78	1360	1435	15	1325	1177	10	3762	3383	30	446611	395059	88	1.23457
93052	93368	72	41762	42067	72	1157	1051	8	1190	1078	6	2296	2329	22	311003	304430	77	1.23564
158111	131677	84	58469	49015	82	2161	1618	20	1547	1297	13	4158	3398	34	567881	474012	87	1.23564
113350	111053	76	36012	35640	74	1310	1159	10	1416	1583	16	4159	4043	30	479953	474096	81	1.23564
213606	175169	110	108566	90074	99	2669	2432	23	3248	2693	27	7974	6932	41	904612	775734	110	1.23564
99245	97472	79	29631	29179	72	1366	1059	7	1200	1013	3	3015	3073	25	339660	328716	81	1.23671
166697	141106	86	67120	55961	84	2033	2042	20	1900	1705	18	4888	4043	33	550206	467317	88	1.23671
86312	85790	76	19220	19639	45	1222	939	0	579	749	0	2268	2214	22	288605	279651	77	1.23779
128201	115478	96	52738	46753	79	1540	1389	14	1646	1434	15	3918	3697	30	470464	428438	93	1.23779
54590	55876	66	24198	24845	49	570	521	0	663	542	0	1411	1318	13	165581	168599	70	1.23779
149476	132232	81	62789	55432	81	1649	1390	15	1608	1422	15	4304	3913	32	539579	467769	87	1.23779
127520	125719	76	31410	30991	73	1919	1819	18	1992	1976	19	5027	4787	33	642045	607065	84	1.23994
120037	115786	77	45366	41498	77	1413	1447	13	1613	1372	16	3410	3184	28	411844	374135	83	1.24101
57877	59119	69	13378	13867	38	556	607	0	488	651	0	1492	1538	15	176738	173448	72	1.24101
140650	126501	82	58628	51532	80	1579	1445	14	1615	1460	17	4639	3974	35	585167	513443	88	1.24101
232915	183865	94	81999	65813	91	2661	2122	25	2861	2221	26	6049	4663	40	712500	560012	99	1.24208
186177	142981	110	63716	46466	108	2250	2005	18	2337	1907	21	4987	3825	30	589767	441026	124	1.24208
65233	71084	53	35010	35817	68	429	479	0	717	626	0	1967	2022	20	223636	229688	72	1.24208
24926	23809	68	4686	5135	27	382	320	0	270	328	0	636	580	0	81129	81087	64	1.24208
124297	108018	90	47286	42315	78	1250	1143	12	1456	1356	14	3617	3110	29	404892	361102	86	1.24316
123676	123009	76	54177	54036	74	1623	1667	15	1627	1628	16	4013	4029	30	463783	443535	79	1.24316
75647	73662	88	31945	32246	70	887	871	0	889	838	0	1869	1838	19	261540	265692	73	1.24316
164895	151559	82	69463	63782	79	1994	1839	18	2090	2013	19	4931	4545	34	543718	492094	84	1.24316
123896	114005	91	38688	35917	78	1469	1490	13	2006	1970	19	3798	3683	29	447940	416819	83	1.24423
285860	217388	102	107122	82694	99	3746	2834	29	3574	2717	31	8247	6197	44	981301	774518	105	1.24423
29398	28998	67	9445	9740	36	446	369	0	421	396	0	865	784	0	90373	90404	66	1.2453
39925	41066	54	8450	8407	34	394	421	0	427	255	0	667	672	0	113176	109523	70	1.24745
31770	34302	43	12354	12788	38	494	314	0	326	370	0	846	942	0	101412	97217	69	1.2496
45462	47447	66	19315	19591	45	508	485	0	480	356	0	1236	1093	8	150110	146096	73	1.25497
158117	134726	90	73323	64265	81	1617	1552	15	1746	1514	19	3980	3460	31	481542	410759	87	1.25604
46783	47800	59	10705	10822	37	489	636	0	568	623	0	1156	1152	8	156942	153465	72	1.25711
112987	103842	80	38968	34973	76	1044	974	0	1239	1034	4	2844	2678	25	350845	314894	82	1.25819
43267	43828	66	11803	12063	38	355	464	0	614	459	0	931	933	0	125175	128571	71	1.25926
156571	131949	84	56237	45860	82	1953	1662	18	1614	1165	15	3748	3262	31	496154	411217	88	1.26033
87157	85982	82	31055	30958	71	611	640	0	898	912	0	1872	1903	20	232623	231712	78	1.26033
37289	38018	63	12409	12724	38	375	369	0	357	285	0	876	1030	4	131306	127211	68	1.26141
103421	102103	78	43130	42698	73	1010	986	0	1028	1131	8	2865	2802	25	358903	342428	79	1.26141
228975	169177	96	87856	64439	91	2126	1547	21	2728	1969	27	5980	4583	39	722130	547876	97	1.26141
125114	113750	80	52557	47821	77	1548	1301	12	1588	1469	15	3301	2966	27	408462	364295	83	1.26141
221203	175558	90	96982	76551	89	2544	1982	24	2443	1885	26	6428	5038	41	748784	595174	95	1.26141
114885	116359	73	33537	33880	65	1410	1453	13	1676	1634	17	3756	3549	28	438967	422354	78	1.26248
114803	107306	84	47027	42463	77	1337	1168	10	1289	940	0	2995	2580	28	353607	317499	80	1.26248
108673	105810	78	19530	19476	45	1286	1343	12	1108	1126	7	3092	3098	25	385090	371750	79	1.26355
26444	22268	76	8847	8402	37	360	278	0	387	206	0	814	708	0	93601	79371	76	1.26355
64418	66242	70	21191	21405	48	887	697	0	828	740	0	1555	1404	15	200917	203822	72	1.26355
30685	31950	46	18486	19010	44	199	335	0	393	408	0	751	853	0	98746	97381	67	1.26355
142683	126772	81	55502	48629	80	1462	1299	13	1993	1332	18	4076	3658	31	528181	468806	84	1.26355
94070	93240	72	36397	35589	71	934	849	0	1284	1186	9	2932	2946	25	336639	322241	78	1.26355
26724	28892	45	9338	9769	34	85	184	0	360	456	0	626	614	0	80722	80390	69	1.26355
100170	93408	79	40135	36947	74	1166	1176	7	1202	1017	3	2669	2507	24	308090	286415	80	1.26463
108102	105322	79	45758	44886	73	1010	975	0	1401	1263	11	3249	3102	27	381122	371934	78	1.26463
60801	61514	71	13301	13389	40	515	594	0	674	553	0	1228	1248	12	161447	158138	74	1.2657
56195	55767	69	24476	24457	59	697	638	0	489	591	0	1358	1360	12	165763	167045	72	1.26892
43714	45577	56	21432	21615	50	279	365	0	502	409	0	968	1034	4	119757	121831	70	1.26999
34564	36228	63	8047	8080	34	369	369	0	490	425	0	732	767	0	106956	108926	69	1.26999
110631	109912	75	31104	30559	71	1767	1754	17	1631	1567	16	3169	3052	27	388700	372230	79	1.26999
150625	124805	100	61055	51343	83	1778	1529	17	1749	1179	14	4315	3687	32	486533	397168	100	1.26999
231377	186079	97	106908	88009	91	2529	2102	23	3455	2688	31	8096	6700	43	915511	765405	98	1.27107
45422	47368	54	12246	12715	38	493	513	0	486	604	0	1098	1042	6	155157	151455	69	1.27107
48772	50717	63	10847	11136	37	170	340	0	326	443	0	1465	1382	14	193962	189877	70	1.27107
98551	97450	75	26662	26779	60	1159	901	0	1200	1005	2	2894	3010	24	326909	319312	79	1.27107
129561	117893	82	64709	59122	79	1597	1349	14	1452	1310	16	4096	3866	30	475204	427313	84	1.27107
113049	109817	79	31897	31231	69	1596	1249	12	1481	1426	14	3405	3223	27	425345	408132	79	1.27214
139523	133088	89	33710	32815	74	1707	1549	15	1811	1797	18	3944	3843	29	461227	437133	82	1.27214
144162	129736	81	55884	51648	79	1338	1355	13	1816	1624	18	4126	3844	31	492957	450303	83	1.27322
85917	84340	76	33344	33211	71	781	744	0	1011	1021	3	2003	2049	19	277503	261824	77	1.27322
101783	98490	78	25369	24995	60	958	1051	6	1395	1367	13	3253	3255	27	364824	357792	78	1.27322
177116	147887	93	64895	52823	84	2025	2027	19	2288	1843	24	5308	4438	37	618023	532625	89	1.27429
119669	119009	75	52093	51001	74	1527	1581	14	1812	1587	17	3780	3630	29	448660	436012	79	1.27429
30036	31685	60	9060	9538	34	410	620	0	332	424	0	789	776	0	97522	104799	67	1.27429
79580	77436	79	31606	31036	71	876	791	0	687	730	0	2232	2017	21	262915	258049	77	1.27429
45254	46244	67	11552	11863	37	362	377	0	445	518	0	966	960	0	143915	141214	69	1.27536
56590	57665	71	14152	14449	40	724	564	0	435	481	0	1347	1379	12	163311	164220	72	1.27536
72046	70662	78	22183	22155	52	877	869	0	818	821	0	1737	1919	19	206740	199566	76	1.27644
33642	31449	66	11961	12034	39	218	290	0	441	452	0	825	856	0	101020	100823	68	1.27644
29770	31853	44	10098	10192	36	217	337	0	331	376	0	893	1049	5	121593	120448	69	1.27751
26201	26827	52	10873	11144	37	505	391	0	297	399	0	675	524	0	80487	77899	66	1.27966
37011	37456	65	14656	14820	41	354	336	0	391	444	0	785	776	0	106366	103480	69	1.28073
108839	107210	91	30031	29267	71	1175	1353	11	1401	1239	12	2948	2586	27	396765	368842	78	1.2818
87074	86525	73	26795	26320	63	1003	810	0	945	960	0	2734	2674	25	311125	302103	80	1.28288
32648	36629	55	10683	10966	37	595	638	0	106	285	0	1036	1133	7	111832	105646	69	1.28288
36846	38053	64	14256	14124	42	514	554	0	461	524	0	1136	1037	4	123325	122826	68	1.28395
65444	69095	66	26978	26937	65	641	696	0	445	561	0	1524	1533	16	207800	198017	75	1.28395
120897	111950	78	44362	40044	77	1523	1531	17	1417	1068	8	3338	2984	29	406117	374084	84	1.28395
93712	92945	74	31079	30874	71	1190	1045	6	1108	992	0	2812	2814	24	329346	325398	78	1.28502
38395	36607	75	11585	11853	38	131	180	0	380	277	0	890	1008	2	114368	114728	71	1.2861
165600	148754	85	59624	52500	82	1682	1364	14	2043	1499	19	3927	3488	30	502621	442989	90	1.2861
115952	113039	77	30265	29825	73	1192	1177	9	1432	1347	12	3240	3099	27	368089	355356	81	1.28717
201368	131853	97	85839	58393	93	2046	1495	16	2514	1427	31	6076	3979	47	731004	462184	100	1.28824
38934	42180	47	20371	20983	44	448	404	0	331	311	0	821	915	0	105817	107203	67	1.28824
133914	116173	96	47358	41689	78	1958	1707	19	1797	1474	16	4105	3732	31	455863	404923	83	1.28824
125042	115578	87	49293	45377	76	1517	1271	13	1666	1406	15	3633	3510	29	423340	382442	82	1.28824
136442	121519	86	53130	47489	79	2000	1673	18	2189	1842	21	4516	4151	33	497542	442665	87	1.28824
132630	129562	78	36083	35889	74	2074	1865	21	1573	1641	18	4271	4177	30	488002	458947	81	1.28932
109305	105072	77	97135	93288	76	2868	2524	25	2718	2574	25	5679	5354	35	698381	659674	81	1.28932
192166	169601	85	81483	70993	83	2166	1897	21	2993	2580	25	6822	6183	40	752673	679402	86	1.28932
337018	234051	110	136782	94195	111	5649	3965	37	5050	3440	38	12254	8800	54	1.04858e+06	991733	116	1.29039
67786	68147	71	29147	29499	55	587	590	0	480	526	0	1574	1602	15	179342	175531	72	1.29039
120592	117218	77	32173	32332	62	1414	1260	13	1485	1523	18	3711	3862	28	415709	404877	79	1.29039
56188	55462	71	20786	20900	47	759	686	0	707	617	0	1353	1379	14	173585	168640	73	1.29039
29686	27169	67	10313	10497	36	338	343	0	296	383	0	625	767	0	85519	82159	72	1.29147
45580	42687	77	10307	10328	36	360	282	0	295	453	0	988	956	0	141893	137272	73	1.29254
67540	69991	68	19289	19135	46	505	618	0	570	496	0	1580	1450	14	188945	187291	74	1.29254
136395	124086	79	57194	51398	79	1415	1285	14	1724	1535	15	3453	2901	30	465362	431849	84	1.29254
118529	107791	79	46337	41969	78	1172	1027	4	1653	1268	14	3301	2817	29	401485	354080	84	1.29469
106559	104377	78	43864	44222	73	1116	977	0	1282	1407	13	3315	3299	26	365964	358805	80	1.29576
103243	102999	75	42815	42408	73	1434	1625	14	1340	1122	10	3380	3251	27	395042	373599	78	1.29683
28473	30081	55	6746	7072	32	281	316	0	306	294	0	677	695	0	97656	102554	66	1.29683
25563	27891	49	12445	12753	39	436	438	0	216	216	0	735	711	0	102967	104606	68	1.29683
40149	40749	58	10927	11260	36	433	498	0	384	424	0	828	884	0	138994	134685	73	1.29683
142423	126419	82	56342	49181	79	1622	1420	17	1725	1499	16	3822	3470	31	512334	447416	87	1.29683
123496	115031	91	51008	46858	78	1161	1054	6	1505	1292	15	3637	3231	30	420501	376221	95	1.29683
74596	77059	71	19581	20393	43	773	776	0	704	757	0	2007	1848	20	252661	245314	75	1.29683
344006	247422	145	188653	144831	127	7073	4948	39	6114	4801	38	14337	10894	54	1.04858e+06	1.03302e+06	133	1.29791
36350	37647	47	10177	10710	36	339	366	0	466	392	0	906	1132	7	132232	137085	70	1.29791
39977	38067	72	9993	10146	36	206	198	0	502	483	0	976	1042	4	114154	113760	68	1.29791
134865	118431	82	61045	52965	80	1650	1267	15	1359	1017	4	3241	2854	28	406806	354084	84	1.29898
122275	116802	79	41227	38931	76	2147	2200	19	1325	1237	11	3242	3181	26	403473	388258	82	1.30005
38510	37588	65	11185	11102	39	465	517	0	374	353	0	1071	929	0	112550	112876	71	1.30005
31163	30704	64	9422	9623	36	291	354	0	384	493	0	768	723	0	101958	96874	67	1.3022
149529	132666	85	49583	42824	81	2062	1714	19	1792	1412	17	3839	3435	30	421783	367242	87	1.3022
145619	125961	83	52712	44934	80	1610	1349	15	1579	1614	16	3686	3152	31	422836	357112	87	1.30435
100562	100702	73	33750	33426	71	924	928	0	1370	1136	9	3064	2940	27	345121	332459	78	1.30435
129585	117165	85	53800	48673	77	1451	1234	11	1413	1263	12	3678	3240	30	423422	376875	85	1.30542
39991	42662	51	18950	19677	44	669	570	0	449	521	0	1087	1011	3	127173	126616	69	1.30542
41307	43966	62	17027	17256	43	337	500	0	432	366	0	1275	1171	9	137497	136411	70	1.30649
98739	97002	82	30281	30213	71	1209	1174	9	1109	1121	7	2820	2740	24	333571	322751	77	1.30649
114817	108439	76	37153	33645	77	1250	1242	10	1362	1107	8	3391	3211	28	418004	383836	82	1.30757
44131	45214	54	20074	20282	47	368	318	0	358	372	0	1046	1109	7	144136	145571	73	1.30757
64082	62128	75	20714	20425	50	574	617	0	589	608	0	1139	974	0	144096	136683	74	1.30864
38947	37162	70	16165	16436	42	361	405	0	290	297	0	887	839	0	102348	99836	68	1.30972
35178	34415	65	13210	13633	39	351	539	0	312	380	0	792	850	0	118512	120691	67	1.30972
163461	154296	89	49551	45554	80	1992	1684	19	2294	2064	21	4629	4015	34	576517	532207	90	1.30972
40264	40791	61	14421	14722	40	404	307	0	631	483	0	1050	961	0	140567	140352	72	1.31186
112519	107212	83	42155	38898	73	1303	1315	14	1549	1466	14	3517	3404	28	421356	400647	80	1.31186
35434	37741	49	14013	14112	40	442	456	0	348	352	0	694	690	0	94536	95244	68	1.31616
38926	38848	66	10856	10885	36	347	308	0	477	464	0	816	910	0	124787	124988	70	1.31723
39867	41994	65	11055	11121	38	444	498	0	640	580	0	1289	1310	11	153768	159395	70	1.32152
42307	42166	70	14641	14997	40	175	205	0	386	257	0	1061	1015	3	123655	124384	73	1.32367
45038	47141	53	9277	9630	35	395	502	0	549	428	0	1182	1140	9	149692	149598	71	1.32475
32218	34687	56	11071	11297	38	523	389	0	225	289	0	968	955	0	123057	120145	76	1.32475
48084	49116	64	16616	16825	42	598	460	0	407	552	0	1146	1077	7	157004	149960	71	1.32689
48289	47589	71	19395	19748	46	529	477	0	617	555	0	1162	1200	10	141810	142974	73	1.32689
35579	35962	65	17306	17521	43	230	233	0	292	278	0	868	962	0	101014	101726	69	1.32797
55339	52685	82	15898	16115	43	410	518	0	556	497	0	1406	1410	13	172721	165809	74	1.32797
39830	39397	70	8642	8871	35	366	443	0	344	390	0	918	872	0	122597	129502	69	1.32797
125019	111838	78	56483	49985	78	1627	1448	16	1579	1285	16	3714	3123	30	422689	372796	85	1.32904
117844	112957	83	56167	51508	80	1101	1098	6	1482	1380	13	3833	3569	28	468008	436163	93	1.32904
19253	21834	38	9593	10285	35	397	293	0	397	272	0	537	659	0	65713	67514	66	1.33011
70634	71409	80	30820	30924	68	966	1002	2	655	737	0	1685	1584	16	203912	199216	76	1.33119
43925	41376	82	10505	8952	44	480	491	0	646	347	0	1256	1070	7	134267	119960	82	1.33119
83080	85524	71	21774	22059	48	954	946	0	787	734	0	2015	1925	20	276769	269377	76	1.33119
33362	34179	62	7906	8052	34	312	389	0	320	334	0	920	782	0	105438	104927	67	1.33119
48688	49486	68	22231	22134	53	858	798	0	483	467	0	1290	1383	13	155854	156120	73	1.33226
163731	143381	89	110738	95012	87	2361	1824	23	2351	2035	23	5115	4325	34	557808	487179	90	1.33226
47675	46759	83	17661	18228	43	345	334	0	487	425	0	979	983	0	139535	137089	70	1.33226
121714	113007	84	50762	46501	77	1437	1326	14	1571	1492	16	3783	3568	29	442943	410219	83	1.33333
48612	48985	66	18092	18299	44	449	490	0	498	486	0	1104	1140	8	136751	133983	72	1.33441
43366	42791	66	19119	19387	46	289	288	0	405	450	0	906	851	0	106352	108584	70	1.33548
30906	31137	54	9156	9312	35	436	382	0	235	335	0	812	888	0	105101	104683	67	1.33548
37513	37110	62	16443	16723	43	428	492	0	348	457	0	908	987	0	123449	124724	70	1.33763
44097	44849	73	16019	16009	42	230	331	0	265	383	0	957	934	0	130084	129794	69	1.34085
51348	49576	77	11065	11330	37	686	678	0	359	562	0	1460	1359	14	163918	160927	71	1.34085
132915	124757	89	61824	57882	78	1813	1603	19	1810	1592	17	4371	3974	31	537502	498905	85	1.34192
28529	26777	72	12127	12430	37	178	197	0	363	295	0	618	619	0	88640	90533	68	1.343
60331	57825	84	9934	9597	38	607	783	0	570	668	0	1791	1760	17	186139	175191	86	1.343
148753	134048	83	56752	50397	81	1384	1219	12	1914	1721	19	4364	3719	34	556341	486124	89	1.343
121450	112448	80	46477	42654	76	1245	1251	10	1227	1257	10	4065	3711	30	447301	406493	82	1.343
326431	206024	105	151095	100745	101	4072	2959	34	4703	3080	40	11014	6982	54	1.04858e+06	856071	111	1.34407
147852	131864	80	68607	61341	80	1660	1542	15	1777	1408	18	4358	3847	33	523835	459434	86	1.34407
203490	158661	92	76443	60382	87	2591	2032	24	2091	1765	23	4778	3794	35	621222	467572	95	1.34407
125149	116972	80	51762	48400	76	1237	1272	11	1547	1232	12	3784	3503	29	418134	391765	81	1.34407
153578	133247	89	67797	57837	81	1503	1297	13	1498	1457	17	4549	4159	33	546207	475198	86	1.34514
149062	116897	92	57404	46401	83	1953	1561	17	1526	1230	16	3813	3181	32	450440	357106	88	1.34514
45904	46408	66	25103	25939	51	431	431	0	394	379	0	1077	1074	7	142132	143401	71	1.34514
71204	72432	70	27018	27171	58	618	731	0	872	805	0	1931	1890	19	213229	217407	76	1.34514
169000	143496	101	61496	52610	83	2342	2166	23	1537	1411	17	4318	3867	33	499453	427697	88	1.34622
32065	31666	62	12415	12589	40	207	347	0	293	290	0	928	961	0	113091	110985	67	1.34622
80417	79868	80	24992	24934	61	479	576	0	850	770	0	1828	1833	18	248370	244944	76	1.35051
165624	141988	82	58195	48985	82	2384	1723	25	1996	1627	17	4162	3426	33	520413	434530	90	1.35266
120865	111301	79	54578	48694	79	1833	1799	17	1539	1409	15	4234	3952	30	483178	427433	84	1.35266
62282	64608	68	14428	14620	40	473	478	0	479	583	0	1501	1630	14	208930	210808	76	1.3548
24016	26417	44	7329	7456	34	287	220	0	198	227	0	604	598	0	87632	88457	65	1.3548
54236	54471	68	22269	22431	50	642	771	0	646	615	0	1068	1141	9	163446	165063	75	1.35588
68888	69676	70	19381	19614	46	589	627	0	742	773	0	1495	1622	15	202032	197607	76	1.35695
131089	121580	81	71216	64623	79	1363	1095	12	1805	1478	16	4298	3788	34	530566	481439	88	1.35695
44520	48961	47	16744	17570	41	461	421	0	494	247	0	1200	1095	8	125719	122883	72	1.35695
58669	60678	68	24169	24393	51	581	447	0	355	560	0	1319	1285	12	173577	166225	74	1.35802
58875	59578	81	21351	21897	46	726	551	0	633	578	0	1579	1782	16	191293	189131	74	1.35802
70632	72051	67	28470	28234	63	1002	867	0	638	745	0	1974	1858	19	236154	230737	76	1.35802
284574	209441	100	109430	81833	98	3395	2572	29	3691	2598	32	8565	6398	46	1.03326e+06	775144	106	1.35802
84873	86935	72	35437	35995	70	1013	1004	1	909	995	0	2321	2459	22	293302	286674	76	1.35802
111129	111882	79	20191	21004	42	1672	1543	17	1209	1411	14	3495	3412	28	413944	403187	77	1.35802
89685	92248	72	32469	32645	69	1210	1104	7	1327	1360	11	2669	2735	23	309747	303185	76	1.35802
88114	88176	77	16612	16871	42	1064	1024	4	960	787	0	2553	2648	22	300601	298573	78	1.3591
209792	131741	97	82950	57672	91	2253	1705	20	2747	1908	30	6210	4007	46	688176	437082	99	1.3591
27131	27694	62	8647	9241	33	187	279	0	282	306	0	806	727	0	94566	98478	65	1.3591
39381	39513	71	13335	13862	39	417	476	0	370	552	0	912	945	0	123937	125866	69	1.3591
68971	66602	76	18563	18790	46	979	771	0	621	730	0	1564	1492	15	202553	203941	77	1.3591
135938	121529	85	60639	53872	80	1745	1435	18	1338	1288	12	3646	3343	30	435351	383581	86	1.36017
155952	134051	84	66856	58023	82	1729	1677	16	1917	1537	19	4307	3822	31	511032	448802	88	1.36017
100185	100638	72	24599	24651	52	1196	1253	10	1101	1209	9	2417	2365	23	347325	331075	79	1.36017
38368	39672	64	13401	13855	39	334	428	0	471	639	0	722	731	0	114555	119136	69	1.36017
122907	115761	87	45664	43788	75	1650	1449	16	1450	1348	13	3345	3269	28	385338	365119	81	1.36125
53637	54740	69	18128	18058	46	374	297	0	605	605	0	1211	1076	8	154044	146836	74	1.36232
82814	83365	74	36365	36470	71	812	898	0	1141	1084	7	2750	2786	23	308518	304460	80	1.36232
267888	185946	103	98333	70111	97	3315	2241	31	3436	2445	33	8242	5644	47	958611	698512	104	1.36232
108153	101678	72	42531	38492	76	1437	1167	10	1685	1620	15	3131	2949	26	425291	382437	82	1.36232
75713	76097	72	18755	19309	43	705	846	0	851	952	0	2073	2109	20	236040	237688	75	1.36232
168612	149714	95	72274	67285	81	1544	1327	14	2222	1987	21	4767	4270	32	578980	516368	88	1.36339
122613	113179	81	59131	54660	79	1317	1137	10	1751	1676	18	3867	3464	30	458735	412770	84	1.36339
253404	181571	108	114507	86748	94	3388	2605	29	3253	2483	32	8221	6008	46	900416	664960	100	1.36339
256009	190245	92	93529	68196	91	3756	2713	31	3371	2564	32	7802	5378	48	962970	711834	97	1.36339
93514	93478	87	45160	45036	71	936	1026	4	1184	923	0	2722	2889	24	339991	330793	77	1.36447
121909	111582	81	52021	47908	76	990	845	0	1551	1248	14	3554	3361	30	427112	379707	81	1.36447
135842	127854	96	32161	29737	79	1740	1572	18	1668	1517	16	4546	4328	31	527401	492447	96	1.36447
160840	143397	82	70464	63922	82	1528	1395	13	1586	1375	18	4413	4104	32	536949	476770	85	1.36447
30030	28497	65	7319	7433	33	239	207	0	192	128	0	687	721	0	81922	81747	67	1.36554
216607	175238	94	88575	72567	90	2600	1852	24	2556	2103	27	6416	4976	39	763449	620299	99	1.36554
135656	120140	94	50185	44162	78	2057	1810	20	1607	1437	18	3402	2838	30	402890	347948	83	1.36661
111614	106576	78	34805	32122	74	1186	1073	7	1460	1251	14	3345	3319	27	386716	365037	79	1.36661
36987	37805	54	15655	15822	42	521	507	0	441	509	0	966	922	0	106720	104508	66	1.36661
37437	38656	51	15143	15118	43	395	370	0	237	223	0	776	812	0	102179	103637	67	1.36769
42698	45102	59	18273	18356	46	385	442	0	570	380	0	1089	1119	7	143374	142679	67	1.37091
29334	31537	61	9624	9946	35	212	320	0	433	367	0	852	904	0	111757	111649	68	1.37091
102407	73367	82	29765	22148	76	1146	915	0	954	746	0	2726	2018	28	319688	232646	87	1.37198
21083	21092	60	7687	8075	33	330	283	0	71	129	0	560	584	0	62932	60099	61	1.3752
111854	109117	77	48152	47219	74	1053	1352	11	1604	1534	15	3763	3792	28	461265	436972	83	1.37627
154872	133292	86	67474	58324	82	1831	1550	17	1825	1474	18	4245	3586	32	475253	414402	89	1.37627
137051	128538	91	73150	68722	84	2443	2098	20	2070	1861	20	5548	5210	34	609990	556183	96	1.37735
123126	118244	76	52931	49447	75	1343	1399	13	1496	1404	15	3627	3166	31	446315	414813	82	1.37735
39376	43748	46	13915	14628	39	268	423	0	630	526	0	865	850	0	111202	112295	69	1.37735
88373	88013	75	20234	20654	44	790	781	0	879	848	0	2065	2090	20	261269	261583	74	1.37735
56069	57786	64	23846	24101	52	571	468	0	596	481	0	1198	1225	11	155315	156330	73	1.37735
121281	113383	77	50417	46506	75	1440	1464	14	1192	1235	13	4244	3901	31	457142	422627	83	1.3795
122628	111527	80	51270	46036	77	1329	1185	10	1396	1048	9	3229	2929	28	391756	335609	86	1.3795
110398	98872	95	45079	38034	81	908	974	0	1270	1062	8	3258	2867	27	369880	320434	95	1.3795
30594	30673	78	18166	18624	45	353	399	0	363	293	0	729	750	0	100777	100241	69	1.38057
67705	67562	70	18780	18890	45	763	700	0	473	610	0	1771	1897	18	241497	234546	77	1.38272
48916	49669	69	18477	19187	43	559	621	0	490	549	0	1103	1243	10	136689	137927	71	1.38379
122786	121113	77	41957	41698	73	1043	1044	5	1420	1297	11	3661	3516	28	414513	401552	82	1.38486
36490	38728	51	11073	11402	37	364	429	0	426	461	0	1036	987	0	134683	132276	70	1.38486
147003	120572	85	58555	48432	83	1718	1481	17	1853	1365	18	4112	3772	32	502604	405546	88	1.38486
166513	145571	83	66029	56973	83	2085	1834	20	2010	1595	20	4058	3255	32	563115	478122	99	1.38486
88454	89038	76	24816	25002	50	1069	1141	7	744	601	0	2181	2271	22	270081	257185	77	1.38486
53848	54548	67	20689	21116	45	454	462	0	611	502	0	1248	1370	13	157230	157279	70	1.38594
44682	44874	62	9547	9928	35	305	447	0	377	472	0	989	953	0	125028	123779	70	1.38594
136927	75193	105	48527	26780	101	1347	785	0	1402	743	0	3396	2187	35	424675	238319	108	1.38594
98969	97089	77	26209	26392	58	766	838	0	1054	1055	6	3085	3109	26	343870	334387	78	1.38594
98865	94630	91	40640	40207	72	1123	1092	9	1295	1189	10	2681	2536	25	327538	315891	83	1.38701
[truncated: 7,552 more rows]
