# Supplementary material for: Phenotypic heterogeneity follows a growth-viability tradeoff in response to amino acid identity
Source: Nat Commun. 2024 Aug 2;15:6515. doi: 10.1038/s41467-024-50602-8 (PMC11297284; doi:10.1038/s41467-024-50602-8)
Supplement: Supplementary file 6 — Source Data [file 41467_2024_50602_MOESM6_ESM.zip › source_data/fig6cde/1930_G8_yATP_NREPPRO.csv]

FSC-A	FSC-H	FSC-W	SSC-A	SSC-H	SSC-W	BL1-A	BL1-H	BL1-W	VL1-A	VL1-H	VL1-W	VL2-A	VL2-H	VL2-W	YL2-A	YL2-H	YL2-W	Time
37562	37715	66	14966	15421	41	356	343	0	497	356	0	693	694	0	91925	95099	68	0
42626	46041	61	14760	14782	42	293	414	0	595	583	0	1160	1161	9	155489	159933	74	0.00216987
29794	30315	64	8186	8436	34	82	261	0	640	519	0	866	832	0	95488	96456	76	0.0032548
72016	71639	71	18992	19201	45	626	744	0	673	696	0	1773	1853	18	231556	223893	80	0.0032548
213834	175470	90	80881	65312	88	2008	1562	20	2201	1813	22	5952	4915	37	670413	555181	96	0.00433974
157482	129728	93	66911	55642	84	1408	1169	11	1432	1234	12	3827	3251	33	484734	400494	96	0.00542467
274732	211664	103	108589	84925	97	2750	2142	26	3464	2645	31	8429	6586	43	1.00235e+06	796733	107	0.00542467
86601	85640	78	27516	27641	60	842	1016	2	1066	776	0	1821	1700	19	218446	207268	82	0.00650961
71513	72601	69	23588	23553	57	878	806	0	569	594	0	1713	1535	16	199727	190330	80	0.00650961
152260	137900	81	68780	60718	81	1377	1328	14	1752	1667	19	4317	3671	35	500696	442876	91	0.00759454
80272	79899	72	21037	21206	47	561	685	0	767	786	0	1869	1897	19	258008	251568	85	0.00867948
50834	51339	83	20368	20810	46	230	259	0	304	348	0	1028	1021	3	128514	121966	77	0.00867948
49976	51534	66	11268	11293	38	388	465	0	514	494	0	1115	1131	8	125037	124175	76	0.0108493
45023	44272	67	11880	12049	39	305	276	0	160	349	0	980	1058	5	123073	122673	73	0.0108493
107795	107346	75	35699	35471	72	773	770	0	952	917	0	2860	2869	24	343467	326694	85	0.0108493
40979	42834	69	12565	13005	39	140	321	0	203	306	0	905	856	0	101196	102235	72	0.0141042
59797	60738	70	21263	21228	50	485	636	0	280	410	0	1474	1415	14	181532	174957	76	0.0141042
192422	158573	88	71598	58838	85	2389	1916	23	2156	1859	23	4651	4022	34	562042	465236	96	0.0151891
29003	30524	43	16431	16394	44	321	266	0	404	308	0	669	695	0	84196	78981	78	0.0151891
58053	59004	72	16121	16479	42	383	485	0	699	548	0	987	876	0	163031	155906	75	0.016274
123210	121040	77	35381	34771	74	925	889	0	1452	1298	14	3156	3184	26	401835	381422	83	0.016274
64733	65235	72	24819	25188	56	643	451	0	596	571	0	1402	1295	14	171671	164892	77	0.017359
57169	55386	71	20286	20620	46	580	678	0	655	620	0	1102	1038	5	127183	124762	78	0.0195288
131602	122274	86	55929	50762	79	1147	1362	11	1254	1250	12	3348	3156	27	396852	362612	85	0.0216987
84738	86795	73	36820	36866	70	759	855	0	1102	926	0	3014	2692	26	330981	328409	78	0.0216987
106189	105997	76	39546	39347	72	1377	1448	13	1197	1055	6	3539	3178	28	394482	381809	82	0.0227836
104533	102513	76	34744	34617	72	1139	1040	5	975	981	0	2589	2504	23	322082	307348	83	0.0227836
141314	122469	84	56806	50033	81	1408	1188	11	1197	1075	6	2999	2666	26	336677	287632	91	0.0238686
103203	103025	78	31056	31563	70	1023	986	0	1252	1143	9	3141	3315	25	401766	394938	82	0.0249535
110054	108070	76	41571	41183	74	1294	1430	13	1189	1189	10	3105	2966	25	410771	400432	84	0.0249535
183567	144194	89	82530	67404	86	2347	2084	21	2331	1744	22	4978	4068	36	605232	485423	96	0.0249535
195728	154350	89	81669	64077	87	1930	1680	18	2440	2064	24	5096	4101	36	662879	536235	97	0.0260384
255978	194654	99	109528	86556	95	2528	1857	24	2733	2121	28	6515	5049	39	714207	564897	103	0.0292932
144779	137638	96	39660	38539	76	1444	1407	15	1538	1480	14	3906	3650	29	478584	449419	86	0.0292932
190089	159257	88	90952	77481	86	1978	1647	19	2077	1496	20	4901	4207	34	565704	479233	97	0.0292932
64793	64178	69	31986	32138	68	682	631	0	526	636	0	1233	1244	11	142098	139989	79	0.0303782
103537	103072	82	25895	26013	59	1251	1145	8	1035	1131	8	3512	3509	27	427172	416598	82	0.0303782
182203	147411	88	79144	64534	88	1805	1419	15	1905	1566	19	4241	3546	32	468053	374421	97	0.0314631
77443	77644	72	17238	17327	43	549	688	0	781	652	0	1608	1580	16	211663	208726	78	0.032548
52010	53127	61	13505	13751	40	626	659	0	561	595	0	1253	1284	11	163810	164504	79	0.033633
234114	188244	95	86654	70184	93	2286	1784	23	2677	2203	27	6709	5178	41	745734	615017	103	0.0347179
192643	154149	88	76017	60527	85	2253	1617	22	2327	1954	23	5940	4912	38	748414	605685	95	0.0347179
72300	69515	87	25448	25349	68	542	458	0	660	480	0	1368	1467	13	164063	163078	79	0.0368878
84806	84385	72	35573	35577	71	861	929	0	885	894	0	2048	2150	19	280231	272022	80	0.0379727
110637	108624	79	43323	42831	72	958	968	0	1000	1021	3	2397	2320	21	265508	254449	84	0.0379727
25895	27184	45	8857	9099	34	278	235	0	288	313	0	627	783	0	102727	104955	72	0.0379727
51941	54072	63	18038	18490	43	537	553	0	399	439	0	1070	1079	7	141160	143083	77	0.0379727
46509	46801	74	23761	24234	52	650	573	0	472	403	0	1011	1039	5	112143	113095	74	0.0390577
138579	124287	92	58456	53246	79	1402	1299	11	1441	1232	14	3238	3013	27	377694	331855	90	0.0390577
139774	128318	79	51929	45856	78	1722	1533	15	2108	1984	21	4774	4494	32	587798	525256	89	0.0390577
54425	54432	68	20869	21306	47	401	475	0	315	317	0	1041	1153	8	122623	120778	78	0.0401426
95280	93774	75	26246	25995	62	620	683	0	1094	1017	3	2786	2777	25	329447	323590	82	0.0401426
59447	57928	73	12212	12054	39	596	689	0	603	598	0	1011	1007	2	148530	148454	77	0.0412275
173853	147948	93	71647	60064	83	1853	1738	16	1572	1404	15	4341	3823	32	505677	418003	92	0.0412275
173614	147149	85	65674	55132	83	1977	1549	19	1535	1365	17	4057	3416	32	490242	402897	92	0.0433974
90718	90693	75	29712	29643	70	1087	1195	10	928	943	0	2608	2563	23	277785	270222	81	0.0444823
137587	135333	80	34865	34345	74	1526	1393	14	1451	1747	17	4049	3843	30	421695	394075	86	0.0444823
254344	188378	98	118048	87549	95	2621	2002	25	2948	2266	29	7974	6325	44	948892	734515	105	0.0444823
209527	180654	104	82069	71524	86	1854	1602	20	2319	2185	22	5290	4637	35	624244	539639	94	0.0477371
152466	147565	80	52149	50683	77	1422	1170	13	2077	1664	20	3944	4018	28	513232	489717	87	0.0477371
70734	74078	65	22556	22603	56	486	516	0	508	473	0	1489	1575	15	182541	186476	78	0.049907
167918	143952	88	72915	62289	83	1741	1438	15	2011	1867	21	5026	4447	35	604155	508973	92	0.049907
18336	19970	43	11359	11797	37	322	228	0	376	246	0	496	514	0	61253	63275	67	0.049907
112385	111816	75	30671	30533	72	859	1067	5	1484	1253	13	3604	3683	28	436975	427095	82	0.0531618
31379	31281	61	8698	9095	34	271	326	0	315	336	0	780	827	0	77424	75416	66	0.0531618
115443	110946	76	44060	42037	73	1303	1285	12	1103	1130	9	3137	3027	26	351962	326201	83	0.0531618
118659	118103	79	19796	19262	46	1295	1189	11	1458	1316	15	3690	3631	28	455494	429093	93	0.0531618
144415	138968	83	57649	56180	77	1735	1736	17	2095	1994	19	4430	4307	31	592152	567939	90	0.0564166
41096	41829	61	14910	15218	41	535	535	0	567	387	0	957	842	0	119788	111187	78	0.0585865
105175	101578	82	27458	27444	63	886	1054	5	1011	901	0	2623	2530	24	345770	337674	84	0.0585865
33681	34427	71	10395	10683	37	389	467	0	302	266	0	488	601	0	90297	90206	70	0.0585865
167525	140886	101	58735	50426	83	1524	1382	15	1600	1389	16	4416	3932	33	561599	468424	91	0.0596714
44051	47395	59	23149	23680	49	419	385	0	373	330	0	1059	1055	5	126668	123779	71	0.0596714
42451	43166	62	12490	12435	40	212	235	0	252	317	0	713	648	0	104442	104370	72	0.0607564
121038	119685	75	42721	42212	74	1493	1336	14	1557	1530	15	3935	3625	30	472911	445737	85	0.0607564
24520	26326	48	12017	12469	37	284	235	0	257	154	0	528	622	0	84469	82693	68	0.0618413
106049	105425	74	35644	35116	73	1516	1485	15	1419	1400	14	3380	3309	27	493746	472308	85	0.0629262
88063	79866	79	36689	34077	74	786	925	0	971	938	0	1791	1763	18	246769	224550	84	0.0640112
139419	118418	91	62379	55448	80	1226	1164	8	1566	1458	14	3880	3297	31	472399	418631	91	0.0650961
220516	180033	92	101736	82879	89	2426	2114	23	2434	2034	23	5695	4879	38	670440	579358	98	0.0650961
118520	116344	76	50918	48352	76	987	947	0	1121	1141	8	2866	2704	26	360211	336644	84	0.066181
169438	147471	87	75152	65610	82	1649	1392	15	1662	1327	15	4157	3512	32	509626	439448	91	0.066181
100674	101653	73	34053	33800	72	869	878	0	1559	1426	13	3495	3424	27	372103	355681	88	0.0683509
68150	66346	87	29560	29872	68	526	422	0	801	741	0	1368	1447	14	159761	159795	79	0.0694358
89927	89014	77	29017	28995	70	776	551	0	758	604	0	2105	2091	20	234699	235557	80	0.0716057
103859	102192	77	31978	31938	73	877	1041	4	1328	1374	12	3294	3197	26	403180	392100	85	0.0716057
68582	68895	71	30665	31007	69	771	696	0	490	655	0	1424	1432	15	169800	158780	78	0.0716057
137174	130418	88	50703	49225	77	1514	1665	16	1395	1393	13	3351	2940	29	376176	355958	86	0.0726906
227872	174513	91	98432	74627	90	1873	1432	19	2861	2031	24	6435	4986	41	773482	598856	100	0.0726906
39446	39410	62	13324	13669	39	283	451	0	255	299	0	712	763	0	93588	95442	73	0.0737756
289655	221965	108	111639	87037	106	3077	2465	26	4197	3552	32	9813	7856	45	1.04858e+06	928586	115	0.0759454
122926	121833	76	38734	38112	73	1336	1572	14	1521	1523	15	4127	4142	29	505332	492881	84	0.0759454
104936	102553	75	31189	30869	72	1011	997	0	1414	1343	14	3012	2975	26	410931	404600	84	0.0770304
122278	117748	77	38376	37567	74	1410	1476	13	1487	1453	14	3203	3090	26	379221	359649	84	0.0792003
61454	62152	64	15888	15929	42	515	657	0	669	528	0	1306	1348	12	142842	134138	76	0.0792003
42195	42049	73	19504	19820	45	228	325	0	297	304	0	823	787	0	117490	117556	74	0.0792003
112981	110391	88	36359	35964	73	1060	1097	7	1077	1173	9	3295	3314	26	386520	362498	84	0.0813701
107665	105659	90	37886	37273	73	1115	1031	3	1148	1134	8	2898	2783	26	381909	365678	84	0.0824551
103078	102606	82	42150	42000	72	866	921	0	1489	1169	8	2859	2816	25	376895	370906	81	0.08354
170289	116205	170	69302	36057	158	1553	1011	2	2200	1300	14	5561	3796	29	674873	454783	218	0.08354
107357	107709	74	29339	29092	71	1331	1303	12	1321	1348	12	3367	3259	27	420093	401002	82	0.08354
99703	100052	74	44326	43860	73	1146	1109	6	1383	1183	11	3352	3497	26	409405	399995	84	0.0846249
153679	116758	109	61102	47756	106	1843	1447	15	1380	1252	12	4496	3673	30	573432	454965	115	0.0857099
36442	37670	62	8674	9059	35	239	214	0	591	404	0	1014	1145	8	126772	125616	73	0.0867948
121964	117877	84	43977	42995	75	1220	1177	8	1451	1322	13	3329	3307	27	412238	386996	85	0.0878797
265870	196212	103	117733	86952	102	2829	2177	27	2870	1919	31	7000	5017	41	814504	612925	112	0.0889647
129856	125222	80	65454	64138	76	992	974	0	1654	1573	15	3795	3585	29	466670	450687	85	0.0900496
56205	57271	71	8794	8944	35	328	415	0	412	570	0	1218	1138	10	156693	150284	74	0.0922195
67710	67470	74	27178	27429	59	685	675	0	708	709	0	1242	1355	12	159540	149728	76	0.0954743
109276	108707	74	23725	24024	49	1070	1202	9	1341	1408	14	3487	3460	28	481462	459764	84	0.0954743
152965	134293	81	66442	57384	80	1772	1385	16	1582	1535	16	3800	3297	30	440295	379033	88	0.0965592
123542	122007	78	48194	47414	74	1059	1213	9	1441	1234	12	3201	3241	26	374859	359267	84	0.0976441
93683	93887	73	24538	24604	56	944	889	0	981	1202	11	2945	2831	25	327994	312643	79	0.0987291
98688	99644	74	32497	32774	70	792	739	0	1152	1005	1	2436	2361	22	295686	285502	82	0.0987291
147963	131103	83	72118	64607	81	1532	1533	13	1733	1497	16	4197	3668	32	561955	497138	90	0.099814
102460	102759	74	39575	38697	73	1331	1174	10	1357	1018	3	2811	2716	24	353099	334185	82	0.100899
189448	152838	97	78337	63448	86	1763	1604	16	1883	1495	19	4960	4090	36	625265	502231	96	0.100899
203071	165579	91	101505	81511	88	2745	2183	24	2953	2192	31	6960	5246	41	808506	645544	97	0.103069
91747	90543	84	20532	20785	46	877	784	0	797	711	0	2140	2049	21	243388	239316	81	0.105239
110058	107239	81	42586	42162	74	991	1041	4	979	1188	9	3163	3179	26	372572	354567	86	0.105239
174133	146989	86	63532	51907	84	2070	1879	20	2227	1837	23	4895	4198	35	620264	527476	94	0.106324
107224	105340	77	40692	40452	72	1316	1010	3	1223	1170	9	3428	3469	27	430453	405346	85	0.108493
131036	121122	84	56139	52502	77	1044	961	0	1405	1157	11	3227	3022	28	375074	332065	88	0.109578
181045	156040	92	74892	63869	83	1962	1715	19	1806	1489	19	5204	4452	35	602943	526337	91	0.110663
61314	61369	75	20766	21252	49	215	307	0	427	355	0	1177	1295	11	149245	151571	77	0.111748
73590	81629	52	17952	17724	46	756	868	0	710	741	0	1863	1889	19	226339	223959	79	0.113918
108591	105900	77	35176	34782	72	1128	1222	10	1518	1422	14	3349	3414	26	439224	418721	83	0.113918
271598	192729	102	132990	95259	98	3244	2426	28	3594	2540	32	7387	5320	43	877427	654582	109	0.116088
31586	34542	47	13908	14533	38	436	598	0	532	473	0	846	798	0	106785	111087	63	0.116088
116235	114228	83	40285	39673	74	699	832	0	1561	1334	14	3038	2954	26	376655	355773	83	0.119343
112978	102487	80	46092	40530	77	1245	1019	4	1350	1238	11	3234	3081	27	424949	376717	86	0.120428
195845	166476	90	66742	55903	83	1299	1042	5	2148	1690	22	5022	4318	34	615708	537798	93	0.120428
129799	115954	96	57095	52009	78	1073	1098	7	1593	1359	17	2829	2745	25	373084	337144	86	0.122598
36347	36591	62	14828	15040	42	337	185	0	443	459	0	834	883	0	134082	133988	73	0.123683
118900	115710	78	31101	31222	72	1104	1133	7	1740	1494	17	3076	3021	26	414864	393189	83	0.124768
162768	136429	89	64143	53249	82	2011	1715	19	2052	1605	21	5059	4225	36	658631	551975	91	0.124768
208048	168891	89	80841	66011	86	1737	1494	17	2651	2061	25	5825	4632	38	617553	498100	93	0.125852
37180	37891	61	12705	12973	38	300	269	0	264	292	0	823	850	0	91573	91035	72	0.126937
216686	173670	89	111666	92865	88	2245	1968	20	2771	2243	26	6805	5685	41	790410	649407	100	0.126937
123576	114168	78	45024	40747	75	1037	1045	5	1590	1455	15	4043	3701	31	468645	428851	86	0.128022
29874	30522	51	12493	12933	38	284	269	0	412	367	0	660	653	0	113673	114947	64	0.128022
50265	49582	75	27291	27848	63	771	786	0	592	593	0	1254	1138	9	158959	160022	71	0.128022
113243	113096	72	32308	31559	72	1197	1257	10	1377	1105	9	3651	3628	28	434804	426605	82	0.129107
155632	145696	79	57725	54583	78	1870	1530	20	1801	1689	18	4496	4114	32	507441	475585	90	0.130192
118489	117124	83	35451	35199	74	1238	1324	12	1787	1648	16	4253	3950	31	474219	445270	90	0.133447
91926	93265	72	41539	41274	72	1061	982	0	986	1137	8	2914	2721	25	348822	340818	81	0.133447
159981	137224	82	60942	50939	82	1875	1385	18	1812	1664	19	4793	4291	34	597030	517735	93	0.134532
86297	87279	74	25056	25133	55	652	685	0	889	934	0	1896	1738	20	263594	253495	78	0.134532
61431	61097	85	20015	20292	45	231	292	0	448	318	0	1008	1120	7	159859	158217	75	0.135617
132142	119276	91	48896	43414	78	1208	1090	8	1084	1045	6	3190	2882	27	350471	309472	87	0.136702
110721	95589	82	55626	49135	78	1055	894	0	1225	1027	4	2347	2055	23	300812	257803	87	0.137787
50676	52407	69	24273	24648	55	524	522	0	633	551	0	951	986	0	132449	133122	75	0.141042
92893	93502	74	35892	35884	70	1000	1023	3	1255	1118	8	3004	3116	24	326321	320326	81	0.141042
89615	88755	76	33297	33058	72	786	738	0	926	830	0	2407	2312	22	282651	278098	81	0.143211
44385	45706	63	21268	21785	48	362	457	0	305	345	0	805	748	0	104127	104619	72	0.143211
69799	71980	70	15455	15730	42	536	563	0	747	705	0	1923	1716	18	194510	193046	78	0.146466
143962	132551	81	60166	55897	80	1449	1376	13	1703	1530	17	3799	3414	30	441129	405844	90	0.146466
135677	118486	83	54420	47580	80	1340	1145	14	1434	1321	12	3643	3222	30	444622	382088	90	0.152976
61770	58415	76	32986	31694	70	644	693	0	463	427	0	1201	886	0	143393	136552	79	0.152976
36893	39910	55	12294	12690	38	420	294	0	456	366	0	993	964	0	117401	116241	73	0.152976
153882	137927	85	66668	60699	80	1423	1236	12	1735	1653	18	4144	3674	32	481956	433040	87	0.152976
38790	38880	55	14525	14963	41	322	294	0	240	236	0	1040	1100	7	130863	132285	69	0.154061
150465	130064	83	65606	55693	81	1525	1206	16	1532	1171	13	4271	3826	32	479253	401810	89	0.154061
66545	65070	74	18940	18789	46	326	316	0	630	673	0	1394	1517	14	157755	157215	75	0.155146
105325	105164	74	60474	59618	74	1227	1224	11	1415	1476	14	3578	3494	28	448954	426227	81	0.156231
175449	161703	91	61844	56270	87	1764	1726	16	1958	1758	22	4650	4159	32	545648	485202	101	0.156231
207780	175914	89	91883	77765	85	2258	1960	21	2411	1770	24	5538	4815	37	600503	516946	93	0.156231
133262	132271	77	47173	46878	75	1252	1244	11	1652	1548	15	4453	4364	31	536378	507891	85	0.156231
171940	149104	82	68255	56852	82	2140	1804	21	1854	1536	21	4190	3618	33	504677	425728	86	0.158401
94749	91608	82	43064	43059	73	709	793	0	847	871	0	2779	2568	25	310609	298014	80	0.158401
146962	132649	81	54685	48900	78	1338	1075	6	1693	1680	17	4666	4213	33	562343	499623	87	0.16057
168151	147940	83	54462	46371	80	2179	1799	21	2470	2038	25	5698	5056	36	677054	602367	89	0.16057
67326	72647	67	24880	25104	51	391	358	0	751	631	0	1470	1540	15	164607	164282	75	0.16057
73546	72202	73	21531	21267	49	998	930	0	1007	949	0	1787	1805	17	240286	231059	77	0.161655
28537	29566	44	10421	10610	36	369	373	0	178	269	0	706	598	0	82953	81137	68	0.161655
115301	113917	78	35479	35189	73	1455	1464	14	1337	1211	11	3962	3832	29	471347	443203	86	0.161655
127618	118311	80	51272	47077	76	1197	1205	9	1143	1084	7	3100	2907	27	383724	361168	83	0.16274
105486	103645	89	28346	28337	70	969	936	0	1420	1361	13	3364	3339	27	396546	384932	80	0.163825
27069	26835	58	7173	7314	33	270	307	0	323	230	0	567	644	0	75734	74944	71	0.16491
98073	98560	74	41318	41218	72	1012	886	0	1078	1096	6	3072	3250	25	376904	362443	82	0.16708
74150	72103	81	20146	20182	48	620	658	0	711	747	0	1835	1875	19	198677	192553	78	0.16925
45374	47341	66	19285	19250	47	740	622	0	608	579	0	1079	1011	2	117031	112339	77	0.172505
91728	91203	75	32541	31840	72	1349	1197	10	1063	1188	10	2980	2844	25	374845	355374	90	0.172505
232105	178894	105	130085	103287	91	3030	2310	27	2834	2060	29	7414	5801	42	790295	638619	99	0.172505
171681	142611	90	68764	55998	84	1698	1411	14	2056	1879	21	4977	4339	35	637315	538019	95	0.17359
162752	139323	84	71970	61948	83	1476	1412	15	1397	1259	13	3387	2905	29	407395	353501	92	0.174675
47184	49850	67	32309	33381	66	381	483	0	488	468	0	1148	1118	9	148270	149931	73	0.174675
69230	70724	70	35695	35707	68	675	657	0	642	608	0	1480	1506	15	196986	195178	76	0.176844
115122	115470	74	52557	52137	73	1375	1543	14	1438	1571	16	3988	3834	29	478839	455886	83	0.177929
109885	108315	81	32817	32320	72	1020	1064	6	1223	1207	9	2980	2865	25	382862	371538	83	0.180099
34587	40443	42	12779	13194	39	333	332	0	470	484	0	857	837	0	128893	134458	69	0.180099
295047	226335	103	182888	146220	103	3717	2752	30	4758	3372	37	10343	8157	47	1.04858e+06	916358	111	0.181184
108639	107806	80	47988	48032	73	1093	1260	10	1200	1215	11	3053	2963	27	370885	360189	81	0.181184
129374	120561	83	51281	48092	77	1239	1064	9	1304	1038	6	3458	3231	27	381581	352823	85	0.181184
43836	43682	58	11582	10023	49	488	437	0	443	480	0	1289	1110	8	122881	110373	82	0.181184
108301	105279	85	37123	36516	72	977	906	0	1250	1269	10	3177	3043	26	362697	353366	81	0.182269
146492	138560	80	50942	48731	77	1754	1499	17	1437	1554	15	3803	3568	29	438817	408227	91	0.183354
38200	41687	51	11129	11637	37	211	201	0	341	386	0	895	952	0	118525	112650	71	0.184439
196595	168397	88	88871	76497	85	2523	2111	25	1831	1719	20	5072	4472	34	586622	519310	91	0.184439
46914	46743	78	15128	15570	39	393	387	0	367	319	0	828	883	0	121196	118925	72	0.184439
48569	48922	67	13383	13676	39	561	568	0	582	714	0	1101	1074	7	138014	137814	75	0.184439
97038	99323	72	35427	34986	71	1379	1333	13	1202	1272	11	3311	3151	27	417006	413702	86	0.186609
104655	103704	78	37491	37066	71	1200	1071	7	1565	1340	15	3371	3397	26	402180	395856	81	0.186609
190822	156184	90	83799	68705	83	1803	1670	16	1868	1508	19	4876	4045	35	646818	518822	91	0.187694
37279	39516	51	16727	17065	42	397	262	0	290	312	0	625	714	0	93525	91900	71	0.187694
113312	111247	76	46652	44516	74	1060	946	0	1155	1149	9	2789	2477	25	318937	299944	83	0.188779
48662	46991	75	15878	16009	42	303	335	0	485	458	0	668	678	0	107335	106766	71	0.192033
112041	111379	78	56357	55080	75	948	1138	7	1353	1189	10	2813	2518	25	351750	339633	82	0.194203
52764	52914	72	14249	14535	40	510	576	0	525	626	0	1291	1205	10	146832	148503	73	0.194203
158479	133867	92	61996	52928	81	1464	1311	12	1765	1299	16	3979	3494	33	461113	373718	90	0.195288
54501	56192	58	21449	21991	46	592	608	0	772	589	0	1431	1468	14	180373	177779	74	0.195288
32576	35777	51	8213	8714	33	336	445	0	328	262	0	759	908	0	111372	111023	66	0.195288
103020	104063	74	59827	59638	73	910	760	0	1113	1100	6	2312	2228	22	352600	343320	80	0.195288
40161	39778	65	10296	10591	36	277	251	0	183	296	0	959	982	0	118895	117165	79	0.196373
35393	36204	56	12721	12825	40	212	192	0	351	334	0	970	862	0	115926	113220	79	0.196373
124509	120158	78	51974	50690	75	1693	1833	15	1484	1385	17	3801	3898	28	496607	472798	84	0.196373
106745	105159	82	31064	30779	72	1406	1198	10	1503	1413	14	3936	3880	28	444133	422762	82	0.198543
52702	54838	67	26107	26408	63	344	444	0	341	355	0	1225	1228	12	146245	148903	75	0.199628
106748	105122	80	40826	40396	73	1447	1279	12	985	997	0	2960	3050	25	346460	331045	81	0.200713
92496	86850	81	39699	36532	73	904	868	0	397	533	0	1928	1767	19	236229	214548	82	0.201798
99086	97655	75	40023	39934	72	864	920	0	1124	922	0	2945	2893	25	347176	335743	80	0.201798
104469	104029	78	28855	29039	60	827	760	0	1234	1185	9	3022	2855	26	358945	339565	82	0.201798
110135	106415	92	38912	37894	73	1154	1275	11	1562	1390	14	3835	3864	28	441378	419012	82	0.202883
75015	76414	73	25186	25418	53	388	503	0	537	654	0	1738	1785	18	187279	185952	78	0.203968
156353	140290	82	75195	68915	81	1419	1144	9	1687	1598	16	4016	3943	30	453920	416794	91	0.203968
188434	154695	86	92980	77696	86	2051	1734	21	1995	1512	22	4867	3973	36	551939	441946	93	0.203968
43863	45781	58	9965	10565	35	430	369	0	244	413	0	1101	1223	10	141249	140401	72	0.203968
50478	51945	66	21918	22239	50	369	375	0	469	303	0	873	920	0	110210	109167	73	0.205053
124748	112246	86	55012	48918	77	1420	1050	7	1429	1240	12	4284	3599	33	452567	399124	86	0.205053
97003	97011	74	24152	24375	51	770	696	0	1111	1069	7	2565	2551	23	322557	310957	81	0.206138
184035	153054	86	82759	69345	85	2160	1808	20	2301	2055	22	6133	5239	38	771687	658887	92	0.206138
54809	54658	67	12233	12525	38	473	487	0	483	590	0	1365	1423	14	168624	158102	72	0.206138
163128	142004	82	76356	66080	82	2018	1783	19	2058	1858	23	5433	4909	35	652128	568796	90	0.206138
105147	104776	75	46713	46157	74	901	825	0	1340	1312	11	3330	3389	27	406987	382425	81	0.207223
105346	105186	74	34646	34829	71	1259	1370	11	1248	1263	11	3253	3483	26	406399	398941	81	0.207223
104759	104122	75	31775	31576	72	1302	1246	10	1274	1221	12	3475	3318	28	434656	408170	85	0.209392
104940	95567	78	48139	43145	75	979	1003	2	1173	947	0	2312	2073	23	343006	307869	83	0.212647
40742	39299	65	15181	15538	41	526	428	0	353	456	0	825	923	0	129099	126025	76	0.213732
298351	206141	111	127303	92262	110	3807	2523	34	3213	2249	31	8066	5446	46	940021	659504	116	0.213732
34008	37280	57	6420	6847	32	597	495	0	262	500	0	981	943	0	135587	136056	70	0.213732
49193	49113	73	17733	18062	42	478	478	0	223	365	0	1270	1326	12	156428	154768	72	0.214817
32736	35913	54	21335	21826	49	281	366	0	255	288	0	541	611	0	82650	81570	71	0.214817
87001	85887	76	24251	24150	52	837	788	0	675	795	0	1932	1967	19	259950	252390	77	0.215902
147232	139298	80	56453	52812	78	1379	1301	10	1765	1467	15	4173	3845	31	473279	441595	84	0.215902
151108	126450	88	65838	54899	82	1607	1520	15	1319	1367	13	3398	2797	31	406092	331584	90	0.216987
53602	53507	68	12776	13347	39	386	415	0	508	565	0	1353	1383	12	164365	167716	75	0.218072
70051	71421	71	23606	23543	55	598	660	0	670	532	0	1349	1423	13	169139	167859	78	0.219157
201246	160632	86	83053	65892	86	1946	1562	21	2208	1842	22	5593	4389	38	703912	550194	95	0.219157
37778	38074	59	11529	11575	38	254	374	0	281	414	0	848	952	0	95777	96835	69	0.220242
102148	95849	82	42036	38573	75	842	645	0	1021	867	0	2103	1846	21	245818	227554	83	0.223497
183406	150975	91	80041	66423	85	1744	1443	18	1661	1393	19	4463	3660	34	459295	381930	91	0.223497
73825	75403	71	13498	13736	39	640	622	0	686	669	0	1382	1287	14	184486	174757	74	0.224582
175996	149033	97	88911	76323	85	2079	1891	20	2573	2149	24	5984	5356	37	714017	627997	91	0.225666
196909	159630	88	79203	65557	85	2071	1801	21	1882	1473	18	3907	3087	34	510239	425567	92	0.225666
51480	51577	69	20068	20693	44	395	588	0	141	215	0	807	875	0	117538	114430	72	0.226751
173898	148803	86	81787	70796	84	1335	1115	8	1471	1104	9	3937	3150	32	446097	375353	90	0.226751
29972	31755	58	14473	14915	41	184	266	0	472	470	0	533	561	0	82533	82206	69	0.227836
105565	103126	77	35957	35518	72	1272	1200	9	1214	1284	11	3094	2824	27	338428	322277	80	0.227836
197327	169262	87	66679	56837	84	2169	1819	21	2332	2230	23	5608	4879	36	627541	542551	91	0.230006
32956	33519	58	14147	14594	40	197	243	0	474	398	0	861	943	0	108168	107609	69	0.231091
219940	164846	94	98699	75109	92	2631	2012	25	2724	2172	27	7214	5519	43	852425	668171	99	0.232176
76607	76809	78	29849	29954	66	605	695	0	492	558	0	1907	1662	20	204641	202282	77	0.237601
96859	90820	78	40281	36108	76	1013	1080	6	803	630	0	2103	2087	21	255560	233885	82	0.238686
56826	55172	80	15189	15470	40	565	562	0	694	631	0	1558	1620	15	182257	176970	76	0.239771
209020	163490	95	85620	69089	87	1979	1572	17	2106	1370	22	5037	3739	37	580899	448626	97	0.239771
146806	131161	84	61272	54868	80	1578	1243	13	1499	1222	12	3731	3349	29	414186	361682	89	0.240856
107404	106089	79	34092	33695	72	1240	1351	12	1805	1619	17	4220	4013	31	462000	441750	83	0.240856
65748	67082	63	21642	21603	48	647	721	0	557	603	0	1518	1497	16	171673	163112	76	0.24194
41496	42149	66	14455	14776	40	164	173	0	392	512	0	812	704	0	103829	106423	73	0.243025
20558	22569	40	6316	6513	32	189	161	0	430	315	0	678	650	0	75971	76908	64	0.243025
166671	144320	83	73307	62069	83	1730	1513	14	1817	1644	18	4412	3657	34	563619	480546	91	0.24411
86700	90785	70	31666	32074	69	789	731	0	767	771	0	2400	2188	23	264818	258858	79	0.245195
139162	120965	83	62805	53462	82	1183	983	0	1572	1248	11	4108	3551	32	507985	435049	88	0.24628
104535	102681	84	40328	40070	73	1022	1071	6	1115	1089	7	2811	2863	24	339743	327922	81	0.24628
173052	142202	91	67962	55470	84	2069	1548	20	1995	1640	20	5607	4768	37	612604	511497	93	0.247365
68205	69001	71	19389	19602	46	609	665	0	643	627	0	1517	1593	16	163562	156855	76	0.24845
264558	205026	104	91908	70421	97	2973	2503	25	3223	2570	28	7383	5992	42	801020	631235	105	0.24845
19581	21965	38	11296	11816	37	261	241	0	86	134	0	451	604	0	69055	69427	62	0.24845
20414	22897	43	10078	10286	36	263	235	0	352	300	0	494	523	0	75981	74748	67	0.25062
36229	35397	69	20621	21023	50	338	261	0	289	396	0	625	737	0	112748	112683	71	0.25279
37803	38247	66	11154	11416	37	360	307	0	320	334	0	746	831	0	107279	106270	72	0.25279
49238	50163	67	17829	18260	44	270	299	0	381	421	0	771	743	0	97157	94393	72	0.25279
91932	92888	72	25985	25777	65	954	999	0	1029	949	0	2717	2541	26	343995	338674	80	0.25279
249224	189526	98	110134	83637	95	2390	1670	23	2576	1673	27	6554	4871	43	716357	553496	103	0.253875
40381	44460	53	13999	14759	39	474	404	0	374	378	0	997	967	0	120084	125258	69	0.253875
48008	50861	66	29773	30251	66	372	316	0	507	510	0	1028	948	0	138440	138932	72	0.25496
124581	112661	81	51619	46075	77	1178	1044	5	1416	1371	13	3729	3614	28	460391	400922	90	0.25496
83768	80930	89	31884	29866	81	741	645	0	816	639	0	2174	1902	20	283690	253317	89	0.256045
135280	122857	80	57739	52491	80	984	989	0	1472	1471	16	3614	3369	29	428991	376025	88	0.256045
166229	133080	86	69259	55436	85	1707	1176	13	1938	1751	20	4633	3632	35	543800	434422	91	0.25713
97591	96911	73	42960	42435	72	752	719	0	908	836	0	2163	2073	21	245275	239261	79	0.258215
318360	227489	108	131423	93332	105	2930	2181	27	3368	2576	31	8811	6343	46	1.02926e+06	751395	112	0.259299
166877	138613	85	76109	62552	84	1619	1360	14	1974	1714	20	4628	3672	35	506439	417411	102	0.259299
161519	134260	89	56953	47660	80	1620	1247	13	2265	1782	22	4093	3468	31	546174	457828	89	0.259299
47729	47246	75	21849	22048	50	714	596	0	416	427	0	880	960	0	130565	127137	73	0.260384
95657	94166	80	31179	31065	70	1335	1141	9	1234	1173	9	3424	3382	27	428907	418796	79	0.260384
126629	116808	79	50478	46105	76	1357	1397	12	1547	1286	16	4232	3921	31	471393	434274	84	0.260384
114885	109779	81	38322	37590	74	1148	1149	8	1080	973	0	2919	2727	25	328973	309258	82	0.262554
155156	142023	88	57560	52793	79	1621	1346	14	1858	1754	19	5012	4701	33	582180	537487	87	0.262554
163746	154293	86	73385	67618	81	1825	1695	18	1772	1853	17	4452	4149	31	553932	522927	85	0.262554
49183	50665	72	24447	24543	57	309	360	0	732	534	0	831	903	0	107825	113542	71	0.263639
44387	44785	68	16676	16992	42	280	358	0	332	288	0	954	1000	2	109632	108019	74	0.263639
113869	110185	84	40659	40500	73	1124	997	0	1268	1369	12	2944	2929	26	378297	360527	81	0.264724
153759	137880	85	66396	58623	82	1428	1518	13	1541	1314	14	3292	2833	27	383147	342932	89	0.264724
98890	97398	89	16609	16829	42	732	705	0	1099	1191	10	2666	2455	24	339446	332396	80	0.265809
58308	59098	69	23321	23396	55	388	380	0	391	418	0	1086	1040	5	135967	131477	72	0.266894
111121	108561	76	35509	35397	73	1107	913	0	1239	1028	6	3342	3216	28	398898	384661	82	0.267979
43393	43685	72	9028	9251	34	389	408	0	365	564	0	1112	993	0	128748	122131	74	0.267979
102943	102812	75	34429	34421	72	1050	934	0	1187	1137	8	3131	2915	26	370413	360711	84	0.269064
122386	111912	84	55289	49868	77	1357	1253	11	1599	1217	13	3655	3346	29	487482	442227	84	0.270149
101717	99750	75	41264	40685	73	1098	1148	9	1457	1258	12	2642	2657	24	320878	314113	80	0.271234
115201	108295	91	35214	34486	74	1541	1298	13	1517	1346	15	3517	3276	29	452920	444065	83	0.272319
137213	122558	81	57942	50824	79	1182	1105	8	2055	1710	20	4625	4064	34	556015	478054	88	0.272319
90378	89861	84	20934	20883	49	573	561	0	975	1023	4	2199	2163	21	280444	279293	78	0.276658
120491	120093	77	35850	35145	73	1129	1137	7	1644	1591	15	3612	3598	28	420518	416214	82	0.276658
188816	167746	93	85522	77917	83	2233	2009	21	2276	2128	22	5331	4637	35	605955	531613	91	0.277743
72904	75903	69	23780	24280	50	827	955	0	744	755	0	1629	1655	16	182244	174647	77	0.277743
100732	101224	75	44923	44951	72	998	782	0	645	681	0	2077	2292	21	299444	285348	83	0.277743
52623	54724	62	20050	20807	44	539	604	0	619	593	0	1008	1137	9	157149	159270	76	0.277743
36343	36033	69	18771	19192	46	114	187	0	304	362	0	667	743	0	94269	94257	73	0.279913
128793	121690	82	51996	49292	77	894	948	0	1336	1344	14	3266	3070	28	419793	402186	85	0.279913
31084	31904	54	10851	11110	37	350	320	0	479	364	0	783	704	0	105073	106622	66	0.279913
161007	142778	100	52265	46771	81	1271	1071	9	2028	1789	18	5242	4551	35	616265	534029	91	0.280998
37398	38861	54	9127	9120	36	506	474	0	255	271	0	1125	1099	6	122858	123954	75	0.282083
190922	164930	89	97997	84732	87	2170	2042	19	2630	2231	26	6419	5674	37	787263	678271	97	0.282083
40787	40328	78	10116	10658	36	305	409	0	238	308	0	514	594	0	93540	97625	69	0.283168
138070	125251	83	67932	62173	80	1479	1300	13	1677	1445	15	3273	2992	29	412318	374550	87	0.283168
162752	136833	87	65941	55217	82	1825	1583	18	1837	1653	19	4783	4010	34	622061	515274	95	0.284253
47509	46768	70	14586	14867	40	455	457	0	655	639	0	1051	1066	6	143027	141042	73	0.285338
111700	108309	82	42970	41653	74	1119	982	0	1287	1136	9	3071	3147	26	354796	338575	83	0.286423
157328	135352	86	62736	55011	80	1429	1291	13	1948	1576	19	3671	3277	30	485480	407404	90	0.288593
119625	116605	81	71717	70244	75	917	1058	6	1510	1325	14	3256	3473	26	447865	432874	83	0.289678
98688	97357	77	33876	34063	71	921	873	0	1230	1199	10	2615	2554	25	338220	331052	79	0.290763
111269	109327	77	46862	46757	73	1475	1555	15	1414	1299	13	3424	3330	28	444717	428629	82	0.290763
143400	136346	82	50467	49457	77	1535	1466	13	1893	1848	20	4625	4559	31	528881	504246	86	0.291847
197427	163493	89	99640	84116	86	2085	1661	22	1519	1246	12	4695	3845	34	521590	432561	94	0.297272
125308	125104	76	46566	45416	76	1468	1243	12	1504	1425	14	4133	3907	31	527473	507980	85	0.301612
223726	178737	99	86257	69638	94	2039	1560	19	2743	1872	28	5204	4315	36	633359	515249	102	0.302697
75533	74747	76	24642	24708	56	605	533	0	699	555	0	1768	1761	19	197906	197184	78	0.302697
153198	141112	86	77411	72415	80	1528	1345	14	1968	1546	19	4108	3812	31	499082	446425	88	0.303782
104569	104190	74	22474	22710	49	1203	1216	10	1503	1317	12	3495	3312	29	416183	401260	81	0.303782
44341	46427	54	12587	12665	40	336	251	0	465	350	0	718	712	0	115885	116928	73	0.308122
101250	100032	76	26045	25909	61	915	829	0	901	999	0	2663	2458	25	320006	306797	81	0.309206
81742	82420	75	41834	41799	70	663	594	0	1076	966	0	2686	2828	22	304688	295375	79	0.309206
126900	124452	76	37734	36871	74	1307	1235	10	1282	1343	11	3295	3164	27	416837	409291	85	0.310291
105671	105584	78	33979	34000	73	704	798	0	1045	1022	3	2729	2671	24	307480	290880	82	0.312461
108513	107052	78	67818	67674	75	1409	1246	12	1283	1220	13	3459	3364	27	448985	421046	84	0.313546
41994	43782	68	15339	15840	41	328	455	0	207	248	0	923	979	0	119762	121219	69	0.314631
115132	114603	77	44140	43476	73	1212	1140	8	1174	1109	8	3356	3213	27	405883	379600	83	0.321141
92779	82128	78	47804	42206	76	885	1038	4	794	601	0	2073	1652	22	225140	196276	82	0.321141
250100	201728	93	127636	108236	91	2963	2320	26	2749	2553	26	7203	5985	41	896505	747096	99	0.323311
33681	34862	64	12586	12945	39	244	326	0	276	311	0	770	759	0	122091	123884	69	0.323311
119890	116353	77	49288	48784	74	824	941	0	1211	1200	10	3413	3320	26	419454	388637	84	0.323311
117784	109743	79	50526	45245	77	1481	1273	12	1416	1335	14	3710	3191	31	423449	377880	85	0.324396
98160	95286	79	40200	39765	72	894	740	0	924	1010	3	2692	2786	23	317480	307801	80	0.32548
23908	23428	64	9098	9296	35	418	277	0	211	302	0	642	618	0	77525	79129	67	0.326565
122311	112787	81	55466	49864	79	1076	1065	5	1434	1303	14	3843	3459	31	474328	429439	85	0.32765
202789	168365	95	75012	61451	86	1947	1536	21	2394	2076	22	5416	4500	36	626805	536187	94	0.328735
100303	100745	80	43444	43210	72	1212	1135	9	1007	1110	8	2868	3058	24	401874	378989	81	0.32982
94210	94254	75	25427	25499	59	993	952	0	1221	1115	7	3366	3196	28	377130	359845	80	0.330905
115962	114289	75	31700	31515	73	961	1041	5	1260	1312	13	3319	3342	26	410034	392203	83	0.330905
128959	125452	79	40421	40201	74	1527	1395	14	1801	1555	17	4487	4088	31	560845	534091	93	0.330905
127108	123227	82	29380	28839	74	1367	1286	13	1542	1262	11	2961	2974	25	356644	348038	83	0.333075
98377	96327	81	27065	26427	63	997	1111	7	1319	1429	12	3530	3204	28	409822	396154	81	0.333075
43132	44873	57	15479	15732	41	362	408	0	456	491	0	1055	1143	8	138388	140063	70	0.33416
131125	125968	80	34872	34086	74	1612	1380	16	1773	1688	16	4484	4556	31	511145	487091	84	0.335245
36674	37509	69	12177	12540	38	428	418	0	256	348	0	626	638	0	90762	94579	67	0.335245
232899	181858	103	97705	78031	93	3195	2476	29	3379	2647	30	6655	5179	41	805935	644398	103	0.33633
150936	135732	80	58357	52512	78	1603	1502	18	1911	1680	21	4084	3743	30	468577	435089	86	0.33633
98195	100391	73	41842	41523	71	978	723	0	1376	1360	11	2657	2736	23	331418	317487	79	0.337415
227160	183724	91	76541	62390	89	2094	1701	21	2401	2063	24	6843	5695	40	782339	636508	99	0.337415
63409	63212	71	16452	16414	43	521	548	0	564	585	0	1265	1255	12	170517	165300	72	0.3385
172932	149494	92	62123	52081	84	1782	1784	18	2038	1585	21	4528	3973	33	525392	444874	90	0.339585
49197	49130	72	16140	16433	42	491	478	0	402	397	0	1003	891	0	111066	109275	72	0.34067
126967	115623	83	46561	40001	80	1782	1511	16	1845	1624	17	4048	3749	31	500013	450669	90	0.341754
40905	41072	65	14055	14168	40	257	487	0	367	299	0	982	1053	5	121653	114493	74	0.341754
35172	35492	65	8104	8547	33	207	261	0	571	477	0	868	938	0	110380	109081	73	0.342839
30367	30761	60	11719	12054	38	461	334	0	317	269	0	678	721	0	76885	76271	72	0.345009
148638	132527	81	54271	47726	79	1681	1449	17	1405	1237	13	4371	4110	31	542141	476985	90	0.348264
149373	136115	91	65272	59252	80	1132	1165	10	1646	1581	17	5210	4652	35	602617	532355	88	0.348264
179021	151610	86	86366	72663	84	1844	1284	18	2029	1714	19	4399	3772	33	554999	472229	92	0.349349
100649	101822	75	32878	32673	71	806	802	0	1042	1103	7	2862	2952	24	342568	333830	79	0.349349
58960	59724	69	23633	24004	51	283	317	0	282	533	0	1178	1123	8	132208	129781	78	0.349349
114983	112314	77	30208	29799	72	1378	1388	13	1398	1301	13	3352	3255	28	392457	374400	81	0.350434
144603	126230	82	74659	64344	81	1539	1497	15	1571	1130	14	3591	3260	30	413859	351532	87	0.351519
46541	45143	70	17390	17605	45	517	579	0	512	390	0	847	909	0	104834	97462	75	0.351519
88459	89712	71	30580	30269	70	575	810	0	906	1000	1	2166	2330	20	252497	242117	81	0.354774
36963	35849	65	11037	11338	37	386	412	0	374	408	0	911	1007	2	100533	99551	73	0.354774
107354	99908	79	49775	43996	78	1281	1081	8	1301	1181	11	3196	2887	27	385889	338749	84	0.355859
170243	144770	85	81330	68295	85	1760	1268	15	1680	1454	17	4393	3753	34	471452	396560	93	0.356944
56911	60733	54	24971	25137	60	451	562	0	667	593	0	1159	1222	12	144892	144079	73	0.356944
110947	110427	76	37776	36737	72	1093	995	0	1414	1266	12	2445	2408	22	331186	323894	80	0.358029
110356	109854	78	37094	36502	73	1143	1337	10	1526	1479	14	3570	3487	27	409923	395284	81	0.359113
346303	242422	120	149329	107003	118	3956	2818	31	4702	3251	36	11416	8316	50	1.04858e+06	922648	126	0.361283
65908	66247	72	22157	22329	51	403	514	0	345	408	0	1138	1250	11	139813	132517	76	0.362368
135909	130024	81	58472	55796	76	1439	1264	12	1661	1510	15	3759	3429	29	498090	467948	83	0.364538
82502	83500	77	29985	28755	82	671	818	0	669	747	0	1938	1887	19	233443	225198	82	0.368878
153447	139128	84	92635	85016	82	1728	1476	17	2008	1616	19	4746	4330	33	561794	508046	90	0.369963
143260	133793	96	52858	48340	96	1661	1424	15	1675	1757	16	4875	4389	32	569774	520748	96	0.369963
188340	158333	86	80012	67411	84	1944	1752	19	1735	1329	16	4476	3822	33	513911	437217	89	0.369963
32712	34658	53	13385	14265	38	294	352	0	419	374	0	626	771	0	87311	88502	71	0.369963
65612	66510	71	26598	27240	54	423	470	0	558	608	0	1666	1592	17	223018	217079	78	0.369963
27202	28801	59	8628	9362	34	183	254	0	34	121	0	890	822	0	98371	96034	68	0.371048
221741	181086	103	66626	53942	88	1767	1451	17	2309	1937	23	5641	4343	37	644607	540976	97	0.372133
125315	118570	79	56181	54213	77	1095	1133	7	1262	1012	4	3306	3135	28	413946	391330	84	0.373218
46702	48199	67	21992	22556	46	608	729	0	443	487	0	1012	1067	6	114818	117751	70	0.373218
80879	78863	76	29542	28563	72	678	657	0	675	737	0	1673	1626	17	195196	180140	89	0.373218
115251	111651	76	51709	50586	74	1275	1159	9	1604	1556	15	3543	3379	28	467513	449707	83	0.374303
160321	140012	96	79171	70211	81	1480	1141	11	2024	1747	21	5380	4713	36	580427	508180	91	0.375387
201595	161438	88	75403	60048	85	1678	1361	16	2336	1681	23	5737	4566	37	676761	525906	93	0.375387
24580	29376	37	11015	11658	36	322	301	0	267	376	0	681	553	0	89292	94664	66	0.375387
92308	91039	78	38494	38086	72	865	1002	2	1070	1001	1	2477	2450	23	281758	275319	80	0.375387
126519	122657	84	40806	39978	74	1290	1259	12	1848	1805	17	3492	3470	27	392831	365825	83	0.377557
118803	115643	80	46896	46255	74	1175	1294	11	1580	1435	15	3790	3730	30	429458	406942	82	0.377557
107681	107507	75	45468	44903	74	809	737	0	907	962	0	2409	2389	23	315061	298925	81	0.377557
43691	44019	57	14872	14993	41	280	328	0	473	402	0	926	949	0	104379	103276	72	0.378642
301208	197109	110	147280	102061	106	3235	2062	30	3458	2410	33	8242	5691	46	962891	676001	123	0.378642
116635	115439	76	32327	31776	72	1039	961	0	1178	1185	10	3285	3206	27	378602	370401	82	0.379727
41560	43142	70	15753	15684	43	377	367	0	462	389	0	767	915	0	124807	125269	75	0.380812
64842	64858	79	29486	29689	68	401	447	0	484	689	0	1044	1224	9	144236	144914	74	0.381897
64900	65159	72	22990	23098	51	437	449	0	468	477	0	1326	1283	12	169374	159241	76	0.381897
107513	107113	77	34672	34376	72	809	675	0	1146	917	0	2822	2831	25	369382	361318	80	0.381897
151018	134925	83	76068	67747	80	1535	1363	13	1585	1365	14	4449	3898	33	519084	462726	85	0.382982
148623	125452	84	61876	52479	81	1524	1473	13	1610	1347	13	4024	3428	32	535143	445165	89	0.382982
119896	118541	76	28819	28700	71	1151	1322	11	1456	1470	14	3984	3974	29	467164	456877	82	0.382982
166080	151665	84	73791	68898	80	1500	1534	16	1728	1582	15	4163	3815	31	476106	442495	87	0.387322
151328	132182	81	66291	57176	82	1543	1540	14	1576	1442	14	3554	3017	29	404635	336569	87	0.387322
104192	102842	76	24900	24548	59	991	1065	7	1257	1138	12	3363	3287	27	420459	412351	80	0.389492
40542	42137	56	19438	19615	45	335	412	0	325	394	0	876	873	0	121580	119228	73	0.389492
185859	157442	86	78413	64795	85	1902	1450	20	1968	1707	21	4765	4379	32	542906	449729	92	0.390577
106249	102623	78	47494	46539	74	1133	1123	8	1159	1089	6	3084	3061	26	369454	355626	83	0.396001
206894	162772	88	102932	81549	88	2319	2001	23	2459	1850	26	6416	4929	41	753710	579399	95	0.396001
43404	45892	56	12580	13349	38	319	312	0	320	403	0	1030	1012	3	127999	121267	73	0.396001
113732	110030	82	35398	35088	73	1061	1032	4	1641	1511	14	3489	3264	29	393645	381950	82	0.397086
116200	113587	75	39893	39108	74	1214	1153	9	1371	1304	12	3142	3043	26	392583	368020	82	0.398171
115180	109179	78	47179	43658	76	1513	1359	15	1375	1270	11	3771	3662	28	453218	419419	81	0.398171
124772	114478	83	47598	43027	77	1181	997	0	1464	1270	12	3437	2967	29	447889	416439	92	0.400341
201369	172085	101	80185	67628	86	2723	2278	24	2418	1981	23	5867	5375	35	614330	534382	96	0.400341
222456	173469	90	106507	82979	89	2234	1905	22	2607	1887	26	6297	4824	39	748377	583604	94	0.401426
67984	70681	75	20846	21576	44	524	426	0	700	809	0	1319	1324	12	177901	178057	74	0.401426
70901	71634	72	33238	33449	70	762	631	0	718	750	0	1625	1536	16	181831	178562	76	0.401426
240530	181504	109	84502	62995	93	2534	1955	24	3082	2372	29	7345	5845	42	896295	694042	103	0.402511
63859	65113	69	22015	22229	49	483	519	0	730	602	0	1485	1491	15	177109	170478	75	0.403596
151259	145065	84	58729	57166	78	1896	1762	17	1590	1630	16	3817	3715	29	439461	415424	86	0.404681
33114	34340	57	12240	12293	40	206	239	0	201	324	0	752	682	0	110065	105035	71	0.405766
94973	93467	75	38809	38126	72	766	756	0	992	963	0	2589	2576	24	312798	306972	79	0.406851
122683	110954	83	48462	41354	78	1226	991	0	1474	1224	13	3554	3497	28	433997	386149	88	0.407936
102707	101323	80	31202	31057	71	1304	1396	12	993	1158	8	2615	2633	24	352412	343053	82	0.40902
204876	166367	91	96562	80702	88	1970	1605	20	2213	1763	23	4944	4058	34	574215	474037	95	0.40902
35898	38012	56	15397	15840	40	250	228	0	439	288	0	767	715	0	106490	108845	70	0.410105
102706	101649	74	34840	34759	72	950	953	0	1191	1028	4	3375	3239	27	404023	401776	80	0.410105
185837	157758	98	70475	63169	84	1683	1325	13	1957	1504	19	4668	3893	34	537256	467718	90	0.41119
35117	37005	50	10403	10633	37	370	448	0	357	361	0	832	747	0	100486	98196	71	0.41119
108728	104954	83	30479	30381	71	1286	1110	9	1190	1178	9	3520	3462	27	407916	392920	81	0.41336
82977	81068	76	39324	39216	71	451	512	0	960	910	0	1711	1740	18	205228	204274	76	0.41336
148661	142430	79	40403	39603	75	1571	1379	14	1723	1682	18	4706	4455	32	574517	531418	85	0.41336
92819	94620	72	39518	40462	70	939	956	0	1550	1371	14	3327	3454	26	397249	392138	77	0.414445
182377	170826	99	52974	50859	79	2029	1985	19	2640	2276	24	5500	5032	35	642013	588705	89	0.414445
102078	102986	72	28511	28703	61	949	907	0	1594	1370	16	3117	2954	26	388862	375478	80	0.41553
47194	47084	66	13385	13488	39	456	395	0	380	319	0	718	740	0	108226	107700	69	0.416615
64443	65582	70	24400	24468	64	506	405	0	599	638	0	1267	1204	10	179728	174577	76	0.418785
58111	58766	64	27449	27334	68	609	573	0	578	375	0	1166	1072	6	145183	140400	75	0.418785
136312	129346	80	44018	41983	76	1099	1062	5	1428	1271	14	3158	3154	25	376902	349400	84	0.418785
135668	132475	82	53949	52260	76	1494	1614	15	1859	1822	18	4225	4393	29	573280	544530	84	0.418785
147005	130243	83	61746	54009	79	1176	1196	10	2033	1699	20	4429	3964	33	518506	460545	86	0.41987
97423	94807	78	43759	43419	72	857	953	0	1018	1011	3	2532	2619	23	308261	292696	80	0.41987
29432	28589	59	11064	11326	38	409	361	0	404	416	0	736	747	0	86633	87558	70	0.423125
47438	45072	79	22420	22764	51	359	443	0	344	408	0	875	928	0	115025	115466	69	0.42421
26893	26076	62	8486	8620	35	178	193	0	294	199	0	634	744	0	83456	80703	68	0.42421
146316	137504	90	71521	68240	77	1544	1548	16	1809	1837	17	4550	4004	33	518513	494492	85	0.426379
174466	151248	84	71323	61236	83	1302	1232	11	1893	1576	19	5200	4534	36	610928	532352	92	0.427464
139263	128664	84	67675	62402	78	2013	1713	20	1911	1779	19	4557	4315	33	574647	516095	83	0.427464
98667	100767	72	27831	27760	70	1266	1121	7	1290	1266	11	2977	2865	25	373025	350528	80	0.428549
273261	209643	97	143566	114659	95	2905	2182	27	3035	2336	29	7976	6043	45	960979	769983	100	0.429634
120590	116336	82	30334	30008	71	1265	1256	10	1749	1645	18	4305	4280	29	502851	485942	81	0.429634
238296	181721	94	106788	82828	93	2127	1488	22	2739	2131	24	5579	4300	40	650310	493275	98	0.430719
39376	38676	69	16595	16716	43	235	397	0	474	375	0	971	905	0	124168	122818	70	0.431804
44187	45763	65	14618	14875	41	108	363	0	380	448	0	1176	1152	8	119330	121182	72	0.432889
93033	91724	80	62673	62057	73	1811	1570	18	1642	1448	17	4012	3902	29	415333	398964	80	0.432889
153671	134162	89	66611	58916	82	1247	1136	8	1788	1489	18	4126	3587	31	435424	369510	99	0.432889
241893	180323	94	106180	77053	93	2053	1643	22	2343	1833	26	6320	4890	40	717601	533208	97	0.432889
151643	133824	82	53071	46567	81	1557	1370	15	1645	1389	17	3866	3560	30	519164	467208	89	0.433974
82146	74381	75	35897	32164	74	655	560	0	885	674	0	1608	1457	15	205590	182296	81	0.433974
145834	130026	84	61053	53186	79	1256	1181	9	1557	1252	12	3794	3457	30	438875	392210	85	0.435059
134480	122915	82	63890	59207	77	1174	1175	9	1252	1202	11	3539	3278	29	398339	370925	81	0.435059
356583	237862	119	191338	133578	118	3690	2653	31	4190	2975	34	10361	6933	51	1.04858e+06	754099	125	0.435059
278086	202637	112	110735	85646	98	3000	2362	26	3378	2571	31	7928	5922	44	821627	611452	106	0.436144
224567	173486	94	102226	79795	91	1961	1512	19	2283	1826	23	5542	4307	39	622887	488286	99	0.437229
103365	101349	75	34041	33016	73	1298	1234	10	1221	1118	8	3287	3414	26	387839	362990	82	0.438314
253008	196231	93	107068	82975	92	2317	1848	23	3205	2339	30	7547	5783	43	929307	742632	99	0.438314
83060	81339	80	31550	31209	71	960	687	0	941	818	0	2583	2563	23	304895	291841	78	0.440484
34511	34102	61	9865	10081	36	254	397	0	369	217	0	736	708	0	90007	92375	69	0.443738
192402	166783	87	89746	78255	87	2092	1988	19	2295	1970	23	4898	4147	35	581506	481629	93	0.444823
32854	35644	55	10419	10944	35	402	424	0	369	312	0	842	845	0	113320	111480	70	0.444823
171963	138244	89	71340	57822	85	1846	1569	17	2129	1893	20	4769	4282	34	628957	523398	92	0.445908
151101	136409	81	83152	73199	82	1390	1419	12	1657	1377	15	3625	3354	30	476643	429086	87	0.446993
107855	108351	74	54110	53597	74	1050	1048	6	1370	1224	10	3169	3319	26	356896	335753	83	0.446993
26847	29758	46	7980	8299	33	246	411	0	442	366	0	700	690	0	98496	99005	72	0.448078
39133	39101	67	10112	10095	37	289	278	0	352	495	0	883	778	0	112821	112962	72	0.449163
100663	99618	74	39726	39251	72	1271	1018	3	1135	1100	7	2654	2629	23	336125	307718	85	0.449163
228743	177143	91	87292	66589	88	1769	1472	17	2717	2024	29	5862	4506	40	697485	548455	97	0.451333
342359	243067	116	174953	129232	114	4126	2862	33	3906	2790	34	8430	6401	46	1.01042e+06	731713	117	0.451333
114462	112302	77	46349	46203	73	1424	1429	12	1438	1488	14	3461	3552	27	440419	424291	81	0.451333
131927	129261	79	36077	36799	73	1730	1712	17	1888	2008	20	4280	4180	30	534948	512021	82	0.452418
208609	165382	87	91013	72425	87	2300	1932	21	2348	1760	25	5954	4876	38	763505	596413	94	0.452418
172983	153503	96	99060	90916	82	1801	1760	18	2205	1775	22	5034	4556	35	577554	520563	88	0.452418
48879	49342	69	9843	9827	36	531	544	0	442	291	0	1006	1223	11	134724	138397	71	0.456758
210442	167946	102	79314	62849	89	1861	1659	20	2201	1954	21	4991	4181	35	561456	448918	98	0.457843
30174	30438	61	15193	15326	44	214	397	0	364	394	0	670	677	0	93943	90430	71	0.460012
131830	126244	79	54005	49774	78	1498	1413	13	1858	1475	16	3726	3517	30	440108	411657	84	0.460012
29090	29604	64	11758	11857	38	63	143	0	343	236	0	884	811	0	94951	91670	70	0.462182
255508	192379	99	103294	77680	96	2842	2140	26	3006	2258	28	7512	5587	43	822473	621263	103	0.462182
33689	33745	59	11202	11264	38	304	197	0	421	379	0	783	825	0	98826	94861	67	0.464352
285187	219081	103	120809	93999	95	3682	2826	30	3164	2593	31	8287	6719	43	885406	702571	101	0.465437
84828	83285	75	51365	47740	74	816	836	0	841	741	0	1734	1687	18	222236	201168	76	0.466522
116061	110360	79	38901	35880	76	1695	1540	17	1605	1470	19	3854	3317	31	490914	452459	84	0.466522
129843	116272	85	58834	52729	78	1228	1165	8	1465	1297	13	3827	3530	30	479106	429542	84	0.468692
115055	109916	83	45534	43000	74	980	1038	4	1153	1135	11	3299	3109	28	404198	384197	81	0.468692
28846	28611	64	13684	14123	40	226	274	0	273	262	0	578	670	0	91135	93082	69	0.469777
38397	37455	71	17795	18289	46	417	445	0	165	288	0	768	731	0	92108	92194	81	0.471947
166028	138379	86	80843	68048	83	1420	1315	12	2156	1742	22	4884	3888	35	589952	496524	90	0.471947
187873	153169	87	70961	57048	84	1844	1447	19	2262	1922	23	5194	4115	36	660004	525242	93	0.473032
32489	34625	52	11313	11690	37	302	384	0	292	254	0	780	829	0	74400	77829	68	0.473032
113989	109981	92	36838	36247	73	1390	1419	13	1698	1567	17	3909	3673	29	497397	475406	83	0.474117
143174	136236	77	44774	42247	76	1187	1152	9	1632	1676	16	4448	4252	31	439905	414596	85	0.474117
137794	122118	82	52805	46187	80	1681	1302	14	1485	1232	12	3440	3083	29	355379	301165	86	0.475201
124151	121018	79	44225	42346	76	1489	1424	14	1941	1815	19	3688	3495	29	463243	435484	94	0.475201
164293	136385	88	69048	56847	83	1560	1299	15	1830	1553	16	4755	4124	34	590831	488648	92	0.477371
43743	46489	65	14308	14682	40	307	347	0	311	391	0	767	695	0	98544	98034	71	0.477371
183489	149420	87	72854	59223	83	2198	1960	21	2124	1693	21	5259	4305	36	637035	527110	90	0.477371
256682	184384	96	97822	70258	93	2592	1753	28	3123	2159	30	7314	5219	44	852563	593912	101	0.479541
259072	203199	107	144129	119572	92	3182	2704	27	3244	2612	30	7530	6182	41	826274	687199	98	0.479541
89674	92445	71	34715	34609	70	889	822	0	753	903	0	2049	2063	19	231074	220265	78	0.479541
82335	82661	71	36452	36543	70	926	915	0	1040	786	0	2192	2158	22	299709	286474	76	0.479541
226874	182062	90	99909	81931	89	2247	1966	22	2237	1789	23	5099	4272	36	599826	487303	95	0.480626
138724	132813	90	30977	30111	75	1191	1221	10	1420	1444	13	3440	3561	26	402385	385066	87	0.481711
86175	86992	72	22669	22289	51	794	822	0	964	936	0	3090	2915	26	340420	328727	80	0.481711
136996	130625	83	41212	39654	76	1543	1563	15	1727	1396	17	3804	3433	30	450230	425878	87	0.482796
31738	31391	64	12926	13350	39	570	458	0	194	332	0	797	883	0	91482	92237	69	0.482796
282767	202716	100	113194	83728	99	2762	1868	26	2818	2083	29	6896	5226	43	789934	579711	106	0.483881
154512	136729	86	50657	43449	81	1762	1371	18	1398	1257	13	3452	3027	29	402984	356267	90	0.486051
62736	62955	70	25222	25108	57	560	625	0	551	638	0	1358	1265	12	162568	158204	77	0.486051
69267	68171	72	32486	32567	69	524	591	0	325	464	0	1099	1190	10	139865	140262	77	0.487136
159815	140850	85	60755	52274	82	1605	1380	17	1536	1400	16	3654	3243	30	436999	379231	89	0.489306
104232	101782	77	44176	44299	74	1176	1124	8	1494	1436	15	3261	3057	27	386470	372581	82	0.491476
105563	103903	75	44619	43352	74	896	958	0	1260	1019	3	2398	2444	23	290202	279988	79	0.49256
36431	35987	64	19447	19745	45	540	426	0	350	462	0	822	763	0	102872	102638	70	0.49256
179279	140318	88	70990	55069	86	2199	1776	21	2102	1505	22	4950	4063	35	659563	511226	95	0.49473
145437	142804	78	40816	39517	75	1559	1561	14	2006	1927	20	5024	5090	32	555294	529308	85	0.495815
31579	31945	65	8613	8969	34	243	307	0	393	315	0	788	762	0	88183	86783	69	0.4969
51440	51330	68	22855	23175	52	240	337	0	495	423	0	903	840	0	115360	114012	71	0.4969
113090	110590	89	60478	59552	74	1397	1276	11	1343	1235	11	2986	2994	24	356692	348100	79	0.49907
93916	83667	78	43748	38334	75	1226	1160	9	836	665	0	1949	1769	21	238218	211908	83	0.500155
33189	32121	75	16936	16999	45	363	409	0	302	289	0	800	694	0	100361	103702	70	0.502325
159013	97394	195	45114	23709	140	1861	1013	3	2036	1335	13	4684	3148	27	612005	382941	202	0.509919
311137	210578	107	116256	79677	105	3035	1893	30	3434	2303	34	8388	5752	46	1.04496e+06	707526	113	0.509919
55094	57012	69	20150	20774	45	427	483	0	414	461	0	1232	1179	9	123515	121037	73	0.509919
38801	38961	65	17109	17273	43	278	315	0	570	386	0	787	758	0	121145	116698	72	0.512089
37536	38651	64	19331	19671	47	531	431	0	365	342	0	877	965	0	122374	118938	74	0.513174
101399	100986	81	34341	34366	71	1002	1046	5	847	1080	6	2382	2533	22	331052	323316	80	0.513174
108337	106957	80	19772	19656	45	987	989	0	1340	1199	11	2758	2694	25	342171	331707	82	0.515344
272840	210111	99	203388	161264	98	3555	2809	30	3846	3089	31	8888	6855	46	1.02977e+06	826533	104	0.515344
114779	115809	75	35340	35644	72	1382	1052	7	1494	1290	11	3436	3457	27	401614	391331	80	0.516429
94019	91382	91	22241	22038	57	768	872	0	997	1075	6	2550	2508	23	325966	321372	80	0.518599
75643	75700	82	19405	19437	45	722	466	0	578	519	0	1624	1449	16	188852	188575	75	0.519684
35486	34300	66	14229	14401	40	234	252	0	302	346	0	548	479	0	83852	82827	75	0.520769
131874	119721	83	54321	48850	80	1495	1080	8	1126	1006	2	3319	3001	28	354340	306058	87	0.522939
112508	112859	74	29926	29413	71	1473	1546	14	1431	1441	15	3388	3385	27	442142	425493	81	0.522939
63134	62268	85	23658	23715	53	939	728	0	519	439	0	1298	1287	11	155679	152733	74	0.525109
57510	57899	69	23242	23372	55	600	435	0	673	585	0	1177	1112	8	141153	136804	72	0.526193
57162	57333	76	20786	20971	48	508	585	0	312	314	0	1198	1162	9	130867	128608	75	0.526193
120167	113526	77	50794	46827	77	1391	1399	13	1358	1502	15	3382	3032	28	433203	403114	86	0.527278
117143	114547	77	34032	33830	74	1324	1246	12	1338	956	0	2502	2290	24	305995	282710	82	0.528363
208907	168531	99	101146	83622	88	2376	1737	22	2362	1723	24	5062	3975	37	556781	453094	95	0.528363
110230	108086	74	29573	29384	68	1146	1238	10	1432	1398	14	3986	3866	29	488201	466035	81	0.530533
60634	61008	73	18383	18356	46	360	554	0	642	522	0	1218	1097	7	160316	155195	75	0.532703
202084	169062	87	87235	73068	86	1948	1722	17	2095	1616	21	4710	4116	34	538805	445453	92	0.537043
153710	139143	80	67622	60466	81	1474	1350	13	1712	1456	17	4045	3604	32	495463	448719	86	0.537043
127159	124708	75	36481	35794	73	1659	1701	16	1530	1669	15	3893	3793	30	516145	510052	81	0.538128
124372	121484	80	60219	58842	76	1626	1581	15	1427	1272	12	3582	3397	28	453301	430329	83	0.539213
97196	87135	78	45768	40211	77	1206	1099	6	958	739	0	2055	1699	21	253163	225040	84	0.540298
130540	118734	85	63547	57688	78	1633	1480	15	1458	1428	14	3048	2622	28	356921	318209	87	0.540298
191646	154768	89	83343	67642	86	1687	1381	16	1839	1509	19	4520	3755	35	567626	461478	95	0.540298
100567	98865	79	44251	43951	72	1060	1098	6	1185	1051	5	3063	3115	25	353615	341263	80	0.541383
29221	29456	68	11316	11703	37	166	171	0	122	183	0	651	507	0	84745	87148	71	0.541383
162916	152285	87	65359	61873	79	1568	1377	14	1818	1539	19	4785	4453	33	493365	454176	88	0.543552
32856	32107	53	11744	11897	39	547	539	0	480	443	0	561	647	0	100191	96857	71	0.544637
179793	157462	86	93290	82338	84	1697	1415	15	1786	1606	18	4514	4040	33	526230	465362	89	0.544637
63199	63950	76	25221	25337	63	257	290	0	689	580	0	1577	1521	14	193466	196691	77	0.546807
128867	118742	78	46792	42410	77	1405	1392	12	1497	1452	14	3759	3548	29	450497	410654	86	0.547892
137459	130497	90	95145	92374	78	1833	1794	18	1951	1586	18	4354	4221	30	501062	471227	84	0.548977
119248	117631	76	35989	35587	72	1013	1184	8	1264	1192	11	3040	2865	26	381880	368067	80	0.550062
120124	119473	79	32528	32436	71	1249	1333	13	1267	1210	10	3735	3660	28	474877	459340	83	0.550062
128000	119735	77	61770	57385	77	1321	1374	11	1594	1297	14	3146	2861	27	381693	351297	83	0.550062
227433	181410	109	106044	87518	109	2877	2262	25	2316	2014	22	5491	4541	37	620701	495018	109	0.550062
140595	124836	91	54391	47634	82	1686	1507	16	1427	1302	12	4038	3384	31	413528	372745	88	0.551147
51623	53153	66	19442	19762	45	525	458	0	476	481	0	1301	1177	9	138457	134545	72	0.551147
40094	41938	59	17137	17362	43	223	272	0	423	383	0	895	924	0	113239	116663	67	0.552232
58513	59032	70	25578	25452	62	306	431	0	866	577	0	989	1057	5	149499	141481	76	0.554402
107181	107200	76	32145	31939	72	1398	1288	12	1498	1537	14	3658	3689	27	432258	419421	81	0.555487
51580	51925	75	19796	19750	50	354	343	0	382	344	0	1055	1142	8	146358	143185	72	0.556572
102066	100150	76	28932	28556	71	1342	1230	11	1152	1156	9	3242	2985	26	379426	365429	81	0.557657
64346	64505	75	28419	28552	68	714	807	0	576	583	0	1143	1174	10	148538	144095	76	0.558742
111318	108034	81	42563	42247	74	958	967	0	831	940	0	2900	2847	25	348806	333248	81	0.559826
27097	27897	54	9934	10144	36	247	289	0	383	404	0	773	639	0	89943	86936	68	0.560911
114543	113769	76	28003	27673	68	899	902	0	1141	1240	11	2994	2944	25	365533	355696	83	0.563081
121906	117737	86	72588	70863	76	1095	1271	9	1236	1214	11	3238	3149	27	353242	329203	83	0.564166
194166	157526	89	77521	61352	87	1942	1455	20	2218	1887	23	5450	4343	37	631018	506281	94	0.564166
170277	145897	93	80633	69495	84	1829	1607	16	1489	1455	15	3816	3415	30	417874	354677	90	0.565251
103082	94581	77	40332	36703	76	882	939	0	884	798	0	2160	1955	21	285680	258641	82	0.565251
131246	125474	78	56370	54653	76	1605	1384	15	1381	1206	10	3476	3359	29	411117	383442	83	0.566336
168925	140968	83	69802	56548	82	1880	1662	18	1937	1479	21	4808	3929	35	553837	446956	89	0.566336
44186	46170	69	8369	8517	34	598	459	0	425	392	0	1079	1056	5	122655	115660	73	0.567421
170587	143144	83	78625	64494	83	1602	1367	13	1844	1489	19	4561	3722	34	580014	466141	91	0.567421
266876	153482	105	98925	53672	103	2464	1648	16	3410	2238	36	7374	4472	55	832752	505152	110	0.567421
192125	161557	85	86256	72502	84	1775	1350	19	1859	1500	18	4087	3250	34	482135	409529	89	0.567421
151094	128817	84	62403	52976	82	1984	1698	20	1982	1638	19	5086	4474	33	642575	554867	88	0.568506
34551	33951	72	12780	13044	38	298	374	0	440	400	0	766	745	0	115053	117226	69	0.575015
101707	100831	78	26252	26144	64	803	783	0	968	1050	5	2454	2561	22	312947	298748	80	0.577185
100463	91974	83	40406	36869	75	1142	881	0	1101	950	0	2658	2165	24	323644	295673	82	0.579355
44202	46325	58	11408	11605	36	491	408	0	528	563	0	1057	1021	4	123948	125360	73	0.58044
51426	53555	68	21096	21465	48	483	443	0	465	536	0	1007	1014	3	119403	118766	75	0.581525
62237	63763	69	25676	25972	57	548	468	0	581	628	0	1583	1448	14	181265	174301	80	0.58261
31418	32473	52	15225	15574	41	318	330	0	353	218	0	449	630	0	83030	84141	71	0.583695
116038	111904	77	51222	50609	74	954	930	0	1433	1187	11	3096	2845	26	358378	344396	83	0.583695
83299	77384	77	37811	35335	73	744	685	0	972	782	0	2044	1771	21	220029	199917	81	0.583695
73950	75009	72	28892	29011	69	485	504	0	757	792	0	1552	1305	15	174923	173226	76	0.58478
25724	27655	49	13587	13915	40	245	138	0	263	297	0	477	601	0	77214	78799	69	0.585865
148449	127152	85	64551	56338	81	1248	1134	8	1266	1088	7	3553	2970	29	383521	336086	88	0.58695
33718	34927	50	8889	8911	35	339	339	0	358	279	0	653	524	0	92555	93268	68	0.590205
39841	39808	67	19512	19764	46	296	282	0	363	416	0	743	783	0	98343	98018	72	0.59129
138130	125503	95	53745	48361	78	1466	1222	12	1217	1353	13	2985	2759	26	339590	314321	84	0.592374
121832	112431	78	49790	44547	77	923	895	0	1047	883	0	2852	2614	27	345956	310876	82	0.592374
143607	134828	82	65643	59905	79	1416	1380	13	1627	1462	16	4324	4303	30	554422	505315	84	0.592374
71629	70755	79	27258	27378	61	652	644	0	612	599	0	1574	1621	16	179779	176708	74	0.593459
190160	171920	85	110608	98501	84	2599	2297	23	3068	2699	28	8033	7253	41	925531	841231	90	0.594544
85885	79287	90	36413	31850	90	695	607	0	889	736	0	2257	1790	20	242386	199389	90	0.594544
90981	93244	73	28785	29451	54	832	670	0	775	855	0	2098	2026	20	249312	249442	76	0.594544
235250	181760	89	91747	69260	89	2099	1642	20	2845	2220	28	6947	5205	42	791531	600579	96	0.594544
146722	133505	82	79948	72811	81	1704	1612	15	1849	1514	20	4299	4052	31	573931	524202	85	0.594544
165338	151070	83	73908	68395	81	1702	1468	17	1850	1815	18	4065	3776	30	536911	492485	85	0.595629
185647	161412	90	93328	81865	84	2031	1739	19	2142	1856	20	4620	4162	32	525155	454856	91	0.595629
235915	195200	95	94913	79333	92	2763	2484	22	2467	2176	23	6024	4960	39	676152	573250	96	0.595629
61888	61551	85	17781	17721	45	476	455	0	680	660	0	1331	1413	13	162676	158032	72	0.596714
123769	112857	80	49318	44020	79	646	626	0	1212	1264	10	2754	2386	26	365864	325235	89	0.601054
172252	145920	86	65107	54315	83	1590	1315	15	1666	1755	17	4444	4031	32	535601	457104	89	0.603224
46513	47310	67	16244	16572	41	370	435	0	493	475	0	1286	1186	9	155330	150693	71	0.603224
150167	146808	78	89682	86801	78	1213	1181	9	1969	1636	18	4609	4564	31	588688	555606	83	0.607564
142217	118914	83	66965	56102	83	1445	1426	14	1139	1008	3	3283	2578	29	398108	320611	91	0.607564
151838	127576	83	61560	51324	82	1354	1152	9	1857	1817	18	4686	4140	33	563937	482319	93	0.607564
172286	148475	87	81744	71027	84	1798	1280	16	1935	1559	19	4381	3948	32	534516	445107	92	0.608648
123082	120790	75	40821	40579	74	1422	1256	14	1493	1488	15	3960	3836	30	496942	471719	82	0.608648
238265	175574	102	110876	85273	91	2317	1632	24	2737	1746	27	5711	4225	39	697479	512955	99	0.609733
115335	113968	75	45615	44683	73	1387	1235	10	1991	1652	19	3943	3820	31	478473	468735	86	0.609733
118986	116782	78	33612	33268	73	1618	1507	14	1464	1682	17	3885	3851	29	470435	450479	80	0.609733
79528	80720	80	24162	24538	51	492	470	0	737	721	0	1719	1703	18	196424	191056	76	0.610818
177576	147465	91	69358	56781	84	2025	1486	22	2117	1566	22	4926	4458	34	556339	468271	91	0.610818
44703	45318	67	19298	19390	46	435	293	0	475	489	0	1388	1368	12	155636	149793	72	0.612988
148032	132369	80	70717	61193	81	1208	982	0	1407	1083	7	3569	3335	30	477223	419990	87	0.612988
256108	185405	101	126770	90542	97	2512	1859	24	2866	2014	29	6853	5168	41	752305	556596	102	0.612988
133974	132282	77	60073	59130	75	1252	1182	10	1480	1271	14	3900	3781	28	434556	414960	82	0.614073
99005	99111	75	50593	50092	73	905	877	0	737	820	0	2188	1992	21	272134	260635	80	0.614073
95411	92142	90	32647	32071	71	1006	986	0	975	920	0	2470	2544	22	342138	327362	81	0.615158
130223	125355	79	68613	66964	77	1043	1018	3	1263	1322	13	3488	3479	29	412375	393909	84	0.615158
150632	135136	81	54136	47393	80	1414	1296	12	1673	1550	16	3888	3750	30	449323	398427	86	0.615158
152260	130767	88	66996	56912	82	1626	1333	17	1877	1388	20	4586	3916	33	551480	464404	91	0.616243
48809	49077	67	17032	17190	43	562	700	0	544	486	0	1141	1200	10	139426	131941	73	0.617328
139570	136156	77	42602	41580	75	1522	1425	15	1796	1682	18	3944	3934	29	456687	434603	83	0.619498
43366	40709	75	15716	14421	54	421	344	0	333	289	0	836	746	0	109880	93535	82	0.619498
274753	205770	98	106110	80136	95	2620	1923	26	2804	1978	28	6590	5001	42	727939	548315	102	0.619498
185056	157228	84	78421	66488	83	1908	1524	19	1817	1648	18	4218	3694	32	475513	400309	90	0.619498
107724	107600	72	33697	33808	71	752	821	0	1354	1268	12	3470	3399	28	389982	383372	80	0.620583
112752	109997	75	49171	48502	74	1580	1754	15	1229	1388	14	4010	3845	29	501031	480709	83	0.620583
29194	26829	64	12967	13389	39	294	273	0	305	318	0	536	532	0	79344	77918	69	0.620583
88723	87913	74	18908	18832	45	748	830	0	910	902	0	2393	2513	22	291250	285260	79	0.622753
128854	117121	85	44117	39005	77	1290	1275	12	1540	1304	13	3432	3085	29	443853	399411	85	0.622753
56508	60055	62	25806	25892	57	517	529	0	234	445	0	1178	1308	12	152610	144412	73	0.622753
95997	93425	83	42487	42263	73	1052	1050	5	898	878	0	2400	2455	22	306609	304128	79	0.623838
117813	111817	79	46381	44371	76	1288	1421	13	1184	1174	9	2861	2695	25	331211	314547	85	0.623838
102244	100255	78	35029	34402	72	842	752	0	1148	1237	9	2864	2801	25	288176	278828	79	0.626007
45549	43439	82	14125	14148	42	439	326	0	318	260	0	935	1010	2	126633	130061	72	0.627092
54532	56123	67	23072	23418	52	413	390	0	382	501	0	952	942	0	110806	106198	71	0.627092
108279	106016	83	34755	34526	73	1269	1280	12	1416	1341	13	3666	3618	29	412643	403075	82	0.627092
157682	136477	87	64578	54819	81	1673	1621	19	2124	1644	22	5349	4597	37	611404	538393	86	0.628177
238409	190960	94	106457	86046	92	2185	1823	22	2775	2066	26	6225	5131	38	747387	623266	97	0.628177
62969	64317	70	40077	40257	69	620	597	0	603	676	0	1136	1332	11	159112	156982	74	0.629262
42009	42953	66	14238	14446	41	548	362	0	348	365	0	855	872	0	104044	105012	68	0.630347
91615	91722	74	31967	31446	71	1164	954	0	883	830	0	1968	1923	19	271474	266030	77	0.631432
131066	126941	78	45962	44316	74	1177	1138	7	1339	1387	13	3876	3805	28	447127	423848	83	0.635772
147910	129362	85	81793	72121	80	1530	1370	14	1794	1556	18	4196	3948	31	492153	423120	88	0.639027
174988	162249	82	93988	85920	82	2068	1797	20	2241	2110	22	5267	4489	36	607510	559003	87	0.641197
32113	32040	57	12651	12642	39	482	453	0	323	253	0	793	804	0	106023	111595	69	0.642281
34551	34398	72	12485	12966	38	51	165	0	324	345	0	853	758	0	106234	106968	67	0.642281
42728	42854	69	10909	11013	37	560	531	0	191	315	0	933	844	0	109328	107198	71	0.642281
235100	185863	106	96657	77546	90	2155	1758	22	2352	1795	27	5992	4904	37	637235	519297	97	0.643366
115837	114476	77	29621	29508	58	1535	1352	16	1494	1594	16	4344	4304	30	453574	444778	81	0.643366
116321	112564	81	54954	53763	74	1379	1459	14	1504	1463	14	3695	3599	28	430773	396553	84	0.644451
160298	143095	88	67920	61550	82	1709	1416	15	1792	1566	20	3907	3561	31	471079	418463	88	0.644451
216856	162050	96	87109	64769	89	2107	1478	19	2365	1783	25	5824	4344	41	695394	520516	95	0.645536
124607	123518	76	46175	45128	73	1345	1316	10	1432	1477	14	3165	3037	27	372189	350804	80	0.645536
97480	97016	77	36858	36722	72	490	633	0	882	858	0	2013	2063	20	275339	262946	79	0.645536
125019	120919	79	88387	85608	76	1529	1386	13	1706	1359	16	3476	3325	28	405825	388442	81	0.645536
164362	150310	82	56442	51204	81	1685	1547	16	1958	1823	19	5296	4794	34	609422	558353	87	0.645536
304416	212358	129	120177	85758	117	3597	2291	31	3616	2762	30	9035	6661	47	961558	696477	126	0.646621
55107	56759	62	18972	19455	43	471	503	0	371	334	0	1223	1267	11	153858	152665	73	0.646621
36032	36701	66	11268	11337	37	108	193	0	294	273	0	666	668	0	88309	90927	68	0.646621
187494	166035	93	71654	64146	84	1765	1655	18	2281	1917	22	5678	4977	37	615078	553402	90	0.647706
318674	231512	127	121503	88058	109	3615	2809	30	4201	3104	32	8651	6852	44	991667	780067	114	0.647706
154186	135030	100	57791	50119	85	1756	1615	16	1918	1442	17	4255	3653	31	540077	465547	100	0.647706
192579	159202	86	71724	58709	85	2073	1824	21	2039	1857	22	4676	3924	34	560138	467573	91	0.647706
118495	116575	76	41741	40681	73	1395	1281	11	1710	1499	17	3424	3168	27	425656	409250	81	0.649876
105238	104421	77	25561	25615	56	1142	1104	8	1349	1053	6	3045	3166	25	391183	378450	84	0.650961
135918	128531	77	81373	76657	78	1217	1179	11	1362	1046	7	3683	3501	29	407503	385126	85	0.650961
32710	34770	46	10689	10788	38	247	232	0	330	334	0	949	942	0	98138	100031	70	0.656386
30069	31874	53	11189	11380	37	430	416	0	270	233	0	658	635	0	86796	84139	68	0.657471
190087	162093	96	86778	74882	85	1642	1539	16	2100	1921	20	4736	4376	33	581010	504650	90	0.657471
111679	111320	75	43780	43850	73	1219	1143	8	1463	1335	15	3529	3463	27	464902	444824	79	0.658556
35909	37018	64	10665	10907	37	333	413	0	149	213	0	827	984	0	113457	110885	70	0.658556
138562	124472	80	55840	48448	80	1297	1240	10	1687	1328	16	4171	3694	31	505219	451744	90	0.660725
142329	136445	86	42281	40410	75	1587	1361	13	1652	1587	16	4031	3723	29	449849	411423	83	0.66181
98332	97135	73	41671	41358	72	681	857	0	928	1095	6	2945	2849	24	334532	315070	82	0.662895
88754	90489	73	40157	40664	70	698	771	0	998	824	0	2187	2086	22	265782	260940	76	0.665065
145563	135899	87	39349	37833	77	1235	963	0	1432	1265	11	3876	3583	30	432327	406573	83	0.667235
241756	192359	102	103182	84384	91	2477	1928	22	2754	2249	25	6303	5292	39	733415	604232	98	0.669405
39708	41420	67	26748	27820	55	459	462	0	155	174	0	825	849	0	89843	90066	70	0.669405
180229	159729	86	65587	56737	82	2033	1840	22	2615	2428	25	6232	5783	36	754334	669377	88	0.669405
198314	167808	87	76149	62806	86	1914	1623	19	2029	1760	19	4535	3934	32	550211	458594	104	0.669405
215943	178379	88	98607	80140	87	2125	1913	20	2262	2103	22	5233	4314	36	596876	493329	91	0.67049
133991	131563	77	54668	52868	75	1685	1610	16	1988	1929	20	4492	4417	31	531278	498430	85	0.67266
15627	16297	40	9033	9274	35	156	159	0	223	184	0	331	400	0	56450	58580	55	0.67266
41298	41910	68	19972	20094	48	220	346	0	402	480	0	689	570	0	104083	104549	71	0.673745
203236	162372	92	82377	64833	89	1943	1630	18	2126	1521	24	5497	4585	37	658677	528102	96	0.67483
103837	99582	82	41172	40531	73	954	886	0	991	983	0	3005	3066	25	367881	344975	78	0.67483
229333	176204	96	86343	67798	90	2680	1962	24	2720	2289	27	6632	4914	41	737873	565044	97	0.675914
32862	33693	66	14959	15107	41	365	231	0	439	570	0	1121	1001	1	107786	105866	69	0.676999
136927	124397	83	57723	52743	79	1555	1286	14	1351	1199	10	3417	3048	28	372180	341395	87	0.678084
281020	213754	118	134136	105678	109	2844	2017	27	3202	2650	30	8098	6190	44	914345	709450	114	0.679169
137519	126671	84	53696	48356	78	1155	1110	7	1754	1505	19	3605	3486	29	421892	377331	84	0.679169
207921	174614	88	96786	83455	86	1612	1285	15	1935	1517	18	5123	4320	36	616426	525370	90	0.679169
142150	122515	82	64657	55570	81	1131	945	0	1107	882	0	2866	2438	27	332818	274002	85	0.680254
128110	125193	79	36984	36678	73	1485	1425	14	1635	1694	18	4122	4078	29	462813	448618	81	0.680254
322652	227150	110	148472	107437	104	3690	2845	31	4044	3129	36	9246	6721	48	1.04858e+06	760657	111	0.680254
216475	170060	108	78751	62373	90	2837	2206	26	2864	2419	25	6921	5522	41	869698	716585	96	0.681339
109009	105434	78	35922	35551	73	1068	1127	8	1411	1336	13	3434	3454	27	419555	412052	81	0.681339
130892	125079	79	52961	51065	77	1735	1578	17	1560	1295	12	3655	3454	29	467684	447035	85	0.684594
48114	49229	63	28609	29032	66	349	441	0	394	335	0	1013	1118	7	123146	125356	72	0.684594
102754	101764	76	37948	36962	74	982	975	0	1159	956	0	2799	2813	24	346355	334112	81	0.685679
45330	46242	62	16560	16876	44	377	383	0	262	389	0	916	763	0	111332	111404	75	0.686764
120863	117531	75	43708	42835	75	1827	1956	17	1961	1736	19	4855	4546	34	653358	621703	85	0.687849
214741	165493	92	79570	61049	89	2065	1547	20	2539	1811	26	5987	4789	39	716910	541548	98	0.688934
56213	58058	68	25767	26741	53	505	478	0	555	700	0	1314	1306	12	147718	147014	73	0.688934
98946	94555	91	29105	28758	71	818	919	0	968	990	0	2371	2546	22	308843	294876	80	0.690019
167266	147920	84	67760	59563	82	1449	1237	13	1735	1673	17	4902	4093	35	525491	466699	88	0.690019
110656	111799	74	52488	52306	74	1272	1142	11	1373	1262	11	3247	3269	26	377097	363676	80	0.690019
34973	32244	79	14789	13465	54	375	192	0	218	299	0	803	767	0	113635	99195	79	0.690019
67903	69028	63	40130	40255	70	1267	1256	10	1497	1554	16	4096	3974	29	400527	387070	76	0.690019
26818	29468	43	9913	10640	35	337	250	0	246	204	0	661	621	0	75840	75965	65	0.690019
133294	127273	80	44810	43566	75	1525	1511	14	1750	1715	18	4519	4514	31	525198	504304	84	0.690019
217553	179537	89	120947	103406	88	1880	1448	20	2095	1704	19	4996	4336	35	562762	473486	92	0.690019
125256	124117	75	38979	39061	73	1444	1442	15	1555	1494	15	4163	3833	31	524382	496617	84	0.690019
46364	46057	74	12757	12697	39	159	106	0	411	485	0	847	868	0	138140	140339	71	0.691104
95079	93676	75	27421	27184	70	1236	1445	12	1207	1148	9	2947	2843	26	387393	372142	80	0.692189
85014	78783	77	37638	34862	72	783	825	0	934	885	0	1634	1744	17	238078	222269	90	0.692189
72364	71811	71	30802	31113	69	486	590	0	516	605	0	1546	1484	15	197293	194440	76	0.693273
169104	135760	98	68913	54528	85	2096	1608	18	2017	1655	22	5284	4567	37	604583	481469	95	0.693273
136165	121424	84	60650	55341	79	1295	1223	11	1674	1455	15	3111	2898	27	398750	362235	85	0.694358
94716	93461	72	41354	40893	71	843	823	0	1049	833	0	2617	2390	26	331620	324126	77	0.695443
43473	40241	83	15897	14128	73	566	455	0	556	623	0	974	792	0	133129	118623	83	0.695443
26049	26955	50	13866	14384	39	208	212	0	346	433	0	751	824	0	73014	73074	63	0.697613
120027	118530	86	39661	39203	74	825	931	0	1284	1225	10	2888	2909	26	382459	365752	82	0.697613
62760	62917	71	27854	27935	66	531	588	0	420	523	0	1095	1064	6	146373	146763	76	0.697613
44821	47909	64	17166	17793	42	384	478	0	290	374	0	1113	1044	6	109929	106435	70	0.697613
50917	51233	81	14928	15292	41	469	421	0	626	616	0	1258	1364	13	158104	158699	71	0.698698
110361	109343	75	39801	39475	73	1217	1277	11	1547	1481	14	3667	3363	29	475493	461978	85	0.699783
26755	28506	53	17170	17462	44	152	302	0	298	197	0	561	529	0	76491	78723	65	0.699783
119697	115470	76	64948	62286	76	1496	1199	12	959	1016	3	3080	2947	26	345473	328459	83	0.700868
159729	140409	84	65959	58050	81	1542	1396	15	1745	1586	16	3897	3358	32	499319	440390	88	0.700868
183217	155271	105	77541	66035	103	1498	1198	11	1929	1544	19	4446	3851	32	518554	433049	105	0.700868
95726	95560	77	27712	28067	54	1033	1103	8	1180	1158	9	3401	3437	28	381362	375968	76	0.700868
97762	100785	74	26801	27157	52	980	961	0	1141	1082	7	2808	2624	25	343197	329885	82	0.700868
60742	60290	84	20676	21110	44	512	621	0	380	506	0	1397	1427	15	146656	148868	72	0.701953
86407	86374	75	34253	34432	70	872	855	0	935	822	0	1831	1974	18	220338	220832	76	0.701953
123382	116083	91	49688	46026	77	1531	1489	16	1587	1301	13	3606	3554	27	492963	463456	84	0.701953
102637	101872	74	42620	42012	72	744	700	0	1107	958	0	2391	2432	22	353419	349090	79	0.701953
30760	31651	57	9839	10215	36	409	379	0	280	283	0	656	704	0	91638	86139	67	0.701953
64551	64086	73	25379	25681	56	596	491	0	413	499	0	1102	1053	5	143634	135800	74	0.703038
220435	169558	94	88399	67673	92	2347	1912	24	2884	2096	27	6479	4967	41	743130	571579	99	0.703038
119606	115237	89	34576	34002	73	1171	1255	10	1281	1187	10	3546	3400	27	432900	418691	80	0.704123
132012	126431	83	48081	47088	75	953	1042	5	1453	1349	14	3570	3410	29	441606	425009	82	0.708462
91715	91959	75	35168	35024	70	993	965	0	810	802	0	2322	2218	22	310714	305669	80	0.709547
232192	176513	92	91722	69407	90	2582	2068	25	2336	1898	22	5455	4277	38	658566	506240	96	0.709547
108442	109592	73	23257	23491	51	1397	1394	13	1413	1485	15	3730	3872	27	451747	436530	78	0.710632
179675	150075	84	79158	66990	82	1818	1440	17	1842	1662	18	4435	3550	35	496039	416373	86	0.710632
155558	142310	83	61264	56720	78	1581	1400	14	1502	1536	16	3793	3419	30	435408	404029	86	0.711717
176317	145582	90	77739	65046	84	1845	1551	19	1678	1419	19	4247	3500	33	439485	362095	91	0.711717
285940	162711	111	128068	77330	107	3025	1798	29	3189	1951	32	7948	5010	50	892808	528159	112	0.712802
107798	105696	73	46554	45524	73	1123	1069	6	1470	1248	12	3274	3237	27	414792	402717	81	0.712802
55903	55511	81	15621	15704	43	562	461	0	384	485	0	855	981	0	132608	131305	71	0.714972
119852	115354	76	42643	40024	75	1096	1001	1	1313	1240	11	3367	3281	28	393229	366387	85	0.717142
121829	120779	77	50421	49724	75	1247	1311	11	1041	1075	7	2701	2722	25	332084	326896	82	0.717142
39877	39497	65	17836	17948	44	203	336	0	614	550	0	1164	1240	10	146111	146612	68	0.719312
123713	115466	81	60557	56561	78	1438	1265	12	1535	1441	15	3897	3468	31	462149	415058	85	0.719312
46007	46572	68	24562	25243	56	442	446	0	491	543	0	1117	952	0	128070	126937	73	0.720397
33213	35136	55	6767	6897	32	231	298	0	235	294	0	716	704	0	89448	89077	69	0.720397
166578	148897	87	103807	92397	84	1617	1488	15	1488	1397	14	3856	3544	29	448451	402704	89	0.721482
149639	129395	98	48850	41656	80	1848	1390	20	1883	1615	18	4573	4007	33	552296	484040	98	0.721482
198177	159685	85	79191	63220	85	2080	1546	19	2156	1587	23	5385	4245	36	628477	491953	96	0.721482
227819	177663	108	95619	75681	90	2480	1916	24	2613	2316	25	6723	5256	40	859202	675642	97	0.722567
78466	79997	72	21937	22149	49	548	670	0	766	707	0	1751	1673	18	211781	209888	77	0.722567
45032	46805	63	16408	16351	43	621	664	0	591	500	0	1180	1249	11	146108	140180	72	0.724737
40580	42011	57	15271	15322	43	345	507	0	327	238	0	935	947	0	110953	109790	70	0.725821
72744	74179	72	21641	21926	48	411	470	0	656	601	0	1669	1578	16	209819	209875	80	0.725821
41171	43201	59	14940	15113	41	401	368	0	333	400	0	842	909	0	112546	112578	70	0.729076
61113	59473	76	17803	18095	44	910	954	0	513	585	0	1394	1446	12	161635	156314	75	0.731246
53722	55305	67	25138	25259	54	344	378	0	525	480	0	1201	1013	3	142736	136505	76	0.731246
34888	36253	60	11320	11452	38	441	502	0	387	440	0	950	825	0	107764	108215	69	0.733416
87641	87458	80	33828	33984	70	734	792	0	860	832	0	2045	1869	20	249199	247831	77	0.733416
98183	97195	75	25870	25705	55	1122	741	0	1159	1040	4	2912	3108	24	335207	334730	80	0.734501
120936	118969	76	55282	53195	76	966	1181	8	1398	1463	14	3380	3319	27	408891	396002	81	0.734501
111299	104651	86	42387	40239	76	1205	1150	8	1260	1045	6	2504	2515	23	295491	284434	83	0.735586
81130	82677	70	22412	22677	48	1103	1112	8	928	878	0	2297	2365	21	302730	292340	78	0.735586
81887	80785	83	17458	17308	43	722	701	0	792	787	0	1749	1765	18	238449	229396	78	0.735586
194435	173005	88	81831	71622	85	2106	1850	21	2325	1873	23	5486	5033	34	655060	564482	93	0.735586
94839	92040	75	41450	39564	73	798	700	0	1042	679	0	2063	1930	20	257379	246853	76	0.736671
113259	110324	76	33665	33368	72	1038	965	0	842	1061	6	2960	2952	25	339022	323644	79	0.737756
80607	76065	74	39324	36569	72	945	985	0	610	542	0	1591	1391	15	193792	179629	78	0.738841
147195	138122	85	54188	51181	77	1380	1111	9	1688	1411	14	3391	3376	27	421643	392459	86	0.742095
89385	87407	82	38580	37018	73	1040	927	0	891	733	0	2733	2526	25	346920	326349	90	0.742095
193249	162059	88	76290	65246	85	1587	1314	15	2040	1784	18	5373	4277	38	606209	502196	93	0.742095
24505	28191	39	5892	7040	29	211	265	0	283	494	0	827	880	0	84686	82644	64	0.742095
46461	51924	43	13618	14294	39	541	564	0	605	554	0	985	948	0	127014	126467	72	0.742095
109226	105949	78	38805	37990	73	1130	967	0	1529	1315	14	3691	3461	28	405313	394471	79	0.742095
237945	173349	93	104604	77673	92	1776	1473	18	2427	1760	28	6051	4521	41	672499	498740	98	0.742095
108102	111778	74	38148	38395	71	1014	1125	6	1504	1400	15	3365	3225	27	368542	360716	78	0.742095
181026	156734	83	85260	73853	82	2194	1747	21	1786	1609	19	4392	3639	35	480333	410286	87	0.742095
117874	114446	73	51920	48961	74	1383	1360	13	1380	1235	11	3734	3447	30	470571	432773	81	0.742095
30268	29757	63	17123	17331	45	319	230	0	295	382	0	740	548	0	100780	93782	70	0.744265
104682	101118	86	30235	29768	71	1234	1275	10	915	998	0	2904	2979	24	367721	359282	81	0.744265
143992	124695	90	59959	50563	80	1744	1405	16	1638	1477	15	4267	3900	32	555649	481000	86	0.744265
204211	160271	96	78770	61207	86	2232	1668	22	2047	1740	20	5557	4396	38	703542	546942	94	0.746435
36383	37821	60	11402	11686	38	300	386	0	350	266	0	804	909	0	125547	119870	71	0.748605
101358	98687	91	42846	40970	77	1143	1073	6	975	916	0	3373	2968	26	384600	346309	91	0.748605
114346	112637	79	53462	52396	74	971	975	0	1312	1457	13	3386	3418	26	387476	376628	80	0.74969
41468	43922	63	16850	17393	42	405	353	0	366	386	0	824	768	0	97189	99756	70	0.74969
108248	107347	74	47537	47018	73	1592	1441	14	1274	1405	12	3615	3682	28	453502	430779	81	0.74969
134950	121252	81	51388	46674	78	1176	964	0	1472	1090	8	3335	3060	27	372655	332181	84	0.750775
28186	30004	54	9909	10549	35	444	354	0	158	382	0	678	770	0	97261	97129	68	0.750775
103850	106110	73	33303	33662	71	1041	805	0	1290	1131	8	3121	3052	26	383335	370307	81	0.750775
127724	125119	76	50716	50421	74	1112	1299	10	1294	1254	11	3226	3146	26	374685	357239	81	0.750775
118649	104040	90	65180	57592	80	1280	1318	11	1280	1036	5	2620	2322	25	282995	250412	84	0.750775
134025	122189	81	55342	49859	78	1644	1485	15	1707	1619	17	4082	3757	31	519388	470626	87	0.75186
102346	91848	85	37448	34059	75	994	890	0	823	863	0	2407	2098	23	262145	231880	82	0.75186
50157	49020	72	8371	8456	35	390	334	0	403	356	0	841	893	0	119414	117517	73	0.752945
171249	146225	84	75548	62815	84	1636	1695	15	1613	1486	15	3968	3416	31	522314	443807	89	0.75403
151046	132584	81	65703	57397	81	1482	1114	11	1387	1209	12	3792	3106	31	408681	353709	85	0.75403
124689	123548	78	41757	41495	73	1475	1478	15	1609	1608	17	3848	3513	30	518737	495377	82	0.755115
101398	100655	81	30573	30239	70	1078	1122	7	1152	1116	8	3312	3232	26	379441	368623	80	0.75837
75311	75396	71	27020	27003	62	673	661	0	596	572	0	1284	1315	13	161717	159218	78	0.760539
104227	103664	74	42658	42460	74	916	1096	7	873	970	0	3248	3059	26	367313	353741	82	0.761624
85867	86125	82	28751	28935	69	825	902	0	834	873	0	2120	2023	21	284742	286136	78	0.761624
159004	139781	91	63448	54836	83	1762	1693	17	1919	1908	18	4167	3578	32	525341	463044	90	0.762709
54080	54732	68	21067	21020	51	501	638	0	484	561	0	918	933	0	123728	120660	71	0.767049
124595	122039	76	57005	55918	74	1875	1832	18	2137	2147	22	4756	4485	33	585960	558966	82	0.768134
141791	129801	80	50394	44701	79	1479	1381	14	1722	1682	18	4404	3980	33	503500	458723	88	0.768134
53763	56554	67	21529	22019	47	405	373	0	767	636	0	1045	1109	8	132961	130570	73	0.769219
178334	165510	83	109098	102634	82	2370	2439	21	3105	2850	26	7543	7057	38	832601	779812	87	0.769219
37326	38035	61	15496	15503	43	252	293	0	288	348	0	923	966	0	124323	119335	72	0.771389
100223	98372	91	25479	24840	62	722	788	0	1004	903	0	2645	2569	24	339670	321956	91	0.771389
29679	28386	74	11569	11805	38	392	323	0	362	399	0	682	621	0	78056	78403	70	0.774644
137307	126813	86	60100	55321	79	1564	1499	15	1714	1530	16	3409	2930	29	406591	362147	85	0.775728
47333	48016	61	15087	15155	41	505	603	0	355	428	0	900	1025	4	138532	131849	74	0.775728
139479	134945	78	64902	62313	77	1810	1555	18	1680	1701	18	4046	3602	31	478830	467221	83	0.777898
139461	121323	87	61052	52668	80	1862	1421	19	1648	1339	16	3429	2887	29	398032	349502	86	0.778983
63296	64127	70	23096	23508	53	387	294	0	423	447	0	1192	1152	9	152572	151183	77	0.780068
102509	101451	74	43225	42385	72	895	1089	5	1047	1142	8	3130	2996	26	350598	340986	81	0.780068
102822	98363	80	32690	32013	72	1108	1221	10	895	893	0	2263	2107	22	290393	285266	81	0.780068
149673	133601	80	69134	59492	80	1327	1187	12	1741	1567	18	4271	3841	32	550169	488801	87	0.781153
78409	80008	70	43365	43792	71	560	501	0	867	858	0	1771	1711	19	218714	210372	78	0.781153
102431	100006	80	28414	27924	68	1059	1011	3	1441	1475	15	3268	3018	27	375940	357219	82	0.783323
35284	36385	52	16723	17201	42	278	327	0	389	275	0	958	908	0	108365	108166	70	0.783323
26004	27548	56	7881	8016	34	295	289	0	320	333	0	690	741	0	85678	84058	66	0.784408
54613	56931	68	19122	19254	44	559	664	0	412	418	0	1443	1343	14	167965	167330	74	0.784408
190754	165202	84	88359	77471	82	2045	1865	20	1844	1632	19	5256	4671	35	552741	486230	89	0.785493
102957	105671	73	55362	56053	73	1181	1162	8	1528	1291	11	3435	3359	26	410240	397916	81	0.785493
72148	70655	80	36251	33929	87	631	527	0	794	648	0	1646	1480	14	195861	165807	87	0.785493
135142	127197	79	64673	61173	77	1356	1434	13	1691	1481	16	4128	3991	30	456840	419372	84	0.785493
43326	41762	73	13733	14087	40	242	325	0	557	542	0	746	834	0	109849	110425	71	0.786578
34749	35727	62	12139	12241	38	546	370	0	303	393	0	772	717	0	121473	115924	72	0.788748
60935	59724	72	19158	19317	46	605	439	0	342	492	0	1052	1078	7	140091	139741	73	0.788748
51549	52672	74	12979	12643	42	390	400	0	248	335	0	952	903	0	120743	114743	84	0.788748
120091	120169	76	53311	52333	74	937	1056	5	1543	1379	15	4048	3960	28	467715	439161	80	0.788748
138336	122208	82	64636	56693	80	1314	1205	13	1578	1472	15	3374	3026	28	368400	315626	86	0.788748
169200	144341	88	75074	65707	84	1302	1119	10	1743	1700	18	4281	3805	31	492195	421482	90	0.789833
113862	108209	78	38849	35766	74	1496	1526	15	1472	1340	13	3839	3671	29	457358	430601	84	0.793087
181961	155237	86	85030	72024	86	1792	1691	18	1868	1795	18	4489	3851	32	526676	448688	93	0.794172
92130	91569	77	25365	25165	59	422	547	0	1181	1062	5	2844	2746	23	307085	301765	81	0.795257
85819	81103	74	43377	40340	73	836	691	0	578	634	0	1934	2020	19	205928	190099	80	0.796342
163292	134603	94	74397	63082	83	1761	1501	17	1914	1439	17	3749	3293	32	453834	375937	91	0.796342
187903	154180	90	71975	57466	88	1888	1615	18	2418	2193	22	5878	4903	36	735321	607518	95	0.798512
121106	118995	78	43139	42707	74	1476	1534	14	1461	1475	14	3681	3722	27	446670	436098	82	0.798512
277974	207220	106	99896	73723	94	3123	2348	27	3105	2409	29	7159	5230	44	872965	672644	101	0.800682
104650	101246	74	40121	38704	73	1101	1096	6	1357	1322	14	2907	2946	25	353876	341953	80	0.800682
52444	53244	69	17188	17469	43	321	313	0	436	554	0	1038	1023	4	144055	140955	72	0.805022
35103	34809	65	9464	9691	35	487	533	0	469	418	0	596	510	0	104860	107863	70	0.808277
172789	149402	82	75897	65576	82	1712	1454	16	1633	1392	17	4286	3543	32	483826	410359	88	0.809361
34500	34689	71	9886	10217	36	416	485	0	191	192	0	733	790	0	104603	102325	67	0.809361
177934	149596	84	70786	58022	83	2066	1852	21	2056	1760	23	5240	4364	36	651836	539551	92	0.810446
114980	112161	79	34490	33849	74	1080	1053	5	1476	1405	14	3743	3491	30	383861	363108	82	0.811531
41169	41491	65	7377	7452	33	475	537	0	409	557	0	875	823	0	119352	117487	72	0.811531
41076	45007	47	17153	17446	43	286	435	0	207	324	0	895	798	0	117535	113362	71	0.811531
236565	185356	90	101590	81002	89	2266	1520	23	2254	1749	24	5744	4561	38	684575	533071	93	0.812616
45367	45317	65	13193	13688	39	388	513	0	431	450	0	721	777	0	109040	107929	74	0.813701
52452	52505	76	19078	18973	47	253	427	0	397	464	0	1143	1118	8	146866	141214	73	0.813701
107052	104787	75	35448	35226	72	1055	974	0	1364	1396	13	3282	3299	26	387795	373177	80	0.814786
175757	151385	85	67926	58324	83	1339	1181	12	1856	1588	17	4837	4196	34	606141	516627	89	0.815871
174977	140669	86	71579	57368	83	1968	1380	19	1712	1517	19	5181	3935	38	613466	493617	90	0.815871
52658	53215	72	11696	11900	38	635	594	0	383	401	0	1074	1165	9	137286	137016	75	0.816956
109396	109041	75	27412	27215	61	1228	1237	10	1841	1522	16	3549	3618	27	422242	413997	84	0.818041
213991	168466	92	92725	73783	89	2371	2067	23	2156	1797	24	5789	4907	38	653744	525277	97	0.818041
98464	97430	78	31234	31674	62	801	653	0	920	957	0	2081	2069	20	263632	253857	80	0.818041
57140	60389	66	18894	19492	43	510	466	0	661	523	0	1246	1328	14	171884	164140	76	0.818041
91981	94761	71	41713	41975	71	823	852	0	1122	1152	10	2533	2590	22	307771	294388	79	0.819126
56519	54335	83	18047	17998	45	388	326	0	349	315	0	1033	984	0	141381	141871	73	0.819126
118661	117448	75	26806	26651	65	1208	1344	12	1599	1477	15	4377	4455	30	547795	525931	82	0.820211
119468	116865	76	58295	57054	75	896	1044	4	1644	1154	10	2951	2832	25	375824	353478	83	0.821296
111537	109970	81	55790	55316	73	1226	1207	10	1186	1143	12	3391	3271	27	390389	376333	80	0.821296
197414	162347	90	71935	57956	87	2017	1593	19	2235	1752	22	5261	4353	36	713031	598741	98	0.823466
75186	72964	77	30584	29245	71	902	730	0	825	777	0	1844	1670	18	200394	190217	77	0.82672
265223	172888	99	116889	78353	97	2676	1616	28	2916	2011	28	7041	4532	47	719160	468726	106	0.82672
199473	167733	85	121665	105137	84	3016	2590	26	2703	2422	28	6683	5919	38	777554	655070	92	0.82672
79699	81253	77	33669	34406	68	626	765	0	695	739	0	1825	1823	18	218289	213076	75	0.82672
121314	110168	83	55761	50715	78	1224	1063	8	1643	1469	15	3896	3466	31	490362	430616	85	0.827805
279584	198475	103	151603	114073	97	3080	2206	28	3138	2297	30	7620	6149	42	914859	697563	103	0.82889
255010	156596	221	105822	63724	181	2008	1335	14	3065	1951	21	7110	4959	35	794526	509632	234	0.832145
54513	55609	69	21804	22001	50	488	607	0	548	571	0	1275	1196	10	128190	129065	72	0.832145
130253	126102	79	50064	48592	75	1075	1170	9	1165	1150	9	3360	3044	28	382146	367214	82	0.83323
109071	98707	77	48003	42313	76	939	1051	5	1130	1039	5	2261	1945	22	296044	254474	83	0.83323
55513	54456	80	10400	10609	37	195	294	0	565	401	0	900	947	0	131820	130544	75	0.83323
179907	152531	84	63824	52890	83	1683	1282	14	2040	1698	22	4845	4231	35	547695	480219	90	0.834315
43082	42073	81	10023	10049	37	301	282	0	324	297	0	841	749	0	101617	100237	74	0.8354
43591	45034	67	14158	14474	40	537	619	0	378	417	0	783	891	0	104510	102644	72	0.836485
39716	40431	56	13400	13579	39	322	444	0	87	356	0	892	792	0	108311	104184	71	0.83757
51356	50727	75	22094	22017	50	463	412	0	507	416	0	1024	1024	4	123257	118865	72	0.83757
126606	118125	77	53288	48382	77	1608	1344	14	1999	1587	20	4296	4119	30	574148	531513	83	0.838655
94515	93205	75	30914	30601	71	1077	981	0	975	926	0	2491	2485	23	317493	309088	78	0.83974
166212	147455	82	68736	60363	82	1702	1590	18	2243	1801	21	4798	4241	33	565734	493824	89	0.83974
324665	221823	137	129134	90977	137	4530	3505	32	3959	3248	32	9512	6653	49	1.04858e+06	786704	137	0.83974
144639	135870	79	62813	58057	79	1496	1194	11	1704	1540	17	4500	4164	31	528062	470960	96	0.83974
173152	154482	82	67365	59297	81	1985	1931	20	2329	2196	24	4966	4308	34	545140	478248	86	0.840825
113317	112169	74	36412	36213	72	979	835	0	1528	1362	13	3030	2805	26	356644	336879	80	0.840825
170332	148777	99	79257	71073	83	1389	1385	14	1583	1488	17	3812	3303	30	462764	412296	89	0.840825
143777	129375	84	59494	53622	80	1367	1092	8	1493	1345	12	3313	2979	28	400035	366954	92	0.840825
361349	229578	119	194280	124740	117	4731	3090	36	4886	3324	41	11970	8056	55	1.04858e+06	844458	122	0.84191
38893	40899	57	17000	17121	44	379	246	0	556	266	0	1073	1219	9	124420	125900	70	0.844079
220393	186271	106	96128	80961	90	2843	2404	25	2519	2012	25	6360	5117	38	720584	585839	102	0.846249
223299	174431	93	110526	86491	89	2222	1969	23	2577	2013	25	6340	5341	38	711418	551122	95	0.846249
170990	123042	88	52069	36263	86	1583	1242	15	2193	1621	24	5190	3849	39	622759	457065	93	0.847334
169863	142914	86	72876	60936	83	1658	1348	16	1946	1594	20	5174	4660	34	644892	544895	89	0.847334
136528	124546	78	60705	54004	78	1500	1294	13	1593	1226	14	3360	2876	28	372005	324307	85	0.847334
96132	99463	76	34977	35817	71	973	1035	4	982	923	0	2112	2078	21	219870	215443	77	0.847334
271422	210579	100	97324	75183	98	3170	2224	29	3225	2515	29	7621	5988	43	839773	669591	105	0.848419
122974	114561	86	60686	56138	77	1379	1073	9	1519	1414	16	3828	3555	30	462806	415685	86	0.849504
124393	109535	96	57254	49370	96	1357	1004	2	1571	1250	13	3683	3060	29	464592	399823	96	0.849504
118410	117129	79	36932	36113	74	1264	1290	13	1736	1671	16	3298	3190	27	443306	429838	82	0.850589
178520	154328	86	75266	63758	84	1774	1447	16	1839	1291	17	4120	3733	30	482545	420251	92	0.852759
40431	43070	55	18582	19216	43	170	136	0	361	317	0	801	703	0	95940	94387	69	0.852759
126403	121418	83	53263	51977	75	1260	1192	10	1465	1313	13	3098	2947	27	318102	306184	84	0.853844
145674	143329	78	66541	64339	77	2142	2047	20	2439	1920	23	5355	5059	33	689789	662583	86	0.853844
234524	197044	110	100571	82956	110	2619	2245	23	3143	2627	25	7328	6132	42	777750	649649	110	0.853844
130109	120393	78	54088	47473	79	1678	1472	15	1520	1391	15	3743	3294	29	485879	436429	84	0.853844
40610	41378	64	16606	16761	43	309	401	0	291	380	0	774	799	0	100501	102454	70	0.854929
123221	120338	78	46721	45417	75	961	926	0	1299	1334	13	3038	2948	26	403404	386148	85	0.854929
140448	123054	90	57457	50324	80	1208	1188	10	1595	1499	15	4454	3757	33	520541	442929	88	0.854929
130541	127076	81	34883	33933	75	1376	1268	12	1337	1223	11	3448	3602	27	399711	384938	82	0.856014
30255	29786	65	11567	11749	38	278	198	0	145	262	0	489	575	0	81224	76829	68	0.857099
211172	166919	89	72279	55486	88	2003	1706	20	2165	1769	23	4635	3791	34	511285	401519	95	0.857099
166948	141940	84	67524	56572	83	1457	1237	11	1859	1672	19	4527	3870	34	561885	476403	92	0.857099
39623	42120	56	7254	7600	32	410	311	0	356	399	0	903	1031	4	120034	120555	69	0.857099
237446	181430	98	111353	88534	94	2526	1984	24	2547	1907	26	6463	4932	41	741431	580241	101	0.859268
83221	80317	73	38008	35720	72	805	895	0	990	935	0	2275	2249	22	294980	279796	78	0.862523
43210	45060	63	18597	18893	44	267	324	0	325	320	0	742	631	0	98715	95148	73	0.864693
63108	60990	74	21673	21595	52	644	533	0	716	555	0	1375	1315	13	174329	172390	74	0.864693
89455	81902	77	37692	34486	74	835	812	0	760	694	0	1943	1931	20	218348	195859	79	0.864693
206167	164901	88	102194	81690	87	1697	1286	12	2172	1617	23	4802	3978	36	630519	509042	96	0.864693
66087	65793	75	22440	22740	48	548	549	0	597	480	0	1347	1270	12	141388	136792	73	0.865778
78601	77439	74	24285	24223	60	452	596	0	694	672	0	1665	1542	15	199775	191361	88	0.865778
56991	58527	68	18621	19128	43	401	313	0	279	400	0	1098	1219	10	137571	131500	73	0.865778
47313	48156	63	15270	15479	42	183	219	0	242	280	0	1012	1119	8	121778	125635	73	0.865778
87783	86441	74	29614	29622	70	681	670	0	1049	963	0	2127	2226	20	312379	302466	77	0.866863
56989	58871	69	24436	24708	54	334	435	0	574	456	0	1349	1328	13	141497	141849	74	0.867948
51577	53695	67	17176	17231	43	395	389	0	393	506	0	1098	1108	7	147300	147181	74	0.869033
31010	30766	65	9495	9693	36	613	474	0	253	350	0	774	798	0	88810	92709	66	0.869033
98217	96308	81	47550	46825	73	1060	1028	3	920	917	0	2157	2303	22	297035	284877	78	0.869033
273757	199789	107	163956	123314	105	3539	2866	28	3993	3152	33	10216	7987	47	1.04858e+06	887120	112	0.870118
158666	151456	93	53923	52153	77	1842	1598	19	2063	2014	21	4527	4328	31	517733	479598	83	0.871203
132120	122857	79	56769	51238	78	1685	1642	17	2021	1884	21	4748	4486	33	525812	482233	85	0.871203
119103	113645	84	33383	32729	73	897	1073	5	1549	1547	14	3155	3130	25	345051	323694	81	0.872288
169067	148571	84	62162	52275	82	1843	1470	17	1790	1641	19	5187	4455	36	621913	547185	93	0.874458
175617	151860	88	89031	77847	83	2004	1799	20	1596	1381	17	4415	3923	32	477293	417149	86	0.875542
76678	77026	76	36155	36257	69	374	572	0	832	769	0	1649	1694	17	205934	207624	75	0.875542
106984	108496	73	55170	54889	72	1338	1450	15	1399	1413	14	3476	3358	27	404930	402626	78	0.876627
114363	113673	75	33548	33779	72	1351	1181	9	1706	1486	15	3853	3693	30	477876	469253	80	0.876627
133723	130700	94	37163	35452	75	2093	1942	18	1930	1692	18	4679	4188	32	546161	508049	94	0.876627
40745	43126	65	21147	21300	54	265	352	0	466	432	0	953	1010	3	120212	118220	70	0.877712
128466	123783	93	62642	61714	76	1257	1228	10	1242	1244	11	3069	2973	26	380623	368092	81	0.877712
175328	151017	99	72475	62718	83	2061	1779	22	2068	1625	20	4053	3556	31	451774	391620	88	0.878797
195804	159293	88	81717	66773	87	2080	1588	20	2223	1812	24	5785	4741	38	682229	570125	93	0.879882
33468	32796	57	13274	13426	39	390	383	0	209	359	0	547	568	0	81901	82050	68	0.880967
137684	133038	79	55156	53985	77	1584	1561	15	1903	1525	17	4463	4305	30	515721	489688	86	0.882052
321610	232873	119	236541	180901	119	3433	2276	31	4602	3584	33	9883	7576	47	1.04858e+06	853516	125	0.882052
113699	112499	76	37452	37244	72	1562	1423	14	1547	1580	14	3654	3598	28	434719	419161	81	0.883137
224051	170490	93	88476	67622	90	2282	1926	21	2600	1872	25	6439	4644	41	790195	597412	98	0.883137
145887	137743	80	55397	51038	78	1482	1552	14	1608	1418	15	3689	3358	29	447983	409969	85	0.883137
216029	189564	89	65900	57230	85	2578	2221	23	2970	2636	25	7123	5945	40	879050	727027	96	0.883137
165281	154067	99	64175	61182	80	1269	1257	10	1860	1838	18	4490	4388	30	507264	465612	86	0.884222
142222	131833	87	56803	52475	79	1034	1058	6	1537	1548	16	3718	3385	29	446632	407916	85	0.888562
32150	32604	52	12227	12443	38	543	473	0	179	215	0	639	614	0	80331	82721	68	0.888562
118718	106194	94	53260	48084	77	1176	977	0	735	841	0	2708	2540	24	332586	295889	83	0.888562
112304	111619	75	38236	37839	72	1063	1039	6	1215	1256	11	3468	3354	27	411778	400730	80	0.888562
18885	20644	36	6877	7438	32	7	246	0	150	146	0	586	564	0	67665	68651	60	0.889647
128918	113553	86	50639	45334	78	1259	922	0	1523	1253	12	3552	3102	29	426176	371023	86	0.890732
34940	34793	65	21432	21902	49	350	342	0	446	319	0	577	661	0	95481	96194	73	0.891816
120875	118750	79	37176	36674	74	1334	1180	10	1254	1215	9	3815	3594	28	452459	431557	85	0.892901
81890	82585	71	28400	28504	69	787	706	0	1234	973	0	2437	2419	23	293838	290521	76	0.892901
152240	137475	81	67500	61312	79	1452	1582	14	1818	1466	18	4367	3928	32	500117	452122	87	0.892901
142235	128386	81	52585	47305	78	1574	1162	13	1545	1518	15	4085	3656	31	451405	401738	87	0.893986
84726	86008	73	20071	20499	45	1114	986	0	837	957	0	1917	2103	20	218980	212425	76	0.893986
37011	38055	61	13801	13968	41	474	282	0	279	358	0	733	598	0	99869	97543	69	0.896156
79859	80733	72	21021	21031	48	529	615	0	708	699	0	1917	2112	19	211636	207786	76	0.896156
273375	201971	101	109969	82125	99	3002	2390	25	3060	2421	29	7232	5658	44	861865	645348	105	0.896156
109594	105686	88	32035	31631	72	1074	1070	7	1250	1348	13	3602	3252	29	424456	403396	90	0.898326
68970	69883	75	18653	18565	45	714	699	0	546	630	0	1161	1226	10	158839	153997	75	0.898326
91143	89332	86	28202	27882	68	799	795	0	1127	1168	8	2656	2815	24	318490	308196	77	0.898326
60280	59744	70	19103	19382	44	640	687	0	616	448	0	1151	1299	10	140885	139657	75	0.898326
54460	54739	70	26296	26598	56	292	422	0	593	454	0	910	1068	5	122568	119287	72	0.898326
172918	153718	83	79900	71045	82	1843	1710	17	1914	1517	19	5380	4582	36	546024	470045	87	0.898326
24734	28074	39	9627	10238	34	328	221	0	335	404	0	664	741	0	88219	87900	67	0.899411
95500	94569	76	28503	28820	61	1042	896	0	1176	1024	4	2514	2512	23	296722	287642	78	0.899411
136871	130340	80	60352	57390	77	1266	1120	7	1715	1647	16	4077	3712	32	442925	416401	84	0.903751
204172	166995	96	94175	79363	87	1944	1783	19	1938	1751	19	4688	3827	34	562308	467557	92	0.904836
235002	182148	99	86715	68083	93	2150	1819	19	2273	1812	22	5679	4571	37	654221	527187	100	0.907006
73374	76076	70	21616	22044	46	721	714	0	725	813	0	1580	1478	15	184194	184509	74	0.907006
65981	68175	70	25870	26505	55	478	522	0	700	561	0	1428	1489	14	175867	165399	74	0.907006
129700	125736	76	45578	43437	75	1686	1803	15	1555	1445	14	4371	4266	30	534907	499576	81	0.908091
81264	80633	72	24513	24220	58	724	681	0	740	873	0	1759	1798	17	246194	243023	78	0.91026
51142	51966	69	19553	19712	45	396	338	0	481	542	0	1043	1135	7	132454	134720	68	0.91026
37104	38380	53	12367	12465	39	373	431	0	72	202	0	725	733	0	97035	96780	69	0.91243
145065	130563	79	65025	58058	79	1228	1076	6	1579	1264	14	3748	3366	30	440036	390192	86	0.915685
38717	40394	55	16301	17269	41	200	330	0	315	419	0	706	747	0	92033	90683	67	0.915685
238770	174670	93	113034	84392	92	3002	2388	27	3542	2583	33	8396	6105	47	1.00944e+06	712507	101	0.915685
148693	131171	83	61794	53863	81	1249	1225	11	1655	1398	15	4015	3819	30	508403	451853	84	0.91677
115669	112036	89	29779	29194	73	964	881	0	1245	1132	8	3320	3300	27	443937	430826	81	0.91677
93420	93825	73	47059	46520	71	1147	1032	4	1331	1108	8	2335	2384	22	311413	299266	79	0.917855
122727	118485	88	41892	41080	74	1082	990	0	1446	1286	11	3251	3077	26	389793	380678	82	0.91894
110925	109384	80	75016	74630	74	1406	1456	14	1517	1605	15	3875	3903	28	465361	444462	80	0.920025
186957	151266	99	77034	64781	87	2038	1899	18	1668	1451	17	4103	3583	32	518356	430522	90	0.920025
47325	49914	63	14572	14959	40	432	365	0	339	265	0	768	720	0	123682	121434	70	0.920025
194059	162077	86	73419	60362	84	2089	1549	22	2082	1783	21	4767	4027	34	540174	446387	93	0.920025
85937	86331	74	31722	31775	70	848	748	0	910	854	0	2467	2443	23	301306	295828	76	0.920025
112241	109811	84	31072	30950	72	1379	1275	11	1433	1427	14	3560	3693	27	458446	442766	82	0.92111
127352	122055	81	61578	60327	75	1517	1441	16	1540	1417	14	4225	4278	29	486898	463207	83	0.925449
107300	104679	77	36749	36041	74	1152	1196	9	1228	1156	9	3773	3740	29	426375	416634	85	0.925449
22942	25294	47	9419	10052	34	403	328	0	399	346	0	381	426	0	66411	68742	65	0.925449
57058	55703	71	18219	18541	44	286	373	0	735	674	0	1038	1158	9	133408	132697	73	0.926534
47667	47613	68	10501	10448	38	315	287	0	563	526	0	814	985	0	112467	110426	73	0.927619
71817	72290	71	23830	23955	52	704	621	0	645	701	0	1396	1440	14	162797	153474	75	0.927619
35107	34614	68	12256	12540	38	354	319	0	347	292	0	959	979	0	107053	106430	69	0.928704
184763	155178	84	77410	63470	84	1840	1563	18	2016	1509	21	5086	4309	35	641123	532524	92	0.931959
36965	36292	51	10719	11122	37	235	231	0	474	465	0	829	733	0	96274	95608	70	0.931959
115696	113799	83	29946	29445	69	1430	1226	11	1073	1168	10	3505	3639	27	402813	389079	80	0.931959
128441	119269	77	72867	68479	78	1460	1277	14	1370	1217	10	3281	3236	27	361028	334230	84	0.933044
118258	116018	81	40011	39590	74	1412	1386	12	1484	1209	12	3627	3638	28	475486	461667	81	0.934129
150767	132413	80	55121	47741	81	1400	1091	8	1392	1424	15	3718	3336	29	441831	396127	90	0.934129
49095	48778	69	11902	12328	37	310	365	0	541	445	0	840	910	0	122994	122610	72	0.934129
34387	33903	64	16184	16509	42	336	237	0	377	300	0	820	846	0	119565	125317	68	0.934129
140664	128388	81	59073	53714	78	1514	1288	13	1625	1423	15	3583	3079	30	432322	380954	86	0.934129
227585	188332	89	69182	58083	86	2190	1959	21	2337	1946	23	5850	4921	37	685660	561500	91	0.934129
232150	181995	93	83554	65594	90	2194	1784	21	2602	2225	27	6439	4980	40	778791	627120	96	0.935214
22972	24098	51	8411	8553	34	160	158	0	223	268	0	630	761	0	64243	65720	65	0.935214
119059	118168	76	48545	47862	75	1472	1469	15	1440	1290	12	3531	3408	27	383874	368296	81	0.935214
39312	40170	53	11280	11458	37	364	323	0	321	395	0	856	794	0	105324	104631	68	0.935214
141179	121422	87	63645	55470	81	1334	1103	8	1424	1147	10	3129	2773	28	387174	330891	87	0.937384
129710	126095	75	39541	38322	74	1179	1289	11	1701	1570	16	3521	3284	29	407060	391213	81	0.938469
41736	43114	66	13765	14110	41	399	408	0	377	368	0	781	975	0	103707	104049	70	0.938469
44878	48715	56	23516	23892	51	225	344	0	521	466	0	949	819	0	109697	108861	71	0.938469
154245	130158	83	60992	52728	81	1333	1206	13	1369	1082	8	3556	3141	30	421344	359092	89	0.938469
28886	31526	44	20121	20760	47	125	139	0	155	207	0	723	641	0	88455	86836	66	0.939554
341773	220886	143	138185	92477	129	3912	2542	34	3936	2588	35	8842	6150	48	1.03188e+06	689190	135	0.941724
34036	38694	41	15140	15915	40	218	271	0	514	365	0	860	926	0	127184	131427	66	0.941724
87173	86056	72	18422	18063	45	620	640	0	1066	971	0	1675	1607	17	202202	201255	77	0.943893
79216	77676	80	37628	37255	70	964	987	0	892	940	0	1904	1963	18	263077	256040	76	0.946063
143026	128021	80	54385	48798	80	1191	1040	5	1787	1539	18	4243	3667	32	499524	440425	87	0.946063
42010	43541	59	22705	23491	51	247	368	0	475	320	0	897	885	0	109402	105985	69	0.947148
208069	164601	90	89455	71708	88	1880	1273	15	2425	1808	25	5504	4637	37	676720	543171	97	0.949318
114302	114197	74	44397	43535	73	1108	1102	6	1404	1422	14	3828	3865	28	444057	424985	81	0.950403
70196	72303	56	50765	50480	71	2296	2296	20	2513	2307	23	6609	6460	37	792097	763086	80	0.950403
153478	135414	83	66905	58975	80	1208	1082	6	1855	1583	18	4238	3797	32	499896	437484	92	0.950403
30412	32181	48	9160	10185	34	486	469	0	384	367	0	845	857	0	117619	123068	70	0.950403
86713	83561	73	39263	37436	72	741	872	0	676	843	0	1770	1706	17	223885	210946	76	0.950403
188040	155643	88	111570	95287	87	2343	1836	23	2693	2194	26	6569	5727	40	817647	696207	93	0.950403
116484	115812	75	42826	43085	73	1317	1355	13	1576	1611	17	3892	3665	29	505316	497495	80	0.950403
70556	73088	76	16957	17647	41	663	618	0	910	831	0	1614	1641	16	218111	208468	73	0.951488
46514	47233	63	13103	13027	40	480	405	0	419	452	0	972	1005	2	148785	148998	73	0.951488
71673	72065	72	17463	17129	45	745	527	0	591	687	0	1800	1743	18	202375	198823	75	0.952573
51192	50701	68	17236	17447	43	506	473	0	247	338	0	1021	1105	8	133219	130686	75	0.952573
29315	29818	57	7147	7487	32	73	227	0	336	352	0	544	659	0	86217	89688	65	0.953658
132734	131451	77	28354	27791	70	1661	1492	14	1752	1658	18	4321	4064	30	541345	504040	82	0.953658
322664	223078	122	152428	109338	111	4493	2926	36	4101	2945	34	9640	7209	48	1.04858e+06	848384	116	0.953658
53262	53328	69	14115	13940	41	635	609	0	369	385	0	1287	1249	11	160285	159049	71	0.955828
26316	27186	45	10186	10380	38	266	245	0	138	249	0	508	580	0	67818	71766	70	0.955828
133219	124020	79	53414	48695	78	1448	1294	14	1800	1556	18	3496	3102	29	376718	345325	86	0.957998
205380	165307	89	91539	74787	88	2003	1660	20	2391	1910	24	4962	3941	36	587352	487969	93	0.960167
53302	56512	59	20077	20385	46	410	403	0	330	314	0	1185	1287	11	141665	139853	74	0.960167
160727	139775	85	74421	65178	83	1594	1391	13	1230	1252	13	4043	3334	32	467126	407442	89	0.960167
171049	163495	90	51524	50203	78	1838	1693	18	2298	2000	21	4946	4681	32	581842	539190	98	0.960167
127124	124044	81	64812	63577	76	1632	1351	13	1734	1565	16	4164	4244	30	490302	456709	83	0.961252
244248	186764	97	99366	76867	94	2858	2106	26	2880	1954	30	5903	4588	41	706053	551743	101	0.961252
26818	28074	44	7798	7971	33	182	168	0	354	364	0	641	724	0	105709	101750	77	0.961252
65386	67553	69	26365	27357	52	507	515	0	461	471	0	1378	1382	14	171289	177645	72	0.961252
106570	106632	74	38023	37865	73	1137	838	0	1521	1541	16	3370	3367	27	381935	376204	81	0.961252
130282	120624	86	55521	53015	78	1412	1510	12	1339	1231	12	3383	3449	26	388724	349648	85	0.962337
36865	38083	60	20077	20262	48	271	245	0	403	385	0	921	860	0	118495	116400	71	0.963422
111778	112468	75	33753	34129	69	1109	1061	6	1204	1182	9	3231	3126	28	371624	365378	78	0.964507
108015	106544	91	47463	47115	73	1412	1339	12	1255	1126	10	3278	3244	27	360749	356913	79	0.965592
24117	26346	44	9737	9884	36	446	471	0	261	237	0	672	755	0	76833	78625	64	0.965592
69899	70040	71	22545	22676	53	533	366	0	785	699	0	1683	1556	16	178777	176764	76	0.965592
154709	137914	82	63691	56495	80	1436	1336	13	1644	1316	16	4610	4179	31	567854	498072	88	0.968847
214155	166457	93	101432	79002	92	1866	1449	16	2182	1707	24	5802	4692	38	733809	575329	97	0.973187
231528	191954	88	121641	102949	88	2343	1917	22	2567	2074	25	5624	4687	37	672177	552867	95	0.973187
65877	68513	68	20359	20772	46	681	483	0	332	408	0	1564	1539	16	183362	180127	73	0.974272
184025	151204	85	81848	68575	83	1752	1510	18	1823	1560	19	4482	3909	32	532581	435701	91	0.974272
221692	180673	91	86413	70042	88	2987	2515	25	2249	2002	25	5923	5019	36	682485	568797	93	0.975357
28697	29360	52	8370	8439	35	381	320	0	399	376	0	735	799	0	88819	87178	66	0.977526
45807	47523	77	20405	20574	49	18	199	0	430	496	0	943	980	0	121875	118830	69	0.978611
112231	110983	75	29912	29368	69	1140	1277	9	1450	1288	12	3466	3356	28	431426	423479	83	0.979696
254942	193501	94	101828	77886	91	3189	2162	29	2863	2115	28	7206	5461	42	854207	657511	97	0.979696
123972	124016	76	32287	32206	73	1558	1482	14	1674	1559	14	4068	3984	29	501574	486371	81	0.979696
121873	116943	77	65925	63670	76	1176	978	0	1334	1268	12	2859	2801	25	353126	328336	82	0.979696
111680	111193	76	56022	55285	74	1292	1088	8	1170	1134	10	3111	3004	27	381644	376859	81	0.980781
95742	97517	72	28621	28575	65	1058	1065	6	953	802	0	2316	2220	21	289606	277657	78	0.980781
87947	89496	82	24989	25261	51	1031	860	0	681	683	0	2302	2150	22	271184	265931	76	0.980781
186282	151812	86	79065	64980	86	1812	1410	19	2271	1902	22	5786	4638	38	671368	540906	92	0.980781
155888	134505	84	70382	60787	82	1434	1032	4	1688	1330	14	3426	2928	29	399113	334950	87	0.981866
261791	195769	100	130226	102329	100	2544	1980	24	2747	2242	27	6951	5484	42	813110	627542	109	0.985121
111327	108314	80	54487	53174	74	932	1081	6	1463	1437	15	3241	3165	27	382129	363022	80	0.987291
164086	146420	81	82306	72428	83	1615	1449	15	1688	1468	17	4838	4429	34	518888	451707	91	0.988376
117908	110848	77	50869	47418	77	1302	1299	10	1365	995	0	3594	3385	28	415495	388482	84	0.988376
241213	183672	91	139966	107597	91	3920	3019	31	4318	3200	35	10390	8005	48	1.04858e+06	893382	97	0.988376
30800	30620	67	11745	12265	37	263	224	0	162	186	0	478	543	0	79176	82024	65	0.988376
327033	202121	117	177061	117120	117	3930	2601	34	4124	2330	37	9942	6220	52	1.04858e+06	695442	121	0.989461
238805	180305	94	98127	73795	93	2857	2231	27	2953	2019	28	6679	5029	42	761142	590022	100	0.989461
46090	47091	68	12069	11933	39	460	356	0	401	369	0	1128	1123	8	124506	122678	71	0.99163
40980	41122	67	11876	12237	38	354	406	0	529	343	0	766	906	0	104275	102490	71	0.997055
28245	29870	53	12652	12900	39	206	237	0	312	376	0	584	639	0	81678	79903	68	0.999225
45413	43796	78	11978	12287	38	622	543	0	332	448	0	984	1035	4	149838	153903	73	1.00031
132322	119715	79	67603	61746	79	1314	1099	11	1261	1122	10	3348	3089	27	353740	312158	86	1.00139
117139	114585	76	51403	50266	74	1170	1182	8	1520	1570	15	3595	3545	27	426002	417384	82	1.00248
143614	133689	97	44061	40923	97	1592	1411	14	1467	1613	14	4759	4343	33	527472	465600	97	1.00248
42185	43649	50	9863	9939	36	209	271	0	338	369	0	886	790	0	115916	117364	69	1.00356
130759	120944	93	47441	44239	77	1747	1746	16	1556	1523	16	4156	4023	30	500611	459366	85	1.00356
30774	30846	60	14825	15272	40	145	212	0	373	321	0	791	832	0	98504	99232	70	1.00356
92863	91931	73	24860	24764	54	970	1098	5	864	841	0	2728	2607	24	328538	320810	80	1.00465
57514	57646	81	14905	14998	42	415	557	0	567	585	0	1081	1119	7	139238	136170	74	1.0079
20148	20390	51	5118	5417	29	166	276	0	301	246	0	571	573	0	74169	77387	63	1.0079
171479	149441	96	97149	86549	84	1703	1709	17	1695	1332	17	4198	3693	32	480017	418182	89	1.0079
35340	34697	72	12865	13045	40	447	438	0	425	383	0	753	832	0	94648	94962	69	1.01224
191934	153279	89	74564	59766	88	1634	1336	14	1914	1578	19	4774	4118	34	570180	448013	94	1.01333
104386	105269	74	30419	30259	62	1057	1072	6	1273	1089	6	3538	3364	27	377502	368470	80	1.01441
111016	109942	75	43787	43433	73	1456	1214	13	1405	1357	15	3571	3539	29	435221	414207	84	1.01441
143174	130928	86	64193	58425	79	1446	1267	10	1613	1659	17	3979	3317	32	493980	450445	85	1.01441
96996	98906	72	47498	47042	72	1270	1030	5	1054	1077	6	3058	2957	26	371212	352331	79	1.0155
51588	54507	62	16317	17047	41	492	561	0	471	500	0	1025	961	0	128498	131241	70	1.0155
107559	105249	77	33108	32743	72	1096	1111	7	1291	1375	13	3353	3296	26	407262	380788	82	1.0155
101347	99009	90	40893	40388	72	542	543	0	1041	1004	2	2164	2196	21	247384	235585	90	1.0155
103233	103963	73	39012	39579	71	1065	1123	7	1321	1150	9	2935	2820	25	372845	355554	77	1.0155
114211	115717	73	43739	43847	72	1072	1144	8	1498	1554	14	3776	3970	27	408695	390706	80	1.0155
43100	48402	50	12503	13417	36	332	281	0	396	350	0	1077	1009	2	138949	138408	68	1.0155
141351	129442	81	49766	45331	78	1231	1116	8	1625	1512	17	3556	2959	31	393441	359509	83	1.01658
85455	85423	74	18869	19422	43	778	888	0	1052	934	0	2489	2473	23	289239	284487	76	1.01658
76259	73335	77	15201	15144	42	659	629	0	720	574	0	1740	1689	17	218820	216228	76	1.01767
127109	117206	92	53418	49821	75	1293	1277	13	1551	1421	14	4094	3923	30	523519	488183	82	1.01767
61129	62419	72	28441	28525	69	591	608	0	428	563	0	919	910	0	129973	127866	74	1.01767
205716	169136	98	83839	70053	86	2123	1853	21	2380	1894	22	5322	4480	36	626848	511212	94	1.01767
42938	41578	69	12533	12736	39	335	296	0	485	325	0	777	796	0	103831	104610	71	1.01875
80731	81896	71	36668	36581	71	767	636	0	772	774	0	1988	1977	19	230550	230481	79	1.01875
224559	190063	89	104863	89809	88	2404	2212	23	2557	2200	24	6191	5461	38	810038	693836	94	1.01875
258458	200832	103	95990	75781	98	2286	1743	22	2594	2113	26	6955	5327	42	798501	624854	107	1.02201
126693	125699	77	43449	43002	74	1157	1272	9	1631	1428	15	3286	3252	27	438685	415391	84	1.02309
233004	186428	90	97519	78811	89	2505	1802	24	2742	2103	27	6530	5297	39	702218	567331	94	1.02418
176037	146137	85	73953	60103	85	1814	1560	17	1813	1603	20	5161	3914	39	618634	501654	95	1.02635
50352	50319	64	32512	32942	67	372	378	0	476	492	0	1134	1194	9	139500	131608	84	1.02635
31360	32017	54	11223	11115	38	251	274	0	562	477	0	729	752	0	98011	97614	69	1.02852
52615	55163	61	14499	14652	41	296	323	0	362	559	0	1063	1170	9	126486	120990	76	1.02852
192462	168155	86	85065	74882	85	1730	1593	17	2529	2237	24	5283	4528	36	612389	521260	91	1.0296
135988	125398	80	42944	37831	77	1503	1400	14	1515	1228	11	3580	3438	28	480657	439099	86	1.0296
25071	26451	45	8422	8586	34	133	198	0	162	195	0	432	519	0	65293	66646	67	1.03394
109293	108801	73	39438	39002	73	1237	1354	12	1180	1146	8	3226	3339	26	391857	380021	79	1.03503
191456	166179	88	90320	79406	83	2374	1858	24	2299	2059	20	5262	4737	35	596625	516761	89	1.03503
136715	123204	83	69291	63113	80	1495	1358	14	1627	1355	14	3546	3189	29	374556	340383	85	1.0372
34131	36640	40	16055	16394	42	312	351	0	206	329	0	1017	928	0	126704	124068	69	1.0372
29557	31081	57	11199	11382	37	503	576	0	297	370	0	707	663	0	118961	121281	71	1.0372
156917	138144	83	71994	62569	81	1494	1185	12	1680	1290	19	4590	4050	34	577669	509607	87	1.0372
42948	40429	68	12355	12617	39	250	466	0	368	464	0	1344	1364	13	157526	158357	71	1.04262
29728	29808	63	8743	8847	35	317	281	0	248	333	0	906	932	0	112962	113528	68	1.04371
62262	61407	73	11646	11693	37	497	370	0	511	472	0	1211	1205	10	157039	152949	72	1.04371
188629	150863	97	85300	70085	86	1628	1212	15	1830	1470	18	5426	4471	37	641396	528923	93	1.04479
97457	99353	75	39957	39995	71	1240	1319	12	1224	1153	8	3088	2786	27	345829	333199	78	1.04479
189300	154131	88	77607	64570	86	2002	1815	19	2616	2304	25	5583	4801	38	703263	585209	93	1.04479
119593	112505	78	51277	47581	76	1271	1170	11	1390	1412	14	3284	3000	29	449419	427527	85	1.04588
92692	89333	84	37600	36020	73	793	695	0	780	665	0	2000	1939	19	247547	241971	78	1.04696
106920	105898	75	43490	43190	73	985	1000	1	1020	1082	6	2984	3008	25	357652	343858	78	1.04696
29264	29919	65	11310	11439	38	295	344	0	460	365	0	659	669	0	93767	97627	69	1.04913
53401	53690	72	27239	27050	66	349	438	0	326	330	0	840	851	0	117180	115557	71	1.04913
113921	113555	76	28823	28285	72	1271	1379	12	1424	1321	14	3469	3295	28	392432	383855	82	1.05022
49973	50646	69	20617	20789	47	444	430	0	546	441	0	832	877	0	115757	113015	75	1.05347
180407	147566	93	97855	80946	85	2471	1757	23	2418	1861	24	6548	5416	40	785810	647332	91	1.05564
211179	167175	90	86154	69078	90	2150	1803	23	2230	1794	21	4994	3854	37	648982	506849	96	1.05564
99938	101531	74	25725	26716	47	827	848	0	1103	1166	9	2893	2778	27	361350	358107	76	1.05673
123602	112138	79	55129	50464	78	1330	1320	13	1336	1302	11	3111	2770	27	338116	300018	82	1.05673
140236	132257	80	58426	53610	81	1024	1102	7	1894	1525	15	3747	3455	29	413082	379448	96	1.05673
59487	59744	68	23173	23732	48	487	458	0	550	641	0	1361	1556	13	180389	179939	74	1.05673
56694	46972	86	22579	14500	86	568	380	0	987	540	0	1810	1283	10	237786	148907	86	1.05781
112917	112529	87	52442	50336	76	1156	1042	5	1723	1372	14	3923	3570	31	495853	453256	91	1.05781
116737	112702	76	36631	35980	73	1251	1076	9	1170	1089	6	3380	3151	27	405567	392676	82	1.0589
189250	155725	89	93131	78231	87	2407	2051	24	2204	1825	22	6331	5269	38	750908	638646	94	1.0589
25188	25434	54	11663	11824	39	205	313	0	154	321	0	754	708	0	85801	84873	71	1.0589
42964	43516	56	11795	11935	37	485	488	0	345	494	0	1150	1090	7	108705	107586	70	1.06975
34342	36239	62	13579	13947	39	393	329	0	458	314	0	853	981	0	112525	112011	73	1.07083
107762	106766	75	34516	33848	72	664	622	0	1174	1173	11	2719	2608	24	345098	331869	81	1.07083
111351	109104	78	58329	57140	75	745	789	0	1219	1232	10	2920	2851	25	320491	303946	81	1.07192
170025	151465	84	62595	56534	82	1476	1293	14	1919	1774	20	4202	3701	31	483044	441353	88	1.073
161103	96861	118	49532	23820	118	1686	868	0	1819	1141	10	4443	2844	46	525620	329783	118	1.073
133606	121668	83	50183	45917	78	1266	1167	9	1585	1433	16	3757	3542	29	420176	374234	86	1.07517
82676	82924	75	24985	24958	54	1023	961	0	956	936	0	2429	2572	22	307543	298923	77	1.07626
199528	176996	86	145099	130842	84	3538	3456	26	4129	3876	30	10177	9017	46	1.04858e+06	969005	89	1.07626
154503	148975	80	54480	53454	76	1063	1162	8	1826	1686	17	4005	3726	30	444284	420992	81	1.07626
111693	111625	75	31060	31362	54	1268	1304	11	1606	1499	14	3858	3787	29	449716	436132	77	1.07626
112052	110595	81	37502	37481	72	1341	1188	12	1363	1374	13	3370	3238	27	407634	391447	78	1.07626
187776	162625	102	100516	90328	84	2629	2335	22	2912	2441	25	6242	5738	36	770209	694190	92	1.07734
143834	139992	82	57718	56361	77	1625	1557	15	2077	1874	21	5242	4985	33	607106	574306	84	1.07843
80994	81705	71	35672	35370	70	621	550	0	981	769	0	1600	1588	17	184576	177624	77	1.07951
144700	127118	85	62391	54704	80	1610	1387	15	1457	1335	17	3299	2924	29	407261	358805	86	1.07951
107237	103899	74	39625	37960	74	994	807	0	1393	1126	9	2660	2622	25	330491	314640	79	1.08277
99133	99540	78	32864	32531	72	627	631	0	1085	1034	5	2376	2404	22	317279	301790	80	1.08385
107992	106926	80	31443	31414	72	1287	1297	10	1212	1221	10	3099	3031	25	381968	365886	81	1.08602
63321	63260	70	30520	30680	69	605	759	0	456	477	0	1477	1395	15	146491	144667	75	1.0871
79032	80362	71	25554	25643	59	512	626	0	638	732	0	1745	1782	17	207705	203502	77	1.0871
77144	76584	73	35467	35257	70	706	643	0	428	603	0	1598	1596	16	203906	196820	77	1.08927
116713	116336	74	33405	33076	72	1222	1142	8	1345	1284	15	3776	3541	29	448633	435419	81	1.09036
136377	127143	80	57170	51536	78	1271	1189	11	1577	1230	15	3550	3336	28	448440	406507	85	1.09036
33852	35398	63	14359	14694	41	306	374	0	226	346	0	802	768	0	89674	88429	69	1.09253
62546	63142	69	21257	21546	48	508	615	0	404	550	0	1593	1517	15	192674	190206	75	1.09253
53269	53301	70	34378	34877	68	439	362	0	404	573	0	1155	1219	11	150417	147840	74	1.09361
52206	54616	65	17529	18391	41	350	350	0	379	427	0	996	1114	6	132991	128448	73	1.09361
184290	153191	86	95326	81505	85	1775	1422	17	1969	1556	19	4980	4242	35	514272	437829	90	1.09578
163980	141004	86	71450	62455	81	1316	1068	7	1486	1288	13	4076	3882	31	406558	359601	89	1.09687
55399	58417	67	18900	19832	43	600	636	0	737	753	0	1549	1475	15	172257	173872	72	1.09687
214400	176410	88	104485	88053	86	2130	1754	20	2506	1857	25	5569	4473	37	621952	503791	92	1.09687
108906	98621	93	32151	25690	93	754	648	0	1293	1044	5	2896	2547	24	347162	300320	93	1.09687
111524	111604	76	36745	36654	72	1569	1654	15	1495	1429	14	3447	3411	27	437768	424806	80	1.09687
153638	131579	89	63004	54250	82	1335	1186	11	1373	1230	15	3790	3261	30	443978	383937	88	1.09795
54426	55090	69	14322	14236	42	468	498	0	348	372	0	1128	1277	11	151845	147230	74	1.09904
39395	39465	69	22544	22790	55	139	269	0	413	567	0	828	813	0	115854	114787	73	1.09904
148722	136198	80	57376	49458	80	1664	1272	14	2101	2049	22	5050	4632	33	645773	582338	90	1.09904
47224	52505	42	30353	30714	67	576	730	0	500	469	0	1104	1054	6	139588	132823	83	1.09904
147868	139740	96	49422	48438	76	1373	1451	14	1625	1670	18	3764	3874	28	456951	436311	83	1.09904
106212	103145	80	38623	37503	73	1231	1082	6	1318	1298	13	3341	2989	28	393417	376846	81	1.10012
127598	112954	97	52803	45723	97	1607	1234	11	1615	1416	15	3986	3385	31	507523	436113	97	1.10012
50462	50105	67	11020	11311	37	357	494	0	372	431	0	964	1064	5	125299	123168	71	1.10121
127885	126826	80	53513	52431	74	1130	1192	9	1512	1417	14	3689	3517	29	481818	462259	81	1.10338
60128	59244	66	18969	19230	45	377	444	0	658	585	0	879	1018	3	126602	132298	71	1.10338
56723	57948	68	26030	26428	59	545	439	0	381	430	0	1293	1302	12	155828	148286	73	1.10446
52281	55262	58	26447	26828	59	290	373	0	295	437	0	1124	1274	10	142248	137669	72	1.10446
89672	89471	73	37895	37949	72	711	790	0	1426	1282	12	2739	2713	24	321802	308653	79	1.10446
134242	130822	80	37325	36973	75	1310	1217	11	1411	1324	14	3983	3739	30	422708	402710	82	1.10446
64092	67074	66	28494	28697	68	485	586	0	501	672	0	979	1124	7	148056	144545	72	1.10446
41039	42440	64	17465	17656	45	377	554	0	311	283	0	931	900	0	115434	115491	71	1.10663
42224	43162	66	15107	15107	42	310	197	0	314	215	0	743	735	0	104146	105743	71	1.10772
61844	64964	62	19509	19743	46	836	942	0	588	588	0	1420	1364	13	174197	173539	74	1.1088
142698	129702	83	67063	59624	80	1442	1163	9	1677	1677	16	3800	3313	30	498309	445480	90	1.1088
47457	51912	58	17095	17701	42	301	383	0	726	662	0	1054	960	0	131756	130645	73	1.1088
143869	125333	82	63255	54916	80	1513	1438	15	1998	1735	18	4138	3813	30	542748	473608	86	1.1088
160294	137915	85	71521	60348	82	1576	1385	15	1988	1520	18	4608	3935	34	603717	520283	88	1.1088
119823	117557	78	39795	39418	73	1476	1487	15	1694	1363	16	4372	4385	31	511753	490331	80	1.1088
172183	162990	80	56201	54773	78	1993	1866	20	1817	1675	19	5283	4689	34	609653	569847	85	1.10989
82397	82370	72	16107	15937	43	797	767	0	882	843	0	2058	1955	20	233842	232861	78	1.11097
103379	100356	79	30033	29644	72	1134	1055	7	1299	1415	12	3265	3136	26	416189	395743	80	1.11206
44450	44157	69	14010	14167	40	460	439	0	280	363	0	645	648	0	98248	98078	68	1.11206
77749	76484	81	25362	25493	57	748	841	0	558	469	0	1564	1477	15	170703	165304	76	1.11531
38474	40678	53	10429	10542	36	310	463	0	474	375	0	760	834	0	103075	102448	69	1.1164
53426	53689	77	13995	14071	41	328	450	0	504	389	0	1002	1046	5	137902	134905	75	1.11857
179563	150307	86	70175	56945	84	1808	1339	15	1880	1540	21	4551	3594	35	515749	423207	91	1.11857
172647	156942	87	58257	53201	81	1687	1641	18	2555	2384	23	5820	5156	36	678097	625262	91	1.11965
138609	124742	81	71734	64133	80	1569	1439	13	1581	1117	12	3225	2914	28	382149	342207	83	1.11965
94726	97032	74	17531	17856	42	697	746	0	1010	1136	7	3116	2928	26	320346	313140	76	1.11965
146195	129479	81	55070	48221	80	1453	1313	13	1793	1712	17	4373	3922	33	542484	476483	87	1.11965
34689	35293	67	6177	6693	31	313	262	0	332	332	0	666	661	0	101843	104928	67	1.11965
92192	89810	74	40696	40530	72	1161	1180	8	801	734	0	2503	2562	23	318159	316592	78	1.12074
39768	39639	70	12797	12875	39	295	324	0	61	296	0	716	589	0	91508	91703	72	1.12182
216693	164808	108	93119	73479	90	1565	1242	12	2328	1565	26	5108	3984	37	577169	457795	108	1.12182
26928	28250	56	12945	12795	41	242	235	0	313	302	0	756	749	0	100591	95427	77	1.12182
45955	45964	62	14345	14430	40	409	441	0	488	491	0	1310	1275	11	146693	145133	75	1.12399
56490	56474	70	15502	15571	41	332	412	0	457	500	0	902	828	0	126177	126479	72	1.12616
168643	145305	84	58621	50636	82	1444	1348	13	1880	1647	18	4570	3992	33	506879	452863	89	1.12616
125979	123232	77	44748	43511	74	1311	1310	11	1709	1602	16	3922	3723	29	450559	425927	83	1.12833
81707	82445	71	27184	27540	60	1030	1153	7	1056	1141	7	2668	2494	22	325541	322003	79	1.12833
231256	185152	90	93940	75401	90	2725	1941	24	2478	2001	25	5274	3968	38	567618	473011	95	1.12833
141751	126795	82	60336	54544	80	1321	1311	12	1588	1465	15	3826	3446	31	431377	393173	86	1.12942
298677	204462	115	139172	96417	112	3695	2405	33	3281	2283	34	8086	5634	47	910432	629716	121	1.1305
169236	144441	99	74132	63703	83	1602	1199	14	1676	1388	14	4158	3678	32	565530	487354	91	1.13267
50462	51059	69	19374	19401	47	535	547	0	505	284	0	1058	1118	7	147985	139943	74	1.13484
109029	106258	79	17268	17063	44	1618	1390	15	1468	1477	14	3517	3578	27	442162	428808	85	1.13484
109517	109925	82	39104	38621	72	919	925	0	1226	1169	9	3678	3760	28	388893	383042	79	1.13484
310293	215593	100	131645	90399	99	3235	2197	30	3365	2338	31	8628	6115	47	978031	688976	105	1.13484
381488	268633	123	194391	139004	120	9154	6505	43	9930	7411	46	23936	18160	73	1.04858e+06	1.04858e+06	124	1.13484
42548	46088	60	7440	8607	32	456	528	0	493	493	0	771	782	0	113111	119093	67	1.13484
111088	110261	77	40232	40184	72	1158	1081	8	1695	1551	17	3810	3787	29	461220	448834	80	1.13593
119883	115199	82	26999	26654	66	1402	1279	11	1200	1327	13	3317	3154	27	405318	387892	82	1.13701
24269	24566	53	9326	9414	36	378	214	0	332	306	0	613	699	0	73263	73324	67	1.13701
120749	117296	77	42680	41466	75	1342	1382	12	1394	1326	15	4028	3772	30	470350	457108	83	1.14135
121660	117651	88	35824	35142	73	1088	1079	7	1538	1520	15	3673	3620	28	413413	389756	93	1.14135
91525	95728	73	27802	28240	60	1030	978	0	1015	976	0	2872	2959	25	350451	345617	74	1.14135
105492	106315	74	52215	51719	74	1073	984	0	1311	1278	13	3610	3304	28	399267	397449	79	1.14244
70287	71422	78	19605	20103	43	743	639	0	903	701	0	1822	1667	18	221287	213239	87	1.14244
125292	116536	78	53106	48198	78	1517	1511	15	2001	1702	20	3996	3929	29	548434	499407	87	1.14352
118445	116997	74	31883	31104	71	1247	1449	12	1687	1553	14	4636	4494	32	533072	503787	82	1.14352
51844	51404	82	19208	19621	44	561	650	0	406	384	0	1066	911	0	119941	122839	68	1.14352
138705	135112	79	44128	42839	75	1364	1449	12	1577	1572	16	3810	3498	29	478918	451656	83	1.14678
238360	174038	96	88283	65124	92	2166	1559	24	2236	1508	22	5701	4043	43	691372	491607	100	1.14678
60200	61123	73	16660	16590	44	497	461	0	510	629	0	1243	1194	10	159017	159020	74	1.14895
191234	165050	83	64084	53487	81	1581	1454	17	2028	1849	21	5550	4886	37	703471	612120	91	1.15329
27992	31162	41	10911	11582	36	275	287	0	252	364	0	801	792	0	121939	121108	67	1.15437
109566	107913	75	54117	53635	73	970	891	0	1105	1183	9	3061	3078	25	355524	341725	81	1.15546
42578	40951	79	15241	15345	42	161	247	0	451	420	0	857	1003	2	97313	94901	71	1.15654
26138	27629	45	11659	11874	38	230	301	0	358	300	0	796	821	0	97576	97010	66	1.15654
110740	110667	74	42973	42363	72	1104	1211	9	1234	1418	14	3827	3896	29	465031	443338	81	1.15763
186512	157211	86	75347	63351	83	2055	1478	21	2068	1843	21	6168	5352	38	675200	568645	91	1.1598
154481	132700	87	71836	63936	84	1244	1077	7	1443	1142	9	3766	3093	31	428753	370860	90	1.1598
142666	129164	96	62687	56619	78	1394	1421	13	1572	1519	16	3601	3324	29	397605	360026	84	1.16088
54403	57739	56	23211	23547	48	636	646	0	272	453	0	1092	1182	9	157596	156004	75	1.16088
65038	68227	69	33200	33908	69	756	609	0	856	696	0	1598	1519	14	191613	188014	75	1.16088
83803	85410	76	31217	31652	70	651	581	0	778	784	0	2319	2137	22	252374	246756	77	1.16088
121096	117448	92	32403	31651	73	1086	1211	9	1393	1181	11	3674	3608	29	441202	422030	82	1.16197
247633	184518	92	108492	79956	92	2738	1979	26	2918	2193	28	8112	5956	45	975624	722560	99	1.16197
55746	55094	74	25152	25266	57	433	456	0	398	423	0	1013	1125	8	141089	134000	74	1.16305
100428	102155	77	21009	21178	50	918	995	0	876	1015	2	2834	2868	25	362312	349110	78	1.16305
109425	110117	75	31341	31221	70	898	997	0	1413	1247	13	3583	3623	28	447813	429340	80	1.16305
35773	36342	62	10062	10686	36	291	426	0	715	592	0	803	917	0	113664	119001	65	1.16305
106017	102723	84	35041	34321	72	1094	997	0	1394	1043	5	2657	2732	23	284554	279742	78	1.16522
59675	59155	71	17309	17235	44	672	710	0	695	541	0	1271	1209	11	173024	166578	72	1.16522
35095	37049	60	17995	18340	45	421	329	0	463	377	0	687	644	0	85419	80224	70	1.16739
71306	70052	71	58704	58375	71	2522	2597	23	3004	2919	26	7782	7483	40	866655	817205	80	1.16847
127898	123682	85	35126	35031	74	1300	1336	12	1328	1295	13	3687	3592	28	414006	399040	83	1.16847
119987	118897	76	44069	43361	74	632	837	0	1327	1265	12	3281	3211	26	416730	400966	81	1.16956
153347	93356	100	362166	301548	108	1097	731	0	1397	1039	5	2622	2643	23	308399	303204	80	1.16956
98182	99589	72	31064	30985	68	1176	1276	10	1209	1142	12	3362	3419	27	390985	370722	79	1.17064
44942	51446	42	14011	15270	37	420	446	0	460	365	0	938	1004	2	121446	125322	69	1.17064
57899	59302	69	16593	16886	43	533	528	0	544	667	0	1379	1413	14	184605	183364	73	1.17173
40092	39498	67	16711	16721	45	149	357	0	413	384	0	693	747	0	88731	85674	73	1.17173
169576	145352	92	77107	67803	83	1373	1465	14	1921	1543	18	4975	4366	35	583684	508369	91	1.17281
133182	122825	77	137527	127476	80	2690	2383	24	2938	2749	25	6502	5980	38	717766	663261	86	1.17281
181054	150616	87	73011	61936	84	2081	1841	21	1946	1510	20	5446	4668	37	697413	603656	90	1.1739
111165	110098	76	34874	34379	73	1446	1209	12	1731	1671	17	3786	3538	29	448861	425979	84	1.1739
74168	74361	71	25895	25775	64	641	451	0	696	819	0	1847	1735	19	218210	210182	77	1.17498
25415	24710	58	13812	13966	41	17	159	0	159	174	0	620	725	0	70812	71465	67	1.17932
79183	79105	79	23118	23360	51	515	395	0	609	694	0	1852	1616	18	205626	199035	75	1.17932
128385	126012	76	29162	28764	74	1283	1392	13	1328	1285	12	3654	3375	29	410020	381706	83	1.17932
123185	114764	84	53941	49673	77	1020	1022	4	1210	1120	7	3235	2911	28	357661	326795	94	1.17932
147143	130008	84	58692	51708	79	1554	1341	14	1739	1441	14	3777	3401	31	443842	385534	85	1.18041
166249	141297	82	75806	65487	82	1737	1487	15	1748	1369	17	4013	3598	32	495475	423601	87	1.18041
105247	105261	75	23156	23372	48	968	1042	4	1013	952	0	2979	2932	25	365540	346361	78	1.18041
146782	100853	103	44258	29887	100	1017	711	0	1415	938	0	3042	2208	22	394384	261279	105	1.18041
151561	137197	80	64675	57646	81	1189	1110	7	1357	1179	10	3433	3240	28	402693	366780	88	1.18149
61507	62243	72	19537	19963	46	630	730	0	512	642	0	1166	1311	11	165110	162054	74	1.18258
79862	78721	78	16191	16094	44	879	767	0	470	633	0	1609	1739	16	213933	213054	78	1.18366
44533	47077	61	8359	8432	35	282	319	0	680	745	0	1077	1055	5	122434	120871	68	1.18475
41626	43531	68	13321	13766	39	405	523	0	387	436	0	1050	1085	6	142933	141783	69	1.18692
205430	189202	89	138873	129537	84	2978	2518	26	3037	2717	26	6636	5866	37	686702	616514	100	1.18692
119793	116821	75	51722	49689	74	1307	1296	12	1487	1432	15	3762	3438	29	421733	404444	82	1.18692
78360	73896	75	36921	34560	71	809	692	0	921	756	0	1627	1534	16	205273	187925	77	1.188
110192	106992	76	33495	32165	73	895	940	0	991	1004	2	3085	2896	26	387661	378013	80	1.18909
118186	114674	87	48109	47085	75	1122	964	0	1191	1164	10	3612	3775	27	421757	401323	82	1.18909
88426	87735	74	36548	36752	71	805	874	0	951	853	0	2178	2368	21	249740	241407	77	1.19017
113725	114259	75	36764	35999	73	1510	1350	13	1675	1354	14	2973	2847	26	367569	347931	81	1.19234
93635	93553	73	23953	23882	50	1036	1209	8	1469	1260	13	3072	2947	26	375950	367636	82	1.19234
142906	127533	83	57928	50347	81	1829	1427	17	1727	1582	16	4594	4058	34	596344	515380	87	1.19343
152671	140313	82	72570	66427	80	1908	1623	18	1943	1629	18	4231	4088	31	501055	463060	86	1.19343
214804	174469	97	71819	56756	85	2143	1701	20	2285	1947	23	5501	4631	36	726259	590247	92	1.1956
225016	177098	94	95896	77081	89	2948	2212	27	2587	1838	28	6503	5098	40	735498	571578	96	1.1956
159583	141796	93	65062	58656	81	1170	1051	6	1918	1498	16	4371	3914	33	479097	424129	89	1.19668
116917	114016	76	33533	33214	73	1436	1640	15	1551	1564	16	3971	3750	29	458524	442462	81	1.19668
146441	133636	80	59806	53072	80	1398	1330	12	1232	1238	12	3659	3267	30	465129	418165	87	1.19668
229815	189764	91	85863	72765	88	2793	2243	25	3129	2357	30	6303	5348	39	731070	618791	96	1.19777
175808	151951	90	75522	64906	82	2137	1953	19	2343	1981	22	5674	5095	35	712842	631858	90	1.19885
140436	125352	91	65625	58361	80	1768	1651	17	2725	2470	25	5539	4868	37	643966	581832	86	1.19885
195066	164262	87	78896	64219	85	1454	1158	11	2050	1665	21	5452	4680	36	629516	507672	93	1.19885
194197	154842	95	79434	63883	86	2462	1812	24	2098	1835	23	6134	4871	40	730408	579189	93	1.19994
36240	38210	62	14030	14368	39	359	421	0	159	259	0	857	965	0	108211	108737	71	1.19994
135241	131327	79	57101	55119	76	1624	1463	14	1761	1722	19	4222	4088	29	542529	527732	84	1.19994
127633	116571	82	59530	54792	79	1248	1147	8	1534	1314	14	3364	3100	28	379501	341082	85	1.20211
51908	52907	70	17177	17312	43	368	416	0	488	477	0	1121	1115	8	147244	150525	72	1.20319
76954	76216	75	16639	16651	43	676	840	0	883	871	0	2203	2106	21	272602	269641	79	1.20536
56150	56035	74	19757	19716	47	421	472	0	346	309	0	1236	1164	9	146903	144156	73	1.20645
116935	115125	76	33832	33330	73	961	803	0	1417	1478	13	2884	2851	25	373585	356246	80	1.20753
139899	127003	81	57002	50534	79	1556	1403	14	1311	1219	11	3339	2848	29	360681	312996	86	1.20753
234504	181775	93	101038	77320	92	2462	1730	26	2960	2076	30	6824	5364	40	810380	627570	100	1.20753
48915	51538	68	12703	13659	37	305	367	0	502	509	0	996	1038	4	135348	135230	69	1.20753
124501	121886	79	46122	45023	74	1320	1349	11	1770	1722	17	3983	3831	30	432249	410066	82	1.20753
50736	53482	60	16684	17366	41	267	369	0	582	563	0	906	893	0	124450	126332	71	1.20753
175173	149203	83	100798	82384	84	1755	1660	18	1697	1321	15	4504	3593	34	514835	428824	88	1.20862
141436	132266	82	55826	52201	77	1346	1210	10	1289	1409	12	3186	3191	26	395850	365648	82	1.20862
52603	54185	70	22401	23351	46	365	367	0	6	280	0	951	885	0	128955	129682	71	1.20862
185796	136879	89	102298	84192	87	2772	2321	26	3438	2809	31	8296	7185	42	922106	785011	95	1.2097
183572	156455	87	78408	67161	83	1136	952	0	1736	1826	18	5312	4586	36	550200	476020	89	1.21079
104249	103074	74	40791	40582	72	1293	1371	12	1054	1155	8	3152	3058	26	380125	374894	79	1.21079
143086	128154	83	64386	57513	80	1565	1443	14	1436	1376	13	3503	3169	29	402444	348129	84	1.21187
70446	71043	70	17326	17783	42	754	736	0	670	721	0	1488	1360	14	188618	185566	76	1.21296
103291	106663	72	35480	35515	70	934	1121	7	985	1020	4	3042	2852	25	384529	382394	77	1.21296
29166	32181	41	10091	10858	36	355	449	0	388	413	0	816	831	0	89168	88050	67	1.21296
56324	57132	71	19958	20042	48	514	671	0	566	509	0	1403	1344	13	170803	160586	73	1.21404
114101	111917	91	41097	40639	74	1144	1075	7	1903	1441	18	3986	3931	30	451190	433145	84	1.21404
143057	125947	88	62540	55389	80	1500	1275	12	1695	1328	17	3427	3036	29	392641	350693	86	1.21513
121497	117531	83	50658	49132	75	1347	1240	12	1288	1225	11	4172	4132	30	484802	451376	81	1.21513
161843	143351	82	67937	58300	82	1752	1265	18	2029	1605	19	4744	4314	33	606548	528804	90	1.2173
162338	148985	83	57633	51603	80	1715	1576	17	1518	1406	15	3585	3187	30	450948	404778	86	1.22055
99634	99782	77	28867	28400	69	848	919	0	1099	1143	9	2765	2523	25	322971	317066	80	1.22489
239056	185405	112	102430	81013	94	2331	1797	20	2683	2064	25	5731	4723	37	619984	497659	101	1.22815
179860	144427	107	79094	62732	107	2185	1787	19	1913	1362	16	4311	3708	32	524144	407227	107	1.22923
116053	117553	75	46482	46440	73	1258	1175	10	1360	1356	12	3480	3398	27	394062	379613	78	1.22923
142358	113635	102	53532	35053	102	1620	1074	5	2016	1742	17	4992	4143	30	587307	458430	110	1.22923
77968	80580	71	31527	31070	64	378	395	0	686	589	0	1814	1806	17	190383	185131	75	1.22923
139935	124610	85	64410	57055	78	1468	1235	13	1195	908	0	3479	2831	31	396560	355074	83	1.22923
35311	34875	66	7632	8212	32	345	384	0	335	203	0	806	791	0	104838	102002	71	1.22923
133611	117948	80	55174	50844	79	1889	1553	17	2098	1838	22	5555	4710	37	547342	467791	87	1.22923
158899	139799	83	60650	52095	81	1663	1573	16	1800	1610	19	5112	4440	35	658402	558669	90	1.23032
61068	60625	78	17035	17014	43	740	702	0	675	548	0	1369	1333	12	167489	162640	75	1.23032
327006	230015	114	130082	94570	111	3496	2839	29	3866	2892	34	9228	7099	45	1.04858e+06	831158	118	1.2314
60688	61939	70	20394	20810	48	488	597	0	530	543	0	1446	1563	15	187558	185022	75	1.2314
109043	107390	91	38699	38432	73	1334	1264	12	1327	1121	12	3634	3628	27	447701	422204	82	1.23357
130899	123445	86	58962	55775	78	1135	1175	10	1279	1167	9	3510	3447	28	396459	365859	94	1.23357
122717	120818	76	40772	40297	74	863	890	0	1599	1236	13	3461	3373	27	415793	392433	81	1.23357
62369	62866	69	12031	12341	38	669	657	0	624	695	0	1251	1203	11	176368	172334	75	1.23466
88956	87295	88	34646	34452	70	729	664	0	391	469	0	1686	1587	18	221774	210788	77	1.23466
109408	107952	80	35622	35373	73	677	565	0	1121	1098	7	2852	2811	24	355223	339217	80	1.23466
42254	40837	82	20480	20844	48	283	227	0	260	364	0	807	812	0	117273	112300	71	1.23574
271698	199709	100	114052	85914	97	2434	1807	25	2618	2045	28	7548	5571	45	835948	627016	104	1.23683
60222	61215	73	13947	14164	40	540	634	0	706	570	0	1205	1333	11	148325	147340	72	1.23791
128917	124549	80	49732	47479	75	1551	1656	15	1505	1192	10	3104	2971	26	371088	348729	83	1.23791
28989	29982	62	11008	11097	38	285	301	0	114	337	0	654	658	0	81817	80197	69	1.24117
116258	113832	75	53847	51745	75	1157	1110	8	1268	1127	8	3259	3176	27	348135	334961	81	1.24225
79689	80495	78	28440	28443	64	553	634	0	542	578	0	1478	1462	15	178673	173032	74	1.24225
94697	95350	72	20810	20756	48	772	771	0	1089	983	0	2393	2380	22	350243	336698	79	1.24334
302791	195299	111	251465	161983	110	5772	3656	40	6114	3637	46	15542	10323	61	1.04858e+06	1.04082e+06	116	1.24334
58963	58599	77	18834	19765	43	586	662	0	637	550	0	1121	1255	11	139282	137301	73	1.24334
94949	92779	74	29441	29431	71	435	672	0	748	932	0	2274	1970	22	247831	239555	77	1.24442
55512	57161	65	13364	13525	39	742	1037	3	601	577	0	1385	1503	13	181957	180593	74	1.24442
109474	108891	74	42581	41495	73	1285	1168	10	1405	1365	11	3112	3198	26	383533	363333	80	1.24551
54758	54145	70	15615	15800	42	381	362	0	333	320	0	1192	1108	8	126245	124650	77	1.24768
128015	113894	81	57250	51819	78	952	953	0	1076	1134	7	2658	2506	24	320938	279109	82	1.24768
244282	148229	116	96642	61912	115	2564	1508	19	2572	1673	17	6936	4295	59	858007	523064	120	1.24768
109101	108939	77	36013	36226	72	1370	1474	14	1547	1486	15	3487	3549	26	416669	391683	79	1.24768
132211	126191	78	52247	48249	76	1529	1493	12	1701	1690	17	3813	3761	30	406167	376632	82	1.24768
139209	131383	83	39657	38140	76	1347	1352	14	1769	1609	17	4427	4521	29	529681	505949	83	1.24876
94937	95833	72	27919	27979	70	1110	1003	2	1138	1326	11	2888	2819	24	389351	379998	77	1.24876
207926	158644	96	85545	67608	88	1632	1121	17	1963	1395	19	5053	3833	38	556934	435270	95	1.24876
21388	22298	44	8940	8931	36	269	250	0	314	260	0	395	521	0	63686	65146	64	1.25093
44137	42980	80	18224	18685	44	262	173	0	500	545	0	1048	1048	5	155758	153096	72	1.25418
64261	65054	70	17915	18070	45	558	619	0	660	443	0	1202	1221	9	161966	158948	76	1.25527
200768	166766	89	87619	74523	85	2056	1648	21	2001	1782	20	4975	4181	35	569024	474958	91	1.25635
39515	41278	58	11007	11528	37	397	441	0	455	442	0	699	800	0	109631	109301	70	1.25635
168223	141241	82	72145	59400	82	2124	1900	23	1701	1384	17	3754	3133	31	442553	367226	87	1.25635
133778	114298	84	58721	48672	90	1203	985	0	2240	1633	20	3864	3256	31	521984	439217	98	1.25635
130671	122566	79	57317	53226	77	1311	1112	8	1773	1489	18	4225	3956	30	487931	462660	82	1.25744
85751	87464	73	20775	20890	47	787	881	0	1008	1130	7	2401	2443	23	296144	292632	76	1.25744
151944	136413	81	64849	58406	81	1686	1700	16	1884	1504	18	4160	3705	32	476390	430036	88	1.25961
103828	101506	76	45240	42985	73	1326	959	0	1378	1085	8	3338	3278	26	389101	364717	81	1.25961
157588	135878	84	61729	53212	83	1516	1291	13	2032	1681	20	4315	3712	32	540947	467353	90	1.25961
30870	30409	65	13059	13427	39	185	232	0	284	286	0	579	648	0	86661	83797	71	1.26178
106199	104678	77	22634	22437	50	1096	1154	9	1368	1215	10	3273	3253	26	399552	381619	82	1.26395
31821	31438	59	10131	10532	36	353	374	0	117	244	0	615	579	0	91238	91584	68	1.26612
30309	30237	61	14262	14540	41	622	546	0	342	425	0	677	743	0	105679	102755	72	1.2672
131985	122117	81	52391	46811	79	1561	1286	14	1602	1203	13	3579	2932	29	427976	381759	85	1.26829
43140	45989	56	13396	13580	39	382	433	0	278	356	0	810	893	0	108035	103255	72	1.26829
102551	100126	75	38911	38831	72	947	1223	10	1099	1222	12	3333	3295	26	378238	361434	81	1.26829
43053	44690	60	16411	16671	43	452	444	0	352	329	0	923	883	0	116340	114786	72	1.26937
182042	156694	84	97948	81796	85	2409	1965	23	2654	2214	24	5759	4915	37	694435	578800	92	1.26937
135414	130260	85	51216	50135	76	1704	1666	16	1835	1727	18	4171	4090	29	506284	470063	84	1.26937
163988	132091	93	70726	58499	84	1569	1178	12	1487	1355	14	3823	3057	32	420080	349871	87	1.27263
35780	32716	80	9795	8296	44	212	224	0	308	271	0	889	825	0	117394	97997	80	1.27371
174027	151087	88	77293	66874	85	1884	1492	15	1995	1677	18	3919	3421	31	506256	436563	90	1.27588
125216	118949	95	48828	45533	79	1414	1473	14	1372	1372	12	3859	3796	28	526172	490158	95	1.27588
37978	40899	50	22789	23123	57	432	366	0	516	343	0	928	832	0	96086	98171	68	1.27805
22290	21878	64	7981	8300	34	74	114	0	191	348	0	694	676	0	74682	77334	63	1.27805
155712	135740	96	60310	52519	81	1644	1331	13	2151	1851	20	4412	3918	33	562967	498244	89	1.28022
43020	46413	60	14792	14821	41	280	536	0	406	411	0	1220	1136	9	156202	157624	69	1.28022
82030	80997	73	23734	23896	50	777	931	0	850	742	0	1548	1641	16	199076	194512	77	1.28239
185503	152952	88	71006	58523	85	1797	1240	17	2229	1910	21	4351	3587	33	528225	433714	91	1.28239
65783	66931	73	18836	18976	44	607	627	0	693	668	0	1591	1587	16	205256	194104	74	1.28239
279563	190498	107	109993	80277	104	2697	1901	26	3063	2243	31	7769	5480	45	925771	644744	109	1.28239
48108	50005	62	15810	16340	41	65	206	0	393	372	0	1035	1051	5	127781	126783	70	1.28348
39130	37522	70	14664	14880	40	163	152	0	305	432	0	1086	1043	5	125102	125268	72	1.28456
65127	65867	71	18070	18193	45	549	599	0	763	631	0	1253	1117	9	162100	155080	73	1.28565
181516	151908	88	73531	62462	84	2009	1621	20	1812	1663	20	4944	4153	35	582050	491358	93	1.28673
147946	134589	80	59712	54068	80	1448	1331	14	1782	1445	16	4141	3672	31	459668	415980	86	1.28673
156632	140561	80	68901	59610	80	1820	1522	16	2025	1752	22	4767	4193	34	591376	517571	85	1.28673
35454	40452	42	16081	17338	39	165	195	0	404	388	0	939	993	0	121655	124624	68	1.28782
311318	218408	121	126439	93103	117	3930	2766	32	3575	2627	31	8977	6525	47	996735	736640	123	1.28782
63061	66798	68	18262	19256	42	554	499	0	311	428	0	1250	1192	10	176938	177217	72	1.28782
76962	74816	75	31494	31898	69	613	561	0	506	583	0	1387	1359	13	191590	195198	75	1.28782
113698	114108	75	64917	65326	74	1566	1584	15	2096	1982	19	4649	4557	31	552513	528084	81	1.28782
117850	114686	76	40939	39684	75	1446	1378	14	1604	1540	15	3880	3778	29	482999	451484	82	1.2889
65281	63390	79	12947	12978	39	794	908	0	590	582	0	1700	1613	18	220485	208778	75	1.29216
213347	181966	100	113857	98591	87	2578	2096	24	2532	2070	25	6299	5343	39	739696	635156	95	1.29324
60559	62369	70	22164	22540	48	495	386	0	581	465	0	1249	1289	12	175211	172334	72	1.29324
108869	107429	77	27077	26854	57	1259	1230	11	1351	1167	9	3266	3195	27	397258	385045	81	1.29324
107057	101735	76	48275	44802	75	1140	1064	6	1315	1112	6	2510	2436	23	291577	264896	80	1.29433
204404	173266	95	84591	71339	85	2212	1755	24	2341	1779	21	5891	5133	37	693966	591158	92	1.29433
344283	214917	125	190433	131063	123	3917	2700	33	4466	2997	37	10182	7030	50	1.04858e+06	867014	129	1.29433
105895	104979	81	32085	31953	70	1180	1169	10	1624	1445	16	3851	3792	29	466592	462590	79	1.29541
195906	157274	89	74795	60646	86	1864	1672	19	2521	1965	27	5673	4510	40	712526	567515	94	1.29541
92360	91737	73	32714	32817	71	725	652	0	987	781	0	2059	2085	20	288489	276676	77	1.29541
118864	112941	94	49024	47640	78	1290	1128	8	1337	1256	11	3022	2836	25	328038	308800	86	1.2965
44022	45936	65	18702	18905	46	338	336	0	564	411	0	791	815	0	121196	117642	73	1.2965
114711	111889	79	41850	40190	74	1430	1478	14	1354	1370	12	3639	3472	29	445943	427710	81	1.2965
139657	131421	80	54730	51476	77	1279	1254	10	1555	1452	15	4003	3763	29	460692	428811	84	1.2965
145978	139049	79	63114	58163	78	1433	1266	13	1700	1559	17	4387	4003	31	530584	488757	86	1.29867
32971	35144	52	17887	18107	45	304	319	0	491	449	0	841	854	0	111354	111222	69	1.30192
30803	33753	45	10362	10478	36	392	421	0	412	384	0	995	1009	2	115164	113118	70	1.30192
69774	70282	72	24075	23754	55	493	455	0	718	603	0	1666	1683	17	176703	170569	76	1.30301
25212	27062	51	11670	12035	37	330	379	0	334	406	0	750	697	0	111178	109787	68	1.30301
209424	156385	97	96235	74217	93	2568	2068	25	2231	1574	22	5043	3988	37	570378	434683	99	1.30409
115292	113941	77	47792	46964	74	1140	1126	8	1565	1476	14	3926	3898	28	454565	434757	82	1.30409
116428	114388	77	38137	37796	73	1118	1217	8	1375	1299	14	3196	3123	26	434236	420994	80	1.30409
123890	121737	80	34768	34304	73	963	1001	1	1194	1123	8	3515	3343	27	377877	355701	81	1.30518
122644	120539	77	33210	33197	68	1424	1348	11	1598	1395	15	4134	3697	31	472653	456103	81	1.30518
52146	50262	70	10861	10929	37	536	641	0	395	471	0	861	860	0	135152	130765	74	1.30626
38433	42218	52	13958	14306	40	454	362	0	339	213	0	635	647	0	85081	86700	67	1.30735
45039	44836	67	13338	13337	40	189	265	0	333	344	0	906	880	0	110892	111792	73	1.30735
310032	224668	118	131151	98567	108	3262	2541	27	3353	2554	28	8553	6452	45	956898	715641	112	1.30735
150479	133650	84	79229	71565	81	1634	1315	14	1582	1523	16	3576	3172	29	444288	386004	86	1.30843
44977	46471	66	14278	14561	41	341	369	0	378	521	0	952	851	0	124603	124854	69	1.30843
183833	160210	84	102295	88578	84	1804	1615	20	2005	1765	20	4767	4273	35	627509	548024	90	1.30952
300966	215651	101	136822	100197	101	3016	2191	28	3678	2338	35	8759	6087	47	974161	698313	106	1.30952
50772	50155	69	15368	15141	43	562	485	0	200	322	0	807	794	0	126466	125882	71	1.3106
337387	229068	125	143050	104387	121	3692	2751	31	3979	2855	34	9787	7001	49	1.04858e+06	768882	128	1.3106
75173	76498	72	28673	27767	69	874	786	0	924	884	0	2002	2020	19	216572	209440	76	1.3106
83358	82215	73	24295	24500	51	1267	1162	10	610	759	0	1589	1647	17	200904	193217	75	1.3106
53464	54641	61	25942	26187	59	537	531	0	710	589	0	1195	1271	11	162177	162369	70	1.31169
56314	56342	71	23073	23050	53	339	443	0	353	318	0	1085	1183	10	143569	143359	75	1.31277
21917	23060	58	12324	12525	39	400	338	0	91	174	0	549	424	0	56192	58948	63	1.31386
164970	137681	85	70901	58343	85	1784	1343	16	1904	1328	18	4629	4099	34	540387	466041	90	1.31494
36783	40156	58	20835	21316	47	277	421	0	397	340	0	746	837	0	77998	77051	70	1.31494
81457	81759	73	33299	33094	72	510	603	0	776	703	0	1651	1714	17	205154	196635	78	1.3182
163389	144304	100	66600	57435	100	1958	1738	19	2252	1819	22	5152	4587	35	582859	518234	100	1.3182
29610	31963	42	7168	7584	33	418	236	0	296	374	0	760	757	0	100198	98466	64	1.3182
233292	178297	96	122706	99336	97	2410	1617	25	2610	1801	27	6295	5450	39	690452	591365	99	1.32037
56682	58400	55	14814	15560	39	439	498	0	490	465	0	1164	1298	11	139192	136404	71	1.32037
76472	83114	67	25576	25881	58	806	756	0	845	871	0	1963	1830	19	208200	197029	77	1.32037
128599	128485	75	43921	42730	74	1683	1688	16	1617	1475	16	3806	3775	29	438450	419981	80	1.32037
326289	217372	122	163481	118846	117	4091	2968	34	4641	3084	39	10534	7545	51	1.04858e+06	840962	122	1.32145
109491	108347	74	39789	39332	73	1331	1293	11	1527	1621	16	3569	3423	27	399644	376200	80	1.32145
166107	145415	86	80979	70995	83	1586	1455	15	1713	1450	16	3670	3253	30	428339	372734	88	1.32362
228908	193563	89	98599	87206	86	2946	2085	26	3618	3185	30	8329	7255	43	958304	797610	94	1.32362
37890	40571	53	14796	15583	39	353	387	0	484	508	0	876	945	0	123985	122518	71	1.32471
51789	55284	53	17505	18273	41	417	616	0	634	497	0	791	890	0	114706	120127	68	1.32471
90547	90956	71	22146	22178	48	692	758	0	960	1003	2	2245	2374	21	293559	287462	80	1.32579
35967	37618	65	11631	11782	39	183	247	0	400	408	0	918	1054	5	109669	106913	68	1.32688
55121	54288	83	16763	17047	43	416	454	0	467	523	0	1238	1249	11	146556	144437	74	1.32796
81533	82691	70	33149	33384	69	918	823	0	906	963	0	2067	1931	20	272885	265949	80	1.32796
152899	132620	89	63607	55522	81	1578	1351	14	1464	1217	11	3876	3229	31	437994	384442	85	1.32905
114659	112054	78	39207	37551	76	993	1013	3	1062	1031	4	2924	2830	24	352040	329930	92	1.32905
76369	75111	74	38041	38225	70	499	395	0	758	705	0	1490	1568	16	210754	200769	76	1.33013
127153	123258	81	40126	38269	75	1541	1294	12	1478	1411	15	3046	2764	27	424064	406374	86	1.33013
270560	200634	100	110250	82262	96	2880	2313	24	2804	2203	28	6994	5450	41	797346	605486	100	1.33013
151631	129046	89	68153	58746	82	1568	1467	15	1676	1474	18	4410	3906	33	577365	498543	90	1.33122
154450	144630	82	50280	47007	79	1673	1519	16	1362	1446	14	4035	3801	30	491539	463186	85	1.33338
241998	184809	98	83219	62130	91	2432	1707	26	2942	2092	26	6595	5133	41	858529	671180	102	1.33447
200942	161673	88	78411	62450	86	2321	1955	22	2000	1574	20	5382	4172	38	699994	555476	93	1.33772
25920	27639	43	10143	10691	36	208	268	0	286	287	0	729	661	0	90442	94404	65	1.33772
51433	50046	76	18822	18539	45	429	461	0	625	651	0	1348	1481	14	166786	165980	76	1.33881
150822	132138	92	51387	45272	80	1161	1185	9	1642	1433	16	3358	3131	28	428299	374908	91	1.33989
128436	125773	78	43404	42935	75	1424	1526	14	1531	1368	14	4308	4147	30	518851	500776	85	1.33989
145057	131481	80	48315	43613	79	1469	1404	13	1482	1453	15	4101	3609	31	505602	454622	89	1.34098
91286	92045	77	34531	34427	70	1044	979	0	903	828	0	2862	2654	25	319083	314089	78	1.34315
153378	130154	84	64767	54348	82	1214	964	0	1566	1302	16	3383	2801	29	426054	361965	89	1.34423
52555	51501	70	16702	16811	43	626	582	0	610	645	0	1251	1235	11	154679	155863	74	1.34857
73182	72464	81	21338	21665	48	632	704	0	639	575	0	1248	1363	12	162506	158516	75	1.34966
266947	201546	101	111313	87323	95	2545	1944	24	2681	2178	27	6584	5035	41	749059	578523	100	1.35074
69186	70085	70	31183	31765	64	519	558	0	964	820	0	1746	1781	17	202275	204954	74	1.35074
126888	122385	79	58978	57671	76	1253	1202	8	1303	1206	11	3951	3565	30	458312	439663	83	1.35508
153772	136364	95	58388	51216	83	1084	1114	8	1785	1422	17	4066	3727	30	483617	423615	99	1.35508
91081	94868	70	38557	38543	70	1139	1027	4	1044	1222	9	2778	2764	25	348221	338501	78	1.35508
131171	127443	82	42296	41021	74	1704	1508	16	1557	1260	13	3871	3848	29	503165	484159	84	1.35617
44355	44847	72	18589	18772	45	353	530	0	494	491	0	1349	1268	12	144430	142369	70	1.35725
82188	80941	73	27484	27492	70	878	855	0	694	659	0	2231	2066	21	282872	273723	79	1.36268
43423	43401	71	11747	11835	37	360	470	0	259	235	0	835	826	0	102714	97312	72	1.36593
88948	89416	74	31405	31444	71	680	736	0	1025	886	0	2053	1984	20	269319	256363	78	1.36593
100023	100613	73	26384	26253	57	1258	1356	11	1205	1257	10	3263	3385	25	361898	357324	81	1.36593
210704	175572	89	84148	71195	85	1786	1566	20	2164	1859	21	5345	4507	36	618280	524812	89	1.36593
46146	47520	60	13979	14512	39	472	607	0	606	576	0	1157	1360	12	153920	155658	71	1.36702
33919	35177	64	11825	12146	38	265	239	0	366	395	0	814	777	0	114894	115088	69	1.36702
27206	26873	60	13360	13735	39	185	143	0	173	153	0	509	573	0	92193	90979	66	1.3681
63197	65245	69	21404	21477	51	394	384	0	673	683	0	1539	1474	16	187137	182261	74	1.37027
333750	221343	132	165356	116550	115	3597	2534	32	3922	2489	36	8629	5711	51	960068	611991	121	1.37136
142644	139435	79	40338	40516	73	1628	1410	17	1744	1709	18	4099	4007	30	506632	480618	81	1.37136
51647	51871	71	15538	16175	41	332	313	0	458	510	0	1298	1227	11	157346	155598	71	1.37244
171781	147563	89	74097	62533	83	1577	1373	14	1867	1732	20	5326	4716	35	625870	521448	89	1.37244
105070	103986	78	32959	32785	72	1052	1184	8	1229	1138	11	3148	3013	27	398139	388472	81	1.37244
66234	66967	73	21160	21239	50	733	672	0	804	655	0	1189	1339	12	150597	142815	72	1.37353
31383	33021	64	9206	9491	35	467	381	0	357	322	0	806	921	0	103147	104694	67	1.37678
61521	60902	70	17534	17658	44	164	317	0	648	650	0	1130	1162	9	144644	142747	75	1.37678
122409	117161	93	37087	35274	75	1405	1394	13	1854	1710	18	3983	3889	30	497447	463106	93	1.37678
124784	125053	75	41386	40904	73	1148	1122	7	1723	1433	14	4105	3974	29	469153	455932	92	1.37678
32080	31532	64	7941	8112	34	298	268	0	278	263	0	722	909	0	121168	120368	70	1.37787
37681	39188	60	11330	11598	37	249	126	0	331	251	0	782	719	0	88443	91396	69	1.37787
153584	136070	84	56091	48660	82	1788	1526	18	1776	1548	17	4141	3760	31	526508	467574	86	1.37895
70628	68734	87	18519	18422	46	657	646	0	454	525	0	1490	1377	13	185108	186303	75	1.38112
46599	47717	59	15996	16331	41	473	319	0	453	410	0	809	658	0	106090	103444	71	1.38112
94246	85245	76	43023	38845	75	881	815	0	990	713	0	1888	1688	19	231588	215592	78	1.38329
232599	168516	97	98562	72202	96	3146	2214	29	1962	1548	21	5812	4506	40	665535	486990	102	1.38438
71987	66653	88	29117	26304	88	689	715	0	748	677	0	1773	1504	18	208067	173428	88	1.38438
91134	92738	72	28715	29106	56	1037	1035	4	1304	1203	11	3033	3100	25	357809	349501	78	1.38438
149274	134873	80	59100	52385	78	1438	1108	15	1309	1196	12	3686	3084	32	417875	359484	86	1.38546
148298	138231	82	40312	37263	77	1755	1708	18	1886	1652	18	4379	4236	32	534960	497650	84	1.38546
41083	40944	63	13307	13845	38	398	437	0	370	373	0	847	918	0	88706	92590	66	1.38546
105817	106466	82	50579	50827	72	1032	959	0	1182	1163	12	2949	2687	24	357750	344791	77	1.38655
59441	59189	69	21695	21783	48	313	430	0	550	526	0	1359	1277	14	156908	155404	74	1.38655
30792	31604	60	13320	13335	41	344	280	0	508	429	0	696	637	0	104355	107513	67	1.38763
239799	178973	110	132683	105953	97	3379	2668	28	3506	2746	31	8479	6878	43	989550	787042	104	1.38763
90175	80748	84	41050	36885	73	1011	976	0	987	746	0	1756	1617	17	234427	216124	78	1.38872
222412	181963	96	111128	93655	87	1876	1519	19	2753	2350	26	6615	5489	40	749104	617229	92	1.38872
150196	135363	82	61431	56743	79	1267	1198	10	1696	1331	15	3932	3546	31	392783	362679	84	1.3898
54910	53539	74	13331	13527	41	387	297	0	403	472	0	957	1034	4	125080	122391	72	1.39089
145340	139458	81	51076	48845	76	1511	1367	13	1617	1533	15	4145	4127	30	487092	461193	83	1.39089
108932	105878	81	54676	53496	75	751	722	0	815	831	0	2229	2200	21	304650	288843	81	1.39306
170817	150443	99	81617	71127	82	1757	1429	18	1649	1319	16	4072	3518	31	473335	417773	85	1.39306
97153	99108	70	37060	36498	72	674	765	0	993	1036	4	2770	2706	25	331545	315238	89	1.39306
222447	166363	101	101805	76201	89	1966	1328	18	2346	1740	26	5396	4118	38	650301	516267	96	1.39848
118910	120035	74	37113	37116	72	1046	915	0	1266	1237	10	3342	3318	27	381534	367060	81	1.39957
153070	130124	92	68288	57634	84	1085	876	0	1540	1345	13	3953	3576	32	471678	393860	90	1.39957
122184	121243	80	29813	29900	70	959	867	0	1724	1620	17	3739	3814	28	416627	402700	79	1.39957
121671	121132	75	64013	63008	75	1181	1019	4	932	1125	8	3210	3100	27	400470	381558	82	1.39957
51807	48986	84	21756	19010	84	375	434	0	442	412	0	1190	1065	6	155150	131884	84	1.39957
53283	54487	65	13218	13753	39	322	260	0	275	386	0	847	908	0	110607	111064	71	1.40065
34135	36226	55	10914	11603	36	202	312	0	421	527	0	981	1093	7	132154	139366	69	1.40065
30569	33103	53	10169	10610	36	285	328	0	409	511	0	711	782	0	106607	105401	67	1.40065
112303	109849	77	48669	47930	74	1170	1101	7	1196	1099	7	3235	2947	27	386482	367483	80	1.40065
90064	89403	75	25059	24295	60	763	753	0	696	897	0	2002	2019	19	230747	221976	78	1.40282
97692	96225	76	33552	32873	73	1095	1005	2	1094	1066	6	2863	2610	25	346418	334772	91	1.40282
105510	103516	73	39111	38460	72	566	894	0	1127	1275	10	2489	2504	23	295404	282826	80	1.40608
33111	36243	63	9726	10063	36	262	275	0	323	327	0	805	962	0	116039	113933	68	1.40608
75887	71862	78	32026	29833	71	522	586	0	640	670	0	1486	1400	15	199075	184662	77	1.40825
102324	100346	77	31907	31553	72	1087	1044	4	1489	1304	12	3412	3210	28	428132	412033	79	1.40933
151546	131196	83	62198	52973	82	1644	1447	14	1749	1625	19	4334	3618	34	590820	506472	88	1.40933
219945	165664	95	89015	67633	93	1676	1333	15	2948	1877	30	6311	5172	40	779854	617363	97	1.40933
136253	120629	97	50766	43295	97	1487	1110	8	1033	1031	3	3001	2503	27	367248	301958	97	1.40933
45808	45639	67	10884	11067	37	247	214	0	469	436	0	611	672	0	104976	104496	70	1.41042
49636	49697	70	21723	22002	52	384	307	0	320	345	0	1025	994	0	120322	119275	74	1.4115
49401	48523	83	15738	15947	42	437	519	0	788	512	0	1182	1167	9	156763	155002	72	1.41367
112592	111485	76	41951	40971	73	1471	1100	9	1335	1305	10	3456	3265	28	435107	416145	91	1.41367
107779	106712	77	37749	37568	73	1378	1146	9	1540	1453	13	3686	3421	28	436334	415687	81	1.41367
121856	119859	76	36343	35886	73	1676	1627	15	1578	1436	16	4394	4358	30	524241	504410	80	1.41367
32612	34545	61	13442	13512	40	353	401	0	165	261	0	955	910	0	116555	121107	67	1.41476
36904	36696	70	8024	8248	34	308	446	0	304	293	0	885	961	0	103552	108148	71	1.41692
132739	128044	86	35383	34627	75	1305	1439	11	1679	1717	18	4361	4258	31	513302	490671	84	1.42018
55877	57043	68	15740	15974	41	368	381	0	218	367	0	988	880	0	130240	134555	71	1.42018
107199	96925	84	45766	41278	75	1381	1266	13	1238	1177	9	3412	3137	29	416905	368911	83	1.42018
189611	155212	96	78287	64527	85	2445	1940	24	2322	2067	22	5925	5016	37	671202	574520	89	1.42235
145830	137603	79	72400	67578	78	1847	1654	17	1720	1531	16	3686	3488	29	428368	398704	83	1.42235
133999	125619	89	52577	51027	77	1138	984	0	1559	1622	13	3298	3075	28	444811	418978	83	1.42343
91113	86140	74	42954	39981	72	776	669	0	852	811	0	2140	1984	22	238318	210943	77	1.42343
49397	49485	71	28595	28881	67	306	321	0	559	403	0	844	870	0	127391	124184	71	1.42452
127209	123599	79	56324	54321	77	1476	1487	15	1475	1415	15	4168	3953	31	512919	482669	85	1.4256
89609	91083	71	23915	23993	49	676	852	0	809	808	0	2154	2139	20	244068	241309	78	1.42669
121138	109858	82	51583	46668	77	1394	1227	9	1583	1347	13	3722	3533	30	473603	411618	82	1.42669
32812	36167	45	11047	11419	36	264	283	0	197	233	0	746	741	0	96069	95901	69	1.42669
47567	47340	80	20613	20976	49	386	401	0	565	534	0	965	1073	5	111096	109254	72	1.42886
143521	139966	79	48866	47213	77	1789	1906	18	2224	1875	20	4455	4281	30	594263	559108	85	1.42886
127870	114673	79	48513	42197	78	1231	1249	11	1064	995	0	2739	2587	24	355221	309240	85	1.42886
161819	144944	85	94794	83999	84	1684	1408	16	1992	1763	22	4479	4059	31	497310	420923	99	1.42886
228069	176624	93	89821	69437	88	1856	1592	17	1994	1696	20	4962	3867	36	638928	496709	93	1.42994
107390	108484	75	32890	33497	68	1402	1378	13	1258	1206	10	3970	4141	29	450217	442000	77	1.42994
163022	138095	83	67735	56052	83	1441	1294	12	2030	1734	20	4567	3989	33	565264	472046	88	1.42994
201650	163432	104	85331	68557	104	2469	2149	22	1956	1656	21	6073	4838	39	739949	601711	104	1.42994
43998	46388	54	16938	16913	44	295	417	0	470	390	0	888	834	0	121686	113879	81	1.42994
56252	59722	52	16864	17687	40	646	521	0	408	601	0	1516	1661	16	175866	173439	70	1.42994
73519	72385	75	29617	29974	63	755	788	0	596	407	0	1715	1583	17	202751	202143	75	1.43103
205394	163356	92	103245	85375	87	2651	2143	25	2097	1743	23	5266	4300	36	589256	479374	92	1.43103
117074	106871	80	43398	38858	77	831	862	0	1149	1110	8	2750	2503	24	289374	263593	84	1.4332
87467	87878	73	38428	37982	71	864	898	0	836	900	0	2475	2537	22	295690	282307	77	1.4332
60897	62626	68	22241	22399	50	486	411	0	643	543	0	1122	1090	7	135263	131241	72	1.4332
133075	131611	77	39391	38400	74	1621	1519	17	1885	1642	18	4736	4719	32	564134	534012	83	1.43428
46513	48723	62	28907	29433	66	326	423	0	449	293	0	1022	1116	7	137432	139435	72	1.43428
116597	112863	78	44603	43306	74	949	945	0	938	1133	8	2793	2990	23	344562	322702	83	1.43645
44474	47490	55	18231	18754	44	298	277	0	305	296	0	1071	1115	7	114848	111330	72	1.43754
150890	135376	87	70552	62421	80	1371	1175	11	1721	1528	17	4465	4051	32	566034	521731	86	1.43754
114446	114761	75	47345	46676	73	1198	1238	12	1360	1408	14	3353	3244	27	419534	396033	81	1.43754
156400	139168	84	72003	63507	82	1757	1439	17	1951	1741	19	4433	4062	32	527548	456973	100	1.43754
92846	94585	73	29293	29864	55	1128	1102	7	1040	1047	5	2502	2458	24	349542	333893	77	1.43754
119493	118034	77	52040	51534	74	1124	1240	10	1051	1146	9	3358	3282	27	398676	383568	80	1.43862
29555	29223	78	5336	5403	30	331	263	0	162	242	0	586	637	0	85767	91639	69	1.43971
275519	196996	99	117393	88318	95	2873	2037	26	3234	2249	30	6851	5092	43	773173	550018	102	1.44296
78338	78683	70	27741	27546	58	1041	841	0	723	657	0	1979	1771	20	268252	247364	88	1.44296
36574	38564	65	10773	11238	36	228	275	0	352	354	0	732	819	0	88831	87337	69	1.44405
235057	177976	100	103815	80194	91	2448	1977	23	3227	2265	30	7136	5278	43	885764	681725	96	1.44513
37003	35958	66	15201	15399	43	381	261	0	174	305	0	849	919	0	105627	107787	69	1.44622
40945	42517	69	18127	18563	44	97	201	0	412	485	0	1167	1193	9	134926	137480	70	1.45273
105160	104625	79	42047	41264	72	1275	1162	9	1432	1610	15	2952	2970	25	400468	387033	79	1.45273
106948	95785	88	50079	44681	77	1293	1043	6	1024	983	0	2439	2281	23	273965	245156	81	1.45381
131370	115694	91	59878	52088	81	1427	1256	12	1457	1352	13	3255	2782	28	357471	310811	96	1.45381
60049	61657	67	18892	19665	42	698	739	0	742	634	0	1259	1195	11	149405	150877	72	1.45381
25583	25469	55	11262	11314	38	349	454	0	236	161	0	621	622	0	91733	92954	67	1.45598
79683	80983	78	32188	31996	69	536	516	0	521	483	0	1535	1658	16	183279	177056	75	1.45598
94313	93996	81	29806	29820	70	1338	1418	11	1206	1091	7	2590	2376	24	328603	311475	80	1.45598
113009	111835	76	50941	50677	74	948	1111	7	1461	1156	11	3217	3143	27	369679	358791	80	1.45707
125726	119908	77	57379	54091	77	1101	1113	8	1275	1208	11	2688	2720	24	354628	323919	81	1.45707
144354	139465	80	53903	52985	75	1037	936	0	1480	1380	14	3691	3529	29	464318	441402	82	1.45707
98140	97028	80	32083	31647	71	1009	937	0	868	694	0	1814	1670	17	228286	217508	78	1.45924
113959	111003	75	45287	44028	73	1218	1263	11	1442	1424	13	3896	3827	29	460840	441807	81	1.45924
304500	211292	107	151281	108646	105	2502	1866	25	3517	2375	34	8497	5842	48	1.02108e+06	736873	111	1.45924
117980	114304	80	45570	43859	75	1508	1492	14	1362	1358	14	4113	4131	29	477567	455779	84	1.46249
192022	157371	87	72963	59924	85	1418	1234	14	2054	1727	21	4982	3953	36	578554	478154	90	1.46249
109173	106227	76	33779	33133	73	1023	901	0	764	977	0	2445	2402	22	298217	289807	82	1.46358
51084	53757	60	19340	19449	45	473	490	0	512	430	0	1046	1071	6	129927	129039	73	1.46575
110051	110921	73	37112	36839	73	1071	1067	5	1211	1095	8	3380	3395	26	414326	412465	81	1.46575
126197	122575	77	55352	53761	75	1334	1309	11	1753	1706	18	4078	3979	30	490557	459784	86	1.47009
39781	42072	53	13347	13845	38	489	463	0	693	504	0	916	1055	6	131103	132660	70	1.47009
160658	135278	88	65474	54984	82	1569	1356	12	1732	1402	17	4027	3558	31	445689	377724	86	1.47117
157478	133393	90	69345	60207	83	1244	1224	11	1497	1247	12	3893	3293	31	475983	408059	91	1.47551
130692	121950	78	55855	51048	77	1290	1133	8	1503	1344	13	3738	3460	30	522070	477415	82	1.47551
118420	119321	74	35324	35270	72	1055	987	0	1347	1270	12	3240	3185	28	403615	384538	80	1.47551
186911	155064	87	65146	53418	82	1738	1561	20	2486	1976	23	5739	4791	37	662450	546716	90	1.47551
30206	34433	42	18740	19863	42	556	464	0	446	352	0	1094	1164	8	103756	107352	67	1.47551
43419	48848	45	10998	11360	36	459	491	0	437	458	0	1026	928	0	134988	132974	75	1.47551
114300	110552	76	42994	40707	74	1260	942	0	1283	1023	6	3118	2902	27	345908	330080	80	1.47551
156352	137758	83	87187	78080	81	1583	1600	15	1533	1567	17	4044	3672	31	440058	382962	85	1.4766
132651	130046	80	64280	63399	75	1758	1711	17	1750	1857	20	4317	4166	30	565709	528603	83	1.4766
29655	32006	45	10967	11823	36	233	317	0	79	230	0	410	500	0	65674	66243	64	1.4766
159264	135881	85	65406	55898	82	1555	1218	12	1629	1328	14	3766	3279	31	477614	407310	88	1.4766
196854	163176	104	104199	89403	86	2061	1857	20	1969	1457	17	4080	3523	32	521274	431628	91	1.47768
85749	77427	87	34857	30717	75	992	732	0	892	641	0	1880	1811	18	227656	211355	83	1.47985
168755	146482	87	81086	71048	83	1514	1259	13	1995	1708	20	4855	4443	33	614809	532157	89	1.47985
165755	126515	99	68292	51436	98	1769	1499	15	2006	1510	19	5426	4291	37	642340	507038	104	1.48094
95282	94426	74	46732	46082	72	1090	1140	8	1011	902	0	2705	2757	24	340175	331208	80	1.48094
108224	105913	76	44496	44067	74	931	880	0	893	909	0	2546	2464	24	296930	287176	80	1.48094
282608	211547	105	107805	81290	102	3147	2571	25	3670	3023	31	8552	6579	46	957440	749711	108	1.48311
112969	112995	75	39819	39549	72	1305	1254	10	1316	1272	12	3665	3596	28	414390	392531	80	1.48745
57403	56191	80	19567	18938	54	708	604	0	616	630	0	1413	1338	11	147907	136238	85	1.48745
182621	155475	85	60094	51558	82	1825	1526	15	1828	1549	19	5376	4517	36	590291	506844	90	1.48853
222605	184043	95	138637	115374	89	2479	2082	25	2940	2366	27	6404	5064	41	705624	566214	92	1.48853
122564	111286	80	51421	46498	77	833	796	0	1160	1004	2	2840	2527	26	308013	276826	83	1.48962
187406	154171	88	77622	65074	85	1808	1513	16	2569	1952	24	5107	4083	36	569256	479045	91	1.4907
70686	71078	71	29237	29153	70	717	692	0	822	780	0	1546	1619	15	196465	193626	77	1.49287
183477	173743	83	102772	98049	82	1807	1764	18	2059	1894	20	5221	4946	33	591876	549516	88	1.49396
161503	142566	84	74982	64940	82	1676	1465	16	1843	1565	18	4646	4065	33	537845	476557	91	1.49396
61464	61778	70	26907	26919	67	318	433	0	761	677	0	1336	1432	13	166706	169183	75	1.49613
198820	164500	89	107004	90348	86	2142	1747	21	2225	1888	23	4999	4220	35	612240	514155	92	1.49613
44817	45337	66	10194	10487	36	482	410	0	473	431	0	907	1034	3	125196	123819	73	1.49721
190564	161932	87	94835	81540	86	1762	1413	16	1965	1645	18	4380	3636	32	561737	476467	94	1.50155
106670	105959	75	54362	53648	74	1064	1172	9	1213	1259	11	3316	3299	27	398658	379294	80	1.50263
124057	117086	94	53742	50760	94	1530	1445	13	1464	1304	13	3479	3407	28	447277	416534	94	1.50263
125164	123245	76	38446	37956	74	1530	1360	14	1492	1426	13	4276	4045	30	506914	483756	83	1.50372
81870	83504	75	30150	29798	70	727	678	0	598	660	0	1518	1425	13	190188	183763	78	1.5048
36729	39403	53	15930	16355	41	121	153	0	366	400	0	622	662	0	107540	111832	70	1.5048
48860	48832	60	18195	18363	44	320	353	0	445	433	0	1075	1059	6	148802	149956	74	1.50806
81073	80575	88	29029	29731	64	891	840	0	1019	1008	2	2286	2263	22	278949	266235	76	1.50914
37427	35584	66	15754	15837	41	436	421	0	464	455	0	794	815	0	123364	120691	69	1.50914
76870	79106	71	27973	27830	65	815	857	0	608	659	0	1570	1606	16	196353	186304	80	1.5124
34247	36164	47	7922	8448	33	257	451	0	246	341	0	775	803	0	98816	96450	67	1.5124
251755	176543	101	186426	153062	100	5789	4758	34	6009	4861	39	14311	11930	55	1.04858e+06	1.02926e+06	103	1.5124
134036	129463	82	44174	43612	75	1849	1839	19	1803	1688	18	4970	4976	33	566302	547024	82	1.51348
201949	164641	87	79807	64192	87	2131	1559	22	2289	1718	23	5163	4126	38	652766	524140	93	1.51348
111217	108403	83	42270	41813	73	829	965	0	1159	1183	9	3133	2921	26	369025	360042	80	1.51457
129636	116457	79	52997	45745	78	1168	1037	4	1346	1241	13	3989	3576	32	473618	422812	85	1.51674
38370	38582	64	16179	16467	43	327	252	0	439	436	0	972	995	0	130722	132109	70	1.51782
92976	93256	74	28312	28182	64	1083	1185	10	1240	1243	13	2710	2581	23	336705	321994	79	1.52108
127245	122947	77	48969	47309	76	1329	1339	12	1445	1331	14	3904	3723	29	482659	456390	82	1.52216
179643	149309	85	78320	63888	84	1559	1333	14	2430	1845	24	5312	4224	37	648590	535166	89	1.52216
100104	88870	80	47779	42621	76	1013	702	0	936	747	0	2117	1933	22	247600	214420	83	1.52216
35997	39121	48	11939	12805	36	225	132	0	145	318	0	974	1073	6	115663	121326	67	1.52216
51248	52045	67	15922	16381	41	381	299	0	336	402	0	1109	1076	6	122717	124151	70	1.52216
118275	116064	77	42542	42282	74	1226	1258	11	1579	1501	15	4051	3965	30	491740	475649	80	1.52216
100125	98990	79	42255	42501	73	1012	986	0	1214	1250	11	3018	3077	25	371975	362040	78	1.52325
72692	70104	73	31693	30175	71	920	952	0	698	614	0	1498	1514	14	171831	161123	76	1.5265
80796	80001	74	23440	23389	53	927	731	0	881	716	0	1846	1843	18	233663	230460	76	1.5265
90186	90639	72	38134	38199	71	910	867	0	1043	1019	4	2456	2561	22	294588	292999	76	1.5265
288539	218202	105	146085	114678	100	3370	2447	30	4445	3306	34	10138	7968	47	1.04858e+06	857608	106	1.5265
164487	139979	89	68141	57344	83	1185	966	0	1825	1340	15	4271	3697	32	495787	419461	91	1.52759
31103	32123	62	12389	12509	39	232	240	0	356	378	0	838	855	0	97266	94055	70	1.52867
30021	29490	62	6353	6461	31	396	348	0	412	347	0	598	693	0	72585	71473	70	1.53084
38954	39574	60	8644	8800	34	203	242	0	373	253	0	773	965	0	118250	112167	70	1.53193
166798	137396	87	83076	69046	84	1515	1156	11	1731	1419	18	4234	3734	32	489056	404435	91	1.53193
32898	32958	70	8715	9015	34	282	277	0	331	213	0	655	634	0	94150	89468	67	1.53301
129249	124863	78	41634	40907	74	1451	1473	13	1670	1512	16	4364	4286	30	532967	510540	81	1.53301
122655	119484	76	40884	40331	74	1476	1449	15	1417	1508	14	3666	3444	28	465293	452536	82	1.53301
112771	109300	77	42134	41378	74	1352	1151	9	1306	1335	13	3015	2883	25	319984	304631	83	1.53518
115448	113934	76	45139	42739	74	1437	1477	14	1529	1407	15	3377	3247	27	400296	381613	80	1.53518
154764	150406	80	48327	47133	76	1155	1203	9	1550	1469	14	3689	3427	30	447981	430758	83	1.53518
104804	102339	78	40051	39657	74	771	903	0	1070	1159	7	2991	2854	26	377316	351298	81	1.53735
116766	117346	77	36513	36110	73	1217	945	0	1313	1184	11	3344	3381	27	423754	415048	79	1.53735
205185	171435	103	94501	80044	85	2199	1878	21	2021	1696	19	5129	4329	36	648577	557057	92	1.53735
127247	126450	77	52827	52556	74	1292	1387	12	1984	1668	18	3995	3892	30	491402	472252	79	1.53735
158752	142582	84	71134	64012	80	1410	1178	12	1827	1538	16	4622	4115	34	522869	469628	85	1.53844
37173	36993	65	12805	13598	37	190	381	0	392	461	0	342	365	0	73387	77043	68	1.53844
104089	100831	74	42745	42257	72	1174	1206	10	1342	1165	10	3898	3790	29	426283	407489	80	1.54169
110939	109809	78	27094	27435	55	1294	1273	11	1416	1299	11	3569	3467	26	433962	421475	80	1.54386
319102	204844	111	212102	147647	107	4403	3034	35	5155	3564	40	11273	7676	54	1.04858e+06	877305	113	1.54603
194216	164933	85	92721	79784	84	2201	2001	21	2381	2079	22	4851	4201	35	590543	503650	91	1.54603
144356	127476	86	57586	51595	79	1279	939	0	1658	1404	16	3604	3250	29	402608	352829	85	1.54712
45805	45604	66	21161	21461	50	450	426	0	522	509	0	800	843	0	128242	123677	71	1.5482
184384	155085	90	75927	62537	85	1848	1386	19	1796	1716	17	5245	4602	35	638503	540130	91	1.54929
50933	51956	59	17206	17708	42	441	380	0	613	582	0	1043	1010	2	153387	149308	73	1.54929
155033	136505	83	71483	62428	81	1591	1465	16	2097	1714	20	4668	4113	34	559276	502650	87	1.54929
99730	99684	74	23495	23403	51	954	985	0	1159	936	0	2821	2938	25	325887	310494	78	1.55037
175387	145988	94	69191	57507	84	1873	1314	17	1754	1396	19	3718	3392	29	411454	358631	88	1.55146
140848	131331	80	89201	83595	79	2713	2641	24	2862	2437	26	6655	6448	36	835552	764369	86	1.55146
41851	42854	71	17782	17769	46	400	434	0	497	478	0	807	935	0	97196	94267	68	1.55688
134198	122962	80	55290	51103	78	1283	1178	9	1415	1296	15	3297	3250	28	413398	374423	84	1.55688
102733	102343	75	34342	34438	71	871	838	0	1181	1247	11	2722	2859	24	352921	337007	78	1.55688
51217	54590	50	25648	26206	52	398	503	0	443	402	0	1191	1238	10	137343	134091	72	1.55688
114547	112998	81	33961	34182	73	1031	1022	4	1460	1193	12	3512	3372	27	415832	412482	79	1.55688
122532	112806	79	53875	48741	77	1414	1361	12	987	979	0	3100	2686	26	351496	311380	81	1.55688
156336	136120	87	64190	54657	82	1725	1380	15	1557	1357	17	3845	3178	32	427413	359945	89	1.56339
83438	85936	71	29672	29787	66	832	788	0	693	670	0	2043	2128	19	246899	240343	77	1.56339
87044	87923	73	34518	34312	71	610	607	0	1059	957	0	2646	2486	24	314791	314919	76	1.56339
108589	107819	75	60933	59623	74	1603	1571	15	1560	1397	16	3767	3651	28	442392	427917	80	1.56339
235042	175588	94	85666	64871	91	2232	1571	21	2374	1643	25	5199	3993	39	651516	494841	96	1.56339
152871	135583	84	71510	63885	81	1436	1200	12	1766	1432	16	3683	3071	31	439621	381037	86	1.56448
176131	151451	83	80973	70817	83	1562	1275	13	1644	1212	11	4298	3656	33	516524	443034	88	1.56448
61645	60452	71	16068	16207	42	756	742	0	683	554	0	1368	1237	11	157248	149371	76	1.56556
273501	206355	104	85847	64709	98	3240	2454	27	3345	2748	29	7032	5427	42	771965	596271	104	1.56556
29489	30575	55	11393	11242	38	284	255	0	178	222	0	807	745	0	82438	80479	68	1.56882
20564	20853	54	8789	8984	36	128	283	0	233	174	0	506	475	0	81241	80975	65	1.5699
86859	86805	73	38588	38482	71	854	1015	3	1126	1061	5	2437	2527	23	283879	283300	81	1.57207
111459	108540	87	53016	52393	74	1406	1205	10	1127	1193	10	3139	3367	24	407464	395849	79	1.57207
70805	71465	69	23527	23604	58	702	790	0	638	775	0	1553	1471	16	224517	219594	76	1.57533
312062	208138	135	196793	139764	117	3637	2569	27	4389	3293	33	10936	7930	65	1.04858e+06	947909	123	1.5775
245307	189216	100	95103	75189	91	2528	1931	26	3010	2442	27	6427	5230	38	730006	584597	97	1.57967
171009	145770	84	70991	61245	83	1603	1404	16	1633	1415	18	4114	3546	32	464037	397685	88	1.57967
51645	50222	70	15217	15357	42	344	471	0	320	387	0	849	828	0	135650	131159	84	1.57967
165897	138971	93	62353	53792	82	1405	1202	14	1721	1408	18	3681	3091	31	447027	378532	87	1.57967
130558	126194	85	41731	40861	75	1479	1347	14	1288	1071	9	3607	3416	29	382298	352637	81	1.58509
210984	154892	90	61393	45231	88	1791	1270	17	2222	1620	23	6407	4988	40	678810	521558	96	1.58943
122039	118804	75	39308	37461	73	1515	1289	12	1371	1603	14	3456	3349	27	399934	382525	87	1.58943
88045	89765	72	26634	26796	53	1090	1129	8	1099	1053	5	2444	2454	22	345423	334863	77	1.58943
37626	39022	54	12939	13308	38	740	657	0	589	406	0	908	839	0	97709	97383	67	1.58943
118104	113302	76	43228	40448	76	1314	1119	8	1183	1128	9	2741	2469	25	324621	306067	85	1.5916
28945	31962	42	13265	13569	40	314	397	0	459	376	0	573	623	0	93354	96628	68	1.5916
26677	28337	43	7646	7854	34	274	243	0	288	329	0	790	828	0	104232	109341	69	1.5916
96449	95377	80	33835	33512	72	1233	954	0	861	907	0	2551	2516	23	294441	277993	79	1.59594
177401	146846	84	72552	59267	84	1983	1412	18	1958	1612	22	5204	4251	37	539594	449617	89	1.59594
111930	109283	76	31181	30801	72	942	927	0	1400	1301	13	3462	3305	28	385844	373742	79	1.59702
43722	44189	69	8570	8773	35	257	407	0	430	374	0	873	985	0	103282	103572	69	1.59702
107772	104671	92	75793	74859	76	1417	1522	14	1563	1683	18	4069	4004	30	538138	523771	85	1.59919
58744	61791	65	13374	13847	38	679	596	0	680	547	0	1147	1237	11	142680	141777	72	1.59919
96593	96731	79	28084	28403	62	861	860	0	1469	1418	14	3046	3041	25	382462	370341	78	1.59919
81460	83857	70	36066	36410	70	794	768	0	616	571	0	1764	1881	19	240181	242244	76	1.59919
57044	56729	75	35803	28707	85	388	441	0	691	535	0	1055	1034	5	135515	134665	75	1.60028
103113	105762	73	24381	24740	49	1190	1226	9	1036	1233	10	2853	2697	26	355454	348729	79	1.60028
250247	197159	100	87936	70115	96	2969	2408	28	2957	2347	29	6298	5222	38	717051	577428	102	1.60028
363675	236251	146	156379	104481	129	3856	2671	32	4274	2983	37	10050	7017	49	1.04858e+06	817155	136	1.60462
35401	39083	50	9659	10428	34	246	221	0	216	331	0	990	925	0	116316	113568	69	1.60462
100773	103861	72	33686	34013	71	1300	1343	12	1468	1201	10	3387	3523	27	392700	378455	82	1.60462
49651	50618	71	14458	14866	40	339	497	0	429	525	0	980	1070	5	134418	135812	72	1.6057
30170	30357	64	15205	15165	42	252	343	0	260	353	0	783	897	0	104717	106851	74	1.60787
134695	128351	77	49024	45698	78	1331	1360	14	1678	1675	18	4167	4008	30	467557	436055	84	1.60787
112692	113093	73	39307	39266	72	974	779	0	1307	1320	11	3203	3196	26	391643	379619	79	1.60896
192786	166803	85	89644	79448	83	2995	2364	25	2447	1987	23	5316	4697	36	579367	505447	88	1.60896
128930	113431	81	55596	49044	78	1438	1336	15	1044	797	0	2316	2126	23	305609	258845	82	1.60896
42376	43499	70	14576	15184	40	446	543	0	442	426	0	842	880	0	140889	135943	71	1.60896
218497	164150	91	90080	70792	89	2062	1538	21	2167	1687	25	5476	4324	38	631121	485706	97	1.61004
39107	39395	67	10126	10528	36	298	291	0	242	391	0	989	965	0	123756	122728	68	1.61004
37805	39628	65	8309	8380	35	394	445	0	331	334	0	814	781	0	96741	97071	68	1.61004
47101	49397	65	10444	10601	36	414	386	0	716	494	0	1214	1287	11	139565	138529	77	1.61221
70549	67632	72	29352	28167	68	519	630	0	796	976	0	1621	1416	16	187057	178397	76	1.6133
195350	155482	91	88206	70570	90	2188	1682	22	2066	1500	20	4169	3068	34	473136	380415	106	1.6133
146988	136485	81	66555	59529	79	1385	1235	11	1581	1335	15	3725	3568	29	499992	452235	83	1.6133
26218	24707	67	9840	10022	36	265	254	0	369	331	0	587	599	0	96496	95720	70	1.61438
123714	119301	79	39117	38577	74	1392	1506	14	1615	1497	16	4136	3888	30	486514	473011	84	1.61655
142069	126852	99	54813	48288	99	1376	1372	13	1583	1545	16	4553	3936	31	529299	465325	99	1.61655
44984	47139	65	12701	13006	39	386	431	0	360	470	0	1085	1072	6	145770	140719	71	1.62089
120619	117363	76	42782	41801	73	1316	1318	13	1374	1140	9	3090	3076	27	360641	342155	79	1.62089
271254	218759	100	104905	86184	91	3683	3016	29	3993	3385	30	9936	8168	47	1.04858e+06	953929	97	1.62523
103315	100581	84	37411	35543	74	1036	893	0	926	1014	2	2430	2574	22	283108	267471	82	1.62957
104702	102577	83	42018	40508	74	822	957	0	1107	1070	5	2454	2367	23	328930	318319	83	1.62957
130796	118552	80	62753	56160	80	1266	1087	9	1323	1097	9	2847	2501	27	336891	290755	85	1.62957
159765	141389	83	68244	59017	82	1758	1392	16	1185	1092	8	3731	3474	30	411804	362429	85	1.63066
38883	42200	49	10915	11145	37	563	369	0	353	397	0	866	990	0	128701	123519	71	1.63066
107546	102365	76	40464	39363	74	1009	964	0	1034	939	0	2860	2660	25	311192	299693	80	1.63174
259633	198543	112	107566	83670	99	2606	1931	26	2767	2019	24	6188	5020	40	664188	517073	105	1.63283
116308	114617	75	43753	42815	74	1360	1232	13	1431	1364	14	3727	3561	29	461602	446066	82	1.63283
157089	135429	84	76271	66722	81	1670	1460	16	2214	1811	21	5064	4602	34	606962	522957	90	1.63283
51584	53610	67	21970	22303	48	497	388	0	497	294	0	1014	995	0	133398	131111	73	1.63391
95779	94970	75	23407	23874	50	856	903	0	1451	1409	13	3274	3101	27	394695	389122	80	1.63391
40041	40940	66	19430	19717	48	280	389	0	335	368	0	744	653	0	94167	91332	71	1.63608
87611	86581	74	31655	31902	70	602	594	0	566	615	0	1983	1890	20	209706	200315	76	1.63717
107059	106616	82	31898	31497	73	1012	1050	5	1213	1065	6	3097	3109	25	404036	398332	82	1.63717
182022	163498	89	69230	62851	81	1948	1608	18	1910	1802	20	4673	4323	33	505298	449931	88	1.63717
49324	51419	66	15618	16162	41	294	346	0	626	662	0	1334	1333	13	152796	150785	72	1.63717
63164	65770	67	24435	25105	51	471	465	0	665	714	0	1466	1313	13	182115	184086	73	1.63825
174421	148878	95	77746	65958	84	2049	1769	22	1877	1787	20	5060	4357	35	656763	566524	90	1.63825
94547	94688	72	37626	37232	72	759	775	0	1066	961	0	2906	3021	25	350478	340071	78	1.63825
32946	34876	53	15992	16239	42	196	216	0	178	152	0	631	701	0	91407	92758	68	1.64042
50234	49516	68	21509	21714	48	295	375	0	441	450	0	1060	1065	5	116310	114322	74	1.64151
60911	61423	70	18745	18193	49	565	655	0	579	626	0	1424	1426	14	180201	173427	74	1.64151
145608	128865	93	66678	59054	79	1411	1175	11	1432	1223	13	3874	3347	31	436175	381024	86	1.64151
150306	141532	83	64051	60289	79	1872	1600	17	1541	1579	17	4160	4126	29	480232	443925	85	1.64476
66210	67006	78	20329	20429	46	456	577	0	609	664	0	1365	1489	15	172784	169917	79	1.64476
123389	120091	76	43692	42651	75	1489	1321	13	1524	1352	15	3841	3762	28	436993	418445	83	1.64585
38013	39451	52	8570	8708	35	284	378	0	197	357	0	724	629	0	113326	113231	70	1.6491
69742	71018	72	27291	27470	68	706	639	0	944	772	0	1608	1581	16	181628	187215	73	1.6491
131820	128395	78	43178	42036	76	1210	1250	11	1813	1748	16	4065	3927	30	539242	512973	82	1.6491
40110	40222	66	14942	14862	42	295	275	0	401	370	0	615	529	0	88511	88519	71	1.65127
40329	41154	72	19018	19241	47	243	414	0	256	263	0	805	872	0	118268	116450	69	1.65127
142394	129784	80	61204	54370	80	1636	1418	15	1665	1481	16	3889	3579	31	467884	420595	87	1.65236
165194	121018	93	67006	50646	90	1658	1222	13	1789	1378	14	4639	3444	39	551049	420551	97	1.65236
271888	181138	103	134794	93441	101	3418	2356	31	4542	3246	36	11459	8781	49	1.04858e+06	830679	108	1.65236
96022	93293	77	34536	34374	71	948	928	0	696	829	0	1969	1843	19	252463	243717	77	1.65344
122445	118731	79	45113	42955	75	1514	1461	15	1569	1404	16	3875	3737	29	451927	432197	80	1.65453
224274	172900	90	85725	64976	89	2345	1878	23	2582	2029	27	7066	5325	44	795005	615140	96	1.65453
189883	153055	86	71430	57359	84	1775	1407	18	2497	1710	26	5345	4358	37	661401	532072	91	1.65453
164346	134214	100	69041	55971	83	1886	1465	18	2092	1855	20	4649	4001	34	593000	502718	88	1.65561
282691	207620	104	113592	83682	100	3153	2345	30	3552	2358	33	8569	6136	46	1.03915e+06	775974	108	1.65561
120823	114682	79	40687	39252	75	1697	1867	17	2591	2114	25	5458	5011	34	509193	469118	81	1.65561
85404	83994	75	34644	34638	70	699	753	0	737	752	0	1743	1749	19	231088	224700	77	1.65561
196555	166548	86	87661	73110	85	2029	1742	19	2202	1629	23	5088	4636	34	581582	503696	88	1.6567
35223	37349	49	9207	10038	35	204	246	0	364	452	0	774	749	0	104522	106249	65	1.6567
54824	51520	85	13962	13968	40	427	569	0	537	443	0	913	1034	4	135641	140968	73	1.6567
90618	89980	74	30617	30628	71	1002	1234	9	1325	1213	11	2665	2642	23	340537	331353	78	1.65887
56045	56720	69	16693	16887	42	735	574	0	603	636	0	1483	1514	15	154493	150069	72	1.65887
196633	150562	89	78480	59491	87	2213	1605	21	2284	1659	25	5589	4466	37	668703	514415	93	1.65995
101452	100683	74	37568	36741	72	1108	1086	7	1376	1176	10	3028	3021	25	386593	372438	80	1.66104
117561	111703	93	35482	33415	76	1255	1242	10	1497	1495	16	3631	3317	28	480526	448363	93	1.66104
141645	139169	78	56537	54808	76	829	1026	4	1438	1164	12	3836	3689	28	467107	444517	80	1.66104
133521	124492	80	47571	43342	77	1101	1200	10	1647	1649	16	3560	3260	30	432539	399583	82	1.66104
32227	30613	69	17087	16487	50	300	404	0	272	298	0	806	644	0	103601	92872	79	1.66104
166905	140108	87	77190	64460	86	2007	1388	17	2183	1815	23	4925	4340	34	526419	432594	92	1.66321
307093	188455	139	148996	105837	135	3081	2394	23	3766	2498	32	8948	6149	55	1.00109e+06	700770	143	1.66321
124091	108486	96	53821	46249	96	1450	1037	5	1424	1303	13	3114	2759	26	366958	304183	96	1.66321
137565	136506	76	46015	44918	74	1781	1557	16	1991	1756	20	4532	4379	31	594312	567733	85	1.66321
143508	134848	83	45530	43863	77	1206	1015	4	1721	1504	17	4090	3931	29	504406	479098	83	1.66429
43484	43146	68	10959	11144	38	493	403	0	286	431	0	952	1089	6	120130	117231	69	1.66538
154062	128431	85	62366	51929	82	1298	1131	12	1602	1303	14	3661	3279	30	512650	434313	88	1.66538
238229	186957	96	109194	87767	92	2550	2181	24	2524	1944	23	6206	4905	39	692891	561171	97	1.66754
31331	34130	48	10915	11582	36	177	272	0	202	303	0	650	698	0	79664	80079	66	1.66754
127144	122136	79	39847	38329	75	1498	1345	13	1424	1325	14	3406	3241	28	429964	401380	81	1.66754
36506	35918	70	10953	11340	37	302	382	0	378	509	0	886	979	0	135908	140904	69	1.67188
151135	134018	95	74006	67493	82	1518	1459	13	1904	1441	18	4109	3953	29	530349	478459	88	1.67297
126820	114133	83	52771	48311	77	1605	1546	16	1684	1533	16	3754	3603	28	433363	392096	86	1.67297
39366	38649	70	9406	9669	35	302	265	0	384	428	0	1007	1042	5	134961	136514	71	1.67297
171865	145415	84	82074	70188	83	1373	1239	11	1767	1421	16	4678	3975	34	542323	462198	92	1.67405
46218	50080	47	21100	21770	46	459	518	0	564	579	0	1151	1100	7	142895	146097	74	1.67405
172347	147872	86	130190	117616	86	1826	1728	19	2485	1993	23	5820	5302	37	678895	598946	92	1.67405
117315	113327	77	32059	31540	73	1140	1250	10	1208	1357	12	3660	3498	28	459025	443273	82	1.67514
127927	125278	77	64587	62868	77	1464	1380	16	1641	1386	14	3497	3425	28	461705	443363	82	1.67514
98264	98635	74	34272	34590	70	1087	1198	10	1163	1076	7	2712	2785	24	323140	320602	78	1.67514
207626	176395	90	92771	81451	88	2412	2028	23	2657	2455	24	6379	5699	38	717139	607684	106	1.67514
31430	29809	68	11016	11200	38	-9	184	0	200	201	0	481	629	0	74105	71092	66	1.67514
160116	140348	82	80174	71614	82	1474	1395	13	1624	1480	16	3890	3625	30	474421	421037	89	1.67622
28446	28433	60	6610	6673	32	57	228	0	123	261	0	751	687	0	93455	93811	67	1.67622
143591	140193	79	50814	49256	76	1323	1382	13	1576	1591	17	4493	4242	31	492849	469685	83	1.67731
128635	115565	84	59251	53506	78	1682	1480	15	1617	1338	13	3107	2743	27	359604	319761	95	1.67731
131019	128073	77	56003	54044	76	1160	1261	12	1350	1427	14	3562	3278	29	444193	413917	84	1.67731
98077	85761	79	44550	38327	77	789	784	0	841	756	0	1975	1699	21	236625	203960	93	1.67731
112053	110683	77	58313	58099	74	1213	1271	11	1505	1426	13	3297	3117	27	411902	390012	80	1.67731
218734	166169	93	94844	74493	92	2545	1789	24	2329	1866	24	5692	4383	39	640072	498297	97	1.67731
157235	139472	90	60106	52288	80	1638	1610	16	1911	1538	18	5087	4610	34	585218	526541	88	1.67839
98191	96402	77	44349	43728	73	904	906	0	1050	1078	6	2276	2109	22	297399	280705	77	1.67839
198795	166434	92	72891	60736	84	2099	1691	21	2353	1876	24	4687	4196	33	540724	457231	89	1.67839
193561	156339	89	69294	56585	85	1699	1276	13	2081	1607	21	4911	4323	33	553600	468335	92	1.68056
115564	114341	76	39382	39084	73	1107	1087	7	1415	1438	13	3539	3355	28	422028	404373	81	1.68056
186062	154797	92	66614	54474	84	2086	1560	21	1449	1381	16	4291	3599	32	460430	378915	92	1.68165
125975	115969	81	57131	51048	79	1489	1465	14	1262	933	0	2890	2577	26	387662	335738	95	1.68165
97828	95999	77	27758	27532	63	1036	958	0	1146	1152	9	2882	2780	24	343441	328369	77	1.68382
186048	148421	86	69389	54957	85	1837	1406	18	1941	1742	21	5509	4474	38	690834	540677	103	1.68382
37800	38826	66	16488	16652	44	451	372	0	299	249	0	856	909	0	87464	84766	70	1.68599
107874	107375	89	25384	25097	60	1244	1157	8	973	856	0	2643	2587	24	301053	281561	79	1.68599
129940	125347	76	54852	51242	76	1347	1304	12	1223	1211	13	3428	3093	28	398946	377008	82	1.68599
34041	35292	65	6709	7057	31	230	418	0	308	308	0	877	931	0	100395	98863	67	1.68599
141102	133952	84	69127	67407	78	1764	1767	17	1750	1519	16	3770	3580	29	451072	420895	84	1.68816
55915	58755	69	13280	13705	38	365	340	0	539	457	0	1291	1218	11	148177	153109	71	1.68816
30443	32766	52	15376	15508	43	424	478	0	292	406	0	906	825	0	107242	106426	78	1.68816
206854	163798	90	105724	85014	89	2057	1673	19	2297	1958	21	6102	4991	39	749734	612044	95	1.68816
251117	193961	97	105540	82022	93	3102	2177	31	2921	2321	27	6812	5442	40	743572	580873	98	1.68924
108614	101079	77	41034	36678	76	1192	929	0	1668	1537	15	3274	3195	28	414140	387851	80	1.69033
55626	55372	79	17864	18024	43	517	514	0	672	591	0	1549	1644	16	198366	195799	76	1.69358
133442	129998	79	41646	40502	74	1357	1477	13	1512	1197	13	3716	3746	28	441338	428066	81	1.69575
33797	34933	57	15914	16327	42	279	334	0	296	325	0	656	694	0	82156	79680	70	1.69575
164846	154397	89	70736	67591	79	1738	1558	19	1668	1583	19	4590	4299	32	524807	491857	87	1.69792
112181	109694	85	36384	35940	72	858	846	0	1292	1079	7	2777	2920	24	307722	296621	81	1.69901
123368	122046	78	41096	40808	73	1619	1442	14	1295	1277	14	3210	3190	27	392953	379694	80	1.69901
50799	50359	71	23654	23663	56	293	429	0	432	528	0	829	867	0	124876	122324	73	1.70009
99960	100568	73	31182	30930	71	1270	1244	10	1253	1266	12	3325	3236	27	399659	395087	84	1.70443
120404	116110	76	49807	46480	75	1507	1325	14	1564	1592	16	3239	3199	25	421401	395640	84	1.70552
87657	87376	74	32285	32163	71	785	800	0	966	914	0	2483	2319	24	303083	296977	79	1.7066
117337	114008	82	33115	32515	73	1018	1091	7	1452	1377	13	3799	3602	29	442072	421456	83	1.7066
119229	117488	75	62586	61896	74	899	925	0	1276	1269	12	3120	3091	26	343449	329692	81	1.7066
127355	125656	77	77584	76518	75	989	1191	8	1340	1414	13	2956	2842	26	374874	364701	80	1.7066
180534	151364	103	72558	61918	84	1564	1368	15	1684	1514	16	4077	3674	32	496973	423044	92	1.70877
[truncated: 7,573 more rows]
