# Supplementary material for: Phenotypic heterogeneity follows a growth-viability tradeoff in response to amino acid identity
Source: Nat Commun. 2024 Aug 2;15:6515. doi: 10.1038/s41467-024-50602-8 (PMC11297284; doi:10.1038/s41467-024-50602-8)
Supplement: Supplementary file 6 — Source Data [file 41467_2024_50602_MOESM6_ESM.zip › source_data/fig6cde/1530_C2_yATP_NLIMPRO.csv]

FSC-A	FSC-H	FSC-W	SSC-A	SSC-H	SSC-W	BL1-A	BL1-H	BL1-W	VL1-A	VL1-H	VL1-W	VL2-A	VL2-H	VL2-W	YL2-A	YL2-H	YL2-W	Time
125890	110725	78	37694	32398	76	2185	2112	20	1961	1867	18	4914	4149	35	423342	359548	89	0.00318735
111466	107388	86	29875	29621	72	1662	1715	17	1797	1686	17	4141	3955	31	369872	360860	85	0.00531224
83850	81880	81	30313	30340	71	918	965	0	1323	1390	12	2452	2464	23	254998	242150	81	0.00637469
95686	94221	76	29119	28783	71	1330	1078	7	1582	1398	13	3551	3545	28	307441	289871	91	0.00637469
110818	110164	73	42228	41190	73	1565	1546	14	1596	1510	15	3739	3620	28	327079	312050	83	0.00849959
109806	101159	80	43427	38727	76	1467	1262	15	1909	1469	19	3927	3532	31	343024	307043	86	0.00849959
117467	105246	92	41962	37703	76	1176	1176	9	1620	1562	15	4117	3575	32	334922	298165	88	0.0127494
126116	122956	75	34340	32359	73	1759	1562	18	2363	1995	22	4510	4296	31	362712	339233	84	0.0127494
177356	145990	84	67849	55001	84	2560	2189	23	2359	1844	24	5481	4322	37	487992	382833	93	0.0127494
86903	89920	72	27206	27767	54	1030	1132	8	1404	1624	15	3115	3269	25	275992	264996	82	0.0138118
154416	122567	87	54324	44288	82	2119	1440	23	1788	1421	18	4696	3659	35	394828	316810	92	0.0159367
90628	88639	86	34519	34084	71	1417	1409	12	1116	1114	7	3271	3266	27	285306	262826	81	0.0169992
127374	109099	82	44096	37320	80	1585	1306	11	1870	1457	19	4256	3631	33	373544	309602	88	0.0191241
71036	71935	70	17606	17659	43	752	732	0	1085	972	0	2223	2275	20	208188	204241	78	0.0223114
102735	97176	91	31017	28469	75	1400	1182	10	1341	1386	14	3770	3561	28	330467	312345	84	0.0223114
98120	90337	77	35435	31834	76	986	789	0	1210	1010	3	3150	2743	28	262994	230939	93	0.0223114
42197	43918	52	17919	18146	43	527	503	0	558	639	0	1252	1162	9	109736	109112	75	0.0233739
36335	38362	64	15724	16094	41	433	362	0	684	570	0	1144	1165	10	96462	95820	71	0.0244363
96564	97442	74	30206	30007	71	1205	1179	9	1494	1458	14	3135	3128	24	299948	287271	80	0.0254988
212821	169992	92	82740	67650	88	2606	2066	23	2684	2299	25	5655	4586	38	527622	437470	99	0.0254988
106313	103915	75	31946	31365	71	1334	1497	14	1410	1360	12	3468	3335	27	308020	302398	82	0.0297486
166288	134807	87	57530	46751	84	2117	1671	22	2289	1982	22	5480	4520	36	467829	384389	93	0.030811
52788	54263	60	20440	20790	47	737	720	0	680	826	0	1730	1835	18	164727	163008	77	0.0318734
150569	122201	85	51377	41657	82	1667	1259	16	1896	1598	20	5201	4037	37	406082	330228	92	0.0318734
68798	70838	71	18466	18803	43	618	568	0	827	882	0	2094	2056	20	195165	188838	77	0.0318734
134911	115632	82	40942	34211	79	1859	1565	18	2209	1884	22	5006	4531	34	434346	370114	90	0.0318734
87835	87658	73	34789	34923	70	948	1032	4	1081	1015	4	2804	2864	24	282484	268652	83	0.0329359
91675	90890	75	23328	23149	56	1137	1235	9	1209	1334	13	3574	3470	28	323528	312639	82	0.0371857
192722	175174	92	66002	61490	83	2638	2275	23	2474	2333	24	6534	5902	38	575587	525866	92	0.0382481
128846	107956	84	47162	39022	80	1737	1409	17	1977	1651	21	4778	3865	35	393928	331002	90	0.0393106
43797	44060	70	18552	18848	45	626	558	0	505	486	0	1484	1461	14	126120	123172	76	0.040373
231537	173828	104	80104	62606	93	2779	1970	27	3406	2593	31	8128	6262	44	751990	565676	102	0.040373
31609	33719	50	12191	12626	38	425	430	0	461	657	0	1000	1057	6	86089	85324	72	0.040373
105558	102122	81	24718	24763	61	1393	1421	12	1875	1659	17	3408	3343	27	329664	314681	85	0.0424979
75102	76260	70	16154	16299	42	1265	998	0	1110	1016	3	2487	2445	23	229927	216933	78	0.0424979
112714	107056	82	40907	38537	76	1774	1470	18	2101	1827	19	3843	3687	29	336795	320537	84	0.0435604
122276	117388	79	52056	50841	75	1587	1654	15	1923	1803	19	4420	4221	31	395868	376640	85	0.0446228
142377	120002	99	48250	40343	80	2193	1877	21	2344	1914	23	5469	4652	37	460877	402691	91	0.0456853
31801	31386	66	12077	12283	38	314	409	0	500	373	0	1063	1074	6	115955	117873	75	0.0509975
266393	196919	105	93866	70457	101	3053	2422	28	3658	2702	33	8695	6242	47	772615	577569	110	0.0509975
122793	109507	79	38283	32835	77	1397	1296	13	1962	1764	20	4513	4039	32	391977	347789	89	0.05206
57673	59249	70	21179	20888	50	878	791	0	686	759	0	1860	1734	17	160384	159635	76	0.0531224
41138	42574	68	17455	18053	46	525	488	0	502	498	0	1239	1309	12	103962	102505	70	0.0531224
106078	102496	78	31195	30359	72	1382	1292	12	1497	1419	14	3416	3405	27	313659	313317	83	0.0541849
116300	107806	79	28061	25176	75	1867	1456	18	1773	1496	16	4491	4066	31	366920	342833	88	0.0563098
137771	114494	86	48423	40621	80	1917	1553	19	1872	1576	20	4414	3724	33	373666	310063	90	0.0563098
137962	125963	82	34373	29818	79	1888	1542	17	2102	1868	21	5164	4782	35	437054	392475	89	0.061622
103848	104774	73	25580	25578	58	1463	1607	14	1897	1817	17	3627	3319	28	331120	322446	83	0.0658718
46397	45917	70	7614	7941	33	628	534	0	482	528	0	1309	1343	14	119505	118006	74	0.0658718
115869	105867	83	42231	37057	77	1811	1508	16	1797	1431	14	4407	3881	32	400487	366180	84	0.0701216
115441	111869	79	39947	39550	74	1486	1511	14	1856	1546	17	3549	3464	28	313058	296616	85	0.0722465
182951	155061	91	59731	50496	87	2638	2157	25	2750	2265	27	6662	5549	38	598900	508809	95	0.0722465
31975	33350	52	14415	14958	40	505	446	0	513	406	0	1082	1109	8	84015	84897	71	0.0722465
111445	100129	84	43370	39055	76	1475	1434	13	1959	1600	19	4014	3429	32	326762	293833	85	0.0764963
212854	164720	99	83406	66416	88	2722	2069	25	3319	2530	31	7106	5687	42	634963	498197	97	0.0775587
117930	116668	77	44666	43448	74	1587	1459	15	1797	1662	18	3942	3949	28	339041	325202	83	0.0775587
113402	104907	95	42927	39439	95	1440	1452	13	1557	1330	15	3721	3364	29	329791	297267	95	0.0775587
119609	110179	80	39949	36526	76	1904	1508	18	1769	1662	18	4212	3869	31	403871	370062	85	0.0786212
112184	108838	79	38705	38396	72	1356	1427	13	1607	1508	16	3662	3621	28	303099	296619	82	0.0786212
125401	121203	77	32583	31421	73	1667	1662	15	1734	1538	16	3864	3572	30	349608	332691	84	0.0786212
81105	80946	75	25395	25518	57	889	776	0	859	1168	9	2869	2884	24	230470	228425	80	0.0807461
77307	77269	73	25428	25551	60	1323	1258	10	1147	1210	10	2635	2545	24	231053	224871	79	0.082871
57493	59061	69	15439	15777	41	879	809	0	963	926	0	2138	2049	20	209435	204235	77	0.082871
54673	54970	69	15765	15835	42	608	795	0	734	711	0	1638	1739	16	168942	167039	77	0.0839334
74639	74257	75	26990	26928	64	1153	1190	10	1121	1029	4	2256	2284	20	195628	193903	79	0.0839334
255644	189800	107	94933	71837	98	3713	2666	32	4097	2964	35	10071	7425	49	950366	725604	108	0.0849959
106159	93531	81	43315	38125	77	1579	1467	16	1591	1440	14	3663	3145	30	320835	281573	86	0.0871208
124549	117313	80	46577	41742	78	2363	2177	20	2218	1960	21	4394	3872	32	411976	376825	85	0.0871208
120176	106286	78	42951	38276	78	1584	1461	16	1874	1564	19	4147	3806	31	337023	303326	87	0.0881832
109686	106179	79	31188	30554	74	1283	1068	8	1552	1661	14	3513	3352	28	308068	297223	84	0.0913706
79686	80056	75	14712	14994	40	909	1085	6	1188	1236	10	2858	2795	26	237506	234176	81	0.0913706
145342	122908	85	48173	40964	80	1870	1299	18	1996	1804	21	4244	3695	32	381232	326934	89	0.092433
105858	106962	74	48676	48106	72	1297	1108	10	1438	1387	13	3620	3440	28	328319	319903	81	0.0934955
161046	130420	88	63146	52035	83	2867	2142	28	2338	1906	24	5799	4732	38	537697	430135	92	0.0934955
68312	66858	83	25180	25162	58	871	865	0	1138	1038	5	1929	1904	19	166300	159523	76	0.0956204
225882	159715	95	95345	72865	90	3931	3001	31	4367	3132	35	10503	7558	50	942925	685446	101	0.0956204
88712	88626	73	17385	17188	44	1505	1187	11	1568	1272	13	3266	3048	27	292348	272815	89	0.0956204
100445	99812	73	44360	44144	72	1363	1314	13	1363	1229	12	3853	3846	28	322972	315240	82	0.0966828
163820	128579	88	56532	45059	85	1727	1327	17	2075	1521	23	4961	4025	36	441045	337350	95	0.0988077
101768	101100	76	20719	20564	47	1403	1263	13	1217	1087	9	3345	3231	27	358755	340031	84	0.101995
213659	170471	93	64464	50993	89	2734	2222	26	2627	2128	25	6233	5035	39	558205	439266	101	0.103057
191614	155792	89	78363	64629	86	2073	1656	21	2408	1982	25	5813	4621	39	524956	420905	96	0.10412
101485	99284	75	40174	39872	73	1512	1410	13	1556	1527	16	3495	3296	28	330230	309138	83	0.106245
90088	89393	76	31701	31584	71	1574	1606	16	1529	1535	16	3797	3715	28	342608	330438	81	0.106245
60206	60062	70	18447	18644	45	472	532	0	721	759	0	1438	1344	15	138432	138163	75	0.107307
97050	98227	73	41020	40811	72	1139	1070	7	1540	1365	15	3027	3076	26	295655	276443	82	0.113682
63896	64285	69	20688	20723	48	757	801	0	962	1010	2	2162	2206	21	200611	193856	77	0.113682
175709	136958	90	60646	48242	85	1948	1573	20	2509	1938	25	5757	4312	40	523718	401630	93	0.113682
100335	94972	78	36333	33567	74	1316	1241	10	1672	1443	16	3949	3730	30	327868	296482	86	0.115807
57708	59174	67	23970	23993	56	935	955	0	574	628	0	1888	1813	19	163478	166282	78	0.118994
116141	113334	77	36165	35429	74	1353	1456	13	1891	1656	21	4452	4256	32	362865	349495	82	0.121119
82275	79630	80	33293	32524	72	1438	1268	13	1288	1279	12	3048	2993	26	258963	256718	79	0.122182
135090	112222	82	48318	39407	81	2075	1692	21	1876	1544	19	4533	3576	34	413375	339369	90	0.124306
159792	139992	82	54682	46872	79	2107	1970	21	2300	2004	24	5573	4620	36	467952	407078	92	0.125369
114446	112057	76	41678	39531	76	1446	1611	13	1703	1641	17	3559	3488	27	331495	308875	85	0.125369
87730	89922	70	17222	17548	41	1030	1120	8	1326	1196	9	3231	3116	26	281486	278978	79	0.125369
148442	127418	82	52588	44643	82	2209	2015	19	2177	1577	22	4818	3999	36	437374	372714	92	0.126431
92292	91605	76	19357	19167	46	1079	990	0	1296	1210	11	3306	3060	28	276261	257321	79	0.126431
31900	33025	65	10488	10662	36	344	487	0	448	416	0	864	894	0	78706	82830	69	0.129619
34743	35154	61	15993	16222	43	419	461	0	433	481	0	913	958	0	86806	89486	66	0.130681
144734	119447	92	48168	39809	80	1716	1551	19	2264	1763	23	5015	3904	36	443708	364556	90	0.131744
183630	160994	86	83380	74700	83	2490	2318	22	2770	2500	24	6339	5529	38	578757	515556	91	0.132806
90629	90302	73	25607	24194	61	1315	1316	10	1264	1169	12	3111	3068	26	273184	259547	81	0.135993
90286	90842	74	27165	27257	64	1077	1021	3	1385	1043	7	3322	3187	27	258087	250605	82	0.138118
233878	186390	93	84180	68850	89	2969	2175	28	3819	3366	31	9052	7255	45	854476	670742	100	0.139181
22483	22663	52	13291	14026	38	368	288	0	391	271	0	553	556	0	62274	61282	68	0.140243
183615	162584	93	75563	68505	84	2812	2457	23	3019	2576	28	6788	6094	37	620531	554049	99	0.140243
32425	32869	59	7402	7634	33	133	234	0	595	501	0	1100	1075	6	93508	96150	70	0.141306
81907	83341	71	13879	13894	40	1158	1019	4	1028	1131	8	2690	2654	23	230261	217523	79	0.142368
114164	105943	80	47514	43649	76	1793	1805	16	1889	1557	16	3815	3524	29	349463	319622	87	0.145555
109615	108415	85	29126	28715	64	1498	1422	14	1606	1526	15	4135	3960	29	342302	332498	85	0.149805
334959	234696	130	118808	84150	113	4505	3251	33	5429	3715	40	12740	8917	52	1.04858e+06	849069	123	0.150868
50735	50205	69	12540	12745	39	492	495	0	763	601	0	1307	1525	14	136360	143709	76	0.15193
108683	107759	85	32186	31686	71	1612	1491	14	1678	1705	16	4257	4035	31	360085	343187	82	0.154055
88737	87920	73	29733	29071	70	1282	1242	11	1158	1147	9	2758	2677	25	254020	239124	82	0.154055
112934	106479	78	39147	35731	75	1549	1584	15	1813	1758	19	3697	3513	29	347866	320974	87	0.155117
89048	87591	75	26429	26464	58	1127	1085	7	1168	1260	12	2907	2808	26	269066	265486	81	0.15618
59016	60202	70	16829	16974	42	820	890	0	867	864	0	1851	1828	18	171054	170140	76	0.158305
65321	67059	70	17166	17408	41	1117	1012	2	710	779	0	2302	2359	21	180265	175018	76	0.158305
144794	125326	84	56468	49231	80	1644	1303	15	1672	1572	18	4650	3706	36	379702	322016	94	0.159367
55322	58176	66	19925	20314	46	673	657	0	748	805	0	1691	1730	16	144514	147637	72	0.159367
167562	129233	93	51484	40767	88	2107	1963	19	2149	1529	23	5199	4019	39	469185	369517	96	0.161492
179593	145994	89	61271	48995	85	1883	1360	19	2398	2192	24	5490	4657	38	481369	381019	94	0.162555
104014	104282	73	28879	28806	66	1347	1333	11	1549	1450	14	3671	3665	27	307183	292764	82	0.165742
97065	97594	71	35174	34062	71	1526	1492	15	1831	1725	19	3918	3772	29	338139	331114	81	0.166804
32341	34806	60	10054	10442	35	483	506	0	481	493	0	1149	1150	8	89978	90272	70	0.166804
138245	124673	80	40933	35937	77	1778	1672	17	2405	2189	24	4895	4281	36	434504	385971	90	0.167867
134256	116240	84	51340	44712	79	1580	1375	14	1934	1635	20	4368	3671	35	431377	374186	89	0.169992
137874	115360	84	46032	38576	80	1593	1302	15	1714	1474	17	4380	3548	34	402987	334802	91	0.169992
90291	92128	73	18724	19075	42	1125	1252	10	1160	1244	11	2947	2877	25	287313	286126	80	0.169992
108536	107692	75	29048	29128	64	1372	1493	12	1531	1783	17	3946	3865	29	353457	341363	84	0.171054
57976	59719	68	19504	19969	45	800	753	0	882	708	0	1626	1575	17	149351	147987	77	0.174242
101328	99784	77	34173	33622	72	1479	1455	15	1215	1394	13	3378	3313	26	290582	279992	82	0.174242
135739	113397	86	47034	38611	80	1896	1634	19	2014	1651	22	4395	3617	34	370801	308892	89	0.175304
88933	88728	75	16632	16935	43	891	918	0	1108	1226	10	2696	2703	24	251582	245874	83	0.175304
57396	57218	68	18914	19116	45	512	598	0	707	730	0	1692	1697	17	168180	162106	79	0.177429
265328	194139	97	83796	60529	94	3630	2565	31	4373	3225	35	10995	8425	50	960444	739142	103	0.179554
111676	96901	91	38595	31413	79	1649	1329	14	1725	1353	16	4216	3471	33	369053	301701	96	0.179554
130547	121038	82	42663	38800	77	1576	1683	15	1719	1608	15	4374	3845	31	422951	397486	85	0.180616
74460	73095	74	23031	23259	50	1043	1178	7	864	854	0	2197	1916	20	200632	196814	79	0.180616
230318	171299	93	78372	59191	90	2850	2386	24	3582	2759	33	8117	5770	47	726069	550044	99	0.181679
62235	62418	69	28890	27578	69	1219	1024	4	911	912	0	2209	2044	20	190605	183965	79	0.183804
174695	152410	85	62084	53887	82	2521	2456	22	2840	2444	26	6487	5905	39	550162	488188	92	0.185928
101903	100330	73	28808	28166	71	1366	1432	13	1495	1575	16	3815	3909	28	331543	310836	84	0.185928
104690	92217	81	35012	30908	77	1215	1187	9	1679	1420	16	3650	3240	30	321834	287114	86	0.186991
98316	98177	74	26773	26712	59	1288	1231	11	1544	1575	16	3272	3158	27	333913	326112	81	0.186991
94661	91188	76	32155	30888	73	1311	1229	13	1641	1482	16	3267	3262	26	299090	288430	84	0.186991
108067	93604	81	45814	39848	78	1346	1313	12	1698	1549	17	3793	3020	32	354605	298194	88	0.189116
93737	93637	72	32679	32416	71	991	1006	2	1294	1104	7	2747	2626	23	252193	246777	80	0.189116
115188	105797	79	42210	38216	76	1575	1423	17	1946	1640	19	4418	3882	32	408008	378833	88	0.190178
263432	195351	100	73318	55285	93	3961	2927	32	3547	2653	32	8815	6585	47	792295	584314	103	0.191241
121623	106824	79	36659	32277	78	2110	1662	18	2012	1575	19	4899	4415	34	445020	392252	89	0.191241
80699	80128	73	24120	24118	54	984	1114	7	1076	1150	8	3077	2751	27	260959	256561	83	0.192303
63043	63836	73	16823	16918	43	678	836	0	837	812	0	2102	2186	21	180130	176594	78	0.194428
110110	106776	75	38030	36521	73	1512	1493	14	1711	1590	16	3808	3822	28	354125	334383	83	0.19549
98169	86807	80	40844	35955	76	1099	1032	4	1469	1373	15	3189	2975	27	287982	260383	85	0.19549
83666	83036	75	27053	27171	62	1072	1005	2	1277	1264	11	2346	2270	23	252888	244439	80	0.196553
102337	100156	80	44744	44712	73	1068	1257	10	1256	1087	8	2646	2758	23	289719	274676	82	0.196553
67537	67285	72	17320	17568	42	1142	1098	7	1087	1036	4	2486	2468	23	214988	207639	78	0.197615
76990	75706	77	22149	21927	57	1163	1107	6	1268	1144	8	3333	3286	26	287957	279935	80	0.200803
36369	40060	49	13090	13399	38	372	383	0	279	367	0	1022	1100	7	95458	94789	70	0.200803
116306	102994	80	34305	31011	77	1469	1348	13	1878	1699	17	4058	3507	33	366736	321858	90	0.201865
134245	113323	95	50115	42732	80	1533	1286	15	1216	1290	12	3603	2921	31	329644	277506	90	0.202928
87519	86023	76	24300	24619	60	1455	1254	12	1457	1642	14	3648	3592	28	314714	310284	81	0.211427
125538	109068	90	46670	40874	78	1750	1330	13	1465	1042	8	3640	3100	31	333915	286292	89	0.21249
64840	64692	72	26236	26491	59	1017	1198	9	1075	1120	7	2227	2227	22	198939	192089	82	0.21249
112559	106006	77	38422	35454	76	1128	1120	7	1436	1402	14	3597	3463	27	325396	292932	86	0.213552
103591	93239	91	40322	36027	76	1498	1187	15	1647	1323	15	3474	3136	30	343697	306154	84	0.213552
35660	36703	61	16764	17016	43	373	356	0	697	479	0	881	901	0	94221	90947	73	0.215677
96669	96350	74	33450	33262	71	1123	1219	10	1491	1494	14	3143	3117	26	289252	279080	81	0.215677
71375	72951	67	19791	19751	49	775	834	0	841	859	0	2391	2350	22	195205	185193	78	0.217802
100102	98837	76	35006	34771	72	1438	1524	14	1980	2021	18	3929	3954	28	349151	327271	81	0.219927
93496	91956	76	31814	30390	73	1585	1468	16	1679	1557	15	3774	3674	29	339380	325752	81	0.219927
246281	177517	103	79953	58085	94	3157	2442	29	3545	2368	34	8378	6345	45	754555	536303	105	0.219927
181304	158421	93	74491	64931	85	2453	2213	23	3086	2521	28	6640	5942	38	595450	515987	95	0.219927
102145	100862	77	47752	47237	74	1089	1028	4	1484	1444	16	3614	3662	27	323851	311721	83	0.220989
86162	82884	78	28737	28553	67	888	863	0	1264	1306	11	2566	2416	24	223726	210543	81	0.222052
136097	112826	84	49838	40618	82	1803	1451	15	1929	1684	20	4805	4047	36	419011	342498	99	0.222052
34099	36209	59	12654	13181	38	580	453	0	515	451	0	1217	1289	10	108104	106443	71	0.223114
102288	99830	77	26889	25039	65	1704	1376	16	1554	1515	16	4103	3912	29	338386	318559	83	0.225239
124395	112992	82	32279	28238	77	1497	1250	12	1823	1671	18	4504	4016	33	379025	331904	87	0.228426
86265	85946	76	26711	26747	59	999	921	0	1071	1033	5	2529	2438	23	226284	218378	82	0.228426
90691	90178	73	30722	30442	71	1362	1348	13	1516	1499	15	3330	3261	27	284062	276248	81	0.230551
133921	110829	87	48529	40427	80	1443	1262	13	1776	1530	16	4162	3545	33	338345	279306	87	0.230551
147896	119497	92	48563	39752	81	1938	1321	20	1956	1648	21	4926	3967	35	449448	354728	91	0.230551
107539	105126	74	26833	26528	71	1081	1063	5	1437	1276	15	3584	3502	27	308937	301231	83	0.235864
61046	60190	78	16431	16552	42	872	801	0	829	997	0	2090	1985	21	183398	177408	77	0.235864
102250	100227	74	34673	34341	73	1449	1557	14	1672	1591	16	3633	3508	29	345050	334592	84	0.237988
119014	109212	78	56296	51587	77	1280	1217	11	1519	1355	16	3646	3416	29	319095	291854	86	0.239051
113310	110155	79	46667	45788	73	1721	1650	17	1379	1394	15	3441	3401	27	311112	291131	82	0.239051
72307	68988	88	24316	22936	72	1042	1140	7	1062	1010	2	2417	2296	21	205974	183709	88	0.239051
61366	62780	65	23071	23288	53	704	757	0	1030	912	0	1780	1743	18	163561	163367	77	0.240113
74773	74536	70	22092	22278	52	1009	1007	2	1134	1076	6	2447	2222	22	203479	199326	78	0.240113
86179	84726	84	32197	32326	70	1123	1185	9	1238	1355	11	2894	2940	25	249971	248344	78	0.241176
131561	122636	89	42433	39902	76	1072	995	0	1878	1879	19	4377	3990	31	415134	383147	86	0.243301
104499	100420	75	36274	34696	73	1605	1512	15	1397	1341	14	3419	3246	28	299441	282012	83	0.243301
90617	92194	73	28220	28163	71	1096	1127	7	1297	1416	13	3124	2890	25	263631	260896	80	0.245426
112038	101026	80	44535	39851	76	1332	1082	8	1481	1209	11	3701	3379	30	351069	315464	84	0.246488
90629	89376	90	24939	24929	54	1321	1403	13	1366	1329	13	3098	3069	26	251884	253899	83	0.2518
145532	112040	94	51998	40654	83	2151	1794	21	2141	1741	23	4800	3971	35	465694	362186	93	0.2518
68853	68362	73	20628	20732	49	811	819	0	1313	1147	10	2508	2283	23	223257	217399	76	0.252863
92526	89184	76	32450	32401	70	1129	1235	9	1156	1331	12	3291	3265	26	310073	307184	81	0.253925
78716	79301	73	27480	27493	63	1094	987	0	940	812	0	2504	2493	23	232067	228168	77	0.253925
80475	78536	79	34670	34547	70	1133	1031	4	1257	1138	7	2450	2530	22	252824	254833	77	0.254988
97188	95232	76	35167	35019	72	1178	1310	10	1327	1208	11	2836	2743	24	246682	235537	79	0.257113
153351	125491	85	58022	47868	82	1687	1298	15	2361	1966	23	5468	4390	38	472163	390445	92	0.261362
30668	31622	56	7834	8097	34	409	442	0	598	502	0	1036	1074	6	84641	81603	69	0.261362
267448	191925	102	93104	69757	99	3130	2169	31	3880	2862	34	9077	6493	45	788967	574226	108	0.261362
172611	157347	82	62147	56495	81	1815	1685	17	2342	2258	22	6632	5866	39	577015	514520	91	0.263487
79788	79602	76	25249	24826	62	1114	1020	3	886	735	0	2557	2353	24	249568	241158	78	0.26455
87842	87058	73	31491	31065	71	1248	1241	11	1166	1014	3	2827	2631	25	268440	258940	83	0.266675
53172	53345	68	14301	14296	41	552	545	0	920	863	0	1649	1577	17	150216	157747	74	0.267737
148739	143338	81	42089	39408	79	1983	1957	20	2318	2291	22	5389	5070	34	538091	505571	88	0.269862
107503	95883	78	30008	26227	74	1446	1317	15	1870	1642	18	3897	3407	30	334757	285887	87	0.274112
95717	93278	77	33159	32385	72	1656	1601	15	1269	1240	11	3672	3462	28	320862	304990	81	0.276237
56309	56497	76	19759	20073	45	828	1000	1	761	773	0	1844	1913	17	164760	161415	78	0.276237
112641	101837	82	39698	35562	76	1528	1444	16	1888	1621	19	4228	3624	33	388275	346483	87	0.276237
68843	71435	71	13369	13288	39	1197	1221	9	1060	1081	7	2401	2356	22	233514	226405	80	0.277299
113488	108967	91	37176	36438	73	1755	1678	16	1769	1743	17	4018	3833	29	359070	342172	84	0.278361
109554	100526	76	38795	35092	76	2011	1796	19	1588	1537	18	4052	3728	32	359603	317506	84	0.279424
105901	100101	82	27006	24984	66	1832	1592	18	1612	1678	15	3955	3629	30	347697	334024	83	0.281549
104661	105604	74	20866	20687	48	1696	1700	16	1924	1875	19	4102	4236	29	353901	333920	80	0.282611
92261	90194	81	27202	27077	64	1554	1483	14	1573	1358	13	3119	3331	25	299193	293566	82	0.284736
159009	141102	90	58359	50810	82	1836	1666	17	1965	1927	20	5780	5162	36	487996	428738	88	0.285799
82565	82628	74	27122	27323	56	914	1075	5	1305	1178	10	2669	2797	23	262347	250077	78	0.288986
23091	23580	56	11362	11698	38	398	312	0	358	363	0	664	535	0	56043	58603	63	0.290048
81124	81693	72	24260	24306	58	1059	1164	8	1498	1295	15	3309	3116	28	272320	261413	79	0.291111
121399	106395	80	40431	34682	77	1450	1306	12	1818	1421	18	3893	3466	30	340500	304453	87	0.291111
87078	86291	83	23094	23267	49	1097	995	0	1081	1052	5	2850	2814	25	240131	223891	78	0.292173
117921	113835	84	28557	28007	69	1243	1160	11	1838	1743	17	4283	4266	32	377062	362406	82	0.293236
130082	114851	81	44274	37249	78	1568	1390	16	2427	2041	21	5149	4530	35	442736	380974	89	0.294298
33502	34243	56	13619	13868	40	407	439	0	452	494	0	988	952	0	77548	76059	69	0.296423
119923	104961	82	46467	41346	78	1617	1569	16	1886	1528	21	4299	3691	32	350790	306496	87	0.297486
54517	53714	69	18609	18948	44	775	692	0	570	564	0	1523	1612	16	142732	143329	74	0.300673
67368	69467	67	22179	22261	51	810	820	0	1161	1147	8	2038	2146	21	195335	195740	76	0.301735
86317	85164	75	25208	25252	60	1076	1123	7	1313	1351	12	2924	2959	25	263134	250185	80	0.30386
106325	105590	73	21128	20850	49	1521	1284	14	1368	1480	15	3867	3801	30	350393	341412	82	0.30386
175266	144625	85	64482	53817	84	1763	1753	21	2315	1716	23	4832	3973	36	513271	417972	100	0.305985
99454	98781	76	19766	19412	47	1521	1295	13	1327	1533	15	4093	3965	31	342277	325920	81	0.309172
288073	197396	102	104102	71736	101	3242	2399	29	4142	2931	35	9926	6991	49	1.00657e+06	696268	109	0.309172
126691	113954	80	44184	39439	79	2149	1845	19	2193	2143	22	4872	4390	34	417083	365064	87	0.309172
99574	92449	92	42297	38330	76	1290	1139	9	1708	1435	16	2945	2578	28	284760	263234	83	0.310235
330383	224964	119	144907	101485	116	4345	2826	34	4548	3259	37	10628	7249	50	1.01047e+06	706208	124	0.310235
83891	79315	80	26032	26130	59	1048	1016	3	1363	1345	11	2798	2951	23	236742	229645	81	0.311297
123880	107569	83	36555	32496	77	1511	1486	15	1803	1674	19	4428	4211	32	374186	334313	87	0.31236
60301	57328	80	14684	14810	41	766	721	0	965	1016	3	2070	1972	21	189688	187769	77	0.31236
140948	122951	87	50017	43179	80	1807	1641	17	1860	1612	18	4404	3728	34	393608	343774	90	0.31236
223452	170671	94	70112	53592	90	2628	1939	26	2926	2156	29	7644	5822	44	633628	476535	98	0.313422
196937	156047	94	63010	48585	87	2489	1929	24	2993	2214	29	6958	5639	41	616765	482683	96	0.315547
120282	113870	81	45606	42766	77	1875	1746	18	1729	1434	18	4367	4072	31	349395	327684	85	0.31661
167945	153763	84	71557	65950	80	2331	2124	23	2616	2289	23	6052	5614	36	536907	498765	88	0.320859
160136	137772	94	48192	42725	81	2001	1530	20	2599	2235	24	5351	4554	36	496572	419785	98	0.320859
145141	135425	82	52363	49086	77	1922	1775	18	2295	1893	21	4660	4237	33	439884	406047	87	0.321922
125425	110954	93	45745	39850	77	1414	1312	13	2063	1722	21	4210	3819	32	375374	328981	86	0.321922
91769	90228	90	19163	19286	44	1179	1008	2	1378	1329	13	2939	2931	25	274748	269851	79	0.321922
150837	141633	81	29884	26984	75	1971	1893	20	2387	1954	24	5173	4855	33	439808	412850	86	0.324047
59036	57733	79	13488	13670	39	475	566	0	667	622	0	1420	1562	15	131625	128583	74	0.328297
116976	101553	88	41797	35767	78	1829	1811	17	1972	1532	20	3755	3142	31	325600	280232	96	0.328297
100116	98137	82	31301	30851	71	1447	1422	12	1576	1319	15	3549	3589	28	324278	309757	81	0.330421
59864	58411	70	20850	20963	48	623	561	0	955	789	0	1486	1509	15	138068	132315	76	0.331484
99567	98960	73	30184	29766	71	1279	1368	13	1255	1228	11	3281	2995	28	303815	291596	79	0.332546
252592	186704	97	85317	64245	92	3294	2515	30	3733	2668	33	9304	7281	45	816358	608895	101	0.332546
131945	114172	85	41774	36128	78	1726	1488	17	2144	1970	20	4741	4120	34	431656	369906	89	0.334671
193454	162207	90	65420	54686	88	2417	2169	23	2791	2371	27	6743	5535	40	601377	498477	98	0.334671
105933	101961	80	26810	26469	68	1146	1029	5	1598	1421	15	3484	3247	27	343922	337582	84	0.335734
119634	114998	83	23439	23275	52	1936	2135	17	1884	1705	17	4291	4180	29	404683	400762	85	0.338921
158650	145653	83	58057	53016	79	2178	1936	19	2228	1938	21	5632	5300	36	507606	465426	87	0.338921
106973	96209	81	42168	36902	76	1864	1647	18	1701	1851	18	4275	3869	31	357539	314560	85	0.338921
136707	123780	82	44546	39725	79	1216	1330	11	1901	1738	19	4179	3769	31	415679	357537	87	0.338921
104520	99041	76	40096	37948	75	1343	1350	14	1757	1596	17	4119	3883	31	353054	332800	83	0.339983
49346	49441	67	20543	21040	47	618	638	0	617	498	0	1279	1330	12	119858	113934	73	0.341046
115738	110905	76	39426	37843	75	1318	1283	11	1796	1499	16	3638	3566	27	319084	309059	83	0.342108
49040	49881	71	17242	17437	45	564	617	0	630	612	0	1450	1455	14	141315	142814	73	0.345296
93488	92162	76	29200	29011	69	1579	1552	16	1473	1573	16	3347	3320	26	294719	284263	80	0.346358
164936	141409	90	55412	46751	81	1879	1702	18	2350	1919	23	5387	4550	35	462169	389466	92	0.346358
107397	106379	79	27094	26711	65	1248	1069	6	1409	1267	13	3362	3385	27	312978	300960	81	0.347421
106596	105128	75	35901	34907	73	1832	1901	17	1825	1765	19	4465	4263	32	391895	375302	84	0.350608
67380	66673	72	26326	26292	59	648	726	0	824	841	0	2047	2006	21	198726	195652	77	0.352733
90879	91376	72	29675	29060	71	862	1092	6	1477	1510	16	3180	3146	26	285689	266740	79	0.353795
99797	95880	91	30065	29673	71	1036	944	0	1228	1075	7	3376	3287	27	305171	283565	83	0.354858
99729	96354	75	43824	39577	75	919	953	0	1521	1201	12	3340	3111	27	263933	237013	82	0.35592
128569	112863	83	41502	35786	80	1642	1439	15	1547	1368	14	4044	3573	31	324880	278923	87	0.356983
87780	86598	75	30777	29459	70	1305	1211	10	1426	1421	14	3454	3439	27	293086	277225	79	0.356983
116472	100395	83	40645	34645	80	1471	1281	13	1707	1379	15	3920	3450	30	354963	306859	90	0.358045
82533	79962	79	30919	30905	69	801	742	0	1163	1207	11	2743	2547	24	240258	234315	78	0.359108
93766	94431	71	27900	27825	69	884	958	0	1355	1140	10	3319	3315	27	307919	294805	81	0.359108
89334	87028	82	32025	31319	72	1151	1016	3	1644	1394	13	3160	2910	27	264324	253084	81	0.36017
128964	113142	88	43947	38200	79	1896	1607	19	2300	1890	22	4785	4213	34	429992	368345	89	0.363357
82901	81869	77	32043	31125	71	1098	1062	6	1127	977	0	3042	2812	25	269758	253138	88	0.363357
98601	97930	78	24103	23787	55	1000	1007	1	1484	1486	15	2922	2917	24	290341	282587	80	0.36442
140906	120514	87	45961	39351	80	1777	1384	16	2170	1966	23	5021	4360	34	447108	384657	88	0.366545
93705	90898	82	26184	25819	68	1353	1417	14	1230	1338	13	3090	3113	26	294789	287190	83	0.369732
103123	97967	79	37541	34663	74	1189	1334	11	1559	1404	16	3345	3212	28	316849	293590	82	0.370794
177353	135699	87	50569	39034	84	2484	1842	24	2515	1945	25	5514	4131	39	485867	365130	95	0.371857
76859	74539	83	27497	27558	67	1083	1244	8	1067	1019	4	2674	2514	24	221315	216088	80	0.375044
105477	100941	90	29460	28605	72	1174	1111	7	1367	1170	10	3253	3213	26	294347	286524	81	0.377169
84262	84085	76	32415	32719	70	695	694	0	1010	884	0	2651	2652	25	238870	230158	80	0.377169
167543	130953	100	61192	47532	83	2082	1573	23	2657	1967	28	5277	4216	37	503774	397636	93	0.379294
58277	58697	69	13635	13773	40	518	653	0	566	590	0	1618	1475	16	142856	142280	75	0.380357
72813	73267	71	15850	15854	42	988	980	0	700	910	0	2025	2020	20	212023	203299	82	0.381419
83087	81452	75	25676	26068	57	1262	1228	11	1293	1280	11	3003	2787	25	251745	244373	77	0.382481
68387	67470	73	23552	23550	53	796	797	0	803	743	0	2102	2150	20	197148	191808	77	0.385669
111020	105710	82	37501	35402	75	2073	2168	19	1966	1909	19	4077	3967	30	387868	357260	83	0.385669
173253	145182	89	55221	45997	84	2156	1652	22	2563	2218	24	6127	5104	38	577272	484428	94	0.386731
192659	149315	92	74030	57941	88	2553	1803	25	2674	2071	25	6507	4784	42	610584	461672	98	0.387794
137181	113320	83	48285	38936	80	1861	1689	18	1808	1577	20	4917	3902	37	413304	327112	89	0.388856
89926	88580	75	23244	23180	52	1211	1257	11	1403	1465	15	3319	3292	27	243489	239447	81	0.395231
118369	102690	80	45030	38767	78	1324	1080	8	1318	1135	10	3583	3125	30	340653	295087	87	0.398418
32064	32698	61	15148	15116	43	567	396	0	347	405	0	1096	1065	6	97935	93708	79	0.398418
60358	61171	77	22335	22842	48	486	472	0	952	803	0	1857	1942	18	151386	150386	78	0.399481
113695	104153	83	41434	37526	75	1571	1377	15	1579	1427	17	3861	3624	30	350291	318268	84	0.402668
151916	121204	86	49636	38972	83	1905	1722	20	2216	1678	22	5106	4045	37	494620	391307	92	0.402668
143099	122271	90	55263	48280	80	1489	1290	14	2004	1977	19	4350	3803	33	386992	339364	95	0.40798
94433	93460	74	28821	28902	69	1423	1467	14	1344	1254	12	3106	2947	26	271412	265861	80	0.41223
233025	188681	95	80016	64942	91	3344	2804	28	2975	2558	27	7527	6473	41	827697	686730	102	0.41223
75350	75407	72	15448	15434	41	817	799	0	1128	1207	9	2830	2812	24	223387	216526	81	0.413292
175592	146065	88	78539	66496	86	2185	1779	22	2607	2337	25	6059	5262	38	524244	446641	93	0.414355
114758	106258	78	29311	26512	67	1249	1287	12	2029	1682	17	4191	3621	31	360532	333654	85	0.415417
167333	134191	100	56206	45994	83	2340	1985	23	2114	1653	22	5908	4816	38	529682	431131	94	0.415417
228332	172486	95	97550	75484	95	3131	2266	27	3285	2343	31	7230	5438	44	661174	504468	102	0.41648
147282	121392	83	51469	41887	81	1717	1553	18	2209	1800	22	5206	4422	36	433198	357983	90	0.427104
93946	93216	75	21944	21941	48	1778	1764	17	1676	1565	15	3798	4006	28	323024	314492	83	0.427104
99211	98647	75	33653	32960	73	1289	1240	11	1795	1673	17	3625	3586	28	349329	344402	82	0.428167
99322	94118	80	36845	34492	72	1486	1309	12	1836	1619	18	3713	3648	28	343682	323937	83	0.430292
54887	52879	81	16503	16042	46	696	747	0	690	616	0	1696	1568	16	142346	135493	85	0.430292
86027	83218	74	28731	28017	71	814	947	0	919	927	0	2496	2399	25	225837	222488	80	0.431354
103641	91475	79	41873	37914	76	1529	1179	11	1156	1117	8	3330	2844	29	279421	254969	83	0.432416
102010	99323	75	22291	22146	52	1388	1382	13	1768	1695	17	3868	3774	29	344354	323369	84	0.436666
78108	78145	77	23912	23992	54	930	804	0	788	908	0	2532	2454	23	233372	229455	79	0.438791
124059	101225	81	44163	35443	81	1726	1299	16	1577	1341	17	4399	3444	34	357843	286536	88	0.439854
85027	85151	74	21759	21564	50	1127	1092	6	1266	1030	5	2641	2670	23	256004	244911	81	0.441979
121557	108890	90	41377	36366	77	1287	1190	9	1490	1263	14	3782	3327	31	317928	267688	86	0.444103
129056	113839	79	43888	38291	78	1356	1464	13	2060	1804	22	4518	3932	33	365094	322789	86	0.448353
130492	123997	78	49688	46656	75	2037	1771	20	2258	1842	20	4558	4285	31	412889	375941	85	0.448353
104068	93044	90	35801	31617	76	1236	1198	10	1673	1521	17	3937	3700	30	371215	319630	84	0.450478
31621	33176	48	15972	16142	43	238	406	0	447	499	0	1013	1030	4	85326	83869	71	0.45579
63183	66728	61	22441	22623	55	872	1108	6	710	795	0	1900	1798	20	188834	183470	76	0.458978
133008	112863	82	48948	41410	79	1814	1531	16	2253	1710	21	4792	3947	35	395068	325114	89	0.462165
294520	209295	102	89165	62986	100	4486	3208	34	5129	3595	38	11962	8460	52	1.04164e+06	729669	109	0.46429
129621	125129	79	40825	39760	74	1656	1650	15	2175	2041	22	4962	4638	33	462324	444787	83	0.46429
148103	123359	85	51478	43097	80	1874	1446	19	1893	1794	19	4656	4100	32	411349	336367	89	0.465352
183302	151179	87	64789	52870	85	2032	1544	20	2784	2191	27	6575	5399	40	602614	487266	93	0.465352
163285	134674	82	67822	56366	81	2320	1746	24	2301	1847	24	5718	4708	38	531626	432493	88	0.465352
186356	156639	86	62431	51583	84	2674	2188	25	2998	2353	29	7446	6239	42	717820	597318	95	0.467477
70991	71316	72	25860	25584	55	1114	1030	4	978	799	0	2084	2090	20	191149	184425	79	0.469602
77107	78879	72	23197	23362	50	972	935	0	1026	850	0	2562	2472	24	222243	217285	80	0.469602
83695	84079	78	27336	27506	65	1261	1472	12	1379	1464	14	3396	3392	26	293808	284017	78	0.470665
144915	122597	81	43786	36183	80	2053	1542	21	2245	1704	24	5211	4232	36	471476	391702	90	0.474914
139344	125015	80	43366	36488	78	1738	1513	17	1856	1572	19	4758	4095	35	442790	380105	87	0.474914
142488	117224	87	38783	32783	80	1928	1502	20	1914	1465	21	4424	3734	33	428367	368728	90	0.475977
35300	37378	54	14215	15020	39	482	556	0	403	374	0	944	1057	5	85679	84041	76	0.475977
155079	143359	83	55896	51334	79	2549	2253	23	2568	2248	24	5894	5449	36	506903	461117	87	0.477039
68204	66629	72	23930	23640	53	894	876	0	1075	920	0	2501	2316	23	218669	218984	78	0.478102
92409	90701	73	35297	34506	73	1324	1264	10	1400	1238	11	2854	2638	25	252353	245189	80	0.479164
82456	80708	78	33050	33209	70	1162	1090	8	1248	1081	6	2571	2435	24	246165	239054	78	0.479164
126979	112710	79	43262	37421	78	1524	1424	15	1833	1596	18	3916	3326	32	360025	318633	87	0.479164
130001	117218	81	46587	41190	79	1676	1553	18	1952	1690	20	4841	4479	33	408019	368952	87	0.480227
209921	159242	98	69827	54244	90	2894	2352	27	3139	2291	28	6804	5298	43	637281	488310	98	0.481289
100533	102211	74	23222	23421	49	1345	1457	13	1665	1435	16	3644	3653	28	321205	301706	80	0.481289
50715	49508	84	16727	16951	42	418	429	0	621	632	0	1467	1400	13	128928	123725	75	0.487664
135696	112996	89	51628	43753	80	1898	1460	17	1852	1642	18	4759	3738	35	388071	315699	91	0.488726
56578	55473	71	15395	15961	41	738	545	0	803	778	0	1546	1629	17	140159	139255	73	0.488726
39198	38935	68	12244	12539	39	436	568	0	603	613	0	887	1037	4	95354	93806	71	0.489789
80362	81464	72	20924	21038	48	1102	1124	7	1113	1058	6	2811	2674	24	239055	229818	78	0.489789
115434	102699	86	35008	30509	77	1676	1518	15	1551	1160	13	4020	3467	31	341494	305440	86	0.492976
155571	124788	100	53634	43139	81	1562	1325	15	2160	1766	22	4865	3821	36	399379	317317	88	0.494038
144802	118650	85	47771	39385	80	2052	1796	19	2596	1889	26	5342	4322	38	449732	364766	89	0.495101
108781	100018	79	42019	38353	77	1456	1357	13	1411	1475	15	3869	3651	30	337785	297124	84	0.496163
63930	61018	79	23751	23883	50	732	674	0	816	782	0	2044	2076	20	152779	149918	77	0.496163
82694	81658	73	30284	30437	70	1254	1258	10	1129	1017	3	2649	2693	24	238404	237967	79	0.496163
103409	102297	75	35204	35279	72	1022	1041	4	1344	1527	16	4114	3988	29	324486	314312	79	0.496163
68065	69706	70	28330	28303	69	674	795	0	885	906	0	1961	1945	20	156652	153219	77	0.499351
87817	88853	72	28800	28740	70	1014	1156	9	1681	1498	16	3750	3460	29	312780	301493	82	0.499351
150729	136188	83	55207	48730	80	1902	1841	17	2560	2055	24	5312	4808	35	483106	442623	88	0.501476
139671	130220	83	43652	40327	77	1597	1559	16	2033	1790	20	4108	3850	31	371085	348167	86	0.504663
47901	48097	66	15885	16064	42	257	374	0	358	450	0	1462	1418	14	135941	132466	75	0.504663
125554	115023	82	37408	33278	78	1894	1806	19	2121	1730	19	4577	4309	32	415259	382775	86	0.505725
139256	135948	80	57024	55637	77	1874	1887	18	1929	1786	17	4301	4146	31	404862	390336	86	0.505725
243777	199195	100	81666	67848	89	3428	2976	28	3852	3063	31	9146	7772	45	856240	719373	97	0.506788
112197	104952	92	35227	34434	73	1650	1592	17	1656	1733	18	4177	3904	31	393130	373872	84	0.50785
103493	100163	87	34575	34091	72	1536	1666	15	1442	1442	14	3346	3219	27	300313	297644	79	0.511038
122958	101373	82	41063	33869	78	1708	1520	17	1688	1503	18	4427	3628	34	400842	330785	87	0.5121
137335	120501	80	53851	47588	79	1830	1580	17	2264	1857	22	4951	4407	35	413650	364651	86	0.515287
91262	89989	74	27526	27548	64	1026	1045	4	1107	1205	8	2836	2819	25	286645	279681	76	0.515287
71301	71107	70	16707	16846	43	873	889	0	1198	1281	12	2285	2275	22	194668	197139	77	0.51635
161333	139405	83	55827	48983	81	2167	1757	20	2528	2220	23	5328	4784	34	456511	409865	86	0.517412
81425	82017	71	27987	28251	60	1026	1147	9	1307	1233	10	2807	2782	25	274744	273458	76	0.517412
85585	84814	74	26607	26426	62	1149	1074	7	1297	1207	10	3388	3249	28	271806	266567	79	0.519537
96579	93608	75	30189	28675	71	1105	1122	8	1327	1391	13	3495	3411	28	292697	285129	80	0.5206
85375	83550	80	31822	31640	71	1184	1061	6	924	982	0	2635	2618	24	255959	252861	78	0.521662
36417	35700	71	14777	15009	41	376	341	0	397	562	0	1006	1105	7	99820	98833	72	0.523787
103693	99178	76	36451	35267	73	1601	1467	13	1366	1262	11	2992	2856	25	272005	262729	81	0.523787
148151	129335	84	64717	56896	82	1661	1306	15	2226	1675	22	4267	3599	33	398619	343125	89	0.524849
88197	86791	88	35670	35141	72	1382	1212	13	1476	1460	14	3277	3017	26	284879	275733	79	0.525912
112778	100337	94	41412	36075	81	1424	1333	12	1732	1590	17	3557	3203	29	328973	289475	95	0.525912
114166	111133	78	42289	40798	75	1650	1607	17	1542	1454	15	3551	3436	27	347958	328296	83	0.528037
45449	46557	68	22324	22743	50	712	666	0	570	559	0	1230	1265	10	117502	114793	71	0.528037
75484	73772	80	15111	15024	42	1041	1045	4	1072	973	0	2220	2225	22	201853	196105	77	0.528037
49643	50493	68	18968	19248	45	527	548	0	772	641	0	1476	1350	15	141101	139202	72	0.529099
58165	57815	69	21859	21927	54	549	768	0	552	694	0	1738	1788	18	160383	166615	75	0.531224
95907	94189	75	29442	29207	72	1293	1401	13	1817	1627	18	3626	3575	27	325158	315794	85	0.531224
109297	98249	80	45136	40953	77	1844	1648	17	1894	1480	16	3853	3577	29	348196	318626	87	0.532287
212531	165402	91	68802	51823	88	2755	1913	26	3125	2452	29	7114	5686	42	616212	482990	94	0.532287
91346	91606	72	29709	30036	61	1163	1199	9	1445	1605	15	3177	3261	26	304234	306613	77	0.532287
79574	79799	72	15813	15841	42	820	779	0	1205	1249	10	2799	2711	24	250352	239581	77	0.533349
122675	109376	82	40210	35925	77	1905	1611	17	2064	1871	20	4153	3789	31	386587	340376	85	0.535474
99986	98368	74	33820	33149	72	1435	1502	13	1432	1291	14	3345	3368	27	284659	268598	80	0.538661
124406	119330	78	50989	47597	78	1725	1703	16	1767	1458	18	4028	3811	29	340554	319154	85	0.542911
166588	135078	90	51295	41361	83	1961	1608	21	2329	1995	23	5732	4683	37	490316	400976	92	0.542911
94394	93327	75	24265	24215	51	1350	1390	12	1633	1584	16	3247	3173	26	287910	271963	79	0.543974
109251	104861	78	30972	29991	73	1788	1716	16	1479	1228	12	3501	3345	29	329185	318497	82	0.543974
175870	142197	90	55570	45909	85	1854	1472	17	2357	1856	23	5365	4376	38	500766	397544	93	0.545036
171616	158704	90	63494	60368	80	2364	2365	22	2720	2262	25	6049	5428	37	603523	542567	89	0.547161
86293	87625	72	37654	37845	71	1287	1253	11	1552	1575	14	3627	3555	27	303305	305137	80	0.550348
125456	113160	82	44571	39348	79	1819	1260	17	2198	1872	22	4640	3994	35	417505	378005	86	0.551411
104734	105540	75	27820	27819	68	1325	1411	12	1254	1227	13	3209	3117	26	287039	272914	80	0.553536
111342	109897	80	31479	30683	74	999	940	0	1429	1287	13	3771	3514	29	336354	318691	92	0.553536
252391	187770	106	71702	52968	101	3205	2342	30	3241	2514	30	8151	5979	46	917370	695422	109	0.556723
139750	111425	86	50590	40503	82	1976	1581	18	1742	1520	17	4914	3930	36	431160	334144	90	0.556723
77888	75453	75	19579	19699	44	905	880	0	1070	1087	7	2410	2341	23	206338	205951	77	0.557785
135332	125843	81	51446	47196	78	1735	1604	16	2076	1999	20	4233	4001	30	455112	410315	87	0.55991
66584	67216	71	17906	18044	43	538	547	0	886	918	0	2198	2251	21	207130	203450	80	0.560973
110284	108025	79	39648	39195	73	1544	1503	14	1662	1666	16	3783	3680	29	321279	309821	82	0.563098
89212	90781	72	30459	30187	71	1097	1207	9	1190	1194	9	2800	2711	25	238869	229539	80	0.571597
52596	52067	84	19559	19602	46	561	475	0	657	595	0	1563	1487	14	132207	129872	74	0.573722
132282	112707	82	51813	43834	79	1628	1399	16	2068	1848	22	4279	3635	33	384416	312836	91	0.573722
86419	86586	73	20526	20515	47	883	768	0	1319	1176	11	2608	2602	23	232114	227559	79	0.574785
97382	93466	83	36793	35277	72	945	944	0	1359	1245	12	2708	2486	24	258175	254840	80	0.576909
126705	109299	82	44154	37666	78	2117	1790	22	2256	1976	21	4765	4212	34	402155	355310	84	0.579034
160769	151927	97	61707	58034	78	1941	1767	18	2386	2273	23	5413	5033	34	483011	454256	84	0.579034
87801	79686	91	35510	33164	72	1332	1459	14	1303	1084	8	3291	2981	28	290022	267023	84	0.580097
87779	88207	71	25204	25103	52	1254	1236	12	1363	1349	13	3265	3366	26	297016	285113	79	0.580097
164836	138359	95	56596	46893	81	1641	1351	14	2429	1990	25	5519	4840	36	464005	381021	89	0.581159
99963	94412	93	32798	32821	73	1239	1295	11	1616	1504	15	3041	3114	25	280514	265243	81	0.582222
84562	84428	72	29046	29310	61	985	839	0	1221	1249	11	2837	3038	25	242003	235063	79	0.583284
131784	127286	76	50357	46688	77	1798	1615	16	2077	1987	22	4794	4565	32	398664	375855	85	0.583284
109055	106771	74	36968	36358	72	1659	1456	16	1671	1439	17	3485	3382	27	338637	317994	80	0.583284
114375	111735	78	36168	34733	73	1407	1414	13	1297	1443	14	3515	3467	27	335382	312965	92	0.583284
249791	171199	93	90448	61113	92	3023	1972	31	3369	2325	35	8239	5245	48	723406	480224	99	0.583284
82358	89557	63	24438	25292	46	1367	1382	12	1381	1235	12	3592	3263	29	310584	304745	78	0.583284
44090	46967	59	17013	17902	41	615	751	0	595	643	0	1346	1403	13	130483	129590	69	0.583284
118115	107285	80	35437	31076	75	1658	1500	17	1985	1609	18	4093	3480	32	364572	327566	87	0.584347
79561	80947	70	18796	19491	42	1035	980	0	1132	1035	5	2614	2645	24	236366	238437	76	0.584347
94115	91591	76	36526	35918	72	1342	1509	13	1560	1604	16	3633	3444	29	332296	319078	80	0.584347
71010	69503	75	24896	25009	62	976	956	0	905	916	0	2290	2194	21	211153	203736	79	0.591784
102832	97869	83	47360	45024	73	1760	1629	18	1878	1633	19	4214	4145	31	361989	337202	84	0.598158
146794	131401	82	44803	38654	81	1637	1437	16	2058	1670	20	4508	3977	34	427277	373179	88	0.602408
121678	114423	83	62344	58069	77	1703	1565	17	2067	1896	21	4915	4518	32	425287	394452	85	0.603471
139538	114373	86	41364	33799	79	1575	1366	16	1880	1540	19	4117	3447	33	403167	321762	87	0.603471
41660	43223	53	10102	10231	36	353	374	0	480	430	0	1218	1198	10	107789	110498	74	0.604533
234514	202506	99	84944	74903	89	3245	2685	27	3865	3431	29	7392	6660	39	643194	576780	98	0.604533
107403	105285	77	37894	37439	73	1257	1395	13	1662	1395	15	3668	3537	28	321963	309295	80	0.610908
117114	115818	76	51852	50973	73	1383	1483	14	1495	1384	15	4201	3990	29	378592	365244	82	0.610908
88028	89167	73	26040	26084	55	1009	1188	9	1323	1147	9	2842	2895	25	239933	238306	77	0.610908
275380	183052	117	91084	63713	102	3776	2715	31	4101	2684	36	9352	5932	51	828721	523435	111	0.61197
33028	32253	66	14223	14675	41	242	329	0	330	395	0	821	922	0	81503	85567	69	0.613033
94896	90459	76	35677	33030	75	1206	1094	8	1461	1224	13	3176	2983	26	301963	278426	83	0.615158
280571	229511	93	111678	91072	93	5423	4394	33	6166	4918	40	14383	11485	55	1.04858e+06	997778	102	0.615158
35483	39569	49	11098	11777	36	586	521	0	571	596	0	956	954	0	110470	118885	67	0.615158
230758	194677	98	71178	60433	92	3077	2586	27	3862	3214	29	8748	7611	42	859824	751864	102	0.61622
106564	102132	84	37196	36224	74	1392	1259	11	1448	1402	14	3202	3186	25	330368	313023	82	0.619407
120825	105797	90	37187	31978	78	1745	1496	16	2038	1835	20	4704	4028	33	423930	385640	89	0.62047
91709	90292	74	36861	35328	71	1798	1723	16	1597	1560	17	3477	3399	28	345361	333565	79	0.62047
117900	114019	81	32300	31398	74	1365	1202	10	1633	1471	16	3865	3671	29	332540	316089	81	0.621532
110193	106713	78	34619	33982	73	1321	1441	14	1583	1403	14	3683	3669	29	335795	314412	82	0.622595
132761	129643	77	39388	38557	75	1957	1923	18	2538	2213	22	5765	5682	35	478596	453799	84	0.626845
97651	91777	86	32269	30953	73	1035	973	0	1446	1265	12	3107	3055	27	298021	283723	82	0.626845
103538	100587	80	26117	25682	63	1018	1220	10	1468	1230	11	3423	3432	26	324849	313659	81	0.627907
106336	99764	77	38109	34789	75	1767	1545	17	1787	1571	18	4063	3515	31	340174	318762	84	0.630032
55287	57099	62	18850	19074	44	677	696	0	584	643	0	1626	1612	17	146772	141880	76	0.631094
155473	133869	86	54793	47416	83	1729	1722	17	1999	1799	21	4706	4037	33	393086	338449	91	0.632157
244461	179951	95	89219	65519	93	3545	2564	31	4163	2925	34	8894	6679	47	896295	677044	102	0.632157
78624	79586	73	20975	21287	46	1003	1001	1	1230	1250	11	2532	2564	24	240655	236460	78	0.632157
111133	102125	78	38088	34158	76	1484	1352	14	1862	1772	18	3703	3406	30	333693	296913	85	0.633219
31013	30120	65	13902	14296	39	351	349	0	285	272	0	853	714	0	78076	76805	71	0.636407
50964	51569	72	20120	20491	47	571	425	0	648	802	0	1532	1488	16	155865	155062	76	0.636407
86815	87662	73	17856	17867	43	1123	1011	3	1229	1188	11	3027	3022	25	263340	257459	79	0.637469
80743	80930	72	33280	33497	70	909	889	0	1052	1191	7	2650	2584	23	244288	229676	80	0.641719
103504	96663	76	33364	30180	75	1564	1640	16	1575	1453	16	3673	3383	28	322071	294358	82	0.641719
24760	26448	43	14712	15143	41	112	151	0	496	480	0	738	898	0	75224	73970	70	0.642781
237097	165271	99	85058	60339	98	3310	2358	28	3594	2254	35	7973	5537	46	731822	505320	107	0.642781
161632	142458	81	60534	51983	81	2820	2494	26	2366	2193	23	5567	4909	37	517619	450274	89	0.643844
80602	80231	73	25053	25634	50	1029	1227	9	1297	1168	10	2886	2846	24	241093	236439	77	0.643844
99700	99192	75	38558	36780	74	1317	1326	12	1612	1607	16	3433	3223	28	325173	302100	91	0.643844
77158	79841	70	20329	21076	42	1121	1216	10	1282	1215	10	3307	3074	27	279214	273534	78	0.643844
84741	85333	72	30251	30556	70	1503	1384	12	1312	1392	13	2765	2809	24	264211	249116	78	0.645969
119208	115796	92	25304	24069	60	1410	1485	15	1647	1360	12	3969	3793	29	345001	343255	81	0.648094
186273	158800	99	98490	85961	85	2835	2375	25	2879	2454	26	6797	5975	40	596714	512053	89	0.649156
97237	94616	74	37780	35667	73	1454	1514	13	1474	1491	14	3549	3323	29	319017	300024	82	0.650218
158079	130039	85	55109	43519	82	1663	1342	16	2248	1840	23	5401	4217	36	434508	349665	88	0.651281
201314	165340	88	64035	49978	88	2466	1882	24	3188	2344	30	6535	5241	39	610047	483961	105	0.651281
208241	166205	87	74164	58476	86	3326	2512	29	3328	2633	30	7544	6032	44	618123	469783	93	0.652343
57113	57315	74	14834	15154	42	555	632	0	728	725	0	1650	1646	18	139957	139087	74	0.652343
195563	153831	96	64559	51165	85	2422	1823	24	2621	2129	25	6396	5165	40	625319	500743	94	0.653406
113252	102327	86	44203	40560	76	1676	1442	15	1636	1379	16	3519	3455	28	334335	302862	85	0.653406
73399	73409	72	28637	28969	65	972	1044	5	917	1104	7	2531	2507	22	223490	220308	77	0.655531
116052	110985	78	37605	36133	74	1425	1200	13	1528	1646	15	3634	3607	28	339378	326547	81	0.657656
124073	116729	83	36535	33835	76	1764	1663	18	1672	1347	16	4140	4108	30	361389	336310	84	0.658718
211623	169226	89	69035	55439	86	2455	1974	25	2786	2188	28	6513	5072	40	582315	478491	93	0.660843
92335	92669	74	27570	27790	61	975	1064	5	1116	1171	9	2339	2239	22	228037	227149	79	0.660843
87590	88924	73	26922	26768	62	1038	1116	6	1170	989	0	2483	2207	23	229640	216193	78	0.662968
50530	50936	68	14155	14330	41	844	1025	3	849	719	0	1506	1464	14	123324	121857	74	0.665093
86029	85885	72	32570	32455	71	1259	1125	8	1356	1326	13	2882	2784	26	253006	248489	83	0.665093
104392	96259	79	36624	33231	77	1436	1295	13	1669	1565	17	3685	3377	29	327905	291149	87	0.665093
115142	113724	75	39380	38665	73	1392	1323	12	1858	1724	18	3963	3717	30	354296	335668	81	0.666155
48443	50874	67	13139	13504	38	548	600	0	570	782	0	1520	1546	15	141201	140505	76	0.666155
100759	99454	87	27869	26606	72	1079	1314	10	1636	1544	16	4152	3775	30	337756	315871	91	0.666155
113411	105423	78	33687	30770	77	1598	1526	14	1732	1601	16	4101	3929	30	329671	287474	89	0.666155
134847	126892	78	64889	62209	76	3574	3413	27	3719	3437	29	9012	8315	44	775716	698854	84	0.666155
131503	117104	79	49200	42589	78	1844	1838	17	2070	1789	20	4664	3922	34	435193	372674	84	0.666155
155926	148856	79	43935	40045	77	2065	2130	19	2378	2126	24	5472	4895	36	456139	420325	86	0.670405
217783	163443	93	75221	55900	91	3089	2220	29	3178	2516	30	6847	5288	42	652385	491638	100	0.674655
119579	117331	77	30313	29427	64	1529	1571	14	1777	1561	17	3813	3641	29	356048	344306	87	0.674655
135223	119404	82	48947	43245	78	1736	1421	17	1925	1585	18	4687	4209	34	373913	322026	86	0.674655
85797	85098	75	17586	17509	45	1315	1174	9	1227	1127	8	2855	2685	25	242717	232592	78	0.67678
127942	122538	76	43766	41684	76	1413	1375	14	1681	1700	17	4286	4078	30	365981	347467	83	0.67678
36755	38065	63	11530	11726	38	470	538	0	501	532	0	1080	1059	6	91350	89730	72	0.683154
113644	110883	78	41656	40245	73	2082	2139	18	2134	2073	20	4738	4397	32	391776	375485	82	0.684217
91346	91011	73	22149	22324	50	1164	1209	10	1236	1264	11	3110	3092	25	285780	280124	79	0.685279
181592	145089	88	64189	52097	85	2581	1739	27	2471	1954	24	5538	4510	37	528016	417837	93	0.685279
120047	114895	78	37727	36936	75	1435	1452	13	2036	1981	20	4566	4501	31	384277	368529	81	0.687404
56386	55936	77	19536	19659	47	867	920	0	837	886	0	1635	1605	17	156610	155145	77	0.689529
62493	63331	68	25894	26224	58	634	700	0	527	594	0	1715	1827	18	168716	169395	75	0.691654
180248	150917	88	82961	70035	86	1932	1876	20	2235	1961	24	5300	4417	36	508320	418373	91	0.692716
94614	92874	90	22532	22550	51	880	889	0	1021	1024	3	2760	2730	25	242430	234499	78	0.692716
143832	118557	85	52572	43245	81	1729	1397	17	2325	1912	23	5380	4518	38	516380	438949	93	0.694841
64580	65311	73	18727	18980	45	770	737	0	789	808	0	2279	2317	22	197469	189480	75	0.694841
97518	94573	90	34325	33970	72	1310	1094	8	1260	1195	10	3458	3321	28	287480	275412	82	0.695904
138499	125621	80	42237	37304	79	1646	1390	16	2196	1983	21	4440	4127	31	426717	383465	85	0.695904
80419	80955	72	26576	26586	62	1090	1067	5	1136	1026	3	2707	2716	24	217977	213073	77	0.695904
107194	104471	74	31987	31280	72	1505	1560	14	1818	1556	16	3754	3500	30	321482	306064	80	0.696966
136157	118726	87	58468	50750	81	1641	1191	11	1860	1616	17	4208	3532	32	432670	363911	88	0.698029
87501	85659	75	32087	31449	71	1235	1214	10	918	990	0	2732	2624	25	241840	232171	80	0.699091
89093	81693	76	36690	32805	74	1202	936	0	1115	1126	8	2659	2433	25	243030	215543	82	0.703341
76984	75735	77	24162	24093	59	1320	1303	11	1211	1143	8	2553	2559	24	243278	234124	78	0.704403
82196	81671	75	28119	28135	70	1156	964	0	1250	1066	6	2585	2463	23	233039	231890	79	0.704403
114288	110023	77	29928	29040	73	1695	1505	17	1631	1516	16	4169	3865	31	334577	322494	81	0.705466
73303	74246	70	26685	26785	61	809	811	0	1087	988	0	2342	2374	23	232533	226713	80	0.706528
85233	85790	73	29480	29555	64	1067	1012	2	1269	1187	10	2792	2822	24	251992	247972	80	0.706528
90641	92281	72	30712	30681	67	1271	1113	8	1386	1387	12	3425	3362	27	305415	303012	77	0.707591
102833	100969	77	28102	27394	71	1071	1117	8	1543	1158	10	3814	3674	27	316987	308066	82	0.709715
236776	140158	119	75216	48198	118	2843	1659	21	3083	2049	24	7135	4355	60	637139	352978	125	0.710778
63728	61640	86	23468	23715	52	350	561	0	751	678	0	1559	1762	17	143767	143773	74	0.71184
85566	84404	75	35253	35407	71	1660	1612	14	1626	1328	14	2975	2899	26	271882	265204	78	0.71184
107441	103403	80	30714	29421	71	1517	1472	14	1488	1549	16	4088	4006	29	361713	348928	83	0.71184
102291	101576	73	46091	45320	73	1265	1307	12	1259	1248	10	3442	3278	28	286602	275173	80	0.712903
84673	83471	76	31780	31643	69	1112	1278	9	1439	1331	12	2884	2746	26	279407	268858	80	0.712903
44606	46812	65	17938	18192	43	521	451	0	668	772	0	1239	1246	10	124696	122580	74	0.71609
106638	104365	77	46446	46131	74	1269	1221	10	1666	1533	16	3800	3736	28	325098	313849	80	0.718215
124718	116185	80	44049	40643	79	1315	1434	13	1882	1747	19	4357	3951	31	382590	347225	96	0.718215
133472	115817	83	44821	38461	80	1398	1376	14	1848	1512	17	3871	3388	30	377799	329671	88	0.718215
91504	91511	79	26442	26655	55	1052	977	0	1165	1077	7	2943	3029	25	277995	270859	78	0.718215
106839	104516	76	37083	36370	73	1164	1078	7	1192	1342	12	3339	3349	27	281329	272427	80	0.719278
87084	85932	74	26587	26339	64	1032	1049	5	1161	1157	9	2820	2806	25	257881	246398	89	0.719278
116567	113469	76	39046	38340	74	1401	1401	14	1747	1658	17	3849	3649	29	358785	335391	82	0.719278
90619	87431	81	27991	27893	65	1268	1064	7	1212	1164	8	2717	2598	25	263986	257123	79	0.719278
107059	107600	72	30667	30263	70	1508	1479	14	1374	1372	16	3895	3661	29	333084	320845	78	0.72459
90258	90131	75	36696	36836	70	880	871	0	1242	1134	9	2871	2947	25	263452	260128	78	0.72459
146874	124232	81	48133	39519	81	1727	1544	18	1768	1592	19	4908	3890	37	426221	354946	89	0.725652
132130	118613	80	44247	39092	78	2015	1694	18	2098	1795	22	4261	3616	32	390060	340348	85	0.725652
101166	98471	75	24103	23996	54	1158	1171	9	1515	1389	13	3316	3209	27	288770	281427	81	0.726715
65489	64827	82	22349	22414	51	1033	972	0	1077	1030	4	1950	1885	18	177530	175908	75	0.726715
93392	85289	80	35283	31345	73	1439	1195	13	1523	1336	13	3714	3236	31	300829	267694	82	0.726715
61003	60120	74	10098	10091	36	2048	2101	20	3613	3554	28	4355	4321	30	155531	148440	76	0.72884
218391	171931	97	81835	64539	89	3621	2898	31	2940	2336	29	8024	6637	43	722687	583911	98	0.72884
65916	66613	71	29896	30182	69	722	778	0	767	771	0	2186	2097	22	212030	208725	77	0.733089
102539	102316	74	30735	30184	72	1553	1581	16	1228	1183	11	3436	3207	28	288756	269601	80	0.736277
251480	185613	95	109100	80517	94	2911	2128	27	3640	2736	33	8480	6206	46	809744	605383	99	0.737339
95175	92695	76	30981	28745	74	1173	1357	12	1391	1452	14	3274	3106	27	307497	291090	84	0.738402
78816	78902	74	23953	24248	50	1169	1242	13	1168	1137	9	3169	3100	26	274802	272355	78	0.738402
82539	80263	81	28408	28312	68	1040	918	0	1180	1162	8	2400	2498	22	219668	216543	78	0.738402
99347	97440	82	26806	25863	72	1478	1491	15	1418	1505	14	3502	3317	27	305394	292803	91	0.738402
142782	116839	92	48287	39477	81	1667	1509	16	2276	1999	22	4936	3981	36	460409	381506	89	0.739464
63235	64681	70	17567	17940	42	875	889	0	589	642	0	1942	2074	19	164358	163413	78	0.741589
89945	80818	78	32282	28660	73	1058	884	0	1123	822	0	2831	2557	25	254688	225118	83	0.742651
113905	109084	87	32468	31728	73	1862	1893	16	1528	1404	15	3867	3751	29	331365	322121	83	0.745839
178267	164770	86	44671	42052	78	2211	1994	21	3274	2894	27	7236	6928	38	612034	591649	88	0.745839
144931	124052	83	55328	46370	82	2010	1610	20	1973	1732	18	4948	4127	33	405844	350643	89	0.747964
187457	167707	87	76550	68116	84	2197	1907	22	2832	2375	25	6036	5332	37	527328	461030	91	0.749026
163609	132352	90	71892	61138	84	2466	1861	25	2445	1982	24	5632	4694	36	503594	421997	91	0.759651
117423	106542	80	45747	40646	78	1932	1649	18	1677	1361	18	4640	4234	33	374340	332708	85	0.759651
158135	139351	84	47298	39839	81	2050	1937	20	2529	1929	24	5584	4607	38	530293	449764	88	0.760713
121913	112471	94	37380	33532	77	1675	1355	16	1743	1370	15	3522	3315	29	343120	317406	83	0.761775
114894	103517	88	44148	39050	76	1672	1347	16	1762	1308	15	3959	3371	32	334889	295812	83	0.762838
139457	117046	84	54269	44479	83	1690	1456	16	2095	1563	22	4931	4230	35	458966	380019	90	0.762838
107434	105064	74	39467	39376	72	1799	1679	17	1787	1692	18	4307	4114	30	372337	358907	80	0.7639
102243	100815	75	42735	42131	73	1309	1355	13	1426	1236	12	3420	3219	28	312712	303236	80	0.764963
176421	139571	87	55730	43571	85	2182	1649	22	2533	1916	24	5386	4310	37	489910	385963	93	0.766025
82990	81372	74	20771	20834	51	1197	1278	11	1347	1217	12	3152	2751	27	267137	256570	79	0.767088
27667	30150	44	12372	12859	38	402	475	0	327	452	0	780	744	0	76935	77465	68	0.76815
150468	129268	79	48017	39410	80	2160	1802	20	2494	1770	25	5223	4029	37	478550	384932	88	0.76815
94954	92792	75	27589	26383	71	1541	1611	15	1380	1211	11	3267	3141	26	296099	282394	80	0.769213
130478	125634	76	43376	41929	75	1430	1305	14	2004	1915	18	4670	4356	32	421704	404877	83	0.769213
128880	116391	83	33540	28834	78	1538	1468	16	1832	1552	17	4526	3879	33	376242	325495	84	0.7724
121400	114195	82	52579	49316	75	1387	1251	11	1586	1432	15	3507	3289	29	310167	289300	84	0.773462
214103	180234	95	76930	64986	89	2942	2669	24	3195	2558	28	7015	5968	40	603783	514435	95	0.774525
101501	100169	74	37415	37096	73	1607	1593	16	1504	1447	17	4011	3980	30	332883	322715	81	0.778775
94043	93927	72	29181	28926	71	1296	1295	12	1497	1349	14	3463	3418	27	313131	299967	79	0.779837
183185	144738	92	68951	55154	86	2154	1886	22	2350	1748	24	5672	4572	39	484340	373629	93	0.779837
126831	105593	82	48936	40791	80	1392	1178	9	1925	1591	21	4063	3432	32	395424	329550	88	0.7809
38759	39918	59	13695	14149	39	373	537	0	630	622	0	1239	1343	12	106657	109224	70	0.784087
149621	132155	82	61132	52832	80	1810	1522	20	2398	2091	24	5456	4745	36	463282	400025	87	0.784087
87297	85358	76	31122	30745	71	1099	1148	10	1057	1121	8	2634	2609	23	249607	241133	78	0.789399
67443	64616	84	16807	17003	43	677	727	0	909	840	0	2208	2091	22	209126	203854	77	0.791524
78804	79203	76	24076	24266	55	975	1090	6	1253	1111	7	2720	2512	25	216474	211469	76	0.791524
120096	116975	79	27920	27621	59	1420	1338	12	1826	1765	18	4094	3844	30	388969	370744	81	0.793649
154286	128911	87	56443	46522	81	1534	1410	16	1786	1591	18	4618	3877	33	407390	340564	89	0.794711
127414	118069	79	42692	39023	76	1695	1522	15	1887	1886	18	4034	3939	30	408873	371791	85	0.795774
131956	120665	80	48977	44799	78	1737	1793	17	1790	1587	20	4645	4323	33	398145	351670	87	0.795774
104414	98438	78	36039	34353	73	1177	1216	10	1646	1628	15	2969	2883	26	311347	289455	81	0.795774
87131	87316	74	31178	31131	70	1223	959	0	1307	1294	12	2996	2946	26	252609	245672	81	0.796836
101861	100316	79	37966	37445	72	1356	1146	11	1532	1333	13	3290	3202	27	274043	258422	80	0.797899
69515	72156	65	26621	26661	66	786	821	0	1018	870	0	2198	2182	21	194678	194010	73	0.797899
30598	31390	62	10461	10838	37	304	288	0	715	686	0	908	1023	4	92816	94892	68	0.797899
54809	55330	66	18152	18398	44	770	670	0	850	742	0	1652	1575	16	161103	155320	75	0.800024
143319	117159	85	49751	40858	82	1860	1492	20	2505	1980	25	5086	4139	37	449073	370529	88	0.800024
104960	102271	75	24331	24063	53	1681	1627	17	1431	1324	14	3264	3158	27	293784	284718	82	0.801086
72463	75297	69	23237	23292	52	1306	1189	11	987	1126	7	2453	2567	22	241820	236302	75	0.801086
238690	167665	102	81563	56529	92	2908	2012	28	3870	2616	34	8337	5902	46	728450	512721	99	0.801086
87569	89661	72	36566	36701	70	961	1127	7	1036	1083	6	2608	2434	25	259124	251464	78	0.801086
106565	96530	86	36661	32804	76	1139	1115	8	1455	1230	13	3283	2873	29	303716	268484	86	0.802149
101424	89836	84	41558	36585	76	1048	923	0	1457	1281	15	3565	3066	30	299964	267667	88	0.802149
41831	42036	66	15818	16071	42	502	445	0	433	495	0	1309	1327	13	107600	109358	74	0.803211
151566	131273	92	54605	46799	81	1651	1541	17	2256	1791	22	5059	4498	35	440206	381144	89	0.804273
42952	44313	70	12131	12282	39	415	430	0	598	564	0	1348	1425	13	127772	125795	74	0.804273
238306	148254	100	85675	53643	96	3794	2267	35	3505	2023	36	8730	5614	50	746827	490295	107	0.807461
121749	110121	80	43249	38624	78	1767	1688	18	1523	1401	15	4161	3778	31	378850	333825	86	0.807461
91031	92886	72	24350	24617	50	1069	993	0	1186	1179	9	2918	2826	26	313515	297835	78	0.807461
107753	103733	78	43748	41649	74	1184	984	0	1648	1381	13	3589	3465	28	309976	294229	80	0.808523
118044	112493	79	36372	35009	75	1459	1345	12	1716	1599	17	3575	3408	28	336650	319117	82	0.808523
151356	125832	86	46849	38791	80	2325	1815	23	2237	1824	22	5202	4278	36	473621	383870	90	0.810648
128968	125401	78	39935	38684	73	1812	1844	18	2073	1905	20	4630	4629	31	406296	385427	82	0.810648
94004	87499	77	36069	31894	76	1223	953	0	1330	1307	12	3153	2805	27	310918	270025	83	0.811711
159825	138945	87	55595	48160	82	2020	2005	19	2902	2297	25	5782	5111	37	521858	477249	89	0.811711
98496	96380	79	29453	29527	69	1321	1241	10	1431	1316	13	3180	3189	25	297777	283667	83	0.813835
127546	110522	84	44135	37892	78	1460	1282	13	2016	1600	19	4153	3569	32	353643	294143	87	0.81596
127947	126583	76	49270	48622	75	1656	1549	15	2065	2012	22	4648	4309	32	410627	389448	82	0.81596
96703	95702	74	28365	28337	59	1430	1270	11	1477	1378	14	2876	2731	26	283446	274505	77	0.81596
92873	93096	74	27053	26942	58	1159	1247	12	1170	1238	10	2903	3028	25	273898	272754	78	0.817023
146393	128752	82	42786	37321	80	1904	1976	19	2326	2161	23	5681	4815	38	473760	425189	86	0.817023
79333	79893	71	29177	29278	65	967	883	0	1240	1016	3	2792	2679	24	239832	236813	75	0.817023
101680	88879	88	36913	31837	76	1743	1795	17	1893	1481	18	3567	3137	31	350923	307233	82	0.817023
63376	61397	75	22384	22407	52	895	856	0	818	902	0	1852	1888	19	175315	171450	75	0.819148
174593	144173	85	57193	47635	82	2071	1711	22	2523	2098	24	5821	4925	37	517631	427180	91	0.82021
153374	140091	80	54324	48554	78	1952	1641	20	2526	2311	24	5498	4708	37	469829	428714	86	0.82021
80383	77576	88	25524	25623	63	1137	1280	9	1282	1139	12	2477	2486	23	245504	237400	81	0.821273
105011	103391	76	30131	29758	72	1490	1406	13	1713	1698	17	3449	3427	28	312831	303777	80	0.822335
94491	91456	77	30017	27037	76	1586	1500	16	1787	1550	17	3968	3812	30	329771	296948	91	0.822335
124929	114032	79	45956	40816	78	1499	1351	13	1652	1480	14	3578	3518	29	337779	304809	87	0.822335
132112	125152	79	54731	49915	78	2166	1909	20	2317	2145	22	4822	4390	33	458356	411742	84	0.822335
159099	136267	90	52950	45065	80	2346	1841	23	2099	2122	21	5561	4964	36	489538	441090	90	0.826585
49032	49048	76	16176	16420	41	956	740	0	654	739	0	1451	1488	16	147858	146768	76	0.829772
22309	22142	65	9173	9473	35	461	400	0	347	249	0	622	668	0	54000	53869	68	0.837209
59964	60975	69	11159	11387	37	841	968	0	839	751	0	2031	1820	20	184724	183300	76	0.841459
99456	91687	82	36305	32820	74	1339	1081	7	1534	1369	15	3687	3170	29	304496	275708	82	0.842522
176119	151877	84	54769	45526	81	2155	1851	21	2710	2219	27	6834	5728	40	633376	534437	89	0.842522
76477	79397	69	22869	23083	49	1147	1071	6	1102	1174	10	2452	2273	24	223926	216671	76	0.843584
135889	108771	85	52127	42042	81	1761	1370	19	2219	1666	24	5554	4459	37	459913	360653	87	0.843584
108142	107284	75	30033	29425	72	1371	1151	10	1564	1448	16	3317	3220	27	281415	281129	81	0.844646
95395	95461	74	26596	26546	63	1520	1382	12	1059	1186	9	3259	3149	26	272684	260475	80	0.848896
106553	103334	84	32014	29833	75	1473	1371	15	1566	1590	17	4141	3955	30	340658	324811	82	0.849959
69037	71447	71	27998	28066	60	894	963	0	939	758	0	2321	2232	22	200523	200514	76	0.849959
111894	102610	81	35565	31951	75	1207	1041	7	1757	1673	19	4271	3844	31	356371	325439	85	0.851021
86132	86210	71	32549	32523	71	1268	1138	9	1257	1272	10	2962	3096	25	264522	258118	78	0.852084
130932	117693	78	43984	37971	77	1854	1695	19	2017	1826	21	4899	4158	34	453097	401300	86	0.852084
172162	130134	104	56320	42799	104	1998	1411	17	2370	1953	24	5477	4069	38	494191	358483	104	0.852084
70441	69363	71	18255	18474	43	1203	1208	10	926	955	0	2166	2154	20	230676	225253	75	0.853146
193166	174057	88	62982	57455	82	3212	2993	25	3270	2984	26	6942	6283	39	638933	575526	89	0.853146
113052	110251	76	43983	43588	75	1477	1495	14	1547	1434	16	3386	3198	27	292641	277440	83	0.855271
58742	58051	73	15804	15232	44	932	746	0	900	893	0	1899	1919	18	170147	158519	85	0.855271
91501	91285	72	21128	20899	50	1451	1404	13	1414	1341	13	3694	3539	29	331740	321555	81	0.856333
312742	230138	117	135475	105563	113	5843	4738	34	6975	5233	40	15233	11991	57	1.04858e+06	1.01436e+06	118	0.856333
170969	140520	88	50085	42067	82	1932	1644	18	2367	1980	24	5255	4348	37	458295	386616	90	0.856333
33404	35404	51	18914	19437	45	512	379	0	500	520	0	949	961	0	83256	86272	68	0.857396
116625	104974	79	36283	31750	76	1622	1300	15	1987	1714	19	4455	3944	33	385321	342188	86	0.860583
81555	84187	72	22885	23209	48	1013	1155	8	1434	1327	13	3240	3224	26	286423	278740	79	0.860583
87364	88178	72	24337	24548	53	1580	1396	14	1366	1261	11	3091	3030	26	297966	295458	79	0.860583
74846	79371	69	30392	30555	69	1290	1263	12	1018	1072	7	2528	2510	23	230151	225333	76	0.860583
114665	106845	87	47369	44182	77	1504	1236	12	1756	1574	16	3389	3337	27	312045	290145	85	0.861646
132988	122423	79	44668	40474	78	1594	1481	16	1776	1575	19	4407	4088	31	389398	353933	84	0.861646
112296	104495	76	42962	38447	76	1780	1576	16	1933	1536	18	4233	3759	32	374118	349329	83	0.861646
142944	128794	90	38812	34150	79	2026	1704	20	2592	2060	24	5230	4590	34	465878	411506	86	0.862708
93594	92629	72	29871	29808	69	1213	1279	12	1521	1444	15	3836	3812	29	327580	319138	79	0.862708
128128	122003	78	48049	46085	76	1843	1811	18	2139	1971	20	4580	4501	30	432622	409520	84	0.862708
88835	88291	74	33101	32826	71	1267	1211	10	1072	963	0	2769	2930	24	262370	252457	78	0.863771
68138	67842	74	21635	21775	49	875	828	0	928	1087	6	2424	2292	23	221869	222589	76	0.863771
92594	92088	76	20634	21001	47	1478	1466	14	1399	1308	12	3492	3389	29	321871	315058	81	0.86802
152503	138109	87	57915	52621	81	1852	1651	18	2555	2078	23	5162	4757	34	477182	436317	86	0.871208
120083	111239	78	44807	40369	77	1726	1336	15	1551	1352	14	4237	3549	33	364974	322435	83	0.871208
82180	83382	80	19448	20050	43	1175	1200	9	1130	1082	7	3071	3036	26	265022	255415	77	0.871208
41470	42383	61	15480	16050	41	713	784	0	783	761	0	1371	1220	12	112424	106707	74	0.871208
105746	97838	93	40803	37911	75	1577	1523	14	1592	1600	15	3994	3837	30	369232	334882	84	0.871208
112705	111412	77	43645	42598	74	1278	1252	11	1779	1738	17	3870	3788	28	350626	342246	82	0.871208
18901	23065	36	7260	8018	31	282	316	0	270	412	0	659	653	0	72167	74949	63	0.871208
86955	86905	73	34186	34656	70	1303	1350	12	1171	1188	9	2784	2664	24	233416	229362	78	0.87227
100134	98461	86	27068	27122	57	1446	1404	15	1534	1376	14	3438	3330	28	327572	318896	79	0.87227
143386	117583	86	44270	36770	81	2322	1660	25	2082	1597	20	4909	4276	35	443178	373804	89	0.87227
141090	124660	83	50659	43444	79	2300	1914	21	1860	1562	18	4873	4234	35	453087	395557	87	0.873333
308016	237973	111	118426	92637	110	5168	4032	34	6162	4935	39	15131	12477	54	1.04858e+06	1.01498e+06	120	0.874395
95131	91768	77	35006	34602	73	1263	1166	10	1475	1252	11	3162	3287	26	277165	260730	83	0.875457
48652	50787	63	15420	15766	41	621	602	0	731	734	0	1528	1543	15	128874	127934	75	0.87652
108771	105080	75	38706	36282	73	1390	1407	13	1576	1534	15	3825	3620	29	325645	312013	82	0.87652
151933	122718	100	54734	43285	85	2203	1848	22	2092	1648	22	5526	4484	37	475888	368955	100	0.87652
63516	65539	69	18049	18906	42	846	741	0	937	769	0	2011	2164	20	184306	189643	76	0.87652
84934	80155	69	26568	24188	58	929	924	0	1344	1052	6	2965	2801	27	250286	231666	82	0.87652
93724	92881	80	34751	34413	73	1140	1134	8	1074	1130	7	3042	3243	23	271757	263008	80	0.879707
100456	96622	78	35432	35037	73	1578	1449	17	1503	1322	16	3456	3078	29	327225	310693	81	0.882895
97466	94906	73	27208	26939	63	1153	1241	10	1558	1466	14	3599	3481	28	269520	257980	79	0.886082
72072	72903	71	21931	22119	51	859	960	0	1029	1164	7	2763	2781	24	234537	232196	77	0.887144
115186	105193	78	47062	42649	78	1524	1534	15	1669	1580	17	4135	3825	29	366051	326315	84	0.887144
102309	99610	76	31026	30582	72	1399	1286	13	1488	1289	12	3571	3410	28	324218	319598	80	0.888207
101904	100191	76	37189	36736	72	1381	1209	12	1600	1369	13	2821	2732	25	265398	254886	79	0.888207
91462	92495	72	36116	36527	71	1037	1192	8	1552	1297	15	3104	3056	26	294880	285148	78	0.888207
175910	134136	90	61612	47916	88	2803	1954	26	2993	2177	26	5561	4419	38	519434	408490	94	0.889269
218087	158551	91	79292	57646	90	2282	1552	27	2750	1923	28	6355	4587	42	615183	438636	99	0.890332
121097	109307	81	37443	33147	77	1880	1740	19	1819	1617	18	3784	3424	30	341700	305400	83	0.890332
41519	41219	76	17772	18110	44	533	631	0	680	625	0	1189	1237	11	104428	108162	70	0.891394
136923	129213	81	49125	46000	78	1694	1611	15	2060	1932	20	4857	4477	32	401654	377734	88	0.891394
95855	94751	75	34559	34695	71	1076	965	0	1466	1272	13	3087	3012	26	296167	292006	77	0.891394
113263	104098	78	35697	31730	76	1668	1449	17	1485	1279	14	4145	3734	32	349719	313561	83	0.893519
61691	62677	69	19811	19637	47	765	765	0	836	837	0	2043	2222	20	182444	177665	75	0.893519
155390	145425	84	51251	47695	80	1799	1473	18	2564	2137	24	5948	5577	36	541444	502979	86	0.894582
93907	94681	76	26541	26622	56	1169	1224	9	1619	1512	15	3184	3247	27	282426	270889	79	0.896706
113061	110568	75	39102	37390	73	1230	1356	12	1671	1384	15	3446	3046	28	319044	311548	81	0.897769
141196	137215	85	50221	48929	75	1471	1492	15	2326	2166	24	5053	4871	32	478354	462375	83	0.897769
101388	101420	77	38979	38397	73	1504	1437	14	1775	1650	17	3589	3473	27	311129	299107	91	0.897769
31990	33520	59	8450	8969	34	387	299	0	432	519	0	1096	1121	7	85435	89074	70	0.897769
181034	158651	89	56424	48081	86	2369	1788	25	2715	2054	26	7058	6070	41	650556	554997	91	0.897769
59648	63797	69	24820	25354	49	653	669	0	811	858	0	2128	2305	21	186450	181243	74	0.897769
88806	87859	75	28388	27944	71	1268	1258	11	1433	1372	14	2952	2908	25	254856	250970	80	0.900956
32221	32343	62	12009	12265	38	443	410	0	430	320	0	850	1103	6	83465	84694	70	0.902019
238170	179472	91	81854	59342	89	3714	2829	32	3752	2977	32	8830	6587	48	853436	657152	98	0.902019
115305	103624	77	38993	34600	76	1611	1391	15	1807	1523	19	4284	3670	35	376854	332785	87	0.902019
61217	64032	59	26597	26886	62	595	673	0	719	717	0	2111	2082	21	175312	170769	75	0.909456
124286	119234	81	35705	34681	74	1569	1582	17	1678	1573	17	4321	3957	31	367873	358041	84	0.911581
91532	93043	73	35470	35602	71	832	853	0	1500	1482	14	3204	3196	26	286826	278226	78	0.911581
36927	39289	44	17994	18510	43	538	595	0	697	543	0	1314	1259	10	108911	110979	71	0.911581
151661	125265	83	50462	41777	80	1928	1751	17	2203	1950	20	4895	3946	36	473177	387859	89	0.911581
91190	90515	76	35830	35532	71	1314	1369	11	1182	1209	11	3074	3066	25	246470	235285	81	0.912643
105115	98137	76	30172	27160	70	1515	1286	13	1548	1490	15	3970	3714	29	320163	289814	85	0.913706
146659	129334	86	58126	50888	80	2002	1910	20	2720	2110	24	5238	4680	34	464025	406238	87	0.917955
26516	27820	55	11407	11711	38	237	345	0	415	326	0	676	854	0	70652	68074	69	0.919018
152757	118497	101	53180	42066	83	1977	1662	19	1837	1636	19	4834	3648	36	438455	349794	89	0.92008
79500	79093	69	19062	19451	44	1304	1353	12	986	1117	6	2724	2730	24	253384	248118	77	0.921143
72599	70517	75	28100	27927	70	815	805	0	976	690	0	2284	2275	21	212927	209684	77	0.922205
83352	83820	84	31903	31715	70	1237	1141	8	1034	1251	10	2633	2522	24	250579	245764	78	0.923268
113090	107890	75	34522	33717	73	1277	1370	12	1654	1515	15	3931	3798	29	333869	316909	80	0.925393
189037	99663	102	48803	25806	94	2208	1478	20	2545	1384	34	6276	3899	48	574795	330754	102	0.925393
70561	75683	50	19133	20038	43	841	759	0	891	918	0	2643	2683	24	253037	245627	75	0.926455
72517	77715	63	25725	26620	47	1052	806	0	1077	955	0	2385	2262	23	190534	188417	72	0.926455
101190	99017	75	39745	39336	72	1247	1134	8	1462	1190	12	3328	3248	27	313496	303375	80	0.926455
45016	46905	66	18183	18762	42	655	755	0	478	636	0	1285	1238	12	129279	123090	69	0.926455
137455	130662	79	57245	55791	77	1894	1900	18	2303	2130	22	5288	5171	33	472050	450234	83	0.927517
99439	100004	74	20673	20877	47	1150	1030	4	1326	1413	13	3044	3089	26	288860	286463	78	0.927517
77955	76517	74	12486	12375	40	1315	1197	10	1153	1307	12	3048	3103	25	250588	243297	80	0.92858
25564	25711	56	9829	9891	36	286	317	0	291	291	0	819	770	0	62506	63491	68	0.929642
28960	28664	66	10364	10614	36	330	281	0	325	280	0	786	863	0	83356	84295	67	0.930705
146355	124218	82	44769	37111	79	2057	1657	19	1861	1494	18	5328	4411	37	441748	375554	88	0.931767
43112	44157	67	16803	17371	42	495	546	0	647	618	0	1232	1121	8	98545	93850	73	0.931767
44738	44640	67	14523	14542	41	550	482	0	595	620	0	1014	1056	6	93960	96169	75	0.937079
96231	97566	72	22583	22680	49	1316	1133	9	1337	1385	13	3086	3161	26	301595	294068	79	0.939204
123044	100819	99	45789	38096	82	1526	1243	14	1819	1583	16	4340	3484	34	377003	309742	99	0.939204
70371	73255	69	30872	31390	61	947	1080	6	924	1026	4	2317	2141	22	211302	212215	77	0.939204
102347	103944	75	22316	22358	49	1614	1565	15	1731	1653	17	3824	3722	29	340480	326242	81	0.940267
100771	101675	76	24763	24700	51	1413	1359	12	1511	1484	17	3827	3868	27	334727	317748	80	0.940267
130877	114320	82	50773	43432	80	1697	1546	16	2096	1828	22	4775	4209	34	435568	366914	89	0.946642
104386	103946	76	38157	37608	73	1074	937	0	1391	1576	13	3652	3435	28	328117	314643	79	0.946642
51880	54355	67	18207	18677	43	611	704	0	931	774	0	1522	1514	15	130894	136228	73	0.946642
133792	119582	90	50316	44764	79	1459	1279	11	1758	1397	15	3542	3274	28	308294	273816	86	0.947704
107152	105851	77	30326	30502	72	1711	1908	16	1872	1809	19	4509	4448	31	408636	404543	81	0.951954
134122	118098	80	46322	40071	79	1357	1411	14	1906	1685	20	4724	4190	34	401041	343323	86	0.951954
137555	114628	87	50753	42508	81	1488	1354	15	1913	1582	19	4578	4028	34	417204	338290	89	0.953016
81615	80104	89	20709	20949	47	936	1130	7	1187	1112	7	2659	2657	23	236883	229879	79	0.953016
121201	118207	83	29160	28721	69	1629	1523	15	1912	1638	19	3948	3984	29	351638	338841	92	0.955141
111199	102043	82	35256	31428	78	1708	1465	16	1687	1590	18	3867	3398	31	352433	319161	84	0.959391
104454	102529	75	39252	38489	73	1145	1287	10	1201	1262	13	3292	3099	27	278568	263307	87	0.959391
143524	129625	81	57991	52465	80	1949	1948	18	2129	1932	23	5155	4414	34	471491	421294	88	0.960453
94191	92372	73	30679	28970	69	1428	1443	13	1311	1332	13	3476	3301	29	303753	294806	79	0.960453
31207	32451	53	8485	8823	34	294	367	0	507	385	0	742	969	0	83454	82696	69	0.960453
153498	143146	86	42104	38078	77	1765	1773	16	2311	2031	23	4611	4149	34	443198	413015	84	0.960453
113801	107465	78	42498	39862	75	1550	1398	13	1792	1716	18	4010	3842	29	327371	301399	82	0.961516
132708	125793	78	47736	45282	77	1954	1881	17	1677	1455	18	4389	4069	31	429392	402093	84	0.962578
113396	111940	75	35666	35104	73	1681	1601	16	2061	1835	19	4603	4459	31	387683	381635	81	0.962578
114492	101869	83	40037	35289	79	1364	1130	10	1618	1466	16	4176	3764	31	329926	293602	87	0.963641
158971	143096	83	56503	48893	80	2582	2392	23	2411	2263	24	5768	5165	37	530153	462839	88	0.966828
50490	50720	75	18497	18435	46	905	650	0	614	605	0	1275	1357	11	115386	116524	74	0.96789
71610	70998	70	26709	26448	61	1123	860	0	1231	995	0	2763	2634	24	247565	233039	77	0.971078
99799	100566	74	31722	31612	71	1236	1136	8	1518	1531	16	3315	3252	27	307385	293106	81	0.971078
102270	101788	72	33942	33511	71	1514	1402	14	1607	1580	16	3493	3423	27	321952	311567	81	0.97214
139777	131099	79	47416	43371	77	1662	1626	16	2164	1943	19	4571	4469	32	429038	391409	85	0.97214
55792	55851	70	20890	21162	45	852	726	0	1106	989	0	1943	1932	19	162354	159696	74	0.97214
36014	34198	66	10345	10560	37	440	506	0	427	503	0	1032	1070	6	103277	105890	70	0.973203
174883	137908	90	61588	51022	86	2156	1664	21	2362	1780	24	5084	3787	37	467606	359645	93	0.974265
87972	86106	77	32559	32636	71	1132	1171	9	1237	1237	12	3032	3072	25	256285	247644	78	0.975328
101802	100580	73	29830	29815	71	1336	1541	14	1759	1571	17	3577	3652	27	324522	314081	82	0.975328
112564	111232	80	43072	41555	73	1301	1331	11	1426	1218	12	3223	3249	26	326068	314039	80	0.975328
84488	85267	77	27631	27394	70	1120	1165	8	1276	1223	12	2821	2711	25	256674	247828	78	0.977453
68836	68106	72	18891	18894	44	1199	1081	7	956	1056	6	2671	2508	23	221081	217020	76	0.979577
274603	192453	101	88619	63291	100	3353	2700	31	4406	3345	35	10416	7323	50	913610	665450	107	0.981702
48466	48868	61	14699	14793	41	645	629	0	682	622	0	1640	1657	17	153289	153513	72	0.982765
121966	119036	78	37882	36327	75	1270	1169	11	1524	1474	15	4056	3873	30	341389	321316	83	0.983827
90063	92582	73	29432	29147	68	1386	1261	11	1520	1376	12	3364	3443	27	288393	284874	79	0.98489
113675	100621	95	38150	31753	80	1398	1299	12	1909	1599	17	4129	3452	33	368240	303145	95	0.98489
113746	107134	77	38172	35417	75	1573	1531	16	1882	1575	19	3643	3357	29	333392	307100	84	0.98489
88507	85464	81	22755	22609	53	1028	962	0	1029	881	0	2690	2697	23	254732	246518	79	0.987015
90222	88948	76	21186	21092	46	1302	1352	11	1429	1299	13	3160	3230	26	280221	277777	78	0.988077
125723	114931	88	38910	35018	76	1587	1394	15	1922	2020	19	4975	4434	35	404426	373979	85	0.989139
89911	89461	77	19859	20038	45	1185	1241	10	1400	1340	12	2864	2854	26	276617	267318	78	0.989139
120191	114754	77	44650	42357	74	1666	1752	17	1648	1635	17	4616	4304	33	400156	367590	80	0.990202
142260	131926	81	39328	35098	80	1584	1414	14	2112	2065	21	4717	4404	32	433164	394771	88	0.990202
69252	69749	73	23538	23993	50	1006	925	0	1213	994	0	2465	2406	22	238046	244178	75	0.991264
102888	92163	77	39453	34783	76	1342	1065	7	1276	1007	3	3191	2879	28	287747	249307	85	0.991264
131293	127036	76	47983	46220	75	1881	1722	17	2200	1956	21	4922	4919	31	448960	435236	82	0.991264
176329	153084	89	53918	45682	82	2685	2463	24	2692	2101	25	6005	5025	37	499226	423702	89	0.991264
93900	91682	81	32584	32727	72	1202	1234	9	1395	1370	13	3304	3495	27	306157	301254	78	0.992327
68984	67492	82	19541	19523	45	1032	1064	5	945	982	0	2356	2256	21	209586	201626	77	0.993389
152458	122848	85	53501	43449	83	1911	1369	20	2378	1883	24	4642	3979	33	447347	364682	88	0.993389
89614	88454	73	38045	37572	72	988	1051	5	1358	1329	13	3190	3030	27	263240	259211	78	0.994452
95614	93397	75	21466	20995	52	1405	1529	14	1367	1382	14	3279	3238	27	309810	303178	80	0.996577
160931	127203	87	55992	44713	83	1613	1349	15	2274	1670	21	4839	3989	35	420815	334187	89	0.996577
82842	84199	71	18172	18200	45	1404	1386	12	1307	1277	11	3215	3211	27	287075	278325	79	0.998701
307495	225373	121	114851	83956	113	4253	3050	32	4936	3488	36	10988	7731	50	942189	714967	119	0.998701
68376	71160	70	17535	18160	43	877	921	0	943	938	0	2344	2296	22	207890	205870	76	0.999764
104985	101904	78	37132	36254	73	1430	1589	15	1500	1505	15	3766	3532	31	339274	324960	81	1.00295
85101	85727	73	29712	29944	70	1147	1108	8	1288	1224	12	2891	2893	25	265818	258670	76	1.00401
81208	81309	73	30235	29965	70	1085	1191	10	932	1016	2	2816	2700	26	237410	225741	77	1.00401
80764	82910	71	28544	28650	68	1207	1273	10	1460	1188	13	2888	2809	25	268157	261227	79	1.00401
314973	213532	111	116285	80197	108	3116	2237	29	4314	3000	36	9685	6798	50	881003	616518	114	1.00401
93465	91576	80	25722	25559	60	1390	1375	14	1749	1442	14	3639	3405	29	337695	330835	82	1.00826
151494	142412	80	48052	44767	77	2168	1786	21	2271	2430	22	6254	5828	37	548516	518385	85	1.01039
78923	79613	74	21695	21680	48	867	1062	5	952	1050	5	2486	2447	22	229582	228698	80	1.0157
92811	92522	76	27289	27034	63	1319	1125	9	1220	1182	12	3015	3033	25	275921	267389	81	1.01676
96565	96077	74	21031	21112	48	1176	1143	10	1132	1213	10	2704	2853	24	286624	275798	81	1.01676
152719	127143	100	56221	46592	82	2321	1826	23	2081	1818	21	5033	4308	36	456368	383923	88	1.01783
123195	118312	78	39359	38173	75	1717	1695	16	1770	1780	19	4516	4361	31	396705	373297	82	1.02101
130532	122192	95	37983	34912	79	1714	1409	15	2036	1828	20	4898	4684	31	440767	400996	95	1.02101
67911	67851	72	21073	21168	50	908	917	0	899	1053	5	2341	2369	22	207867	206011	77	1.02314
105952	104003	82	42382	41094	73	1349	1568	14	1797	1693	17	3295	3036	28	328128	319917	81	1.02633
98079	91873	78	37548	34937	74	1567	1296	12	1470	1289	15	3196	2866	29	318318	292793	83	1.02739
115922	113761	77	38251	36901	75	1321	1335	13	1546	1513	16	4048	3833	31	355459	340452	83	1.02845
99970	100020	76	27573	27262	64	1254	1175	9	1654	1684	16	3120	3175	25	292115	290282	77	1.02951
166881	150263	93	65223	58834	82	2052	1745	19	2172	1736	23	5116	4690	35	487963	445167	88	1.02951
165691	131257	87	56392	44048	83	1835	1594	19	2557	2011	27	5623	4239	38	497458	392980	94	1.0327
51600	52440	68	19039	19195	46	333	261	0	744	558	0	1467	1488	14	133202	130024	72	1.0327
113372	111502	78	37782	37396	73	1579	1688	16	1607	1519	16	3837	3708	29	335104	319002	80	1.0327
143848	122751	87	45188	37426	79	2067	1755	19	2218	1909	21	4758	4003	34	407287	353938	87	1.03376
126181	118167	78	49200	45201	78	2064	1865	20	2143	1948	21	5215	4785	34	465081	430071	86	1.03376
100256	97818	89	28284	27986	70	1416	1284	13	1394	1224	13	3526	3650	27	327253	321807	82	1.03482
83985	83175	82	29304	29583	70	1222	1293	9	1200	1369	13	2857	2885	24	283649	286863	81	1.03482
154560	130059	92	52084	43444	82	1788	1454	19	2184	2013	22	5250	4386	36	469095	398054	89	1.03801
111712	101798	79	39950	35919	76	1568	1381	12	1683	1530	16	3644	3031	31	327945	297785	84	1.04014
90722	91146	78	36019	35935	71	843	954	0	1256	1069	6	2640	2583	25	258496	251921	79	1.0412
124481	117913	83	44051	41507	76	2093	1820	21	1828	1652	19	4765	4762	31	416835	398225	83	1.04226
127535	122995	78	29011	26875	63	1458	1516	15	1597	1583	17	4565	4140	33	407883	381506	83	1.04226
107124	96755	77	41699	36693	76	1551	1436	17	2011	1484	20	4051	3406	32	374160	336807	84	1.04332
123772	110368	82	40874	35556	80	1828	1622	16	1977	1701	19	4488	3987	32	416149	370044	86	1.04332
77907	78826	72	28239	28261	60	1008	1064	6	1302	1336	11	2751	2772	24	239153	235821	76	1.04439
124805	110261	83	50837	44856	79	1507	1279	13	1715	1289	16	3774	3462	30	337434	292879	86	1.04651
91894	92104	74	35406	35210	71	1366	1308	12	1079	1390	12	2788	2822	24	272848	252180	80	1.04651
61369	61143	71	11303	11689	37	679	767	0	817	955	0	1885	1997	19	166886	158064	75	1.04651
88688	88511	73	26755	26344	64	863	986	0	1177	1312	11	3202	2992	28	259498	252954	79	1.0497
241207	178170	92	91000	66568	91	3163	2335	29	3895	2645	35	8160	5981	46	721302	542656	99	1.05076
80717	82836	71	16752	16658	44	899	944	0	1278	1234	11	2883	2764	25	271501	263804	78	1.05607
77468	77832	73	15859	15991	41	1497	1410	13	1183	1248	10	2924	3019	26	270457	265192	77	1.0582
107978	104263	77	40144	39611	73	1477	1465	14	1657	1651	16	3774	3571	29	352365	333774	81	1.06139
171429	139392	86	50094	40116	83	1583	1357	18	2226	1742	23	5060	4211	37	444633	352944	91	1.06139
87708	88442	73	21657	21911	48	1040	1148	8	1190	1315	11	3291	3196	26	285400	280276	79	1.06139
71864	74674	73	28621	29320	61	1078	1023	3	1268	1180	10	2140	2037	22	220121	223343	76	1.06139
137086	127297	81	38911	35643	78	1702	1521	17	1982	1796	19	4500	4179	33	406888	362321	85	1.06245
117067	105338	80	36651	32221	77	1542	1390	17	1707	1404	18	3653	3361	31	342344	305347	83	1.06245
85601	83999	77	22758	22724	51	1129	1133	9	1169	1048	5	2628	2592	23	236131	231389	78	1.06564
106714	105785	91	24528	24499	58	1646	1568	17	1707	1575	15	3984	3886	29	358995	352354	80	1.0667
33959	33196	65	17435	17862	43	335	403	0	353	442	0	809	881	0	89535	92605	68	1.06882
123792	115634	80	53196	48720	77	-42	1037	3	1396	1338	15	3419	3208	28	326816	296279	82	1.06882
99042	98946	73	36402	36268	72	1110	1082	8	1690	1701	16	3191	3059	26	288670	278509	80	1.07095
45521	46499	67	9787	10095	35	346	480	0	587	672	0	1246	1275	12	123033	126280	73	1.07732
42977	43523	68	10010	10130	37	394	433	0	663	550	0	1514	1390	15	127812	121805	73	1.07839
57867	59497	67	18407	18601	44	1001	1001	1	1073	984	0	1956	2038	20	197750	188537	77	1.07839
95853	91464	80	32885	30955	74	1132	1046	5	1541	1434	15	3446	3210	29	278603	259328	80	1.07945
160157	133150	84	56269	45935	83	2143	1909	20	2035	1754	21	4988	4165	37	453715	372050	90	1.07945
93244	92938	75	25744	25638	51	1208	1225	12	1400	1263	12	3285	3165	27	314277	310609	78	1.07945
170695	149164	87	56343	49339	82	1890	1718	17	1998	1843	21	5761	4954	37	481206	421974	91	1.0837
106262	95772	79	41040	36370	76	1337	1192	10	1457	1257	14	3858	3430	30	330064	295400	84	1.0837
159857	132847	82	56187	45480	81	1958	1728	18	2088	1795	22	5088	4342	37	453761	376819	87	1.0837
50433	50407	70	19097	19417	46	303	297	0	557	674	0	1511	1485	16	139097	141657	72	1.08476
98764	99166	76	19405	19393	46	1428	1406	14	1778	1564	14	3364	3187	28	286415	274534	79	1.08688
97791	97854	74	36134	35242	71	1162	1212	9	1241	1362	13	3328	3188	27	291133	285472	80	1.08795
76521	75504	72	31630	31652	70	931	886	0	1087	1019	3	2240	2235	21	214676	207291	76	1.08795
134806	118778	81	45648	37883	81	1800	1634	17	2046	1673	22	5266	4575	35	436419	374101	97	1.08795
118353	112741	80	48265	45190	75	1317	1318	13	1759	1513	16	3967	4002	29	366000	343358	81	1.08795
126842	110707	81	44377	37342	79	1851	1645	18	1992	1771	21	4664	3739	35	438595	373407	86	1.08795
145571	129977	84	54361	49188	79	1973	1596	21	2021	1843	21	4664	4282	32	413307	364666	84	1.08901
83999	85012	75	30498	30983	69	1278	1228	11	1128	1376	12	2785	2882	25	241787	240949	74	1.08901
104204	98931	78	43733	41271	74	1506	1313	13	1662	1507	15	3669	3465	29	344179	324613	80	1.08901
74801	72719	87	24616	24947	56	871	715	0	1079	956	0	2242	2212	21	195759	191415	75	1.09326
81614	80797	89	16973	17162	43	1146	1054	6	1119	1093	7	2717	2756	24	236150	226399	76	1.09326
123490	118140	94	40721	38711	76	1544	1695	15	1628	1505	16	3834	3650	29	324337	297203	94	1.09326
108270	104667	76	35152	34499	73	922	1054	5	1094	1332	10	3396	3414	26	311100	307464	79	1.09432
115223	104091	80	39888	36635	75	1470	1221	12	1689	1476	15	4344	4048	32	358874	335087	83	1.09432
183676	146279	88	73322	57423	84	2791	2060	27	3087	2497	30	7454	6029	42	676123	524650	92	1.09432
181674	143221	107	57261	42272	107	2465	1932	22	2833	1918	26	6222	4664	39	567180	417437	107	1.09432
135717	118835	85	43279	36112	80	1976	1706	17	1974	1751	21	4707	4052	34	403977	352272	89	1.09538
138029	113075	94	56342	47155	81	1841	1572	19	1846	1439	17	4624	3840	35	434365	360009	89	1.10176
189646	167721	84	73804	63976	83	2544	2234	23	2979	2483	26	6727	5886	39	595458	509980	91	1.10176
234094	177031	94	69742	51699	90	3203	2429	28	3314	2510	31	7817	6038	43	680000	503469	97	1.10282
101010	96291	80	37120	35855	72	1575	1591	14	1856	1736	18	3965	3677	30	350479	333329	81	1.10495
92772	84933	78	36567	33743	74	1558	1465	13	1316	1150	10	3155	2917	27	287319	261123	82	1.10707
69095	70829	69	24080	24592	52	921	874	0	996	959	0	2080	2092	22	213450	201162	79	1.10707
69686	70853	70	25977	26090	56	1135	1101	9	834	1021	3	2394	2338	22	193385	189642	73	1.10707
83602	84043	73	30900	30945	70	982	989	0	1146	1129	9	2699	2613	24	248297	247088	78	1.10707
106813	104108	74	42075	40231	74	1184	1014	3	1531	1487	15	3561	3396	28	333211	319424	80	1.10707
75506	77252	70	20995	21349	44	1142	1049	4	986	847	0	2817	2895	25	256043	258893	76	1.10707
61038	64144	58	20564	20595	50	838	901	0	990	849	0	2307	2134	21	201619	200334	75	1.11026
117839	104424	80	39853	34628	77	1395	1104	9	1553	1199	13	3324	2966	28	310584	266201	86	1.11132
94648	95132	73	37430	37031	72	1305	1433	13	1910	1559	16	3636	3524	29	320953	312543	79	1.11132
67704	68566	72	30788	31160	69	909	748	0	998	1119	8	2041	2105	20	189309	186863	76	1.11132
119064	105840	80	53276	46925	78	1403	1281	12	1994	1611	19	4216	3634	32	376526	318810	86	1.11663
64306	63700	72	11162	11524	37	533	486	0	821	907	0	1748	1759	17	171731	166686	73	1.11876
61172	63453	68	19679	19733	46	895	892	0	752	767	0	1769	1794	19	174716	175425	74	1.12301
88514	89656	72	18598	18700	46	1353	1324	13	1349	1460	13	2874	2789	26	277331	272368	78	1.12301
108277	107999	75	27404	27098	64	1708	1630	16	1648	1416	16	3710	3505	28	319036	299903	80	1.12513
164842	92462	182	69740	37758	157	1832	1075	6	2177	1342	12	5145	3048	38	466431	267780	197	1.12726
98685	88609	86	38476	34657	76	1506	1323	14	1601	1502	16	3937	3499	31	332610	299246	83	1.12832
89690	86631	84	19728	19629	44	953	1032	4	1371	1362	13	2916	2917	24	238367	237467	78	1.12938
80528	83298	70	29143	29119	67	1167	949	0	1099	1012	3	2761	2642	24	237229	226767	77	1.12938
102055	98832	82	33143	31223	73	1609	1411	16	1385	1272	12	3778	3636	29	311013	295813	80	1.12938
200540	150468	90	70005	53039	87	2164	1678	23	2577	2167	27	5986	4462	41	552128	415066	95	1.13045
96863	95623	76	33237	33016	71	1324	1256	11	1526	1470	14	3512	3337	28	296148	286479	76	1.13045
78751	79790	70	18987	19217	44	1069	967	0	1229	1045	5	2797	2743	25	254342	251881	75	1.13151
112018	99019	79	40557	35956	77	1678	1495	17	1654	1372	17	3456	3042	29	321107	275442	85	1.13151
71194	69959	85	23832	23738	56	965	987	0	1073	1088	6	2305	2428	22	205900	202038	75	1.13151
151002	138574	84	59383	53549	80	1582	1466	15	2097	1726	22	4853	4537	33	436534	387186	86	1.13151
129395	107507	98	44128	36318	98	1999	1549	20	1930	1591	19	4543	3630	34	393158	321294	98	1.13151
102075	102000	76	32890	32431	71	1514	1389	13	1968	1886	19	4052	4100	29	367235	359705	78	1.13151
166001	142804	86	46454	39165	83	2270	2203	21	2052	1781	21	5144	4549	35	467860	398220	91	1.13257
100416	97307	75	29925	28859	72	1616	1361	16	1712	1487	16	3194	3234	26	296696	285516	80	1.13788
128525	112908	91	41979	37678	79	1498	1479	15	1561	1354	16	3936	3498	30	365642	314757	86	1.13894
288894	194368	108	103698	70125	102	4225	2995	36	4084	2848	36	10476	7041	50	942532	645669	110	1.13894
96072	94464	83	27017	27080	62	1210	1212	9	1409	1229	12	2656	2444	24	246312	236667	78	1.14001
274082	169497	100	88457	56888	98	3117	1791	33	3809	2247	39	8840	5457	51	776639	463282	109	1.14107
27748	29351	45	12483	12700	39	338	357	0	414	475	0	985	972	0	76199	72080	68	1.14744
28063	27796	62	10764	11050	37	313	337	0	230	335	0	785	874	0	62328	62633	66	1.14851
103259	99877	88	23159	22785	52	1101	1060	7	1557	1348	13	3374	3482	26	299488	283018	81	1.15169
100318	96828	79	37442	36903	73	1301	1347	11	1654	1443	13	3771	3669	28	292337	277620	80	1.15276
124372	117340	94	43300	41488	75	1645	1477	15	1588	1451	15	3855	3818	29	332204	318315	81	1.15594
85993	85834	77	22013	22228	47	1525	1370	13	1249	1350	11	2716	2585	25	251305	242846	77	1.15701
119508	106378	87	47430	42222	80	1575	1341	16	1524	1558	18	4044	3524	30	362724	325126	89	1.15701
82931	83953	72	21563	21642	47	908	929	0	1134	1106	8	2513	2488	23	231868	217938	76	1.15701
107789	98706	92	42044	38959	75	1789	1549	16	1607	1452	15	3780	3556	29	326975	316207	82	1.15913
92265	90176	75	30109	29661	70	1154	1082	6	1361	1407	14	3589	3528	29	289909	278579	79	1.16019
155674	137023	88	58370	50829	80	2153	1793	20	2180	2011	22	4512	3572	34	393539	333621	87	1.16019
132980	111211	98	47665	36877	98	1610	1220	12	1882	1542	17	4301	3351	33	373571	303560	98	1.16019
167677	157364	81	54954	51011	80	2202	1911	21	2681	2430	26	6152	5857	36	532005	490873	87	1.16126
61770	64012	68	30336	30797	68	876	881	0	788	759	0	2210	2183	22	206691	206104	77	1.16126
146513	128169	80	57645	49020	80	1724	1445	17	2185	1791	23	4953	4344	36	461764	397299	85	1.16126
85466	88170	72	26751	27092	52	1165	979	0	1047	997	0	2671	2648	25	255013	254617	77	1.16126
171424	161336	93	51583	48638	79	2481	2300	22	3003	2925	25	7113	6821	37	670136	630499	87	1.16232
135188	123939	82	56917	51450	78	1669	1314	16	2042	1954	20	4779	4390	33	405744	364013	88	1.16444
79700	79519	72	36941	36941	70	656	611	0	1002	1036	5	2604	2745	23	219831	205080	76	1.16657
94113	92626	76	32147	31760	71	1144	1192	11	1318	1353	13	2968	3020	24	252218	237512	77	1.16763
78348	77900	78	19906	19919	50	1213	984	0	1305	1228	10	2859	2867	25	248836	248838	78	1.16869
113392	112613	76	26767	26520	55	1464	1422	14	1629	1556	17	4214	4060	30	376774	365823	81	1.16869
73728	76895	70	27566	27682	61	849	1042	4	1048	905	0	2532	2478	23	235042	231235	79	1.16869
113817	111171	79	33874	33320	73	1392	1295	12	1820	1785	19	3876	3957	28	344415	330294	81	1.16976
240859	178219	98	100856	75941	95	3678	2812	31	3367	2530	30	8479	6410	45	797720	603076	103	1.17188
99429	98447	77	25185	24004	52	1596	1478	14	1579	1546	15	3632	3524	28	323348	302121	81	1.17188
94535	92097	75	30248	30081	70	1226	1376	12	1795	1573	16	4020	4015	28	338882	327121	79	1.17188
104349	102638	77	40017	39528	72	1631	1538	14	1856	1694	20	3921	3823	29	336728	330745	80	1.17294
132908	128574	88	31726	31185	70	1598	1548	15	1892	1717	19	4360	4261	30	415643	387296	83	1.17294
224658	166379	105	67867	49796	90	2886	2214	27	3097	2180	31	8320	6174	46	744251	562392	97	1.17294
94651	92397	76	23513	23585	53	1520	1665	15	1482	1387	13	3898	3742	30	338159	330960	79	1.17932
191231	163188	87	60378	49898	84	2498	2063	24	2806	2424	28	6965	5984	41	637973	534765	93	1.17932
182928	140583	90	64059	50218	87	2111	1641	22	2406	1722	25	5892	4628	39	505832	392645	93	1.17932
74620	78547	62	14684	15009	40	1193	1167	8	1419	1265	11	2874	3016	24	247361	246727	75	1.18038
196102	152813	91	75726	60293	88	2818	2048	26	2912	2181	28	6654	5099	40	588400	443407	102	1.18675
92646	93882	73	25390	25445	52	1328	1075	6	1318	1331	12	2713	2530	24	272139	258920	77	1.18675
145860	134624	80	50793	46254	79	2230	1984	22	1769	1704	19	5057	4533	35	462480	419141	84	1.18675
95637	92760	76	31589	30721	73	1254	1179	10	1220	1264	10	3190	2854	28	265076	251494	80	1.18782
106618	102389	80	39221	37127	74	1618	1657	18	1941	1869	19	4111	3833	30	390167	370338	80	1.19207
111024	104326	77	46427	43069	76	1652	1494	15	1859	1712	20	4527	4352	31	370500	334832	83	1.19207
115263	93904	83	48852	40347	79	1543	1289	14	1637	1376	17	3585	2932	32	351557	276401	84	1.19207
143383	125137	81	57177	49059	80	1711	1769	17	1794	1291	17	4188	3570	32	382962	324399	93	1.19207
161381	145343	83	64694	58233	80	2365	2135	22	2114	1813	20	4877	4432	34	441437	410874	86	1.19525
37335	39002	55	12823	13107	40	390	382	0	668	713	0	1101	1093	7	93365	92515	70	1.1995
42627	42524	63	20107	19815	55	409	499	0	541	647	0	1224	1182	10	109390	102492	81	1.1995
82731	81868	82	17593	17497	44	1294	1094	7	917	970	0	2557	2456	24	223653	211081	80	1.20269
56468	57585	70	20393	20547	48	931	895	0	1014	821	0	1908	1815	19	190737	192223	74	1.20588
86996	86216	71	20654	20845	48	785	841	0	1340	1369	12	2748	2671	24	276412	271903	80	1.20588
86956	86376	73	21611	21446	48	972	884	0	1492	1468	14	3095	3064	26	269236	262827	79	1.20694
75874	78928	69	25508	25131	60	1260	1208	12	1342	1335	13	3270	3476	26	295499	286719	86	1.20694
125480	107709	96	47799	41337	77	1510	1266	13	1921	1565	16	4419	3863	33	395849	345117	86	1.20907
181662	142749	93	67619	52397	85	2668	2024	26	2999	2578	28	6727	5360	41	591441	473829	94	1.20907
68338	71058	69	24599	25026	51	986	851	0	936	906	0	2307	2409	21	186059	184308	74	1.20907
105300	104096	76	41002	40021	72	1095	1223	11	1377	1353	13	3402	3189	28	318554	304862	79	1.20907
171554	140396	84	62495	51024	83	2367	2137	24	2843	2202	28	5872	4704	39	488189	397469	92	1.21013
94125	94381	75	32300	32269	71	1177	1139	8	1466	1390	13	3419	3139	28	304282	299468	77	1.21438
119267	115919	78	47339	44420	76	1839	1864	18	2082	1760	20	4280	4115	30	396717	368013	83	1.21544
105680	104386	77	36176	35609	72	1441	1362	13	1636	1638	16	3476	3397	28	301690	288882	78	1.22182
89838	91512	73	37508	37429	70	1315	1458	14	1565	1468	15	3160	3026	26	290987	285500	78	1.22182
103049	96036	79	34259	30715	75	1356	1294	12	1463	1358	15	3520	2953	30	313131	289969	86	1.22182
76521	77442	71	26448	26428	60	858	1050	4	799	857	0	2283	2191	23	196611	188034	87	1.22182
69301	71473	63	29820	30126	67	1120	1113	7	900	998	0	2131	2245	20	207239	198819	73	1.22182
69786	72816	71	30337	30734	61	1012	777	0	932	995	0	2094	1985	21	202226	204179	74	1.22182
76203	77271	72	33517	33377	70	1230	1219	10	1108	1122	9	2722	2447	25	269771	263371	76	1.22288
193913	119309	101	71114	43041	93	2482	1638	27	2489	1950	27	6520	4179	47	598005	360975	100	1.22394
102067	100332	77	39596	38751	72	1384	1341	14	1873	1655	19	3983	3835	30	361865	342199	79	1.22394
119556	113038	84	43524	41758	75	1453	1314	12	1977	1923	20	4657	4616	31	427519	408219	82	1.22713
96166	98403	73	29944	29813	70	1175	1111	8	1626	1479	15	3105	3027	27	289122	287529	78	1.22819
131532	111868	85	46282	39164	79	1798	1374	18	1949	1631	19	4216	3473	33	388407	324786	88	1.23032
101071	98370	86	26462	25458	72	1434	1352	13	1661	1604	17	3982	3604	30	386046	362629	91	1.23032
139575	116332	83	48570	39970	80	2080	1533	22	1851	1452	17	4488	3760	35	415090	335056	88	1.23457
106001	104693	77	33148	32581	72	1238	1243	10	1591	1480	16	3630	3432	29	332326	320365	80	1.23881
137471	118137	82	40932	34482	78	1772	1358	18	1924	1694	22	4546	3856	34	432476	377062	87	1.23881
59586	60947	67	19066	19658	43	1068	1001	1	798	1097	6	2106	2083	20	205250	198897	75	1.23988
89301	88586	80	35877	35481	72	1438	1437	13	1309	1287	11	3177	3044	26	275363	271039	80	1.24413
53282	54623	75	20403	20743	48	486	508	0	669	681	0	1649	1551	15	139920	140638	74	1.24413
114410	98323	80	34609	29397	76	1654	1420	16	1598	1556	16	3999	3486	32	341512	299787	84	1.24519
329664	219850	119	111694	76418	116	4237	2717	34	5273	3401	40	11852	7735	54	1.04858e+06	765694	128	1.24519
106505	108184	73	31852	32525	67	1779	1827	17	1365	1435	14	4320	4294	29	335203	321728	82	1.24519
63475	64480	72	25581	25557	53	665	810	0	789	782	0	1768	1857	18	170675	165061	73	1.24519
101923	95469	86	37739	35476	73	1465	1423	14	1357	1354	13	3604	3280	29	288341	269611	77	1.24625
151572	133542	89	49681	42337	82	2190	1954	21	2173	1824	20	5127	4413	35	439404	380596	99	1.24625
111331	109596	80	29820	29173	72	1462	1412	14	1723	1764	18	4269	4070	31	379417	362698	82	1.24731
73916	74549	71	19434	19589	45	876	798	0	987	1054	5	2206	2153	22	214811	216877	76	1.2505
155690	136052	91	44300	37992	81	1863	1525	20	2251	1862	22	5232	4452	36	497704	435078	88	1.2505
98018	92445	75	35582	32967	74	1620	1272	13	1592	1420	16	3354	3140	28	320349	301202	79	1.2505
69661	72099	63	20528	20757	45	1201	1077	7	1312	1078	9	2718	2650	24	237311	241345	78	1.2505
105085	103011	85	34412	34017	73	1320	1472	13	1557	1407	14	2970	2881	26	283964	270715	80	1.25369
83979	83524	74	32675	31701	71	1042	1006	2	1036	1139	8	2709	2805	23	232677	230632	76	1.25794
110148	103807	77	42573	39084	75	1563	1391	14	1699	1480	17	3551	3287	30	332463	304818	81	1.25794
69483	71372	71	29952	30267	67	697	822	0	667	807	0	1965	1987	19	199995	201625	77	1.25794
89679	91292	72	24220	24235	52	931	946	0	1661	1500	16	3023	3016	25	271639	267779	75	1.259
91883	90853	75	20644	20969	45	1298	1312	12	1424	1221	12	2658	2676	24	266804	261540	79	1.259
90990	91806	80	19501	19537	47	967	967	0	1364	1353	12	3034	2971	25	289648	285066	76	1.26006
51915	52094	64	22225	22305	49	571	629	0	535	553	0	1442	1431	15	134357	134225	74	1.26325
131614	106406	82	46340	38502	79	1423	1189	12	1850	1488	15	3791	3066	32	348942	289363	86	1.2675
102922	101777	77	44925	44558	74	1545	1600	16	1576	1557	14	4266	4027	30	371097	360586	82	1.26856
83738	84485	73	31300	31315	71	1335	1416	13	1288	1246	11	3014	2947	27	277629	270995	78	1.26963
211184	152368	92	77157	53281	91	3275	2577	28	3199	2044	33	7642	5193	45	673912	434343	101	1.26963
74366	77150	71	21151	21892	46	1026	1009	3	1162	1074	7	2798	2797	24	239468	236248	75	1.26963
119108	111969	78	36037	32540	77	1861	1696	20	2070	1825	20	4499	4122	32	389297	353662	85	1.27069
97205	89255	79	42840	38925	75	1493	1309	12	1273	1079	7	3360	3051	28	308785	282749	85	1.27175
121751	104503	82	43334	37112	79	1570	1348	17	1447	1261	14	3836	3329	31	345575	289344	86	1.27281
101759	101783	75	33136	32654	73	1479	1475	14	1465	1485	18	3686	3596	28	323467	304201	81	1.27281
85760	81654	90	31092	29303	74	1062	1023	3	1080	812	0	2657	2336	23	251254	224163	90	1.27281
118821	104703	79	36791	31411	78	1532	1601	16	1714	1430	16	4300	3828	32	408440	344007	84	1.27388
143044	123331	81	45864	38905	79	1635	1382	15	1771	1516	20	4537	3916	34	404437	348049	85	1.27388
140201	125451	85	53339	46513	80	1650	1650	15	2045	1756	19	4684	4185	32	424390	367087	87	1.27706
28459	28214	61	11648	12009	38	358	340	0	271	451	0	891	853	0	70904	70249	66	1.28025
120329	103950	80	44641	37309	80	1853	1550	17	2219	1789	22	4447	3990	33	361335	312248	84	1.28131
211503	159913	95	61014	47189	88	2732	2151	25	3343	2319	31	7891	5944	43	662180	490114	95	1.2845
48888	50200	62	11403	11790	37	532	639	0	1087	857	0	1385	1367	13	131196	128010	72	1.2845
67371	68055	80	21461	21568	48	1289	1262	12	1014	912	0	2300	2425	21	220171	218578	74	1.2845
54231	54040	72	22205	22600	51	701	683	0	728	593	0	1804	1806	18	150857	152152	72	1.2845
134155	116873	82	40932	34150	79	1772	1393	16	1634	1389	17	4166	3513	33	372036	310807	86	1.28875
79618	80820	72	28273	28236	66	1007	1072	6	1486	1458	13	2691	2766	23	243835	241930	75	1.28875
138617	135869	76	44620	42015	76	1774	1652	18	2143	1885	22	5073	4649	34	431293	398140	81	1.28875
79547	79058	77	16787	16714	43	914	987	0	1403	1417	14	3165	3073	27	266493	258742	76	1.29406
128183	116912	81	42046	36850	78	1587	1435	17	1944	1651	18	4342	3728	32	376748	328782	86	1.29512
72849	73536	73	20851	21237	48	1265	1316	10	835	927	0	2688	2681	24	244081	232444	77	1.29512
46124	46550	75	17233	17758	42	1029	936	0	698	675	0	1469	1530	14	118022	118662	69	1.29619
52327	53949	67	23447	24041	52	816	734	0	796	840	0	1540	1487	15	134408	135630	74	1.29619
105382	102379	83	45543	45402	73	1120	1155	8	1455	1480	15	3176	3132	27	287701	275830	81	1.29831
228132	129105	103	76350	41985	100	2735	1597	20	3290	2166	27	6823	4289	54	656818	413958	111	1.29831
360191	244682	121	179262	131587	120	5959	3993	38	7207	5088	42	16561	11649	60	1.04858e+06	1.01193e+06	126	1.29831
119447	110591	80	54652	50791	77	1464	1418	14	2190	1786	21	4262	3909	31	367716	338693	83	1.30469
158538	138917	83	63000	55045	82	1572	1535	17	1930	1837	19	4802	3995	34	469280	397238	90	1.30469
104064	103486	75	25872	25927	54	1123	1244	11	1614	1614	18	3715	3426	29	331985	322909	79	1.30575
53883	53690	69	13026	13275	39	798	905	0	673	706	0	1546	1574	16	160695	156238	77	1.31
104869	103573	74	39775	39493	73	1534	1371	14	1723	1411	15	4156	3979	30	357504	344644	81	1.31106
215769	172013	93	70107	55742	90	3046	2326	27	3005	2480	29	7214	5673	44	679459	531243	106	1.31106
82164	82775	71	28639	28767	68	1011	1033	5	1175	1078	7	2310	2280	22	225673	219084	76	1.31212
209935	127482	109	71157	44337	107	2616	1424	22	3146	1838	29	6898	4176	58	671037	393036	114	1.31212
98776	97084	73	34601	33226	72	1191	1226	9	1161	1114	9	3268	2912	27	266584	244464	90	1.31212
167731	157097	83	77553	74243	80	2925	2893	25	3257	3132	26	7659	7223	41	647597	615618	86	1.31425
75725	75241	73	24088	24198	51	1068	1236	9	1003	1007	2	2628	2593	23	227242	219199	80	1.31425
103343	93709	78	36724	32748	74	1408	1320	11	1739	1211	14	3744	3333	29	315607	289340	82	1.31637
88368	88139	76	24745	24747	55	1194	1254	11	1494	1602	15	2549	2606	23	254933	250418	77	1.31744
83772	84504	72	25368	25593	51	1324	1398	12	1270	1275	12	3411	3376	27	277397	266975	75	1.31744
149485	122504	83	56176	45182	82	1996	1546	18	1788	1370	18	5072	4256	36	429554	341228	91	1.3185
70604	70692	71	23036	23088	52	767	888	0	1061	1069	6	2585	2510	24	224892	220918	74	1.31956
42357	41931	72	12159	12471	38	843	651	0	838	708	0	1487	1483	14	110088	107472	71	1.32062
107719	103785	87	24160	23928	55	1313	1393	13	1583	1380	17	3558	3500	28	306992	293433	87	1.32487
102619	104680	73	59192	58896	74	1265	1339	11	1437	1297	13	3180	3086	27	303883	288671	80	1.32487
145428	118338	82	59267	48350	82	2111	1481	22	1980	1477	20	4958	3919	36	469628	378036	88	1.32487
114986	102400	80	42843	37807	78	1521	1441	15	1970	1602	19	3938	3387	31	339897	290777	87	1.32487
81449	80698	78	30558	30452	70	1048	1287	9	1278	1103	8	2678	3009	23	268404	266019	78	1.33762
187787	165687	87	127382	116341	84	2744	2548	24	3455	2957	28	7283	6433	40	692382	582384	91	1.33762
150039	123360	84	57768	46964	82	1607	1312	15	2139	1809	22	4620	3542	35	408606	328848	87	1.33762
74321	71654	72	17960	17787	44	920	739	0	804	1007	2	2160	1949	21	208035	205624	79	1.33975
62855	63560	69	17621	17711	44	684	673	0	744	809	0	2206	2241	20	173413	169668	75	1.34187
139982	125831	87	44746	40491	78	1899	1630	19	2036	1898	21	4925	4583	33	458238	419362	85	1.34187
29265	30004	62	11163	11423	37	228	298	0	293	357	0	955	926	0	80875	81705	72	1.34506
94424	92259	74	23728	23536	51	1197	980	0	1406	1152	12	3159	3234	25	275246	274642	78	1.34718
167189	142114	84	46617	38088	82	2151	1963	20	2345	1999	23	5461	4377	36	462786	391580	86	1.34718
150375	124597	83	50896	41841	82	2069	1965	21	2329	2021	22	5580	4685	38	486790	396966	92	1.34718
167825	138057	86	69181	57406	83	2809	1913	27	2759	2254	26	6068	4863	39	534391	439543	90	1.34718
109026	97131	78	36312	31812	77	1523	1246	13	1380	1298	12	3820	3258	31	325772	289436	83	1.34825
95613	94103	76	20954	20636	47	1307	1293	11	1462	1303	12	3069	3015	25	313912	305304	80	1.3525
105347	96411	81	41762	37951	75	1648	1476	17	1644	1429	16	3673	3306	29	353537	317519	82	1.3525
118839	116800	75	39971	38615	74	1844	1528	19	1768	1677	16	3852	3756	28	362328	345014	92	1.3525
47970	50235	55	15071	15564	41	566	552	0	418	538	0	1240	1365	12	131533	134092	71	1.3525
101619	100473	75	27248	27035	64	1086	950	0	1542	1568	16	3950	3833	28	307953	292384	78	1.3525
68936	71175	70	27259	27428	61	1052	1236	9	1250	1113	8	2480	2567	23	234987	230605	77	1.3525
29289	29232	63	8802	8866	35	446	396	0	272	378	0	832	830	0	85803	87073	67	1.35462
66462	67660	64	21113	20958	50	794	778	0	981	989	0	2623	2594	24	206343	201608	78	1.35781
57900	58301	73	20651	20765	47	664	704	0	687	939	0	1750	1653	18	196180	191688	75	1.35887
162845	148165	83	55509	50728	81	2054	1884	18	2336	2145	24	5260	4930	33	493339	450194	87	1.35887
99978	98017	74	32365	32182	72	1520	1428	13	1219	1315	11	3738	3586	27	298661	287601	78	1.36312
123303	110932	79	48110	42201	77	2212	1738	21	2102	1682	20	4409	3956	33	421513	369396	84	1.36312
128872	116712	91	39729	34246	81	1662	1389	15	2140	2039	20	5145	4671	34	440086	384411	96	1.36312
102595	101781	74	15837	16003	42	1528	1361	14	1392	1543	15	4035	3837	30	338792	329516	78	1.36418
67520	68369	78	19033	19104	45	759	1060	4	1369	1193	10	2270	2266	22	193324	184629	74	1.36418
143180	114379	89	53081	41946	83	1816	1404	19	2135	1697	21	4106	3161	34	416466	321671	100	1.36418
69372	67075	87	22252	22541	50	954	926	0	895	816	0	2324	2326	21	199267	196666	75	1.36525
49679	49280	73	18339	18788	44	531	624	0	386	349	0	1358	1315	12	135851	135840	73	1.36525
102976	98387	85	36923	35838	73	959	962	0	1250	1370	12	2984	2976	26	259223	246901	79	1.36843
115483	114422	74	30872	30707	69	1597	1425	14	1585	1404	15	3859	3592	29	372054	354308	81	1.36843
121882	107467	81	44910	38997	79	1452	1337	12	1976	1550	21	4582	4095	33	364906	320203	88	1.37268
153717	125541	90	54102	44735	83	2221	1857	21	2429	1861	22	5602	4688	38	486543	402226	91	1.37375
50682	52729	61	12156	12310	39	577	496	0	500	565	0	1570	1437	16	126560	121841	72	1.37481
39380	38976	77	15974	16393	41	265	397	0	352	510	0	1042	1030	4	95117	93682	73	1.37587
82576	81981	73	19776	19825	46	1139	1132	9	1056	1058	6	2702	2597	24	229043	222800	76	1.37587
89775	88985	86	26992	26965	62	1123	1100	8	1191	1293	13	3581	3502	28	294722	287576	79	1.37587
124739	116873	89	45054	41530	76	1536	1371	12	1553	1451	16	3683	3390	29	343355	321390	82	1.37693
248583	142754	123	83419	48093	120	3672	2006	34	3350	1907	34	8151	4182	64	745481	383162	128	1.37693
94484	96382	72	24801	24795	50	1241	1140	8	1669	1522	15	3192	3196	26	293442	283840	79	1.37693
101977	100301	81	27780	27374	67	1109	1113	9	1606	1736	17	3661	3546	28	327144	314424	81	1.378
142957	121273	87	44710	37315	80	1802	1539	17	2182	1694	22	4599	3823	35	413695	334806	86	1.37906
37294	37836	55	6836	6934	32	274	382	0	493	483	0	1394	1341	12	112473	109103	74	1.38225
70893	70895	71	18441	18565	44	702	711	0	1280	1308	9	2176	2275	22	194492	188410	74	1.38862
81178	83868	70	30396	30301	70	1180	1042	6	1153	1132	8	2561	2452	23	246204	237437	77	1.38862
150464	127379	81	44666	36344	79	1926	1603	19	2382	1871	24	5491	4562	37	548179	450095	89	1.38862
74920	77711	73	25675	26491	51	897	966	0	1110	1032	4	2609	2766	23	211432	202895	73	1.38968
171811	154798	85	67260	61131	83	2169	1992	21	2252	2005	23	6523	5752	38	548163	491967	89	1.38968
39556	39388	71	18711	19080	45	504	516	0	516	607	0	1199	1148	9	97374	95495	70	1.38968
102889	95687	77	35068	32058	73	1352	1233	11	1475	1351	14	3687	3328	29	328080	305784	81	1.39074
51153	51391	62	14067	13558	43	517	513	0	777	646	0	1759	1583	16	140043	135202	84	1.39074
149513	129189	81	45230	38682	79	1770	1532	19	2075	1655	22	4841	4041	34	412227	352061	85	1.39074
95385	96481	73	25875	25912	54	1275	1275	11	1660	1624	15	3258	3351	25	301451	293108	78	1.39074
247310	193855	103	111401	90625	93	3274	2561	29	3803	3007	33	8877	6742	46	773271	624970	100	1.39181
199894	152028	89	70620	55525	87	2697	1877	26	3005	2144	32	7174	5502	43	647297	490731	95	1.39393
72187	69762	88	21846	21828	48	794	752	0	1019	911	0	2250	2200	21	198543	195998	77	1.40031
120835	110254	83	41686	37873	77	1676	1333	15	1880	1693	17	3891	3642	30	354928	318776	81	1.40137
66993	69790	69	24790	25033	54	983	1062	4	915	864	0	2312	2473	23	202464	194374	76	1.40137
170146	132784	87	115737	96921	86	3275	2964	26	3243	2643	29	8170	6647	45	727788	582801	99	1.40456
74179	75393	75	18350	18794	43	855	914	0	1029	949	0	2403	2293	22	227558	224174	77	1.40562
226583	166494	102	71265	54310	94	2410	2029	23	3467	2755	31	7770	5928	44	681114	516269	102	1.40668
36706	37091	53	14087	14232	40	591	398	0	573	590	0	1156	1036	5	104063	101574	72	1.40881
83154	83371	71	35997	35958	71	1011	1006	3	1414	1348	13	2750	2667	24	236234	223328	80	1.41199
84001	83650	71	32472	32549	70	1392	1242	10	1035	1157	8	2446	2412	23	214078	208184	77	1.41199
160739	153287	80	58524	55454	78	2349	2122	23	1950	1805	21	5598	4999	35	459692	432635	87	1.41199
66959	67964	72	28227	28840	63	934	726	0	778	760	0	2250	1994	22	182674	174501	74	1.41199
114187	112548	76	38200	38188	73	1435	1478	14	1724	1540	16	3848	3874	29	333319	323359	80	1.41306
92688	89178	76	32598	32198	72	1405	1263	12	1588	1412	14	3514	3477	28	308676	294619	80	1.41306
240493	196109	100	125970	106793	94	3674	2951	29	4693	3517	35	10098	7949	47	939735	761944	100	1.41731
91349	91979	72	34889	34957	71	1265	1428	13	1356	1420	14	3762	3645	29	342821	337075	78	1.41731
86261	91021	72	43626	44257	71	1259	1376	12	1517	1615	17	3524	3356	29	337229	327488	77	1.41731
79404	81706	72	24191	25177	46	1188	1156	9	1140	1342	13	2767	2796	24	236141	226314	75	1.41731
97885	97569	74	26835	26865	59	1281	1077	7	1593	1646	15	3721	3579	29	318571	314301	79	1.41731
83257	84189	75	39160	39642	70	896	914	0	1058	948	0	2603	2652	23	218931	217577	75	1.41731
103055	96826	84	35969	34862	74	1315	1163	9	1613	1630	15	3461	3117	28	292224	285806	78	1.41837
97130	96049	74	33907	33145	72	1099	1286	10	1796	1661	17	3226	3267	26	268453	259437	77	1.42156
62649	63014	70	22363	22906	48	637	800	0	986	995	0	1891	1964	19	176929	168118	75	1.42156
91553	89109	90	29155	27588	73	1098	990	0	1142	1173	9	3009	2887	25	294020	272477	90	1.42156
27106	27919	47	7398	7511	33	260	285	0	372	411	0	705	756	0	84409	83292	69	1.42581
162433	127988	85	67825	54088	85	2289	1812	22	2207	1692	23	5816	4768	39	547308	411986	92	1.42581
99724	96488	75	30846	28823	73	1461	1470	15	1956	1702	21	4066	3925	29	387676	377341	79	1.42687
94378	86967	78	34521	31502	74	1189	1074	5	1284	1402	13	3304	3008	28	293656	263561	82	1.42687
97261	95623	73	37289	36026	74	1118	1222	9	1407	1451	14	3454	3327	27	309175	293795	80	1.42793
157137	125671	86	54008	43669	83	2253	1686	22	2338	1883	23	4566	3719	35	437351	348576	90	1.42793
98341	96446	74	21567	21397	50	1019	1028	5	1173	1189	9	3250	3072	27	273414	262933	80	1.43324
108109	106041	75	30593	30559	71	1640	1448	15	1541	1349	15	3822	3629	29	353181	342062	78	1.43324
89306	91385	72	27714	27858	61	1317	1338	12	1488	1510	15	3425	3365	28	306382	307169	78	1.43324
79928	80691	73	19880	19818	49	829	913	0	896	955	0	2333	2441	22	194615	192284	75	1.43431
143776	127037	85	43766	37471	79	1939	1598	19	2306	2059	23	4769	4171	33	427048	379726	87	1.43643
127649	121228	89	38256	36424	74	1588	1288	14	1812	1781	17	4237	4214	29	404541	382068	84	1.43856
127352	112187	81	39686	33846	78	1676	1589	16	2107	1633	22	4515	3919	34	422226	361001	86	1.43962
124390	121086	79	36851	35884	76	1651	1562	16	1901	1773	17	4237	4267	29	413592	400225	86	1.43962
245751	183169	102	94102	70930	94	3157	2278	30	3820	2919	33	8890	6617	44	755548	565336	102	1.44174
52160	46381	85	19471	16959	85	728	536	0	765	658	0	1777	1386	14	154395	132527	85	1.44174
86620	87295	72	24886	24820	57	965	908	0	1303	1360	15	3309	3165	27	261726	247518	80	1.44599
127216	118901	85	40098	38402	75	1416	1411	12	1876	1829	19	4072	3931	30	395143	371733	83	1.44599
130586	125898	78	41085	39677	75	1508	1478	17	1730	1655	17	3870	3909	28	343605	331805	83	1.45343
70357	73746	70	29762	30063	69	889	928	0	1236	1150	8	2607	2388	24	232223	224791	74	1.45449
149114	145061	82	52955	49918	78	1976	1920	19	2477	2226	23	5736	5635	34	493410	468220	84	1.45449
166871	95458	100	42760	25223	96	2314	1136	16	2341	1377	23	6238	3200	55	561110	317994	105	1.45449
152227	141270	79	53520	47660	80	1995	1643	20	2538	2281	23	5785	5410	35	516135	470627	84	1.45555
63502	66339	69	18579	19006	44	841	938	0	1041	1136	9	2508	2382	23	209558	207193	74	1.45555
69036	67465	78	27123	27329	61	646	834	0	727	962	0	1648	1625	17	149644	149896	73	1.45768
107089	105839	79	33473	33046	72	1679	1643	15	1828	1753	18	4384	4415	30	382569	364547	81	1.4598
87248	87676	71	27855	28333	69	1374	1388	13	1137	1078	7	2656	2555	23	253609	248572	79	1.4598
40377	40942	71	14852	15004	40	326	402	0	814	730	0	1033	1109	7	91163	93706	69	1.4683
84828	83789	74	33603	33603	71	1142	1310	11	1064	1167	8	2822	2753	24	249879	231643	80	1.4683
265118	190946	99	99292	73126	95	3539	2616	30	4478	2990	37	9764	7309	47	898513	687868	101	1.4683
84234	84898	78	23172	23644	47	1358	1287	11	1328	1145	8	2729	2563	24	239232	225241	75	1.4683
164968	140384	82	50730	42347	81	2469	2097	23	2239	1997	24	5879	4965	38	528118	450781	92	1.46937
127877	112386	82	43307	38411	77	1691	1371	16	1728	1603	19	4229	3829	33	385516	338346	84	1.47043
198130	165385	96	75954	63110	88	2860	2493	25	3026	2590	27	7685	6513	41	663101	518850	94	1.47362
63039	63832	69	14126	14387	40	873	858	0	914	958	0	1826	1831	18	170233	164835	77	1.47362
195545	156782	90	73195	57870	88	2614	2071	25	2872	2167	29	6619	5249	41	587913	467476	95	1.47468
95555	93836	78	26948	26570	52	1347	1197	12	1710	1485	16	3488	3378	27	302521	290616	78	1.47468
76435	77509	77	20307	20106	47	947	890	0	1074	1201	9	2389	2322	23	239656	233525	76	1.48743
223752	173001	93	74978	58346	90	2547	1911	24	2934	2142	28	7103	5500	42	655212	506423	98	1.48743
107796	104316	75	37999	35903	74	1232	1254	11	1486	1793	16	3594	3283	29	311132	289410	92	1.48743
127390	115691	80	49291	44344	77	1926	1665	19	1789	1583	18	4496	4222	32	387076	357775	82	1.48849
83191	81407	82	16531	16766	42	1061	1189	9	1263	1315	13	2892	2975	24	248668	247208	78	1.48955
54726	54899	69	25257	25656	65	703	760	0	749	817	0	1834	1751	18	159081	157049	74	1.49062
199997	152210	93	63593	47638	88	2864	2034	28	2842	2080	29	6634	5138	41	613396	463562	95	1.4938
87896	89397	71	27241	27259	56	1277	1202	11	1514	1605	16	3145	3140	26	294406	291514	77	1.4938
91206	89359	90	25601	24995	60	1009	978	0	1261	1269	11	3026	2905	26	268824	253476	90	1.4938
61203	63854	64	28541	28685	62	1021	1088	7	785	857	0	2006	1986	20	196553	201561	74	1.4938
23746	25680	42	9799	9915	36	644	600	0	584	495	0	638	774	0	82331	82311	75	1.4938
187359	164926	95	95771	85559	85	2306	2265	20	3015	2590	28	7088	6346	39	631648	568594	92	1.49593
67155	69431	72	21342	21780	46	739	809	0	823	754	0	2140	2111	22	202532	198295	74	1.49593
108034	104822	78	39074	38781	72	1650	1707	16	1977	1733	18	4406	4424	30	375634	363843	78	1.49699
130946	124934	79	53618	49952	77	1703	1507	15	1720	1595	16	4423	4177	31	399119	374338	82	1.49699
102862	95067	77	38209	35157	76	1302	1326	12	1271	1212	10	3542	3325	29	308793	289317	81	1.49911
139179	115667	91	51237	41762	81	1676	1431	15	2097	1704	22	4501	3830	35	383780	316326	88	1.49911
106113	98550	87	42666	38795	75	1437	1312	12	1904	1607	16	3633	3081	30	312115	283643	84	1.49911
116089	97955	93	38464	33158	77	1475	1229	14	1948	1802	18	3974	3449	32	395335	337485	85	1.50018
74375	75407	73	26696	26961	60	988	876	0	1417	1275	13	2731	2693	25	229967	219322	76	1.5023
93730	93575	77	21829	21543	50	1279	1269	11	1540	1512	15	3521	3472	28	318270	315313	79	1.50336
156207	132703	83	47613	39718	81	2596	2143	25	2487	2012	25	5703	4900	36	487507	416972	87	1.50336
94531	84658	77	30088	26991	69	1359	1240	12	1315	1192	11	3027	2728	26	265835	234297	82	1.50443
22441	23158	55	10094	10462	36	192	319	0	381	348	0	643	642	0	66902	63708	66	1.50761
98588	99834	74	25516	25684	55	1255	1264	12	1573	1613	15	3491	3472	27	312389	307023	80	1.50868
76236	75371	75	24711	24690	61	1100	993	0	1060	1140	8	2413	2414	22	185101	177393	79	1.50974
101747	100216	75	21972	21670	51	1787	1665	16	1766	1538	18	3845	3841	28	344404	334577	78	1.5108
49677	49978	69	21428	22104	49	563	667	0	667	614	0	1500	1751	15	131875	131566	73	1.5108
86224	84943	75	26108	25417	63	1409	1371	11	1432	1439	14	3515	3247	29	300825	287528	78	1.5108
184515	143691	92	60044	46795	86	2430	1894	21	2680	1954	27	5645	4390	39	509533	395116	94	1.51186
91270	92450	72	26550	26691	56	1104	1107	7	1465	1418	13	3219	3433	26	294538	291400	78	1.51186
177880	146033	89	55116	44414	84	2016	1673	21	2492	1992	24	5161	4253	36	471745	380274	90	1.51186
100822	98552	75	49379	48971	73	1175	1097	7	1634	1530	16	3196	3028	26	290904	277456	79	1.51293
101298	100578	73	34447	34275	71	1330	1339	13	1903	1706	17	3747	3556	30	350792	337145	78	1.51293
148220	134995	80	55357	49518	79	1841	1856	18	2023	1852	19	5050	4464	35	489908	439174	86	1.51293
142182	130989	78	46799	42338	77	1641	1638	16	2282	2101	22	4483	4151	33	416876	380569	86	1.51718
90693	90076	75	27511	27246	66	1153	1253	11	1203	1165	8	2490	2618	22	255148	250921	78	1.51718
121810	120062	76	32800	32427	74	1410	1300	12	1794	1743	18	4736	4425	33	429634	407827	84	1.51824
139386	131325	82	44606	40955	78	1567	1433	14	1703	1447	17	4271	3924	31	379693	345381	87	1.51824
122758	119126	86	34105	32190	77	1515	1329	13	2020	1843	19	4613	4331	32	390115	358700	94	1.51824
119279	116787	77	40845	40323	73	1713	1877	16	1967	1895	19	4108	4045	29	386931	377316	79	1.5193
118892	105894	94	41724	36912	77	1985	1662	19	1497	1359	15	3792	3294	31	379027	336981	86	1.52143
82027	83584	73	19689	19780	45	1073	1090	6	1040	1107	7	2869	3087	24	245578	238092	74	1.52143
111101	101331	79	36665	32542	76	1349	1277	12	1681	1414	18	3875	3477	31	341147	301169	83	1.52143
39924	40471	60	7624	7706	34	2032	2097	19	2665	2482	25	3532	3566	27	115481	116845	71	1.52568
37337	37323	72	15329	15622	40	357	384	0	400	302	0	1018	862	0	95159	93658	69	1.52886
122737	107373	82	50185	43190	77	1932	1788	19	1919	1646	20	4441	3961	33	404563	351322	83	1.52886
97532	95880	75	27578	27229	70	1080	937	0	1314	1265	11	3008	3038	24	272956	270025	80	1.52993
73290	74371	70	21103	21300	48	679	762	0	1053	1185	9	2600	2657	23	235436	225235	78	1.52993
107475	97991	81	39333	35007	76	1655	1580	17	1678	1588	18	3888	3367	31	328036	299077	88	1.53418
112634	110064	76	35097	33874	73	1560	1520	15	1961	1698	19	4043	3871	31	405302	380840	81	1.53418
94100	95495	72	31834	31353	71	1070	958	0	1540	1410	14	3268	3225	26	283911	266344	90	1.53418
116249	105296	83	42208	37539	76	1729	1501	17	1961	1767	20	4455	4086	32	375608	340549	83	1.53418
142078	124966	85	59470	51136	80	1996	1707	21	1893	1546	18	4981	4137	36	396478	344271	86	1.53418
98286	99002	75	40306	40893	72	1537	1500	13	1580	1659	17	3173	3161	26	288740	277624	78	1.53418
121066	113382	77	39718	36017	76	1696	1509	17	1633	1584	16	4411	3964	33	381441	346941	94	1.53524
124419	110218	86	42152	36995	79	1645	1461	18	2063	1651	19	5126	4463	35	413536	359862	86	1.53524
123308	118477	83	35974	34198	75	1618	1790	17	1840	1859	19	4654	4615	31	441034	425275	82	1.5363
107450	107463	77	28139	27820	67	1376	1527	14	1981	2124	18	4105	3887	30	357829	339657	81	1.5363
220523	164194	94	78116	58452	89	3532	2520	31	2963	2241	32	7666	5752	45	667904	492991	98	1.53736
58398	58155	72	22684	22056	66	900	939	0	656	776	0	2020	2178	19	177342	180796	74	1.53736
131717	116832	89	60765	55369	79	2029	1880	19	2239	1748	21	4536	4030	34	395749	346980	88	1.53843
105054	104740	77	25640	25657	60	1566	1408	14	1928	1845	20	4355	4335	30	385660	378916	80	1.53949
108509	95892	81	36788	32194	76	1593	1382	15	1885	1748	18	4238	3818	32	362114	308221	85	1.53949
91253	92806	74	24082	23785	58	1052	1050	4	1201	1226	10	3134	3125	25	260884	249824	89	1.53949
121599	107134	82	44912	39646	78	1490	1353	12	1666	1482	18	3786	3187	31	355573	308974	87	1.54055
27911	28314	55	9639	9902	36	319	362	0	523	468	0	894	975	0	84649	86419	67	1.54268
275916	207286	100	106759	81113	97	4141	3621	30	4404	3417	35	10927	8353	49	926172	693395	107	1.54905
98828	101323	73	25219	25200	52	1169	1179	9	1630	1362	15	3734	3724	29	320763	316823	78	1.54905
119273	102780	84	45958	40108	79	1694	1667	16	2067	1713	21	4420	3808	35	397342	336257	85	1.54905
93495	94478	72	26414	26841	52	1329	1356	12	1362	1532	14	3519	3425	28	324054	319159	79	1.55011
80739	80222	76	26003	25985	52	955	1020	3	1024	892	0	2036	2026	20	220519	215675	74	1.55011
170358	150458	87	62632	54009	81	2803	2430	26	2345	2065	23	5588	4849	37	503829	450132	86	1.55011
90238	88152	77	32231	31988	71	1295	1374	11	1402	1318	12	3376	3582	26	290709	279911	81	1.55224
125853	114408	79	51424	47091	76	1587	1384	13	1888	1526	20	4250	3898	32	351722	313889	82	1.5533
158012	147550	85	53999	50409	78	1960	1764	18	2336	2102	21	5979	5581	36	499375	465788	83	1.5533
97915	93764	80	28151	27479	70	1384	1278	13	1357	1458	12	3698	3440	30	289789	285890	80	1.5533
100485	96155	80	47953	43311	76	1740	1550	17	1700	1586	17	3591	3373	29	365535	327607	81	1.55436
72801	72695	71	17483	17689	43	855	1034	4	913	1080	7	2784	2685	25	220390	211542	78	1.55436
162800	140915	84	53642	46873	80	2198	1885	21	2598	2163	23	5337	4534	37	488514	438216	86	1.55542
106870	107553	76	44648	44528	71	1536	1530	14	1746	1755	18	4096	4041	29	369692	356251	77	1.55967
190473	146428	91	68808	53337	85	2192	1509	22	2619	1810	27	6364	4624	42	542171	407720	92	1.56074
108279	107883	75	28387	26936	57	1449	1375	13	1337	1420	13	3570	3530	27	317451	296980	80	1.56074
49934	50146	69	21073	21138	50	473	637	0	439	497	0	1030	1047	4	105914	101760	72	1.5618
231505	185275	95	83820	64781	91	3213	2531	26	2988	2397	28	6883	5082	43	645444	512681	98	1.56286
143855	117002	84	43177	34780	82	2479	1964	24	2407	1833	23	4987	4071	35	462398	364564	89	1.56286
47978	49239	60	17348	17417	46	747	623	0	703	771	0	1687	1539	17	145891	143055	76	1.56711
87690	87948	75	28930	28977	70	1279	1220	11	1430	1318	12	3292	3261	27	288516	279324	77	1.57455
162925	150576	84	61186	55844	81	2185	1919	21	2372	2227	21	5774	5443	35	498608	454376	90	1.57455
148959	119857	101	47235	37958	81	2248	1795	22	2187	1862	21	6049	4625	40	478381	382804	88	1.57774
100422	99575	89	20447	20750	47	1117	1225	10	1589	1693	16	3739	3872	28	350354	339597	79	1.57774
25852	27368	44	8825	9241	35	699	467	0	231	254	0	715	823	0	78191	83116	70	1.57774
136863	122220	81	43346	37151	79	1921	1531	19	2463	1895	22	5343	4710	36	469553	417938	86	1.57774
77496	77933	72	23618	23764	53	958	1012	2	972	1204	9	2667	2712	23	252967	251800	78	1.5788
93867	93260	75	24277	23917	51	1274	1167	9	1644	1528	14	3265	3151	27	282085	274737	77	1.5788
99597	98838	74	53036	52904	73	1278	1134	8	1436	1395	13	3827	3742	29	337038	318636	81	1.57986
44750	44591	72	19198	19316	47	395	596	0	526	636	0	1505	1434	15	125045	125575	74	1.58411
106804	105394	75	31721	31129	72	1225	1359	12	1625	1575	17	3982	3643	30	329284	310960	79	1.58411
79952	80584	73	24219	24220	53	1357	1190	10	1213	1153	7	3086	3070	26	278060	264976	76	1.58411
172311	145392	90	61363	50771	84	2696	2189	25	2915	2351	27	5818	4848	38	538205	452187	90	1.5873
92277	94353	72	40595	40303	71	1339	1431	13	1127	1202	10	3145	3162	25	328732	321808	78	1.5873
92147	94019	71	36211	36226	71	1451	1278	12	1278	1301	12	3556	3629	28	295990	285049	78	1.5873
170455	145585	86	65115	56390	83	2384	1934	23	2261	1945	23	5794	4698	38	486768	414060	90	1.58836
144253	125756	83	51766	45177	79	1905	1631	17	1985	1690	21	4274	3620	33	412156	365193	85	1.58836
221176	166692	98	59307	43656	90	3665	2889	30	3855	2603	34	8234	6291	45	689373	511585	99	1.58942
116329	113218	78	28994	28890	63	1603	1351	15	1710	1765	17	4144	4126	29	349137	342654	81	1.59049
139595	129718	87	38640	34332	80	1554	1570	15	2059	1927	21	4887	4855	32	441985	408672	87	1.59261
83220	84786	73	27644	27676	64	978	985	0	1276	1169	10	2805	2672	25	240673	241640	77	1.59367
99708	101344	73	47103	46778	72	1642	1578	16	1586	1482	16	3575	3360	28	347064	339250	78	1.59367
110516	99600	79	38403	34204	75	1404	1287	11	1584	1573	16	4142	3780	32	353909	321488	81	1.59367
85546	87311	73	27163	27470	57	1390	1240	11	1353	1448	14	3695	3768	27	315586	301249	76	1.59367
230233	178409	106	83621	66330	93	2567	1844	28	3389	2687	30	8300	6662	43	730301	576572	100	1.59686
35541	35585	67	12433	12757	39	256	370	0	552	460	0	975	898	0	95220	95188	68	1.59792
85146	84469	74	30716	30798	70	1284	1212	9	1309	1299	11	2809	2748	25	237426	227989	80	1.60005
147198	138801	82	55432	50368	78	2139	1870	21	2480	2164	24	5622	5200	36	508894	466179	86	1.60005
100210	97046	75	30309	27594	71	1410	1279	12	1393	1318	13	3723	3310	30	339176	317800	91	1.60005
110575	107717	84	30055	29984	73	1540	1464	15	1808	1483	16	4007	3892	30	341280	335402	82	1.60111
210783	164741	89	68902	52446	87	2655	2093	26	2955	2226	30	6361	4813	43	580644	450362	94	1.60111
79876	81861	72	27571	27991	62	1033	1093	6	1351	1281	12	2708	2520	25	253321	244577	76	1.60111
96347	93103	76	51563	51322	73	1481	1701	15	2108	1892	19	4439	4268	31	361636	350184	81	1.60323
109508	104684	76	42898	38808	76	1328	1168	11	1753	1683	19	4212	3795	31	367463	323614	82	1.60323
149292	142629	80	52383	50426	77	1987	1770	18	2504	2079	23	5583	5406	33	506711	476410	83	1.60323
35709	35598	57	16647	16899	43	259	284	0	396	351	0	958	1028	4	88337	90674	69	1.60642
93313	91952	76	22885	22511	50	1380	1398	13	1467	1361	12	3304	3268	28	286369	286443	83	1.60642
49055	51382	61	16673	16879	43	604	579	0	583	718	0	1458	1585	15	117073	114842	73	1.60642
118749	105617	78	38515	33505	76	1759	1498	17	1706	1380	18	4056	3547	31	376901	327009	94	1.60642
138349	119831	82	52725	44367	80	1605	1228	13	1834	1349	17	4693	3941	34	409860	348929	89	1.60642
101661	93021	81	41371	37516	74	1305	1113	7	1341	1437	13	3688	3328	30	283662	255308	80	1.61811
100552	89946	79	38779	35104	76	1412	1311	13	1464	1379	14	3550	3127	29	327651	286637	83	1.61917
44600	43930	68	14541	14808	41	587	642	0	675	561	0	1340	1441	13	117249	117372	70	1.61917
72333	70129	77	22361	22529	56	990	898	0	1110	988	0	2234	2161	20	196767	189712	78	1.6213
218394	159409	97	74836	56490	89	2783	1838	29	3274	2182	31	7041	5151	42	657130	485548	96	1.62236
105539	105459	73	29094	28778	70	1335	1406	13	1331	1368	15	3602	3420	28	325200	322312	78	1.62236
230753	169887	116	95162	69771	113	3281	2349	26	3531	2322	27	7729	5852	46	670584	506088	119	1.62555
80659	79188	79	28075	27061	72	1182	1206	8	1607	1546	15	2964	2839	25	283243	264383	89	1.62555
194492	161649	93	72863	61261	90	2449	2080	21	2467	2050	26	5746	4802	36	517767	436621	97	1.62767
84726	82703	76	19416	19278	46	1216	1199	9	1001	1114	7	2581	2589	23	217016	206468	79	1.62767
103738	93990	90	42171	37998	76	1680	1425	16	1384	1077	12	3508	3360	28	330918	297844	81	1.63298
87921	88131	75	37313	37386	70	998	1143	7	1143	1219	10	3060	3172	25	258214	245132	77	1.63511
80937	82138	72	26450	26355	62	783	745	0	1225	1147	8	2589	2426	25	228501	216887	78	1.63936
164566	140441	83	63839	53931	82	1982	1518	18	1967	1763	21	5398	4561	36	476274	407230	88	1.64042
98656	99598	72	25063	25518	53	1653	1668	16	1673	1643	18	3504	3422	28	329232	326124	78	1.64042
100627	99086	75	29878	29734	71	1380	1464	13	1551	1430	15	3366	3448	27	316395	305448	78	1.64467
80824	81027	84	18047	17918	46	1039	1013	3	985	1000	1	2516	2715	23	249508	245431	89	1.64467
99879	96160	77	41900	38696	75	1637	1524	16	1549	1445	15	3959	3792	31	349782	321131	83	1.64573
114018	104805	79	41158	37749	76	1687	1635	17	1784	1620	18	4439	4113	32	349100	317092	82	1.64573
97173	95368	75	21789	21701	50	1603	1767	16	1962	1840	18	4182	3947	30	340706	332397	79	1.64679
85641	84358	75	29945	30049	70	1171	1349	12	1283	1114	8	2941	3029	24	263086	254552	76	1.64679
113513	111400	80	35518	35025	73	1521	1506	15	1877	1676	20	4175	4010	30	351076	340146	79	1.65423
87845	86705	76	23281	23400	54	1139	1230	10	1695	1722	17	3279	3260	27	315758	308834	77	1.65423
169433	147763	86	60481	51189	82	2303	1728	23	2599	2360	23	6086	5449	37	535699	470775	90	1.65529
168540	136949	85	59087	48002	84	2074	1571	20	2133	1739	23	5468	4276	38	466105	380832	88	1.65529
118348	112350	76	42292	38674	76	1771	1810	17	1555	1400	14	3984	3698	30	352377	327451	79	1.65529
127308	71751	104	45915	24851	102	2074	1197	9	1838	1030	5	4760	2586	47	404429	222025	107	1.65529
50636	48898	84	18227	18196	46	593	582	0	551	584	0	1515	1557	15	140893	134921	72	1.65848
102799	94860	77	52664	48627	76	1546	1507	15	1762	1516	17	4010	3535	31	339826	315596	82	1.66167
177771	140626	88	66462	52821	84	2381	2194	22	2655	2010	27	6047	4624	40	524844	407796	91	1.66379
245205	161815	99	100543	67965	97	3852	2559	34	4308	2968	37	10128	6870	53	879495	598585	105	1.66379
28532	29512	65	9620	10099	35	125	304	0	400	521	0	820	895	0	73172	71338	69	1.66486
55665	58078	67	14711	14871	41	685	705	0	636	713	0	2136	2061	21	189887	187664	76	1.66698
142996	113733	90	54690	43818	82	1978	1707	19	2334	1744	23	4700	3951	35	429877	345996	89	1.66804
143868	122207	83	35030	28750	79	1884	1561	20	2007	1757	21	4948	4197	36	444957	376010	88	1.66804
134220	115441	80	50331	41942	79	1878	1535	19	2460	1926	24	5091	3874	37	430921	360137	86	1.66804
82585	76314	76	35661	32247	74	1193	1132	7	1247	1124	9	2833	2588	26	248665	227623	82	1.66911
139206	110381	86	52029	40762	82	1929	1563	19	1702	1405	16	4615	3566	36	429707	330994	90	1.67548
103248	103038	78	26922	26768	59	1170	1103	8	1363	1159	11	3392	3243	27	269098	258056	79	1.67548
111384	101627	93	43016	39155	77	1399	1396	14	1686	1334	16	3731	3330	30	337425	301015	93	1.67548
91538	92303	74	33250	33156	71	1168	1187	10	1388	1252	11	2968	2952	26	260554	256544	77	1.67548
61608	64714	64	26944	27607	52	765	912	0	790	710	0	1954	2003	20	165578	161882	71	1.67654
144963	133491	78	52993	46854	79	1815	1798	18	2220	1803	22	5514	4934	36	494979	440375	87	1.67654
162530	149943	81	55581	48997	81	1870	1825	19	1999	1594	19	4430	4091	32	430730	382646	86	1.68079
36951	39603	58	16418	16736	42	492	453	0	547	798	0	1393	1405	13	119267	120444	71	1.68186
82138	83089	71	26562	26883	58	1332	1238	11	1572	1495	14	2878	2944	26	271720	256146	78	1.68186
168197	141427	86	48947	39721	85	2458	2241	23	2428	1959	25	5461	4559	37	490711	418765	91	1.68186
292633	198402	114	114240	79075	113	4347	3184	34	4747	3165	38	10892	7418	52	986286	653799	122	1.68717
167918	138054	86	52618	42483	80	1745	1661	17	2505	1721	26	5456	4342	37	475235	369143	85	1.68717
54798	58189	62	16758	17685	40	520	488	0	836	707	0	1787	1720	18	173122	176756	69	1.68717
95326	93277	74	36014	33382	73	1623	1357	15	1452	1485	14	3463	3141	28	299552	290144	78	1.68717
121435	107201	79	41281	35869	77	1541	1407	15	1553	1480	14	3696	3339	32	310513	275865	82	1.68823
88564	87325	85	32475	32347	70	1305	1214	9	1355	1242	12	3345	3338	28	285867	276828	79	1.69461
109964	109271	75	35569	33886	74	1664	1455	16	1937	1956	18	4216	4114	30	382429	367002	80	1.69779
222596	164327	94	87513	65788	91	2935	2371	26	3583	2763	31	7919	5857	46	714709	526547	100	1.69885
110750	105715	76	43358	41179	75	1538	1470	17	1345	1350	15	3393	3136	28	306717	294764	81	1.69885
48653	51122	65	8174	8268	34	597	550	0	787	718	0	1530	1508	15	131467	132037	71	1.70098
97186	97416	74	26896	26677	66	1311	1230	11	1742	1572	15	3676	3558	28	335067	319697	80	1.70417
84702	82478	76	35872	33898	73	1003	1057	5	1293	1253	10	2907	2747	25	261668	243975	81	1.70523
71073	71790	71	22049	22252	49	928	901	0	1152	1076	7	2400	2270	22	206645	201145	79	1.70629
109118	106344	78	30525	29480	74	1819	1669	18	1594	1677	17	3930	3738	30	325306	310283	82	1.70948
92578	96038	72	40650	40490	72	1180	1229	8	1376	1454	13	3145	3258	26	276461	266406	79	1.70948
171109	144731	85	70348	59696	83	2626	2328	25	2940	2316	27	6866	5958	40	589867	513727	89	1.71373
74500	74721	71	21944	21770	51	1224	1229	10	994	1201	9	2551	2658	23	234243	232767	75	1.71479
193778	149666	106	67927	53598	87	2356	1537	25	2721	2139	27	6403	4697	40	577467	455232	95	1.71585
90115	90649	74	29806	29914	70	1280	1284	11	1441	1487	16	3237	3253	26	277792	271019	76	1.71692
93744	92187	82	26631	26474	66	1389	1351	12	1288	1344	12	3177	2877	27	272300	260845	78	1.71904
99124	91839	78	37736	33973	74	1469	1541	13	1689	1360	16	3687	3507	30	309421	284123	81	1.7201
118049	117642	75	26320	25941	57	1973	1959	20	1682	1659	17	4120	3971	29	373618	356756	79	1.7201
127281	124409	76	45615	44704	75	1490	1618	15	1766	1826	19	4041	3805	30	380670	359603	82	1.7201
150386	133994	83	60125	53257	82	1729	1727	16	2314	1938	22	5173	4532	34	487576	429998	89	1.72435
153961	142005	82	64865	57100	80	1814	1808	19	2193	2124	21	4939	4220	34	440290	375375	97	1.72435
41124	45100	50	12339	13085	37	420	469	0	532	683	0	1458	1442	15	109013	109202	69	1.72435
44382	46614	57	11665	11980	38	449	534	0	599	756	0	1603	1584	17	133341	130842	71	1.72435
146969	127602	81	76608	67876	81	2330	1825	21	2191	1919	25	4959	4484	34	479957	417310	85	1.72542
113739	113625	79	31508	30613	72	1759	1701	17	1667	1735	17	4108	4100	28	360109	343117	81	1.73073
108696	108370	75	56716	56369	74	1543	1351	15	1783	1554	17	3849	3817	28	345203	334426	78	1.73073
113332	112847	75	24618	25166	48	1353	1563	13	1930	1855	18	4138	4177	29	359727	355770	80	1.73073
70115	71271	70	19325	19707	44	1187	1252	10	1452	1157	10	2211	2188	22	224027	216286	77	1.73179
100330	100889	75	44265	43445	73	1113	1060	9	1745	1560	16	3653	3488	29	322279	316111	79	1.73392
93736	86901	92	38787	35554	79	1470	1343	13	1880	1793	19	4006	3658	29	359602	334883	92	1.73392
132553	108239	99	50001	39751	89	1828	1525	15	2095	1789	22	5070	3930	36	422235	336950	99	1.73392
89363	87787	77	19292	19718	43	1292	1382	12	1348	1387	13	3056	3156	25	293363	290009	78	1.73392
90563	87464	80	26267	26318	61	988	917	0	1013	1036	4	2858	2806	24	254975	247438	80	1.73498
99244	98782	75	24562	24197	66	1140	1173	9	1296	1398	13	3056	3060	26	285129	280642	80	1.73604
99613	96284	81	29570	28887	70	1380	1380	12	1672	1490	16	3591	3532	27	321893	312490	81	1.73604
180399	166174	84	60217	55476	82	2682	2544	23	2787	2419	25	7036	6707	38	591733	541134	87	1.7371
82005	84878	71	17632	17763	42	1001	1199	8	1242	1188	11	3003	2839	27	270447	270724	78	1.7371
95754	93403	83	29218	28832	72	1016	1140	7	1118	1190	9	2953	2805	25	240936	228669	79	1.73923
85318	86842	74	21777	22094	47	1207	1184	8	1130	1025	4	2514	2494	23	224887	215219	76	1.73923
198665	149967	91	70280	53132	88	2685	2227	25	2763	2098	28	6552	4876	43	610893	447120	96	1.73923
104769	103991	79	35947	35675	72	1429	1525	14	1500	1501	14	3320	3208	27	327757	311229	82	1.74135
97737	96992	76	31901	31724	71	1450	1227	14	1610	1452	16	3631	3638	28	346415	327039	84	1.74242
147644	127869	81	67338	59750	82	2088	1696	21	2691	2122	25	5300	4622	35	449650	389753	89	1.74242
140964	115649	83	46085	37593	81	1936	1563	20	1940	1499	20	4478	3556	35	401647	325105	90	1.74985
134591	117947	80	50211	42950	79	1831	1398	19	1849	1481	20	4291	3618	33	397321	330439	85	1.75091
98826	94693	78	33321	31203	73	1185	1191	9	1452	1580	15	3839	3794	29	341400	316548	82	1.75091
94482	89821	75	35672	32415	75	1117	918	0	1181	1061	6	2526	2277	24	235433	212259	80	1.75729
95353	93971	75	27616	27473	65	1415	1420	14	1362	1313	13	3177	3088	26	286103	280988	80	1.76154
100722	101076	73	41129	40780	72	1450	1284	14	1538	1581	16	3881	3562	29	335540	321402	80	1.76154
103524	101205	76	30819	30492	72	921	902	0	1598	1448	16	2878	2995	24	283975	277303	79	1.7626
202295	177306	94	67210	57160	86	2766	2346	24	3835	3402	31	8708	7597	43	758375	652104	92	1.76366
82611	83140	77	15891	15917	42	864	998	0	1201	1090	7	2595	2737	24	243698	234996	76	1.76473
108479	106740	78	26818	26687	72	1567	1685	15	1849	1537	17	4121	3886	30	354820	337538	83	1.76791
96685	95851	74	27299	27323	60	1400	1573	13	1378	1202	11	3219	3199	26	286998	275585	78	1.76791
71120	72532	70	20773	21045	48	1011	1033	4	1195	990	0	2388	2444	22	222576	219785	75	1.76791
123616	121704	76	33540	32926	74	1794	1711	17	1730	1908	18	4274	3975	31	379869	367778	82	1.76898
83434	82931	80	20775	20829	49	734	601	0	904	1015	2	2733	2761	24	229397	225130	78	1.76898
114251	113994	77	31738	31233	72	1336	1391	14	1847	1567	15	4130	4084	30	349087	330847	82	1.77323
89545	91171	73	29533	29752	70	1189	1288	11	1226	1161	8	3311	3132	27	265220	265544	77	1.77323
106944	106076	74	61156	60719	74	1440	1483	15	1657	1527	17	3293	3210	27	312790	312774	83	1.77323
172826	153173	85	62786	55495	82	2015	1857	20	2388	2120	24	5507	4828	35	503320	426777	89	1.77323
152445	142710	96	48737	43299	82	2095	1902	20	2526	2245	23	5653	5126	35	494074	447771	97	1.77323
160954	135390	101	54632	44195	93	2226	1810	21	2707	2076	26	6854	5445	41	565287	470239	101	1.77323
111041	102872	77	42641	39368	76	1350	1328	12	1313	1240	12	3020	2957	27	284751	263854	82	1.77641
95549	98145	73	24734	24394	61	1281	1078	8	1026	1225	12	3264	3088	26	306249	302022	79	1.78279
142463	124207	80	49823	42143	80	2083	1637	21	2536	2005	25	5608	4947	37	469539	412404	86	1.78491
37340	37662	64	10584	10819	37	265	318	0	458	593	0	991	1106	6	87370	85948	71	1.78598
94294	92792	75	31022	30053	73	1235	1325	12	1497	1553	16	3169	3088	27	276697	265806	80	1.78598
103003	99660	91	37311	35744	76	1700	1523	14	1697	1626	16	4009	3670	29	361261	331794	91	1.78704
60084	59707	71	19997	20622	45	764	859	0	714	699	0	1810	1843	18	146160	141759	73	1.78704
67164	66148	73	23030	23160	56	785	794	0	989	874	0	2315	2092	21	188647	179285	75	1.78916
98462	99036	73	46793	46850	72	1317	1329	11	1799	1628	16	3589	3565	29	309239	294301	79	1.78916
58835	59983	67	20322	20682	45	974	940	0	733	789	0	2150	1807	21	180304	180026	72	1.79023
61651	62459	69	22208	22225	50	441	519	0	634	851	0	1555	1578	15	154541	149220	77	1.79341
105655	104312	77	31309	30560	73	1208	1242	11	1881	1838	16	3742	3591	28	335765	313443	80	1.79448
99218	96908	75	28369	28044	67	1319	1395	14	1565	1531	16	3471	3419	28	295175	285766	80	1.79448
36011	37235	52	12591	12930	39	392	434	0	578	558	0	1120	1123	8	104050	96429	70	1.79766
54073	55075	69	22475	22746	55	574	595	0	499	660	0	1500	1552	15	137941	133644	73	1.79979
34578	35045	65	11394	11443	39	424	428	0	448	561	0	1279	1372	12	101844	100486	72	1.80191
156271	132324	85	42667	34965	81	2296	2041	22	1991	1665	22	4928	4017	36	432089	355325	87	1.80297
147019	125078	87	41922	35805	80	1999	1658	18	2101	1923	24	4759	4152	34	423035	363269	88	1.8051
88537	84244	82	33941	31579	72	1165	1078	6	1416	1405	14	3222	2925	28	300507	277973	81	1.80722
75890	76378	72	22132	22168	52	976	912	0	1268	1212	10	2521	2357	23	239998	238618	76	1.81041
105135	104848	81	18323	18219	44	1378	1345	12	1727	1552	17	3728	3785	27	335942	318526	81	1.81147
87740	88567	73	32685	32117	71	1222	1090	7	1444	1387	12	3205	3156	27	277601	267303	77	1.81572
102322	99230	75	43609	41515	74	1750	1579	16	1646	1485	16	3780	3626	29	324879	311829	78	1.81572
137098	130390	79	46964	43942	78	1655	1451	15	2062	1776	19	4338	4117	31	403411	371222	84	1.81572
152584	124794	82	58429	47696	82	2259	1723	24	2045	1769	20	5522	4433	38	470302	373753	89	1.81572
93300	90892	75	41724	40157	73	1457	1330	13	1432	1407	13	3242	3218	26	294567	282094	78	1.81785
210468	164762	101	75266	59240	86	2556	2088	25	2850	2175	28	6318	5102	40	552744	433175	91	1.81891
84498	85515	74	29182	29569	60	1182	1228	10	1178	1155	11	3083	2948	27	276871	272753	78	1.81891
75248	74913	72	22599	22930	51	954	1004	2	999	969	0	2478	2561	23	241237	237630	75	1.82104
69041	70039	71	17899	17977	43	725	662	0	1060	1044	6	2466	2408	21	215216	210469	77	1.8221
98326	91333	75	36771	33307	74	1756	1484	17	1437	1278	14	3127	3138	26	302017	272609	77	1.8221
129296	124763	78	50154	48703	76	2011	1985	19	2435	2054	21	4579	4452	32	433986	412290	82	1.82316
170098	138533	89	76278	64461	83	2414	1659	25	2544	2014	27	6349	5172	41	505835	406989	88	1.82316
80383	79890	77	36718	36960	70	790	854	0	1089	1004	2	2580	2598	24	220749	217166	76	1.82422
122769	103646	93	44940	38273	80	1813	1608	18	1636	1593	16	4282	3625	33	351344	288216	87	1.83166
85102	83988	78	30312	29962	70	869	893	0	1220	1143	8	2274	2277	22	206882	193361	79	1.83166
87188	86601	72	19825	19782	48	1479	1329	13	1218	1132	8	3286	3377	26	262274	255308	78	1.83379
23051	22939	50	9235	9655	35	321	317	0	246	292	0	763	707	0	62698	60469	66	1.83697
108974	107444	75	36981	36469	74	1191	1277	11	1657	1595	16	3993	3826	30	361200	352939	81	1.83804
185418	152759	88	74895	62381	87	2703	2224	25	2547	2234	24	6139	5118	38	552571	450637	93	1.8391
48767	51013	67	21490	21556	48	474	492	0	628	610	0	1445	1541	15	130601	127503	73	1.84016
72703	73021	73	19594	19634	47	1145	1104	6	1177	1002	2	2523	2497	23	254665	245695	78	1.84441
113118	109299	78	43066	42293	74	1246	1350	12	1447	1284	12	3917	3519	30	335739	318535	83	1.84441
34375	36581	52	14992	15443	41	217	355	0	339	358	0	944	938	0	92140	89386	70	1.84547
90005	89662	72	29305	28913	71	1129	1313	10	1247	1364	12	2786	2645	24	267488	262229	77	1.84547
83967	83726	86	22698	22130	52	1194	1145	9	1500	1243	13	3056	2862	27	267441	255926	77	1.85185
111354	106021	74	31029	27050	74	1917	1559	19	1870	1763	19	4450	4235	33	391750	351419	86	1.85291
165163	140368	93	61213	51909	81	1989	1775	18	2233	2110	23	4869	4235	35	416122	335566	89	1.85291
102018	100310	73	39655	38216	72	1382	1295	13	1628	1584	17	3635	3435	27	326783	321162	89	1.85291
99345	97047	87	19517	19356	49	959	1061	6	1427	1385	12	3336	3260	27	296946	293226	77	1.85716
84098	81961	80	22818	22990	50	1029	977	0	1105	1040	5	2639	2565	25	244377	242199	80	1.85822
168726	136822	87	66699	53760	85	2006	1559	20	2391	1858	27	5491	4572	37	495742	400438	91	1.86035
209935	181063	89	69078	57472	87	3155	2492	28	3575	2977	29	8212	6910	44	790048	676117	93	1.86141
146946	121342	82	54682	44421	80	1826	1490	18	2356	1813	25	5132	4154	36	452142	376734	86	1.86141
67499	69348	70	19253	19625	44	1119	987	0	1070	1205	10	2611	2476	23	233587	231642	73	1.86141
115306	106430	79	36878	33092	77	1298	1133	9	1407	1195	10	2880	2547	26	275940	248980	83	1.86141
112495	109579	78	37300	36345	73	1479	1378	14	2045	1843	20	4334	4047	31	359147	351493	79	1.86247
206077	158698	106	81383	63906	88	2687	2146	25	3075	2395	29	6943	5195	43	624055	474411	100	1.86247
150042	120017	91	50533	41725	83	2015	1523	19	2294	1767	21	5298	4084	39	437388	351446	102	1.86247
104103	104001	71	35402	34554	72	1336	1203	11	1194	1195	12	3204	3267	27	278829	269653	79	1.86353
70200	73583	69	25339	25999	51	1093	1072	5	915	856	0	2208	2402	20	196428	193276	73	1.86353
87477	89171	70	26001	26483	51	1202	1275	12	1507	1633	16	3415	3239	28	271698	271196	74	1.86353
126228	115407	81	52302	47831	77	1929	2010	18	1973	1877	18	4555	4309	32	408783	376678	85	1.86353
132141	113007	96	45472	39089	81	1439	1192	11	1941	1511	17	3940	3112	32	360587	317284	86	1.8646
70498	71482	66	27069	26786	68	700	833	0	1056	1109	8	2392	2451	22	206078	200346	76	1.86672
96268	95051	80	28737	28393	68	1680	1491	16	1524	1548	14	3345	3240	27	318759	303938	78	1.86672
73312	72829	70	16009	16015	42	1147	1137	8	1191	1121	8	2124	2163	21	210366	210909	77	1.86778
173905	140779	86	51355	41049	82	2017	1531	20	2185	1767	21	4986	3897	37	487169	398559	89	1.87097
87887	90998	71	27281	26977	70	1028	1121	8	1094	1117	8	3105	3145	26	262460	251392	77	1.87097
80764	81829	72	19602	19393	46	1158	992	0	1160	1182	8	2782	2733	24	251718	238995	77	1.8731
110045	101019	82	27806	24810	64	1208	1007	3	1588	1464	13	3307	3061	27	290400	265593	84	1.8731
285891	203623	115	92425	66450	101	3997	2976	32	4806	3548	37	10581	7678	48	945215	680815	109	1.87522
85587	85319	72	27694	27806	59	1302	1058	7	1068	1202	11	2985	2932	26	249111	248978	76	1.87628
222023	174546	93	84135	64577	92	2536	2060	23	2837	2338	25	6573	5077	42	617454	489664	98	1.88053
186702	159477	86	79557	67886	84	1966	1685	18	2884	2217	29	5696	4966	37	514520	426390	90	1.88053
96341	97606	71	36591	36920	71	1505	1533	14	1292	1269	11	3139	3194	27	304248	297383	77	1.88053
282985	214932	108	84838	65976	103	3642	2811	31	4542	3503	35	11498	9163	50	1.00627e+06	821052	109	1.8816
62132	63198	69	19139	19773	44	861	790	0	1178	1093	8	2149	2169	21	184992	182004	73	1.8816
141757	116170	90	58142	48996	81	1790	1531	17	1726	1443	17	4807	4146	35	428089	352979	88	1.8816
299364	222515	111	124355	97659	107	5051	3897	33	5708	4634	38	13688	10198	58	1.04858e+06	923469	113	1.88266
44346	49438	48	15722	16653	40	599	544	0	618	613	0	1565	1638	16	142885	146599	70	1.88266
108265	104028	76	43222	40657	74	1442	1283	14	1492	1343	13	3857	3717	29	341300	320019	82	1.88372
131061	118652	84	29529	25887	74	1917	1575	19	1755	1675	18	4378	3998	31	356745	322922	84	1.88585
104540	99227	75	28358	25201	76	1536	1564	14	1432	1453	13	3868	3642	29	309888	285640	82	1.88691
91809	91831	75	30708	29970	72	1449	1446	14	1392	1516	13	3046	2909	26	283190	275798	78	1.88691
111638	102509	79	42240	37096	76	1615	1540	17	1860	1483	18	4478	4071	33	408178	367537	82	1.88691
69274	69732	73	21340	22177	44	864	1007	2	916	934	0	2237	2061	21	205154	197993	77	1.89435
110587	98535	80	41508	35504	77	1461	1304	13	1474	1389	15	3169	2839	28	311298	269700	83	1.89435
61834	63845	71	22649	23339	47	817	815	0	1017	1027	4	2241	2159	21	199652	192996	75	1.89435
132572	122562	89	35102	31525	76	1629	1372	15	2028	1652	20	4487	4137	31	383847	352450	85	1.89541
109061	100955	93	29035	26666	78	1417	1338	13	1711	1479	17	3592	3159	27	347193	311028	93	1.89541
98979	97877	83	23170	22936	52	1294	1154	10	1573	1702	16	3195	3234	25	291970	286451	79	1.89541
94860	99243	65	30942	30633	68	1092	1038	4	1499	1230	14	2986	2836	26	308431	294937	80	1.89647
136154	112092	88	43077	35991	79	1940	1594	18	1798	1469	17	4923	3852	35	423098	358797	86	1.89647
80076	80705	73	16083	16282	43	1233	1169	9	936	921	0	2583	2541	24	236837	233055	76	1.89647
141486	130796	81	66779	61650	80	1925	1848	19	1959	1797	19	4376	3855	33	421390	383824	85	1.89647
116027	109602	88	45813	43162	74	1510	1411	14	1570	1586	17	3973	3816	29	323174	295667	80	1.90391
101495	98958	78	42453	41531	73	1613	1734	17	1720	1526	16	3017	2822	26	322978	301299	85	1.90497
195638	154545	104	85876	67706	90	2565	2045	24	2395	1949	23	6575	5217	41	556538	445561	105	1.90497
143390	131550	81	54306	48389	80	1717	1359	17	2089	1671	21	4458	3999	33	440252	388615	84	1.90603
109445	99716	79	34879	30814	76	1608	1372	14	1805	1714	17	3712	3436	30	329758	293777	83	1.90603
146001	140388	79	51469	49060	76	2001	1981	18	2229	2191	21	5516	5237	35	454506	418797	83	1.90603
175145	163199	81	56116	52097	79	2140	2034	19	2363	2022	24	6425	5983	37	600340	547892	86	1.90603
92343	90849	77	23676	23360	57	1512	1530	15	1685	1491	17	3583	3427	28	307303	292387	80	1.90709
96061	84341	80	44767	39469	76	1106	1156	9	1369	1328	14	3907	3500	32	381080	332501	87	1.90816
80090	81028	73	22591	22476	52	1565	1366	15	1377	1246	12	3023	2947	25	268795	260371	76	1.90922
111107	101054	79	47025	41544	76	1619	1388	16	1818	1652	19	4032	3675	32	356047	320808	83	1.91028
107901	108151	75	30074	29587	72	1573	1563	15	1708	1640	17	3954	3750	30	362929	349696	81	1.91241
137872	118189	81	49946	42672	79	1918	1665	19	1824	1588	19	4800	4105	35	409479	354750	88	1.91453
82676	81792	72	32972	29892	73	1164	1044	6	1329	1185	10	2912	2622	26	267566	248312	79	1.91772
96847	97257	77	22580	22392	50	1327	1236	11	1613	1449	12	3368	3319	27	279967	280194	76	1.91772
163496	137928	95	57565	48286	83	2206	1781	22	2359	1990	23	5218	4292	36	467644	396839	88	1.91984
147255	135947	83	42206	38274	78	1918	1758	20	2229	1996	22	5499	4968	34	475786	428293	84	1.92197
232522	133692	119	94205	50711	113	3365	1966	31	3781	2040	36	8482	4507	66	771523	431352	120	1.92197
92381	94770	74	26052	26272	55	1031	1086	7	1139	1224	10	2930	2966	26	266187	263875	76	1.92197
124468	120464	77	32698	31868	75	1911	1697	18	1838	1804	18	4236	3964	31	378714	354597	80	1.92197
91427	92454	74	27494	27588	61	1445	1284	12	1326	1360	13	3602	3701	28	294064	285599	76	1.92728
91971	90948	85	30277	29117	72	924	791	0	1227	1205	12	3037	2767	27	259108	233665	89	1.92728
33637	34863	63	12885	13021	39	161	201	0	491	372	0	879	816	0	85461	86411	71	1.93259
48971	49387	63	16912	17189	43	626	507	0	652	599	0	1314	1319	13	117719	115298	70	1.93472
107369	105103	77	26859	26472	60	1270	1406	14	1560	1261	12	3037	2940	26	285002	280965	79	1.93472
264790	185547	99	85512	59604	94	3273	2502	30	4213	3040	36	10063	7033	50	900041	624246	113	1.93472
110944	107302	86	41176	39252	75	1233	1231	10	1640	1336	15	3307	3392	26	312707	305598	81	1.93684
189885	152590	95	71951	57307	87	2460	1959	24	2810	2315	26	6607	5172	40	591736	466440	104	1.93684
162228	134709	103	57659	47876	84	2099	1831	20	2311	1909	24	5144	4275	35	504325	423025	103	1.93684
109064	99526	83	40537	37222	76	1479	1467	12	1417	1560	16	3806	3281	31	357419	324102	84	1.93897
161761	85521	112	51308	25812	107	1984	916	0	2140	1111	13	4857	2414	49	437326	219048	114	1.94322
121269	105322	83	47126	41122	77	1535	1329	15	2007	1613	17	4149	3517	32	321821	279331	84	1.94641
46375	47588	65	12000	12609	37	531	611	0	732	827	0	1548	1530	15	132119	132216	73	1.94641
87247	85791	74	28158	28331	66	1027	1132	7	1581	1300	13	2942	2922	25	266526	262712	78	1.94641
167749	113168	111	50849	31411	107	1898	1412	15	2604	1973	20	5590	4194	41	485863	365413	114	1.95172
75014	77039	71	22535	22580	48	1124	1157	8	1407	1230	11	3040	3061	25	249645	246772	77	1.95172
38374	41301	65	11424	12001	36	428	383	0	440	611	0	1429	1396	13	101867	103468	69	1.95172
69273	72028	71	16766	17091	41	963	1013	2	945	901	0	2453	2539	22	206989	203969	72	1.95172
74796	78996	65	18370	18813	43	1209	1048	6	1243	1152	9	2916	2923	25	255623	251024	76	1.95278
171938	137531	86	52449	41675	83	2416	2148	24	2967	2231	28	6307	5173	40	537023	426347	90	1.95384
95327	94982	74	34582	34653	72	1464	1448	14	1545	1483	15	3573	3272	29	320863	309676	77	1.95384
46700	47115	62	15124	15618	41	462	436	0	689	697	0	1451	1472	15	128095	127304	71	1.95384
133826	116482	81	55701	48546	80	1752	1369	16	1977	1722	20	4506	3697	35	383182	325587	84	1.95703
108199	102179	75	37149	34029	74	1448	1222	13	1524	1420	14	3923	3639	30	339303	318661	81	1.95703
101579	100130	77	29521	29534	61	1198	1300	11	1728	1388	16	3173	3269	25	285384	278784	78	1.95809
109755	108010	79	35161	34373	72	1513	1550	14	1870	1776	20	4263	4177	31	376579	356599	79	1.95809
112569	102294	78	42352	37222	77	1456	1097	9	1471	1250	15	4070	3684	30	327833	296549	82	1.95809
94091	96421	72	29917	30428	59	1387	1356	14	1497	1449	17	3147	2977	27	295363	286984	78	1.95809
116643	109171	78	41379	37620	77	1378	1392	13	1552	1311	14	4132	3771	31	330935	305688	83	1.95809
94403	93018	82	28863	28679	71	1426	1347	13	1444	1435	15	3659	3558	27	295255	283892	78	1.95915
112555	102184	77	39092	34987	76	1226	1139	8	1499	1289	16	3164	3103	27	313502	287466	84	1.96553
93974	92721	81	32841	32667	71	1170	1178	8	1481	1480	14	3398	3365	26	273906	260051	77	1.97297
69594	70593	71	25189	25615	53	903	976	0	1112	1158	9	2059	2064	21	185435	182494	75	1.97297
128245	124310	80	34430	33517	75	1625	1798	17	2095	1830	20	4649	4582	31	412931	395137	83	1.97403
131075	111218	80	44828	37441	78	1809	1414	18	1735	1455	17	4642	3915	34	416075	354012	85	1.97403
168892	135954	85	51645	40566	81	2199	1740	18	2286	1998	23	5265	3911	38	458082	362232	92	1.97403
122935	109579	80	47677	42390	78	1917	1822	19	1825	1584	20	4737	4196	34	385041	338169	84	1.97403
93638	92866	85	28759	28336	62	1333	1282	12	1663	1664	14	3226	3142	27	290084	273275	89	1.97403
100891	99364	84	49565	48455	75	1794	1616	17	1558	1455	15	3631	3447	28	326098	300729	91	1.97403
66439	66897	72	25590	25854	57	930	993	0	1139	962	0	2204	2209	21	208293	207088	75	1.97509
124380	108334	96	41561	35832	77	1790	1591	18	1871	1762	19	4704	4261	34	430000	382091	85	1.97509
96717	90859	76	42197	38076	76	925	913	0	1230	1160	11	2915	2468	26	261543	235227	82	1.97509
89593	90530	72	27015	26535	69	1262	1238	11	1320	1345	13	3216	2991	28	277557	271759	89	1.97509
23238	21937	67	13402	13697	39	357	312	0	164	242	0	728	822	0	50396	50984	68	1.97934
74081	75920	69	18206	18474	45	1113	1034	4	1202	1192	11	2876	2884	24	268574	256875	76	1.9804
69648	71359	71	16055	16015	43	1307	1228	11	1110	1014	2	2554	2490	23	233507	221707	77	1.9804
122651	112470	81	51513	47119	77	1319	1163	9	1332	1248	11	3857	3594	30	354854	322118	82	1.98253
96002	97312	73	40556	40984	71	1234	1414	13	1410	1452	16	3176	3119	25	276468	261754	79	1.98253
104244	102276	75	34747	32547	73	1070	1232	9	1584	1518	16	3408	3103	29	310734	290007	80	1.98253
146567	123322	83	48913	40772	79	1868	1637	18	2046	1623	22	4541	3684	34	398454	330811	86	1.98253
117707	106007	78	44021	39029	77	1127	886	0	1809	1453	16	3227	2843	28	280943	248616	83	1.98572
132214	116328	80	49841	42748	79	1493	1314	16	1945	1720	20	4222	3777	32	346649	296850	85	1.98572
92582	93559	72	26627	26917	54	1209	1241	10	1299	1246	12	3378	3369	27	287084	281330	76	1.98572
143843	120829	83	61678	52243	81	1867	1529	19	2254	1929	23	5442	4658	35	465933	390021	87	1.98678
67269	66528	75	20321	20386	48	1079	892	0	882	896	0	2129	2138	20	190810	184996	74	1.9889
134148	112773	89	43903	36337	78	1642	1314	16	1834	1666	19	4613	3832	35	427708	355463	87	1.99103
170778	136985	84	56048	44909	83	2007	1665	19	2857	2036	28	5956	4507	39	515148	405264	88	1.99103
84599	84317	73	27740	27920	57	1384	1360	12	1388	1283	13	3034	2875	25	264568	265772	78	1.99103
76735	74971	89	28526	27074	72	879	814	0	1140	1187	9	2389	2189	23	229175	212888	89	1.99103
88997	92488	71	43177	43357	71	1575	1564	15	1410	1344	14	2854	2850	25	286782	275371	77	1.99103
139950	116528	90	50047	42029	81	1863	1688	18	2038	1538	22	4637	4005	33	412673	339928	87	1.99103
113878	100041	78	43387	38003	77	1570	1425	15	1996	1733	20	4199	3668	32	349211	309677	83	1.99209
94889	94763	74	25242	25234	53	1590	1477	16	1160	1237	10	3060	3065	26	277533	265594	78	1.99209
182046	152755	85	63091	52709	83	2736	2043	27	2637	2336	26	5623	4708	37	504872	404989	89	1.99315
174308	168596	81	52509	50287	78	2349	2260	21	2692	2757	24	6525	6279	37	578983	550044	83	1.99315
78731	81915	68	23570	24149	48	1306	1215	11	809	961	0	2608	2583	24	228033	219365	74	1.99315
129631	115684	80	46981	41738	78	1706	1485	16	1691	1425	14	4316	3802	33	376818	340465	84	1.99315
127236	121844	90	53713	53471	75	1914	1787	17	2037	2021	19	4196	3923	30	370845	369809	82	1.99422
150843	125244	99	54334	45548	82	1706	1337	15	1958	1492	18	4752	3835	36	442320	368454	90	1.99528
91145	91347	73	31029	30953	70	1615	1558	16	1323	1230	12	3349	3341	27	293252	279729	77	1.99528
116338	110033	87	31824	29040	73	1657	1705	16	1720	1562	17	4253	3770	32	362086	332028	83	1.99847
65105	65229	69	22896	23075	53	749	655	0	730	708	0	2082	1931	19	184081	182393	74	1.99953
120588	107171	83	46695	40552	78	1483	1431	14	1972	1772	20	4752	4114	35	396629	341695	86	2.00165
114110	107004	78	46673	43159	76	1855	1705	18	2035	1985	22	3892	3641	30	328035	295750	83	2.00272
82850	82883	74	31944	31435	70	1339	1240	11	1269	1222	12	3270	3009	27	260061	253903	78	2.00272
78729	74728	89	28837	26723	89	1067	842	0	1437	1185	10	2711	2525	24	249804	222676	89	2.00272
102074	103317	74	40420	40657	72	1793	1758	18	1663	1684	18	3739	3815	27	312547	306433	78	2.00272
174895	140396	86	70125	56379	84	2249	1737	22	2489	1963	24	5822	4653	37	505677	398434	92	2.01015
65439	56172	88	21626	17650	88	949	932	0	1090	742	0	1915	1459	15	181470	145029	88	2.01015
44014	45577	65	17167	17456	44	608	565	0	563	524	0	1405	1315	13	120514	114825	71	2.01015
106066	100515	77	35648	32698	75	1289	1153	10	1513	1250	12	3514	3257	28	311894	290610	82	2.01546
121713	109644	80	40900	36090	79	1418	1224	11	1403	1304	14	3454	3100	29	309821	277726	84	2.01759
89477	86860	78	24827	24847	57	1085	1026	4	1061	1065	5	2848	2732	25	254106	246326	77	2.01759
138799	115600	81	48424	40199	80	1824	1524	18	1847	1540	20	4450	3633	34	371898	310088	87	2.02184
78228	77642	76	23905	23793	53	1305	1255	11	980	909	0	2172	2164	21	218181	208789	77	2.0229
98463	96335	80	23671	23597	51	1298	1210	12	1421	1333	13	3046	2917	26	272929	261333	78	2.02503
77129	79623	64	25782	25792	61	1370	1552	15	1604	1511	14	2899	2898	25	246869	241503	78	2.02609
135097	113081	98	46447	38891	81	1587	1393	16	1929	1459	19	3951	3276	32	370752	309161	88	2.0314
89978	90539	71	31309	31224	68	1104	1076	7	1449	1308	13	3011	2983	25	275148	267065	77	2.0314
99002	100078	75	32223	32505	70	1434	1351	14	1362	1429	13	3065	3106	25	283810	280066	81	2.0314
98092	97363	80	31003	30879	71	1092	1033	4	1741	1619	16	3447	3462	27	325659	316951	80	2.03565
104981	103250	75	49105	48797	74	1153	1311	11	1422	1508	16	3460	3360	28	314060	299549	83	2.03565
95601	96216	74	41599	41780	71	1073	1219	10	1780	1522	16	3703	3744	27	308762	301964	79	2.03671
126018	113407	80	48414	42326	78	1896	1873	18	1908	1720	19	4488	4165	32	412915	366575	84	2.03671
30801	30775	63	14963	15427	41	170	258	0	301	373	0	948	897	0	75592	74097	69	2.04096
112022	101766	88	39868	35723	76	1443	1340	13	1800	1588	18	4450	4025	33	374380	334850	85	2.04203
77441	78210	70	23566	23728	51	982	947	0	1149	1168	8	2488	2385	24	226118	210950	78	2.04309
121068	117843	85	38655	38161	73	1461	1411	15	1921	1868	20	4332	4336	30	390017	366114	81	2.04309
108252	94999	80	39778	34792	77	1237	968	0	1481	1149	10	3007	2614	27	301977	255764	86	2.04309
223970	195625	90	79420	66874	88	2878	2387	25	3020	2565	29	7442	6619	39	658187	581519	95	2.04521
125194	117111	81	43820	39920	77	1419	1191	12	1526	1614	16	3709	3294	30	311016	283843	82	2.04521
248202	183421	95	74658	55043	92	2657	2077	26	3314	2066	33	7645	5578	46	668232	491668	100	2.04628
96737	96921	75	20969	21184	46	1011	1161	8	1343	1359	12	3504	3216	28	295185	290475	79	2.04628
85824	85265	78	29134	28798	70	967	811	0	1003	1051	5	2553	2506	24	242493	237128	81	2.04628
90636	92303	72	34454	34564	71	1121	1112	8	1300	1218	11	3382	3376	26	299986	291484	77	2.04628
167177	148341	85	55506	47468	84	2346	1877	22	2536	2325	23	5788	5102	36	557007	494101	91	2.05584
146053	122669	83	49109	41142	80	1682	1337	17	2097	1595	23	4836	3885	36	409764	332706	86	2.0569
101494	97736	78	47519	44380	75	1437	1296	12	1761	1499	17	3987	3720	30	344960	310978	82	2.0569
243019	173403	98	87808	63827	95	2709	2058	24	3099	2208	32	7163	4924	45	673898	473809	100	2.05796
91839	85249	91	35140	32064	91	1108	791	0	1312	1157	9	3370	3159	26	301299	263227	91	2.05796
75354	77158	69	31506	31214	65	986	1308	10	1208	1157	9	2797	2596	26	246802	244354	75	2.05796
85756	88211	72	24696	24696	57	1470	1259	12	1421	1169	9	2458	2439	23	246792	238611	80	2.05903
124982	113209	80	53149	47672	78	1764	1676	17	2092	1719	20	4066	3650	31	373668	338736	82	2.05903
62845	63112	69	15946	16208	41	908	925	0	1015	979	0	2227	2166	22	206104	201747	73	2.06009
148721	123605	88	46556	37987	81	1563	1331	15	2015	1540	19	4744	3842	35	415077	338614	91	2.06009
89674	90753	73	35722	35853	71	1016	956	0	1153	1371	11	3101	3067	26	283225	269872	76	2.06009
179548	147310	85	48520	39546	83	2397	1853	25	2430	2074	25	6140	4945	39	526959	425914	90	2.06009
92556	92025	75	24985	25278	52	1458	1425	15	1220	1161	10	3389	3288	27	285453	276810	78	2.06009
167680	134893	97	51212	41587	83	2384	1747	23	2419	1882	26	5024	4080	36	467513	377660	90	2.06115
112917	104577	80	38912	35228	77	1424	1483	13	1915	1715	20	3631	3393	29	334797	308505	84	2.06646
102760	92535	76	39802	34941	76	1357	952	0	1635	1351	15	3273	2859	30	293331	256949	84	2.06646
227371	168826	97	72488	53415	91	2397	1905	23	2857	2213	28	6923	5095	42	636920	476589	98	2.06965
112398	100953	89	43844	39984	75	1113	1170	8	1855	1621	19	3965	3480	30	381595	343332	83	2.07071
60389	62865	69	21276	21520	46	727	723	0	832	840	0	2197	2112	22	183439	179998	75	2.07284
102807	103232	75	38054	37834	72	1367	1348	13	1658	1650	16	3255	3233	26	294030	287636	79	2.07284
121403	111076	81	41909	37058	79	1507	1174	14	1842	1575	18	4132	3541	32	338028	304829	84	2.07284
195989	159752	99	68306	54553	91	2700	2191	24	3281	2692	29	7383	5733	42	730842	567026	104	2.07284
89831	89664	81	20864	20782	51	1088	1002	2	1310	1279	10	3048	3105	26	275721	276927	78	2.0739
59049	57652	73	15648	15737	43	733	708	0	930	632	0	2028	1978	20	182091	182449	75	2.07602
129568	124896	78	34880	32792	76	1636	1271	15	2010	1797	20	4523	4315	31	385139	360721	83	2.07602
164228	132421	103	54274	43153	91	2336	2110	21	2545	1867	25	5288	4038	38	477379	361487	103	2.07602
79007	76607	75	22511	22547	52	936	913	0	1205	1219	9	2826	2672	25	246550	237810	79	2.08134
80319	78216	81	22750	22765	50	1205	1228	10	1316	1270	11	2828	2851	24	247589	234984	77	2.08346
158544	128090	88	56549	46116	84	1825	1529	19	2290	1800	25	5215	4076	38	450325	359655	90	2.08452
156688	130526	88	57855	47898	84	2058	1774	21	2470	2134	25	5565	4802	37	474707	387754	90	2.08559
122882	111780	90	45401	41338	76	1715	1484	16	1707	1480	16	4247	3981	31	394723	360528	82	2.08559
94188	89072	91	36671	35230	76	1239	1072	6	1450	1347	12	2837	2549	26	263765	239213	91	2.08559
64622	63677	70	27055	27407	67	668	719	0	770	752	0	1627	1589	15	158110	153873	74	2.08665
113315	105677	87	46435	43619	75	1594	1341	14	1728	1498	16	3836	3531	28	352803	335969	81	2.0909
44723	47280	55	15825	16156	42	778	629	0	525	589	0	1646	1563	17	133063	131435	72	2.09409
108492	96341	77	37891	32839	76	1558	1472	17	1270	1231	12	3134	2838	28	317081	276002	83	2.0994
159160	135452	85	59280	49925	82	1998	1531	21	2204	1919	22	4748	4117	35	394882	329864	93	2.10046
87809	87360	74	26727	26665	66	1401	1341	12	1327	1269	10	3352	3244	27	272593	263376	79	2.10046
165920	142714	94	75306	65995	83	2636	2129	24	2635	2188	25	5620	4773	38	515527	448061	88	2.10259
64121	65824	75	28584	29069	67	660	605	0	924	1021	3	2076	1880	19	189321	189644	75	2.10471
82628	84061	72	27431	27280	60	922	1050	4	1371	1206	10	2789	2695	25	228071	220699	76	2.10471
98101	101236	72	40080	40071	71	1740	1807	17	1716	1535	17	4167	4022	31	356483	344636	77	2.10577
114615	115570	75	31794	31605	72	1820	1503	16	1722	1531	17	4013	3963	29	368706	353641	81	2.10577
108368	99743	77	36489	32972	74	1642	1445	16	1777	1609	18	4033	3564	32	341302	300651	82	2.10577
86888	84170	76	25461	25566	55	1209	1272	10	1455	1384	14	3399	3388	27	283320	281729	78	2.10684
91935	92591	74	30138	30175	70	1007	1215	9	1241	1249	10	3104	3074	25	279291	270799	77	2.10684
70150	66510	82	18880	19128	45	704	773	0	776	797	0	2287	2391	22	198868	187890	76	2.1079
126249	110036	84	49599	43125	79	1618	1221	15	1623	1391	18	4147	3489	33	376661	324284	87	2.10896
194823	157370	87	71729	58716	85	2719	2049	26	2746	2031	26	6359	5215	39	539946	439594	92	2.10896
190229	145648	86	56378	42690	85	2095	1533	21	2844	1826	26	5869	4523	38	538747	403674	93	2.10896
152778	145694	82	49046	46248	76	2278	2237	21	2575	2358	25	6114	5575	37	575648	530840	83	2.12277
144749	132259	83	58150	52411	80	1546	1470	14	1745	1528	18	4059	3836	30	387267	342717	88	2.12277
137057	125720	81	45190	40367	79	1966	1834	18	2101	2238	22	5589	5024	35	422090	377291	86	2.12277
138511	111367	83	49010	37466	98	1687	1515	15	2455	1900	24	5030	4255	36	452377	372502	88	2.12277
135212	111137	85	45484	37638	80	1950	1712	18	2362	1806	23	4334	3708	33	413078	336377	88	2.12383
100315	98741	80	29020	28804	71	1372	1526	14	1373	1357	13	3597	3379	29	331699	318130	78	2.1249
110650	106780	76	36281	36130	72	956	1190	8	1677	1617	16	3126	2931	26	313587	310383	81	2.12596
37220	37225	60	15784	16142	42	525	529	0	694	518	0	1034	923	0	102211	100506	72	2.12915
197498	165036	90	57993	47042	86	2290	1778	20	3233	2586	29	6831	5771	39	620472	511358	98	2.12915
150055	131141	85	47356	40293	79	1913	1486	19	2333	1846	25	5449	4792	34	467124	399903	98	2.12915
90261	90504	72	29225	27897	55	1240	1183	10	1517	1525	15	3284	3096	27	309663	294247	78	2.12915
55630	57195	78	15844	15937	41	764	862	0	716	747	0	1859	1857	18	177079	172041	73	2.13127
204399	152709	90	87312	71547	87	3162	2165	30	3234	2476	30	8027	5978	45	694548	498929	98	2.13233
331195	241464	112	112651	84753	109	5501	4045	37	6154	4810	40	14008	10761	57	1.04858e+06	960192	115	2.1334
267581	200655	99	178126	138746	98	5619	4385	35	6724	5139	40	15732	12462	58	1.04858e+06	1.01376e+06	103	2.13658
70329	71298	67	19149	19859	42	860	907	0	867	771	0	2423	2479	22	194774	199096	75	2.13658
157706	132743	84	61994	53047	82	1946	1617	19	1890	1724	21	4713	3940	35	395239	323902	87	2.13658
85927	84576	77	25411	25388	54	1045	1010	2	1139	976	0	2448	2421	24	219808	215189	76	2.13765
73482	75017	70	19027	19215	45	935	922	0	947	864	0	2401	2570	23	234170	230515	78	2.13765
173568	138744	85	62911	50031	85	2088	1584	21	2433	1685	24	5138	4286	37	500405	398520	91	2.13871
82641	81962	74	28250	27829	70	964	1082	6	1251	1010	3	3097	3104	27	249176	248089	76	2.14083
117291	100866	78	45031	37698	78	1684	1327	15	1659	1324	17	3935	3352	32	356146	298922	86	2.14296
78083	77146	73	26524	26530	59	980	982	0	1316	1437	13	2994	3012	25	260845	256940	76	2.14933
144937	140433	83	63918	61848	77	2229	2059	20	2162	2117	22	5578	5199	35	469183	444308	83	2.14933
178162	147484	105	57342	44077	105	2009	1870	18	3030	2184	28	6610	5312	39	573114	464132	105	2.14933
86495	86357	71	38940	38880	71	1009	1311	10	1292	1143	9	2933	2927	26	268878	264511	78	2.1504
135238	126533	78	49376	45455	78	1816	1546	17	1736	1660	18	4491	4043	33	403797	372058	83	2.15358
99670	98255	75	30536	30471	72	1510	1435	15	1560	1468	15	3723	3682	28	330649	325118	79	2.15358
124681	105000	83	40264	33552	78	1417	1336	14	1436	1329	13	3810	3241	31	359974	296875	87	2.15783
107338	105252	76	38981	38395	74	1174	1185	10	1227	1442	13	3384	3342	26	306130	294791	81	2.15783
107767	104101	81	38467	38054	73	1483	1443	13	1589	1511	17	4108	4031	29	349022	328608	82	2.16421
85297	85074	76	28792	28975	62	1183	1242	9	1416	1275	10	3050	2689	27	259694	250989	78	2.16739
45573	45680	69	15730	16089	42	776	741	0	559	492	0	1522	1547	15	117055	112876	71	2.16846
107367	97588	78	40607	36284	76	1781	1564	16	1751	1672	19	4098	3407	33	351030	314060	83	2.16952
93083	93093	72	36818	36402	70	1187	968	0	1186	1105	8	3010	2935	25	263844	257742	77	2.16952
108513	95536	79	46199	40225	77	1131	949	0	1409	1274	12	3461	2970	29	303955	266139	82	2.16952
34798	35414	60	14737	14803	41	423	421	0	423	586	0	1077	985	0	99647	100302	69	2.17058
105391	98383	77	37347	33956	75	1828	1545	17	2000	1569	19	3803	3395	30	324902	296702	83	2.17058
74842	74706	72	19468	19344	46	1146	945	0	1108	985	0	2568	2692	22	235558	236864	76	2.18121
84630	87308	72	25561	25244	62	1512	1527	14	1547	1573	14	3437	3223	28	312164	301356	77	2.18121
126245	113838	79	77820	64410	85	1896	1760	19	2135	1875	22	4030	3561	32	342926	321103	81	2.18121
41707	41847	67	12068	12427	38	336	375	0	524	612	0	1077	1096	8	117021	117121	70	2.18121
107105	105229	77	34759	34323	72	1359	1517	14	1770	1641	18	3869	3903	29	336357	327161	81	2.18227
90197	89901	74	24892	24083	58	1225	1454	12	1666	1386	14	3638	3494	29	310454	296297	79	2.18333
112494	109249	76	35427	34205	73	1776	1607	16	1726	1563	17	4411	4129	32	407916	390637	81	2.18652
130377	126880	78	50389	49287	76	1676	1701	17	1973	2040	20	4803	4745	32	460441	428044	84	2.18864
222501	119117	117	79591	43204	101	2874	1529	34	3474	2081	43	8211	4809	55	706555	419133	106	2.18864
95645	95667	73	37483	36623	72	772	900	0	1381	1483	16	2886	2772	25	262217	253167	76	2.18864
174688	156388	88	54661	47282	81	2362	2006	23	2818	2296	26	5510	4784	35	561405	492064	88	2.18864
173843	141747	85	58975	48393	82	2439	1929	25	2151	1781	23	5716	4409	40	493975	405697	87	2.18971
15454	13649	61	21534	18671	52	138	150	0	241	217	0	-58	17	0	-1422	46	0	2.18971
109011	108628	78	41034	40486	72	1078	1159	9	1428	1413	12	3901	3764	28	321341	318360	79	2.19077
123960	121523	78	63159	62001	75	1941	1766	19	2255	2183	21	4633	4517	31	407626	395890	89	2.19502
136016	120607	89	51500	45838	78	1904	1823	18	2202	1849	22	4739	4166	34	392806	361395	85	2.19821
69093	69298	76	21631	21775	47	1009	918	0	906	780	0	2176	2291	21	176062	170814	76	2.19821
154987	135958	93	53989	47659	79	2204	1904	20	2422	1917	25	5069	4492	34	455740	389216	86	2.19821
79844	83097	68	29983	30068	66	941	1022	3	1149	1197	8	3019	3069	25	267253	259734	79	2.19821
86201	85696	83	22415	22683	48	1309	1198	11	1506	1406	13	3189	3144	27	302148	306464	77	2.19821
124177	104246	83	46321	38212	79	1985	1661	19	1612	1488	16	4106	3514	32	378369	317761	86	2.19927
132908	112857	83	53188	45444	80	1745	1455	18	2102	1771	22	4357	3876	33	405190	326915	86	2.19927
40054	39396	71	14195	14568	40	193	292	0	397	501	0	863	877	0	91644	88992	70	2.19927
102299	100451	81	31926	30631	73	1071	1039	5	1921	1775	18	3731	3555	28	302167	289327	80	2.20246
75766	75375	73	26906	26824	69	768	791	0	954	811	0	2331	2279	22	212116	208952	81	2.20352
82945	85004	71	34748	34688	70	1034	832	0	1034	1279	10	2856	2719	25	252078	251916	77	2.20458
120693	107789	83	41681	36473	78	1642	1602	16	1705	1603	16	4187	3837	32	413093	367958	87	2.20458
96879	95262	75	33409	32856	71	1226	1053	7	1191	1254	10	3082	2823	28	272700	259740	79	2.20671
77327	77127	73	26177	25619	70	989	1046	5	1093	1144	8	2914	2893	24	258574	238802	88	2.20671
78132	77033	71	26114	25932	62	1110	1006	3	1017	905	0	2600	2462	24	221760	214726	77	2.20777
131886	126586	79	33296	32812	76	1659	1715	16	2201	1925	23	4782	4866	31	405928	389096	87	2.20883
110239	110781	75	28013	27782	64	1478	1543	14	1708	1627	18	3466	3362	27	302955	287580	80	2.20883
100120	98189	90	21785	22162	47	1418	1418	13	1472	1677	16	3596	3438	28	312952	302709	79	2.20883
114807	100590	84	45459	39942	78	1293	1145	9	1394	1205	13	3705	3251	30	350278	298598	85	2.20883
89007	89045	72	31213	30816	70	1521	1387	14	1658	1543	16	3653	3458	28	324449	312501	81	2.20989
128752	108831	97	49148	41745	79	1959	1622	18	1872	1553	21	4318	3616	34	415273	342893	87	2.20989
90930	88796	74	32111	30889	71	1448	1134	12	1549	1342	13	3047	2856	27	297611	276815	80	2.21096
26108	27289	41	15634	16121	41	360	424	0	410	516	0	793	922	0	73033	73816	66	2.21096
152137	124422	90	54487	44354	82	1829	1626	18	2031	1756	20	5130	4242	36	429829	343796	89	2.21096
322509	218455	108	107268	71202	106	4138	2823	34	5017	3482	39	11648	8220	53	1.03293e+06	703327	113	2.21414
92561	91875	74	31280	30238	71	1595	1326	14	1618	1341	15	3682	3539	27	300807	291764	78	2.21839
106305	100744	83	40891	38167	75	1264	1196	9	1546	1509	16	3730	3469	29	332996	309626	92	2.21839
206769	157321	101	72565	55854	89	2370	1932	21	2898	2229	29	6727	5244	42	611491	476724	97	2.21945
197465	165327	89	66651	55009	86	2346	2088	21	3183	2630	28	7530	6108	43	682968	555880	93	2.21945
93318	92911	74	31473	30989	68	1591	1666	15	1491	1405	14	3625	3589	28	328036	314633	76	2.21945
55816	55844	74	9574	9760	35	752	796	0	626	575	0	1778	1819	18	163649	159917	71	2.22052
221155	120492	124	75501	38686	122	3131	1539	28	2717	1661	18	7239	3813	62	620637	334549	130	2.22264
160856	141040	83	55197	48118	81	1975	1674	19	2349	2048	22	5590	4829	36	481515	415237	87	2.2237
55896	53665	84	23991	24061	62	580	755	0	894	864	0	1717	1880	18	148312	142961	73	2.22477
118282	114336	77	39388	37676	74	1472	1269	13	1836	1668	17	3982	3767	29	366973	349854	82	2.23114
53442	52892	69	11358	11425	38	768	646	0	789	751	0	1528	1537	14	136256	133402	74	2.23327
94981	96159	73	38335	37518	72	1596	1676	15	1240	1064	7	3485	3491	28	313519	295567	78	2.23327
235913	178358	91	77515	57883	89	2717	1926	29	3411	2772	31	7830	6063	44	756402	596259	97	2.23433
185611	148519	92	55314	44200	84	2319	1868	23	2281	1623	23	4834	3793	37	468779	368339	90	2.23433
104099	100054	78	25093	23134	61	1532	1304	14	1572	1645	18	3687	3332	30	336528	309381	82	2.23964
53363	55670	64	12777	12995	38	685	590	0	594	685	0	1558	1409	14	164854	160608	72	2.2407
72985	73110	84	23754	23802	53	1033	926	0	795	847	0	2338	2302	22	206051	199569	75	2.2407
165234	135663	87	49219	40727	81	2274	1941	22	2517	1910	28	5267	4356	36	457505	383642	89	2.24177
84436	86553	72	30342	30349	70	930	902	0	1127	1138	9	2764	2767	23	243152	233034	76	2.24177
228663	178669	90	70761	54894	86	3213	2602	29	3078	2620	29	6720	5224	42	633382	502714	106	2.24177
108754	96905	82	36772	31611	78	1392	1162	9	1872	1499	18	4329	3916	31	369301	316219	84	2.24389
144067	121387	86	56025	46815	82	2011	1539	21	2152	1676	22	5074	4087	36	429016	355416	100	2.24389
84462	86340	72	25299	25346	54	695	798	0	1136	1177	10	2537	2538	23	250639	246268	76	2.24389
64840	67084	68	21953	22363	46	962	1019	3	929	933	0	2194	2221	22	192235	189692	75	2.24389
194313	157547	88	87093	71738	86	2632	2264	25	2752	2259	27	6846	5224	41	625635	497952	94	2.24495
113025	106565	83	42159	39344	75	1628	1521	15	1729	1627	16	4222	3963	31	374575	361326	81	2.24495
128368	124698	77	59978	58209	76	2777	2699	23	3188	2863	27	6911	6349	38	618987	527760	84	2.24602
61707	62492	65	20071	20029	48	919	1054	5	962	1082	6	2238	2101	23	198816	199160	74	2.24602
33634	33477	58	13922	14066	42	254	336	0	453	309	0	831	929	0	82038	81140	71	2.24708
168759	139084	91	54551	45848	82	2872	2049	25	2896	2005	28	6071	5198	39	536743	455405	90	2.2492
266398	190243	98	79216	55445	96	3199	2225	31	3621	2549	33	8780	6193	46	736822	532361	115	2.2492
123581	118245	80	45221	43061	75	1651	1398	15	2248	1957	21	4773	4791	31	434254	416649	83	2.2492
110029	108842	79	37147	36496	75	1324	1290	11	1596	1584	14	3495	3319	27	355307	353521	79	2.25027
92645	85042	79	38552	36283	74	1167	1113	9	1306	1138	11	3438	3036	28	268603	250089	79	2.25345
95484	94383	78	26926	26882	62	1331	1229	11	1825	1651	18	3535	3311	29	306657	298735	80	2.25664
99817	98878	74	39529	38858	72	1733	1577	16	1452	1392	14	3730	3658	29	315685	306297	79	2.25664
113722	108359	76	40670	38509	74	1625	1572	15	1642	1615	17	3327	3261	26	306798	283635	80	2.25664
74757	75227	72	35683	36079	70	935	938	0	1384	1349	13	2647	2810	23	229584	222831	76	2.25664
128135	112323	79	36562	31475	76	1928	1597	18	2003	1726	21	4508	4100	33	407665	348755	84	2.25664
32564	34779	43	18002	18562	43	483	421	0	548	439	0	1241	1259	11	92585	88172	68	2.2577
97396	97665	75	40275	39968	72	1296	1171	11	1439	1311	13	2600	2683	24	265481	258658	76	2.2577
95142	94550	74	17129	17229	45	1350	1426	13	1456	1556	15	3490	3322	29	319471	306407	79	2.25877
99525	98563	78	30662	29998	72	988	1085	6	1571	1559	15	3517	3509	28	307618	294594	77	2.25983
120164	118339	76	40983	40350	73	1409	1294	12	1910	1724	19	3975	4007	29	371732	360472	79	2.26089
58642	59616	74	17748	17996	44	617	770	0	742	832	0	1847	1767	17	146178	143954	76	2.26302
117317	113589	78	37948	36649	75	1229	1146	9	1919	1866	18	4255	4030	32	367097	346069	83	2.26408
129448	115122	90	46114	41166	79	2047	1781	21	2191	1935	23	4809	4320	35	410668	370728	87	2.26939
95122	91084	75	39808	36662	73	1459	1368	13	1752	1615	16	3080	2947	27	288710	268652	79	2.26939
80568	82470	74	12498	13014	37	1239	1212	10	1220	1161	10	3002	2997	26	273784	276967	75	2.26939
96445	95917	75	29347	29317	69	1171	1243	10	1344	1354	14	3256	3326	26	273029	260203	79	2.27045
157335	129764	93	52469	42629	83	1869	1487	18	2072	1373	25	5122	4190	37	455432	369750	91	2.27151
105238	101720	80	37897	37506	73	1598	1534	15	1781	1472	15	3776	3577	29	329893	310994	81	2.27258
111244	109910	77	40904	39821	73	1496	1561	13	1864	1722	18	3916	3746	29	373129	355567	81	2.27364
77352	75754	78	9683	10114	35	1217	1061	6	970	932	0	2850	2872	24	222788	223401	79	2.27576
133171	110292	83	46393	38132	80	2488	1878	22	1981	1781	20	4963	3901	36	450613	378473	86	2.27683
104430	101671	78	38968	38314	73	1518	1265	14	1481	1544	15	3138	2990	26	291175	276569	81	2.27789
101359	99820	90	41720	41311	72	1458	1525	14	1501	1343	14	3175	3210	26	287894	278277	77	2.27895
109902	95715	80	42392	36757	78	1656	1269	12	1868	1745	19	4146	3514	33	343698	300860	84	2.2832
75880	78052	71	23069	23472	50	938	989	0	1391	1231	12	2478	2492	23	228475	222343	77	2.2832
101324	100277	74	32576	32214	71	1430	1313	13	1754	1659	17	3335	3248	28	310123	297241	77	2.2832
105374	105081	78	38344	38437	72	1174	1056	6	1509	1506	14	2923	2872	25	264870	260171	76	2.2832
104011	101696	74	31095	29969	67	1557	1510	15	1595	1589	16	3933	3632	30	361293	356529	78	2.28426
114806	103872	79	36248	31994	75	1653	1514	16	1494	1289	14	3862	3576	30	342837	311065	81	2.28426
59252	59492	69	20610	20856	50	611	597	0	753	731	0	1897	1885	19	164808	160950	72	2.28639
86095	86989	74	30510	30068	70	1099	1186	9	1521	1224	14	2885	2735	26	276823	271808	76	2.28958
100772	102145	72	44553	44296	72	1048	1131	8	1651	1509	15	3633	3723	28	339294	323207	77	2.28958
85225	86506	72	37065	37232	69	875	784	0	1325	1286	12	2733	2690	25	251529	244039	75	2.28958
123456	120842	79	23973	23796	54	1460	1571	15	1739	1772	19	4566	4519	30	434448	412436	79	2.29064
201953	175856	90	64955	55514	84	2942	2693	24	3479	3037	30	7804	6879	41	739650	643371	88	2.29064
127912	112652	81	50854	44129	79	1499	1421	13	1790	1665	19	3716	3191	31	330450	286912	83	2.2917
137621	121042	99	46578	41085	82	2173	1931	21	2335	2116	21	5678	4935	36	500548	442453	99	2.2917
85491	87422	72	22567	22844	48	1017	1164	9	1332	1270	11	2685	2652	24	238793	236451	76	2.2917
88373	90007	74	28159	28095	67	1238	1181	10	1209	1142	9	3009	2944	24	256456	248297	75	2.2917
112702	102205	83	41135	37173	76	1398	1296	12	1715	1630	18	3988	3550	31	388126	354576	84	2.29276
112602	109855	79	44527	44073	73	1718	1690	18	1714	1627	17	3861	3623	30	329950	309148	78	2.29383
93571	91121	74	29363	28901	71	933	1083	5	1451	1315	13	2842	2970	25	245242	243307	78	2.29489
84603	90127	69	23666	23576	56	1208	1196	10	1275	1219	9	3027	2872	27	272572	261619	77	2.29701
162960	127482	85	54327	42332	83	2224	1664	23	2210	1701	24	5714	4530	38	487585	379850	89	2.29914
85678	83833	74	29851	29142	66	1389	1386	13	1512	1409	13	3454	3344	27	298909	280391	84	2.29914
97574	93929	75	28523	28276	70	1369	1220	12	1387	1143	9	2655	2608	24	242608	238469	77	2.29914
40067	42987	57	154354	150338	75	109	102	0	760	576	0	111	79	0	1412	1667	13	2.30233
105005	105206	75	30034	29800	72	1466	1553	13	1863	1628	18	3894	3721	30	324759	316972	82	2.30233
133474	108534	83	42734	34583	80	1421	1254	13	1788	1310	17	4382	3626	35	401220	325612	89	2.30339
137315	112877	88	51136	42130	81	1788	1497	17	2259	1738	20	4721	3977	35	438359	362065	86	2.30445
84190	87335	74	19483	19971	46	1199	1065	5	1463	1371	13	3186	3275	26	287918	279642	77	2.30551
135749	123214	87	59223	53943	80	1812	1590	17	2316	2028	21	4811	4367	33	423809	394261	87	2.30551
73384	73839	73	31802	31986	69	954	1038	4	988	1187	8	2197	2162	22	223105	212802	77	2.30658
70514	70572	78	16917	16952	43	1157	1289	10	931	1068	6	2681	2800	24	227134	215575	77	2.30764
119484	101363	90	41545	35046	80	1318	1053	6	1495	1474	14	4254	3379	33	365136	297114	98	2.30764
159538	150570	80	61687	57601	79	1932	1974	20	2149	2085	24	4894	4659	32	521400	485103	87	2.30764
195357	171011	88	61101	53942	86	2828	2492	25	3134	2565	29	6866	6175	38	615663	541729	91	2.3087
65030	64640	71	24454	24817	55	746	688	0	892	891	0	2033	1974	20	180080	181359	76	2.3087
83711	84157	74	30214	30155	71	856	932	0	1382	1332	13	2708	2511	25	264036	258385	78	2.30976
132562	123364	80	40117	34968	77	1382	1274	11	1675	1656	18	4223	3806	33	382275	342454	84	2.31083
110251	98849	93	43821	38573	77	1605	1390	14	1472	1343	14	3774	3462	30	327956	279150	84	2.31083
90852	91109	74	35934	34899	71	1116	1109	8	1536	1446	14	3419	3435	27	317826	301820	79	2.31295
188024	145720	91	122615	103969	87	3417	3020	29	3829	3149	31	9593	8006	47	807903	700630	92	2.31507
140607	130406	77	62709	58143	77	1899	1826	19	1909	1719	19	4518	4360	32	448312	399307	82	2.31614
193416	143535	92	73998	55287	90	2113	1613	20	2887	2037	30	6758	4917	43	620567	476043	96	2.3172
113538	111672	85	37893	37401	72	1488	1531	14	2023	2040	19	4730	4958	30	375709	356850	91	2.3172
132356	122728	81	43976	39469	77	1905	1777	19	1921	1804	19	4251	3968	31	385140	347550	82	2.3172
161421	137568	84	57007	45727	82	2239	2024	20	2568	2018	25	5352	4587	37	475052	404402	92	2.31826
165978	139751	84	47291	38791	80	1756	1358	17	2266	1839	23	5305	4277	37	484731	401960	87	2.31932
132229	124326	79	46930	42917	76	2001	1913	18	1903	1683	19	4734	4215	34	404217	371762	82	2.31932
65773	68501	67	31321	31949	68	1124	1150	9	843	805	0	1989	2017	20	203015	199070	72	2.32039
210125	154404	108	75007	58676	89	2537	1744	26	3189	2202	31	7340	5312	45	614250	436977	94	2.32039
94442	93995	72	37007	36817	72	1084	1181	9	1359	1240	13	3208	3287	27	286353	294836	78	2.32357
277955	215130	114	95046	75606	98	4782	3769	35	4921	3939	36	12259	9736	52	1.04858e+06	873992	105	2.32357
25834	29559	38	10622	10968	36	488	434	0	388	416	0	895	921	0	77059	77691	67	2.32676
109643	108975	75	32051	31882	73	1453	1456	14	1706	1715	17	3911	3822	29	322819	311299	82	2.32889
88277	94507	69	27612	27656	58	1030	998	0	1650	1372	17	3166	3124	26	290467	278909	75	2.32995
103742	100386	81	30150	29103	68	1412	1214	10	1807	1717	18	3795	3792	29	367803	349277	81	2.33101
104535	97986	76	39088	36413	74	1243	1273	12	1675	1345	17	4317	3912	32	387723	364000	81	2.33101
103652	102225	79	38372	38234	72	1377	1372	12	1418	1537	17	3597	3386	29	308313	306574	78	2.33101
90093	91048	71	21819	22191	47	1389	1316	10	1398	1461	15	3170	3058	25	299646	289385	78	2.33207
193027	158826	93	64291	53421	84	2196	1559	21	2971	2349	28	6322	5188	38	574860	481373	91	2.33314
80955	82434	71	36563	35979	71	1111	1276	10	1333	1324	12	2627	2702	23	248705	246033	78	2.33526
360401	231503	144	130350	87382	134	4782	3068	37	5965	3793	41	14493	9525	56	1.04858e+06	808066	142	2.33632
229785	199760	89	117535	105689	87	4923	4384	31	6244	5368	38	14550	13504	55	1.04858e+06	999529	91	2.33739
70471	70836	70	14213	14356	40	580	574	0	807	919	0	1997	1993	21	169934	166658	75	2.33845
160418	134963	89	45941	37892	81	2268	1972	22	2491	2190	25	5873	4915	39	515262	439578	90	2.33845
149509	125154	87	54484	45242	81	1329	1113	9	2209	1762	22	4009	3219	34	385557	320449	100	2.33845
37675	39765	65	8659	8883	34	386	545	0	450	513	0	1157	1157	8	94709	92622	70	2.33951
157257	130704	83	53162	43653	81	2640	2142	25	2407	1907	26	5722	4832	37	507815	404111	90	2.33951
55290	55149	84	16898	17078	43	608	589	0	672	749	0	1474	1562	14	136547	133344	72	2.34057
65317	66413	68	22355	22660	50	736	814	0	811	892	0	2046	1975	20	171290	163452	75	2.3427
152370	83331	101	55271	30513	97	1694	875	0	2124	1364	14	4710	2715	47	441130	255163	105	2.3427
144728	133436	82	54873	49384	80	1692	1555	19	2106	1937	21	4770	4578	33	427477	399866	85	2.34376
115710	111995	82	47256	45528	75	1336	1310	14	1575	1398	14	3464	3309	28	326845	319267	81	2.34376
205439	167625	100	76261	62846	86	2177	1829	21	3042	2255	28	6615	5373	41	568066	462038	93	2.34482
40252	42666	64	19568	19778	47	511	368	0	636	576	0	1197	1226	10	110747	112243	72	2.35014
81465	80950	84	28225	28016	68	1362	1297	11	963	1111	6	2579	2555	23	249469	244285	76	2.35226
103603	95280	79	32203	29002	73	1265	1304	11	1256	1353	13	3060	2802	26	306554	289956	83	2.35651
360122	229717	125	128562	81768	121	5160	3143	39	6379	4032	44	14552	9377	59	1.04858e+06	862006	127	2.36076
53925	53125	84	18629	18532	46	640	681	0	914	925	0	1680	1681	17	136719	134489	72	2.36395
120046	112896	78	38614	34938	78	1294	1330	11	1841	1529	18	4420	4134	31	373334	343661	84	2.36501
93457	93382	75	28010	27966	67	1100	1269	9	1280	1350	13	3147	3044	26	274532	266941	78	2.36607
57260	57146	79	19639	19896	45	478	632	0	726	621	0	1488	1615	15	143113	141344	74	2.36607
102174	95225	76	34483	30959	75	1055	859	0	1197	1158	10	3039	2696	27	242381	224823	80	2.36714
50790	52896	61	8728	8730	35	628	573	0	775	746	0	1593	1493	16	140364	139641	73	2.36714
151033	127467	92	50839	43652	80	2168	1822	22	2271	1765	20	4761	3923	35	431551	359216	87	2.3682
77892	76577	86	24752	24763	52	1311	1248	10	962	1211	8	2281	2140	21	218298	208969	77	2.36926
65719	66423	79	12127	12609	38	808	788	0	815	856	0	2051	1956	20	181415	177008	73	2.36926
99273	99024	84	37558	37286	72	1263	1164	9	1309	1365	12	3378	3112	27	288529	272714	78	2.36926
85593	83515	75	33561	33305	71	1014	895	0	1015	1033	4	2780	2679	23	248725	244601	80	2.37138
107283	104310	77	41332	40228	75	1609	1303	15	1876	1758	18	4072	3747	30	371440	336161	92	2.37138
104789	99709	79	30292	28686	75	1672	1572	15	1470	1512	16	4239	4017	31	402350	376971	82	2.37245
103313	97377	75	34101	29728	74	1408	1360	12	1768	1396	14	3618	3529	29	332705	296253	81	2.37351
99914	94927	83	34787	32420	74	1494	1325	13	1672	1423	17	3868	3579	31	331854	309815	78	2.37351
95732	92554	74	37686	35137	72	1224	1330	12	1616	1409	17	3447	3293	28	302349	283997	80	2.37351
83078	83157	73	37543	37833	70	1024	1162	8	1375	1165	11	2409	2507	21	243056	237687	77	2.37457
107226	99010	81	40724	37295	74	1245	1104	9	1282	1308	11	3333	2995	29	291855	266503	80	2.37457
114811	116392	75	26740	26421	59	1521	1344	13	1492	1449	14	3822	3620	30	351435	349819	80	2.37563
96749	92514	76	37000	33858	74	1480	1346	13	1414	1493	14	3710	3323	30	341598	305152	81	2.37776
100217	99065	73	30007	29575	69	1443	1322	14	1327	1174	11	3391	3069	28	269599	256105	79	2.37776
149468	141310	80	51109	48713	78	1710	1593	16	2513	2125	22	5772	5091	37	506951	478423	95	2.37776
65468	65321	70	22848	22942	53	1138	1100	8	865	745	0	2183	2203	23	193387	190214	73	2.37988
100206	100448	75	43256	42657	73	1168	1272	11	1175	1068	6	2546	2636	23	249831	234621	77	2.38095
85614	85658	84	32903	32652	71	1091	1205	9	1284	1171	9	2524	2604	23	231504	222192	77	2.38732
107789	107312	75	20949	21123	47	1438	1151	11	1504	1564	15	3619	3648	28	348663	334482	78	2.38838
127957	114013	79	39025	33423	78	1342	1005	3	1685	1430	17	3977	3612	31	347255	303394	85	2.38838
143477	138788	83	34532	33504	76	1705	1905	17	2625	2301	23	4641	4474	31	432318	407754	81	2.38945
152777	146805	81	48233	46702	76	2109	2078	21	2128	2006	21	4968	4876	33	467735	440864	82	2.39051
51409	51012	71	21047	21215	50	711	647	0	717	872	0	1679	1694	17	150140	148949	72	2.39157
53767	54153	70	18009	18094	46	641	747	0	618	571	0	1466	1504	15	155495	157589	73	2.3937
88560	87254	73	29475	29417	63	1372	1275	13	1326	1185	11	3095	3126	26	279769	280696	77	2.39901
153973	128139	88	50147	42153	82	1574	1282	13	1828	1625	17	4717	3619	36	461509	386513	88	2.40007
100898	95755	79	44501	40772	77	1455	1272	14	1617	1320	16	3868	3614	30	331335	306525	80	2.40113
127213	109335	86	44921	38324	79	1506	1388	16	1870	1642	20	4153	3529	33	363109	319550	84	2.40113
71376	72879	73	25232	25390	53	1057	1142	8	873	797	0	2224	2140	23	202161	191953	75	2.40113
106039	102798	76	41788	39571	74	1556	1585	14	2139	1843	20	4076	3789	31	350970	324959	81	2.40113
123313	108359	81	49067	43773	78	994	853	0	1785	1497	19	3640	3262	29	307031	267493	83	2.4022
79963	78887	81	24719	24704	55	1330	1245	11	1336	1302	12	2902	2806	25	248455	241281	77	2.40326
104507	96854	79	42769	37460	77	1634	1241	15	1840	1504	16	3918	3451	30	362184	315069	94	2.40326
114655	114515	75	29788	29290	72	1629	1762	16	1575	1530	17	3759	3775	28	323727	306491	79	2.40326
113739	103036	89	36509	32521	74	1437	1400	14	1653	1458	15	3597	3224	28	309411	272707	85	2.40538
93039	91764	89	26438	26187	64	1513	1442	16	1326	1099	9	3354	3258	27	294593	289790	79	2.40751
24379	23226	64	8063	8392	33	208	209	0	75	212	0	673	629	0	70446	69373	64	2.40963
144366	116971	90	46391	37414	82	1682	1400	14	2203	1857	23	4638	3725	35	432558	353648	90	2.41282
31510	31875	60	12950	13393	38	400	360	0	393	369	0	926	1046	4	91649	91062	67	2.41388
165455	142029	84	58411	49070	83	2033	1700	20	2425	2041	24	4908	4097	35	446646	375330	91	2.41388
100691	101158	73	33746	32778	72	1834	1939	18	1657	1626	16	3793	3366	30	340296	332645	81	2.41388
104965	104247	77	42145	41467	73	1233	1209	11	1477	1369	16	3415	3332	27	317754	308936	80	2.41388
119289	116613	84	32185	31861	72	1788	1789	17	1680	1631	17	4016	3892	31	360220	343308	79	2.41495
80624	80067	71	20191	20494	48	1708	1606	18	1474	1279	13	3010	3018	26	291054	277713	76	2.41919
79070	80007	73	26375	26489	59	1250	1211	10	1170	1047	5	2624	2658	23	236230	226188	77	2.41919
92487	88248	77	33042	30600	73	1625	1279	15	1179	1101	9	3055	2996	27	274660	255542	78	2.41919
104392	103263	79	25972	25707	59	1316	1324	13	1524	1297	12	3554	3379	28	318323	303469	78	2.42132
168252	135318	84	56127	44076	83	2062	1540	20	2057	1567	23	5262	4124	38	468000	359104	90	2.42557
82704	76117	75	34057	30775	74	1271	1146	8	1384	1178	10	2918	2737	26	247822	214131	80	2.42557
80638	79689	74	29320	29575	69	1121	962	0	1165	1024	5	3112	3053	25	263035	255831	77	2.42663
98142	95149	74	39238	35327	74	1428	1321	14	1571	1317	14	3796	3521	31	340343	311292	81	2.42769
61549	61803	72	29923	30366	68	812	820	0	836	856	0	1984	1891	19	176043	171024	73	2.42769
169146	142676	88	69577	59756	84	2603	1930	24	2398	2074	25	5987	5097	37	515743	454549	90	2.43513
183089	167674	82	76377	66077	83	3022	2514	26	2752	2511	25	7064	6000	41	626554	566141	88	2.43513
109383	106912	77	35788	32862	75	1520	1228	13	1760	1585	18	3584	3453	29	314869	295343	80	2.43619
95872	97366	74	30039	30419	66	1395	1282	12	1311	1394	14	3338	3112	28	310041	293073	90	2.43619
65550	68742	62	27103	27816	51	745	914	0	913	1023	4	2423	2390	22	225630	222265	72	2.43619
115024	102122	81	36442	31667	76	1625	1628	16	1868	1658	19	4228	3815	32	385765	344275	84	2.43726
100767	92608	79	39315	35341	75	1118	1043	5	1592	1332	15	3326	2986	29	301976	276351	84	2.44151
60351	63330	58	19716	20396	44	562	684	0	741	901	0	1676	1572	17	148042	149036	76	2.44151
105528	102427	81	37611	37039	73	1020	1069	6	1256	1198	10	3257	3141	27	293358	288175	79	2.44363
129105	120283	77	44724	41277	75	1578	1490	15	1832	1592	17	4249	4010	32	390666	354619	83	2.44469
175499	165672	82	57989	55456	79	2878	2724	24	3214	2788	27	7851	7018	41	655056	622768	86	2.44469
79966	79588	75	27852	27917	59	1301	1137	9	1153	1197	9	2830	2861	24	249849	246724	77	2.44576
73851	76459	69	23529	23707	51	748	658	0	889	835	0	2301	2506	22	216437	213779	73	2.44576
96174	96284	77	23254	23520	50	1286	1456	12	1244	1363	13	3268	3211	26	305934	296928	77	2.44576
[truncated: 7,602 more rows]
