# Supplementary material for: Phenotypic heterogeneity follows a growth-viability tradeoff in response to amino acid identity
Source: Nat Commun. 2024 Aug 2;15:6515. doi: 10.1038/s41467-024-50602-8 (PMC11297284; doi:10.1038/s41467-024-50602-8)
Supplement: Supplementary file 6 — Source Data [file 41467_2024_50602_MOESM6_ESM.zip › source_data/fig6cde/1730_E7_yATP_NREPPRO.csv]

FSC-A	FSC-H	FSC-W	SSC-A	SSC-H	SSC-W	BL1-A	BL1-H	BL1-W	VL1-A	VL1-H	VL1-W	VL2-A	VL2-H	VL2-W	YL2-A	YL2-H	YL2-W	Time
250356	188875	99	106723	82856	97	2494	1909	25	2765	2050	27	6647	5017	42	755488	564961	108	0.00213191
153543	133168	82	73370	63770	81	1882	1479	18	1486	1251	11	4038	3427	33	455584	385583	91	0.00319787
190533	160171	88	73237	62793	86	1976	1732	19	2576	2379	24	5932	5023	37	730091	626415	96	0.00532978
24289	26360	46	9636	9854	36	379	312	0	461	322	0	664	527	0	95529	103227	69	0.00532978
160199	133577	85	74428	62577	82	1495	1148	11	1861	1469	19	4029	3305	34	465229	378364	92	0.00639574
131933	125273	81	39286	36730	78	1269	1152	10	1231	1230	12	3546	3323	29	430812	396978	87	0.00746169
195936	151061	89	82277	64147	87	1705	1321	19	2140	1693	23	5288	4021	38	621319	481872	105	0.00959361
132928	119155	83	55588	49936	80	1535	1385	13	1537	1267	13	4324	3839	32	476119	423163	90	0.00959361
134997	129372	88	41811	40187	74	1468	1264	14	1695	1748	16	3961	3661	29	463156	439663	83	0.0106596
165247	136243	87	63381	51898	83	1752	1166	13	1688	1443	18	4445	3818	33	537162	444290	93	0.0106596
130485	113785	84	54500	48474	79	1278	1112	7	1284	1113	8	3345	2966	30	378269	319428	88	0.0117255
42474	41774	69	18699	19015	44	130	222	0	445	475	0	1010	1021	3	115520	114823	73	0.0117255
174268	145674	95	70873	59318	83	1742	1536	17	2153	1701	21	4913	4137	35	546490	454034	96	0.0127915
101715	98988	83	33782	33794	73	941	883	0	997	812	0	2488	2411	23	294912	289324	81	0.0149234
205290	166541	90	83342	69458	88	2792	2081	27	2452	2048	25	6724	5592	39	707462	582224	97	0.0170553
124021	118971	76	50780	49219	75	1102	1140	10	1400	1224	10	3018	2868	26	347610	328229	82	0.0170553
187439	159298	85	84595	71800	85	1970	1830	19	2444	2129	22	5819	5240	36	662841	573544	90	0.0181213
301526	201170	103	140705	93119	102	2887	1967	26	3324	2315	31	8591	5944	48	981262	680327	109	0.0191872
32095	34303	58	17142	17140	42	420	363	0	391	533	0	857	802	0	108873	105464	65	0.0213191
144594	137954	87	55243	52963	78	1362	1218	12	1808	1541	17	4469	4147	32	468299	440029	88	0.0287808
136695	121794	81	60115	53825	80	1906	1727	18	1810	1420	14	3834	3445	31	444208	389638	89	0.0287808
145084	124564	84	66377	56749	81	1737	1668	17	1936	1676	20	4674	4075	34	550497	470557	90	0.0298468
197421	151375	93	77609	60364	88	2090	1374	22	2546	1762	25	5558	4414	37	680202	530597	98	0.0298468
207214	154359	92	82156	64467	88	2352	1612	21	2173	1571	24	5654	4488	39	657434	496186	98	0.0309127
99152	97786	80	32763	32574	72	843	988	0	1241	1235	11	2639	2540	24	328171	313017	84	0.0319787
53971	54221	63	19077	19316	47	672	567	0	538	584	0	1229	1189	10	175355	168324	82	0.0351765
184699	145257	103	74712	58552	87	2001	1503	21	2288	1783	23	4643	3921	34	577983	450343	94	0.0373085
56777	56282	76	22399	22346	51	586	616	0	686	558	0	1216	1113	8	162027	153791	85	0.0373085
105965	104393	75	29381	29031	72	1186	1152	9	1420	1245	11	3471	3314	27	404795	393006	84	0.0447702
113305	112643	74	30629	30282	71	1151	1228	10	1658	1555	16	3481	3542	27	425022	411782	84	0.0458361
77662	77414	74	25536	25686	60	634	594	0	862	914	0	1794	1785	17	210465	204860	78	0.049034
131055	121295	82	49601	44853	78	1534	1258	13	1469	1521	15	3892	3609	29	486852	446148	88	0.049034
80567	83107	69	36456	36499	70	609	690	0	1038	912	0	2359	2246	21	243557	234437	78	0.0500999
50450	52658	59	18195	18412	44	400	462	0	538	474	0	1285	1356	12	134036	133063	75	0.0522318
252445	185068	103	106308	80489	93	2642	2094	25	2780	2019	29	6519	4684	41	791058	595053	101	0.0543638
94241	91877	77	38578	36833	73	1104	1091	7	1232	1089	8	2872	2643	26	330593	316409	83	0.0554297
54739	55669	69	27395	27564	63	594	591	0	312	437	0	1097	1193	9	123301	117436	74	0.0575616
140785	133596	79	51539	50295	77	1474	1418	14	1367	1355	13	3569	3291	29	384920	360953	85	0.0596935
38131	40452	55	12903	13461	37	545	579	0	186	271	0	1000	1130	8	117907	116893	73	0.0607595
107352	104377	90	27464	27304	61	1133	1220	10	1029	1033	5	2684	2634	24	304078	288887	81	0.0607595
135711	128874	82	41723	39260	76	1548	1427	16	1698	1493	14	4071	3858	31	469835	438987	83	0.0628914
161554	134507	101	61464	50630	84	1762	1792	16	2048	1564	21	4813	4014	35	616428	513446	95	0.0639574
75260	74158	81	27074	27106	62	763	804	0	904	885	0	1959	1813	19	245861	240961	79	0.0639574
85639	85362	74	32931	32358	71	994	975	0	802	1044	5	2375	2376	22	276202	269161	81	0.0660893
139837	122826	82	43604	37118	78	1304	1146	10	1991	1895	20	4363	3909	31	501411	443440	89	0.0660893
134582	118800	83	51341	44173	79	1510	1247	14	1745	1452	16	4176	3494	32	518193	448754	91	0.0660893
210825	159408	95	92094	69691	89	1957	1404	20	2026	1670	23	6216	4590	40	735673	562426	98	0.0671552
101252	99877	77	26606	26468	64	1222	1205	9	1161	1085	7	3003	3019	24	328827	310150	83	0.0692871
286175	203517	99	116961	84857	96	2931	2242	27	3387	2518	34	7576	5431	45	881219	640736	106	0.0692871
30284	31613	58	12878	12919	39	409	414	0	484	558	0	732	853	0	104325	97957	69	0.0714191
146505	134703	86	64900	59020	79	1331	1333	12	1571	1328	17	3533	3352	28	433724	397879	88	0.072485
105667	105257	75	48237	47670	72	1242	1204	9	1739	1526	16	3708	3609	27	454976	431738	84	0.072485
98567	97745	75	26527	26256	66	1186	1093	6	1042	1014	2	2850	2829	24	354280	339815	81	0.0746169
129205	115154	85	59525	54324	78	1204	1072	7	1266	1217	13	3786	3431	30	411821	369389	87	0.0756829
115964	110068	83	41441	40520	73	1515	1311	14	1343	1338	12	4049	3888	30	495860	468653	85	0.0778148
98186	95378	80	52824	50716	73	1045	1066	5	1406	1253	11	2971	2974	25	334746	321146	81	0.0778148
109363	109668	76	71895	70882	76	1168	1205	10	1490	1332	14	3091	2974	26	349768	348472	83	0.0788807
93939	92002	78	34579	34849	72	1051	1020	3	1175	1097	8	3005	2938	26	335513	324423	82	0.0788807
121699	116990	86	61958	61221	76	1598	1308	14	1425	1395	13	3931	3756	28	432279	403178	83	0.0799467
173644	162966	88	58914	57012	82	2271	2203	21	2260	2007	22	5538	5016	35	609877	560766	89	0.0810127
85491	83643	76	40062	40080	71	860	878	0	1010	883	0	2343	2351	22	269695	267547	81	0.0810127
82980	82049	74	24183	24022	58	933	795	0	1046	1110	8	2491	2625	24	308944	299820	79	0.0831446
117643	113611	79	40726	39680	74	1300	1159	9	1613	1396	14	3769	3776	28	441134	420700	85	0.0852765
111761	109917	77	30363	29918	72	1498	1317	14	1424	1382	14	3735	3601	28	421032	408988	83	0.0863424
116428	113279	75	35445	35018	74	1019	1168	9	1378	1327	14	3352	3427	27	390456	361985	82	0.0906063
95636	93963	75	27727	27567	68	1254	1347	10	1283	1112	8	3240	3130	27	379715	370148	81	0.0927382
144432	135352	88	42007	40687	76	1404	1384	13	1894	1649	19	3887	3645	29	481766	455624	87	0.0938041
80547	79275	82	34070	33955	70	883	878	0	917	819	0	2292	2252	22	269176	261886	81	0.0948701
162416	136978	84	62541	51432	82	1972	1406	18	1980	1655	20	4511	3886	33	570421	469359	93	0.097002
119231	116366	77	38189	37893	73	1199	1292	11	991	1318	10	2999	2917	25	372662	361034	84	0.098068
239124	201319	95	142721	120182	93	5809	4939	34	6688	5423	39	14981	12543	56	1.04858e+06	1.0383e+06	103	0.098068
39800	41250	64	10690	10815	38	652	650	0	388	445	0	1069	1045	5	130007	132036	72	0.0991339
149403	127910	89	61831	53671	82	1766	1595	18	1204	1218	11	3803	3127	32	440131	379730	91	0.1002
131106	115849	82	55265	48324	79	1577	1394	16	1549	1455	15	4572	3900	33	514903	447683	89	0.1002
129228	113907	83	61149	53836	80	1530	1265	12	1127	902	0	3525	3209	29	408692	354610	92	0.102332
40536	42053	51	18381	18784	44	356	328	0	446	327	0	711	885	0	96224	94967	72	0.102332
156278	134339	86	72831	63197	83	1568	1153	12	1555	1375	16	4611	3845	35	508388	443042	92	0.104464
37626	37278	66	15351	15445	42	412	503	0	604	447	0	852	840	0	109356	105959	68	0.108728
145025	124115	83	74078	65319	82	1808	1552	18	1719	1344	18	3801	3178	32	466704	401589	96	0.109793
209512	170197	92	104459	89510	90	2354	2004	22	2184	1943	21	6076	5024	37	665865	557907	100	0.111925
46001	48850	51	20992	21559	46	424	496	0	532	375	0	832	907	0	115680	113890	66	0.111925
91714	91338	77	26020	26152	52	605	707	0	946	914	0	2076	2088	20	246980	236067	79	0.112991
122423	116484	91	41118	38752	76	1756	1809	16	1518	1322	13	3827	3810	29	453335	423839	85	0.119387
113645	112659	77	33286	33260	72	1059	1010	2	1187	1109	7	3193	3103	25	380567	372540	81	0.120453
301241	212429	102	115076	81658	100	3137	2392	30	3680	2532	34	8353	5833	46	895346	647622	108	0.120453
59038	58409	72	18356	18966	42	872	894	0	551	542	0	1514	1432	15	188390	181911	79	0.121519
120782	117913	77	27818	27059	60	1084	1120	8	1211	1421	12	3320	3177	26	398734	373436	85	0.122585
210833	173517	96	78455	64449	86	2161	1715	21	2504	2165	24	5617	4718	37	615917	531222	95	0.123651
92955	92876	74	33773	33160	72	1026	873	0	1228	1000	1	2003	1967	20	263144	256525	80	0.124717
29537	30785	60	7368	7589	33	559	507	0	396	368	0	748	803	0	100669	100270	71	0.124717
195109	155529	106	85985	69256	89	2369	1759	22	2466	1931	25	5506	4419	38	605048	483372	97	0.128981
182890	165311	86	104968	94089	84	2010	1823	20	2189	1871	22	5029	4354	34	581621	514229	91	0.130047
31945	31307	69	8594	8809	35	348	347	0	177	283	0	787	723	0	76837	71806	72	0.131113
97367	96162	86	44314	44038	73	1340	1169	10	1264	1143	9	2692	2695	23	325713	313764	83	0.131113
127066	114375	85	48381	43461	79	1506	1353	13	1542	1404	15	3575	3332	29	438718	400107	89	0.133245
102245	103956	74	29555	29464	65	1726	1594	17	1841	1591	18	3894	3712	30	494815	475859	80	0.133245
132249	117691	88	54190	48050	80	1396	1440	13	1637	1242	14	3917	3515	30	484314	416782	90	0.133245
244356	177268	102	93534	69965	92	2675	1917	26	2605	1948	28	6810	5051	42	733815	546887	103	0.136442
114460	112728	76	39056	38658	74	1209	1231	11	1240	1148	10	2959	2869	26	322462	298828	84	0.138574
41128	42901	56	16021	16383	42	305	351	0	416	463	0	941	786	0	117976	117557	74	0.140706
30890	32582	62	13035	13427	39	219	225	0	211	377	0	744	882	0	91407	92415	70	0.141772
140497	122049	87	63643	53907	81	1322	1444	13	2035	1825	20	4211	3521	32	535343	461244	90	0.142838
91339	88813	73	40861	40862	72	1032	1046	5	750	885	0	2360	2384	22	312696	304038	80	0.143904
50240	49594	73	21037	21276	50	597	493	0	778	592	0	1317	1386	13	164687	165973	75	0.14497
141776	133640	84	44155	42458	76	1278	1373	13	2031	1871	18	4282	3989	31	490949	466400	85	0.14497
121379	116684	77	80564	79217	77	2145	2058	19	2006	1954	19	4595	4379	32	532559	501561	84	0.146036
138777	123050	82	55932	49477	79	1506	1325	13	1730	1509	16	3943	3540	32	466059	414976	88	0.147102
100822	100109	76	31287	30897	72	1367	1569	14	1255	1300	12	3190	3028	26	384602	374246	81	0.1503
108180	107195	88	27668	27378	65	1517	1402	14	1626	1448	14	3660	3819	27	443848	433086	84	0.151366
114784	113462	79	32113	31767	72	1309	1413	13	1360	1084	7	3155	3120	26	372122	357890	83	0.154564
33010	34267	53	14861	15262	41	520	434	0	548	387	0	826	946	0	122577	127011	70	0.154564
113099	102550	90	44075	40097	77	1393	1285	11	1464	1382	14	3579	3375	28	441953	402204	87	0.156696
36189	38059	51	19085	19519	44	561	387	0	406	320	0	1018	1070	6	111626	107357	69	0.156696
181433	153957	88	67263	57115	83	1796	1560	17	2190	1766	22	5203	4674	35	621535	532688	91	0.156696
178978	143446	88	70742	56832	85	1812	1439	17	2025	1625	21	4823	3868	36	540101	424731	93	0.156696
96216	92714	77	17677	17736	44	1209	1220	11	1264	1143	9	2943	2921	26	344361	334689	80	0.158827
139363	125397	81	62907	57671	80	1636	1707	16	1764	1361	14	3899	3543	29	451232	408744	87	0.158827
58215	59278	71	10256	10533	36	378	469	0	76	356	0	1493	1534	15	162669	156802	74	0.159893
111100	109994	77	56634	55462	75	1094	1092	7	1566	1356	14	3379	3396	27	383180	368738	83	0.160959
107107	107190	77	39776	39567	73	1380	1208	11	1199	1196	11	3684	3579	28	410708	392555	89	0.163091
146980	130979	83	53071	46766	80	2192	1940	20	1672	1559	16	4173	3789	31	492354	423839	89	0.164157
119510	114826	85	39303	38486	74	1518	1475	14	1626	1795	16	3701	3578	28	435107	417313	84	0.165223
96204	95194	83	45821	45486	73	1132	1206	10	1085	1099	8	2923	2889	26	366883	350701	83	0.168421
246911	186529	94	107354	82379	92	2691	2035	25	3071	2343	29	6907	5191	43	858779	656708	102	0.171619
117684	114652	78	42460	41968	74	1787	1919	17	1243	1306	13	4019	4077	28	446856	437365	84	0.171619
106634	104455	76	36330	35698	73	1012	971	0	1046	1159	9	2983	3112	25	327243	308741	84	0.172685
107932	106567	83	26588	26136	63	1796	1407	14	1265	1368	13	3788	3734	28	424927	413601	83	0.173751
120935	116411	78	34135	33132	74	1608	1587	17	1493	1588	17	3637	3487	28	423149	409413	86	0.175883
113778	104334	93	49683	44856	75	1597	1607	16	1202	1118	7	3509	3355	28	410796	364260	86	0.181213
93484	92944	74	26918	26498	60	798	782	0	1100	938	0	2650	2693	23	316454	311495	79	0.185476
66506	66657	71	20558	20547	48	610	600	0	441	472	0	1558	1631	17	180800	179448	78	0.186542
62448	63216	76	21134	21076	50	522	652	0	600	654	0	1595	1682	17	197548	190747	76	0.188674
89945	89901	76	25425	25448	63	980	877	0	906	876	0	2200	2223	22	248937	237039	76	0.190806
97564	96644	74	37910	37093	72	988	1010	3	812	884	0	2848	2839	24	284655	280255	90	0.190806
95268	94462	76	28465	28463	61	1100	1043	5	880	974	0	2803	2711	24	349182	339355	81	0.191872
116917	113751	83	52427	51765	76	1546	1450	15	1558	1674	17	3828	3699	28	431801	417698	85	0.194004
137022	116635	87	54655	46758	81	1443	1229	12	1129	1021	4	3574	3315	28	396317	330739	90	0.19507
224205	172640	91	96993	75038	90	2522	2280	23	2530	1851	25	6075	4583	38	680865	511387	97	0.196136
84468	83124	89	20654	20980	47	665	749	0	736	798	0	1868	1910	19	254537	247865	79	0.196136
174177	163160	82	45383	42469	79	1933	1879	19	2267	1912	22	5393	4987	34	612471	569429	91	0.196136
90321	88778	88	33201	33036	70	1031	1080	6	1149	986	0	2342	2278	23	285960	273365	80	0.197202
73075	71994	71	20078	20197	47	683	714	0	696	716	0	1726	1626	17	222572	217360	82	0.198268
34782	36398	53	12572	12609	39	534	543	0	384	380	0	907	858	0	116462	113363	72	0.202532
28541	29285	56	8930	9067	35	344	491	0	460	320	0	977	935	0	112877	107227	73	0.206795
270656	203310	98	154020	118426	99	3499	2823	28	4170	3194	35	10235	7979	49	1.04858e+06	955220	106	0.207861
79061	79284	73	27322	27147	66	878	841	0	770	811	0	2123	2051	20	244703	227992	80	0.209993
261500	181705	108	106448	74967	99	3457	2228	33	3226	2153	32	8702	6212	46	1.00875e+06	723523	109	0.211059
100450	99570	75	27391	26783	68	1141	1050	5	1153	1157	9	2881	2839	25	355962	351318	81	0.212125
219858	170362	94	102737	81753	89	2661	1934	26	2262	2169	22	5608	4396	38	666548	532963	99	0.214257
111891	107268	76	37324	37043	74	1277	1258	12	1288	1274	11	2865	2846	25	328586	322141	83	0.215323
101303	98506	85	58346	57836	75	1337	1383	11	1432	1386	14	3005	2936	26	340615	328916	81	0.215323
132858	127346	81	49250	46674	77	1727	1723	17	1918	1788	19	4786	4442	33	534248	496985	85	0.216389
226640	180134	111	92615	75052	92	2254	2007	22	2504	1841	26	6225	4914	38	700392	574464	102	0.217455
107289	104275	89	34545	34409	73	1323	1231	11	1696	1673	16	3525	3427	27	460290	440986	83	0.217455
124978	123024	76	32991	32905	67	1650	1374	15	1604	1447	16	3663	3441	29	459480	442526	80	0.217455
80121	79213	74	24983	25168	55	827	879	0	788	680	0	2087	2013	21	230141	227794	77	0.218521
29947	29454	53	14963	15137	41	245	189	0	454	367	0	700	786	0	99528	100349	72	0.220653
116637	112755	79	36929	36494	73	1434	1333	13	1528	1434	14	3718	3653	27	453613	429478	83	0.221719
173600	139702	88	63323	50316	84	1962	1399	19	2321	1816	24	5235	4370	37	642898	518784	93	0.223851
140543	137513	77	53352	51851	76	1964	1809	19	1741	1765	18	4757	4645	31	568466	535592	87	0.223851
239734	188994	90	88713	70147	88	2633	2284	24	2656	2052	29	6710	5303	41	716729	562652	98	0.224917
265568	203533	104	109248	87656	99	2892	2088	26	3350	2487	29	8073	6079	46	871906	678973	109	0.225983
170559	155257	82	64345	59403	80	1894	1741	18	2141	2037	21	4811	4266	34	558253	515065	92	0.227049
119672	115278	89	30503	30665	65	1484	1329	15	1180	1110	8	3799	3490	28	398751	381095	83	0.228115
62000	62612	70	14856	15151	40	641	667	0	790	772	0	1614	1597	16	190730	191568	76	0.228115
87837	88376	76	26489	26828	58	1005	1116	7	1087	1064	6	2776	2710	24	323647	307079	81	0.228115
110450	108345	77	30027	29894	72	1019	1090	8	1049	1076	6	3039	2960	25	350275	329814	83	0.228115
61389	63780	69	20292	20562	44	774	692	0	401	355	0	1065	1199	9	153763	151452	73	0.229181
116787	116195	74	22443	22201	49	1427	1495	15	1292	1413	15	3737	3668	29	439331	408656	83	0.229181
112554	108431	87	45271	44956	73	1393	1305	12	1449	1294	14	3666	3800	27	459496	430471	83	0.229181
218676	170269	95	86006	68448	91	1739	1627	18	2521	1930	25	5982	4820	38	700697	570930	101	0.233444
124290	119904	79	42110	40438	74	1313	1205	10	1476	1360	13	3247	3027	28	368854	354016	83	0.233444
139940	130612	80	61061	57103	78	1756	1543	16	1861	1667	17	3945	3936	29	454151	416994	88	0.23451
117364	110177	80	31391	29150	73	1671	1598	16	1625	1572	15	4304	3773	32	456269	423050	85	0.23451
109693	107765	75	28752	28798	66	1548	1501	14	1809	1840	18	3646	3567	28	452920	429238	83	0.23451
85869	84506	73	29943	29813	70	437	427	0	814	798	0	1942	1952	19	220749	212039	76	0.236642
181488	169998	88	94195	89054	80	2243	2083	21	2309	2206	22	6055	5538	37	647513	600786	92	0.236642
103909	101848	76	31218	30939	72	1112	1117	7	1261	1233	11	3404	3359	27	389248	375142	82	0.237708
124348	115504	89	41427	39051	76	1852	1476	17	1786	1650	19	3929	3644	30	493490	471195	81	0.238774
100558	98753	79	42328	41735	72	1012	1048	6	1178	1171	9	2497	2346	24	299057	290529	80	0.23984
50815	52710	67	21930	22161	49	374	394	0	483	471	0	1228	1351	12	158971	159316	75	0.241972
113576	103755	81	47243	42835	77	1319	1204	12	1234	950	0	3141	2793	27	349026	313958	85	0.243038
172709	160264	84	82453	78480	81	1654	1624	18	2462	2089	23	5239	4795	33	579288	537811	89	0.243038
98868	99387	73	54352	53677	74	1223	1047	6	1472	1313	13	3560	3708	27	397426	384706	89	0.244104
128626	118788	81	64126	58865	77	1299	1261	12	1690	1393	15	3960	3610	30	470369	434947	85	0.244104
325848	216328	102	133516	87089	101	4368	2917	35	5191	3615	39	14393	9699	58	1.04858e+06	1.03667e+06	110	0.24517
107760	107738	75	34966	34910	72	1461	1412	15	1419	1305	14	3571	3430	28	414633	396943	78	0.24517
90916	92033	72	25061	25429	52	1151	1040	5	1248	1212	10	2866	2852	25	330669	322534	80	0.24517
161974	137336	94	71338	60902	85	1522	1279	16	2282	1734	23	5407	4850	35	595118	507683	91	0.246236
238032	181207	98	111281	88714	89	2753	2031	26	2608	1969	25	6337	5106	40	690206	532488	95	0.246236
127047	111551	87	63057	56271	80	1617	1340	17	1385	1222	13	4033	3566	31	436804	370866	87	0.247302
119264	116414	75	54773	53934	74	1569	1335	14	1225	1294	12	2830	2849	25	355063	329869	78	0.248368
38862	38523	64	14995	15130	41	304	316	0	451	287	0	808	861	0	108785	110250	71	0.252632
118980	101966	82	50335	42682	79	1365	1065	10	1749	1350	17	3701	3342	30	446493	388446	96	0.252632
137058	128664	80	49347	47186	77	1410	1193	14	1599	1465	15	4294	4032	31	518718	490540	86	0.254764
91299	90344	73	31072	30820	71	1081	1060	5	1223	1127	10	2741	2815	24	344401	334553	79	0.255829
105302	104480	75	40974	40326	73	729	921	0	1133	973	0	2665	2709	24	319139	304541	81	0.257961
54459	53103	78	22642	22651	50	572	499	0	557	464	0	984	1000	1	128603	124007	77	0.260093
100116	98766	75	30032	30081	71	1089	1144	8	933	1096	7	2518	2498	23	320440	304321	80	0.261159
123278	116143	79	53153	49774	77	1397	1309	13	1394	1270	13	3663	3401	29	439601	410451	85	0.261159
114003	111368	76	40569	40019	73	1209	1398	11	1338	1352	14	3397	3079	28	382230	365320	83	0.263291
99501	98347	76	37426	37178	72	1182	1160	7	1287	1256	12	3536	3585	27	402471	384908	82	0.263291
96118	98679	72	43347	42533	72	1307	1374	11	1562	1444	14	3019	2895	26	374360	362666	81	0.264357
91870	90310	76	18184	18256	43	1115	1109	8	884	1075	6	2828	2649	25	306762	291566	81	0.265423
141310	130479	84	56041	50534	79	1440	1174	9	1588	1498	16	3660	3317	30	417768	384505	85	0.265423
213645	163827	102	79986	62016	91	2359	1829	23	2279	1884	23	5763	4594	38	690049	527809	100	0.267555
70625	72887	72	18388	18446	45	734	855	0	824	884	0	1991	2081	20	262016	258106	77	0.267555
163183	141645	88	71600	61808	83	1769	1351	16	1671	1500	18	4087	3580	31	444936	381114	91	0.268621
123860	111514	84	57107	52863	78	1304	1236	11	1429	1206	11	3756	3388	30	451385	400610	85	0.269687
183440	150755	89	78049	65120	85	1918	1647	18	2096	1697	20	5377	4736	36	653319	550967	97	0.270753
101626	101195	80	33800	33993	71	1051	1120	7	998	1085	6	2699	2599	24	313232	297131	81	0.270753
56588	57605	70	11565	11802	38	381	570	0	657	553	0	1277	1300	13	163038	165600	73	0.270753
122401	120590	78	46114	45360	74	1291	1317	11	1606	1446	16	3907	3730	29	441348	431036	83	0.271819
86698	86909	73	44216	44144	72	930	1136	7	1062	1059	5	2420	2451	22	305059	293125	80	0.273951
116421	114195	92	53908	52741	75	1543	1382	17	1351	1423	14	3688	3635	28	419460	388325	93	0.273951
190948	162358	84	90490	76755	85	2241	1945	23	1890	1723	22	4801	3987	36	577613	485570	93	0.273951
251672	187744	102	99836	74924	95	3334	2416	28	3034	2409	29	8082	6267	42	867107	654794	104	0.275017
141310	134786	80	46591	45151	76	1280	1392	11	1726	1548	17	3954	3812	28	442462	408603	86	0.278215
54836	57341	66	20824	21238	48	709	554	0	696	566	0	1368	1461	13	168873	165330	74	0.278215
188788	149283	91	75599	59617	86	2137	1804	19	2228	1798	22	5390	4426	38	695199	552440	97	0.280346
73936	75583	67	38174	38064	70	795	836	0	932	838	0	2274	2253	22	265216	256902	79	0.285676
43882	45855	57	22153	22593	49	586	594	0	412	520	0	1244	1196	10	146932	147705	73	0.286742
318701	211162	139	128063	89959	120	3203	2269	30	4015	2653	35	9945	6780	51	1.04858e+06	779565	127	0.286742
100925	100247	75	27976	27950	71	1156	835	0	1223	1120	9	2792	2749	25	336535	320985	79	0.287808
114056	113765	76	35904	35738	72	1314	1296	13	1364	1483	13	3424	3417	27	418933	399430	82	0.288874
108361	104648	76	36676	35531	73	1535	1496	14	1597	1631	18	4057	3839	30	442701	424107	83	0.291006
155230	128514	87	58598	48244	81	1693	1412	18	1850	1510	17	4206	3529	33	516058	432511	91	0.29527
117935	114318	76	28815	28602	66	1166	1285	10	1737	1677	16	3506	3290	28	432190	406326	83	0.297402
41605	42293	70	12344	12469	38	591	508	0	449	485	0	951	1005	1	129721	127500	72	0.299534
208232	167702	87	74279	58686	86	2655	2089	24	2378	1899	24	7025	5462	43	803848	649342	96	0.299534
100171	99576	75	23683	23729	54	1151	1255	10	1214	1163	11	3193	3033	26	377771	369284	81	0.301666
137903	130480	81	49283	47250	76	1788	1389	16	1722	1671	17	4378	4336	30	476661	459335	86	0.302732
170889	139631	85	69651	57508	82	1375	1360	13	1991	1595	19	4720	3751	35	526130	430687	91	0.302732
85848	87062	72	35109	35412	71	751	630	0	1193	990	0	2027	2184	20	257948	253938	78	0.302732
49420	50379	68	16567	16625	42	532	532	0	688	555	0	1000	1080	6	161647	155352	72	0.304863
61147	62265	71	29608	29726	69	775	717	0	638	655	0	1285	1315	12	164182	157065	75	0.304863
80416	79066	72	35170	35029	71	783	767	0	766	693	0	1971	1870	19	250491	241707	79	0.306995
49614	51713	56	16931	17075	42	279	357	0	414	507	0	859	806	0	123320	118312	76	0.312325
158751	150853	81	59844	57654	79	2199	2073	19	2143	2022	19	5273	4831	34	571201	521945	87	0.312325
42836	43510	54	18974	19185	46	297	216	0	470	376	0	995	997	0	114061	117411	72	0.313391
236726	187394	91	116120	95435	90	2794	2173	27	2859	2140	29	7243	5871	43	794048	651443	96	0.313391
96909	97888	75	18513	18864	43	1247	1343	13	1575	1445	15	2968	3025	25	371528	361379	79	0.313391
95902	95871	76	31376	31466	71	935	1035	5	1207	1182	10	3046	3022	25	346903	345360	79	0.313391
100770	98356	77	22474	22384	53	1004	1072	6	1026	1090	7	3089	3209	25	362523	349513	82	0.315523
263539	194002	109	100033	73746	101	2979	2094	28	3153	2272	29	7473	5709	44	844202	643944	108	0.316589
104084	103873	74	42056	41955	73	1376	1397	13	1315	1263	13	3390	3316	28	416615	403043	81	0.317655
172918	141538	89	71122	59869	85	1909	1456	20	1826	1559	19	4639	3702	35	553375	455454	96	0.318721
87866	88680	71	48233	48123	71	695	779	0	1256	1202	9	2284	2452	21	298735	287607	78	0.318721
315907	224474	119	130863	96131	113	3425	2463	30	4200	2966	36	10815	7927	49	1.04858e+06	909469	118	0.319787
190111	147600	97	79673	62458	87	2127	1818	22	2452	2110	24	5694	4568	38	685505	530165	93	0.319787
163992	135306	85	68547	55641	84	1645	1459	16	2199	1634	24	5088	4257	38	605375	504829	92	0.320853
102615	100834	74	23541	23222	54	1125	1118	8	1028	1055	6	3207	3253	26	406604	389346	80	0.320853
175674	141867	89	76405	63119	86	1917	1640	22	2209	1640	22	5689	4722	36	663639	542428	91	0.321919
201570	164052	88	86746	70826	87	2080	1640	21	2294	1629	23	5512	4637	37	622887	517153	92	0.322985
66065	67883	69	27629	27424	68	487	530	0	690	693	0	1512	1436	14	177257	171259	76	0.325117
30644	30569	70	10533	10664	37	190	358	0	243	260	0	668	792	0	98670	98111	70	0.326183
104221	102880	76	27892	27866	61	1131	1067	6	1551	1368	13	3271	3222	26	394745	379753	82	0.327249
60739	63240	53	28168	28492	66	716	766	0	626	686	0	1977	1818	18	235362	227146	75	0.327249
103114	101700	79	20083	20018	48	1322	1314	11	1365	1388	14	2886	2763	25	331003	319066	81	0.32938
158432	136579	84	60416	52074	82	1896	1448	18	2211	1712	23	4429	3755	33	542228	471524	91	0.32938
110015	107100	83	65475	64923	75	1400	1504	13	1669	1350	15	3769	3710	28	448988	416058	85	0.330446
113042	111539	78	53015	52161	75	1431	1107	10	1396	1254	12	3805	3687	27	403605	393664	85	0.331512
227530	174589	98	92461	71958	92	2126	1480	23	2291	1470	22	5744	4682	38	664487	514126	103	0.333644
167761	149315	103	64414	56548	103	2100	1739	20	1995	1819	17	5791	5127	34	662984	578145	103	0.333644
134180	118833	80	60668	53825	79	1548	1261	13	1648	1482	19	4170	3548	32	527300	461663	87	0.333644
107416	106229	76	32375	32322	72	989	1044	5	1553	1384	13	3082	3140	25	354379	332284	84	0.333644
224440	182242	89	94901	77460	88	2781	1921	28	2860	2160	25	6553	5774	39	754850	627035	99	0.33471
169547	140655	89	78582	67087	84	2110	1701	20	1721	1506	17	4553	3751	34	551792	462458	95	0.33471
102688	100269	84	30090	29787	72	1357	1309	11	1739	1704	16	3863	3648	30	456696	446817	83	0.336842
162017	137586	83	67679	57218	81	1495	1187	12	2196	1676	23	4482	3596	34	535335	436879	91	0.337908
146874	128951	84	60008	51953	81	1922	1654	17	1703	1451	18	4211	3530	33	468428	407604	92	0.338974
212052	165924	90	85723	68001	87	2325	1836	23	2517	1978	23	6186	5160	39	701734	552974	96	0.338974
129215	124735	78	43989	42949	75	1587	1344	14	1804	1480	17	3761	3394	30	455846	427692	82	0.34004
32529	32671	66	9048	9590	34	366	325	0	407	303	0	768	715	0	93230	91076	70	0.341106
124907	121795	79	26976	26525	64	1392	1578	15	1509	1703	15	4222	4034	31	447044	432615	83	0.342172
35469	35061	63	15096	15297	42	247	293	0	539	346	0	1029	1023	4	121096	122433	69	0.343238
76301	74140	74	34186	33335	71	989	900	0	737	672	0	2072	2118	20	246879	238952	80	0.344304
124097	123546	80	24306	23671	56	1225	1224	10	1432	1359	14	3321	3326	26	385988	373334	81	0.344304
141154	118255	97	48773	40801	82	1916	1532	17	1515	1174	13	4324	3593	32	451161	376936	99	0.344304
168843	137679	85	68601	56084	83	2135	1754	19	2087	1567	22	4953	4077	34	582756	484132	91	0.346436
81003	80990	70	29852	30125	66	902	961	0	902	1088	6	2450	2545	22	282055	277199	77	0.346436
101831	100590	73	45144	43964	73	1241	1408	11	1029	963	0	3081	2931	26	371699	365928	81	0.349634
134440	119362	82	44991	39021	80	1334	1144	9	1679	1612	15	3737	3391	30	407260	353983	91	0.3507
142292	125477	84	51574	44223	82	1734	1446	15	1880	1596	18	3728	3332	30	489174	419020	89	0.353897
106649	105793	75	32349	31874	72	1287	1243	10	1290	1167	10	3310	3343	26	405853	385800	82	0.353897
94117	94338	81	25904	25747	61	1118	1091	6	1382	1323	14	3014	2871	25	380616	373938	83	0.354963
128281	122482	87	47634	46376	76	1604	1656	15	2072	1900	20	4330	4139	32	498099	471189	94	0.354963
213115	168565	95	81696	64871	90	2171	1815	21	2549	2047	23	5535	4664	35	662618	544862	95	0.356029
103687	100946	80	33383	33382	72	988	950	0	1298	1302	12	3234	3370	26	392667	378266	80	0.360293
134801	121131	81	61068	54318	79	1672	1551	16	1845	1571	20	4410	3862	33	477354	412914	86	0.362425
97019	100992	71	24121	24045	49	1710	1605	16	1372	1512	14	3580	3306	29	440228	421525	78	0.362425
81644	84579	66	29229	29558	63	862	923	0	963	957	0	2421	2580	22	288984	286783	79	0.362425
65341	65480	71	10340	10399	37	641	680	0	704	670	0	1301	1375	12	162272	154034	75	0.363491
125532	120722	78	55572	54015	76	1290	1431	13	1405	1403	16	3803	3603	29	408436	390158	82	0.365623
107561	105112	75	33622	33254	73	952	885	0	1341	1260	13	3383	3175	26	368918	351857	85	0.366689
41181	40268	68	19941	20469	46	348	268	0	539	371	0	1038	969	0	120483	113541	73	0.372019
231180	181561	92	115424	87899	91	2230	1841	20	2608	2090	26	6741	5168	40	784411	592190	99	0.374151
155656	133068	89	63898	54157	84	1630	1408	16	1693	1561	16	4161	3475	33	471002	388217	100	0.374151
96331	93685	76	25158	25042	54	963	917	0	1568	1611	17	4574	4318	32	392450	380086	82	0.377348
137487	125343	80	61050	55762	78	1859	1591	19	2005	1805	19	4523	4118	31	540488	483083	85	0.377348
85373	85579	72	26551	26293	61	920	892	0	1041	1058	6	2465	2454	23	321594	307146	79	0.378414
92076	91798	72	27363	27479	57	753	850	0	987	986	0	2259	2057	22	283077	282304	76	0.378414
179451	146354	89	64273	51122	85	1573	1343	14	1986	1622	19	4814	3832	35	572180	466733	93	0.37948
139516	125890	81	56857	50684	81	1526	1227	12	1476	1293	12	4078	3621	31	456969	398864	92	0.381612
172902	159366	82	87178	79799	81	1971	1726	18	1789	1589	18	4740	4308	32	524787	477424	88	0.382678
56576	55147	73	20887	21151	47	455	429	0	402	423	0	1378	1323	12	173116	167002	73	0.382678
69318	68499	75	20717	21051	48	830	844	0	564	616	0	1555	1453	15	185043	176804	74	0.38481
120406	109780	90	51679	47530	77	1664	1582	16	1485	1421	16	3985	3659	31	470492	435846	84	0.385876
98106	95931	80	34185	33871	71	1078	1123	7	1547	1299	13	2943	3002	25	347063	332071	78	0.388008
164440	140073	101	69643	59302	84	2089	1740	21	2066	1724	21	4744	4256	34	576155	496849	91	0.392272
97122	97238	73	50390	50291	72	1310	1143	8	1117	924	0	2770	2771	24	329013	322745	79	0.392272
30347	31947	44	14318	14944	39	338	331	0	431	433	0	862	1004	2	112198	115783	75	0.392272
116268	111481	79	42422	39565	74	1561	1386	15	1426	1365	14	3655	3426	29	430843	398388	82	0.392272
226710	189812	96	78969	65322	88	2386	1783	23	2757	2400	27	6256	5537	37	681602	582728	94	0.393338
98481	98781	74	28432	28506	64	1252	1343	12	907	950	0	3191	3188	26	336223	324330	79	0.393338
49362	47925	73	19037	19077	47	264	246	0	493	424	0	960	1006	2	138510	138408	74	0.394404
103256	102036	77	29659	29198	68	1051	1032	4	1025	1134	7	2450	2476	22	294966	290510	79	0.394404
130904	115873	82	58156	52062	79	1464	1324	14	1742	1444	17	4094	3637	31	508704	452495	88	0.397602
99442	98810	73	31683	31195	72	991	986	0	1242	910	0	2847	2638	26	299884	283126	84	0.399734
76904	78190	72	35582	35690	71	828	592	0	908	832	0	1897	1824	18	219382	208011	77	0.400799
150452	135718	85	72586	65359	81	1543	1415	15	2157	2049	21	4975	4568	33	573700	520465	88	0.400799
109480	107652	76	28981	28604	71	959	970	0	1468	1365	15	3502	3363	28	388368	361856	82	0.401865
165973	157112	80	40321	38959	77	1888	1521	19	2159	2130	20	6544	6510	36	745053	695282	86	0.401865
43069	45082	52	8821	9049	35	337	376	0	385	399	0	1001	930	0	122676	126007	71	0.402931
153933	137162	84	57059	50494	81	1532	1426	15	1780	1428	17	4035	3654	31	475501	421040	92	0.406129
93994	91404	80	29196	29065	61	829	988	0	1094	1141	8	2585	2510	22	337875	322666	82	0.407195
57427	56951	73	14065	14271	40	561	624	0	594	604	0	1247	1255	10	151724	144565	75	0.408261
115277	113608	76	44275	43591	74	1517	1325	13	1496	1601	16	3449	3608	27	422160	399666	81	0.409327
176055	150227	87	61212	51674	82	1640	1447	14	1893	1701	19	5547	4550	36	585486	498181	93	0.409327
178658	151226	87	77491	66364	85	1614	1468	15	1792	1581	19	4518	3963	33	529214	444092	90	0.409327
41687	43379	64	18500	19150	43	383	455	0	316	474	0	968	993	0	124658	124271	72	0.409327
141605	127022	82	54963	49602	79	1227	969	0	1320	1168	10	3678	3305	31	425993	380870	86	0.410393
170778	153789	83	74914	67094	84	2788	2396	24	2329	2100	22	5335	5004	34	615782	553861	90	0.413591
39204	38605	68	15371	15523	40	264	326	0	405	355	0	842	838	0	110037	110629	68	0.414657
139419	133415	84	37778	36792	76	1316	1317	13	1884	1817	18	4678	4548	32	545238	517611	85	0.415723
51608	53214	65	28285	28668	61	244	442	0	362	367	0	1218	1231	11	146262	145199	74	0.416789
111552	108726	77	35805	35575	74	1142	1104	7	1155	1026	4	3130	3068	25	333256	325135	83	0.419987
70615	74308	62	24693	25015	54	780	798	0	758	798	0	1947	1724	19	201876	198201	77	0.419987
94674	94204	76	27902	27976	66	1219	1222	9	1441	1421	15	3122	3001	27	357442	352964	79	0.419987
59132	60113	68	21658	21799	51	367	469	0	613	525	0	1398	1364	13	173129	170334	75	0.421053
136167	119170	82	63271	55558	80	2088	1706	19	1813	1518	17	4537	3933	33	555332	474817	87	0.421053
112848	102404	79	42429	38569	77	1373	1289	12	1555	1378	15	3654	3290	30	447350	400671	85	0.422119
29054	28824	69	9933	10129	36	418	284	0	190	245	0	863	924	0	94908	93164	65	0.423185
42514	42975	58	11515	11672	39	464	451	0	141	208	0	1040	926	0	115473	114851	71	0.424251
54036	53807	70	21462	21579	47	488	601	0	538	624	0	1138	1069	7	135053	129654	76	0.425316
106806	103631	80	34402	34116	72	1040	1100	7	1154	1011	2	3035	3064	25	405683	398626	81	0.427448
115243	112638	79	32825	32759	72	1058	1018	3	1465	1417	15	3190	2921	27	379687	368463	80	0.427448
142109	137848	77	73641	71787	78	1853	1823	18	2313	2058	23	5017	4817	32	633664	596985	87	0.427448
128266	114353	80	56833	51003	79	1420	1354	13	1667	1326	12	3094	2837	28	395770	348590	85	0.427448
48219	51801	50	15679	15988	42	585	521	0	518	600	0	1309	1310	13	161188	152662	75	0.42958
35382	35429	66	16667	17130	43	316	305	0	160	248	0	832	787	0	92575	89852	69	0.431712
81178	79986	73	29204	29129	70	858	928	0	1069	1036	4	2012	2050	19	257896	247564	79	0.431712
97909	96419	75	40338	39643	73	1120	1247	11	1206	1156	9	3288	3125	27	372991	367350	81	0.432778
39557	41398	65	13598	13749	40	334	332	0	454	471	0	914	910	0	125795	125778	73	0.433844
151360	135175	81	60567	54251	80	1497	1383	13	1966	1667	19	4382	3795	33	477979	425317	88	0.433844
105001	101080	87	38026	37797	72	1039	1242	10	1306	1218	9	3140	3089	26	397136	380569	82	0.43491
147827	132750	81	67997	61667	80	1649	1673	16	1740	1585	16	4221	3792	31	475229	424054	87	0.437042
291212	199239	110	112989	76807	103	3316	2330	30	3140	1947	34	8456	5720	47	952995	649438	110	0.437042
186530	153381	88	86554	71970	86	1949	1746	19	2132	1809	22	4396	3632	35	550555	452005	93	0.438108
217144	169719	104	82819	65912	87	2349	1804	22	2165	1682	23	5900	5045	37	649189	517588	94	0.439174
128009	125260	76	34058	33725	73	1248	1218	11	1464	1491	13	4441	4288	30	476078	462421	85	0.441306
51193	47107	83	18912	17407	68	434	413	0	546	432	0	1431	1154	9	153975	126405	83	0.441306
210512	167704	98	78766	62718	87	2314	1918	22	2090	1710	24	5523	4447	37	661009	530160	94	0.441306
91583	95127	73	40300	40803	71	1120	1143	7	1137	1175	9	3403	3419	27	348148	337513	78	0.441306
33714	33963	65	10147	10556	36	389	404	0	245	332	0	984	938	0	104965	107770	70	0.442372
50031	50135	63	19472	19648	46	460	397	0	588	504	0	1028	973	0	130223	130629	72	0.442372
118337	114855	76	39400	38862	73	1418	1380	13	1610	1596	16	4038	3958	30	451009	431706	82	0.442372
101357	98241	75	41136	40297	73	1116	1009	3	851	990	0	2983	2947	25	370686	357826	81	0.443438
93302	92133	74	33506	34040	71	765	930	0	1190	1102	8	2859	3010	25	328456	315035	82	0.444504
160372	130949	91	63774	52148	83	2168	1641	21	1869	1476	19	4843	3940	36	574819	482757	92	0.44557
110155	109802	75	35951	35239	73	1326	1358	13	1489	1368	13	3144	3111	26	353203	339796	80	0.447702
44308	42996	67	18740	18726	46	480	600	0	359	393	0	829	928	0	117504	116841	72	0.448768
135951	120833	81	58820	51009	80	1334	1330	11	1420	1424	13	3632	3162	31	410773	360129	87	0.449833
112416	110882	77	35893	35391	73	1109	1037	5	1176	1319	11	3052	3087	26	373507	355471	80	0.449833
73576	74866	70	24508	24089	57	1138	1032	4	1014	933	0	2439	2526	21	311760	297095	79	0.450899
203426	161239	92	70701	55771	88	2292	1796	22	2407	1857	25	6236	5185	39	716867	578039	98	0.451965
93322	92516	76	25982	25519	62	1433	1313	13	1191	1276	12	2730	2608	24	303651	296882	77	0.453031
161477	142502	90	66745	58685	82	2093	1737	19	2263	1791	21	5010	4508	33	579104	507980	88	0.453031
113511	109381	82	37056	36324	73	1412	1556	14	1308	1286	12	3579	3410	28	422619	402410	81	0.453031
126034	123650	76	59178	57871	74	1668	1567	16	1667	1597	16	4082	3859	31	482132	451989	82	0.455163
105556	103233	75	17582	17618	44	1007	934	0	1375	1379	14	3262	3097	27	391165	372382	83	0.458361
109375	106902	81	26943	26631	66	889	1170	7	845	820	0	2821	2781	24	330583	324189	83	0.458361
297846	191946	107	135786	85845	102	3168	2135	30	3745	2368	35	8744	5648	48	1.00863e+06	665994	110	0.459427
110500	108488	92	26347	26373	54	1832	1692	20	1723	1844	17	4449	4327	31	494495	472513	83	0.460493
30879	33991	45	11451	11850	38	262	272	0	288	357	0	762	895	0	88600	89967	71	0.461559
113340	108270	85	58172	56804	75	1164	1115	8	1616	1359	15	3485	3267	27	397103	373033	84	0.462625
132364	127615	79	45212	43898	75	1560	1624	16	1643	1499	14	3597	3370	28	413002	389342	94	0.462625
346452	234394	110	198521	145131	109	7831	5715	43	8147	6296	45	20874	15516	69	1.04858e+06	1.04778e+06	114	0.463691
125838	117533	79	45938	41805	78	1371	1197	10	1815	1785	18	4034	3738	30	491843	442136	84	0.463691
252995	177979	106	109132	78609	105	2734	1893	26	3099	2253	32	7290	5243	45	796690	565593	112	0.466889
110530	106414	81	33173	32692	73	1617	1378	14	1541	1365	15	3199	3130	26	361546	335782	81	0.466889
50088	50398	66	15708	15695	42	605	535	0	443	383	0	1066	1062	5	139866	139612	75	0.470087
175151	145043	98	77604	63955	85	1826	1567	17	2010	1689	19	4691	3939	34	573085	480922	91	0.471153
59603	60629	69	16996	17211	43	686	623	0	557	409	0	1478	1476	15	182704	183118	76	0.472219
98179	96513	76	28841	28667	70	1654	1617	17	1186	1219	10	3425	3392	27	432822	416741	81	0.473285
162540	137141	92	80201	68384	84	1799	1627	16	1887	1508	17	4280	3684	32	492863	413293	90	0.473285
176435	139374	95	71410	56230	86	1665	1344	16	2098	1467	20	4897	4060	35	572681	456418	93	0.47435
328381	252586	105	116504	89023	103	4671	3585	33	5365	4013	38	12571	10083	51	1.04858e+06	1.02015e+06	112	0.475416
142464	125303	81	68347	61141	80	1526	1296	15	1865	1473	19	3926	3298	31	460073	396159	87	0.475416
98971	97579	75	34944	34737	72	1203	1253	10	981	1029	4	2851	2783	25	334845	330762	79	0.476482
317661	218932	133	137671	96867	123	3542	2541	29	3624	2696	33	8641	5975	46	1.00413e+06	722050	141	0.476482
46578	46997	68	8160	8182	34	636	650	0	345	409	0	1132	1220	9	136117	136080	72	0.476482
123798	120068	81	34087	33716	74	1438	1441	14	1276	1351	12	3618	3616	27	414224	391844	83	0.476482
106517	101940	87	40539	40153	74	1113	1039	5	1320	1261	13	3230	3160	27	391574	379820	81	0.477548
141535	122830	90	60212	52953	81	1612	1305	15	1530	1323	14	3655	3162	31	428701	371427	89	0.477548
139376	123187	80	56440	48869	78	1910	1712	19	2008	1826	20	4656	4211	33	523941	455557	87	0.477548
163976	139069	86	76713	67175	85	1788	1588	17	1681	1279	13	4139	3718	32	458181	377895	94	0.47968
126537	122114	86	33542	33300	73	1713	1768	16	1640	1464	17	3775	3899	28	495795	475112	83	0.47968
101200	99277	74	29120	28658	71	1372	1351	12	1426	1382	14	3626	3760	27	416301	399389	79	0.47968
112979	108208	83	26720	26271	67	1322	1285	13	1668	1415	16	3714	3601	29	420162	401098	83	0.480746
105546	102535	82	38514	38108	72	1172	1299	10	1161	1293	10	3170	3280	26	368929	355701	80	0.483944
163978	142681	85	73083	64967	82	2007	1584	19	2301	1777	23	5199	4591	34	598821	516862	91	0.48501
202839	163874	91	77750	62501	85	2406	2065	23	2286	1792	25	5665	4698	38	582212	470633	91	0.486076
88283	87739	79	23030	22799	49	1071	939	0	950	1263	9	2417	2493	24	323831	314031	80	0.487142
143254	135534	85	40450	39694	76	1434	1235	11	1806	1671	18	4446	4422	30	530936	508440	85	0.488208
150343	129996	84	61549	53773	80	1548	1512	15	1390	1222	11	3742	3397	30	466105	408399	86	0.489274
109050	107426	78	41002	40463	73	1286	1192	10	1488	1526	15	3616	3602	28	420955	397592	81	0.494604
75601	75713	72	27819	27802	60	669	798	0	848	934	0	1591	1653	17	197800	190533	77	0.494604
82955	82914	72	25156	25000	56	609	608	0	864	882	0	1832	1794	19	240913	226144	78	0.49567
64570	65431	74	20673	20818	47	603	619	0	711	639	0	1575	1498	14	167532	162196	74	0.497801
102694	100884	74	42972	42546	73	847	794	0	1280	1187	10	2755	2799	24	339885	335016	80	0.497801
110366	106787	78	39478	39189	73	1494	1394	13	1238	1067	7	2707	2718	24	359767	344823	80	0.497801
126304	117783	84	69810	64285	80	1499	1482	14	1643	1497	18	3753	3491	29	465742	424458	83	0.500999
51214	51112	71	13091	13507	38	548	616	0	438	494	0	1273	1329	12	161416	158737	72	0.503131
79989	80147	71	38718	38347	71	942	851	0	718	724	0	1915	1881	19	241563	234303	79	0.505263
161834	155309	83	73102	70239	78	1977	1806	16	1683	1655	18	4403	4172	31	467589	434254	86	0.505263
126752	116639	78	58594	54641	77	1502	1362	12	1535	1255	14	3655	3277	30	449429	410108	83	0.505263
245542	191274	99	108550	87167	94	2549	1768	25	2670	2114	27	6075	4906	40	683957	546500	102	0.506329
112574	110303	77	33818	33410	72	811	717	0	1562	1379	13	3215	3062	26	348971	339478	81	0.506329
123519	120405	83	67194	65734	76	1245	1056	6	1354	1235	12	3052	3044	26	354835	337439	83	0.507395
94549	94918	73	29979	29568	72	839	703	0	1372	1181	11	2558	2447	24	316846	308979	81	0.508461
48995	51649	66	21387	21605	51	407	424	0	443	434	0	1276	1303	12	152294	155940	73	0.508461
145169	126571	87	53278	45446	80	1267	1223	10	1535	1218	13	3828	3334	31	452695	387861	89	0.508461
101103	100003	79	36846	36419	73	1127	979	0	1335	1086	8	2712	2647	24	325907	312700	81	0.509527
183329	153000	90	89465	77222	86	2373	1624	24	2034	1921	21	4921	4218	34	584037	507553	92	0.509527
205221	166647	91	83852	68699	89	2495	1897	23	2271	1786	22	5776	4745	37	688650	563948	95	0.509527
114711	113276	80	23279	23067	51	1157	1114	8	1565	1582	14	3413	3329	27	416719	394722	80	0.510593
126274	108555	83	50673	44180	79	1280	1159	11	1375	1331	15	4363	3850	34	462695	395530	87	0.512725
39593	40048	73	16602	16743	43	522	397	0	199	324	0	917	931	0	109423	106917	70	0.512725
134385	119623	89	61596	54898	80	1548	1432	15	1574	1570	15	4034	3814	30	462082	411904	84	0.513791
83545	82466	74	26064	26056	61	440	494	0	953	898	0	2011	1954	20	248595	244296	78	0.515923
99445	98798	76	24600	24505	59	1032	1097	7	1529	1505	14	3407	3214	27	430605	419309	81	0.516989
124424	108457	81	50914	44572	78	1602	1461	13	1660	1377	15	4509	3707	34	525056	453488	87	0.518055
88584	88937	72	34940	34931	70	1076	964	0	1466	1385	13	3010	2985	25	342550	333779	77	0.519121
94902	93747	74	29208	29107	60	998	966	0	1251	1242	9	2908	2962	25	330587	309628	76	0.519121
129186	114248	81	57679	52228	78	1437	1236	14	1473	1346	16	4302	3889	33	499446	437272	86	0.523384
82196	83344	72	36114	35974	71	926	767	0	807	851	0	2025	1932	20	253514	243805	77	0.52445
142339	137522	80	62887	60790	76	2191	2229	20	1942	1860	19	4719	4575	32	582983	550380	83	0.52445
85386	82996	72	33321	33451	71	774	767	0	937	855	0	2247	2270	21	271780	265509	78	0.525516
296388	212304	108	142897	103482	105	3393	2331	29	3657	2922	30	8966	6481	48	972046	720086	114	0.526582
79613	81491	69	20397	20868	46	636	554	0	1127	1023	3	2335	2239	22	287802	272928	76	0.527648
139821	119626	84	56557	49699	81	1528	1187	12	1952	1409	18	3730	3279	29	409639	348388	88	0.527648
112064	110122	74	30646	30127	73	1007	961	0	1676	1520	15	3786	3696	28	406599	388868	83	0.531912
129731	121542	95	53279	51114	76	1581	1609	14	1608	1357	14	3666	3486	28	408820	390766	83	0.532978
144881	133179	82	64729	61305	79	1751	1651	16	2043	1750	19	4174	3859	30	457904	419729	86	0.538308
176047	152975	91	68083	59101	85	1541	1512	14	2083	1712	19	4880	4134	34	523435	452964	91	0.538308
114088	112235	86	24446	24234	52	1212	1185	10	1034	1076	6	3323	3437	26	380488	362747	84	0.54044
167950	149621	83	71311	61915	83	2575	2192	24	2093	2030	21	5406	4934	35	623988	558340	88	0.54044
182877	144585	92	69343	54857	85	2024	1501	20	2502	2002	24	5535	4208	38	634085	514152	97	0.541506
63496	63729	70	26348	26457	55	856	828	0	918	703	0	1682	1831	18	203375	201110	74	0.542572
218386	182247	106	75200	63502	87	2413	2279	23	2192	1622	24	5450	4645	36	659150	567586	95	0.542572
34444	34931	59	27431	27892	64	462	434	0	422	390	0	744	642	0	98406	95741	69	0.544704
100379	99924	73	36998	36585	72	980	1116	8	1595	1559	15	3057	2999	26	355769	328237	83	0.547901
72894	72491	70	37639	37511	69	544	648	0	773	816	0	1734	1534	16	183629	183582	73	0.547901
170362	149860	83	65667	54894	84	1913	1921	18	1835	1631	18	5139	4592	35	612873	527750	90	0.550033
128695	108923	100	62410	53508	100	1641	1390	13	1738	1524	16	4025	3485	30	457259	373197	100	0.550033
90024	91578	71	34045	33756	71	983	894	0	1017	1206	9	2785	2711	24	369109	357405	82	0.552165
116645	114185	75	31821	31541	72	1461	1490	14	1325	1224	11	3206	3250	26	406817	388005	81	0.552165
39594	41093	64	13554	13627	40	627	539	0	510	397	0	1267	1273	12	140346	144034	73	0.554297
155062	132574	90	63176	55491	81	1389	1249	11	1798	1662	18	4351	3691	34	528374	440123	88	0.556429
25356	26538	52	15244	15617	42	292	298	0	348	319	0	565	554	0	83983	85678	66	0.558561
107860	104802	80	52517	51783	74	1181	1277	10	1019	1102	8	2739	2644	24	290993	275789	80	0.558561
163551	142849	92	84102	75692	82	2071	1758	18	1666	1500	18	4509	4166	32	470755	400371	89	0.559627
145965	121298	86	66232	55293	83	1466	1224	11	1491	1053	7	3398	2801	30	378100	314338	89	0.560693
262557	187946	99	123463	89439	97	2939	2222	28	3028	1978	31	7278	5326	44	851898	617455	104	0.560693
156424	135167	100	65061	53880	100	2068	1515	20	1904	1762	18	4321	3695	32	522271	435347	100	0.560693
112296	105957	77	40365	37755	74	1447	1235	13	1344	1327	13	2995	2904	27	372519	353037	77	0.560693
106465	106432	76	29509	29303	63	1411	1407	14	1229	1324	13	3458	3377	27	430626	418016	80	0.560693
95155	95655	74	16964	17002	43	1181	1074	6	1078	1062	5	2861	2797	24	318505	299775	80	0.560693
104413	100907	92	26161	25423	70	1279	1166	9	1436	1305	13	3433	3453	28	372623	366819	79	0.562825
152047	132970	84	55083	47991	80	1938	1930	19	2163	1888	22	4940	4412	34	585103	514636	91	0.563891
89526	89221	75	37060	37056	71	1070	893	0	834	776	0	2109	2358	21	283057	272905	77	0.564957
139965	135072	79	50745	49454	77	1403	1464	13	1785	1720	19	4474	4415	31	530525	502550	85	0.566023
142701	130772	80	60063	55635	78	1080	1091	9	1804	1436	16	4063	3746	30	439933	402272	87	0.566023
116213	110017	76	52348	48734	77	1697	1435	17	1350	1187	12	3041	3144	25	336415	309519	83	0.567089
144522	127219	83	54746	46769	82	1663	1368	16	1821	1575	19	4042	3574	31	534172	457609	87	0.569221
81630	82315	70	48208	48586	71	956	1009	2	880	869	0	2666	2536	23	295960	283100	78	0.572418
79683	82331	72	35473	35641	71	643	673	0	814	718	0	2048	2063	21	227707	222476	78	0.572418
121589	117408	83	38367	37721	74	1063	1049	5	1435	1433	14	3746	3528	29	434716	418246	82	0.573484
111307	108402	82	50560	49981	74	1271	1224	9	1346	1352	12	2900	2719	25	326644	317488	80	0.573484
61208	60227	73	13480	13559	39	850	702	0	625	524	0	1466	1576	15	183370	180855	78	0.577748
32621	32573	62	17339	17631	44	187	347	0	260	356	0	864	796	0	97010	95105	69	0.578814
152932	126685	101	67761	57778	82	1398	1260	12	1324	1153	9	4268	3530	33	457344	378326	90	0.578814
122328	120098	76	39243	38653	73	1505	1417	15	1810	1494	16	3813	3630	29	452892	422707	80	0.57988
122659	121480	75	38169	38097	73	1475	1381	14	1537	1548	17	3747	3719	28	430868	400023	81	0.57988
191906	154588	88	77553	63007	86	1900	1546	20	2126	1608	22	6040	4846	40	678389	553562	94	0.580946
149166	131974	97	73859	65596	80	1520	1389	15	1700	1466	16	4289	3559	34	467771	420867	88	0.582012
183345	148086	98	75990	62491	86	2193	1696	22	2291	2025	23	5389	4338	37	649907	534202	96	0.584144
116916	110281	77	41129	36533	77	1573	1386	16	1782	1641	17	4140	3691	30	477971	438455	82	0.584144
27634	26805	57	9549	9306	36	327	246	0	211	333	0	797	885	0	110698	109870	67	0.58521
170855	141219	84	77220	62983	84	2167	1719	21	1944	1608	21	5019	4039	36	568325	462478	90	0.58521
168518	145076	84	59479	50390	83	2218	1634	22	1951	1633	19	4723	4017	34	507912	429578	89	0.586276
76773	77165	72	20925	20707	51	917	935	0	829	838	0	2020	2014	21	259935	249390	78	0.587342
137234	130553	88	67532	65347	78	1346	1296	13	1321	1203	10	3578	3449	28	375850	351107	83	0.587342
154660	125701	82	57268	45185	83	1941	1562	18	2080	1670	21	4121	3260	33	516900	413393	90	0.589474
142383	124756	81	62767	55872	80	1593	1545	16	1861	1703	17	4485	3991	34	521263	454608	87	0.589474
221234	161905	110	99992	76979	91	1882	1273	22	2391	1705	27	6103	4638	40	711432	524289	99	0.59054
98747	98762	73	22112	21990	51	969	1064	5	890	1045	5	2919	2904	24	360321	348887	78	0.592672
36906	36957	69	13121	13295	41	390	482	0	301	489	0	1111	1155	8	120714	122614	70	0.593738
233144	192581	90	141057	119799	92	3674	3157	27	3507	2918	30	7835	6448	42	923081	787892	97	0.593738
149264	128922	87	70275	59344	82	1257	1148	9	2084	1633	19	4388	3789	34	526801	460133	86	0.594804
111271	103407	76	49492	44524	76	1343	1204	9	1152	859	0	3667	3212	32	426793	382056	82	0.594804
67978	70401	70	24159	24906	49	860	724	0	963	811	0	1760	1848	16	230526	233132	74	0.594804
112482	110966	76	34285	34142	71	1111	1140	9	1555	1608	15	3578	3436	29	389230	383063	77	0.595869
301423	223172	109	146031	113292	105	3787	2911	31	3658	2698	33	8784	6689	44	980748	739493	111	0.595869
98541	97698	74	46341	45465	73	947	1032	3	1181	999	0	2745	2704	24	331064	308298	82	0.598001
168363	135452	85	74337	59623	85	1843	1524	18	2056	1532	19	5080	4361	35	610746	495276	91	0.598001
44758	44762	67	20488	20910	46	278	399	0	336	349	0	775	789	0	120346	118412	72	0.599067
130878	120809	81	53683	48389	79	1531	1475	15	1679	1463	17	4390	4218	31	485601	452472	85	0.599067
227014	168814	103	106922	79711	93	2748	2078	27	2976	2172	30	7051	5024	42	835475	632261	99	0.599067
87457	84522	77	34164	33574	71	1121	1065	6	1046	936	0	2309	2353	22	297297	287867	77	0.600133
103658	101575	77	31707	30892	72	1123	1216	10	995	1086	7	2756	2874	24	358403	344908	83	0.601199
185232	150216	97	59316	48122	86	2216	1832	21	2680	2024	25	5650	4678	38	668609	549856	95	0.602265
70437	69551	72	26811	26916	67	489	564	0	579	472	0	1879	1772	19	219164	216016	73	0.604397
101468	100345	78	36917	36616	72	1492	1526	15	1554	1567	17	3504	3459	28	388982	372071	79	0.605463
159329	132605	101	57800	48985	83	1771	1359	15	1832	1620	18	4858	4169	34	549096	463217	101	0.605463
99788	98125	76	30685	30363	72	1496	1367	13	1388	1417	14	3072	2896	26	369257	362586	91	0.605463
111502	107758	80	32290	31855	72	1399	1357	14	1219	1095	7	3437	3547	27	462299	447116	81	0.606529
38574	38845	58	23767	23708	59	335	433	0	498	514	0	850	946	0	123739	120373	71	0.607595
116880	112546	78	47855	46974	75	1047	950	0	1147	1097	7	3136	2997	26	383598	362153	82	0.608661
81963	82383	73	54632	54213	73	806	923	0	923	888	0	1719	1809	17	239481	233659	80	0.610793
104461	100770	76	42764	40515	75	1396	1436	13	1276	1308	14	3449	3226	27	425647	397348	83	0.611859
108472	104262	76	49172	47691	74	1518	1559	15	1087	1067	5	3624	3544	29	421417	407211	81	0.615057
258376	207529	102	140432	114585	110	2923	2320	26	2922	2275	29	7215	5836	41	877398	695838	110	0.615057
117448	118625	73	34731	34385	72	1545	1476	16	1789	1664	16	4179	3964	31	483423	459521	91	0.616123
95918	88383	87	43028	39539	75	1070	1002	1	1452	1265	13	2944	2752	26	366578	337091	80	0.616123
219196	167856	91	93678	72799	90	2301	1991	21	2852	2020	29	6065	4594	40	727214	562998	96	0.616123
82817	81829	75	23420	23876	50	718	886	0	1138	1018	3	2308	2325	22	263324	256780	76	0.617189
190840	154644	104	81823	68242	86	1839	1566	17	1900	1546	20	5046	4123	35	537499	430013	94	0.618255
100961	97717	76	46804	46019	73	956	799	0	1259	1312	12	3006	3072	25	359451	346217	91	0.618255
103393	104694	77	39479	39446	72	1071	925	0	1156	1274	11	3202	3154	26	380666	371046	78	0.618255
197638	171552	94	60199	52233	84	2698	2283	25	2579	2133	23	5313	4897	35	627813	556311	90	0.618255
99420	98824	74	29330	29321	71	1300	1350	12	1382	1398	13	3447	3531	27	366415	357782	81	0.619321
148281	130577	90	67810	60607	80	1523	1463	14	1424	1537	15	4076	3672	32	474853	419767	87	0.620386
91548	93555	72	52549	52429	73	1764	1610	18	1499	1607	15	3503	3288	27	402135	385853	81	0.620386
93973	93015	76	19062	18956	45	1116	1035	5	993	973	0	2406	2342	23	278941	260771	76	0.622518
43699	44283	72	18901	19121	46	394	512	0	467	535	0	1016	976	0	132557	131489	76	0.628914
116926	105862	79	48934	43813	78	1773	1471	15	1730	1560	17	3931	3498	31	478241	418092	86	0.62998
86686	86728	71	15887	16139	42	899	1011	2	877	1086	6	2487	2435	23	306555	298934	80	0.631046
146188	136787	96	43800	42123	78	1394	1161	10	1599	1421	16	3829	3627	30	442183	416050	89	0.632112
22505	24373	45	12896	13183	39	83	184	0	188	207	0	646	552	0	83149	83343	67	0.633178
27358	28323	48	12795	13090	39	305	404	0	326	393	0	1053	898	0	114770	115805	69	0.634244
169974	149254	86	88593	77849	83	1734	1618	17	2075	1671	22	4293	3816	33	479801	412923	90	0.634244
106358	104450	78	30247	29946	71	1313	1293	11	1332	1226	10	3236	3123	27	391774	391567	82	0.63531
102893	102585	76	20830	20782	46	1545	1515	14	1230	1189	10	3032	2949	26	370635	354959	80	0.63531
40166	40597	67	8749	8713	35	229	205	0	314	346	0	940	834	0	96188	96873	72	0.636376
112733	109318	77	46654	46271	74	1569	1676	15	1407	1512	13	3938	3910	29	463324	440512	83	0.637442
117962	115149	77	37292	36868	74	987	946	0	1559	1066	8	3120	3327	25	377808	366913	80	0.639574
278939	215617	96	155358	125732	95	3181	2492	28	3451	2705	31	7716	5932	43	854524	662681	100	0.639574
36480	40558	55	7917	8613	33	478	298	0	251	463	0	910	1026	3	113935	114153	68	0.639574
117719	114784	76	30641	30655	73	1196	1195	11	1264	1312	12	3729	3739	28	422271	409896	84	0.64064
98316	94508	77	37270	36752	73	1031	913	0	1361	1271	9	2686	2610	24	312180	292680	80	0.641706
115171	111661	82	22697	22340	49	1089	1267	10	1485	1558	15	3735	3695	28	440202	419313	82	0.642772
82970	81919	73	46026	45663	71	647	698	0	981	701	0	1930	1962	18	231529	228237	77	0.642772
146422	131686	91	57628	52828	79	1406	1333	14	1739	1586	17	3661	3188	30	418185	391345	89	0.645969
102323	100749	74	33436	33386	72	956	1053	5	1158	1176	9	2930	2970	25	341958	337806	80	0.648101
96984	97000	78	33725	33354	71	819	1030	3	1005	1132	8	2332	2170	23	260491	257404	80	0.649167
146218	129334	83	64533	58289	82	1468	1425	15	1548	1408	15	3668	3305	30	448986	395890	86	0.649167
94939	93383	75	39727	39686	72	1113	1165	9	1453	1487	12	3053	3061	25	343667	332027	81	0.653431
116649	76756	111	37781	25469	99	1180	925	0	1120	733	0	2679	1775	19	360599	233438	107	0.654497
108336	105609	89	19807	19421	48	1186	1240	10	1217	1103	9	3053	2889	26	329202	312924	81	0.655563
266249	210440	101	186958	159596	92	3218	2428	29	3506	2817	30	7119	5557	41	827857	669334	99	0.657695
41642	39957	62	163536	160965	73	58	158	0	194	206	0	0	79	0	860	701	0	0.660893
188165	155826	102	69234	57742	83	2287	1913	23	2703	2251	26	6678	5525	40	817054	686555	93	0.661959
100955	99602	76	33719	33331	72	1071	1036	4	1014	879	0	2900	2881	24	333964	319309	79	0.663025
141772	117906	85	70160	60183	83	1686	1508	16	1725	1185	12	3329	2864	29	409864	344223	88	0.663025
30893	30394	53	10146	10282	36	309	358	0	336	332	0	695	630	0	70738	72567	67	0.664091
117413	115113	75	42221	41536	74	1580	1633	14	1008	1030	4	3059	3016	26	360211	335441	83	0.667288
104974	103201	76	26610	26417	69	1034	1068	5	967	1104	7	3035	3020	26	382039	357228	81	0.667288
46927	48053	64	21686	21899	51	404	405	0	578	672	0	1200	1127	9	135184	136393	71	0.668354
141560	124613	82	55494	48551	80	1458	1300	13	1650	1496	14	3827	3306	31	450021	387900	89	0.668354
88140	90095	72	31641	31936	70	1001	1072	5	1109	1220	9	2745	2905	24	310348	300454	77	0.668354
119403	115565	76	29411	29592	63	1381	1367	13	1789	1775	16	4614	4726	31	533132	501291	82	0.66942
269259	200590	103	116032	90366	101	2965	2120	27	3440	2744	31	8046	6321	43	930384	721833	107	0.66942
226541	178342	93	95793	77396	90	2174	1732	23	2863	2219	28	7124	5762	40	742277	599713	97	0.672618
119902	113025	78	54291	50173	76	1899	1547	16	1474	1353	14	3674	3331	29	433757	409969	84	0.672618
132975	128419	78	39773	39028	75	948	1098	6	1570	1592	17	3617	3359	29	422143	399490	84	0.67475
30593	31572	64	12607	12931	39	456	506	0	415	465	0	706	641	0	85466	85149	65	0.67475
150070	130126	83	65799	56989	81	1824	1645	16	2088	1833	22	5146	4498	34	561688	492547	89	0.67475
111995	108131	78	57384	55998	75	981	1086	5	1265	1152	9	2760	2645	24	334615	325960	79	0.675816
286732	199081	103	123634	89671	100	3227	2356	30	3745	2751	33	8496	6350	46	956638	668594	105	0.679014
78474	81634	71	15288	16068	40	1029	1042	5	745	870	0	2578	2459	22	288943	281495	78	0.679014
89052	88872	74	23647	23621	55	1170	1155	9	1191	1255	10	2686	2714	25	332769	321433	77	0.68008
201321	164333	88	91593	76539	86	2202	1883	22	2281	1870	22	5875	4759	39	691498	556281	92	0.68008
264539	177269	102	120126	79423	99	2904	1911	29	3211	2120	31	7742	5235	46	929356	637057	104	0.681146
273144	210104	100	123975	101486	96	3708	2983	30	4034	3094	33	9492	7542	46	1.04858e+06	932039	100	0.681146
117159	113596	77	54907	53818	74	1211	1243	11	1394	1368	13	3624	3524	28	435218	421106	80	0.682212
122719	116419	83	51900	50129	78	1114	1092	6	1497	1456	18	2996	2860	25	359475	343228	82	0.684344
96917	94602	76	23866	23640	53	1386	1239	11	1814	1748	17	3762	3749	28	429065	409473	80	0.68541
92190	90207	86	19478	19389	46	695	847	0	678	872	0	2301	2254	22	279320	275835	75	0.68541
51357	53256	60	20329	20746	47	724	861	0	803	676	0	1148	1161	9	166343	167320	71	0.686476
132011	128083	87	23087	22712	52	1708	1620	17	1569	1481	16	4212	3951	30	489921	465108	81	0.686476
217127	167363	103	96931	76876	90	2350	1876	24	2731	2197	27	6773	5440	42	758410	604914	96	0.686476
179117	142184	87	70391	55790	85	2145	1770	20	2025	1641	23	4990	3954	38	613448	468735	91	0.687542
94581	94289	73	34375	34629	71	1066	919	0	960	1021	3	2801	2813	25	324459	305391	78	0.687542
129323	113374	81	54799	47256	80	1782	1519	19	1673	1393	15	3875	3440	31	405730	350708	87	0.687542
86945	85167	75	27235	27505	61	672	781	0	892	837	0	2121	2060	20	262800	248883	79	0.688608
191709	156437	105	91875	75898	88	2016	1765	19	2212	2086	22	5123	4268	35	609200	520889	92	0.689674
199245	168010	88	73915	60547	85	2198	1827	22	1700	1569	18	5153	4447	36	579577	483451	91	0.69074
169552	158500	84	78659	72603	81	1670	1398	14	2401	2355	22	4957	4808	32	726417	672852	87	0.692871
147426	130161	80	62017	53126	82	1372	1348	13	2097	1938	20	4614	4174	34	580644	517951	88	0.692871
264311	197833	101	102232	77276	98	2963	2306	26	3164	2477	29	8156	6137	44	932012	721169	107	0.692871
43755	46683	53	13670	14353	39	407	431	0	194	476	0	861	981	0	115309	119833	67	0.692871
145133	129655	84	63242	56467	81	1466	1557	16	1669	1354	15	3392	3015	28	414479	363432	87	0.695003
23759	25375	46	12564	13051	38	301	381	0	234	240	0	669	730	0	75358	76606	66	0.695003
148507	131246	92	57886	53293	79	1322	1094	7	1308	1273	12	4089	3590	31	458139	403442	89	0.697135
54987	54610	67	24674	24965	60	332	401	0	471	561	0	1266	1365	12	139919	128140	73	0.699267
104859	100148	91	36888	36719	73	872	888	0	1232	1236	12	2810	2551	25	335692	325063	81	0.700333
97567	97143	75	49204	48734	73	1201	1312	10	1250	1165	9	2895	2805	25	358108	344841	80	0.700333
118330	116269	76	144222	139678	78	2195	2068	20	2544	2340	24	6129	6231	33	699218	656040	81	0.701399
35312	36614	55	19547	18971	52	360	331	0	413	307	0	933	850	0	114915	114413	80	0.701399
118718	110081	77	54349	49535	77	1292	1407	11	1375	1366	12	3366	3101	28	411250	383527	84	0.702465
29195	30919	43	17403	17797	43	264	373	0	387	335	0	695	753	0	105278	101070	70	0.702465
104715	102372	79	27752	27481	67	1197	1219	10	1189	1232	10	3282	3454	26	385908	368689	82	0.704597
180948	146958	87	65818	53637	84	2515	2110	23	2162	1808	24	5685	4567	37	684955	542779	90	0.705663
136992	127663	81	60588	56559	78	1413	1324	14	1791	1731	18	3708	3564	29	477620	441081	84	0.706729
136450	117271	82	53432	44908	80	1154	919	0	1783	1379	15	4035	3328	32	484936	404722	87	0.706729
170542	145170	82	77503	66830	83	1884	1496	19	1970	1518	20	4460	3844	33	497801	420150	91	0.706729
107311	103195	76	39695	38509	74	789	819	0	1031	1105	7	3015	2954	26	319307	303719	78	0.708861
161442	147468	80	78602	70383	81	1565	1444	14	2162	2130	21	5010	4815	32	578284	531323	87	0.708861
24380	24676	63	8584	8676	35	418	390	0	184	225	0	679	625	0	76028	76433	70	0.710993
216530	169618	95	95585	76732	89	2285	1935	21	2354	1904	21	5456	4549	39	637108	500548	97	0.712059
189308	153662	88	74207	60618	86	1929	1609	18	2477	1865	26	5777	4689	37	644878	532819	91	0.713125
33010	34212	58	12874	13355	39	396	318	0	197	326	0	989	971	0	109975	110317	69	0.713125
41702	42768	66	9238	9267	35	529	391	0	424	521	0	1044	1002	1	125277	123231	71	0.715257
53154	52985	70	21832	21985	50	396	381	0	564	514	0	1071	1050	5	139277	134041	72	0.715257
121130	117542	86	34164	33580	73	1402	1401	15	1690	1700	18	4061	4080	29	478152	459675	81	0.715257
100352	100950	76	36487	36271	72	1088	982	0	1073	1125	8	3074	3106	26	350710	337486	79	0.715257
72543	71773	82	21193	21443	48	773	734	0	868	691	0	1744	1714	17	189542	188695	76	0.716322
35796	37474	51	10661	11163	35	329	358	0	523	451	0	597	629	0	89671	90309	66	0.716322
77334	76504	74	33434	33163	70	480	521	0	966	950	0	1856	1756	18	223152	213638	77	0.717388
91074	89639	78	39128	39183	72	1078	1085	5	1222	1107	8	2732	2689	24	329991	312790	79	0.717388
132179	127376	76	57242	55525	75	1125	1242	9	1562	1572	15	3722	3518	29	424321	402503	81	0.717388
62081	61889	74	29242	29294	68	728	609	0	630	663	0	1627	1557	17	185101	177612	73	0.718454
118776	113919	78	30827	30090	73	997	960	0	1547	1516	14	3496	3438	26	397255	384614	80	0.71952
62315	63102	72	14854	14846	42	786	647	0	598	672	0	1790	1707	17	195723	189319	73	0.71952
27224	29670	50	8324	8482	35	317	375	0	266	291	0	1017	999	0	119215	122332	67	0.71952
194499	153270	90	83534	66806	87	1911	1587	19	1943	1660	20	4819	3933	36	552963	454581	92	0.721652
102071	100872	76	28512	28117	70	969	1009	2	1281	1126	10	2800	2888	23	333061	322252	80	0.721652
20240	20866	47	12282	12224	40	232	175	0	129	218	0	520	505	0	80571	79819	63	0.722718
135418	121470	82	63388	55308	81	1382	1164	9	1665	1408	16	3864	3617	31	481532	434306	87	0.723784
178719	160637	83	76735	69110	81	1887	1766	18	2335	1764	22	5218	4771	33	578246	517976	88	0.72485
191059	153609	92	81303	67183	89	1878	1790	18	2156	1606	21	4580	3681	34	514669	419474	98	0.729114
107579	105268	78	35281	34636	72	1295	1156	8	1285	1197	10	3769	3561	29	412430	391755	81	0.731246
65241	65650	70	30658	30726	69	553	537	0	690	618	0	1706	1819	17	213673	208012	78	0.732312
77223	76991	80	31185	31346	69	837	848	0	850	875	0	2322	2256	23	269958	261159	77	0.732312
95217	93651	74	26675	26572	58	819	865	0	1268	1114	9	2504	2448	23	289631	277465	79	0.733378
101082	99491	77	41810	41083	72	1258	1276	12	1371	1333	11	3223	3070	27	410744	396909	81	0.734444
167724	140307	84	67730	55949	84	1855	1548	18	2108	1821	21	4800	4068	36	564819	482158	93	0.734444
88666	91016	71	32383	32945	68	908	914	0	1326	1273	12	2998	3002	26	321909	309644	80	0.734444
36752	37162	66	15486	15542	42	173	277	0	330	366	0	581	750	0	101555	101419	68	0.734444
86992	87647	77	32632	32531	70	865	1000	1	1217	1200	9	2578	2509	24	300546	287215	79	0.736576
185273	148325	87	73447	58712	85	2055	1683	20	2341	1859	23	5338	4203	38	676094	544532	98	0.741905
37561	39159	52	16750	17230	42	184	250	0	324	350	0	910	866	0	93794	96339	70	0.741905
76214	77119	71	30380	30296	68	1105	875	0	770	816	0	2259	2141	21	263223	248208	77	0.741905
89029	89184	76	39811	39428	72	932	975	0	1082	907	0	2487	2448	22	269246	265108	79	0.745103
150050	130656	84	80058	70396	82	1344	1324	13	1311	1222	12	3647	3125	31	407021	355389	87	0.745103
164850	144725	85	63789	56061	81	1823	1519	19	2049	1752	20	4551	4004	33	540204	470166	88	0.745103
146368	138471	81	51546	48555	77	1572	1600	15	1851	1889	19	4583	4129	33	534179	496107	83	0.747235
91851	89129	86	24595	24398	56	1131	1037	5	1045	1062	6	2468	2381	23	295485	289712	77	0.749367
146833	137765	85	34904	31309	76	1338	1151	12	1858	1609	18	3641	3352	29	470588	440010	85	0.749367
132229	126223	86	35930	34819	74	1687	1607	17	1573	1596	15	4337	4079	30	565562	546449	83	0.750433
50860	51600	69	13804	14173	39	357	465	0	602	672	0	1348	1407	13	145801	148901	69	0.750433
65982	66060	73	31438	31598	69	647	703	0	793	698	0	1548	1412	14	208535	207247	76	0.750433
241874	187079	99	133415	110564	93	3179	2495	29	2996	2448	28	6409	5193	40	763839	595400	98	0.751499
128113	115641	86	55836	50062	78	1652	1437	17	1447	1275	13	3983	3474	30	437694	392216	85	0.752565
36560	38305	64	11388	11310	38	569	392	0	446	496	0	735	646	0	98197	96554	68	0.755763
98495	95351	76	34816	34068	73	1115	897	0	1068	1007	2	2815	2853	25	321352	303761	79	0.756829
148749	135988	90	72165	66030	80	1948	1879	21	2064	1643	19	4897	4409	33	545962	497084	84	0.758961
125529	112401	79	49033	45187	77	1203	1066	7	1927	1563	19	3887	3430	31	444962	391730	85	0.762159
72448	72228	76	31030	30955	69	718	658	0	755	682	0	1530	1601	15	190870	185169	76	0.764291
133881	122417	81	52982	47812	78	1375	1143	9	1364	1311	13	3310	2920	29	391195	350596	86	0.765356
224934	184850	91	102852	84992	89	2378	1772	23	2637	2116	27	5740	4699	37	692833	559013	95	0.766422
302342	208328	113	127763	93264	110	4165	2868	34	4089	2747	36	8664	6254	48	980162	700838	117	0.766422
169888	137875	102	63750	52224	84	2004	1791	21	1915	1583	20	5140	4385	36	560479	470728	91	0.76962
93920	93221	73	38999	38990	72	1144	1151	8	1314	1368	12	2936	2780	26	330571	318515	78	0.76962
27442	27345	61	13242	13742	38	344	359	0	245	353	0	622	762	0	84327	84382	69	0.770686
71891	69875	79	30890	31263	69	708	795	0	737	667	0	1679	1675	17	220572	215204	75	0.770686
103127	104041	73	33601	33218	71	1740	1517	17	974	1018	4	2962	2845	25	366428	358168	81	0.771752
136607	118128	82	64362	55751	81	1469	1268	11	1765	1309	16	3981	3451	32	461597	398752	87	0.772818
101173	101710	76	24341	24341	52	1441	1142	10	1293	1396	13	3403	3363	27	411101	389154	79	0.772818
148427	133011	80	66337	60108	80	1280	1086	7	1963	1659	20	4524	3841	34	501244	443418	86	0.773884
71271	74248	70	37051	37611	68	1071	971	0	934	812	0	1852	1770	19	199919	193557	76	0.773884
156685	135666	99	74144	63950	88	2144	1914	19	2061	1635	20	4554	3960	33	531415	461349	99	0.773884
127593	122297	78	36663	36031	76	1314	1353	12	1309	1312	11	3217	3372	26	363995	344289	83	0.773884
275878	200549	99	111330	80794	98	3141	2440	26	3895	2583	34	9473	6808	47	992085	721968	104	0.773884
170345	146444	84	63108	52508	82	1863	1608	19	1946	1518	19	5035	4222	36	581693	502043	86	0.773884
102802	98874	85	49344	48745	74	1235	1045	5	1475	1544	13	3279	3341	26	385271	374130	83	0.776016
117401	111987	80	45215	44051	74	1193	1272	10	1484	1282	13	3732	3534	28	436858	409672	81	0.776016
92980	85130	76	38570	36089	75	883	722	0	1103	960	0	2259	2157	22	268824	253604	81	0.776016
186634	149624	101	76746	64024	87	1767	1708	17	1770	1576	18	4833	4049	34	559736	469924	94	0.776016
235878	178853	89	100795	76190	88	2869	2165	26	2783	1896	29	7332	5481	42	856190	652977	95	0.777082
121859	120769	76	34538	34314	74	1563	1454	14	1259	1390	15	3987	3895	29	428519	405630	81	0.777082
106868	99099	81	49290	44980	75	1251	1332	12	1354	1080	7	2880	2553	27	336983	314466	81	0.777082
177822	148501	85	83468	70550	84	2185	1701	21	2756	2191	28	5883	5101	37	696297	592826	90	0.777082
86859	83526	79	30547	30336	71	956	841	0	1109	1058	6	2060	2156	19	232284	221611	75	0.779214
91679	89796	78	21351	21208	50	978	912	0	1135	1079	7	2505	2529	23	296298	292275	79	0.78028
94956	94051	74	28200	28188	65	781	987	0	899	960	0	2416	2545	22	280764	272330	76	0.78028
134399	128893	80	26965	26656	63	1365	1387	13	1831	1780	17	4130	3775	31	499009	470599	82	0.786676
33679	34382	62	16269	16409	42	525	353	0	393	423	0	819	843	0	89024	85510	71	0.788808
44864	44912	69	13819	14024	40	520	390	0	349	321	0	1082	1094	6	126199	124312	73	0.789873
126666	121796	82	30395	29669	73	1604	1645	17	1423	1281	12	3721	3502	28	396928	376191	82	0.789873
38231	39888	62	16638	16760	44	267	346	0	427	489	0	859	955	0	122179	115707	80	0.789873
122392	119078	77	42689	41198	74	1052	1138	8	1314	1455	13	3323	3296	27	355665	343434	80	0.790939
161759	137190	86	69161	59209	82	2203	2053	20	1934	1608	19	5553	4760	36	645090	546583	90	0.790939
27948	29060	63	7788	7845	34	380	411	0	222	306	0	731	876	0	117423	116364	66	0.792005
129151	116458	82	44651	39089	79	1498	1426	15	1924	1727	19	4133	3634	31	481572	433995	87	0.792005
107213	103738	79	35983	35060	73	1410	1270	13	1682	1294	16	3761	3754	28	416795	393429	80	0.792005
175790	139393	90	80959	64775	86	1924	1710	21	2113	1801	20	4684	3884	35	540166	438735	91	0.793071
94148	90483	76	21752	21697	48	1303	1239	11	1614	1534	16	3327	3265	26	376834	367861	78	0.793071
41607	43651	66	7830	8034	34	530	577	0	542	705	0	1141	1065	7	133910	130598	70	0.794137
38884	37321	68	14511	14753	41	378	302	0	166	266	0	881	1040	4	121258	121443	72	0.795203
104207	100572	76	38195	36514	75	1084	1123	7	1156	1187	10	3216	2936	27	381970	355987	83	0.797335
99109	99805	73	51097	50762	74	911	949	0	1348	1117	10	3037	2966	27	369197	353483	80	0.797335
139796	123091	82	56574	49065	80	1305	1048	6	1583	1263	14	4036	3570	31	506204	443904	84	0.797335
74484	74501	70	39718	39984	70	818	782	0	857	760	0	2044	2020	19	220921	216973	75	0.801599
154884	136657	88	62368	55947	81	1715	1347	16	2055	1792	20	4702	4135	34	496899	448745	86	0.803731
28904	31258	47	10221	10473	36	414	363	0	403	482	0	933	984	0	94581	97299	67	0.803731
107238	104384	81	31585	31093	73	1324	1401	12	1291	1277	11	2934	2832	26	350202	333461	81	0.806929
109803	110073	77	44436	43825	73	764	877	0	1057	1115	9	2732	2728	25	319247	304858	81	0.806929
159355	136429	100	59499	50566	81	1748	1135	14	1880	1466	19	4101	3604	31	471686	406925	87	0.807995
42890	43185	68	15947	16192	41	480	549	0	357	281	0	1140	1147	7	116989	115557	65	0.810127
79844	78268	80	33332	33130	70	1135	1167	9	827	825	0	2287	2122	21	276161	268561	76	0.811193
31486	32755	58	9061	9454	35	540	425	0	461	318	0	961	843	0	110689	109274	69	0.811193
187874	155264	90	74485	62387	85	1828	1626	18	1945	1649	20	4641	3983	33	541276	463087	92	0.813325
133790	118734	82	63216	56603	78	1089	1081	7	1480	1402	13	3622	3099	30	421083	375069	83	0.815456
64308	66320	69	19512	19548	45	663	545	0	528	741	0	1465	1542	15	180534	173656	73	0.823984
159742	139965	83	63254	54712	81	2028	1939	19	1820	1604	18	4180	3641	32	488179	429831	89	0.826116
59963	60537	70	9513	9672	36	509	429	0	469	504	0	1366	1326	13	157120	154886	71	0.827182
92760	88744	75	35907	36000	72	967	993	0	1118	953	0	2381	2230	23	298211	288142	80	0.827182
72976	74164	73	19994	20597	44	842	735	0	834	681	0	1979	1867	20	223262	217450	77	0.828248
32828	33467	63	13894	14096	40	396	373	0	206	304	0	887	879	0	106528	108803	69	0.828248
100375	101591	73	34290	33731	72	1090	1143	8	1297	1257	13	3457	3299	28	414279	403504	81	0.83038
120641	109796	80	52638	47507	79	1477	1065	6	1570	1121	11	3298	2810	29	388138	347668	87	0.834644
54821	56951	61	16236	16722	41	526	552	0	516	562	0	1404	1417	14	166132	167180	71	0.834644
217448	165773	94	91689	70332	89	2334	1581	26	2590	1950	27	6102	4890	39	720961	565991	95	0.834644
46166	47303	54	18364	18683	44	460	502	0	536	557	0	1188	1143	8	129358	131237	74	0.83571
105973	101042	80	26670	26963	58	1348	1129	9	1258	1293	13	3612	3405	28	427381	421821	81	0.83571
132188	112330	82	54518	47141	80	1657	1717	17	1446	1115	10	3659	3432	29	460139	396761	87	0.836776
97955	97040	73	44990	44011	73	869	872	0	1045	1025	4	2322	2338	22	306892	297641	80	0.836776
224950	132962	107	69917	44028	102	2881	1855	33	2755	1920	25	7112	4727	49	858093	526435	109	0.838907
63819	64529	71	33847	33875	69	333	358	0	764	832	0	1719	1803	17	193976	187548	75	0.838907
134669	117757	87	55352	49124	79	1414	1145	12	1787	1607	19	4145	3649	31	483335	440043	87	0.841039
90541	90410	72	26212	26417	63	1376	1318	13	1272	1120	10	2783	2784	25	338709	335907	79	0.841039
35981	36476	66	21193	21817	50	442	369	0	236	277	0	1043	876	0	136396	135437	79	0.841039
53153	55008	61	19974	19825	48	457	451	0	612	595	0	1179	1229	9	152010	149973	74	0.843171
115571	109473	84	45493	42125	76	1331	1286	12	1728	1690	17	4672	4256	32	518917	476172	85	0.846369
88106	88102	73	31879	31976	70	1184	1081	6	932	1117	6	2696	2689	24	304312	295595	78	0.846369
114608	113928	75	35457	35009	73	1420	1327	12	1718	1697	16	4137	4058	30	478005	459010	81	0.849567
95588	94914	74	32499	32001	72	1262	1068	7	1243	1124	9	2719	2676	24	356916	348233	79	0.850633
81875	81206	76	19986	20408	45	506	741	0	1194	996	0	2297	2226	21	258424	248906	77	0.850633
53848	52426	77	18465	18715	45	502	578	0	577	542	0	1396	1299	13	164127	154152	72	0.851699
221952	176626	91	90777	73910	88	2424	1968	23	3116	2319	28	6255	4983	39	722688	594621	98	0.851699
124081	115180	81	56611	52692	76	1230	1146	9	1745	1358	16	3422	3450	28	423945	387354	82	0.851699
34710	35127	66	13451	13766	40	351	296	0	486	461	0	773	809	0	103710	100198	70	0.853831
260219	191568	97	106197	81395	96	3125	2093	28	2991	2296	29	7169	5476	43	832827	627687	102	0.853831
193847	159072	87	83269	68598	88	1998	1660	20	2306	1582	24	4764	4149	34	544313	449242	94	0.854897
65502	63710	75	28822	28996	67	466	435	0	643	539	0	1510	1430	15	179107	169071	76	0.855963
137198	132482	78	34584	33749	75	1333	1386	13	1528	1360	15	4023	3998	30	473834	446363	84	0.857029
137664	132288	77	46845	45678	75	1729	1517	16	1754	1778	17	4275	4275	30	481410	465719	81	0.858095
29335	29189	65	12339	12553	39	381	306	0	315	298	0	855	842	0	97312	98699	69	0.859161
52889	53413	73	21911	22247	51	498	439	0	558	525	0	1288	1224	12	155495	152047	74	0.861293
88171	87884	74	49384	49094	72	1004	981	0	827	862	0	2041	1994	19	269701	260140	78	0.862358
130994	115772	87	47799	42106	81	1571	1393	17	1775	1430	18	4283	3760	32	492157	436760	92	0.862358
143187	122670	84	60264	50923	82	1774	1511	16	1471	1213	14	3973	3419	32	442133	375296	89	0.863424
106523	102458	85	32582	32190	73	1220	1353	12	1259	1413	12	3414	3368	27	395795	389250	80	0.86449
83489	82113	78	39984	39400	72	922	785	0	958	768	0	1899	1879	20	238446	228117	80	0.865556
108986	109347	73	36027	35804	72	893	823	0	1020	1113	8	2756	2548	26	314864	307837	79	0.865556
127693	121491	79	81246	78320	78	1451	1325	13	1828	1784	18	4475	4327	31	545011	527390	86	0.866622
128529	125964	77	74926	73426	76	2113	2161	20	1786	1632	18	4609	4437	32	496573	470293	82	0.866622
58655	57766	75	32452	32616	69	622	488	0	712	568	0	1420	1641	15	185790	181926	74	0.867688
120107	116800	78	38914	38044	75	1556	1683	17	1678	1627	17	4078	3846	30	523025	498387	83	0.867688
76536	77217	70	24595	24976	52	939	853	0	855	779	0	2443	2297	22	259613	255593	77	0.867688
46996	45116	72	20743	21104	50	369	333	0	325	357	0	1081	1001	1	131454	126504	73	0.870886
98176	96524	74	44582	44567	72	1230	1112	8	1065	828	0	2401	2294	23	263530	250577	78	0.874084
94658	93411	79	25062	25077	53	583	691	0	1098	1028	3	2635	2568	24	299986	288778	81	0.874084
48255	49481	72	26389	26764	64	451	519	0	551	615	0	1243	1197	10	151121	147510	71	0.874084
209985	166782	90	113811	93737	91	2310	1931	23	2552	2115	26	6125	5074	38	707722	562337	95	0.87515
37213	39230	64	11950	12351	38	381	457	0	179	270	0	781	886	0	96100	97211	67	0.876216
110008	108671	80	50692	50166	73	1180	1201	11	1607	1577	15	3114	2929	27	359527	347150	79	0.877282
94681	93208	77	39025	38451	72	728	596	0	975	881	0	2356	2296	21	260412	250832	81	0.88048
49923	48826	70	10179	10397	36	484	385	0	489	398	0	1200	1174	11	154439	153603	73	0.88048
132716	126241	79	66752	64189	78	1343	1350	13	1807	1612	17	4139	3789	31	442903	414469	84	0.882612
22870	23693	39	7557	7717	33	311	371	0	523	415	0	716	797	0	89304	91121	67	0.883678
55065	55602	67	15321	15495	42	674	649	0	653	622	0	1368	1321	12	165923	164918	74	0.884744
104321	99869	84	43549	42967	74	971	854	0	1001	1046	5	3272	2981	27	357898	345662	80	0.885809
149519	140170	79	51909	50042	77	1345	1553	14	2090	1681	19	4213	3937	31	458813	434255	83	0.885809
260390	196077	101	123155	94032	97	3043	2263	29	3139	2399	28	7971	6346	43	904770	719856	103	0.886875
83421	83101	76	21306	21721	48	906	981	0	869	968	0	2717	2794	25	315726	309474	78	0.886875
121384	121734	75	38254	38084	73	1850	1816	19	1708	1605	17	3734	3678	28	419352	399335	79	0.886875
113918	115443	75	54177	54064	74	1327	1341	12	1266	1250	12	3443	3364	27	432548	417254	78	0.886875
132567	115268	84	64114	56305	79	1561	1304	14	1373	1226	13	3542	3302	30	411478	360271	83	0.887941
86128	88340	74	34129	33848	71	698	782	0	938	819	0	2445	2240	23	267332	261485	76	0.887941
114018	111105	80	58334	56677	76	1237	1305	13	1493	1401	13	3311	3214	27	374802	362156	82	0.889007
288275	198021	106	129964	89683	103	1919	1420	20	2693	1904	29	6902	4764	43	807026	560406	109	0.890073
129586	128431	75	53525	52725	74	1684	1801	16	1675	1628	17	3837	3947	30	433681	404444	80	0.890073
177378	146537	87	81836	70871	84	1974	1531	22	2069	1735	20	4814	3939	34	582365	485281	92	0.890073
111938	109967	80	38354	38248	72	1080	1171	8	1444	1444	14	3557	3435	28	417597	397533	78	0.890073
153206	131227	83	48240	40557	81	1738	1557	17	2035	1767	20	4547	4232	33	516986	439613	86	0.891139
52002	52313	67	24213	24498	55	442	493	0	324	352	0	1083	1174	10	130339	134474	72	0.892205
117655	114375	76	47057	46031	75	1347	1486	12	1317	1372	15	3919	4014	29	453303	432719	80	0.893271
53541	53884	72	13826	14044	40	515	615	0	545	576	0	1383	1455	15	170133	165797	73	0.893271
211813	174424	90	92874	76361	90	2113	1726	19	2646	2116	26	6582	5388	40	715462	599778	93	0.893271
89046	89840	72	29244	29380	64	434	473	0	1122	962	0	1813	2052	19	217292	216064	76	0.894337
69091	70226	73	34284	34380	69	547	493	0	493	699	0	1674	1769	17	204734	198357	75	0.894337
71146	69017	73	18645	18550	47	744	861	0	813	772	0	1812	2000	18	248724	250597	75	0.897535
115251	101232	91	49508	42758	79	1387	1174	11	1459	1129	8	3721	3348	29	403789	348406	96	0.897535
103270	100446	81	28110	27578	70	998	1266	11	1179	1298	12	3086	3067	26	411233	388958	80	0.898601
36811	37164	56	12681	12831	39	454	493	0	303	333	0	901	770	0	94074	92731	71	0.899667
161876	138298	95	64622	56005	82	1456	1358	15	1702	1379	17	4684	3999	33	507884	432746	89	0.899667
142527	122483	84	61566	53199	80	1712	1382	16	1628	1426	15	4118	3600	32	459466	388643	98	0.902865
51936	52395	67	10356	10686	36	538	708	0	520	471	0	1285	1219	12	145972	144749	73	0.902865
134120	126875	81	47898	46129	76	1497	1214	11	1955	1679	21	4118	4025	30	499887	468011	84	0.904997
122382	107634	84	53873	49190	78	1296	1145	9	1542	1372	16	3965	3601	31	465309	422641	85	0.904997
199814	163483	88	92298	77107	88	1472	1392	14	2243	1933	22	5015	4004	36	580710	479507	104	0.904997
148167	130190	80	65393	57557	79	2026	1600	20	1621	1492	16	4299	3680	32	451792	390846	85	0.904997
170374	156166	79	72801	65686	81	1747	1642	16	2092	1766	21	4677	4047	33	527681	468588	86	0.904997
72490	73416	71	23204	23494	50	882	875	0	801	953	0	1984	2077	20	244736	239190	73	0.906063
118893	110160	83	54708	50494	77	1242	1156	9	1720	1326	15	3891	3534	30	449840	420008	83	0.906063
207646	161489	92	94164	73788	90	2301	1757	24	2582	1839	26	5931	4770	39	711310	568063	95	0.908195
20619	20367	57	7866	8136	34	243	189	0	174	297	0	532	510	0	71775	71992	65	0.909261
119353	115645	79	37012	36079	74	1156	1104	9	1515	1583	17	3470	3346	29	397654	378881	84	0.909261
32995	34866	65	11775	12039	38	423	540	0	383	322	0	958	909	0	116605	117057	68	0.910326
93604	91689	76	39828	39341	72	1242	1368	11	1273	1163	9	2858	2685	25	335830	320911	80	0.911392
182328	141534	89	69032	52911	85	2087	1691	21	2014	1592	22	5515	4141	38	653464	501997	92	0.912458
180643	153153	88	73570	62808	83	1591	1385	15	2168	1730	20	4527	3772	33	552148	467894	91	0.912458
145212	123864	86	61524	52206	82	1932	1809	18	1648	1423	14	4575	3994	35	549884	467009	90	0.913524
168925	146152	81	76148	65395	83	2085	1662	19	2236	1777	24	4366	3875	32	500162	419325	89	0.916722
103662	96613	75	38972	35103	73	1596	1307	12	1177	1127	11	2395	2277	22	306997	278780	79	0.916722
136361	131796	85	42925	41861	75	1495	1417	13	1960	1801	19	4221	3940	30	482117	457812	83	0.918854
166009	149568	83	58826	52209	80	1935	1706	18	1613	1317	15	4839	4310	33	518696	469288	87	0.918854
117065	116454	75	50583	50607	74	1453	1361	14	1503	1606	16	4173	4109	30	471836	450584	79	0.918854
115672	111831	83	37029	36099	73	1540	1431	15	1267	1187	11	3769	3723	28	438090	419329	80	0.91992
281655	198990	104	112538	79510	101	3458	2706	29	3823	2466	34	8437	6144	46	932110	664199	108	0.91992
83026	81350	83	26756	26720	60	1038	937	0	681	732	0	2881	2783	26	315925	308961	76	0.91992
118746	114227	92	45924	44522	77	1524	1499	16	1676	1538	14	4633	4396	31	500211	465229	94	0.91992
181374	137515	92	74686	57643	88	1838	1274	15	1812	1268	23	4326	3437	34	552977	419709	94	0.920986
99035	95786	78	26964	27398	55	1333	1239	11	1470	1549	14	3457	3549	26	374491	364661	77	0.920986
37770	39040	64	10903	11207	36	457	367	0	535	463	0	843	872	0	134193	135008	69	0.922052
107954	106331	75	29702	28788	72	1254	1131	8	1370	1281	12	3246	3245	25	351687	339747	82	0.923118
144402	132197	81	123247	118103	80	2651	2576	23	2740	2633	24	6832	6370	39	776135	705191	86	0.927382
123222	119086	84	57807	55795	75	1294	1234	11	1578	1247	14	3145	3053	27	353463	334836	84	0.929514
55935	55908	79	17702	18159	43	480	436	0	446	373	0	1294	1207	10	151782	146824	74	0.929514
112305	108627	84	43154	41516	74	1228	1318	11	1430	1378	13	3434	3275	27	385357	365804	80	0.93058
116625	112706	77	36490	35901	74	1198	1069	6	1117	1152	9	3455	3452	27	397809	388394	82	0.931646
30672	31234	56	21269	21782	50	593	393	0	399	415	0	579	621	0	92661	89113	69	0.932712
170038	146445	87	81003	70110	83	1646	1541	15	2094	1476	20	4787	4279	33	508858	435942	92	0.933778
71479	73247	70	15325	15764	40	703	644	0	798	650	0	1741	1743	17	197966	191749	77	0.933778
100702	99154	76	25226	25105	56	1149	921	0	1024	886	0	2409	2297	23	310184	304022	80	0.934843
140517	117250	82	58586	48378	82	1434	1178	9	1664	1293	16	3837	3210	33	444985	366567	87	0.938041
125995	122763	79	39545	38967	74	1281	1317	11	1688	1612	17	3953	3812	29	432152	407716	87	0.938041
24256	27523	41	8063	8299	34	163	303	0	397	263	0	770	857	0	104020	103099	69	0.940173
84324	83606	71	27924	28228	68	1013	1004	1	918	932	0	2245	2205	22	271810	258353	78	0.941239
114296	110792	74	48900	48088	75	1116	1110	7	1607	1394	14	3591	3498	28	436952	413396	84	0.943371
150908	129952	87	69185	59602	83	1456	1126	10	1661	1309	16	4487	3650	34	495727	416480	89	0.943371
115994	113295	77	61082	59642	76	1247	1159	11	1403	1299	12	3329	3153	27	396963	379050	80	0.944437
173329	150547	88	115374	104979	84	2617	2505	23	1783	1478	17	4665	4216	32	534175	465179	89	0.945503
123951	109004	88	54184	47744	80	1494	1289	13	1438	1105	8	2843	2518	26	343705	294124	96	0.945503
93210	92154	76	30954	30860	71	738	868	0	876	826	0	2035	2068	18	238323	228726	78	0.945503
22820	25232	50	13865	14341	39	327	383	0	165	280	0	764	772	0	91887	89806	63	0.946569
76280	77678	71	34644	34517	70	742	788	0	747	798	0	1980	1822	18	256126	250201	75	0.946569
164248	131523	85	61742	48479	85	2014	1703	19	2029	1657	19	5212	4274	36	633692	508654	97	0.946569
214312	165428	109	101395	78693	109	2058	1621	18	2365	1639	24	6073	4477	40	705633	527975	109	0.946569
139873	131438	84	62246	58152	77	1955	1770	18	1807	1523	18	4405	3940	31	454176	427969	82	0.946569
168336	147012	101	80318	71901	83	1667	1488	16	1917	1759	21	4654	4283	32	530462	468835	88	0.947635
110588	108736	75	28609	28056	72	1324	1213	11	1552	1437	14	3289	3298	26	383199	370628	79	0.948701
93820	94195	71	21340	21080	51	1446	1235	10	1167	1311	12	2932	2998	25	355104	341921	82	0.949767
117971	116786	75	43651	43163	73	1271	1476	13	1369	1313	13	3920	3846	28	466505	448432	83	0.952965
97869	98662	72	30005	29547	66	1259	1289	11	1307	1177	11	2759	2753	24	316798	305602	77	0.952965
159431	139194	82	86087	77916	82	1586	1478	15	1873	1644	20	4743	4165	33	513192	447692	87	0.952965
101994	101806	74	24569	25091	49	1418	1541	14	1018	994	0	3122	3175	26	391695	376221	80	0.954031
171597	146056	86	73074	62484	83	1727	1595	15	2115	1731	21	4401	3763	32	568313	486944	89	0.955097
94039	91318	83	36741	36140	72	1116	1058	6	1217	1157	8	3040	3004	26	356706	348825	79	0.955097
36950	37971	66	16192	16350	42	364	415	0	219	334	0	1012	945	0	97190	98452	68	0.956163
97648	95442	76	23874	23677	55	1003	952	0	1211	1224	10	2918	2965	25	354011	339556	77	0.956163
124201	115008	94	52402	48065	78	1536	1335	15	1673	1623	17	4032	3739	30	451841	428611	82	0.957229
118044	112455	80	53624	51602	75	1146	1206	9	1498	1407	13	3444	3249	28	379870	362181	81	0.957229
29958	31039	53	9738	10296	35	361	324	0	341	345	0	896	971	0	108365	111440	66	0.957229
136934	119098	82	60588	51257	82	1565	1438	14	1814	1552	19	4519	3883	33	517390	437182	88	0.95936
59223	52124	86	24124	20466	86	852	744	0	731	546	0	1670	1176	12	187498	150652	86	0.95936
100870	96781	78	29291	28821	69	1369	1345	13	1521	1500	15	3537	3419	29	399994	385673	81	0.960426
181597	146565	93	77679	63476	84	2011	1493	18	2002	1649	20	4845	3758	37	518358	427860	92	0.960426
165590	142711	85	77228	65649	83	2132	1787	20	2091	1638	20	4543	3983	33	548605	471508	88	0.960426
123772	119715	88	54264	53023	75	1376	1372	12	1347	1316	12	3481	3503	27	407774	386301	83	0.961492
74318	73953	74	17459	17677	43	558	648	0	738	765	0	1787	1744	17	201051	194507	74	0.963624
24566	26048	46	11129	11357	37	327	383	0	180	258	0	770	706	0	94516	94402	65	0.963624
149024	129411	93	49217	42810	80	1683	1619	17	1844	1626	19	4488	4140	32	540227	481421	91	0.963624
253718	192622	112	121470	96389	95	2574	2169	24	3302	2228	28	6470	5124	40	784022	621981	102	0.96469
32833	32629	62	12817	12839	39	288	394	0	558	545	0	915	1052	5	111012	112099	64	0.966822
34984	34803	70	15446	15569	43	516	651	0	568	494	0	1036	828	0	103936	105633	70	0.968954
39931	39493	72	13347	13387	40	340	301	0	422	350	0	1164	1078	7	145142	143794	75	0.968954
82472	84030	71	29429	29516	70	1124	866	0	1136	837	0	2444	2361	24	295476	285151	79	0.968954
97403	93718	79	32779	32794	73	861	731	0	1198	914	0	2606	2574	23	288794	281242	81	0.97002
178019	146257	89	74445	62234	85	2370	2147	20	2080	1745	22	4693	4018	33	530183	445196	91	0.971086
106217	104372	81	25189	24846	62	982	1038	4	919	1172	8	2723	2671	25	336657	320314	82	0.974284
150908	134802	84	65703	58965	80	1628	1489	16	1771	1515	19	3835	3302	32	440231	393377	88	0.974284
45156	48317	54	22176	23044	47	527	525	0	493	420	0	902	894	0	127779	130192	68	0.974284
35218	39226	42	13684	14400	38	349	400	0	303	493	0	989	1049	5	121294	122140	66	0.974284
79285	80667	73	27930	28426	61	765	817	0	831	786	0	2040	2027	19	223902	216490	77	0.97535
99444	97038	81	26595	26257	60	1171	1088	7	1371	1245	11	3063	2848	26	352701	333094	80	0.97535
157555	137139	89	69676	61984	82	1485	1246	14	1881	1656	18	4451	4157	33	490829	442858	87	0.97535
51635	51753	74	17993	17941	45	589	518	0	439	635	0	1460	1526	16	167354	163603	73	0.976416
64507	63558	73	25738	25694	58	506	366	0	560	558	0	1487	1389	13	184415	178314	75	0.977482
108728	106376	77	58440	57371	74	1310	1314	10	1501	1609	15	3157	3105	27	390417	369724	81	0.978548
181831	147049	92	76017	62423	85	1668	1278	18	1710	1339	15	4406	3595	34	468264	388713	92	0.978548
73807	75237	71	21704	21499	51	753	668	0	714	667	0	1715	1882	18	208953	203750	73	0.979614
174918	147564	90	72691	62577	85	1704	1563	16	2231	1959	21	5139	4303	36	566264	488115	89	0.979614
103453	101861	75	27187	27296	55	1347	1315	12	1510	1517	14	3294	3213	26	387227	368651	78	0.98068
113222	109933	78	27063	27161	59	1235	1149	9	1455	1383	14	3281	3145	26	386540	369630	78	0.98068
125404	116970	83	40086	36365	77	1521	1254	13	1403	1351	13	4240	3939	31	489878	462929	83	0.98068
208134	168815	87	90175	72771	85	2431	1921	23	2476	2022	24	5918	4929	40	664211	534755	89	0.98068
62911	63815	71	16829	17239	41	619	493	0	617	730	0	1167	1220	10	133748	130856	72	0.981746
108029	106959	74	38140	37310	73	1504	1472	14	1525	1317	14	3455	3277	28	409973	391806	79	0.982812
23300	25976	43	6419	6530	31	385	389	0	329	250	0	654	706	0	90114	90721	65	0.987075
243674	173739	101	111370	80290	95	2113	1524	21	2686	2045	29	6148	4520	42	722274	543586	101	0.990273
135952	121264	77	58546	51047	78	1498	1510	15	1634	1522	18	4251	3556	33	542185	485548	85	0.990273
73414	75738	67	18037	18358	43	744	704	0	757	794	0	1960	1933	20	227573	213363	74	0.991339
145103	125782	80	62882	53368	80	1573	1353	15	1863	1596	21	4279	3660	33	523744	447259	84	0.991339
133026	121662	85	43517	39628	79	1342	1206	9	1854	1709	18	4512	4158	32	534564	493269	85	0.992405
226380	158617	94	94904	66285	93	2292	1494	22	2464	1937	28	6312	4340	44	715021	500874	97	0.993471
165446	142154	86	66853	57594	81	1645	1401	16	2068	1756	20	4503	3771	32	506198	426558	86	0.993471
147276	133441	80	62723	55289	80	1962	1543	19	1728	1475	16	4038	3627	32	444527	396543	84	0.993471
72604	71585	75	28920	28048	70	427	471	0	686	693	0	1698	1643	17	188142	182074	77	0.997735
138431	119320	80	64842	55665	81	1802	1520	19	1672	1226	15	4283	3646	33	497369	421590	92	0.997735
88522	87504	74	38209	38501	71	1181	949	0	1131	1015	4	2498	2492	23	286484	274791	77	0.997735
66889	68233	69	35797	36099	69	514	441	0	552	568	0	1562	1559	15	200867	200985	78	0.998801
87612	85988	75	30182	30157	65	993	1024	3	915	868	0	2298	2308	22	278261	269297	79	0.999867
90967	89289	82	39085	38512	71	894	939	0	688	910	0	2127	2019	21	261962	251885	80	1.00093
85466	83445	75	33116	33221	71	1057	1090	7	1096	1033	4	2714	2765	24	340114	332998	79	1.002
59673	59696	63	30631	31194	68	618	645	0	720	512	0	1347	1292	13	172279	164797	76	1.002
132556	124443	82	55070	51827	77	1413	1252	13	1407	1339	14	4103	3831	30	462292	436025	84	1.002
40429	41645	65	19414	19825	45	607	504	0	284	535	0	1246	1398	13	163518	159356	73	1.00413
89323	89092	81	25852	25787	53	1113	1232	9	1266	1174	11	2833	2736	25	337011	326281	77	1.00413
129315	131983	74	43230	42529	74	1600	1629	15	1898	1673	18	4347	4347	30	553213	529086	81	1.0052
145706	134476	81	58067	54086	78	1848	1824	17	1636	1734	18	4417	4136	32	478505	446222	84	1.0052
161648	133093	90	63013	51158	81	1750	1474	18	2028	1542	19	5022	4102	37	632453	534554	91	1.0052
44123	44593	80	12409	12842	38	413	545	0	179	353	0	1091	1190	10	136474	135253	73	1.00626
148629	139380	93	62065	59395	77	2003	2054	18	1699	1613	18	4651	4385	32	536331	504106	83	1.00839
96962	96716	74	32340	32447	70	1046	941	0	975	1147	9	3033	2805	26	329423	322940	80	1.00839
129545	119365	95	53554	48134	79	1595	1540	14	2057	1756	21	4292	4099	31	533720	485711	88	1.00839
165530	135159	87	73428	60347	84	1550	1433	15	1676	1556	17	4347	3621	35	492046	408755	90	1.00946
61805	61566	72	19968	20078	47	502	587	0	422	402	0	1703	1654	16	165324	164409	73	1.01053
179325	148525	98	73493	58837	102	1786	1487	17	1899	1599	17	5084	4218	37	599717	508559	90	1.01159
112943	107094	76	57241	51453	78	1595	1399	16	1505	1340	16	3898	3460	31	471002	425175	84	1.01159
132014	119303	89	59021	52776	79	1599	1452	14	1609	1423	14	3272	3054	27	362393	317914	83	1.01159
110829	108374	76	33443	32599	72	1167	1133	9	1109	918	0	3097	3098	25	343624	331028	80	1.01266
114116	110607	76	46516	45439	74	1557	1642	14	1506	1477	15	3899	3794	29	439642	416191	80	1.01266
76255	74307	73	26797	26540	67	796	755	0	794	700	0	1832	1753	19	196817	189994	76	1.01372
31822	30324	74	12237	12360	39	221	418	0	330	314	0	800	700	0	104621	103768	67	1.01586
262460	196553	96	110250	80502	95	2738	2122	25	3204	2321	30	7080	5283	42	798353	597631	102	1.01586
100602	99658	79	29539	29939	64	940	1034	4	1228	1109	7	2899	2871	26	336805	336469	76	1.01799
197290	161592	87	96900	82395	86	1891	1592	17	2262	1805	24	5188	4377	36	603620	506149	92	1.01799
114431	110126	92	30714	29196	74	1387	1179	9	1364	1491	13	3741	3402	29	422129	399255	92	1.01799
96132	95069	78	34773	34958	72	1245	1229	10	919	1071	6	2900	2719	26	357321	342481	78	1.01799
102979	102813	77	25352	26244	51	1063	1131	8	1538	1407	14	3334	3344	28	417626	403143	77	1.01799
228650	183084	111	121022	101810	93	2397	2353	21	2546	2079	25	5968	4880	39	670097	537588	111	1.01799
113627	113140	79	35038	35313	71	1097	1209	10	1462	1240	11	3547	3575	27	409126	396798	78	1.01799
143477	124314	81	64164	55976	80	1577	1491	14	1546	1280	15	3560	2900	31	407270	342947	85	1.01799
225202	174159	89	88464	67127	89	2886	2227	27	3198	2342	30	7286	5788	41	876986	675250	93	1.01905
103549	104320	76	22195	22851	44	1272	1057	5	1334	1325	12	2850	2919	26	344383	335758	77	1.01905
187954	156664	86	80111	65575	86	1877	1385	17	1918	1384	20	4893	4195	35	498481	404166	89	1.01905
101364	98523	82	30133	30057	70	1068	1281	11	1044	989	0	2625	2718	22	287144	281714	76	1.01905
60100	58378	85	21173	21326	48	536	488	0	457	439	0	1315	1412	14	160315	154194	73	1.01905
115297	108776	90	35950	35445	74	1055	1009	2	1410	1261	12	3159	3119	25	394586	382511	81	1.02012
136506	126088	82	55924	51759	78	1384	1270	12	1631	1378	16	3920	3738	29	475404	434603	83	1.02119
90542	80363	81	39313	35245	76	910	904	0	846	755	0	1992	1817	18	276677	244328	93	1.02119
93501	90407	75	33771	33379	73	1182	1122	9	1017	957	0	2888	2836	24	337529	316211	79	1.02119
77224	75643	75	25411	24455	71	646	544	0	948	800	0	1932	1815	18	241915	224746	88	1.02119
122978	112131	79	55468	50056	78	983	931	0	1467	1421	15	3385	3072	29	403886	367719	81	1.02225
104047	104742	74	38213	37930	71	1222	1184	8	1111	972	0	3237	3082	27	379345	370091	78	1.02225
116408	109055	80	36881	33317	76	1864	1720	18	1597	1471	16	3897	3512	29	451345	423341	81	1.02225
258953	190961	98	110465	82121	95	2442	1976	23	2888	2149	27	7037	5152	42	819565	621258	101	1.02225
106312	103937	75	31529	30815	72	1475	1335	14	1238	1345	12	2742	2799	24	378984	366664	80	1.02332
27253	26889	53	9014	9164	35	228	337	0	374	422	0	637	691	0	92082	94856	67	1.02971
110922	108845	78	26661	26595	60	1574	1561	14	1449	1367	13	3350	3385	27	373684	365330	80	1.03078
133870	121299	84	56849	50431	79	1898	1698	20	1871	1757	18	4332	3914	32	507693	444248	86	1.03078
177747	144188	86	74907	61281	86	2179	1713	20	2292	1965	24	5036	4082	36	559478	463881	93	1.03185
52163	54170	65	11911	12381	38	486	432	0	487	450	0	1034	1154	9	165473	166072	70	1.03185
105491	107532	75	30726	30730	68	1295	1249	10	1279	1324	12	3562	3545	28	424171	390780	79	1.03185
107959	107373	80	29601	29645	66	1527	1293	15	1321	1355	12	3420	3474	26	411333	399545	80	1.03185
113695	111553	74	35875	34870	73	1141	1135	9	1236	1203	10	3657	3550	28	374989	358728	81	1.03185
309974	221932	116	154247	113832	110	3741	2736	30	3908	2940	33	9794	7404	48	1.04858e+06	889607	113	1.03291
133936	129665	84	38607	37643	74	1580	1649	15	1588	1657	16	3913	3633	30	486333	474953	83	1.03291
104894	104605	73	29941	29620	71	1444	1544	13	1409	1389	14	3770	3656	28	424998	402945	79	1.03398
104486	101317	74	38258	38157	73	1193	1221	11	1323	1252	11	3372	3405	26	364386	348060	80	1.03398
168753	140941	101	68838	57356	91	1497	1368	12	1990	1731	20	5011	4175	34	593533	493969	101	1.03398
107210	107275	73	28683	29099	58	1552	1508	16	1860	1833	19	3800	3774	28	424501	417220	78	1.03398
128624	118236	77	46925	42225	78	1516	1540	15	1920	1662	19	4165	3734	32	515013	464790	87	1.03398
56057	55845	72	16375	16899	42	646	604	0	470	503	0	1329	1522	15	153557	158155	73	1.03398
177984	139594	96	71351	56555	85	1848	1608	19	2144	1743	21	5588	4425	38	642751	506663	92	1.03504
43715	43761	65	17592	18001	42	319	393	0	617	623	0	910	1011	2	115568	116560	70	1.03504
96130	93040	75	33853	33657	71	1168	1065	7	978	930	0	2770	2624	25	313320	300167	79	1.03611
96143	96170	72	31015	30765	71	1227	1083	6	1198	1235	9	3021	2975	26	346751	330754	82	1.03611
154492	134890	89	69176	59363	84	1387	1380	13	1926	1457	17	4207	3823	31	522001	455888	93	1.04037
228891	201641	87	110054	96172	88	2631	2482	23	3063	2464	27	6996	6069	39	799532	708726	93	1.04037
152941	130634	82	63123	52627	82	1627	1442	15	2124	1742	20	4858	4107	36	609945	504269	88	1.04037
113429	114625	75	28048	28258	58	1534	1571	13	1588	1538	16	4031	3958	30	506218	486300	79	1.04037
103976	106363	71	39484	39570	71	1002	1093	6	1456	1346	14	3004	2968	26	391448	373546	79	1.04037
52086	52096	62	22534	22693	53	535	480	0	540	544	0	1113	1157	8	162582	159250	74	1.04251
299563	227644	102	129499	99003	100	4113	3151	31	3903	2693	34	8977	7067	45	1.04858e+06	855749	105	1.04357
120730	109282	84	56032	50600	78	1301	1305	13	1704	1514	18	3947	3425	32	432534	394831	86	1.04464
57615	58630	77	24921	25162	57	544	637	0	659	584	0	1276	1274	12	155685	155771	71	1.04464
80810	79272	75	33032	32647	70	1082	1115	7	787	874	0	2167	2089	21	297383	288189	76	1.0457
32938	33344	62	14141	14536	41	322	287	0	300	414	0	871	911	0	113481	115080	69	1.0457
113459	110486	77	29987	29533	73	1335	1333	11	1196	1155	9	3024	3159	25	370333	352603	81	1.0457
147984	132595	82	63174	55467	80	1348	1212	10	1881	1593	20	3815	3757	30	454495	408053	85	1.0457
105973	103655	80	27365	27153	68	851	962	0	1449	1314	13	3082	3124	25	327551	307428	78	1.04677
201767	162665	89	90654	74458	87	1969	1737	20	2248	1958	22	5032	4421	36	629278	523719	93	1.04677
38609	45546	40	15583	15714	42	282	329	0	508	402	0	1053	987	0	121221	120226	69	1.04783
54286	54054	71	22726	22552	52	675	704	0	522	644	0	1302	1408	13	155106	149535	73	1.04997
137169	130088	82	82136	79605	78	1417	1379	12	1422	1415	15	3794	3509	29	432970	398770	84	1.0521
88862	87386	75	33474	33397	70	1154	1175	9	1149	1103	9	2638	2734	24	308109	295777	78	1.0521
120930	116970	90	69708	68673	76	1626	1489	17	1541	1607	16	3798	3594	29	433780	419189	82	1.05636
113552	110037	87	34800	34411	72	1216	1341	12	1330	1086	7	3356	3166	28	377953	363652	83	1.05743
27368	28144	56	11749	11973	38	250	265	0	472	510	0	668	666	0	91697	92311	70	1.05743
128386	126818	86	27651	26902	63	1426	1620	14	1732	1721	16	3690	3506	28	403834	394054	81	1.05743
24219	26502	37	8641	8918	35	266	206	0	285	240	0	708	736	0	87043	84033	63	1.05849
102984	101355	75	51518	51032	73	958	944	0	1285	1066	7	2601	2654	23	322362	305119	81	1.05849
114403	112759	75	35431	35207	72	1076	1075	7	1156	1170	10	3270	3231	25	348989	333648	79	1.05849
64499	68272	57	13997	14519	39	636	653	0	536	540	0	1661	1693	17	213961	205736	74	1.05956
189027	148249	95	73877	57863	86	1923	1425	19	2214	1973	22	5170	4062	38	618094	498231	93	1.05956
99639	100694	74	25213	25375	51	1301	1203	9	1167	1335	12	3080	3117	26	361540	347913	77	1.05956
78983	79813	73	29907	30080	58	750	894	0	942	781	0	1937	1927	18	238586	230293	74	1.05956
104362	102649	74	33661	33078	73	1382	1566	14	1457	1382	15	3831	3835	28	448742	438240	80	1.06276
102891	102426	78	35550	35308	72	1378	1269	11	1355	1259	12	3132	3204	26	411749	397811	79	1.06276
135469	129173	77	66755	64729	77	1146	1113	7	1605	1812	16	4230	4048	30	465332	447757	85	1.06382
81762	82147	71	29771	29736	70	965	1093	6	862	839	0	2080	2025	21	268177	256450	76	1.06489
61271	58814	74	13631	13753	40	512	493	0	559	562	0	1529	1586	15	183446	184576	75	1.06489
108733	100182	80	43041	38887	76	1210	1114	8	1289	1304	13	3161	2944	27	403482	363878	84	1.06489
34913	36507	57	14545	14136	60	568	475	0	451	505	0	1012	1008	3	115326	118485	70	1.06489
146641	126540	88	70095	60296	80	1902	1687	19	1652	1517	17	4769	4314	35	550430	470110	85	1.06596
64907	64103	72	25206	25380	54	741	548	0	568	526	0	1383	1368	14	162582	160817	74	1.07022
162801	136066	99	68688	57983	82	1553	1386	14	2419	1750	24	3951	3138	34	457905	386235	89	1.07022
41902	37271	82	14266	11271	82	601	443	0	696	532	0	1036	879	0	140185	115658	82	1.07022
178158	148505	87	69133	57796	84	1552	1378	14	1913	1589	21	4743	4166	33	526567	446970	94	1.07342
129617	125517	77	62628	60737	76	1211	1196	9	1514	1418	14	4271	4123	31	454713	435944	85	1.07555
73565	73731	73	23162	23116	51	665	707	0	499	483	0	1427	1493	15	206669	209112	77	1.07662
105005	103844	75	27849	27610	64	1432	1229	11	1390	1342	12	3344	3299	27	395157	384848	84	1.07662
62196	62722	64	19786	20186	47	663	721	0	599	608	0	1418	1420	13	184310	180637	75	1.07768
139387	122874	81	63385	54740	79	1514	1424	14	1840	1750	17	4769	4194	33	531003	469969	85	1.07768
102788	96532	79	47646	43872	75	1158	949	0	1169	1064	7	2980	2829	27	345830	317165	82	1.07875
161650	143311	85	64861	56831	82	1724	1593	16	2239	1944	21	5016	4545	34	590537	523420	89	1.07981
147839	140691	86	38236	37285	77	1636	1585	15	1712	1649	18	4131	3939	30	538517	510855	85	1.07981
95935	98354	73	43367	42387	72	913	877	0	944	1070	6	2502	2469	23	308909	300878	77	1.08088
131630	113099	82	57261	49334	80	1351	1167	9	1151	973	0	3346	2983	28	373012	320814	87	1.08088
89174	91874	72	18804	18793	46	928	930	0	1074	1006	2	2673	2673	24	313268	308703	78	1.08301
118364	110764	80	50811	46558	76	1448	1612	15	1643	1429	15	3864	3508	31	459686	424420	84	1.08301
98853	100066	74	27057	26885	56	774	968	0	1205	1389	12	2990	2844	26	308736	294886	78	1.08301
30200	32767	59	18604	19170	46	201	301	0	101	215	0	814	710	0	97084	96968	67	1.08834
63788	63375	70	29810	30155	69	900	699	0	533	571	0	1378	1441	14	192416	188315	74	1.09047
82270	82171	72	36005	36252	70	641	672	0	876	789	0	1996	1821	20	254260	248121	77	1.0926
116814	103494	83	50837	45038	78	1509	1283	13	1575	1332	16	3886	3401	31	446002	387336	86	1.0926
97236	94770	75	29122	28930	71	1444	1338	12	1340	1256	13	3226	3112	27	366146	347892	79	1.09474
94230	96066	71	30867	30877	71	991	1129	8	1177	1101	8	2981	2992	26	337140	327451	77	1.09474
25047	27473	44	10107	10508	35	330	384	0	297	345	0	831	834	0	99533	102329	66	1.09474
93841	92244	79	49873	49950	72	755	692	0	910	984	0	2364	2372	22	288118	284151	77	1.09474
103470	103266	75	43714	43570	72	1131	1327	11	1352	1269	12	2981	2823	27	309625	299413	76	1.09474
109944	108543	77	28645	28960	54	1527	1470	15	1626	1696	15	3600	3682	28	450155	423516	78	1.09474
99794	98485	74	44626	44539	73	842	967	0	1339	1310	11	3347	3353	27	374645	364723	78	1.0958
136117	127903	84	50656	48837	76	1609	1538	15	1804	1546	18	4281	4052	32	485695	456242	82	1.0958
102232	96355	80	40393	37551	76	1477	1434	13	1365	1254	12	3294	3208	27	373314	350280	82	1.0958
99569	97898	76	35573	35754	72	1226	1314	13	1522	1543	14	3486	3423	28	425294	407767	81	1.0958
107575	99435	80	46526	42782	75	1510	1343	14	1191	987	0	3185	3084	27	407738	380032	83	1.09687
88819	87197	83	38847	38583	72	647	688	0	871	834	0	1699	1887	17	217677	203470	78	1.09793
101950	99822	79	27511	27159	64	1117	1108	7	1304	1228	10	2899	2931	25	377263	363689	79	1.09793
177968	146405	90	77710	65167	85	1678	1432	16	1999	1489	19	4825	3810	36	543298	451852	92	1.099
119218	107968	80	52541	47079	77	1426	1142	11	1616	1539	16	3650	3102	31	444363	397011	85	1.099
110501	108323	75	27308	26756	66	1135	1083	7	1481	1366	16	3578	3504	28	402128	393288	81	1.099
181161	164687	83	70906	62476	83	1913	1956	18	2318	2029	22	4965	4411	35	554011	502993	87	1.10007
129622	122414	79	40791	37864	74	1816	1727	18	1651	1532	16	3729	3599	30	416463	397365	82	1.10007
162346	135562	83	65355	53677	83	1344	1103	10	1739	1562	17	4394	3681	32	538972	455035	87	1.10007
287536	205156	103	113009	81558	105	3394	2444	30	3946	2734	34	9187	6952	46	1.04858e+06	785434	121	1.10007
114832	115540	74	34406	34260	71	1167	1131	9	1683	1738	17	4157	4155	30	490264	477749	79	1.10007
265445	192167	94	110504	78095	92	2665	1926	26	2798	2056	29	7134	5292	44	841514	602186	99	1.10007
102701	100291	78	43272	43387	73	972	966	0	1148	985	0	2631	2881	23	295223	291698	79	1.10007
106405	97182	83	42463	38933	75	1083	1142	7	1345	1284	12	3134	2795	28	378110	342567	83	1.10113
101114	97693	78	42125	41336	74	983	939	0	1073	936	0	2844	2814	24	320852	309167	91	1.10113
114402	111717	77	26058	26033	57	1036	867	0	1409	1541	14	3142	3101	26	350301	328609	81	1.10113
177229	149020	88	59058	50598	85	1809	1562	16	2111	1979	21	5432	4746	34	600691	526021	91	1.10113
37296	38118	52	9016	9400	34	370	363	0	592	497	0	964	903	0	120648	126357	68	1.10113
129416	120613	80	59049	53311	79	1266	1073	7	1779	1640	18	3872	3558	30	453546	423053	84	1.1022
246304	184108	108	107277	82510	97	3045	2301	27	3057	2314	29	7650	5718	43	840939	647622	103	1.1022
107930	106126	75	37285	35663	73	1290	1185	10	1498	1474	16	3654	3420	29	441385	421882	81	1.1022
80687	79973	73	17708	17519	45	940	927	0	873	753	0	2124	1994	21	251211	242805	78	1.1054
28020	29988	52	11427	11589	38	392	371	0	551	461	0	884	801	0	115786	118205	64	1.10646
23372	26046	42	10632	10969	36	172	243	0	309	320	0	763	714	0	83109	81997	67	1.10753
119916	106550	84	45733	39651	79	961	1016	3	1257	1141	9	3175	2659	29	363207	328789	85	1.10966
39019	39061	59	12490	12795	38	331	421	0	464	294	0	815	830	0	89340	83739	69	1.10966
102289	92907	80	48311	44059	77	1524	1172	11	1352	1196	11	3192	2991	28	371343	336354	83	1.10966
107049	106898	75	61921	60923	74	1380	1475	13	1511	1482	15	4128	4057	29	454515	441680	81	1.10966
112235	110192	75	24263	24147	55	1391	1254	11	1666	1716	18	4247	4177	29	445133	430596	81	1.11073
129624	117284	86	50183	44631	78	1758	1476	16	1488	1318	15	3959	3635	30	490017	436674	86	1.11286
106583	103279	81	28234	28134	62	1188	1210	10	1077	1146	8	3320	3129	27	351011	323875	79	1.11286
134327	117573	89	50723	45064	79	1736	1469	19	1594	1481	14	3508	3153	29	400488	365602	88	1.11392
135034	118591	84	66137	58919	80	1334	1377	13	1778	1711	16	4578	3728	35	531893	469316	87	1.11392
39761	40645	65	8171	8412	33	384	423	0	331	362	0	850	960	0	105171	105310	70	1.11499
109133	107644	74	31980	31260	72	1460	1429	14	1296	1283	11	3757	3575	29	428322	406649	81	1.11712
90952	89472	78	28702	28820	66	1018	1104	7	901	872	0	2185	2198	21	276496	264580	80	1.11819
44446	42939	68	12033	12136	39	320	367	0	369	531	0	1140	1026	4	108427	105552	72	1.11925
97469	95762	73	36920	36426	72	938	906	0	1119	1018	3	2760	2648	24	340296	328146	79	1.12032
60415	58708	72	17797	17868	42	593	665	0	716	665	0	1554	1719	16	187320	187079	73	1.12139
82751	84264	71	37711	37638	71	1222	1289	12	880	875	0	2824	2757	24	308331	300111	81	1.12139
162156	143018	84	97107	85849	83	2065	1929	19	2127	1961	23	6333	5716	38	712819	621390	88	1.12139
66865	68502	72	13800	14282	39	477	589	0	723	877	0	1414	1467	15	190459	190423	73	1.12139
142298	124029	80	64993	56389	80	1719	1424	18	1535	1298	14	3583	3264	28	438661	377381	85	1.12139
110160	105826	80	45783	44069	76	1473	1302	13	1421	1565	16	3706	3423	30	403764	380688	93	1.12139
59391	57795	79	15161	14290	44	704	554	0	816	537	0	1363	1419	13	203577	190856	86	1.12139
73705	74013	70	41510	42083	70	664	676	0	737	816	0	1565	1359	15	200481	198378	72	1.12139
149959	141556	78	70544	68525	78	1741	1595	17	2354	1866	21	4505	4319	31	478375	446247	85	1.12245
48615	50536	53	12565	12968	38	567	575	0	334	546	0	1494	1540	15	152693	147536	78	1.12245
44188	46571	52	10605	11161	36	416	362	0	565	418	0	1126	1071	6	122453	128864	70	1.12245
130386	120713	81	47365	43056	77	1239	1129	8	1860	1886	19	3788	3326	30	476520	443911	81	1.12245
148676	127420	85	65225	57922	82	1590	1499	15	1969	1782	19	4843	4327	34	531971	455834	89	1.12352
66448	66230	71	25285	25482	68	707	649	0	699	665	0	1695	1641	17	174616	175974	74	1.12352
206216	163776	90	87021	69231	89	2812	1971	26	2832	2338	26	6314	5196	40	743387	600405	96	1.12352
206485	168029	89	86893	70711	89	2488	1690	25	2288	1991	23	5312	4316	37	634172	511628	94	1.12458
99869	98864	76	26725	26576	55	1220	1169	9	1516	1400	13	3167	3183	26	382449	372993	81	1.12458
164694	142485	88	86566	75506	83	2286	1814	22	2398	2124	22	5211	4502	35	645060	573011	90	1.12991
81258	82473	72	23109	23155	50	1091	1127	7	965	977	0	2362	2329	21	297125	292962	79	1.12991
42904	44384	63	13095	12887	46	260	396	0	636	483	0	838	869	0	121757	122003	69	1.12991
32992	35065	49	7679	7805	33	600	413	0	511	434	0	781	867	0	109660	109416	68	1.13098
259839	198628	106	93482	71239	102	2916	2421	27	3134	2602	29	8144	6408	43	862368	655091	109	1.13098
98698	96539	84	28921	28771	70	1021	1101	7	1329	933	0	2806	2537	26	364434	353690	80	1.13205
41232	42441	65	12459	12563	39	390	384	0	520	382	0	1358	1290	12	160294	159663	73	1.13205
185941	151965	91	83043	69522	85	2254	1825	23	2131	1742	23	4872	4069	35	589366	469212	93	1.13524
124345	118463	79	48390	44866	78	1463	1208	12	1424	1403	12	3752	3335	30	414614	385831	84	1.13631
56065	58292	71	26483	26912	51	582	647	0	650	701	0	1518	1533	15	186284	180152	75	1.13631
126464	124333	75	51087	50057	74	1641	1380	17	1585	1540	15	3946	3796	29	461224	447691	79	1.13631
116434	111688	79	36593	35875	73	1569	1384	15	1329	1393	13	3540	3329	29	444112	408488	82	1.13738
113683	112504	76	37982	37088	73	1267	1140	8	1315	1255	12	3098	3275	26	385034	367731	80	1.13951
109492	98316	78	54611	49464	77	1120	978	0	1486	1216	14	3424	3210	28	388485	341857	84	1.13951
73395	71322	88	45787	45830	70	715	907	0	925	764	0	1790	1804	18	235845	230290	77	1.14057
53240	53034	81	14935	15073	41	311	416	0	365	345	0	1253	1272	11	133207	129075	72	1.14057
76531	76924	72	24534	24511	55	739	833	0	799	700	0	2177	2049	20	236867	228023	76	1.14164
106929	103903	90	42493	42178	73	1046	1076	7	1302	1189	10	3423	3404	26	373558	366661	81	1.1427
95761	92701	89	43834	43244	73	818	846	0	890	931	0	2333	2258	22	269374	260700	79	1.1459
111565	111549	77	39187	38840	73	1255	1338	11	1116	1203	10	3702	3721	27	399066	386646	79	1.14697
192477	147836	89	89157	69537	87	2029	1614	21	2116	1762	22	5271	3939	39	627771	480924	93	1.14697
97161	97684	72	27855	27936	60	835	914	0	1335	1155	11	3438	3362	27	395652	385881	78	1.14803
32965	33295	65	15957	16218	43	233	332	0	242	344	0	720	828	0	100639	103791	65	1.1491
96677	95190	74	39828	39306	73	1004	858	0	1244	1167	10	2823	2693	26	348389	333773	79	1.15017
133232	121579	83	42768	38057	78	1701	1731	16	1828	1723	18	4463	4141	32	506924	461585	83	1.15443
45369	46372	63	14906	15164	40	430	331	0	594	496	0	1081	1092	7	150223	151143	72	1.15763
96817	96576	73	38252	37588	72	1296	1140	7	1148	1270	10	3212	3161	26	351937	337367	81	1.15763
148193	132751	84	56361	50075	80	1833	1578	16	1548	1512	15	4055	3807	30	460357	420106	87	1.15976
111305	103675	94	49505	44571	94	1485	1449	12	1362	1421	13	3842	3552	28	433607	389618	94	1.15976
92938	92974	72	24016	23951	55	986	880	0	1177	1304	11	2521	2672	23	299574	286807	76	1.16083
113735	108274	80	51377	48190	74	1285	1047	6	1472	1502	14	3600	3300	28	463416	441778	84	1.16083
216660	170676	101	84061	66066	87	2357	1794	26	2446	2034	24	6458	4989	40	751763	592401	94	1.16296
186390	159416	84	60038	49766	83	2238	1863	22	2351	2268	24	5692	4946	36	635511	565033	90	1.16296
183610	157087	89	82562	71537	85	2170	1843	21	2242	1817	20	4981	4199	35	539736	465621	90	1.16296
105429	102675	79	35384	35205	72	1235	1276	10	1373	1256	11	2974	2978	24	346928	339637	80	1.16296
204602	171729	90	66721	55569	88	2245	1884	20	2670	2259	25	6027	5347	37	668502	564308	95	1.16402
47279	47685	75	22861	23088	53	341	484	0	482	554	0	906	843	0	121072	118857	71	1.16509
231309	186134	104	106455	87578	90	2449	2041	23	2559	2192	24	6132	5041	37	695750	582896	97	1.16509
47639	47805	67	21699	22028	50	356	392	0	320	428	0	1383	1277	11	123331	123811	72	1.16616
91106	90459	77	35465	35243	72	798	782	0	1006	877	0	2256	2294	22	280253	265655	78	1.16722
285522	195202	118	114607	78029	104	2955	1816	30	3562	2380	32	8031	5531	46	908353	641233	112	1.17255
75459	78506	71	15439	15715	41	628	773	0	958	902	0	2235	2266	21	265961	258717	77	1.17255
120528	115424	87	34890	34374	74	1013	1019	4	1335	1329	13	3784	3558	30	437362	413453	83	1.17362
145309	139988	81	35842	34795	76	1826	1552	19	1950	1883	20	4732	4612	31	533322	492193	86	1.17575
50780	52293	61	19402	19811	46	420	515	0	747	590	0	1257	1338	12	145297	143913	74	1.17682
42446	49269	43	17686	18498	41	302	270	0	611	625	0	1106	1208	10	158559	160562	71	1.17895
118300	111613	76	59781	53183	78	1244	1046	7	1197	942	0	3194	2902	28	357601	314240	81	1.17895
58989	59269	70	16581	16672	42	380	400	0	689	604	0	1401	1401	13	173670	166683	72	1.18215
126770	119372	81	43311	41061	75	1299	1231	11	1462	1306	12	3453	3236	28	380031	354070	81	1.18321
89835	89228	79	37393	37445	71	1005	1020	3	895	1125	8	2609	2393	24	306266	286816	78	1.18321
81392	82201	71	25000	24929	52	746	731	0	803	911	0	1868	1966	19	247664	241165	78	1.18321
28520	29182	57	15604	16133	41	260	295	0	355	272	0	635	669	0	79729	76171	72	1.18321
56707	56615	70	24767	24679	61	531	735	0	572	560	0	1396	1366	14	164586	167599	72	1.18428
111799	109732	74	32316	31822	73	1054	1090	6	1591	1293	13	3260	3081	27	365713	345414	82	1.18534
78272	80251	70	39867	39961	71	1157	1286	10	1049	1060	6	2276	2250	21	293392	286100	77	1.18748
159807	136894	88	71183	62544	81	1779	1428	17	1872	1630	20	4300	3599	34	509491	426175	87	1.18854
80994	81763	72	37472	36929	72	534	642	0	765	601	0	2044	2009	19	239411	238537	89	1.18854
114499	112726	76	20453	20276	46	1339	1188	9	1407	1240	12	3508	3269	28	417277	401847	80	1.18854
134986	126947	92	33336	32407	74	1838	1607	18	1647	1491	16	3731	3641	28	428051	402987	81	1.18961
276073	196886	102	107458	77905	100	2961	2032	29	3328	2566	31	8542	6409	47	944926	687074	108	1.19067
122257	121036	74	34650	34084	72	1506	1648	15	1444	1438	14	3759	3679	29	412488	395117	79	1.19067
212672	162889	93	85012	65936	89	2230	1846	21	2567	2002	25	6020	4439	40	687879	513820	95	1.19067
83910	87624	64	17450	18110	40	959	1080	6	986	1168	8	1958	2113	20	252957	244111	76	1.19067
99361	93743	76	44136	41098	74	993	1028	3	1418	1306	14	3262	2915	28	362674	329067	80	1.19067
124825	121243	79	35566	34979	73	1722	1655	15	1348	1343	12	3735	3530	29	448568	432868	79	1.19174
244192	197000	95	125012	101250	95	3160	2485	27	3132	2529	29	7271	5853	41	825469	665622	112	1.19174
129430	120558	82	51806	48909	78	1141	1028	4	1761	1484	17	3559	3528	28	435010	401549	84	1.19174
235207	182667	97	116391	94382	95	2993	2372	27	3001	2088	29	7023	5556	41	732906	577492	113	1.19174
57318	54159	86	16130	16084	42	657	725	0	659	671	0	1420	1449	14	150780	150626	76	1.1928
122441	115114	80	52113	48955	76	1644	1550	16	1724	1546	15	3728	3597	28	439768	415625	82	1.19387
112555	104917	75	52091	46745	76	1353	1279	11	1812	1655	17	3715	3334	30	443570	389336	93	1.19387
148081	126486	87	45262	36892	83	1484	1468	16	1720	1392	17	4112	3716	32	481199	415128	90	1.19494
124025	119435	91	33426	31876	74	1451	1459	14	1587	1547	15	3881	3617	28	465981	425039	93	1.19494
145539	125748	92	59221	49936	82	1893	1299	18	2167	1721	23	4431	3873	33	574602	497048	89	1.19707
53469	53813	67	10782	11068	37	490	501	0	438	455	0	1334	1462	13	152165	146729	73	1.19707
157242	137921	99	60782	53720	81	1851	1708	19	1933	1569	20	4600	3982	32	546038	466699	99	1.19707
145325	127696	83	69879	61719	80	1562	1256	13	1546	1415	15	3996	3515	31	457287	401655	98	1.19707
234287	182803	99	101502	79450	95	2364	1728	22	2676	1823	26	5681	4381	39	698874	550766	103	1.1992
100420	102728	73	24882	25327	52	1182	1078	7	1507	1434	15	3684	3828	28	404878	399590	79	1.20027
51705	53426	59	16292	16630	43	470	465	0	350	500	0	1389	1371	15	157821	154645	74	1.20027
105175	101938	76	26019	26002	54	1345	1302	11	1574	1391	16	3475	3279	28	404011	388125	79	1.20027
30719	30438	61	9068	9295	35	113	234	0	525	500	0	882	1013	3	112976	114098	66	1.20133
50847	51105	69	19730	19968	47	757	780	0	663	707	0	1218	1345	12	168735	169845	75	1.20666
113725	111698	76	37996	37011	73	1142	995	0	1350	1398	13	3252	3225	26	355510	332727	82	1.20666
94064	91140	82	33287	32680	72	1155	1074	6	1370	1153	10	2766	2733	24	347392	341796	79	1.21093
128481	114692	82	55464	49066	79	1263	1167	11	1318	1145	9	2668	2480	24	313852	279149	84	1.21093
106175	106142	79	26693	26641	66	1134	1188	9	1249	1434	14	3507	3485	27	407543	391553	81	1.21199
36513	38066	52	9790	9956	35	533	593	0	288	293	0	992	1024	3	101052	102812	70	1.21306
31823	32203	53	10047	10136	37	1185	1149	9	1609	1648	17	2247	2385	21	37757	36131	66	1.21306
95344	92512	74	26922	26757	64	1086	1156	8	953	919	0	2583	2653	24	313122	302965	79	1.21306
152046	130823	85	70329	60497	83	1350	1157	11	1875	1452	17	3892	3271	31	457241	404226	87	1.21519
166335	134739	88	70368	58027	85	2040	1532	21	1853	1692	18	4685	3870	35	575475	474973	91	1.21626
195039	155949	88	81526	65484	87	2203	1907	21	2100	1616	23	5161	4350	36	593430	482293	93	1.21626
121997	114749	92	41753	39823	75	1636	1439	15	1575	1476	15	3664	3641	28	468751	445585	84	1.21626
22244	22753	54	11180	11380	37	503	422	0	-151	82	0	781	740	0	85285	83448	62	1.21732
153967	138783	83	74227	66910	80	1091	1036	4	1973	1581	21	4574	4174	33	489305	431668	85	1.21839
114767	108463	93	35078	30322	93	1399	1412	13	1503	1421	13	3552	3211	27	432547	387723	93	1.21839
167452	160360	83	48402	46344	77	1905	1955	18	2354	1872	21	5358	5238	34	602788	560746	82	1.21945
146246	122065	100	68563	56868	100	2169	1691	19	2102	1745	19	4438	3552	34	546536	443103	100	1.21945
130418	115011	96	52086	45425	79	1580	1376	14	1763	1637	18	4054	3686	30	497497	437375	84	1.21945
94092	93225	74	31143	31029	65	1016	1000	1	1073	1073	6	2606	2432	23	273690	271186	76	1.21945
111491	108519	81	32837	32432	72	1197	1028	4	1267	1244	10	2925	2875	24	319448	307897	78	1.22052
58541	59113	69	29016	29109	68	715	543	0	595	598	0	1595	1683	16	200550	200893	74	1.22159
137394	117396	87	60351	51843	81	1552	1353	13	1207	1194	10	3354	2952	28	414238	366544	86	1.22372
122876	119514	78	30548	29881	70	1415	1334	12	1758	1449	18	3877	3771	29	435699	419909	83	1.22692
153146	134170	81	66095	57132	80	1760	1460	16	1696	1600	18	4388	3936	33	484487	432261	88	1.22692
26897	28217	52	7699	8011	33	313	429	0	235	296	0	667	628	0	88965	89652	66	1.22692
34502	34000	65	14901	15332	40	260	312	0	321	324	0	677	649	0	87212	84550	66	1.22798
183941	146701	93	83063	65817	88	2032	1721	21	2456	1958	23	5584	4586	37	631774	508889	94	1.22798
90900	92509	72	25491	25493	51	1412	1341	11	1186	1122	9	2833	2703	25	367223	352250	77	1.22798
99960	98018	76	28720	28432	72	1031	1033	5	1322	1186	11	3385	3209	27	390915	377416	81	1.23011
27069	29345	54	8367	8543	34	169	214	0	352	309	0	590	624	0	79036	78143	66	1.23118
180386	148766	87	94117	79034	85	2042	1696	20	2179	1958	21	5141	4280	35	632844	539638	91	1.23331
192128	156957	91	75260	62397	86	1805	1741	16	2158	1717	23	4980	4435	35	587961	497504	93	1.23331
37934	36719	73	14780	15044	40	188	353	0	314	397	0	1054	1013	2	119781	117126	70	1.23438
38528	39697	56	11083	11143	38	434	332	0	433	399	0	1086	1088	7	128697	125835	72	1.23544
277839	207620	98	119162	91730	96	3443	2676	30	3703	2844	32	7578	6191	42	920840	720810	103	1.23651
119616	118242	75	40556	40027	73	1342	1462	14	1661	1378	14	3418	3331	27	397015	384479	80	1.23651
94363	95196	74	20864	21453	44	855	777	0	913	836	0	2341	2403	21	268092	256856	76	1.23651
135637	116060	85	51617	44653	80	1564	1267	15	1797	1563	16	3795	3373	30	459856	405118	87	1.23758
112931	111928	76	39419	38894	73	1234	1260	10	1689	1426	17	4201	4155	30	424275	409595	80	1.23758
25993	27488	46	10470	10835	37	210	310	0	189	332	0	717	569	0	84925	79398	69	1.24077
197835	151584	89	70908	53688	88	2190	1908	20	2282	1869	22	6090	4688	39	737306	562731	97	1.24184
101362	98685	81	25813	25846	55	1317	1284	11	1769	1768	18	3843	3736	30	424168	403091	80	1.24184
50450	51698	62	15130	15323	42	550	458	0	579	505	0	1237	1178	12	140258	143807	73	1.2429
32709	33609	63	14438	14713	40	273	372	0	371	327	0	1000	998	0	108014	102044	68	1.2429
231527	173000	94	98487	73697	94	2525	1935	25	2733	2033	27	6254	4714	41	747658	550519	101	1.24504
231586	182926	93	103737	84145	90	2462	1916	25	2764	1989	26	6217	4900	40	712415	568095	96	1.2461
112465	110611	79	27717	27256	66	1259	1216	10	1689	1512	15	3396	3271	27	382589	375498	83	1.25143
86980	87026	72	25600	25622	55	691	828	0	799	1061	5	2173	2304	20	282440	279091	77	1.25143
168297	139458	86	60535	50004	83	2179	2012	21	2064	1645	20	4409	3719	35	452559	385249	91	1.25356
35720	37417	67	22489	22927	51	237	288	0	356	319	0	965	1013	3	114071	116962	68	1.25676
112718	107748	90	47085	46347	73	990	920	0	938	895	0	2366	2425	23	354922	336599	79	1.25783
148918	138099	81	84160	78802	80	1434	1203	11	2074	1810	20	4509	4118	33	523186	470664	85	1.25783
170931	145659	88	49618	40649	82	1808	1527	18	2101	1688	21	4106	3519	32	468432	407399	87	1.25889
121424	117173	77	34240	33831	74	1354	1394	14	1674	1522	16	3559	3272	29	451502	423910	81	1.25996
125646	109099	83	54895	47733	81	1560	1423	14	1558	1244	16	3742	3411	29	427528	366705	85	1.25996
127610	113462	96	57929	51088	79	1691	1591	18	1886	1707	20	4854	4302	34	586527	533961	96	1.25996
149146	135260	83	68560	63268	81	2037	1847	19	1904	1746	18	4112	3838	30	476565	431332	87	1.26209
92894	93138	74	19351	19391	45	1256	1098	7	1193	1173	10	2726	2729	24	331717	324041	78	1.26209
108057	107107	77	26198	26023	56	944	1019	4	1175	1155	10	3017	3086	25	355552	340865	80	1.26209
172245	142868	86	64020	53420	82	1799	1582	18	2085	1612	21	5447	4431	37	626641	520685	87	1.26209
100887	99592	76	27786	27671	63	976	1007	1	1008	980	0	2572	2511	24	289926	281079	77	1.26316
78882	78918	71	24941	24823	60	826	729	0	866	879	0	2489	2568	23	272857	265901	76	1.26422
118699	106382	82	44709	39159	77	1356	1157	10	1232	1066	7	3185	2673	29	388360	347143	84	1.26422
145517	130635	93	62417	55958	79	1390	1349	14	1949	1540	18	4092	3823	31	509534	458691	86	1.26529
48656	50299	67	19532	19626	46	516	380	0	243	313	0	1124	1224	10	142510	144393	72	1.26529
44041	43826	70	17189	17074	44	387	468	0	463	360	0	962	980	0	109875	104940	71	1.26636
62790	60804	77	13758	13861	40	766	716	0	722	571	0	1433	1511	15	186778	180436	75	1.26742
108724	104525	79	48479	47520	75	1271	1155	9	1269	1156	9	3202	3137	27	346028	333088	81	1.26955
157637	131368	85	60802	51474	82	1948	1268	20	1646	1276	16	3878	3503	30	468194	396291	90	1.26955
82916	83330	73	30487	29411	71	977	830	0	553	572	0	2349	2236	22	244837	235287	78	1.27169
95526	94508	81	30345	30321	66	982	896	0	1248	1233	10	2558	2662	23	335832	320210	78	1.27275
60099	61359	70	24831	24916	59	702	543	0	574	583	0	1457	1482	14	190324	182501	74	1.27382
33042	33884	59	7946	8218	34	590	515	0	311	352	0	1008	1000	1	117721	118543	68	1.27595
139562	122246	83	52502	46036	80	1437	1284	12	1640	1382	15	3685	3080	31	440341	382232	87	1.27595
108154	104793	77	21304	21270	48	1695	1641	17	1825	1607	18	3782	3653	29	422222	396259	82	1.27702
141295	115952	84	67249	56457	82	1633	1370	15	1601	1235	14	3481	2848	31	425784	351385	90	1.28021
125981	112975	80	44541	37960	78	1344	1280	11	1786	1574	16	3833	3392	30	460080	401647	85	1.28021
58992	58423	72	12725	12802	39	754	648	0	477	513	0	1237	1184	12	154717	149612	73	1.28128
188275	157682	88	74422	62623	85	1720	1585	17	1716	1657	17	4668	3903	34	577016	487299	91	1.28448
201801	155849	90	77686	60362	88	2421	1938	24	3125	2105	29	5832	4636	39	685683	529301	94	1.28448
139181	130862	79	56733	53360	78	1283	1261	12	1407	1246	11	3369	3284	28	365953	333649	83	1.28448
236757	175765	94	88528	64764	90	2185	1642	25	2521	2010	25	6267	4600	41	726827	533762	96	1.28554
117049	119070	75	30339	30796	53	1307	1374	12	1947	1686	18	3645	3602	28	461609	453016	79	1.28554
292935	217401	97	161059	126230	97	3823	2881	34	4012	3146	33	10642	8159	50	1.04858e+06	933472	102	1.28554
27545	32528	40	16583	18056	39	417	429	0	320	313	0	855	1059	5	111788	114782	65	1.28554
204712	165094	93	89560	73865	89	2437	2097	23	1976	1687	20	4852	4059	35	551593	449241	93	1.28554
107784	106828	74	35504	34304	72	1345	1314	13	1530	1524	16	3764	3699	29	415842	408161	80	1.28661
45495	45277	69	14194	14636	40	352	428	0	373	485	0	865	937	0	121020	124549	68	1.28661
42137	40333	68	13760	13689	40	468	452	0	247	428	0	1133	1100	7	124249	118955	69	1.28767
104569	102098	78	45918	45471	73	1113	1158	10	1296	1153	10	2771	2607	24	334312	323236	78	1.28874
153441	137832	82	72031	64796	80	1599	1382	16	1848	1564	17	4251	3693	32	492498	435958	84	1.28874
103147	102368	77	43601	43073	73	1129	1081	6	1189	1000	1	2342	2279	22	296590	282578	79	1.293
39516	42027	48	12466	12434	38	299	309	0	306	318	0	813	854	0	96553	95792	68	1.29407
43963	44931	61	12125	12313	39	324	349	0	378	371	0	1047	1023	4	127751	127983	72	1.29407
84210	86224	71	39168	38815	71	1336	1231	10	1604	1629	16	4073	3924	30	448141	434029	80	1.2962
121393	119824	75	38270	37604	73	1566	1586	15	1648	1653	17	4168	4122	30	469758	456707	83	1.2962
133246	115422	83	66795	58481	81	1798	1529	18	1608	1451	15	3418	2906	30	391845	337934	86	1.29727
156678	144276	91	55351	52877	80	1733	1647	17	1948	1930	21	5122	4968	33	584917	555941	87	1.29833
25986	26722	51	4951	4942	29	156	164	0	122	250	0	592	564	0	82723	80961	67	1.2994
90819	90904	73	21202	21289	50	1062	1097	7	1187	1177	9	2716	2622	24	314793	306410	77	1.30047
124632	115563	78	42973	37363	78	1510	1156	10	1718	1398	14	3513	3121	29	422283	382225	88	1.30047
33940	35241	64	10829	11210	37	340	434	0	311	404	0	1106	1077	6	114269	118691	69	1.30153
108261	104950	80	19148	19363	46	1774	1771	17	1643	1545	16	3704	3648	27	449300	431904	82	1.30153
170638	134213	88	66296	51925	84	1569	1290	14	1651	1461	19	4546	3593	35	505861	398033	91	1.30153
33436	30411	64	13532	13785	39	458	289	0	401	370	0	604	733	0	89480	87909	65	1.3026
140831	134689	80	44507	43358	75	1592	1505	17	2045	1918	20	4372	4024	32	479940	453427	83	1.30366
114843	106634	79	51222	47447	77	1090	892	0	1592	1516	16	3772	3471	29	421688	377807	84	1.3058
85314	83449	77	25710	25579	57	823	874	0	721	794	0	2350	2269	21	266884	253305	79	1.3058
130389	119585	81	57092	51362	79	1469	1153	12	1544	1458	17	4048	3642	30	474126	419540	85	1.30793
121190	117789	78	64858	63689	75	1482	1368	15	1357	1224	11	3821	3690	29	430946	405825	82	1.30899
66301	67530	73	11577	11851	38	1470	1384	12	1432	1463	14	1949	1961	19	499027	503781	77	1.31006
89924	89369	74	20032	20047	48	1277	1281	11	1078	1080	8	2905	2836	25	335932	322907	78	1.31113
102113	99477	78	30378	29985	72	1322	1065	8	1375	1205	11	3049	3102	26	362506	351506	83	1.31113
47590	47458	70	16057	16392	41	649	579	0	569	489	0	1373	1520	13	136909	140724	72	1.31326
30527	30939	62	8789	8947	35	424	439	0	145	217	0	816	935	0	103154	100550	67	1.31432
96369	93696	80	25391	25155	60	1121	1060	6	922	975	0	2799	2536	25	377495	368056	78	1.31432
108119	106961	80	28814	28658	68	1331	1083	9	1560	1329	13	3961	3812	29	394107	384167	80	1.31432
62112	62133	75	24098	23960	58	450	471	0	501	477	0	1364	1447	15	163300	159707	77	1.31646
39322	39391	65	10792	10981	37	356	312	0	529	521	0	1028	1083	6	137983	137102	68	1.31752
52157	51695	73	17966	18226	44	372	404	0	451	331	0	1257	1214	11	153578	147579	75	1.31965
117122	110119	80	44239	40876	77	1150	1002	1	1321	1237	11	3278	3164	27	379356	348511	85	1.32072
145422	141071	79	34536	33984	74	1933	1896	17	2033	2055	20	4552	4138	33	537433	505236	84	1.32179
27663	30062	49	7239	7420	33	397	433	0	520	357	0	866	915	0	104180	107546	67	1.32179
106033	104185	75	36021	35531	73	1333	1092	8	1215	1052	5	3131	3023	26	360939	346832	80	1.32392
136459	120887	98	53739	47284	81	1582	1325	15	1828	1484	19	4072	3734	30	503893	456205	98	1.32392
37296	38408	59	12572	12601	39	425	367	0	366	374	0	815	891	0	111135	109218	73	1.32712
74459	74410	74	29767	30036	69	676	751	0	870	839	0	1905	1932	19	229761	225330	74	1.32925
127894	116054	89	54174	48565	79	1690	1518	15	1436	1260	15	4016	3572	32	453791	406246	86	1.33138
44090	44515	61	14667	15134	39	472	546	0	569	531	0	927	967	0	110986	113332	71	1.33138
37430	38620	66	12428	12528	40	416	397	0	266	465	0	649	728	0	107180	108623	70	1.33351
55254	56871	69	19702	19704	47	639	678	0	727	660	0	1210	1181	9	139586	139479	72	1.33564
145602	124140	99	66640	57929	81	1086	951	0	1789	1550	17	3556	2983	30	418428	349628	87	1.33671
94199	95864	73	27979	28978	50	1480	1362	14	1415	1164	9	2629	2687	24	344324	338556	77	1.33671
210045	163046	89	90113	71079	88	2487	2025	23	2381	1785	23	5693	4575	38	625296	495799	95	1.33777
111543	106688	77	41107	40443	75	1521	1396	14	1325	1199	11	3448	3319	28	416108	399847	82	1.33777
126071	113228	96	53533	48966	79	1279	1019	6	1336	1135	9	3524	3169	29	407270	366373	85	1.33884
134160	127663	80	57565	54583	77	1585	1385	14	1782	1617	19	4309	4259	30	517255	492011	84	1.33991
43975	43263	67	21882	22149	54	366	349	0	262	368	0	1147	1004	2	129514	129602	71	1.34097
77839	76376	74	24783	23198	55	690	706	0	832	712	0	1834	1784	17	225084	219170	77	1.34097
109042	105859	87	40835	39985	72	1211	1114	7	1562	1474	14	3621	3534	28	426727	411887	85	1.34204
239400	188193	96	110287	90079	94	2196	1719	21	2586	2065	26	6608	5549	38	780835	640198	102	1.34204
162162	137825	99	66367	57960	83	1925	1812	17	1598	1706	18	3871	3367	30	451652	391711	90	1.34204
105353	103892	76	27368	27855	53	1308	1396	12	1195	1203	10	3214	3168	26	362977	348801	80	1.34204
219426	177435	93	118321	99112	90	2670	2306	23	2517	1859	25	5421	4613	36	623815	507040	94	1.34204
231818	177179	99	110611	89408	95	2134	1873	22	2687	1929	27	6634	5139	42	727316	591458	104	1.3431
163334	134962	86	68716	57951	83	2148	1535	19	2014	1366	20	4294	3512	34	488144	410780	90	1.34417
158912	140546	82	56961	49344	79	1636	1431	14	2079	1601	20	4568	4043	34	546897	483676	87	1.34737
62830	62560	71	28332	28285	64	675	769	0	377	478	0	1386	1286	13	161143	157542	76	1.34843
118608	114871	80	44932	44019	75	1204	1325	12	1390	1483	15	3703	3327	29	408984	384857	83	1.3495
66898	68282	73	28402	28535	68	663	638	0	585	629	0	1303	1356	12	170458	165641	75	1.35057
73559	74965	70	37347	37152	70	665	641	0	725	634	0	1915	1840	18	198299	202217	75	1.35163
33049	32183	59	53425	50845	69	-16	138	0	154	136	0	98	108	0	6082	6178	32	1.35163
113306	111425	75	33664	33485	72	1233	1281	12	1616	1552	15	4080	4040	29	461891	444004	80	1.35163
224195	202565	92	109128	100522	85	3393	2953	27	3885	3306	30	9536	8640	45	1.02918e+06	941797	95	1.35163
88178	87764	73	30695	30247	71	900	896	0	1151	1105	9	2931	2890	25	357640	341517	80	1.3527
246621	190996	114	88381	73443	95	2385	1984	24	2851	2397	28	7313	5780	42	854475	676975	102	1.36016
117072	109093	77	47434	44397	76	1517	1514	14	1820	1748	20	3863	3334	31	451629	418058	84	1.36016
53981	53599	65	21886	21766	53	808	655	0	671	576	0	1277	1342	12	159677	160241	75	1.36123
36264	37594	53	11478	11650	38	355	290	0	229	346	0	790	806	0	98803	100197	68	1.36336
34339	37974	53	12105	12549	38	387	363	0	220	316	0	930	1030	4	128011	124882	71	1.36336
134589	123657	78	56328	51052	78	1372	1353	13	1759	1474	15	3618	3293	29	432144	389781	85	1.36336
167246	145492	84	69936	61746	82	1497	1232	17	1355	1254	13	3999	3629	32	473691	416844	88	1.36442
252851	190915	103	105933	82186	93	3060	2469	27	3086	2295	29	7250	5497	43	833518	642514	99	1.36442
85503	86941	71	21747	21946	48	1021	1007	2	1048	952	0	2689	2636	24	308531	308314	78	1.36442
219014	177768	105	83540	67979	91	2876	2340	25	2633	1957	24	6374	5157	39	678203	560695	109	1.36442
120870	119652	75	64165	63283	75	1178	1114	7	1550	1602	15	3975	3901	29	457904	441039	84	1.36549
207839	165915	102	82179	67539	95	2752	2094	26	2680	2093	25	6488	5332	39	732971	604304	99	1.36549
26241	27930	39	7791	8253	33	209	232	0	107	244	0	548	532	0	63886	61796	66	1.36549
195402	155649	92	78169	62160	88	2259	1590	22	2254	1474	22	4950	3919	36	569183	451985	93	1.36762
112434	109949	76	26009	25785	59	1166	1168	10	1395	1261	12	3401	3104	28	399924	392521	81	1.36975
294366	212955	98	136041	96693	98	3399	2457	31	3886	2716	35	9586	6956	47	1.04752e+06	778706	110	1.36975
94330	94574	76	28051	28244	61	1030	984	0	1150	1116	8	2521	2596	22	320547	307142	79	1.37082
122165	118649	77	58545	56804	76	1398	1365	12	2055	1748	19	3895	3782	28	429382	406706	82	1.37189
30908	30710	62	17296	17799	43	295	219	0	412	354	0	799	817	0	104468	104047	70	1.37295
24530	27574	43	20443	21054	48	365	325	0	426	339	0	691	721	0	96156	98160	68	1.37295
143841	134721	84	49564	45488	79	1435	1318	13	1959	1689	20	4121	3885	30	479925	451115	88	1.37722
36379	38948	62	12288	12495	39	325	270	0	339	511	0	829	857	0	103758	105521	68	1.37828
182360	148468	99	68519	55103	86	2066	1869	20	2337	1954	22	4848	3915	36	588405	485253	89	1.37935
106939	105619	79	45720	45234	72	1359	1417	13	1637	1638	18	3667	3476	28	432860	417895	81	1.38681
153091	145333	83	61724	58706	79	1843	1880	19	2109	2033	22	5028	4593	34	616388	571186	86	1.38787
86240	75895	80	351005	310630	82	271	252	0	477	301	0	122	81	0	-535	405	0	1.38787
108489	107137	74	26325	27705	46	1287	1426	14	1193	1099	8	3214	2838	28	409873	402696	79	1.38787
98218	96301	81	29134	29714	49	1337	1100	9	1499	1363	14	3570	3288	28	384236	373824	79	1.38787
78115	78486	74	31938	32482	69	1062	797	0	731	630	0	1983	1942	20	246232	235216	76	1.38894
125522	119592	92	50772	49534	75	1372	1400	13	1555	1470	16	3111	2927	26	341807	324123	84	1.39107
128802	118349	87	47433	43337	78	1529	1478	15	1409	1286	11	3882	3425	31	463466	417510	84	1.3932
64006	64522	73	19961	19973	46	801	693	0	505	562	0	1462	1448	14	194599	185050	76	1.3932
176068	138901	92	63366	51796	83	1964	1585	20	1949	1307	19	5041	3960	37	585774	491969	92	1.39427
125422	110666	83	56601	50291	78	1483	1282	13	1586	1297	15	3983	3718	30	445114	389475	84	1.39534
104805	98428	92	41072	38199	92	1201	1133	7	1113	1021	3	3128	2766	26	323485	293558	92	1.39534
213566	175414	87	74924	60823	86	3162	2437	27	2770	2336	26	7136	5945	41	789048	666020	92	1.39534
132155	124992	77	67001	63306	78	1401	1338	12	1462	1326	14	2759	2566	25	358887	328740	91	1.39853
104839	107315	75	48361	47837	72	1088	1088	7	1203	1304	12	3380	3443	26	371674	366378	80	1.39853
74994	74107	75	27306	27396	61	850	1040	4	697	763	0	1898	1972	18	232615	228721	78	1.40067
137043	128468	84	66000	63257	78	1528	1266	14	2045	1718	20	3868	3656	29	488780	456894	85	1.40067
107333	104345	76	24517	24577	53	1345	1196	11	1385	1266	13	3546	3439	27	392223	377926	79	1.40067
137889	130346	81	43967	41932	77	1455	1573	15	1871	1718	18	4282	4278	30	503718	469481	84	1.40173
298730	211094	106	116140	81752	103	3147	1994	31	3393	2130	36	8815	6190	47	1.02173e+06	740550	109	1.40173
161972	141952	92	69277	60718	81	1817	1488	16	1441	1445	15	3765	3387	30	459842	401697	87	1.40173
40954	42656	54	16794	16899	45	545	426	0	613	685	0	766	818	0	105303	106991	73	1.40386
131835	125596	79	52466	50362	76	1230	1238	9	1320	1187	10	3453	3361	27	389325	372446	82	1.40386
59621	60171	68	15592	15974	42	605	460	0	672	671	0	1632	1631	16	191139	187684	75	1.40386
107029	106612	74	46160	45669	72	1100	1043	5	1052	1019	3	2901	2849	25	339975	323436	80	1.40386
141835	90564	91	64121	45004	93	13176	8578	52	39776	28166	88	18800	12925	73	126542	77550	94	1.406
215599	120963	100	72637	38644	97	2501	1609	29	3047	1928	34	7025	4256	48	823047	449773	104	1.40919
155250	135520	89	64355	54545	81	1350	1056	7	1832	1441	15	4044	3617	31	449595	384865	85	1.40919
104927	105403	74	30017	30133	65	1248	1199	10	1593	1330	12	3714	3556	28	429462	416549	82	1.41026
250023	194904	95	106144	83621	92	2535	2124	24	3111	2355	30	7324	5925	41	863917	695479	100	1.41026
104410	107574	72	39948	40751	71	1160	1116	8	1208	1239	12	3273	3221	27	390145	375382	77	1.41026
111559	96728	83	52104	45686	78	1405	1275	12	1313	1200	10	3250	2856	28	424923	366615	88	1.41026
129902	125145	77	37572	36849	74	1258	1062	7	1583	1488	14	3639	3579	28	393656	373480	85	1.41026
268142	189577	106	108505	81747	102	2723	1897	27	2995	2159	29	7521	5657	44	867644	630766	111	1.41346
174851	141876	99	69500	56285	85	1813	1536	19	2154	1675	23	5325	4511	36	611472	496610	91	1.41346
35034	35727	64	14277	14480	40	445	427	0	225	264	0	810	857	0	121374	117756	68	1.41666
275356	204752	101	122479	94318	100	2715	1882	23	2553	2061	27	7290	5559	41	828610	626226	105	1.42092
89037	89007	72	42174	42561	72	1152	836	0	918	969	0	2225	2245	22	286795	281591	76	1.42092
66359	66909	69	26030	26063	60	560	547	0	877	687	0	1870	1811	18	186890	184540	75	1.42199
40529	42380	55	19605	19826	44	301	360	0	369	372	0	718	770	0	92683	93182	70	1.42305
34650	34442	73	11361	11400	39	294	289	0	370	523	0	989	1099	6	122748	124172	67	1.42518
87264	86922	73	23679	23523	50	815	1058	5	977	987	0	2560	2458	24	314584	303763	79	1.42838
108917	107564	75	34206	33453	72	1380	1553	14	1527	1485	15	3760	3700	28	438843	420159	82	1.43264
129784	112024	84	59953	51911	79	1910	1604	17	1534	1285	15	3841	3235	31	447208	380059	86	1.43264
112525	106605	76	38250	35816	74	1642	1514	16	1580	1338	16	3588	3603	28	457552	430385	83	1.43371
89653	91200	71	32448	32709	66	992	891	0	1097	953	0	2591	2652	22	289968	285577	76	1.43371
75091	75119	74	21860	22138	48	485	555	0	644	665	0	1602	1643	16	218501	211397	74	1.43371
121643	118735	82	57523	55745	75	1290	1407	13	1633	1574	16	3142	3066	26	374555	361177	82	1.43478
43895	46202	66	14528	14919	40	506	505	0	643	639	0	1086	919	0	133415	127842	71	1.43478
28405	29449	62	8999	9200	35	373	373	0	262	398	0	832	911	0	106592	101199	71	1.43584
136015	128745	80	51994	49531	77	1653	1684	16	1575	1475	16	4090	3937	29	469125	449110	85	1.43904
277355	210099	105	115911	89700	97	2957	2410	27	3630	2628	31	8407	6447	45	904127	706202	103	1.43904
92475	93066	72	42989	42782	71	1040	991	0	1024	1030	4	2545	2570	24	316689	296850	79	1.44011
125950	115796	80	42313	36584	77	1327	1229	12	1430	1244	13	4022	3702	31	468016	405579	88	1.44011
176386	154031	88	71285	63212	83	1999	1761	19	2497	2174	22	5402	4898	35	609509	544685	92	1.4433
44426	46266	55	15666	16134	40	545	388	0	484	421	0	826	948	0	119062	112600	74	1.4433
124891	121793	78	34834	33909	73	1397	1466	15	1653	1551	16	3899	3724	29	453149	431751	81	1.4465
260949	189285	100	109223	81805	94	2571	1953	26	2764	2111	28	6644	4670	42	738710	541710	99	1.4465
167485	143645	84	77441	65047	84	1978	1768	19	2422	1962	22	5576	4861	36	652774	557052	89	1.4497
138596	121063	81	60271	52452	79	1811	1571	17	1780	1520	18	4322	4057	31	526660	453888	86	1.4497
107142	106745	75	22629	23364	47	895	889	0	1080	1036	4	2884	2908	23	348324	341229	78	1.4497
182273	161068	83	90100	78708	81	2151	1777	21	2153	1764	22	5645	4700	37	644683	565252	85	1.4497
110202	110444	74	40670	40070	73	1556	1532	16	1604	1609	17	3575	3696	28	403054	388708	79	1.45077
119047	115784	83	27294	26666	61	1453	1204	13	1601	1706	15	3904	3778	29	444522	424287	80	1.4561
138103	123200	83	57166	50958	79	1471	1417	14	1658	1330	14	4287	3880	33	489962	421156	97	1.4561
67553	66862	77	15150	15246	42	760	738	0	682	815	0	1467	1543	14	194815	194731	73	1.45929
106089	106274	73	23304	22871	52	1053	1109	7	1450	1415	16	3690	3718	27	426517	412244	80	1.46036
116089	114338	75	35279	34612	74	1277	1292	12	1235	1262	11	3179	3154	26	350618	340032	81	1.46143
112582	109099	75	49934	48624	75	1645	1580	16	1653	1567	17	4160	3991	31	458469	436525	81	1.46462
197865	161192	90	110298	91698	89	3301	2543	27	4003	3086	34	9027	7227	47	1.0483e+06	859118	99	1.46462
175784	140432	87	75438	61733	86	1653	1267	13	2002	1509	20	4152	3526	34	521019	395940	91	1.46569
23125	25070	43	16280	16766	43	462	328	0	390	376	0	545	596	0	86400	89490	66	1.46676
336326	238632	115	157642	115770	114	4000	2932	33	3872	2535	33	9419	7039	47	1.04858e+06	762959	120	1.46676
61295	64706	64	32586	33204	68	753	768	0	432	502	0	1492	1519	15	172064	170665	73	1.46676
157188	143230	83	56839	50042	79	1718	1504	18	1825	1701	18	4859	4350	33	551204	494881	88	1.46782
144136	133469	79	53407	49424	77	1595	1548	17	1569	1521	15	4087	3777	31	477517	439618	82	1.46782
179543	144503	93	58853	46432	84	2260	1841	23	2201	1778	20	5253	4051	37	601805	468827	102	1.46782
43954	46941	58	18605	18791	47	464	413	0	172	333	0	1098	1101	7	108117	104939	74	1.47102
346902	234130	121	157754	113757	121	3943	2596	32	4432	2953	38	11120	7581	51	1.04858e+06	850966	127	1.47102
310428	196907	107	142231	93008	107	3607	2387	31	3902	2342	35	9292	6401	52	1.04076e+06	702816	111	1.47102
106018	104459	75	35277	34467	73	1136	959	0	1101	1092	8	2870	2731	26	357198	347318	82	1.47422
104789	98305	76	46447	42730	75	1360	1254	11	1313	1152	10	3439	3306	28	375498	348214	83	1.47422
99224	100986	72	32489	32500	69	1474	1400	13	1178	1052	5	3131	3012	26	367668	357272	77	1.47422
102263	92542	76	43700	39339	75	1395	1224	13	1885	1615	18	3515	3024	29	372162	336491	82	1.47848
45323	46180	65	13210	13530	38	429	427	0	483	440	0	1065	1054	6	134176	134810	70	1.47848
107676	96077	87	45844	41554	75	1316	1240	11	1501	1270	12	3485	3270	28	418469	385091	82	1.48061
63558	62989	71	13523	13597	39	560	597	0	579	645	0	1420	1471	15	163275	163199	74	1.48381
149343	130959	89	57391	48551	79	1894	1705	20	2127	1639	21	4660	3885	34	537448	473289	86	1.48381
39917	38732	72	20878	20787	51	584	689	0	581	477	0	1034	1096	7	150946	146575	72	1.48594
158115	132404	91	76010	64688	82	1529	1370	15	1794	1381	16	4417	3727	34	494441	399778	88	1.48594
102777	99056	77	29143	28940	67	1419	1507	13	1454	1263	10	3403	3553	26	384145	369232	80	1.49021
48236	50440	60	14432	14924	39	523	494	0	547	492	0	1098	1096	8	147580	148941	71	1.49021
57932	60685	68	15442	15683	41	870	887	0	688	735	0	1518	1513	15	211063	208199	75	1.49021
36675	37163	67	16464	16749	43	293	444	0	415	408	0	968	957	0	99337	99689	71	1.49447
36183	36510	64	14867	15213	41	387	539	0	449	513	0	811	791	0	100100	100281	71	1.49554
200778	178378	87	80191	71283	84	2356	2049	22	2706	2400	24	6596	6080	38	734240	654503	90	1.49554
56869	57203	68	18524	18785	45	666	588	0	751	634	0	1527	1622	16	179262	181212	74	1.4966
184026	155348	90	95640	83745	86	1970	1758	17	2156	1733	21	4375	3763	33	499455	425198	93	1.49873
82250	83860	72	38840	38570	71	652	890	0	1348	1214	12	2589	2599	24	343144	329059	77	1.50193
149645	132714	84	61093	53737	82	1336	1011	3	1595	1233	14	3672	3442	29	428949	378274	89	1.50193
125399	123517	75	47281	46652	73	1495	1456	13	1644	1479	14	3724	3880	26	453314	438138	81	1.50193
38753	40794	57	13642	14209	38	394	436	0	443	384	0	1045	1032	4	132531	133569	70	1.503
114138	113636	75	31206	31268	67	1344	1113	9	1299	1442	14	3543	3474	28	392185	376539	78	1.503
38280	41694	57	14677	15282	39	315	389	0	404	442	0	1021	947	0	116823	113468	81	1.503
176898	140541	85	70494	54939	83	2399	1761	23	1875	1560	21	5144	3934	38	615526	479607	89	1.503
35116	28703	79	12107	9053	79	595	373	0	614	427	0	1094	917	0	147495	114411	79	1.503
102043	101266	76	41348	41820	72	1233	1188	9	1303	1274	10	3274	3173	26	384511	373964	79	1.503
41676	42958	55	8925	9411	34	410	402	0	422	475	0	819	880	0	126066	125512	68	1.503
90547	90041	75	35316	35486	71	976	886	0	962	836	0	2195	2191	22	260613	255542	79	1.50513
95127	96606	74	40334	39793	71	999	998	0	1193	1310	11	3180	3136	26	356516	340084	81	1.50833
186011	159486	86	98264	86616	83	2217	1888	19	2076	2099	21	5007	4372	35	620598	536125	89	1.50939
79601	81486	70	33688	33975	69	675	607	0	1114	1065	5	2316	2409	20	285818	279609	75	1.50939
32492	32921	60	11536	11652	38	206	275	0	253	305	0	826	951	0	98068	97877	69	1.51046
208767	164372	95	93065	75128	89	1715	1694	17	2209	1706	23	5109	4061	37	614376	491899	102	1.51153
133138	120693	81	54990	49112	79	1362	1078	9	1309	1323	13	3504	3173	29	421949	370225	86	1.51259
117302	105228	79	56528	51076	78	1263	1120	10	970	1036	4	3083	2786	28	381850	342398	86	1.51686
136519	133339	77	42847	41949	74	1402	1481	15	1843	1823	18	4326	4138	31	511278	497943	83	1.51686
148138	139323	81	70182	67661	78	1787	1583	17	1876	1714	18	4160	4022	30	443471	409465	82	1.51899
47470	49433	63	17685	17994	43	472	631	0	303	373	0	895	1046	4	133889	131819	75	1.51899
24099	26152	49	7503	7944	32	350	252	0	251	199	0	1027	906	0	100748	104140	65	1.51899
72925	73367	70	29584	29430	69	793	929	0	854	876	0	2158	2027	21	276742	265249	87	1.51899
40137	41595	52	16391	16611	42	307	479	0	280	308	0	1049	1070	5	114191	105169	82	1.51899
250401	185621	94	110491	82010	91	2970	1965	30	3151	2289	31	7896	5714	46	910586	659857	97	1.52112
188713	168045	85	92467	84132	84	2878	2708	24	2799	2603	25	7488	6516	41	864010	762320	88	1.52112
68687	69105	68	29921	30277	61	678	609	0	679	532	0	1677	1635	17	204329	204615	74	1.52219
122932	119560	79	34254	33460	73	1241	1273	11	1178	1052	6	3465	3371	27	399976	384366	80	1.52538
362521	242357	126	175730	116431	127	3825	2586	32	4316	3105	36	10922	7748	51	1.04858e+06	855557	132	1.52538
116656	106659	81	57656	52370	78	1371	1148	11	1631	1558	15	3596	3302	30	392372	358813	83	1.52858
98812	96306	82	26980	26971	64	1185	1221	10	1481	1170	11	2977	3074	25	371264	357912	79	1.52858
94465	94883	69	43853	43779	72	1006	1060	5	1025	936	0	2348	2243	23	291161	288169	79	1.52858
125781	121130	80	45356	43791	76	1297	1177	10	1898	1765	18	4101	3816	30	480240	450305	83	1.53284
67682	70036	68	28280	28262	63	630	669	0	667	639	0	1563	1681	16	182850	179441	76	1.53284
158855	137050	83	67767	58126	82	1991	1696	20	2294	2085	22	5197	4606	35	611600	521229	87	1.53284
109195	105275	88	27348	27270	67	1020	1182	9	1309	1279	12	3010	2918	26	386946	369885	80	1.53498
186822	153763	94	78910	65037	85	1533	1393	15	1735	1456	17	4536	3730	35	529819	434626	91	1.53604
38537	40345	52	18774	19190	46	238	352	0	361	305	0	654	678	0	110800	106927	69	1.53604
121415	118217	77	33239	32834	74	1071	1103	8	1564	1439	14	3568	3364	29	410560	386998	85	1.53817
105878	103597	75	44986	43460	73	1552	1417	15	1295	1128	10	3393	3360	28	365566	352634	82	1.53924
47374	47591	67	15199	15421	41	480	372	0	362	466	0	1159	1227	10	135977	133778	73	1.54137
115533	106355	78	45805	41255	76	1314	945	0	1426	1354	13	3642	3472	29	415665	384241	84	1.54137
101512	98509	75	42902	41340	73	1125	1187	10	1172	1094	9	2975	2731	26	341407	316219	82	1.54244
61856	62583	68	19651	19987	45	595	711	0	539	467	0	1529	1488	15	177318	176420	72	1.54244
150879	143573	82	51044	48401	77	1805	1708	18	1991	1767	20	4253	4227	30	509129	471310	84	1.5435
35278	34985	63	19769	20585	44	438	439	0	333	435	0	786	826	0	94221	95354	68	1.5435
61071	61658	71	20435	20455	47	565	572	0	496	440	0	1315	1480	14	169078	163235	76	1.54457
235102	186694	92	101994	81780	88	2419	1650	25	2673	1954	29	6344	5174	40	674937	544981	94	1.54777
197472	168816	86	101047	89319	85	2686	2121	27	2199	1923	22	5253	4372	36	622355	539047	93	1.54777
55302	59723	49	21075	21986	44	317	392	0	732	463	0	1294	1365	12	155736	160726	72	1.54777
49234	53940	46	16388	16468	43	358	375	0	402	553	0	1203	1185	9	150192	149561	84	1.54777
138574	130114	78	74176	69261	77	1750	1596	16	2277	2120	21	4992	4606	34	550081	513480	95	1.54777
91156	88097	82	18296	18723	42	1141	1024	3	952	749	0	2499	2304	24	276998	269715	80	1.54777
126598	122087	79	49973	49286	76	1206	1260	11	1378	1314	13	2941	2715	26	357903	338299	83	1.5531
144498	129170	82	66345	58981	80	1787	1629	15	1630	1439	14	3716	3318	30	462288	403180	85	1.5531
95423	96896	73	33187	33194	70	1069	932	0	1112	870	0	3103	3136	24	352573	342276	78	1.5531
109481	106626	76	32560	32080	73	1474	1729	14	1385	1517	13	3287	3363	27	382928	370004	79	1.55416
86722	85306	76	36917	36423	72	1024	982	0	1034	955	0	2868	2820	24	317456	311160	77	1.55523
139707	120798	85	54623	47624	81	1161	1021	3	1310	1262	11	3935	3384	32	421811	358827	87	1.55736
113317	109426	77	42018	41046	74	1449	1371	12	1163	1306	10	3180	3098	26	355305	332444	82	1.56269
100297	97031	78	29505	29369	71	1096	993	0	1328	1214	10	2646	2683	23	362236	358583	81	1.56482
40129	39495	71	13811	14080	41	419	375	0	475	356	0	1056	1129	7	123265	119621	72	1.56482
119759	116624	77	43972	42851	75	1475	1482	14	1242	1180	12	3463	3571	27	437782	408347	81	1.56589
106565	103408	84	36537	36002	72	1337	1432	14	1494	1341	14	3083	2982	27	357832	347142	81	1.56909
79620	85018	69	24192	24040	54	1139	1052	5	1276	1333	14	2850	2849	25	346579	341415	79	1.57015
176999	142460	94	71289	56470	86	2146	1610	22	2241	1800	21	4879	3788	37	571174	442253	102	1.57015
166430	151533	83	81443	75414	82	1806	1445	19	1599	1623	18	4408	3920	33	467060	426200	87	1.57122
92935	90877	74	27587	27362	71	1037	1059	5	1147	999	0	2536	2489	22	308456	298470	78	1.57762
116761	112161	80	22198	21917	49	1212	1277	11	1553	1535	15	3740	3743	28	460526	447943	83	1.57975
65969	68494	69	21112	21344	47	711	767	0	1086	1022	3	1603	1543	17	200128	196649	74	1.57975
135686	122207	81	52649	46716	79	1524	1365	13	1628	1370	17	4080	3643	32	481861	415646	96	1.57975
104126	104891	72	29644	29591	58	1147	1134	7	1689	1556	16	3463	3423	27	431831	420120	79	1.57975
54002	55887	68	14938	15219	40	537	561	0	538	451	0	1443	1444	15	170486	170655	72	1.57975
307769	228047	99	147590	108550	98	4557	3119	35	4661	3303	37	10642	7857	50	1.04858e+06	963090	104	1.57975
24752	24260	68	8894	9020	36	198	191	0	287	299	0	636	675	0	77951	78182	66	1.58188
128361	115563	81	60980	55487	80	1408	1119	11	1473	1452	14	3603	3201	30	393286	352094	84	1.58508
124597	118465	89	38090	37526	73	1219	1327	12	1373	1294	12	3532	3373	28	402377	379564	81	1.58721
104265	102990	76	39871	39291	73	1040	974	0	1519	1144	9	2624	2701	24	310469	297922	79	1.58721
138987	122030	83	59828	52251	81	1596	1455	15	1940	1721	18	4241	3880	33	503331	443236	85	1.58721
28836	27280	65	10812	10996	37	424	403	0	538	587	0	796	754	0	107751	108087	65	1.58934
206841	168252	95	87434	70794	89	1811	1509	18	2167	1797	23	5475	4609	36	661775	535470	96	1.58934
36970	39613	59	16624	16982	42	263	261	0	411	336	0	800	802	0	107903	108447	75	1.58934
144787	139654	78	37831	37294	74	1534	1461	15	1879	1954	19	5009	4767	33	564717	543128	84	1.59041
111167	110589	76	46842	46378	73	1471	1358	13	1334	1234	12	3064	2899	26	365742	349888	81	1.5936
83881	82421	74	34970	34698	72	793	839	0	991	898	0	2092	2155	21	298094	292098	77	1.5936
138422	124254	88	63852	57842	79	1321	1391	11	1730	1543	18	3761	3363	31	456351	405872	85	1.59467
172216	136481	91	61525	49809	85	1833	1392	18	1934	1534	19	4345	3696	33	531586	431395	95	1.5968
113444	111137	76	44743	44005	73	1237	1229	10	1188	978	0	2750	2835	25	345749	330844	79	1.59787
114221	111279	78	45477	44565	74	1036	1132	7	1202	1142	7	2981	2974	25	338622	327577	79	1.59787
135490	121654	82	61835	55628	79	1620	1370	13	1730	1406	16	4151	3703	32	502210	439034	87	1.6032
233851	173328	110	78535	58221	94	2724	2056	26	3529	2500	31	7040	5568	42	890315	667603	112	1.6032
35218	37783	46	8838	9503	34	280	309	0	358	348	0	638	749	0	111087	113594	65	1.6032
110486	106170	84	33198	33287	72	1395	1321	13	1586	1448	17	3204	3228	25	379173	362134	80	1.6032
30523	30347	54	13977	14120	41	329	327	0	243	353	0	603	645	0	77605	75678	74	1.60533
170260	139297	87	72115	58659	85	1615	1289	14	2019	1602	20	4258	3529	34	529487	422711	92	1.60533
87906	86123	89	24327	22939	72	610	793	0	913	880	0	2473	2449	23	281916	256269	89	1.60533
124271	108606	81	53243	47488	78	1191	1032	5	1302	1194	12	2737	2448	26	312338	274295	84	1.6064
21204	21753	59	4817	4767	29	304	239	0	329	373	0	525	702	0	82639	80464	64	1.6064
171381	141136	86	69476	57553	83	2093	1502	20	2068	1659	21	4562	3957	34	580248	485911	90	1.60853
79053	82808	71	30912	31126	68	722	835	0	823	836	0	2003	1975	20	237430	236591	75	1.60853
118238	107020	80	44876	41546	77	974	879	0	1316	1225	11	3241	2802	27	412121	378217	84	1.60853
78649	79249	69	22389	22255	51	810	859	0	1226	1277	10	2460	2295	23	288280	285496	75	1.61279
184973	148446	86	81227	65334	86	1955	1660	19	1876	1594	21	5067	4121	36	587493	474016	92	1.61279
84054	86246	74	29620	30015	56	644	663	0	956	1061	6	2767	2787	25	301603	297455	77	1.61279
53232	53589	72	24469	24874	53	417	293	0	697	604	0	1264	1252	11	151143	151701	75	1.61386
127711	120059	85	55157	52138	77	1111	1082	6	1658	1471	17	3342	3311	28	398118	375085	80	1.61492
91383	91791	84	29569	29166	66	1157	1038	4	997	968	0	2770	2637	24	337319	320449	78	1.61812
47075	48130	67	19664	20182	46	349	437	0	418	482	0	1343	1373	12	136434	137300	69	1.61919
133221	110874	87	55653	44402	82	1498	1159	10	1678	1334	15	4238	3621	33	464578	385851	89	1.61919
141362	116615	96	59568	49592	81	1495	1334	13	1510	1402	14	4213	3568	32	506987	432112	88	1.62025
76651	75039	84	30114	29715	70	571	679	0	682	692	0	2478	2574	22	268953	260430	75	1.62345
133090	116600	81	57963	50954	80	1831	1605	18	2092	1889	20	4242	3746	32	532979	483792	86	1.62558
55763	55488	67	14804	15224	41	620	640	0	625	544	0	1208	1231	11	187390	188978	74	1.62665
24229	24507	49	11116	11577	37	208	289	0	355	292	0	639	589	0	88716	91224	66	1.62665
71430	71413	74	29096	28294	71	396	434	0	779	928	0	1669	1688	15	183538	179926	77	1.62771
91129	89735	77	34395	33841	72	973	961	0	1351	1439	14	2536	2576	24	301928	299182	80	1.62985
55002	56089	73	21130	21058	48	513	528	0	529	577	0	1359	1408	13	140524	136452	71	1.62985
111784	111627	75	35537	34842	72	1098	1024	5	949	1161	8	3084	2900	26	332575	315407	80	1.63198
78534	78031	77	31856	32266	70	1052	980	0	944	787	0	2458	2263	23	279321	277962	77	1.63411
166738	149575	83	102950	93939	82	2379	2061	23	1960	1800	19	5465	4854	35	627311	562157	88	1.63411
60346	61188	71	11532	11549	38	669	572	0	550	599	0	1145	1254	11	154643	152825	73	1.63518
113344	109245	77	37445	36565	74	1275	1196	11	1385	1332	11	3283	3329	27	347915	336651	82	1.63624
41593	47640	42	17585	17687	44	442	363	0	627	519	0	1254	1082	7	150202	145322	72	1.63624
99279	98028	74	40690	37297	75	1204	1074	8	1611	1604	15	3567	3338	29	452167	404174	85	1.63624
41294	47074	46	25440	25953	52	232	259	0	411	515	0	1216	1196	10	135388	132565	74	1.63624
99666	99877	72	28773	28072	71	1348	1280	12	1762	1497	17	3606	3494	29	397785	383117	79	1.63837
236135	180184	94	82511	61509	91	2935	2132	27	3240	2500	30	7105	5674	42	825639	636026	98	1.64051
173289	159785	91	49143	46003	80	1772	1550	18	2253	2207	20	5077	4510	35	558061	510007	99	1.64051
130732	124844	80	42175	40748	75	1288	1192	9	1364	1364	13	3721	3444	29	412452	383706	84	1.6437
157885	135505	85	85086	74175	83	1356	1260	11	1754	1361	17	3957	3342	32	449830	376314	89	1.64797
201192	165893	88	95593	79897	87	2016	1724	18	2301	1950	23	5581	4565	38	676400	566871	94	1.64797
113839	113753	75	41938	41890	72	1651	1709	16	1783	1792	17	4174	3967	30	462132	448526	79	1.64797
35386	35695	66	23904	24323	59	343	365	0	544	406	0	1131	1115	8	124450	126379	73	1.6501
65381	66330	70	16639	16633	43	448	576	0	639	655	0	1697	1585	17	193800	190982	73	1.6501
72971	72781	71	29918	29203	70	650	688	0	788	783	0	1701	1666	17	211535	207141	77	1.6533
278837	186644	102	125544	83580	100	3306	2224	30	3193	2328	31	7737	5156	44	863849	595452	104	1.6533
87877	88978	78	44038	44316	71	1035	1103	6	961	866	0	2530	2381	24	292914	278008	77	1.6533
97423	92595	85	28573	26355	92	1146	1067	6	1462	1389	12	3088	2789	25	340380	310251	92	1.6533
106354	108254	73	24482	24968	48	973	865	0	1255	1200	10	2940	3037	25	370150	359066	77	1.6533
81772	82322	73	18132	18437	44	1002	1100	6	913	843	0	2309	2246	21	257820	246329	79	1.65436
27789	29958	48	12270	12438	38	211	209	0	528	454	0	775	753	0	90263	84626	65	1.65436
102622	101358	74	39359	38864	73	1535	1478	14	1420	1237	13	3479	3325	27	419243	406470	81	1.65756
37279	38933	52	15535	15657	42	286	376	0	435	401	0	984	1055	6	124556	123169	67	1.65863
218660	166047	93	91071	71271	91	1861	1503	19	2372	1785	26	6165	4807	39	740831	568640	98	1.65863
305039	217135	107	119836	87225	104	3461	2384	30	3894	2935	34	9268	6813	47	1.04858e+06	786243	111	1.66183
268880	204085	97	112440	86702	94	2810	2215	25	3377	2570	31	8326	6632	45	947773	738830	101	1.66396
123390	112425	80	46671	42747	78	1163	1108	6	1307	1011	3	3042	2846	26	356363	322519	83	1.66396
166318	139850	83	57050	47000	81	2057	1828	19	1982	1726	20	4672	3944	35	569201	467827	87	1.66396
25376	24532	62	10590	10680	37	198	242	0	194	152	0	690	700	0	67149	66731	65	1.66609
80137	78837	77	24926	25110	55	837	847	0	884	905	0	2322	2216	22	286638	281682	78	1.66822
93257	92252	75	34481	34275	71	1124	1109	7	1048	1031	4	2742	2669	24	341347	322771	80	1.66929
155364	130053	84	73044	61504	84	1844	1410	17	1444	1250	14	3565	3006	31	408484	348407	90	1.67142
59634	59083	73	27595	27737	63	652	465	0	368	376	0	1274	1174	10	142145	138616	75	1.67142
75644	73011	88	20868	20261	55	806	751	0	792	759	0	2093	1938	20	244276	231841	88	1.67142
134633	120110	89	64253	57712	79	1424	1301	13	1819	1662	18	4160	3640	32	512310	453015	86	1.67142
29238	30987	59	10784	11390	36	167	241	0	64	117	0	970	980	0	104987	105272	65	1.67142
126730	123629	77	29127	28934	63	1294	1272	11	1688	1694	17	4729	4498	32	506020	492579	82	1.67249
25384	27977	42	11739	12140	38	408	418	0	282	334	0	794	823	0	101252	104980	63	1.67249
115972	108865	77	40373	36533	75	1442	1284	13	1346	1167	10	3575	3307	28	439217	411215	83	1.67462
31678	32868	63	14372	14649	40	302	361	0	408	392	0	773	826	0	107837	101820	70	1.67675
49576	51294	61	22114	22334	50	70	227	0	352	399	0	1049	1142	9	112364	115474	72	1.67675
155661	147892	79	90075	86924	79	1947	1994	19	2315	2055	21	4822	4303	33	557354	525064	86	1.67675
59778	59372	72	16240	16624	41	496	634	0	616	682	0	1696	1767	16	203341	201675	75	1.67781
160778	129706	91	65520	52775	83	1399	1187	12	1718	1331	17	4463	3739	34	500618	405017	90	1.68101
125703	110926	83	57283	51035	80	1180	1112	7	1613	1342	15	3673	3447	30	441555	386216	85	1.68101
80494	78328	88	37056	35981	73	586	590	0	811	801	0	2262	2142	21	232030	215099	88	1.68101
50539	52533	66	14277	14389	41	790	719	0	432	472	0	1163	1101	9	145040	139650	74	1.68954
90142	88576	75	27042	27109	58	1192	1167	9	1050	1158	9	2568	2713	22	332349	317998	79	1.68954
133146	126466	82	50603	49285	76	1674	1636	17	1458	1488	15	4010	3887	30	477558	459958	82	1.69167
80823	79470	75	33638	33876	71	848	993	0	893	915	0	2484	2441	22	261363	254927	77	1.69274
150687	136924	97	65014	60320	80	1725	1503	17	1767	1419	18	3628	3785	28	444955	402704	85	1.69274
129659	125372	80	31295	30921	73	1307	1475	13	1211	1286	11	3252	3283	27	414017	400976	81	1.69487
104208	99169	81	40729	39653	73	1162	1032	4	1375	1368	11	3562	3336	29	395418	378201	79	1.69487
133230	119209	85	40338	34667	79	1331	1310	12	1798	1768	20	4605	4273	32	536676	481098	86	1.69594
107563	103507	76	39291	38656	73	961	1028	3	1256	1149	9	2784	2750	24	334419	313556	80	1.69594
81002	81724	73	21723	21715	49	738	692	0	987	956	0	2578	2572	23	294382	276813	76	1.697
169293	139038	86	66298	54240	84	2247	1818	20	2038	1765	20	4639	3989	34	525069	431650	91	1.7002
170757	145577	86	80415	68832	85	1590	1295	13	1769	1459	16	4138	3462	33	505511	427822	90	1.70233
63132	61864	72	32448	32883	68	536	592	0	549	507	0	1481	1564	14	188763	186752	74	1.70233
75538	76299	70	20533	20630	48	981	934	0	761	839	0	1991	1902	20	257816	250647	74	1.70233
128569	126013	78	33162	32559	75	1012	1176	8	1692	1555	16	3537	3273	29	418859	396214	84	1.70553
280679	219818	98	111215	88388	95	4368	3581	30	4214	3217	33	9813	7588	48	1.04858e+06	865348	100	1.70553
46018	48371	46	18240	18963	42	537	436	0	565	601	0	1295	1215	11	168992	170558	74	1.7066
136360	120859	83	59106	49764	81	1748	1473	17	2055	1718	18	4439	3761	35	547837	464173	97	1.7066
84817	88814	68	30793	31616	58	824	915	0	912	911	0	2274	2244	22	244259	235895	76	1.7066
86770	89645	73	33965	33963	70	1097	1109	7	1041	1097	8	2507	2416	23	309230	307504	77	1.7066
98706	96589	75	38053	37887	71	1416	1182	13	1381	1168	10	3064	3170	25	388713	375387	78	1.70766
137572	128870	83	49443	47559	78	1294	1191	12	1634	1427	17	3808	3362	30	436087	396412	85	1.70979
204960	157844	90	86331	65523	88	1928	1295	22	1901	1523	21	5283	4081	39	618509	475861	93	1.70979
53095	55875	60	11546	12313	36	349	416	0	466	586	0	1219	1094	8	169775	165937	74	1.70979
173754	134949	89	63695	50153	86	2197	1566	22	2072	1557	22	4922	4071	35	565727	454119	94	1.71193
200762	181637	87	55021	51771	82	2502	2301	23	2801	2441	26	6337	5783	36	714588	624510	90	1.71406
192873	152751	88	74921	59815	86	2125	1837	21	2364	1698	25	5829	4548	39	667492	535002	95	1.71726
23533	24317	46	7416	7570	34	580	344	0	454	389	0	902	826	0	94975	96472	63	1.71939
129859	125630	76	36922	36323	73	1085	1056	5	1676	1517	17	3687	3605	29	397236	375012	81	1.72045
128028	114047	84	43605	38790	77	1492	1158	9	1735	1466	17	4373	4136	31	491376	441982	84	1.72152
28527	29461	49	16058	16220	41	257	158	0	270	248	0	721	835	0	86278	84974	68	1.72472
68215	69289	70	26754	26742	62	629	659	0	723	671	0	1698	1539	17	184996	174497	75	1.72685
88396	89538	72	32417	32346	70	743	749	0	835	912	0	2465	2167	24	282005	270815	77	1.72791
119662	117418	77	55765	54282	76	1490	1461	15	1746	1663	18	3956	3982	29	456718	430024	81	1.72898
21004	19082	65	5281	5469	30	162	357	0	478	318	0	568	607	0	80733	81600	66	1.73431
147143	132015	83	60511	54220	81	1467	1409	13	1766	1638	18	4416	4021	32	497459	440291	86	1.73751
209346	172294	93	106011	88399	91	2490	1965	25	3138	2706	26	6778	5790	40	785734	647092	98	1.73857
133600	118016	97	56116	47885	97	1624	1214	10	1794	1570	17	4150	3454	32	497070	419321	97	1.73857
117524	113665	84	40802	37790	92	1468	1465	13	1886	1706	18	4212	3769	31	481114	428910	92	1.73857
88309	92233	67	26207	26945	49	1085	1071	6	1117	943	0	2580	2615	23	287834	281566	76	1.73857
188675	147719	90	73567	58010	88	1582	1284	15	2218	1759	24	4845	3908	35	576161	468254	93	1.73964
117891	111158	83	38846	36586	74	1286	1328	11	1505	1392	14	3578	3551	28	430825	402084	89	1.73964
270132	197147	107	106077	79344	100	2542	1858	26	3251	2545	29	7563	5721	42	843685	609935	104	1.73964
32820	33435	58	11186	11287	38	353	412	0	193	332	0	736	862	0	100521	101504	66	1.74604
32750	32893	58	16639	16951	43	316	336	0	135	259	0	872	991	0	110327	109727	70	1.7471
130792	124780	80	42113	40447	75	1823	1756	18	1448	1445	15	4120	4138	30	488921	464673	84	1.74923
88556	88319	73	21407	21483	48	1166	1255	10	1253	1113	9	3290	3293	27	381646	374424	80	1.75137
108170	107619	74	34445	34277	72	1282	1300	11	1543	1332	12	3666	3368	29	429513	415983	79	1.75137
92696	94452	65	33373	33402	71	1227	1073	8	1278	1193	10	3080	3038	27	354495	345611	78	1.75137
75898	77986	70	24490	24890	51	500	608	0	838	841	0	2315	2317	21	263196	259005	74	1.75137
180558	139582	91	68695	52880	85	1630	1322	16	1995	1420	20	4694	3613	37	507717	392997	89	1.75137
143676	139073	77	41016	39960	77	1610	1680	17	1868	1740	17	4507	4386	32	501315	469909	84	1.75243
97882	95560	91	31556	30854	72	1181	1232	11	1528	1403	13	3256	3225	28	376429	358890	81	1.75563
67845	69101	69	18207	18179	46	578	543	0	738	787	0	2075	2001	19	230050	231454	77	1.75776
145741	122771	100	66348	58069	84	1819	1556	16	1634	1241	16	3738	3018	31	445357	374027	100	1.75776
57867	58198	68	10378	10266	37	557	504	0	542	617	0	1459	1395	12	181149	179746	74	1.75776
50214	48705	70	20874	20990	48	405	509	0	739	611	0	917	866	0	121137	123250	70	1.75883
60768	45546	79	44224	34277	77	228	205	0	362	186	0	212	210	0	7525	6559	43	1.75883
164456	138037	85	52805	43470	84	1544	1255	13	1994	1556	21	4732	4322	33	540744	441965	93	1.75989
93847	90921	88	14471	14292	41	916	980	0	1227	1182	9	3278	3242	27	376537	361633	81	1.76096
88670	88478	74	36633	36150	72	1159	1241	9	1491	1553	15	3204	3080	26	365357	356376	78	1.76096
183521	144555	98	72072	56757	85	1923	1677	19	1935	1478	21	4198	3394	34	531761	409959	91	1.76096
253923	189257	94	106448	80366	92	2687	2041	26	3080	2380	30	7028	5264	42	828471	642357	97	1.76096
110817	106048	81	36538	36235	74	1501	1248	14	1285	1152	9	3464	3266	28	342422	328806	81	1.76309
330747	234436	122	169869	132357	119	6187	4768	37	6330	5186	39	16709	13324	57	1.04858e+06	1.04039e+06	123	1.76309
167399	139419	96	59588	50077	81	2079	1984	20	1930	1697	21	5266	4439	37	621409	539017	91	1.76416
116254	114418	81	27221	27329	56	1413	1255	12	1378	1273	13	3373	3210	27	374287	358132	78	1.76416
100532	100282	73	26308	25976	61	1410	1386	13	1373	1406	13	3222	3215	26	377533	362057	80	1.76522
109995	108215	86	40679	39611	73	1162	1100	7	1430	1235	12	3387	3388	26	388575	361270	81	1.76629
179106	147576	88	66082	54015	84	1452	1245	13	1988	1491	21	4308	3571	34	492105	418602	92	1.76629
40508	39911	74	16060	16201	43	239	378	0	293	336	0	957	1036	4	113750	111320	69	1.76736
117058	110058	80	41789	38576	76	1113	1078	6	1355	1231	11	2982	2884	26	357286	328714	83	1.76949
99317	97418	81	25712	25016	66	1220	1165	10	1388	1304	12	3437	3441	26	412612	393332	91	1.76949
188903	156832	90	71648	59844	86	2259	1889	21	2350	2054	24	5505	4682	35	646947	547247	93	1.77055
85352	83327	85	30052	28577	74	678	565	0	787	740	0	2027	1955	19	237821	213101	90	1.77055
101844	100191	77	30573	30365	69	965	963	0	1371	1304	13	2906	2860	25	336430	329719	80	1.77055
149625	127533	96	65782	55239	83	1582	1365	13	2065	1655	20	4072	3555	32	496379	410191	100	1.77055
156193	140197	82	77569	69732	82	1844	1553	17	2256	1938	21	5454	4951	35	642790	565454	87	1.77162
83424	85247	72	36806	37723	70	1022	935	0	929	980	0	2255	2334	22	246928	249061	76	1.77162
86681	84575	78	30721	30559	71	908	964	0	728	740	0	2225	2197	21	265230	256637	78	1.77162
93961	92195	86	39991	39269	72	962	1065	6	884	780	0	2359	2343	21	281142	265092	79	1.77375
97441	95435	73	28425	28041	71	1026	947	0	1173	1259	11	2814	2794	24	349837	342955	80	1.77482
202163	163305	88	90805	74511	87	2471	1737	23	2297	1710	24	5825	4803	38	637800	517823	93	1.77482
144179	130399	79	56589	51548	79	1704	1569	16	1856	1596	19	4323	3686	32	527198	469037	85	1.77482
166890	139721	86	74311	62054	83	1635	1451	16	1966	1501	16	4707	3792	35	572567	486725	91	1.77482
126956	117857	81	54079	49390	77	1419	1204	13	1607	1521	15	3548	3119	29	420630	389003	86	1.77695
80563	78254	86	30039	29485	70	787	853	0	679	652	0	1772	1705	17	223494	220615	77	1.77801
127467	112586	88	39066	33778	78	1236	1093	7	1283	1140	10	3550	3291	29	439216	377031	86	1.77908
132336	127609	81	44509	43050	76	1547	1503	16	1494	1471	14	4268	3980	31	491729	458286	83	1.77908
142579	121780	92	58012	49303	80	1329	1092	8	1503	1399	14	3760	3310	31	419788	351056	88	1.78015
153376	129779	84	67927	57728	82	1790	1576	17	1918	1681	18	5076	4295	35	557072	475541	89	1.78334
239886	184909	91	102078	79398	91	2430	1900	21	3285	2715	30	8013	6169	45	943065	745982	99	1.78334
108285	104724	81	41391	40479	74	1508	1479	15	1515	1346	15	3804	3625	29	409577	382361	81	1.78334
61621	60701	73	16562	16794	42	397	442	0	688	737	0	1659	1574	18	198062	192505	75	1.78548
180601	150137	85	78686	66483	84	1945	1450	19	2220	1688	22	5271	4453	37	611216	508960	94	1.78548
55887	55368	75	14065	14309	40	308	438	0	545	431	0	1250	1365	12	163995	159898	73	1.78867
117335	112212	92	50264	49396	74	1200	1332	12	1648	1589	17	3891	3728	29	465349	454198	83	1.78867
155119	139354	94	64494	57502	81	1297	1318	12	1780	1554	15	4011	3582	31	451681	402622	86	1.79081
147457	134354	84	75730	70775	79	1518	1396	14	1588	1371	17	3512	3201	28	437950	405241	84	1.79187
27772	28917	55	10767	11322	37	402	380	0	328	342	0	792	706	0	96636	97871	67	1.79294
117676	109724	78	53517	47171	78	1481	1299	13	1885	1664	19	4007	3666	32	469692	418953	84	1.79294
190600	152705	86	82621	63714	86	2291	1634	25	2200	1731	22	5964	4657	40	725982	564889	92	1.79294
118969	116316	77	44724	44355	75	1133	1277	10	1519	1441	16	3387	3143	28	362504	339694	81	1.79294
212392	170427	89	88126	72068	88	2116	1848	22	2646	1925	24	5804	4676	39	654759	538426	104	1.79614
152831	141961	82	49937	47171	77	1642	1496	16	2100	2010	20	4883	4587	33	529183	494022	84	1.79614
178894	148182	87	75740	62869	84	2033	1710	19	2367	2078	25	5769	4869	38	648176	536989	93	1.7972
139042	127483	79	68770	63268	78	1608	1353	13	1635	1365	18	3778	3498	29	428403	394478	83	1.7972
69680	70922	70	20103	20378	44	521	582	0	507	424	0	1688	1870	16	213091	210180	73	1.7972
95459	92489	78	19860	19768	48	924	1008	2	1039	865	0	2397	2267	22	259505	253519	77	1.79827
186665	154399	93	67304	54303	84	2289	1998	22	2613	2513	24	6130	5295	38	694459	578685	94	1.79827
236755	187438	100	107227	85619	91	2340	2113	22	2596	1968	23	6193	5258	39	741875	595970	98	1.79827
70050	68924	79	19582	19479	48	976	899	0	722	844	0	1649	1696	16	199333	199115	76	1.79933
103204	102731	78	44229	43936	73	1128	992	0	1242	1035	6	2765	2888	24	329362	319601	81	1.80253
141444	122299	84	47918	41227	80	1493	1440	12	1593	1405	16	3451	2877	29	395020	336577	89	1.80253
54234	55060	68	20694	20902	48	415	499	0	505	556	0	955	1029	4	147689	147060	75	1.8036
56353	57934	75	17746	17956	44	551	580	0	512	474	0	1023	1138	8	134074	130107	72	1.80466
108241	97358	81	44953	40433	77	1374	1329	12	1481	1238	12	3609	3274	29	403681	372665	84	1.8068
80973	82223	70	43132	43152	71	878	998	0	976	816	0	2501	2585	23	279752	272873	76	1.81106
93368	92464	76	41866	41402	71	842	947	0	1187	927	0	2600	2654	23	304134	300508	80	1.81106
173059	147327	83	80809	69929	83	2039	1758	21	2186	1615	22	4901	4122	35	592611	488164	89	1.81106
105954	107150	72	32895	32984	67	1370	1370	13	1776	1691	17	3542	3509	28	404589	398636	79	1.81213
154153	134196	90	71892	62274	83	1543	1396	15	1821	1436	18	4873	4091	35	536992	482212	90	1.81213
187431	155449	86	56996	46505	85	2215	1772	23	2091	1744	23	5002	4225	36	556193	479715	94	1.81959
160680	134129	90	68628	58786	81	1813	1565	18	1810	1363	16	4635	3917	35	479863	405541	87	1.81959
114366	108184	78	44894	41704	75	1225	1222	10	1376	1501	13	3472	3183	29	412794	376967	83	1.82065
264728	187551	106	108079	77041	100	3081	2138	29	3494	2642	31	7497	5503	44	825754	600475	107	1.82172
131541	118827	83	52642	48115	78	1282	1149	11	1703	1490	17	3481	3275	29	405801	374055	83	1.82278
29446	28653	61	12170	12524	38	208	240	0	260	211	0	628	663	0	81572	83634	67	1.82385
143251	121159	83	64123	54156	82	1615	1398	15	1787	1453	16	3986	3472	32	472577	397389	88	1.82598
97937	95401	86	36974	36556	73	933	950	0	1124	1206	11	3078	3033	25	341219	324485	79	1.82705
24821	24575	58	8909	8989	35	396	297	0	192	290	0	732	799	0	100963	98068	67	1.83344
130969	125820	75	52029	48539	77	1185	1244	10	1370	1392	13	3589	3455	29	398230	380017	83	1.83344
46046	48455	67	9624	9956	35	363	447	0	474	478	0	1199	1077	7	134568	133011	73	1.83451
137407	120752	84	54381	46757	78	1619	1469	16	2132	1721	20	4540	4137	33	523717	461107	87	1.83451
204964	161934	91	94518	76394	89	2135	1736	21	2702	2134	27	5948	4487	40	675729	531920	97	1.83558
97476	95463	75	40151	39923	72	1080	1018	3	1038	1050	5	2962	2985	24	322037	306624	79	1.83558
30867	31699	63	12368	12416	39	289	364	0	512	473	0	868	953	0	101793	103509	70	1.83877
136298	129716	87	62619	60254	78	1322	1338	12	1423	1254	13	4089	4085	30	439569	416616	86	1.83984
138194	126534	89	54239	49416	78	1504	1212	10	1782	1697	18	4059	3655	31	488768	448628	85	1.83984
109954	108588	80	34761	34805	72	990	943	0	1222	1196	9	3184	3147	26	361006	346829	80	1.83984
101308	100934	73	39944	39557	72	1123	1123	7	1144	1117	7	2533	2349	23	313120	296932	78	1.84091
116079	112308	81	52802	51849	74	1283	1330	12	1466	1521	15	3773	3926	29	467186	439839	82	1.84091
133531	119781	81	62754	56079	80	1557	1384	15	1559	1107	11	3442	3058	29	375324	330632	85	1.84091
91152	91556	83	36727	36802	70	938	940	0	1181	1238	10	3186	3054	26	346319	336522	77	1.84091
188741	148272	90	78502	62971	86	1799	1577	18	2259	1745	23	4704	3710	37	530731	430475	91	1.84197
96741	90013	83	38847	34933	75	960	791	0	870	805	0	2268	2162	22	273139	244874	81	1.84517
129038	114558	80	58941	53050	79	1246	959	0	1599	1439	15	3237	3026	27	390665	341739	86	1.84517
68350	70128	72	18524	19094	45	901	871	0	688	631	0	1843	1938	18	180967	178251	76	1.84517
103001	102995	76	20047	20311	44	1133	1067	6	1186	1123	8	3548	3562	28	429474	406897	81	1.84517
70709	71634	76	22902	22883	53	488	522	0	778	776	0	1644	1652	16	186170	180410	74	1.8473
48513	47570	71	13959	14389	40	412	445	0	409	449	0	1067	1020	4	140748	135752	73	1.84837
21554	23667	42	11364	11544	38	142	362	0	298	373	0	639	618	0	67594	69452	68	1.84837
71786	72892	71	20082	20224	45	1145	976	0	735	666	0	2277	2413	22	267156	260019	76	1.84837
109706	111543	74	34443	33594	72	945	915	0	1390	1381	13	2819	2823	26	345063	330521	82	1.84837
118980	104353	81	54145	46270	78	1554	1161	9	1365	1142	10	3428	2900	30	431205	371423	84	1.84837
101602	100710	77	36545	35854	73	1028	992	0	1365	1218	9	3323	3284	26	382697	369533	82	1.8505
157557	135500	86	65893	59918	81	2237	1930	21	2040	1633	20	4676	3811	35	545851	466642	88	1.8505
164253	135603	84	59064	47449	84	1898	1504	18	2118	1491	21	4527	4014	33	532462	437086	89	1.8505
92554	91443	76	45690	45411	72	1017	1036	4	892	978	0	2642	2788	24	309641	295134	79	1.8505
92766	91807	74	39802	39486	72	1117	1088	6	1095	1196	10	2814	2883	25	340878	327550	78	1.85157
141346	132006	87	57222	53229	79	1217	1099	9	1804	1577	19	3849	3689	29	438720	393857	86	1.85263
90348	89905	77	28415	28478	70	1168	1102	7	1092	1072	7	2257	2314	22	296528	292856	77	1.8569
67235	68962	72	31073	31363	68	551	631	0	1104	790	0	1637	1686	17	195327	192465	74	1.85796
77233	77887	71	27914	27579	64	1222	1147	8	870	882	0	2153	2147	21	249097	240330	77	1.86009
108513	104782	84	46155	45290	74	1254	1187	9	1593	1369	15	3354	3142	26	396678	372103	92	1.86116
187159	153206	90	70935	57420	86	1987	1604	18	2436	1901	25	5063	4176	37	595192	495210	91	1.86116
99248	98085	74	31484	30809	71	874	996	0	1333	1236	11	3061	2953	26	374341	365328	80	1.86223
48499	50023	67	12320	12567	39	688	716	0	352	374	0	1412	1326	13	173368	171817	72	1.86223
248761	182869	101	96916	73872	95	2926	2188	28	3590	2608	32	8181	6452	43	953635	723208	107	1.86436
131612	114213	93	55237	48025	81	1246	953	0	1604	1252	14	3346	2892	28	380301	338445	87	1.86542
143947	125446	88	46641	39740	79	1480	1298	13	1461	1173	12	3697	3090	31	394218	347359	89	1.86862
170714	147990	100	77946	67330	82	1786	1695	18	1797	1552	19	4884	4176	34	561004	478102	89	1.86862
99335	97596	74	31168	31620	71	1004	1054	6	1484	1512	14	3553	3621	27	386361	366858	80	1.86969
114534	111250	77	28779	28286	69	1047	943	0	1482	1346	13	3423	3631	27	394006	385550	82	1.87182
81622	80007	74	22198	22507	47	639	794	0	909	810	0	2479	2276	23	264403	261595	77	1.87182
104232	103539	76	25801	25600	59	1393	1370	14	1324	1444	14	3283	3236	27	416058	401293	80	1.87182
58270	58345	66	26565	26419	62	670	666	0	666	594	0	1452	1409	14	159440	158590	72	1.87288
159680	152201	81	61359	58758	80	1899	1812	20	2129	2015	22	5227	5123	33	609851	571241	88	1.87395
212499	165858	92	93027	74516	89	2256	1765	23	2417	1782	26	5550	4374	38	616415	487165	99	1.87502
130777	127573	79	32927	31991	74	1432	1522	14	1700	1468	15	3428	3247	28	386577	375316	83	1.88141
104235	101489	76	49702	49334	74	930	990	0	1255	1249	11	3131	3031	26	335446	320470	82	1.88248
59826	59985	72	20846	21043	51	555	606	0	321	478	0	1088	1193	9	158906	153155	75	1.88461
92074	90276	74	25112	24758	57	1231	1215	9	1126	1204	11	2865	2718	25	344048	333476	78	1.88461
85761	85549	73	26185	26085	61	1109	1056	5	831	784	0	2642	2614	24	309235	302848	78	1.88781
113372	112010	75	37056	36135	73	1174	1351	11	1302	1364	12	3638	3725	28	436263	415894	81	1.88994
117572	113622	80	41044	40076	73	1144	1185	9	1506	1261	12	3959	3664	31	470550	451780	80	1.89207
81675	82452	74	33142	33101	70	1009	813	0	618	626	0	2445	2455	22	300546	299562	77	1.8942
94982	94668	73	21176	21115	47	1165	1162	9	1196	1369	12	2737	2593	24	329459	318570	77	1.89527
151998	141311	80	65635	59405	80	1600	1516	14	2262	2119	22	4797	4522	32	608677	561594	88	1.8974
104410	102010	82	56770	55932	74	1328	1225	11	1370	1457	12	3341	3149	28	382146	368608	80	1.8974
47126	46212	68	12047	12259	38	534	567	0	605	469	0	1214	1257	11	126499	125208	70	1.89847
108518	106622	76	28222	28039	65	1337	1265	11	1437	1463	15	3639	3547	29	437573	422679	80	1.89847
144551	124017	87	63358	56076	81	1175	1130	9	1634	1505	17	3677	3026	33	426454	358879	92	1.9006
62716	60407	80	24718	24743	57	597	744	0	430	530	0	1493	1461	13	146639	145708	73	1.90593
105458	101639	93	36656	36190	74	1277	998	0	1077	936	0	3482	3429	27	387732	365449	81	1.907
144450	127152	83	46140	41116	78	1795	1369	16	1686	1458	17	4088	3592	32	500511	427590	86	1.90806
180521	153645	88	83745	73134	84	1798	1509	20	1920	1655	19	5109	4387	36	587681	498367	92	1.90913
30917	30773	71	13758	14408	39	342	327	0	196	196	0	711	695	0	89958	94978	67	1.90913
77187	77871	70	15424	15909	40	630	556	0	808	968	0	1951	1883	19	236723	236792	76	1.90913
134215	116500	81	63865	53687	82	1609	1407	14	1388	1235	13	3825	3406	31	475827	409270	87	1.90913
157865	149488	94	45305	43713	77	1980	1812	17	1708	1733	17	4631	4380	31	518557	489716	87	1.90913
188704	152676	103	81172	68108	88	1924	1727	20	2081	1582	20	4992	4348	35	563296	471821	94	1.90913
201462	150718	107	83616	62478	107	1931	1535	20	2330	1616	22	5677	4179	38	708783	530764	107	1.90913
148216	123513	90	56913	46901	83	1771	1434	18	1642	1534	15	4110	3474	33	491921	414306	89	1.91019
25976	26361	62	10577	10923	36	459	579	0	362	293	0	653	730	0	88684	90587	65	1.91126
61956	59674	81	19513	19298	48	975	875	0	708	545	0	1560	1496	16	190216	182843	86	1.91126
252856	187234	98	100630	75017	95	2823	2169	26	2647	1986	30	6506	4652	42	770976	583774	104	1.91126
108096	107570	73	52962	52167	73	1308	1190	11	1589	1506	16	3714	3873	27	431897	406826	81	1.91233
109749	107590	78	28835	28686	65	1446	1356	13	1385	1411	13	2979	2947	26	390065	373186	80	1.91233
27279	27899	55	15718	15939	42	324	277	0	277	228	0	698	654	0	87774	89729	65	1.91339
24574	25768	55	6837	6835	33	85	352	0	153	260	0	595	649	0	78851	81469	68	1.91339
74327	79618	58	36272	39253	48	1014	909	0	768	872	0	2119	2112	20	273669	271297	74	1.92085
149741	131131	91	56924	51537	80	1801	1518	19	1967	1896	20	5159	4528	35	588224	503807	87	1.92192
233507	182180	92	102903	82762	90	2272	1881	20	2399	1913	25	5660	4457	38	635841	513761	93	1.92192
40448	42226	53	12462	13016	37	407	475	0	679	441	0	947	1027	3	133901	137727	69	1.92298
72170	71794	76	39656	40083	70	785	710	0	702	800	0	1808	1892	17	228297	220167	88	1.92298
100040	99836	73	33915	34088	71	1174	1342	12	1223	1258	10	3050	2899	27	375954	360948	77	1.92298
177138	151467	97	97366	85432	85	1966	1685	18	2046	1576	19	5156	4515	35	545813	481713	89	1.92405
138638	134579	78	45056	43785	76	1464	1382	13	1710	1465	17	4356	4204	31	486943	464167	81	1.92405
23960	24646	55	8748	9016	34	503	432	0	299	346	0	518	458	0	78779	80083	62	1.92512
168285	136228	90	70529	57075	84	1585	1285	17	1685	1418	18	4988	3989	37	597382	482063	90	1.92512
151648	132323	86	66564	57579	82	1893	1645	18	1728	1402	17	4382	3888	32	498804	435598	87	1.92725
105154	102810	76	28928	28548	68	926	900	0	930	818	0	2396	2376	23	271956	266267	77	1.92831
113063	112082	75	36594	36268	73	1371	1260	11	1404	1193	11	3715	3631	28	436130	413449	81	1.93258
185218	172728	82	80458	76141	79	2007	1965	19	2686	2483	25	6008	5613	35	704012	655818	86	1.93258
122475	117389	79	36896	36224	74	1364	1198	11	1566	1520	16	3632	3641	28	397562	372965	82	1.93364
87036	86472	70	17485	17430	43	719	714	0	1090	1040	4	2196	2229	21	283758	279894	76	1.93471
74061	77121	69	24046	23955	54	646	710	0	792	595	0	1675	1644	17	209177	207191	75	1.93471
51026	49821	70	14178	14216	41	488	495	0	533	365	0	1096	1152	8	138943	139344	73	1.93578
171870	143851	92	75145	63246	84	2103	1776	20	1605	1412	15	4752	3918	34	530366	442443	92	1.93897
189278	144961	89	67797	51972	86	2145	1595	22	2368	1783	25	5963	4459	41	700089	534105	93	1.93897
109215	105607	76	39365	38078	73	1248	1243	11	1237	1179	9	3425	3398	28	366132	350056	80	1.94004
237360	171294	98	97669	70015	93	2670	1944	26	2090	1553	21	5528	4104	40	610570	446389	100	1.94004
106713	106566	79	19915	20061	45	707	916	0	1154	1135	9	2677	2603	25	333442	326361	78	1.94004
108622	107247	74	52146	51174	74	1241	1165	9	1433	1265	14	3177	3058	26	371355	350161	80	1.94217
107935	103941	89	28939	28866	64	1381	1257	11	1410	1375	13	3425	3401	27	402681	384780	81	1.94217
119822	116826	85	39317	38869	74	1061	1023	4	1422	1382	14	3666	3612	28	450626	441761	82	1.94537
76543	75203	74	17477	17781	44	859	985	0	859	824	0	2314	2008	23	259018	253070	80	1.94537
80045	79529	77	32926	32708	70	988	1017	3	1019	1097	7	2572	2436	24	317951	304861	77	1.9507
132664	116412	96	55345	49085	78	1247	1289	10	1611	1453	17	3932	3392	32	411706	359740	86	1.9507
102218	99477	82	33266	33070	70	676	755	0	931	982	0	2665	2603	23	321165	309815	79	1.95177
112301	109837	78	28557	28647	68	1102	1040	5	1470	1348	13	3657	3515	28	396008	381281	79	1.95177
298543	213607	119	136403	97654	107	4262	3054	33	4384	3015	37	10894	7492	49	1.04858e+06	864483	113	1.95177
115802	115313	75	32084	32150	69	1008	1046	5	1398	1404	14	3660	3688	27	376684	357420	79	1.95177
62769	64185	68	14814	15309	40	785	694	0	648	761	0	1400	1434	14	171722	170093	73	1.95177
134836	118060	80	56195	47791	79	1663	1501	15	2066	1648	21	4035	3786	31	504358	435898	86	1.95283
235963	183900	101	98249	78138	93	2488	2108	23	2650	2185	25	6439	5176	40	730948	578919	97	1.9539
102496	101261	74	48909	48288	73	1228	1058	5	1168	1250	10	3125	2953	26	385780	377709	79	1.9571
104087	102972	75	32612	32187	71	1366	1340	13	1377	1293	11	3101	3096	26	385262	374692	81	1.9571
109956	107056	76	42269	41561	73	1558	1427	14	1437	1337	13	3913	3797	29	462170	450682	80	1.95816
56061	56144	74	10071	10050	37	511	455	0	585	500	0	1504	1607	15	187363	186028	72	1.95923
136967	126612	83	53651	50822	78	1732	1643	17	1647	1485	17	4723	4326	33	515043	484148	84	1.96136
101166	97976	89	27767	27420	67	998	951	0	1149	1046	5	2826	2797	26	305453	300096	79	1.96243
121516	117296	87	33187	32435	74	1387	1327	13	1889	1744	18	3732	3951	26	415968	403500	82	1.96562
272403	193587	101	100222	70481	96	3029	2287	27	3553	2490	34	7741	5463	44	851934	593922	103	1.96562
72907	73114	87	33370	33121	70	568	678	0	813	772	0	1701	1476	17	211179	205201	87	1.96562
181454	142885	91	63770	50703	87	1866	1546	19	2560	2019	27	6137	4939	40	692416	562895	100	1.96775
122295	121477	80	47622	46443	75	1639	1722	16	1853	1774	18	4535	4484	30	502269	490941	81	1.96989
249202	190200	100	104203	79036	94	2737	2269	25	2537	2155	25	6935	5180	41	796145	624162	101	1.97095
116779	108167	77	48427	43172	78	1434	1176	10	1582	1312	15	3969	3416	31	448434	413001	82	1.97628
178585	144142	91	76678	62241	85	1973	1653	19	1960	1610	21	5113	4116	37	645591	523850	91	1.97628
118877	114804	75	45291	44344	74	1423	1199	11	1499	1425	14	3463	3209	28	371965	352961	80	1.97628
148850	142887	92	99909	97342	78	2000	2042	20	2439	2264	23	5731	5770	33	683416	633324	84	1.97735
102122	100776	76	28072	27589	68	1020	1018	3	1171	1075	6	2682	2728	24	315415	299755	82	1.97735
103790	103140	79	33856	33538	72	910	1025	3	1049	1118	8	2567	2166	24	305364	288096	81	1.97948
107506	106650	81	48115	47220	73	896	986	0	1603	1372	14	2954	2947	25	363245	357049	80	1.97948
36124	37260	56	10821	11217	38	404	417	0	336	421	0	1089	1035	4	127097	124840	69	1.98055
53387	52654	77	16983	16954	44	797	708	0	577	604	0	1227	1335	11	170027	172007	71	1.98055
183609	150347	88	70867	58495	87	1981	1832	22	2202	1743	22	5223	4516	35	610381	502443	95	1.98055
85206	85119	73	40422	40101	71	1042	863	0	1024	829	0	2825	2734	24	316652	309479	77	1.98161
36020	33596	71	11460	11613	38	536	466	0	413	373	0	739	614	0	85464	79368	66	1.98161
89748	89319	77	30711	30259	71	1160	1084	7	1024	1088	6	2400	2423	22	283684	274585	77	1.98481
41553	40949	72	11677	11731	38	148	237	0	402	420	0	1137	1157	9	121670	115481	71	1.98694
119586	116574	78	49349	48547	75	1378	1201	10	1589	1555	18	3468	3276	28	417012	389547	82	1.98694
37458	38542	59	16210	16370	42	519	531	0	553	549	0	1041	978	0	141898	141061	68	1.98907
302845	207267	109	148004	100617	108	3690	2533	31	3732	2558	33	9066	5918	50	1.01702e+06	729286	112	1.99227
80909	82367	71	38185	38502	70	1149	1133	7	960	849	0	1868	1987	20	250282	248183	76	1.99227
51659	51417	68	18234	18653	43	450	469	0	400	357	0	1144	1234	10	146740	144922	71	1.99227
182252	144931	89	73195	58968	86	1933	1422	18	2077	1765	22	5652	4371	39	618006	500179	94	1.99547
112963	111316	82	26799	26398	63	1121	1053	6	1479	1286	13	3349	3302	26	383069	373550	82	1.99867
113173	111341	76	35179	34567	74	1659	1483	17	1743	1697	17	3896	3894	27	427415	411553	83	1.99973
54698	55528	68	10880	10962	37	622	456	0	561	532	0	1116	1066	6	145225	145933	72	2.0008
192926	148821	97	75435	58937	89	2117	1609	21	2364	1899	25	5501	4450	37	628760	491474	107	2.0008
185285	173083	81	55984	52651	79	3009	2544	25	3506	3356	29	9871	9193	44	1.04858e+06	1.00298e+06	89	2.0008
200821	165289	97	75892	62495	86	2327	2151	21	2251	1790	21	4932	4174	34	542081	456870	91	2.00187
157132	131826	87	63921	52224	83	1820	1433	17	2036	1517	18	5207	4555	36	597648	494511	92	2.00506
35066	36030	65	12055	12358	38	188	417	0	193	289	0	1228	1233	11	122929	117810	71	2.00933
175667	166948	81	52431	49746	79	2139	2037	20	2213	2066	22	4851	4580	32	589639	561445	86	2.00933
259700	201224	105	102524	79173	92	3551	2729	30	3265	2458	31	8504	6806	44	974584	738493	110	2.00933
144590	129992	82	71416	64203	80	1734	1640	15	1620	1504	15	4045	3596	30	443868	392493	86	2.01039
78283	78899	73	30064	30236	70	853	734	0	836	774	0	1925	1861	19	219617	215698	76	2.01146
158402	137786	82	65531	56674	82	1824	1663	16	1902	1677	19	5000	4567	33	587600	503678	88	2.01146
92615	92087	75	33780	33525	71	1020	822	0	1197	1145	8	2310	2323	22	287846	279274	80	2.01253
34486	34081	75	8676	8672	35	353	420	0	388	254	0	944	944	0	108086	108547	69	2.01359
32047	31504	71	13091	13440	39	421	387	0	338	305	0	910	755	0	105271	106068	75	2.01572
116577	112981	75	36945	36161	74	1623	1346	13	1654	1532	15	3249	3107	27	385972	365854	81	2.01572
48367	47943	72	14584	14651	40	506	476	0	306	388	0	1214	1184	10	132978	134938	69	2.01679
36168	36474	64	14424	14576	41	259	174	0	433	459	0	1219	1271	11	129359	132278	69	2.01785
29214	28836	70	7719	7936	33	296	406	0	319	203	0	886	756	0	94078	92693	67	2.01892
191251	156954	90	70821	57538	86	1927	1702	20	2394	2097	24	5961	5182	37	696597	584478	93	2.01892
55945	56826	67	30168	30792	67	605	616	0	651	597	0	1204	1222	12	156809	157078	71	2.01892
111438	109126	85	28235	27819	62	1482	1360	12	1531	1565	15	3753	3619	29	422623	395995	81	2.01999
251461	188482	116	113825	84460	117	3150	2333	29	3438	2507	31	8315	6343	44	895658	677723	117	2.01999
134682	130665	78	48070	47445	75	1385	1352	13	1627	1547	17	4199	4064	29	514439	497534	81	2.01999
265333	193784	105	102848	76210	100	2773	2070	26	3696	2571	32	8485	6177	46	1.01576e+06	761679	106	2.02105
155059	136433	83	71506	62272	82	1642	1349	13	1774	1595	17	4591	3951	33	475777	420645	87	2.02212
75219	76032	71	24466	24617	49	994	893	0	707	912	0	2229	2116	22	248396	242270	78	2.02212
109965	105993	78	36524	35601	73	1159	1043	4	1261	1053	7	3157	3211	25	407042	396899	82	2.02532
81656	81158	76	18866	18860	44	871	729	0	897	865	0	2452	2297	24	295672	286379	87	2.02532
48253	48149	67	12283	12533	38	218	365	0	386	384	0	877	852	0	143408	144375	71	2.02532
281046	207170	120	146999	115541	102	2981	2376	27	3507	2683	31	7484	5745	41	852560	661736	107	2.02638
80916	78334	75	23747	23757	58	799	804	0	816	640	0	1977	1902	20	254505	245932	78	2.02638
193754	155782	86	77987	62456	86	2158	1460	20	2215	1762	21	5072	4068	36	631056	494474	93	2.02745
105616	103408	75	38867	38683	72	1216	1103	7	1147	934	0	3293	3286	27	375691	359587	79	2.02745
54880	54582	76	23353	23235	55	499	539	0	824	639	0	1555	1706	15	184583	182290	73	2.02851
208281	159394	88	85341	64766	88	1847	1488	17	2092	1409	20	5149	3905	38	651061	494455	93	2.03065
157309	151820	80	60492	58503	78	1479	1554	15	1887	1682	18	4562	4150	34	508712	477533	86	2.03384
132555	118258	84	55378	48029	79	1367	1375	14	1469	1645	15	3819	3301	31	471314	412851	86	2.03384
89868	88263	79	21718	21899	48	1168	996	0	1088	985	0	2460	2461	23	293447	284746	79	2.03491
94630	93079	76	31732	31749	71	878	978	0	1439	1294	12	2868	2878	25	349233	327336	80	2.03598
108595	106856	76	25732	25775	61	1738	1562	15	1738	1516	16	3530	3638	27	443908	429885	82	2.04024
128632	118775	80	46918	41965	78	1252	1280	11	1578	1532	15	4172	3662	32	489043	442909	85	2.04131
58435	60066	69	13261	13136	40	557	720	0	878	671	0	1774	1647	17	192099	193197	77	2.04344
131361	120274	82	63340	57269	78	1370	1275	13	1483	1427	15	3932	3380	31	446282	397838	88	2.0445
98158	97425	75	30502	30523	67	1072	1061	5	1212	1128	8	2826	2729	25	330754	323654	80	2.0445
106043	105029	79	28315	28006	63	1221	1263	11	1478	1221	11	3499	3246	28	404891	380804	81	2.04557
103353	99793	78	37394	36940	72	1477	1294	12	1020	1202	9	3182	3081	26	380482	369439	80	2.04557
109848	109765	84	24599	24378	52	1467	1244	14	1619	1323	14	4065	4054	29	473888	453779	80	2.04664
125712	116465	77	54122	49243	77	1467	1430	14	1929	1719	19	3723	3508	30	480259	440294	83	2.04664
94572	92048	82	37058	36205	72	1311	1007	3	1147	1182	9	2939	2872	24	337868	322275	79	2.0477
41935	42264	74	16020	16248	42	591	458	0	565	391	0	923	890	0	116655	114592	70	2.04983
223633	178795	89	94765	78004	88	2068	1690	20	2535	1933	24	5986	4777	38	697224	566874	94	2.05197
120915	117909	76	40535	39560	75	1395	1340	11	1472	1532	15	3451	3423	28	419118	403167	82	2.05303
142893	131047	79	54348	50494	77	1491	1345	13	1686	1555	16	3957	3801	29	445349	406051	83	2.05623
238295	179196	93	98774	73963	93	2126	1582	22	2825	2172	28	6714	5125	43	769290	565506	98	2.05623
187369	147911	102	77534	62640	86	1224	1038	5	1830	1444	19	4415	3592	34	515992	417661	91	2.0573
117409	108329	81	44150	39923	75	1276	1341	12	1574	1361	15	3772	3526	28	439840	405739	85	2.06049
154428	141016	83	66436	59936	81	1420	1266	11	1749	1634	18	4529	4211	32	512334	467575	88	2.06156
302023	188307	102	125220	76658	101	3794	2403	34	3891	2373	36	9167	5631	51	1.04858e+06	639076	108	2.06156
101700	103113	73	27320	28439	48	988	1187	8	1173	1261	12	3111	2836	26	356937	349731	77	2.06156
76882	75981	77	22834	22754	53	962	911	0	901	858	0	2283	2116	22	284217	267936	77	2.06369
37560	38120	57	10976	11035	38	531	528	0	447	383	0	940	989	0	118748	115129	71	2.06582
106672	104718	78	31124	30630	73	1338	1396	12	1615	1391	15	3812	3723	29	445088	419803	81	2.06689
147364	127888	97	62281	55951	80	1439	1312	12	1840	1751	20	4128	3639	31	463285	404032	85	2.06795
55620	55067	76	17731	17827	45	439	328	0	520	576	0	1232	1378	12	141815	144604	72	2.07009
125904	110706	81	62299	55985	78	1809	1400	17	1751	1505	18	4502	3871	33	526647	459284	86	2.07115
102048	97817	78	36718	34773	77	933	951	0	1092	1019	3	2815	2864	25	363573	338146	92	2.07115
33216	33043	54	13705	14074	40	360	518	0	522	378	0	836	909	0	115138	118429	72	2.07435
[truncated: 7,595 more rows]
