# Supplementary material for: Phenotypic heterogeneity follows a growth-viability tradeoff in response to amino acid identity
Source: Nat Commun. 2024 Aug 2;15:6515. doi: 10.1038/s41467-024-50602-8 (PMC11297284; doi:10.1038/s41467-024-50602-8)
Supplement: Supplementary file 6 — Source Data [file 41467_2024_50602_MOESM6_ESM.zip › source_data/fig6cde/2130_A4_yATP_NLIMGLN.csv]

FSC-A	FSC-H	FSC-W	SSC-A	SSC-H	SSC-W	BL1-A	BL1-H	BL1-W	VL1-A	VL1-H	VL1-W	VL2-A	VL2-H	VL2-W	YL2-A	YL2-H	YL2-W	Time
61301	61269	79	18473	18589	45	396	539	0	624	574	0	1379	1177	9	174956	175828	79	0
152438	121420	102	67360	55743	86	1455	977	0	1636	1288	14	2931	2433	28	299103	227450	102	0
89914	80252	82	39028	35000	76	590	701	0	895	650	0	1701	1560	17	168920	147754	81	0
144515	119530	97	57525	48421	81	1563	1230	16	1413	1312	14	3417	2724	31	357952	308870	88	0.00111452
298563	209055	120	100173	69630	109	2940	2064	27	3503	2346	32	6890	4944	43	599872	425185	117	0.00222903
334768	250957	112	222130	179426	111	8323	6652	39	8155	6615	42	17364	13913	61	1.04858e+06	1.01228e+06	128	0.00222903
256550	190971	114	75400	56338	103	3596	2736	30	3333	2448	31	6854	5165	41	543680	406341	110	0.00222903
113654	96484	79	43710	37333	79	1185	1105	8	1070	1124	8	2249	1933	24	219402	179638	88	0.00222903
58498	59655	55	26312	25395	58	573	702	0	521	652	0	1218	1307	12	149381	142052	76	0.00334355
263988	186051	124	91440	66074	105	3326	2364	30	2583	1885	26	5431	3771	40	468725	323054	112	0.00334355
119610	114271	77	56271	53278	77	978	928	0	1091	1093	7	2345	2118	22	245180	229589	85	0.00445807
194766	173329	87	88483	78571	85	3605	3333	27	3272	2823	25	6141	5409	38	539529	482276	92	0.00557258
168340	145085	88	56362	48032	81	1804	1499	19	2352	2033	23	5460	4901	35	694486	602399	92	0.00557258
85975	76201	81	35358	32338	73	588	519	0	832	752	0	1687	1667	18	180193	161154	81	0.0066871
149896	134752	98	57911	52288	79	1502	1310	12	1621	1250	17	3781	3589	28	439810	398233	87	0.0066871
94592	87441	80	30291	27162	73	795	845	0	1221	895	0	2230	2015	23	195708	180551	81	0.00891613
55837	56226	68	14640	14882	40	635	602	0	519	489	0	1197	1172	10	113661	116478	74	0.00891613
76092	76423	71	28848	29013	62	316	516	0	709	700	0	1698	1815	18	209842	209689	78	0.00891613
86917	75075	86	34189	29521	75	1002	835	0	850	834	0	1461	1456	16	168874	149847	82	0.0100306
237619	175400	110	75333	57018	91	2806	2075	25	3124	2388	29	5901	4410	40	536103	416837	100	0.0100306
246670	184418	93	100330	74989	92	2680	1881	27	2770	1898	29	7520	5216	44	842788	627999	102	0.0100306
46417	46542	68	10144	10487	36	689	616	0	776	673	0	1079	1135	8	100321	99066	72	0.0100306
103810	86470	85	40427	34835	78	1291	1074	11	1037	857	0	2032	1680	21	184236	147222	87	0.0100306
99714	80967	95	45382	38483	78	1127	901	0	849	824	0	1836	1726	18	194285	162421	85	0.0111452
103849	99169	79	35564	34770	73	654	674	0	791	716	0	1871	1771	19	183541	177849	80	0.0111452
271986	193187	98	93920	67994	96	3110	2078	30	2810	2146	29	6861	4804	44	566735	408041	105	0.0111452
172796	130826	105	54154	40981	86	2208	1598	20	1597	1399	14	3786	2891	32	307015	227956	94	0.0133742
87297	89562	71	36206	36025	70	1116	1103	7	911	1035	4	2809	2691	25	370959	359668	82	0.0133742
133666	113197	82	39341	33130	77	1734	1336	16	1536	1294	13	2732	2337	25	257478	216841	85	0.0144887
77752	78105	72	26539	26360	59	545	464	0	966	670	0	1792	1599	19	198129	191287	80	0.0144887
95842	83821	78	42439	36996	76	1237	1021	5	1065	974	0	2239	1946	23	234436	199691	87	0.0144887
196686	161222	99	62035	50056	85	2395	1709	23	2494	2176	24	4713	4108	34	431433	345332	95	0.0144887
58654	59049	71	14872	14748	43	577	506	0	491	643	0	1364	1379	13	112788	110901	77	0.0156032
58155	58415	71	23964	24058	59	340	428	0	618	608	0	1417	1397	14	161141	159027	75	0.0156032
151740	126195	84	55785	46514	82	1553	1473	15	1772	1378	19	3210	2657	27	262195	219460	91	0.0167177
79336	75096	75	37084	34544	72	599	559	0	672	686	0	1726	1595	18	170627	150323	81	0.0167177
133559	124398	77	55493	50506	78	1788	1425	17	1321	1250	11	2813	2517	26	219304	192328	86	0.0167177
77624	75860	74	31954	30387	71	1092	1028	4	839	883	0	1617	1469	15	134169	126080	80	0.0178323
112619	104028	78	49657	44729	78	1126	1035	4	1116	944	0	1760	1559	17	189391	166781	85	0.0178323
184166	148802	85	59871	47730	84	2210	1810	21	2219	1691	22	4560	3356	35	384547	304995	93	0.0178323
155327	131529	83	66707	57397	82	1662	1348	13	1811	1613	19	4794	4030	34	587841	512994	99	0.0178323
210653	166711	91	71573	56528	88	1987	1510	22	2177	1600	21	4244	3426	34	419385	333494	97	0.0178323
55107	55119	68	19900	19944	49	414	566	0	328	423	0	1317	1426	13	156209	153865	75	0.0200613
87733	77056	83	37320	32439	76	1231	888	0	920	722	0	1614	1412	16	157090	125857	84	0.0211758
103437	103188	75	28965	29083	71	1108	1053	5	1151	1237	10	3367	3285	28	439094	423209	83	0.0222903
135007	113001	89	54653	45529	80	1553	1422	15	1390	1061	8	2317	2003	24	217720	173373	91	0.0222903
125095	123866	82	36099	35418	73	1620	1625	15	1774	1599	17	4693	4696	31	604069	578611	84	0.0234048
84863	85424	73	19533	19344	48	703	806	0	985	1122	7	2555	2271	24	300426	303283	79	0.0234048
183053	169302	83	54535	51236	79	2175	2186	20	1757	1651	17	4306	3740	33	322907	291626	88	0.0234048
298203	213685	104	97126	69650	102	3425	2270	31	3840	2638	33	7733	5616	46	663076	481277	110	0.0245194
103309	92904	77	48188	43190	76	1123	1097	7	1000	923	0	2058	1923	19	208550	182236	86	0.0256339
318363	226986	125	135031	96381	116	5221	3426	36	4289	2944	34	8658	6412	45	784633	565873	125	0.0256339
272970	194781	108	73877	51899	98	3281	2219	30	3011	2179	28	5710	3914	41	515745	374872	105	0.0267484
179208	145167	89	70352	56685	84	2127	1747	21	2125	1622	21	4821	3762	36	637195	509790	95	0.0267484
86213	75952	81	38613	34546	76	1217	1084	9	726	703	0	1806	1541	20	165965	147901	84	0.0278629
67616	69685	58	23943	24302	49	607	632	0	712	680	0	1336	1371	13	143271	144692	76	0.0289774
82788	83039	78	23727	23804	53	703	719	0	835	804	0	1980	2055	19	238139	240999	78	0.0289774
97868	84929	79	39429	33800	76	1076	770	0	716	667	0	1765	1482	17	165223	141887	83	0.0289774
191999	149811	97	69692	54534	86	2200	1642	21	2500	1737	24	5382	4318	38	744005	576066	95	0.0300919
70659	73433	70	26818	27248	55	742	769	0	711	753	0	1515	1536	15	149435	144913	78	0.0300919
82424	74897	83	37707	34767	73	550	616	0	497	668	0	1721	1335	14	185944	164503	82	0.0300919
65501	67043	69	16901	16966	44	714	706	0	831	689	0	1511	1546	15	144925	144896	81	0.0312065
362852	273285	125	201440	157671	125	7066	5540	37	7700	5955	41	16276	12805	57	1.04858e+06	1.01015e+06	135	0.0312065
118965	95734	98	41955	34288	79	1642	1434	16	1209	1140	10	2700	2236	26	218080	173986	85	0.032321
76122	75500	71	19955	19468	48	1022	830	0	725	737	0	1857	1868	18	172842	166258	77	0.032321
143571	114016	89	60380	48099	84	1679	1296	16	1454	1181	14	3136	2364	30	273895	217240	93	0.032321
46377	46713	71	15377	15357	41	740	561	0	319	325	0	1059	968	0	83255	81575	77	0.0334355
155591	134894	82	62797	53054	82	1598	1305	12	1949	1491	19	4672	4322	33	621591	539870	90	0.0334355
97900	84843	78	39162	34141	75	1042	854	0	1086	916	0	2369	1980	25	206856	174152	83	0.0334355
95832	81750	83	38273	32567	76	1151	1066	6	977	802	0	2095	1670	20	191688	163602	84	0.0334355
262185	155656	243	110127	68454	205	4077	2812	25	5793	3843	31	13781	10125	61	1.04858e+06	1.04206e+06	253	0.03455
97806	95509	76	31862	31875	71	1368	1417	13	1052	1203	11	3507	3329	27	387192	378716	81	0.03455
159435	143512	99	74906	68110	83	2115	1743	21	2225	1791	22	5736	5076	36	683972	603671	99	0.03455
176176	139526	86	61299	48431	85	2217	1821	22	1967	1378	21	4278	3349	34	364014	277684	92	0.036779
93966	85217	77	36741	33120	74	814	902	0	1026	898	0	1900	1755	20	213466	189276	87	0.0378936
120391	116134	77	61526	59969	77	1355	1423	13	1710	1803	17	4109	3880	30	555064	538833	84	0.0390081
41016	41298	72	19598	19289	52	512	510	0	256	335	0	1184	1061	6	103361	100233	82	0.0390081
132881	111193	84	44434	37244	79	1476	1408	14	1239	1283	13	2943	2397	27	252986	205305	88	0.0390081
95238	94378	74	31140	30408	70	1481	1418	16	1029	818	0	2168	2178	21	188357	180994	79	0.0390081
121353	105588	79	48921	42293	78	1543	1339	14	1204	1088	8	2675	2126	26	226839	194702	83	0.0390081
95023	96038	73	40383	40196	73	1080	1050	6	1159	1105	7	3123	3308	25	404147	387765	82	0.0390081
197277	155198	91	61541	48892	87	2620	1890	22	2636	1884	27	4661	3719	35	414920	331070	94	0.0401226
148137	123068	84	67383	57533	81	2133	1755	20	1449	1205	12	2870	2451	26	258970	209446	87	0.0401226
78951	71506	76	36650	33251	73	903	965	0	815	854	0	1568	1412	14	172682	151449	80	0.0412371
67818	68067	66	24475	24641	52	699	563	0	659	753	0	1291	1164	11	165799	158793	77	0.0412371
140426	128506	87	70073	66256	79	1719	1618	17	1726	1652	16	4765	4618	32	597679	559446	90	0.0412371
106280	103351	86	21445	21176	48	1101	1015	3	1801	1528	17	3694	3836	27	430018	406922	83	0.0423516
95915	88394	78	42479	38861	75	1108	931	0	765	705	0	1668	1575	16	166599	154144	83	0.0423516
107719	92595	80	44616	38336	78	1004	1085	6	998	1037	4	2193	2036	23	213141	186010	85	0.0423516
358347	231144	123	123929	81287	121	4148	2746	36	5024	2885	39	10841	7015	54	913637	603249	130	0.0434661
137758	112447	85	48628	39751	80	2194	1770	20	1837	1171	13	2859	2273	28	258651	202369	87	0.0434661
288049	186493	121	90852	58571	111	2960	2086	29	2579	1641	29	5585	3530	41	536340	351416	121	0.0456952
58787	57440	76	18677	18998	46	592	487	0	319	480	0	1128	985	0	114311	113969	75	0.0456952
87999	87505	73	35571	35795	70	1009	914	0	1355	1226	12	3003	2997	26	358797	347583	81	0.0456952
103206	100936	76	49830	49713	73	1145	1189	10	938	911	0	2739	2643	24	362769	346810	83	0.0468097
169594	136160	86	59568	48180	82	1912	1616	20	1523	1477	16	3254	2509	30	297447	232798	89	0.0468097
71803	72075	70	23332	23475	50	1108	893	0	775	861	0	1882	1750	18	163115	160303	78	0.0468097
55798	59519	57	15295	15846	40	581	626	0	369	458	0	1192	1225	11	115919	113186	77	0.0468097
245107	172177	96	75884	53238	94	2719	1975	27	2414	1883	28	4967	3461	38	444853	317141	101	0.0468097
72393	69006	71	19838	19036	50	569	517	0	707	854	0	2018	1989	20	150860	142795	76	0.0479242
85881	74627	79	32673	29512	74	942	854	0	1086	750	0	1529	1430	16	134926	115851	84	0.0501532
227221	166209	110	93499	68644	92	2303	1669	24	1975	1380	21	4464	3225	37	411018	307685	100	0.0501532
105936	96686	85	43140	39123	75	947	768	0	957	735	0	1932	1495	20	166890	142481	86	0.0501532
172366	129248	91	74524	58006	86	1630	1106	12	1750	1183	12	3935	2872	34	303045	220518	94	0.0512678
69661	66060	73	25608	24565	58	906	896	0	687	775	0	1128	1223	11	134712	127697	79	0.0512678
144546	130103	84	61812	55197	82	1486	1336	13	2149	1760	21	4327	3950	32	528084	462551	92	0.0512678
260122	189718	95	85892	62708	91	3001	2095	30	2820	2043	28	6330	4647	41	509904	364241	99	0.0512678
85993	78078	76	36081	32342	75	824	639	0	766	708	0	1754	1491	18	195883	178003	82	0.0523823
52979	53243	69	16254	16311	42	494	584	0	563	605	0	901	944	0	90373	84011	74	0.0523823
283346	201974	102	130233	99967	99	5550	4174	37	6125	4793	39	14223	11281	55	1.04858e+06	1.01221e+06	111	0.0523823
277951	194872	101	92279	65220	98	3688	2548	31	3538	2301	33	7464	5050	44	620337	435652	107	0.0534968
109869	90539	79	44752	37133	78	861	672	0	1096	938	0	2092	1737	22	208623	163308	88	0.0534968
140288	126178	79	53512	50192	78	2011	1645	18	2028	1745	20	4429	3888	32	591647	537040	91	0.0534968
90434	88393	75	48964	48593	73	1369	1310	13	1144	1098	8	2198	2236	20	213462	203789	78	0.0546113
60658	56443	87	23796	21471	87	832	914	0	632	605	0	1290	1242	11	108497	97027	87	0.0546113
138947	120430	83	52563	46026	79	1560	1436	14	1208	1041	6	3325	2921	29	380861	336954	88	0.0546113
190202	152912	88	62571	51067	84	2268	1900	23	1903	1521	19	3744	2908	33	369236	292893	91	0.0557258
209865	166192	91	82875	65631	87	2278	1566	21	2469	1970	26	6018	4668	39	779022	608276	95	0.0557258
120211	105213	81	52174	45145	79	1258	1142	8	1188	976	0	2178	1687	24	277549	241792	87	0.0568403
79079	72635	83	29558	26743	65	979	785	0	957	745	0	1572	1469	16	144675	129096	81	0.0568403
93895	82967	78	40307	36325	75	1007	902	0	1067	936	0	1883	1693	20	195735	169988	80	0.0568403
83790	84458	74	28775	29030	64	808	804	0	1178	1144	8	2234	2274	20	249877	241279	79	0.0568403
54458	50286	73	23578	21812	53	451	508	0	437	313	0	1025	916	0	106389	101028	79	0.0568403
206163	164377	106	74672	58860	88	2098	1352	19	1861	1600	19	4486	3528	34	418479	337479	95	0.0579549
232198	155230	98	103343	68036	94	4436	2843	37	3373	2569	31	7100	5206	43	589481	450964	102	0.0579549
104003	99317	76	48840	45626	75	1056	952	0	1070	1007	2	2049	1807	19	170188	161732	82	0.0590694
206954	155867	98	73535	57952	91	2087	1655	21	2056	1636	21	4406	3287	36	358149	275340	99	0.0601839
273580	201695	102	199281	161787	105	4040	2995	32	4877	3906	35	10386	7947	49	932114	714776	111	0.0601839
90515	80637	77	40504	35847	75	1156	1016	2	986	788	0	1541	1416	15	160943	137330	81	0.0601839
108837	96036	86	40138	36107	75	1094	1211	9	1342	1079	8	2460	2240	23	238058	206581	83	0.0612984
71835	69981	87	23673	23677	50	533	556	0	682	616	0	1529	1377	13	128370	129234	75	0.0612984
137002	125372	81	53127	49560	78	1572	1537	15	1399	1286	13	3086	2828	27	270819	249753	88	0.0624129
85926	76979	76	41477	37630	74	894	782	0	840	628	0	1694	1674	18	186860	167048	81	0.0624129
195495	158891	90	96184	80954	87	2776	2262	24	2529	1846	24	4854	3804	35	605403	492106	95	0.0635274
165601	131751	88	51130	40876	84	2075	1688	21	1635	1527	18	4329	3481	34	320171	261020	92	0.064642
27661	29850	45	9259	9582	35	408	276	0	260	264	0	604	546	0	83880	85311	68	0.064642
55570	56080	67	26580	24960	60	965	792	0	640	554	0	1296	1180	10	126288	117916	75	0.064642
72842	71119	72	34566	32725	70	792	804	0	678	693	0	1763	1598	19	224696	207206	77	0.064642
107518	91234	84	48425	41239	78	1567	1296	13	1093	946	0	2205	1893	22	207933	169718	83	0.066871
206799	155932	89	66623	49422	87	1974	1339	21	1731	1237	18	4268	3348	34	366838	287274	94	0.0679855
45382	45819	72	14617	15216	40	503	540	0	240	273	0	992	979	0	85019	86281	71	0.0679855
157711	138146	83	68107	59676	81	1538	1482	15	1721	1566	17	4407	4068	31	491113	434759	89	0.0691
105765	95294	76	44685	39704	76	977	979	0	1173	1013	3	2232	1835	23	226514	199460	82	0.0691
76418	69735	76	31330	28376	72	1062	915	0	801	731	0	1670	1544	15	147950	137699	79	0.0691
94878	83710	76	40282	34925	74	1052	910	0	758	696	0	1921	1713	19	176889	153147	81	0.0691
75880	67422	75	34798	30536	73	1127	1004	2	999	791	0	2095	1747	21	173805	151679	81	0.0702145
35772	37384	50	17033	17548	43	219	388	0	326	245	0	795	902	0	121947	120673	70	0.0702145
31617	31728	65	14757	15161	40	334	397	0	240	232	0	719	633	0	70979	67353	69	0.0702145
133069	111257	86	50627	43195	80	1932	1941	18	1375	1096	7	2867	2554	26	233162	198307	84	0.0713291
47605	51327	56	25732	26309	59	839	739	0	530	502	0	1036	1057	6	133423	131280	75	0.0713291
335233	214985	135	110658	71917	129	4356	3064	34	4428	2679	36	8617	5886	46	764886	490406	136	0.0713291
123875	120335	76	48631	46522	75	1887	1836	17	1474	1439	15	4358	4276	30	526880	499565	85	0.0713291
59398	61619	67	15123	15254	41	539	577	0	633	583	0	1357	1386	14	138036	138576	75	0.0724436
238677	202831	96	78765	69792	88	3419	3138	26	3377	2907	27	6647	5627	39	542851	466939	96	0.0724436
235425	177079	96	88218	66736	93	3639	2940	29	2926	2248	28	6165	4584	41	506222	373012	111	0.0724436
172211	155418	84	54114	48281	79	1995	1979	20	2162	2130	21	4360	3743	33	399604	360972	87	0.0724436
198995	153596	99	66199	52201	88	2167	1664	22	2238	1534	25	4228	3153	34	401697	314618	95	0.0735581
42643	42312	69	13117	13756	38	317	282	0	309	421	0	805	781	0	77328	79749	70	0.0735581
183605	154178	95	68232	57987	84	1456	1362	14	2072	1926	20	5132	4740	35	676307	572559	91	0.0746726
117166	98536	84	52153	45308	80	1182	906	0	1308	991	0	2325	2082	24	229229	193181	87	0.0746726
99130	97788	76	44432	44334	73	1123	1035	5	1234	1230	10	3089	3021	26	410464	393235	81	0.0746726
131365	126973	81	80350	77230	79	1741	1693	17	1849	1951	18	4775	4615	32	630471	596320	94	0.0746726
191714	152722	86	53976	46630	84	6139	5131	35	8523	6344	48	14470	11661	55	690236	559523	98	0.0746726
109556	95921	82	36811	32334	77	992	822	0	1310	1013	4	2279	2148	22	218216	183665	85	0.0757871
61074	61323	69	22684	22700	53	774	752	0	743	604	0	1357	1192	12	132150	131579	74	0.0757871
202806	148534	91	78308	59703	88	2112	1662	18	1999	1496	20	4373	3228	35	392359	293947	96	0.0769016
135975	114037	92	54941	46299	80	1390	1044	6	1193	980	0	2908	2480	27	238117	205232	88	0.0769016
80571	77275	89	15206	15129	42	793	778	0	831	839	0	2117	2187	21	189046	192517	80	0.0780162
137772	115617	97	48975	41129	79	1097	947	0	1150	945	0	2588	2233	26	272411	229363	86	0.0780162
100627	86928	77	41873	36437	77	1164	1020	3	936	826	0	2119	1880	21	205061	181327	84	0.0780162
49453	52599	59	18385	18585	43	342	278	0	480	441	0	1197	1087	7	157701	153523	83	0.0791307
53056	51848	82	15204	15192	41	633	702	0	454	533	0	849	785	0	101838	98367	74	0.0802452
294171	210294	111	135625	103079	102	3958	2855	32	3131	2236	31	6599	4588	42	535955	385937	109	0.0802452
119352	101716	84	50739	43423	78	1438	1346	12	1024	939	0	2255	1927	23	227957	196209	84	0.0802452
153152	131399	83	90329	79305	82	3027	2587	26	1841	1677	19	4553	3671	34	418082	366280	88	0.0813597
57415	57474	66	17096	17106	43	700	610	0	580	619	0	1096	1221	11	117135	117100	75	0.0824742
143589	123390	82	56363	48745	81	1269	1215	10	1958	1585	20	4327	3680	32	569582	490560	90	0.0824742
327020	231699	114	130665	94687	112	5114	3872	36	4621	3503	35	9911	7376	48	854189	653337	123	0.0835887
73399	68608	73	32672	29357	72	1080	855	0	734	500	0	1565	1429	15	164262	144675	78	0.0835887
142337	117567	83	64947	54956	82	1262	1052	6	1452	1162	12	2587	2062	26	235211	189208	88	0.0847033
63791	64275	70	9521	9592	35	495	591	0	484	634	0	1422	1398	14	174766	170135	76	0.0858178
189381	159054	86	67043	53337	86	1865	1430	20	2350	2009	23	6444	5388	39	798726	672172	96	0.0880468
56409	58746	69	24450	24563	60	647	549	0	549	584	0	1028	1097	7	94235	87980	74	0.0902758
116667	94482	85	46206	38143	80	1215	1030	4	1264	980	0	2298	1903	24	204159	164342	87	0.0902758
134055	118178	81	63954	56351	79	1684	1454	17	1417	1214	11	2690	2532	25	258228	219236	86	0.0902758
51807	52531	68	11952	12054	39	402	514	0	441	507	0	1049	1077	6	120227	109909	79	0.0902758
121081	113719	83	43397	40748	75	937	969	0	1572	1597	16	3703	3305	29	434293	406666	85	0.0902758
120006	116391	76	52793	49711	77	1465	1276	12	2000	1859	18	4395	4223	31	558135	516715	85	0.0913904
168695	116541	89	67220	46657	88	1909	1037	6	1945	1267	15	4389	3187	38	516063	380703	96	0.0913904
83791	79020	74	35343	32859	73	1064	1165	8	969	1020	3	1748	1734	17	176710	158875	79	0.0913904
100084	84262	79	40919	34520	77	1458	1172	9	1214	808	0	2069	1687	21	189086	156928	88	0.0913904
72464	72974	71	26593	26200	54	981	964	0	1035	1231	9	1766	1625	18	146711	146662	75	0.0913904
156007	136456	84	63606	54792	81	1511	1226	13	1785	1458	16	4108	3619	32	550591	465899	88	0.0925049
112753	110013	78	48770	47773	74	1382	1387	13	1352	1430	13	3764	3781	28	518669	496985	83	0.0925049
87140	80910	77	34389	32155	72	1067	890	0	826	784	0	1717	1789	17	164199	152206	80	0.0936194
328165	241612	138	140730	105157	120	5440	3897	34	5297	4176	35	10980	8576	49	951407	751667	126	0.0936194
319325	214624	106	109974	74339	101	3702	2540	33	4213	2748	35	8335	6007	47	744283	503057	109	0.0958484
110863	112621	73	38668	38511	73	1256	1173	9	1290	1217	11	3412	3478	27	432306	416876	83	0.0958484
120421	107335	80	48124	41526	79	1360	1337	12	1217	1032	5	2313	1914	24	229667	193118	85	0.0958484
264071	196141	106	82560	62220	97	3645	2462	30	3135	2339	29	5911	4567	39	537354	403150	103	0.0958484
131918	130003	76	54112	51762	75	2007	1995	19	1838	1873	19	5313	5016	35	677358	640979	84	0.0958484
109934	110995	75	34851	34877	72	1301	1317	12	1793	1626	18	4179	4207	29	535353	520602	82	0.0969629
149822	123215	100	64699	55707	82	1754	1470	16	1637	1236	13	3646	2981	31	300264	248065	86	0.0980775
282675	216175	105	130079	102240	101	2951	2204	26	3476	2640	31	7405	5814	42	950964	736372	110	0.0980775
81006	80968	71	31941	31402	72	663	828	0	855	813	0	1949	1804	18	154860	147997	80	0.0980775
70282	63652	73	30509	26732	64	853	775	0	758	574	0	1463	1387	16	148540	121502	79	0.0980775
204660	163141	89	81243	65416	89	1901	1584	19	2497	2022	25	5751	4419	39	729153	575870	99	0.0980775
109398	111177	76	44755	45298	72	1332	1306	13	1619	1508	14	3239	3227	27	448685	435894	79	0.099192
339205	231506	128	170834	120736	114	5676	4179	37	5777	4156	41	13110	9558	55	1.04858e+06	991928	124	0.099192
50487	51907	67	20997	21736	43	509	514	0	445	388	0	1132	1228	10	121142	121386	75	0.099192
113952	99792	91	37922	32147	76	1242	1150	9	1164	869	0	2041	1723	21	212194	187129	84	0.099192
113642	95883	79	36883	30940	77	1190	879	0	946	883	0	2365	2123	25	198824	167033	86	0.100306
106205	90463	80	41421	35649	77	1349	1118	9	997	929	0	2075	1748	22	194812	170518	85	0.100306
201955	163168	98	82823	66763	88	2123	1756	19	2070	1456	20	4581	3722	34	492723	399994	94	0.100306
23317	24915	41	7937	8377	33	316	359	0	219	215	0	524	492	0	80131	79647	69	0.100306
169366	107368	96	71209	44616	91	1805	1180	14	1720	866	0	3369	2036	35	358938	208778	99	0.101421
151064	138487	81	83883	76644	80	1802	1518	17	1925	1770	19	4159	3893	31	652853	595620	88	0.102536
50483	48881	77	18376	18396	44	471	426	0	433	458	0	794	846	0	95921	97206	74	0.10365
204689	153040	97	69484	53141	90	2464	1524	25	2082	1494	21	4748	3613	38	373929	273675	96	0.104765
106270	95037	78	41378	36809	75	967	860	0	1115	956	0	2284	2000	23	203343	180007	83	0.104765
81618	80715	77	21846	21049	59	1050	917	0	1037	1000	1	2613	2495	24	306175	292407	88	0.104765
73185	70855	73	16850	16700	43	1152	1294	10	644	572	0	1723	1523	18	140765	137800	78	0.105879
84844	79066	74	36496	33561	74	798	767	0	779	643	0	1865	1598	18	155548	136761	80	0.105879
230683	166946	98	108432	82367	94	3620	2794	31	2709	2005	27	6516	4580	43	662872	485168	102	0.105879
27771	30310	43	13241	13290	40	210	317	0	173	170	0	653	626	0	64769	64551	69	0.106994
188470	146195	93	66513	52186	87	2488	2137	23	1781	1546	20	4333	3497	35	366985	294735	92	0.106994
126291	111735	92	47555	42397	79	917	888	0	996	1082	6	2762	2482	25	341171	301028	88	0.108108
136118	117192	81	59886	51721	81	1166	1050	6	1320	1134	9	2656	2260	26	231151	195782	85	0.108108
62472	61134	72	25918	24564	66	719	576	0	649	728	0	1280	1454	12	114563	110757	75	0.109223
130429	106122	85	50644	41270	81	1699	1358	16	1482	1104	8	2874	2315	28	263612	211515	90	0.110337
46956	48996	68	18498	18765	45	268	315	0	421	404	0	978	957	0	114708	115505	76	0.111452
300746	196811	115	156815	118534	103	7907	5845	41	7337	5908	42	15985	12893	55	1.04858e+06	961030	109	0.111452
108520	91365	82	43335	35814	79	1371	1140	11	1419	886	0	2798	2409	27	218776	174584	84	0.112566
124874	104478	81	42365	34719	79	1358	1092	8	1497	1075	9	2793	2512	26	307775	255416	87	0.113681
46275	47325	62	13524	13983	39	470	447	0	458	518	0	863	863	0	88120	88311	71	0.113681
60582	58830	71	24810	24057	56	555	654	0	593	548	0	1330	1290	12	128693	123531	75	0.113681
110685	98351	81	42104	37961	77	1249	1146	8	1093	902	0	1844	1791	20	184741	171159	82	0.114795
205814	160668	100	66355	52388	86	2159	1699	22	1854	1608	20	4097	2981	35	363908	277269	96	0.114795
71500	66192	80	30078	27457	73	797	766	0	411	397	0	1679	1494	16	142514	128832	89	0.114795
193813	149934	96	77935	60464	86	2356	1735	24	2253	1933	23	6202	4758	40	783714	602762	95	0.114795
121051	116536	77	29826	29660	73	1569	1445	14	1606	1370	14	4181	4256	29	503299	482813	85	0.11591
106500	92013	80	40579	35384	78	1362	1239	10	924	838	0	2312	1934	23	198169	170097	88	0.117024
190947	153602	96	70046	56626	88	1915	1673	18	1810	1324	17	3781	3122	32	333675	270667	97	0.117024
137625	116447	85	53919	46644	79	1707	1625	16	1226	1046	6	2617	2085	25	244002	207727	88	0.118139
69325	69099	77	15847	15929	42	648	702	0	700	683	0	1663	1786	17	138525	133752	75	0.119253
116618	93905	83	47164	38326	79	1504	1338	14	1344	1047	7	2319	1824	25	215595	172964	87	0.119253
199943	156287	87	69901	54284	85	3225	2523	29	2521	1817	26	5042	3945	36	454316	348933	93	0.119253
137420	79389	93	55202	29701	90	2066	1305	20	1354	841	0	2889	1627	36	265666	134329	97	0.119253
50628	51436	68	18420	18846	42	507	531	0	428	540	0	1112	1192	9	100411	103978	70	0.120368
138047	119648	81	48037	40724	79	1546	1304	16	1444	1247	14	2919	2449	26	305818	254498	87	0.122597
201778	158455	89	69318	54130	88	2067	1485	20	1975	1203	17	3539	2889	31	343463	268181	97	0.122597
150938	126373	86	47646	39175	81	1890	1593	18	1477	1172	13	2899	2449	26	271038	214008	94	0.122597
64940	65249	70	22845	22606	55	789	813	0	754	597	0	1269	1294	12	135789	130127	76	0.123711
83734	77294	77	35485	31917	73	1223	1045	5	891	847	0	2122	1998	22	173061	152647	80	0.123711
117442	99737	83	46035	39040	79	1214	1087	7	884	752	0	2350	2037	23	193894	167344	89	0.124826
52613	52244	75	15605	15695	42	820	765	0	435	560	0	1096	1011	3	105640	100554	74	0.12594
95137	91831	78	34350	33163	74	1381	1331	14	874	1059	5	2225	2094	22	195618	179424	92	0.12594
84974	83092	74	22870	23069	49	1052	803	0	959	1046	5	1966	1893	19	169896	162117	79	0.12594
138409	124035	84	42789	38674	78	1568	1506	15	1954	1697	18	3971	3606	31	520409	458775	89	0.127055
162342	140322	91	63360	54547	81	1713	1501	17	2296	1977	23	5600	4699	37	653781	568298	90	0.127055
167999	132512	87	64175	48874	85	1454	919	0	1784	1581	18	4926	3839	36	563930	431396	95	0.128169
255260	184434	93	87711	62630	92	2597	1896	27	3422	2393	31	5880	4148	42	543273	391128	101	0.128169
74031	67961	77	33919	30561	74	757	766	0	744	614	0	1555	1494	16	159339	146432	80	0.130398
140694	109528	101	55507	44642	101	1327	1111	10	1242	883	0	2836	2190	28	291059	226302	101	0.130398
74136	69593	83	31755	28503	73	1278	1026	4	829	740	0	1778	1490	18	181945	165033	78	0.130398
168303	145050	84	69384	58721	83	1793	1411	17	2117	1955	21	5088	4472	33	671995	578882	90	0.130398
138804	128248	81	68539	61539	83	1403	1384	12	1498	1563	15	4425	4055	31	585336	518948	97	0.130398
169589	146509	85	64580	54165	84	1718	1589	14	2342	1879	23	4893	4149	34	625537	526535	92	0.130398
65661	69092	65	31528	32134	65	458	627	0	678	853	0	1531	1564	15	190838	189815	75	0.131513
52085	52583	71	18020	18533	43	509	626	0	553	545	0	1068	992	0	103541	100956	71	0.131513
222703	175783	96	95558	78859	91	2318	1963	24	2433	1723	25	4915	3729	37	410369	329262	97	0.131513
106294	89648	86	36845	31105	76	1032	940	0	1112	905	0	2169	1868	22	200908	172738	86	0.131513
96394	95429	78	32419	32639	71	1110	1106	7	1108	1169	10	2853	2785	24	358896	345260	82	0.132627
43541	45052	65	14155	14684	40	313	441	0	381	269	0	973	833	0	102337	99412	74	0.132627
98421	88919	78	43485	39108	76	1086	1080	6	1278	932	0	2111	1794	22	177918	149768	82	0.132627
134786	114549	80	49679	41332	80	1171	994	0	1093	918	0	2293	1882	23	228569	191738	90	0.132627
77144	72555	89	29698	28006	71	694	720	0	1156	1117	7	1683	1597	17	159994	141114	78	0.132627
179186	135931	90	62654	47512	86	2484	2032	24	2485	1948	24	4661	3633	36	411005	320956	92	0.133742
78869	76617	73	30740	29959	70	895	900	0	897	778	0	1750	1771	18	176605	166775	78	0.133742
129349	104092	86	46135	37826	81	1662	1521	19	1505	1050	8	2852	2344	27	261315	214619	87	0.134857
126663	105705	83	45086	38240	79	1504	1329	14	1885	1615	19	3220	2561	29	283618	236845	86	0.134857
119705	99926	97	49664	41196	81	1303	953	0	1311	982	0	2262	1900	21	225312	183562	97	0.134857
69956	72307	61	21403	21576	50	846	815	0	932	831	0	1508	1704	15	173852	173059	76	0.135971
131009	114470	83	54385	47368	79	1526	1255	12	1289	1046	6	2743	2219	27	257132	222874	86	0.135971
100092	100409	74	35951	36053	72	1219	1046	6	1137	1259	10	3170	2973	26	409580	401387	81	0.135971
306828	220014	108	209192	168433	106	8418	6609	40	9183	7216	47	17338	14091	57	1.04858e+06	1.01365e+06	111	0.135971
75329	73613	73	29240	27734	53	927	752	0	772	783	0	1450	1394	15	166515	153651	77	0.135971
99672	84018	79	43728	38255	77	1033	900	0	858	692	0	1856	1357	20	170128	147354	83	0.137086
80706	77975	74	28976	27707	61	1208	1201	10	804	786	0	1638	1682	15	158396	157064	77	0.137086
37837	40234	65	10075	10462	36	505	475	0	413	484	0	747	783	0	73134	75307	68	0.137086
126589	117873	83	50051	46679	78	1432	1337	13	1951	1970	19	4014	3770	31	495465	461798	85	0.137086
92633	84825	92	39544	35592	75	1093	1013	3	924	824	0	1779	1570	18	179733	163392	80	0.1382
63958	66350	63	25650	26317	51	440	526	0	402	585	0	1925	1734	19	159317	158379	74	0.1382
57079	58951	67	16541	16977	41	718	835	0	822	681	0	1383	1414	14	131243	132771	72	0.1382
81345	74347	80	33786	31048	73	896	966	0	860	595	0	1687	1374	15	145391	132706	78	0.139315
107915	98973	80	44090	41336	75	983	911	0	846	874	0	2082	2008	20	176055	160816	85	0.140429
103013	88709	81	43085	37430	77	1218	999	0	904	765	0	2232	1950	23	178280	148764	83	0.140429
151121	136111	81	66036	59790	80	1846	1459	17	2116	1773	21	4391	3808	34	631452	567703	88	0.140429
63741	63294	69	22239	22182	49	587	716	0	458	503	0	1156	1175	9	105382	104655	75	0.141544
54305	51585	84	17260	16111	51	353	526	0	490	410	0	1136	1042	5	105978	98763	84	0.141544
361746	263008	129	197234	149270	128	8687	6229	40	6867	5335	40	14273	10727	53	1.04858e+06	921727	132	0.141544
238151	182071	102	79855	60801	96	2742	2024	27	2390	1666	24	4897	3842	35	440652	341044	106	0.142658
174362	113636	97	73506	47040	92	2422	1701	25	1858	1308	23	3930	2922	33	364128	251846	100	0.143773
39119	40453	64	10341	10250	37	400	400	0	565	499	0	785	724	0	83962	80191	70	0.143773
73207	64498	81	30465	27356	73	584	584	0	668	738	0	1418	1309	12	140608	121839	79	0.144887
116053	113258	86	36465	35117	73	1148	1124	9	1297	1195	9	3280	3156	27	454098	435728	83	0.144887
110697	102814	93	32287	30145	78	1185	1102	8	1394	1218	12	3579	3401	27	471951	433209	93	0.144887
280966	199585	110	96631	69528	98	3832	2793	31	3302	2139	30	6922	5066	42	668050	472807	116	0.144887
182784	155458	85	121736	100493	86	3679	2900	29	4313	3604	32	10366	8786	46	891430	758979	102	0.144887
53213	54770	58	21600	21967	47	657	595	0	350	392	0	893	871	0	100486	100020	69	0.146002
254116	179121	97	97093	69651	92	3412	2512	29	3104	2354	29	6545	4593	44	541454	403708	99	0.146002
61477	61432	84	13733	13581	41	578	545	0	510	513	0	960	905	0	109160	108370	74	0.146002
100263	96811	91	29093	28314	71	1217	1166	9	1037	1122	8	2400	2314	22	239128	229799	80	0.147116
242163	180343	118	97788	74723	104	3300	2368	28	2685	1889	27	5679	4046	39	468308	336510	118	0.147116
127580	108084	82	49278	41978	80	1717	1345	17	1243	1116	9	2909	2312	27	249374	213737	87	0.147116
59910	59180	74	15966	15931	43	761	857	0	715	679	0	1383	1436	13	130117	124266	75	0.148231
37497	36877	60	16460	16744	42	294	301	0	468	398	0	575	629	0	88396	89293	73	0.148231
210361	165665	91	89881	72795	89	2449	1754	25	2461	1922	24	5446	4505	35	496326	404866	95	0.148231
178881	142515	91	70075	55654	85	1631	1404	17	1250	1004	2	2745	2339	28	284962	225687	90	0.149345
46799	46320	74	9617	10029	34	537	519	0	427	383	0	1119	1167	8	104365	107911	73	0.149345
65648	65051	71	20494	20624	47	634	654	0	602	636	0	1526	1577	14	120069	116161	74	0.15046
44786	43986	76	12003	12145	38	445	366	0	442	300	0	750	865	0	81511	81203	74	0.15046
267288	211203	109	106091	85893	107	4003	3048	31	3521	2875	30	7639	6018	42	646652	527690	112	0.152689
82377	78215	74	25939	24349	63	1225	1188	8	1077	974	0	1957	1909	20	187904	181945	84	0.152689
82973	71743	78	37067	32559	73	670	618	0	511	375	0	1560	1396	15	165055	137216	81	0.153803
123451	100740	89	44759	36877	80	1320	1152	8	1016	783	0	2556	1893	26	216019	177012	98	0.153803
61670	60677	72	23681	23245	56	760	606	0	747	630	0	1377	1364	14	113237	107150	76	0.153803
191365	143941	91	65903	50298	88	2607	1780	24	1836	1659	22	4136	3128	34	391942	299031	96	0.154918
203719	160506	89	70249	55492	87	2070	1569	23	2015	1468	23	4689	3684	34	403326	325576	92	0.156032
183895	147186	91	75626	63326	85	2066	1696	21	1911	1294	21	4071	3388	32	331461	272469	102	0.157147
115877	97595	79	48125	41314	79	1621	1352	13	1583	1205	13	2637	2093	26	240487	201969	86	0.158261
178349	143420	87	57756	46590	84	2127	1722	22	1602	1342	15	3402	2653	31	346267	284200	93	0.158261
115234	111847	75	32906	32441	73	1371	1475	13	1870	1583	18	4007	4125	28	567000	540780	84	0.159376
160372	130111	84	62555	51028	82	2115	1815	20	1678	1361	18	3543	2737	32	297908	232369	90	0.159376
239582	174867	102	111278	85955	98	2660	1935	25	2340	1749	26	5151	3794	37	489516	371630	104	0.16049
70206	68698	74	30532	29342	70	1020	1081	7	960	834	0	1853	1743	18	144865	132427	77	0.16049
87288	80017	76	35031	31635	73	915	848	0	824	737	0	1626	1468	16	146685	134193	81	0.161605
127033	119458	89	47208	44917	76	1464	1409	13	1867	1778	19	4514	4393	31	542517	518603	86	0.161605
96684	82516	81	39774	34325	77	1328	1202	10	948	904	0	1796	1428	17	194652	169967	82	0.162719
100838	86498	83	38856	33567	77	1157	1070	7	1134	1095	7	2474	1950	24	213032	184179	85	0.163834
126491	98078	89	49552	39437	81	1357	1165	9	1452	999	0	3009	2289	29	275983	209373	88	0.163834
248231	184457	94	82672	62145	90	2406	1774	25	2732	2186	27	5803	4569	40	497082	377540	96	0.164948
129197	120667	80	61572	56724	78	1776	1427	17	1541	1292	14	2525	2445	24	222302	201799	83	0.164948
80361	78512	74	32111	30971	71	569	754	0	897	738	0	1800	1660	17	182127	169856	77	0.164948
193844	150110	106	67891	52268	90	2032	1451	18	1901	1631	18	4136	3107	35	434554	333102	106	0.166063
99629	97469	90	41687	39828	77	1406	1265	12	1523	1533	15	3258	3020	27	420339	387457	90	0.166063
247378	185009	91	91023	67581	90	2544	1904	25	3173	2458	30	8181	5917	45	1.04858e+06	766432	100	0.166063
94497	83178	77	38796	33301	75	1127	998	0	947	626	0	1596	1410	16	166316	140226	80	0.166063
109851	92950	81	47289	40599	78	1312	1030	5	884	841	0	1932	1728	21	187036	164496	83	0.167177
59065	57776	78	25961	26189	64	395	411	0	585	451	0	1211	1188	10	120777	113398	75	0.167177
95208	96808	72	21517	21631	49	843	921	0	972	1161	8	2990	2785	26	396045	380017	81	0.168292
235919	196976	95	81087	67227	92	3030	2749	24	3253	2514	29	6687	5877	38	549277	459366	97	0.168292
164521	135394	85	57282	47213	82	1986	1487	21	1360	998	0	3208	2725	29	281914	233109	90	0.169407
116227	111558	83	32234	31227	73	1462	1329	12	1607	1595	17	4326	4246	30	504604	481368	83	0.169407
248013	182876	103	92445	71377	100	3254	2310	28	2659	1856	25	5499	4156	38	491661	366368	105	0.170521
93730	94058	72	38567	38143	72	972	1015	3	1388	1269	13	3131	3007	26	392852	389702	81	0.170521
80101	79238	77	47910	48311	71	1649	1683	16	1723	1578	16	2592	2543	24	237397	222249	77	0.170521
323190	241199	106	145383	111517	104	3974	3021	31	4368	3460	34	9041	7232	45	889618	693576	109	0.170521
172995	143342	89	65564	55780	83	1842	1564	18	2018	1501	21	3982	3514	30	449789	383028	91	0.171636
107704	90993	82	46920	40856	79	1296	923	0	930	890	0	2292	1745	24	200309	173661	88	0.17275
157487	140271	81	66374	59062	81	1346	1016	4	1913	1735	21	4711	4462	32	503156	443629	88	0.173865
95258	83971	81	40484	36279	75	1020	1077	6	892	853	0	1664	1519	17	168727	149827	79	0.173865
59602	59116	70	17484	17492	44	552	509	0	690	569	0	1305	1324	13	127722	129998	73	0.173865
104205	88517	79	40953	34270	77	1151	1020	4	1061	808	0	2672	2215	27	221887	186735	86	0.174979
63664	64326	70	19788	19758	48	643	627	0	729	788	0	1528	1611	16	175973	169054	76	0.176094
125642	115881	87	42835	40556	77	1489	1358	13	1607	1435	15	3700	3515	30	464624	425739	86	0.176094
120143	101104	82	46189	38651	79	1732	1325	18	1404	1020	5	2367	1954	25	224958	189337	87	0.176094
125693	111407	92	56309	49551	77	1586	1416	15	1611	1164	16	2836	2483	27	275873	240468	84	0.176094
75108	73057	74	33840	32399	72	683	575	0	766	874	0	1636	1557	15	150304	147408	77	0.177208
209063	164733	92	77211	61983	89	2335	1991	22	2072	1632	23	4070	3011	35	383265	292331	98	0.177208
119346	116233	78	35127	34121	73	1748	1454	16	1932	1732	19	3966	3804	29	496200	461254	83	0.178323
145560	121361	83	58539	47923	81	1450	1193	10	1261	1053	6	2641	2202	26	248480	205173	86	0.179437
57263	55538	83	14650	14921	40	697	762	0	517	636	0	1252	1248	11	108685	106524	72	0.179437
96216	82370	83	38176	33197	77	986	887	0	1117	944	0	2050	1732	22	200175	167519	87	0.180552
211344	168362	89	88837	71612	88	2159	1624	20	2355	1703	24	4350	3501	34	435911	343996	94	0.180552
110036	93273	81	44006	37086	77	1607	1097	12	1126	790	0	2025	1733	20	209256	174223	84	0.181666
137073	110251	91	48055	39620	81	1538	1206	12	1467	1368	15	3125	2651	28	276903	223502	90	0.182781
204023	159612	106	66197	52038	87	2584	1983	26	1898	1494	21	4230	3242	34	366260	276683	95	0.182781
106545	92018	82	40610	35509	77	1005	804	0	1019	950	0	2191	1857	23	205228	181205	85	0.183895
266443	174441	112	109249	72691	99	2729	1826	26	3050	2051	31	6975	4681	46	748757	485836	108	0.18501
170844	132547	86	63969	49484	85	2259	1705	23	2160	1631	24	3775	2863	32	332478	250508	94	0.186124
245532	182612	100	82767	62296	93	2648	1856	26	2522	1842	26	4961	3631	37	497255	353167	99	0.187239
105670	99007	93	34930	30949	93	1118	1007	2	1402	1317	12	3544	3388	28	407847	386602	93	0.187239
75498	76163	71	23108	23216	52	1181	994	0	757	761	0	1791	1825	17	177668	172037	79	0.188353
182440	136899	90	71788	54468	87	2187	1746	22	2054	1507	22	4331	3325	35	377673	280870	96	0.188353
320940	241830	117	166224	132025	112	5901	4983	33	6282	4518	40	12309	9653	51	1.03753e+06	824827	118	0.189468
87181	83786	75	38550	36463	72	1049	838	0	934	972	0	1692	1573	17	166953	150870	80	0.189468
73190	77126	69	23233	24599	45	848	906	0	765	750	0	1475	1563	16	210673	204424	76	0.189468
283077	219533	107	154657	123768	107	4055	3280	31	4005	2948	33	9260	7540	45	1.01518e+06	827824	115	0.189468
241401	178052	104	81810	60896	95	3249	2531	29	2871	2039	28	5840	4309	40	500902	361445	105	0.190582
102309	92547	94	42465	39171	94	1028	925	0	1049	983	0	3006	2843	24	344242	313184	94	0.190582
191456	152380	104	69827	57062	86	1885	1517	19	1512	1101	12	3750	2968	32	392542	312124	91	0.191697
171932	134152	86	59034	48705	82	1968	1617	21	1886	1441	20	3628	2744	34	339049	267407	94	0.191697
98152	84607	79	42438	35828	77	1196	1063	6	1244	874	0	2096	1837	20	204411	175572	91	0.191697
129044	107797	97	58450	49782	80	1655	1468	16	1277	1122	9	2919	2492	27	273958	229904	97	0.191697
103738	92586	78	42942	38326	76	1153	988	0	942	905	0	1841	1717	20	193498	169491	82	0.192811
40055	40693	70	14026	14257	40	302	345	0	474	385	0	811	1009	2	109222	110731	73	0.192811
148795	125406	95	64740	56178	82	1494	1381	15	1326	1247	12	3010	2725	27	225039	189445	88	0.192811
86889	77874	76	28847	25481	64	1037	842	0	1047	769	0	1994	1848	21	178693	163895	82	0.192811
155958	120689	87	58517	46282	83	2018	1404	18	1674	1187	16	3824	3087	33	326936	251524	92	0.193926
202839	118525	126	70988	43663	119	2407	1178	14	2326	1086	9	4565	2542	44	413306	215069	126	0.193926
134042	111323	84	47913	40015	80	1950	1410	18	1910	1397	18	2981	2394	28	249843	203762	88	0.19504
142701	125989	83	62149	55188	79	1427	1177	11	1853	1376	17	4402	4109	32	577382	493579	87	0.19504
72861	72264	71	36397	35234	71	724	660	0	661	549	0	1387	1262	13	127574	117958	76	0.19504
64923	65774	69	18376	17784	46	687	581	0	837	924	0	1392	1351	13	138784	134461	76	0.196155
114197	103369	85	51484	46847	77	1084	917	0	1252	992	0	2250	2110	21	206111	188658	86	0.196155
110464	105732	90	55903	55116	75	1170	1237	10	1671	1526	17	3639	3637	28	539548	511625	88	0.196155
143688	124340	84	48120	41702	79	1883	1806	20	1924	1476	19	3958	3443	31	349856	310643	87	0.196155
106232	92461	78	48868	42380	79	1136	980	0	1172	1100	7	2404	1959	25	223426	188478	86	0.197269
188776	155402	93	76803	63403	86	2330	1996	21	2539	2061	23	5654	4940	37	743029	615368	97	0.199498
136602	113874	82	46059	38835	79	1148	1097	6	1322	1132	9	2901	2339	27	275439	233594	86	0.199498
75866	76789	73	25290	25581	55	687	821	0	847	951	0	1709	1591	16	155786	152752	78	0.199498
66121	68404	70	17093	17416	43	638	756	0	579	558	0	1411	1312	12	138243	131567	75	0.199498
38311	40199	54	18659	19154	44	284	459	0	302	374	0	765	678	0	85840	87070	71	0.199498
115313	105938	94	44413	39826	77	900	850	0	1252	907	0	2653	2496	25	254048	224293	83	0.200613
135592	123643	88	54842	46750	81	1329	1251	13	1541	1475	17	4067	3769	31	561805	509402	87	0.201728
76230	74129	73	27123	25235	55	717	701	0	901	829	0	1889	1731	18	175174	159372	78	0.201728
32108	33322	60	13378	13979	40	429	416	0	200	224	0	803	646	0	93377	94971	70	0.201728
65858	64785	71	20142	19912	50	824	977	0	640	691	0	1674	1513	15	144692	135295	76	0.202842
63182	62016	77	13714	13433	41	797	812	0	649	611	0	1444	1480	15	136834	131946	81	0.202842
312294	197925	110	95062	59519	103	3866	2511	33	3644	2191	34	7871	5173	48	693502	448869	111	0.202842
119046	113432	78	54242	53094	75	1045	976	0	1077	972	0	2069	2026	20	184110	172939	82	0.203957
91546	84322	76	40867	37627	73	1041	958	0	770	713	0	1762	1703	18	159507	140816	80	0.203957
203730	159917	87	68224	53862	85	2218	1848	22	2047	1313	20	4034	3195	33	368822	288637	93	0.203957
54553	57764	50	21989	22060	48	731	731	0	573	416	0	1047	1128	8	102635	98937	73	0.203957
171068	147060	93	75331	64689	83	1689	1154	14	1956	1559	20	4372	3676	33	452410	385266	93	0.205071
85189	85132	72	42426	42204	71	832	836	0	852	871	0	2046	2086	19	231132	225336	78	0.205071
278536	190541	118	82915	57557	111	3563	2183	33	3554	2416	32	6944	4890	43	598935	414371	120	0.206186
179161	140323	90	84670	69375	87	2009	1481	20	2035	1482	19	3622	2784	32	331507	250314	93	0.206186
91694	80250	81	33576	29587	75	1098	800	0	907	836	0	2042	1694	21	176792	155542	81	0.2073
117192	103282	81	49121	43567	78	1159	799	0	1083	1229	10	2391	2061	25	224073	195471	84	0.2073
202263	157247	103	57276	43684	86	2589	2112	25	2164	1594	24	4409	3525	34	369011	290395	92	0.2073
36472	40628	45	15237	15713	40	399	406	0	367	480	0	839	858	0	81346	78457	70	0.2073
78431	77147	77	27088	26962	64	650	730	0	670	665	0	1755	1946	18	204204	201730	78	0.208415
325857	230572	131	141908	101806	126	5576	4422	34	4840	3427	37	9828	7006	48	791289	580218	143	0.208415
236523	189014	93	116154	95720	90	5562	4275	35	4752	3915	34	10197	8455	47	858683	711112	98	0.208415
204216	170547	93	81446	68216	89	2186	1983	21	2482	2261	24	4862	4141	35	453128	378232	97	0.209529
31252	32496	63	14184	14442	42	222	400	0	477	399	0	586	657	0	70213	73014	68	0.210644
84706	74035	89	32789	28863	75	863	843	0	683	687	0	1727	1517	18	185137	159243	81	0.210644
36618	36227	66	12611	12834	38	428	424	0	289	238	0	833	901	0	94656	99194	71	0.211758
68613	68838	69	21052	20907	49	613	792	0	680	786	0	1428	1464	15	163068	161012	74	0.211758
78011	75397	86	30402	30537	70	951	1068	5	663	713	0	1656	1573	17	157530	152856	78	0.212873
58782	62717	67	27320	27388	64	609	618	0	604	628	0	1290	1316	13	121286	118840	75	0.212873
57522	56963	73	19204	19300	45	894	757	0	826	601	0	1418	1222	14	117715	116344	73	0.213987
56116	58594	58	22312	22343	50	594	571	0	639	718	0	1002	1046	5	105353	103198	72	0.213987
35914	34954	69	15457	15719	43	366	283	0	415	275	0	603	628	0	66600	66491	75	0.213987
62655	64393	69	26324	26766	61	896	752	0	513	581	0	1442	1370	13	159527	156276	75	0.215102
50460	51934	70	21381	21685	48	700	753	0	700	636	0	1012	913	0	105934	101687	71	0.215102
120892	118726	77	59587	58131	76	1455	1507	13	1964	1874	18	4151	3964	31	542447	518053	87	0.216216
87656	84231	74	32010	30702	72	944	879	0	999	913	0	2026	1925	19	183982	177673	82	0.216216
171737	137995	90	72035	57556	84	1897	1513	18	2020	1734	22	4916	3983	34	691337	574767	95	0.218445
94469	92390	74	21845	21782	47	978	1040	5	857	837	0	2837	2818	25	344282	334250	81	0.218445
94512	94202	75	22217	22321	47	1076	1332	10	1079	1281	11	3057	2943	26	428233	413166	81	0.218445
111226	107808	89	29767	29370	72	795	869	0	1066	1004	2	2932	3088	24	391066	378746	83	0.21956
69167	68231	86	24342	23625	63	688	701	0	593	632	0	1352	1502	14	137248	130876	86	0.21956
147502	129336	82	62745	55338	79	1624	1408	14	1777	1398	16	3348	3114	27	384602	338998	88	0.220674
49139	48849	70	14679	14877	41	741	588	0	649	462	0	1059	1105	6	108701	106105	73	0.220674
67570	68241	69	12093	12246	38	563	674	0	450	721	0	1778	1667	18	197379	190981	77	0.221789
47567	47006	79	14281	14531	40	525	603	0	469	420	0	972	999	0	85553	82350	71	0.221789
105419	87785	84	40515	34004	77	1099	907	0	1222	1009	3	1940	1387	22	178018	148744	85	0.221789
327065	204942	112	102510	63470	111	3730	2393	33	3415	2347	35	7998	5014	46	660771	419247	118	0.222903
82957	78956	73	31069	29971	71	968	1087	7	709	644	0	1679	1670	18	164670	157790	79	0.224018
121420	116485	79	42485	41215	75	1486	1211	13	2188	1816	20	4784	4572	32	550742	526371	84	0.226247
139297	133218	82	46585	45525	74	1829	1647	18	1765	1420	15	3170	3226	25	281808	268040	83	0.227361
166250	145649	85	87593	76030	81	2228	1908	20	2122	1753	20	4350	3679	33	483166	418414	90	0.227361
47518	48084	57	16287	16634	41	422	366	0	410	450	0	814	915	0	96286	95988	72	0.227361
100444	91030	78	35393	31522	75	1304	1135	9	1101	1098	6	2497	2146	24	201895	179745	83	0.227361
103184	93527	78	39691	36789	75	1371	1089	8	1029	760	0	1624	1596	18	188953	171458	85	0.22959
92885	82179	77	36312	31370	76	1037	971	0	1067	805	0	1699	1311	15	160593	135627	86	0.230705
52417	51667	74	11911	12167	38	352	510	0	577	483	0	1021	1079	6	108543	108171	73	0.230705
65033	65513	74	21520	21443	51	457	587	0	698	602	0	1645	1647	16	168614	167440	80	0.230705
66447	67172	68	18061	17986	45	610	532	0	446	517	0	1227	1268	11	119271	118532	75	0.230705
106083	92714	81	41801	36139	77	1479	1388	13	1183	891	0	2593	2285	25	221376	187883	84	0.231819
73915	74728	72	17199	17411	42	925	969	0	761	885	0	1799	1740	17	159164	154679	76	0.231819
206237	162811	101	76421	60910	87	2259	1614	24	3098	2382	29	6258	4767	41	826428	653307	96	0.231819
71451	69569	74	27277	26083	58	767	753	0	840	786	0	1691	1540	17	145574	137630	78	0.232934
262718	207763	108	120133	99041	99	4334	3855	30	4537	3768	33	9331	7883	44	815849	692569	106	0.232934
102145	89252	78	51798	44440	78	850	717	0	903	793	0	1843	1527	19	184814	161700	83	0.232934
231833	173979	94	76772	57802	91	2663	1930	27	3127	2301	30	5752	4248	40	511493	391878	98	0.234049
63420	64824	70	16642	16609	44	861	948	0	666	757	0	1550	1522	14	126395	124147	73	0.235163
54020	54263	72	16462	16513	43	342	512	0	387	408	0	1134	1159	8	112685	113185	75	0.235163
123343	104445	85	49953	42940	79	1162	913	0	1181	994	0	2417	2188	24	203698	175323	86	0.235163
62448	62541	71	18291	18119	46	824	684	0	548	531	0	1140	1394	12	130093	122586	75	0.235163
146291	122843	87	55952	48048	81	1405	1257	14	1431	1300	14	3066	2622	28	310335	256454	90	0.236278
286034	188810	100	100316	68147	99	4111	2769	34	3281	2236	31	7540	5123	44	634640	427656	108	0.236278
75643	76173	73	24394	24242	62	741	668	0	634	624	0	1406	1392	13	136647	131951	76	0.237392
61765	63454	70	14813	14793	41	667	758	0	611	570	0	1251	1251	11	124518	123529	74	0.237392
128122	102820	82	53544	43253	82	1513	1160	12	1543	959	0	2518	2088	26	247982	194020	87	0.237392
51505	50414	74	12685	13130	38	720	730	0	541	445	0	897	874	0	93628	90804	75	0.238507
145718	121313	85	47212	39229	81	1467	1163	11	1348	1031	6	2957	2317	28	258343	214306	86	0.238507
89723	79326	79	37327	32834	75	946	862	0	853	795	0	1741	1483	19	175766	148869	80	0.239621
52073	54131	67	17164	17417	43	625	753	0	528	534	0	1297	1315	12	116290	116297	74	0.239621
264541	188697	104	102658	75411	95	3446	2349	30	2909	2118	29	6562	4816	42	586699	421592	101	0.239621
67937	67772	70	22893	23081	48	628	690	0	649	567	0	1036	1166	9	126502	120273	75	0.240736
78766	75227	75	27601	26239	68	767	627	0	1064	923	0	1759	1697	17	167576	165505	78	0.240736
38343	37046	67	10163	10271	38	348	392	0	201	188	0	833	774	0	99633	99950	70	0.24185
168463	142920	94	58469	49750	83	1561	1426	14	2168	2066	21	5016	4398	35	642664	559146	90	0.24185
167878	150463	85	70352	64473	80	2138	1979	20	2101	1899	20	3992	3616	31	328181	293818	89	0.24185
144646	128206	82	58226	51719	81	1886	1640	18	1657	1380	16	3066	2452	29	241232	214200	98	0.24185
157426	125494	84	57367	46335	83	2174	1978	22	1525	1130	11	3681	2774	32	323691	257688	90	0.242965
100156	86394	81	52067	46660	77	1273	1089	7	712	867	0	2123	1765	23	188073	167830	82	0.242965
198340	166039	88	89827	75664	86	2001	1832	20	2129	1672	21	3694	3016	31	345121	280253	92	0.244079
149733	120658	85	55120	44562	83	1436	989	0	1728	1323	16	3465	2649	31	285727	214974	95	0.244079
56428	55821	69	24101	24369	52	333	428	0	464	509	0	905	853	0	111503	115482	72	0.245194
45780	43952	69	15050	15266	41	375	412	0	438	488	0	866	785	0	91148	91624	75	0.245194
74253	72317	74	19854	19566	48	886	998	0	1112	961	0	1772	1853	18	145805	143667	75	0.245194
129662	106917	87	45887	38413	80	1560	1438	15	1169	1172	9	2924	2349	28	245332	200419	87	0.246308
177480	148013	86	76806	64181	82	2085	1714	20	2303	2048	25	6015	5103	38	834538	712417	91	0.246308
107404	105646	81	28463	28347	70	1172	1206	10	1427	1381	13	3196	3055	27	435373	424883	82	0.247423
244609	179097	95	83803	62826	92	3191	2192	29	2776	2103	30	5968	4438	39	527009	385100	101	0.247423
95107	86333	91	25190	21786	91	941	885	0	1181	804	0	2781	2588	24	338399	307087	91	0.247423
85009	81805	76	21022	20589	52	1111	1090	8	783	772	0	1875	1939	19	172077	168256	79	0.248537
64913	63808	77	22641	22568	52	552	671	0	1005	831	0	1262	1288	12	145701	141587	73	0.249652
202299	151099	97	103995	77868	93	1995	1670	20	2111	1633	20	4853	3746	36	515539	388027	108	0.249652
312715	206102	117	100747	66793	104	4717	3141	37	3676	2438	36	7913	5405	46	658902	428026	112	0.249652
169253	145826	88	86278	74448	83	1795	1459	20	1946	1632	19	4022	3405	32	380410	330545	100	0.249652
188018	153103	85	68334	55467	84	2082	1646	19	1839	1432	18	3675	2849	33	314308	246589	90	0.249652
96397	98406	72	40575	40493	71	773	983	0	1436	1491	15	3005	2826	26	413981	406430	80	0.249652
25954	29336	45	6420	7307	31	139	211	0	243	295	0	537	603	0	89989	88330	77	0.249652
59676	63953	52	19679	20562	42	658	610	0	655	902	0	1383	1282	12	130704	131743	72	0.249652
282899	207435	106	101320	74564	95	3045	2296	28	2610	2150	28	6289	4709	41	559375	411091	102	0.250766
218222	164029	108	74209	56718	89	2324	1655	24	2144	1680	23	4379	3259	35	399849	305106	93	0.250766
96827	97024	79	35885	36189	71	1198	1084	6	1097	893	0	2643	2589	24	283302	271064	79	0.250766
123498	116863	87	28333	27815	71	1010	1188	9	1794	1810	18	4156	4251	29	533962	502338	85	0.252995
20350	22048	39	9828	10176	36	419	374	0	311	393	0	725	699	0	79566	79303	67	0.25411
269581	195349	101	100610	76143	97	2822	2316	25	4033	2893	34	6697	4925	43	646448	476349	105	0.25411
247139	179323	93	80441	58584	91	3108	2362	28	2407	1796	26	5512	3979	41	500148	357284	100	0.25411
117065	97849	81	43606	36107	78	1473	1274	13	1137	993	0	2428	2102	23	221749	181151	83	0.255224
85903	83785	81	30330	30262	69	842	915	0	902	914	0	2282	2367	21	265125	261508	77	0.255224
206929	167552	96	71691	58233	85	1644	1252	14	2252	1766	23	5438	4452	38	689068	564085	94	0.256339
189339	157731	88	85900	71877	86	1584	1405	16	2079	1789	21	4865	4289	34	551998	469835	91	0.256339
104350	102042	82	28228	27797	67	1497	1375	14	1438	1445	13	3466	3446	28	455547	442217	83	0.257453
109832	107713	75	39158	38469	73	1301	1135	9	1437	1336	13	3783	3775	28	501001	477510	83	0.258568
354284	235670	118	123220	82529	116	3917	2631	33	4622	3106	38	9705	6539	48	809838	532138	124	0.258568
113270	94242	88	43613	36627	79	1075	916	0	956	889	0	2535	2153	24	219739	186575	85	0.258568
61139	56196	75	29183	26558	70	501	567	0	888	519	0	1278	1096	7	124849	111203	77	0.259682
71622	69807	81	32009	30045	71	559	695	0	756	759	0	1432	1459	15	147184	136324	88	0.259682
121046	101194	88	46894	39492	79	1224	1017	4	1222	987	0	2277	1862	24	207427	177219	84	0.260797
136006	113566	84	61133	52353	81	1196	948	0	1165	1010	2	2941	2399	29	215698	178288	87	0.260797
62517	63106	72	17812	18073	44	463	269	0	614	574	0	1433	1384	14	143192	139258	76	0.260797
291495	203332	104	100350	70053	101	2900	2121	27	3434	2185	34	6896	4782	43	619266	434199	109	0.261911
136892	124832	81	63369	56160	80	1477	1477	13	1764	1560	16	4056	3665	31	552700	485586	87	0.261911
79926	77834	78	32886	31535	71	930	856	0	1094	960	0	1822	1754	19	161547	154931	80	0.261911
169843	144124	86	73488	64908	84	2215	1824	21	1708	1587	19	3807	3321	30	326506	280852	93	0.263026
100013	88839	77	43208	38850	75	1071	917	0	787	841	0	1982	1910	20	220900	193015	83	0.263026
189252	145788	89	73272	57326	88	2811	2244	26	2867	2133	28	4893	3949	36	400599	309989	94	0.263026
103469	103408	74	35620	35443	72	1201	1116	7	1300	1304	13	3279	3228	28	416170	401946	85	0.263026
45942	48953	45	18232	18497	43	515	466	0	457	458	0	918	814	0	92091	92031	70	0.263026
128244	125042	77	36963	36094	75	1537	1584	15	1472	1192	11	2878	2662	25	255666	245469	83	0.263026
64768	65988	72	18119	18303	44	831	742	0	717	657	0	1468	1355	14	139486	136348	75	0.26414
68825	64761	72	32387	29276	72	871	729	0	732	617	0	1606	1316	12	154690	133331	79	0.26414
115327	114028	75	26792	26347	59	1301	1217	9	1661	1578	15	3965	3710	30	549589	532695	82	0.26414
103396	102369	74	25508	25491	55	1292	1184	10	1388	1360	13	3857	3764	28	479154	460085	82	0.265255
305752	248946	108	126660	101431	106	6344	5045	36	5836	4817	37	12166	10081	52	988201	834781	112	0.265255
188261	148552	91	82659	68105	86	2066	1648	21	2208	1480	27	4157	3253	34	364589	291390	92	0.265255
208256	165074	89	86235	68554	88	2060	1664	20	2436	2015	25	6217	5068	38	799811	625404	95	0.265255
165045	139475	95	72034	62284	83	2000	1590	20	2310	2167	22	5272	4781	34	672323	588539	91	0.266369
79262	71450	91	32027	27623	91	977	895	0	857	714	0	1945	1552	18	184230	141597	91	0.266369
92996	81804	88	35966	32362	74	804	742	0	880	705	0	1963	1710	19	202662	174214	80	0.266369
83280	74290	78	33268	29434	73	943	1054	5	809	792	0	2039	1877	20	161183	142668	80	0.266369
316252	222050	108	97696	68347	106	3493	2515	30	3505	2427	33	7623	5686	43	660375	456681	117	0.266369
47811	51002	54	17162	17794	41	672	724	0	447	418	0	938	1055	5	105954	100937	71	0.267484
111995	108695	83	40040	38882	73	1257	1117	8	1081	1183	10	2911	2883	25	377246	361192	83	0.267484
132771	124159	81	54201	50559	77	1318	1355	14	1352	1346	12	4297	3966	30	449979	410626	85	0.268598
141968	126082	98	46917	40628	81	1708	1453	16	1760	1736	18	4221	3703	32	559284	503034	88	0.268598
99211	94286	92	37197	34552	76	1328	1229	11	923	913	0	2192	2083	20	222263	196938	92	0.268598
65634	58606	89	29874	27374	70	549	513	0	557	485	0	1472	1403	15	133952	123405	81	0.269713
115160	107737	81	47941	43917	76	1136	1092	7	1326	1162	9	3340	2873	27	362389	330622	83	0.270828
245541	178171	106	84754	62119	103	3111	2131	30	2601	1964	27	5611	4033	39	467128	332433	110	0.271942
184840	172261	87	48935	46026	79	2469	2543	21	2427	2382	21	5294	4930	35	444041	411717	88	0.271942
182521	144434	87	70349	55361	87	2240	1675	22	1575	1451	17	3679	2638	34	329675	259468	91	0.271942
45333	46441	70	21186	21451	47	441	414	0	516	541	0	739	779	0	96266	96001	72	0.273057
46551	46465	80	13625	13827	40	566	580	0	349	388	0	922	977	0	94415	94473	72	0.274171
364387	261712	129	160820	115402	124	6627	4799	38	6407	4576	42	13148	10375	53	1.04858e+06	854146	131	0.274171
106993	89237	87	39168	33276	78	1180	1041	5	1074	894	0	2289	2038	24	210087	174864	85	0.275286
91166	86311	91	44624	43981	73	980	783	0	1116	726	0	2099	1934	20	192599	186345	80	0.2764
163885	145329	96	70516	63485	84	1621	1452	16	2459	2137	23	5564	5225	34	713034	625675	91	0.2764
54928	55542	71	22401	22698	50	568	690	0	517	449	0	923	951	0	98129	101570	70	0.2764
85719	84828	76	23462	23688	50	1275	1322	12	1206	1025	4	2022	2046	21	183277	183263	79	0.2764
218996	146638	102	79092	54060	101	2677	1818	22	2663	1893	24	4885	3515	41	472950	304342	105	0.277515
73036	68619	75	33434	30947	73	955	879	0	888	863	0	1600	1605	17	166420	148762	78	0.277515
50192	49820	71	20819	21204	49	364	359	0	532	416	0	962	1081	6	118470	116532	72	0.279744
63273	62619	77	24958	25351	53	694	634	0	888	773	0	1256	1238	10	119840	118520	75	0.279744
78798	77101	74	22473	22274	49	922	849	0	745	623	0	1667	1655	17	160517	158476	79	0.279744
70681	70425	76	18604	18266	47	661	728	0	591	603	0	1742	1758	17	141885	138696	88	0.279744
177289	143012	87	65162	52754	84	1963	1420	17	2016	1365	21	4126	3277	33	324715	249345	90	0.280858
181812	145409	89	62198	49601	85	2099	1651	22	2042	1546	20	3825	3028	33	356883	282148	89	0.281973
183057	136740	93	77113	55006	88	1998	1617	19	2430	1997	24	5747	4950	37	645813	559032	92	0.281973
154733	124068	84	65346	54541	82	2044	1846	20	1716	1186	16	4021	3271	32	344253	272656	90	0.281973
84875	80675	75	38816	36195	73	569	562	0	947	893	0	1656	1507	17	200038	187289	79	0.281973
140688	124959	88	57120	50292	78	1184	998	0	1477	1375	14	3763	3489	30	496592	449173	86	0.283087
70015	60716	89	29405	26481	73	886	641	0	712	555	0	1477	1236	13	146166	129546	77	0.284202
219254	164474	94	71809	54591	89	2335	1683	24	2777	2042	28	6018	4427	41	476677	363008	98	0.284202
159278	137071	88	56452	47604	82	1582	1521	16	1773	1361	17	3094	2610	29	292803	246152	89	0.285316
110808	109509	76	30193	30110	64	1382	1372	11	1462	1295	16	3982	3943	29	477888	452217	82	0.285316
65796	66872	70	21236	20704	48	844	926	0	680	793	0	1528	1544	15	144000	137616	77	0.285316
159995	132210	85	71249	59408	83	1348	1023	5	1610	1398	16	3077	2503	29	305748	255224	90	0.286431
123400	115146	83	59555	55007	77	1210	1385	12	1631	1607	17	4084	3828	32	493698	454185	87	0.286431
248987	182759	114	75925	57329	95	2757	2099	26	2352	1660	25	5149	3727	38	426836	327764	102	0.28866
158575	127224	101	51409	40863	82	2102	1765	21	1914	1610	21	4043	3083	33	338010	266491	90	0.28866
32474	32844	59	12235	12765	37	506	528	0	160	290	0	619	580	0	75745	74266	73	0.28866
93295	85729	78	36991	33175	75	1175	1154	9	1253	1071	7	2317	2062	23	212262	195469	81	0.28866
101117	91130	80	40281	35977	75	1076	748	0	886	805	0	2177	1866	22	184268	160878	85	0.289774
168761	136650	88	60798	48848	83	1271	1155	9	1641	1297	16	3334	2577	29	313390	254066	92	0.289774
89752	85848	76	28593	27286	61	1194	1192	9	739	835	0	2103	1968	21	187406	178338	80	0.289774
83115	83409	72	32269	29950	72	1199	1004	2	909	965	0	2140	1911	22	181817	177329	79	0.289774
112979	110455	76	57148	56623	74	1294	1234	11	1636	1635	15	3315	3451	26	434441	432593	83	0.290889
54907	57275	61	10434	10732	37	767	701	0	625	573	0	1154	1216	11	132886	134826	75	0.290889
161077	135269	95	70659	59347	83	1502	1351	17	2006	1781	19	4664	3940	34	556738	477617	91	0.292003
93696	83510	79	36784	31877	75	845	712	0	955	830	0	1737	1414	18	211486	176739	92	0.292003
128551	103420	84	45564	37965	80	1437	1077	8	1182	1022	4	2652	2137	26	231774	194327	86	0.292003
107584	104946	74	37240	35830	74	1462	1356	13	1436	1502	15	3079	2986	25	288538	273238	83	0.293118
69653	69657	81	36089	35967	70	523	511	0	769	703	0	1666	1556	15	204566	199780	86	0.293118
311178	207000	115	99509	66788	108	3569	2316	31	3580	2141	35	8486	5748	46	673157	453110	114	0.294232
88894	74561	92	33118	27738	92	1220	1084	6	1195	902	0	2248	1732	20	202008	171662	92	0.294232
108648	110450	73	29666	29561	55	1299	1143	9	1419	1448	14	3220	3120	26	407931	391519	82	0.294232
66772	63526	53	32090	29271	70	1065	983	0	768	633	0	1501	1296	13	137895	124024	77	0.294232
270560	192862	107	93229	67108	104	4566	2988	35	3262	2265	31	6330	4571	41	507552	369201	114	0.294232
110251	95152	78	43926	37404	77	1716	1757	17	1208	1157	10	2596	2267	26	242509	202689	84	0.294232
73088	68763	73	34966	33475	73	581	561	0	751	602	0	1297	1123	10	136809	129021	77	0.295347
226076	173447	92	72428	55122	90	3052	2161	29	2605	2241	27	5438	4305	37	461545	360687	98	0.295347
136137	120917	81	56550	50268	79	1562	1274	16	1594	1405	13	4217	3854	31	544391	487399	89	0.295347
60015	60810	70	20325	20309	49	668	692	0	665	651	0	1388	1419	14	128335	120515	77	0.296461
51085	51130	69	20472	20254	48	492	481	0	536	524	0	1121	1124	8	117091	116320	76	0.296461
136008	121496	94	48301	43571	78	2323	2034	22	1758	1567	18	3540	3067	29	314819	286511	85	0.297576
158803	124966	102	55595	43796	102	1823	1377	17	1524	1193	16	3484	2546	31	352156	266969	102	0.297576
270020	201945	95	85009	61737	94	2873	2087	27	3007	2133	29	6060	4409	40	511698	379152	101	0.297576
70534	69779	74	27728	26956	56	508	423	0	703	752	0	1634	1596	17	182138	173125	78	0.297576
50421	51774	67	16121	16922	41	575	492	0	644	586	0	946	1009	2	116910	116123	73	0.297576
177227	138351	100	66237	53719	86	1809	1492	18	1406	1101	11	3266	2488	32	353354	275755	93	0.29869
114773	95603	82	41237	34795	78	1102	1018	4	953	1007	2	2133	1750	23	196143	159120	86	0.29869
197668	153773	92	108281	89801	90	2835	2035	26	2640	2238	26	5192	4204	38	508390	414372	98	0.299805
123666	113489	85	57445	51715	80	1517	1353	14	1927	1794	19	4185	4080	31	551924	502241	86	0.30092
245210	172640	96	112673	82133	94	3027	2067	30	2493	1724	28	5439	3759	40	456888	326137	99	0.30092
91626	80773	80	35841	31517	75	937	975	0	1225	1016	4	2031	1815	19	174511	154791	81	0.302034
96095	85588	77	36621	31374	75	1094	921	0	1059	900	0	2171	1822	22	182216	151280	83	0.302034
128473	106730	85	52648	44963	80	1352	1157	13	1324	1037	6	2489	2172	25	277732	231905	89	0.303149
165030	134669	84	58922	48610	83	1425	1206	12	1285	1089	9	2983	2309	28	281601	220058	89	0.305378
142090	115428	101	51622	42241	83	1578	1358	13	1218	873	0	2869	2487	26	241454	207090	90	0.305378
127283	103605	82	46346	37667	81	1185	966	0	1162	1022	4	2506	1920	27	217630	177080	85	0.305378
97486	96676	75	47358	47021	72	1373	1212	10	1361	1188	11	3435	3471	27	435182	418209	83	0.305378
199923	165446	90	73365	60931	87	2368	1936	21	2490	2028	24	4274	3582	34	397384	337468	93	0.306492
50832	50848	65	13740	13948	39	467	637	0	415	493	0	1229	1068	7	96673	94429	71	0.307607
163207	137697	85	67682	56310	83	1489	1416	14	1970	1608	21	5188	4583	36	669642	564403	92	0.307607
85109	87552	72	34416	34308	71	896	966	0	1113	1180	9	2832	2780	24	346246	336511	78	0.308721
181034	144687	93	68730	54483	88	2477	1657	25	1922	1650	19	4050	3113	33	353985	270844	103	0.308721
123902	105653	97	49812	42323	97	1421	1308	11	1315	1092	8	2807	2474	24	257405	215243	97	0.308721
112923	112317	77	39459	39333	73	1164	881	0	1557	1412	15	3610	3594	28	459241	443726	80	0.308721
41236	41955	66	11485	11911	38	662	721	0	428	564	0	871	880	0	84746	85034	73	0.308721
69778	64742	77	29886	27940	70	688	832	0	526	494	0	1445	1325	13	138913	126363	78	0.309836
54389	52835	84	21277	21317	48	543	507	0	621	579	0	974	1018	4	111408	105892	74	0.309836
89075	85026	73	29033	27435	72	894	860	0	774	767	0	2095	2138	21	175633	166798	81	0.31095
56248	58901	65	23632	23226	49	531	540	0	572	522	0	1325	1202	11	122757	116910	83	0.31095
88849	90992	71	19641	20164	44	1094	1217	10	1167	1092	6	2188	2187	21	213805	214254	76	0.31095
127567	109327	81	40185	33455	78	845	879	0	957	857	0	1852	1617	21	215289	180902	84	0.312065
77929	73333	84	29952	27847	73	851	851	0	995	815	0	1707	1656	18	155204	149122	80	0.313179
123134	98852	98	38626	31819	79	1703	1526	17	1224	1014	3	2536	1989	24	232247	186990	85	0.313179
87463	81807	74	32290	29028	73	1186	945	0	1159	1062	6	2282	2118	22	190449	167833	79	0.314294
321827	191848	115	109836	65198	112	4221	2424	39	3576	2179	35	7437	4813	48	622587	371106	117	0.314294
278016	197707	100	87999	62730	96	2678	1771	26	3219	2314	31	5284	3935	37	486776	350644	102	0.314294
141664	131229	80	63954	58468	78	1316	1064	9	2003	1816	19	5082	4955	32	613574	561681	85	0.315408
43554	43630	69	11390	11313	38	251	333	0	424	576	0	1070	1011	3	101022	100435	70	0.316523
77162	72877	89	36731	36549	71	464	475	0	772	621	0	1833	1773	19	232552	222834	89	0.316523
104331	88534	81	47081	39682	78	1106	898	0	881	777	0	1727	1374	19	169856	135555	83	0.316523
44441	43704	73	12438	12439	40	474	476	0	336	517	0	902	913	0	98321	97305	70	0.317637
128349	105937	86	49016	40438	80	1675	1480	16	1276	1165	10	2671	2355	26	230588	188288	86	0.318752
125811	104495	82	49016	41357	78	1607	1221	14	1406	1106	10	2729	2329	27	236173	189499	87	0.318752
147179	139525	78	54252	51066	76	2606	2473	23	2387	2095	23	4537	4176	33	390122	359529	84	0.318752
93446	94296	73	27696	28389	53	1236	1060	6	994	906	0	2453	2393	22	273061	268272	78	0.318752
72284	66836	84	26942	24872	61	704	626	0	663	469	0	1236	1264	12	147335	139525	80	0.319866
91356	90614	80	20753	20648	49	1158	953	0	980	925	0	2142	2179	20	249457	242052	79	0.319866
96128	86709	91	37156	33728	73	1072	1136	8	1043	989	0	1901	1682	21	176898	155206	80	0.319866
178315	144820	95	73300	59653	86	1752	1220	13	1927	1432	20	4849	4055	35	649652	545186	94	0.320981
209541	162662	91	78565	61284	88	2360	1846	24	2142	1539	20	3962	3010	33	407907	322772	94	0.320981
93482	84477	78	38261	34780	75	818	972	0	811	735	0	1642	1522	17	169862	150701	82	0.322095
210463	171401	88	105439	88031	88	2927	2113	27	2610	2141	27	5077	3979	37	466947	387062	91	0.322095
181673	151449	84	71368	59075	83	1485	962	0	1595	1353	15	3337	2645	30	324354	261193	87	0.322095
54334	56793	54	12339	12777	38	519	540	0	527	656	0	1158	1194	9	144414	146281	73	0.322095
68586	66781	71	19882	19871	46	699	749	0	669	766	0	1543	1470	14	128260	121581	74	0.322095
95862	82548	82	37789	33347	76	1477	1159	9	1132	921	0	2248	1863	24	189205	161910	83	0.32321
114976	94975	96	46699	39643	78	1058	986	0	1254	1008	2	2282	1871	25	226390	187089	84	0.32321
165771	142020	86	61723	53242	83	2009	1632	22	1911	1612	20	3890	3336	30	337304	299683	90	0.324324
231021	169008	109	83409	59620	102	2678	1883	25	2658	1806	24	5965	4454	39	833859	603337	109	0.324324
196211	161720	90	76009	61915	87	2234	1850	21	1994	1633	20	3963	3422	31	407545	334455	92	0.324324
71873	69639	75	32797	31179	71	927	817	0	703	720	0	1606	1484	16	170271	154866	79	0.325439
69277	68097	85	13118	13063	40	807	626	0	630	673	0	1325	1376	13	126064	121797	75	0.325439
206584	163798	89	71395	56751	85	2570	2015	24	2266	1891	25	5518	4265	38	477547	375044	93	0.325439
168756	134680	103	70523	58485	85	2120	1536	24	2038	1846	20	3839	3349	32	359783	300246	90	0.326553
116015	110600	93	48672	46589	75	991	1038	5	1203	1135	8	2510	2408	23	300197	282915	83	0.326553
101080	99226	74	28518	28391	67	1245	1180	9	1767	1626	16	3647	3384	29	445630	429851	83	0.326553
86488	76459	77	37498	33089	75	1139	852	0	744	721	0	1663	1477	16	157046	136046	80	0.327668
70700	69988	71	14994	14940	42	812	725	0	795	798	0	1336	1326	13	154822	151510	76	0.327668
70685	65500	73	30325	27199	72	1171	1074	6	824	725	0	1387	1305	14	132264	121200	78	0.328782
61483	59226	85	15012	14177	46	848	829	0	681	530	0	1206	1096	8	116091	113211	85	0.328782
145954	111173	90	62003	47739	85	1980	1800	19	1618	1261	17	3215	2389	31	290028	223666	102	0.328782
82907	83082	71	27588	26870	55	1009	1072	6	1150	1148	8	2526	2521	23	192853	188321	78	0.329897
52118	53951	67	10025	10218	37	429	432	0	426	356	0	1105	1226	8	135093	134486	73	0.329897
167470	143047	99	83143	73719	83	2234	1817	21	2119	1718	22	3916	3563	31	387507	342505	89	0.331011
61957	61173	86	27229	26654	70	389	413	0	569	387	0	1263	1349	12	129772	126849	86	0.331011
32451	34025	58	14596	15414	39	354	275	0	397	378	0	822	806	0	87288	87633	70	0.331011
126501	107804	80	48738	41166	79	1573	1459	16	1074	836	0	2569	2157	25	230327	186145	86	0.331011
46643	48383	58	19380	19799	45	693	704	0	477	498	0	1078	1173	9	129774	127478	73	0.331011
276387	203148	103	90891	67078	98	3314	2341	31	3221	2183	33	6241	4659	40	537548	389784	103	0.331011
112101	108009	81	33102	31165	73	1487	1328	15	1056	1057	6	2967	2800	26	255180	241586	84	0.332126
132960	125473	78	51796	49749	76	1257	1303	13	1742	1438	17	4017	3960	28	512570	478388	84	0.332126
81690	75676	76	33016	30915	72	822	906	0	915	719	0	1797	1694	19	156004	147324	78	0.33324
79613	77786	83	17747	17882	43	945	903	0	765	742	0	1653	1721	17	160378	155936	77	0.33324
135994	111157	88	56143	46589	81	1316	1131	7	1565	935	0	2524	1944	27	237955	189185	87	0.33324
61980	59686	69	29774	27194	65	626	543	0	675	607	0	1413	1399	14	126366	115156	76	0.33324
114876	100180	79	46265	39922	78	1312	1479	14	1148	913	0	2170	1625	24	192862	166513	83	0.33324
118709	98677	81	41887	34857	79	1659	1285	17	1234	1045	7	2681	2170	27	219849	180816	85	0.334355
74085	70586	72	32586	30298	73	758	764	0	985	1010	2	1682	1588	16	163438	150473	81	0.334355
53676	52666	70	22387	21601	69	623	507	0	636	603	0	1129	1100	7	139319	129610	84	0.334355
150297	126371	87	56857	48196	82	1602	1677	16	1176	1065	7	2685	2208	26	250149	210653	88	0.334355
73016	65831	75	33668	30543	73	658	740	0	767	662	0	1471	1254	15	130019	117644	80	0.334355
76127	74598	72	21307	20641	50	904	839	0	946	1021	2	1475	1505	15	170951	160971	78	0.33547
113205	103815	94	33153	31377	76	1422	1587	13	1352	1453	13	3806	3655	29	490878	452293	94	0.33547
139815	118422	82	55648	46528	81	1331	1091	8	1051	939	0	3094	2467	29	282637	222621	88	0.336584
88316	87036	73	41321	41638	71	1040	1054	5	1262	1183	9	2942	2989	26	388245	370292	77	0.337699
128652	124034	77	36825	34982	76	1678	1801	17	1474	1269	14	2785	2761	23	246117	232565	84	0.337699
173752	145625	88	61161	51637	85	1940	1724	21	1996	1724	20	3832	3321	31	344919	299305	89	0.337699
163038	136769	87	67659	57931	84	1962	1593	21	1834	1449	16	3561	2975	30	323690	273107	95	0.338813
64016	64696	69	23016	23335	50	618	453	0	671	642	0	1515	1419	15	122457	122012	77	0.338813
86134	85370	71	31934	31574	70	914	778	0	1148	1128	7	2362	2340	21	287327	277664	80	0.338813
106441	104416	78	30755	30095	69	1575	1683	16	1173	1200	11	2839	2842	24	248151	243482	81	0.339928
81151	69344	85	37933	32601	74	699	792	0	738	684	0	1715	1492	18	159971	133397	79	0.339928
91929	80779	79	38888	34558	76	869	851	0	847	759	0	1507	1233	14	177921	151510	81	0.339928
109062	93301	80	42806	37922	76	1143	880	0	1290	1086	7	2172	1968	22	218575	191593	83	0.339928
115673	113381	78	31580	31541	73	1673	1592	15	1801	1742	18	4147	3818	32	509361	490292	84	0.342157
60608	59769	78	22345	22634	51	1034	969	0	577	542	0	1384	1271	12	119569	117884	77	0.342157
236589	165290	101	76420	53133	100	3341	2146	32	2484	1609	25	6410	4491	42	488708	336696	107	0.342157
171352	138526	88	57048	45475	84	1880	1728	16	1361	1157	11	3398	2791	30	313371	241891	90	0.343271
197336	156431	92	78920	62060	85	2305	1902	21	2610	1816	28	5828	4616	38	799055	645357	94	0.343271
131999	117429	84	53608	47644	77	1131	953	0	966	852	0	2244	2106	22	255811	227547	84	0.3455
187258	138329	90	77691	58236	89	2215	1867	22	2421	1827	22	4171	3095	35	360467	269308	94	0.3455
45038	46540	57	14818	15551	40	418	520	0	318	414	0	958	958	0	112539	112748	72	0.346615
126343	110195	82	46973	40621	80	1060	992	0	1068	1048	5	2450	2243	24	245981	213607	86	0.346615
180924	146688	88	72616	58806	86	1975	1596	20	2249	1800	25	5684	4681	37	684603	561162	94	0.346615
138828	115349	83	53997	45958	81	1389	1264	12	1121	904	0	2667	2181	26	275199	219335	88	0.346615
185139	148755	91	69867	56501	83	1745	1368	16	2124	1765	23	5407	4434	36	698977	572493	93	0.347729
40704	43668	64	12065	12550	37	524	458	0	378	429	0	904	971	0	87911	89227	67	0.347729
190582	156217	93	67905	55310	86	2486	2138	23	2258	1890	22	4218	3479	33	366257	296323	87	0.347729
164123	135089	85	52876	43217	83	2198	1706	21	1836	1436	20	3350	2725	31	315883	256918	89	0.348844
138069	122221	84	61167	53600	81	1703	1555	17	1672	1379	17	3263	2675	29	314537	282720	86	0.348844
39924	39832	67	10476	10628	36	592	598	0	425	403	0	1002	1057	6	98457	102203	68	0.348844
108042	104894	86	37184	37123	72	1290	1397	12	1417	1483	14	3473	3453	28	447535	425144	79	0.349958
278891	191074	107	92106	64088	101	3781	2718	31	3021	2152	31	6710	4595	44	525249	364342	107	0.351073
112532	106144	82	48501	45241	77	1278	1162	8	1180	1176	11	2568	2425	25	323171	289496	84	0.351073
69894	70017	71	16878	16894	42	882	977	0	985	719	0	1992	1823	20	156877	153485	74	0.351073
250022	180626	96	88620	64999	94	2486	2062	24	2712	1776	27	5807	4125	40	488690	342259	100	0.353302
205228	161566	89	58190	45248	87	1678	1332	17	2002	1422	19	4084	3255	33	393522	317372	92	0.353302
168948	141798	84	57316	47044	83	1772	1638	17	1761	1564	19	3899	3172	33	349837	283678	92	0.353302
160476	144496	84	57544	50396	82	1498	1349	13	2250	2093	21	5141	4761	35	700125	632375	88	0.354416
28727	29092	53	7674	8008	34	-69	84	0	203	363	0	763	736	0	64621	65861	66	0.354416
54398	54445	71	12206	12409	38	394	457	0	598	654	0	845	1026	3	101576	99123	72	0.354416
175506	143434	87	62307	51378	84	1374	1115	8	1954	1501	19	3957	3285	33	485438	398800	92	0.355531
152463	127215	86	53903	45343	82	1644	1373	18	1107	975	0	2810	2493	26	251548	205960	86	0.355531
90205	87492	74	36503	35366	73	977	992	0	1005	919	0	1929	1871	19	184076	173905	77	0.356645
100126	87414	78	36341	31484	77	736	740	0	880	624	0	1740	1487	18	193213	162540	82	0.356645
101512	93910	81	26360	24085	58	566	643	0	1202	843	0	2528	2294	24	281001	262572	81	0.356645
231257	181569	93	208433	177053	93	6972	5784	37	8197	6616	43	15198	12701	56	1.04858e+06	941318	97	0.356645
104461	100631	83	30702	29557	70	1161	1057	6	1091	1123	9	2371	2367	23	211774	200028	81	0.35776
101206	88535	78	36598	32247	76	1242	1036	4	1054	970	0	1921	1644	21	209214	183739	81	0.35776
158857	137325	83	53098	44477	82	1651	1302	14	1818	1304	17	2921	2593	26	314059	277526	87	0.358874
145247	132265	89	55541	49358	82	1397	1491	13	2012	1747	22	4308	3911	31	527257	475593	88	0.358874
133037	110416	85	42079	34096	79	1695	1531	19	1228	1012	4	2733	2536	25	249789	211997	84	0.358874
81812	81847	72	21742	21481	49	1467	1270	12	1089	967	0	2247	2214	22	170705	167866	76	0.359989
224920	180753	106	71628	58064	89	2752	2352	25	2350	2027	25	5745	4657	37	516824	412671	96	0.361103
322773	237870	121	116938	88253	109	3187	2250	30	4026	2906	33	7605	5379	43	685186	513302	127	0.361103
79237	81701	72	30293	29907	70	938	830	0	1077	939	0	2255	2181	22	335707	317220	88	0.361103
60558	59202	77	16450	16747	42	602	689	0	553	591	0	1167	1214	10	117862	117062	73	0.363332
108459	91210	91	51910	44740	79	1310	1079	7	1110	881	0	2107	1847	21	213986	182016	85	0.363332
209045	180833	93	94082	83624	86	2882	2476	24	3244	2524	29	5891	5110	37	477832	419670	95	0.364447
154105	131569	82	61033	51236	81	1873	1469	18	1811	1386	15	3081	2572	29	304585	253149	88	0.364447
152600	135938	83	76853	67960	80	1742	1471	17	1853	1598	17	4547	4001	33	609896	543230	88	0.364447
124550	102264	98	46690	39597	80	1355	1276	10	1294	998	0	2018	1726	20	210856	174922	89	0.365561
192697	148692	91	95850	73312	89	2063	1520	20	2151	1493	22	4132	3146	34	390758	297156	94	0.365561
147030	125867	82	45675	39277	80	2023	1661	19	1783	1407	18	3795	3193	30	340169	286400	89	0.366676
182991	147744	88	60928	48814	84	2352	1953	23	1942	1540	18	3526	2814	31	295644	234392	92	0.366676
71788	67397	61	33530	30188	73	1402	1161	10	884	783	0	2029	1682	21	164990	145903	77	0.366676
147324	130537	83	53476	47318	79	1558	1505	13	1630	1332	16	3692	3484	29	462053	410400	87	0.36779
151421	127499	84	59114	49872	83	1407	1259	11	1595	1250	12	2959	2338	29	264410	221149	87	0.368905
114479	113678	74	37590	37020	73	1721	1585	17	1797	1827	18	4495	4545	31	560335	533771	83	0.37002
138495	114967	93	56048	47149	81	1269	1036	6	1203	1060	6	2667	2326	26	261884	219052	87	0.37002
253468	187067	98	79754	58641	90	3020	2110	30	2803	1957	28	6107	4490	39	530652	388309	99	0.37002
110648	94338	88	42954	36515	77	1126	993	0	1314	1051	7	2115	1763	21	208720	178277	87	0.371134
145271	120273	88	57273	48290	81	1726	1211	19	1273	1077	11	2933	2346	28	246198	202003	87	0.371134
91862	78419	79	36521	31845	77	1241	1073	7	1027	661	0	1774	1506	18	175970	153864	83	0.371134
111627	95724	87	42870	37563	78	1136	938	0	1196	894	0	2102	1761	21	233065	201776	85	0.372249
219578	172497	93	94795	76252	89	2179	1736	21	2339	1904	23	5028	3956	36	485970	392781	97	0.372249
263819	185092	104	87780	62561	101	3157	2433	29	3650	2446	34	6673	4792	43	576588	415402	107	0.373363
124301	111425	79	52720	47507	78	1193	1163	8	1532	1424	12	3252	3049	28	418313	369479	85	0.373363
87258	79543	76	36839	33232	74	722	601	0	711	811	0	1467	1268	13	157754	137905	80	0.373363
311353	213194	111	112305	76173	102	3900	2922	32	3388	2341	33	7741	5361	46	603188	407519	106	0.374478
69129	62619	74	32937	29168	73	944	619	0	458	478	0	1511	1369	15	147208	128250	78	0.374478
91270	90826	73	28845	28762	69	776	715	0	1280	1215	10	2833	2862	24	347698	336406	81	0.374478
104525	102375	75	42024	41703	72	973	902	0	1474	1448	14	3610	3578	27	471133	460324	82	0.375592
314037	223539	127	180500	133059	116	5700	4217	36	4953	3628	38	11715	8689	52	1.04858e+06	950321	123	0.375592
218147	167150	93	71371	54975	89	2445	1868	25	2349	1870	25	4615	3655	36	407029	309847	96	0.376707
64324	63984	71	20012	20022	48	836	629	0	624	632	0	1252	1284	11	121583	114895	76	0.376707
41901	41073	70	14434	14327	43	412	393	0	296	463	0	658	773	0	81998	81413	72	0.377821
133069	123290	84	52469	50306	77	1114	941	0	1464	1224	12	2664	2451	25	231755	226130	83	0.377821
166052	147192	92	70753	62534	82	1466	1207	12	2111	1753	21	4864	4033	35	657339	584411	90	0.377821
110620	101003	76	51700	45784	77	1211	1181	9	1035	774	0	2019	1744	21	203677	175263	84	0.377821
91786	84664	76	43730	39628	75	586	574	0	833	848	0	2101	1815	21	238416	217527	83	0.378936
247531	206836	94	93882	80009	91	3152	2613	25	3773	3165	30	6861	5557	41	580497	498959	96	0.378936
66894	68988	65	25723	25856	52	823	829	0	807	687	0	1445	1518	14	125327	117812	76	0.381165
103872	92047	78	38606	33619	77	1197	1307	11	1037	930	0	1981	1545	19	206880	175434	83	0.381165
45486	47586	54	18767	18837	47	568	489	0	426	397	0	885	800	0	99007	99580	72	0.382279
174431	139815	102	51909	41996	85	2292	1942	21	1592	1268	17	3471	2918	30	317825	259369	91	0.382279
35995	32859	73	9284	9374	35	412	307	0	180	371	0	693	655	0	99664	90848	72	0.383394
152209	122424	88	52744	42412	83	2158	1745	21	1670	1366	15	3355	2798	30	288125	235960	90	0.384508
53466	54928	60	13265	13472	40	583	490	0	401	382	0	1001	991	0	91158	90114	70	0.384508
245585	190795	101	100903	79820	95	2637	2048	25	2824	2267	27	5414	4305	38	474571	371052	101	0.385623
34177	33632	65	13771	14256	39	449	506	0	287	436	0	788	688	0	80251	78177	70	0.385623
225879	183897	92	81540	65731	88	3167	2710	26	2750	2029	28	6456	5723	37	601231	513410	92	0.385623
179541	151732	85	72052	59489	84	1892	1522	18	1759	1559	17	4531	3767	33	543492	456480	91	0.386737
71056	66036	76	28926	26967	62	843	766	0	897	723	0	1277	1221	11	128681	116599	77	0.386737
75586	67358	78	33939	30941	74	788	531	0	825	607	0	1570	1440	16	158594	141629	80	0.386737
117839	115170	75	48054	46942	75	1318	1326	12	1766	1547	18	3730	3649	28	481051	452487	84	0.386737
93998	84936	78	38551	34395	74	845	879	0	959	868	0	2115	1901	22	224603	193473	80	0.387852
210013	165532	95	104342	82670	88	3173	2564	28	3671	2928	31	7588	6112	42	654915	504640	95	0.387852
191300	150003	92	73116	58871	85	1915	1304	19	1733	1504	19	4499	3396	36	370688	273547	101	0.387852
171516	140831	85	67196	55300	83	1508	1515	16	1700	1295	18	3003	2386	28	308505	255279	88	0.388966
118764	107560	78	52147	46192	79	913	977	0	990	811	0	2266	2163	22	274210	242589	84	0.388966
223190	168445	109	80038	60290	91	2437	1834	24	2507	1959	25	4806	3837	37	427053	317897	96	0.390081
94582	86023	78	36831	33349	74	1244	1164	9	772	687	0	2159	1921	21	169263	161323	78	0.390081
199613	155486	96	77193	61224	87	2249	1828	20	2680	2094	28	6392	5237	39	813108	655396	95	0.390081
133857	119383	97	66135	58121	80	1325	1264	12	1619	1545	16	4395	4108	31	589984	536654	88	0.391195
133629	108882	81	46359	37930	79	1289	1040	7	1163	992	0	2885	2536	27	254894	215012	82	0.39231
142705	111414	97	52803	42566	82	1654	1291	13	1656	1246	16	3626	2970	32	295947	228887	89	0.39231
220300	168360	91	112648	90042	91	2180	1825	22	2086	1521	22	4072	2975	35	382842	288109	96	0.39231
148791	120615	86	59342	49128	83	1279	1005	5	1249	1150	12	3354	2974	29	373820	297482	90	0.393424
271243	184683	104	82735	57279	96	3889	2527	33	3603	2615	34	7040	4958	43	662853	461145	107	0.393424
66639	67119	68	22509	21793	50	966	899	0	581	685	0	1520	1511	15	142975	135553	73	0.393424
178422	146194	104	66210	53486	85	2146	1796	21	2038	1514	22	4477	3846	34	404900	343410	93	0.394539
59204	56268	72	14340	14596	39	1082	959	0	702	742	0	1553	1484	15	136933	134600	74	0.394539
133531	118512	83	50522	45113	79	972	1004	2	1263	1025	4	3280	2955	28	360104	311132	88	0.394539
47906	47008	67	19191	18226	47	528	497	0	516	527	0	1196	1127	9	113379	103200	73	0.395653
46566	48752	56	16517	16893	43	235	231	0	621	547	0	887	946	0	145240	143352	74	0.395653
100222	97936	75	29078	28960	68	1837	1787	18	1500	1348	13	2937	2916	25	267027	254775	78	0.395653
77838	71957	75	35640	32109	73	840	685	0	727	836	0	1325	1255	13	155481	142319	78	0.395653
112527	106365	78	41782	38929	74	1045	949	0	1279	1118	9	3155	3207	27	358742	332625	81	0.395653
119800	102133	93	42951	36698	78	1278	1046	6	1355	1076	7	2587	2378	26	241108	205758	85	0.396768
187581	172386	87	63182	59757	83	2022	2027	20	2554	2344	24	5877	5504	34	787870	727924	94	0.396768
296115	233506	115	183676	157240	105	5698	4560	34	5280	4331	33	10744	8928	48	1.02342e+06	829711	122	0.396768
32269	31611	66	7039	7426	32	239	215	0	325	323	0	895	941	0	93820	97074	69	0.397882
157603	124604	94	62138	50068	83	2252	1956	21	1576	1180	11	3608	2837	32	309863	252065	90	0.397882
123355	110807	81	65220	58783	78	909	860	0	1522	1122	10	2606	2331	24	276036	238031	83	0.397882
183892	151086	88	84883	73718	86	3013	2597	26	2763	2193	26	5224	4427	34	434781	377929	94	0.397882
121035	117588	76	33523	33070	72	1393	1442	14	1885	1743	16	4313	4238	31	524383	506484	93	0.398997
121409	101808	84	46601	39326	79	1723	1373	15	1154	870	0	2399	2090	24	227750	185182	83	0.398997
99123	94582	91	43687	40904	91	1359	1074	7	1324	1198	11	2725	2650	25	400640	385556	91	0.398997
178660	140257	93	63404	50081	85	2430	1845	24	1737	1248	18	4089	3096	33	337017	265286	90	0.398997
123264	109049	79	36627	31325	77	1227	784	0	1140	1082	6	2583	2181	25	272053	239055	85	0.398997
47417	47698	83	17431	17332	45	435	527	0	533	497	0	908	960	0	105618	103688	73	0.400111
208935	152711	100	68930	52048	91	2743	1820	25	2536	1933	26	5663	4056	40	431424	317886	99	0.400111
108629	91512	94	42451	35759	78	1193	1051	7	970	833	0	2307	1806	24	213733	181954	83	0.401226
44702	40053	82	16388	14664	70	387	317	0	230	309	0	924	839	0	104516	94360	82	0.401226
67427	69979	62	24737	24195	55	1071	833	0	884	931	0	1531	1639	16	139491	132482	76	0.401226
104337	89281	83	37607	32088	77	1544	1166	10	1334	1084	7	2204	1825	22	209914	170282	85	0.401226
112316	97198	83	39109	34163	76	1282	1090	9	1161	881	0	2440	2168	24	240533	210029	83	0.401226
90125	89159	84	39031	39343	71	997	846	0	733	788	0	2282	2360	21	313547	302884	80	0.401226
82312	72007	78	36234	32298	74	897	842	0	985	923	0	2255	1978	23	214611	189652	82	0.402341
141698	111635	86	52336	42799	83	1576	1123	11	1462	1175	10	3399	2572	32	303247	229009	93	0.402341
156284	131760	85	58032	48723	83	2028	1465	23	1567	1343	16	3395	2697	31	277039	226550	89	0.402341
71273	67031	75	36110	33566	72	595	567	0	461	536	0	1352	1265	12	138970	123079	78	0.402341
128338	109061	82	51668	44088	79	1226	1072	7	1198	1035	5	2412	1955	26	241601	203780	84	0.402341
67086	64329	72	27765	25553	66	657	771	0	699	652	0	1732	1624	17	140398	128601	81	0.402341
76473	75539	75	23400	23135	56	712	652	0	851	708	0	1122	1154	9	152986	151148	77	0.40457
232288	175898	94	103453	78825	94	2844	2088	26	3000	2178	28	6394	4987	40	902725	694265	105	0.405684
146705	122995	90	72889	59990	82	2093	1870	19	1710	1454	17	3302	2853	28	330582	293458	86	0.405684
190652	160605	91	77888	66323	88	2839	2365	26	2138	1864	20	4143	3536	32	409343	350065	94	0.406799
70611	64900	73	29889	27403	71	883	915	0	899	683	0	1812	1608	18	161571	144633	79	0.407913
135236	129101	88	26862	26115	62	1178	1173	9	1439	1490	14	3278	3070	27	399100	390924	83	0.409028
98234	96499	75	39208	38720	72	1291	1213	10	1031	1003	1	3025	2932	25	388894	371754	79	0.410142
198116	152009	95	78449	61452	87	1840	1691	20	2304	1751	23	3483	2654	31	320432	242470	92	0.410142
266906	173720	106	86519	55381	98	3873	2622	33	3184	2294	31	6759	4471	43	611544	400808	105	0.413486
177917	138848	87	62521	49093	84	2165	1788	20	1708	1403	15	3433	2534	32	342803	273111	90	0.4146
238704	179976	93	82011	62573	89	2526	2030	23	2447	1846	26	4850	3729	38	428379	330984	96	0.415715
64229	62660	79	12989	12998	39	818	715	0	724	718	0	1415	1281	12	130432	124274	75	0.416829
50466	47274	74	12845	12177	42	771	797	0	669	585	0	1011	1047	5	100045	90759	84	0.416829
63737	62864	71	25822	25771	66	668	562	0	534	538	0	1244	1305	13	114863	110361	76	0.417944
87958	88018	76	20865	20796	51	951	1045	4	957	817	0	3046	2916	26	367209	356952	79	0.419058
96486	82198	76	40894	35416	76	963	912	0	879	722	0	1963	1606	21	184677	158802	80	0.419058
90453	79937	83	36917	31647	75	1068	995	0	1176	952	0	1983	1676	20	173030	143571	84	0.419058
305926	216445	114	93504	66274	104	3626	2695	31	3485	2378	30	7564	5477	43	637821	455821	111	0.421287
343233	228218	111	102618	67373	108	4678	2884	36	4666	2941	38	9579	6330	49	827018	545298	117	0.421287
51470	57429	43	13187	13767	38	390	486	0	747	558	0	1454	1469	14	119657	123086	73	0.421287
204474	151727	92	76325	57769	88	2331	1679	23	1920	1400	20	4103	3197	35	340509	255281	93	0.421287
78345	75136	74	30691	27779	75	988	1002	1	913	923	0	1846	1589	18	159458	141328	90	0.421287
195446	152919	88	63164	49538	87	2579	1923	24	2111	1793	23	4348	3445	35	375367	293738	94	0.422402
150367	138406	84	60946	56234	82	1399	1129	10	1391	1272	14	4105	3608	32	517665	469018	88	0.422402
122936	105929	78	41698	34645	77	1442	1386	14	1107	1029	3	2487	2113	25	226433	186704	83	0.422402
182520	150159	96	85040	72782	87	2039	1582	21	2128	1657	21	4221	3587	33	376596	309958	93	0.423516
58662	58536	67	13920	14332	39	691	819	0	595	658	0	1194	1206	10	105279	103860	73	0.423516
75461	67883	77	30140	26917	71	827	763	0	630	692	0	1766	1479	18	161950	148390	77	0.423516
102223	90845	79	41910	36953	77	826	769	0	971	998	0	1912	1639	20	188180	161317	85	0.423516
89057	87759	75	35109	35686	71	1309	1216	10	1355	1313	12	2742	2691	24	325057	318963	78	0.424631
128705	125212	77	56639	55067	77	1301	1438	14	2157	1756	19	4464	4209	31	598892	568131	83	0.424631
263596	208476	109	111717	90128	106	3114	2515	29	3227	2691	28	7828	6296	42	733882	609365	114	0.425745
40864	43269	66	7865	7933	33	332	438	0	492	357	0	824	773	0	102477	97941	73	0.425745
248236	215547	94	122955	107881	89	3181	2967	25	3741	3293	29	8278	7157	43	830554	728480	96	0.425745
288946	201140	116	92191	64858	102	3034	2071	30	3478	2357	32	6901	4880	42	631861	453806	108	0.425745
61261	63969	66	18189	18717	43	517	521	0	661	658	0	1253	1225	9	130148	134492	72	0.42686
178870	149194	85	75497	63024	84	2013	1782	20	2241	1870	22	5443	4492	38	754127	639954	93	0.42686
177853	147013	85	67302	54167	85	2624	1985	25	2901	2015	27	5043	4069	37	437816	351126	89	0.42686
121403	107533	88	42389	37094	78	1728	1500	15	1376	1377	14	3246	2840	27	300620	261289	85	0.42686
216946	162559	108	72372	54936	89	2213	1714	21	1808	1419	17	4156	3227	34	400465	306732	95	0.427974
57219	57625	71	23589	23832	51	381	489	0	458	497	0	1265	1369	13	97292	93725	75	0.427974
196848	154288	93	69082	54290	88	2678	1956	26	2446	2015	25	4295	3199	35	361501	274722	95	0.427974
218202	173767	89	112162	95163	86	4481	3472	31	3817	3281	31	8602	7246	43	731703	647047	91	0.427974
197306	168148	88	97477	82993	86	1886	1738	19	2309	1772	21	5019	4173	36	690185	590794	94	0.427974
106512	90263	84	42790	37264	77	708	768	0	1328	1123	9	1755	1586	18	202908	167345	83	0.429089
138261	113278	86	56768	47849	81	1806	1536	17	1257	952	0	3033	2454	28	243771	201356	85	0.429089
116851	100260	80	44235	37304	79	1346	1174	12	1079	852	0	2927	2537	28	232031	195851	85	0.430203
309705	225300	103	101782	74020	101	3555	2708	30	3966	3085	33	7663	5446	46	683947	512177	108	0.430203
159198	127478	89	64423	52034	85	1716	1336	17	1646	1250	16	3094	2598	29	271280	207341	102	0.430203
156343	121510	84	57712	43670	84	1651	1307	16	1508	1011	4	2893	2305	28	278137	214277	88	0.430203
62680	61183	52	29346	27603	55	798	787	0	586	635	0	1524	1268	14	132662	118299	75	0.430203
219052	172653	91	70696	56157	90	2050	1723	22	2512	1816	26	4904	3837	37	423520	333665	97	0.430203
259964	186574	94	95973	68205	93	2716	1852	26	4007	2649	36	5895	4176	43	601499	437320	99	0.431318
141093	118047	86	57569	48381	81	1579	1527	15	1628	1198	14	2564	2086	26	259778	209880	88	0.431318
192794	150999	98	67899	52344	87	2200	1785	20	1827	1388	18	4495	3484	35	367641	288418	93	0.431318
163315	127963	103	73477	60421	86	1988	1697	19	1736	1330	18	3335	2852	29	345431	268444	89	0.432432
86179	85338	82	30641	30596	71	1103	1183	10	891	803	0	1993	2038	20	184263	183920	78	0.432432
168031	137200	88	68157	56484	84	1232	982	0	1677	1471	16	3909	3525	31	500767	410481	92	0.432432
142082	129758	95	59133	54260	78	1426	1252	12	1592	1545	16	3809	3494	29	423916	384039	86	0.432432
331581	257541	128	187020	141383	124	8096	5991	39	8146	6334	42	17194	13705	57	1.04858e+06	1.0119e+06	130	0.433547
156265	129649	94	60319	50303	82	1997	1610	21	1545	1545	16	3375	2664	31	262775	223810	85	0.433547
116388	102077	82	46555	41252	77	1487	1275	12	1598	1376	17	2948	2589	28	233012	200046	83	0.433547
101190	90188	76	44542	39893	76	1032	961	0	1088	1043	5	2138	1843	22	248430	221911	82	0.433547
75242	72870	81	26548	26680	63	1195	1281	11	563	666	0	1718	1752	16	145024	136042	77	0.433547
86208	78510	90	33007	29994	75	910	952	0	857	780	0	1839	1769	19	167819	152491	90	0.433547
98150	87443	78	45902	39823	77	989	799	0	801	819	0	2251	1911	22	227288	200552	83	0.435776
197873	166068	95	83453	71302	88	2384	1793	24	1784	1528	17	3818	3035	32	382881	315890	93	0.435776
110822	94859	79	42558	36107	78	1333	1096	8	1084	862	0	2286	1848	24	217338	182014	85	0.435776
44600	44898	67	11465	11944	37	632	490	0	528	510	0	656	698	0	94909	96261	71	0.435776
74943	72673	78	32498	30561	70	908	782	0	602	746	0	1260	1219	11	150005	137990	78	0.436891
68068	70472	69	23665	23584	52	622	733	0	640	605	0	1911	1941	18	191210	187473	76	0.436891
57156	56112	69	26492	25210	59	658	780	0	513	656	0	1285	1215	11	134845	124964	77	0.436891
290797	214917	98	116195	87705	98	3709	2747	30	3802	2746	34	7454	5560	44	662792	501680	104	0.436891
96803	85800	77	43159	36981	77	927	889	0	895	709	0	1947	1620	19	174153	141878	84	0.43912
69083	70076	71	22447	22743	49	820	793	0	1018	768	0	1454	1481	15	144653	142493	77	0.43912
245397	187089	93	82738	63248	92	2906	2290	27	2482	1871	27	5126	4099	35	439733	335106	100	0.43912
32621	36592	39	7417	7767	33	322	317	0	418	409	0	806	813	0	107041	108367	69	0.440234
124558	119565	77	43230	41583	75	1437	1532	13	2014	1828	19	4018	3957	29	507729	481592	86	0.441349
177749	151605	86	73319	62456	83	1990	1538	19	2500	2078	24	6084	5169	38	842479	732162	93	0.441349
45868	46748	63	12905	13089	40	367	485	0	425	489	0	931	1024	4	91530	88348	75	0.442463
119411	110779	92	41032	39035	75	1466	1399	15	1284	1220	11	2773	2648	26	236042	217608	82	0.442463
60143	60920	69	15123	14938	43	489	461	0	623	603	0	1138	1133	7	111148	105902	75	0.443578
53126	51971	71	20049	20124	48	668	609	0	701	579	0	1149	1149	8	100705	99996	73	0.443578
55454	55805	68	21449	20933	50	420	524	0	439	459	0	917	888	0	110486	107022	74	0.443578
217384	168215	101	74980	57470	87	2581	2024	24	2078	1672	24	4350	3243	34	389584	296601	93	0.443578
129430	117980	83	51240	46937	77	1234	1027	5	1515	1457	17	4008	3735	29	509494	467700	84	0.443578
151415	127109	83	57039	48236	81	2249	1696	21	1688	1382	17	3303	2929	29	301892	250065	88	0.444692
113600	102598	80	49020	43794	76	1223	1378	13	1495	1323	12	2799	2490	26	253202	225935	84	0.445807
280814	204793	119	103503	76056	119	3802	2776	30	3732	2726	32	6939	5002	42	587423	423387	119	0.445807
130404	126037	76	44711	40619	78	1869	1566	20	1341	1152	11	3475	2973	30	321432	288723	84	0.445807
65483	66348	68	18346	18683	43	767	725	0	723	653	0	1542	1674	15	120648	119494	75	0.446921
93047	88679	79	24754	24287	67	1426	1500	13	1139	1138	9	2150	2066	20	205852	196654	80	0.448036
52888	51364	73	14791	14702	42	689	686	0	456	525	0	980	995	0	86222	84597	74	0.448036
47755	45015	69	18801	18657	47	532	525	0	262	378	0	1157	1076	6	139380	139087	74	0.448036
35043	35686	63	14017	14440	40	284	265	0	470	483	0	973	905	0	102465	101094	69	0.448036
39241	39628	70	8818	8581	35	330	425	0	433	254	0	786	878	0	101885	101730	71	0.44915
68027	69875	71	18704	19051	44	723	849	0	682	546	0	1397	1501	14	136358	135889	74	0.44915
127040	120933	81	46436	42985	77	1481	1392	13	1882	1833	18	3874	3812	29	518688	493066	85	0.44915
85895	85224	73	36610	36750	72	1305	1307	12	958	908	0	2127	2097	21	205680	198270	79	0.44915
160606	146628	92	67497	61400	82	1876	1802	18	1553	1418	15	2951	2694	28	305013	274464	87	0.450265
90088	82502	78	28692	26032	64	1180	1169	9	691	809	0	1888	1717	18	177248	160566	81	0.451379
79700	73842	75	30561	27231	73	810	876	0	690	611	0	1712	1677	17	160346	144214	79	0.451379
75975	75408	73	21428	21584	48	564	666	0	795	840	0	1858	1871	20	219230	207132	76	0.452494
197140	153406	95	70932	56403	88	2438	1898	23	2244	1589	23	3921	3055	34	354246	273564	95	0.452494
58290	61091	54	17862	18222	44	560	530	0	514	734	0	1374	1419	13	160313	159185	73	0.452494
107176	97146	79	40425	37073	75	1060	976	0	1391	1342	13	2708	2603	25	251096	225100	81	0.452494
115536	101930	77	61242	54005	78	1079	908	0	687	818	0	1929	1689	21	184171	160857	80	0.453608
163627	144216	88	50959	45332	81	1675	1508	15	1193	1113	11	2849	2564	25	256303	234883	87	0.453608
58952	60183	69	16144	16844	40	753	687	0	583	706	0	1000	996	0	122708	122862	73	0.453608
52412	51886	77	9835	10043	36	780	790	0	363	411	0	1197	1234	11	111517	112538	72	0.454723
107715	97655	78	35138	31100	75	1192	1172	9	937	917	0	2411	2053	24	207971	191726	80	0.454723
155549	137365	83	73840	64233	81	1710	1523	16	1959	1664	19	4373	3866	33	567680	504270	86	0.455837
156823	135757	92	46032	40518	80	2259	2146	20	2107	1644	21	4342	3735	32	354596	316546	86	0.455837
189066	144760	106	65151	49569	106	2118	1799	20	2239	1673	24	4527	3368	34	391069	292803	106	0.455837
95733	94395	76	35300	34544	72	832	710	0	1498	1364	14	3088	2839	25	391656	377644	80	0.455837
230034	170823	106	79890	59792	93	2690	1960	26	2114	1675	23	4893	3706	38	439732	331670	100	0.456952
55994	58324	58	22679	22571	48	668	733	0	651	562	0	1181	1105	8	116081	115936	70	0.456952
177368	140979	100	105240	91933	87	2021	1681	20	2327	1911	22	5239	4418	35	540488	451524	93	0.456952
50518	52702	64	9892	10001	36	333	492	0	339	431	0	1043	1054	6	118844	113578	73	0.458066
143947	119277	89	49837	41216	81	1790	1470	16	1574	1312	16	3154	2619	29	297486	245365	85	0.458066
68808	70212	70	23861	23919	52	613	680	0	850	766	0	1162	1303	11	122159	119686	76	0.459181
174357	140403	91	67701	54115	85	1927	1661	19	2320	1929	22	4972	4000	36	657682	523651	92	0.459181
93382	83076	78	36929	33335	74	1075	852	0	1163	830	0	1826	1742	19	173300	154940	78	0.460295
35549	36589	63	16236	16501	44	303	340	0	396	286	0	859	874	0	118263	112111	71	0.460295
96900	86264	80	38512	34198	75	946	876	0	1136	1005	1	2044	1795	19	197660	181760	82	0.46141
138178	116673	93	66026	55979	81	1425	1085	10	1478	1167	12	3234	2616	30	315970	261698	88	0.463639
83460	80958	71	28416	26594	65	741	755	0	811	979	0	1859	1765	18	158238	151579	82	0.464753
154462	127391	89	49620	41512	81	1354	1073	7	1662	1344	16	2770	2288	27	266406	219202	88	0.465868
118225	111192	92	50559	47470	92	1562	1539	14	1706	1463	15	3898	3594	30	518982	488816	92	0.465868
28885	27977	78	7364	7533	32	167	290	0	167	182	0	544	660	0	78267	77314	65	0.465868
114507	113706	75	38476	38139	74	1488	1617	15	2060	1869	18	4295	4230	30	534182	524043	82	0.466982
167654	131239	89	57897	45428	83	2168	1611	23	1309	972	0	3327	2852	31	305202	243549	88	0.468097
164977	146052	92	66196	58755	81	1743	1646	16	2289	2002	23	5260	4941	34	737664	655148	87	0.469211
29066	30643	63	14981	15586	41	192	248	0	255	191	0	706	731	0	90706	84843	68	0.469211
91558	90155	73	36499	36061	72	1000	944	0	1052	1136	7	2204	2257	21	262294	253292	83	0.470326
88103	87491	74	35516	34733	72	556	674	0	822	806	0	2030	1816	21	230068	221425	80	0.471441
72288	71707	77	16030	16316	42	657	780	0	861	716	0	1568	1651	16	150812	146378	76	0.472555
80899	80029	68	31595	31368	71	1028	865	0	947	888	0	1617	1500	17	174832	159834	89	0.472555
250258	189662	105	115419	90870	95	4129	3176	30	3866	3146	31	7565	5988	42	638246	515735	102	0.472555
116874	112121	79	42242	39795	74	1015	1093	7	1573	1569	15	3378	3461	26	412325	388694	84	0.472555
74521	74237	71	22590	22683	50	950	1014	2	632	747	0	1486	1502	14	144836	145528	76	0.47367
80881	72959	75	31246	27839	73	952	845	0	1160	913	0	1722	1434	17	180760	158899	82	0.474784
143416	125319	82	54350	46499	80	1170	984	0	1368	1116	9	3463	3068	28	388824	329128	87	0.474784
280415	202484	105	107272	80066	97	3319	2359	31	3822	2768	34	7181	5355	43	666914	506060	104	0.474784
108867	97270	84	42162	37574	76	1719	1484	16	1344	1186	10	2634	2362	26	236843	207071	82	0.474784
73362	72013	64	25680	23843	56	811	609	0	924	654	0	1800	1601	18	156233	140914	76	0.475899
96583	88571	78	38335	33878	77	982	763	0	648	677	0	2026	1795	20	211999	179667	86	0.475899
139951	113382	93	49957	40569	81	1664	1303	16	1478	1229	12	2829	2507	26	250241	205116	88	0.475899
52989	49303	73	23483	22101	58	871	745	0	691	463	0	1007	1018	4	114524	105296	85	0.475899
61109	63893	68	21348	21741	48	621	699	0	816	604	0	1226	1250	11	137722	136066	75	0.475899
125800	120684	77	54526	51440	76	1174	1156	8	1353	1230	11	2085	2066	20	213270	196264	81	0.477013
79741	73620	90	27060	24436	66	826	510	0	910	670	0	1558	1485	16	160229	147505	77	0.478128
198227	164900	97	88055	74191	87	2762	2482	24	2887	2454	27	5704	4828	37	474330	401612	94	0.478128
186277	153794	92	56835	46633	85	1932	1688	19	2055	1781	19	4656	3564	37	389302	320937	92	0.478128
123707	103422	80	47672	41231	78	1298	1136	9	1436	969	0	2633	2167	26	263259	220156	85	0.479242
133053	115850	83	51028	44402	80	1935	1772	18	1526	1329	14	3454	2895	29	314219	278272	84	0.480357
117670	98484	92	50099	42991	80	1352	1215	11	1082	1073	6	2674	2181	25	245832	204561	97	0.480357
164065	131988	90	52710	42245	83	1911	1432	21	2024	1823	20	3798	3068	32	302860	246065	90	0.481471
205478	154935	93	78063	60369	90	2116	1636	19	1877	1412	18	3474	2589	32	331178	248290	95	0.481471
110959	96685	81	42440	36462	78	1089	1030	5	1059	856	0	2044	1606	21	199837	168362	86	0.482586
69493	66750	73	30582	27625	68	858	725	0	705	792	0	1577	1535	16	146691	127462	79	0.482586
107016	96506	78	43782	38089	77	1210	1028	5	1068	939	0	2283	2077	22	214595	185648	83	0.482586
119216	104126	79	52030	45303	78	1216	971	0	1361	1078	8	2822	2309	28	253001	216533	86	0.482586
46049	47206	67	8993	9556	34	227	328	0	676	535	0	1045	1095	6	112841	114411	71	0.482586
41298	41405	67	15670	15765	43	424	329	0	590	512	0	926	937	0	92734	86386	72	0.482586
129606	106184	91	45500	37133	80	1406	1357	13	1540	1044	10	2816	2319	27	215624	174808	87	0.482586
219396	165190	91	76518	57662	90	2683	2017	26	2107	1611	25	5214	3810	38	443063	330654	97	0.4837
104868	89328	79	40096	33909	76	1280	1152	10	1344	1128	9	2932	2508	27	237659	200133	83	0.484815
140410	126427	81	45517	40068	78	2020	1668	20	1613	1612	16	4214	3760	33	346404	306419	86	0.484815
77334	73618	74	29056	27299	67	850	910	0	992	908	0	1486	1576	15	174639	156262	89	0.484815
87134	78208	77	35825	32442	73	858	812	0	918	923	0	1920	1795	19	181497	164641	82	0.484815
224618	182020	93	97503	77380	91	3484	2540	30	3195	2440	28	5781	4519	38	645209	508672	96	0.485929
235799	169618	96	84206	61797	91	2794	2122	25	2852	2102	31	5649	4388	39	527158	383098	98	0.485929
168372	142239	89	69488	59353	84	2267	1701	21	1737	1578	17	3672	3044	31	306704	250734	91	0.485929
272712	202119	101	225549	185837	98	7629	6002	39	6928	5621	40	13950	11083	55	1.04858e+06	937027	101	0.487044
141063	112321	85	51287	41455	82	1515	1289	14	1659	1425	14	3310	2364	31	288262	226630	90	0.487044
125156	113197	83	50969	45507	79	1022	949	0	1125	927	0	2122	1942	21	236382	212046	82	0.487044
37620	35721	72	12912	12885	40	467	335	0	479	437	0	845	882	0	111869	111876	72	0.488158
135018	115561	82	46724	41192	78	1438	1285	12	1284	1206	11	2853	2549	25	283156	244221	88	0.489273
250259	159359	106	89146	54568	98	3719	2533	32	2743	1874	27	5873	3941	43	544647	351089	105	0.489273
113634	111590	75	35783	35467	72	992	1005	3	1442	1304	12	3265	3206	27	455821	441435	81	0.489273
363378	233318	124	115972	74986	119	5582	3691	37	5612	3506	42	10522	7051	51	919619	619257	124	0.490387
123399	115984	78	41781	36972	78	1110	1061	5	1270	1247	10	3604	3130	30	467201	420383	84	0.490387
62728	63146	68	15254	15415	41	534	650	0	545	507	0	1092	1162	9	111194	110120	73	0.491502
129861	112217	85	40866	35407	78	1527	1285	11	1518	1222	11	2747	2388	25	271909	233238	85	0.491502
78116	71513	89	28204	26428	75	1012	996	0	1106	1001	2	2442	2262	22	262053	241806	89	0.491502
100223	98818	75	43329	40634	71	1289	1314	12	1146	1247	10	3006	2978	25	371748	352651	90	0.491502
108324	90640	84	39185	33062	78	1200	877	0	1214	1015	3	2708	2358	25	227294	190200	84	0.491502
79097	68258	75	36796	31495	76	893	883	0	851	795	0	1756	1495	17	167971	138356	85	0.491502
52389	48934	76	13770	14105	41	456	475	0	529	523	0	1005	865	0	103636	101643	71	0.492616
36845	34963	68	10246	10229	38	318	272	0	350	430	0	754	734	0	125352	125695	69	0.492616
161485	136749	92	60392	50782	82	1525	1414	13	1805	1627	18	5287	4548	36	683624	575794	100	0.492616
125415	119648	79	38666	37353	75	1473	1431	15	1573	1453	15	4246	4237	30	548497	519934	85	0.493731
172727	147954	87	64953	55516	83	1979	1481	20	2175	1821	23	4614	3972	33	382329	323877	91	0.493731
129332	102748	84	47742	38833	80	1611	1331	14	1467	1122	9	2469	2042	25	222013	185319	87	0.493731
273595	192775	100	92960	66367	98	3061	2338	28	2816	1907	29	5702	4109	41	566884	413979	105	0.494845
112619	111356	73	48355	46423	74	1132	1157	9	1057	1172	9	2807	2718	26	368208	342582	82	0.494845
195213	146677	88	73463	55224	86	2876	2059	28	2681	1972	28	5299	4042	39	427571	317675	92	0.494845
48595	49502	67	14411	14907	39	465	508	0	563	539	0	1195	1216	10	112657	115946	71	0.494845
64497	67066	68	17025	17433	42	438	468	0	643	707	0	1211	1235	10	135634	131240	75	0.494845
194083	162560	90	74933	62392	87	2218	1615	21	1934	1734	19	4114	3389	32	402658	343005	91	0.494845
112847	90875	97	43686	34588	97	1619	1152	10	1238	870	0	2563	2190	24	233192	187743	97	0.494845
69551	69348	81	25000	25354	62	930	954	0	689	686	0	1650	1688	16	161752	155794	75	0.49596
126469	106152	83	49812	41992	80	1702	1396	16	1321	1085	9	2900	2362	27	249527	210527	84	0.49596
235177	179330	93	81332	62893	91	2758	2132	26	2726	2027	27	5505	3930	40	449779	345818	98	0.49596
79229	79042	72	20218	20252	46	901	895	0	672	649	0	1791	1502	19	161357	162536	82	0.49596
132283	111930	80	45786	38590	79	1560	1429	15	1565	1303	15	3335	2893	29	258386	210082	85	0.49596
76657	77743	73	28445	28849	64	750	730	0	1010	941	0	1849	1859	18	213287	210343	74	0.49596
147828	119916	82	57019	47586	81	1786	1402	18	1792	1362	13	3582	2728	33	367891	297029	86	0.497074
87649	83548	76	30850	29189	72	991	867	0	1004	787	0	1707	1626	17	151294	146811	78	0.497074
128222	117422	81	63177	57541	77	1200	984	0	1273	1135	9	2050	1789	21	202884	175406	80	0.498189
113081	93420	95	46025	38619	81	1208	947	0	1278	982	0	1920	1611	21	220630	185775	97	0.498189
92505	89049	82	21456	21086	49	1038	1121	7	875	1073	6	1879	2044	18	183785	174698	79	0.498189
268490	197597	96	104472	76326	95	3246	2437	30	4302	2994	35	8828	6419	46	1.04858e+06	829503	104	0.498189
176050	144470	87	57482	46819	84	2367	1777	22	1410	1272	17	3489	2656	32	311071	255760	90	0.499303
231432	185243	91	90654	73330	89	2242	1912	21	2899	2247	26	6125	4919	40	713551	570766	98	0.499303
60497	59427	83	19110	18837	46	695	891	0	777	716	0	1258	1203	10	130577	126595	74	0.499303
276421	228475	104	142504	125186	102	5887	4894	34	5528	4279	37	11560	9915	47	962085	817142	108	0.499303
96694	84922	80	40768	35274	77	1004	869	0	941	763	0	2145	1769	20	183274	151328	93	0.499303
79263	79205	77	15317	15115	42	577	618	0	696	607	0	2278	2405	22	228144	220249	77	0.500418
77103	73366	74	33312	31408	72	835	788	0	826	879	0	1749	1715	17	139775	131738	78	0.501532
45050	43237	70	18096	18291	44	396	436	0	280	436	0	1036	1028	4	127349	127047	76	0.501532
97682	85648	81	34870	30628	76	790	745	0	1162	796	0	1901	1620	19	194586	166207	82	0.501532
103726	101437	77	32664	32517	71	1020	884	0	1218	1133	9	3101	3329	25	441497	425470	81	0.501532
38914	37891	67	9193	9323	35	336	423	0	372	309	0	709	770	0	100855	103829	71	0.502647
86008	77116	76	37051	33313	73	1073	1127	8	762	767	0	2024	1832	21	169538	146955	79	0.502647
256692	196098	97	104484	82564	94	2480	1920	26	2939	2217	28	6723	4911	43	578220	441548	100	0.502647
218378	163740	95	108781	86779	90	3224	2594	28	3205	2427	28	5378	4069	39	510079	392678	94	0.502647
180511	146670	84	68213	54954	84	1882	1512	17	2205	1849	23	4852	3867	36	673935	535493	92	0.502647
93611	80605	91	40510	35904	76	1148	1023	4	830	801	0	1708	1587	17	165493	142082	83	0.503762
310185	219716	127	162499	131911	109	8085	6263	39	7369	5658	41	15925	12802	58	1.04858e+06	1.0046e+06	117	0.504876
246923	184600	96	95753	71543	94	2779	1947	27	3373	2574	30	8381	6349	45	977711	720889	103	0.505991
149481	136489	86	47115	40897	80	1485	1399	15	1450	1491	15	3075	2830	26	291744	259844	86	0.505991
93113	92934	76	31012	30879	71	826	876	0	1139	771	0	1969	1915	19	209241	201812	80	0.505991
131064	119278	78	63692	58290	77	1326	1313	12	1680	1555	17	3778	3407	30	463407	400574	86	0.507105
151537	121050	84	55739	45414	83	1944	1455	19	1531	1325	15	3120	2536	29	276210	213662	91	0.507105
131745	109943	85	55362	47301	80	1466	1303	14	1042	1030	4	2645	2273	25	237160	200064	86	0.507105
76086	76073	72	29248	29112	70	810	781	0	669	788	0	1692	1610	16	158450	155054	76	0.50822
90836	80210	87	38876	34573	75	923	873	0	965	581	0	1908	1748	19	177120	150661	82	0.50822
111373	104110	92	37766	35063	92	1127	1025	3	1659	1360	15	3389	3412	26	436744	415001	92	0.50822
250365	182107	99	76430	55965	96	3192	2278	30	2731	1861	29	6273	4524	40	560201	413890	102	0.50822
109599	107923	77	32722	32501	73	1308	1275	12	1333	1149	12	3434	3541	28	441867	422254	85	0.509334
66930	61908	87	17563	15979	63	604	554	0	411	554	0	1842	1612	17	171506	137628	87	0.509334
76797	74695	78	31721	30048	71	799	802	0	1064	995	0	1901	1979	18	166605	160989	77	0.509334
155707	127616	83	64016	52932	82	1448	1177	14	1643	1348	17	3637	2933	32	312126	258683	89	0.509334
147603	122663	92	59115	50017	81	1474	1123	8	1563	1158	13	3075	2662	29	292789	246110	88	0.510449
238579	201386	90	90677	77556	87	3187	2724	26	2724	2401	24	6059	5290	37	517350	439345	94	0.510449
198368	150307	90	69435	51987	88	1678	1297	17	2100	1673	20	4421	3291	35	409022	312958	96	0.510449
141608	126549	79	53655	46420	79	1503	1122	10	1198	1049	5	3147	2633	28	265005	226836	86	0.511563
57081	56522	73	16960	16938	43	774	786	0	555	577	0	1167	1083	7	103102	99487	72	0.511563
358654	274695	121	181543	144461	112	5915	5263	34	5978	4475	40	13011	10696	52	1.04858e+06	946549	115	0.511563
123578	102829	87	49176	41703	79	985	717	0	1149	874	0	1977	1666	21	225300	188242	84	0.512678
96030	88180	92	26304	22839	92	976	938	0	1045	1063	6	2181	1969	19	198023	176625	92	0.512678
150884	121792	86	65360	54471	83	1886	1501	18	1388	1331	13	2736	2313	26	282062	231718	90	0.512678
226958	163561	114	68651	48298	114	3149	2505	28	2317	1658	22	6010	4012	42	451498	326816	114	0.512678
268674	184954	125	90821	62530	125	3916	2606	33	3285	2178	33	6927	4797	43	595904	412366	125	0.512678
163728	132233	104	68232	53236	104	1744	1383	15	2290	1661	22	5680	4549	37	698090	581027	104	0.512678
29888	33209	39	7018	7474	32	360	248	0	189	310	0	812	861	0	82622	82660	66	0.512678
42132	41724	76	15260	15181	42	375	342	0	319	484	0	1127	1126	8	131754	127101	73	0.513792
98537	96079	79	61544	60720	75	1093	1100	7	1646	1659	16	3466	3468	27	433791	421851	82	0.513792
97630	95713	74	28101	28044	64	998	1060	5	900	920	0	2904	2779	25	346985	345417	79	0.513792
64178	61272	76	29204	27985	70	791	878	0	764	477	0	1275	1082	8	135212	129903	75	0.514907
151139	120122	84	65707	51921	84	1694	1318	15	1682	1253	18	3629	2909	32	300130	229569	91	0.514907
100924	86383	95	36337	31167	78	1203	1216	11	1008	885	0	2399	2112	24	199822	168579	84	0.514907
63182	62171	76	16715	16680	45	545	608	0	729	592	0	1128	1183	9	139028	133812	76	0.516021
105070	91019	86	46496	40340	79	1468	1163	11	1443	1044	6	2622	2156	26	260800	221410	95	0.516021
172301	140670	93	70044	57988	83	2221	1801	24	1710	1244	15	3478	2782	30	280603	226359	89	0.516021
163297	136870	85	69154	58245	83	1619	1486	13	1645	1244	16	3177	2499	31	299924	252409	88	0.517136
89238	79233	78	34759	30314	75	992	903	0	1085	828	0	2061	1858	21	181385	164248	82	0.51825
140910	120559	84	57312	47926	80	1575	1247	13	1350	1336	14	3208	2547	29	273737	228315	86	0.51825
110417	108219	80	22851	22809	52	1306	1285	11	1281	1246	11	3838	3692	28	469865	456501	82	0.51825
149758	118806	84	57478	46587	84	1720	1445	18	1634	1280	16	3769	2884	32	313101	240302	90	0.51825
61294	60836	70	29763	30013	69	716	606	0	503	540	0	1040	1074	6	130021	126531	75	0.519365
228410	179125	98	126478	102455	93	6020	4742	35	5993	5065	38	10426	8801	48	931447	797141	99	0.520479
223584	168709	95	81792	61825	90	2566	2048	24	2475	2065	24	4953	3690	36	459576	352298	95	0.521594
108912	94759	84	51044	45365	78	1409	955	0	1074	895	0	2199	1874	22	193105	161896	84	0.521594
52611	54665	56	15374	15790	40	501	592	0	313	364	0	1243	1068	7	108727	104065	75	0.522708
54785	56708	60	19625	19881	46	664	657	0	581	578	0	1145	1234	10	121719	116543	74	0.522708
217806	154433	98	105089	80620	94	2518	1941	24	2906	2146	28	5086	4008	37	489063	367369	99	0.522708
82573	81633	73	22438	22845	48	811	887	0	760	713	0	1642	1809	18	147637	145714	76	0.522708
78325	73075	76	35389	31731	74	1076	804	0	941	679	0	1824	1559	20	153125	137600	78	0.523823
152252	124251	97	54520	44335	82	1696	1352	16	1860	1265	17	3258	2762	30	320540	254318	87	0.523823
42855	40618	79	8473	8489	35	442	418	0	345	424	0	948	856	0	97609	99246	69	0.524937
84099	80074	78	31062	30094	72	935	964	0	793	884	0	1826	1768	18	164852	157739	79	0.524937
74467	75594	71	32381	32129	69	632	642	0	670	818	0	2175	2184	21	229642	228422	77	0.524937
161417	137858	86	66743	56249	83	1600	1226	14	2099	1866	20	4948	4472	34	625523	544430	88	0.526052
204266	155021	92	72460	55267	89	2987	2194	27	2157	1424	24	3919	2926	34	353830	269560	94	0.526052
115556	100895	88	36095	31815	77	808	861	0	1069	960	0	2386	1975	25	229052	198753	84	0.527166
109801	91186	96	44958	37975	79	1098	867	0	1207	995	0	2255	1890	23	201869	166174	96	0.527166
201626	151799	90	98386	76068	88	3237	2217	29	2537	1816	27	5461	4222	39	475522	364611	91	0.527166
109665	108234	75	24997	25121	50	1322	1308	11	1402	1370	15	3560	3715	27	466917	452440	81	0.527166
86297	75924	80	34885	30774	74	1286	1232	11	1101	897	0	1944	1627	18	172190	149778	79	0.527166
72196	72228	76	16760	17231	42	797	840	0	649	743	0	1709	1527	16	203525	201050	75	0.527166
177972	146853	87	75131	62920	84	2006	1485	18	1677	1435	20	3574	2989	30	337033	268721	90	0.527166
80832	78275	78	17279	17868	42	1091	1266	10	1082	1030	5	2244	2121	20	202674	201452	77	0.528281
152255	144221	80	31292	30567	76	2507	2573	22	2427	2296	22	5034	4920	32	397406	375461	84	0.528281
45322	45024	66	14981	14993	40	575	643	0	520	384	0	928	1042	4	101543	105022	71	0.528281
204419	156637	104	65052	51016	88	2387	1939	22	2050	1611	21	4265	3434	34	372218	288161	96	0.529395
140717	119104	82	54744	44919	81	1781	1373	19	1418	1111	9	2843	2366	28	288041	228057	86	0.529395
115199	116009	75	44529	44057	72	1556	1449	14	1425	1628	16	4300	4438	30	505363	498774	79	0.529395
248377	189610	96	82798	62313	92	3432	2328	32	3297	2499	28	6078	4597	41	513474	392697	98	0.529395
120679	115884	86	31140	30696	73	1308	1151	13	1590	1654	16	4114	4069	29	547433	529151	82	0.53051
178114	143830	89	76757	62525	85	1511	1069	8	1777	1505	20	5535	4575	38	636110	533535	90	0.53051
164570	134754	101	54397	44648	82	2017	1543	20	1477	1216	12	3115	2779	28	291880	236025	87	0.531624
210115	167512	101	93908	76801	88	2482	1982	24	2415	2119	24	4798	3712	35	401303	327327	94	0.531624
97654	98921	74	22597	22940	47	894	1107	6	1086	1115	7	2957	2944	25	342112	330000	79	0.531624
254198	187985	93	91703	68504	91	2101	1425	22	2742	1854	28	5306	3915	39	497103	367139	98	0.531624
164324	135960	85	50771	42059	82	1716	1392	18	1933	1580	20	3544	2939	30	308621	251356	88	0.532739
57975	56797	79	18304	18202	47	603	536	0	453	498	0	1157	999	0	118773	114778	72	0.532739
145343	114866	95	57342	45836	83	1508	1249	16	1727	1168	14	3198	2485	31	292523	230450	89	0.533853
115582	114348	75	38288	37975	72	1531	1419	14	1635	1441	16	3805	3773	29	531615	503429	80	0.533853
33912	35425	60	13875	14077	40	307	391	0	235	327	0	649	648	0	82638	81854	69	0.533853
107750	92139	82	48523	41880	78	1159	1203	10	1117	932	0	2139	1739	21	204981	183090	84	0.533853
44840	43588	68	16608	16635	43	496	551	0	745	578	0	1106	1192	9	83122	79475	71	0.534968
68717	65034	79	33449	31639	72	891	829	0	614	656	0	1428	1254	13	145241	136040	76	0.534968
222702	173390	97	95477	76700	91	2811	2036	26	2727	2410	26	6297	4839	41	645307	518449	99	0.536083
79689	70658	90	34047	29995	90	858	674	0	869	870	0	2060	1794	19	208172	169876	90	0.536083
201735	160246	87	71934	56921	86	1989	1534	19	1779	1467	17	4059	3267	32	360868	280868	92	0.536083
130771	113129	83	47342	40241	79	1911	1577	18	1308	860	0	2577	2263	24	256283	209018	88	0.536083
63980	62108	76	25398	24618	60	882	874	0	734	739	0	1255	1091	8	119263	118368	75	0.536083
163799	134867	88	56684	46825	82	1753	1553	17	1711	1386	18	3427	2825	30	304108	251247	89	0.537197
79562	72288	76	30709	26981	74	965	787	0	907	719	0	1671	1504	17	184444	167317	80	0.538312
72368	64504	75	33628	30365	72	854	741	0	722	686	0	1353	1192	11	150532	131259	78	0.538312
172666	152587	82	109665	100190	83	4905	4310	32	4769	4189	34	9763	8855	45	844351	761705	88	0.538312
68579	69925	73	37344	37380	69	732	554	0	623	598	0	1627	1758	18	194226	197738	75	0.539426
64348	61064	70	28113	26121	65	626	465	0	224	371	0	1206	1082	7	134688	123711	77	0.539426
183140	153474	103	64821	53486	85	2175	1859	21	2589	2267	23	6412	5826	37	857285	736622	94	0.540541
110401	91952	91	41396	35413	78	1197	1089	7	974	772	0	2424	2142	23	226492	195784	85	0.540541
209863	174062	88	113232	95639	88	3441	2726	28	2928	2478	27	6565	5837	39	566079	488562	93	0.541655
80102	75734	75	32597	30654	71	1134	1064	5	940	908	0	1759	1648	17	163548	153016	77	0.54277
79561	75781	74	37609	34658	73	830	757	0	291	434	0	1511	1389	15	183851	162989	79	0.54277
179455	152656	92	75717	65447	83	2169	1791	19	2543	1867	25	5611	4840	39	761626	666498	93	0.543884
124535	122071	80	34934	34480	74	817	951	0	1478	1386	14	3677	3507	28	404598	390661	90	0.543884
115928	98167	84	49384	42006	79	1171	1135	7	1162	1030	4	2180	1762	22	209331	176644	83	0.543884
92336	93863	74	24127	24198	51	768	853	0	1099	1166	10	2537	2591	22	336173	322787	79	0.543884
121599	116672	79	46221	43856	76	1217	1215	9	1369	1238	11	3302	3064	27	438111	403668	85	0.546113
64650	67673	60	18958	19236	45	614	705	0	563	508	0	1794	1959	18	191260	191335	76	0.546113
250922	190485	108	78280	58674	96	3284	2556	28	3575	2589	32	6686	5016	42	582622	444347	115	0.546113
146631	130302	80	55205	47342	78	1591	1250	12	1877	1567	19	4239	3758	32	555618	499544	87	0.546113
245126	199574	93	179496	147265	93	7009	6162	36	7134	5690	42	14619	11372	60	1.04858e+06	1.00041e+06	99	0.546113
187816	152919	85	79154	64075	85	2109	1469	24	2331	1852	24	6093	4496	41	795195	635715	91	0.546113
116753	101569	88	39621	34558	78	1206	1209	10	1061	1050	6	2328	2083	23	227415	191864	88	0.547228
82756	79443	72	26811	25173	59	718	852	0	851	729	0	1691	1507	18	143738	138059	75	0.547228
82123	75347	78	36665	33103	73	880	807	0	862	688	0	1787	1578	18	204579	178664	81	0.547228
37210	39549	55	12157	12480	38	509	525	0	311	352	0	678	694	0	71694	70248	73	0.547228
88581	81912	76	33126	29661	75	757	810	0	1155	944	0	2060	2089	22	212038	193228	83	0.548342
122040	105135	97	57495	49006	82	1141	948	0	1501	1188	9	2224	1960	22	249889	206206	97	0.548342
144629	124806	95	51136	44685	81	1375	1333	12	1784	1472	18	3211	2808	29	284316	247235	85	0.548342
123079	108185	79	50840	45205	77	1377	1293	11	1219	1008	2	2466	2023	25	225359	198814	82	0.548342
116735	103544	81	70903	64633	79	1222	1074	6	1334	1080	9	2107	1835	22	204594	176385	82	0.549457
78306	75270	77	30004	28713	72	650	628	0	820	730	0	1566	1468	15	160331	156250	78	0.550571
100532	86473	78	42011	36403	77	1731	1342	16	1101	955	0	2502	1977	25	188016	160924	81	0.5528
132856	112745	89	53009	46168	79	1521	1413	13	1150	1031	4	2372	2101	23	275493	240878	83	0.5528
79977	78192	74	23006	22689	53	762	777	0	988	880	0	1696	1598	16	166790	163903	76	0.5528
83361	71695	77	38666	33401	75	986	723	0	833	713	0	2010	1835	20	170688	143564	82	0.553915
107891	90146	81	36831	31102	77	1204	1089	9	1125	731	0	2008	1628	22	214984	176368	86	0.553915
103535	98573	80	36994	33821	76	1642	1450	15	1299	1056	5	2495	2331	23	240470	217724	92	0.553915
71475	68788	85	29642	28865	69	623	582	0	575	606	0	1445	1363	14	123541	116016	72	0.555029
217237	173170	92	79256	63312	90	2497	1944	23	2440	2206	22	4739	4142	34	447555	377944	99	0.555029
106180	91844	78	42438	36867	76	1264	966	0	970	965	0	2395	1878	24	181193	155053	81	0.555029
21832	23700	45	7576	8470	32	294	271	0	411	250	0	553	547	0	50665	50853	63	0.555029
142463	127543	81	64626	56338	80	1319	1173	11	1255	1295	12	3751	3182	31	399136	346233	86	0.556144
340605	221464	125	116074	77248	119	4347	2986	35	4282	2615	38	9885	6567	51	815705	535045	125	0.556144
169519	151146	82	77931	69104	81	1973	1590	20	2239	1959	24	4611	4087	33	499110	432589	90	0.556144
193815	156569	88	65681	53545	83	2235	1738	22	2677	2152	26	6394	5209	40	810700	658875	91	0.557258
116486	96342	87	45836	38648	80	1525	1298	15	1347	1044	6	2583	2313	26	234744	187790	86	0.557258
71428	69629	73	26437	26466	59	899	860	0	622	581	0	1418	1332	12	131459	128983	74	0.557258
246988	186004	101	83371	63583	93	3476	2719	28	3017	2160	31	6168	4559	40	455356	352940	98	0.557258
95573	93517	76	25561	25916	49	1127	937	0	1403	1245	12	2939	2902	24	383292	372232	79	0.557258
144744	125696	83	61456	53946	80	1795	1504	17	1329	1176	9	2807	2509	27	295508	258063	83	0.559487
73084	73947	71	25766	25519	53	958	964	0	1234	1310	11	1636	1679	18	167487	164446	74	0.559487
75226	68779	86	29298	27009	70	996	785	0	986	646	0	1459	1428	17	161432	148625	78	0.559487
106826	103628	79	43098	42701	73	1333	1311	12	1455	1403	13	3740	3561	28	471285	452764	80	0.559487
98722	97004	75	25148	25107	65	1349	1133	8	1168	1224	10	3378	3129	28	440879	418108	80	0.560602
122531	110964	84	40592	35802	76	1106	984	0	1549	1415	13	2924	2811	25	282240	250331	84	0.560602
81141	77706	74	33292	32206	71	829	665	0	596	689	0	1838	1632	20	181257	168201	77	0.560602
286848	191153	99	94254	63994	95	3350	2470	29	3652	2329	34	6921	4945	42	596953	389503	101	0.561716
144600	131945	86	58821	51478	81	1539	1539	14	1573	1504	17	3899	3614	30	476883	430645	86	0.563945
71663	70655	71	29923	30041	69	632	701	0	689	771	0	1788	1966	17	202116	203039	76	0.563945
82962	73222	78	34106	30071	73	789	534	0	695	571	0	1523	1408	16	171936	147302	79	0.563945
290848	202374	110	103227	71988	108	3553	2431	31	3127	2218	30	5783	4129	40	567948	420355	113	0.563945
73606	74293	76	19571	19933	44	486	557	0	628	803	0	1567	1465	15	200362	190885	77	0.56506
59682	60867	70	16083	16295	42	807	821	0	502	511	0	1490	1445	14	132201	127921	74	0.56506
160935	127647	85	62038	48223	83	1722	1320	17	1921	1530	19	3933	3302	33	321182	248263	90	0.56506
225050	164773	98	85776	64076	90	2021	1520	21	2716	2172	25	5901	4040	42	456608	334995	95	0.566174
74700	68689	76	33793	31601	71	988	782	0	619	714	0	1361	1376	14	148333	141866	77	0.566174
191891	146562	90	58834	44693	86	2550	1737	26	2285	1760	21	4412	3342	36	418755	323841	93	0.567289
79610	73502	74	37047	33354	73	881	938	0	836	640	0	1660	1423	16	144297	130156	77	0.567289
199931	150095	107	78033	58432	108	2788	2166	25	2299	1682	23	5309	4013	37	382301	287249	108	0.567289
98482	84365	91	39015	33644	77	1307	1119	9	970	814	0	2388	1939	24	210427	176999	84	0.567289
112284	105905	91	34647	32595	78	888	901	0	1021	739	0	2185	2057	19	254092	239007	94	0.567289
79361	76562	83	24120	22555	58	782	671	0	1020	901	0	1837	1686	18	179963	167995	89	0.567289
41070	44028	56	18514	19047	44	449	464	0	214	336	0	810	926	0	113951	116942	71	0.568403
57939	55814	72	14460	14599	41	873	833	0	673	680	0	1098	1189	9	96291	92501	72	0.568403
148847	130446	86	56240	49261	81	1901	1573	18	2206	1735	20	4892	4213	35	635482	567202	89	0.568403
63882	58960	71	24044	21594	56	581	637	0	586	541	0	1038	1012	3	137617	125243	76	0.568403
91274	80012	84	38425	34140	75	975	1141	7	715	792	0	1446	1316	14	157182	135180	79	0.569518
113939	111702	78	52471	51728	74	1587	1568	16	1484	1507	16	4279	4180	30	522421	501105	83	0.569518
77980	73845	74	38557	35784	74	784	630	0	645	700	0	1521	1467	14	155785	143819	79	0.569518
86015	78672	76	37339	33911	74	690	733	0	893	799	0	1570	1513	17	167106	149795	80	0.569518
128598	113069	85	44072	37977	78	1155	908	0	1121	1106	8	2463	2254	25	214339	188765	81	0.569518
50340	55224	47	17982	19101	41	406	475	0	407	276	0	924	998	0	94534	90527	69	0.570633
210193	167403	89	80780	63855	88	2221	1886	22	3035	2278	29	7014	5814	40	850401	649714	97	0.570633
97798	85760	93	29801	24936	93	1203	1179	9	1280	1013	3	2570	2018	23	266610	206207	93	0.570633
72963	68589	73	32129	29570	68	721	637	0	998	757	0	1617	1390	15	149366	130417	79	0.570633
75103	76809	71	39225	39468	70	902	1030	4	911	1015	3	1773	1722	17	172928	167908	75	0.570633
136169	119584	81	54594	48578	79	1241	1286	12	1277	1083	8	2317	2180	22	268194	229055	85	0.571747
98875	83971	85	36319	30920	76	1055	830	0	692	554	0	1721	1630	18	154865	131814	81	0.571747
79075	77761	73	25932	25688	56	901	822	0	654	818	0	1846	1688	19	181310	180629	77	0.571747
57661	55760	80	15521	15911	41	373	317	0	705	503	0	1045	1078	6	133720	134678	73	0.571747
89887	80752	92	29106	26797	68	1041	791	0	846	833	0	1801	1680	18	173476	161351	81	0.571747
206462	165514	91	81458	66235	88	2485	2063	22	2947	2441	27	6553	5141	40	911653	745667	97	0.571747
174936	141370	102	61353	49935	85	1949	1544	19	2075	1494	19	3075	2500	30	297789	241935	102	0.572862
62714	62865	71	22641	22956	49	1071	1177	8	812	823	0	1522	1601	15	121767	120961	72	0.572862
55337	53841	75	14872	14921	41	673	612	0	465	502	0	957	1096	6	115180	116405	73	0.572862
75609	72099	76	23847	23212	63	1076	924	0	677	704	0	1394	1217	13	133197	129982	76	0.573976
129653	114911	84	45820	39588	78	1338	1208	10	1708	1522	16	3802	3387	30	511485	451754	89	0.573976
292015	220228	106	150153	118355	105	4680	3629	34	5246	4248	37	10289	8253	47	897496	737820	108	0.573976
210820	165691	90	103052	81879	89	2272	1847	22	2185	1510	22	4993	3978	36	531719	433772	93	0.573976
115970	114451	74	69608	67863	76	1317	1332	12	1694	1694	16	3474	3384	27	498038	468232	92	0.573976
161365	135236	87	76911	64327	86	1808	1678	18	1741	1696	17	3553	3124	30	314290	271058	87	0.575091
271054	200343	100	114401	87358	96	6305	5220	36	5376	4249	39	11169	9147	49	980951	781460	103	0.575091
119811	96027	97	47531	37254	97	1643	1191	10	1631	1126	10	3000	2330	28	281846	218012	97	0.575091
77959	73382	78	28228	25823	73	1055	1117	7	781	743	0	1683	1598	17	164942	150748	78	0.576205
152557	121315	84	56504	44871	82	2005	1716	21	1728	1425	17	3638	2867	32	306948	242844	88	0.576205
43982	43775	62	15550	15555	42	560	637	0	521	462	0	937	988	0	79376	76569	72	0.57732
90192	80404	78	37148	32933	74	1143	1057	6	1131	911	0	1965	1804	21	157648	136323	81	0.57732
238232	206206	90	150692	133295	90	4915	4472	31	5254	4631	35	11134	9893	47	955483	827955	98	0.578434
94119	87295	80	40634	37748	74	862	852	0	746	759	0	1788	1761	18	204054	196426	80	0.578434
125432	109685	84	44639	37722	80	893	811	0	1282	1266	10	2928	2526	26	244134	214509	85	0.580663
76794	76764	72	23708	23239	54	996	792	0	796	891	0	1705	1557	17	172734	167809	78	0.580663
83919	75466	76	25882	23341	59	746	636	0	751	657	0	1533	1412	15	150502	132973	79	0.581778
70193	66457	75	32153	29834	71	513	474	0	837	734	0	1483	1395	14	145669	129739	82	0.581778
120180	111683	92	53671	50771	75	1330	1285	13	1357	1181	10	2394	2090	23	221606	200401	82	0.582892
174628	137174	96	65613	52277	84	1660	1425	15	1507	1066	11	3080	2322	30	264782	206227	91	0.582892
219688	176261	92	108049	86345	91	3254	2265	30	2887	2329	27	5453	4426	36	499862	423123	97	0.584007
41278	39809	67	11228	11381	38	407	375	0	572	500	0	1047	983	0	79181	77207	71	0.584007
151503	124066	87	49929	41536	81	2237	1898	21	1436	1098	9	3123	2372	30	265909	225471	88	0.585121
176445	150306	85	75651	63427	84	1670	1478	16	2426	1789	25	5111	4617	34	641944	558747	92	0.585121
51554	53378	63	17138	17752	42	761	555	0	548	545	0	1107	1029	4	116047	112209	71	0.585121
295904	197489	108	99207	66476	100	4370	2991	33	3285	2323	31	7899	5326	46	659832	445897	108	0.586236
42972	46360	59	18013	18747	42	366	463	0	689	694	0	1136	1105	8	89982	92419	71	0.586236
161477	131369	83	59422	47367	83	2011	1621	21	2099	1634	22	3966	3136	33	345432	263112	88	0.586236
88150	86764	74	33026	32949	71	1009	922	0	914	964	0	2575	2622	24	359842	350156	77	0.58735
206314	162367	98	84013	65565	91	2421	1797	22	2562	2111	24	6337	4823	41	814393	625735	107	0.58735
236738	183656	96	154630	125268	95	5171	3758	35	4933	4227	35	10676	8769	47	1.04858e+06	885610	100	0.58735
82864	78103	74	36132	33866	72	1036	950	0	852	858	0	1794	1676	19	179807	163618	78	0.58735
105108	87024	91	44580	38483	77	1189	1092	7	1194	931	0	1923	1827	21	197492	164279	83	0.588465
102998	95506	92	38339	35885	91	1359	1282	11	1460	1341	12	3080	2934	25	413345	395690	92	0.588465
130138	129054	77	28698	28304	63	1421	1554	15	1935	1731	20	3843	3752	29	346465	339214	80	0.588465
55499	57735	58	25239	25365	55	662	622	0	475	437	0	1141	1018	5	114906	111453	70	0.588465
170408	141733	86	76542	64370	85	1675	1404	17	1746	1387	15	3529	2891	30	392488	327570	91	0.589579
333036	245628	107	142744	109599	104	5038	3573	36	4347	3270	34	9424	7125	48	968901	751421	110	0.589579
293066	193423	114	94132	61517	111	3262	2161	32	3766	2386	35	7357	4870	45	596986	410528	114	0.589579
328585	222663	111	157017	113062	108	6364	4617	38	6375	4649	42	12856	9712	52	1.04858e+06	923122	113	0.589579
154723	130376	84	62397	51854	81	1748	1547	17	2203	1682	24	4382	3792	34	608088	510488	90	0.589579
79205	82298	71	20510	20648	45	1097	1003	1	821	992	0	1926	2046	19	175443	175180	74	0.590694
158405	133032	91	59934	49685	82	1724	1544	17	2100	1806	19	4060	3400	32	422660	366347	85	0.591808
274041	194698	110	116753	85734	108	3010	2024	29	3462	2639	31	6216	4370	41	573934	421863	113	0.591808
80116	73811	75	40041	37304	73	860	804	0	791	766	0	1549	1427	15	169459	155982	79	0.591808
101112	86061	90	30482	26361	76	1663	1344	15	1151	985	0	2216	1815	23	205669	184036	83	0.592923
26068	24695	74	8350	8547	35	184	283	0	149	287	0	777	792	0	68591	70203	68	0.592923
100414	87803	77	34305	28847	76	1186	938	0	1240	1028	3	2321	1885	23	210784	183134	81	0.592923
47360	47174	72	16346	16209	44	249	434	0	448	391	0	1016	1040	4	112132	109587	71	0.594037
42099	44385	57	12476	12527	39	407	311	0	307	264	0	988	1003	2	76553	69049	69	0.594037
77516	67955	77	28271	25132	62	947	871	0	804	631	0	1664	1391	18	144009	128020	82	0.595152
52158	53072	72	20588	20522	49	466	484	0	399	513	0	1242	1313	12	97770	92302	75	0.596266
120007	107408	84	43866	38022	79	1262	1300	10	1353	1053	7	2472	2158	24	326267	284027	85	0.596266
61212	63902	69	16432	16468	43	611	545	0	684	756	0	1632	1568	16	155290	151657	74	0.597381
192121	157731	92	62439	50377	86	2349	1780	23	1866	1758	20	4240	3304	35	367870	303712	92	0.597381
117613	105538	84	42816	37222	76	1035	1080	6	1050	1040	5	2521	2278	25	308580	279674	82	0.59961
116660	103615	80	54116	47485	78	1202	1074	7	1099	1027	4	2554	2429	25	266570	233885	83	0.59961
227489	168395	102	73412	54138	91	2912	2194	27	2413	1778	25	5359	3765	39	474559	343860	99	0.600724
23940	25810	48	11784	12049	37	239	277	0	440	457	0	611	600	0	73692	74292	65	0.601839
45094	44932	66	7263	7678	33	216	393	0	387	440	0	1022	999	0	115746	114701	71	0.601839
172307	152318	87	59544	52320	84	2104	1841	22	3495	3351	27	4902	4330	34	479897	424042	92	0.601839
73881	71950	71	30507	28167	71	1063	967	0	964	790	0	1919	1854	20	152669	145557	77	0.601839
225747	171648	90	81121	61695	88	2475	2090	21	2380	1795	23	4522	3543	36	434131	324915	94	0.602953
63670	61555	71	17294	16955	45	862	841	0	671	647	0	1264	1240	10	113864	110614	75	0.604068
85871	77259	78	33402	30455	73	920	916	0	809	940	0	1836	1692	19	160343	145426	80	0.604068
49323	52035	56	17671	17898	43	311	411	0	595	522	0	1105	1190	9	117841	116974	71	0.604068
136211	132618	80	40678	39892	76	1929	1986	17	1773	1844	17	4243	4142	30	558644	539700	84	0.604068
106730	92147	80	43242	36976	77	1136	1041	5	1425	1201	12	2205	1837	22	229784	191796	86	0.606297
120104	119066	74	47817	45274	75	1496	1489	14	1997	1793	17	4319	3880	32	506538	476935	83	0.606297
137706	114585	99	54119	46028	80	1578	1481	13	1375	1062	6	3326	2868	29	283133	240623	87	0.606297
150144	128966	85	61300	52248	82	1607	1426	15	2206	1955	21	4580	3925	34	573159	496833	89	0.607412
222909	173119	90	90458	70255	89	2163	1706	21	2283	1649	25	5676	4625	37	667908	523113	95	0.607412
143811	142855	76	51268	50368	75	1637	1575	14	2122	1939	20	4257	3891	31	523148	515736	83	0.607412
46805	47667	65	14036	14196	40	537	658	0	379	482	0	1086	1168	9	92346	92801	70	0.608526
226982	179561	90	98396	78389	88	2252	1941	20	2719	2254	27	7156	5830	41	889507	719052	101	0.608526
36470	40213	49	10320	11018	36	556	293	0	260	214	0	760	821	0	91013	87181	70	0.608526
89699	87770	78	25682	25431	55	1085	999	0	829	730	0	1945	1832	18	163354	157671	76	0.608526
102319	90092	78	41271	36949	76	712	724	0	1174	984	0	2082	1916	21	205936	175565	83	0.609641
112634	108642	84	65123	64115	75	1196	1171	10	1912	1679	18	4316	4283	30	527845	501868	83	0.609641
120277	117152	81	28836	28716	66	1348	1405	12	1555	1648	15	4389	4177	31	544227	522174	83	0.610755
77102	77135	75	22553	22372	50	669	683	0	887	866	0	1970	1988	20	278896	270845	80	0.610755
113008	95334	80	42687	36583	78	1260	1244	11	1501	1279	15	2614	2217	27	252657	212585	85	0.610755
84378	73896	85	40473	35751	75	929	925	0	846	786	0	1780	1687	19	178169	154398	80	0.61187
145622	126419	87	61647	52296	82	1813	1563	17	2090	1665	21	4405	3977	32	613987	536261	91	0.61187
61757	62748	65	15569	16671	40	545	628	0	746	760	0	1408	1463	15	206427	208863	75	0.614099
117836	116391	78	32660	32579	72	1246	1152	9	1964	1777	19	3974	3881	29	514828	501419	81	0.615213
91894	89658	76	21713	21585	50	1405	1456	12	1037	1024	4	3133	2790	27	417192	406818	90	0.615213
54969	54800	70	13907	13807	40	565	636	0	592	599	0	1151	1229	10	116321	116972	72	0.615213
170311	140040	85	69456	56786	83	1649	1338	16	1859	1581	21	4112	3517	33	579239	472601	93	0.616328
44224	43004	67	17280	17714	43	352	425	0	267	532	0	868	859	0	80095	77688	72	0.616328
171991	142213	85	73015	61179	83	1687	1394	18	2268	1775	22	4843	4173	34	640707	541111	91	0.616328
259584	186143	100	90653	66479	98	3039	2102	29	2629	1875	28	5982	4126	42	495704	343792	103	0.616328
310919	208615	123	108106	74559	105	3011	2125	29	3922	2778	35	8046	5444	46	689281	472496	110	0.617442
188942	148740	94	60845	47532	85	2225	1788	23	1773	1292	18	3490	2724	31	330534	262060	89	0.617442
85382	85769	73	27297	27166	61	1045	945	0	1210	1069	6	2672	2755	23	340237	331825	78	0.618557
65624	62799	81	14710	14721	40	594	739	0	453	607	0	1533	1504	16	142532	135825	76	0.618557
136055	108015	88	53064	42231	82	1593	1053	11	1451	1087	11	2863	2330	28	246456	200655	88	0.619671
82370	77166	77	34629	31211	74	1131	1094	6	851	834	0	1911	1750	20	174584	153081	80	0.619671
89098	76400	78	37260	32682	75	954	848	0	836	720	0	1981	1694	20	170483	147199	80	0.620786
68815	70977	69	30894	31063	69	883	815	0	649	621	0	1489	1352	13	146157	142592	76	0.6219
159339	127446	85	61776	50370	83	1617	1384	17	1390	1155	12	3339	2304	32	297141	237812	88	0.6219
60199	62764	68	17886	18018	44	664	743	0	557	684	0	1519	1530	15	151811	156011	76	0.623015
86666	81177	75	32344	29093	73	1145	988	0	987	921	0	1757	1546	18	190393	172918	79	0.623015
71198	69410	77	28758	26604	72	1041	1032	4	760	805	0	1730	1619	16	179964	169166	77	0.624129
65789	65126	73	23176	23261	53	908	890	0	552	679	0	1564	1608	16	137241	132862	73	0.624129
68148	68935	70	13122	13296	40	830	835	0	1112	929	0	2032	1922	21	166858	163903	74	0.624129
58464	57348	75	16162	16146	41	468	623	0	633	543	0	1059	1088	7	109654	106229	74	0.625244
51556	51284	74	20948	20952	51	488	480	0	378	353	0	862	988	0	99827	97579	71	0.625244
121514	99779	97	47692	39980	79	1472	1300	12	1170	1037	4	2339	2076	23	225373	181666	86	0.625244
126655	107240	88	56981	48276	80	1211	1077	7	1196	1040	5	2584	2072	25	234890	191553	85	0.626358
124522	117840	84	36691	34888	75	1286	1069	6	1362	1255	12	2340	2279	21	219254	206487	94	0.626358
72097	73350	73	20550	20786	45	1294	1114	8	775	786	0	1863	2065	18	159904	156346	76	0.626358
145154	119759	85	44841	35766	81	1773	1463	19	1445	1380	14	3394	2709	31	324036	266720	88	0.627473
147883	125958	99	55516	46195	99	1409	1160	9	1875	1500	17	4296	3576	33	545918	483302	99	0.627473
122236	107909	79	37656	32635	76	1231	1081	7	816	976	0	2433	1907	25	206745	177571	81	0.627473
87735	83534	89	30918	28680	72	1076	966	0	921	855	0	2106	1929	20	185760	176902	90	0.627473
93913	94049	73	24106	24583	50	829	919	0	1267	1105	8	2543	2487	24	356338	344158	80	0.627473
61416	58727	83	15794	15749	43	491	553	0	567	602	0	1396	1494	15	123683	120824	74	0.628587
227022	172453	97	78397	59378	91	2930	2036	27	2447	1744	26	4976	3864	36	445184	337237	98	0.628587
274472	192373	105	87505	62712	97	3077	2038	29	2795	2171	28	6346	4768	41	558416	393886	104	0.628587
97037	89496	75	37715	34178	74	771	586	0	1355	1038	6	2463	2060	25	241431	210109	81	0.628587
92054	81807	78	41172	35008	77	1215	945	0	1023	1012	3	2371	2097	24	193149	167859	82	0.628587
55919	54811	71	23871	22766	50	624	674	0	592	559	0	1233	1272	11	153574	150651	74	0.629702
170253	144197	85	101066	89550	85	2210	1899	21	2037	1776	19	4419	3874	34	450606	386236	90	0.629702
201299	156005	92	61985	48431	87	2086	1779	21	2205	1676	23	4533	3493	35	402032	309325	92	0.629702
112600	94146	87	45743	39206	78	1251	1166	10	1154	988	0	1771	1697	18	193477	169038	82	0.629702
58142	57430	70	21760	21751	50	587	497	0	526	506	0	1173	1025	4	112831	108907	73	0.630816
96645	83500	77	40289	34578	76	1041	1046	5	1248	1094	9	2199	2007	23	191294	160689	81	0.630816
114378	109553	93	37283	35363	77	2033	1971	20	2013	1976	19	4175	3766	31	556888	531315	93	0.630816
123160	97538	82	45816	36291	80	1583	1157	12	1370	985	0	2572	2070	26	239173	182038	85	0.631931
77287	71499	61	34344	31045	73	725	802	0	806	627	0	1741	1494	18	156898	135801	79	0.631931
106985	90698	79	38942	32974	77	1515	1209	12	973	808	0	2550	1964	26	194127	163952	81	0.631931
250939	184276	98	73446	53401	95	2774	1810	27	2843	2450	27	5200	4038	37	451304	324892	100	0.631931
219331	162648	101	106951	85958	92	4516	3732	33	4366	3772	33	8621	7214	44	716331	574075	95	0.633045
90137	77555	83	36136	31261	76	1130	942	0	908	764	0	1916	1591	18	168023	143937	82	0.633045
59951	59623	72	24285	24500	61	497	707	0	544	717	0	1139	1205	10	116275	113594	74	0.63416
124100	117083	81	60761	56301	78	1469	1247	12	1248	1135	8	2191	2041	22	208374	186769	82	0.63416
69094	69698	70	28258	28183	70	605	595	0	571	701	0	1781	1865	18	196198	190476	81	0.63416
76882	68918	80	32610	29399	74	1283	1142	9	734	562	0	1685	1649	17	156483	138481	78	0.635274
156941	130067	86	65289	54685	84	1581	1243	14	1561	1170	12	2986	2604	28	282024	230070	90	0.635274
201144	177056	87	56358	48907	86	2571	2235	24	2978	2461	28	7376	6459	40	851603	744279	103	0.635274
83243	81466	78	22801	22642	49	784	843	0	997	877	0	2082	1955	21	177031	169079	76	0.635274
50300	49210	69	20760	20540	48	727	575	0	579	552	0	958	980	0	92130	85948	84	0.635274
96742	87078	77	39027	34231	75	1121	865	0	879	805	0	1588	1393	15	170605	150402	79	0.636389
220857	182451	90	109953	91471	88	3638	3353	28	3377	2784	30	7713	6503	42	676937	581473	94	0.636389
67985	68052	73	20413	21065	44	663	661	0	572	653	0	1573	1616	14	211242	208024	76	0.636389
85421	73788	88	36414	32602	73	1000	824	0	557	519	0	1703	1384	16	160313	131901	79	0.636389
68606	69657	70	25446	25580	56	606	661	0	581	653	0	1545	1401	14	160469	160198	76	0.636389
88890	84648	74	32425	29691	72	1124	1018	3	984	881	0	1792	1653	18	166622	154746	78	0.637504
22136	20540	61	3875	3973	27	369	381	0	23	64	0	607	539	0	61177	60930	64	0.637504
273586	161483	106	177518	129511	103	7718	5868	40	7247	5638	44	15200	11620	59	1.04858e+06	984898	107	0.637504
65420	67072	70	20634	21397	43	655	652	0	690	572	0	1222	1279	12	115697	118088	72	0.638618
259299	193655	94	91737	69040	90	3322	2595	29	3941	3163	33	9838	7481	48	1.04858e+06	979871	97	0.638618
108400	101971	76	38105	34433	74	1344	1419	12	1165	1001	1	2586	2379	25	211772	205455	78	0.638618
51829	52964	72	13208	13581	40	327	521	0	358	377	0	1093	1173	9	126820	121473	71	0.639733
93457	87619	88	36182	34554	72	929	728	0	770	758	0	1618	1599	17	215007	211927	78	0.639733
106655	93613	95	42269	37480	77	1223	1010	2	1060	837	0	1830	1713	19	187346	165005	81	0.639733
77767	68153	91	33692	29573	74	893	735	0	806	785	0	1794	1699	19	174619	155377	81	0.639733
92882	79548	90	40165	34494	76	797	689	0	811	798	0	1728	1437	18	168597	141069	81	0.640847
189343	138626	112	75459	57186	112	2423	1828	20	2000	1693	21	4663	3285	35	530648	395915	112	0.640847
134692	122941	80	54059	48852	79	1042	1038	4	1342	1253	10	3360	3049	28	379727	336118	85	0.640847
154929	138958	90	62792	56409	81	1490	1426	16	1852	1723	19	4667	4213	32	555383	511956	88	0.641962
90652	77446	78	37297	31662	75	1034	832	0	934	775	0	1891	1440	20	194979	161576	84	0.641962
93386	81800	79	39186	34518	75	1386	1171	10	1145	986	0	2410	1984	25	218525	189932	80	0.641962
51102	52366	69	16935	16953	45	796	1000	2	804	612	0	1124	1133	8	129771	130172	73	0.641962
103196	98085	77	37689	34444	74	1285	1066	6	1136	941	0	2181	1918	22	194395	175443	83	0.643076
40807	38141	81	15422	15529	43	306	429	0	432	515	0	627	758	0	78482	78183	81	0.643076
92739	83641	78	38086	33910	76	1125	982	0	1064	968	0	2148	2080	21	194875	171934	80	0.644191
154498	131161	85	71575	62520	82	1771	1520	18	2000	1601	21	3993	3309	34	409266	343927	90	0.644191
83806	82030	75	29150	29179	68	753	803	0	763	892	0	1831	1676	20	187365	174723	78	0.645305
195686	156372	86	75140	59427	86	1904	1745	20	2424	1823	27	5576	4230	38	719564	577729	94	0.645305
114859	99244	81	44950	39179	78	1177	1116	9	1367	973	0	2648	2203	26	245513	205725	83	0.645305
50383	51380	62	17353	17829	42	481	493	0	438	426	0	996	920	0	100458	101042	70	0.645305
142641	129070	97	43450	39985	76	1395	1192	12	979	968	0	2738	2566	25	247203	219884	85	0.647534
178979	150565	93	67081	55655	85	1943	1508	17	1597	1385	17	3726	3104	32	317811	277010	89	0.647534
55404	57079	69	11602	11640	38	746	580	0	474	372	0	1104	1192	9	106700	105853	74	0.648649
47153	46662	70	18487	18544	45	518	609	0	627	553	0	945	921	0	87611	84663	70	0.648649
67008	67713	73	28610	28821	69	721	826	0	735	646	0	1634	1564	18	149350	146129	76	0.648649
265872	184025	102	85344	59643	98	2833	1992	28	2637	1694	28	5470	3880	39	488979	363637	104	0.648649
96634	99920	73	27819	28196	60	1084	1100	6	978	1015	4	3121	3114	26	375311	362532	79	0.648649
96023	84630	84	40706	35728	77	1452	1324	13	1225	1195	9	2297	2111	23	175307	147514	81	0.649763
37281	40478	63	12460	12933	38	555	569	0	423	431	0	925	978	0	85198	86625	68	0.649763
203067	167709	89	87678	73189	88	2487	2062	24	2472	1990	24	5725	4803	37	622215	521769	93	0.649763
85311	76780	79	34636	31083	72	1041	851	0	815	737	0	1890	1667	19	163862	141191	78	0.649763
134933	130242	81	32986	32291	74	1686	1541	16	1995	1790	18	4577	4166	31	581275	554056	84	0.650878
170824	138125	87	89017	76815	85	2146	1873	20	2594	2088	26	6296	5564	38	725847	608618	93	0.650878
102110	92912	77	39552	35586	75	1130	1084	6	1207	1144	9	1944	1917	20	191501	170773	80	0.650878
281429	202657	112	81034	58610	104	2497	1871	24	3782	2565	33	6374	4725	42	529229	382542	112	0.651992
57366	54544	78	22737	22219	52	857	617	0	498	446	0	1037	1043	4	109689	106251	73	0.653107
109658	90751	82	38381	31327	80	1134	1045	6	1185	1094	8	2309	1875	25	223780	185425	87	0.653107
129264	111237	81	57635	50298	79	1278	1092	10	1320	1138	10	2687	2392	26	277924	230893	87	0.653107
243692	176317	101	81367	58680	97	3850	2749	31	2794	1870	26	5692	4016	40	489941	358632	103	0.654221
43884	46170	56	11382	12057	37	511	593	0	354	378	0	890	912	0	89346	90026	71	0.654221
233553	181263	92	91116	72309	90	3132	2391	26	2748	2271	27	5280	4063	39	420504	321326	96	0.654221
84019	77340	77	36158	32334	74	1041	703	0	1050	905	0	1827	1621	18	173404	152395	81	0.657565
204309	176834	93	68744	60431	86	2131	1848	18	2286	2086	20	5896	5193	37	647055	566509	94	0.659794
124944	101260	92	40984	32287	81	1407	1322	13	1542	1221	13	3101	2588	28	305396	247840	89	0.659794
74854	72844	72	31566	30464	71	1018	1008	2	813	871	0	1648	1618	17	187216	176107	77	0.659794
85572	81359	74	35242	32966	72	825	745	0	821	776	0	1681	1669	18	157355	144626	79	0.660908
128386	112480	79	50309	42526	80	1218	1052	6	1300	1153	10	2629	2185	25	274620	228906	85	0.660908
183734	167909	88	58466	52221	82	2669	2367	23	2423	1996	22	4423	3916	32	360869	327820	89	0.660908
189623	152380	91	62207	49683	86	2182	1700	22	1960	1421	19	3972	3200	32	349214	283247	93	0.660908
160868	139872	85	84115	71396	83	2625	2063	25	2177	1916	20	4313	3895	34	438717	389970	88	0.660908
141514	125121	82	55906	48195	79	1592	1413	14	1321	1029	4	3166	2662	29	342509	292101	87	0.662023
167051	135708	86	66293	55276	83	1503	1209	15	2129	1352	21	3296	2582	31	286649	230952	91	0.662023
176297	141430	104	67200	54125	104	1943	1585	17	1996	1564	17	5291	4544	35	639679	517724	104	0.662023
208752	165636	106	82462	64972	106	2848	2466	24	2854	2021	30	5157	3994	37	474563	367627	106	0.662023
209453	155949	100	65954	49920	90	2837	2171	28	2519	1863	25	5232	3917	37	427664	322386	95	0.662023
80074	80845	72	27747	28012	64	334	541	0	790	686	0	1899	1797	19	221498	219505	74	0.663137
66924	59730	77	27900	25271	64	537	539	0	650	583	0	1272	1172	11	136784	126666	80	0.663137
106380	104134	79	26875	27295	56	1385	1466	12	1346	1340	12	3358	3425	27	418521	404166	80	0.663137
51799	51971	75	14254	14153	41	641	570	0	503	459	0	1049	915	0	91661	91828	70	0.664252
172216	134643	98	57124	45007	86	1697	1434	15	1414	1129	12	3303	2956	28	329373	259263	90	0.664252
83598	83006	75	25972	25124	57	1229	1252	11	914	952	0	2134	1980	21	195682	190424	76	0.664252
72902	67661	88	23108	21764	71	703	608	0	713	546	0	1242	1136	9	131339	118482	88	0.666481
142631	129105	87	43562	39340	79	1616	1456	15	2014	1583	22	4056	3717	31	349853	313744	88	0.66871
192896	137326	106	68179	49562	88	2271	1528	26	2206	1438	22	3949	2765	34	375766	280252	91	0.66871
249944	209207	103	188069	158657	96	6419	5395	35	5881	4845	38	12563	10345	51	1.04858e+06	886806	100	0.66871
41895	43626	58	11323	12218	36	238	422	0	545	472	0	676	695	0	79380	81207	68	0.669824
47946	49832	67	11988	12324	38	594	539	0	342	418	0	927	995	0	85696	85733	70	0.669824
109292	92849	88	38869	33269	76	1204	876	0	914	732	0	2305	2006	23	206254	177725	83	0.669824
99137	89145	86	33182	29660	75	900	901	0	666	748	0	1867	1609	18	194812	176473	91	0.669824
44861	45583	64	10324	10509	36	718	582	0	389	571	0	778	826	0	92894	95250	69	0.670939
76937	77568	79	23070	22516	56	707	809	0	833	852	0	1685	1667	18	164760	160229	75	0.670939
123582	102040	80	49723	41359	79	1429	1129	11	1212	889	0	2365	1978	24	242671	214579	85	0.670939
27867	29043	64	11624	11765	38	262	275	0	213	234	0	673	550	0	85731	86842	67	0.672054
232474	178925	105	121825	96710	93	3602	2551	32	3777	2937	31	7265	5784	43	572509	458677	99	0.673168
49170	51668	67	25848	26413	54	591	593	0	635	608	0	1171	1284	11	112093	113016	72	0.673168
90416	81966	77	35461	31503	73	944	692	0	832	776	0	1746	1635	19	169938	141010	78	0.673168
85351	82833	73	32914	30965	72	1325	1386	11	1190	919	0	2082	1891	21	202398	188185	77	0.673168
62558	59106	80	26325	23523	75	719	651	0	677	717	0	1415	1259	12	144640	129167	86	0.673168
120579	118475	79	28691	28533	67	1307	1562	13	1876	1825	18	4186	4189	29	519174	503411	83	0.674283
45388	48974	47	10880	11069	38	228	410	0	305	336	0	914	891	0	77164	78089	69	0.674283
74827	73048	75	24959	24298	60	1266	1243	11	705	786	0	1694	1713	17	151178	147971	75	0.675397
162088	139974	86	78646	69014	81	1813	1530	18	2471	2114	25	6150	5535	37	683217	599707	87	0.675397
146032	121193	82	54586	45665	80	1449	1313	14	1309	1075	9	2939	2485	27	270876	223594	87	0.675397
253495	188247	96	81642	60582	94	2734	1929	26	3245	2522	32	5665	4263	38	467685	355588	101	0.677626
104745	103572	75	21893	21848	48	712	886	0	1212	1192	11	3024	3038	25	403158	387668	82	0.677626
180695	143426	102	71892	59673	84	2057	1572	21	1691	1436	18	3573	2950	31	339568	269153	88	0.677626
214683	170032	100	106899	85534	90	2557	2042	24	2675	2166	26	5853	4617	39	512909	401502	96	0.678741
57584	58310	62	18001	18000	44	736	689	0	468	584	0	1292	1208	11	112863	109837	75	0.678741
247751	184804	95	106969	81127	94	3507	2684	30	3678	2690	33	6786	5071	41	622365	466246	107	0.678741
72965	71531	75	33376	32178	71	614	550	0	883	649	0	1390	1439	15	133764	128036	77	0.679855
88484	77621	81	38405	33608	76	921	722	0	698	602	0	1635	1526	16	153138	131840	84	0.679855
90952	83737	76	43117	39061	74	922	779	0	791	676	0	1634	1626	16	170708	157256	78	0.68097
145913	117043	87	53182	43475	81	1354	1349	11	1425	1199	13	3071	2301	31	292452	232746	86	0.68097
66180	66430	74	22341	22531	47	707	641	0	524	597	0	1522	1397	14	125989	123429	72	0.68097
70714	70817	70	27421	27889	58	757	576	0	884	828	0	1704	1626	15	176291	171424	75	0.68097
285294	217050	95	168924	133504	94	4068	3037	32	4315	3129	36	8053	6180	45	707298	550797	97	0.682084
84768	83320	74	26407	25325	65	1009	912	0	1499	1317	13	1833	1831	19	181973	178358	76	0.683199
114679	106286	82	52826	48972	76	1154	1078	6	1100	1086	7	2743	2767	24	293985	264873	82	0.683199
144276	122489	92	54853	46161	80	1480	1333	14	1640	1371	14	3204	2664	29	314935	262548	87	0.683199
75143	68980	88	30339	27007	73	861	735	0	671	689	0	1683	1354	18	168086	154825	80	0.684313
156292	125159	93	51320	41584	83	2035	1579	19	1670	1457	17	3204	2676	29	289415	234836	92	0.684313
81180	77127	75	30312	27748	73	813	821	0	1163	906	0	2098	2009	20	167449	153179	79	0.685428
68884	67946	70	20207	20456	47	761	857	0	658	828	0	1445	1616	15	142713	137880	74	0.685428
52172	53002	60	20401	20535	46	826	688	0	452	451	0	993	1050	5	102449	99234	73	0.685428
186577	150416	85	75800	60176	86	2095	1527	19	2308	1522	21	5720	4473	38	734509	580176	95	0.685428
119217	110860	83	39547	35681	75	1400	1522	13	1416	1319	14	3251	3093	27	273006	246852	82	0.686542
285771	210221	99	291001	245406	103	8127	5956	41	7343	5809	42	15728	12895	58	1.04858e+06	983158	107	0.686542
38266	36886	71	8566	9168	34	367	245	0	524	466	0	839	809	0	85715	86441	71	0.686542
45163	47853	51	14015	14704	39	332	311	0	480	387	0	1173	1226	11	151558	145441	70	0.688771
119902	99117	94	47570	40484	78	1407	1216	13	1524	1053	8	2717	2102	27	257090	216641	87	0.688771
193381	154446	88	55010	44127	85	2248	1893	24	2399	1834	24	4421	3619	34	386142	320229	92	0.689886
67313	66409	72	17191	17377	44	667	649	0	615	902	0	1579	1504	17	151045	148265	75	0.689886
109079	93628	80	43968	37804	78	842	756	0	1328	1133	9	2303	2030	24	218998	190549	86	0.691
66091	67592	73	32266	31996	70	688	568	0	331	498	0	1467	1542	14	166368	160396	86	0.691
51862	52339	70	12113	12320	38	418	392	0	417	484	0	945	1073	5	103118	103074	72	0.692115
156868	124653	86	54647	42895	83	2028	1648	20	1909	1342	18	3175	2641	28	298474	239017	88	0.693229
161408	124211	98	56087	43401	87	1902	1442	17	2108	1526	20	3349	2510	31	334068	253570	105	0.693229
123331	119775	77	39429	38217	75	1387	1546	15	1554	1502	15	3507	3370	27	373111	357807	82	0.694344
124735	122090	77	26071	25417	65	1214	1131	7	1290	1420	12	3560	3462	27	439324	418994	81	0.696573
152463	142399	80	71199	66798	79	2097	1940	20	2182	2136	21	5335	5145	34	733831	690611	87	0.696573
163703	142964	99	79189	69958	83	1806	1478	19	1870	1525	18	3713	3275	30	425276	376453	88	0.696573
77543	70874	73	30036	27342	67	799	707	0	787	631	0	1590	1340	16	158826	144254	79	0.696573
228891	174475	93	73801	56489	90	2488	1881	23	2392	1723	24	5130	4094	36	468402	362643	96	0.697687
298737	226924	105	178859	142246	104	4114	3206	31	4680	3557	37	8884	6924	44	805181	638607	111	0.697687
63137	65114	66	20738	21519	44	795	615	0	651	678	0	1509	1542	14	163258	160162	74	0.697687
121587	106664	79	44001	38344	77	1201	1111	8	1426	1169	13	2583	2252	25	254118	222145	84	0.697687
180186	171127	81	52365	50983	77	1553	1516	17	1895	1747	20	5270	4866	33	650584	603396	85	0.697687
137341	112015	83	48236	39060	80	1527	1324	14	1197	832	0	2476	1981	26	247669	189585	87	0.698802
128878	105992	83	45395	37282	80	1681	1315	18	1010	890	0	2374	2075	24	219714	176116	87	0.698802
97980	96716	78	37478	36983	72	930	877	0	1435	1363	14	2700	2624	24	333492	317506	82	0.699916
58094	58281	72	21856	21958	50	645	666	0	758	651	0	1408	1498	14	113840	114678	72	0.699916
99452	95863	84	46584	45370	74	1250	1240	11	1428	1289	12	3353	3295	27	402933	392865	91	0.699916
84378	76156	78	32192	29475	73	1091	1129	8	1081	939	0	1683	1584	18	159959	151225	78	0.699916
284718	217417	110	158846	123566	109	4995	4030	34	4456	3276	33	8517	6771	43	804366	628720	114	0.699916
133230	109613	82	51906	43002	80	1670	1436	16	1267	1129	9	3131	2669	30	307999	247690	89	0.699916
68375	63847	87	17398	14860	86	749	791	0	809	583	0	1773	1572	17	138854	117691	87	0.701031
303631	221529	122	133621	102685	115	4810	3734	33	5616	4517	38	11473	9366	49	1.01324e+06	827772	119	0.701031
57987	59502	61	14567	14321	42	509	852	0	462	511	0	1443	1467	14	118504	117339	72	0.702145
84868	83888	74	23339	22083	57	1159	894	0	1195	1326	11	2000	2010	19	199070	188146	78	0.70326
126240	103701	86	45890	38379	79	1656	1435	15	1351	822	0	2781	2206	27	265346	216016	88	0.70326
184064	145197	86	71936	57123	85	2080	1480	20	2383	1962	23	5657	4580	38	703744	560113	92	0.704374
190126	144187	88	67144	51292	87	1871	1412	18	1925	1493	23	4127	3309	34	406477	310951	95	0.704374
39208	37781	69	17118	17571	42	320	450	0	288	403	0	810	883	0	94538	91986	69	0.704374
210311	170912	97	75297	62914	87	1985	1738	19	2025	1605	19	3833	2986	33	350812	275488	91	0.706604
107795	90455	83	44372	37195	77	1371	1053	5	951	987	0	2292	1818	23	217218	178044	81	0.706604
92128	91554	77	29913	29819	67	830	879	0	1110	1100	7	2511	2555	23	356099	347542	79	0.706604
58532	59909	70	15712	15877	41	430	477	0	599	545	0	1088	939	0	125478	118624	76	0.707718
102184	90015	78	41361	36396	76	933	788	0	920	900	0	1932	1820	20	196782	173379	83	0.707718
214842	174302	88	84455	69669	86	3156	2382	27	2536	2168	25	6005	4759	39	497398	407735	95	0.708833
20992	22356	48	7214	7322	33	323	413	0	252	338	0	649	660	0	69998	71831	62	0.709947
245315	177285	103	80556	59421	94	3056	2315	26	2670	1814	29	5684	3945	39	520300	373774	112	0.709947
226472	179650	95	83823	66690	92	2190	1744	22	2953	2128	31	6872	5431	42	916132	742094	99	0.709947
88119	83926	76	32278	30306	72	1073	921	0	1167	1000	1	1977	1663	20	196330	179839	78	0.709947
125402	111755	78	54504	48224	78	1183	1119	8	1229	1006	3	2341	2028	23	227637	200433	84	0.709947
177451	156193	85	76799	68289	83	2770	2484	25	2323	2037	22	5000	4235	35	411161	361135	88	0.711062
147708	121793	86	48528	39963	81	1725	1510	18	1593	1289	16	3160	2536	30	258331	206085	89	0.711062
344177	256492	122	122046	90137	121	4483	3405	33	5072	3687	37	9587	7159	47	881672	673941	127	0.711062
167560	137950	92	57261	47712	84	1662	1257	15	1582	1473	16	3062	2615	28	293163	243993	90	0.712176
105014	97537	78	47417	43836	75	701	753	0	977	939	0	2096	2090	21	218611	198084	80	0.712176
145237	92994	105	67820	43554	105	1307	918	0	1128	687	0	2820	1936	29	292880	190259	105	0.712176
65800	62111	71	26309	24536	56	989	762	0	852	702	0	1438	1310	13	142448	124450	76	0.712176
72217	74272	73	26619	26001	60	855	746	0	655	697	0	1523	1539	16	150957	144496	76	0.713291
104674	91271	84	39448	33815	78	1365	1011	3	828	658	0	1808	1644	19	199513	166716	86	0.713291
79766	74182	76	33752	31485	72	885	896	0	662	556	0	1572	1360	16	132072	120413	78	0.713291
102199	92735	80	36982	33202	76	1082	1022	4	1225	1099	7	2005	1846	19	197724	176233	82	0.714405
90415	82433	77	32651	29544	72	1168	1157	9	1129	1064	6	1936	1754	20	169863	158836	79	0.71552
67916	67929	72	36455	36708	69	477	659	0	616	457	0	1381	1452	14	178393	176241	74	0.71552
126682	104907	83	44157	36601	78	1913	1594	18	1476	1043	8	3029	2353	28	273056	225355	86	0.716634
82818	73238	78	30223	25742	75	1234	1076	7	798	719	0	1791	1631	18	162717	141939	81	0.716634
127981	113088	83	52875	46785	78	1280	1018	3	1049	988	0	2817	2324	27	318274	272146	83	0.716634
71582	70087	75	26669	25091	71	948	892	0	1001	813	0	1661	1601	17	140826	131962	87	0.716634
311243	204953	123	101807	66506	121	2905	2029	28	3815	2428	35	7118	4725	44	588623	396351	127	0.717749
63903	65652	68	17831	18113	43	728	612	0	728	614	0	1082	1229	9	128760	128256	73	0.718863
249133	200013	106	118988	96753	93	3692	2926	30	3183	2265	29	6179	4924	40	569069	471322	99	0.718863
122745	108926	81	54668	48974	79	1270	1208	12	1289	1055	7	2252	1861	21	191842	164837	87	0.719978
315038	211213	118	109392	74043	108	3920	2711	33	4242	2922	35	7860	5482	47	696869	475656	115	0.721092
48533	43699	83	18479	15959	83	679	594	0	564	496	0	1209	915	0	105437	85140	83	0.721092
228559	143102	111	88568	58949	108	2526	1770	17	2819	1993	20	6398	4761	55	776366	584911	117	0.721092
51357	53724	68	17282	17642	44	639	713	0	647	573	0	1243	1237	11	105923	105126	77	0.721092
50726	52871	66	19729	20376	45	551	620	0	445	540	0	927	1001	2	104599	107285	70	0.721092
170981	142074	94	73694	62019	83	1689	1483	16	2103	1726	21	5722	4862	36	755204	635714	92	0.722207
90497	84723	76	40828	37418	75	792	834	0	955	855	0	1943	1746	18	188704	167670	83	0.722207
184121	146893	94	57814	46704	85	2049	1546	19	1697	1543	21	3899	3125	33	350069	283151	91	0.722207
139263	116309	87	52030	44050	80	1770	1420	18	1281	990	0	2772	2492	25	244525	205500	87	0.723321
121734	119209	78	39016	38228	75	1263	1329	11	1812	1692	19	4409	4206	30	532248	496691	83	0.723321
69732	71163	69	33299	33256	69	733	724	0	880	738	0	1658	1610	16	192999	191788	75	0.723321
115886	112002	85	32526	31505	73	1466	1534	16	1172	1150	11	3183	3162	26	331469	317634	81	0.724436
212955	164612	96	74785	57296	90	2446	1921	23	2889	2306	28	6721	5155	41	931548	744122	100	0.724436
125201	110460	80	57372	50183	78	2146	2126	20	1661	1460	16	3581	3086	29	324468	276118	83	0.72555
64326	65820	69	35912	36516	68	371	321	0	540	654	0	1257	1286	12	168909	165580	74	0.726665
56039	57053	67	11863	12289	37	507	573	0	635	483	0	1319	1336	13	101424	100451	72	0.726665
241819	172473	103	91069	66888	94	2157	1413	23	2580	1848	26	5458	3730	40	515587	372450	99	0.726665
88417	79312	80	36859	33102	73	903	873	0	738	895	0	1704	1502	18	185392	166446	83	0.726665
53538	52300	73	15430	15399	42	325	322	0	648	569	0	953	1013	3	98652	97764	70	0.728894
83007	73318	77	37872	33393	74	738	744	0	591	572	0	1645	1507	16	163501	144534	79	0.728894
102224	89703	77	45960	40027	76	1104	984	0	1116	888	0	2054	1702	23	185568	155267	81	0.728894
81110	77899	72	30861	28501	72	1170	1214	11	1181	1054	6	1944	1748	20	167947	151058	80	0.728894
236122	180905	96	144731	116705	94	3323	2213	29	3215	2362	30	6355	5034	41	556166	439631	98	0.730008
185499	132779	92	76033	55486	90	1959	1539	21	2052	1489	21	3802	2897	33	352110	243342	96	0.731123
140899	129776	84	50659	47578	78	1522	1310	15	2164	1833	22	4635	4411	31	595593	559793	85	0.732237
207464	170720	93	72166	58945	89	3232	2451	28	2322	1746	23	5502	4475	37	453213	373554	93	0.732237
178137	143550	105	59685	45574	105	2068	1536	18	1920	1713	17	4211	3192	33	344137	264108	105	0.732237
85587	85777	73	34417	34788	71	825	857	0	1157	1086	7	2532	2629	24	351599	338835	79	0.732237
189801	152014	86	66699	53544	85	2183	1845	21	1592	1348	15	4125	3201	33	353019	278733	90	0.732237
124599	116488	80	46560	42972	78	1051	987	0	1257	1232	11	3079	2788	27	390032	356509	85	0.733352
237792	177669	96	76525	57440	91	3193	2359	29	2700	1972	26	5862	4355	39	501366	382025	96	0.733352
212116	160036	90	74003	53641	90	2460	1729	24	2280	1739	23	4791	3505	36	525435	382749	107	0.733352
171466	139360	88	70530	58567	83	2013	1749	19	2280	2031	23	5108	4017	37	681613	552480	90	0.733352
55700	58136	61	23426	24072	47	759	643	0	637	663	0	1242	1137	7	118298	117659	74	0.733352
62531	61567	72	19570	20180	43	522	586	0	514	481	0	1212	1199	11	120804	121849	74	0.733352
189158	150942	94	79301	64156	86	1740	1290	16	1891	1510	20	4041	3326	33	427353	332534	90	0.734466
199073	154195	100	77485	60765	87	1789	1534	20	2217	1835	23	5460	4457	38	723818	567852	92	0.734466
63208	61817	71	18055	17968	46	509	432	0	700	670	0	1387	1472	14	136397	139371	73	0.735581
284293	202447	106	97155	71182	101	4975	3728	34	4583	3520	36	10467	7455	50	888889	663350	108	0.735581
78214	68147	80	34068	30470	73	471	368	0	628	536	0	1425	1271	12	165208	142076	78	0.735581
83243	80772	82	21728	21748	47	993	989	0	1253	1171	10	1744	1681	18	159602	155806	76	0.736695
192743	161298	94	98886	85754	87	2754	2421	26	2180	1892	22	4783	4151	34	415467	361655	90	0.736695
131741	108214	93	56549	48496	81	2094	1729	20	1268	1024	4	2679	2178	24	239588	203291	85	0.736695
123148	113525	94	40680	37351	75	1221	1033	4	923	856	0	2157	1954	22	212876	189295	80	0.73781
193262	152535	87	105416	87020	88	2362	1687	22	2202	1659	25	4271	3565	34	373673	288059	92	0.73781
147228	117369	86	49555	39810	82	1964	1495	17	1392	1111	10	2728	2301	27	254653	200547	87	0.73781
114484	112448	79	29399	28698	73	1515	1406	15	1836	1715	18	3784	3652	29	516802	495725	82	0.738925
49085	48242	68	17443	17356	45	322	363	0	623	403	0	1001	966	0	105380	99102	84	0.738925
62262	60466	86	18640	18658	45	644	672	0	713	737	0	1335	1334	12	164564	166421	76	0.738925
104246	92049	78	41251	35615	75	1043	795	0	1030	853	0	1788	1599	20	215837	184176	80	0.740039
76514	73641	76	24491	22928	52	734	780	0	661	641	0	1525	1424	15	142545	135055	79	0.741154
56513	57439	68	15785	16023	42	313	300	0	523	520	0	1114	1293	11	134591	128941	74	0.741154
106965	94463	77	44775	39492	77	1163	1188	9	1208	995	0	1964	1766	20	190794	166832	88	0.741154
136164	116592	83	50484	43009	80	1537	1287	12	1533	1243	14	3097	2654	29	284753	231155	87	0.742268
291730	198075	127	101918	68654	127	3174	2312	27	2915	2043	30	6815	4675	42	570798	388590	127	0.742268
62342	64655	68	28340	29105	56	608	611	0	761	600	0	1515	1396	15	156960	154527	74	0.742268
190691	149299	88	69480	54083	85	1901	1292	19	1608	1201	13	3581	2694	32	310937	243638	89	0.742268
188911	155086	88	75742	62352	85	2236	1772	21	2502	2045	26	5665	4619	38	794740	662071	93	0.742268
114925	105916	87	48406	43290	76	1309	1267	12	1423	1254	12	3372	3075	28	443997	404823	83	0.742268
144297	124015	82	66577	55866	81	1224	1020	4	2006	1674	20	4241	3717	33	584993	483884	99	0.742268
116106	113250	82	33881	33109	73	1424	1233	10	1910	1871	19	3785	3782	28	477474	455937	86	0.743383
136374	114436	82	66062	56803	81	1211	1082	7	1495	973	0	2546	2185	25	240088	196444	86	0.743383
113717	102432	88	47250	43157	76	1227	1094	8	835	862	0	2041	1726	20	216124	196646	82	0.744497
337992	219613	114	130831	81762	111	4134	2621	34	4134	2693	38	10418	6920	52	1.02385e+06	649134	118	0.745612
87372	79453	79	38364	34888	73	785	943	0	726	631	0	1539	1430	15	172555	163288	79	0.746726
104148	90548	80	38894	34057	75	1294	981	0	1345	1014	4	2140	2108	21	217400	183692	82	0.746726
252916	201290	99	128285	104725	94	3921	3352	29	3894	3269	31	10523	8529	47	1.04858e+06	1.00388e+06	101	0.747841
96228	87146	76	46626	42020	74	1307	1106	8	1094	984	0	2331	1957	24	211434	189064	80	0.752299
209882	166697	88	71025	55990	87	2497	1731	27	1993	1583	21	4900	3741	38	446533	347510	94	0.752299
95165	84368	79	44650	40255	76	1154	1065	5	1035	876	0	2087	1887	21	204356	180251	82	0.752299
77474	75722	73	25486	25708	54	518	637	0	899	948	0	1881	1904	19	262700	259153	77	0.753413
202261	162340	93	80529	64399	86	2500	1942	22	2605	1898	26	6795	5504	44	901575	739502	96	0.754528
38531	40684	65	10959	11525	37	368	395	0	310	301	0	871	855	0	89386	85752	70	0.754528
203420	168665	89	85578	70031	89	2274	1905	21	2770	2298	27	6133	5215	40	852112	708980	97	0.754528
111425	108933	79	46922	45514	76	1247	1155	9	1685	1553	15	4391	4403	30	527754	489677	92	0.754528
58260	60439	68	23594	24142	49	699	781	0	363	480	0	1147	1057	6	135020	138452	73	0.755642
123062	104666	96	54619	46153	82	1446	1222	12	1346	1220	11	2701	2042	27	212510	165238	96	0.755642
270878	192551	108	91918	65684	97	3567	2510	31	3341	2126	33	5839	3992	41	524186	376082	104	0.756757
119558	98243	86	47410	39082	80	1120	1043	6	1226	890	0	2442	1880	25	212815	171925	87	0.757871
102770	100134	85	33026	32751	72	1029	941	0	1289	1128	10	3011	2874	25	401767	390005	81	0.757871
152386	127099	102	62884	52161	87	1436	1247	11	1814	1688	17	4207	3597	32	553078	455240	102	0.757871
83009	78545	78	31137	28972	71	950	941	0	928	780	0	1415	1420	13	163378	154091	76	0.757871
78960	71788	77	30922	27481	74	778	942	0	774	604	0	1541	1388	15	142023	131025	83	0.757871
125669	104579	88	59264	51339	81	1220	1127	9	1507	1016	4	2706	2240	28	225260	186955	84	0.757871
130119	106781	83	52320	43417	80	1647	1251	12	1631	1232	14	2740	2253	27	278795	221597	87	0.758986
55062	59242	67	14268	15371	38	487	466	0	479	651	0	1429	1400	15	169219	171978	72	0.758986
82221	79153	75	28730	27109	54	1005	1016	3	834	771	0	1855	1816	18	169742	160295	77	0.758986
108816	109560	75	42503	43132	72	1108	1133	8	1681	1614	17	3778	3733	28	478406	471971	81	0.758986
211444	178691	86	89470	77122	84	1912	1736	19	2620	2199	25	6243	5715	37	709356	615012	90	0.758986
133517	115031	81	51077	43805	79	1416	1251	14	1338	1278	11	2558	2147	25	226386	198572	83	0.7601
49537	48505	69	16864	16904	43	481	619	0	375	458	0	932	1002	1	95519	93742	71	0.7601
99384	88327	82	40989	35903	76	853	764	0	859	859	0	2029	1677	21	185126	158929	85	0.7601
182064	139991	95	69128	53942	86	2488	1717	26	2331	1696	24	4113	3228	34	360810	273958	94	0.7601
279409	196146	107	91105	66367	100	3934	2839	32	3711	2413	34	7583	4871	47	625356	425970	106	0.7601
120829	98485	82	42447	34787	79	1490	1355	14	1239	1163	9	2180	1806	22	208675	169848	86	0.761215
61573	62828	62	23117	22820	55	643	603	0	606	565	0	1148	1207	11	125536	121066	74	0.761215
119265	101399	83	48950	41913	78	1207	1010	2	1159	1017	4	2519	2061	26	227358	201080	84	0.761215
250885	187474	98	97414	73642	95	2633	1853	28	3438	2489	32	8471	6231	44	1.0249e+06	758827	104	0.761215
137477	114044	82	50453	41533	80	2278	1966	23	1651	1305	17	2762	2470	27	241059	199334	85	0.761215
105492	107614	74	30940	31118	69	1198	1102	9	1756	1623	19	4272	4137	30	501954	483883	80	0.761215
174614	149666	95	86237	74662	84	1920	1739	19	1847	1593	18	4231	3776	32	434517	378992	89	0.762329
104927	104162	76	28845	28993	65	1134	1145	9	1197	1029	4	3148	3212	25	360262	343849	83	0.762329
24904	22958	68	11017	11457	37	132	192	0	78	177	0	384	343	0	55037	56479	64	0.762329
104307	96188	79	38392	35251	76	1079	992	0	994	1045	5	2132	1918	21	184898	165915	79	0.762329
55743	56581	68	28569	28665	69	583	619	0	261	378	0	1189	1217	10	146814	144138	76	0.763444
61831	61161	70	16195	15992	45	490	491	0	255	370	0	1350	1367	13	115142	114548	74	0.763444
63713	58399	74	27562	24969	72	650	662	0	768	620	0	1448	1410	15	145607	133329	81	0.763444
97914	80726	79	40269	33440	78	1484	1447	13	1040	952	0	2110	1762	21	201796	160964	84	0.764558
69919	67297	74	27314	25655	68	848	833	0	591	633	0	1382	1313	12	146246	138419	77	0.766787
127546	107772	84	55032	47235	79	1247	1050	5	1032	870	0	2139	1678	22	230805	189210	83	0.766787
120556	98001	89	46895	38311	80	1696	1443	18	1286	1055	6	2613	2134	27	270780	209083	86	0.766787
136027	130364	79	38015	37057	75	2109	2090	18	2028	1655	19	4411	4058	32	363306	337544	83	0.767902
163364	144098	82	40617	35768	80	1708	1481	16	2272	2199	21	5376	4689	36	659753	572944	88	0.767902
222420	176214	95	60204	48576	91	1841	1376	19	2226	1860	23	4162	3255	32	370065	292769	97	0.767902
149677	126089	82	62192	51803	81	1580	1389	15	1399	1115	10	2914	2442	28	233463	187017	86	0.767902
152725	139830	80	63029	58640	79	1955	1957	18	1963	1682	18	5159	5014	34	667757	603711	86	0.767902
134773	130672	82	52902	51162	76	1835	1712	18	2103	2016	19	4672	4516	31	623067	601290	84	0.769017
112338	95454	82	44026	37931	78	1544	1201	12	1460	1059	13	2705	2316	26	257182	215926	83	0.769017
205653	162673	87	72167	57443	86	2414	2130	22	2229	1750	21	4164	3137	35	376060	290820	92	0.769017
80147	75070	74	29898	26919	58	858	788	0	1054	924	0	1782	1560	18	181655	157386	84	0.769017
246034	200546	87	131382	109776	87	4737	3815	34	4048	3320	33	7716	6415	44	654942	541432	90	0.769017
70392	70645	68	31096	30142	53	934	942	0	679	550	0	1427	1499	16	134248	129558	76	0.769017
107158	104730	74	31345	31164	72	895	907	0	1290	1220	12	3135	2998	26	434928	421389	79	0.770131
154582	132046	97	67203	58685	83	2117	1822	22	1862	1628	17	3454	3135	29	345230	304590	89	0.770131
38621	35883	69	17650	17945	44	195	309	0	237	276	0	633	635	0	75365	76429	69	0.770131
74538	68679	75	29917	27137	73	1089	881	0	937	959	0	1548	1369	14	153118	139513	80	0.770131
173670	139468	86	49866	40806	82	2288	1779	23	1827	1361	16	3841	3110	32	337663	279231	87	0.770131
160545	131206	95	61376	50253	84	1744	1379	18	1709	1508	19	3801	3121	32	495889	414552	90	0.771246
296949	204186	129	102983	70528	129	3533	2216	33	3444	2317	30	6667	4793	43	585076	385166	129	0.771246
77157	73983	88	21495	20092	64	1194	1051	6	930	787	0	2041	2104	19	182539	163266	88	0.771246
116163	101767	79	47584	41124	78	1471	1216	12	1271	1078	10	2156	1820	23	217468	182373	84	0.771246
199917	158147	91	68506	52435	88	2792	2307	25	2572	1674	24	4460	3382	37	376730	304759	92	0.771246
162450	140039	91	77226	68286	82	1908	1791	18	1816	1672	17	5015	4286	36	622095	550675	88	0.77236
313067	209537	107	100934	68615	102	3250	2265	32	3300	2175	31	7314	4984	44	627330	435185	107	0.77236
81044	83424	71	26573	27134	52	627	781	0	862	1105	7	2679	2636	24	358979	346962	76	0.77236
136267	117006	79	54945	46995	79	1605	1315	16	1366	1170	13	2911	2488	28	271330	223151	82	0.77236
84722	72583	82	39040	33388	75	973	858	0	739	565	0	1544	1334	17	168720	144570	79	0.773475
90837	77092	85	32212	28253	76	1020	1099	7	1152	874	0	1669	1449	18	170755	147275	80	0.773475
151190	133562	91	53798	47203	81	1400	1324	14	1930	1561	19	4076	3771	31	517925	455654	89	0.773475
101736	98163	89	27461	27033	72	1109	888	0	1239	1316	12	2817	2831	25	375072	361452	79	0.774589
97246	84564	80	38803	32916	78	1422	1139	12	813	670	0	1952	1672	21	191616	151316	82	0.774589
42262	45109	59	15518	15930	42	372	455	0	625	435	0	698	783	0	93016	89211	70	0.774589
352294	261256	137	176580	137142	121	5377	4309	34	5667	4597	38	10228	7955	48	976394	799543	120	0.774589
178466	145100	89	71209	57872	86	1972	1309	18	2369	1749	24	5158	4365	36	706250	574534	103	0.774589
80233	72030	76	39523	35567	73	767	743	0	939	835	0	1680	1590	17	162899	143824	76	0.774589
92885	82688	77	36075	31951	74	1300	830	0	828	638	0	1941	1614	22	189652	166308	78	0.774589
81820	75280	87	35464	31690	74	777	685	0	782	790	0	1771	1558	20	150309	136944	78	0.775704
258535	180566	119	128644	92341	105	3456	2741	29	2954	2055	31	5675	4275	40	499843	362842	119	0.775704
237503	177459	93	107232	83765	94	3417	2625	30	2845	2137	28	6198	4901	39	561924	417533	98	0.775704
103939	101012	84	26886	26857	60	1166	1268	10	1550	1208	13	3424	3441	27	426964	405930	79	0.776818
110870	94910	80	48197	42195	78	1161	940	0	1159	1076	8	2646	2312	25	258805	227995	82	0.776818
128627	123652	78	39988	38867	75	1451	1332	12	1263	1360	12	2721	2570	25	250087	237232	82	0.777933
211967	161768	98	96235	75613	92	2999	2445	28	2422	2121	25	5556	4392	39	516339	400559	100	0.779047
137436	131901	83	37416	36281	74	1447	1677	15	1828	1800	20	4335	4323	30	603987	581181	82	0.779047
50637	53404	64	25564	25674	66	721	771	0	445	358	0	943	933	0	113812	111973	69	0.779047
92600	93587	74	28271	28230	65	666	775	0	1128	964	0	2519	2424	24	338481	331771	79	0.779047
141050	128992	84	49857	45615	79	1603	1586	15	1588	1356	15	3202	3083	26	363995	333212	84	0.780162
329427	223148	115	107760	73095	113	3724	2714	31	4294	3047	37	9527	6145	50	775802	529329	119	0.780162
192564	158043	89	67043	55626	86	2599	2223	23	2454	1908	25	5070	4079	37	479344	387338	93	0.781276
26606	30052	48	7425	7845	32	180	302	0	199	268	0	650	542	0	54478	57201	65	0.781276
76539	71968	74	33065	30813	73	1028	1098	7	642	568	0	1450	1437	16	128196	116380	78	0.781276
275772	205892	104	104901	81563	96	3589	2660	31	3418	2504	30	6877	5167	43	548739	424356	102	0.782391
50379	51109	67	15909	15970	42	466	454	0	452	535	0	1103	1063	6	157619	158596	71	0.783505
123457	108293	90	47509	42216	78	799	847	0	1648	1229	12	2909	2554	26	254262	219505	83	0.783505
63487	62962	71	19869	19857	46	825	920	0	690	627	0	1391	1394	13	116470	110225	75	0.78462
331338	216949	116	120389	79220	114	4940	3496	35	4374	2977	36	8598	5424	49	743119	490414	120	0.78462
283616	205482	101	94942	68986	98	4024	2761	35	3072	2337	31	6891	5215	45	576263	427753	104	0.78462
128838	106048	98	52258	42277	98	1602	1206	10	1146	1057	7	2362	1808	22	214823	168364	98	0.78462
95454	91311	75	45586	41714	74	747	621	0	1084	930	0	2650	2222	27	294169	261097	80	0.785734
38626	38984	66	8256	8728	34	391	483	0	391	413	0	742	750	0	73227	72872	69	0.785734
288324	234529	113	109600	89528	103	4947	3842	34	4604	3699	32	9413	7850	44	791944	660607	108	0.785734
86801	78360	82	35743	32439	75	956	923	0	1081	983	0	1892	1768	21	204867	187567	79	0.785734
90269	78688	80	34987	30641	76	1061	926	0	999	950	0	2267	1851	23	208801	175967	83	0.786849
222048	164994	94	141891	115263	91	3604	2785	30	3936	3062	34	10098	7887	48	1.04858e+06	990263	99	0.786849
32974	33602	62	8787	8943	34	451	440	0	281	308	0	684	792	0	70260	71097	66	0.786849
62037	59194	74	17052	16692	45	1029	1052	5	534	604	0	1518	1582	16	139598	135696	75	0.786849
166305	135508	97	61047	49088	83	2150	1814	21	1427	1266	14	3611	2869	30	309936	255741	87	0.787963
83467	82530	74	28779	28708	70	661	858	0	766	789	0	2040	1959	20	245854	239892	78	0.789078
94219	84456	78	34222	31055	74	1052	928	0	875	792	0	1922	1696	19	190040	179512	79	0.789078
153413	126693	86	55468	45034	82	1911	1595	17	1437	1236	13	3300	2683	30	263394	207604	89	0.790192
118022	101543	84	46958	40830	78	1163	822	0	929	863	0	2308	2073	24	228309	200306	86	0.790192
84039	83203	74	30426	28802	71	1121	1098	7	890	984	0	2001	1898	21	192818	177318	77	0.790192
293429	203820	112	102962	73266	105	3583	2793	29	3627	2591	32	7749	5705	45	616550	435799	115	0.791307
197708	177570	87	88469	79296	84	3451	2851	27	3067	2700	27	6700	5780	41	527736	464528	90	0.791307
154110	139077	81	70328	62064	80	1571	1553	16	1814	1563	17	5181	4619	35	680472	604613	90	0.791307
84996	80618	89	36320	34085	89	1031	931	0	1161	1113	8	2123	1797	20	207416	178311	89	0.791307
210129	163552	108	87436	69912	108	2732	2175	24	2278	1696	22	4819	3786	36	374034	281840	108	0.791307
112637	98293	81	49275	43963	78	1103	975	0	1286	1114	8	2748	2398	26	240807	212949	82	0.792421
160856	135462	84	89614	75696	83	2427	2009	23	2085	1887	21	4281	3809	32	421004	374410	87	0.792421
311680	211441	105	77965	55115	99	3524	2587	30	4364	2738	38	7881	5332	44	659150	459603	109	0.793536
39818	39515	77	13268	13360	39	420	551	0	559	565	0	900	960	0	89600	85616	69	0.793536
121577	99944	82	50039	41720	80	1089	987	0	1021	862	0	2329	1857	23	231979	180415	83	0.79465
118336	102785	80	52864	45964	78	1692	1619	15	1187	966	0	2247	2115	22	223625	186709	83	0.79465
104796	91248	79	36802	31685	76	1098	967	0	1068	876	0	2247	1998	22	176066	146565	83	0.79465
137256	111532	86	46177	37579	80	1649	1308	16	1615	1279	15	3330	2710	30	267376	213440	86	0.795765
125727	106301	97	50589	42869	81	988	969	0	1139	975	0	2534	2185	24	246809	201078	97	0.795765
81539	77858	81	27141	25216	73	992	941	0	921	966	0	2028	1719	19	197432	183889	89	0.795765
193167	153588	89	59859	48265	85	2292	1732	22	2105	1573	21	3852	3108	31	324102	263240	91	0.795765
140403	122668	83	53096	46013	79	1620	1372	15	1433	1008	2	2579	2226	25	276900	242302	83	0.795765
111490	109473	76	34253	33893	72	1163	1155	8	1668	1506	17	3980	3947	30	526902	506469	80	0.796879
95187	93537	83	52208	51903	72	1135	1113	9	1114	1113	8	2671	2586	24	365757	358566	78	0.797994
125402	108636	81	48270	42055	78	851	804	0	1205	1151	9	2508	2272	23	273176	231893	85	0.797994
71193	70179	70	26341	24729	69	666	710	0	885	765	0	1365	1288	12	156326	145337	74	0.799108
123292	99534	93	47058	38114	80	1509	1189	11	1454	976	0	2767	2068	28	233243	190274	87	0.800223
110497	92019	83	42163	35333	79	1166	890	0	882	812	0	2329	1903	24	206304	178190	83	0.801337
62456	59620	71	28437	27408	69	601	512	0	453	604	0	1208	1250	11	138239	132226	75	0.802452
101987	99157	76	38745	38027	73	1236	1167	9	1279	1345	13	2600	2626	24	229068	219138	78	0.803567
219805	184415	88	67845	54517	87	3351	2971	27	3027	2607	27	6463	5087	42	607538	515096	92	0.803567
92165	81044	79	36891	32533	75	1302	1312	10	857	772	0	2262	1945	23	171391	150940	78	0.803567
101001	89186	79	43649	38060	76	1103	899	0	795	730	0	2168	1661	23	207991	180689	81	0.803567
65116	64517	73	21940	21622	51	727	628	0	517	538	0	1094	1163	10	129243	128518	73	0.804681
278947	197757	103	106033	76032	101	2837	2026	27	3809	2774	33	9000	6433	47	1.04858e+06	772354	110	0.804681
87718	80372	76	34561	30352	75	1376	1180	12	1013	942	0	2089	1832	22	171197	152529	78	0.804681
57085	57133	70	21180	20840	49	565	550	0	280	414	0	1079	1113	8	108302	104428	73	0.804681
315431	218159	112	97113	66711	109	3103	1950	32	3558	2467	33	7925	5550	44	653909	467377	116	0.805796
121274	105047	80	54006	47775	79	1322	1311	12	1145	1066	7	2589	2323	24	229648	197590	84	0.805796
254719	186197	95	97556	73907	93	2629	2067	23	2582	1768	26	4513	3234	36	413152	305348	96	0.805796
112720	100287	79	45730	39927	76	1170	1048	6	880	960	0	2107	1831	21	219902	188924	83	0.805796
62377	61901	84	20022	20322	45	639	719	0	429	475	0	1197	1209	11	124168	120606	72	0.80691
69685	68225	76	27396	27345	63	770	761	0	673	789	0	1476	1462	13	138134	134716	74	0.80691
153341	136148	90	50911	45110	80	1624	1649	17	2067	1881	21	5289	4693	34	631334	579295	89	0.80691
200390	158114	90	66853	53063	87	2064	1585	20	1904	1410	20	3997	3097	33	377905	304794	92	0.808025
106840	91527	81	39070	33690	77	1406	1223	11	1250	1007	3	2167	2017	23	195969	168107	82	0.808025
45721	46027	68	18242	18695	45	346	266	0	269	315	0	798	830	0	107997	109384	69	0.808025
155939	139177	97	51687	45769	80	1508	1382	14	2078	1626	19	4038	3755	30	463728	417848	85	0.809139
177708	138968	87	64599	51172	84	1842	1613	19	1622	1317	16	3561	2614	33	314792	241049	90	0.809139
162513	137928	98	72312	60797	82	2231	1818	23	2140	1795	20	4149	3788	31	349115	299717	86	0.810254
73243	69234	75	25698	24693	50	805	753	0	809	627	0	1624	1587	16	140935	131111	75	0.810254
125428	118194	78	53877	50476	78	1322	1134	9	1462	1538	16	3786	3504	29	469010	433323	83	0.812483
41963	43967	64	15379	15679	41	369	361	0	452	443	0	946	875	0	99415	98618	68	0.813597
24280	25319	58	10717	10775	38	159	218	0	136	309	0	456	413	0	66730	68433	63	0.813597
124850	100650	90	42843	35154	81	1717	1364	14	955	985	0	2656	2458	24	235555	192512	90	0.815826
94230	81668	76	38787	33296	76	826	632	0	827	711	0	1757	1501	17	190625	161312	82	0.815826
63960	64280	71	16483	16435	43	805	809	0	643	563	0	1405	1384	15	130266	125090	74	0.815826
278247	196202	106	96924	68671	98	3919	2514	33	3613	2614	33	7755	5331	47	650545	467150	106	0.816941
182630	145547	104	59977	48842	85	2690	2032	26	2368	1883	24	4226	3382	34	360802	293902	92	0.81917
160648	136638	85	60730	51812	81	1707	1646	16	2059	1518	22	3763	3112	31	311295	274188	87	0.81917
89739	79926	91	34702	30257	91	1362	1359	12	916	676	0	2025	1827	18	199966	176419	91	0.81917
64470	64328	72	15077	15076	42	872	980	0	919	740	0	1135	1137	8	136765	133960	74	0.820284
57208	58001	63	14216	14203	41	586	757	0	373	557	0	1318	1325	12	113239	107488	72	0.821399
128627	104853	86	48265	40088	80	2022	1737	18	1362	1115	10	2868	2305	28	269882	219148	89	0.821399
40824	44758	52	12578	12849	38	493	524	0	459	562	0	942	929	0	96453	95306	68	0.822513
209829	159358	88	89502	66558	88	2245	1718	23	2546	1814	26	6200	4449	41	810857	605347	100	0.822513
344504	223116	134	115486	75742	118	4123	2289	36	4387	2753	37	8531	5758	46	781057	518627	124	0.822513
108984	108460	75	25100	25312	54	1298	1364	14	1711	1736	17	4149	4021	30	511866	500370	82	0.823628
74983	73818	73	28522	27506	70	1066	1218	8	711	879	0	1577	1666	15	144255	134303	76	0.823628
111575	97841	81	43775	38449	77	1299	1087	7	1462	1080	9	2531	2238	25	229652	196992	82	0.824742
92678	83752	79	38136	33947	75	1177	938	0	1126	1011	3	1920	1642	20	160607	145624	79	0.824742
52061	54915	56	22072	22568	48	328	303	0	628	610	0	1084	1039	5	131478	132650	70	0.825857
138316	115552	84	50667	42069	82	1606	1204	16	1564	1347	15	3009	2641	27	277962	237410	87	0.825857
235277	174514	96	69679	54034	91	2935	2447	26	3001	2327	30	5980	4666	40	516992	397965	97	0.826971
305683	214110	116	112613	80442	106	3009	2117	27	3699	2723	33	7757	5388	45	642677	451320	112	0.828086
74273	75219	70	19541	19730	45	729	728	0	720	852	0	1740	1756	17	140796	135898	75	0.828086
64520	61687	72	26551	25014	57	728	697	0	740	600	0	1317	1298	12	141163	131916	76	0.828086
119915	105516	82	43405	37442	77	1186	938	0	1080	1014	3	2400	2011	24	209128	170964	84	0.828086
63967	60728	72	27965	26261	58	1010	858	0	729	694	0	1625	1410	17	138189	126550	73	0.828086
171712	140943	86	55960	45499	83	1750	1468	16	1148	1097	8	3303	2582	29	329719	266386	89	0.8292
272460	211995	99	121844	92601	98	4355	3157	31	4080	3009	35	8105	6568	43	690382	555097	101	0.8292
215791	173670	89	79594	62607	86	2325	1834	22	2690	2259	25	6398	5310	40	945120	785107	94	0.8292
49766	53858	46	13509	14289	39	657	719	0	675	713	0	1003	989	0	94915	96049	72	0.8292
57616	58960	65	25545	25217	52	763	820	0	570	613	0	1260	1297	11	126170	124304	70	0.8292
84196	77262	83	38742	36094	74	984	1009	2	907	883	0	1657	1570	17	146817	138227	78	0.8292
108907	106440	75	28329	28140	67	935	983	0	1613	1600	14	3900	3705	30	483461	471657	81	0.830315
159705	128829	87	58034	47507	84	1309	1098	8	1604	1225	12	3392	2783	29	266384	213957	88	0.830315
267954	192092	103	126476	94239	101	3763	3167	29	3887	2944	33	8464	6110	46	807378	578327	107	0.830315
84771	76739	76	33655	30524	73	1086	713	0	823	845	0	1463	1355	15	171002	152894	78	0.830315
54332	53048	78	18502	18896	43	347	490	0	331	241	0	797	863	0	91762	91996	73	0.831429
69797	68496	74	27928	27096	69	834	866	0	647	677	0	1554	1569	17	147216	140312	76	0.831429
209336	165587	97	90403	73702	92	2939	2456	26	2306	1824	22	4994	4018	36	458073	370069	98	0.831429
100185	98989	76	36271	35682	72	776	773	0	1369	1385	12	2791	2888	24	377086	362221	80	0.832544
105260	98402	79	43579	40871	74	1229	1014	3	1342	1164	10	2343	2057	23	201798	187483	81	0.832544
139709	125396	81	56423	48378	80	1606	1153	14	2096	1712	19	4258	3837	31	581958	519153	88	0.832544
130884	107481	82	43342	35632	79	1806	1378	18	1318	988	0	3247	2607	30	250058	205313	86	0.832544
104613	105208	73	38255	38314	73	1240	1240	10	1214	1356	13	2895	2846	26	426915	414382	79	0.832544
42318	44663	55	17000	17554	43	452	545	0	458	379	0	733	809	0	97574	101750	68	0.832544
72600	69623	75	33926	31519	70	904	929	0	1032	1007	2	1699	1609	17	150969	142525	75	0.833658
113209	101394	80	62527	55592	78	1358	1026	5	1186	1054	6	2014	1856	20	229138	200857	83	0.833658
248285	179531	98	87982	66242	94	2462	2030	24	3001	2261	30	5916	4382	40	477983	341745	98	0.833658
66672	65989	72	21626	21635	49	697	747	0	555	565	0	1420	1499	14	145572	144560	74	0.834773
254011	204334	92	88932	71621	91	3228	2396	28	3287	2687	29	7869	6704	41	840952	726238	97	0.834773
353928	226161	131	119841	75741	128	3473	2375	30	4861	3018	39	9498	5987	48	752551	494233	133	0.834773
178212	139586	99	61990	49339	84	2169	1842	21	1793	1519	20	3628	3174	30	314355	248245	89	0.835887
30507	31616	61	11813	12324	36	260	350	0	354	238	0	692	664	0	81290	81898	65	0.837002
136464	123656	81	71324	64571	80	2342	2207	20	2452	2045	24	4023	3684	31	381498	323582	91	0.837002
110130	105646	78	45863	43395	75	716	770	0	1265	1243	13	2541	2366	24	318679	300206	82	0.837002
156024	132187	84	62946	54665	83	1264	1146	10	1538	1345	14	3565	3031	29	405399	351029	86	0.837002
143188	121332	82	56966	48475	81	1156	935	0	1211	803	0	2531	2099	25	235904	201253	87	0.838117
60314	61149	71	17884	18187	44	651	657	0	598	617	0	1473	1448	14	129683	134102	73	0.838117
44888	45111	67	13860	14304	39	276	411	0	297	386	0	949	999	0	123933	125138	73	0.838117
84160	78195	81	31333	29140	72	1123	993	0	1148	989	0	1686	1630	18	168551	154051	77	0.838117
102508	103500	74	36572	36343	71	958	1023	3	1355	1380	14	3589	3543	28	423491	416778	77	0.838117
79948	69346	91	33727	29976	73	1284	1005	2	833	654	0	1653	1449	17	159827	143085	75	0.838117
224665	166814	91	73909	55218	90	2961	2458	26	2573	1817	27	4888	3458	38	426897	316390	94	0.839231
112483	95865	86	47069	40506	77	921	905	0	1084	885	0	2102	1880	21	210463	177414	80	0.839231
84355	77342	81	32510	29650	73	1204	906	0	992	1024	3	1827	1648	19	162636	146955	77	0.839231
194751	164555	89	72681	61748	84	2216	1733	23	2086	1624	23	4079	3416	32	429058	363670	89	0.839231
176596	142665	86	76762	62795	84	1640	1411	16	1727	1563	16	3182	2595	30	358956	295723	90	0.839231
111781	106440	77	37606	34715	76	773	744	0	1238	1163	11	2789	2599	25	311794	296476	80	0.840346
109377	106204	78	42768	40832	74	966	926	0	1632	1560	16	3267	3161	26	416104	394116	92	0.840346
94293	86392	84	33938	29255	75	971	711	0	1110	992	0	2393	2171	23	213773	184186	92	0.840346
72907	69885	88	29090	27668	72	848	871	0	629	550	0	1448	1330	13	142409	127947	88	0.840346
161246	142013	82	54261	45606	80	1778	1605	16	2339	1959	23	5399	4824	35	685985	602808	85	0.840346
242870	176556	100	87556	65351	93	3414	2325	31	2355	1866	27	5789	4121	41	482680	352590	98	0.840346
114004	98721	92	49599	43090	78	969	889	0	1007	911	0	2027	1627	21	204984	177120	83	0.84146
118874	114668	78	39368	38828	76	1242	1157	9	976	998	0	3286	3247	27	362837	343260	82	0.842575
247307	204449	99	116819	98976	91	3829	3148	29	3651	3016	29	7172	6238	39	670024	580721	93	0.842575
117728	95755	87	52508	44072	80	1292	1139	9	1160	960	0	2319	1830	24	253652	215058	83	0.843689
184005	148380	87	78521	62985	87	2321	1747	22	2433	1896	25	5378	4362	37	690834	560008	95	0.845918
139564	119175	87	62578	54288	82	2117	1978	18	1851	1680	19	3635	3089	32	331087	282554	87	0.845918
103234	87674	79	43014	36263	77	1077	709	0	690	754	0	1959	1628	19	191627	165276	83	0.845918
47956	49362	61	16728	16346	46	346	257	0	419	464	0	888	877	0	117572	112324	83	0.845918
74094	72871	74	23419	21921	53	790	675	0	814	746	0	1679	1708	17	170325	166118	78	0.847033
56762	55834	76	16302	16057	43	770	545	0	533	551	0	1181	1108	7	90183	90315	70	0.847033
46338	46398	75	13464	13479	40	385	413	0	386	449	0	941	996	0	119742	119742	72	0.847033
68161	65216	75	23457	21313	56	863	775	0	674	452	0	1376	1330	14	137725	130555	77	0.847033
56853	55386	80	12187	12268	39	690	677	0	724	713	0	1280	1380	12	113904	114543	73	0.848147
83661	74978	76	34245	29038	75	900	850	0	897	724	0	1592	1563	17	178456	156093	80	0.848147
33963	35182	63	17009	17559	41	176	266	0	119	325	0	752	851	0	89050	90365	70	0.848147
180832	137684	91	65757	51356	87	2429	1792	24	2258	1568	26	4240	3196	33	349614	263701	94	0.848147
95058	89118	77	35013	31737	74	1126	903	0	719	697	0	1925	1813	19	183944	164985	91	0.849262
67990	69791	68	27749	27962	57	650	890	0	697	696	0	1375	1525	15	138573	137080	75	0.849262
98389	86247	78	37617	32367	76	1138	1112	7	1212	1054	6	2292	1885	23	222350	188562	88	0.849262
59030	61331	65	25136	25110	52	715	617	0	627	749	0	1333	1363	12	129559	126078	73	0.849262
300112	205188	97	102030	70692	96	3943	2803	34	3630	2386	34	7959	5315	47	643868	453966	103	0.849262
238737	170581	99	79805	57610	92	2851	2454	25	3390	2386	30	6051	4118	43	537481	380784	96	0.849262
150433	133717	86	62287	55122	80	1657	1413	14	1652	1474	14	2822	2488	25	284592	255624	85	0.849262
158526	127574	93	56064	45820	83	1285	1153	9	1256	1112	8	2701	2242	25	255029	207877	88	0.850376
44495	46420	65	22101	22343	48	520	516	0	513	533	0	984	1033	4	102639	101853	73	0.850376
110918	109217	77	42881	41345	74	1450	1186	10	1650	1447	17	4035	3774	30	496401	466142	81	0.850376
76394	70576	73	32163	28976	73	858	762	0	1034	827	0	1451	1308	13	154077	131607	90	0.850376
223135	166611	106	79148	59850	88	2180	1702	22	1921	1626	21	4501	3241	37	387651	282055	94	0.850376
89757	79331	86	37696	33743	75	1053	720	0	957	825	0	1675	1338	16	165176	143772	80	0.851491
288466	210180	127	178154	144486	113	6458	5074	35	6580	5396	40	13363	10740	51	1.04858e+06	890177	127	0.851491
262722	202141	94	92135	71495	92	4468	3527	32	4154	3132	35	8505	6992	44	703292	550415	100	0.851491
203339	161896	89	94812	75196	86	1965	1531	17	2319	1802	24	5121	4034	38	527779	412049	91	0.851491
43654	47445	53	13027	14604	36	848	907	0	585	637	0	1203	1365	12	113106	112642	69	0.851491
56145	57402	68	19082	19618	43	598	506	0	503	572	0	1213	1293	12	119924	125687	69	0.851491
108591	106444	92	31282	30858	72	1583	1461	15	1888	1707	18	3663	3739	27	467314	440876	81	0.852605
80854	74845	81	31325	29055	71	1255	1216	9	588	576	0	1804	1514	18	168780	155695	76	0.852605
108126	92190	82	41528	36290	78	1338	1104	7	1165	968	0	2237	2090	23	197442	176139	86	0.85372
107230	106517	78	37446	36926	74	1122	1082	7	1058	1077	8	3178	3227	26	417005	399840	82	0.85372
119140	116000	82	36593	36042	74	1141	1349	12	1570	1652	16	4031	3993	30	497076	475244	83	0.85372
46345	48359	66	11706	12094	38	431	496	0	302	347	0	700	712	0	98290	99335	70	0.85372
112578	95293	81	45430	38811	77	1810	1471	18	1079	928	0	1984	1812	20	201152	171738	84	0.854834
160345	133354	90	65303	54763	81	1806	1576	16	1851	1512	19	4034	3445	32	420199	349129	88	0.854834
78054	78021	71	24437	23236	59	595	637	0	934	905	0	1931	1855	19	165621	159607	77	0.854834
288609	213296	119	105081	78474	101	3687	2946	30	4345	3571	33	8500	6513	45	663069	512954	105	0.857063
42072	41249	72	14194	14416	40	724	666	0	517	378	0	937	981	0	93373	92214	69	0.859292
60473	60886	67	27227	26085	68	629	588	0	778	820	0	1366	1241	12	131851	124025	76	0.859292
120842	115964	77	37271	36021	75	1224	1189	10	1447	1535	15	3875	3647	29	492988	451585	83	0.860407
111265	109321	76	29072	28613	70	1278	1117	8	1452	1331	13	3610	3557	27	443889	425199	84	0.860407
249438	190588	98	98908	76081	93	2936	1942	28	3285	2571	31	8082	6385	44	960970	738499	101	0.860407
82672	85059	60	33210	32419	57	1013	854	0	648	757	0	1941	1812	19	162911	155533	75	0.860407
74597	68110	76	27641	25871	64	986	736	0	958	911	0	1380	1310	14	138400	126690	76	0.861521
244378	190345	99	102042	81297	96	4265	3738	30	3884	3428	31	8949	7357	44	742211	633027	100	0.861521
145704	125600	82	68501	56933	83	1484	1148	10	1355	1031	5	3362	2739	29	364041	308278	99	0.861521
56975	59658	63	22448	22657	45	567	429	0	752	528	0	1264	1451	13	126515	123247	72	0.861521
75935	69137	80	28244	25703	71	954	698	0	866	855	0	2069	1832	20	167544	147678	76	0.862636
93752	84543	78	30679	27303	72	1333	1185	9	1059	751	0	2141	1980	22	190373	167400	81	0.862636
46044	45933	69	12749	13185	39	149	297	0	485	508	0	855	792	0	112177	113859	73	0.862636
221938	178016	93	118459	99038	90	2826	2522	25	2951	2393	28	7342	6020	42	939483	781804	98	0.86375
251292	186966	98	88345	66746	93	3212	2508	28	3242	2230	30	6073	4471	41	544562	406286	98	0.86375
151614	137185	85	80285	70776	80	1646	1393	16	1839	1804	18	5151	4632	35	636910	562151	87	0.86375
260658	175100	110	101898	67562	99	3477	2258	31	3131	2267	30	5458	3812	40	512926	361329	103	0.864865
195615	151153	106	79203	60215	94	2105	1583	19	2424	1894	24	5642	4364	38	708461	558665	106	0.864865
157607	124183	88	55721	44638	83	2003	1556	20	1403	990	0	2820	2208	27	259227	202563	88	0.865979
282442	228428	94	124643	101747	93	4198	3496	31	5047	3977	38	8977	7460	45	812283	706342	95	0.867094
236436	169496	92	78440	55959	92	3298	2329	30	2463	1854	24	5538	3973	39	513522	366148	96	0.867094
244724	174071	116	78946	57058	101	2484	1616	27	3055	2272	30	5682	3663	41	476961	345414	106	0.868208
136758	119372	84	52216	45610	80	1597	1321	14	1576	1291	14	2664	2351	25	286286	237630	86	0.868208
143377	129039	83	56290	51203	79	1664	1261	13	1735	1400	16	3395	3077	27	267053	246877	84	0.869323
170818	146006	89	81885	69637	84	2132	1894	19	2630	2017	24	6347	5788	39	780628	701836	90	0.869323
160888	146826	85	90282	86631	79	3671	3526	26	3836	3704	28	7954	7396	40	634153	580695	84	0.869323
35693	36383	52	9215	9763	34	245	393	0	478	378	0	716	763	0	104324	104271	68	0.869323
46534	46366	70	9304	9607	35	531	717	0	449	463	0	1097	1124	8	90337	90189	71	0.870438
68686	67471	81	21501	20943	52	671	730	0	904	772	0	1246	1069	8	131391	127369	75	0.870438
222898	173671	95	69543	53262	93	2205	1750	23	1949	1611	21	4428	3297	34	422922	331602	99	0.870438
52045	50168	71	13940	14025	41	207	319	0	368	423	0	1207	1266	12	149720	145484	77	0.870438
70455	69407	78	26754	27103	61	817	921	0	476	487	0	1287	1306	13	118584	120558	73	0.870438
64110	64977	71	27914	28186	68	680	876	0	646	773	0	1350	1344	14	149268	150048	74	0.871552
109413	91521	95	37269	31598	77	1513	1512	15	1010	821	0	2067	1704	22	198267	165050	82	0.871552
115243	112700	92	31945	31106	72	1430	1401	14	1506	1524	16	3945	3797	29	495791	474667	81	0.871552
116698	111268	80	39697	37920	75	1494	1372	14	1293	1189	10	2289	2262	23	211948	203860	77	0.872667
67228	63689	70	25386	22770	66	759	673	0	702	676	0	1574	1456	14	148360	137400	73	0.872667
77853	75520	73	22626	21716	53	746	730	0	1090	1235	10	1783	1811	17	161099	156588	77	0.874896
68575	62207	76	31826	28817	72	551	586	0	713	658	0	1353	1386	13	127169	112894	78	0.874896
134799	118973	84	58254	52333	79	1847	1769	19	1413	1290	13	3007	2610	27	352512	310494	84	0.874896
[truncated: 7,271 more rows]
