# Supplementary material for: Phenotypic heterogeneity follows a growth-viability tradeoff in response to amino acid identity
Source: Nat Commun. 2024 Aug 2;15:6515. doi: 10.1038/s41467-024-50602-8 (PMC11297284; doi:10.1038/s41467-024-50602-8)
Supplement: Supplementary file 6 — Source Data [file 41467_2024_50602_MOESM6_ESM.zip › source_data/fig6cde/1730_E6_yATP_NLIMLEU.csv]

FSC-A	FSC-H	FSC-W	SSC-A	SSC-H	SSC-W	BL1-A	BL1-H	BL1-W	VL1-A	VL1-H	VL1-W	VL2-A	VL2-H	VL2-W	YL2-A	YL2-H	YL2-W	Time
124027	112408	82	51597	45660	79	1633	1519	14	1593	1545	18	3698	3132	31	451111	398051	89	0
35302	35625	65	10868	10991	38	344	413	0	536	482	0	830	988	0	106629	110211	68	0.0011423
59815	61586	66	23584	23694	54	560	500	0	531	616	0	1601	1720	16	172539	166746	78	0.00342689
260050	193372	116	104173	79812	106	3148	2437	28	3184	2405	27	7248	5569	41	876178	681204	116	0.00342689
33758	33174	68	11177	11665	36	353	354	0	227	339	0	970	895	0	105924	104970	75	0.00456919
33541	36809	54	12532	13020	38	417	466	0	466	477	0	901	872	0	110728	115403	69	0.00456919
86097	85014	83	26467	26378	68	1305	1208	10	1296	1152	10	2859	2910	24	326576	316429	81	0.00799608
139161	131106	80	56075	52238	78	2272	2072	22	2114	1843	21	4122	3828	31	496852	461044	86	0.00913838
34761	35382	65	12896	13040	39	291	246	0	326	557	0	897	939	0	116541	114818	71	0.0102807
138087	118097	99	52566	44318	80	1461	1389	14	1426	1404	16	4225	3419	32	511529	428805	91	0.011423
104489	97498	78	42750	38316	77	1400	1286	11	1428	1358	15	3204	2902	28	402097	359601	85	0.011423
101548	101923	73	34382	33619	72	1624	1524	15	1464	1474	15	3253	3183	27	385528	370016	82	0.0137076
37868	38327	65	12444	12843	38	193	346	0	563	492	0	1023	1011	3	117884	115507	70	0.0137076
97707	97447	74	37595	37038	71	1088	1132	7	1287	999	0	2543	2416	23	301746	295826	84	0.0159922
25310	25927	50	11503	11858	38	315	345	0	406	265	0	665	631	0	94436	97521	73	0.0159922
143852	129512	82	52975	45979	81	1985	1643	18	2227	1987	21	4880	4288	33	563071	493385	89	0.0159922
83644	84617	70	23460	23546	55	928	953	0	1115	1129	7	2823	2880	25	338020	331382	83	0.0182768
161050	140882	86	63010	54857	81	2097	1875	19	1851	1803	18	4845	4325	35	563035	498530	91	0.0194191
180597	162457	84	62720	55312	82	2671	2242	23	2510	2123	24	6663	5934	38	766161	680371	90	0.0194191
159825	146700	89	80477	73959	82	2591	2313	22	2736	2582	25	6092	5571	35	684506	621511	98	0.0194191
28362	28699	59	10609	11036	36	552	558	0	283	377	0	805	741	0	94344	96679	67	0.0194191
74690	74935	74	24045	24071	51	699	728	0	1015	804	0	1726	1865	17	219112	210356	78	0.0217037
282931	190226	104	106722	73516	102	3316	2273	32	3532	2337	33	8462	5758	47	930883	636341	111	0.022846
145259	142703	77	41612	39886	77	1855	1790	17	2020	1905	19	5232	5031	33	581963	554321	85	0.022846
87897	89286	73	25301	24898	61	1055	967	0	1446	1259	11	2936	2806	25	326878	307254	89	0.022846
26740	28581	55	11213	11655	37	160	312	0	144	253	0	694	846	0	88907	90596	67	0.0239883
93293	92993	75	35284	35362	70	889	927	0	1093	1010	2	2737	2574	24	321254	309218	80	0.0239883
34889	33352	71	18677	19016	47	129	215	0	271	435	0	942	858	0	109516	112187	68	0.0262728
30545	31899	63	14296	14636	40	428	450	0	221	342	0	932	826	0	97408	100798	65	0.0262728
121050	118262	79	37037	36614	73	1571	1484	15	1778	1768	17	4414	4293	30	522276	496069	83	0.0274151
110599	107641	76	31295	30845	73	1177	1232	11	1259	1184	11	3153	3074	26	385927	371532	84	0.0274151
119846	111092	81	49735	45609	76	1518	1482	15	1367	1236	13	3620	3489	29	435005	401344	83	0.0285574
212253	161759	107	79644	61973	88	2737	1819	26	2881	2186	29	6119	4674	39	721678	556123	98	0.0319843
121297	111386	80	46673	42429	77	1447	1298	14	1610	1364	17	3785	3587	29	405474	364702	85	0.0342689
37884	38511	66	15149	15283	41	409	425	0	676	561	0	1059	983	0	138308	131166	75	0.0354112
138313	134408	78	69671	67436	77	1901	1977	18	2176	2191	20	5119	4873	33	559724	533459	87	0.0388381
51905	50360	81	13357	13900	38	543	559	0	452	718	0	1319	1284	12	165254	164997	74	0.0388381
34248	34712	57	14892	15063	41	319	287	0	542	504	0	1016	1046	5	117333	115739	67	0.0411227
140852	126560	80	60856	53222	80	1359	1335	12	1702	1324	16	4409	3732	33	485184	426673	87	0.0411227
59493	59772	68	29634	30102	67	392	436	0	702	690	0	1483	1460	16	174263	171935	74	0.0411227
62865	65167	62	19022	19642	43	820	848	0	795	876	0	1928	1890	19	193201	193582	73	0.0411227
69250	68677	74	22520	22449	53	631	673	0	812	780	0	1903	1820	19	240408	231392	78	0.0445496
48149	49796	71	18059	17939	46	444	558	0	411	441	0	1018	1018	4	140926	135381	82	0.0445496
244581	184404	94	114572	86784	91	2922	2052	28	3179	2496	31	7207	5451	42	885119	644465	99	0.0445496
70551	74141	70	31484	31695	63	1248	1063	6	959	917	0	2557	2597	24	297507	291673	80	0.0445496
115097	113382	76	32337	31889	67	1678	1614	16	1796	1644	18	3744	3628	29	397813	393395	80	0.0456919
146474	131817	92	72607	66500	80	1886	1967	19	1868	1591	20	4555	4052	33	578161	513435	90	0.0479765
130534	119216	82	61075	56663	77	1943	1537	20	2041	1735	19	3728	3591	28	416794	381453	86	0.0479765
151294	132199	90	54259	46798	80	2370	1912	22	1923	1592	20	4550	3935	33	545161	469717	94	0.0479765
59305	59816	69	20899	21346	49	609	521	0	778	712	0	1725	1726	17	185622	179332	77	0.0491188
121355	114386	91	39452	37263	77	1723	1804	17	1362	1303	13	3936	3568	30	466717	426265	94	0.0491188
27661	32357	43	17710	18202	42	549	438	0	447	485	0	964	896	0	111349	111360	67	0.0491188
113654	103530	79	45217	40471	77	1189	1114	8	1311	1193	12	3207	2857	26	332820	292816	88	0.0491188
164900	146208	85	58983	53202	81	1520	1208	15	2315	2262	23	5119	4486	35	581817	512935	90	0.0525457
81080	81605	80	24870	24749	56	846	691	0	1112	1098	7	2525	2601	22	266418	260482	79	0.0525457
92201	93435	74	21435	21228	50	1203	1077	7	1182	1255	10	2920	2812	25	331651	317472	80	0.0525457
156442	136572	84	68045	58759	82	1670	1553	17	1997	1631	20	4839	4135	34	532209	465259	92	0.053688
113739	113369	74	39926	39358	73	1318	1287	12	1891	1787	19	4101	4039	30	443383	415804	84	0.0548303
31671	33368	62	12634	12887	38	289	311	0	333	310	0	820	795	0	101455	102336	70	0.0548303
248809	204126	93	102120	85354	93	3167	2764	25	3196	2614	27	6479	5331	40	685153	569754	100	0.0548303
106208	104653	80	30947	30625	72	1194	1152	8	1207	1142	8	2528	2484	23	331910	313851	81	0.0559726
102606	101172	75	34039	33956	71	1178	1193	10	1084	1002	1	3177	2816	27	373767	357644	83	0.0559726
121104	118748	81	33830	33830	72	1364	1295	11	1802	1684	18	4292	4298	30	481980	468514	83	0.0559726
113038	113208	75	32520	32417	73	1438	1466	15	1609	1624	17	3979	3853	28	450259	424486	86	0.0559726
193142	171861	86	88158	78837	84	2167	1969	21	2881	2756	25	6003	5437	36	697621	618443	93	0.0571149
20201	20837	53	6929	7228	32	218	208	0	407	444	0	595	612	0	85283	85452	67	0.0582572
125122	108436	95	52526	44839	79	1197	1259	10	1311	1199	12	3610	3185	29	416161	370550	87	0.0582572
182505	163216	83	75985	66376	83	2162	1940	22	2439	1821	24	4541	4195	32	566897	485956	92	0.0628264
25605	26993	57	13552	14005	39	254	224	0	224	345	0	710	759	0	92833	92418	68	0.0639687
199811	162938	87	78914	66063	85	2411	1873	23	2349	1995	25	5695	4587	38	648001	531732	95	0.065111
45267	46588	62	20775	20904	49	536	463	0	444	589	0	1154	1186	10	126583	121953	74	0.0662533
122672	110183	80	51109	45381	78	1431	1249	14	1624	1568	15	3583	3208	29	439760	391465	86	0.0662533
158853	133575	85	57185	47102	83	2219	1534	23	1900	1484	19	4351	3518	34	549673	444912	90	0.0696802
153174	145121	83	65735	61406	80	1907	1772	18	2321	2148	23	5127	4508	34	552126	517139	87	0.0708225
33885	33094	65	12593	13046	38	234	315	0	184	320	0	866	876	0	89323	89711	72	0.0719647
59671	58270	68	24897	24897	58	554	573	0	758	579	0	1736	1739	17	182212	181930	73	0.073107
66632	66798	74	18339	18520	46	606	527	0	865	769	0	1493	1547	15	188889	183167	76	0.0742493
92162	91302	73	26588	26275	62	1056	1097	8	1100	973	0	2854	2610	25	331887	323449	80	0.0765339
39383	41529	55	20780	21296	48	393	450	0	296	390	0	907	958	0	116622	112783	74	0.0788185
141623	129719	82	43638	40233	78	1818	1718	18	1942	1799	17	4386	3827	32	499062	464109	89	0.0788185
53152	54153	66	8987	9121	35	485	479	0	733	676	0	1433	1387	15	171847	165415	77	0.0811031
132584	117166	87	53053	47356	79	1423	1320	13	1454	1306	13	4251	3677	33	468503	410346	90	0.0822454
34799	33542	79	18176	18532	43	404	338	0	484	388	0	1016	1026	3	126115	127270	68	0.0822454
43082	45040	62	15519	15892	41	285	295	0	590	601	0	1167	1186	10	148955	143438	76	0.0822454
81215	79022	76	38301	38572	70	913	901	0	944	1013	3	2446	2310	23	270786	264349	83	0.0833877
36972	37273	62	18919	19187	43	309	345	0	541	494	0	1015	947	0	129705	133207	72	0.0833877
120462	109781	79	47230	42109	78	2062	1921	20	1478	1265	13	3347	3110	28	430465	385175	88	0.0833877
23141	24601	51	10465	10624	37	269	347	0	314	329	0	525	572	0	78860	78675	71	0.0868146
113788	109891	76	43644	41896	75	1773	1435	18	1781	1484	16	3740	3838	27	438812	423331	84	0.0879569
107937	105687	77	34745	34583	72	1437	1324	14	1566	1454	19	3671	3812	27	444767	434220	83	0.0902415
31437	32945	49	13266	13740	39	363	446	0	325	406	0	891	894	0	113255	111020	74	0.0902415
50611	51096	75	21082	21365	49	444	467	0	623	685	0	1163	1152	10	135774	135461	75	0.0902415
112591	110115	77	49424	47642	75	1618	1482	16	1729	1444	19	3700	3476	29	450519	426196	92	0.0913838
111283	107305	81	45712	43165	75	1160	997	0	1406	1526	15	3654	3202	30	386597	357116	84	0.0925261
20828	19863	56	12001	10083	69	133	190	0	135	286	0	954	793	0	105991	87344	73	0.0925261
102302	99027	77	32779	32786	73	1404	1334	11	1327	1211	10	2878	2801	25	343760	333278	82	0.0925261
112850	111611	75	43965	43779	73	1596	1529	16	1467	1401	15	3623	3534	27	405562	390010	84	0.0936684
112120	108940	75	34698	34556	72	1630	1361	13	1378	1229	12	3127	2905	27	369802	349196	82	0.0936684
105621	104898	88	33402	32787	72	1332	1393	12	1440	1520	14	3115	3114	26	362092	353338	81	0.0936684
140883	123147	81	51358	44041	79	1484	1493	16	1935	1614	19	4291	4032	32	482103	412259	89	0.0948107
53164	54426	69	14271	14451	40	856	730	0	659	653	0	1489	1536	16	183475	177341	75	0.095953
22361	23737	40	12522	12786	39	486	349	0	264	276	0	636	691	0	83309	82242	63	0.095953
147878	128077	81	53809	46899	80	1679	1318	18	1653	1462	17	4303	3890	33	487650	414306	90	0.100522
154441	137186	81	73263	63866	80	1675	1662	17	2266	2017	24	5476	4906	35	654160	576033	91	0.101664
90418	89448	84	28884	28801	70	1324	1148	9	1241	1055	5	2737	2705	24	334507	327758	77	0.106234
53938	54521	62	18349	17779	48	598	617	0	775	682	0	1410	1347	14	168043	153088	85	0.106234
148636	133311	83	51227	43874	81	1795	1607	18	2195	1802	22	4532	3865	34	533397	468916	88	0.106234
95952	95096	82	28674	28618	66	965	955	0	1289	1432	12	3050	3001	26	349281	339453	83	0.109661
139353	136480	79	33375	32639	74	1719	1690	17	1599	1600	16	4305	4248	30	479899	456358	84	0.110803
88363	88155	74	35048	35206	70	900	879	0	1209	952	0	2361	2428	22	283944	275518	81	0.113087
54302	54414	68	19740	20210	45	366	399	0	559	561	0	1265	1283	11	152650	149425	78	0.113087
54533	56341	70	23483	23715	50	477	531	0	794	686	0	1400	1431	14	171085	164261	77	0.113087
62752	59357	86	17247	15771	53	796	739	0	651	708	0	1682	1650	16	194176	180075	86	0.113087
127348	116863	80	49047	44726	77	1217	1304	12	1503	1457	13	3233	3096	28	393183	359827	86	0.11423
84595	84739	74	28392	28608	62	804	742	0	1051	1074	8	2627	2572	23	296580	290920	81	0.11423
105144	104580	75	28706	28808	62	1230	1347	12	1216	1290	11	3245	3086	27	417398	401483	81	0.11423
108491	108955	88	22567	22653	48	1410	1446	13	1173	1257	10	3536	3435	28	375152	360601	82	0.115372
122075	107563	90	49412	43576	77	1944	1581	18	1328	1039	5	2630	2366	26	365968	322186	87	0.115372
122712	105883	84	48085	41269	79	1390	1312	12	1574	1354	13	3770	3020	31	430498	366614	91	0.116514
76239	76698	73	30953	31333	69	784	932	0	844	835	0	1951	1973	19	250034	247557	79	0.116514
116790	111180	85	39470	37129	75	1400	1284	12	1204	1055	6	3217	3093	26	391053	369129	86	0.117657
115567	110299	76	42119	38890	76	1715	1554	19	1532	1327	14	3978	3827	30	518752	490973	86	0.118799
165424	156847	80	44777	41820	78	2770	2581	24	2076	2132	22	6244	5685	36	688698	638453	88	0.119941
55446	57693	72	18306	18800	44	657	645	0	652	768	0	1493	1544	15	184554	176827	78	0.119941
110955	110273	75	38579	37578	74	1395	1395	12	1648	1727	17	3476	3343	27	408378	396446	85	0.123368
33571	33952	56	12935	13071	39	58	255	0	463	428	0	1226	1150	9	124794	129021	69	0.12451
100742	98285	77	23814	23325	54	1409	1334	12	1494	1379	14	2987	2985	25	372105	359725	82	0.12451
135917	125036	85	46993	42743	77	1176	1127	8	1418	1376	13	3656	3382	30	427369	390791	90	0.125653
125363	115594	86	50590	46543	77	1320	1366	11	1677	1558	16	3507	3213	28	388470	358519	87	0.126795
94149	93820	72	40542	39956	72	1163	1044	5	1294	1078	7	2717	2734	24	319642	301789	81	0.127937
140535	125899	84	55729	49978	81	1511	1365	14	1618	1486	16	3998	3369	32	471642	419021	92	0.12908
93762	88220	77	46301	42739	74	941	899	0	1213	1217	11	2604	2453	23	305489	274530	82	0.12908
67452	68593	59	26065	26329	64	596	693	0	765	692	0	1828	1815	17	202020	192821	77	0.133649
182447	159477	83	68471	58336	83	2039	1876	21	2115	1667	22	5047	4683	33	607631	543152	91	0.13936
58689	59634	68	18159	18205	44	679	695	0	877	807	0	1437	1476	15	190470	184711	76	0.142787
135355	117124	86	61602	53794	80	1632	1526	15	1793	1390	17	4297	3640	32	464540	395352	88	0.142787
45075	44692	62	8377	8579	33	336	482	0	686	642	0	1087	923	0	141346	148565	71	0.143929
16594	15189	64	8613	8878	35	244	218	0	421	355	0	538	556	0	69330	71168	63	0.143929
27618	28540	46	14291	14559	41	101	195	0	530	488	0	750	650	0	79956	76947	69	0.145072
109354	107492	76	28531	28261	69	1046	1262	10	1359	1232	12	4058	3921	30	412091	397419	82	0.145072
69426	68916	71	20005	20091	47	1080	1133	7	923	1000	1	1987	1987	19	225679	226093	75	0.146214
141269	133493	84	44622	42792	77	1664	1543	16	2009	1920	19	4016	3712	29	496130	463238	86	0.146214
53180	54967	57	15073	15004	41	790	741	0	734	795	0	1430	1428	15	176981	168762	84	0.146214
77946	77375	74	27250	27369	64	635	693	0	1132	934	0	2281	2117	22	257892	254425	79	0.148499
98339	95666	79	24536	24309	54	1057	1074	6	1282	1342	12	2761	2649	24	321252	320632	82	0.148499
44243	44898	78	24288	24916	56	544	445	0	606	583	0	1049	1169	9	114982	118907	72	0.148499
38385	37947	66	17588	17816	43	611	533	0	359	279	0	1025	1149	7	138503	141026	72	0.148499
45152	45699	68	18338	18583	45	453	454	0	497	444	0	1246	1239	11	130373	130073	71	0.149641
90922	91170	73	36652	36239	72	1263	1181	8	1152	1214	10	2505	2541	22	316331	305192	81	0.149641
148043	133713	83	62091	55945	80	1782	1529	18	2034	2094	21	4300	3787	32	522727	465395	88	0.150783
40343	40397	66	17870	17499	50	164	319	0	584	400	0	1025	1064	6	115845	115269	73	0.150783
153800	147080	79	58703	55965	77	2185	2192	21	1900	1814	19	4516	4148	32	520690	481862	89	0.151926
114188	111148	75	39997	39844	73	1159	1281	11	1718	1425	14	3824	3842	28	434286	420229	85	0.15421
71563	71283	75	20484	20380	50	724	848	0	517	481	0	1855	1734	19	238378	233123	77	0.155352
94518	87330	76	39393	36157	73	1188	1028	5	847	870	0	2718	2459	25	302040	283849	83	0.156495
22322	24522	42	7346	7784	32	387	321	0	268	327	0	572	670	0	79810	80545	66	0.156495
30904	31748	54	12620	12681	39	300	263	0	105	257	0	673	723	0	83893	81941	72	0.157637
17446	18872	43	6983	7551	32	114	257	0	171	183	0	573	568	0	70117	70590	67	0.158779
56362	54525	76	21073	21043	49	549	486	0	620	578	0	1344	1393	13	157572	149856	75	0.161064
265271	197367	106	104165	78565	103	4435	3470	32	3716	3055	30	10114	7709	48	1.04858e+06	922524	111	0.161064
127487	113471	83	48783	44499	77	1513	1313	14	1850	1732	19	3799	3303	32	486677	432317	85	0.162206
41032	40628	63	9494	9680	36	390	537	0	599	496	0	1339	1228	10	149591	144645	72	0.163349
28163	26044	72	9241	9643	35	258	293	0	268	312	0	711	801	0	97086	94399	72	0.163349
114940	108438	87	50128	47468	74	1256	1190	9	1349	1433	13	3684	3501	28	427464	400739	83	0.163349
44027	46320	68	17616	17804	44	491	472	0	603	635	0	998	983	0	142622	137614	74	0.164491
166295	135880	87	68012	55505	83	1850	1422	19	1824	1523	20	4445	3354	35	530237	432581	92	0.164491
32458	34030	59	10912	11271	37	419	450	0	265	379	0	688	677	0	114322	110389	71	0.164491
159274	154153	82	57651	55512	76	2120	1983	19	2126	2033	20	4664	4531	31	514197	472859	84	0.166775
225924	183116	88	82991	67799	86	2905	2504	25	2921	2292	28	7294	5733	42	821656	653126	95	0.166775
95639	95870	74	29061	28636	70	1110	1237	9	1095	1061	6	2715	2578	25	335148	327808	81	0.167918
105295	104877	74	28067	27676	68	1253	1349	12	1269	1221	10	3230	3191	27	388568	369652	82	0.16906
26335	26799	52	7461	7570	34	178	221	0	151	179	0	814	787	0	105738	108326	69	0.16906
102149	102309	74	28384	27841	71	1175	1007	3	1445	1517	16	3435	3459	27	381547	363407	81	0.170202
71157	72178	71	18126	18143	45	720	667	0	661	849	0	2021	2079	19	232731	230162	79	0.171345
101354	101522	76	24696	24185	54	1338	1321	12	1401	1320	12	3352	3192	27	365249	354333	81	0.174772
112723	103795	81	42661	38847	75	1279	1258	12	1350	1226	12	3302	2941	28	390488	361327	83	0.175914
100974	97347	74	30746	29375	72	1474	1398	16	1200	1152	9	2945	2824	26	345581	324034	79	0.175914
108493	106608	74	37391	36921	71	1223	1027	5	1443	1405	14	3334	3320	26	371490	348223	81	0.175914
85722	83584	79	33339	32933	72	990	995	0	1198	1121	7	2228	2156	21	263572	246002	83	0.177056
45610	44699	71	18514	18707	45	441	442	0	477	577	0	1321	1254	11	150615	146424	76	0.178198
63174	64754	62	17914	18023	44	512	437	0	439	537	0	1636	1517	14	176839	176343	74	0.178198
36569	37448	69	12324	12732	39	294	243	0	273	368	0	978	1037	5	114001	109391	69	0.179341
112398	111317	75	27646	27373	69	1155	1161	8	1580	1512	16	3929	3886	28	437685	414337	82	0.179341
63013	64373	70	16758	17054	43	863	946	0	776	770	0	1655	1705	15	199503	198245	77	0.181625
35108	33745	68	7845	8038	34	314	354	0	379	472	0	933	950	0	116495	116351	70	0.182768
112982	108414	79	41286	38654	74	1028	976	0	1404	1287	14	3257	3186	27	345625	311328	82	0.18391
34281	35844	62	17233	17610	43	390	385	0	328	438	0	964	944	0	127124	124159	69	0.185052
189238	170290	84	106089	94404	85	3225	2690	26	3367	3152	29	8602	7915	41	965920	871108	92	0.186195
104772	104786	73	28200	28605	59	1175	985	0	1444	1475	14	3218	2908	26	372416	371240	79	0.186195
75285	73107	81	22108	22165	49	823	778	0	920	955	0	1854	1848	19	195511	194242	76	0.187337
44247	45799	66	13132	13835	38	386	294	0	704	525	0	1077	1212	10	132867	133075	73	0.187337
19857	19930	43	11739	12204	38	338	238	0	169	276	0	713	707	0	72916	75323	69	0.188479
118048	112290	80	40663	39104	75	1196	1074	7	1228	1197	11	3563	3284	28	416967	391297	85	0.189621
118444	109475	78	36134	32899	75	1395	1359	13	1506	1404	16	3691	3341	30	419461	387561	85	0.189621
67494	66269	71	19636	19623	47	805	801	0	701	754	0	1646	1702	18	215473	210414	75	0.190764
67512	67007	81	23894	24042	53	815	756	0	783	667	0	1529	1578	16	182438	179079	77	0.190764
174995	153609	85	66417	57766	83	1700	1565	16	2086	1911	22	5501	4785	35	608135	535879	92	0.191906
82862	83499	72	39444	39473	71	1050	1130	8	1156	1021	3	2495	2453	22	295068	280898	80	0.191906
177536	141573	103	71084	57759	84	1986	1701	20	1784	1496	20	4985	3827	37	592953	488971	94	0.193048
29821	26460	78	12940	11671	47	346	369	0	224	194	0	727	697	0	103189	89733	78	0.193048
135875	126459	87	46840	43390	77	1723	1395	15	1972	1793	19	3953	3569	31	502417	454367	88	0.194191
104441	101728	83	50072	49204	74	1391	1523	14	1520	1265	11	3145	3222	26	389564	378199	82	0.195333
139569	128148	79	58948	53730	79	1271	1230	11	1890	1587	20	3436	3086	29	449090	398687	88	0.196475
98730	99036	73	32534	32459	70	1069	1002	1	961	1001	2	2730	2648	25	323570	311505	81	0.197617
144138	131678	80	61154	54886	79	1684	1692	17	1953	1636	18	4396	4253	31	527839	477520	88	0.197617
47462	48038	73	18419	18790	44	426	447	0	234	392	0	1084	1118	8	141077	139539	75	0.19876
106198	103909	76	30665	30628	71	1360	1497	14	1386	1340	12	3809	3675	28	450182	435842	82	0.19876
127506	115198	78	48247	42972	77	1689	1640	18	1549	1500	16	3704	3168	30	448849	407274	86	0.19876
50001	50350	69	16491	16624	43	592	630	0	662	753	0	1324	1280	12	147370	143653	78	0.199902
72817	72299	82	29232	29425	70	926	877	0	681	784	0	2015	2001	19	205674	195100	87	0.199902
176385	147301	92	63630	52828	84	1715	1404	16	1961	1703	19	5386	4576	36	618053	518637	93	0.202187
195026	158624	100	82293	68786	85	2503	2401	22	2882	2352	28	5986	5175	36	700175	586946	93	0.203329
176228	161035	83	68277	62718	80	2487	2370	22	2687	2229	25	6830	6096	37	745350	682812	89	0.203329
32098	34123	55	12031	12270	39	333	277	0	477	536	0	906	974	0	112012	109933	70	0.205614
99740	97938	80	30240	29980	67	1155	1017	4	1059	1179	8	2777	2670	25	341792	324819	81	0.206756
45297	45982	65	19068	19303	46	256	342	0	357	400	0	1058	1078	6	129890	126530	73	0.206756
59699	62423	67	17191	17354	43	540	522	0	837	668	0	1487	1674	16	178854	177455	77	0.207898
93510	96186	69	29171	29567	54	1187	1145	8	1183	1007	2	3008	2979	26	336148	322209	77	0.207898
82226	82753	71	31449	31192	71	910	956	0	984	1006	1	2375	2419	22	250741	235195	78	0.210183
105342	103962	74	39422	38895	73	1267	1202	9	1327	1265	10	2858	2819	24	341429	328119	83	0.210183
116951	116951	76	45618	44893	74	1534	1635	14	1339	1269	13	3675	3730	28	436957	408282	81	0.211325
128796	119913	79	56269	52577	77	1496	1331	11	1620	1351	15	3503	3315	28	424598	398642	85	0.212467
81165	78605	82	20075	19914	49	1193	931	0	990	833	0	2055	1816	20	227283	223680	79	0.214752
97253	96512	74	49617	48975	73	884	876	0	1235	1166	11	2746	2680	25	339313	330491	80	0.215894
171393	143616	89	62145	50727	85	2045	1815	20	1959	1699	19	4548	3796	34	632415	525022	94	0.215894
103184	94969	77	33186	29621	74	1633	1323	15	1310	1246	11	3610	3215	29	453866	407257	83	0.215894
29781	29923	59	12783	12993	39	552	536	0	278	193	0	929	875	0	101869	104776	68	0.217037
303782	213627	102	116350	85325	97	5041	3302	37	4183	2769	37	10825	7584	51	1.04858e+06	987128	108	0.217037
148756	130692	84	62553	53885	83	1536	1261	16	1919	1543	18	4553	3841	35	511869	451905	89	0.218179
36405	38354	54	14299	15102	39	356	356	0	396	551	0	864	1001	1	107402	110036	66	0.218179
123162	118340	79	36463	35980	74	1498	1449	15	1302	1356	13	3492	3479	27	394017	371846	81	0.219321
206308	154461	92	80949	61581	88	2166	1633	22	2545	1931	27	5579	3963	40	682412	519198	95	0.220463
14212	14410	50	8270	8244	35	166	280	0	71	133	0	510	587	0	63327	63798	57	0.221606
104586	101846	82	36044	35127	72	1233	1072	8	1533	1433	14	3440	3339	28	397361	387063	81	0.222748
101238	99339	76	47166	46556	73	1176	1075	7	1076	1019	4	3531	3389	29	335407	321262	82	0.225033
125644	112941	80	42570	37063	79	1531	1491	14	1889	1596	20	3534	3301	28	431329	363528	86	0.225033
119362	115779	86	36329	35994	74	1564	1724	17	1993	1679	17	4168	4082	30	473176	450320	84	0.226175
97599	96010	79	38591	38301	72	1131	972	0	1254	1185	9	3282	3066	27	412034	401776	82	0.22846
34959	36651	61	10791	10860	37	414	349	0	467	513	0	931	904	0	128137	127894	71	0.22846
68512	70771	68	18119	18232	44	951	1020	3	648	644	0	1788	1829	17	224478	217816	76	0.229602
101702	100643	74	48088	47661	73	1376	1621	14	1318	1285	13	3447	3562	27	384773	362729	81	0.230744
92116	93469	75	29225	29249	70	1334	1266	11	1171	1263	11	2501	2566	22	319414	314751	80	0.230744
92626	91654	75	35062	34745	71	1076	758	0	1242	1111	8	2956	2941	26	317076	307698	80	0.231886
107020	105773	79	37735	37110	72	1088	897	0	1426	1350	14	3462	3436	27	381513	369915	80	0.233029
80125	81103	70	24861	24796	51	799	805	0	879	825	0	2148	2371	21	267878	268105	77	0.233029
109417	97954	80	38239	33736	75	1012	909	0	1587	1268	12	3082	2790	27	367170	331097	85	0.235313
80610	81061	74	44635	44869	71	1188	1134	7	1091	984	0	2277	2297	22	279669	276461	80	0.235313
103172	93166	78	34988	31871	74	1418	1342	13	1491	1218	12	2917	2680	26	414089	368370	84	0.236456
74001	75551	69	30106	30028	67	1047	1021	4	930	844	0	1875	2003	19	216748	206614	76	0.236456
59572	59450	74	19098	19285	46	742	604	0	636	656	0	1849	1856	19	218329	215177	78	0.23874
90280	91129	74	22240	22192	49	1258	1300	12	1016	899	0	2413	2491	23	274256	259560	79	0.23874
60457	60857	72	19898	20012	46	664	602	0	678	511	0	1366	1474	15	169490	164440	75	0.239882
130131	116953	81	51589	45559	80	1234	1029	4	1250	1139	9	3405	3121	28	410311	355214	92	0.239882
204647	158606	92	78668	60866	89	2709	1935	26	2617	1940	28	6472	5046	40	720075	550722	96	0.239882
49285	48904	66	20768	20985	47	539	527	0	487	609	0	1322	1196	11	156899	155637	72	0.241025
119391	106621	79	48956	43622	78	1566	1307	17	1615	1445	16	3347	3053	28	411156	362972	87	0.241025
106656	104631	73	38728	37793	73	1173	1194	10	1540	1510	14	3369	3219	28	380414	357489	78	0.242167
242160	174113	97	94659	67209	93	3294	2182	30	2856	2169	28	7320	5179	44	826885	592576	100	0.242167
104689	102800	75	36021	35295	73	1378	1487	14	1318	1434	13	3027	2858	25	354049	332312	82	0.243309
54061	50249	82	10018	8567	42	398	379	0	621	508	0	1497	1411	13	172675	156380	84	0.243309
77213	75399	73	22708	22613	50	455	555	0	889	771	0	2051	2030	20	251773	246898	80	0.244452
134859	127861	85	40310	37558	77	1624	1650	16	1975	1884	20	4516	4119	33	484675	457354	85	0.244452
123487	110728	86	48050	41972	79	1302	1019	3	1312	1336	13	3153	2947	27	393544	349092	88	0.245594
136596	126869	82	61702	56079	78	1346	1170	10	2174	2043	20	4284	3832	32	470208	433578	86	0.245594
121943	104024	87	53116	45786	80	1500	1441	14	1411	1353	16	3931	3356	32	447818	382018	87	0.246736
32970	33562	66	17306	17623	45	300	333	0	493	335	0	763	950	0	106455	106088	71	0.247879
39505	40346	65	11804	11944	38	273	440	0	319	364	0	1097	1123	8	118963	115269	72	0.247879
69774	69598	81	21869	21886	50	826	898	0	1045	899	0	1962	1903	20	226997	223570	76	0.249021
203863	159400	90	71784	58031	88	3031	2316	26	3131	2415	27	7321	6145	40	796356	655833	97	0.249021
176775	144832	94	69346	56103	83	1817	1533	18	2141	1808	22	5230	4526	37	619523	503259	92	0.252448
127879	115616	80	47501	42021	78	1374	1263	12	1644	1489	18	3993	3497	32	463879	414078	88	0.255875
95195	93606	74	32063	31854	71	1252	1255	12	1273	1344	11	3008	2979	25	311357	297971	78	0.257017
121164	112835	82	43805	39804	76	1758	1712	17	1634	1413	17	3660	3437	28	416482	380602	86	0.259302
136218	127304	78	73139	68174	78	1390	1222	11	1673	1523	16	3941	3758	29	482172	428596	85	0.259302
57487	57352	76	16990	17761	40	530	497	0	609	609	0	1326	1333	12	172243	171664	72	0.260444
91120	90969	76	39051	38856	72	980	971	0	1149	1218	10	2291	2254	22	300646	287899	80	0.260444
76131	75825	73	25470	25561	61	883	947	0	1014	855	0	2176	2114	21	250128	245173	76	0.261586
60865	62820	70	25022	25225	65	559	551	0	831	910	0	1798	1694	17	189328	188777	75	0.263871
94645	94897	74	33112	32878	71	1154	1200	9	1359	1345	14	3154	2929	27	368895	353970	79	0.263871
107435	106844	75	27105	26914	60	1033	926	0	1291	1166	9	3280	3208	26	385784	371853	82	0.265013
177476	149252	83	68898	58712	82	2089	1619	19	2205	1837	21	4648	3980	35	587745	498446	91	0.266155
236363	190086	91	111670	91371	90	3565	2882	29	4534	3404	36	10177	8344	46	1.04858e+06	934821	101	0.266155
140117	118131	82	58200	47767	81	1624	1569	15	1512	1418	16	4075	3362	33	459878	382502	90	0.267298
84554	84374	74	21414	21403	47	1020	994	0	1291	1282	11	2423	2292	22	279734	273817	77	0.267298
114769	106715	81	50498	46214	76	1117	953	0	1393	1341	14	3201	3132	27	370146	333428	83	0.267298
144012	126660	90	52946	47028	80	1587	1476	15	1918	1537	21	3750	3229	30	420796	375533	89	0.26844
123462	120516	77	32301	30623	73	1736	1629	16	2104	1944	19	4687	4538	33	524761	496702	83	0.26844
105700	103266	75	36973	36327	73	1591	1517	14	1732	1644	15	3819	3725	29	423256	415474	82	0.26844
88200	86263	90	26456	26342	67	847	992	0	736	766	0	2405	2504	22	274842	264871	80	0.269582
39023	40760	61	13709	13859	40	182	310	0	325	402	0	828	770	0	112489	114305	72	0.269582
60085	56076	72	55005	54124	72	2672	2567	22	3194	2811	27	7982	7936	38	743913	698332	82	0.270725
48275	50061	65	23444	23703	53	406	412	0	684	497	0	1029	1149	7	154009	149941	71	0.270725
128373	121056	78	50713	47882	77	2217	2013	20	1802	1805	16	3923	3807	30	474042	439877	85	0.270725
80055	83986	59	37184	37216	70	890	943	0	1163	1183	8	2107	2215	20	275426	267941	78	0.270725
30820	29986	70	11196	11287	37	497	433	0	199	312	0	813	757	0	102195	106741	68	0.271867
326460	211534	116	114829	73109	113	4399	2543	38	5014	3120	40	9550	6477	49	1.04858e+06	778678	122	0.271867
70410	71017	71	28916	28842	69	1291	1081	7	1015	889	0	1899	1951	20	264786	257999	78	0.274151
99251	99024	73	39758	38835	72	1224	910	0	1274	1226	12	2981	3074	25	362480	345621	83	0.274151
188638	151921	88	81465	65900	86	2205	1817	22	2432	1946	26	5812	4596	39	707181	575940	93	0.274151
168072	140736	94	60174	50301	81	2133	1595	21	1971	1645	19	4878	4131	33	577326	473274	90	0.275294
114745	109921	77	42401	40062	75	1685	1535	15	1331	1205	9	3871	3703	29	402938	382542	84	0.276436
44384	43517	69	18818	19104	44	452	420	0	445	370	0	746	897	0	114862	119788	70	0.276436
137030	121474	82	50828	44579	80	1504	1314	14	1392	1217	11	3708	3018	31	409350	349033	90	0.276436
100993	99259	78	27754	27091	71	1256	1316	10	1424	1206	11	3169	3050	27	363287	355715	79	0.277578
102047	99907	78	27717	27355	72	1153	923	0	1563	1684	17	3645	3352	28	363585	355562	81	0.278721
52043	52944	69	18337	18610	46	734	753	0	526	646	0	1322	1355	11	192890	190942	77	0.279863
80891	81542	72	30088	29786	70	1156	1082	7	1038	1138	8	2597	2694	24	311956	301178	80	0.28329
104892	105242	75	28764	28320	71	1364	1254	11	1510	1310	12	3194	3181	26	397354	382508	80	0.28329
104658	96410	80	44130	40454	76	1143	1141	8	1444	1278	12	3035	2936	26	375322	328751	84	0.289001
49394	49131	68	15881	16268	42	112	339	0	417	424	0	1089	1071	6	131995	131164	72	0.290144
28507	28690	50	8879	9163	35	411	614	0	104	140	0	790	724	0	96773	99404	68	0.290144
107368	104551	90	30692	30429	72	1448	1578	14	1558	1409	14	3369	3490	26	384091	376325	82	0.291286
101816	104656	73	26932	26803	61	1200	1147	8	1832	1667	17	3568	3549	28	403774	384957	82	0.291286
151193	131844	92	54091	47853	80	1665	1567	16	1659	1561	17	4739	4183	34	571445	494965	88	0.292428
142575	137255	79	57047	55011	77	1932	1811	19	2076	1838	20	5055	4833	32	565073	532083	88	0.29357
63952	63296	80	12627	12788	39	649	649	0	357	591	0	1435	1373	14	176146	174325	74	0.294713
25717	28908	45	8669	8876	34	291	414	0	606	443	0	768	798	0	101117	98766	69	0.294713
143865	133359	87	68454	63210	79	1826	1653	18	1978	1687	21	4319	4106	30	488557	437088	88	0.295855
56032	57156	73	15247	15350	41	794	810	0	532	678	0	1575	1668	16	181875	180334	76	0.296997
222478	171149	100	76054	58369	93	3086	2469	26	2907	2172	28	6184	4512	39	791705	619624	103	0.296997
143992	139626	80	46432	44643	76	1800	1437	15	1559	1630	16	4009	3639	29	434867	408534	83	0.29814
125813	112295	81	47758	41828	78	1316	1147	9	1701	1591	17	3807	3356	31	490868	424509	87	0.29814
27374	27799	51	8822	9162	34	393	414	0	308	445	0	940	1018	4	119714	117786	69	0.29814
99971	97309	82	29584	29415	67	973	1047	5	1292	991	0	2699	2535	24	345262	328831	80	0.29814
36716	38054	55	13208	13695	38	348	447	0	587	464	0	825	967	0	117738	121171	71	0.299282
56458	57301	73	16592	16910	42	971	693	0	489	673	0	1379	1479	15	191043	185104	77	0.299282
236562	175220	98	91067	68399	91	2872	2142	28	3201	2293	31	7785	6116	43	910115	690415	99	0.300424
190022	147317	102	71106	55966	90	2410	2021	23	2341	1745	24	5886	4604	39	716572	569319	99	0.302709
123480	119266	86	45299	43739	75	1449	1482	15	2003	1788	19	3889	3792	29	456903	426078	85	0.303851
125024	120167	81	36816	35799	74	1706	1539	17	1563	1818	16	3923	3781	30	479232	460779	83	0.303851
164815	142059	85	65229	55012	82	1751	1774	19	2387	1843	23	5309	4575	35	557053	477572	90	0.304993
98704	98845	74	28483	28292	71	1193	1283	9	1244	1146	8	3331	3155	29	368175	353545	80	0.307278
118061	108213	81	48499	43756	77	1393	1163	11	1654	1616	17	3697	3199	31	421482	370876	84	0.307278
230263	173509	102	79132	59820	90	2743	2139	27	2693	1973	27	7019	5223	43	767155	579174	101	0.311847
161484	155581	80	42814	40757	76	2163	2118	19	2037	1954	19	4868	4524	33	580940	550919	85	0.311847
113506	105075	79	43852	39977	76	1503	1402	14	1305	1076	8	3381	3055	28	380610	346178	84	0.31299
124555	120267	80	44008	42401	75	1619	1526	16	1422	1478	14	3981	3930	30	447660	430075	85	0.314132
35086	37094	54	13198	13382	39	326	277	0	416	547	0	985	1070	6	114380	115781	72	0.316416
26127	27636	42	12896	13173	38	382	402	0	489	409	0	854	866	0	89822	90366	72	0.316416
140573	124700	87	54308	47713	80	1442	1175	11	1818	1561	18	3786	3144	32	452125	389793	88	0.317559
122389	109792	80	49088	43237	78	1291	1262	13	1570	1358	15	4058	3421	32	439088	384614	85	0.317559
117345	112071	82	31197	30483	73	859	977	0	1202	1243	12	3332	3161	27	398620	378254	83	0.317559
105295	104166	80	27317	26927	59	1799	1485	17	1455	1518	16	3507	3524	27	388772	378146	79	0.318701
129590	116078	80	46847	40587	79	1361	1331	11	1459	1261	13	3529	3125	30	420192	373586	87	0.318701
128358	125182	83	40131	39425	73	1537	1884	16	2002	1924	16	4221	4075	32	506027	479405	82	0.318701
143677	129427	80	58454	51914	79	1765	1515	17	2038	1865	20	4678	4127	33	524435	464800	86	0.319843
132782	114385	97	52494	44639	80	1319	991	0	1442	1317	14	3516	3058	29	444705	378991	97	0.319843
32827	33325	53	14172	14375	40	336	406	0	369	305	0	793	828	0	109329	109912	64	0.320986
42478	44037	57	14471	14617	41	224	398	0	327	374	0	819	878	0	118679	118423	71	0.320986
125383	114298	81	41420	36987	78	1676	1597	14	1586	1250	15	3262	2996	28	398976	357620	85	0.320986
124018	108110	85	48178	43593	78	1183	1197	10	1448	1236	12	3305	2923	30	406708	351932	89	0.322128
143363	131976	92	47081	42933	78	1875	1773	19	2227	2119	21	5456	5206	34	623775	580997	86	0.324413
114629	111199	79	26354	25758	60	1319	1346	12	1487	1484	14	3513	3245	28	439208	419428	83	0.324413
105138	103005	75	39046	38483	72	1028	1041	5	1214	1224	11	2763	2680	25	332716	320811	81	0.325555
58539	57016	76	17494	17739	43	392	507	0	703	701	0	1720	1747	18	184547	181493	75	0.326697
58879	58321	73	15513	15576	43	550	517	0	737	656	0	1417	1539	14	161447	160155	76	0.326697
136515	118335	82	55039	47660	80	1634	1566	17	1610	1450	16	3747	3318	31	493054	424623	90	0.327839
104974	100315	92	41499	39229	75	1348	1283	11	1442	1244	12	2883	2901	24	352718	334616	82	0.330124
107172	100495	79	44925	41400	75	1186	1057	7	1302	1254	12	3507	3168	29	384445	350656	85	0.331266
257044	187109	102	97569	71837	94	2836	2069	28	3181	2229	30	6985	5356	42	829493	619975	103	0.333551
117070	112402	82	25340	25284	55	1773	1716	17	1742	1711	16	4594	4299	33	526955	500025	87	0.336978
135868	121593	89	47749	43101	79	1577	1167	12	1448	1427	15	4202	3887	32	484203	432152	85	0.336978
104133	104517	74	26323	26280	57	1527	1523	16	1716	1725	17	3488	3441	28	398061	377591	81	0.336978
104618	105534	73	23635	23612	51	1412	1459	13	1198	1046	5	3214	3074	27	386738	371228	80	0.33812
68571	67237	78	23636	23774	61	774	722	0	943	902	0	2110	2105	21	257856	254026	77	0.339262
30915	28881	68	17039	17238	45	385	416	0	318	375	0	950	966	0	104022	101451	72	0.341547
83365	82558	77	32631	32903	69	920	1068	4	1329	1176	9	2844	2695	25	303483	290865	80	0.341547
33011	33954	59	11472	12084	37	155	221	0	562	484	0	904	936	0	103799	100621	72	0.341547
92302	91885	74	30521	30850	71	979	943	0	1180	1185	9	2469	2327	23	298969	289788	78	0.342689
103364	102263	76	30833	30527	72	1153	1182	9	1180	1392	12	2642	2733	24	309179	297448	82	0.343832
99052	97894	73	23815	23774	55	1182	1204	10	1215	1113	9	2792	2688	24	331265	318228	80	0.344974
129277	115794	80	60771	54239	78	1199	1124	10	1431	1135	11	3526	3096	29	426839	381980	85	0.347258
99266	97008	84	27046	26725	71	1131	945	0	902	1107	6	2596	2508	24	306706	299924	80	0.349543
116561	108854	81	47048	44498	76	1398	1318	12	1432	1316	13	3447	3214	27	400496	371157	84	0.349543
158649	131878	97	63747	53297	84	1811	1641	17	1604	1208	15	4562	3839	34	535378	443984	93	0.349543
135308	119098	86	57603	52141	80	1385	1194	12	1658	1380	13	4068	3460	32	429378	368143	88	0.350685
53973	56230	64	25299	26024	55	570	585	0	729	591	0	1603	1601	16	183090	177669	72	0.351828
142616	121385	88	58716	50683	80	2101	1503	18	1765	1389	15	3790	3312	31	440922	384877	87	0.351828
55786	55385	63	11368	11580	38	664	683	0	772	546	0	1334	1475	13	144564	143458	72	0.35297
165300	142891	84	66742	56795	82	2088	1796	20	2243	1709	22	4526	3867	35	533947	474344	89	0.35297
102852	102577	73	32600	32669	71	957	1230	10	1154	1154	9	3052	2961	26	347880	332370	77	0.35297
53958	54956	68	15678	15442	42	589	671	0	666	610	0	1204	1124	10	179486	175083	73	0.354112
38537	36465	80	15222	15431	43	307	381	0	588	380	0	931	952	0	132635	131976	74	0.355255
103462	100843	75	24379	24042	55	1486	1653	15	2173	2079	20	4084	4026	29	453778	430811	83	0.355255
100993	100183	73	26029	25658	60	1204	1109	7	1195	1164	10	3025	3036	26	337011	328136	79	0.355255
208342	166482	101	80239	64281	88	2748	2212	25	2600	2052	26	6210	5342	38	752653	619890	96	0.356397
46547	47852	69	15477	15752	41	613	649	0	418	499	0	1294	1310	12	162015	155566	74	0.356397
57711	55815	80	23944	24279	54	416	468	0	683	469	0	1282	1307	12	162342	156663	76	0.356397
106183	100232	77	38890	35346	76	1181	1089	7	1486	1583	14	2950	2878	25	327535	304972	82	0.358681
105339	102459	77	25504	25104	60	1425	1240	11	1288	1357	13	3172	3351	25	373715	363390	81	0.358681
134550	129566	87	45139	44357	75	1471	1536	14	2171	1928	23	4400	4285	30	509059	481324	85	0.360966
63267	64681	69	30579	30888	68	826	685	0	531	739	0	1807	1810	17	229505	225733	79	0.362108
42176	41616	75	13314	13421	40	323	488	0	597	517	0	923	995	0	113301	114900	72	0.363251
43360	43686	69	18352	18500	45	672	622	0	620	541	0	1021	1128	8	128981	126822	71	0.363251
93224	94037	72	37746	37597	72	1007	1020	3	1039	1225	10	2365	2396	23	304429	289897	81	0.365535
39672	40411	52	11366	11426	38	354	331	0	497	321	0	840	856	0	125077	129115	71	0.365535
133374	121008	80	63907	57995	79	1585	1278	13	1505	1503	16	3908	3376	30	459541	420397	86	0.36782
53886	53588	72	17623	17635	44	694	767	0	526	593	0	1491	1581	15	187580	175491	74	0.368962
122763	119235	77	48100	45375	77	1523	1403	14	1968	1941	20	4405	4150	31	528012	498096	86	0.371247
145249	128731	82	55396	47906	80	1573	1163	13	1834	1450	19	3809	3300	31	441180	386256	86	0.376958
120485	105718	92	44541	38766	77	1334	1214	10	1439	1296	12	3803	3301	31	417533	362632	86	0.379243
119438	108656	81	49761	44781	79	1612	1576	14	1695	1531	17	3776	3556	30	436264	387244	95	0.379243
104326	95014	82	46106	41687	76	1024	928	0	1017	1100	8	3029	2837	27	312709	279258	81	0.380385
120151	118217	77	28363	27761	67	1596	1664	17	1630	1631	17	4296	4100	31	467651	446911	82	0.381527
26138	24906	67	8458	8444	34	339	223	0	341	308	0	741	834	0	81619	82835	65	0.381527
107703	105367	79	26995	26726	55	954	991	0	1461	1290	13	3530	3733	26	391565	372563	81	0.38267
84827	85543	83	19332	19334	46	953	961	0	932	1117	7	2267	2196	22	307111	289879	79	0.38267
36989	36990	52	11582	11738	38	159	329	0	342	465	0	913	919	0	99668	97182	70	0.383812
230986	160660	94	91055	64420	92	2593	1890	27	3241	2135	31	6927	4769	44	824524	583170	100	0.384954
118958	116851	79	27603	27143	62	1410	1449	14	1352	1557	13	4043	3826	30	477081	456284	82	0.386097
114158	103815	88	38565	34054	77	1061	937	0	1544	1198	12	3716	3392	30	400837	364952	94	0.386097
70329	69020	70	19490	19653	44	481	437	0	862	707	0	1561	1547	16	196357	195034	74	0.386097
112127	110550	89	23583	23646	49	1487	1444	12	1402	1405	13	3610	3597	28	428576	404449	81	0.386097
189347	155845	91	69222	56927	84	2250	1863	22	2447	1978	24	5541	4732	36	613214	500941	92	0.388381
60786	59926	70	23246	23433	55	487	529	0	767	714	0	1528	1598	15	193443	190908	76	0.389524
120998	112550	77	46138	42598	75	1336	1417	14	1598	1324	14	3706	3459	30	457228	418885	84	0.390666
113834	104307	82	41888	37592	78	1477	1142	9	1483	1329	13	3304	2897	28	367630	335817	84	0.391808
116400	113367	75	38165	37388	73	1170	1273	11	1395	1301	10	3398	2942	29	385177	367098	82	0.39295
113001	111928	77	41091	41321	73	1599	1549	15	1332	1258	11	4115	4132	29	459967	436471	81	0.39295
105927	105660	74	38938	38302	73	1154	1062	6	1374	1414	15	3364	3344	27	435101	422678	81	0.395235
105057	101210	79	24363	24134	54	1606	1361	15	1381	1309	14	3319	3305	27	388799	363574	81	0.398662
97609	95831	76	25703	25861	60	1041	1010	2	1326	1319	12	3069	3019	26	339304	327909	80	0.398662
21976	21477	57	7492	7611	33	354	385	0	348	425	0	573	543	0	80709	82044	66	0.399804
110526	103606	77	41353	38030	76	1194	1113	8	1301	1169	10	2926	2626	26	352375	320947	83	0.402089
158044	135551	85	68085	57305	80	2337	2057	21	2277	1763	22	4652	3948	35	552814	460495	89	0.403231
109864	98180	92	45476	39923	80	1144	969	0	1492	1268	14	3513	3029	28	411201	354027	94	0.403231
278470	192217	101	99184	69659	99	3712	2539	32	3753	2571	35	8027	5571	46	961837	667833	108	0.403231
35792	37634	56	11262	12095	36	531	528	0	368	364	0	1007	1001	1	124097	122288	67	0.403231
54642	54719	73	17547	17591	44	556	603	0	217	519	0	1535	1603	16	176640	166203	78	0.404373
56779	56590	73	18984	19260	46	823	685	0	585	607	0	1330	1324	13	175148	171875	75	0.404373
115593	112080	75	28621	28159	69	1153	1454	12	2058	1906	21	4503	4306	32	468115	448612	83	0.405516
248903	208558	96	156438	134501	89	4117	3528	30	4045	3313	30	9305	8109	44	1.04858e+06	935299	94	0.405516
81289	82375	73	23459	23735	50	854	897	0	787	813	0	2248	2162	22	256555	249672	78	0.405516
49999	49579	66	9731	9916	36	578	504	0	448	645	0	1224	1210	10	164763	160561	76	0.406658
102770	101685	76	23473	23358	56	1188	1172	9	1581	1669	15	3090	2958	27	352884	339222	81	0.406658
118444	114275	83	33276	32363	73	2153	2003	19	1710	1683	15	4321	4169	30	503438	487927	83	0.4078
36632	35514	61	16954	17140	43	262	333	0	411	484	0	926	831	0	109544	104682	71	0.4078
48370	50699	67	18558	18614	45	366	519	0	302	387	0	1283	1338	12	158949	157342	75	0.4078
156901	134373	85	62220	54257	81	1935	1721	19	2176	1800	23	4700	4071	34	538785	460910	89	0.4078
64916	63525	75	14038	13994	40	659	646	0	702	719	0	1544	1583	14	181620	181951	77	0.410085
41079	44027	56	13079	13239	39	495	466	0	667	577	0	1151	1098	8	150305	145264	73	0.410085
123729	115485	87	51849	48095	76	1969	1625	17	1498	1269	14	3591	3550	28	433290	409045	84	0.410085
63727	62341	82	17392	17471	45	380	530	0	672	676	0	1490	1523	16	174449	173436	76	0.411227
120880	111330	79	51865	46380	78	1073	997	0	1692	1456	16	3102	2842	27	414017	369451	85	0.412369
48947	49407	66	17213	17462	43	515	586	0	605	658	0	1173	1219	10	172829	175457	73	0.414654
101182	102621	74	24136	23823	55	1087	1045	4	1062	1009	2	3124	2994	26	386281	365784	81	0.414654
135600	118739	88	53906	47162	80	1480	1256	15	1854	1574	19	4561	4154	33	538890	478761	98	0.414654
75748	76390	71	23440	23583	52	1022	935	0	778	878	0	2215	2213	21	256309	246384	77	0.415796
87425	88005	76	26602	26715	62	1105	1000	2	1086	1091	6	2205	2162	21	285460	275350	78	0.416939
121102	106055	80	55887	48411	79	1357	1246	12	1597	1524	16	3505	3164	29	437175	381711	85	0.416939
123613	114119	83	46512	42434	75	1481	1376	12	1426	1173	10	3096	3146	26	349676	324314	84	0.418081
123723	114880	79	45564	41958	75	1165	1288	11	1496	1340	15	3555	3185	29	420374	386580	82	0.418081
155291	142503	80	80006	72875	80	2005	1779	20	2147	1850	21	4762	4263	33	586773	524909	87	0.418081
177171	149460	97	73789	62781	84	2242	1825	23	2204	1960	23	5272	4722	35	623749	529189	92	0.419223
99738	94339	78	39784	38173	72	1190	1068	8	1465	1249	10	3379	3295	27	362587	341020	79	0.419223
98167	101063	73	27455	27548	61	1177	1176	9	1413	1309	14	3424	3381	27	361263	351674	79	0.420366
135161	123396	80	64597	59704	78	1495	1290	13	1700	1668	19	4093	3852	30	415431	385231	84	0.420366
240759	175908	99	88505	65219	95	3313	2624	30	2874	2072	31	7215	5309	43	851168	655879	103	0.420366
148411	138246	80	58859	53908	79	1660	1483	15	2117	1912	22	4282	3930	31	521695	474690	86	0.421508
101072	98526	80	32412	30321	75	1350	1315	14	1551	1555	15	3551	3287	27	434406	401470	90	0.421508
267207	191486	101	88743	62695	95	3116	2395	28	3331	2461	31	7884	5569	46	940198	674333	105	0.42265
103202	100250	76	47154	46572	73	1452	1522	15	1782	1573	18	4310	4279	30	437768	418841	81	0.42265
104924	97139	82	38154	34689	76	953	1004	2	1368	1281	12	3352	3164	28	359056	325855	84	0.423792
255522	221940	106	135810	120351	91	4702	4106	31	4834	4203	33	11696	10393	50	1.04858e+06	1.01119e+06	97	0.424935
124299	122943	79	30173	30184	64	1612	1706	15	1784	1435	16	3628	3531	28	389408	364508	80	0.424935
99100	99129	75	27760	27779	54	1245	1230	9	1366	1370	13	2931	2902	26	374572	356162	90	0.424935
114481	110808	76	47674	46014	76	1529	1349	12	1776	1702	18	3677	3507	28	389237	359609	82	0.426077
362769	234256	126	155060	105661	119	5343	3540	37	4600	3040	38	12007	8356	54	1.04858e+06	987544	125	0.426077
104169	102275	74	28511	27506	70	1285	1144	9	1354	1404	13	3262	3035	27	364777	343440	91	0.426077
40331	41828	65	18203	18444	43	563	409	0	446	431	0	917	982	0	115941	110575	71	0.427219
129322	124162	83	31494	31151	73	1777	1802	17	1850	1763	18	3895	3902	28	485059	458036	83	0.427219
79131	79070	73	35754	35635	70	830	834	0	831	979	0	2264	2229	21	263200	253431	76	0.428362
57109	58239	68	12591	12979	38	416	564	0	540	605	0	1352	1358	12	152371	156493	71	0.428362
154896	131435	82	60475	51441	81	1460	1178	11	1778	1557	18	4456	3695	33	508649	426879	90	0.428362
133155	125512	83	38013	35475	75	1792	1647	19	1996	1994	20	5083	4936	32	571544	530603	90	0.429504
118566	102073	86	53557	46850	78	927	970	0	1248	1128	7	3225	3077	27	380321	338989	83	0.430646
77853	78285	74	20540	20416	46	936	777	0	773	684	0	2164	1966	20	249606	246487	76	0.432931
132292	119532	80	57600	51821	77	1719	1546	17	1646	1488	18	4575	4081	33	511882	453715	86	0.432931
115922	113873	77	37762	37033	74	1627	1537	15	1643	1570	16	3995	3965	29	489112	462329	93	0.432931
109791	101506	76	43874	38320	77	1236	1148	9	1398	1452	15	3378	3085	28	396147	353473	83	0.434073
222518	194463	95	154061	138011	87	4178	3863	29	4837	4462	34	11719	10259	50	1.04858e+06	1.01262e+06	91	0.436358
99609	99101	75	24660	24262	57	1356	1194	11	1404	1221	12	3269	3062	27	341703	328506	80	0.438642
23252	22724	65	5461	5609	29	188	187	0	225	206	0	621	693	0	77292	79893	66	0.438642
135606	129667	81	37772	34719	78	1426	1285	12	1856	1709	16	3968	3609	31	450343	423795	87	0.439785
47037	48668	67	11838	11792	39	359	308	0	512	565	0	1295	1198	10	124345	122760	77	0.440927
119447	113938	76	45269	42031	76	1150	1003	1	1513	1282	13	3507	3319	28	390903	363376	84	0.440927
61751	61558	71	17565	17814	43	541	548	0	508	564	0	1656	1550	17	208674	207969	75	0.442069
63835	61789	86	21310	21421	51	566	657	0	820	689	0	1548	1557	16	183024	178815	77	0.443211
104102	101596	75	38640	37318	72	1649	1488	15	1442	1377	13	3153	3073	26	351256	332563	81	0.443211
58360	58286	70	16000	16482	41	303	424	0	613	585	0	1342	1224	12	160627	162333	75	0.444354
218581	173920	102	67272	51688	88	2494	2023	24	2868	2195	29	6312	4916	40	728140	584948	96	0.446638
97329	94612	80	35207	34671	72	1187	1135	8	1419	1344	14	3334	3105	27	403366	389649	82	0.447781
39213	41715	59	15214	15619	41	332	281	0	302	334	0	1003	1189	8	118864	120398	69	0.448923
146279	125764	83	51103	44450	79	1774	1444	14	2034	1663	20	3782	3132	31	466083	409967	89	0.448923
130157	122950	80	50120	47156	77	2121	1839	19	1616	1420	15	4129	3873	30	473402	442586	85	0.451208
86373	85384	74	33591	33378	70	1214	1083	6	1309	1101	9	2638	2511	23	300502	297980	78	0.453492
21839	22577	43	7389	7660	33	263	171	0	226	364	0	583	641	0	81205	80086	65	0.454634
84189	84005	73	20776	20520	50	930	826	0	962	836	0	2544	2669	22	280994	276469	77	0.454634
152440	128124	87	58112	48752	81	1928	1632	18	1718	1389	19	4149	3590	32	523078	431135	90	0.455777
139728	128519	79	94292	89573	80	3006	2802	24	2627	2687	25	7191	6736	38	839569	778318	85	0.455777
69365	69657	75	30207	30296	68	1024	914	0	952	840	0	1848	2086	18	223086	219534	74	0.456919
163089	136908	85	55055	46372	81	1714	1462	18	1876	1753	18	4448	3878	33	537396	444844	91	0.456919
143582	126978	83	59808	53875	80	1552	1458	14	1785	1519	20	3957	3518	32	464947	413324	87	0.459204
50223	51933	67	16984	17133	44	525	444	0	567	624	0	1387	1428	14	147552	146382	74	0.461488
124583	115954	79	51764	47172	78	1442	1398	12	1320	1430	14	3948	3857	29	476673	448401	87	0.462631
109309	106873	76	53874	53279	75	1696	1311	16	1459	1451	14	3421	3237	27	374021	355543	81	0.463773
69688	69689	73	29541	29516	69	730	601	0	622	671	0	1886	1962	19	215633	212439	74	0.464915
120353	109421	80	52098	47534	77	1230	1145	9	1429	1322	12	3499	3164	29	440311	398253	82	0.466057
115785	115628	76	26922	27077	58	1400	1458	14	1803	1843	19	4372	4315	30	481580	451452	81	0.466057
136607	121582	97	42457	37268	77	1423	1290	12	1708	1652	17	3672	3447	30	418022	376158	85	0.466057
28793	30238	53	13880	13938	40	441	311	0	372	380	0	777	901	0	98536	101111	66	0.4672
117439	112988	78	32524	32092	72	1277	1160	8	1699	1875	18	4669	4519	31	468014	451554	81	0.4672
101278	98683	83	25482	25206	62	912	981	0	1398	1223	11	3044	3180	24	326524	313971	81	0.468342
195429	163548	90	93264	77841	86	2061	1751	18	2384	1780	24	4996	4123	35	605049	502138	90	0.468342
239867	186009	97	92728	71932	93	2839	2315	27	2959	2230	28	7053	5560	42	796795	611100	100	0.468342
138951	125698	82	83058	75669	80	1549	1313	13	1761	1731	17	4195	3833	31	503227	455263	87	0.469484
168924	152342	81	60544	53707	80	2276	1975	20	2238	1837	20	5376	4665	36	589114	525298	89	0.469484
168715	138808	89	64739	54148	84	2087	1646	21	2062	1678	21	4902	4051	37	575528	465222	91	0.471769
277319	193687	112	113371	79718	110	3684	2395	32	3301	2268	34	8276	5910	45	943462	660818	118	0.472911
107174	105312	87	28788	27129	75	1573	1566	15	1625	1349	14	3666	3614	28	435212	397158	90	0.472911
150392	128392	98	54816	46032	83	1568	1370	14	2012	1515	21	4908	4325	35	577649	496123	89	0.474054
41990	44167	58	22665	23016	51	485	561	0	593	613	0	1109	1153	8	138434	136718	74	0.47748
99441	97079	79	25444	25280	63	1023	990	0	1098	1253	9	3129	3005	26	361819	355643	79	0.478623
70364	70228	72	15098	15189	41	579	509	0	736	679	0	1892	1873	18	211344	207708	77	0.48205
77177	76886	80	33123	33172	70	790	1023	3	1024	1132	9	2463	2303	22	306567	292063	80	0.484334
95932	97605	73	38823	38338	72	1304	1088	6	1082	1052	5	3090	3033	26	343852	339569	80	0.485476
47348	48699	68	16752	17001	43	517	521	0	561	491	0	1244	1284	11	151318	149649	72	0.487761
304290	219711	108	111392	81409	107	4179	2912	34	3631	2669	34	8944	6504	46	1.0426e+06	755472	116	0.487761
49007	48043	83	12742	12941	38	724	679	0	315	344	0	1489	1374	15	150605	150862	74	0.488903
17716	18723	46	10627	10979	37	281	238	0	62	158	0	623	630	0	64362	66164	64	0.490046
34915	36057	47	12314	12521	39	317	503	0	303	359	0	868	987	0	112595	115278	70	0.49233
32090	32759	56	7744	7845	34	266	318	0	428	525	0	911	815	0	112514	109830	67	0.493473
92766	91761	77	23711	23371	56	1106	1201	9	946	1072	6	2454	2507	23	304519	295619	79	0.494615
122496	115605	83	40962	37196	76	1205	1332	12	1629	1439	15	3787	3523	29	429179	397293	83	0.496899
68037	70087	70	15496	15799	41	689	649	0	605	673	0	1568	1609	16	192399	184011	74	0.498042
122877	111097	80	47133	41671	78	1321	1279	10	1225	1236	11	3273	2973	28	349772	312520	86	0.499184
126469	115079	80	53510	48828	79	1545	1451	13	1689	1419	20	3920	3490	30	458725	404506	85	0.499184
25665	25081	64	10102	10387	36	179	292	0	387	297	0	645	840	0	93520	98454	66	0.500326
75176	76468	71	28405	28421	68	1006	973	0	1027	993	0	2578	2650	23	308986	309321	78	0.501469
109479	111661	73	36782	36512	72	1238	1233	10	1406	1215	11	3560	3434	27	393074	380716	83	0.501469
150418	138498	81	43164	37554	80	1351	1127	10	1797	1612	16	4386	3986	31	464845	424470	86	0.501469
56990	56596	68	17480	17932	43	637	559	0	661	694	0	1544	1509	14	190748	194993	72	0.502611
31922	31418	62	5990	6174	31	344	226	0	489	433	0	954	927	0	108398	109058	67	0.502611
101459	95892	76	41842	39076	75	1315	1296	13	1430	1305	13	2902	2764	24	346430	315182	80	0.503753
118000	114405	91	33817	32470	75	1423	1392	12	1594	1433	14	3656	3498	28	411107	386600	93	0.503753
117715	114316	79	37200	35948	73	1213	1209	10	1583	1464	13	4024	3962	28	446903	424006	79	0.504896
32138	30162	72	10144	10452	37	61	249	0	567	467	0	979	1030	3	108112	103837	71	0.506038
217638	166535	94	78979	59198	93	2373	1901	24	2698	1943	25	6459	5071	41	798874	610166	100	0.506038
121108	117394	78	33970	33507	73	1527	1490	14	1627	1714	16	4058	4095	30	456968	439508	80	0.50718
93167	92232	72	29221	29063	70	1203	1086	7	1235	1158	10	2681	2679	24	312265	307089	78	0.50718
137176	123285	84	56279	49433	79	1804	1522	14	1865	1790	20	3870	3452	31	461395	408717	85	0.511749
107277	107227	77	26166	25147	62	1572	1603	15	1329	1327	12	3613	3656	28	428397	414903	81	0.512892
32433	32737	63	11048	11190	37	143	370	0	490	433	0	1054	898	0	113419	112373	69	0.512892
124681	117411	85	45037	43709	76	1280	1242	12	1463	1439	14	3110	3163	25	379567	356465	84	0.512892
52988	52274	67	20159	20247	49	378	537	0	661	724	0	1294	1299	12	143293	145059	72	0.515176
230682	159262	96	78838	52383	96	2608	1780	26	3121	2215	31	7272	5111	45	800065	558002	104	0.515176
98610	96934	76	35199	34649	72	1145	961	0	1109	1114	7	2494	2481	23	325241	318268	81	0.517461
85284	84480	74	30222	30037	70	1032	1058	6	1026	1128	7	2278	2503	22	290667	287421	78	0.517461
165199	139914	88	72599	61700	82	1959	1433	22	1696	1486	18	4644	3806	35	543169	447558	93	0.519745
157176	141833	96	64766	56880	82	1618	1441	14	2049	1865	21	4417	3980	33	522355	459619	98	0.519745
106512	103149	77	29472	29518	62	1109	957	0	1842	1606	17	3094	3116	26	363215	350328	81	0.520888
131260	126144	79	60247	57088	76	1338	1487	13	1746	1676	19	4104	3915	30	474535	448176	84	0.52203
135596	122003	80	35017	31634	77	1543	1261	12	1785	1698	18	3950	3627	31	430671	385881	87	0.523172
144720	128168	81	52066	44732	80	1588	1311	13	1603	1459	16	3746	3150	31	436665	387391	88	0.523172
60580	60845	68	25499	25550	65	758	594	0	631	661	0	1449	1289	14	173992	174251	75	0.525457
119991	112346	78	48443	44145	77	1448	1347	12	1250	1256	11	3407	2940	29	402546	379289	86	0.526599
97965	93283	80	38960	36731	75	1337	1163	10	1710	1363	13	2965	2946	26	366558	340929	85	0.527741
170796	136842	98	63479	51418	89	1734	1372	14	2279	1722	24	4649	3567	36	592893	470025	104	0.527741
116536	111726	79	43371	41324	75	1409	1326	11	1348	1299	12	3405	3366	28	398507	375339	82	0.527741
104582	104121	80	32444	32410	72	1264	1159	9	1549	1525	14	3393	3381	27	403119	382647	81	0.527741
36834	39217	58	16277	16683	41	210	140	0	437	455	0	921	860	0	111962	112347	66	0.527741
211482	166467	99	69339	52935	87	3107	2335	28	2534	2080	25	6137	5070	39	742468	584713	99	0.530026
125127	114768	84	53407	48586	78	1494	1500	15	1817	1580	16	3587	3395	28	402571	355708	86	0.531168
37029	37726	67	16799	17341	42	228	296	0	341	242	0	987	990	0	101129	101305	69	0.531168
156158	134772	85	61718	53139	83	1855	1605	19	1817	1682	18	4321	3804	32	543150	468785	90	0.533453
99305	97775	76	27594	27376	62	1093	1046	5	1268	1339	13	2951	2832	24	334612	332106	79	0.535738
101284	100766	75	29941	29743	71	1357	1171	11	1035	1141	9	3260	3230	26	336917	323399	79	0.535738
106284	106153	76	38887	38098	72	1067	989	0	1750	1666	17	3522	3400	27	383207	370280	82	0.538022
48488	48712	66	11540	11901	38	487	586	0	265	381	0	1023	1085	6	128031	125444	76	0.540307
184651	172863	82	63440	60291	81	2142	2011	22	2870	2695	23	6084	5554	37	760236	692620	89	0.540307
108155	106433	81	50752	49690	74	1579	1385	14	1453	1335	12	3355	3376	26	404251	387543	81	0.540307
146758	139904	88	45180	43737	77	1989	1894	18	2174	2010	21	5062	4773	33	523415	495468	84	0.541449
60168	60899	72	25004	25031	60	608	696	0	710	733	0	1545	1453	15	145809	139776	74	0.541449
112021	104465	93	47747	44008	77	1471	1307	13	1441	1245	13	3866	3866	29	418396	383873	83	0.541449
157327	137738	87	65514	56172	82	1717	1599	15	2167	1839	22	4806	4254	32	556692	475381	91	0.542591
220288	176924	100	91110	75073	88	2883	2360	26	2772	2216	27	6450	5357	40	760477	630308	105	0.543734
125892	118576	77	37916	35596	75	1805	1467	16	2029	1689	19	4380	3955	32	481414	445446	84	0.543734
44544	45533	66	15497	15677	41	372	457	0	428	456	0	1119	1261	10	127764	122829	68	0.543734
98017	96926	82	35366	35025	72	872	852	0	989	991	0	2851	2812	25	316689	300649	81	0.544876
182895	148313	94	64041	51934	87	1769	1492	15	2052	1650	21	5338	4378	36	606328	499963	97	0.546018
255805	177624	103	91099	64598	96	3559	2393	33	3459	2367	33	7626	5389	45	902941	636759	111	0.546018
162623	142878	82	57513	50900	81	2192	1720	21	1847	1642	19	4777	4003	34	567159	478317	88	0.546018
32713	36341	40	14487	14982	39	330	298	0	325	404	0	965	983	0	113916	116596	69	0.546018
37934	38973	66	16983	17483	42	346	443	0	303	462	0	1006	1022	4	127140	125062	69	0.546018
129511	124922	76	67348	62637	78	1756	1502	16	1801	1627	17	4070	4023	30	487070	448903	83	0.546018
34819	35674	64	5637	6031	30	421	386	0	407	348	0	891	1026	4	122328	125358	69	0.547161
101092	96139	77	33926	31779	74	1369	1260	11	1287	1095	7	2839	2684	25	366416	339471	80	0.547161
95598	95696	73	38124	37797	71	1167	1194	11	1122	1131	7	3235	3249	26	353010	347014	79	0.547161
99593	99633	72	46665	46096	72	1274	1240	10	1192	1429	13	3112	3153	26	345919	332088	80	0.548303
35056	34317	72	14554	14634	42	506	630	0	498	428	0	942	912	0	125003	124031	80	0.550587
217954	166411	92	85596	66191	88	2225	1882	20	2830	2005	27	6086	4727	39	672371	512996	95	0.550587
129644	113144	90	52162	46431	79	1637	1584	16	1297	1189	10	3733	3532	29	419330	376540	86	0.550587
118735	113462	80	43398	40705	74	1734	1540	18	1591	1382	15	3594	3461	28	405962	387133	87	0.552872
123718	120339	81	31196	30885	73	1505	1418	14	1882	1709	17	4203	4196	30	462978	437295	85	0.554014
211802	167019	92	76579	61590	91	2181	1784	22	3066	2556	27	6895	5454	41	776863	619712	100	0.556299
43628	44236	69	15100	15220	40	580	585	0	466	457	0	1135	1105	8	151093	143511	73	0.556299
62753	64142	71	27860	28186	65	447	476	0	837	748	0	1346	1430	15	178907	169482	75	0.556299
143987	139165	81	51044	49655	76	1924	1956	20	2207	2025	22	5540	5477	34	622191	587213	85	0.556299
104116	102368	80	30406	30210	71	1199	1186	9	1193	1312	12	2920	2819	25	318998	311755	79	0.558584
123915	110082	81	38605	33932	78	1543	1368	12	1574	1201	12	3746	3300	30	431749	386852	86	0.559726
37016	37179	65	15687	16130	41	288	349	0	424	378	0	700	756	0	85833	81870	68	0.559726
32794	33426	65	11494	11605	38	415	452	0	424	669	0	989	1003	1	117766	119101	68	0.560868
102390	94093	77	46661	41559	77	843	922	0	1103	1005	2	2664	2316	25	310098	270660	84	0.56201
115060	106711	82	53808	49469	77	1299	1105	8	1188	1206	12	3230	3059	27	394419	362382	82	0.563153
105272	103953	77	20345	20263	46	1370	1283	13	1251	1236	11	3086	3101	25	371915	351992	82	0.563153
114449	106005	79	50686	46028	77	895	848	0	1138	1062	6	3212	2941	28	348750	319689	82	0.564295
70295	70583	71	17229	17284	43	710	642	0	698	737	0	1817	1838	19	205053	206057	76	0.564295
95211	92080	76	25204	24293	57	1261	1229	8	1058	1019	3	3177	3269	26	350712	341501	79	0.565437
311040	204222	112	128767	82423	109	4432	3096	34	4664	3141	37	11531	7453	54	1.04858e+06	879493	119	0.56658
202771	170515	86	93494	78889	86	2469	2022	24	2981	2403	28	6681	5597	39	744668	633495	94	0.56658
83896	83567	75	21805	22028	46	613	816	0	1063	919	0	2437	2421	23	251000	243126	77	0.567722
137039	123094	81	44548	39744	78	1898	1683	18	1560	1500	18	4281	3857	33	479316	427828	85	0.570007
94215	93715	73	16027	15983	42	1008	1018	3	995	979	0	2745	2671	24	308948	295998	77	0.571149
75977	75086	74	14001	14379	40	730	881	0	788	768	0	1723	1623	18	213787	213956	77	0.571149
306350	202194	119	109646	74901	113	3766	2535	31	3950	2428	35	10147	7249	50	1.04858e+06	785273	122	0.572291
96515	96421	73	24090	24211	49	891	1045	5	1017	1098	6	3034	3082	25	357514	346576	76	0.572291
162072	134613	84	59633	49863	83	1790	1367	18	1709	1457	16	4429	3597	34	491913	406904	90	0.573433
134453	124076	85	39223	35192	75	1453	1373	12	1634	1401	16	4169	3888	30	464018	428817	85	0.574576
168621	144365	84	63126	53319	83	2187	1942	21	2296	1838	21	4472	3962	31	564377	478616	90	0.575718
22114	22021	47	8370	8662	34	251	282	0	410	295	0	519	505	0	88156	89005	67	0.575718
184016	153371	89	76610	64122	86	2377	1970	23	2101	1623	23	5521	4650	37	611926	514194	94	0.578003
124205	121846	77	60492	59060	75	1804	1772	19	1498	1455	15	4006	3919	29	452590	429180	83	0.578003
78742	77605	75	28410	28594	66	1107	997	0	1159	967	0	1928	1950	20	242170	239132	76	0.579145
83475	81295	73	18618	18546	46	760	1011	2	921	841	0	2233	2143	21	293056	293647	78	0.579145
81157	79667	84	10455	10120	37	1547	1419	13	1932	1817	18	5893	5749	35	505612	492825	82	0.580287
120119	116592	78	24673	24046	63	1592	1438	15	1654	1739	17	3838	3741	30	431808	413808	83	0.581429
45642	47811	57	12931	13079	39	554	409	0	474	549	0	1110	979	0	141067	141855	74	0.581429
142601	137540	81	34479	33476	76	1518	1485	15	1779	1784	18	4498	4417	31	500042	470248	84	0.582572
63929	55685	87	19920	18068	76	509	416	0	753	644	0	1956	1715	18	215653	182498	87	0.582572
141752	133122	86	47418	45664	77	1750	1796	16	1787	1454	19	4300	4215	30	514281	479723	85	0.583714
106194	104310	79	27055	26747	64	944	1022	4	1668	1435	15	2999	3098	25	350717	338064	82	0.583714
36805	39425	47	13369	14156	38	258	153	0	454	429	0	802	869	0	130916	132690	72	0.583714
35614	37880	49	13658	13963	39	360	410	0	413	491	0	940	999	0	116308	118359	69	0.583714
137266	126783	80	32888	29344	78	1703	1504	17	1876	1792	17	4573	4060	33	502097	454096	85	0.583714
141579	136340	84	54190	50811	77	1780	1754	16	2043	1882	19	4003	3715	31	450769	428084	83	0.583714
36385	37294	64	11202	11547	37	387	436	0	202	334	0	1022	980	0	109835	111764	69	0.585999
147888	136648	84	55838	50777	79	1926	1866	18	1814	1750	20	4577	4183	32	550657	505519	86	0.585999
45781	45476	72	23810	24060	60	567	356	0	296	279	0	916	881	0	122711	122362	72	0.587141
128473	111223	97	52590	46316	79	1163	753	0	1311	1185	10	3202	2653	29	376870	329612	87	0.588283
80024	79692	73	27272	27232	70	817	892	0	954	1018	3	2282	2448	20	283123	279355	76	0.589426
42525	42239	68	15770	15901	43	308	450	0	462	368	0	1005	1022	3	119168	117443	68	0.593995
91857	94556	72	16650	16432	44	1307	1333	13	1319	1306	13	2557	2501	24	332864	322559	79	0.593995
205953	162456	94	67369	53505	85	2504	1988	23	2809	2062	29	7073	5427	44	759789	604852	94	0.593995
112716	108843	76	42747	39291	76	1491	1440	13	1560	1338	12	3324	3142	27	402871	370318	83	0.595137
69910	68712	65	29732	29759	69	483	494	0	855	745	0	1839	1937	19	218452	214754	76	0.595137
98403	95799	74	37589	37217	73	1116	1223	10	1405	1251	13	2736	2764	24	328515	318373	81	0.595137
135388	120135	80	63344	55676	79	1617	1466	14	1636	1391	16	4399	3882	33	493619	442085	86	0.596279
230280	188386	92	91130	74736	88	2793	2229	26	2794	2180	30	7104	5946	39	823342	703524	95	0.596279
150828	134270	84	86444	79754	81	1920	1685	19	2151	1851	21	5032	4514	35	574248	517987	87	0.596279
60250	61624	69	26087	26482	55	613	815	0	791	839	0	1737	1746	18	219026	216210	75	0.596279
111216	109676	78	31621	31576	71	1387	1349	13	1555	1503	14	4099	3837	31	439484	416047	83	0.597422
134193	123784	95	62577	58060	77	1481	1400	12	1957	1767	17	3797	3349	28	422977	395516	95	0.597422
101795	101931	73	46086	45370	73	1215	1140	10	1465	1472	14	3007	3037	25	347176	330572	79	0.597422
132689	129053	80	38250	36971	75	1754	1635	17	1986	1757	21	4350	4297	29	466932	445603	86	0.597422
56499	56700	69	21808	21755	56	475	441	0	738	498	0	1407	1500	15	174275	171686	74	0.598564
294344	213092	101	99460	71230	97	3850	2826	33	4100	2905	35	10708	7501	50	1.04858e+06	841605	106	0.598564
108683	101492	75	41687	38173	75	1230	1245	11	1634	1688	16	3395	3156	28	391617	346130	82	0.598564
94225	94663	74	29831	29695	71	1054	1048	5	1309	1389	13	2894	2958	24	330597	322154	78	0.599706
233278	193965	104	96428	82812	89	3400	2708	29	3276	2793	28	7951	6553	41	918387	784934	98	0.599706
94755	93608	75	28815	28728	68	1116	1055	7	1320	1152	9	2772	2880	24	352977	341919	79	0.600849
113652	109907	79	55495	54127	76	1502	1395	14	1723	1537	16	4154	3947	31	464148	441138	81	0.601991
95198	86245	81	32950	30097	72	1087	866	0	1493	1282	12	2846	2825	24	345611	323670	81	0.601991
120575	114200	78	52969	48863	77	1505	1331	13	1379	1460	13	3279	3006	28	395255	359351	90	0.601991
243329	184580	98	80983	61697	95	3286	2637	28	2840	2399	28	7385	5785	43	867577	688489	104	0.603133
307164	199162	107	122805	81353	107	3774	2663	30	4170	2764	37	10076	6468	51	1.04858e+06	762209	114	0.604275
65183	64582	72	30105	30220	68	758	515	0	719	731	0	1407	1571	14	180909	181583	76	0.605418
202877	163841	92	79813	63691	86	2446	2049	24	2808	2051	27	6216	4973	38	771722	615144	94	0.60656
135396	118548	98	44038	36783	98	1429	1439	12	1690	1262	15	4109	3340	31	501534	426534	98	0.60656
80829	81239	75	33588	33359	70	755	749	0	948	994	0	2162	2308	21	239140	233045	79	0.607702
74439	74159	77	19763	19454	48	596	601	0	810	679	0	1968	2006	19	219617	216058	76	0.607702
97259	95106	77	19529	19225	49	1124	1094	6	1247	1103	9	3047	2845	26	343559	328066	80	0.611129
95443	95917	76	32826	32548	72	1111	1124	8	1095	1026	4	2690	2791	24	324260	311832	80	0.612272
49877	49738	73	16709	16791	44	649	493	0	535	434	0	1180	1216	10	161019	156690	71	0.612272
82975	84371	74	32766	32897	70	801	846	0	1083	1015	3	2580	2389	23	304118	294147	80	0.616841
292934	194938	103	102115	68870	98	3156	1953	32	4093	2846	36	8955	5907	48	742393	512631	104	0.617983
93283	93573	73	23825	23777	56	1085	1163	9	1288	1042	4	2757	2833	24	367547	355670	79	0.619125
163954	155618	80	54730	52525	78	1997	1958	20	2196	2075	22	4909	4672	32	546442	501357	87	0.619125
26094	26486	51	15536	15997	40	206	219	0	235	218	0	586	601	0	92222	92488	68	0.622552
42690	44487	62	16766	17013	43	332	457	0	428	385	0	1335	1341	12	158575	155494	70	0.623695
40509	42289	61	15909	16407	41	262	218	0	240	395	0	1316	1336	13	136096	134364	69	0.627121
41146	42346	72	16572	16846	42	408	482	0	416	508	0	1038	966	0	122061	123367	72	0.627121
147126	127712	82	51809	44104	79	1525	1396	13	1926	1766	21	4535	3983	35	547185	468022	88	0.628264
56758	56405	71	23495	23774	55	374	358	0	608	620	0	1245	1232	11	157798	157722	74	0.628264
232306	181896	90	81900	64013	89	2924	2133	28	2938	2420	27	6664	5449	40	734421	577380	98	0.628264
38740	44046	44	16049	16183	43	385	240	0	397	379	0	1002	1083	7	121689	123514	71	0.629406
155869	140080	81	72428	64217	80	2075	1728	20	1842	1729	20	4457	3974	33	490307	423892	87	0.632833
78031	76198	76	17100	17187	43	798	917	0	724	598	0	2156	2210	21	265301	258863	77	0.633975
38546	38141	69	16240	16466	42	400	465	0	399	407	0	964	933	0	152052	147326	70	0.633975
66852	67188	73	16897	16827	44	537	403	0	735	756	0	1823	1756	18	201152	198478	76	0.635117
102711	96474	77	44882	41943	75	1198	1162	10	1308	1234	10	3288	3044	28	375212	337971	83	0.635117
176843	144378	96	63153	51633	84	2164	1583	21	2047	1505	20	5107	4411	35	579465	469685	92	0.635117
99034	96323	78	24215	23635	64	1397	1372	14	1041	1175	8	3399	3145	27	379312	365456	80	0.637402
59470	59068	74	20047	20112	47	366	677	0	716	672	0	1336	1285	11	183458	177032	76	0.638544
40932	42771	55	11501	11855	37	273	307	0	593	576	0	977	1022	4	126081	124754	71	0.638544
82905	84057	70	23294	23024	49	953	994	0	948	1041	5	2461	2542	24	269256	268482	78	0.638544
214100	180157	90	104585	88962	88	3466	2802	27	3334	2982	28	8225	7229	42	884804	776421	92	0.639687
33517	33639	49	14099	14551	39	119	261	0	335	306	0	603	702	0	88754	90135	65	0.639687
150321	144523	81	39921	38629	76	1668	1742	16	1896	1622	19	4513	4468	30	494129	461435	86	0.640829
142720	125283	82	65026	55798	81	1928	1818	18	1762	1588	18	3940	3431	31	434780	371705	87	0.640829
104821	100765	84	29177	28929	71	1389	1368	12	1214	1278	11	3790	3699	28	409820	398979	80	0.641971
290361	204061	110	112202	79869	101	3507	2562	29	3657	2486	33	7721	5399	45	917042	657449	109	0.641971
275076	204865	99	103247	78336	97	3581	2607	31	3495	2404	32	7524	5544	43	919341	682193	103	0.64654
104178	105207	74	31414	31393	68	1182	1302	11	1647	1562	16	3729	3835	29	422592	416808	80	0.647683
222931	178837	95	105110	84753	90	2826	2218	25	2711	2252	27	6580	5516	40	757118	613833	95	0.647683
122498	111252	79	51530	45234	78	1503	1318	13	1594	1552	15	3585	3210	29	414246	366391	83	0.648825
141227	136735	78	35477	34315	75	1934	1842	19	1994	2013	19	4713	4466	32	548294	515570	85	0.648825
164652	138896	83	62082	51868	81	2128	1594	22	1722	1483	16	4651	3832	35	523784	436340	87	0.648825
135398	122674	79	67961	63145	78	1399	1353	13	2093	1799	18	3977	3819	30	456034	413253	86	0.649967
95182	91430	77	26353	26440	54	791	740	0	1039	1155	8	2812	2815	24	333949	319914	79	0.65111
314838	219059	118	155273	114301	108	4901	3167	36	4614	3339	37	11499	8476	50	1.04858e+06	965392	115	0.65111
37575	39737	60	12422	13233	37	521	382	0	439	444	0	739	761	0	102815	109915	68	0.65111
155861	131751	88	54699	47006	81	1675	1535	16	2211	1893	22	4569	3926	33	540765	454945	89	0.652252
40553	39480	71	12097	12186	38	336	329	0	400	411	0	771	887	0	121190	120328	71	0.653394
157063	129207	101	67295	56309	83	2050	1832	18	1665	1383	16	4746	3982	34	553005	470748	93	0.654537
99820	97818	78	39629	39206	72	1084	1010	3	1181	1087	9	2703	2543	25	336267	318520	80	0.654537
34432	36227	57	15531	15934	42	250	199	0	418	573	0	786	738	0	109004	110581	70	0.654537
41609	44734	65	19724	20020	47	642	603	0	571	575	0	1334	1459	13	158283	156708	75	0.659106
149405	127581	83	60665	51629	81	1641	1247	13	1651	1319	14	3932	3253	32	454903	391610	91	0.662533
19527	21456	40	6424	6657	31	247	249	0	313	325	0	639	679	0	89438	93041	65	0.662533
88966	87807	73	31500	31355	70	819	735	0	1086	916	0	2829	2727	25	292111	288347	80	0.663675
258920	195176	96	109038	83436	92	3274	2555	28	3384	2513	31	7788	5889	46	928361	696955	107	0.663675
205469	112568	211	75935	41536	160	3027	2015	19	2830	1747	18	6241	3960	42	766721	464001	226	0.664817
131427	123872	84	45944	43155	76	1392	1307	12	1639	1430	15	3526	3219	28	430400	405926	82	0.664817
193085	158198	87	71096	58947	85	2819	2358	25	2601	2291	26	6315	5254	38	722386	610262	94	0.66596
86255	85000	75	20526	20573	49	1145	977	0	1196	1091	8	3072	3260	25	354650	343964	78	0.668244
52403	52385	69	19945	19891	46	540	664	0	840	931	0	1506	1578	16	187702	184930	75	0.669386
121137	118814	77	22780	22536	53	1624	1469	16	1468	1471	15	3762	3598	29	420526	401779	81	0.670529
53892	54575	69	17228	17311	43	302	396	0	388	536	0	1284	1361	13	150137	140062	72	0.671671
137321	124746	80	65105	59113	79	1604	1368	16	1709	1637	17	4190	3736	32	520202	457509	86	0.672813
120185	115350	77	50071	49525	74	1414	1338	13	1750	1472	16	3187	3077	27	377981	357704	80	0.673956
39456	43239	58	14233	14449	40	297	274	0	477	475	0	1178	1079	7	129255	132489	69	0.673956
283289	199806	111	96034	68732	109	3702	2804	29	3700	2580	33	8408	5997	45	991061	713412	116	0.678525
87812	88319	71	21641	21775	49	889	873	0	1152	1069	6	2582	2680	23	287695	286855	76	0.678525
114783	108408	80	43523	40206	76	1623	1428	15	1532	1243	13	3608	3371	28	416529	379308	84	0.679667
45977	46293	72	17474	17438	46	434	402	0	420	464	0	992	1009	2	132130	127567	71	0.680809
47078	46799	72	14122	14174	41	316	443	0	532	335	0	952	919	0	135695	134829	72	0.684236
133672	125283	79	47231	43546	76	1421	1188	10	1476	1337	12	3872	3495	31	402127	365134	82	0.684236
43246	44321	68	18858	19234	45	317	411	0	389	485	0	1053	1156	9	131970	128758	73	0.686521
91556	91773	76	17661	17415	43	1224	1170	9	1415	1168	12	3201	3189	26	339059	327704	81	0.687663
60075	62549	66	24779	24931	55	783	627	0	709	760	0	1743	1833	18	192471	193810	75	0.687663
89363	92208	72	23425	23212	50	736	794	0	1112	1023	3	2697	2480	25	311065	305775	77	0.687663
46031	44901	68	14275	13165	46	429	423	0	564	563	0	1380	1204	10	159458	140600	82	0.687663
74555	75288	69	21668	21688	50	983	777	0	942	806	0	2320	2394	22	259098	252884	74	0.688805
99321	100765	73	24522	24376	56	1492	1348	12	1356	1363	13	3308	3385	26	368028	360894	78	0.689948
65366	67060	77	15502	15462	42	479	619	0	853	830	0	1581	1556	16	196200	190913	79	0.689948
140640	122713	93	55835	48264	80	1767	1542	16	1870	1553	18	4066	3637	31	494558	437162	90	0.689948
132041	117127	80	60364	52848	80	1214	1131	8	1642	1279	16	3669	3228	30	411161	360591	86	0.69109
102624	101199	79	26771	26414	57	1272	1189	12	1063	1065	6	2867	2758	26	325161	322293	81	0.69109
67457	67935	69	19156	19483	44	792	939	0	581	630	0	1747	1687	17	193891	194122	74	0.69109
120326	111644	77	45937	41117	78	1401	1082	9	1619	1411	15	3632	3308	29	433272	386678	85	0.692232
39333	38892	73	17712	18070	44	378	396	0	248	255	0	928	1057	5	108285	111332	70	0.692232
104189	101161	81	46103	45061	74	933	1074	6	1456	1382	12	2840	2876	24	351492	336810	80	0.693375
86958	87953	71	25326	25317	63	848	899	0	1358	1258	11	2669	2403	25	331099	330470	78	0.693375
82561	81147	72	37094	37255	71	828	910	0	821	682	0	2153	2246	21	232968	222234	77	0.693375
120248	114322	81	58426	54318	77	1298	1331	14	1759	1404	14	3954	3583	30	458073	429371	92	0.694517
204603	162675	87	80243	62976	87	2811	2283	25	2519	2110	22	6547	5175	41	745721	584960	94	0.694517
101218	99659	73	31848	30417	72	1347	1248	11	1451	1313	12	3104	3059	25	370574	356075	82	0.696802
98471	96466	75	33090	32827	72	999	1055	6	1410	1348	14	3217	3175	28	353750	338043	80	0.696802
82072	79438	78	35243	35010	71	884	867	0	979	1036	4	1934	1859	19	218655	216399	78	0.697944
86027	86820	73	32640	32591	69	1114	1225	9	1301	1115	9	2526	2575	23	307006	300295	78	0.697944
170807	141475	85	68948	56213	84	2143	1927	20	2202	1898	22	5336	4152	39	591044	480593	92	0.699086
108314	106991	77	31166	30881	71	1174	1083	8	1343	1421	13	3208	3182	26	361476	350732	79	0.699086
78879	82847	71	21140	21123	49	984	812	0	1097	945	0	2842	3005	24	300765	287523	77	0.700228
114231	101085	91	44793	40776	77	1221	1195	9	1426	1094	8	3207	2869	28	392020	354912	84	0.700228
83131	81377	84	22723	22521	50	819	810	0	948	935	0	1984	1917	19	253794	248427	77	0.700228
90020	87795	77	35809	35083	72	729	821	0	1361	1178	9	2612	2600	25	319024	301042	79	0.701371
32934	33731	48	10046	10127	36	346	360	0	240	389	0	847	932	0	109110	112051	73	0.702513
96802	95118	77	45397	44856	73	1234	1287	10	1171	1179	9	2711	2669	23	301463	293020	80	0.703655
128787	116693	83	51472	45865	77	1156	1005	3	1674	1291	14	3638	3242	30	420779	381811	84	0.70594
62104	61877	74	21038	21544	45	809	995	0	817	570	0	1707	1760	18	203661	201594	75	0.70594
297419	213699	120	114258	83569	114	3638	2507	30	4168	2979	35	10140	7496	49	1.04858e+06	867526	122	0.70594
109024	106864	76	27706	27491	62	1542	1601	15	1354	1533	16	3597	3465	29	416614	392949	80	0.707082
50691	48617	80	18788	19102	45	538	578	0	655	646	0	1110	1092	7	131169	131379	71	0.707082
62082	62798	72	23163	23184	52	588	611	0	548	638	0	1582	1450	15	146683	145719	73	0.708225
157741	140258	85	112687	102738	82	3034	2751	25	3000	2622	27	7299	6774	40	829920	732152	90	0.709367
90770	92068	73	25892	26063	53	1131	919	0	838	973	0	2415	2335	23	298580	292137	78	0.709367
113937	113301	74	49157	46979	75	1443	1364	13	1332	1311	13	3625	3462	29	381964	355752	80	0.709367
134003	113546	83	49075	41222	80	1528	1199	15	1494	1257	13	3978	3357	31	477270	404284	98	0.709367
93391	91868	80	31442	31828	70	1332	1299	11	1115	937	0	3016	2894	26	319739	318059	78	0.709367
110737	107964	76	27371	26908	60	1309	1476	12	1308	1301	12	3056	3064	25	390999	382832	81	0.710509
168991	143793	85	67707	56876	84	1743	1603	17	2032	1488	21	5068	4382	35	556128	472422	89	0.710509
125650	111296	79	52959	47312	78	1422	1300	12	1605	1068	7	3740	3335	30	432258	381890	86	0.710509
245352	177933	99	109023	79484	97	3072	1994	30	2802	2109	27	6940	5090	43	867980	622211	102	0.711651
44122	45269	77	16635	17027	43	298	367	0	441	516	0	1097	1139	8	119956	122392	69	0.711651
127724	114732	94	60877	55445	78	1389	1150	11	1490	1321	13	3564	3160	29	386740	344782	85	0.711651
77287	74927	88	26969	27300	56	799	955	0	579	554	0	2230	2033	21	258000	251665	77	0.711651
121009	114789	93	27453	27162	62	1341	1305	14	1671	1566	15	3464	3663	27	446706	432384	80	0.712794
43548	40320	74	14846	14705	42	299	440	0	181	417	0	1168	1203	10	134775	132777	70	0.712794
102296	96001	84	41900	39500	74	1526	1557	13	1303	1301	11	2887	2825	25	341127	323738	77	0.712794
97429	97344	76	37385	37144	72	1135	1156	8	1140	1104	7	3000	2904	26	360658	355947	81	0.712794
64554	63702	78	21876	21687	50	487	693	0	721	498	0	1909	1965	20	212388	207980	73	0.713936
119262	116338	77	61281	59900	76	1557	1474	15	1876	1603	20	4260	4210	31	515259	485156	81	0.716221
149449	128115	84	60078	51114	81	1900	1783	19	1983	1553	20	4650	4096	33	536805	463210	87	0.716221
36968	38416	64	7924	7899	33	422	471	0	348	570	0	1108	1106	8	134773	136416	69	0.717363
107635	98844	79	36254	31964	75	944	1041	5	1875	1492	19	3457	3238	29	391931	356177	81	0.718505
114614	111804	76	37757	36254	75	1745	1525	17	1526	1355	14	3724	3621	28	408363	381846	82	0.718505
99691	100992	73	39102	38708	72	1372	1195	8	1393	1156	11	3241	3372	26	393732	380134	79	0.719648
75118	75168	71	26930	26891	62	941	958	0	971	1105	7	2089	2108	21	233809	230914	76	0.719648
176603	150737	101	65895	55219	87	1934	1766	18	2628	2021	26	5381	4664	37	622449	517964	93	0.72079
153467	125242	101	56478	45142	101	1528	1166	10	1847	1257	14	4183	3475	32	469018	369694	101	0.72079
99140	96647	79	24982	24571	58	1288	1296	11	1418	1345	14	3031	3055	25	326540	312091	79	0.721932
137156	125399	92	69360	61752	80	1537	1479	14	1564	1486	13	3910	3558	30	451467	420012	85	0.721932
163663	155957	80	72214	67289	79	1694	1633	16	2268	2141	21	4691	4635	30	565691	532405	85	0.723074
111919	100186	83	43377	38459	77	1069	1106	7	1276	1366	13	3367	3207	27	416061	373050	83	0.724217
45911	47043	64	24255	24581	54	327	456	0	636	609	0	1297	1313	11	146797	143498	72	0.725359
115183	112976	79	39253	37844	73	1361	1421	12	1556	1651	15	3957	3936	29	434416	407380	82	0.725359
47203	46812	83	18433	18740	46	311	249	0	405	456	0	1063	1007	2	116982	119126	70	0.726501
100390	97516	78	25829	25217	63	1726	1701	16	1481	1226	11	3047	2888	26	367056	347918	79	0.726501
136630	119870	81	57065	48729	79	1323	1019	4	1713	1543	18	3654	3182	31	456468	388237	86	0.729928
43671	45797	65	13813	14172	39	406	532	0	512	443	0	1192	1324	12	122936	122591	72	0.729928
58088	60103	57	14810	15114	41	424	584	0	633	562	0	1597	1605	15	191787	192246	73	0.729928
33106	35413	51	14343	14662	40	433	384	0	423	484	0	873	876	0	113875	112264	70	0.729928
112344	109818	75	34900	34739	73	1295	1309	11	1366	1270	12	3531	3350	28	425222	407113	84	0.731071
117683	109764	94	52897	49677	77	1504	1337	13	1386	1396	14	3699	3391	30	393639	367834	83	0.731071
103762	104489	73	27074	27215	58	1187	1254	10	1316	1130	11	3420	3447	28	384129	376521	79	0.731071
103097	102515	75	38168	38352	72	1277	1320	11	1231	1223	12	3159	3008	27	361447	347722	80	0.731071
334248	239335	123	150123	113526	120	5088	3925	35	4983	3977	37	11729	8830	53	1.04858e+06	990482	124	0.732213
53440	55345	68	19756	20148	45	473	489	0	613	566	0	1290	1392	13	172403	167209	74	0.732213
249529	168313	110	104025	69290	98	2382	1644	23	2624	2000	27	6480	4426	44	767420	498315	107	0.733355
95978	94646	75	34823	34196	71	970	879	0	1240	1026	4	3215	3240	25	353666	339804	79	0.733355
118718	111843	85	35573	33813	75	1536	1452	14	1687	1765	18	3748	3686	28	430642	414774	83	0.734497
122546	116521	90	40230	36692	77	1504	1258	12	1364	1138	9	3485	3248	28	430044	401103	86	0.736782
94222	95524	73	21328	21248	49	1043	1169	8	1010	1075	5	2771	2687	25	301522	291370	79	0.737924
110407	102151	81	43655	38388	76	1124	1084	5	1248	1310	13	3041	3002	27	369448	329321	85	0.737924
112196	111294	78	28836	28214	71	1227	1242	11	1282	1277	12	3599	3501	28	407308	388496	81	0.742493
218516	176581	95	90492	73552	88	2400	2041	23	3357	2720	29	7486	6202	41	866464	709372	94	0.742493
279528	197813	108	112772	81716	103	3694	2822	29	3828	2493	35	8738	5924	48	1.04858e+06	753691	110	0.743636
28768	33041	41	14069	14374	40	278	410	0	429	392	0	678	791	0	92663	96678	70	0.74592
74420	75227	70	25320	25488	54	792	951	0	738	872	0	2054	1936	21	249565	241438	78	0.74592
91226	91757	75	47274	46906	71	1056	947	0	1222	1175	10	2726	2867	24	318222	307348	77	0.747063
128002	114580	82	51685	45105	80	1251	1254	11	1574	1373	15	3953	3503	31	420841	367106	87	0.747063
112034	103093	87	42208	37813	75	1537	1243	13	1598	1502	15	3962	3542	32	429682	388983	85	0.748205
75398	76217	72	30816	31214	68	604	525	0	797	724	0	1989	2038	21	231058	229143	74	0.748205
138040	128626	80	52623	49815	77	1367	1217	10	1554	1370	16	3659	3435	28	401803	373993	85	0.748205
164301	136794	85	63721	52800	82	2146	1835	22	1960	1795	19	4777	3913	35	583933	482643	90	0.748205
112874	106732	75	42978	39884	74	1307	1064	7	1116	1053	6	3331	3084	28	364620	341364	82	0.749347
184302	165049	83	76111	68427	81	2771	2445	25	2714	2341	26	6319	5741	37	693017	616951	87	0.749347
84042	85987	72	30967	31320	68	722	913	0	1106	994	0	2334	2343	23	253007	245322	76	0.749347
129813	124857	85	51088	49257	74	1594	1533	16	1692	1699	17	4194	4120	30	494344	462597	81	0.749347
130596	118004	79	50403	43754	79	1593	1352	13	1617	1537	15	4086	3638	31	435158	383922	83	0.749347
204283	168115	107	80479	65269	107	2993	2354	26	3138	2440	27	6668	5469	39	785620	642723	107	0.749347
201344	164300	87	81295	67766	86	2587	2048	26	2819	2131	28	5259	4552	35	654838	534349	91	0.75049
98259	96454	77	19892	19946	46	1313	1359	13	1449	1374	12	3133	2984	26	350109	350519	77	0.75049
218720	169765	95	83595	64769	88	2552	1775	28	2997	2214	31	6853	5263	41	749260	581746	94	0.75049
102816	94023	77	43924	39397	74	1299	1252	10	1257	1069	9	3034	2840	26	356976	317149	80	0.75049
51890	50515	74	22856	22668	59	517	646	0	502	600	0	1065	1046	5	139490	138596	77	0.751632
104870	99365	77	41547	38958	74	1286	1317	11	1466	1408	13	2882	2538	26	362046	333723	83	0.752774
110282	105045	92	32328	31808	74	1260	1347	11	1594	1462	15	3641	3573	27	428991	412524	81	0.753916
106321	106590	82	20165	20013	48	1136	1246	9	1362	1265	11	3749	3717	28	402659	396110	79	0.753916
30289	30646	63	10537	10631	36	147	283	0	221	285	0	1031	910	0	105261	104062	78	0.753916
52446	51962	79	14762	14801	42	466	528	0	814	663	0	1341	1366	12	157658	153471	73	0.755059
123316	114760	78	53165	47878	78	1252	1198	11	1377	1169	12	3652	3308	30	437988	393593	83	0.756201
30879	33010	55	8575	8682	34	518	499	0	358	342	0	1008	959	0	114268	113265	69	0.757343
113431	102410	77	44765	38561	76	1014	853	0	1517	1278	12	3050	2872	26	344190	302215	82	0.758486
158431	139976	98	52300	47135	79	1750	1448	17	2068	1963	19	5664	5065	36	611671	545353	87	0.759628
216315	169477	89	82091	64184	88	2450	2090	23	2689	1997	27	6404	5053	40	764970	597943	94	0.76077
122258	109828	80	47386	41348	78	1259	1267	11	1316	1135	10	3554	3017	30	432678	392170	85	0.76077
39605	39764	65	11383	11634	38	410	361	0	423	414	0	925	1007	2	131598	130221	71	0.763055
50476	51433	68	24707	24813	57	514	480	0	541	610	0	1542	1476	14	140008	143470	74	0.764197
141426	127311	84	55829	51995	79	1827	1466	17	2096	1653	19	4314	3926	32	501993	453503	85	0.765339
158378	131874	89	56256	47983	82	1824	1519	18	1986	1807	19	4035	3426	32	482735	416076	90	0.768766
27210	27363	57	13443	13747	40	458	367	0	354	408	0	779	802	0	94764	96093	69	0.769909
94350	92534	81	42443	40922	72	1305	1347	13	987	903	0	3068	2991	26	337917	328028	82	0.769909
107491	104903	80	45505	44259	74	1352	1479	12	1511	1275	12	3404	3260	27	389581	367359	87	0.769909
145493	125867	83	60449	51423	81	1825	1589	16	1823	1539	18	4562	3688	34	522006	454361	87	0.774478
132808	123866	83	50169	46058	78	1313	1268	11	1598	1366	15	3442	3195	28	404473	372093	85	0.774478
130079	112932	98	49618	42208	98	1540	1212	16	1572	1194	13	3671	3060	28	421263	358175	98	0.774478
127195	111201	80	42918	36302	78	1556	1409	14	1563	1490	16	3221	2955	27	415002	367273	87	0.77562
67634	67481	75	28806	29062	64	620	628	0	602	704	0	1894	2015	20	221246	218287	73	0.77562
103068	102012	79	21480	21415	48	1052	1263	9	1403	1453	13	3163	3023	27	379073	374593	79	0.77562
29764	30514	58	9383	9649	36	154	265	0	312	360	0	819	786	0	108679	108429	69	0.77562
61649	63255	68	15513	15465	42	880	802	0	631	754	0	1973	1844	19	227207	228157	75	0.776762
109735	100916	83	52398	48067	76	1302	1222	10	1302	1271	12	3083	2789	27	362812	326739	82	0.776762
141535	127021	86	45416	40243	79	1561	1521	15	2188	1889	21	4731	4375	32	550585	505112	86	0.777905
214468	188166	92	93503	81107	90	2512	2370	22	2554	2189	24	7128	6269	38	812089	718063	98	0.777905
132517	115182	85	59872	51895	78	1556	1392	15	1507	1394	14	4199	3804	32	489212	433751	83	0.779047
121288	108984	82	49362	43006	78	1343	1007	4	1346	1194	11	3367	2931	29	426783	371406	84	0.784758
189900	151359	99	70913	56876	86	2303	1807	21	2512	2055	25	5524	4521	38	663026	538210	91	0.784758
54397	54927	66	23328	23914	48	518	508	0	690	559	0	1453	1489	15	173326	165517	74	0.784758
168275	143648	85	70260	61370	82	2003	1808	19	1984	1761	20	4410	3729	33	527045	431682	87	0.785901
107516	108056	73	45127	44332	72	1414	1442	14	1441	1331	13	3279	3204	27	412586	387696	78	0.785901
201341	157339	101	73244	57825	86	2370	1472	26	2240	1935	23	5669	4524	40	685760	541823	92	0.787043
168194	155593	82	57240	53829	80	2162	2160	19	2262	2142	20	5392	5283	33	575807	539394	86	0.788185
112383	102125	82	44567	40349	78	946	940	0	1242	1289	12	3063	2857	26	353462	317691	83	0.789328
281965	210601	101	209613	170047	101	6411	5190	37	6590	5433	38	16610	13650	59	1.04858e+06	1.04474e+06	104	0.79047
132926	124165	78	51197	47385	76	1673	1569	18	1974	1876	22	3694	3580	28	474639	446383	81	0.79047
27116	29838	44	9010	9085	35	344	315	0	184	304	0	923	852	0	105650	104414	68	0.792755
215910	171663	95	74517	58813	88	2956	2198	27	2991	2160	29	5957	4814	38	724722	587232	96	0.793897
183723	144254	88	70607	54872	86	1814	1399	18	2208	1512	25	5059	4093	37	575463	452277	92	0.793897
126186	115875	79	47376	42849	76	1604	1501	15	1859	1431	17	4216	4054	31	503747	453917	82	0.793897
86624	85369	77	22150	22047	48	1423	1361	14	909	885	0	2825	2807	25	325910	315855	79	0.793897
140010	123414	86	48027	41944	79	1540	1364	16	1585	1502	16	4127	3659	32	451902	402688	86	0.795039
62790	63369	70	17457	17544	43	677	732	0	655	733	0	1684	1627	17	201639	203806	76	0.795039
93068	94344	71	45000	44920	72	1017	848	0	1548	1405	15	2867	2757	24	329624	326689	77	0.795039
97852	97598	75	26005	26268	52	1148	1183	10	1265	1184	10	2746	2550	25	341866	340563	78	0.795039
123017	110375	96	52040	48152	78	1451	1332	14	1507	1226	14	3690	3522	29	398521	362551	85	0.796181
91881	91906	74	25837	25389	58	1093	1060	6	1199	1031	6	2927	2963	25	338583	331705	77	0.796181
122982	117523	93	45385	43507	76	1951	1823	18	1675	1547	17	4042	3822	30	503225	478478	93	0.796181
144704	101702	95	67948	46045	92	1638	1062	7	1742	1332	12	3976	2914	40	501138	369889	98	0.797324
44504	45026	66	12969	12981	40	496	406	0	579	450	0	923	994	0	129892	131919	71	0.798466
64293	64024	82	20316	20255	46	435	418	0	928	837	0	1804	1693	19	208345	200032	75	0.799608
131990	122405	80	66487	61401	78	1415	1158	11	1854	1610	19	4504	4084	32	481038	440722	84	0.799608
45344	44566	75	12921	13192	39	272	339	0	464	541	0	1076	1122	8	126007	124440	70	0.800751
116541	110904	87	32448	30366	75	1222	1150	10	1703	1693	16	3316	3176	27	397368	379559	81	0.803035
73070	75309	71	25561	25344	60	1020	1096	6	903	1193	9	2206	2150	22	261832	251932	81	0.804178
106059	98660	79	44961	40900	76	1398	1308	11	1395	1302	12	2961	2903	26	366310	333653	82	0.80532
50836	49557	81	18593	18892	45	239	420	0	662	680	0	1446	1357	13	170858	164580	73	0.807604
118988	113684	81	48572	45253	75	1359	1532	13	1513	1452	15	3847	3537	29	433337	398955	81	0.809889
78830	79802	73	24192	24304	50	614	703	0	869	677	0	2313	2455	21	275637	268810	77	0.809889
160954	134529	84	65122	54403	83	1769	1405	18	1859	1507	18	4235	3655	32	508837	412432	92	0.813316
141832	124641	82	58535	51009	80	1762	1588	16	1769	1562	19	4286	3745	33	485805	422966	85	0.813316
88586	91006	73	28132	28114	63	1513	1629	15	1221	1056	6	2530	2620	24	343146	343108	76	0.814458
109850	102763	81	44791	41647	74	1235	1217	10	1773	1733	17	3303	3343	26	378815	356113	79	0.814458
93842	96137	71	28331	28851	55	1076	1180	10	1258	1142	8	2564	2791	23	320571	317445	77	0.814458
65536	65779	77	17769	17816	45	776	741	0	930	1015	3	1762	1695	18	216422	215105	74	0.815601
152740	130985	91	53926	46185	82	1927	1629	19	2046	1755	20	4677	4101	34	546472	455682	99	0.815601
124907	109438	82	50866	43341	79	1191	1107	11	1574	1240	14	3924	3444	31	450906	393128	84	0.815601
144009	122915	84	65565	56756	81	1556	1390	17	1924	1633	20	4799	4292	34	594142	494094	86	0.816743
217255	169732	95	86699	68055	90	2612	2045	24	2437	2079	26	6365	4814	43	765285	601689	96	0.817885
169714	128650	107	66681	50660	107	1949	1509	19	2026	1677	17	4740	3609	35	580956	436888	107	0.817885
96120	95266	75	28297	28637	61	1008	967	0	1386	1224	10	2853	2870	25	316984	304737	78	0.817885
121973	117649	82	47280	45609	74	1415	1343	13	1787	1572	16	4237	4173	29	470123	448411	93	0.817885
111608	109904	74	55807	55074	74	1784	1542	17	1609	1451	15	3899	3792	30	454561	436954	79	0.817885
60795	63811	63	22898	23516	48	525	532	0	538	729	0	1569	1583	17	198387	191571	70	0.819027
46828	48561	66	10317	10764	36	239	348	0	369	462	0	1183	1126	9	141563	144756	69	0.819027
29944	29857	63	13399	13687	40	354	357	0	281	419	0	644	522	0	104916	106746	67	0.819027
51969	51913	65	17695	17535	48	497	516	0	849	704	0	1197	1270	11	135790	133915	72	0.82017
232416	176079	93	82913	62260	90	3070	2225	29	2892	2197	28	6672	5039	42	772987	593103	97	0.821312
110970	109912	74	25160	24896	56	1410	1310	11	1555	1338	14	3818	3772	28	439962	428911	78	0.821312
64832	66013	72	31038	31091	69	512	540	0	818	690	0	1767	1661	16	201871	196804	76	0.822454
221781	117178	119	69140	41467	116	2746	1545	18	2579	1474	16	6686	3863	64	802337	445694	122	0.824739
110421	104824	75	36818	33961	74	1284	1172	12	1819	1609	18	3717	3488	29	413917	395279	80	0.824739
110920	108807	82	43231	41892	74	1344	1164	10	1572	1519	16	3758	3882	28	440346	426296	81	0.827024
149112	128921	86	61822	53510	80	1590	1241	13	2031	1677	21	4644	3863	34	533160	459242	87	0.827024
191239	164393	83	77033	65159	83	2579	2149	22	2339	2180	23	6341	5498	37	789047	681698	90	0.827024
131205	123325	94	53914	49626	79	1372	1326	14	1883	1637	16	3966	3445	30	437406	391577	94	0.827024
72309	74773	69	23832	24255	49	784	755	0	815	805	0	2221	2065	22	243993	241113	73	0.828166
144269	139213	76	74857	70326	78	2250	2035	22	2429	2172	24	5863	5526	34	681307	647194	84	0.828166
45900	46482	66	12873	12823	39	467	516	0	504	445	0	951	872	0	117906	116296	71	0.829308
116838	113261	78	35092	34833	72	1446	1382	13	1533	1405	13	3272	3296	27	366202	349777	80	0.829308
59991	58802	71	17873	17599	46	690	646	0	676	691	0	1769	1789	18	216263	213282	75	0.83045
161729	142512	82	77087	67847	82	2248	1924	21	2087	1955	21	5193	4565	35	570339	506565	87	0.83045
35371	38941	55	6729	7124	31	482	450	0	396	503	0	1039	1026	4	133871	136337	69	0.83045
30945	31519	51	14960	15426	40	354	311	0	258	340	0	891	868	0	97924	99684	67	0.831593
27311	27965	52	13027	13221	40	499	366	0	393	434	0	825	825	0	99615	99658	68	0.832735
45386	46228	76	13723	14041	41	380	339	0	444	321	0	1371	1398	13	145501	139752	72	0.832735
136037	121990	88	53040	45077	80	1865	1547	17	2131	1909	20	4788	4143	33	536772	463912	86	0.833877
81622	83134	73	21041	21136	47	1104	1041	4	637	575	0	2067	2298	20	237234	227439	77	0.833877
148246	111242	99	83767	64999	84	989	813	0	1679	1382	16	2580	1759	29	75656	61306	83	0.833877
123942	119196	80	26770	26122	67	1668	1709	17	1900	1721	18	4754	4575	31	537993	524204	83	0.836162
67341	67714	71	18354	18358	45	788	889	0	796	744	0	1490	1485	15	208972	198276	74	0.836162
114428	110240	88	44077	43365	74	1563	1351	15	1694	1562	17	3286	3432	26	405044	381535	83	0.837304
102315	101704	79	31643	31850	71	1243	1196	10	1501	1515	14	3661	3703	28	403200	399958	79	0.837304
204522	155763	89	80903	61193	88	2035	1580	19	2451	1900	24	5536	4133	38	663192	502705	95	0.837304
35226	38266	54	9975	10455	36	296	265	0	335	392	0	817	849	0	112183	113239	70	0.837304
49478	50525	70	13208	13404	40	665	663	0	597	505	0	1296	1336	11	153833	151531	71	0.839589
45718	45350	66	19761	19940	49	352	439	0	542	486	0	1210	1181	9	153637	148066	76	0.839589
313450	217573	112	161926	124734	113	5157	3638	34	5186	4073	35	12966	9307	54	1.04858e+06	1.01839e+06	121	0.840731
65793	65216	72	25126	25530	57	908	743	0	765	774	0	1586	1677	16	196038	193383	76	0.841873
103254	102532	81	24576	24130	59	1239	1337	11	1792	1455	17	3410	3080	28	393564	372248	80	0.843016
166619	140399	88	65075	55124	86	1559	1416	14	1993	1770	18	4075	3472	33	508912	429118	94	0.844158
83041	82762	74	16586	16748	42	1196	1147	8	1126	963	0	2602	2511	24	318672	314698	76	0.844158
145594	126403	84	57589	50495	80	1679	1541	17	1695	1447	16	4305	3649	32	505594	432168	91	0.847585
137918	115528	88	56770	47500	80	1563	1304	12	1350	1022	4	3557	2953	31	406570	342282	91	0.848727
28992	28243	66	10199	10495	35	271	312	0	312	441	0	864	749	0	101733	107218	68	0.849869
111841	102214	88	47226	42595	77	1456	1278	13	1475	1246	11	3375	3255	27	403407	366568	83	0.852154
288657	223919	108	123735	99947	98	3835	3287	30	4552	3909	32	10438	8451	47	1.04858e+06	970592	103	0.853296
100405	98764	79	41948	41249	72	1043	1026	3	1410	1547	14	2923	2996	25	363281	347488	79	0.854439
140120	124193	84	48738	42516	80	1468	1387	15	1988	1624	18	4168	3748	32	499087	438670	85	0.855581
105966	105634	75	27006	27086	64	1201	1274	9	1240	1247	11	3269	3284	26	378546	373264	78	0.855581
88051	87677	73	24102	24144	54	788	824	0	1009	801	0	2116	2157	21	240939	240272	77	0.855581
210526	167488	92	81027	65541	88	2067	1765	22	2514	1911	27	6657	5407	39	759795	598276	96	0.855581
107719	105704	75	32689	32660	67	1371	1319	12	1450	1320	13	3345	3297	28	419754	408994	81	0.855581
95190	99181	70	18444	19260	41	1219	1212	11	1037	1075	7	3430	3321	28	373821	366268	77	0.855581
33871	36487	46	14253	14665	39	291	324	0	405	398	0	894	956	0	121367	121317	69	0.856723
75775	76661	72	20165	20387	45	520	590	0	847	858	0	1699	1781	17	201316	197415	75	0.856723
46812	48725	66	8625	8833	34	382	484	0	492	576	0	1151	1190	10	147352	145871	69	0.856723
97181	96967	73	39474	38849	72	995	933	0	1407	1168	11	3047	2843	26	349980	348227	77	0.856723
109075	103086	75	58616	55079	76	1582	1477	14	1713	1565	17	3627	3455	30	423400	382730	93	0.856723
131208	130476	76	51594	51923	73	2070	1888	20	2106	2300	20	4455	4314	31	520710	503062	78	0.856723
175390	156836	83	65554	57339	83	1656	1432	17	1958	1928	20	4713	4140	34	614119	540901	87	0.857866
50862	51691	68	22796	23254	48	526	509	0	559	626	0	1066	1170	9	159623	157259	70	0.857866
141835	125930	83	52138	45313	79	2261	1669	23	2230	1562	23	4876	4404	33	547683	485822	85	0.857866
108178	107271	77	31679	31885	72	1593	1534	16	1607	1575	15	3472	3361	27	408400	394274	79	0.857866
106673	102053	88	38871	37921	73	862	934	0	1079	1117	9	2728	2535	24	340663	325097	77	0.859008
66772	67035	73	26380	26330	60	751	856	0	759	693	0	1825	1806	18	207654	207602	72	0.859008
131659	114691	89	51219	45294	79	1519	1300	14	1823	1653	17	3754	3557	29	435070	382658	85	0.859008
42638	42488	69	17693	17526	45	573	636	0	661	489	0	995	971	0	142655	141001	70	0.86015
110001	103123	78	44068	40627	76	1355	1445	13	1374	1202	12	3076	2989	26	357558	333392	80	0.863577
46101	46626	70	13983	14262	39	516	597	0	569	468	0	1188	1262	10	124327	120317	74	0.864719
98862	98996	75	43025	42131	74	1206	1150	8	1242	1234	10	2886	2796	25	361302	345153	81	0.864719
34176	34095	66	10752	10826	38	273	241	0	464	350	0	1201	1096	7	126962	129208	69	0.867004
69327	68789	74	19599	19686	45	494	568	0	538	657	0	1930	2059	20	224881	221077	76	0.867004
60899	63090	69	21411	21813	49	573	480	0	660	603	0	1227	1353	13	153056	149825	73	0.871573
121072	118815	87	24545	24198	55	1819	1768	17	1535	1476	14	4279	4267	30	495585	479487	82	0.872715
88008	87834	75	25711	25638	60	1055	1011	2	1345	1014	4	2756	2713	24	341026	326063	90	0.872715
107826	106406	76	31610	31499	72	1260	1141	9	1402	1278	11	3283	3438	26	400896	389149	79	0.873858
90785	89658	86	24468	24328	55	1121	1227	9	873	1035	4	2575	2513	24	320291	308182	80	0.873858
113260	109248	75	42816	41010	75	1534	1476	15	1844	1635	18	4086	3978	29	406955	378716	81	0.873858
46103	46330	68	19562	19658	46	288	299	0	551	423	0	1262	1306	12	147226	140664	73	0.875
101722	101630	74	28355	28345	65	1280	1236	11	1435	1432	15	2818	2838	25	365488	345992	80	0.875
38994	40040	66	10409	10584	36	433	433	0	484	578	0	1022	1028	5	138365	139240	71	0.876142
105142	101524	81	28249	27869	73	1145	1122	9	1215	1273	12	3114	2877	27	351064	341787	82	0.877285
104520	98103	75	41121	36477	76	1279	1196	9	1229	1102	8	2993	2576	28	376432	336029	84	0.878427
39685	40829	62	19188	19696	46	340	394	0	334	429	0	1131	1091	7	110398	107372	69	0.878427
34541	36896	63	12249	12422	39	421	424	0	538	598	0	930	946	0	132562	132661	71	0.879569
70102	72347	71	24804	24872	56	854	725	0	934	869	0	1963	1897	20	211930	212290	74	0.879569
95277	95078	73	42368	42063	72	1393	1652	13	1206	1096	8	2634	2681	24	348638	338667	80	0.881854
98477	98251	83	44021	43204	72	1121	1181	9	1091	1060	5	2907	2830	25	353055	348056	80	0.882996
53134	53874	69	15475	15434	42	641	737	0	689	632	0	1399	1410	13	168726	168476	72	0.882996
28133	27222	65	10630	10196	38	155	129	0	213	250	0	862	837	0	89479	82607	78	0.884138
154746	136781	84	60840	53650	80	1651	1520	17	2354	1819	21	4443	4175	32	524773	456793	87	0.884138
119889	109833	77	47371	41890	76	1316	1188	11	1194	1133	9	3308	3044	29	390778	351719	82	0.884138
49519	47848	83	11275	11432	38	459	423	0	553	504	0	1157	1147	8	150094	146410	70	0.885281
335523	230622	132	134906	97677	130	5175	3526	37	4480	3406	36	11152	7929	51	1.04858e+06	915315	136	0.885281
104527	101605	75	28207	27563	69	1207	1259	10	1514	1354	15	3087	2999	26	369115	354486	82	0.886423
46051	46680	68	14402	14558	41	665	759	0	401	644	0	1302	1278	11	142981	139152	72	0.888708
26825	28403	59	11724	11861	38	321	279	0	67	304	0	698	634	0	77704	76450	64	0.888708
41690	41113	79	12198	12485	37	430	623	0	498	434	0	1182	1193	10	129815	126078	69	0.88985
164592	147353	84	54216	46407	82	2013	1947	19	2223	1961	24	4486	3898	32	524166	464700	88	0.88985
24348	25422	45	9103	9547	35	328	383	0	256	203	0	628	693	0	78548	77984	68	0.88985
93210	92112	75	24500	24584	51	1253	1231	10	1270	1173	11	3123	3157	25	329387	317116	78	0.88985
42570	42961	64	12038	11975	39	385	446	0	532	573	0	888	1016	3	146080	146283	70	0.892134
30205	30240	53	10576	10743	37	632	658	0	531	417	0	876	762	0	113844	116999	70	0.893277
88047	89226	74	26603	26434	61	1102	1021	3	1173	981	0	2817	3038	24	359688	344562	80	0.894419
332385	216906	117	143493	93892	117	4182	2800	36	5017	3180	42	12531	8539	55	1.04858e+06	1.0027e+06	135	0.894419
129474	119220	81	55935	50401	78	1242	1226	11	1770	1575	18	3643	3426	29	418144	381881	83	0.895561
101745	98992	90	25912	25706	60	1041	1247	10	1305	1192	11	3076	2896	25	367376	354091	81	0.895561
31891	31800	60	10682	10878	36	304	328	0	290	265	0	1067	1048	5	117347	117286	67	0.896704
223799	173626	100	99515	79236	90	2308	1659	24	2551	1799	26	5877	4706	38	692767	537172	96	0.903557
200576	157029	91	76709	61392	88	2160	1608	24	2456	2006	23	5525	4213	38	653906	514422	97	0.903557
99899	98733	73	26288	26580	53	946	1055	5	1308	1323	12	2912	2876	25	332035	320763	78	0.9047
99541	98898	76	25380	25520	51	1135	1111	8	1186	1164	10	2832	2926	24	330908	327439	77	0.9047
123710	119554	87	33945	33475	72	1475	1425	14	1718	1624	16	3634	3442	29	405727	384635	81	0.9047
95155	97800	73	24141	24503	51	1314	1144	10	1246	1286	12	3021	2989	24	370678	367109	77	0.9047
107190	107088	74	28553	28344	68	1216	1195	11	1306	1302	13	3712	3557	28	410903	386262	92	0.9047
137806	127417	80	59036	53490	79	1619	1533	17	1586	1522	18	4193	3929	31	495877	432896	96	0.9047
129836	117513	97	51688	46859	79	1817	1599	17	1342	1353	12	3904	3620	29	470187	420579	86	0.905842
113282	111762	75	28358	28291	59	1741	1868	17	1656	1582	16	3717	3704	28	459565	447063	79	0.905842
42810	43888	59	20715	21013	45	283	403	0	423	424	0	1033	1012	3	132856	131214	72	0.905842
44318	43423	75	15371	15016	43	479	494	0	609	434	0	1023	993	0	145288	138391	83	0.905842
39790	39718	57	10718	11063	37	375	431	0	526	557	0	1051	1073	6	119489	117480	70	0.905842
115470	115559	74	53226	52218	75	1238	1375	13	1717	1586	16	3477	3333	28	378183	368237	81	0.906984
98996	98394	76	30115	29635	71	1207	989	0	1519	1395	13	3169	3112	27	370138	359703	80	0.906984
42899	44029	62	13539	13743	39	218	267	0	569	520	0	1112	1158	8	128256	124836	73	0.909269
29813	30325	55	9174	9235	35	154	281	0	338	328	0	862	870	0	96515	96152	68	0.909269
21229	24348	39	6006	6230	31	114	222	0	250	295	0	686	702	0	85001	84296	67	0.909269
31136	31107	68	15387	15631	42	355	360	0	458	451	0	951	1122	7	104961	102254	69	0.910411
42505	44937	60	10109	10339	37	369	305	0	312	285	0	983	961	0	125201	127556	71	0.912696
191959	159650	92	81722	68469	87	2273	1734	22	2377	1657	25	5941	5062	36	688201	558952	95	0.912696
183383	165620	82	64661	56923	82	2270	2096	22	2490	2146	26	6539	5630	37	725526	652859	89	0.913838
119081	104580	96	47247	40460	88	1277	1140	8	1674	1236	15	3616	3056	30	417012	347796	96	0.913838
98863	95986	85	23817	23598	53	739	941	0	1618	1515	15	3067	2749	26	379954	374642	80	0.913838
107997	101391	79	47066	43058	76	1273	1175	10	1017	1115	6	2876	2812	25	339166	311998	84	0.91498
57041	57180	70	25494	25700	60	750	726	0	627	500	0	1374	1467	14	161047	155444	74	0.916123
120164	113405	78	42126	39635	76	1356	1428	13	1376	1299	12	3678	3543	28	429621	407312	83	0.916123
138359	118269	82	55599	47947	81	1135	945	0	1663	1460	16	3929	3358	31	452649	388413	87	0.918407
70508	70874	69	17981	18060	46	755	777	0	985	826	0	2210	2268	21	262577	249845	76	0.920692
287652	233310	106	165919	137366	100	5326	4308	33	5374	4376	35	13128	11064	51	1.04858e+06	1.02519e+06	109	0.920692
109551	106832	76	28745	26826	61	1520	1349	14	1491	1423	15	3542	3207	29	396550	373166	81	0.920692
104811	100333	78	40296	38603	73	1189	1219	10	1173	1354	12	2741	2587	25	334900	319399	81	0.921834
111398	108629	78	45615	44758	73	1368	1328	13	1564	1448	14	3400	3306	27	383243	360010	82	0.922976
38205	38135	67	14087	14253	41	451	446	0	264	324	0	853	870	0	128797	130918	69	0.924119
134131	116001	83	45163	37487	80	1803	1313	16	1726	1315	13	3984	3263	33	433457	369837	88	0.924119
110616	109194	75	37700	37205	73	1515	1473	14	1752	1668	17	4225	3930	30	464127	446025	81	0.925261
29724	30818	62	14898	14972	42	254	483	0	325	308	0	797	806	0	91073	87458	70	0.926403
40720	41140	64	12357	12642	38	308	334	0	444	538	0	899	936	0	139257	139222	71	0.927546
183341	138671	103	72378	55052	85	2215	1806	23	2448	1985	26	5802	4523	40	643649	509123	90	0.92983
120376	106345	80	51325	45715	78	1681	1719	16	1598	1535	15	3454	2885	29	410747	363762	85	0.930973
226759	172376	94	89946	69371	91	2363	1971	24	2586	2047	28	6869	4926	43	717039	550679	95	0.930973
186836	145457	87	73756	57891	85	1952	1488	20	2121	1708	24	5086	3878	37	596646	478975	93	0.930973
27769	28473	66	6959	7063	33	460	429	0	112	257	0	692	735	0	89667	83156	65	0.932115
97509	94556	76	36862	35516	72	1013	935	0	1221	1151	8	2566	2405	25	307194	295216	80	0.933257
66790	66019	72	24735	24563	58	786	711	0	797	660	0	1835	1937	18	211788	205436	75	0.934399
98363	96898	75	25579	25458	62	1390	1074	8	1405	1259	12	3045	2980	25	380644	371185	80	0.934399
88225	86385	81	22507	21698	55	1004	829	0	1143	1092	8	2787	2617	25	334636	312826	89	0.934399
104515	102891	76	31005	30921	72	1398	1310	12	1654	1450	14	3228	3164	27	364019	351490	80	0.935542
106019	106712	75	45641	45151	73	1073	1221	9	1654	1686	15	3746	3524	29	421079	404878	80	0.935542
36386	37022	65	18416	19076	43	396	436	0	235	445	0	708	720	0	97621	97635	66	0.935542
48767	49793	66	18319	18855	43	507	578	0	359	371	0	1118	1210	9	153294	158076	70	0.935542
106777	106330	75	34254	33588	73	1063	1214	9	1256	1227	10	3380	3362	27	401783	392692	82	0.941253
128480	120207	88	44930	41976	76	1477	1466	13	1558	1330	14	3737	3466	29	442828	411846	87	0.942396
133305	117171	97	53033	45913	79	1582	1347	14	1496	1281	13	3865	3245	32	432082	374119	86	0.943538
117716	109613	81	39970	36673	77	1456	1174	11	1556	1392	14	3135	3039	25	398211	370929	85	0.943538
92967	93965	75	27783	27805	57	917	1066	5	1038	1091	7	3090	3021	25	337868	319466	77	0.94468
273793	196862	110	103608	75465	97	3638	2466	32	3723	2663	33	8738	6409	47	1.03302e+06	774789	105	0.94468
142407	124297	80	60887	53473	79	1665	1388	15	1927	1700	18	4613	4119	33	510012	450699	86	0.94468
125211	107822	86	54119	47392	78	1602	1328	14	1481	1234	11	3693	3057	31	433500	376057	86	0.94468
137994	127602	79	63041	57021	77	1813	1672	17	1708	1790	18	4661	3942	33	523667	472804	83	0.94468
104495	106225	74	44912	44691	72	1142	1079	6	1384	1321	13	2985	2788	26	351868	339528	77	0.945822
104351	101131	77	44291	42781	72	1189	1056	6	1247	1182	10	3214	3150	26	370961	344200	79	0.945822
106969	99179	93	40979	37649	76	937	924	0	1143	1158	9	3202	3034	26	351371	325683	84	0.946965
99526	96968	78	28540	28581	71	1385	1085	8	1092	1071	7	2817	2777	25	329402	318797	80	0.946965
83517	85402	71	23825	23454	54	956	1005	1	1100	927	0	2830	2825	25	299279	298655	76	0.946965
45467	46490	62	16498	16859	43	394	482	0	685	476	0	800	956	0	150506	146778	72	0.948107
108753	104869	75	55599	52380	76	1215	1189	10	1425	1413	15	3667	3312	30	404929	378562	80	0.948107
77529	78418	72	29868	30331	66	923	891	0	1024	1070	5	2086	2094	21	252464	250321	75	0.948107
96007	96533	75	31342	31652	68	884	836	0	1284	1221	12	2706	2768	24	319620	315456	77	0.949249
103259	99631	92	41407	40542	73	966	896	0	1323	1123	10	2874	2700	26	325834	308804	81	0.949249
147129	141052	82	43364	42152	76	1831	1704	18	1793	1514	16	4003	3919	29	483564	454401	84	0.949249
113393	102168	82	36733	32791	75	1021	951	0	1527	1521	16	3522	3408	29	396227	360034	83	0.952676
30286	30725	63	13144	13536	39	220	398	0	335	340	0	671	774	0	94802	95707	68	0.953819
112298	105936	80	41219	39176	74	896	907	0	1179	1112	8	2866	2778	24	351373	336373	80	0.956103
140549	122499	95	48036	40403	80	1795	1552	19	1628	1410	14	3877	3475	31	430545	367071	92	0.957245
293241	207543	108	126975	92704	102	4248	3002	34	3660	2700	31	9059	6368	48	1.00325e+06	749427	111	0.958388
121378	108620	88	37644	32313	79	1560	1492	14	2161	1807	21	4433	3741	33	479055	420759	87	0.95953
37639	40159	56	13753	15882	36	280	432	0	423	505	0	848	1023	4	119910	121882	67	0.95953
134745	120006	79	52714	46580	78	1990	1644	17	1981	1511	19	4110	3668	33	501494	438815	83	0.95953
49802	48909	69	13604	13611	42	345	391	0	492	494	0	1108	1255	10	139769	136921	72	0.960672
43963	43893	65	15665	15754	43	536	514	0	454	398	0	1125	1157	9	129275	128805	67	0.962957
135012	122595	82	49311	44093	78	1580	1529	15	1905	1592	19	4222	3893	31	498113	448044	84	0.962957
37157	40177	45	14596	14662	41	339	355	0	303	408	0	943	949	0	115664	115984	66	0.964099
66299	66590	70	25362	25547	64	868	770	0	662	611	0	1381	1498	14	182624	182189	74	0.964099
34227	34703	59	11317	11520	38	509	473	0	520	414	0	824	887	0	131263	132009	69	0.964099
88774	87180	88	28396	28363	69	1200	1302	12	1099	1128	7	2681	2813	24	311652	299965	77	0.966384
161736	151222	81	71275	66820	78	2483	2192	24	2468	2217	22	5606	5135	34	676373	619029	85	0.968668
132837	114979	85	48059	41873	78	1381	1114	12	1503	1434	15	4384	3800	33	475172	431242	86	0.969811
183961	160435	89	57087	48112	83	2628	2287	24	2146	1917	23	5237	4713	34	584475	508899	87	0.970953
224788	172570	113	86403	66763	96	2411	1905	24	2910	2323	27	6598	5337	40	766307	610832	102	0.975522
107652	106896	75	37512	37183	72	1293	1308	12	1666	1423	14	3502	3346	28	382621	368995	80	0.975522
47254	48116	66	11469	11536	38	408	327	0	641	534	0	1454	1405	13	178702	175161	72	0.976664
85364	86279	67	27877	27878	66	1074	1153	7	1064	988	0	2761	2771	23	314615	311089	76	0.976664
275775	192469	115	118361	81787	101	3312	2298	29	3264	2413	31	8785	6150	48	969616	673955	117	0.976664
59944	60652	69	24419	24406	54	652	672	0	802	735	0	1734	1719	17	208421	201769	74	0.977807
133996	118388	84	56318	49291	80	1384	1252	10	1712	1529	17	3347	2824	29	431878	379804	86	0.978949
113932	113745	74	25375	24860	63	1706	1741	17	1457	1438	15	3728	3595	29	427840	415417	80	0.980091
30229	30290	50	12746	12851	39	272	286	0	360	358	0	787	715	0	96237	95452	70	0.981234
94723	95944	73	24094	23903	55	931	1021	4	969	1144	9	3266	3311	25	379948	368140	78	0.982376
53025	53887	72	16243	16503	42	484	497	0	622	752	0	1357	1275	12	146058	146129	73	0.983518
48396	49714	56	27432	27740	61	572	575	0	504	489	0	1283	1230	12	169651	168079	72	0.984661
110869	109900	75	35971	35111	73	1746	1349	15	1546	1326	14	3801	3656	30	468187	453980	80	0.984661
148892	108175	95	47934	28484	90	1804	1307	15	1891	1566	17	4106	3193	38	511030	374825	97	0.984661
121936	112621	82	47243	42906	76	1493	1401	16	1466	1394	14	3600	2975	30	395833	362069	83	0.984661
108400	104514	77	44758	42248	73	1277	1168	10	1428	1405	14	3127	2834	28	392703	370357	82	0.985803
326484	208907	110	151978	98963	110	4281	2725	36	4493	3027	40	10252	6784	53	1.04858e+06	771406	114	0.985803
30114	30917	64	9593	9905	36	247	374	0	240	305	0	760	751	0	102509	101692	69	0.986945
56177	55670	69	26817	26650	67	638	438	0	522	637	0	1319	1345	13	168098	169122	73	0.988087
33938	35837	62	10885	10756	38	489	511	0	525	412	0	1206	1199	9	137614	131951	79	0.988087
190539	156815	86	71910	59842	85	2296	2146	22	2219	1708	24	5516	4487	38	675123	559714	93	0.98923
139069	128100	80	57730	51245	79	1775	1739	16	1925	1779	19	4613	4026	35	525308	473209	84	0.98923
90665	90001	72	29147	29122	62	992	803	0	1137	1089	7	2895	2916	25	332655	330547	76	0.990372
58815	61674	63	29537	30115	62	553	474	0	559	521	0	1434	1529	14	171579	171306	70	0.990372
96112	94009	75	25873	24949	58	1190	1137	9	1218	1105	8	2939	2822	25	355080	347889	77	0.990372
63128	63415	70	31359	31229	68	600	640	0	736	770	0	1353	1370	14	180988	179541	74	0.991514
90590	91276	72	31533	31471	71	1225	1111	7	1237	1196	11	3002	2851	26	338895	328597	78	0.991514
24492	23636	57	11554	11661	37	239	257	0	373	285	0	481	562	0	85629	86503	68	0.992657
38691	36916	77	17754	18124	44	508	419	0	424	386	0	982	1011	3	115577	115445	70	0.993799
327876	219424	122	127405	84238	112	4450	3042	33	4515	3018	36	10089	6763	50	1.04858e+06	786424	122	0.993799
137146	121781	81	51027	44516	79	1448	1296	11	1789	1388	17	3522	3152	28	432585	386538	83	0.994941
148842	128929	82	57481	49113	82	1427	1306	13	1880	1505	17	4331	3808	32	507142	441318	87	0.994941
197207	159108	89	79207	63775	85	2135	1619	21	2503	1822	25	6126	4872	39	695605	565473	93	0.996084
135306	123186	82	36423	33445	78	1264	1081	8	1385	1320	13	3570	3315	29	425967	385237	86	0.996084
101620	98627	75	49347	47088	74	1344	1185	9	1149	1200	10	3125	2847	27	351390	329725	80	0.997226
92282	95169	72	23846	24138	48	1248	1255	11	1230	1102	6	3149	3067	27	337243	325531	89	0.997226
108793	108221	75	33167	33576	64	1149	1253	11	1024	1170	9	2945	2874	26	361532	351519	77	0.997226
119788	109833	82	49760	44170	79	1226	1006	2	1526	1331	14	3630	3269	30	431317	379234	95	0.997226
104346	94863	81	45900	41939	76	1191	974	0	1377	1301	15	3128	3022	26	364603	325300	83	0.99951
128589	114434	88	55667	49083	78	1894	1661	18	1492	1236	15	3965	3535	32	453619	395211	84	0.99951
83137	83453	72	28216	28215	70	793	887	0	1002	874	0	2529	2685	23	287617	283374	77	1.00065
112213	109856	75	56814	55575	74	1741	1536	17	1641	1479	16	3577	3518	28	409508	401307	79	1.00065
273530	200667	103	92078	68425	98	3105	2539	28	3368	2379	31	8925	6832	45	1.01198e+06	763666	109	1.00065
108554	106519	84	26009	26176	52	1255	1256	11	1696	1497	15	3088	3201	25	348185	334196	79	1.00065
104269	100845	91	22990	21512	64	1061	915	0	1422	1324	12	3227	2903	27	363071	325154	91	1.00065
27415	31402	43	15016	15744	39	370	484	0	278	264	0	932	918	0	105400	103343	65	1.00065
132046	123245	80	51470	45963	78	1479	1338	13	1557	1369	16	3427	3044	29	412429	367068	82	1.00065
74722	78294	68	19010	19698	43	907	803	0	1057	1023	3	2212	2223	21	286279	276649	76	1.0018
94260	96986	72	23819	24128	51	888	882	0	1457	1366	12	3364	3163	28	369447	360023	89	1.0018
78529	76711	77	26352	26220	67	575	681	0	706	697	0	1974	2040	20	249510	245339	77	1.00294
25510	25984	62	7055	7170	33	258	297	0	155	195	0	655	615	0	84748	84912	66	1.00522
102728	101862	76	28777	28397	66	854	938	0	1406	1265	13	3066	3033	25	340304	331173	81	1.00751
151028	143896	83	49370	47186	76	1708	1569	17	1920	1852	20	4980	4763	33	576849	540257	83	1.00751
203247	156722	102	71599	55974	86	2411	1689	23	2463	2043	26	6062	5008	37	708715	564002	92	1.00751
90655	89775	79	29092	29163	70	1153	1156	9	1312	1166	10	2811	2865	24	318983	309199	76	1.00865
24313	26187	40	11711	11948	38	109	227	0	319	396	0	652	772	0	81895	84809	68	1.00865
113113	112248	77	47160	46226	73	1605	1435	15	1841	1583	18	4173	4041	30	477431	462587	82	1.00979
189547	158655	103	63639	51921	85	2355	2064	23	2502	2049	24	5934	4761	39	662185	587426	103	1.00979
157485	127139	85	64389	51539	84	1661	1428	15	1995	1623	19	4673	3859	34	542221	428698	89	1.00979
97874	96492	77	26738	26536	58	1191	1260	12	1201	1257	10	3155	3022	27	379376	361751	80	1.01093
123565	114638	79	51450	47446	77	1434	1287	13	1683	1515	18	3559	3185	29	384313	360056	81	1.01093
60361	61561	68	26146	26478	58	588	643	0	679	741	0	1442	1403	14	156306	157575	72	1.01093
55247	56083	74	21051	20981	49	540	557	0	575	581	0	1212	1174	10	168838	169627	74	1.01208
114636	113312	78	41426	40942	73	1492	1385	13	1460	1464	15	3681	3488	29	382239	365263	80	1.01436
128601	116565	81	51132	45153	78	1156	1096	9	1552	1489	16	3358	2877	29	386861	333878	84	1.01779
84248	85118	72	17279	17572	42	677	843	0	1038	1053	5	2593	2842	23	314818	310002	78	1.01779
191999	156477	93	74668	61914	87	1983	1577	20	2239	1716	22	5082	4644	35	623285	525076	94	1.01893
99889	98203	75	39093	36289	74	1185	1339	12	1216	1110	8	3217	3221	27	398876	383364	80	1.02007
216968	168605	90	82149	62851	87	1918	1563	20	2505	1897	28	6270	4714	40	715051	557073	96	1.02121
189862	153246	97	73164	58138	89	2099	1823	19	2497	1989	22	5499	4521	37	662176	521705	95	1.0235
100577	99656	75	48581	48257	72	1063	1251	10	1486	1402	13	3522	3523	27	368597	358350	79	1.0235
94950	96891	74	28666	29185	60	1227	1071	6	1616	1148	12	3342	3335	27	360330	355184	79	1.0235
99437	98034	76	28840	28266	60	1067	1128	8	1123	1261	10	2938	2756	26	361610	351945	79	1.0235
129284	123404	92	56022	54428	75	1587	1421	15	1866	1853	18	4630	4283	32	519353	486846	85	1.02464
135862	128234	77	44944	41579	77	1551	1452	17	1838	1474	19	4429	4061	31	524488	488075	84	1.02464
165319	141769	85	63670	52403	82	1584	1464	15	2290	1944	22	4823	3893	35	580745	487730	87	1.02464
66844	69873	68	21250	22009	43	763	735	0	715	575	0	2032	1944	20	224944	224655	73	1.02464
135624	124125	80	59724	54839	79	1778	1505	19	1714	1690	18	4498	4092	32	523584	480421	83	1.02464
94846	94034	72	25608	24711	52	1215	1347	12	1360	1217	11	3149	3064	27	363563	349192	76	1.02464
50488	51316	67	12571	12887	38	629	741	0	421	505	0	1254	1337	12	158830	154591	71	1.02578
43342	41396	75	13605	13621	41	607	627	0	326	353	0	976	839	0	121506	120752	72	1.02693
98042	95327	75	40343	39630	72	1631	1550	15	1237	1213	10	3047	2845	26	367173	359351	81	1.02921
81083	82088	71	30941	31272	70	825	670	0	856	1053	5	2258	2288	21	264658	263267	77	1.02921
62186	64858	66	19514	20251	43	515	523	0	712	682	0	1453	1582	14	182120	184633	72	1.03035
117852	109020	78	45691	40752	76	1294	1018	3	1586	1375	14	3166	2950	27	377787	345976	81	1.03149
55519	55208	70	25560	25465	59	983	963	0	803	662	0	1574	1588	17	193258	192863	75	1.03149
95385	91845	76	36775	35173	73	1141	1031	4	1195	1171	10	2970	2919	26	331610	320643	79	1.03149
35688	38408	62	12579	12870	39	150	279	0	378	438	0	761	1011	2	113344	116707	69	1.03264
39467	38495	68	13519	13557	40	287	302	0	427	318	0	780	744	0	96265	97680	66	1.03378
77593	78689	76	23052	22869	53	385	460	0	942	938	0	2169	2269	21	238698	238730	77	1.03378
92402	91140	82	21055	20452	51	1113	1071	6	987	1179	7	2533	2660	23	309335	290899	89	1.03378
96995	98249	78	31516	31015	71	1225	1212	10	1714	1472	14	3129	3172	26	375647	364706	80	1.03721
41249	43317	56	15444	15760	42	396	374	0	327	269	0	1053	1125	9	133091	128604	71	1.03835
141407	124144	81	58809	51317	80	1446	1366	13	2123	1800	20	4465	4027	32	525115	462076	86	1.03949
94331	92844	73	24441	24419	59	1199	1186	10	1337	1142	8	3117	3124	26	369824	357829	78	1.04178
154713	139626	86	80777	74100	80	1685	1660	16	1686	1680	16	4721	4302	34	556523	496690	86	1.04178
100157	94756	76	42107	39667	75	1158	1058	5	1197	1178	9	2543	2430	23	320186	289598	80	1.04292
100611	98570	73	23641	23581	49	1127	1015	4	1085	1162	10	3057	3076	27	340945	325995	76	1.04292
19505	20351	46	10136	10471	35	146	240	0	292	320	0	495	610	0	65666	67849	65	1.04292
134236	120018	84	59018	52395	78	1670	1436	15	1537	1224	10	3630	3199	29	424016	383641	83	1.04406
91643	91508	73	26475	26326	58	991	881	0	924	1007	2	3031	3074	26	334433	320367	78	1.04406
208161	162430	113	116467	96373	113	4084	3143	29	3775	2860	29	9490	7689	45	1.04858e+06	906277	113	1.04406
92363	86258	76	33816	30535	74	1241	986	0	1051	1046	5	2707	2540	26	330710	299220	81	1.0452
105286	102631	77	27880	28276	64	1105	1156	9	1085	1099	6	3030	3009	26	321124	307589	79	1.0452
36190	35046	60	14020	14189	41	29	198	0	291	360	0	874	829	0	108802	108077	68	1.04634
50788	49939	70	21343	21569	48	349	398	0	533	400	0	1175	1018	4	123835	124330	72	1.04634
137293	122990	83	60492	54303	80	1939	1631	18	1685	1354	16	3605	3312	29	424710	381360	85	1.04749
112039	100655	80	40119	35790	76	1435	1180	12	1433	1065	9	2763	2616	25	345146	319174	84	1.04749
216487	170241	109	79977	62386	91	2062	1620	19	2458	2072	25	5782	4821	37	686728	547847	109	1.04749
74839	79376	60	32375	32781	66	725	743	0	1015	865	0	1936	2154	19	239188	234283	74	1.04749
44383	44548	69	14290	14723	39	615	631	0	402	446	0	1273	1217	10	164015	164211	72	1.04749
111298	110108	75	27736	27394	68	1364	1511	14	1842	1945	18	4059	4035	29	448652	433381	80	1.04863
94291	91930	74	44477	44327	72	1094	937	0	1323	1083	8	2650	2752	24	301242	294420	77	1.04863
129942	125556	83	36617	35664	74	1671	1449	17	1616	1420	15	3783	3688	29	458313	440539	82	1.04977
138481	117409	97	43891	36387	80	1758	1358	15	1814	1435	15	3841	3383	30	482221	413701	98	1.04977
122659	105542	87	48287	41287	78	1449	1261	12	1394	1152	12	2992	2600	28	371936	320193	83	1.05091
36980	39136	46	10592	10612	37	452	284	0	314	479	0	968	893	0	100174	103159	66	1.05206
126556	113780	81	46759	41816	77	1542	1395	13	1414	1180	10	3821	3441	29	463904	412756	87	1.05434
30672	28342	70	12449	12639	39	447	515	0	455	571	0	817	772	0	92144	88250	70	1.05434
64400	67062	66	20792	21027	48	568	746	0	661	903	0	1471	1609	15	214836	214717	75	1.05434
103381	100831	74	31916	31403	72	1343	1105	8	1193	1250	10	2891	2853	25	334466	323016	79	1.05548
223155	194723	90	116696	103980	84	4207	3697	30	4181	3787	32	10938	10113	46	1.04858e+06	996192	91	1.05548
86046	86046	72	26501	26060	70	1179	1179	10	1428	1153	10	2833	2560	25	314983	305847	77	1.05777
236234	184708	95	96228	75433	91	2720	2081	26	3277	2300	28	6885	5111	42	732346	581563	97	1.05777
154747	136787	82	60045	52964	81	2337	2101	20	1792	1695	19	5096	4472	35	586057	512675	89	1.05891
150546	144218	82	40699	38989	75	1770	1690	18	2081	1826	21	4599	4307	32	485012	451832	84	1.05891
165211	134956	87	67120	53548	84	1488	1180	13	2333	1848	24	4911	4128	36	572663	462776	94	1.06462
35766	36155	65	12303	12847	37	391	453	0	281	361	0	877	922	0	107166	108715	64	1.06462
117200	111059	77	53689	49954	76	1540	1268	13	1599	1505	15	3458	3057	29	420986	394418	83	1.06462
89001	94895	54	25565	26662	45	1039	920	0	989	1016	3	2546	2451	24	313591	310766	75	1.06462
36754	44955	37	8520	9983	32	366	478	0	671	657	0	1109	1170	8	145973	149582	66	1.06462
42405	44063	65	19321	19844	43	581	512	0	580	580	0	886	1001	2	146801	144544	68	1.06576
182899	154071	90	73413	62928	85	2038	1564	19	2712	2322	24	5065	4384	35	598055	510654	89	1.06691
112442	112195	75	45219	44447	73	1587	1625	14	1364	1486	14	3446	3355	28	420868	406427	80	1.06691
37463	38136	68	13576	13807	40	509	536	0	589	383	0	932	974	0	135098	130028	70	1.06805
111497	105998	87	49218	45635	76	982	887	0	1472	1346	15	3600	3337	30	418330	391881	80	1.06805
53982	53108	69	18116	18517	45	323	293	0	476	501	0	1326	1331	12	137755	137112	71	1.07033
139499	127416	80	60418	54014	80	1632	1501	15	1467	1326	15	4081	3646	31	462268	424957	87	1.07033
154005	141233	84	58872	53551	81	2165	2194	18	1920	1738	20	5271	4869	34	619209	574283	87	1.07148
184575	150100	87	71006	57815	84	1408	1169	10	2267	1829	22	4535	3659	36	535596	440764	89	1.07376
37842	38154	67	18720	19053	45	452	361	0	369	456	0	997	996	0	129744	130911	69	1.07833
94097	92913	86	41299	40673	73	902	1092	6	1363	1032	4	2713	2653	24	286094	278906	79	1.07833
96884	96949	77	33310	33235	71	1103	1016	3	1261	1235	10	2999	2898	26	383685	371589	81	1.07947
139624	117592	87	63876	54261	81	1756	1483	18	1887	1983	20	4155	3633	33	489730	422098	87	1.08061
64633	65712	72	20973	21006	48	948	876	0	846	762	0	1760	1716	18	214920	206749	85	1.08061
126334	113463	93	51934	47247	78	1115	1071	6	1228	1055	7	3423	3170	28	380784	350355	86	1.08176
46260	46134	73	14800	15035	40	515	532	0	497	701	0	1112	975	0	138308	134031	72	1.08404
92506	91411	72	29452	29259	70	1244	1259	10	1527	1272	13	3188	2945	26	347978	336369	78	1.08633
91293	86667	74	34469	31906	74	966	801	0	1167	1157	8	3126	2990	26	356743	329601	80	1.08747
98925	97432	78	43154	42400	73	1366	1362	11	1541	1371	16	3186	3136	25	368014	351863	81	1.08861
154946	142167	83	60561	57013	79	1820	1725	16	2171	1861	21	4569	4359	31	528063	486413	88	1.08861
87112	85774	73	15543	16117	41	1118	983	0	1111	1051	6	3340	3237	27	366408	357207	79	1.08861
113222	110319	76	35655	34816	74	1311	1179	10	1396	1318	14	3156	2977	27	359214	347055	81	1.08975
229978	180212	91	80446	62662	88	2232	1870	21	2724	2118	28	6964	5502	41	778109	628532	94	1.08975
77161	79722	72	32106	31974	70	891	791	0	800	803	0	2400	2367	21	273224	258390	88	1.08975
99967	97507	74	27555	27242	68	1306	1370	12	1061	1120	8	2923	2806	25	346087	333342	78	1.09204
100611	98684	80	22926	22889	53	1473	1457	13	1318	1285	11	3160	3132	26	375844	360064	80	1.09432
31515	35211	49	17228	17964	42	311	298	0	252	418	0	780	858	0	104626	103373	69	1.09432
123958	120800	77	52240	50187	75	1839	1815	18	1541	1727	17	4577	4355	31	499268	469018	83	1.09432
222873	154190	172	105300	78434	156	2786	2076	19	2828	2063	20	6510	4318	38	790957	528630	199	1.09432
189682	159494	85	91990	78704	84	2256	1892	23	2647	2285	25	6099	5166	39	712798	601428	88	1.09432
154734	144243	79	73585	65603	80	1408	1308	13	2208	2057	21	4725	4202	34	532305	483845	86	1.09432
129589	123209	91	42972	41003	74	1757	1606	18	1661	1456	17	3882	4000	28	436240	411412	83	1.09546
123849	107612	82	49965	42762	79	1285	917	0	1653	1385	16	3971	3216	32	449249	388428	85	1.09661
140492	135752	80	33834	33172	74	1907	1951	19	1991	1964	20	5017	4926	33	526170	493390	82	1.09889
228561	175928	94	92694	71238	89	2615	2156	25	2780	1986	29	7172	5732	43	791128	597857	94	1.09889
64393	64544	71	26315	26387	60	690	598	0	888	929	0	1706	1729	17	185578	185806	75	1.10003
68782	69316	76	29355	29670	67	734	651	0	837	736	0	1863	1732	18	200660	194662	75	1.10003
59075	58899	77	23254	23272	54	721	765	0	594	488	0	1448	1604	15	174990	177681	72	1.1046
89016	86366	73	32390	31779	71	1199	1034	5	1439	1218	11	2897	2756	25	339624	323258	78	1.10917
116817	105973	79	45568	40764	78	1259	1053	7	1635	1458	15	3024	2754	26	391332	349853	84	1.11031
60247	61811	68	22514	22770	49	1020	947	0	953	724	0	1816	1822	19	237969	227170	72	1.11031
67013	68273	69	20629	20535	50	717	779	0	828	749	0	1540	1471	14	204705	201108	75	1.11146
26174	27330	50	7588	8029	33	354	359	0	71	222	0	492	620	0	92280	92175	67	1.1126
84324	83374	73	25872	25750	63	992	955	0	1135	1157	7	2389	2376	22	296124	292667	77	1.1126
139095	118079	86	55047	46698	81	1771	1607	17	1402	1308	13	3802	3204	31	439959	370845	89	1.11374
55104	56114	70	18358	18610	44	753	825	0	748	745	0	1714	1624	17	189437	188747	73	1.11374
115574	108825	76	49910	46975	76	1052	1006	2	1369	1186	10	3156	2950	27	337668	316841	80	1.11488
103699	102171	76	29923	29451	70	1135	1115	7	1280	1154	9	2850	2880	25	364619	349247	78	1.11488
36120	37439	57	10128	10415	37	269	230	0	436	392	0	1116	1256	9	131408	130477	76	1.11602
106757	105872	73	51333	50728	74	1214	1292	10	1421	1397	14	3276	3263	26	389414	376794	79	1.11602
68004	69230	71	15656	15471	42	629	724	0	788	760	0	2108	2111	21	222538	219854	74	1.11831
217245	173874	89	73740	58582	86	3417	2729	27	2538	2190	24	6200	4944	40	779109	620823	92	1.11945
94076	92378	74	29008	29005	71	1136	1267	10	1243	1088	7	3099	2986	26	335247	329731	79	1.11945
125406	107740	82	49025	42321	78	1493	1184	14	1377	1235	11	3586	3184	29	405998	352399	85	1.12059
142655	134252	85	48583	46003	78	1731	1421	17	1852	1801	19	4661	4329	32	494056	466252	86	1.12174
114306	112364	87	44771	44437	73	1667	1526	15	1299	1347	11	3958	3800	30	436013	411732	81	1.12516
51471	52526	70	10282	10477	37	523	556	0	369	432	0	1175	1370	12	145471	144886	72	1.12745
43880	45080	64	19050	19358	45	396	515	0	461	558	0	1293	1182	10	133160	132970	73	1.12859
62527	60687	83	14470	14525	41	586	680	0	748	725	0	1524	1548	16	173593	170041	76	1.13316
106957	103560	91	46376	45165	73	1602	1503	14	1497	1308	14	3291	2993	27	376636	354903	80	1.1343
82076	83425	78	21863	22006	49	1205	1173	9	1173	1078	6	2498	2583	21	313604	308657	76	1.1343
105116	103307	74	24820	24958	53	1156	1050	4	1696	1658	17	3895	3805	29	434072	421387	79	1.1343
76663	76891	86	18738	18853	45	816	908	0	1054	979	0	1963	2024	19	211283	213431	75	1.13544
29909	30264	63	13353	13722	38	423	368	0	239	343	0	553	538	0	80338	82313	64	1.13544
187704	152829	85	66855	52573	85	2100	1591	22	3026	2082	30	6763	5439	41	683671	552252	92	1.13773
226521	178921	94	80441	62156	88	3268	2564	29	2902	2167	30	6849	5342	42	796350	643769	95	1.13887
336948	221614	120	162103	113927	116	5081	3605	35	5129	3823	39	13894	10179	57	1.04858e+06	1.02123e+06	134	1.13887
126864	113997	78	50558	43789	79	1782	1544	19	2169	1795	21	4344	3565	35	490495	398698	96	1.13887
79452	84693	50	32546	33214	57	962	865	0	993	960	0	2575	2436	23	283993	278149	74	1.13887
95099	96291	74	26799	27665	48	1360	1228	12	1222	1245	10	2999	3121	25	335926	334731	78	1.13887
101921	100012	78	32878	33063	72	1450	1298	13	1359	1200	10	3398	3239	27	405122	392575	78	1.14001
27831	29801	41	7153	7561	32	317	240	0	441	376	0	675	662	0	93285	96032	67	1.14001
104999	101784	79	32971	31337	74	1521	1466	14	1167	1193	12	3277	3240	26	360427	338752	78	1.14001
113414	102986	94	51009	47800	76	1280	1377	12	1338	1244	12	3280	3086	28	399755	367926	82	1.14116
114861	112866	85	25449	25119	58	1384	1317	12	1197	1220	10	3159	3172	26	395332	380709	80	1.14116
94620	93297	75	42370	42115	72	1000	1021	3	1087	1329	11	2721	2608	24	293208	281496	77	1.1423
50149	50862	69	15159	15489	41	464	598	0	509	536	0	1217	1353	11	161768	159243	69	1.1423
33929	33684	57	13074	13260	40	234	271	0	522	512	0	951	1024	3	119266	119961	71	1.14344
119989	117605	76	34928	34154	74	1734	1625	16	1704	1647	19	4310	4044	31	523120	494608	81	1.14458
48703	47973	70	12744	12953	39	607	585	0	498	525	0	1080	1120	8	161726	164673	69	1.14687
240798	179537	95	87301	64113	93	3229	2328	29	3063	2178	28	7462	5795	43	844525	633686	98	1.14801
24692	28018	42	10835	11363	37	406	388	0	472	448	0	765	727	0	101596	104162	64	1.14801
243046	177968	96	77854	57348	91	2724	1879	26	2855	2374	29	7867	5970	45	902926	661314	99	1.14801
122077	117400	82	44480	42761	75	2078	1757	19	1876	1666	17	4208	4115	30	478005	452040	82	1.14915
31328	32238	61	10289	10520	37	520	452	0	220	319	0	995	1036	4	102654	102156	64	1.14915
101615	95608	77	37526	35004	73	963	1046	6	1447	1085	8	3330	3211	27	372758	348285	79	1.15029
69903	65860	75	31174	28421	72	1013	992	0	728	752	0	2033	1938	20	243988	224893	79	1.15029
112538	109563	77	32257	31800	73	1363	1182	10	2178	1747	21	3630	3700	27	403320	394086	80	1.15258
160696	133279	99	61698	51856	82	1805	1346	19	1961	1640	20	4814	3830	35	486845	407142	92	1.15829
113354	113934	74	36882	36563	72	1821	1604	18	1582	1622	17	4421	4282	31	472529	455338	83	1.15943
74052	74664	70	16522	16682	43	683	724	0	775	730	0	1917	2020	19	222485	215728	74	1.15943
151452	135816	82	46279	39932	80	1820	1526	17	1899	1738	19	4815	4193	36	541429	487014	86	1.15943
88907	90944	67	19897	20164	46	1297	1337	10	1704	1536	17	3121	2974	26	335230	325421	78	1.15943
154100	132192	86	65477	56254	82	1873	1494	17	1663	1517	18	4237	3568	34	513117	444484	88	1.16286
41007	41067	65	8999	8990	35	526	571	0	345	442	0	944	1007	2	123496	120239	70	1.16629
110051	106177	84	24963	24967	58	1291	1301	12	1250	1057	7	3353	3176	27	369220	353710	82	1.16857
305688	203306	116	136720	96969	115	4393	3040	35	4539	3135	36	9888	6196	50	1.04858e+06	748663	125	1.16971
33821	33541	61	14846	15264	40	402	383	0	458	366	0	911	882	0	111728	111259	69	1.16971
88553	89450	73	21632	21482	46	1074	946	0	962	1173	9	2726	2735	24	329077	317406	81	1.16971
222554	173532	93	78546	62698	87	2964	2392	27	2761	2064	29	6584	5331	41	711362	561603	95	1.17086
102073	98414	82	40817	40489	72	1075	736	0	1136	1126	8	3044	2938	25	328351	326025	79	1.172
22856	21288	67	6549	6750	32	215	338	0	75	328	0	689	629	0	76543	76091	64	1.172
37543	38487	60	13034	13113	40	635	569	0	394	369	0	1024	1052	5	127271	126055	68	1.17428
107329	106330	74	34283	34092	72	1403	1288	13	1355	1261	11	2870	2903	26	335417	326556	81	1.17428
193423	155353	90	71258	57390	87	2168	1553	23	1921	1517	22	5071	3904	37	613084	494413	95	1.17657
115812	112074	79	43240	40778	75	1468	1428	14	1500	1262	13	3342	3167	27	411386	384932	81	1.17657
181612	145733	85	64177	51433	84	2331	1959	23	1877	1411	21	5290	4089	38	595081	476351	90	1.17657
114005	104926	90	50588	45374	79	1638	1223	11	1493	1270	13	3716	3422	28	453280	404752	94	1.17657
88000	90378	70	37184	37823	70	1318	1082	7	1243	1205	10	2918	2647	25	304695	303527	73	1.17657
100326	95276	91	36600	35984	72	1138	1054	6	1171	1035	5	2513	2312	24	308356	294958	77	1.17771
241129	180187	107	89706	67120	95	3265	2450	29	2895	2474	27	7369	5685	44	837782	638793	103	1.17999
78050	77944	71	24283	24491	53	972	913	0	913	779	0	2220	2267	21	261113	259385	75	1.18228
39755	40545	65	15886	16020	42	422	396	0	318	272	0	880	986	0	142073	141822	72	1.18228
52463	54719	59	9656	9858	35	460	594	0	880	953	0	1780	1695	19	201338	200071	73	1.18456
150051	126065	88	48303	40365	81	1777	1407	18	1750	1469	16	4302	3551	33	501758	421499	88	1.18913
39615	41793	64	12051	12278	38	221	437	0	492	531	0	933	1048	5	126527	126960	66	1.19142
84389	85595	73	25622	25810	58	1032	988	0	975	989	0	2628	2515	22	258233	259703	87	1.1937
93853	92480	75	24160	24025	56	1016	1080	5	1090	1198	9	2861	2943	25	361678	350206	79	1.1937
119831	114216	78	40710	38672	75	1686	1654	18	1711	1750	17	3946	3635	30	479576	447520	82	1.1937
218646	165972	93	90609	69403	90	2713	2090	25	2357	1687	27	6562	4894	40	712080	542049	97	1.1937
140363	120628	90	47213	41121	78	1453	1332	14	1838	1506	17	4085	3635	31	502639	443491	86	1.19484
157072	148252	87	73081	67895	79	2014	1838	21	2336	2216	22	5508	4929	35	633926	585688	96	1.19484
124355	115680	80	60462	56743	78	1175	1294	12	1785	1691	18	3755	3617	29	435218	406105	86	1.19599
204023	144054	95	108491	82150	91	3238	2244	30	3640	2891	32	9035	6652	49	985707	733035	98	1.19713
34988	34525	61	12428	12752	38	302	235	0	325	409	0	865	935	0	103928	108389	68	1.19827
88161	88048	74	32019	31799	71	865	1018	3	1127	982	0	2591	2551	23	321313	314359	79	1.20055
80930	80589	71	23836	23713	56	810	872	0	1200	1027	4	2326	2323	22	283166	286534	75	1.20055
94345	94888	78	28644	28455	71	875	746	0	1219	1189	11	2378	2270	23	311171	301524	77	1.2017
17096	17537	42	11057	11202	38	224	230	0	178	276	0	472	431	0	79126	80336	67	1.20284
194574	154080	94	65878	53431	88	2337	1984	22	2056	1835	23	5560	4613	37	638360	516111	96	1.20284
92575	92373	81	23093	22934	53	1069	1167	9	1468	1384	15	2795	2588	24	335857	316023	90	1.20284
83520	84589	74	41678	42379	70	756	692	0	1347	1333	12	3061	2983	25	334927	329075	77	1.20284
105291	108119	74	31267	31417	71	1458	1315	14	1820	1689	18	3963	4039	28	404569	391963	79	1.20284
115225	112806	77	33061	32992	73	1328	1261	12	1570	1496	15	3511	3358	28	394006	377826	81	1.20284
187113	154919	91	69560	57362	87	1936	1492	20	2704	2200	25	6364	5486	38	706293	600508	95	1.20398
131091	118395	96	60991	55249	86	1548	1504	14	1791	1699	17	4188	3780	31	487980	414889	96	1.20398
169419	145524	84	65246	55428	81	1743	1625	18	2490	2149	24	4981	4093	37	567396	481081	88	1.20398
72395	74810	64	18364	18980	43	783	789	0	1198	1146	9	2144	2072	21	257342	261483	74	1.20398
133572	88987	105	51710	34039	104	1239	822	0	1520	929	0	3643	2287	37	401411	259351	111	1.20398
331600	221628	105	132134	89794	103	3990	2655	34	4497	2792	38	10522	6988	52	1.04858e+06	749194	109	1.20398
208179	174177	89	99536	84282	89	2092	1706	21	2843	2136	27	5915	4712	39	665092	532751	105	1.20398
124991	123469	76	32805	32952	66	1385	1351	13	1863	1703	17	3959	3869	29	446771	426160	81	1.20512
91059	91463	73	18628	18402	46	731	845	0	1164	1114	8	2551	2545	24	299999	285589	78	1.20627
122533	119049	76	35416	33240	74	1698	1594	17	1547	1540	15	3992	3802	29	460688	422805	84	1.20855
43649	43292	76	16049	16287	41	387	443	0	437	392	0	1076	1103	8	139402	138007	71	1.21312
130903	121667	80	50543	45167	78	1724	1918	16	1971	1909	21	3833	3585	30	467200	417146	86	1.21312
31736	32332	62	12165	12345	39	386	326	0	327	306	0	799	751	0	93151	91896	67	1.21426
31170	30101	76	12829	13069	39	307	270	0	383	309	0	873	945	0	101917	97511	68	1.21426
114321	112278	76	32030	31307	73	1388	1512	13	1639	1465	16	3542	3550	27	381506	369034	79	1.21426
39827	40509	65	17911	17910	45	334	297	0	536	475	0	1215	1087	7	117244	114535	70	1.21655
32485	31452	63	9576	9890	35	275	401	0	254	328	0	1033	1055	5	117001	119517	74	1.21655
195784	167533	98	76100	65838	84	2718	2428	24	2644	2065	25	6406	5490	39	754614	652043	90	1.21655
98867	98113	66	33872	31974	72	1346	1157	11	1426	1361	13	3174	2873	27	356262	343442	79	1.21769
99720	101251	72	34684	34862	71	1182	1126	8	1906	1844	21	3546	3690	27	406474	392537	77	1.21769
123045	121083	76	56471	55613	74	1789	1856	18	2142	1998	22	4880	4738	33	545628	516847	78	1.21883
273352	195860	96	105761	75849	93	3484	2569	31	3843	2612	35	8507	6088	47	936779	683591	97	1.21883
102789	97454	90	46319	42795	92	1325	1335	11	1578	1413	15	3493	3286	27	418591	371396	92	1.21883
132018	114808	83	50969	45085	80	1639	1480	15	1722	1394	15	3908	3447	30	457279	403035	84	1.21883
37396	37030	66	7737	8150	33	358	337	0	641	481	0	752	845	0	104458	103347	67	1.21883
128312	119392	81	41077	38444	75	1609	1636	17	1677	1527	17	4182	4051	31	477765	453594	82	1.21997
92720	92394	72	19964	19968	46	1131	1121	8	1215	1539	15	3256	3142	27	363804	344015	77	1.21997
69833	70093	72	25186	24849	58	626	762	0	730	870	0	1850	1760	19	191790	187641	74	1.22112
120495	118696	76	31484	31102	73	1616	1679	16	1389	1595	14	3984	3874	30	515814	495740	81	1.22112
34533	35851	64	19640	19924	47	379	552	0	203	310	0	839	860	0	116277	118277	69	1.22112
44597	45236	67	10762	10936	38	291	367	0	620	521	0	982	1038	4	114251	116370	64	1.22226
85513	84244	73	18445	18232	48	612	540	0	862	892	0	2181	2076	21	245335	237487	75	1.22226
95936	95113	73	40996	37980	74	1146	1016	3	1140	1140	8	2842	2840	24	304653	283436	76	1.2234
42010	42944	61	15030	15312	41	381	476	0	296	369	0	1060	1155	8	133140	134994	69	1.2234
81658	81745	75	25798	25923	60	834	901	0	872	757	0	2156	2244	21	253705	246720	73	1.2234
63963	66150	70	34047	34315	69	571	718	0	786	584	0	1995	1972	19	250489	242621	74	1.2234
184237	149358	92	71614	57024	87	2210	1729	21	2434	2069	23	5132	4254	36	615667	497630	91	1.22454
53561	53710	69	16352	16419	43	380	377	0	843	637	0	1402	1401	12	166511	160147	72	1.22454
130127	126001	90	26996	26418	59	1804	1683	17	1769	1595	17	3804	3672	28	451812	424782	83	1.22683
87231	87206	76	19759	19516	51	896	766	0	1073	1045	5	2693	2715	24	296616	284199	78	1.22683
52120	53564	69	13547	13825	40	555	430	0	673	630	0	1228	1252	11	154878	152396	73	1.22797
93529	92576	79	18241	18190	45	997	999	0	1258	1331	12	3214	3026	27	359137	348415	78	1.22797
38662	38328	62	14168	14330	40	460	427	0	468	401	0	1052	1107	7	124399	123485	72	1.22911
54759	53466	84	14862	15052	40	408	549	0	562	477	0	1332	1386	13	144844	141091	72	1.23025
183452	147202	84	72410	57106	84	2158	1778	19	2648	2117	26	6130	4969	39	756177	595375	92	1.23254
104277	105099	73	21162	21379	46	1576	1700	15	1755	1718	17	4546	4510	31	520984	506232	79	1.23254
314407	205655	123	139766	94869	112	4126	2818	33	4573	2759	39	9848	6948	50	1.04858e+06	771491	120	1.23368
104855	105838	74	31937	32041	71	1619	1577	15	1378	1258	13	3438	3189	29	405344	390279	80	1.23368
106085	99187	78	51134	47946	75	1110	1092	6	1433	1228	12	3334	2883	29	350056	327951	80	1.23368
36218	36062	62	15089	15444	40	333	430	0	200	449	0	1190	1100	7	130029	128274	70	1.23368
57448	57137	70	15049	14805	43	732	718	0	708	725	0	1636	1664	17	189177	188904	76	1.23482
53551	54031	69	16608	16882	42	519	314	0	416	522	0	1272	1277	11	148007	147371	74	1.23482
109650	107168	81	27095	26820	62	1370	1346	12	1555	1556	15	3353	3445	27	384775	362712	84	1.23597
46736	48402	60	16252	16678	42	583	593	0	597	663	0	1551	1454	15	180563	177807	73	1.23597
35966	36796	56	22032	22683	49	410	346	0	338	398	0	908	818	0	103556	108227	67	1.23597
122380	121269	75	34456	34163	73	1600	1397	17	1205	1446	15	3873	3801	29	446111	428506	83	1.23597
125187	113708	82	49858	44767	79	1062	921	0	1617	1443	15	3534	3405	29	423250	384010	84	1.23711
55625	56166	72	17128	17328	44	504	573	0	814	736	0	1098	1234	10	171191	169461	72	1.23825
25508	26776	54	8775	9008	35	239	246	0	254	261	0	874	854	0	98993	97643	67	1.23825
227264	180197	97	104818	83356	92	3010	2279	28	3333	2708	29	8088	6329	44	974908	769479	98	1.23939
152484	147321	79	49647	47475	76	2175	2014	22	1706	1622	16	4770	4507	32	579628	547854	84	1.23939
101325	99909	90	24710	25104	49	1125	1002	1	1683	1478	16	3184	3003	27	357405	351778	78	1.23939
122293	111105	79	49055	43368	79	1828	1415	18	1781	1380	15	4082	3989	30	459978	396852	85	1.23939
161384	137359	101	52359	43577	83	2203	1650	20	2100	1582	21	4337	3743	33	570388	473432	101	1.23939
22392	26496	37	9106	10105	34	244	293	0	360	254	0	591	748	0	91501	88849	64	1.23939
154224	145088	92	81054	78705	79	1836	1913	18	1912	1885	18	4198	4022	29	498096	475280	83	1.24054
197197	161570	88	79114	64680	84	2240	1851	22	2620	2043	26	5999	4988	38	706726	576448	91	1.24054
39118	41810	61	14134	15185	37	525	551	0	632	493	0	1019	1089	6	112346	112729	69	1.24054
122676	117177	76	50489	47691	76	1453	1237	11	1333	1228	12	3644	3454	29	429020	389904	81	1.24054
181623	145176	98	75362	61261	84	1604	1508	16	2055	1773	22	5056	4103	36	580416	468406	89	1.24054
160631	137715	93	58599	49871	83	1293	1007	4	2102	1656	19	4473	3847	34	522283	432563	91	1.24168
127446	114231	80	53955	48014	78	1405	1270	12	1608	1271	14	3560	3306	28	422692	379907	83	1.24168
61505	61076	72	25201	25031	58	501	541	0	534	532	0	1352	1533	14	176984	177165	75	1.2451
112929	111680	75	42745	40645	74	1304	1261	12	1549	1518	16	3450	3244	29	378994	360365	80	1.2451
31772	34079	47	14420	14815	40	369	294	0	362	402	0	958	1019	3	110301	111504	65	1.2451
203897	159414	92	74441	57576	88	2312	2015	25	2404	1769	25	6380	4858	40	715049	548314	94	1.2451
195275	156664	87	70896	56777	85	2316	1785	23	2479	2016	24	5571	4155	39	626831	501314	92	1.24625
195059	148583	95	73551	55605	86	1993	1465	20	2464	1821	26	5324	3980	39	627450	482813	92	1.24625
209149	164041	91	77451	61146	88	2590	2061	24	2810	2088	28	6513	5245	39	717329	572259	94	1.24739
106385	107589	74	43219	42677	72	1396	1503	13	1724	1557	18	4110	4043	29	445114	429418	78	1.24739
100145	100335	75	43659	43306	72	1325	1052	8	1286	1307	12	3139	3029	27	343476	335119	78	1.24739
28492	31514	52	12638	13251	38	474	420	0	396	490	0	883	896	0	107849	107338	66	1.24739
268323	188455	105	95409	65952	94	3489	2386	31	3530	2625	33	8959	6444	48	1.04658e+06	768329	99	1.24739
62995	60392	86	19287	19050	48	541	466	0	638	515	0	1679	1514	16	193622	193672	72	1.24853
56453	58966	70	13669	13396	42	544	558	0	557	577	0	1565	1620	16	173837	166673	75	1.24967
83037	83232	77	16684	16315	44	1360	1377	13	1224	1059	5	2675	2622	24	337697	332983	78	1.24967
188514	154514	89	77905	62779	87	1918	1613	20	2231	1739	22	5327	4279	38	659091	532732	96	1.24967
174817	148649	93	88030	76652	84	2455	2016	24	2339	2236	22	6041	5327	36	726885	650203	91	1.25196
180965	147093	84	88395	73827	85	2291	1853	22	2645	1953	27	5696	4413	39	577145	456640	89	1.25196
40812	38932	68	16058	16112	43	665	669	0	660	553	0	1059	1194	9	149741	149856	68	1.2531
30749	31604	54	11474	11600	38	349	348	0	271	410	0	969	1006	2	106419	107522	65	1.25767
207092	176462	86	84329	71243	86	2415	1873	24	2821	2323	26	6164	5639	36	756874	661449	92	1.25767
158632	131676	86	65904	55130	82	1496	1367	15	2135	1845	21	4604	3654	35	603604	504593	87	1.25767
102362	101833	75	40723	40497	73	1325	1507	14	1544	1463	14	3334	3262	27	410907	400197	80	1.25767
85565	87402	71	31373	31836	64	1265	1408	13	1317	1261	11	3049	2856	26	316371	307796	77	1.25767
23384	26200	42	9341	10290	34	325	462	0	295	397	0	890	898	0	104337	103990	64	1.25767
216694	172567	89	77144	61845	87	2820	2227	27	2437	1983	23	5786	4580	39	720892	576687	93	1.25881
112028	111709	75	29536	29528	59	1364	1334	12	1687	1575	16	3517	3435	28	429079	414764	78	1.25881
183111	157109	83	62541	53358	82	2262	1952	23	2397	1965	25	5845	4884	38	685096	596903	87	1.25881
146749	143005	79	53275	52312	75	1529	1606	16	1682	1691	17	4229	4145	30	489756	466061	80	1.25881
89853	92720	72	43877	44665	71	1148	1152	9	1185	1105	7	2715	2949	24	293803	289712	74	1.25881
106110	95353	79	44187	38433	76	1302	1175	10	1371	1294	13	3243	3029	28	354733	306788	81	1.25881
53617	53592	76	19574	19884	45	116	180	0	860	609	0	1363	1302	11	136818	137462	68	1.25881
143326	132968	87	55935	50841	80	1742	1717	18	1842	1656	19	5097	4637	34	554146	500237	84	1.2611
41875	42844	55	12552	12538	39	462	500	0	277	346	0	1171	1138	7	110504	105411	72	1.26224
40020	38687	69	16857	17094	43	332	437	0	596	447	0	776	861	0	113007	110119	69	1.26224
123981	111840	84	45287	40511	78	1336	1301	11	1157	1215	9	3232	3043	27	427060	386181	85	1.26338
34814	35948	64	11078	11632	37	182	311	0	339	435	0	1041	909	0	110614	114990	69	1.26338
68276	72495	68	24989	25213	55	786	947	0	854	839	0	1958	1965	20	236401	238889	74	1.26452
71493	71784	82	23853	23736	57	750	806	0	1030	1063	5	1725	1692	17	200957	197637	75	1.26452
48844	48911	68	10730	10898	37	655	679	0	535	588	0	1497	1546	15	186807	183834	73	1.26567
91422	94212	73	25586	25383	55	1162	1024	4	1312	1387	12	2797	2648	25	302820	296444	78	1.26795
36244	35591	73	8694	8710	35	538	504	0	273	365	0	889	899	0	120709	121711	67	1.26909
51322	54229	66	21277	21288	47	422	415	0	539	494	0	1439	1364	14	159335	149611	74	1.27023
33804	36485	50	11529	11853	37	270	441	0	186	140	0	902	952	0	116393	110606	70	1.27023
164216	138060	88	55857	47186	82	1780	1434	17	1785	1518	19	4447	3838	35	563267	471382	90	1.27595
93145	91397	77	23666	23445	52	1392	1249	13	1440	1317	13	3284	3321	27	363296	349576	79	1.27709
57522	58431	67	14748	14869	40	741	685	0	747	783	0	1709	1763	17	231955	219798	75	1.27709
303402	203788	123	128141	86302	105	4536	3066	36	4535	3139	37	11089	7556	52	1.04858e+06	825795	113	1.27823
116321	99716	96	56644	49235	96	1674	1261	12	1566	1245	12	3577	3022	26	434952	345688	96	1.27823
120719	114285	77	43764	39335	76	1485	1011	4	1765	1493	18	3617	3472	30	457680	421493	84	1.27937
122893	113057	82	48981	45452	76	1348	1219	11	1317	1106	9	3690	3381	30	393636	361969	83	1.27937
32573	33774	52	15466	15481	42	257	393	0	453	375	0	1127	1155	9	124158	119767	71	1.28166
80603	78639	80	19731	19550	46	920	1099	6	801	827	0	2532	2451	24	323555	314453	76	1.28166
77937	78491	73	31424	31747	69	959	792	0	970	992	0	2243	2146	21	274993	270106	76	1.2828
101182	101461	74	30488	30650	72	1462	1134	10	1488	1298	15	3261	3008	27	400643	384393	80	1.2828
192851	158615	89	82497	67240	85	2622	1958	25	2575	2256	26	5437	4312	37	669730	538407	92	1.2828
206791	146727	104	72208	47920	102	2351	1612	18	2227	1610	20	5648	4198	43	660042	484685	108	1.2828
96854	97818	72	35186	34889	71	1156	1181	9	1062	1168	8	2860	2822	24	338643	337457	76	1.2828
127634	114961	80	56078	49928	78	1587	1345	16	1651	1279	14	3760	3611	30	439880	385505	83	1.28394
119148	114588	79	39187	37660	74	1371	1158	9	1411	1338	14	3904	4024	28	440390	418379	82	1.28394
105137	103857	74	38971	38822	73	1340	1261	11	1375	1544	15	3329	3297	27	361566	349440	77	1.28508
115389	105693	81	47550	43382	76	1479	1453	15	1396	1232	12	3543	3363	28	396740	353385	84	1.28508
130253	116876	81	54511	49733	77	1353	1058	6	2050	1596	18	3694	3441	30	444346	402978	84	1.28623
30641	30621	57	15392	15793	41	339	371	0	320	455	0	787	780	0	92333	90463	65	1.28623
39699	37917	69	8821	8670	35	634	611	0	509	536	0	1124	965	0	139817	139754	69	1.28737
114478	113074	83	34687	34330	72	1537	1508	16	1683	1411	16	4273	4146	31	446187	422913	82	1.28851
129650	126675	76	55668	54261	75	1499	1575	15	1765	1827	17	4305	4198	31	502736	470744	82	1.28851
201506	153823	105	70775	54781	88	2315	1883	23	2575	1942	26	6158	4899	40	664276	503713	97	1.28851
159755	138434	84	46419	39308	81	1934	1641	20	2089	1579	19	4546	3883	35	564835	472247	87	1.28965
94100	92580	74	24488	24811	51	1203	1135	8	1039	1143	8	2715	2579	25	309388	295131	79	1.28965
99916	98898	79	25847	25736	52	1410	1358	12	1732	1528	16	3600	3387	28	420248	409140	79	1.28965
97368	99696	73	33166	33282	70	1504	1294	12	1335	1229	11	3133	3095	26	358029	352897	76	1.28965
148334	137461	81	92740	88099	79	1921	1807	18	1795	1556	19	4848	4650	32	553832	506561	82	1.2908
122209	117954	77	58226	53141	78	1801	1661	18	2225	1995	22	4816	4294	35	578428	536241	82	1.29422
104799	105376	73	34331	33502	72	1246	1224	9	1474	1323	13	3353	3173	27	385514	375217	79	1.29651
104594	103888	74	44136	43809	72	1314	1286	11	1064	1146	7	2797	2612	26	326064	315877	79	1.29651
146080	132050	82	55077	49770	79	1229	1020	4	1577	1433	14	3997	3713	30	477945	433594	84	1.29765
116602	113722	92	35587	32528	92	1213	1155	8	1521	1518	14	3415	3150	28	421012	378493	92	1.29765
205116	161065	95	76412	59129	89	2353	1949	23	2340	1781	24	5495	4363	38	660338	528618	94	1.29765
49607	52224	65	21036	21720	46	348	452	0	674	749	0	1436	1408	15	168032	167908	70	1.29765
27274	28963	47	11201	11622	38	311	324	0	290	262	0	815	718	0	89221	88281	69	1.29993
24420	24534	55	10825	10833	38	380	314	0	180	405	0	826	732	0	91426	95559	62	1.29993
93712	93120	73	55748	55723	73	1383	1370	12	1334	1307	12	2675	2650	24	315527	305924	77	1.29993
241306	187119	99	103560	80566	91	2862	2052	27	2801	2125	26	5842	4478	38	775906	605373	97	1.30108
251028	181326	95	94617	67651	91	2967	2202	27	3397	2393	32	8051	5495	49	920791	672949	100	1.30108
37209	35578	72	12083	12025	39	498	343	0	393	391	0	698	806	0	107663	107739	68	1.30336
34334	35490	55	13572	13655	40	555	435	0	343	209	0	857	919	0	131743	127102	70	1.30336
112514	106254	77	38903	35833	75	1136	1068	6	1518	1339	15	3509	3221	28	384181	345367	83	1.3045
126875	117451	80	51541	46318	79	1360	1295	13	1688	1497	19	3943	3531	31	476765	437732	85	1.3045
34626	38002	55	16953	17046	43	436	521	0	328	428	0	953	946	0	111699	111842	69	1.30565
104556	100154	89	30227	29726	72	1176	1077	7	1185	1166	10	3465	3396	28	373210	357697	81	1.30679
108638	109553	73	29155	28994	66	1423	1444	13	1516	1306	13	3725	3397	29	411591	403286	80	1.30679
200548	164082	88	73029	58894	86	2571	1875	24	2443	1929	26	5622	4795	37	696862	574061	95	1.30679
141731	128371	82	52887	47552	79	1681	1444	16	1942	1729	19	4255	3790	31	493158	440889	89	1.30679
130977	123403	80	48694	44882	77	1778	1510	18	1657	1689	18	4059	3855	30	450722	414004	84	1.30793
113942	102960	78	50144	43888	78	1473	1550	15	1414	1190	12	3732	3363	30	407914	356722	85	1.30907
110674	102181	80	52740	48787	76	1323	1270	11	1576	1379	15	3274	2994	28	395649	357385	83	1.30907
153791	147705	80	32639	31113	78	1938	1794	19	2756	2509	23	5148	4852	33	614899	582631	87	1.31022
134520	130788	79	27969	27714	69	1813	1983	17	2108	1715	17	4545	4151	32	497479	481954	83	1.31022
38175	33824	80	10717	9996	40	394	290	0	315	399	0	1121	953	0	120356	99368	80	1.31136
89623	89972	89	23460	23351	52	1133	1212	10	1275	1228	11	2873	2879	25	333186	320749	80	1.31136
66012	65018	74	24220	24400	54	646	526	0	490	696	0	1571	1500	18	176286	175703	75	1.31364
104110	102541	78	35420	35245	72	1125	1026	5	1398	1284	13	3141	3191	26	423183	414116	81	1.31364
235922	178133	96	75920	57076	92	2890	2175	28	2954	2300	30	6872	5338	42	801205	630602	99	1.31478
109951	106949	76	34799	33437	74	1206	865	0	1612	1652	16	3663	3722	28	395485	386769	80	1.31478
137493	118506	81	54852	46816	80	1507	1205	11	1794	1565	19	4610	3983	34	562081	486797	88	1.31593
33306	33645	65	10036	10303	36	230	267	0	183	290	0	754	778	0	91976	92418	70	1.31821
32057	32135	64	14033	14291	41	343	471	0	564	425	0	975	1099	7	117528	117793	70	1.3205
96767	96019	73	50669	49637	73	1183	1274	11	1372	1411	13	2834	2815	24	322700	316200	78	1.32507
51010	52897	57	17752	18132	43	837	618	0	850	773	0	1426	1433	13	139919	139327	70	1.32621
155305	133969	84	61632	52105	82	2074	1843	20	2013	1695	19	4522	3955	34	549005	468960	87	1.32621
104037	104523	76	24994	24649	49	1125	1135	7	1358	1225	11	3287	3104	27	370323	355681	77	1.32621
118556	116282	74	31417	31147	72	1941	1989	18	1743	1702	17	3981	3864	29	462147	440160	81	1.32735
75343	73347	79	19476	19461	47	665	860	0	1033	1120	9	2176	2198	22	263657	261790	78	1.32963
42923	43338	68	16464	16698	43	377	332	0	455	259	0	968	1054	6	122297	126042	68	1.32963
131425	122006	83	48713	44825	79	1598	1465	15	1528	1258	13	4011	3728	30	460700	421572	86	1.32963
109355	109246	76	29566	29612	67	1299	1204	9	1701	1481	16	3423	3492	27	377322	358288	80	1.33078
92647	90671	74	32933	32529	71	1034	1081	7	1019	1038	5	2705	2652	24	306704	297248	77	1.33078
111280	105099	75	65667	63632	76	1716	1810	16	1615	1575	15	3536	3605	27	445252	418029	81	1.33078
107263	99980	78	46899	42717	76	1063	1019	4	1390	1196	11	3238	2919	28	380500	338548	84	1.33078
100312	99681	77	28832	28102	72	1536	1428	14	1534	1594	15	3740	3587	29	416540	389781	91	1.33078
166735	150153	83	66353	59355	80	1871	1719	17	2174	1866	20	5112	4581	36	561460	494361	84	1.33192
136132	125652	80	52981	49243	77	1788	1483	16	1658	1486	16	4045	3635	31	456285	410846	84	1.33192
125896	122319	75	64093	62464	75	1913	2095	19	1642	1591	15	4085	3966	29	464151	445820	79	1.33192
64714	62797	78	13096	13455	39	594	795	0	374	550	0	1733	1786	17	192364	190040	74	1.33192
109760	105829	76	54793	51832	76	1182	1075	9	1440	1489	14	3406	3156	29	410927	370294	83	1.33192
34551	35100	54	15057	15382	41	512	546	0	277	412	0	749	768	0	104125	101659	72	1.33306
92489	89907	85	35697	35234	71	811	954	0	1016	971	0	2314	2456	21	280980	273363	80	1.3342
99143	97596	74	29456	29311	71	932	1043	4	1156	1134	8	2831	2682	26	325449	312397	79	1.33535
74378	75327	70	15877	16106	41	963	923	0	1175	1100	6	2151	2195	21	272181	268729	77	1.33535
271327	198698	95	115377	86389	94	3029	2088	30	3646	2717	32	8767	6639	45	995332	728774	103	1.33535
98573	98029	76	26213	26234	63	1307	1050	6	1315	1288	12	3105	3041	26	365096	357855	79	1.33649
29164	29400	52	13903	14008	41	243	225	0	370	254	0	904	914	0	104742	105411	67	1.33763
240845	187786	95	101468	78209	92	3105	2107	31	3492	2640	32	7390	5818	44	811121	631683	99	1.33763
62209	61531	70	28139	27989	69	585	641	0	705	654	0	1498	1617	14	174401	167120	74	1.33992
46854	46520	66	24667	24880	55	614	474	0	402	400	0	1091	1007	2	125437	127306	73	1.34106
177771	151989	86	60865	52518	84	2543	2241	24	1926	1729	20	5556	4667	36	652120	546202	96	1.34106
43768	46168	64	10392	10793	36	516	520	0	366	391	0	1193	1260	11	125220	128684	69	1.34106
137348	118684	85	56404	47900	80	1559	1447	14	1796	1528	16	4084	3530	33	500202	428487	89	1.34106
257188	205936	102	187247	160639	100	5043	3893	34	5425	4810	37	12576	11031	51	1.04858e+06	1.01723e+06	105	1.34106
142688	129074	82	61437	54558	80	1927	1866	17	1822	1612	18	3709	3411	29	481805	428208	88	1.3422
27729	24560	76	13805	12344	62	550	458	0	398	248	0	852	744	0	96566	83403	76	1.3422
25464	23724	66	8004	8085	34	206	247	0	261	248	0	637	650	0	84086	79290	65	1.3422
26042	25655	62	10926	10982	37	164	244	0	362	373	0	668	777	0	92146	92437	63	1.3422
123308	109183	90	51367	44530	77	1312	1413	14	1652	1634	15	4238	3653	32	471537	410410	88	1.34677
38564	40208	56	17597	18121	41	574	594	0	475	572	0	1058	1100	7	154453	153050	70	1.34677
90409	89647	84	26956	27012	66	1363	1126	10	1217	1241	11	2737	2690	24	333386	324625	81	1.34791
20931	23437	39	12594	13160	38	221	225	0	393	450	0	670	733	0	97483	96445	65	1.34791
48751	50351	66	21254	21525	49	639	522	0	441	650	0	1516	1535	16	180306	175994	72	1.34791
92808	89565	76	34561	34191	72	853	795	0	1119	1133	8	2561	2471	23	299260	291117	80	1.34905
200543	114245	207	76082	42008	173	2219	1451	12	2522	1156	13	5507	3055	39	654762	346674	198	1.3502
82230	82682	73	38005	37928	70	907	876	0	767	763	0	2181	2177	20	246418	235737	76	1.3502
174503	143246	87	69283	56355	84	1827	1462	14	1960	1509	23	4999	3942	37	578104	464260	93	1.35134
93436	93719	74	32662	32336	72	1017	1016	3	1088	1055	6	2384	2361	22	275924	268641	78	1.35248
257595	205179	94	123901	102419	90	3783	3246	28	3534	2887	31	8199	6915	42	900858	753767	94	1.35362
34791	34281	61	14181	14337	41	461	480	0	248	374	0	966	957	0	103727	106916	67	1.35477
34326	34425	65	13728	13661	42	388	413	0	158	349	0	924	984	0	126204	124712	67	1.35591
96534	94960	76	23924	23736	55	1325	1125	9	1043	1092	7	2548	2598	23	322745	309238	80	1.35591
97117	97586	74	36454	36267	72	1288	1225	10	1164	1198	10	2802	2622	25	383773	370081	79	1.35591
154015	133679	84	56134	47224	83	1754	1577	16	1856	1535	20	4549	3950	34	484177	404284	87	1.35591
174282	150933	86	69723	59856	83	1766	1396	18	2186	1951	23	5384	4510	37	618276	542424	101	1.35705
16389	18162	37	8399	9253	33	352	432	0	295	284	0	543	514	0	64747	63973	63	1.35705
134730	124550	81	56140	51876	77	1647	1553	17	1737	1499	17	3940	3607	30	451725	413541	80	1.35705
102250	102702	77	38541	37913	72	1327	1273	11	1410	1238	11	2987	2876	26	356069	340596	91	1.35705
114851	112232	75	41404	39520	73	1281	1399	14	1439	1397	15	3734	3590	29	402683	384907	79	1.35705
76615	75750	79	22883	22860	51	1019	1007	2	901	838	0	2193	2282	21	234738	231693	74	1.36048
67365	69087	71	21271	21288	52	588	627	0	788	586	0	1698	1789	17	189695	182134	74	1.36162
203855	164624	90	82021	65767	87	2824	2460	25	2639	1969	26	6785	5711	38	814235	665908	94	1.36276
139570	126391	83	41776	37712	77	1621	1570	16	1977	1767	19	4329	4040	31	501663	445209	85	1.36276
41447	49524	40	11303	12632	34	440	393	0	577	492	0	1222	1348	12	148637	148962	68	1.36276
57451	63547	51	14107	14697	38	975	794	0	583	598	0	1707	1709	17	202688	206501	71	1.3639
90095	91823	72	34668	34808	70	810	867	0	1043	989	0	2398	2195	23	291455	289444	76	1.3639
20458	21844	56	5079	5599	29	312	236	0	259	332	0	811	801	0	99447	99863	63	1.3639
102794	98864	76	42865	42254	74	1029	947	0	1617	1264	12	3527	3571	27	385263	367842	83	1.36505
23367	24601	43	13253	13529	39	305	281	0	370	486	0	566	669	0	82333	82388	65	1.36505
71437	70367	73	16932	16943	43	1066	1198	10	908	936	0	2266	2230	21	282116	273424	77	1.36619
47711	48571	65	18902	18997	46	582	598	0	541	474	0	1034	1090	7	131057	128617	70	1.36733
105096	103100	75	24856	24484	65	1357	1459	12	1649	1617	17	3744	3631	28	439999	420921	79	1.36847
32113	32921	58	7038	7189	32	320	475	0	419	487	0	928	966	0	99227	95588	67	1.37076
28280	30084	48	9816	9970	36	154	268	0	381	433	0	922	897	0	97442	97293	68	1.37076
57632	57897	70	22031	22338	50	713	653	0	462	583	0	1534	1622	15	181799	175045	73	1.3719
21162	23952	38	7873	8135	33	427	373	0	383	402	0	590	675	0	83297	85104	69	1.3719
113048	99642	85	45694	40066	77	1359	1255	12	1666	1367	18	3920	3662	30	445706	384843	86	1.37418
34376	37248	49	15838	16094	41	465	499	0	274	450	0	959	1006	2	136674	130731	69	1.37418
39853	41014	61	16669	16871	42	488	479	0	613	551	0	955	939	0	123346	127788	70	1.37533
147190	126386	83	43110	37078	80	1625	1484	16	2008	1793	19	4537	3997	33	570356	489339	90	1.37533
45708	45260	68	15184	15581	40	666	557	0	493	400	0	961	992	0	118246	117067	69	1.37533
32954	34061	50	10307	10388	37	302	308	0	375	486	0	858	997	0	112281	112233	67	1.37647
36175	38721	64	16145	16481	42	505	425	0	386	425	0	893	811	0	119735	118723	69	1.37647
92241	89813	79	31934	30828	72	1191	1309	10	853	922	0	2463	2520	23	332147	320582	78	1.37761
203421	182896	84	107624	99519	81	3093	2889	25	3517	2933	30	7472	6352	40	913497	744556	88	1.37875
45701	50584	46	18340	18586	45	608	704	0	510	575	0	1127	1108	8	161773	147652	82	1.37875
158262	141415	89	56337	48610	83	2022	1808	18	2015	1797	23	4929	4296	34	592362	533988	87	1.37875
202104	158607	96	72089	56471	85	1886	1516	18	2419	1830	25	6167	4889	41	686879	545401	93	1.37875
109742	108825	91	48437	48045	73	1285	1625	14	1363	1530	14	3830	3765	29	436372	423077	91	1.37875
22920	24306	47	9259	9775	34	151	228	0	267	282	0	637	612	0	90583	93944	64	1.3799
70660	70420	73	19425	19016	48	1189	1160	9	822	959	0	2082	2026	21	223856	214919	77	1.38104
60634	60831	74	21634	21569	49	740	596	0	450	499	0	1359	1373	14	170360	164552	78	1.38218
47736	46119	74	19732	19176	55	544	536	0	647	499	0	1291	1191	10	146863	142339	83	1.38218
99286	97318	74	27459	27591	62	961	865	0	1330	1185	11	2637	2630	23	292863	282005	78	1.38218
42617	43566	65	22200	22557	49	391	384	0	451	704	0	1232	1174	9	141360	137370	71	1.38218
80233	81902	72	22383	22491	48	1371	1316	13	934	828	0	2441	2526	22	296380	285116	79	1.38332
104626	100108	75	40378	37965	73	1244	1101	7	1104	1115	8	3275	3090	28	368564	352322	81	1.38332
90900	92258	72	23200	22983	50	1062	1088	7	960	1065	6	2681	2563	23	327707	316114	77	1.38446
27284	29194	53	6999	7091	32	396	264	0	607	483	0	893	833	0	96270	100278	63	1.38446
155599	138741	82	68460	61812	80	2193	2122	20	1886	1632	18	4693	4259	33	537246	478747	87	1.38561
100928	96840	90	34096	33706	72	1183	1244	12	1522	1379	14	2931	2786	25	315104	301638	79	1.38903
23957	25917	42	8101	8283	34	107	163	0	158	291	0	636	677	0	78561	81041	66	1.39018
112755	109650	84	66865	65979	75	1304	1415	12	1524	1506	15	3360	3431	27	366996	356078	80	1.39246
24646	26229	44	12826	13148	39	362	375	0	261	276	0	652	679	0	81377	81687	65	1.3936
102001	99619	87	27973	27737	70	1368	1368	12	1405	1289	14	3069	3055	26	390994	377755	79	1.39475
92445	94138	72	30119	30164	70	1056	910	0	1179	1190	11	2727	2719	24	315210	302428	77	1.39475
120056	113287	78	61084	57500	77	1448	1223	12	1569	1504	15	3801	3837	29	416494	393412	81	1.39589
108484	110614	73	30067	30188	60	1226	1204	10	1633	1517	14	3667	3639	28	447146	435155	79	1.39589
177418	147607	84	63336	51745	84	1907	1588	21	2230	1829	22	4770	4072	33	575976	474256	90	1.39589
116507	111690	75	47550	44272	74	1420	1323	12	1458	1410	15	3858	3567	30	443359	419063	80	1.39589
39103	40242	53	10335	10819	36	301	463	0	486	418	0	1143	1072	7	145385	150651	66	1.39589
145790	127098	85	61742	52171	80	1833	1579	19	1741	1382	17	3630	3269	31	452674	398358	85	1.39703
125056	112579	82	45313	40279	78	1452	1305	14	1493	1446	13	3404	3099	29	402425	371869	85	1.39817
140569	119320	89	61429	53104	79	1391	1274	12	1712	1456	19	3978	3402	33	428324	368103	84	1.39817
267890	196004	99	86356	61739	96	3723	2769	31	3392	2711	31	8595	6503	48	1.03395e+06	782903	103	1.40046
46804	50501	60	14840	15210	39	684	520	0	349	508	0	1382	1354	14	171327	167607	70	1.40046
103822	101258	81	59799	58294	74	1421	1461	13	1547	1305	13	4023	3846	30	422688	400835	79	1.40046
180294	150073	104	69212	55948	104	2243	1823	21	2208	2020	20	5919	4433	39	695777	569663	104	1.40046
113652	114055	75	42666	42306	74	1291	1318	12	1298	1210	12	3141	3211	26	344238	326273	79	1.40046
19287	22323	39	7215	7765	32	319	384	0	217	372	0	633	694	0	77763	77323	61	1.40046
121352	112601	80	40738	37260	75	1495	1118	11	1521	1300	13	3946	3780	29	441838	402683	81	1.4016
37272	38591	56	13892	14076	40	364	356	0	280	410	0	876	933	0	111102	111408	72	1.40503
30426	32299	54	16411	16833	41	554	371	0	286	314	0	697	763	0	110647	111684	67	1.40503
89154	90894	75	19967	19870	46	1342	1217	10	889	1099	6	2588	2440	23	312557	304427	80	1.40731
140522	127672	81	64664	56828	80	1804	1534	16	1983	1511	19	3896	3499	30	462322	406654	88	1.40845
186737	152100	86	69112	56218	85	2175	1542	22	2358	1978	23	5308	4334	38	557933	458439	93	1.4096
225818	182884	89	86888	70009	88	2194	1561	21	3093	2501	27	6837	5502	42	779174	658235	94	1.4096
22843	26910	36	8578	9282	33	297	371	0	363	296	0	849	849	0	103610	106168	66	1.4096
110100	109145	75	53702	53367	73	1333	1201	9	1487	1499	15	3084	3024	27	361721	342648	81	1.4096
130063	115446	85	43680	37426	79	1744	1637	16	2058	1855	22	4517	4185	33	505200	454224	85	1.4096
104484	103655	91	25101	25147	52	1275	1294	11	1325	1408	13	3199	3288	26	333798	326489	78	1.41074
19637	23211	36	4980	5052	29	227	191	0	50	278	0	756	609	0	83358	86305	64	1.41188
124922	107053	82	43305	37587	78	1567	1386	13	1632	1486	17	3418	2876	30	431705	386024	84	1.41188
113285	105862	78	45785	41026	77	989	977	0	1470	1302	14	3053	2882	26	381489	340087	82	1.41302
232743	194388	93	94572	78655	92	2933	2495	26	3266	2535	29	6499	5361	39	755745	628689	97	1.41302
150679	141390	79	81737	75935	78	2194	1986	21	1844	2075	19	4637	4340	32	522386	480326	84	1.41302
30652	32415	51	16611	16752	42	327	237	0	197	354	0	666	748	0	106841	104062	78	1.41302
81106	83203	71	29953	30738	56	910	957	0	1257	1515	13	2645	2542	23	322080	311689	78	1.41302
103993	102410	73	45549	44179	73	1276	1199	10	1389	1382	15	3883	3720	30	377656	359910	82	1.41302
107257	107755	73	67185	66734	74	1418	1444	13	2085	1880	19	4043	3921	29	454861	438112	80	1.41416
47832	50383	68	11022	11640	37	574	373	0	571	425	0	1259	1287	11	135214	134073	73	1.41416
47659	46787	75	16184	16368	42	481	530	0	432	564	0	1391	1277	12	134645	134719	70	1.41531
34266	33273	64	9633	9901	35	260	294	0	361	367	0	774	730	0	88314	90915	71	1.41531
88732	87547	75	25617	25494	56	1202	1148	8	1263	1155	9	3090	2920	27	339522	324448	79	1.41988
45701	47134	59	19963	20224	47	514	525	0	664	596	0	1105	1108	8	152450	153770	69	1.42445
97141	95387	74	25239	24998	55	1348	1384	13	1479	1165	10	3221	3259	26	361911	349390	79	1.42559
149058	125409	84	56107	47110	81	1829	1443	19	1828	1432	17	4810	4188	35	565499	479659	87	1.42559
145035	127671	90	59250	51149	82	1729	1323	18	1789	1562	17	4211	3766	32	505097	449820	86	1.42673
105137	104243	73	39041	38552	72	1263	1362	12	1330	1203	12	3633	3539	29	398754	383798	91	1.42673
98503	97945	73	25416	25200	58	1220	1309	11	1194	1018	3	3272	3267	26	358331	350197	78	1.42787
105001	104485	75	32794	32534	72	916	839	0	1336	1291	11	2945	2816	26	338931	325384	79	1.4313
91435	90289	78	30407	29572	71	1183	1074	6	1044	1099	7	2722	2815	24	315752	303063	76	1.4313
163837	138111	86	62017	51367	83	1556	1482	15	2200	1893	22	4783	4352	35	555055	458332	90	1.43358
138460	123267	84	54285	47354	80	1436	1269	13	1575	1664	16	4276	3556	33	507600	443779	97	1.43358
93737	97061	72	24955	25251	52	995	1095	7	1409	1378	14	3161	3249	26	351873	346099	77	1.43358
111800	107141	85	31431	30903	73	1370	1422	12	1455	1271	13	3702	3588	28	427284	404546	80	1.43473
42367	40033	70	13871	14317	39	526	562	0	405	563	0	1082	1005	1	138049	135424	70	1.43473
123718	107965	81	49709	42582	78	1006	811	0	1642	1491	16	3990	3378	33	444397	383299	87	1.43473
110159	107262	76	28995	28556	72	1215	1152	9	1599	1555	17	3507	3343	28	417542	404175	78	1.43587
106625	104276	74	37184	36477	72	1639	1416	16	1325	1428	13	3280	3104	28	410489	399496	78	1.4393
123919	120581	76	26858	26513	69	1537	1331	13	1846	1752	18	4192	4230	30	489211	466953	81	1.44158
37667	37391	65	17030	17361	43	345	373	0	462	396	0	724	828	0	104335	101209	67	1.44158
105173	103175	77	42906	41050	73	1387	1407	13	1524	1473	13	3798	3672	29	388460	370572	79	1.44272
48116	49657	59	16223	16617	41	644	593	0	295	366	0	1106	1272	10	140161	139622	69	1.44272
134694	122468	82	48321	42788	79	1833	1615	19	1668	1460	15	4215	3912	31	476152	422499	87	1.44272
93201	95021	72	37863	37756	70	1076	842	0	1078	1039	5	3030	3101	26	331395	316162	76	1.44272
111530	103612	80	42763	39709	75	1040	1078	6	1450	1238	11	3106	2758	28	405679	381679	82	1.44272
68847	68901	69	25050	25533	50	673	694	0	831	712	0	2155	2217	20	235805	233852	75	1.44386
97489	96728	76	25273	25210	53	1083	1088	7	1250	1212	11	3377	3173	29	350222	338813	89	1.44386
85190	87736	65	41828	41728	70	2258	2481	20	2184	2025	21	5250	5166	32	570662	543577	78	1.44386
122556	113564	78	34697	31176	74	1375	1231	12	1234	1181	12	3054	2917	27	371078	337283	81	1.44386
92570	91640	75	27830	27634	65	1084	1105	8	1120	1147	8	2469	2446	23	327397	324777	78	1.44501
170123	136810	87	62115	49348	83	2518	1806	24	1988	1532	22	4991	3910	36	554397	439363	88	1.44501
186588	151151	95	70505	57196	85	2103	1760	23	2062	1800	21	5504	4510	37	611716	490110	91	1.44501
103438	102490	75	25018	25066	56	1502	1573	15	1317	1396	14	3823	3640	30	412500	392836	78	1.44501
215988	173518	98	82115	66312	86	2703	2173	24	2547	2069	27	6927	5721	40	759460	617289	94	1.44729
226441	176487	99	91203	72406	90	2970	2335	26	3206	2483	30	6831	5391	42	800155	647619	96	1.44843
38532	38869	59	11800	11844	39	457	463	0	378	368	0	889	922	0	131546	131110	69	1.44958
36393	35221	78	10606	10869	36	340	371	0	387	429	0	906	1028	4	126358	125680	68	1.45072
146711	133865	80	64331	57217	81	1975	1766	19	2019	1704	21	4354	3753	33	524655	477170	90	1.45186
340330	223209	109	134414	89783	107	5286	3911	38	5662	3812	41	12854	9425	59	1.04858e+06	1.02285e+06	111	1.45186
32382	29168	72	12192	12564	39	380	286	0	438	345	0	708	675	0	97652	95703	67	1.45414
110004	101008	94	48001	45036	76	1053	1138	8	1529	1405	15	3527	3251	29	390295	356439	83	1.45529
29029	30616	57	12008	12113	39	261	264	0	378	428	0	777	673	0	95811	97591	67	1.45757
31973	33043	49	12713	13003	39	280	387	0	346	327	0	1054	1115	7	98289	94770	70	1.45871
227644	189162	96	116095	96338	91	4042	3518	29	4456	3777	32	10519	8926	47	1.04858e+06	988157	96	1.46214
22965	23141	60	11545	11635	38	342	331	0	64	318	0	661	785	0	82143	84180	58	1.46328
196328	160253	93	64189	53273	87	1969	1782	20	2352	1903	23	6378	5307	40	712364	614633	94	1.46328
301913	223733	112	132571	102849	109	5569	4364	36	5389	4135	36	12987	10177	53	1.04858e+06	1.0248e+06	118	1.46443
84154	86323	66	22409	22723	48	900	943	0	1079	1078	8	2255	2224	21	280193	275244	76	1.46443
126665	121606	77	62918	61252	76	1836	1640	18	1713	1646	17	4225	4159	30	480324	452763	82	1.46557
19458	19827	50	10494	10735	37	154	151	0	240	259	0	478	586	0	68820	70813	57	1.46671
94127	92786	74	26456	26041	67	899	803	0	1324	1120	8	2960	2918	25	348258	327561	78	1.46899
190501	158506	90	64344	52583	86	2390	2123	22	2594	2089	26	5759	4952	38	698482	588543	93	1.47014
194985	160118	103	76707	65143	84	2146	1797	22	3019	2357	28	6614	5490	39	750326	615074	91	1.47014
120052	114180	78	48614	44528	77	1243	1275	13	1141	1329	13	3311	2990	28	402166	359818	84	1.47014
109905	104266	76	49361	44679	77	1354	1182	11	1697	1544	15	3694	3351	30	428755	382780	81	1.47014
104049	100869	75	40744	37866	75	1641	1613	15	1069	1103	7	3081	2820	27	384600	363938	79	1.47128
84785	84439	78	26453	26446	55	839	721	0	907	1010	2	2406	2426	23	296173	294324	75	1.47128
165191	102108	114	44727	23028	111	2151	1391	13	2236	1672	15	5296	3750	44	580463	385692	119	1.47128
203719	171045	89	86711	72492	86	2453	2091	24	2877	2213	28	6697	5599	40	721833	601629	90	1.47128
106148	102242	76	35684	34917	73	1568	1428	14	1470	1400	16	3645	3462	29	416860	411696	81	1.47242
125854	122100	76	31576	31012	71	1409	1360	13	2057	1740	19	3989	3851	30	438146	423354	82	1.47356
225225	175934	99	193232	163655	96	8062	6784	37	7736	6452	42	20028	17400	66	1.04858e+06	1.04778e+06	100	1.47356
59975	59792	70	12378	12392	38	498	498	0	661	774	0	1537	1385	15	174901	173244	72	1.47585
109237	106167	80	36657	35686	73	830	901	0	1328	1394	13	3193	3012	27	380312	360941	84	1.47813
37221	39126	51	18030	18060	46	444	491	0	361	405	0	886	852	0	115275	114313	68	1.47928
25067	26576	48	12214	12562	39	336	328	0	312	263	0	806	789	0	93576	91019	63	1.47928
142626	126356	93	62162	52686	97	1761	1399	17	2130	1609	20	4755	3801	34	523345	412724	97	1.47928
131745	123220	77	50266	46894	76	1453	1371	15	1684	1650	17	4569	4040	34	491631	438178	83	1.47928
100850	101974	73	30556	30762	62	1134	1309	9	1371	1296	11	3175	3182	26	393568	380991	79	1.48042
132821	120434	81	55015	49350	78	1647	1428	15	1651	1507	17	3973	3451	33	470486	411733	85	1.48042
88575	88616	72	29272	29464	68	901	848	0	985	904	0	2679	2640	25	305693	295220	78	1.48042
269274	195920	102	93983	68949	96	3130	2203	31	2961	2197	28	7971	5717	45	951842	691519	100	1.48042
92833	91196	79	29785	29656	70	765	732	0	1182	1156	10	2854	2726	25	306274	288274	80	1.48156
66495	67091	73	32069	32333	69	630	714	0	827	718	0	2049	1895	21	242380	238588	75	1.48156
63896	62847	77	31579	31671	70	449	386	0	792	674	0	1482	1456	15	173056	166992	74	1.48156
128713	120077	77	57871	54342	76	1780	1510	20	1725	1402	17	3657	3214	29	428412	397953	82	1.48384
109961	101289	79	40319	37448	76	1037	978	0	1188	1136	9	2990	2916	26	348076	314415	94	1.48384
94086	93174	78	25282	24954	60	1290	1384	12	1251	1247	11	3250	3062	28	329827	321376	80	1.48499
108422	105838	76	39283	38540	75	1226	1109	7	1505	1595	14	3593	3396	28	400873	382855	82	1.48499
77499	76606	73	25258	25106	64	887	948	0	975	816	0	2318	2220	23	277188	277254	76	1.48956
36234	37921	55	7053	7160	33	396	534	0	217	273	0	939	990	0	138641	135670	68	1.48956
50077	50419	71	19804	19984	48	674	660	0	558	708	0	1399	1380	15	173962	171662	73	1.49298
26297	28925	39	9981	10138	36	261	266	0	438	343	0	812	739	0	97156	94047	65	1.49527
142082	130130	83	48418	43417	79	1322	1160	10	1758	1554	16	4386	4042	33	518285	471550	84	1.49641
72933	73576	69	17416	17556	44	983	984	0	1007	1001	2	1952	1977	20	248122	237936	76	1.49869
113548	104677	77	44491	40067	76	1361	1172	10	1630	1486	15	3843	3523	29	446661	407125	82	1.49869
34779	36064	61	12306	12530	38	356	466	0	405	383	0	687	667	0	92328	93298	66	1.49869
32456	34533	54	15163	15509	42	434	449	0	561	646	0	941	1011	3	125659	123732	66	1.49984
85798	85013	78	21928	21895	49	921	912	0	904	896	0	2164	2173	21	266334	258034	76	1.49984
73579	73297	72	20592	20793	48	903	946	0	980	982	0	2006	2029	20	247855	236917	74	1.50098
113854	111351	83	23890	23834	51	1159	991	0	1358	1576	16	3680	3675	28	395273	383719	80	1.50098
56068	56863	71	18841	18873	45	674	594	0	545	695	0	1792	1742	17	193051	189105	72	1.50212
108821	108167	75	38993	37365	73	1714	1572	15	1656	1480	15	4213	4227	30	429467	409004	81	1.50326
81584	81250	72	37079	37337	71	964	938	0	888	905	0	2331	2391	21	280991	276343	76	1.50326
103229	100897	75	22704	22481	50	1095	949	0	1152	1210	11	2745	2562	25	320217	309892	80	1.50326
46635	48620	67	16159	16695	40	611	613	0	564	499	0	1513	1500	16	159047	160477	71	1.50326
148042	128253	83	60753	52022	80	1716	1372	16	1837	1376	20	4106	3505	32	471056	401144	85	1.50326
37027	40439	50	18510	19254	43	427	445	0	233	216	0	933	1018	3	121797	120205	68	1.50326
149330	125350	83	55978	47100	81	1450	1393	14	1693	1305	16	3751	3283	31	481419	394699	86	1.50441
41781	42883	68	17737	18242	42	308	453	0	393	409	0	952	1044	5	128696	125720	81	1.50441
92964	92249	77	28386	28089	68	911	904	0	1177	1132	8	2861	2849	25	287077	274352	81	1.50555
53434	55699	70	22792	22634	55	581	613	0	651	595	0	1711	1626	17	188184	182188	73	1.50669
34134	37078	43	17568	17833	44	469	581	0	275	376	0	873	1061	5	105495	107534	70	1.50783
23184	23559	52	9099	9291	36	287	358	0	221	234	0	537	577	0	76969	79064	65	1.50898
132910	120961	81	59413	53017	79	1801	1550	17	1550	1216	13	3932	3580	30	460860	411832	85	1.51012
149180	133403	80	59109	52732	79	1713	1554	16	2136	1916	22	5157	4626	35	567186	505061	85	1.51012
112202	107245	76	47819	45445	74	1687	1402	16	1549	1287	13	3304	3045	28	383804	366617	80	1.51012
88830	86726	75	32940	32639	71	1136	915	0	1020	832	0	2570	2612	24	314166	303681	78	1.51126
110143	99347	81	46253	42200	76	1241	1140	9	1560	1284	14	3081	2943	27	363628	331629	87	1.51583
28432	29683	61	10360	10749	36	316	287	0	233	252	0	579	572	0	84110	84713	65	1.51697
100759	99348	75	33503	33469	72	1469	1326	12	1550	1449	15	3424	3414	27	390662	374859	79	1.51697
221620	166687	113	103318	73922	99	3075	2364	26	3271	2369	30	7153	5069	43	841491	621476	113	1.51697
39525	41823	53	15875	16218	42	193	302	0	388	417	0	966	1013	3	121477	120917	69	1.52154
32436	35164	47	12738	12871	39	399	471	0	528	342	0	935	1031	4	126151	121593	69	1.52497
135985	123630	86	72315	66846	79	1866	1566	17	1559	1347	14	3878	3302	32	449804	396176	83	1.52497
34131	36220	46	16129	16780	42	307	304	0	526	392	0	838	823	0	102743	103783	70	1.52611
56504	58373	66	9556	9991	35	422	484	0	802	838	0	2027	2067	20	279037	273106	78	1.52611
110590	105571	75	46733	42813	74	941	858	0	1236	1197	11	3691	3316	30	394187	357403	87	1.52611
158198	133323	83	59484	49639	81	1737	1523	19	1975	1643	21	4506	3732	35	526044	436969	88	1.52611
105271	106000	72	32189	32172	72	1621	1428	15	1123	1095	6	2840	2846	25	353677	339967	77	1.52611
99458	99713	74	27396	27788	60	1423	1305	11	1233	1083	7	2944	2728	25	359619	355829	79	1.52611
107516	96785	77	39475	34292	76	1181	1011	3	1462	1169	13	2739	2404	26	356665	304214	81	1.52725
144651	124571	98	65260	57196	98	1681	1410	14	1829	1462	16	4843	3957	35	560612	475949	98	1.52725
127788	111897	78	49372	42419	79	1393	1460	12	1510	1259	14	3517	3167	29	391777	337057	83	1.52725
203054	162323	104	70722	56274	85	2586	2052	24	2329	1965	24	5804	4483	40	711141	555422	92	1.52725
71527	72509	73	29337	29506	60	643	694	0	860	766	0	2079	2068	20	221807	216930	73	1.52725
139905	125615	90	38876	34070	79	1266	1119	10	1684	1339	14	4089	3970	30	463043	431442	84	1.52725
92451	91966	74	21676	21608	53	937	1050	5	1358	1229	11	2996	2961	26	324459	306062	76	1.52839
95830	94101	76	20287	20124	47	988	998	0	1247	1369	13	2956	2869	25	320941	318240	80	1.52839
33209	32237	67	8306	8368	35	285	299	0	345	340	0	740	817	0	99906	103200	65	1.52954
55842	57591	67	14072	14120	40	898	841	0	766	728	0	1962	1941	19	204789	199160	82	1.52954
27736	28570	53	13757	13703	41	381	260	0	498	406	0	967	949	0	110363	109876	66	1.53068
31983	32490	63	6426	6516	32	380	521	0	315	376	0	831	749	0	110992	110884	68	1.53411
37853	38675	67	16517	16833	42	347	417	0	361	417	0	795	868	0	118584	120630	67	1.53753
71195	72222	70	21950	22060	50	741	707	0	770	758	0	2009	2083	19	212980	209741	75	1.53867
58815	59322	69	13957	14145	40	634	844	0	733	790	0	1804	1756	19	200213	199590	73	1.53867
90279	90009	75	14987	14920	43	1085	1296	10	1183	1152	8	3042	2843	27	343636	331962	78	1.53867
124072	112419	87	37024	34138	77	1344	1285	12	1605	1487	16	3950	3758	30	412043	386756	85	1.53982
136894	130567	88	38935	37957	75	1836	1867	17	1615	1614	15	4524	4340	31	499408	476161	82	1.54096
201520	114451	119	78434	46915	117	2609	1462	17	3162	1863	20	6478	3883	53	721995	422387	122	1.54096
39083	39696	75	12289	12559	39	466	421	0	396	355	0	842	863	0	129548	130264	70	1.5421
56836	57340	71	19267	19333	47	585	658	0	639	605	0	1568	1483	15	171765	164696	72	1.5421
84365	83205	81	34375	34111	71	1012	1022	4	1129	820	0	2455	2282	23	296707	287727	77	1.54439
101083	99101	84	34336	33727	71	1204	1222	10	1326	1455	13	3178	3058	26	372542	363985	78	1.54439
98344	97994	73	30970	30618	71	887	980	0	1068	941	0	2711	2654	24	306023	298819	78	1.54553
111663	109026	88	52762	52037	74	1335	1474	13	1263	1218	12	3413	3285	28	393527	380396	80	1.54896
26051	26144	61	13967	14381	40	273	375	0	340	261	0	721	816	0	93948	95332	64	1.54896
132020	113504	84	59707	50503	81	1457	1301	17	1502	1157	10	3464	2868	29	433601	373856	86	1.54896
140435	128623	80	67666	62030	78	1342	1398	14	2072	1770	20	3725	3488	29	431712	380179	85	1.5501
98408	98535	74	30622	30771	62	1269	1339	12	1250	1242	11	3147	2909	26	347197	333343	80	1.5501
115682	116112	74	35377	34718	73	1657	1656	15	1992	1789	18	4348	4135	30	519425	486027	91	1.5501
202723	170573	86	69918	57231	85	2705	2010	25	2717	2267	26	5911	4799	40	686295	566668	91	1.5501
63620	63563	73	17112	15922	62	1062	865	0	746	788	0	1720	1613	16	193140	176765	85	1.5501
36374	39037	47	17022	18009	41	417	355	0	380	471	0	933	852	0	114120	115094	65	1.5501
99904	101416	72	35016	35075	72	1285	1446	12	1593	1401	14	3537	3429	27	359774	354178	78	1.5501
116656	115709	76	44093	43204	74	1487	1576	14	1554	1504	16	3619	3536	29	426127	413365	79	1.5501
103664	106296	72	41936	41684	72	1234	1272	11	1551	1442	17	3759	3903	28	387069	372652	78	1.5501
100703	99237	74	34087	32348	72	1324	1336	14	1664	1395	14	2772	2815	25	330238	318937	78	1.55124
120264	102599	82	51887	44408	80	1483	1442	13	1528	1399	16	3878	3432	30	448941	385140	86	1.55124
36223	36380	65	18087	18179	44	451	558	0	246	282	0	1139	1197	9	117747	117369	68	1.55238
54427	55345	58	15416	15389	43	927	1026	3	759	746	0	1640	1661	17	200078	199033	72	1.55467
43006	44568	58	22341	22576	51	296	317	0	317	265	0	1024	1107	7	121349	120951	69	1.55809
66986	65469	73	15513	15514	42	750	728	0	495	531	0	1950	1832	19	207385	211404	76	1.55924
73213	76476	70	20774	20744	47	952	932	0	686	712	0	2195	2114	21	261920	260637	78	1.56152
95562	86081	78	43155	38222	75	853	944	0	1176	922	0	2549	2360	23	350181	316872	80	1.56152
224216	170836	92	84800	64300	90	2714	2001	25	2804	2165	29	6187	4925	39	811444	620002	98	1.56152
46038	48770	50	17381	17909	42	275	352	0	348	345	0	1145	1094	6	121000	120002	71	1.56266
150058	135827	79	56907	48288	80	1841	1640	18	1906	1672	19	4769	4091	34	514112	441368	87	1.56266
105662	104756	75	29583	29338	65	1321	1083	8	1642	1536	17	3712	3610	28	438171	413310	81	1.56266
146535	129111	84	60674	52954	80	1490	1274	12	1872	1422	20	4266	3723	32	453036	393808	88	1.56266
173485	160120	82	63516	57881	79	2265	2066	21	2677	2339	25	5838	5177	37	710750	651416	86	1.56266
118393	115337	76	38544	37201	74	1088	994	0	1870	1698	18	4152	3803	30	462723	448879	80	1.56381
36201	38279	49	17598	18329	42	418	533	0	337	474	0	1078	1045	6	112029	112861	66	1.56381
29340	27460	69	11408	12029	37	321	290	0	367	283	0	754	838	0	89454	87082	67	1.56381
95667	92119	85	36598	35943	72	1124	1059	7	1120	926	0	2651	2590	24	290860	281137	78	1.56381
91572	90400	80	35157	35006	72	1148	1135	7	1306	1122	7	2650	2666	23	305249	290834	78	1.56495
30441	31713	55	14321	14594	41	310	493	0	450	231	0	682	783	0	101672	98021	67	1.56495
209494	165981	104	59204	48494	89	2367	1855	24	2269	1855	23	5876	4590	39	671589	550073	95	1.56495
29975	29946	73	8642	8515	35	325	445	0	471	271	0	709	877	0	90008	92145	65	1.56723
60932	62280	70	22712	22590	55	530	543	0	692	672	0	1576	1501	15	209703	207559	73	1.56723
32357	32598	65	17438	17706	44	256	324	0	269	293	0	742	778	0	87254	85894	65	1.56837
28639	29015	60	17217	17391	43	195	228	0	233	416	0	866	870	0	87775	86088	65	1.56837
201964	159070	102	81939	65441	88	2686	2342	24	2322	2040	25	5591	4387	38	658866	526571	98	1.56952
61058	61577	69	18143	18427	44	541	475	0	708	588	0	1673	1650	17	196431	189894	73	1.56952
200868	159684	89	99606	82396	87	2742	2297	25	2802	2243	28	6380	5206	40	758488	573923	94	1.56952
101965	104599	74	29775	30307	59	1409	1155	9	1728	1527	17	3407	3332	27	386348	374294	77	1.56952
80528	81622	75	22476	22728	48	748	938	0	1305	1118	9	2541	2689	23	293081	283118	75	1.56952
161045	141234	99	69375	61248	82	1789	1470	18	1976	1923	19	4889	4274	34	574245	511220	89	1.57066
27720	29038	63	9544	9754	36	208	336	0	399	392	0	695	840	0	106386	101771	67	1.5718
19541	21985	39	11148	11464	37	416	319	0	96	274	0	612	666	0	78006	79539	62	1.57294
191463	162521	93	122528	107584	85	4174	3654	31	4505	3889	34	11632	10125	50	1.04858e+06	1.00618e+06	89	1.57409
35881	38122	54	14011	14935	38	191	250	0	319	309	0	852	941	0	126439	131868	66	1.57409
75847	76794	70	28305	28826	53	884	814	0	948	892	0	2139	2196	21	244489	240621	74	1.57409
153598	134434	83	55680	48296	82	1877	1726	19	1675	1634	20	5263	4636	36	574056	498956	99	1.57409
58409	58344	80	15379	15322	42	688	683	0	661	636	0	1317	1317	13	155852	153663	71	1.57523
77391	77621	74	30163	30133	69	691	584	0	1012	853	0	2392	2340	23	270907	267621	76	1.57751
292750	200795	111	95909	66210	108	4297	2629	36	4338	3156	34	10142	6924	50	1.04858e+06	823181	115	1.57751
69780	73226	59	22452	22694	49	494	581	0	903	865	0	2033	1935	20	233113	230269	72	1.57751
59946	62181	65	17686	17852	44	678	699	0	713	793	0	1444	1574	16	182841	180600	72	1.5798
31659	31344	66	10699	10906	37	154	228	0	233	276	0	1144	989	0	114703	113355	69	1.58094
42778	43887	64	19069	19046	45	488	459	0	288	361	0	992	1078	6	129352	125952	70	1.58322
134426	121942	82	55422	50689	77	1908	1437	19	2030	1826	20	4257	3728	31	499647	446397	83	1.58437
229018	181083	92	93645	73144	88	2517	1992	25	2733	1857	29	6734	5365	41	794038	627086	95	1.58437
137157	135671	76	55288	53769	75	1733	1649	17	1773	1643	18	4149	4050	30	480006	459016	81	1.58437
120756	106099	80	48735	43256	77	1395	1225	11	1340	1230	10	3793	3345	30	412268	362775	83	1.58551
191188	157907	86	83202	69108	84	2098	1871	21	2741	2504	25	5977	4876	41	713789	602329	92	1.58551
93235	92672	77	32676	32646	72	963	926	0	1294	1207	11	2863	2916	24	344124	323758	82	1.59008
73533	75529	72	24561	24530	52	1006	790	0	923	1037	4	2079	2069	21	258000	246813	77	1.59236
104594	104025	74	25844	25770	62	1238	1455	12	1262	1121	8	3265	3358	26	379053	360135	81	1.59351
76509	75852	84	15889	15710	44	684	556	0	759	724	0	2131	2187	21	275222	264597	78	1.59465
81506	83551	72	18268	18320	46	899	835	0	938	951	0	2337	2316	22	293495	286797	79	1.59579
42872	44835	66	20060	20492	45	539	562	0	268	463	0	1161	1191	10	139603	132233	74	1.59807
49530	49256	80	13704	13718	40	616	462	0	553	628	0	1267	1452	12	178689	175539	72	1.59807
96763	94911	79	50298	49549	73	1200	1262	9	1796	1723	18	3499	3408	28	382123	373251	79	1.59807
125493	116964	83	35003	31046	75	1713	1443	16	1985	1602	18	4425	4127	31	502895	461131	84	1.59922
96436	95266	81	34769	34508	72	1142	1063	6	1327	1153	12	3107	3049	25	332285	314023	80	1.59922
140614	119648	85	53244	44259	82	1482	1281	13	2045	1631	20	4286	3514	33	481735	391117	90	1.59922
104422	99494	77	39044	36800	74	1034	912	0	1236	1084	8	3006	2688	27	316678	299284	79	1.60036
32212	33526	60	15138	15406	40	352	281	0	577	418	0	533	725	0	101744	106290	67	1.60036
30463	31823	49	10049	10352	35	372	312	0	314	277	0	759	806	0	109089	103756	67	1.60264
104981	105296	75	49244	48549	73	1181	1220	10	1507	1463	14	3536	3712	26	407827	404949	79	1.60607
31535	31270	66	8539	8404	35	288	240	0	357	476	0	891	925	0	100237	99897	63	1.60836
51501	53684	58	20832	20670	49	524	512	0	500	650	0	1380	1477	13	182612	180527	73	1.61178
28115	28721	52	9028	9284	35	345	276	0	284	433	0	734	717	0	87324	86477	67	1.61864
95671	96756	79	18963	18719	45	1062	1132	9	1219	1103	8	2920	2785	25	342827	329886	77	1.61978
32732	33534	61	13002	13368	39	265	335	0	397	465	0	987	868	0	103847	105613	66	1.62092
29583	33756	41	13454	13804	39	403	481	0	486	385	0	897	924	0	110641	110866	66	1.62092
82174	86520	66	26529	25664	70	689	699	0	1103	1038	4	2260	2128	22	277992	260788	87	1.62092
153183	144547	83	67869	65046	78	2101	2090	20	2257	2051	22	4725	4435	33	543080	523977	83	1.62206
264731	184433	94	92928	66182	93	3756	2720	31	3252	2324	32	8552	6218	47	1.0068e+06	721791	101	1.62206
28063	31906	41	14181	15240	38	376	320	0	428	346	0	618	744	0	86139	86962	62	1.62206
98662	101018	72	21753	22149	46	1132	1232	10	1170	1242	10	3529	3650	27	399251	376066	77	1.62206
56880	58270	69	21536	21784	46	644	787	0	677	692	0	1496	1586	16	185868	187842	73	1.6232
103288	104704	73	23974	24109	50	1510	1426	14	1552	1381	15	2907	2891	24	362574	353288	78	1.6232
107774	102044	76	39667	37253	73	1246	1347	11	1429	1396	14	3412	3414	27	390789	370649	81	1.6232
127493	120315	90	48178	45575	76	1406	1438	15	1470	1398	14	3365	3265	27	359409	340388	82	1.6232
114024	112474	76	26971	26426	68	1057	1130	8	1549	1427	15	3276	3280	26	360589	352148	81	1.62549
16103	15865	48	5417	5467	31	183	221	0	72	129	0	486	485	0	60332	60600	58	1.62663
194241	167839	88	65071	53462	86	1760	1570	17	2250	1955	21	5553	4885	36	635303	536211	97	1.62663
104979	101825	87	28107	27815	71	1423	1594	13	1548	1218	12	3550	3639	28	423071	404865	81	1.62663
45309	46262	66	18975	19021	47	351	399	0	574	634	0	1179	1234	11	161273	159217	72	1.62663
32542	32965	60	15053	15257	41	221	343	0	498	354	0	866	950	0	113748	114761	68	1.62777
30410	31348	48	7681	7999	33	177	328	0	456	454	0	869	989	0	123481	122883	67	1.62777
140999	125703	83	53023	47476	80	1897	1479	18	2296	1985	20	4476	3749	35	513013	458293	88	1.62777
99184	97035	74	27311	27348	60	1032	905	0	1133	1196	9	3304	3257	27	354107	335727	79	1.62777
98583	98000	75	41118	40939	73	1160	1109	9	1435	1229	12	3142	3165	26	355965	349387	91	1.62777
116809	114492	75	34324	34125	72	1411	1331	13	1737	1541	17	3148	3117	26	390317	370504	79	1.62777
110804	107711	77	37578	36247	74	887	981	0	1494	1413	13	3510	3388	27	417897	394871	92	1.62777
32732	35034	62	17224	17695	43	242	320	0	557	521	0	765	851	0	117244	118384	69	1.62892
269959	195758	100	100447	73478	98	3630	2574	32	3458	2669	31	7790	5778	45	961973	719407	105	1.62892
71121	72187	72	26241	26538	53	754	806	0	708	782	0	1646	1590	17	197307	193636	72	1.62892
31519	33442	58	15715	15906	43	273	478	0	394	411	0	822	865	0	104886	108779	66	1.63234
32486	31674	71	9992	10293	36	66	346	0	168	363	0	926	1002	1	93029	90334	70	1.63349
40076	40084	66	12191	12370	39	426	445	0	579	513	0	1065	1014	3	138162	140502	70	1.63463
66665	66111	74	24704	24501	54	734	629	0	740	825	0	1703	1811	18	210025	206674	75	1.63463
125858	111448	82	47159	41166	78	1317	1298	12	1785	1635	18	3701	3037	31	466810	412339	85	1.63463
70528	73184	71	23922	24020	56	840	909	0	733	732	0	2047	1810	19	235556	224218	73	1.63577
25131	24693	57	10964	10999	38	352	319	0	421	354	0	571	551	0	86486	84530	66	1.63577
67959	68966	69	29231	29127	69	842	783	0	518	501	0	1878	1867	18	194527	183926	75	1.63691
33348	33060	61	16169	16296	44	266	325	0	228	406	0	894	885	0	114530	113341	66	1.63691
95114	95388	75	43169	42606	72	1106	1077	6	1076	1131	8	2528	2574	23	296422	286725	79	1.63805
127172	116521	77	49185	44551	77	1615	1600	16	1881	1609	19	4107	3658	33	475220	413214	85	1.6392
91760	90537	78	34193	33580	73	1735	1509	15	1239	1313	12	3445	3427	26	398835	390042	82	1.64148
163343	146989	100	51639	47195	86	1865	1587	17	2546	2356	22	4914	4507	33	622596	549849	100	1.64148
95756	96959	74	42489	42005	71	1064	1051	5	1408	1309	13	3330	3372	26	377303	367013	79	1.64148
20055	21374	46	8484	8746	34	264	350	0	253	258	0	600	746	0	73635	76354	61	1.64262
96882	94683	91	24309	24306	55	753	854	0	1430	1164	10	2913	2919	26	315348	302525	78	1.64491
214711	168589	91	74370	58366	89	2205	1718	22	2404	1933	24	6153	4852	40	677276	541862	95	1.64491
33496	35293	51	9317	9584	35	424	558	0	473	508	0	986	1093	6	118649	112269	67	1.64605
47080	48231	66	10019	10380	36	775	696	0	471	543	0	1293	1183	11	173860	173075	70	1.64605
33622	33082	72	6852	6765	33	266	262	0	418	423	0	962	949	0	128699	127333	69	1.64719
53145	52382	69	24609	25205	54	423	603	0	567	496	0	1466	1388	13	144691	138071	72	1.64948
101189	99596	76	22318	21993	53	1233	1081	7	1213	1201	11	3268	3055	28	391884	377247	78	1.65176
230119	178362	92	107111	83222	91	2546	2148	22	2995	2092	30	7065	5633	43	780325	602281	99	1.65176
108640	108025	74	46831	46537	74	1461	1540	15	1792	1591	18	3535	3497	28	413725	398154	77	1.6529
47974	47425	69	17190	17624	42	442	526	0	520	590	0	1192	1127	8	142354	140792	71	1.6529
26867	27778	53	9593	9918	35	252	212	0	302	182	0	732	742	0	78172	79812	64	1.6529
92708	94610	73	30227	30646	55	869	1027	3	1224	1299	11	2852	2860	24	321935	314506	76	1.6529
30170	34411	49	14892	15710	39	370	341	0	512	405	0	1026	965	0	122458	117048	78	1.6529
116798	113731	81	43769	43067	73	1903	1735	18	2033	1776	19	4232	4523	28	488863	475728	80	1.65405
64548	64260	70	17049	17540	41	592	668	0	646	712	0	1443	1476	14	192601	192426	73	1.65405
118961	109210	77	43386	39373	77	1708	1296	15	1643	1349	16	3747	3335	30	445673	400465	84	1.65405
159136	135132	88	55228	46186	83	1692	1422	16	2059	1700	19	4660	3685	35	548165	457458	90	1.65519
111214	103152	77	43696	39970	76	1215	1145	10	1418	1421	13	3800	3485	31	406621	380116	82	1.65519
65117	65227	70	21258	21174	51	610	589	0	624	698	0	1605	1728	16	192318	187622	75	1.65747
32502	33219	58	10516	10642	38	303	365	0	587	556	0	1107	1237	9	134283	136719	68	1.65862
27631	27147	69	12686	12649	39	322	409	0	162	234	0	865	990	0	98450	100691	65	1.65976
[truncated: 7,618 more rows]
