# Supplementary material for: Phenotypic heterogeneity follows a growth-viability tradeoff in response to amino acid identity
Source: Nat Commun. 2024 Aug 2;15:6515. doi: 10.1038/s41467-024-50602-8 (PMC11297284; doi:10.1038/s41467-024-50602-8)
Supplement: Supplementary file 6 — Source Data [file 41467_2024_50602_MOESM6_ESM.zip › source_data/fig6cde/1730_E8_yATP_NREPPRO.csv]

FSC-A	FSC-H	FSC-W	SSC-A	SSC-H	SSC-W	BL1-A	BL1-H	BL1-W	VL1-A	VL1-H	VL1-W	VL2-A	VL2-H	VL2-W	YL2-A	YL2-H	YL2-W	Time
235716	182314	94	98953	76341	93	2866	2087	26	2527	1788	25	6838	5555	40	724799	548084	106	0.00433193
158216	136854	89	77453	69387	82	1717	1419	18	2135	1704	20	4650	4204	32	592013	517675	93	0.00433193
174597	143249	84	72391	58671	83	1544	1056	8	2213	1592	24	5214	4453	35	605791	494183	95	0.00758088
159634	132914	90	76732	65060	83	1561	1394	14	1690	1348	17	3818	3263	31	419728	348641	91	0.00974685
209754	171117	91	79867	66820	87	1967	1620	20	2246	1975	24	6095	5243	39	681004	565694	99	0.00974685
112581	110297	76	40256	39132	74	1268	1398	14	1684	1511	16	4244	3961	31	479689	441578	92	0.00974685
96518	98388	72	34900	35542	70	1243	1264	10	1361	1367	13	3197	2968	27	361662	347512	80	0.00974685
164886	149047	81	61530	54121	81	1667	1402	14	1711	1547	16	3777	3208	31	462024	413219	91	0.0119128
102021	104825	72	29688	29856	71	814	891	0	1241	1392	14	3032	3038	25	370529	357698	81	0.0129958
93608	92402	74	28834	28575	71	1176	1035	6	1233	1105	7	2942	2805	25	343077	333411	85	0.0162448
139884	126793	82	63414	58624	79	1694	1414	15	1737	1398	16	3610	3309	30	423551	369447	88	0.0173277
40043	42962	47	16680	16907	42	337	488	0	272	380	0	996	907	0	112764	105130	73	0.0184107
92825	90526	87	39441	39107	72	1088	1067	6	1122	1039	4	2690	2332	25	320094	308984	84	0.0184107
174979	142255	102	69099	56655	84	1841	1360	19	2056	1697	20	4756	4047	35	610702	511697	96	0.0194937
226468	173455	95	101980	79961	93	2618	1915	26	2708	2043	27	6613	5200	40	817282	631175	102	0.0194937
63633	65487	69	20036	20757	44	541	705	0	1008	885	0	1745	1924	18	235303	230168	77	0.0194937
176379	145925	102	68101	57265	85	2232	1746	20	2026	1707	21	5080	4362	35	567231	476061	95	0.0216597
25421	26393	51	6962	7223	32	440	502	0	174	162	0	790	770	0	90064	89415	71	0.0227427
128684	120092	80	50950	46850	78	1465	1359	13	1517	1455	15	3676	3484	28	422638	396619	86	0.0227427
92012	91642	74	19652	19320	46	1057	986	0	1215	1058	7	2622	2632	24	308491	301212	81	0.0227427
117000	112590	78	33093	32398	74	1084	1045	5	1625	1452	15	3553	3655	27	402147	383925	87	0.0238256
277858	197290	100	117999	84047	99	3100	2022	30	3349	2636	31	8778	6657	45	960008	702714	109	0.0259916
343279	219184	115	212349	153394	113	7118	5025	39	7331	5415	45	17600	12907	64	1.04858e+06	1.04622e+06	121	0.0270746
78703	83076	68	26455	27149	50	819	943	0	1046	1006	3	2142	2058	20	265490	264258	79	0.0270746
280513	211733	102	126097	98416	102	3199	2365	28	3738	2871	32	7996	6131	43	899798	696146	111	0.0281576
103694	101406	76	42078	41621	72	1293	1228	10	1225	1354	12	2990	2996	25	376761	366891	82	0.0292406
217335	178970	94	114557	96815	89	2488	2113	24	3118	2747	27	7957	6739	42	875735	771363	99	0.0324895
124779	117765	78	47139	43263	75	1331	1277	11	1560	1227	12	3440	3250	28	428561	391297	85	0.0324895
125324	122865	79	52703	51337	75	1470	1334	12	1340	1309	12	3595	3531	28	399776	379176	88	0.0346555
26337	27121	61	14554	15030	40	306	365	0	375	407	0	635	699	0	91370	93922	73	0.0357385
135098	130053	79	60927	58265	77	1324	1229	11	1294	1429	14	3052	2866	25	363167	341624	86	0.0368214
210444	166933	89	98788	78318	88	2267	1747	21	2718	1953	28	5827	4530	39	723044	573069	98	0.0379044
102268	98781	76	47975	47288	73	1125	1071	5	1038	967	0	2681	2849	24	370870	353857	83	0.0379044
45571	48039	52	11809	12586	36	463	589	0	709	657	0	1444	1346	13	146786	148229	73	0.0379044
123872	122330	78	37925	37492	73	1683	1370	15	1585	1394	16	3877	3610	29	460037	443217	85	0.0444023
111336	107062	76	53348	52264	74	1455	1325	14	1390	1238	12	3611	3531	27	407432	391302	81	0.0444023
46222	49810	65	19651	20133	44	648	575	0	557	577	0	895	1003	1	139453	140587	74	0.0454853
167985	156431	83	64359	61941	79	1779	1822	17	2072	1967	21	4906	4771	32	552051	509910	88	0.0454853
84038	80496	90	31955	31693	72	865	725	0	916	754	0	1989	1967	21	234065	220811	84	0.0476513
195773	174924	87	93362	84187	83	3214	2752	27	3606	3296	29	8705	7863	43	1.03545e+06	929131	91	0.0476513
161721	134269	89	63891	52213	84	1662	1229	14	2534	1884	28	4736	4211	33	559630	470033	95	0.0487343
103265	103473	73	35610	34793	72	1415	1528	14	1758	1648	16	3418	3315	29	409853	399501	81	0.0498172
221159	178288	90	120080	101936	89	2334	1908	22	2731	2150	26	6611	5512	38	733849	611584	97	0.0509002
130187	116206	87	50479	45262	79	1633	1440	15	1545	1504	15	3622	3295	30	440391	395937	89	0.0552322
99820	97401	74	31897	31256	73	1571	1430	13	1508	1269	11	2999	2887	26	363072	350016	83	0.0584811
39519	38122	67	15504	15820	42	146	182	0	223	203	0	653	737	0	94498	93256	68	0.0584811
85646	83976	79	20425	20664	45	988	993	0	961	896	0	1987	1965	19	247749	243129	77	0.0606471
166400	137081	84	66651	54522	84	1496	1309	13	1404	1084	9	4300	3524	33	519812	415057	101	0.068228
150377	137371	82	60382	55879	78	1510	1579	15	1919	1834	19	4361	4091	32	483768	436335	89	0.0714769
117605	115878	75	32055	32050	72	1414	1361	12	1784	1645	17	4108	3939	31	467905	446392	84	0.0725599
133097	121690	82	58663	54083	78	1384	1277	13	1344	1476	14	3776	3348	31	456691	419876	86	0.0725599
140308	135761	88	50956	49688	76	1230	1193	9	1721	1452	17	4149	3842	30	494562	460348	85	0.0736429
92909	93133	78	40844	40287	72	1002	896	0	1079	1009	3	2625	2662	24	298782	288095	81	0.0736429
187881	159062	87	80180	68319	85	1585	1423	13	2325	1999	23	5741	5019	37	591828	505364	95	0.0747259
85086	85113	82	31143	31413	71	901	817	0	769	899	0	2172	2026	21	261409	250525	81	0.0758089
133305	125005	80	57351	53169	77	1048	1118	9	1467	1355	14	3328	3146	27	408908	373855	86	0.0758089
32328	30734	74	9154	9365	36	181	298	0	372	432	0	732	576	0	99936	100588	71	0.0768918
126260	121762	78	45169	43807	75	1045	874	0	1717	1448	17	3820	3653	29	415729	393655	86	0.0790578
107145	106970	75	24069	23977	53	1061	1173	10	1422	1370	12	3511	3324	28	414023	401879	82	0.0790578
225677	133614	208	100806	59359	168	2307	1616	15	2986	1682	19	5571	3758	32	637567	403261	229	0.0801408
123439	120848	77	45946	43191	76	1360	1375	13	1569	1459	17	3551	3446	27	429398	399406	84	0.0801408
88188	87632	76	33003	32895	71	1165	1185	9	1092	1048	5	2679	2620	24	326601	314717	81	0.0812238
92483	92900	74	32280	32216	70	644	705	0	1051	1043	5	2658	2810	24	328760	317539	78	0.0812238
109984	106926	79	53027	52093	74	1181	1100	6	1287	1258	11	3018	2937	25	351470	339901	83	0.0823068
153595	133915	85	63463	55605	82	1566	1314	13	1699	1768	17	4554	4122	32	541241	464636	90	0.0844727
171582	141525	95	59211	47510	84	1686	1437	15	2047	1627	19	5008	4117	36	586234	491124	93	0.0855557
61082	60678	72	12736	12807	39	550	359	0	622	582	0	1298	1382	12	181512	176844	78	0.0877217
111051	99438	78	50865	45307	76	1300	1109	8	1471	1209	12	3491	3178	29	441155	391249	86	0.0920536
118704	111672	78	66890	62911	76	1466	1370	13	1267	1017	3	3319	2975	28	334217	311820	84	0.0942196
130709	119408	79	58206	52593	78	1792	1713	17	1893	1638	19	4128	3840	31	523359	469952	88	0.0953026
37885	40450	59	14822	14937	41	418	433	0	311	432	0	806	876	0	120715	123832	73	0.0985515
141145	133553	84	48306	46961	75	1686	1543	18	1784	1578	17	4206	3832	31	481699	449512	85	0.0996345
102089	101388	75	29600	29586	62	1097	1147	8	1233	1239	10	3006	2748	27	345589	332833	83	0.0996345
102196	100213	75	33350	33233	72	1408	1381	14	1343	1079	8	3346	3339	27	382700	373681	82	0.0996345
82956	85922	72	20119	20647	45	752	823	0	803	960	0	2340	2428	21	288805	280521	79	0.0996345
133081	112676	87	58159	50785	80	1411	1108	8	1321	1208	12	3775	3337	30	457760	387881	90	0.1018
200400	175083	90	118224	104273	90	3003	2444	27	3166	2685	28	7040	6191	38	791074	662465	102	0.1018
46776	44250	79	12755	13004	38	331	354	0	468	308	0	965	981	0	117500	113447	74	0.108298
87424	86871	89	36190	35646	72	1104	1032	4	1389	1379	12	3047	2995	25	321837	312664	89	0.108298
155446	134612	92	72350	61789	82	2016	1557	19	1821	1627	20	4624	3903	34	528807	445421	90	0.110464
111316	111588	74	43852	43699	73	1263	1167	8	1350	1406	14	3454	3293	27	406970	387063	82	0.111547
95150	91099	75	34418	32353	73	1457	1467	14	1270	1334	12	3113	2922	27	392618	371861	81	0.111547
84401	83759	75	29181	28977	68	1009	935	0	1195	1104	8	2566	2472	23	291677	284363	80	0.11263
114028	111315	77	68258	67219	75	1454	1353	13	1546	1475	17	3682	3488	29	409997	383217	85	0.11263
89941	89019	76	28569	28549	66	951	788	0	889	996	0	2491	2525	23	299686	291637	81	0.11263
64666	68138	61	21308	21493	49	706	814	0	684	757	0	1858	1859	18	234937	224539	78	0.113713
109654	107915	74	48916	48935	73	1511	1564	14	1397	1290	12	3496	3468	27	418619	404621	83	0.113713
139195	133046	82	42577	42241	75	1446	1290	11	1586	1676	18	4568	4171	32	546755	518687	87	0.113713
114598	112743	77	49263	48424	75	1265	1263	12	1567	1545	15	3466	3320	27	373111	364829	83	0.113713
135574	123882	81	60279	55880	78	1559	1537	16	1654	1546	16	4029	3660	31	445206	403925	89	0.114796
118120	115249	87	34816	34277	73	1427	1460	14	1446	1306	14	3438	3565	26	397493	371584	84	0.115879
22501	26028	38	10981	11243	38	204	245	0	393	315	0	737	759	0	101107	101404	68	0.115879
102468	100598	76	45882	45241	72	1267	1245	10	1292	1161	9	3028	2881	26	372389	358537	81	0.118045
143029	122911	88	62338	55295	82	1293	1086	9	1422	1049	7	3200	2757	27	365277	315934	90	0.119128
45954	48110	62	21484	21718	51	511	446	0	594	604	0	1220	1341	11	126846	126231	72	0.120211
83435	83994	83	33995	34429	70	990	923	0	670	829	0	2323	2301	23	279290	274507	80	0.121294
128732	119328	77	39873	35644	75	1490	1412	13	1832	1455	16	4239	3850	31	519209	468098	85	0.121294
94859	94085	78	33170	33017	70	1006	1208	9	1245	1256	10	2920	2944	24	336138	327029	82	0.122377
153067	130589	83	66705	57767	83	1506	1201	14	1460	1238	13	4163	3585	33	445073	386403	91	0.122377
181062	158591	88	80994	72928	82	1712	1576	17	2130	1674	22	4706	4457	32	586321	513153	91	0.122377
187119	155771	89	77738	66166	86	2035	1771	19	1689	1686	18	4627	3903	33	531299	452957	92	0.12346
30855	32719	44	18842	19348	46	327	289	0	144	324	0	757	857	0	102737	105868	69	0.124543
161242	137829	100	75367	66369	83	1364	1077	10	1727	1642	15	3834	3495	30	504915	443676	90	0.124543
169642	162638	80	88227	85998	79	1794	1739	17	2100	2204	21	4771	4682	31	540750	501358	85	0.124543
68085	66343	78	20482	20358	48	782	538	0	744	760	0	1539	1521	16	185407	179192	77	0.125626
128198	126586	77	59736	58126	75	1322	1321	11	1842	1687	19	4050	4083	28	467219	440183	87	0.132124
99005	99158	76	36764	36591	71	1156	1072	8	1173	1214	10	2994	2942	26	343209	322169	81	0.132124
129253	117026	93	52802	48081	79	1320	1098	11	1511	1521	15	3690	3392	29	454140	419828	84	0.13429
98503	98829	72	24709	24892	54	1362	1176	9	1387	1458	13	3399	3394	26	394589	376741	84	0.13429
112224	110443	75	31983	31446	73	1193	1182	9	1170	879	0	2657	2511	24	323961	309564	86	0.137539
85851	86496	73	35187	35405	70	1037	973	0	1090	1070	6	2685	2634	24	289498	282230	79	0.138622
86373	86167	76	39430	39866	71	1123	1251	10	957	1003	2	2647	2536	25	289466	282782	80	0.138622
60386	61636	85	22738	22931	53	399	515	0	773	654	0	1583	1587	15	179010	171506	76	0.140788
193301	162860	89	83685	71550	84	2176	1816	19	2094	1719	20	5186	4416	36	592730	498499	94	0.142954
184330	153154	86	75751	64485	85	2006	1499	20	1991	1543	18	4953	4207	35	546546	447521	93	0.144037
97157	99352	72	14264	14084	41	951	1101	6	1157	1105	7	2804	2698	25	334266	315589	80	0.14512
140650	122028	94	63645	56248	80	1390	1149	9	1944	1604	19	3780	3213	31	445907	391141	86	0.146203
135958	132145	84	33320	32877	74	1661	1624	16	1703	1524	17	3541	3357	28	426299	397799	85	0.149452
64800	64481	70	33874	34449	69	386	331	0	740	758	0	1508	1567	15	166734	167791	79	0.150535
134493	119473	84	52850	46386	79	1278	974	0	1659	1366	17	3577	3410	29	429164	375319	85	0.151618
99597	99029	81	39348	39322	72	734	790	0	1006	1026	3	2578	2508	22	305789	298245	81	0.151618
110922	107617	74	34675	34087	72	1362	1365	12	1361	1311	13	3400	3436	27	384243	376805	82	0.152701
194448	150324	92	76867	59654	88	2173	1844	21	2227	1591	24	5696	4406	37	664462	503010	97	0.153784
111053	109437	73	28065	27949	63	1293	1236	11	1081	1281	11	3466	3400	28	421198	405381	85	0.154867
135932	120311	83	54591	48178	79	1559	1538	16	1874	1734	19	4969	4534	34	514351	460996	87	0.157033
116525	113855	87	55880	54920	75	1848	1814	19	1637	1410	15	3783	3635	28	422233	409656	83	0.157033
99606	99979	75	38460	38096	71	1135	987	0	1179	1087	7	3024	3124	24	321953	312740	79	0.158116
36425	38395	62	11415	11821	37	394	472	0	483	486	0	1176	1074	7	135637	135103	73	0.161365
136790	134155	78	42180	41459	75	1496	1624	14	1831	1525	17	4375	4328	29	501297	474192	86	0.161365
162458	138643	94	66663	56815	82	1504	1332	13	1803	1548	17	3956	3233	31	468660	413426	86	0.163531
147542	124084	90	55092	46395	81	1323	1499	12	2006	1518	16	4508	4101	33	534638	460092	90	0.164614
111353	110015	78	39990	39359	73	1114	1202	9	1392	1331	15	3558	3271	29	393526	375673	84	0.167862
78468	78197	72	23670	23563	56	771	817	0	863	723	0	1725	1734	18	244438	236841	80	0.168945
205954	163651	103	80660	64438	89	2215	1650	22	2325	2017	21	5677	4589	37	607475	489345	105	0.168945
110100	98662	81	45860	40508	77	1171	1177	9	1306	1358	13	3349	2858	29	396799	335212	89	0.171111
111733	111981	76	37671	37498	73	1337	1114	10	1456	1570	14	3357	3212	27	375023	358381	84	0.171111
90680	88568	73	25245	25140	56	1060	1014	3	789	840	0	2282	2363	22	296449	281387	84	0.172194
180927	149970	87	80578	68310	86	2260	1961	23	1800	1644	20	5386	4482	37	627729	518692	97	0.173277
134184	124908	78	59378	54037	79	1282	1215	9	1716	1625	18	4104	3720	31	485979	434676	90	0.177609
170454	146686	93	91908	81795	87	1934	1617	18	2060	1684	21	5659	4968	36	623518	535317	95	0.183024
64351	66666	65	27453	27063	68	934	799	0	870	884	0	1974	1813	19	236229	224774	74	0.18519
33710	35787	60	15196	15581	41	273	297	0	409	433	0	989	1043	5	125357	124952	72	0.186273
99309	97076	91	32323	32287	71	1237	1284	11	1105	1138	8	3040	3090	26	341262	338871	80	0.186273
84799	84569	72	34577	34317	72	927	1053	5	902	932	0	2626	2399	24	331323	322561	82	0.188439
130126	124620	78	49871	49042	76	1667	1539	16	1549	1294	13	4203	3921	30	425962	399827	86	0.190605
108627	106937	80	31830	31576	71	1048	1152	8	1318	1234	11	3100	3077	26	370482	345286	83	0.192771
109920	107988	85	37863	37314	73	1531	1509	14	1102	1104	7	3378	3202	27	413597	396651	84	0.192771
115216	107186	78	43356	38683	76	1350	1217	10	1950	1650	18	4165	3808	32	489443	440467	86	0.193854
214155	169223	89	98375	78437	88	2638	1942	27	2182	1639	27	6135	4846	39	733298	573585	99	0.193854
80180	79353	73	31097	31245	71	638	561	0	714	687	0	1875	1914	19	236130	226630	79	0.193854
70522	68502	73	24186	24288	57	842	686	0	655	530	0	1627	1609	17	192214	187311	77	0.198186
47871	47469	69	17672	17961	44	209	390	0	499	495	0	1153	1003	2	136131	132376	75	0.198186
87568	85863	76	39003	38852	71	1064	1172	8	1193	1055	6	2603	2718	24	340958	334358	80	0.199269
89827	88772	76	35664	35201	71	1062	1087	6	1243	1172	10	2746	2671	25	329446	317040	79	0.200352
116599	118935	75	35313	35188	72	1146	1164	9	1434	1277	10	4028	3999	27	388536	368862	79	0.200352
32307	34288	61	7548	7880	33	345	488	0	209	397	0	1112	1072	6	135899	132702	70	0.200352
207774	169017	95	75449	61980	87	2253	1781	21	2538	1843	26	5980	5059	38	654487	534088	98	0.201435
182221	153281	92	59297	49377	84	1899	1471	20	2270	2000	23	4787	4356	34	537471	462001	94	0.202518
106553	105888	74	42209	41444	72	1112	1025	5	1232	1324	12	2940	2999	25	372178	366355	82	0.204684
159190	131869	82	66712	55395	82	1863	1629	17	2137	1577	23	4453	3803	33	500973	421184	91	0.205767
119812	117017	78	25788	25638	61	1477	1344	14	1546	1506	16	3968	3924	29	488246	465120	85	0.20685
124843	111117	82	54079	47261	79	1680	1515	16	1508	1425	15	3628	3204	30	442170	399007	89	0.209016
110127	108005	79	46636	45924	74	1422	1365	13	1819	1726	19	3799	3664	28	416190	398438	83	0.209016
156935	136577	86	63043	54096	81	1607	1443	15	1504	1231	13	3721	3258	31	441674	385238	89	0.210099
89567	90264	74	28873	28724	69	754	616	0	1180	957	0	2462	2425	23	278704	272055	80	0.214431
164830	138959	86	74784	64188	83	1976	1669	21	2260	1989	23	4720	4048	34	505804	414605	90	0.215514
137781	132396	80	41750	40473	76	1433	1316	12	1877	1654	18	4098	3985	30	477872	448102	87	0.216597
96678	95469	81	30335	30070	70	1090	1203	10	1334	1461	13	3242	3269	26	374793	360739	80	0.218763
122197	121083	78	31903	31546	73	1666	1456	15	1528	1357	13	3710	3582	29	488790	464566	83	0.219846
209423	162865	90	87420	67185	89	2654	1901	26	2645	1890	27	6597	5135	41	812445	624548	97	0.219846
44637	43809	67	19173	19184	47	489	442	0	408	353	0	747	863	0	119393	114018	72	0.222012
135395	122744	83	51484	45351	78	2124	1615	19	1843	1693	17	4197	3798	31	499792	451276	87	0.222012
176145	158736	84	75263	66780	82	2480	2019	23	2498	2271	24	5647	5022	38	675738	607089	91	0.222012
92748	91053	74	29451	29018	71	990	975	0	1312	1332	14	3210	3033	26	347173	330699	82	0.223095
124881	120601	78	36419	35800	74	1463	1421	13	1539	1600	16	4003	3811	29	440803	422536	86	0.226344
85051	86958	71	30786	30653	70	893	969	0	869	719	0	2423	2381	23	271418	258871	78	0.226344
37581	40362	56	18036	18294	44	222	373	0	393	467	0	1039	1060	5	116079	116762	66	0.227427
33087	35335	56	15202	15894	40	293	458	0	594	498	0	974	904	0	139672	135103	74	0.227427
95223	92288	74	42848	40850	72	998	1037	5	848	811	0	2426	2331	22	284146	260525	83	0.229593
185709	161433	88	75378	65927	84	1972	1819	20	2207	1999	22	5585	4989	36	620817	532388	92	0.237173
35114	37433	60	6736	7140	32	444	429	0	529	467	0	822	828	0	99778	95271	74	0.237173
104408	106253	71	27258	27329	61	903	1092	7	1180	1295	12	3438	3589	27	377995	363367	80	0.237173
161566	153561	96	56975	54756	77	1912	1731	20	2923	2646	26	5070	4801	33	566559	536455	87	0.238256
34047	35798	57	12585	12721	39	436	566	0	418	367	0	1156	1124	8	131320	130589	74	0.242588
57833	57208	69	26474	26684	59	512	461	0	722	652	0	1211	1192	10	140514	136848	74	0.248003
131232	125356	79	47505	46117	76	1255	1261	11	1363	1270	11	3439	3385	27	394705	369615	85	0.248003
50926	53811	61	30251	30783	65	541	600	0	790	715	0	1196	1386	13	174746	170647	73	0.248003
194865	154084	92	78832	63443	86	1911	1608	17	2414	1904	23	5062	3905	37	569966	459217	96	0.249086
114184	111601	79	46912	46092	75	1209	1231	10	1442	1559	16	3136	3124	25	398374	373704	82	0.249086
96345	98341	72	29790	29827	70	990	1085	6	1146	1333	12	2982	2943	25	358948	348069	81	0.249086
31100	33371	62	9300	9263	36	489	463	0	100	362	0	905	836	0	92196	92788	66	0.250169
135982	117114	98	62798	54988	80	1185	1235	11	1640	1228	12	4270	3797	33	461779	401077	87	0.251252
87388	86936	76	24844	24097	58	1068	1116	8	1100	954	0	2450	2410	22	308380	298658	79	0.253418
35504	34435	64	14271	14543	41	44	240	0	333	449	0	851	787	0	101535	103810	69	0.254501
101158	101489	74	26046	25737	67	866	888	0	1194	1139	9	2881	2774	25	307957	294988	81	0.255584
91263	90595	72	40003	39673	71	1043	1075	6	1113	1069	7	2635	2422	25	298311	276072	83	0.25775
37695	39009	63	12704	13050	39	320	388	0	481	431	0	933	941	0	116731	115945	67	0.25775
124869	123087	85	60010	59088	75	1265	1344	11	1413	1192	10	3663	3621	27	433851	412056	83	0.263165
42561	42077	78	21848	22035	48	346	359	0	368	435	0	876	798	0	119244	116148	70	0.265331
103755	103221	73	23767	23733	50	1221	1234	10	1547	1491	15	3413	3307	27	408593	388936	79	0.26858
109263	107333	74	41044	40392	73	960	908	0	1026	941	0	2973	2913	24	347818	340709	83	0.269663
40828	42108	63	14127	14294	40	377	412	0	310	329	0	1205	1234	11	123433	123078	72	0.269663
93735	93763	75	26206	26388	60	1277	1368	11	1093	1049	6	2807	2863	24	335898	323544	79	0.269663
175701	146048	88	75233	63240	85	1506	1340	14	1742	1675	19	4044	3485	32	491689	417406	91	0.270746
262460	199740	99	99236	75667	97	2718	1885	27	3145	2608	28	7532	6010	42	809518	616411	105	0.270746
145036	132158	83	59127	52845	78	1624	1423	15	2377	2097	22	4625	4284	32	575925	510865	87	0.270746
168625	143496	84	69279	60146	82	1598	1680	15	1703	1310	19	4163	3529	32	453335	381829	90	0.271829
123819	114134	94	55201	51633	94	987	943	0	1316	1206	12	3792	3495	29	406090	383262	94	0.271829
156800	143239	81	79974	71763	81	2014	1912	20	2171	1979	20	5249	4872	34	591825	533719	87	0.271829
153361	129657	89	58964	48881	82	1287	1126	9	2166	1529	20	4873	3937	36	543120	457015	92	0.273995
80163	77982	88	28402	28565	70	850	847	0	1118	1073	6	2477	2406	23	304044	293640	74	0.275078
25057	27076	52	14760	15050	41	303	240	0	221	218	0	670	548	0	69356	69574	69	0.277244
167287	145756	99	66475	58838	83	1661	1682	16	2127	1681	20	4740	4088	33	539437	472612	91	0.278327
123819	117568	76	51158	47407	75	1141	1073	6	1367	1339	14	3201	3015	27	371351	343243	82	0.27941
69806	69828	72	35642	35796	70	589	627	0	929	720	0	1563	1605	17	174217	168283	80	0.280493
174980	150957	92	94599	83969	85	1654	1450	15	1660	1474	17	4539	4053	33	550776	469029	101	0.280493
190077	159478	87	69611	58308	84	2177	1868	20	2033	1699	19	5346	4355	36	641231	533116	94	0.281576
185246	145397	86	72779	56814	84	2133	1703	22	2285	1598	25	5148	4262	38	628809	482367	93	0.281576
128128	114615	82	55211	50179	79	1227	1136	10	1489	1435	15	2983	2750	27	387529	350103	87	0.282659
146203	139502	80	61425	59815	78	1254	1325	12	1431	1630	15	3998	3653	30	522043	488710	85	0.283742
166724	158353	79	33281	31902	77	1928	2015	18	2282	2050	23	5668	5415	34	637586	602412	88	0.285908
105381	102222	77	31611	31298	72	1181	1068	6	1187	1128	8	2830	2577	26	323572	312286	81	0.286991
36534	36637	60	13731	13930	39	225	284	0	267	401	0	861	913	0	110378	106902	70	0.288074
96988	101365	70	33525	34198	61	825	796	0	1286	1199	10	2705	2851	23	309573	300730	78	0.288074
127797	124603	78	65093	63895	75	1554	1389	14	1490	1328	13	3431	3142	28	403957	384082	84	0.292406
89739	90840	74	41775	41363	71	1173	1081	6	928	842	0	2514	2511	24	313589	300429	80	0.293489
243292	185851	100	102693	79764	93	2344	1934	23	2242	1692	22	6304	4708	40	670142	512708	100	0.298903
52683	53249	70	12826	13445	37	426	488	0	410	360	0	1124	1230	11	133277	130143	75	0.299986
74362	77116	71	35454	35795	70	743	842	0	936	833	0	2117	1990	20	262451	257189	77	0.299986
37975	35385	72	15230	15398	41	304	291	0	442	426	0	749	845	0	94665	91959	72	0.301069
117528	115351	76	36544	36544	73	1448	1273	12	1264	1314	10	3333	3219	27	376191	359038	84	0.301069
101958	99523	76	36762	36155	73	1139	1069	5	1455	1410	12	2895	3030	24	359762	335771	82	0.303235
172530	142964	92	80416	66433	83	1629	1446	14	2191	1617	23	5060	4092	38	602522	498005	91	0.305401
122708	121483	76	29469	29017	74	1204	1097	7	1618	1348	14	3361	3146	28	421711	399888	85	0.307567
147369	130985	86	51888	45160	80	1498	1113	10	1493	1286	14	3932	3424	31	493356	443443	87	0.307567
106752	104611	74	37141	36591	72	1112	1111	7	1312	1525	13	3309	3263	27	378134	368630	84	0.312982
112649	110891	82	28645	28399	67	1277	1154	9	1564	1658	17	4223	3999	30	455326	433599	84	0.314065
107806	106977	74	29255	29054	69	1230	1150	9	1412	1183	10	3724	3584	28	422262	400070	83	0.315148
55522	53119	82	12855	11586	44	818	658	0	650	654	0	1612	1516	13	187971	168067	85	0.315148
92199	91997	82	45314	45013	72	1243	1334	12	1079	1064	6	2814	2643	25	319600	314325	81	0.316231
98456	97628	73	25347	25177	61	1218	1113	8	1240	1251	11	2622	2554	24	319014	303970	78	0.317314
45347	46000	67	16380	16620	43	480	625	0	382	286	0	1254	1245	11	137780	134433	71	0.31948
138307	124851	97	56191	50074	79	1998	1753	20	1836	1602	17	4300	3942	31	502867	456710	87	0.320563
210604	178756	90	92285	78074	86	2557	2224	22	2631	2266	24	6185	5373	37	700563	612426	94	0.320563
173996	141987	86	74066	59989	84	2294	1807	22	2104	1624	24	5261	4328	37	641187	515077	91	0.320563
240473	191832	90	95651	76928	89	2345	1817	24	2648	2109	27	7267	6127	41	848704	689071	95	0.320563
186849	144155	92	74075	57789	88	2064	1803	20	2044	1468	21	4830	3957	35	608399	463622	96	0.321646
76867	76929	71	42124	42243	71	847	967	0	1169	1265	11	2020	2039	20	259894	249451	78	0.321646
29339	29244	55	8960	9104	35	191	295	0	441	513	0	835	836	0	104961	102617	74	0.323812
171924	161251	84	35608	33992	77	1910	2026	17	2268	2145	22	5776	5682	34	669213	617939	89	0.324895
112633	110334	77	38074	37356	74	825	931	0	1212	1160	9	3053	2984	26	327219	316344	83	0.325978
64256	64215	69	23773	23933	51	545	556	0	680	607	0	1420	1483	14	169130	169607	77	0.328144
280595	191155	104	108664	77591	103	2768	1980	28	3404	2288	32	8464	5886	49	943871	653094	111	0.331393
117593	116180	81	48144	47890	74	1454	1313	11	1322	1335	14	3758	3473	28	402830	386678	83	0.331393
126220	121973	78	39857	39188	75	1209	1410	11	1239	1249	11	3539	3548	26	428418	412544	86	0.332476
132323	129883	78	44983	43905	75	1442	1340	13	1951	1822	19	4286	3965	30	478079	444140	85	0.333559
197315	161064	89	66291	53762	86	2119	1600	21	2595	1958	25	6155	5148	39	747573	615290	95	0.333559
106336	104624	75	29825	29914	63	1537	1430	14	1338	1417	14	3579	3520	28	422852	403499	81	0.333559
118668	116419	88	40020	39417	73	1205	1211	11	1297	1219	10	3544	3621	27	402075	390191	82	0.334642
150784	134673	82	60612	52824	82	1445	1406	13	1637	1556	16	4136	3685	32	436310	385127	88	0.336808
179520	166052	86	75092	68814	80	1787	1547	17	2093	1921	21	5093	4804	33	563601	511427	86	0.344389
143575	125365	81	62618	54730	79	1644	1362	16	2048	1574	19	4376	3800	33	494085	429675	87	0.346555
36385	39597	49	9471	9783	35	319	386	0	193	321	0	847	852	0	107782	107739	71	0.347638
145473	133854	78	74014	68792	79	2149	1954	21	2015	1827	20	5089	4496	35	627715	537508	88	0.347638
110372	107900	74	49228	46593	76	1270	1538	13	1441	1186	12	3267	2884	28	387826	360730	82	0.347638
36879	37684	53	11957	12279	37	330	492	0	341	403	0	979	1081	6	138258	136775	71	0.348721
109226	108222	92	34839	34659	73	1273	1157	8	1211	1137	7	3042	3080	24	358761	355587	83	0.348721
111081	108995	77	65923	64760	75	1317	1167	10	1694	1428	16	3684	3581	29	421136	399124	84	0.349804
159444	137943	86	69547	59142	84	1601	1337	14	1634	1368	15	4169	3655	31	485513	409805	92	0.350887
139435	123998	83	52672	46795	79	1582	1446	15	1572	1475	16	4078	3712	31	446678	387760	88	0.353053
97144	96496	78	23461	23306	63	954	1018	3	1178	1113	8	2871	2936	24	340706	325071	81	0.354136
124603	111322	82	65278	57792	79	1116	1070	8	1243	951	0	2934	2793	25	352103	307634	86	0.354136
198281	159333	92	79021	65132	87	2206	1825	23	2313	1663	24	4944	3919	36	568898	460552	94	0.358468
55788	59596	63	19628	20400	43	554	454	0	582	583	0	1326	1368	13	150577	148269	75	0.358468
89594	90887	72	19308	19778	43	995	1086	6	1041	1238	11	2834	2926	24	329466	319365	78	0.358468
103289	102569	72	34862	34424	71	1439	1416	13	1380	1199	9	3183	3047	28	374676	367647	80	0.358468
53112	52384	71	15790	16114	42	411	390	0	650	616	0	1366	1326	15	148933	138473	72	0.359551
106988	105898	74	39760	39588	72	1140	1172	9	980	1037	4	3102	3052	26	314300	302323	82	0.360634
111404	110173	75	27970	27544	68	1240	1117	7	1346	1323	14	3120	3032	27	345338	326568	81	0.361717
110395	109414	74	28536	28307	65	1134	1245	10	1271	1232	10	2728	2675	25	359567	347175	80	0.362799
118426	113157	78	48636	46121	75	897	751	0	1236	1261	11	2336	2280	22	301871	286305	82	0.362799
102057	99533	82	33839	33525	71	1216	1052	6	1150	1149	9	3354	3321	28	372509	362042	80	0.363882
113729	113255	74	34487	33826	73	1444	1409	13	1053	1293	11	3110	2918	26	384003	369302	86	0.364965
69140	67554	82	21147	21091	48	665	594	0	851	893	0	1559	1525	15	192460	187733	76	0.367131
207665	169585	91	83108	66215	88	2634	2440	22	2644	1891	25	5923	4944	37	647803	527574	100	0.368214
108081	107430	79	22540	22423	50	1338	1168	11	1344	1296	12	3577	3286	29	420195	404876	80	0.368214
151845	146418	82	44234	42689	77	2151	2068	20	2145	2114	20	6153	5874	35	731268	687924	87	0.368214
94194	95754	72	36520	36560	71	1318	1305	13	1301	1176	9	2916	2715	25	364039	358396	78	0.369297
123048	119697	81	29011	28344	73	1393	1196	12	1747	1812	18	3966	3794	29	485899	467153	83	0.37038
88129	87468	72	34791	34584	71	875	924	0	814	985	0	2470	2549	23	292245	288169	80	0.371463
62839	61306	68	138285	130022	74	226	167	0	271	293	0	31	74	0	-214	590	0	0.371463
110884	109530	75	41227	40666	73	1254	1332	11	1219	1306	11	3663	3334	29	430422	417227	82	0.372546
92849	91731	74	35067	34784	72	1205	1258	10	980	1027	4	2722	2576	24	348475	336060	84	0.373629
73406	74143	69	26902	26889	63	933	917	0	889	870	0	1733	1718	18	222584	217088	75	0.374712
166633	142675	84	92184	80322	84	1701	1637	17	2248	1945	20	4839	4001	35	553196	464704	93	0.375795
138018	125205	88	55636	49799	80	1710	1701	15	1711	1487	17	4292	3977	31	499922	457880	87	0.377961
153551	131623	85	61895	54003	84	1616	1138	10	1635	1546	16	3904	3416	31	483249	404200	92	0.379044
69037	70457	70	16688	16776	44	920	955	0	537	739	0	1582	1483	16	195675	186729	77	0.380127
66605	65409	77	20509	20472	48	880	835	0	658	538	0	1656	1599	17	199456	194337	78	0.380127
141733	123575	98	54786	47822	80	1349	1309	12	1454	1284	12	3422	3095	29	419300	365388	88	0.382293
100289	98553	81	31052	30712	73	1355	1369	12	1459	1622	14	3336	3229	28	391394	377561	81	0.390957
107945	106265	78	44140	43649	74	1088	1076	6	1354	1193	11	3169	3240	27	375649	357225	81	0.390957
26811	29017	42	9428	9769	35	309	329	0	251	333	0	785	981	0	99747	97019	70	0.39204
241890	182894	108	106017	83031	93	2822	2205	25	2974	2136	30	6800	5296	42	800909	616454	100	0.39204
233102	176948	93	99316	75049	91	2819	2272	25	3011	2037	31	7491	5249	45	875598	662865	100	0.39204
169390	143777	86	64440	55079	83	2041	1893	20	2248	1879	21	4476	4113	32	507961	440773	90	0.393123
93854	92153	76	32475	32526	71	950	863	0	756	771	0	2268	2202	21	273504	266781	80	0.395289
88768	88798	75	38327	38203	71	856	967	0	1293	1230	11	2524	2331	22	321448	306116	79	0.396372
158734	136315	84	76645	66733	83	1846	1582	18	2099	1647	18	4512	3744	35	550869	454656	91	0.397455
77631	77272	77	19224	19460	44	606	761	0	975	672	0	1944	2074	20	194254	189486	75	0.398538
69572	70760	71	27711	27845	68	525	617	0	501	620	0	1588	1535	15	182857	172930	77	0.400704
96786	96858	74	44250	43913	72	1025	949	0	1120	1059	6	2873	2745	26	307377	301808	79	0.403953
125108	111618	79	59914	53641	78	1345	1261	13	1525	1273	12	4235	3769	32	493848	429329	86	0.403953
121848	110149	95	48038	43173	79	1415	1381	12	1429	1538	14	3980	3695	30	445908	396717	85	0.403953
82377	80398	85	27999	27790	70	853	920	0	783	783	0	2475	2336	24	275859	271990	79	0.405036
48980	51802	62	21476	21555	53	467	539	0	692	616	0	1334	1427	13	150775	147206	73	0.406119
67385	67048	75	31128	31002	68	625	645	0	828	615	0	1440	1447	14	157761	151768	78	0.408285
185240	151653	86	83235	68289	85	2356	1886	22	2166	1799	20	4908	3912	36	579409	475548	94	0.408285
121494	116772	87	31808	31268	74	1574	1645	17	1389	1498	15	4175	3979	30	514744	479067	86	0.411534
143058	126398	86	59488	51508	80	1399	1256	13	1487	1423	15	4039	3247	32	484136	423955	89	0.411534
147002	133430	80	72640	65498	81	1769	1513	16	1951	1702	19	4373	4050	32	515863	474471	90	0.412617
116343	104699	87	50751	45143	77	1366	1075	6	1211	1247	11	2898	2672	26	376249	331306	85	0.4137
34910	35271	55	10349	10545	37	360	461	0	445	512	0	1083	1196	10	129310	127498	73	0.414783
118058	115619	89	42847	42136	74	1684	1537	16	1412	1305	12	4155	4011	30	480916	456208	85	0.415866
103740	101532	76	29447	29180	71	1124	913	0	1015	1023	4	2405	2384	23	298884	287336	82	0.416949
116825	113552	83	32603	32381	73	1523	1303	13	1558	1282	13	3312	3291	26	413196	395876	81	0.416949
85363	87103	75	41596	41527	71	1146	1173	9	664	736	0	2180	2171	21	261804	262701	76	0.416949
53258	54098	67	10543	10855	37	475	483	0	444	452	0	1497	1561	16	176500	172567	77	0.418032
53745	53669	83	27478	27819	66	480	478	0	626	466	0	1103	1055	5	131222	132159	74	0.423447
47598	50057	57	17825	17830	44	712	704	0	407	358	0	1091	1191	8	146234	140537	77	0.423447
121280	120262	76	45889	45933	73	1119	1282	10	1691	1685	17	4102	3999	30	493188	478945	84	0.423447
203002	167301	89	91144	75762	86	2705	2201	25	2181	1712	22	4890	3874	36	565277	457496	92	0.423447
105857	104359	74	33998	33652	73	1385	1487	13	1398	1327	13	3498	3237	28	403216	386523	82	0.42453
26366	26787	59	9413	9595	36	375	530	0	448	367	0	757	783	0	95833	93530	65	0.427779
148355	142041	81	54898	53202	79	2122	2157	21	2018	2099	20	5227	5036	33	632616	598764	88	0.427779
170556	145320	87	81158	71160	84	1651	1442	15	1821	1405	19	4049	3332	32	471460	408378	99	0.431027
110768	107494	78	42308	41564	74	1287	1106	11	1286	1105	7	3080	2930	27	335201	324211	80	0.431027
157118	136996	86	72958	63829	81	1871	1539	19	1947	1422	19	4033	3634	32	477655	413116	90	0.436442
342590	228366	122	153027	107431	122	3406	2287	31	3769	2769	34	8736	6194	47	1.04858e+06	742701	129	0.436442
149878	144091	80	60144	57986	79	1402	1428	15	1589	1535	16	3737	3466	29	447183	417535	87	0.438608
108922	109073	75	45130	45386	73	1863	1909	17	1570	1593	16	3871	3643	29	455050	441598	82	0.438608
77709	79562	71	17520	17639	43	739	636	0	856	658	0	1593	1624	16	202920	193680	79	0.438608
112341	108666	86	49720	48508	74	1306	1262	13	1230	1170	10	3334	3242	27	412766	407928	82	0.441857
101573	100635	80	41950	41701	72	1199	1152	9	1184	1243	11	2652	2506	24	337985	322619	80	0.44294
103753	103429	74	35241	34907	72	1154	1065	6	1233	1068	6	3258	3031	27	370024	346083	84	0.444023
146598	139482	79	43928	41367	77	1643	1566	17	1329	1493	14	4084	3903	30	478953	443565	85	0.445106
122781	119200	79	44481	43684	74	1328	1182	10	1191	1153	9	3911	3656	29	407740	394454	83	0.446189
179610	149848	88	82435	69957	83	1873	1725	19	1804	1418	19	4602	3889	34	497477	416496	90	0.446189
102669	102784	75	41647	41050	73	967	1035	4	1365	1290	13	3052	2897	26	370179	362346	80	0.449438
79829	79471	74	37946	37748	70	483	703	0	705	662	0	1971	1870	20	212182	204906	77	0.452687
65539	67259	69	19405	19599	46	713	814	0	590	556	0	1467	1526	15	186874	179597	77	0.452687
218508	167404	97	73824	55825	88	2300	1821	22	2348	1720	25	5615	4368	40	638483	511620	97	0.454853
147376	131553	80	71198	61076	80	2081	1573	20	1722	1742	16	4521	3854	33	538064	473891	88	0.454853
33968	36842	42	17235	17436	43	338	396	0	392	528	0	1060	912	0	122113	120983	79	0.454853
116882	107608	80	51825	48221	77	1208	1193	10	1841	1525	17	3680	3462	29	454150	421251	83	0.454853
275878	212813	103	113522	88795	96	3519	2604	30	3278	2665	28	7815	6416	43	976665	788581	104	0.455936
157882	145769	84	46031	43461	77	2099	1707	20	1936	1840	18	5020	4729	34	554343	509770	86	0.455936
69116	66362	80	30385	30336	70	459	633	0	767	537	0	1206	1219	10	165508	161243	80	0.463517
155519	129862	84	57190	47079	81	1660	1410	15	1506	1244	13	3784	3146	32	442761	370341	88	0.463517
134002	117471	86	54955	50152	79	1281	1287	11	1273	1315	12	3206	2884	28	414407	364444	97	0.465683
120066	113579	75	54047	49834	75	1434	1401	13	1633	1565	17	3932	3546	31	427020	393497	83	0.465683
160627	139915	86	63302	57115	81	2036	1920	19	1653	1357	15	4110	3574	33	455351	408867	87	0.465683
134210	126580	91	63614	61696	77	1260	1315	11	1569	1592	14	3810	3734	29	441036	417669	86	0.471098
128174	115763	87	50348	45096	77	1244	1086	7	1572	1307	15	3078	2734	27	385276	344628	86	0.471098
216174	165391	98	89673	68555	89	2295	1890	23	2755	1908	28	6137	4724	39	704021	531612	107	0.471098
105421	108341	73	41671	42240	71	1057	1274	11	1463	1367	14	3564	3364	28	366216	355109	80	0.471098
90037	89359	75	34145	33603	72	805	988	0	1149	1193	8	2738	2685	25	326578	314750	80	0.472181
148634	141652	93	40941	39443	77	1393	1344	13	1642	1654	16	4727	4576	31	515332	488362	88	0.474347
158388	134998	90	61546	52842	81	1644	1405	14	1843	1675	18	4605	3736	34	536185	454622	90	0.474347
97786	95509	77	21272	21059	48	1071	1067	5	1161	1223	10	2704	2720	23	312649	295476	82	0.476513
181997	142248	96	69389	55069	85	2095	1442	22	2048	1841	24	5069	3866	38	618417	494007	94	0.476513
46682	45247	69	15795	15936	42	406	336	0	340	420	0	1320	1282	12	127009	125477	73	0.478679
161736	138155	86	68026	56475	82	1637	1270	13	1951	1426	20	4532	4019	33	526498	448828	92	0.478679
36252	33924	68	11535	11561	39	297	383	0	178	444	0	1017	971	0	110538	105660	71	0.479762
117691	115376	86	36085	35655	73	1353	1479	12	1363	1361	15	4024	3777	30	459361	430198	86	0.480845
35652	36821	65	10984	11041	38	302	318	0	548	484	0	1161	1220	10	140738	138216	74	0.481928
169885	138888	85	68448	54931	84	1885	1414	19	2164	1679	22	4895	3786	36	597410	493907	96	0.483011
86419	85092	77	32903	32729	71	842	785	0	1043	984	0	2364	2365	22	280172	272581	78	0.484094
164504	139112	85	75687	63199	84	1288	1221	10	1687	1643	17	4466	3920	33	521547	446095	89	0.485177
166531	144506	90	59174	52743	81	1637	1351	19	1729	1513	16	4265	3856	31	478491	423138	95	0.487343
124034	111026	80	52396	48053	78	1207	1123	8	1322	1255	10	3650	3318	30	382639	332202	87	0.487343
155237	131097	85	63412	53632	83	1670	1185	15	2003	1749	20	4599	3663	35	515392	431181	91	0.488426
24685	25252	47	10472	10728	38	230	161	0	212	262	0	516	606	0	73637	72503	68	0.488426
94193	95053	73	21796	21576	53	904	782	0	1140	1085	6	2565	2535	23	370650	360288	81	0.490592
45901	47144	63	13817	14115	40	588	608	0	334	377	0	1086	1030	4	157659	154295	73	0.490592
133695	120205	88	48873	44067	79	1229	1108	10	1562	1129	11	3002	2554	27	365348	322679	86	0.491675
110826	109116	78	22450	22510	50	1382	1292	11	1021	968	0	3066	2946	25	363483	348672	81	0.492758
165492	142096	96	64440	55681	83	1594	1412	16	1918	1460	20	4401	3797	33	509348	438674	88	0.498172
40979	40862	62	17151	17100	44	319	313	0	527	399	0	1123	1178	9	130385	129079	66	0.498172
112797	112796	74	32040	32068	69	1355	1261	12	1280	1236	10	3862	3731	28	419461	408978	81	0.498172
95022	93356	76	22798	22727	51	1200	1146	8	1193	1393	14	3002	2833	25	343966	330472	80	0.499255
187214	145896	92	86206	69044	87	1696	1484	17	1784	1602	20	4518	3929	34	561384	445540	95	0.499255
108504	105861	76	33592	32914	74	1408	1329	13	1499	1341	13	3552	3564	27	449623	428197	84	0.501421
102795	101234	74	39558	38442	72	856	933	0	1173	1064	6	2474	2234	23	335152	312172	91	0.501421
56328	55502	70	21082	21247	46	391	373	0	527	559	0	1178	1169	10	142677	138983	75	0.502504
169077	143820	100	74043	63545	83	1750	1275	15	1810	1697	17	4397	3603	33	498252	426949	91	0.503587
115462	115417	75	32603	32328	72	1172	1275	9	1233	1173	9	3341	3198	28	386867	374506	81	0.503587
89350	88486	72	35521	35143	71	1086	1061	6	1081	875	0	1914	2001	19	264016	256920	79	0.50467
106288	103085	77	36013	35481	74	1096	1118	7	1241	1183	10	3119	3228	25	336651	322233	83	0.507919
82255	83656	73	21499	21646	48	959	934	0	1096	989	0	2380	2430	22	283613	276928	79	0.507919
284925	193503	107	123244	86720	104	2913	2120	27	3166	2203	30	7547	5376	45	864764	591159	111	0.509002
170245	147918	97	78342	69595	82	1957	1824	18	1645	1646	18	4833	4240	34	511007	454901	92	0.510085
117253	114260	84	50003	49265	74	1300	1409	15	1163	1429	14	3601	3549	28	419243	403455	82	0.510085
164996	145471	100	92571	83510	82	1533	1262	13	1955	1657	20	4259	3820	31	487582	428723	91	0.511168
99121	98180	74	29111	28427	71	910	874	0	1326	1161	11	2861	2870	25	321947	312514	80	0.512251
64426	64013	79	18896	19110	47	684	643	0	612	690	0	1306	1341	13	184459	185418	75	0.513334
28294	27526	56	90168	84622	68	68	80	0	299	283	0	40	128	0	301	684	0	0.516583
105873	104565	74	45083	44442	73	1157	1160	9	1140	1102	8	3060	3060	26	353926	344430	84	0.516583
93372	92995	75	25409	25044	57	1047	1090	6	921	926	0	3051	2843	26	318396	310867	79	0.517666
143595	123173	87	60174	52210	81	1288	1381	12	1495	1427	14	4312	3520	33	467720	383884	92	0.518749
42306	42588	70	8409	8473	34	425	476	0	185	271	0	1123	1138	8	130251	129781	73	0.518749
40533	41421	66	12961	13180	39	414	505	0	655	498	0	1350	1436	14	166462	161263	72	0.518749
149158	131694	82	73333	64542	80	1215	1068	8	1345	1278	11	4342	3952	33	446059	394902	88	0.519832
100421	99071	74	31918	31673	72	983	1136	6	1651	1369	14	2819	2825	25	328620	315627	80	0.520915
96545	95042	75	37633	37001	72	1292	1144	8	1346	1162	11	2946	2941	25	359816	346788	80	0.521998
132960	116376	81	54288	46432	80	1563	1519	15	1529	1247	12	4125	3688	31	503242	437561	89	0.521998
41478	44242	57	15703	16262	41	292	333	0	412	384	0	1091	1069	7	120165	121117	72	0.523081
41569	44224	54	19582	19954	45	426	498	0	357	420	0	835	870	0	130619	130347	70	0.523081
42850	42565	67	13357	13646	39	312	350	0	636	447	0	866	827	0	113367	115185	70	0.524164
31498	30950	60	16061	16047	43	355	281	0	368	349	0	745	814	0	100049	100661	64	0.525247
116635	113738	76	39274	38221	74	1361	983	0	1274	1215	10	3732	3608	28	434893	413764	81	0.52633
140188	132551	79	64963	60695	78	1699	1733	16	1700	1483	17	3537	3443	29	406701	368170	83	0.527413
71775	73410	58	28732	28777	57	1013	1092	6	847	769	0	1727	1792	17	206003	197421	76	0.527413
98974	98141	74	55735	55637	73	1022	1043	5	1412	1330	13	2985	3111	24	353450	334511	80	0.528496
88470	87863	73	41422	41352	72	990	1030	3	1264	1096	7	2403	2417	22	321125	319243	79	0.529579
192816	161236	87	91282	77461	85	1965	1653	19	2045	1817	20	4766	4065	35	501921	421830	90	0.530662
117998	110145	94	39928	35760	94	1408	1461	12	1534	1457	14	3794	3523	28	455036	411026	94	0.530662
84092	83271	72	46277	46210	72	694	756	0	856	781	0	1952	1951	18	237696	231234	77	0.531745
85050	85929	73	27678	27544	69	985	989	0	885	865	0	2273	2077	22	279761	270090	77	0.531745
91013	87502	81	39053	38649	72	883	908	0	712	906	0	2190	2260	22	269068	257863	80	0.532828
160556	136845	86	72583	61593	82	1900	1378	19	2235	2055	21	4886	4255	35	570476	493442	87	0.532828
95825	95071	76	25578	25400	57	1174	1132	8	902	1007	2	2461	2346	23	284156	265963	77	0.533911
30427	30489	58	16458	16513	43	336	375	0	490	504	0	854	895	0	114851	111409	69	0.536077
120150	105979	82	52144	46705	78	1451	1436	14	1721	1328	15	3415	3137	27	457438	405711	86	0.538243
135171	126544	86	55425	51438	76	1415	1273	12	1386	1213	12	3846	3667	29	450442	421488	85	0.539326
153214	136933	80	54670	48058	79	1666	1357	16	2045	1846	22	4866	4531	33	557545	499649	85	0.540409
181421	150856	87	74333	61894	84	1626	1316	14	1895	1717	18	5476	4376	36	594098	499790	92	0.541492
114248	110416	76	37290	36779	75	1167	1171	9	1196	1179	10	3321	3168	27	350275	340977	83	0.541492
182898	147906	98	84945	68128	85	1607	1319	15	2216	1580	22	5392	4325	36	614091	488892	91	0.541492
89144	88346	78	24217	24274	55	732	738	0	722	864	0	1915	2009	18	227325	216907	77	0.542575
42287	40964	68	21558	21650	49	474	353	0	558	458	0	1116	1092	7	137914	132822	75	0.545824
158169	135293	90	58062	50159	82	1637	1348	14	1842	1625	18	4669	4035	33	489903	412101	91	0.546907
106855	103712	83	44396	43818	74	1143	1211	11	1489	1275	13	3250	3037	27	376597	366595	82	0.546907
78360	80043	73	24490	24580	52	606	614	0	958	856	0	2179	2287	21	282663	272917	77	0.546907
113747	111010	78	54259	53070	75	1483	1476	12	1862	1524	20	4062	3917	29	439165	422340	81	0.54799
51218	51496	68	21647	22031	51	326	475	0	523	618	0	1371	1401	13	160414	159393	78	0.549073
113072	112127	81	49301	48750	75	1223	1364	12	1413	1326	12	3037	3040	25	358153	340899	82	0.551239
107488	107325	74	26068	25772	58	1418	1370	12	1216	1123	8	3069	3064	24	375494	352546	82	0.551239
174141	139475	87	71952	56812	85	1964	1609	18	1717	1539	18	4830	3686	38	623243	483960	93	0.552322
127010	125251	78	30820	30447	74	1354	1351	12	2150	2055	21	5581	5503	34	567602	540195	84	0.552322
240474	188791	93	108896	87076	91	2621	1937	25	2897	2233	26	6469	5353	40	725061	584813	101	0.554488
83902	82845	72	23077	22825	53	874	916	0	860	967	0	2049	2008	20	255008	242868	80	0.556654
206671	164083	88	78209	61423	87	1910	1586	19	2501	1929	24	5579	4483	38	626547	490807	97	0.556654
194767	153177	92	81506	64528	86	1971	1673	19	1922	1352	18	5030	3859	37	614845	478881	93	0.557737
29857	30564	58	11003	11350	37	316	355	0	342	317	0	844	844	0	108808	109305	70	0.557737
44100	46442	57	11483	11608	38	320	417	0	384	458	0	951	1013	3	135632	134960	71	0.55882
197845	156528	91	80738	65108	88	2691	2036	24	2142	1833	22	5297	4386	37	612660	496653	96	0.55882
110301	103218	93	36803	34302	77	1545	1489	15	1335	1208	11	3770	3605	28	403992	364603	93	0.55882
98491	90189	75	43841	39795	75	1507	1241	13	1248	1147	10	2612	2527	23	292359	274313	77	0.55882
55556	56209	84	21534	22120	47	362	442	0	495	459	0	1365	1431	13	156578	155423	73	0.559902
148225	128617	84	61009	53796	82	1763	1530	16	1561	1265	14	3395	3006	29	390503	345056	89	0.559902
105671	104067	75	44275	43649	73	1218	1056	6	1233	1294	12	2818	2923	26	331507	312393	83	0.562068
50429	51738	65	13445	13665	39	310	429	0	428	453	0	1102	1240	11	158217	157968	75	0.562068
171431	144378	85	79389	68902	85	1616	1329	17	1687	1524	16	4314	3513	33	488863	405587	93	0.563151
93722	92494	73	36756	36488	72	1099	1124	7	977	963	0	2953	2768	26	338662	328979	81	0.564234
29403	31709	55	13374	13510	40	292	291	0	264	385	0	845	900	0	107124	102195	71	0.5664
116392	114015	82	25462	25454	60	1196	1203	10	1576	1393	14	3446	3281	28	394652	371385	91	0.568566
114318	98726	84	53636	46649	78	943	697	0	1112	988	0	2737	2571	25	293361	251368	84	0.569649
146688	127014	81	54912	45200	80	1623	1341	12	1514	1345	13	4234	3582	33	532114	462165	91	0.569649
87729	89922	70	35258	35626	71	909	900	0	909	987	0	2827	2802	23	307948	299395	83	0.569649
177473	139540	88	71161	57754	86	2226	1691	22	1872	1285	17	4321	3532	34	537564	423335	93	0.570732
106492	102773	79	32865	31999	73	1368	1337	13	1292	1179	10	3554	3246	29	387677	363801	81	0.572898
96192	92928	80	42497	41833	73	1067	1165	9	1193	1120	8	2303	2295	22	278570	261267	83	0.575064
110154	107118	77	46640	44652	74	1240	1378	12	1391	1273	13	3069	3206	24	350902	332958	82	0.576147
126651	121361	79	39417	38431	75	1239	1377	12	1719	1737	17	3676	3617	28	430151	412639	85	0.57723
91930	94652	61	31274	31155	71	1122	1215	9	1139	1023	4	3128	3218	26	357832	355040	78	0.578313
95478	95558	74	34803	34597	72	1012	1051	5	1071	1112	7	3114	3173	27	345937	335509	79	0.578313
159575	137490	83	68150	58604	82	1882	1711	17	2139	2071	22	5291	4709	35	602537	538032	89	0.578313
110221	106448	84	34129	32646	72	1136	1010	3	1554	1398	14	3598	3386	29	421664	401602	82	0.580479
108929	104232	92	30434	30236	72	1141	1260	9	1487	1433	14	2930	3177	24	350891	331297	81	0.582645
163293	139810	82	73932	63577	82	1405	1234	16	1899	1542	18	4539	4015	33	555356	483687	91	0.583728
130339	124995	78	39722	38484	75	1567	1467	16	1683	1495	15	3805	3655	30	470443	450746	85	0.584811
169954	137857	91	72751	59881	84	1780	1518	16	1941	1651	22	4648	4098	34	586402	485736	92	0.585894
115036	110589	78	38924	38178	73	1368	1552	13	1263	1358	11	3419	3457	27	353308	336747	82	0.585894
136901	133771	77	34878	34211	75	1640	1492	15	1822	1947	17	4278	4209	31	530181	503052	84	0.589143
77367	78461	72	16580	16524	43	676	777	0	786	862	0	1982	2004	20	223256	215670	78	0.589143
353772	260781	125	313831	248898	123	10127	8045	41	9891	7704	48	25805	20512	78	1.04858e+06	1.04858e+06	129	0.590226
88467	91031	72	24048	25027	45	737	727	0	663	926	0	2544	2646	22	304902	302692	77	0.591309
86339	84309	89	24266	23944	57	603	735	0	713	668	0	2584	2609	23	295522	286515	78	0.597807
276862	211700	96	131184	104433	93	3256	2705	27	3547	2939	31	8078	6439	43	909482	722376	100	0.597807
99433	96852	85	29073	29301	68	1013	1034	5	1275	1486	12	3189	3021	27	378979	363029	83	0.599973
131265	117902	80	57020	50323	78	1559	1365	13	1773	1528	17	4128	3671	31	506770	438019	87	0.599973
76145	76175	74	36876	37037	70	767	764	0	1155	1079	6	2049	1934	20	210822	207480	76	0.601056
63111	63169	73	21793	21986	51	652	685	0	426	412	0	1312	1376	13	167093	161649	78	0.604305
41465	43137	60	12376	12362	40	459	407	0	221	251	0	958	957	0	112150	108182	70	0.606471
118435	114315	88	32510	32357	73	1428	1369	14	1759	1767	18	4055	4319	28	471026	456778	84	0.608637
137957	134288	81	49141	47615	75	1392	1407	12	1764	1652	17	3775	3700	28	453723	437123	83	0.608637
73952	72285	88	19699	19876	46	561	507	0	847	774	0	1696	1743	16	206288	198383	78	0.608637
179546	149435	87	75395	64404	84	1905	1567	20	2029	1696	19	4793	4055	35	512877	419473	95	0.610803
18186	17483	55	10789	11311	36	197	239	0	218	201	0	584	534	0	67613	63242	66	0.611886
98096	97329	73	29014	28697	71	1354	1416	13	1143	1291	12	2920	2795	25	362510	358186	82	0.612969
143681	121898	94	56621	47709	80	1919	1644	17	1734	1551	17	4064	3428	33	486862	426010	86	0.612969
109013	110195	75	29277	30035	52	1341	1457	13	1518	1252	14	3381	3328	27	414671	407474	81	0.612969
112215	112761	76	54632	54519	73	1325	1363	11	1348	1265	13	3104	2955	26	365701	356925	78	0.612969
144087	130024	81	66668	59768	80	2050	1847	21	1581	1574	16	3895	3577	30	457413	407501	85	0.615135
100149	96357	81	42151	41746	72	1222	986	0	1211	1083	7	3028	3067	25	356334	332927	82	0.617301
26065	25535	69	6522	6668	32	274	317	0	277	348	0	688	725	0	100683	101657	66	0.618384
85344	86123	72	31164	31015	69	1020	964	0	1428	1564	15	2972	2871	25	367582	351197	79	0.619467
152510	145084	85	47236	46068	77	1868	1567	18	1918	1881	19	5149	5057	33	603792	571060	85	0.62055
37396	35850	77	15266	14585	46	493	429	0	760	562	0	1249	1035	5	130704	113289	80	0.62055
98706	98325	75	44109	43384	72	1022	1013	2	1366	1032	5	2974	3014	24	364082	346962	83	0.621633
47793	49267	68	10890	11316	36	442	519	0	456	347	0	1285	1233	10	137806	134926	74	0.621633
109357	109185	77	42837	42446	73	1332	1137	9	1332	1223	10	3041	3034	26	374101	359741	81	0.621633
225978	196035	99	110970	97973	88	2445	2367	23	3203	2807	29	7599	6641	40	884623	775677	93	0.622716
229866	175374	92	99262	76225	91	2455	1920	23	2641	2131	28	6719	5344	41	822744	638763	99	0.623799
107891	106029	76	32336	32573	71	1129	1330	11	1093	1178	9	2942	2809	26	347967	332482	85	0.623799
142423	122480	88	58626	49422	83	1699	1473	17	2060	1742	19	4230	3734	31	531930	456287	90	0.624882
103940	103694	76	28911	28716	67	1059	1026	5	1450	1495	15	3416	3176	28	410174	392303	83	0.624882
25530	25135	64	11216	11316	38	293	234	0	604	504	0	804	791	0	90150	92585	68	0.629213
132687	117321	81	47104	40411	79	1070	977	0	1403	1188	9	3305	2986	28	402055	351612	86	0.633545
66548	67443	69	25256	25034	64	731	585	0	570	624	0	1708	1783	17	228132	227946	79	0.635711
87565	86033	74	35282	33523	73	1057	872	0	945	840	0	2188	2030	22	297874	273734	81	0.635711
169305	136915	92	73647	61840	85	1538	1283	15	1935	1548	20	5079	4038	37	585316	463574	92	0.635711
203638	165169	90	99350	79914	85	2568	2102	25	2710	1910	28	5762	4611	38	720890	586429	91	0.636794
105109	102356	80	32926	32930	72	1072	1204	8	1456	1511	15	3618	3421	28	424128	419872	80	0.637877
104786	100438	79	47212	46270	74	967	956	0	1075	1096	8	3163	3200	26	346656	331623	80	0.637877
208104	181737	97	106033	91449	86	2730	2373	24	2852	2332	26	6652	5864	40	774762	683256	94	0.63896
74773	74144	81	20158	20089	48	367	462	0	736	751	0	1713	1667	18	211072	206865	76	0.63896
177605	159803	84	81138	72228	82	1649	1660	16	2157	2024	22	4844	4408	34	581696	526258	86	0.63896
30361	31570	52	6691	6764	32	212	289	0	241	216	0	808	833	0	89114	91014	69	0.640043
154823	130050	83	66359	55600	82	1550	1189	12	1551	1282	15	3601	3063	31	432605	356003	88	0.640043
87526	87292	73	18397	18382	45	857	871	0	1025	868	0	2806	2723	24	349352	343330	80	0.641126
155015	135267	82	66168	56291	82	2014	1573	19	2208	1919	23	5277	4561	35	607301	514570	88	0.641126
299048	203641	104	124502	87175	103	3012	2173	27	3339	2327	34	8295	5574	47	934998	633573	112	0.642209
89950	88635	74	34514	34434	71	1106	1225	10	1371	1192	9	2356	2507	22	296398	290297	79	0.645458
162287	142298	84	61468	53620	82	1713	1432	17	1776	1556	17	4359	3971	32	523292	458961	97	0.64979
107501	103649	77	52309	51001	75	1334	1369	12	1285	1147	8	3312	3049	28	384994	363268	92	0.64979
65025	64448	72	19318	19547	46	685	652	0	843	694	0	1424	1473	14	186830	186175	75	0.651956
103993	104646	73	36420	36072	72	1392	1191	13	1259	1338	12	3403	3386	27	398783	384587	82	0.651956
92281	92433	72	29014	29043	59	1378	1065	7	1066	1006	2	3058	3100	26	350030	335355	80	0.651956
112001	106040	78	43887	40373	77	1300	1166	8	1554	1358	13	3767	3406	29	404896	368083	84	0.653039
38589	39141	65	19080	19623	45	445	506	0	407	435	0	836	879	0	102510	103438	72	0.653039
99226	96399	91	36462	36286	72	918	857	0	1154	993	0	2939	2698	26	309136	298662	81	0.654122
36961	38238	54	20672	20746	49	307	401	0	454	438	0	842	900	0	99568	97884	71	0.655205
246209	183843	97	90568	70297	91	2591	1940	26	2774	2165	26	7341	5369	43	823051	616022	99	0.656288
116338	107049	82	43868	39079	77	1229	1283	13	1263	1174	12	3540	3361	29	423788	380281	82	0.658454
147070	128297	82	64295	55638	81	1690	1439	16	1490	1360	13	3981	3670	30	478654	418757	90	0.658454
157094	137508	82	65682	57103	82	1765	1438	20	2005	1559	20	3769	3225	31	450595	397309	88	0.659537
158306	150800	85	66863	64964	78	2059	2006	20	1964	1794	17	5289	5060	33	558262	523524	86	0.659537
239343	182381	99	144637	118090	92	3453	2696	28	3886	3179	33	10773	8765	48	1.04858e+06	956189	105	0.659537
58440	61960	62	13778	14465	38	605	436	0	406	378	0	1251	1251	11	159830	161119	72	0.659537
87738	87042	72	29546	29986	62	1289	1342	10	995	1075	6	3068	2995	26	370630	359327	89	0.659537
35102	36563	64	6452	7231	31	444	404	0	364	398	0	691	747	0	118462	117366	68	0.659537
35570	37895	52	16451	16908	42	142	242	0	377	537	0	1221	1259	11	121846	116104	72	0.662786
43648	44501	67	9338	9471	35	347	435	0	658	579	0	1253	1300	12	132350	127589	75	0.666035
193499	153920	93	77701	61788	87	2500	2040	23	2282	1739	25	6556	5336	40	730456	582833	94	0.667118
219727	177990	88	89713	72607	87	2306	1987	22	3075	2200	28	6902	5690	42	769778	624150	102	0.668201
231227	175525	96	82375	61668	89	2767	2058	26	3016	2099	30	7143	5277	43	790968	597994	96	0.668201
133832	130759	76	40184	39328	75	1576	1557	14	2285	1976	23	4807	4620	32	551163	515831	84	0.669284
141526	136823	80	44178	43123	76	1413	1507	14	1787	1573	16	3687	3524	29	452942	423357	87	0.670367
177305	149463	86	76529	66209	83	1628	1436	14	2318	1940	23	5061	4317	35	565370	494453	90	0.670367
153697	135285	83	69021	61207	80	1784	1393	16	1815	1451	16	4388	3970	32	524009	458532	88	0.670367
116952	107869	82	48059	44533	77	1468	1491	14	1874	1801	19	3750	3458	29	468392	437713	82	0.67145
136366	119772	89	60062	52920	79	1647	1436	15	1407	1269	12	3389	2996	29	413522	367564	84	0.67145
89229	90537	74	35970	36003	72	914	938	0	1347	1105	9	2862	2827	25	335874	328958	79	0.67145
93656	91924	76	18436	18405	47	626	493	0	1097	968	0	2273	2227	22	273168	269717	80	0.673616
135177	120419	86	46975	40615	78	1816	1702	18	1869	1483	17	4357	3946	31	530287	481575	89	0.673616
88047	88914	73	37080	36832	71	784	725	0	851	748	0	2111	2206	20	254279	239217	80	0.675782
101112	100657	75	39115	38936	72	1181	1030	5	1296	1204	9	3104	3050	25	381168	366219	81	0.675782
45920	47021	67	14143	14204	41	617	444	0	414	527	0	1154	1110	7	135004	133011	73	0.676865
86584	86838	74	35225	34590	71	1072	989	0	1020	1024	4	2496	2506	21	302213	287976	80	0.677948
36903	38341	63	14616	14943	40	450	404	0	451	607	0	1028	1095	7	122596	122859	73	0.679031
81451	82517	75	27377	27409	66	1089	965	0	1194	1083	7	2337	2173	21	268193	263990	78	0.680114
49093	47358	70	14961	15297	40	520	714	0	248	391	0	1113	1151	9	145298	147487	73	0.68228
40999	42946	66	13580	13798	40	418	431	0	205	381	0	1011	982	0	129908	123337	72	0.68228
117533	108314	79	54417	49178	77	1236	1203	10	1296	1255	11	3634	3209	30	422426	384572	85	0.683363
95621	95062	74	29880	29705	70	1134	1098	7	1407	1339	13	2908	3011	25	388576	364217	81	0.684446
132906	122392	79	60809	56044	79	1240	1182	11	1576	1274	14	3726	3467	29	422181	382400	88	0.685529
110376	107713	82	39335	38676	74	1278	1315	12	1312	1217	10	3091	2979	26	378145	369371	83	0.685529
111232	109029	77	38125	37566	74	1057	1182	7	1284	1255	11	3013	2822	26	356750	346812	83	0.685529
294466	203164	104	140194	94513	105	3373	2353	30	3505	2356	33	8424	5576	47	992558	666988	112	0.686612
178338	145915	87	77644	65110	85	2041	1623	23	1959	1465	20	4120	3344	34	505332	417673	92	0.687695
30592	30919	60	6976	6964	33	545	498	0	172	212	0	716	719	0	93188	97005	68	0.688778
125635	121917	88	43713	42594	75	980	1073	6	1320	1257	12	3394	3229	28	386657	368394	81	0.690944
92130	92360	72	47447	47089	72	1174	1135	8	1117	1295	11	3153	3080	26	342355	332794	80	0.69311
100168	99399	75	15287	15384	41	1166	1188	11	1584	1469	15	3718	3677	28	420410	408347	83	0.697441
300327	215086	105	116612	84543	102	2854	2208	26	3477	2552	31	9244	6655	47	990160	722750	108	0.70069
97050	97362	72	41672	40974	72	1269	1089	6	1184	1130	7	3047	2999	26	322567	313033	80	0.70069
76657	75044	76	30276	30375	70	908	866	0	644	633	0	1761	1837	20	221436	218901	74	0.701773
61941	63700	70	24180	24194	59	628	583	0	782	791	0	1469	1549	15	173328	175075	76	0.703939
63100	64292	68	27480	27494	61	659	598	0	415	540	0	1563	1646	15	183345	175098	74	0.705022
155801	135277	83	61631	51208	83	1457	1206	12	1711	1388	18	3829	3327	32	468022	388721	97	0.705022
59558	58692	78	16953	16992	43	592	551	0	697	753	0	1410	1374	14	176393	170642	76	0.708271
180844	154811	91	73827	65808	84	2079	1780	20	2202	2034	21	4713	4140	35	494415	422920	89	0.709354
247545	181468	97	113303	80586	96	3068	2193	29	2896	2054	30	7672	5545	47	860609	613415	101	0.712603
105511	103382	77	32763	33101	71	1244	1340	11	1513	1213	12	3464	3422	28	388097	372934	79	0.713686
56623	58417	69	30369	30830	65	487	449	0	690	663	0	1314	1303	13	141346	138392	76	0.713686
179035	149587	90	80764	68807	83	2034	1724	18	2186	1720	20	5209	4287	37	614584	514637	90	0.713686
97817	95044	84	42560	40257	74	880	844	0	1257	1235	10	3171	3132	26	375193	346199	90	0.713686
132892	126177	83	48397	46778	76	1651	1488	15	1633	1323	14	3891	3661	30	424711	393476	83	0.714769
99633	93812	91	33778	31657	91	1190	1072	7	1135	904	0	2751	2528	23	357924	317801	91	0.714769
141093	123261	84	59772	52308	80	1827	1644	18	1822	1564	17	4504	3769	33	511503	455272	89	0.715852
108161	107442	73	28312	28128	71	1515	1296	12	1646	1505	17	3925	3894	29	439034	429393	82	0.718018
47137	49877	60	19111	19351	47	370	311	0	502	573	0	1139	1055	4	145397	141947	73	0.718018
113736	112678	79	30076	29754	71	777	948	0	1460	1315	11	3373	3325	27	364782	348999	86	0.718018
102134	98391	91	31659	31267	72	1270	1396	12	1567	1474	16	3150	3301	25	377505	364459	82	0.725599
95921	95273	74	39976	39634	73	1066	922	0	1281	1258	12	2967	2807	25	341292	327022	80	0.726682
38256	37708	66	15949	16528	41	327	205	0	503	387	0	770	878	0	108124	104108	69	0.727765
37037	39237	51	19829	20237	46	440	486	0	417	390	0	805	711	0	104809	100847	70	0.728848
100073	98600	83	46815	45955	73	1188	1213	9	1386	1327	13	2963	2890	25	346551	332525	79	0.728848
118246	114846	82	33825	33151	73	1332	1324	13	1136	1101	7	3376	3272	28	362609	348660	80	0.731014
126429	121359	81	32142	31088	74	1339	1310	12	1347	1366	13	3520	3523	27	434463	420664	80	0.731014
48590	47841	69	19719	19836	48	771	659	0	526	594	0	1210	1195	10	159223	155795	69	0.732097
121531	118725	75	69002	67294	76	1723	1776	18	1869	1664	17	3679	3648	28	444604	425450	81	0.734263
233199	191135	92	99129	82941	89	2592	2082	25	3100	2296	30	7027	6139	40	757660	637717	94	0.735346
100080	98415	77	28663	28099	69	1257	1146	8	1118	1167	9	2843	2742	24	314421	302510	78	0.739678
57694	57681	63	14998	15221	41	707	674	0	520	530	0	1290	1262	10	165211	167621	73	0.739678
60395	60316	70	20923	21028	49	549	428	0	540	549	0	1306	1404	13	170754	167365	73	0.740761
208349	170832	95	102137	87667	89	2279	1760	23	2276	1697	23	5488	4432	36	643332	535123	95	0.740761
104462	101091	84	27549	27484	72	1114	1067	7	1207	1303	11	3455	3296	27	379538	364994	80	0.741844
170400	149723	100	63415	56083	82	1897	1734	20	2054	1854	20	5405	4820	35	632451	562717	89	0.742927
94520	94168	80	41910	41396	72	1095	1153	7	1263	1227	11	2978	2929	26	349697	326610	80	0.742927
302162	204451	127	127269	86821	125	3181	2369	29	3344	1980	34	7725	5384	44	887004	604518	131	0.742927
166473	136163	84	69115	56096	84	1820	1599	18	1735	1359	15	4428	3504	34	579834	477953	92	0.74401
59879	61468	70	12091	12089	39	585	723	0	506	644	0	1450	1286	13	177408	173430	75	0.745093
107589	104959	75	33072	32638	73	1109	1178	8	1269	1176	10	3539	3554	27	370860	348090	81	0.745093
38765	39967	51	18646	18943	45	233	355	0	254	153	0	1005	851	0	114327	113763	75	0.749425
78234	78562	71	32743	32735	70	811	712	0	750	752	0	1850	1759	18	205420	199338	76	0.750508
192131	158483	99	78104	63282	89	1873	1648	19	2493	2176	25	5839	5030	36	645728	547535	106	0.750508
96384	97441	74	26203	26391	53	1251	1208	11	1075	1022	4	3060	2954	26	354267	350091	80	0.750508
94772	93513	73	47339	47176	71	1236	1190	8	1207	1153	9	2861	2811	25	350396	339170	80	0.751591
96353	96295	79	41902	41638	72	1063	1119	7	1099	1300	12	3044	2920	26	352457	348619	81	0.752674
83214	82712	74	43623	43496	71	662	771	0	947	939	0	2476	2384	21	262563	253238	76	0.752674
112545	108200	78	30201	29625	72	1008	1114	7	1325	1376	13	3585	3306	28	430236	408527	81	0.753757
104562	103216	75	50815	50336	73	1336	1084	7	1149	1148	9	2842	2795	24	318842	304391	81	0.755923
170287	143315	87	65819	56297	83	1686	1534	14	1755	1465	18	4373	3840	32	500349	414215	90	0.757006
163123	133010	87	73898	60999	84	1408	1123	11	1826	1566	17	4175	3441	35	495895	410932	90	0.758088
94349	92594	75	34328	34040	72	810	782	0	929	724	0	1944	1893	19	243752	235381	81	0.759171
178257	147655	86	66090	52974	85	2266	1799	24	2132	1752	24	5244	4433	37	635770	511397	92	0.760254
300699	188871	112	111380	70126	108	3419	1997	33	4149	2554	37	9523	5839	51	1.04858e+06	702941	116	0.761337
174882	147359	91	80274	68954	85	1870	1487	18	1754	1580	19	5162	4336	36	560001	478271	91	0.763503
76793	75114	74	38198	38238	70	731	942	0	834	698	0	1845	1840	19	209157	203101	72	0.764586
96788	94763	81	30928	30981	71	1060	1127	8	1191	1006	2	3081	2949	26	342825	328538	78	0.764586
99131	97517	77	31753	31630	71	1036	952	0	1186	1161	11	2884	2922	25	357763	345768	80	0.765669
104200	105232	74	26863	26345	71	1435	1370	12	1314	1273	11	3500	3483	26	413661	396666	81	0.765669
109239	106539	74	46309	45808	73	1278	1352	13	1282	1225	11	3557	3390	28	398657	380977	80	0.765669
49380	50260	52	23944	24326	52	252	337	0	610	401	0	1099	1158	10	168386	166626	74	0.766752
108932	104861	86	27782	27682	61	1286	1362	13	1281	1213	10	3255	3242	26	358378	343548	79	0.767835
129324	122409	78	52139	50113	77	1362	1364	13	1601	1530	17	4432	4025	31	474267	448556	95	0.767835
59516	61603	66	24751	25016	61	905	792	0	450	442	0	1104	1236	10	152334	151992	72	0.770001
23092	23245	60	8411	8574	35	514	497	0	397	314	0	727	656	0	94508	94211	66	0.771084
97983	98498	73	31810	31633	71	1067	1113	8	1191	1176	11	3324	3118	26	350687	338554	79	0.774333
48814	49619	68	18368	18612	44	492	298	0	722	639	0	1572	1667	17	160117	160232	74	0.774333
56131	54918	76	16405	16633	43	386	440	0	537	480	0	1040	1180	8	140189	135771	74	0.775416
128875	127065	81	39371	38643	74	1296	1128	10	1455	1386	13	3973	3969	28	462833	443537	81	0.775416
149246	127879	84	66261	56888	81	1736	1517	16	1843	1523	18	3916	3150	31	425433	362815	87	0.775416
109634	106813	85	37678	37798	72	1062	981	0	1344	1219	11	3573	3522	27	395984	385077	79	0.775416
155141	133485	86	75110	65401	82	1799	1496	19	1645	1511	17	4075	3469	32	475176	422016	87	0.776499
109184	97480	78	41564	36193	77	1518	1354	11	1548	1300	15	3090	2785	28	404570	358613	83	0.776499
68337	66785	85	28447	28342	70	410	429	0	397	439	0	1484	1492	14	167936	161873	76	0.777582
38770	39511	66	8924	9031	35	191	205	0	194	310	0	1062	1020	4	111702	112357	69	0.778665
178573	144243	88	78378	62263	86	2080	1776	20	2077	1529	21	4822	3669	36	583005	459426	92	0.778665
52081	52838	69	15425	15747	41	455	637	0	535	462	0	1107	1122	8	139807	137276	71	0.778665
39538	38413	76	13330	13426	41	335	332	0	430	493	0	815	831	0	106603	107028	71	0.780831
107862	103966	81	40569	39157	75	1074	1043	5	1343	1344	13	2944	2935	24	381098	361478	82	0.780831
186361	158287	91	84555	73184	84	2059	1866	21	2104	1828	19	4808	4119	34	597746	525037	89	0.78408
139311	137141	76	59018	58359	75	1625	1635	16	1596	1538	17	3986	3616	30	453591	435551	83	0.78408
119146	115824	79	30285	29832	73	1430	1405	12	1464	1225	13	3510	3347	30	398370	384780	82	0.785163
126023	121996	88	71191	69376	76	1227	1357	12	1758	1744	17	3832	3611	29	410056	391473	83	0.786246
235826	175931	102	98417	73563	99	2752	2115	25	2858	1995	27	6941	4943	43	760912	567481	109	0.787329
52145	52907	68	26666	27486	54	494	343	0	424	531	0	1195	1069	7	127525	127508	74	0.787329
100351	100663	74	49258	49080	73	1150	1185	9	1456	1358	14	3115	2981	26	347747	333320	81	0.787329
115729	112384	89	41157	40425	73	1403	1610	14	1362	1366	11	3094	3074	26	393510	379907	83	0.788412
93950	92718	74	24378	24277	56	796	823	0	1343	1129	9	2434	2432	22	286249	275539	81	0.788412
169001	142462	91	69252	58832	84	1801	1544	18	2048	1754	21	5491	4565	36	648142	556607	90	0.789495
103716	99784	77	31550	31254	73	1112	1177	8	1187	1160	9	2722	2631	25	303606	289659	83	0.790578
154589	138966	84	66598	59062	81	1762	1475	16	1728	1536	16	4150	3864	31	449377	410295	85	0.791661
119956	112351	80	53022	47846	78	1288	1262	11	1759	1547	18	4092	3745	32	496314	448336	85	0.793827
112663	110939	76	23940	23508	52	1073	1048	5	1250	1175	9	3025	2984	25	360835	339895	81	0.795993
124127	113723	84	44051	39319	78	1547	1252	13	1530	1589	16	4122	3873	31	471770	429487	88	0.799242
124146	113935	81	52064	47362	78	1213	1100	10	1133	1017	4	3266	3096	27	395314	354044	85	0.801408
127206	123306	84	30254	29600	73	1453	1421	14	1649	1566	16	3419	3381	27	409378	392392	83	0.802491
143613	126704	88	60365	54146	79	1861	1496	17	1727	1628	16	4022	3764	32	535454	469431	87	0.803574
56797	57858	68	30395	30680	69	399	511	0	425	358	0	1563	1702	14	169510	164499	73	0.804657
110452	108275	79	26772	26574	58	1402	1460	14	1313	1361	13	3919	3585	29	432937	418786	80	0.80574
109199	106767	79	34545	34480	72	1230	1400	13	1403	1247	12	3473	3392	27	396416	377288	81	0.806823
134117	128224	85	54362	52460	76	1533	1608	15	1741	1628	18	4142	4143	30	488768	478793	85	0.808989
212580	160841	107	89965	69293	90	2248	1770	22	2583	1861	27	6542	5010	41	747558	569044	97	0.810072
149822	129839	85	70660	60214	81	1380	1374	14	1861	1548	19	4390	3853	33	548135	471837	91	0.813321
86713	85360	73	42400	40136	72	1068	1057	6	1025	1108	7	2563	2679	22	277980	271751	77	0.813321
111529	110390	74	37262	36619	73	1380	1431	15	1436	1395	16	3827	3703	28	439020	421298	82	0.814404
222314	173418	93	87499	67431	91	2336	1701	23	2622	2069	25	6835	5169	42	784344	606492	98	0.817653
83975	83800	77	29315	29037	71	968	984	0	1052	1141	7	2400	2222	22	301794	286906	79	0.819819
131680	123246	78	53953	49562	77	1163	1067	6	1255	1206	11	3689	3451	29	428274	395576	84	0.820902
35282	38011	51	16849	17370	42	357	363	0	367	266	0	982	1046	5	107820	109389	69	0.820902
203631	166294	88	85856	70233	87	2187	1612	20	2124	1530	20	4738	3839	35	560454	449945	93	0.820902
245042	203144	91	148240	122711	91	3980	3318	31	4542	3935	34	10657	8786	50	1.04858e+06	994819	95	0.821985
117188	115810	75	48387	47201	74	905	891	0	1672	1271	13	3434	3187	28	401601	381774	81	0.821985
28552	31389	41	11447	11958	37	293	269	0	248	258	0	718	733	0	87801	85364	78	0.821985
231538	181403	89	121516	95527	90	2855	2032	28	3875	3322	31	8457	6838	44	994473	807318	96	0.821985
114549	107667	81	45036	41942	75	1326	1270	13	1100	930	0	2791	2641	26	353473	332753	82	0.821985
183868	147337	103	75625	60346	86	1966	1829	19	2324	1886	24	5748	4819	37	675576	546182	95	0.823067
132210	126348	83	80085	77281	79	1137	1097	8	1583	1605	16	3877	3689	29	447308	431731	85	0.823067
102044	101513	76	33591	33364	71	968	1082	6	858	838	0	2987	2985	26	345876	339233	79	0.825233
87547	87020	72	25600	25380	60	1327	1145	10	1215	1191	10	2660	2581	25	320872	309616	78	0.828482
75371	74992	76	18787	18825	46	705	746	0	1038	1101	7	2070	2092	20	257067	249190	79	0.830648
116608	112446	83	35431	35411	73	1288	1506	13	1471	1334	17	4042	3976	30	476189	458505	81	0.830648
79525	76865	83	34957	34419	70	672	673	0	534	709	0	1621	1485	14	212322	206479	73	0.831731
197905	150559	90	79190	60088	86	2260	1752	23	2365	1806	23	6154	4531	42	691093	545188	95	0.832814
103480	101309	74	45092	44694	73	996	857	0	1266	1283	10	2280	2241	22	310277	292942	78	0.833897
111026	110747	76	32297	32271	72	1437	1339	13	1613	1324	14	3283	3304	26	442397	416349	83	0.833897
44714	45412	72	15297	15638	41	296	352	0	415	443	0	1071	991	0	130369	130031	69	0.83498
110223	105952	76	30939	30708	74	1195	1213	9	1215	1013	3	3448	3530	26	383904	364065	83	0.836063
117287	114823	77	48915	46715	76	1783	1763	16	1563	1481	15	4130	3965	30	476178	458377	86	0.839312
135123	125353	81	60558	55608	78	1583	1484	15	1521	1506	15	4030	4047	30	491220	451036	85	0.840395
219416	179285	106	107627	90435	91	2047	1524	21	2906	2287	28	6674	5342	41	756233	608364	106	0.840395
156300	138051	81	62542	55181	80	1759	1529	15	1941	1685	20	5002	4543	35	591257	512365	88	0.840395
106321	105348	75	35073	35669	71	1324	1364	14	1408	1334	13	3278	3250	27	403829	390181	81	0.840395
177369	148818	87	81063	69211	83	1023	1190	8	1775	1525	18	4332	3761	33	490915	420649	88	0.841478
68357	67883	71	28556	28840	61	938	728	0	588	663	0	1715	1684	17	213004	202168	73	0.841478
66105	63148	86	28235	28393	67	495	526	0	810	681	0	1426	1595	14	203616	201751	74	0.841478
281264	203816	106	126319	95207	105	3448	2622	29	3187	2256	31	7727	5881	44	879795	650872	111	0.842561
98613	95717	74	38154	37160	73	1227	1270	10	1353	1468	13	2838	2706	26	329159	308830	80	0.843644
100945	98277	76	39558	37958	74	1280	1195	9	1198	1195	9	2954	2880	25	354486	336592	81	0.847976
36377	38787	55	14426	14801	41	202	270	0	451	459	0	911	1022	4	117899	114867	72	0.847976
91779	90613	74	38623	38044	73	730	627	0	862	804	0	2242	2221	22	285484	276458	80	0.847976
153657	139158	84	61758	55399	79	1794	1588	18	2209	1943	21	4798	4375	34	526960	483023	85	0.849059
174676	151541	86	91969	80424	84	2172	1818	20	1778	1728	18	4633	3997	34	494414	433805	91	0.849059
205634	166867	92	85227	70347	86	1866	1717	18	1889	1562	19	4558	3626	35	543809	446380	92	0.849059
169011	139873	84	71594	59064	83	1998	1872	19	1811	1408	16	4573	3922	34	523869	438002	89	0.849059
121033	120828	77	34166	34155	65	1379	1152	10	1133	1278	12	3468	3543	27	417171	402470	82	0.849059
146958	125700	84	67422	58544	81	1840	1500	18	1846	1495	17	4280	3997	31	528792	449502	89	0.850142
307681	218702	108	133528	99274	102	3569	2388	31	3512	2701	31	8545	6340	45	987938	710764	108	0.850142
30837	30226	72	11841	12342	37	362	243	0	300	374	0	725	979	0	97728	101933	68	0.851225
104914	98537	80	46657	42108	77	1530	1220	13	1428	1192	11	3232	2826	29	410335	363094	82	0.851225
116988	115444	75	37839	37629	74	833	848	0	1342	1171	11	3122	3159	26	389247	366885	81	0.851225
140462	134719	79	45801	44483	75	1646	1818	16	1806	1721	20	3911	3725	30	460836	437992	84	0.853391
147104	143120	80	39440	38699	76	1515	1437	16	1969	2066	18	4245	3998	30	515343	484869	85	0.853391
87108	88066	72	20907	20813	47	1036	1030	4	1061	1069	7	3181	2994	26	339004	328983	81	0.854474
129169	121663	79	45254	42086	76	1060	977	0	1317	1187	10	3423	3284	28	379926	361872	84	0.855557
118527	116375	84	45627	44796	74	1108	1241	9	1269	1297	10	2709	2680	24	338402	316986	80	0.855557
236294	190341	93	125316	105384	90	3028	2660	27	2910	2324	27	6684	5430	40	713668	606779	95	0.855557
87818	88510	78	36390	36325	71	1069	988	0	1244	1151	8	2903	2899	25	304532	297479	78	0.85664
173973	151505	84	68095	58479	84	2041	1739	21	1800	1737	17	5188	4527	34	600574	527757	91	0.85664
122975	118931	76	74296	70692	78	1312	1232	10	1685	1680	17	4024	3718	30	447250	409824	83	0.857723
36511	38032	63	19128	19702	44	611	606	0	338	376	0	851	888	0	104880	104525	72	0.857723
69487	67727	83	36287	36577	70	566	591	0	988	798	0	1629	1539	15	204855	195661	77	0.859889
48269	50568	65	16552	16705	43	511	517	0	537	400	0	1443	1542	16	164098	158829	74	0.859889
106156	105190	75	30363	29822	72	1430	1316	15	1400	1526	14	3165	3279	26	380814	363532	80	0.860972
154636	133192	84	60250	49021	82	1615	1195	12	1840	1504	18	4311	3765	34	513266	427613	91	0.863138
129248	110966	85	57919	49953	80	1277	1090	9	1768	1565	17	4227	3785	31	497405	413271	89	0.863138
33622	32131	74	13581	13937	39	243	296	0	400	350	0	687	711	0	92718	98501	68	0.864221
141780	134895	95	54691	52322	76	1063	1131	8	1615	1623	16	4089	3870	30	440705	413914	83	0.864221
126549	120980	94	52850	50733	77	1603	1604	16	1618	1431	16	4208	4046	30	469123	449373	85	0.865304
212368	186232	87	205070	181038	88	4222	3639	29	4817	4384	32	10648	9395	48	1.04858e+06	974664	92	0.866387
42773	43497	65	17112	16410	46	249	422	0	542	583	0	1035	1029	3	136167	134966	72	0.866387
65070	63290	74	21534	21816	50	519	536	0	558	478	0	1527	1472	15	168465	162631	74	0.869636
204904	166501	89	95032	77260	87	2069	1553	23	2503	1959	25	5947	4917	37	689601	566514	93	0.870719
58525	60651	68	14683	14864	41	375	368	0	605	533	0	1356	1275	12	171115	168394	74	0.871802
77508	77135	71	32764	32522	70	892	694	0	596	636	0	1829	1916	19	241822	235775	75	0.871802
24527	22631	66	11627	11805	39	-32	60	0	254	395	0	633	592	0	69760	72164	65	0.872885
133700	120259	80	50483	43988	78	1850	1724	17	2154	1694	19	4437	3963	33	501143	445677	89	0.876134
175628	146538	84	80834	67152	84	2144	1930	20	2013	1659	22	4945	4190	35	541331	443482	93	0.877217
39320	41199	60	13709	13959	40	398	395	0	530	496	0	974	989	0	106943	103456	71	0.877217
251903	181000	107	97200	69755	97	2452	1726	23	2392	1869	25	6352	4674	41	709948	527224	107	0.879383
129868	121703	79	54941	50771	78	1423	1268	14	1659	1445	16	3534	3331	28	399367	371828	85	0.879383
135142	129508	81	47330	46197	75	1491	1330	14	1913	1616	17	4176	3980	30	458877	426302	84	0.880466
93393	94499	73	20883	21054	47	991	924	0	1121	1188	8	2942	2874	25	306048	294888	79	0.880466
102757	100837	75	30943	30678	65	1310	1263	11	1308	1397	12	3586	3525	27	419089	411967	82	0.882632
37062	37914	59	15527	15957	40	397	284	0	299	232	0	1135	1036	5	111412	110760	70	0.882632
177692	145490	85	75768	62998	84	1647	1491	17	2281	1660	23	4997	4340	35	578836	475629	92	0.882632
129279	113097	84	46601	40158	80	1657	1304	14	1641	1332	15	4194	3723	32	480924	407759	89	0.883715
128613	114029	84	52140	46069	79	1234	1072	7	1543	1392	15	3793	3609	28	433058	379914	87	0.884798
74137	73989	71	30023	30208	70	838	706	0	872	940	0	1981	2151	19	226738	220432	78	0.885881
104542	105109	75	33111	32912	71	1140	1264	11	1170	1119	8	3134	2995	26	371325	360321	82	0.888047
59884	60468	70	19249	19651	44	789	786	0	403	420	0	1284	1196	11	158679	161380	74	0.88913
51648	52955	61	19668	20015	46	580	520	0	453	468	0	1223	1361	12	157587	158033	73	0.88913
111965	106486	92	37744	37504	73	1249	1305	11	1376	1390	13	3673	3501	28	427811	411370	83	0.88913
99688	92249	78	45179	41823	74	926	980	0	1179	1216	10	3168	2779	28	369472	333036	83	0.88913
102032	101002	82	42920	42841	72	982	980	0	1101	1111	9	3019	2964	26	339365	333192	80	0.891295
94274	92044	82	34783	34740	72	1065	933	0	1175	1117	8	2397	2515	22	279746	264604	80	0.893461
146015	123968	84	67348	58718	81	1643	1220	15	1956	1594	19	4219	3642	32	481116	405884	89	0.893461
109083	107777	80	51820	51249	73	940	1055	5	1260	1166	10	3511	3389	27	368605	358890	80	0.894544
92397	92345	75	39724	39570	71	971	1025	3	1094	958	0	2638	2635	24	331291	319576	79	0.895627
140609	125203	89	61965	55362	80	1667	1690	16	2041	1679	18	4543	4253	32	532538	472876	88	0.89671
142742	119348	100	58122	49337	83	1568	1256	13	1904	1393	19	4394	3561	35	509635	425961	89	0.89671
110792	109175	78	24970	24489	62	1178	1222	11	1468	1505	15	3316	3095	26	366433	350896	83	0.898876
122568	111648	78	50466	45797	78	1152	1300	10	1358	1177	12	3224	3096	26	396540	362387	84	0.901042
101340	100023	75	28578	28717	72	1386	1288	10	1099	1259	12	3095	2828	27	372426	362633	80	0.902125
82592	83181	72	20905	21211	46	990	857	0	947	974	0	2264	2298	22	316181	293401	80	0.902125
103183	103740	73	42906	42625	72	1252	1107	8	1230	1286	11	3152	3105	26	369874	356671	80	0.903208
71958	71359	71	20530	20279	48	714	678	0	798	835	0	1997	2015	20	250943	241405	75	0.903208
137002	122331	88	54732	47931	80	1476	1319	14	1879	1366	16	3906	3750	29	475552	423645	88	0.903208
45366	46115	66	16266	16703	42	379	501	0	302	386	0	953	981	0	113780	112102	70	0.904291
119376	108695	79	53358	48521	78	1456	1169	9	1279	1230	11	3080	2778	27	358942	324366	83	0.904291
134883	115999	93	57444	49750	80	1348	1060	8	1478	1437	14	3732	3159	31	407471	345145	85	0.904291
125878	121159	83	36488	35391	76	1121	1134	9	1371	1492	14	4114	4147	29	476583	459581	84	0.909706
339505	228062	110	132654	89744	109	4241	2930	32	5492	3858	38	12986	9451	53	1.04858e+06	1.01956e+06	120	0.909706
152617	134690	86	73365	63478	84	1622	1371	15	1754	1351	17	4173	3629	31	492566	404221	99	0.910789
23239	23455	50	5194	5444	30	205	269	0	392	440	0	592	708	0	79385	76411	65	0.910789
34848	35190	70	18222	18674	45	561	579	0	557	471	0	904	1122	7	111058	109041	71	0.911872
29796	30165	64	10246	10460	37	463	378	0	563	472	0	969	954	0	100199	101047	65	0.911872
109115	106329	78	40880	40574	74	1591	1342	13	1643	1614	16	3455	3436	27	445088	434704	86	0.914038
44762	46514	53	23347	23976	52	294	308	0	169	353	0	1233	1250	11	142015	142793	75	0.914038
88289	89804	76	33504	33703	70	935	914	0	1140	1200	9	2806	2854	24	341948	330926	80	0.914038
91519	86228	78	35713	34497	72	777	874	0	975	982	0	2389	2383	23	327177	306743	80	0.915121
36020	35995	70	13350	13477	39	402	376	0	443	423	0	739	921	0	97414	95680	70	0.916204
71652	72718	70	23698	23316	56	734	678	0	771	617	0	2107	2299	20	259130	253958	79	0.91837
106101	103213	84	32537	32362	73	1142	1170	9	1253	1178	10	3822	3910	27	381426	372232	82	0.91837
103818	101827	77	46504	46045	73	994	1301	9	1307	1287	12	3346	3163	27	399845	384684	83	0.923785
130122	125185	79	30045	29501	74	1171	1238	10	1574	1401	16	4014	3998	29	466240	442763	86	0.924868
99841	97919	74	25998	25806	57	1181	1226	9	1178	1143	8	3397	3440	27	376283	366003	83	0.928117
111316	109831	77	24900	24905	56	978	1145	7	1319	1254	10	2600	2536	24	308281	294201	82	0.928117
192240	151758	96	91075	74877	91	2678	2035	26	2567	1834	23	5891	4741	38	630671	501539	108	0.928117
83836	81424	74	32364	32085	71	670	786	0	826	776	0	2118	2081	21	218299	207808	80	0.9292
123942	121121	77	32657	32245	73	1294	1170	10	1468	1279	12	2952	2961	26	392980	370591	83	0.931366
102172	101748	74	31840	31564	72	1241	1105	8	1621	1652	16	3604	3460	29	418020	398089	80	0.932449
41549	41843	59	16949	16948	44	597	609	0	308	330	0	1050	1167	7	127445	124989	71	0.935698
96677	97971	72	25260	25150	60	1084	1041	5	1311	1201	10	2863	2965	24	326324	311714	78	0.936781
43512	44156	52	17152	17390	43	344	447	0	300	410	0	1014	1001	1	131798	133286	74	0.937864
70947	71173	69	22130	22288	50	868	919	0	677	814	0	2181	2143	20	276696	274309	74	0.94003
33643	35039	56	6574	6696	32	454	429	0	218	290	0	980	1067	5	114440	111718	68	0.941113
35758	39704	45	10358	10625	36	623	584	0	253	267	0	1045	1036	4	115681	114272	68	0.941113
104871	102152	77	37648	35505	75	1399	1470	13	978	912	0	3083	3031	26	395750	367930	81	0.943279
126405	112559	83	50803	46038	77	1344	1096	8	1483	1319	12	3813	3379	30	455805	406786	85	0.944362
103713	102032	78	32658	32238	73	1324	1189	10	1309	1143	9	2952	2961	25	340375	329281	81	0.945445
103966	101367	77	42304	40594	73	1254	1316	13	1655	1281	13	3446	3537	26	420438	398811	82	0.947611
105692	104971	73	28351	28047	72	1537	1478	14	1542	1388	14	4130	4004	30	453991	442585	80	0.948694
117714	116882	74	35601	35305	73	1385	1210	11	1323	1413	15	3713	3600	29	417183	404969	80	0.949777
86995	87309	76	27422	27570	58	906	945	0	1224	1289	11	3080	3026	26	357912	347153	78	0.949777
201590	160531	92	87093	70743	87	2411	1974	22	2813	2176	25	6132	5172	38	734359	603137	94	0.949777
80136	80271	77	35886	36055	70	713	943	0	935	990	0	2377	2357	22	318952	307057	78	0.95086
79780	79222	76	37618	37895	70	608	590	0	724	733	0	2054	2157	19	233320	230952	77	0.953026
112510	110944	75	37072	35981	74	1335	1281	11	1478	1338	15	3140	3353	25	370424	349548	82	0.955191
246659	191131	94	100226	79570	91	2641	1737	24	2709	2085	28	6608	5099	41	733130	576819	98	0.956275
186226	151439	92	79248	66244	90	1901	1678	18	1880	1667	19	5130	4415	34	587537	494787	96	0.957357
120093	115996	78	50996	50000	75	1505	1289	14	1439	1381	14	3873	3746	29	437532	406756	84	0.95844
84081	85286	72	35029	35073	71	1034	946	0	921	912	0	2473	2380	23	289741	280270	80	0.960606
125421	122184	77	35564	34613	74	1210	1090	8	1454	1502	14	3657	3404	29	423905	402656	82	0.962772
61061	59972	70	12101	12152	39	516	678	0	708	747	0	1699	1575	18	189693	181847	77	0.962772
130895	115973	81	60597	53756	78	1831	1495	17	1549	1452	15	4152	3862	31	519392	462379	88	0.963855
169658	144073	90	72556	62966	84	1921	1565	19	1657	1591	17	4250	3694	31	499755	429560	90	0.967104
104541	98421	77	51372	47878	76	1307	1263	11	1210	1159	9	3058	2833	26	350628	324807	85	0.967104
42266	45391	49	15290	15701	42	477	563	0	400	431	0	993	939	0	125121	123190	73	0.968187
107506	105057	77	31185	31001	73	1600	1502	15	1884	1921	20	4256	4076	31	454365	436052	84	0.968187
37531	37678	62	15810	16320	41	439	427	0	383	314	0	1091	994	0	126489	129178	70	0.968187
189217	152423	90	89870	73046	86	1860	1542	19	2071	1473	24	4421	3662	35	548937	449699	91	0.968187
65322	65798	71	26886	26736	65	485	603	0	828	817	0	1548	1617	15	197568	194589	75	0.96927
141869	135904	87	32967	31789	75	1565	1290	16	1546	1299	13	4031	3875	30	441855	424841	83	0.970353
113232	104443	93	31551	29392	75	1325	1077	6	1075	1174	10	3596	3406	28	395697	361162	93	0.970353
99182	97147	76	29788	29863	71	796	793	0	921	932	0	2440	2391	24	283297	276726	82	0.971436
121331	119234	78	45788	44398	73	1514	1449	14	1502	1412	14	3559	3554	27	405602	384588	79	0.971436
89425	88171	76	27792	27782	69	843	913	0	895	890	0	2572	2505	24	306885	306775	78	0.972519
109606	106842	74	32592	32228	72	707	798	0	1138	1055	6	2804	2656	23	309891	298461	80	0.972519
110532	109791	75	31662	31296	72	1228	1143	8	1361	1588	14	2712	2654	24	339611	329602	80	0.973602
181031	144597	85	75980	59426	85	1644	1234	13	1869	1398	21	4110	3088	34	475292	377359	90	0.976851
184599	145731	87	68209	53621	85	2055	1575	20	2159	1937	23	5593	4452	38	622514	498266	91	0.976851
107297	106548	75	31264	30801	72	1061	1114	7	1364	1428	13	3375	3159	28	360230	350906	81	0.976851
175239	144859	89	74618	61830	85	1959	1740	19	2338	1689	24	5548	4773	37	633513	533689	96	0.976851
134316	129769	76	53284	51797	75	1235	1162	9	1331	1336	12	4096	3972	29	460695	429739	82	0.977934
118497	119031	75	32031	32006	65	1735	1636	16	1501	1514	16	4560	4507	30	527805	509282	82	0.977934
160705	147226	84	82797	75708	82	1878	1649	19	1852	1895	18	4366	4041	31	542288	488916	89	0.979017
121204	106051	84	57190	51204	78	1590	1309	18	1346	1142	8	3577	3386	29	423360	374500	84	0.981183
97097	97116	75	25952	25757	62	827	894	0	1073	1173	10	2566	2529	23	334999	307251	79	0.982266
43781	43981	68	18739	19029	45	465	512	0	312	383	0	1158	1251	11	144274	150137	70	0.982266
28702	27278	72	6732	6946	32	287	345	0	168	293	0	797	726	0	94546	95121	64	0.983349
101410	100966	80	33047	33003	71	960	919	0	1200	1199	10	3215	3316	26	365652	352996	81	0.984432
82675	81053	76	31474	30860	71	617	596	0	879	759	0	1917	1748	19	225277	208273	89	0.984432
81018	87319	54	47127	46931	71	911	960	0	980	988	0	1952	1900	19	223202	216415	76	0.985515
153366	149610	78	49399	46429	79	2107	2058	19	2473	2115	23	5885	5443	36	668251	618770	96	0.985515
40740	41495	60	9363	9428	35	360	380	0	739	612	0	838	982	0	116808	114901	72	0.987681
127860	125403	79	44446	43820	74	1741	1633	17	1931	1854	19	4491	4567	29	532982	504613	84	0.99093
32578	34031	56	8466	8578	35	88	236	0	271	221	0	777	820	0	89456	91049	67	0.99093
117680	117625	75	44490	43820	73	1459	1370	14	1547	1549	14	4088	3856	31	448262	437626	80	0.993096
122395	119662	78	40482	39778	75	1263	1395	12	1503	1634	16	3798	3780	29	465489	433859	82	0.994179
97454	98366	75	32073	31991	71	899	859	0	1165	1076	6	2552	2430	24	287765	279783	80	0.994179
76765	76123	77	21766	21855	50	898	1075	6	1025	1021	3	2438	2545	23	276104	262976	78	0.995262
116235	114984	85	34464	34517	72	1531	1450	14	1286	1168	10	3524	3338	28	386583	377523	80	0.995262
142005	130084	82	65569	58781	80	1305	1201	10	1746	1483	17	4107	3617	32	489038	437953	97	0.995262
250217	187816	98	132146	103261	96	3102	2529	27	2766	2074	26	6094	4795	40	703692	551741	99	0.996345
32369	35815	50	12642	12940	39	92	221	0	541	354	0	980	925	0	104509	98580	69	0.999594
135893	121725	81	54166	46735	80	1515	1390	14	2178	1971	20	4467	4098	32	520755	453303	86	1.00068
101162	101688	74	21110	20934	50	1159	991	0	1193	1099	8	2867	2907	24	342272	330707	80	1.00176
26949	28163	56	8599	8739	35	203	262	0	341	293	0	707	873	0	93531	91694	68	1.00393
138606	123620	81	50625	44193	79	1632	1499	17	1426	1391	14	3581	3237	30	428604	381100	85	1.00501
128153	127942	76	40090	39751	73	1987	1705	17	1694	1530	17	4028	3666	30	487555	464954	93	1.00501
114752	112109	79	32170	31296	73	1171	1197	13	1162	991	0	3370	3398	26	354978	338429	81	1.00609
103353	99561	86	37232	36868	74	1182	1369	12	1465	1256	12	3048	3188	25	334256	322623	80	1.00609
42876	44255	53	13576	13773	39	447	424	0	513	553	0	1057	1047	4	135771	137806	70	1.00717
74148	74143	73	28828	29068	69	536	583	0	869	796	0	1800	1807	18	212291	206232	75	1.00717
218183	180579	91	96821	82694	92	2739	2204	24	2404	1817	26	6205	5259	38	727005	612623	96	1.00717
86812	84612	76	34100	33917	71	773	796	0	1167	1097	8	2280	2064	22	271881	261780	78	1.00934
133566	128332	81	53641	50975	78	1508	1367	12	1854	1591	17	3794	3771	29	443269	415913	83	1.01042
46770	49544	59	23940	24371	51	390	656	0	655	758	0	1469	1461	15	165946	164652	72	1.01042
26113	28310	43	14953	15416	40	544	499	0	252	321	0	848	779	0	96615	99189	66	1.01042
123707	117952	77	62213	61026	76	1751	1752	15	1591	1346	13	4201	4251	30	496650	471675	80	1.01042
102696	102013	73	33219	33100	70	1138	1144	7	1249	1275	11	2948	3095	25	319352	314442	78	1.01151
51618	51894	77	30634	30918	67	416	576	0	658	605	0	1460	1480	14	174156	169324	74	1.018
44331	47716	65	12021	12237	38	450	379	0	525	381	0	895	879	0	119588	115812	71	1.018
147015	139840	81	66195	63989	78	1722	1614	16	2032	1904	20	3988	4015	29	498902	469419	86	1.01909
72798	73301	75	28505	28670	68	683	792	0	587	643	0	1709	1648	17	225579	216053	75	1.02017
94229	92440	78	23210	22904	50	750	743	0	1016	1056	5	2556	2497	24	294866	282031	77	1.02125
95835	95840	74	48722	48149	73	1032	990	0	1080	1056	4	2802	2854	24	331697	319497	80	1.0245
32630	33450	64	9340	9455	35	376	427	0	387	374	0	906	983	0	90453	88042	70	1.02559
74778	73673	80	20937	20738	51	829	867	0	851	808	0	2146	2095	20	227740	221626	76	1.02667
35092	37097	59	12503	12744	38	382	365	0	301	494	0	942	916	0	113698	116377	71	1.02775
93351	93600	75	27423	27120	66	1013	981	0	1143	937	0	2796	2778	25	342236	327136	77	1.02883
171916	149365	82	56144	47967	82	1974	1657	17	1989	1822	20	4927	4314	35	586413	498126	88	1.03317
24018	23743	64	11156	11558	37	280	237	0	401	429	0	576	601	0	76363	75614	69	1.03642
102226	100679	78	41136	40171	73	1080	1068	6	911	932	0	2931	3012	25	331259	321858	85	1.03858
19629	20772	44	7226	7357	33	344	271	0	311	268	0	628	708	0	77474	79755	65	1.04075
48252	47005	74	29063	29522	67	361	571	0	785	618	0	1045	963	0	134499	133543	77	1.04075
222186	189595	88	129158	112530	87	3397	2867	28	3479	2922	31	8193	6783	44	918951	767924	91	1.04183
114157	112304	81	50245	49784	74	884	1114	7	1428	1312	12	2973	2886	25	360417	346020	84	1.044
33155	35551	45	14606	15069	40	315	266	0	439	377	0	954	972	0	113218	118626	69	1.044
155618	143329	83	104033	95375	81	2083	1768	19	2158	2005	21	5254	5095	33	586205	537947	84	1.044
137134	130496	83	70624	66857	78	1987	1802	17	1883	1881	19	4163	3982	30	517347	486452	83	1.04508
62693	61779	73	30405	30715	68	725	715	0	790	779	0	1459	1596	15	174492	174896	74	1.04616
134661	130901	82	62526	61053	76	1812	1640	17	1843	1837	19	4483	4233	32	535918	510874	82	1.04616
25302	27663	42	12350	12726	38	397	388	0	302	325	0	739	684	0	79911	81276	63	1.04725
163481	130890	87	60634	48112	83	1922	1455	18	2150	1666	23	4822	3900	37	569413	455552	89	1.04833
126986	123021	78	61421	58967	76	1259	1251	12	1597	1601	15	3783	3565	30	411216	387669	81	1.04833
68047	70863	63	24529	24052	60	746	1042	4	642	716	0	2068	2110	19	219070	216864	75	1.05158
127089	115927	93	58866	52923	78	1477	1296	13	1369	1282	12	3716	3525	29	459855	414998	86	1.05591
168506	142078	85	79406	66662	85	1840	1345	16	1823	1546	18	4227	3386	33	528256	432664	90	1.05591
117217	106841	79	57047	51550	79	1078	925	0	1275	1131	10	3167	2954	27	364437	318361	85	1.05591
84001	82727	73	25764	26477	48	982	917	0	960	838	0	2166	1980	22	251478	240828	77	1.05591
96438	101022	72	23636	24395	46	1312	1461	13	1397	1233	12	3268	3286	26	403203	388905	78	1.05591
96785	99202	72	23857	24466	48	1009	965	0	947	1088	7	2568	2621	24	298786	283534	77	1.05699
75593	75797	72	21879	22043	50	660	673	0	718	669	0	2107	2022	20	220410	219395	77	1.05699
79993	80232	73	23337	23366	60	833	780	0	1300	1145	9	2720	2611	24	293826	288292	78	1.05807
135619	120389	87	52864	47131	78	1737	1502	18	1405	1208	15	4235	3783	32	467827	421574	87	1.05916
66545	65060	74	26386	26353	56	731	844	0	742	718	0	1406	1520	16	195512	189424	76	1.06024
108600	105946	76	42355	41868	73	1861	1704	17	1467	1345	14	3906	3728	29	448098	429583	80	1.06024
153941	128310	85	67945	55912	83	1532	1169	11	1625	1558	17	4437	3732	34	527397	440176	89	1.06132
29586	28220	65	11006	11128	37	368	317	0	321	381	0	816	759	0	84386	84977	69	1.06349
124081	119213	81	33190	32177	73	1826	1654	15	1913	1596	18	4379	4180	32	500226	481271	81	1.06674
135720	121499	80	55445	49343	79	1415	1387	13	1835	1544	18	4566	3967	33	498973	438710	87	1.06782
91648	91186	74	23100	22985	51	1070	1139	7	1240	1388	12	2741	2656	24	349118	338955	79	1.06782
109000	107503	79	38572	38094	73	1359	1321	12	1087	1107	8	3215	3085	26	365909	349876	80	1.0689
82392	82434	73	21526	21802	52	1034	889	0	746	854	0	2303	2363	22	267906	268323	79	1.06999
84407	83376	74	28889	28684	70	940	872	0	964	954	0	2565	2445	24	311938	295844	79	1.06999
151093	125481	85	65975	55719	82	1533	1186	14	1448	1291	12	4028	3524	32	450442	378268	92	1.07215
114380	111461	84	34221	33067	73	1043	1097	7	1382	1235	11	2892	2973	24	376495	347525	82	1.07865
62448	63913	67	21687	21890	51	413	347	0	618	593	0	1201	1233	11	140106	140982	73	1.07973
138619	124954	92	53478	48474	79	1581	1276	11	1688	1520	17	4170	3776	31	499451	443653	87	1.07973
38952	38772	65	19492	20089	46	320	380	0	448	399	0	1107	933	0	105308	107158	71	1.07973
91336	91449	76	24939	24935	56	1004	920	0	1135	1148	8	2811	2707	25	328120	306745	79	1.08082
125135	115019	88	45533	41913	76	1443	1412	14	1386	1377	13	3427	3103	28	422973	384643	84	1.0819
113885	107565	80	28237	27634	63	1209	1163	9	1062	1087	8	2932	2821	26	349400	336997	81	1.08298
238405	184973	95	103326	80810	93	2406	1962	24	2670	1843	26	5548	4389	38	679439	515592	101	1.08407
142170	131732	88	61232	57507	77	1896	1735	18	1650	1424	18	4330	3907	31	442794	410799	84	1.08407
182380	162276	84	78176	68492	84	1484	1292	12	1814	1791	18	4375	3777	32	543517	488763	91	1.08515
88208	87270	74	31271	31243	71	557	688	0	806	891	0	1993	1976	20	241234	233349	77	1.08515
163260	141521	87	50266	42370	82	2347	1975	23	1929	1809	18	5139	4703	34	562743	494177	90	1.08515
112247	109688	76	33441	32468	73	1229	1237	10	930	927	0	2969	2823	25	369528	360049	81	1.08515
62061	64673	69	25423	25655	54	846	881	0	564	464	0	1534	1446	14	174391	169164	73	1.08623
104693	104374	75	26454	26942	52	1413	1406	13	1539	1636	15	3429	3375	27	384368	380307	79	1.08623
165932	141982	85	64849	55593	83	1719	1559	16	2234	1700	21	4442	4116	32	556382	472959	89	1.08623
85070	85581	72	26784	26625	63	1065	1223	9	1192	1318	11	2925	2792	24	330388	321942	81	1.08732
124459	113202	81	54090	49304	77	1606	1388	14	1578	1301	15	4016	3569	31	462086	413570	95	1.08732
204490	159384	95	82156	64716	87	2121	1750	22	2217	1821	23	6314	4862	42	746631	582829	94	1.08948
156384	148342	81	100687	96044	79	1747	1579	14	1989	1888	20	4910	4568	33	545366	511308	84	1.09273
125014	123581	76	32303	31935	72	1469	1211	10	1256	1271	13	3424	3454	27	444450	429390	81	1.09381
50657	48467	76	28666	29199	67	354	486	0	545	474	0	1168	1168	9	155556	153953	72	1.0949
91676	89982	79	21221	21178	51	679	790	0	1034	958	0	2383	2325	22	263703	249083	79	1.09598
99709	97612	74	27505	27255	64	1276	1083	7	1302	1049	5	2757	2697	25	331395	318238	79	1.09706
137968	122194	89	63132	54822	79	1574	1401	15	1738	1576	16	4384	3840	32	515717	448184	88	1.09706
135799	130705	79	31672	31303	67	1454	1439	14	1333	1556	16	3771	3667	28	464302	443370	82	1.09706
39566	40280	58	21446	21900	48	316	386	0	256	406	0	845	764	0	93549	97018	68	1.09815
94614	93798	77	26121	26084	57	916	870	0	809	1082	6	2821	2747	25	331835	325289	79	1.09815
169229	146783	84	65156	54798	83	1729	1444	16	1798	1368	18	4436	3736	33	493556	421137	89	1.09923
98293	97286	74	26966	27336	59	1459	1379	14	1386	1289	12	3649	3682	27	419693	406505	79	1.09923
141378	131865	78	62853	57126	78	1442	1325	13	1819	1408	16	3920	3534	30	451532	414747	83	1.09923
118413	107649	78	54723	48738	77	1270	1336	13	1587	1547	15	4370	4026	33	484075	440300	84	1.09923
52479	52401	70	14455	14468	41	606	529	0	469	486	0	1279	1317	12	168993	172357	73	1.10356
139227	136055	77	56148	54188	75	2557	2381	21	2285	2168	22	5659	5496	34	648246	614998	85	1.10356
130397	125610	83	47426	46361	75	1516	1206	11	1473	1294	12	3598	3610	27	428563	406233	83	1.10356
221903	151568	104	86738	60609	103	2337	1538	19	2623	1798	24	6291	4238	52	794698	527710	113	1.10356
115860	111138	85	35330	34737	73	1334	1288	13	1149	1212	10	3491	3240	29	402849	375458	80	1.10573
154321	145982	93	38429	36705	77	1772	1734	18	1683	1621	17	4355	4315	29	515186	485893	84	1.11006
35754	36371	67	10400	10573	37	387	313	0	643	612	0	1107	1184	9	134745	133932	69	1.11114
52806	52982	61	19610	19984	45	470	480	0	637	531	0	1206	1124	10	176132	171826	73	1.11114
141868	129707	80	46580	40820	79	1584	1568	15	1600	1497	17	3482	3062	29	438249	394504	84	1.11331
139180	132329	78	58048	52652	79	1572	1461	15	1758	1687	19	4534	4237	32	533082	490908	86	1.11439
320825	231389	121	137859	104315	117	4145	3109	32	3816	2747	33	9479	7260	48	1.04858e+06	815455	123	1.11439
98902	98831	73	39915	39729	72	965	1024	3	813	955	0	2685	2769	24	322142	320612	78	1.11656
113309	111169	77	31986	31839	72	1084	1435	13	1300	1323	13	2937	2650	27	360169	340466	78	1.11656
126806	125148	77	65419	64178	76	1304	1400	13	1772	1600	16	3259	3343	27	419733	404712	82	1.11764
46552	46438	75	8276	8362	34	415	372	0	485	486	0	1041	1102	6	123945	121420	73	1.12197
102991	101731	75	47867	47631	73	1215	1225	10	998	1213	11	3030	2972	27	355173	339506	83	1.12847
122492	118451	83	43197	41894	74	1128	1065	6	1276	1073	8	2977	2979	25	358478	340932	81	1.12955
225462	183804	89	104054	86581	88	2783	2390	23	2892	2524	28	6556	5372	40	763274	640530	92	1.12955
100426	95728	76	47427	44678	75	1133	1036	5	1080	1004	2	2758	2847	24	328522	312567	81	1.12955
88963	88081	74	29272	29314	71	679	563	0	839	867	0	2109	2036	21	262386	259443	75	1.13063
28911	28152	63	8263	8495	34	310	250	0	371	473	0	720	760	0	99024	101208	68	1.13172
81890	85632	72	29463	30376	55	1044	1115	7	890	1052	6	2392	2612	22	291776	283649	77	1.1328
136116	129718	79	55890	52486	77	1537	1370	13	1687	1378	15	3918	3564	30	418095	382498	83	1.1328
92234	92745	75	24875	25259	50	1202	1124	8	1337	1109	9	2631	2692	23	332746	325897	76	1.13388
95813	95066	74	27942	27781	63	1098	1034	4	1086	1252	9	3011	2758	26	342115	322342	82	1.1393
173835	159287	86	57528	52715	81	1709	1914	18	1931	1639	19	4661	4364	31	567066	527619	87	1.14038
127682	126473	75	61202	59895	74	1631	1473	16	1348	1293	13	3541	3392	28	389887	355859	81	1.14471
215185	170969	89	98747	80443	87	2280	1538	24	2406	1895	23	5791	4574	39	662080	515007	95	1.14796
112663	112660	74	43573	43641	72	1097	1081	6	1446	1522	15	3459	3326	28	406404	400669	79	1.14796
101385	103762	74	31931	32116	67	1188	1049	6	1356	1215	10	3678	3926	27	397114	389748	78	1.14905
73913	78566	65	21614	21987	46	714	767	0	894	754	0	1896	1817	19	225028	220900	87	1.14905
128594	119143	78	60639	55095	78	1447	1404	12	1802	1651	18	4204	3989	30	493943	437649	84	1.14905
150480	124018	83	63665	51792	82	1692	1401	17	1740	1404	17	4647	3805	35	534324	445355	88	1.14905
38782	40243	70	21590	22197	47	453	488	0	682	430	0	928	991	0	107122	101812	70	1.15013
186377	148569	87	78041	61285	86	1753	1332	18	2067	1464	22	5108	4212	36	674293	521900	93	1.15013
152030	136115	82	66647	58561	80	1849	1698	19	2198	1820	21	4738	4450	33	599641	518583	86	1.15013
328457	230397	116	135066	95814	113	3955	2751	32	4642	3213	38	10896	7667	49	1.04858e+06	919521	119	1.15229
59920	53629	86	19918	16904	86	721	631	0	624	643	0	1841	1516	16	206043	169808	86	1.15229
130598	122162	77	59709	54793	77	1026	919	0	1308	1374	14	3359	3005	27	352653	323000	85	1.15338
36301	37560	54	18631	18788	46	341	378	0	402	362	0	734	863	0	113105	110627	70	1.15446
151125	135173	80	59219	51307	80	1635	1255	13	2003	1752	21	4275	3726	32	494849	425054	98	1.15771
86881	91647	70	24343	25446	44	1285	1323	12	1304	1144	9	2839	2981	25	376313	378480	76	1.15771
161403	135768	82	69017	58056	81	2127	1697	19	1917	1512	20	4386	3537	34	562981	462654	88	1.15771
111571	106947	80	24720	24326	59	1114	958	0	1221	1211	10	3056	2952	26	342132	333982	80	1.15879
115965	112846	75	42095	41346	74	1484	1267	14	1326	1296	13	3905	3721	28	421091	401918	81	1.15879
173064	150011	85	86706	75518	84	1941	1889	18	2207	1899	22	4643	4335	32	523479	464686	91	1.15988
287524	211465	104	99234	73605	100	3112	2420	28	3322	2446	32	8774	6828	46	958815	718512	108	1.16421
78267	80378	68	38208	38120	70	989	682	0	891	727	0	2308	2295	21	264675	256024	77	1.16637
122433	117786	75	42672	41910	74	1312	1351	11	1368	1487	14	3469	3241	28	367100	347046	81	1.16637
141123	126020	82	53518	46695	81	1782	1616	17	1685	1515	17	3987	3620	30	492625	436225	87	1.16962
230395	183116	90	98029	78617	90	2998	2401	24	2632	2008	26	6469	5279	40	744014	604288	96	1.16962
92955	92879	80	37396	35947	72	1383	1129	10	1182	965	0	2994	2824	26	338848	321737	89	1.16962
27080	27303	61	9308	9510	35	370	370	0	374	479	0	903	925	0	101473	97232	67	1.17287
30389	28072	69	12690	11545	49	325	234	0	321	291	0	576	531	0	80674	77973	68	1.17287
71045	72170	72	26914	27111	57	705	663	0	780	703	0	1545	1622	15	202049	196351	78	1.17395
116848	115028	74	49802	48206	74	1335	1526	12	1253	960	0	2971	2958	26	341805	329745	81	1.17504
46884	49752	56	20683	21153	46	426	461	0	476	482	0	1207	1019	4	138875	137782	72	1.17504
134195	133092	77	30501	30373	69	1606	1366	13	1870	1831	19	4658	4627	31	511222	496293	82	1.17504
219357	189224	87	121911	106886	87	3153	2826	26	3477	2889	29	8060	7034	41	914615	762373	94	1.17612
58793	59382	62	26276	26242	58	594	584	0	885	912	0	1562	1472	15	177626	167611	86	1.17612
55409	55406	76	20685	20801	46	580	598	0	633	531	0	1209	1263	13	161651	160180	70	1.1772
175905	147660	94	64190	54308	83	2045	1814	18	2098	1638	20	5019	4403	35	579331	491353	90	1.18045
104838	102886	77	33820	33839	72	1014	983	0	1428	1398	14	2760	2834	24	359498	347492	80	1.18045
19586	20551	47	10171	10353	37	398	373	0	197	327	0	579	638	0	84935	87065	66	1.18262
34436	36347	48	15905	16143	43	312	298	0	201	369	0	968	934	0	129743	124189	70	1.18478
120912	116557	78	26663	25773	67	1276	1295	11	1337	1299	12	3073	3039	26	348471	335562	82	1.18695
136800	122617	96	61327	55518	78	1606	1412	13	1766	1528	18	4073	3679	32	454024	410016	86	1.18695
62966	65873	67	25961	26004	63	740	806	0	783	623	0	1513	1536	15	183974	181091	76	1.18803
127027	114704	89	53393	48765	78	1866	1841	17	1927	1770	19	4426	4240	31	501589	446761	84	1.18803
111927	108694	80	34346	33759	74	1155	1296	11	1399	1270	14	3578	3412	28	392883	371454	83	1.1902
114919	113310	74	62310	61052	74	1508	1430	12	1838	1740	18	4245	4045	31	496405	476803	82	1.19236
43469	40056	82	19702	16958	82	421	389	0	639	466	0	1556	1239	11	166529	135732	82	1.19236
124064	120086	83	50985	48326	78	1511	1472	13	1855	1603	17	4432	4200	30	467822	430968	93	1.19236
109551	109830	72	39064	39140	72	1303	1147	10	1433	1459	13	3162	2942	26	363473	343878	79	1.19236
114538	112969	75	37814	37111	73	1164	1118	7	1115	1252	11	2990	3052	25	350080	335203	83	1.19561
113346	108309	81	47724	45866	74	1411	1366	13	1640	1646	16	3836	3751	29	439586	404506	85	1.19561
194363	110129	200	73150	43527	156	2174	1427	17	2602	1489	19	6382	4069	38	757260	474690	206	1.19778
130005	115493	82	57033	50322	80	1221	1073	7	1106	1020	5	2952	2557	26	341817	298215	86	1.19886
95569	97069	73	48815	48822	72	1029	1038	4	1220	1244	10	3005	2887	25	340781	333713	79	1.19886
71596	70223	72	31052	31090	70	561	616	0	717	664	0	1710	1672	17	179954	174825	76	1.19995
95969	95423	77	38079	37920	72	825	1058	5	1292	1164	9	2839	2729	26	333579	316697	80	1.19995
53251	55534	61	23841	24084	59	325	415	0	363	586	0	1068	989	0	140468	142038	72	1.20103
112959	112792	75	35442	34972	73	1676	1723	16	1466	1477	13	3795	3642	29	466145	438082	82	1.20211
115939	108135	84	38484	34610	76	1271	1171	11	1510	1377	14	3725	3407	29	425070	399468	81	1.20319
177604	141869	90	79836	63221	87	1899	1582	17	2359	1933	24	5285	4385	36	633119	513735	105	1.20319
22976	23476	45	6777	7013	32	259	360	0	71	231	0	456	563	0	79890	77269	69	1.20428
213515	164675	90	80982	61410	88	2010	1636	19	2608	2060	27	6285	4980	40	717854	552075	95	1.20428
147770	137268	79	55724	52577	77	1651	1564	16	1965	1500	17	4465	3963	33	534405	503986	83	1.20536
132626	128491	77	43127	41595	75	1468	1244	12	1590	1389	15	3487	3284	28	410928	388929	83	1.20536
101102	102209	74	23750	24083	49	1293	1112	9	1461	1185	11	2655	2603	24	335088	323220	78	1.20536
36528	40482	52	16826	17556	43	399	522	0	540	399	0	798	731	0	96764	98066	69	1.20536
61508	64360	55	24975	25536	50	686	535	0	608	659	0	1542	1523	15	211897	212214	72	1.20536
239259	184659	97	70830	53480	90	2753	2142	25	2966	2107	29	7254	6099	41	817524	649112	95	1.20536
69544	70545	77	23746	23627	52	660	594	0	709	597	0	1373	1207	11	203486	195772	74	1.20753
168287	139758	88	65614	53398	83	1887	1751	18	1921	1719	20	5054	4461	34	622828	517659	89	1.20753
53608	43497	86	17132	13394	86	533	421	0	549	588	0	1616	1167	9	191970	151932	86	1.20753
90236	90257	76	25245	25297	57	1639	1452	15	1183	1188	10	3062	2749	27	354963	344523	77	1.21078
122756	108897	82	45779	39815	79	1306	1384	12	1093	1161	10	3801	3330	31	408772	364451	86	1.21078
96307	94763	76	42938	42209	72	1175	1345	12	1169	1185	8	2643	2578	25	315145	299444	79	1.21186
75451	75045	71	32056	31911	69	810	775	0	737	713	0	1800	1791	19	257083	251042	75	1.21186
37430	37303	66	6384	6674	31	328	432	0	144	344	0	728	750	0	104456	103163	74	1.21186
209765	172546	93	92090	78167	90	2312	2072	24	2362	1994	23	5301	4561	35	612641	521135	96	1.21186
158638	136175	86	61051	50737	82	2171	1864	19	1567	1330	16	3731	3296	30	494974	426356	87	1.21294
171976	141354	93	86489	72614	85	1547	1337	13	1838	1237	19	4579	3457	37	581413	479623	90	1.21294
176504	143133	85	78966	66258	84	2108	1729	20	2157	1745	20	4900	4236	35	551441	440386	89	1.21294
111345	107139	77	46332	45210	74	1362	1338	12	1569	1363	16	3626	3645	28	396829	371535	79	1.21402
123108	118835	83	40717	39258	76	1374	1173	9	1633	1531	16	3626	3276	29	456776	438406	94	1.21402
72404	73049	71	30864	30871	69	617	673	0	966	851	0	1778	1791	18	211191	207071	74	1.21402
104756	103742	75	30945	30363	72	1241	1163	8	1340	1350	13	3345	3062	28	373214	352798	82	1.21836
69963	70312	72	10418	10725	36	430	518	0	1911	1785	20	873	914	0	-1907	0	0	1.22052
149313	128883	100	55414	47239	82	1727	1635	17	1902	1631	19	4588	3768	35	510347	437938	87	1.22052
265998	206656	104	129926	104411	97	3156	2467	28	3274	2533	30	7332	6220	40	848756	684093	100	1.22052
148139	140919	83	34352	33100	79	1465	1381	12	1550	1482	16	3983	3886	29	441648	416871	87	1.22161
226953	177192	91	92264	72614	88	1806	1471	17	2698	2127	25	6818	5389	41	771835	594349	95	1.22161
41450	39722	74	9105	9176	35	327	427	0	266	238	0	980	961	0	107134	106725	70	1.22377
30872	32996	44	7793	7984	33	133	159	0	265	382	0	782	789	0	85626	83834	67	1.22485
186020	153846	85	83951	70769	85	1857	1454	17	2179	1744	22	5591	4672	37	655652	543707	91	1.22485
124623	122019	77	43873	43177	74	1403	1249	12	1331	1212	12	3461	3534	27	419114	397573	83	1.22485
138927	127071	78	57825	50848	79	1479	1367	15	1760	1549	16	4028	3725	31	510602	446782	85	1.22594
151732	134288	83	77373	67994	81	1619	1203	17	1750	1618	19	3935	3475	31	440787	392986	86	1.22594
117551	115783	77	38934	38727	73	1472	1485	14	1429	1429	13	2928	2912	26	388585	373272	81	1.22594
179254	150083	98	87248	74574	86	1790	1672	18	2258	2254	23	5609	5121	36	680047	572839	94	1.22702
141577	137299	77	37842	37001	74	1295	1030	6	1232	1348	12	3564	3461	28	411294	396216	81	1.22702
89288	90518	72	28265	28372	58	1058	1098	8	1495	1507	15	3567	3534	28	407427	394040	78	1.22702
133967	118953	80	61064	54950	79	1513	1341	16	1642	1423	14	3564	2989	29	396064	346309	89	1.23027
184665	158225	89	77912	68236	84	2025	1646	22	2194	1832	21	5350	4739	35	594542	514063	90	1.23352
106221	107600	73	47749	47009	74	878	967	0	1333	1462	13	3844	3940	28	430851	420335	81	1.23677
104176	103003	76	47641	46490	74	959	988	0	1112	1050	6	3059	3024	25	364485	356024	81	1.23677
255285	190804	102	111838	83371	98	3058	2290	27	3239	2337	28	7021	5203	43	858086	624607	105	1.24327
176670	154558	84	76248	66976	82	1656	1614	16	1879	1460	19	4195	3789	31	450026	390992	85	1.24327
181792	149599	91	78905	66000	84	1439	1392	14	1638	1518	18	4376	3628	34	509171	423721	91	1.24435
114974	110489	77	46062	45541	75	1517	1489	15	1199	1264	11	3402	3498	27	397220	383966	82	1.24435
196710	157426	88	84073	66534	87	1948	1580	18	2306	1738	25	5611	4771	36	647831	511297	92	1.24435
93882	83923	92	37232	31694	92	828	818	0	1043	871	0	2804	2320	23	316674	262976	92	1.24435
171374	145521	89	89458	78788	83	2541	2141	23	2125	1744	21	5305	4635	35	601411	537420	89	1.24543
40545	39996	69	16658	16595	45	234	275	0	651	460	0	959	951	0	118684	120251	69	1.24651
28793	27774	64	9277	9534	35	189	310	0	108	337	0	634	737	0	102579	99787	69	1.24868
153311	145289	80	53647	51212	78	1666	1448	18	1529	1339	14	4463	4136	31	505851	472789	85	1.24868
147278	128018	85	63559	55019	82	1401	1329	12	1641	1360	15	4103	3714	31	473579	412760	85	1.24868
183527	142840	89	72541	56611	86	1795	1365	17	2238	1720	25	5570	4348	38	661626	507302	92	1.24976
139383	122464	81	61608	53345	80	1784	1429	18	1861	1601	18	4583	4166	33	570768	508579	86	1.24976
109828	107877	75	28907	28280	69	1077	1090	6	1129	1090	7	2931	2908	25	324086	310385	81	1.25085
33967	35541	49	9898	10161	36	306	448	0	411	527	0	794	778	0	123850	120218	70	1.25085
41776	40848	79	19238	19691	46	395	442	0	405	430	0	850	898	0	112281	108420	70	1.25085
166674	148923	82	75017	67049	82	1861	1596	18	1782	1598	18	5135	4597	34	633017	568313	89	1.25193
117030	113532	76	34835	34513	73	955	963	0	1172	1139	8	2434	2339	23	309066	296072	81	1.25301
144140	122113	85	59932	50838	80	1336	1312	13	1553	1106	10	3516	3103	30	416237	354130	84	1.25301
204710	156997	91	82032	62078	88	2362	1821	26	2236	1738	24	6309	4800	40	771319	584072	94	1.25301
62633	61314	74	17888	18035	44	409	256	0	638	633	0	1303	1330	11	161946	157586	72	1.25626
94549	92203	75	24036	23707	57	867	1100	6	1341	1206	11	2723	2729	24	342982	330477	81	1.25734
45461	47013	65	24916	25746	51	374	214	0	333	304	0	942	973	0	114775	116316	69	1.25843
153948	134784	87	65651	57831	82	1647	1548	15	1701	1688	17	4307	3664	33	499226	446133	91	1.26059
300561	196941	121	123536	79804	116	3143	2002	29	3638	2509	32	8381	5180	49	981745	632611	131	1.26059
106589	104521	73	50054	49668	74	981	964	0	1339	1166	10	2881	2699	25	344465	338708	80	1.26168
68660	68819	72	19963	20088	47	581	467	0	988	858	0	1389	1549	15	184178	182547	73	1.26492
117908	107604	79	48040	43617	77	970	1019	3	1547	1221	12	3770	3455	30	407841	365771	88	1.26601
58167	59554	69	19840	20192	46	790	733	0	738	654	0	1329	1514	14	189630	190698	72	1.26601
26039	26790	52	10928	11092	37	214	380	0	340	260	0	740	684	0	99664	100935	68	1.26709
187666	160396	94	102640	91819	84	1774	1621	17	1999	1726	22	5383	4649	36	596935	524894	91	1.26709
129175	109313	82	53740	45456	79	1625	1449	14	1941	1478	19	4402	3661	34	516901	436848	88	1.26709
123128	117720	83	49917	48014	75	925	1072	6	1226	1301	12	3557	3406	28	416004	396778	83	1.27034
98680	105005	61	33316	32836	71	1342	1248	12	1071	1073	7	3161	3053	26	357385	350704	81	1.27251
107411	107018	74	46251	44419	73	1264	1058	8	1271	1174	9	2802	2733	25	350045	338046	78	1.27251
41122	41290	67	15840	15926	42	290	326	0	294	359	0	798	816	0	102354	101550	70	1.27467
28020	27854	67	10409	10557	37	190	260	0	181	170	0	622	659	0	75890	74761	68	1.27467
25390	26514	44	12465	12777	39	286	316	0	135	175	0	668	743	0	89310	89632	68	1.27575
305376	200671	123	128228	84382	104	2814	1866	28	3342	1999	34	9001	5784	51	979340	633849	113	1.28009
40197	41666	52	16469	16480	44	369	345	0	278	470	0	1108	1029	4	143471	136341	82	1.28009
164041	142791	83	72442	63111	82	1871	1464	18	1988	1590	19	4776	4077	34	517230	444490	87	1.28009
130627	129501	77	34215	33344	74	1839	1645	17	1550	1614	15	4268	4071	32	486741	463278	93	1.28009
49635	51192	70	12539	12512	40	406	477	0	499	369	0	1296	1089	7	152515	142415	72	1.28334
143760	129931	82	82999	74621	81	1684	1612	17	1890	1606	17	4429	4014	32	477449	422070	87	1.28442
118859	118561	76	36181	36254	72	1317	1336	12	1660	1578	14	3583	3475	29	422323	401043	79	1.28442
143083	126108	81	64252	57243	79	1619	1446	16	1428	1160	11	3701	3438	30	410934	365548	85	1.28983
165131	127851	104	68022	51101	104	2072	1615	20	2407	1653	25	5472	4321	37	625665	487007	104	1.28983
101340	99486	76	47309	46979	74	1214	1307	11	1029	904	0	3357	3131	27	378552	363833	80	1.292
195331	161990	96	61273	48534	83	2103	1837	21	2903	2377	28	5680	5018	37	723364	599183	93	1.292
105980	104152	76	29193	29282	65	1206	1021	5	1371	1217	10	3307	3367	26	397793	393799	81	1.29958
160335	134169	91	89568	77159	83	1685	1413	16	1778	1481	17	4483	3809	34	495870	413675	90	1.30283
96016	94407	76	29360	28964	71	1130	1286	10	1165	1253	11	2784	2817	23	305558	290607	80	1.30391
173631	141765	86	67088	55028	85	1612	1337	13	1735	1419	18	4585	3955	34	554917	457068	92	1.30608
187022	172144	90	90654	85247	83	3146	2796	25	2804	2601	26	7146	6386	40	771011	699143	91	1.30608
157517	143124	83	70551	63674	81	1932	1562	20	1749	1684	17	4858	4410	33	612479	559671	87	1.30716
27927	28731	57	13231	13756	38	497	417	0	213	185	0	810	704	0	87564	89380	64	1.31041
244693	188729	94	92931	69982	94	2941	2168	27	2902	2284	28	7090	5693	42	791430	623378	101	1.31258
52689	50434	73	13885	13786	41	335	584	0	210	314	0	1159	1140	8	133370	129041	71	1.31474
98495	97603	77	29571	29109	71	1038	1118	7	1105	1065	6	2440	2453	22	277226	266338	80	1.31582
33030	34842	52	12357	12582	38	481	441	0	321	360	0	699	809	0	95638	94001	67	1.31582
88483	88251	71	28374	28458	70	954	804	0	708	691	0	1823	1842	19	257443	252540	77	1.31582
96716	94928	74	24336	24016	61	954	834	0	1169	1121	7	2665	2644	24	327998	323771	79	1.31691
227637	175198	93	88618	67473	91	2509	1966	25	2860	2193	28	6645	4874	42	782382	612395	101	1.32016
67234	65929	74	26730	26798	60	476	528	0	426	587	0	1386	1305	12	186706	183545	76	1.32232
72997	72384	75	23130	23350	52	693	722	0	839	807	0	1870	1844	17	236821	228233	78	1.32341
27807	27716	55	6831	7072	32	230	316	0	310	415	0	526	676	0	82908	85488	69	1.32449
27186	27788	56	8000	8135	34	364	262	0	134	232	0	729	880	0	88748	86744	69	1.32665
123008	122891	75	65792	64996	75	1106	1156	9	1355	1422	13	3714	3515	29	449173	428915	83	1.32665
242607	182175	93	87709	65355	93	3378	2595	30	3455	2513	32	7917	6167	43	889856	665902	102	1.3299
325308	224180	110	135098	95143	110	4000	2550	33	3964	2689	36	9539	6730	50	1.04858e+06	809286	115	1.3299
146244	133246	81	50096	44464	79	1747	1639	16	1850	1840	17	4079	3865	31	497076	447553	86	1.33207
38473	39943	54	8626	8789	34	286	391	0	222	467	0	868	900	0	127364	126826	69	1.33748
78241	77977	82	31030	30994	70	378	560	0	809	818	0	1858	1843	18	199265	193878	75	1.33857
95520	95151	81	42134	41942	71	1338	1368	12	1258	1114	7	2892	2686	24	324472	315344	79	1.33857
152697	137506	80	73886	66048	81	2103	1856	20	2030	1937	20	4695	4297	33	597716	546955	86	1.33857
153493	134534	79	68676	57314	80	1839	1483	19	2269	1913	25	5452	4599	37	645704	521948	87	1.33857
84821	83790	78	19523	19584	45	1045	1049	5	946	988	0	2664	2585	24	331915	323792	76	1.33965
212347	166496	90	85758	68180	89	1608	1161	13	1938	1490	21	5437	4272	38	601456	477033	94	1.33965
27056	28087	62	8396	8680	34	218	231	0	236	294	0	840	777	0	97283	97806	67	1.34073
199461	163048	89	106591	90763	86	2222	1809	21	1952	1780	20	5492	4178	38	604985	513800	91	1.3429
100353	99650	75	29930	30166	59	1360	1458	12	1417	1301	12	3184	3221	27	372306	358467	80	1.3429
149591	130376	82	78444	69081	82	1811	1435	19	2172	1586	20	3863	3391	31	436404	371440	86	1.3429
26635	28236	46	7513	7977	33	388	246	0	394	411	0	907	918	0	113901	119056	65	1.3429
57202	56900	71	14929	15246	40	306	376	0	455	434	0	1198	1332	12	146225	144938	73	1.34398
37679	36469	72	7066	7105	33	409	369	0	278	411	0	1021	925	0	98177	99567	68	1.34398
180818	143288	87	74527	59121	86	1859	1483	17	2740	2157	27	5072	4059	36	600027	469633	93	1.34398
84368	84712	73	35518	35741	71	863	952	0	1158	1048	5	2088	2141	20	253348	252915	76	1.34507
105665	104085	89	27032	26542	66	1228	1166	9	1084	1338	12	3334	3254	27	380447	366503	80	1.34615
96155	96077	73	27272	26715	65	1233	1142	8	1183	1198	10	2996	2959	25	361388	351723	78	1.34615
28723	28175	70	13274	13488	41	448	451	0	287	334	0	618	731	0	89585	89426	67	1.34723
117334	114107	76	34016	33426	73	1152	818	0	1203	1119	6	3184	3135	27	344421	326064	80	1.35373
80830	83276	70	20563	21307	44	1120	1256	9	827	797	0	2319	2337	22	308438	300489	77	1.35698
122557	120706	76	48005	47061	75	1482	1548	14	1868	1707	18	3906	3812	29	495157	463957	83	1.35806
85174	85990	71	23920	23842	54	751	804	0	826	848	0	2311	2146	22	245878	243035	79	1.36564
82128	81578	74	27803	27686	70	728	599	0	929	846	0	1987	1864	19	233324	229051	79	1.36673
221695	173435	95	82076	63609	89	2496	2042	24	2324	1858	24	5319	4272	37	654186	527704	96	1.36781
143965	125347	85	60502	52068	81	1715	1498	16	2024	1674	17	3966	3551	30	468402	412921	88	1.36889
120263	118431	82	30572	30195	71	1238	1359	11	1535	1494	16	3821	3606	30	447443	432858	81	1.36889
105577	98022	93	30937	28811	77	1249	970	0	1574	1243	11	3342	3124	26	396193	352258	93	1.36889
84412	81793	83	29689	28881	73	1089	1211	8	1328	1069	6	2643	2579	23	314487	292288	90	1.36889
125514	120534	79	52322	49654	76	1666	1476	14	1408	1201	13	3609	3694	27	435956	407380	81	1.36997
105704	101599	77	29045	28695	72	925	900	0	1267	1014	3	2550	2408	23	312172	313343	81	1.37647
162816	105096	93	49144	27986	91	2142	1302	16	1992	1184	15	4996	3458	43	619402	427160	98	1.37647
30528	30633	66	16985	17359	43	441	369	0	350	422	0	896	910	0	100805	101739	69	1.37756
126322	115641	77	63962	57178	79	1531	1224	12	1841	1716	19	4160	3812	32	487425	427143	86	1.37864
129065	116607	79	54541	48643	77	1211	952	0	1307	1351	14	3242	2795	28	323578	286121	84	1.37864
141283	129101	79	56584	51624	79	1683	1514	16	1988	1647	17	4293	3975	31	520426	470182	85	1.37864
113431	105738	78	44710	41106	76	951	942	0	1423	1374	13	3110	2720	28	383971	356896	81	1.37864
28911	29882	54	12568	12761	38	437	392	0	273	282	0	963	1039	3	108505	114468	62	1.38405
230911	176650	93	86962	66063	91	2621	1855	24	3107	2517	30	7672	5700	46	903975	697281	99	1.38514
87535	88984	71	27385	27774	54	1125	1142	9	901	920	0	2455	2453	23	291116	283367	78	1.38514
126749	125686	75	40828	39687	73	1554	1715	14	1318	1370	13	3772	3690	28	437675	417728	82	1.3873
206962	171563	88	82067	66370	87	2055	1719	21	2088	1683	21	5275	4365	36	622763	518306	94	1.3873
122748	121456	77	43630	43205	73	1296	1323	12	1369	1345	14	3396	3405	28	419258	411895	80	1.3873
69795	73248	68	22930	23674	47	926	930	0	714	715	0	2269	2187	22	286894	274631	75	1.3873
121840	108947	78	55441	48407	77	1429	1265	14	1941	1566	22	3996	3697	31	471789	406141	85	1.3873
92504	96578	71	35292	35483	71	1272	1423	12	1551	1343	15	3111	2841	26	358724	344523	79	1.3873
182803	151842	94	77182	65502	85	2169	1685	20	2300	1991	23	5234	4356	36	602940	497079	90	1.38838
65947	67000	71	20070	20579	47	566	751	0	626	774	0	1471	1400	13	197871	195007	73	1.39055
120629	115101	92	42949	42113	74	1268	1142	8	1275	1104	8	3406	3283	28	391857	381807	82	1.39272
137843	120108	84	53242	46348	80	1450	1284	12	1881	1641	20	4767	4219	33	518261	446002	87	1.3938
64234	63183	86	22151	22208	54	668	766	0	516	612	0	1540	1444	15	190380	188101	76	1.39705
72616	73379	71	21123	21209	48	982	917	0	569	639	0	2144	2109	21	266441	255253	77	1.39813
99309	96956	78	37570	36166	74	1356	1349	13	1406	1139	10	3410	3365	28	385556	360373	81	1.4003
48467	48273	68	17088	17481	42	566	699	0	457	426	0	1103	1000	1	161593	164545	73	1.4003
110181	106943	78	50471	49407	73	1054	1025	3	1033	980	0	3098	2910	26	314951	295665	79	1.40138
222464	182196	90	70246	57967	85	2768	2429	23	2876	2326	27	6284	5276	38	676745	568089	93	1.40138
146600	134534	84	58871	53059	79	1873	1892	18	1784	1586	19	4112	3545	32	436367	391790	92	1.40138
167304	137924	86	77102	63325	84	1645	1335	16	1711	1477	17	4209	3282	35	467332	397100	93	1.40355
192826	165699	85	70407	58398	84	2381	2011	23	2712	2457	26	5817	5334	37	713873	612387	92	1.40355
292718	222555	103	117595	90958	102	3703	2852	30	3250	2435	30	8007	6397	43	893116	681931	107	1.40355
31118	29873	64	13299	13454	40	307	308	0	472	306	0	479	515	0	69674	69774	65	1.40463
52763	50285	78	18496	18306	47	763	764	0	425	519	0	1374	1483	14	156221	148461	77	1.40463
62869	62197	83	22639	22745	50	790	717	0	662	739	0	1375	1375	13	171293	167612	77	1.4068
58368	60976	68	24864	25071	59	587	729	0	722	646	0	1309	1322	12	148287	145933	77	1.40788
107225	108503	75	30335	30206	71	1130	1099	7	1243	1184	11	3183	2969	27	346223	327145	80	1.40788
127489	116576	79	56063	50957	78	1523	1389	14	1492	1202	13	3509	3314	29	417938	380162	85	1.40896
130522	126665	85	38268	37283	74	1512	1311	13	1917	1916	19	4523	4415	30	484163	468436	83	1.41004
86377	86594	77	18256	18234	44	931	1025	4	1281	1230	10	2938	2948	24	344296	340117	77	1.41004
100216	98272	80	22176	21963	50	1138	1250	9	1189	1031	5	3060	3004	26	358684	339664	81	1.41329
102218	98890	76	24240	23864	51	1329	1215	11	1393	1117	9	3362	3047	29	370122	352487	80	1.41654
175688	145905	84	79490	64451	85	1950	1695	20	2112	1771	20	4959	4207	36	628471	513158	92	1.42087
91086	88572	76	36908	36433	72	1006	886	0	1055	1033	4	2120	2000	21	265203	250727	78	1.42196
164106	140142	100	60995	52711	83	1661	1432	15	1554	1618	18	4542	3850	33	539193	467128	100	1.42196
38124	38978	65	8430	8668	35	159	321	0	411	457	0	1034	980	0	136157	129667	71	1.42521
108050	106293	74	25468	25033	61	1092	902	0	1075	1057	5	2977	3036	25	368806	353231	79	1.42954
104822	107095	71	38945	38815	72	999	1034	4	1469	1235	12	2633	2652	24	341169	326846	78	1.42954
104408	101934	78	24898	24933	57	1178	1137	8	911	1006	2	2582	2489	23	288805	271664	80	1.4317
244105	186242	95	91306	68079	94	2897	2151	27	2924	2221	27	7489	5665	42	853551	649882	109	1.4317
84514	81338	89	33072	30757	78	928	874	0	966	918	0	2457	2354	22	281739	251700	89	1.4317
94610	93519	75	44153	43982	73	811	769	0	943	855	0	2108	2080	21	239611	233119	78	1.4317
128956	111612	80	55719	47371	79	1791	1637	17	2172	1681	20	3964	3652	31	464835	402954	85	1.4317
118307	106902	95	49291	43649	78	1107	999	0	1341	1135	10	3588	3221	31	416791	358331	85	1.43279
151477	138362	91	32845	29905	79	1886	1572	19	2167	2287	20	6504	6047	37	738701	708131	87	1.43279
39601	37845	73	9172	9184	36	382	380	0	439	467	0	662	762	0	102280	98513	69	1.4382
91459	90398	74	22575	22228	50	932	1028	4	1283	1289	12	2618	2446	23	329276	322086	80	1.44145
186785	146455	87	70249	55112	86	1793	1299	20	2162	1840	22	4868	3787	38	580809	454369	94	1.44362
112914	113461	75	37906	37904	72	1079	1020	4	1304	1294	11	3528	3488	27	378717	358561	79	1.44362
167470	140127	85	85505	73964	85	2146	1722	21	1959	1501	20	4169	3710	32	508165	423736	90	1.44578
114232	113585	82	32631	32969	67	1187	1187	10	1684	1782	16	3498	3407	27	413557	401474	79	1.44578
81276	79275	78	30612	30444	70	869	862	0	1118	1164	9	2368	2485	22	270497	262772	78	1.44795
200641	157860	91	78626	61180	87	2175	1626	23	2302	2033	24	5453	4237	38	654423	509733	91	1.44795
42939	43490	64	16199	16563	42	320	369	0	463	390	0	1189	1101	7	128709	124461	82	1.44795
46700	47691	62	25818	26178	56	389	347	0	436	481	0	1225	1145	9	151436	155301	70	1.44795
100592	96975	89	30580	30406	72	1264	1253	10	1496	1292	12	3571	3486	27	378164	365603	79	1.44903
57594	57669	70	20189	20151	49	519	432	0	940	713	0	1292	1441	13	159755	154326	74	1.45011
94230	93850	75	32932	32701	71	1138	1052	5	1076	917	0	3091	2977	27	344358	331301	78	1.4512
80735	80439	73	28653	28417	69	632	575	0	870	913	0	2001	1894	21	240629	226749	77	1.45336
114815	114469	75	50276	49736	74	1812	1371	17	1291	1386	13	3468	3433	27	407258	389544	79	1.45336
81301	83279	77	26777	26446	69	947	966	0	1102	1035	4	2441	2509	22	315416	309198	76	1.45445
109282	106555	76	34289	34011	72	1268	1445	12	1479	1255	13	2879	2812	25	340376	327950	80	1.45445
36012	35510	73	13806	14178	40	531	637	0	371	334	0	797	742	0	95358	89305	72	1.46094
160491	139618	93	69788	59440	84	1863	1558	18	1896	1835	19	4895	4433	33	581924	511732	92	1.46094
151634	144199	78	47398	46102	77	1619	1585	16	1760	1718	17	3874	3863	29	434003	411851	85	1.46528
50663	51957	63	8994	9196	34	259	264	0	598	558	0	1029	1085	6	136020	132693	72	1.46528
110771	107766	91	27027	26775	61	1345	1346	14	1524	1298	13	3209	3133	27	364220	350383	81	1.46528
57944	58807	72	17795	17757	44	526	568	0	321	379	0	1458	1374	15	159609	160101	71	1.46528
98985	97054	79	34508	34532	72	1526	1558	14	1605	1394	17	3443	3428	26	403151	391463	82	1.46853
170787	141167	93	74170	63580	84	1857	1422	20	2204	1874	22	5368	4368	38	617267	518629	92	1.47069
164490	140149	83	76801	65472	83	1805	1471	17	1760	1630	19	4441	3629	36	495063	421135	89	1.47069
100432	98702	78	25355	25136	54	1236	1002	2	1222	1255	10	3081	2987	25	338801	321722	79	1.47069
150588	128359	99	58578	49613	82	1369	1160	10	1751	1317	17	4057	3573	32	502302	432382	87	1.47177
142327	121751	89	71343	62037	80	1385	1088	13	1501	1381	13	3260	2776	29	386871	334160	85	1.47286
107526	106102	76	39236	38444	74	1042	909	0	1309	1151	9	3069	3064	25	345324	335086	80	1.47394
127393	122289	84	48705	47828	75	1721	1703	16	1491	1232	14	3967	3754	29	426529	399825	81	1.47936
319671	220390	111	151002	106246	109	3000	2225	26	3855	2418	34	8655	6087	47	969434	678455	114	1.47936
77044	80517	71	21887	22533	46	715	629	0	993	891	0	2093	2114	21	251297	247705	76	1.47936
117367	116558	74	38879	38653	72	1119	897	0	1476	1363	14	3344	3184	27	364899	352324	78	1.47936
119669	115279	86	43754	42832	76	1402	1464	13	1356	1296	13	3342	3278	28	363465	353359	81	1.48044
30924	29053	74	14499	13451	48	395	318	0	270	238	0	1075	919	0	113683	104234	78	1.48044
108608	105805	75	34158	33745	72	1268	1309	11	1080	994	0	2903	2787	26	327834	311975	79	1.48152
110869	103234	93	43387	41085	78	1185	1052	5	1112	1037	5	3185	2929	27	337808	308602	93	1.48152
73709	72812	73	17285	17281	44	770	770	0	682	673	0	1976	1872	20	230448	225370	74	1.48585
231796	188956	88	95176	79028	88	2702	2171	26	2440	2114	24	6541	5235	39	745528	613317	97	1.49019
206852	177765	86	80960	69770	85	2544	2094	24	2000	1886	21	6004	5250	36	676982	583021	91	1.49127
108950	109453	80	32509	32787	68	1311	1313	11	1472	1561	16	3693	3576	28	421764	415926	77	1.49127
165173	136734	83	72794	59535	82	1911	1545	19	1938	1764	19	5219	4295	37	616189	492671	100	1.49127
98857	100630	72	24990	25452	48	1086	1114	6	1142	1217	12	2877	2911	24	319645	312643	76	1.49127
27018	26717	54	10471	10522	38	100	143	0	258	155	0	682	707	0	82423	85627	66	1.49235
140412	122859	83	76410	66187	79	1782	1568	17	2167	1659	20	4150	3429	33	503194	443958	86	1.49452
140407	136062	82	70542	69705	77	1449	1578	15	1459	1370	14	4127	3955	30	439850	410041	82	1.49452
108784	108182	80	28722	28509	60	1096	1100	6	1296	1124	9	2949	2948	25	380639	365677	80	1.4956
265310	204924	97	78335	58839	95	2715	2319	23	3092	2335	29	7708	6065	43	866430	704260	101	1.49668
74625	73260	75	26952	26723	66	895	1007	2	704	778	0	2095	2116	20	233347	231007	77	1.49777
196750	154405	90	73199	55817	87	2104	1641	20	2258	1618	23	4844	3766	37	538625	421821	97	1.50426
138276	134027	77	50915	49368	75	1628	1522	14	1962	1953	19	5221	5118	32	590552	563437	82	1.50535
124516	119664	85	38241	37162	75	1077	1042	5	1258	1224	13	3972	3721	29	474053	449666	84	1.50643
116867	106438	80	45636	40234	80	1442	1238	12	1529	1498	15	4044	3837	30	420444	373843	86	1.50643
160214	129605	96	63869	51668	83	1703	1344	17	2336	1617	24	5032	4158	35	595818	484160	101	1.50643
76806	71136	88	30413	27779	88	785	591	0	859	611	0	2127	1834	21	247408	209750	88	1.50751
105774	105299	74	38562	38545	72	731	656	0	1108	958	0	2803	2913	24	314769	310935	78	1.50751
179946	151181	85	73930	60684	83	1853	1372	17	2007	1649	22	4934	3869	36	602166	500744	89	1.50751
97717	97212	77	27169	26725	70	1164	1233	9	1008	1217	10	3067	2926	27	376000	362676	81	1.50968
93413	90627	80	30482	30402	72	877	725	0	684	926	0	2194	2105	21	229728	228107	78	1.50968
144217	136905	87	53968	51788	77	1809	1590	16	1996	1872	19	4336	4134	31	508375	474711	84	1.51076
173099	151194	94	54290	46468	82	1844	1645	18	1997	1821	20	5403	4787	36	597643	511000	88	1.51293
108249	101612	77	46494	42789	74	1273	1117	7	1311	1196	10	3514	3299	28	412354	379800	83	1.51509
82934	82666	79	13509	13507	40	1043	1179	9	984	1028	3	2610	2499	23	318605	308007	78	1.51618
107238	106036	78	48679	48333	73	889	904	0	1087	947	0	2920	2908	26	376492	363487	80	1.51726
39594	40854	64	16336	16422	42	314	506	0	500	430	0	1315	1186	11	158480	164107	69	1.52051
102938	100036	91	13330	13531	39	1277	1136	9	1255	1082	7	2746	2621	25	330854	319414	80	1.52376
80418	79128	77	30850	30854	70	843	747	0	736	774	0	2013	1770	19	226728	224127	77	1.52592
146872	141469	78	34085	32954	75	1429	1467	14	2074	1966	20	4871	4568	34	529069	509090	84	1.52592
112892	114093	76	39638	39139	73	1049	1143	8	1165	1091	7	3360	3386	27	384726	374959	80	1.52592
125820	119930	94	34271	31616	80	1196	1163	10	1409	1342	12	3574	3292	28	400315	368412	94	1.52592
113055	97122	83	51244	44691	78	823	839	0	1072	994	0	2882	2496	27	348283	301892	88	1.52809
112178	99459	95	51388	45896	77	1511	1381	13	1735	1529	16	3320	3020	29	429558	375142	83	1.52917
92906	92470	73	47368	47227	72	906	938	0	1178	1136	8	2519	2532	24	318189	307352	80	1.53026
116493	113824	77	24955	24442	54	1238	1120	8	1343	1369	13	3462	3318	28	400595	383620	83	1.53134
24458	28320	36	13115	13502	39	219	204	0	297	210	0	712	745	0	87060	91568	65	1.53134
192323	163224	90	78311	65231	88	2281	2003	21	2180	1779	21	5690	4701	37	626195	543538	93	1.53134
172039	142364	86	73662	62214	85	1607	1533	15	1950	1585	19	4419	3679	35	539093	431772	93	1.53242
45417	45670	67	16898	17075	44	351	290	0	419	394	0	1055	1077	7	129663	126997	73	1.53459
35042	34296	67	9216	9485	35	198	373	0	626	593	0	1254	1186	11	144910	145068	67	1.53675
108714	105311	76	26390	26219	62	1127	1143	8	1409	1331	12	3582	3383	28	399762	391357	80	1.54217
127816	122475	78	44220	42179	76	1386	1379	11	1849	1614	16	3780	3669	29	474174	440351	85	1.54325
50510	52727	54	11376	11787	37	474	418	0	477	451	0	1227	1197	10	140600	144024	72	1.54325
79250	79326	72	21700	21545	55	571	605	0	981	902	0	2297	2202	21	266599	264419	77	1.54542
83349	83801	73	37497	37217	71	1195	1230	9	1014	1067	6	2467	2280	24	300550	288138	76	1.5465
162217	137369	84	69565	60382	83	1590	1425	16	1493	1303	13	4447	3855	33	493134	411439	91	1.5465
93122	84665	81	43169	39757	75	780	822	0	1077	805	0	2240	2119	22	272260	246878	78	1.54867
113079	110030	85	39859	39179	74	1208	1130	8	1303	1339	11	3028	2919	26	362046	343789	82	1.55083
165329	155885	97	40456	37922	79	2234	2212	21	2401	2264	22	5924	5695	34	703925	646198	97	1.55083
38067	38752	61	13417	13599	40	409	453	0	333	379	0	903	862	0	113897	116038	71	1.55192
119352	115732	77	44746	43404	74	1560	1340	12	1693	1320	14	2912	2814	26	326483	303192	80	1.55625
286299	202771	101	122976	87458	98	3438	2086	33	4228	2971	35	9506	6778	48	1.03367e+06	718591	108	1.55625
114587	109654	75	42555	40828	75	1553	1446	13	1545	1349	14	3547	3303	29	391989	381987	83	1.5595
185604	154459	91	78579	66329	85	1923	1585	17	2193	1865	21	5173	4520	35	606115	505276	92	1.56166
156687	140419	97	94168	85383	97	1530	1125	13	1899	1661	17	3916	3527	29	478429	410982	97	1.56166
29615	29791	56	5706	5923	31	364	393	0	96	273	0	930	812	0	104918	104486	67	1.56275
276707	202815	108	117358	88807	97	3528	2442	31	3500	2446	32	8460	6580	44	953286	733609	102	1.56491
150147	128268	82	58013	48935	81	1906	1480	20	1823	1437	17	4065	3466	31	464116	395983	88	1.56491
148034	129123	82	58633	50318	81	1387	1277	12	1824	1607	18	3790	3235	30	451513	398160	89	1.56599
104451	103842	75	32482	31971	73	1260	1379	12	1408	1336	13	3804	3809	27	428794	412916	82	1.57033
158211	139965	91	54223	47953	80	1733	1652	16	2022	1688	19	4507	4110	31	532981	467074	89	1.57141
257345	185752	96	88324	64716	93	3159	2340	29	3393	2404	32	8156	5756	46	960602	688216	102	1.57141
148781	135978	81	47201	42286	79	1413	1534	14	1977	1909	21	4413	4051	31	540531	488491	86	1.57141
109119	105151	78	25534	25211	61	1074	1083	6	1364	1326	11	2947	2738	26	324235	306809	79	1.57466
108010	109819	73	39861	39039	73	1027	988	0	1180	1106	7	2965	2886	25	335087	335554	78	1.57466
110954	103609	78	40760	36840	76	1505	1521	15	1614	1399	14	4276	4072	32	512692	469366	83	1.57466
175076	138529	86	77428	60359	84	2012	1682	20	1787	1386	18	4956	3879	36	601671	477411	92	1.57574
115792	106640	82	92737	89243	77	2264	2100	21	2667	2277	23	6252	6053	37	738876	691052	84	1.57682
137013	120417	81	60835	53229	80	1138	1006	3	1515	1197	11	3517	3156	30	415839	364467	86	1.58007
84256	80544	86	30166	29897	71	741	736	0	891	844	0	2119	2056	20	272725	264313	77	1.58116
302695	219086	109	130939	99922	101	3565	2640	31	3165	2456	30	8867	6620	47	1.02204e+06	758221	107	1.58116
115883	111950	75	40443	39012	73	1393	1313	13	1347	1290	13	3436	3404	27	370359	356891	78	1.58116
36021	35341	73	8755	8758	35	211	374	0	143	255	0	809	692	0	113957	114916	68	1.58224
52963	54982	67	13285	13466	40	628	810	0	653	675	0	1326	1299	14	156878	155091	73	1.58332
83673	83526	77	29890	29864	70	690	705	0	725	860	0	1953	2086	19	251747	248963	80	1.58657
155934	137360	101	82502	74206	84	1573	1454	15	1851	1382	15	3869	3274	31	467010	412774	101	1.58657
62240	61507	71	26920	26792	64	690	445	0	513	555	0	1327	1356	12	160872	151554	75	1.58765
138570	132063	81	31759	30788	74	1660	1654	16	2082	1863	19	4079	4061	29	456846	443912	82	1.58874
114461	112900	78	56240	55237	74	1334	1321	13	1384	1266	12	3242	3263	27	399932	380289	82	1.58982
109231	107299	79	43365	42664	74	1111	944	0	1451	1381	13	3300	3279	26	404295	378642	81	1.59199
329402	245586	107	162711	129279	107	4644	3452	34	4731	3392	37	10662	8090	48	1.04858e+06	922070	112	1.59199
237228	184819	90	91818	71108	89	2743	2114	27	2675	2183	26	6695	5391	41	787877	607827	97	1.59523
48981	48445	83	21454	21361	52	426	346	0	446	449	0	1197	1156	8	138875	132932	83	1.59523
38925	38929	65	11938	12444	38	410	389	0	641	583	0	955	956	0	123876	124900	70	1.59632
153295	146408	81	60868	58608	78	2140	2117	19	2169	1810	21	5308	4965	34	671213	638917	90	1.60065
88352	86262	83	36341	36197	71	696	663	0	1138	1210	9	2716	2730	25	304900	295746	77	1.6039
92642	87991	82	36650	34885	74	966	740	0	1013	1027	4	2174	2208	21	271671	248886	82	1.6039
142013	124384	83	64643	55438	81	1760	1454	15	1850	1553	19	4678	3809	34	541734	468115	89	1.6039
26097	27082	54	12204	12528	38	314	445	0	587	476	0	758	787	0	86731	87278	65	1.60498
53783	52083	70	24483	24557	56	400	491	0	573	535	0	1412	1325	13	154520	149267	73	1.60931
112003	111023	74	36835	36647	72	1185	1187	10	1426	1134	10	3235	3040	27	362466	347092	80	1.60931
40543	40549	63	18291	18727	42	464	370	0	429	413	0	828	932	0	111068	107162	72	1.60931
203193	163865	89	87962	73051	86	2252	1765	22	2066	1719	20	5808	4892	37	632422	522836	90	1.6104
99770	97884	80	30340	30709	69	1242	1201	11	1144	1236	10	2697	2511	24	343281	326839	79	1.6104
113518	110280	79	40193	39139	73	1334	1210	10	1941	1955	19	4069	3785	30	445454	423591	80	1.61148
24523	25775	48	11902	12111	38	330	377	0	320	315	0	676	800	0	93619	87731	71	1.61365
169822	149161	88	86004	76993	82	1924	1607	20	1948	1609	19	4202	3639	32	493000	434379	88	1.61365
311961	208551	112	131319	89109	111	3289	2253	30	3613	2417	35	8958	5918	48	989638	665926	118	1.61473
141870	123544	83	63513	55693	81	1239	1157	10	1492	1174	11	3566	3225	29	413822	357452	86	1.61581
110664	107912	78	41202	40848	73	1040	975	0	1589	1433	15	3593	3546	27	421919	409598	81	1.62014
26184	25909	64	10596	11073	36	340	464	0	142	211	0	903	942	0	89781	88843	67	1.62123
21107	22323	50	10337	10672	36	114	231	0	380	391	0	643	622	0	76346	76978	67	1.62231
254279	197896	93	119913	96055	92	2654	1974	26	3041	2334	28	6845	5387	41	762060	600611	99	1.62231
163060	136085	86	67319	56173	82	1867	1779	20	2161	1738	19	5279	4520	37	603906	508678	89	1.62231
115868	110381	79	36936	36178	73	1277	1309	12	1321	1135	9	2881	2829	25	329352	308228	80	1.62664
131391	113506	83	55916	48367	79	1490	1409	12	1496	1194	13	3593	3125	30	473655	408523	87	1.62772
178849	149707	85	63645	52676	84	2239	1793	21	2510	1893	26	5019	4107	36	540954	438879	89	1.62772
115908	113579	77	45860	44881	74	1099	915	0	1605	1354	14	3038	2963	27	373655	356583	81	1.62772
112422	108116	93	26218	24969	74	1642	1643	15	1285	1407	12	3353	3173	26	402607	386966	93	1.62772
58707	57962	73	23217	23412	53	380	343	0	766	747	0	1257	1437	14	141481	137160	74	1.62989
33767	32264	77	12553	12822	39	458	498	0	412	483	0	806	864	0	105880	104130	69	1.63097
55146	53029	84	23677	24075	53	527	633	0	439	380	0	1185	1321	12	146512	141765	72	1.63206
118646	115245	79	54164	52658	76	1346	1224	10	1059	1165	10	3298	3272	26	359609	349715	82	1.63206
136719	128693	79	59843	56595	76	1225	1278	11	1600	1532	14	3557	3354	28	435910	408371	83	1.63531
152596	146050	78	51911	50410	77	1722	1717	18	1998	1691	18	4722	4546	31	481347	457126	85	1.63531
130478	125764	78	62219	59972	77	1604	1483	14	1972	1808	20	4547	4369	31	536441	503578	84	1.63639
48645	49837	60	14618	15016	40	758	593	0	586	541	0	1419	1567	15	171879	169570	73	1.63639
89800	87455	81	24526	24562	59	1098	1034	4	1020	925	0	2645	2460	24	331545	319300	81	1.63747
340406	242874	111	190737	137320	110	5247	3760	37	4677	3389	37	11096	8423	49	1.04858e+06	970588	113	1.63747
19474	19578	53	6665	6849	32	263	281	0	186	237	0	721	578	0	81201	84431	64	1.64289
35593	37572	63	18764	19139	45	205	312	0	409	437	0	866	886	0	113435	112310	72	1.64397
123316	112206	78	52424	48097	77	956	947	0	1453	1274	14	3310	2965	28	347937	324643	83	1.64722
92676	94441	73	41155	40723	72	949	1162	8	1562	1196	10	2899	2954	24	346650	340578	78	1.6483
77029	76323	74	19901	20345	44	1039	970	0	843	718	0	1831	1798	19	239825	234901	75	1.6483
171371	143161	93	68044	56742	84	1693	1462	17	2141	1709	21	4605	4020	33	515560	426835	90	1.65263
93280	93987	73	20828	20801	48	1065	1022	3	728	949	0	2278	2294	21	264003	255062	77	1.65263
337971	266666	116	310961	272730	108	7892	5887	41	8903	6787	45	21400	16901	73	1.04858e+06	1.0482e+06	124	1.65263
104248	103810	74	32905	33320	70	1008	1050	4	1010	951	0	3134	3090	25	371424	358278	78	1.65372
354795	225959	186	198957	137876	164	5039	3640	34	5309	3602	36	13465	9575	52	1.04858e+06	993325	209	1.6548
146786	125667	84	60561	53314	81	1642	1466	15	1868	1625	18	4028	3643	31	441453	382319	88	1.65805
95866	95345	75	32643	32408	71	812	810	0	1043	1024	3	2389	2292	22	314399	306836	79	1.65805
52485	52511	63	15508	15822	42	446	546	0	372	494	0	1219	1208	10	145406	142382	72	1.65913
93026	91137	76	26926	26810	66	982	984	0	1171	1165	8	2565	2575	23	315084	308363	77	1.66021
79092	77758	88	18126	18249	44	692	672	0	958	950	0	2067	2041	20	234112	224695	77	1.66021
106491	103339	77	33115	32678	72	1195	1296	10	1422	1396	14	2818	2623	25	345539	336795	81	1.66021
153328	135319	83	64598	57273	80	1451	1257	12	2134	1796	21	4080	3612	32	476368	424300	86	1.66346
207518	162891	89	60068	46518	86	2374	1999	22	2849	2075	30	6021	5216	38	726041	587448	94	1.66346
94579	95304	73	35824	36196	71	1153	1090	7	1128	1253	10	3369	3210	27	382577	375168	78	1.66346
27761	30500	44	9533	10246	34	400	302	0	124	101	0	817	803	0	100818	99244	68	1.66346
42458	43009	73	19930	20050	47	396	516	0	324	394	0	1055	1100	7	124566	122682	74	1.66346
29740	28506	63	14388	14483	41	244	278	0	478	475	0	617	615	0	88978	91690	67	1.66563
175515	144486	91	78413	65190	85	1640	1392	14	2219	1554	23	4515	3832	33	514141	428400	93	1.66888
89155	91227	72	34054	34079	71	1226	1303	11	1344	1523	12	3220	3206	26	367881	351144	79	1.66996
60450	62648	70	34123	34751	68	360	518	0	498	468	0	1223	1325	11	182236	182364	73	1.66996
88156	86006	80	40230	40460	71	870	814	0	1129	1068	6	2867	2849	25	331352	322847	79	1.66996
51255	52035	67	15724	16130	41	398	536	0	575	525	0	1149	1207	10	151585	153038	72	1.66996
67700	66311	76	26405	26645	56	685	679	0	634	743	0	1442	1449	15	173791	172955	76	1.67104
56149	55083	69	20066	20149	46	422	520	0	432	375	0	1273	1146	9	157315	157329	75	1.67213
157149	137580	88	53386	47254	79	1623	1345	12	1750	1420	17	4366	3784	32	477340	415047	88	1.67213
94750	93102	75	38374	38209	72	1080	1181	8	1197	1094	7	2479	2269	24	317391	303623	80	1.67213
339832	226136	118	244410	177908	115	7112	4926	39	7540	5460	44	17881	13746	61	1.04858e+06	1.04709e+06	118	1.67321
113098	112052	75	38676	38534	73	1275	1297	12	1747	1504	18	3857	3635	29	474810	455567	82	1.67321
220897	168669	91	83483	62985	90	2526	1907	25	2654	2074	28	6796	4809	42	799104	607510	96	1.67538
175610	142400	85	66089	53141	83	2186	1669	22	2044	1574	21	5089	4143	37	597540	487177	89	1.67754
225163	177164	93	95315	75637	90	2967	2216	28	2897	2363	26	6487	5263	39	711821	569543	108	1.67754
156608	135887	84	53768	44788	80	2011	1693	20	1736	1431	19	4683	4131	35	523521	450028	88	1.67754
133534	130911	78	42342	41621	75	1211	1192	11	1577	1393	15	3994	3872	29	441786	413437	94	1.67754
205455	165696	88	101745	86717	88	2778	2037	25	2367	1814	25	5618	4527	38	612923	500248	92	1.67862
96808	95589	76	27567	27127	71	1277	1249	9	1219	1440	12	3060	3192	25	370322	362145	80	1.67971
203069	165649	90	86903	70268	86	2254	1752	24	2323	1788	23	5966	4960	38	630467	528772	91	1.68079
104116	100479	78	40100	39128	74	1176	1020	4	1278	1349	13	3402	3005	28	368345	355017	81	1.68404
127286	124329	80	36227	35528	74	1421	1325	14	1397	1355	14	3849	3812	29	416838	391533	84	1.68512
170241	145919	85	85416	73416	84	1619	1476	15	1855	1578	20	4450	3875	33	518995	444837	87	1.68512
102392	102639	73	33493	32993	71	1133	1191	9	1109	1020	3	2685	2734	24	298826	287781	76	1.68621
116436	115698	80	38192	38080	73	1034	1137	8	1536	1393	13	3137	3322	25	374129	362751	80	1.68621
62736	66865	61	17245	17828	42	584	811	0	615	624	0	1577	1507	15	180067	179423	73	1.68621
110642	108986	78	32463	32177	71	1410	1489	14	1280	1312	12	2911	2741	25	346688	332730	78	1.68621
100635	100226	73	42490	41976	72	1217	1157	8	1190	1064	7	3024	3099	26	371968	358730	77	1.68621
151018	136007	84	48613	43601	79	1669	1529	16	1860	1649	17	4152	3739	31	471599	427761	87	1.68621
117565	116974	78	38414	37867	73	1159	1288	10	1392	1530	16	3096	3161	25	351588	336639	79	1.68621
195361	159158	90	76075	63045	87	2054	1785	19	2077	1839	21	4148	3449	33	491930	411446	91	1.68837
121405	120190	77	39151	38721	74	1272	1309	11	1335	1325	15	3438	3300	28	415346	403894	81	1.68837
95746	94948	77	34258	34095	72	963	998	0	952	905	0	2031	1971	20	234644	225005	78	1.6927
211419	176744	89	88590	75038	88	2316	1771	21	2379	2015	24	5607	4643	37	650540	546612	93	1.6927
118474	116668	75	55735	54762	75	1134	1053	6	1232	1343	12	3343	3263	26	386565	369319	81	1.69487
200048	157398	91	85308	68758	88	2310	1985	22	1788	1460	18	5333	4306	37	592948	487703	96	1.69487
178491	147402	102	74379	63134	84	1831	1764	19	2109	1695	20	5046	4263	35	588267	496562	91	1.70137
130920	126770	80	79576	76819	78	1173	1123	8	1522	1508	15	3858	3626	29	411590	385477	83	1.70462
65845	64294	71	22409	22358	50	614	600	0	496	522	0	1396	1438	14	157757	153433	77	1.7057
203089	166986	90	85287	70898	87	2314	1946	22	2138	1744	22	5567	4364	38	647173	535944	94	1.70895
176847	146417	87	79491	66209	85	1655	1352	16	2051	1648	20	4277	3902	32	545604	443320	94	1.71003
107683	106620	75	26596	26902	55	1087	1118	7	1630	1201	14	3515	3684	27	373556	366525	79	1.71003
107660	106155	84	31723	31653	72	873	984	0	1308	1282	11	2987	2842	26	366368	349349	81	1.71003
47427	49857	61	13930	14281	39	697	545	0	417	342	0	1161	1122	9	153093	150002	70	1.71003
99597	99993	74	44047	43600	72	1403	1492	13	1343	1297	12	3057	3106	25	342939	325793	79	1.71111
132563	117549	87	61467	53206	80	1311	1140	8	1677	1315	16	3530	3101	29	400039	341093	85	1.7122
119664	117638	74	33615	32317	74	1222	1206	10	1351	1464	13	3956	3809	29	443843	418027	83	1.71436
163195	143127	85	89654	80640	83	2054	1796	20	1893	1662	18	4484	4056	32	531240	458984	89	1.71545
205193	157379	95	74569	57825	87	2164	1494	23	2619	1931	26	5964	4536	41	727935	561400	94	1.71545
109034	110208	73	52602	52640	73	1258	1160	8	1454	1296	12	3071	3001	26	386628	379150	78	1.71545
160362	137750	84	78021	68041	82	1868	1652	18	2134	1808	22	5264	4434	37	588645	517987	85	1.71545
105573	107018	67	44881	44305	73	1444	1405	13	1552	1355	13	3533	3392	28	439770	415563	80	1.71653
108982	106103	78	42241	41954	74	914	818	0	1120	1103	7	2933	3003	25	356989	337203	79	1.71653
183660	162531	100	75375	68182	83	2254	2047	20	2263	1892	22	5172	4673	35	585676	527643	88	1.71653
69373	67792	74	33728	33758	69	700	537	0	806	693	0	1715	1717	18	203076	201373	76	1.71978
61455	62011	69	25087	25017	62	718	705	0	677	758	0	1536	1637	15	183439	172398	75	1.71978
193292	160957	88	90814	76361	87	2302	2043	23	1816	1619	19	4800	4134	35	568375	472644	93	1.71978
36909	37478	69	20085	20458	46	200	281	0	506	396	0	792	846	0	94417	94586	71	1.72086
337590	216192	130	184295	119238	122	3911	2485	34	4077	2675	37	9601	6460	50	1.04858e+06	769277	127	1.72303
55372	55782	84	20185	20241	47	539	472	0	448	586	0	1379	1291	13	179376	176422	72	1.72952
87359	86803	74	22532	22279	55	890	718	0	1104	1138	7	2624	2601	24	294123	281532	77	1.73061
196281	165244	88	75438	63590	85	2030	1517	19	2470	1939	24	5569	4518	38	648569	527536	92	1.73494
259827	205220	97	109122	88072	95	2749	2202	26	3197	2612	30	8428	6801	44	949146	760981	101	1.73494
331917	254293	139	214615	162674	132	6714	4864	39	7120	5195	41	16650	12204	58	1.04858e+06	1.04099e+06	139	1.73602
83239	82447	76	44507	44178	71	892	998	0	1106	878	0	1708	1672	17	245786	235421	77	1.73711
223307	175222	90	103768	78705	89	2475	1920	24	2972	2054	29	7134	5240	42	822519	609912	96	1.74035
124431	121833	77	43185	42429	74	1216	1136	8	995	1206	10	3638	3429	28	399990	373543	83	1.74035
116655	104962	82	44746	40288	78	1374	1081	7	1422	1178	10	3526	3121	29	421812	373673	84	1.74252
188243	154506	93	72497	60451	86	2109	1669	22	2286	1850	23	5147	4247	37	580924	493000	93	1.74252
100837	98184	82	35034	32231	92	1175	918	0	1065	949	0	2519	2410	22	317403	283444	92	1.74252
122326	123293	75	58257	57460	75	1333	1458	13	1669	1885	18	4518	4250	32	521892	501283	82	1.74252
157676	140982	80	57713	50890	80	1594	1457	15	1829	1349	18	3937	3450	32	481446	426919	85	1.74252
150914	142226	79	57354	54918	78	1781	1716	19	1878	1682	20	4719	4503	32	553021	519505	87	1.74577
184931	157871	100	72186	63809	83	2192	1871	20	1870	1715	18	5131	4493	35	606219	518620	90	1.74685
131200	125155	78	37283	35561	75	1556	1515	14	1655	1666	17	3819	3513	29	411435	390632	82	1.74685
110419	107611	87	48541	47801	73	1478	1558	14	1810	1691	18	4119	4054	30	467093	443961	81	1.7501
148466	125009	82	60508	51158	81	1767	1550	17	1737	1474	16	3988	3338	32	511560	423402	86	1.7501
162949	142528	82	74095	63106	82	1348	1360	14	2156	1756	22	5256	4784	35	572664	500911	86	1.7501
143301	133399	79	53153	49666	77	1417	1317	13	1854	1713	19	4666	4514	31	519601	482346	84	1.75227
133616	120451	82	55575	49210	79	1645	1517	15	1625	1492	15	3775	3377	31	489560	431870	86	1.75768
108635	107412	76	30345	30148	68	1241	1219	11	1418	1523	15	3785	3483	29	442675	427041	79	1.75877
275546	180791	101	109789	74479	98	3534	2459	32	3555	2385	33	8729	5636	50	1.0096e+06	643878	105	1.75877
146783	125421	85	65225	56872	82	1923	1745	19	1438	1209	13	3556	2975	29	405830	356193	87	1.75985
182024	153645	94	74278	63589	86	1824	1439	18	1874	1596	19	4137	3640	32	493648	416028	91	1.75985
49168	48658	68	9429	9377	35	324	359	0	371	375	0	1296	1239	11	135163	133438	69	1.76093
295468	199345	114	111969	79096	111	3448	2522	30	3384	2089	34	9131	6218	48	979132	666611	116	1.76093
94888	95278	74	21234	20969	50	1116	828	0	1088	957	0	2566	2526	22	319374	316004	80	1.76743
142715	129127	93	64693	57345	80	1665	1539	15	1497	1476	13	3323	3015	28	404459	367155	86	1.76743
111324	109780	76	27097	27078	57	1568	1556	15	1785	1626	18	3943	3958	29	452694	440097	81	1.76743
180201	152014	95	78535	66434	87	2009	1739	19	1924	1750	21	4905	4051	35	608877	510274	91	1.76743
149799	143544	81	65998	63172	77	2013	2054	19	2088	1817	20	4524	4083	32	508278	478554	84	1.76743
164366	135708	86	73586	62233	83	1680	1377	17	1730	1691	18	4081	3570	32	466539	391932	89	1.77176
45285	44351	70	17644	17970	43	478	489	0	397	397	0	1032	1086	7	115894	120554	71	1.77284
150011	136729	82	76657	70753	80	1646	1277	15	2098	1980	22	4775	4418	32	554972	516932	88	1.77284
277025	224952	104	147135	122213	99	4633	3632	32	4786	3683	34	11315	9219	51	1.04858e+06	986884	106	1.77393
236981	178600	98	93507	72086	93	2686	1902	25	3185	2317	31	7153	5375	43	840808	641704	99	1.77501
201531	158491	88	82598	65241	86	2441	2101	25	2358	1878	26	6520	5027	41	750749	578172	93	1.77609
159708	149908	87	47955	45888	78	2099	1843	18	2252	2032	22	5147	4587	34	557504	527096	85	1.77718
86472	87324	73	23431	23006	53	782	763	0	1139	1017	4	2211	2284	22	277381	265636	77	1.77718
96137	95136	74	41128	40422	72	1220	1044	6	1254	1070	6	2729	2713	25	338793	326738	78	1.77718
78977	78557	80	31909	31725	71	876	899	0	1065	949	0	2433	2419	24	274487	267471	79	1.77934
33118	33094	61	8444	8583	35	366	341	0	313	284	0	1044	966	0	113760	115284	67	1.77934
115539	112245	77	59720	58780	74	1355	1312	12	1504	1152	9	3056	3276	25	366112	355278	79	1.78042
206881	161233	90	79504	62301	88	2706	2111	25	2757	2072	28	6049	4880	41	752197	585076	95	1.78042
109313	109432	74	33872	33704	72	1323	1038	6	1228	1281	12	3363	3476	27	388803	365155	80	1.78151
28229	30204	42	14028	14345	40	327	340	0	227	357	0	852	876	0	92137	90333	66	1.78367
115389	113030	82	43286	42025	73	936	848	0	1442	1372	14	3578	3442	28	397870	376173	80	1.78476
36023	38644	52	12450	12577	38	289	334	0	357	490	0	1037	976	0	131761	129519	68	1.78692
21007	21670	42	7991	8225	34	246	326	0	169	287	0	802	826	0	88743	88523	64	1.78801
37595	39086	56	17727	17782	44	306	243	0	308	303	0	800	815	0	95894	93380	68	1.78909
78655	78759	73	20616	20685	47	632	715	0	742	883	0	2178	2057	20	220978	215403	75	1.79017
101274	99665	73	31634	30950	72	1225	1158	9	1108	1109	7	2955	2976	25	349939	336742	81	1.79125
132896	120277	82	47918	43025	78	1388	1063	7	1637	1305	17	3758	3380	29	452337	403697	96	1.79125
138720	129341	91	75789	70577	80	1688	1527	15	1532	1455	15	3851	3604	30	483953	454278	83	1.79234
81030	81479	73	32988	32869	70	849	664	0	894	961	0	1996	1987	20	240670	233698	77	1.7945
113540	110879	77	37568	36847	74	1215	1332	13	1520	1479	15	4141	4026	29	439780	426336	82	1.79884
182998	150879	87	79870	66881	85	1843	1317	20	2020	1611	20	4562	3705	34	530656	437841	90	1.79992
160044	132230	84	63403	51952	82	1318	1123	13	1737	1398	18	4727	3721	35	567373	483676	89	1.79992
234551	140010	97	95544	54537	95	2356	1532	25	2650	1629	32	6906	4080	46	809206	491085	100	1.79992
147934	136648	80	62322	55282	79	1975	1747	19	1689	1445	15	4150	3704	32	516351	469580	85	1.801
60864	62782	61	19573	19687	45	621	455	0	475	630	0	1278	1340	13	162815	157001	74	1.801
41859	42360	67	11804	11891	38	317	290	0	428	400	0	989	1061	5	105263	98626	70	1.80208
37738	36361	66	14028	14283	41	293	376	0	348	291	0	840	872	0	113409	113607	72	1.80208
170663	155906	84	58166	54628	79	1804	1703	19	1723	1662	16	4944	4631	32	548042	508995	87	1.80533
106278	104358	76	35804	35050	73	1684	1255	15	1463	1618	16	3582	3561	27	453426	441728	83	1.80858
115722	113452	80	36567	36340	72	1132	1066	6	1455	1248	11	3651	3822	27	412739	394125	81	1.80858
255956	190110	101	103495	80360	96	2889	2272	26	3409	2478	31	7266	5482	43	841229	648805	102	1.80858
115416	112215	78	41147	40187	74	1156	907	0	1312	1206	11	3118	3040	26	378778	364932	83	1.81075
125351	119833	87	48579	47668	75	1138	1241	10	1330	1252	13	3636	3593	28	449482	437691	84	1.81183
115769	114900	74	39269	38689	72	1652	1587	16	1514	1423	14	3400	3328	26	390057	374869	80	1.81183
84648	84712	73	19010	19447	43	893	850	0	1204	1115	7	2433	2567	22	311065	297517	79	1.81183
305798	208478	116	140324	99431	114	3283	2159	31	3626	2526	32	9305	6345	48	1.04858e+06	746471	120	1.81183
112440	111293	78	30787	31183	70	1069	1141	7	1442	1177	11	3182	3138	27	384110	370042	79	1.81183
54248	54683	69	19941	20073	48	539	526	0	766	583	0	1183	1165	11	169335	166587	74	1.814
36161	37054	57	16343	16683	42	724	730	0	560	484	0	1051	1094	7	145509	144950	69	1.81616
167971	132320	86	82971	66331	85	2107	1654	21	2123	1717	19	4714	3872	34	593523	464217	94	1.81616
102641	100296	75	50856	48704	75	1343	1408	15	1591	1547	18	3382	3276	27	443945	428755	81	1.81725
108178	101736	93	41088	37016	93	1384	1112	9	1191	1254	11	3616	3255	28	450750	403025	93	1.81725
119821	110667	77	56026	50679	77	1461	1349	12	1397	1261	13	2669	2324	26	372272	331427	82	1.81725
108214	107237	74	31223	31322	67	1209	1172	9	1067	1042	5	2722	2747	25	342759	327795	79	1.81725
280234	200608	99	121457	91293	96	2855	2218	27	3188	2281	30	7897	6079	43	916730	670050	102	1.81941
143760	129463	81	64102	57662	80	1337	1126	10	1634	1408	17	4002	3744	30	469344	410616	87	1.8205
199317	169404	90	89471	77027	88	2273	2080	20	2242	1957	21	5404	4568	36	563290	491862	93	1.82699
165662	140210	83	68125	56955	83	1765	1412	15	1797	1500	18	4826	4267	35	507914	426838	90	1.82808
125115	124616	76	37068	36767	73	1481	1444	14	2147	1806	19	4505	4330	31	505798	478998	82	1.82808
80243	81106	73	20152	20318	48	613	676	0	1055	978	0	2107	2182	21	272745	259620	76	1.82916
45304	44735	76	12958	13024	39	376	415	0	425	454	0	1041	1027	4	138287	133478	72	1.82916
186736	163765	85	90232	79246	84	1855	1638	20	2050	1756	20	4372	4029	32	543068	463107	93	1.83457
133578	127957	82	31967	31424	75	1137	1336	10	1592	1439	15	3440	3161	28	383119	362548	83	1.83782
178136	148639	94	71475	59483	83	1651	1430	14	2389	1753	24	4255	3770	32	508094	433540	89	1.83891
178220	152345	84	79294	66473	83	2740	2384	25	2203	1792	24	4901	4026	37	664679	552489	92	1.84107
122188	118974	81	38897	37945	74	1684	1480	15	1750	1483	15	3969	3958	29	448978	427437	84	1.84324
166300	145210	82	81823	72651	82	1917	1657	19	2146	1935	22	5292	4697	36	641946	555662	92	1.84324
187431	158350	91	94215	84667	85	1879	1522	21	1977	1377	19	4446	3995	32	505389	434640	91	1.84432
28530	27715	73	8760	9133	34	159	250	0	225	267	0	780	806	0	82552	83295	65	1.84432
124924	120469	84	34824	34455	74	1410	1169	11	1501	1533	15	3559	3518	28	384544	367914	83	1.84432
151128	132380	81	65538	56602	81	1440	1043	7	1602	1470	16	4101	3799	30	439804	401823	88	1.8454
50975	50836	80	14361	14573	40	438	523	0	484	538	0	1354	1375	13	139726	136659	73	1.8454
89041	88416	75	40386	40263	71	1170	847	0	523	716	0	2618	2438	24	278874	268050	77	1.84649
290346	210094	108	117014	87040	98	3131	2450	29	3546	2732	33	8538	5813	47	1.01807e+06	739036	107	1.84649
129548	126685	77	28266	27930	70	1521	1523	15	1699	1702	18	3900	3741	28	490768	460059	82	1.84649
122942	111240	78	53029	47059	77	1444	1447	14	1670	1554	15	3633	3265	30	425564	376407	85	1.84757
201959	156422	102	90226	72482	87	1813	1508	17	1932	1472	20	4110	3368	34	524263	415669	94	1.8519
142936	126840	83	60742	52979	79	1636	1310	14	1973	1560	20	4719	4222	34	543692	479268	84	1.8519
95541	95918	72	60251	60094	72	1724	1712	16	1433	1321	14	3830	3621	29	459869	442123	76	1.8519
49197	51382	51	13660	14025	39	467	438	0	471	618	0	1289	1292	10	127442	124746	70	1.85298
81334	83207	71	19560	19711	45	763	829	0	967	777	0	2588	2471	24	310063	298454	76	1.85515
134464	121978	79	61734	54827	78	1326	1166	11	1542	1392	14	3963	3663	31	445096	398332	84	1.85515
112410	111242	76	38576	38156	73	1119	1257	10	1138	1164	9	3345	3192	27	382537	362390	80	1.85623
114008	102397	78	49613	42163	78	1244	1127	8	1301	1016	3	3299	2907	29	409993	353457	85	1.85623
87961	85367	77	31840	31934	70	881	970	0	989	864	0	2405	2422	22	308930	302280	77	1.85623
163874	148589	82	85124	78931	81	2268	2049	21	1925	1983	20	5041	4393	33	550409	505214	84	1.85732
198435	153656	91	76443	59800	86	2423	1865	24	2492	2098	24	6431	5028	41	754627	590665	92	1.85732
160563	132739	83	56772	45872	82	1669	1272	14	2014	1417	16	4386	3553	34	507977	404992	100	1.85732
119204	115417	78	38724	38196	74	1551	1332	12	1176	1251	12	3645	3532	28	446986	433734	81	1.8584
183905	153270	86	82052	67676	84	2051	1521	20	1865	1561	20	4469	3555	34	518842	430567	90	1.8584
188628	151852	86	78610	63177	86	2002	1511	22	2321	1941	23	5477	4562	38	596136	493738	95	1.86165
156108	137838	80	74033	64082	81	1791	1332	18	2056	1604	21	4811	4374	34	545094	470778	98	1.86165
97008	99445	72	24766	24722	51	1240	1073	6	1374	1223	11	2678	2760	24	373732	363452	78	1.86165
110552	107588	77	35981	35138	73	1042	1074	6	1372	1451	14	3016	2972	26	333432	320764	80	1.86381
132161	128948	77	45107	44198	74	1166	1223	10	1691	1604	16	3771	3541	29	441745	421477	84	1.86381
141609	130693	84	62255	57007	78	1669	1462	16	1697	1377	17	3769	3553	29	454129	411257	83	1.86381
128244	123039	81	53595	51785	77	1102	1153	9	1247	1238	12	3648	3291	29	392388	372861	84	1.8649
138120	126724	78	46297	40609	78	1559	1522	15	2107	1732	19	4311	3762	33	515963	468606	86	1.86598
42484	44106	66	10312	10461	37	355	353	0	694	657	0	1133	1104	7	148301	149708	72	1.8714
124686	113316	78	51828	45863	79	1159	906	0	1416	1477	14	3136	2827	28	372445	325606	90	1.87681
99405	97552	75	30639	30189	73	1373	1257	10	1126	1159	9	3268	3125	27	360525	341148	83	1.87681
95051	92994	77	37908	37562	71	1085	1112	8	865	1066	5	3186	3097	26	352539	339185	79	1.88006
41037	42674	51	17233	17802	42	457	469	0	176	278	0	925	948	0	110155	110688	73	1.88006
143594	130905	79	78067	70726	78	1688	1572	15	1594	1410	15	3676	3397	30	435514	378351	85	1.88114
193471	157800	87	72448	58628	84	1990	1734	21	2644	1965	23	5895	4830	38	628368	514589	91	1.88223
326219	210444	152	127946	84090	152	4253	2793	31	4025	2627	34	10761	7183	51	1.04858e+06	802416	152	1.88223
111286	107899	85	43304	42621	73	1006	1084	6	1184	1244	10	3014	2888	26	378935	367682	79	1.88331
26559	26139	58	11613	12051	37	378	345	0	356	325	0	499	443	0	89239	92785	64	1.88331
195921	154403	90	76383	58718	87	2205	1614	21	2004	1555	23	5554	4585	38	668293	520615	94	1.88331
111966	108963	76	40274	39500	73	1128	992	0	1451	1284	13	3515	3278	27	384452	366228	80	1.88547
64973	64194	76	22880	22703	54	604	577	0	665	646	0	1514	1577	16	182476	179247	76	1.88981
117360	108278	78	38189	33821	77	1518	1477	15	1499	1331	13	3951	3628	29	421231	379058	82	1.89089
267967	219506	93	134533	113862	93	3590	3062	27	3525	2804	29	7002	5878	40	787650	664896	99	1.8963
200421	165428	88	44240	33732	86	2631	2286	23	3471	2682	29	8454	7159	43	1.04114e+06	884396	94	1.89739
38621	39548	56	13178	13619	38	666	568	0	307	361	0	904	1078	5	99756	98362	70	1.90064
62312	63180	69	18026	17972	47	448	463	0	714	583	0	1534	1440	13	176250	172099	75	1.90064
176132	152002	83	57360	47658	84	2357	1864	23	1652	1772	19	6011	5095	37	671560	556716	93	1.90172
140725	120327	96	61089	51733	81	1609	1383	15	1445	1023	7	3423	2978	29	393181	318484	98	1.90172
168641	140527	86	78840	65066	85	2045	1627	21	1907	1571	21	5261	4227	36	612410	509583	90	1.9028
64750	65377	71	15841	15731	43	709	548	0	958	866	0	1689	1702	17	192592	192802	78	1.90389
211661	165510	91	95282	74324	88	1898	1472	20	2495	1880	25	6612	5139	41	748232	580395	96	1.90713
231629	185973	91	81646	65531	89	3177	2647	27	3277	2609	28	7540	6471	41	854368	704409	97	1.9093
31352	33841	48	11468	11652	37	260	332	0	172	383	0	1146	1099	7	124284	121584	72	1.9093
104830	100223	88	36662	35618	71	1211	1043	6	1485	1443	14	3631	3487	29	397636	382258	84	1.91038
53052	52770	77	16238	16392	42	426	348	0	438	334	0	763	717	0	121116	119735	70	1.91038
94372	90619	91	22760	22576	55	1141	957	0	929	1039	5	2625	2631	23	315517	305117	81	1.91363
49278	47995	83	23345	23678	59	440	415	0	415	483	0	1286	1175	10	150474	146631	74	1.91688
173182	141183	87	74003	60628	84	2264	1915	21	2190	1885	22	5030	3893	36	542789	435900	90	1.91796
154134	134509	82	71337	61945	80	1522	1597	16	1671	1508	17	3951	3431	31	442192	381950	87	1.91796
125206	124735	75	62594	61223	74	1827	1782	18	1430	1459	15	3786	3768	28	451093	433491	80	1.91796
218845	172994	93	92315	74713	88	2403	2102	24	2601	1986	26	5880	4773	38	681238	540033	95	1.91796
104292	102324	80	42922	42540	73	1160	1207	8	1588	1441	14	3219	3187	26	380853	369510	78	1.91796
117886	116683	75	29523	29600	58	1125	988	0	1273	1357	13	2772	2481	26	347897	339998	80	1.91905
235243	184487	93	123403	105163	91	3002	2285	27	2590	2241	25	6451	5305	41	775845	619223	97	1.91905
100777	97806	77	29496	29187	71	1214	1299	11	953	1061	6	2423	2480	21	295772	281242	77	1.91905
99829	97785	75	31295	31238	71	1336	1400	12	1120	1281	11	3476	3506	28	417073	402925	80	1.91905
121848	119925	74	48554	47784	74	1665	1636	17	1481	1467	17	4250	3788	33	484908	459419	80	1.92121
115930	109538	88	53071	49698	76	1391	1166	9	1536	1637	16	3691	3341	29	398725	371407	81	1.9223
87179	87859	72	36920	36457	72	862	937	0	959	905	0	2030	1973	20	263760	253070	78	1.92338
184271	147443	87	83010	65397	88	2391	1823	22	2418	1848	25	5410	4378	39	672171	538382	94	1.92446
78136	77868	71	37432	37252	71	1014	831	0	670	581	0	1570	1477	15	176918	173084	76	1.92446
33079	33869	52	5933	5976	31	384	491	0	341	238	0	885	949	0	101228	104610	69	1.92554
89006	88632	74	21588	21685	50	905	982	0	1153	1049	5	2685	2830	23	321096	309949	78	1.92663
95014	95923	73	23810	23413	61	1393	1355	12	1411	1462	15	3223	3303	26	400030	391454	78	1.92771
113593	112730	75	33763	32854	72	1280	1119	9	1883	1680	19	3768	3890	28	429697	413666	87	1.92988
112966	108263	89	43663	43041	73	1205	1194	10	991	1198	9	3065	3082	26	357159	345581	81	1.93096
306285	195518	111	135980	88066	111	3424	1929	33	4170	2495	35	9056	5682	50	1.04858e+06	688069	118	1.93096
183944	142647	104	72929	55507	104	2202	1780	20	2848	2114	28	5607	4255	38	608906	469520	104	1.93096
87792	91287	65	24366	25446	45	851	755	0	1074	1205	9	2580	2586	23	287414	282560	73	1.93096
80993	81277	74	33970	34500	66	800	631	0	1033	828	0	1840	1823	20	252463	251253	76	1.93096
164360	137148	91	69385	56113	83	1855	1464	21	2061	1524	21	5344	4298	37	637802	533161	89	1.93096
181811	155732	100	59874	51149	81	1980	1609	20	1804	1674	18	4864	4074	36	519942	448062	86	1.93204
141362	134834	80	76423	73161	78	1656	1680	18	1925	1569	18	4210	4043	30	489568	463699	84	1.93313
54078	54259	63	20987	20926	48	489	581	0	352	512	0	1157	1275	11	158050	160045	74	1.93529
101092	100576	75	32438	32219	71	843	903	0	1003	1118	7	2652	2550	25	300950	286725	82	1.93637
106626	107658	73	30874	30792	72	1196	1182	8	1450	1240	12	3182	3056	27	356829	341287	80	1.93746
28500	26856	67	9652	9841	35	357	307	0	349	402	0	853	770	0	96504	94337	71	1.93854
128328	123841	79	56079	54750	76	1413	1331	13	1624	1376	16	3237	3004	27	397001	382297	85	1.93962
92797	91858	78	36850	36349	71	946	897	0	1133	1009	2	2596	2450	25	308710	297179	80	1.94179
164892	137908	85	67970	57098	84	1956	1808	19	1794	1463	21	4269	3564	33	509052	438725	90	1.94287
31462	31370	66	8050	8335	34	335	463	0	343	305	0	671	685	0	92114	90390	70	1.94396
130049	124388	83	62934	60336	76	1363	1359	13	1679	1572	17	3997	3681	29	420725	395558	84	1.94612
177980	150537	92	57937	48892	84	1811	1434	18	1895	1550	18	4243	3686	32	488914	416727	93	1.9472
216055	160134	95	75757	56418	89	2251	1583	22	2320	1834	23	5611	4285	39	666878	495770	98	1.94829
233958	181600	95	95004	74300	90	2435	2013	23	2867	2276	31	6923	5507	42	753364	602715	99	1.95262
118629	118612	75	37400	37107	73	1333	1243	12	1607	1409	15	3303	3161	27	411132	402411	78	1.95262
61952	62037	76	19222	19772	44	493	626	0	537	650	0	1566	1558	15	188121	190919	74	1.95262
80823	80574	72	36844	37132	70	798	830	0	867	878	0	1951	1973	20	247543	243044	77	1.95262
96386	94475	76	26114	25876	60	887	779	0	1214	1014	3	2480	2415	22	295379	284124	79	1.95479
108420	106808	79	34482	33868	72	1171	1059	6	1530	1533	15	3649	3453	28	393893	376380	79	1.95479
144793	128697	89	55870	48625	81	1553	1625	16	1986	1705	18	4354	3777	33	557325	486180	87	1.95695
73941	71584	89	20313	18883	67	752	699	0	834	709	0	2122	1940	20	240358	214925	89	1.95695
67672	68258	71	21354	21434	49	768	649	0	651	740	0	1650	1583	16	186219	182356	76	1.95912
187463	149218	86	68464	53492	85	2213	1783	19	2452	1723	24	5261	4097	38	666723	523731	91	1.9602
140338	118746	98	65007	57336	81	1162	1155	9	1704	1276	15	4109	3535	31	500117	426875	87	1.96453
128547	123971	92	27405	26885	55	1286	1022	5	1441	1427	16	3534	3506	27	413068	391405	81	1.96453
146258	123448	85	66651	56779	81	1414	1335	15	1473	996	0	3400	2996	29	381947	329065	87	1.9667
45479	46991	62	14208	14647	40	366	571	0	515	561	0	1065	1137	9	139487	144631	68	1.96778
132647	129232	77	55593	54072	76	1844	1545	16	1876	1775	20	4209	4162	30	482999	468155	84	1.96778
136775	126742	79	53220	49778	78	1547	1422	13	1836	1630	18	4123	3874	30	426933	391630	86	1.96995
101630	101706	73	38666	38148	73	872	867	0	1083	1066	6	2663	2636	24	323634	316594	78	1.9732
51671	54069	67	19127	19213	46	275	452	0	644	602	0	1283	1196	9	146485	144409	70	1.97428
144470	123015	82	64803	55550	81	1455	1214	12	1577	1431	17	3634	3031	30	409205	350068	90	1.97536
244277	189298	92	104514	82869	91	2828	2276	24	2936	2555	27	6545	5296	39	691426	552748	97	1.97536
223407	168374	113	98029	74804	113	2546	1899	22	2682	1909	26	5670	4280	37	632111	466039	113	1.97536
113599	110767	81	43166	42910	73	1148	977	0	1408	1187	11	3077	3023	25	349876	330741	81	1.97861
162009	140737	90	71660	62677	81	1864	1554	19	1783	1666	18	4325	3758	33	506974	443413	87	1.97969
104731	102102	82	30572	30025	72	1363	1268	13	1235	1187	10	3227	3210	26	388684	367402	79	1.98186
69997	70483	71	30509	30481	69	601	760	0	731	633	0	1703	1589	17	208540	206759	75	1.98186
59333	61689	70	24463	24883	53	557	496	0	710	599	0	1327	1314	13	158154	158187	71	1.98186
110928	107495	76	28384	28314	63	1299	1434	12	1407	1384	14	3185	3046	26	379303	368646	81	1.98403
97347	97204	72	27280	27039	71	1180	1141	8	1136	1113	8	3124	3101	27	351233	337513	78	1.98727
128236	125354	79	40578	39081	74	1124	1097	8	1292	1238	11	3216	3197	26	395607	381903	82	1.98727
137090	126573	79	74327	68177	78	1579	1488	15	1819	1767	18	4532	4344	32	542257	489355	83	1.98944
64233	67394	69	20190	20552	46	773	775	0	757	615	0	1856	1851	18	201182	204922	73	1.98944
142279	136901	78	55309	53180	76	1747	1621	16	1790	1545	17	4515	4162	32	496695	463615	81	1.98944
134994	119409	83	61967	55078	80	1545	1352	16	1796	1240	14	3484	2896	31	426228	371038	85	1.98944
91805	92695	75	29834	29419	71	1460	1396	15	1353	1211	11	3642	3480	28	423702	401796	89	1.99269
111041	109048	75	36857	36181	73	1479	1593	14	1690	1547	16	3737	3701	28	421559	402364	81	1.99377
93885	94813	75	17501	17486	45	1084	1101	7	1242	1138	10	2721	2704	24	320782	309822	79	1.99594
136407	131836	77	33495	32765	74	1665	1525	16	1857	1753	18	4365	4293	31	500439	474332	82	1.99702
166580	141750	92	73466	62643	82	1371	1135	10	1762	1565	18	4319	3705	33	489128	410603	87	1.99702
119474	116956	77	69829	68064	76	1352	1486	12	1553	1320	13	3571	3343	29	411081	396760	81	1.9981
147141	141872	77	68036	65402	77	1607	1610	16	1557	1531	16	4200	3837	30	475864	450554	83	2.00135
98854	99605	75	26787	27063	57	1379	1217	12	1521	1406	14	3743	3645	28	425329	401243	81	2.00135
176760	145978	86	72539	59210	85	1572	1513	15	1641	1400	14	4522	3747	34	526883	440344	90	2.00244
140228	123704	81	56704	49479	79	1426	1181	10	1567	1516	15	4198	3657	32	491637	438861	86	2.00352
33814	32652	69	14753	14745	41	462	486	0	386	245	0	743	727	0	101470	98111	70	2.00677
103623	100047	91	45417	45076	73	1296	1118	8	1289	1199	11	2924	2765	25	346524	333497	81	2.00785
61954	62907	76	11657	11857	38	579	843	0	799	790	0	1714	1651	15	197982	189560	74	2.01218
191043	151414	90	79864	64567	86	1819	1432	18	1888	1552	19	4574	3708	35	527269	428135	92	2.01327
198642	148800	96	75942	57114	88	2296	1666	25	2291	1615	25	5795	4332	40	665836	504841	98	2.01327
116673	112777	78	31701	31136	73	1324	1299	12	1283	1135	9	3270	3189	27	369625	356586	82	2.01435
221165	171700	92	90925	69812	90	1991	1559	19	2418	1629	26	5612	4334	38	655628	503521	96	2.01976
81653	81666	76	41303	41267	71	683	701	0	1160	1040	5	2480	2502	23	283378	281191	77	2.02193
52379	52741	71	14086	14259	40	458	376	0	462	425	0	1383	1496	15	155516	148538	73	2.02193
130566	124071	90	35063	34275	75	1573	1599	16	1728	1985	18	4356	4101	31	495918	464743	82	2.02193
98870	99000	74	27933	27731	63	1570	1500	15	1364	1228	11	3482	3303	27	371484	361287	80	2.02301
114098	98414	80	184433	162634	84	488	440	0	22416	18464	72	1677	1547	16	-849	677	0	2.02301
110343	105973	92	50185	49480	74	1419	1325	12	1065	1052	5	3129	3244	25	336061	328265	80	2.0241
98175	92841	87	30034	29883	72	987	780	0	1131	1086	7	2599	2621	24	320588	309266	79	2.02518
123371	118947	75	39509	37796	75	1234	1092	7	1425	1350	15	4133	4009	31	514946	489751	82	2.02518
179919	149146	91	74721	60604	85	1743	1349	16	2085	1668	20	5093	4265	36	592540	495110	90	2.02735
101526	100629	72	32135	32072	68	1075	1270	11	1269	1340	12	2869	2789	24	329332	320114	79	2.02735
70185	69409	78	17451	17610	44	632	560	0	873	735	0	1932	1889	19	226471	222305	87	2.02735
117880	113326	78	36018	34421	74	1097	1195	8	1452	1163	10	3053	2996	26	370762	346966	81	2.02843
145768	130939	81	66696	58790	82	1396	1303	12	1740	1593	17	4863	4452	34	577251	514884	90	2.02951
136060	129383	79	26870	26413	66	1506	1490	15	1551	1408	16	3699	3468	29	426435	402163	83	2.03168
212035	166424	107	93058	73511	107	2219	1779	20	2526	1803	25	5947	4576	39	692636	542454	107	2.03276
161426	136997	93	55213	46436	82	1994	1927	19	1312	1277	12	3752	3154	31	446896	379613	90	2.03493
127697	123150	89	63725	62395	76	1341	1407	12	1682	1655	16	3896	3822	29	426387	411213	81	2.03493
115991	107576	78	55856	51759	77	1214	1133	8	1078	1209	8	2761	2487	26	363409	333201	81	2.03818
115480	113165	75	34726	34283	73	1415	1459	13	1739	1529	17	3423	3457	27	367920	356538	82	2.03818
130901	127430	77	57358	54854	75	1515	1290	15	1636	1471	16	4239	3978	30	490605	462395	81	2.03818
172166	139648	87	64801	53370	83	1776	1447	18	1976	1576	20	4528	3685	34	538443	439026	90	2.03926
66142	67812	70	23377	23389	57	525	534	0	779	834	0	1511	1400	14	205958	199619	75	2.04034
102859	102275	74	28157	27900	72	1194	1227	10	1591	1616	17	3532	3781	27	410314	396354	83	2.04142
119421	118081	79	41528	40894	74	1102	1102	7	1673	1493	16	3456	3344	28	427256	414073	82	2.04359
313638	206862	131	205009	143222	126	6628	4781	39	7510	5455	43	18160	12805	63	1.04858e+06	1.04622e+06	133	2.04359
125567	122370	79	38376	37501	74	1367	1309	12	1724	1615	16	3987	3741	31	457733	427643	83	2.04576
97159	97551	72	33148	32686	72	936	1095	6	1065	1007	3	2981	2834	26	309949	297775	80	2.04792
107319	104140	76	41520	40302	73	1212	1327	12	1426	1148	9	3744	3337	29	430614	411768	83	2.04792
98138	96480	78	30940	31190	71	921	998	0	1165	1089	8	2453	2360	23	267829	266745	80	2.049
58561	60550	68	16250	16496	42	634	621	0	783	775	0	1234	1156	8	151985	155249	72	2.049
45820	45527	68	13489	13637	39	620	619	0	487	647	0	1158	1096	8	148782	141664	74	2.05009
79953	78144	75	27983	28172	65	705	753	0	924	836	0	2092	2076	21	261343	246854	79	2.05334
110352	109535	74	32538	31588	72	1399	1410	13	1695	1494	16	3509	3360	27	402827	383583	84	2.05442
67444	67115	73	25352	25385	61	694	817	0	911	689	0	1558	1584	15	182903	179800	75	2.05983
183505	157458	89	69368	58568	86	1993	1740	19	2203	1895	22	5421	4780	35	588888	499240	95	2.06308
110433	108744	80	40720	40273	74	1302	1268	11	1140	1291	11	3357	3345	26	375805	349978	81	2.06308
101032	99783	74	35605	35624	72	762	756	0	1265	1408	13	3458	3331	27	387816	374636	81	2.06525
233982	211593	92	76978	71659	85	3190	3156	25	3146	2973	27	7508	7028	39	867373	806743	91	2.06525
165385	153511	96	70086	66927	80	1867	1875	18	2619	2541	23	5957	5494	36	693746	655802	87	2.06742
259061	196254	94	104634	79142	93	2835	2163	29	3073	2342	29	6812	5177	43	767433	579102	100	2.06742
111711	108037	78	35751	34765	74	985	927	0	1283	1061	6	2918	2728	25	322421	301132	82	2.06958
62869	63661	75	17344	17634	43	698	809	0	634	578	0	1553	1543	15	180091	180955	72	2.07066
58356	59481	68	25195	25321	59	346	414	0	635	612	0	1221	1363	13	161717	159243	72	2.07391
78577	78115	73	18786	18911	44	765	716	0	895	855	0	2032	1918	21	251094	238066	77	2.07391
144545	122302	86	61863	53286	82	1300	1099	9	1623	1303	15	3576	3053	30	403313	343629	90	2.075
105162	103410	82	42615	41552	73	1315	1341	12	1346	1265	12	3173	3101	25	389497	364035	91	2.075
136554	128232	95	49927	46816	80	1152	1119	8	1546	1212	14	4059	3627	29	459317	418857	95	2.075
159495	141546	82	55707	48794	80	1680	1429	15	1961	1611	20	4353	3859	33	469626	389519	87	2.075
230047	176653	103	103396	82909	95	2654	2190	24	2902	2184	27	5806	4724	39	678024	545724	103	2.07608
158124	133678	82	60205	50555	82	1703	1427	16	1466	1142	11	4187	3638	34	469493	401140	89	2.07608
58561	58088	72	23217	23053	54	404	578	0	650	653	0	1145	1109	7	137334	134864	72	2.07716
37323	37702	63	15325	15336	43	398	403	0	477	531	0	962	1072	5	107567	108788	69	2.07825
327255	208531	115	150928	94795	112	4249	2730	36	4029	2666	37	11148	7043	53	1.04858e+06	824692	120	2.07825
116165	113579	78	32752	32291	72	1216	1349	12	1505	1489	14	3466	3406	28	410127	392177	83	2.07933
121875	115655	77	60080	56231	78	1416	1262	13	1174	1007	3	2967	2883	25	373151	349664	83	2.07933
40308	39624	69	13645	13942	39	476	444	0	363	373	0	1043	1009	3	115431	114910	70	2.08041
252638	197350	94	123444	97435	93	2981	2218	27	3128	2544	30	7453	6175	42	817818	643422	98	2.08474
170612	138828	102	60670	48936	83	1634	1461	16	2260	1792	25	5045	4077	38	568073	469130	89	2.08691
118781	116845	76	23002	22636	51	1384	1387	12	1803	1577	16	3746	3654	28	440745	424248	81	2.08908
30250	30713	57	6990	7136	32	252	366	0	-7	253	0	789	826	0	90402	92921	68	2.09449
171000	146229	92	72486	62711	84	1754	1495	16	1979	1628	19	4608	3941	34	515822	452009	88	2.09557
29170	29270	52	8294	8818	34	362	306	0	478	495	0	827	826	0	110201	113403	66	2.09557
98219	98242	79	25004	24832	53	978	915	0	1136	845	0	2790	2999	25	296915	289813	78	2.09666
110371	108635	76	33644	33275	72	984	863	0	1107	1085	7	2972	3055	24	355875	334381	83	2.09666
284565	214215	109	141298	111273	101	3629	2752	30	3390	2487	31	7600	5938	42	867428	670849	106	2.09774
166095	144154	84	67548	57093	81	1981	1610	21	2173	1812	22	4856	4380	34	557049	493959	86	2.09774
176763	150748	87	82212	72184	84	1930	1752	19	2130	1610	23	3960	3697	30	440537	378533	92	2.09882
25378	25769	47	8427	8681	34	176	320	0	385	493	0	637	689	0	74939	73864	68	2.09882
151778	130060	97	60672	52879	81	1316	1180	12	1555	1293	15	3758	3276	30	415319	363559	87	2.09882
125120	112249	81	58750	53608	77	1418	1392	12	1636	1474	16	3623	3418	30	462014	417180	87	2.10099
149745	128440	83	55902	47249	81	1564	1358	14	1755	1479	15	3762	3224	31	458204	379717	89	2.10315
92234	94068	74	20914	20942	49	924	841	0	1273	1182	9	2496	2311	23	316830	296511	78	2.10315
143705	136632	79	48795	46742	76	1896	1698	18	2157	1947	22	4353	4178	32	525892	488881	83	2.10424
208625	166598	98	73404	58317	88	1723	1360	16	2308	1789	25	5389	4333	37	619530	496051	93	2.10424
78871	78825	74	24734	24771	53	1047	1003	1	851	951	0	2213	2148	22	267838	261028	77	2.1064
68460	68856	74	29635	29875	68	586	658	0	760	753	0	1850	1877	18	220538	211727	75	2.10749
143333	131344	83	70597	65423	80	1635	1698	16	1656	1556	17	3861	3677	30	441774	409266	86	2.10857
74712	75786	73	31244	31487	70	614	718	0	1119	868	0	1843	1839	18	217227	210408	78	2.11073
109025	104317	77	43709	40460	77	1577	1346	14	1670	1474	17	3738	3494	29	445067	418094	85	2.11182
117407	114191	76	44583	42833	75	1060	966	0	1370	1138	10	2988	2754	27	329470	313173	81	2.11182
93008	94321	73	29538	29749	68	987	998	0	1102	1222	11	2996	3025	25	336079	322848	77	2.1129
104022	102678	76	25112	25251	56	1245	1282	11	1641	1579	14	3575	3556	28	424224	413188	81	2.1129
89080	88595	76	28825	29098	71	737	738	0	1155	1242	10	2457	2464	22	293741	282359	79	2.11398
99692	97752	79	32582	32014	71	842	960	0	1175	1206	10	2917	2738	25	357396	341499	79	2.11615
88041	87582	79	23239	23035	52	1044	1099	7	786	828	0	2191	2181	21	252811	252327	78	2.11615
155659	133337	83	70167	59941	82	1565	1131	14	2128	1654	21	4340	3714	33	508779	434284	90	2.11723
49643	48959	74	11733	11833	38	633	640	0	516	446	0	1086	1054	6	134472	128288	74	2.11832
166638	143163	87	67933	57939	83	1550	1405	14	1769	1480	19	3965	3413	31	452105	386300	89	2.1194
125709	121475	79	48047	47148	75	1514	1501	14	1663	1423	15	3957	4023	28	467572	452529	82	2.12048
152615	137267	83	54325	47325	81	1698	1449	18	1387	1332	15	4395	3761	33	470671	409064	87	2.12265
318616	245279	120	197176	154507	118	6050	4621	36	6713	5250	40	16719	13580	55	1.04858e+06	1.04293e+06	124	2.12373
124154	120847	93	37494	36877	73	1047	1069	6	1357	1427	12	3193	3055	27	378140	361056	84	2.12481
142238	122168	82	63186	54369	80	1729	1314	17	1364	1248	11	3713	3026	31	419603	347767	90	2.12481
161630	136462	85	69246	58330	82	1936	1512	20	1857	1533	19	4450	3784	34	501227	418611	88	2.12806
129438	124038	78	61980	59888	76	1401	1541	13	1976	1774	19	4448	4239	31	498937	478841	82	2.12915
132392	125293	83	58729	56768	76	1174	1238	10	1485	1328	11	3387	3329	28	422038	401207	81	2.13023
278421	203348	101	104220	76082	98	2424	1916	24	3183	2506	27	7547	5616	44	849521	638150	103	2.13023
119149	118183	74	32257	31583	66	1101	1080	7	1689	1597	16	3703	3450	30	420940	401919	79	2.13023
43320	42447	76	17149	15697	56	439	515	0	662	480	0	1417	1339	12	161082	136685	82	2.13023
194955	160183	87	72581	59053	85	1774	1670	18	2301	1924	24	5605	4738	38	621910	518985	91	2.13023
82033	78962	85	26659	26470	64	859	864	0	1144	999	0	2467	2551	22	262399	254992	77	2.13131
41890	40591	62	13245	13212	40	475	569	0	331	372	0	867	864	0	114217	102722	71	2.13239
106791	102206	86	39903	39744	73	1191	1126	8	1361	1550	14	3615	3218	29	418142	398699	82	2.13239
70859	69793	77	20245	20493	46	589	653	0	470	583	0	1441	1465	14	171640	165009	74	2.13239
50531	50689	72	16365	16683	41	376	356	0	682	486	0	930	1033	4	119056	115256	73	2.13239
149329	140364	89	44904	43355	77	1780	1514	16	1655	1295	16	3929	3820	30	494634	466671	84	2.13239
101304	101066	75	29870	29968	66	1083	1216	9	1118	1178	9	2735	2851	23	341879	326725	77	2.13239
92923	90335	85	22007	21784	51	983	830	0	1003	1090	6	2272	2198	21	269364	261576	80	2.13348
157710	153582	79	47488	46286	76	2301	2270	21	2317	2124	23	5305	4898	34	614978	575711	84	2.13564
106076	101353	75	50394	48705	74	821	800	0	1224	975	0	2794	2700	25	304717	292144	81	2.13564
104822	102578	75	32438	31789	72	877	907	0	1502	1431	13	3048	2697	27	356191	345043	81	2.13564
80009	75183	89	24142	22980	73	1203	1071	6	806	840	0	2226	2133	20	260766	241792	89	2.13564
115469	111929	84	30280	29623	68	1037	1021	3	1351	1203	13	3323	3331	26	388182	371030	79	2.13564
106802	103610	91	36962	36252	73	1258	1292	12	1132	1071	6	2714	2572	24	345087	325273	82	2.13781
115940	112915	84	41768	41161	74	1439	1319	13	1652	1541	16	3669	3409	28	437680	413771	85	2.14106
133799	119376	83	61012	54529	79	1093	1151	8	1611	1466	15	3842	3348	31	455245	392661	86	2.14106
174022	141975	88	68661	54712	84	1752	1460	14	1776	1499	19	4574	3830	35	538781	435178	92	2.14214
146781	128366	84	65864	58832	82	1636	1465	14	1698	1353	16	3641	3174	30	442624	379396	90	2.14431
90987	89682	86	33690	33406	71	1114	1394	10	1375	1218	11	2918	2860	25	344176	334111	78	2.14431
113612	110435	79	37055	36649	73	1370	1446	14	1051	1018	3	3080	2891	25	341437	327659	81	2.14539
98760	95307	84	28387	27896	71	1093	990	0	927	915	0	2489	2542	23	310257	299869	82	2.14647
98344	96777	75	36528	36528	71	1034	1160	8	819	854	0	2978	3002	26	297915	286498	79	2.14756
100573	99231	81	38932	38485	72	1050	1014	3	1005	900	0	2215	2139	22	299942	298429	80	2.14972
91056	91437	72	38440	37880	72	761	750	0	1161	1085	6	2590	2588	24	315472	303160	78	2.14972
41021	43414	59	10868	11420	36	490	438	0	452	513	0	1059	1100	7	120264	122965	71	2.14972
144756	136338	81	67555	63016	79	1691	1648	17	1691	1487	17	3770	3547	29	426422	389437	83	2.14972
103622	104231	76	52448	52149	73	910	912	0	1103	1026	4	2412	2390	24	319182	315723	78	2.14972
290527	219210	101	118047	91500	99	3084	2375	29	3440	2453	30	7624	5702	43	875882	666538	106	2.14972
63040	67154	59	22581	23577	44	602	420	0	955	767	0	1627	1642	17	185657	181428	73	2.15081
136409	122432	81	53352	47067	79	1631	1380	16	1700	1462	18	4320	3834	32	537594	477500	87	2.15081
107779	107833	73	32017	32400	67	1364	1318	10	1212	1229	11	3311	3214	26	408173	406587	77	2.15081
237048	181531	93	137642	110864	91	3221	2652	27	3641	3000	33	8414	6618	44	982404	761390	98	2.15081
93198	89456	78	32988	32710	71	1090	1150	8	736	727	0	2082	2037	21	263721	250098	77	2.15189
246376	187998	103	102833	78524	93	2945	2723	25	3051	2401	27	7974	6529	43	932014	753374	100	2.15297
139652	128511	79	62492	56804	79	1602	1433	15	1848	1537	17	3953	3659	30	449563	411864	83	2.15297
62241	63501	69	15423	15329	42	649	711	0	476	573	0	1773	1959	17	217799	217307	75	2.15514
63928	66361	69	30415	30230	68	541	583	0	511	639	0	1270	1172	10	160156	158360	72	2.15514
166987	141034	85	64115	54228	83	1506	1404	15	1573	1435	15	4056	3240	32	423638	350556	90	2.15514
25531	27366	49	8902	9425	34	390	387	0	59	261	0	694	705	0	76634	80157	64	2.15514
64528	65094	70	15680	15876	42	589	553	0	790	676	0	1563	1516	16	181835	180000	76	2.15622
123433	117297	79	34900	33426	75	1574	1316	14	1409	1379	12	3510	3435	28	384237	358750	82	2.1573
140875	122600	82	60292	51866	80	1412	1068	7	1678	1366	16	3782	3260	31	457248	394757	86	2.1573
118506	116243	79	58948	58246	75	1714	1565	15	1755	1656	16	3535	3723	27	442748	428189	82	2.1573
102370	100421	78	60176	59736	74	1096	1037	5	1376	1473	15	3325	3215	27	351563	342666	80	2.15839
240678	201440	94	83267	69241	88	3063	2536	25	2884	2429	26	6249	5291	38	798303	680905	96	2.15947
142842	125395	82	67788	59769	81	1612	1327	15	1575	1247	13	3792	3298	30	412042	342525	87	2.16055
162170	150968	82	104817	97336	81	2515	2351	23	2951	2856	25	7143	6748	38	822167	742389	98	2.16055
83191	84078	72	21780	22122	48	947	910	0	900	834	0	2208	2272	21	272252	266186	77	2.16055
87672	85786	77	29884	29876	70	975	1021	3	1023	1016	3	2810	2664	23	309708	299280	76	2.16055
152812	139000	80	64336	58562	79	1659	1549	15	2074	1963	20	5495	5300	35	650257	603573	86	2.16164
160852	146201	83	111383	100013	82	2836	2454	25	3081	2786	27	7979	7078	41	905030	814725	86	2.16488
105457	103887	80	54796	54485	72	1173	1217	10	1118	1174	8	2853	2703	24	354703	349654	78	2.16597
23305	23709	65	12329	12517	39	223	249	0	329	295	0	697	604	0	72859	72885	66	2.16597
38744	37962	74	22613	22693	52	581	441	0	294	229	0	1025	1043	4	105273	111475	68	2.16705
107511	106463	76	39192	38421	73	1303	1264	10	1323	1390	14	3819	3575	29	432086	425724	80	2.16705
67650	68121	75	13705	13918	40	704	623	0	948	986	0	1849	1793	18	221612	220344	77	2.1703
41370	42230	69	15736	15885	42	351	301	0	529	514	0	1179	1146	9	133506	129606	70	2.1703
171150	136563	102	64117	50275	84	1870	1426	18	1636	1299	17	4382	3286	36	557669	445898	93	2.17247
97303	95527	73	34928	34738	72	959	772	0	929	809	0	2223	2198	21	267294	259286	79	2.17571
96175	95849	73	31112	31030	71	931	965	0	1007	1026	3	2843	2902	24	364615	356130	80	2.17571
115430	111296	78	44087	42989	74	1326	1422	13	1709	1688	17	4206	4280	29	474487	454273	83	2.17896
181333	152681	86	65091	54353	82	1809	1620	18	1953	1641	18	4802	4057	34	568505	480838	89	2.18005
106377	103299	75	39731	39192	74	1324	963	0	1374	1426	12	3253	3161	28	406095	392132	83	2.18005
81013	80144	88	13392	12394	44	742	760	0	743	723	0	2187	2147	20	231596	213403	88	2.18005
104629	104959	74	32021	31963	72	1314	1259	12	1370	1537	13	3299	3319	27	424677	403060	80	2.18005
32099	30459	64	15160	15547	41	274	381	0	276	368	0	831	937	0	95439	93106	72	2.18113
97621	95598	72	42804	41054	72	1326	1225	11	1608	1458	14	3079	2681	27	352703	330644	79	2.18438
90294	89850	73	29220	29076	70	992	955	0	1085	902	0	2858	2781	24	353124	338514	80	2.18763
159302	136758	85	61236	51177	82	1766	1398	16	1934	1548	20	4287	3799	32	516494	439814	100	2.18763
129649	125470	77	35048	34351	74	1206	1389	13	1280	1392	13	3519	3460	28	405128	385826	82	2.18871
157318	132071	86	68776	58336	84	1722	1406	18	1638	1379	15	4067	3577	32	494413	413106	90	2.18871
104597	101747	82	31581	31168	72	1091	927	0	1501	1441	13	3510	3356	27	397162	380437	78	2.18871
84860	82132	77	33997	33781	72	1033	1045	5	1204	1148	9	2681	2436	24	323070	311752	76	2.18979
49000	50427	69	20033	19792	51	477	339	0	496	565	0	1181	1303	12	157595	159639	73	2.19196
59780	57677	86	24535	24517	59	410	598	0	632	566	0	1351	1435	14	182902	177211	73	2.19304
127060	122133	82	59608	58142	75	1884	1917	17	1591	1499	16	3783	3845	28	468194	449783	81	2.19412
85833	83332	79	24351	24211	56	1076	1040	5	1127	1103	7	2906	2898	25	321444	305998	79	2.19412
173013	138034	89	65437	51281	85	2168	1768	22	2322	1776	24	5165	4216	36	617997	504809	92	2.19521
136236	118521	82	58638	50389	79	1569	1207	11	1702	1433	17	3852	3228	31	464615	404359	84	2.19629
125620	124126	76	32101	31664	72	1188	1224	10	1740	1621	16	3654	3709	28	410860	394630	79	2.19629
202479	169471	96	94249	79660	90	2085	1739	19	1816	1602	19	5206	4309	36	595848	493093	96	2.19846
89192	89606	73	24744	24460	54	994	1049	5	1115	1230	11	2611	2631	24	328137	321848	79	2.19954
133056	126956	80	41491	40105	76	1567	1481	15	1371	1247	12	4315	3878	32	517365	495248	84	2.20279
123017	109258	88	60407	54354	78	1826	1542	19	1404	1155	10	3158	3081	26	338739	305460	82	2.20387
124495	120507	79	71950	70499	76	1633	1661	16	1862	1577	19	4131	4055	30	468525	448183	83	2.20604
98721	98800	80	26113	26631	54	1183	1335	11	1630	1726	17	3598	3508	29	427743	416840	78	2.20604
57991	58222	69	21194	21396	47	712	725	0	491	583	0	1170	1156	9	151719	146969	72	2.20712
209399	168512	96	73779	59335	89	2303	1956	23	2205	1632	23	5017	4256	35	534941	433750	98	2.2082
27550	31072	49	15673	15923	42	399	369	0	227	389	0	728	741	0	113515	112765	70	2.21037
95468	93263	86	31488	31415	71	614	558	0	1089	862	0	2364	2325	23	272124	264568	77	2.21145
42152	40970	65	18714	18828	45	330	363	0	582	542	0	924	952	0	99351	100918	69	2.21145
41655	43543	60	8204	8311	34	486	443	0	444	561	0	1150	1173	10	137553	135785	71	2.21254
91713	89749	75	36620	35715	72	961	769	0	1023	1064	6	2324	2321	21	300218	283934	80	2.21362
232715	180140	98	117054	95350	91	2655	2428	23	2973	2135	29	6243	4965	39	746369	595545	98	2.21578
24054	24860	52	13057	13253	40	151	183	0	262	343	0	546	578	0	80816	83254	66	2.21687
169751	138697	89	76274	63746	84	2015	1532	19	1839	1386	19	5249	4420	37	588334	476627	90	2.21687
103435	102796	75	32091	32087	68	1132	1359	12	1166	1127	10	3292	3296	26	383057	367589	80	2.21687
128665	125483	82	43665	42538	76	1487	1354	14	1732	1578	16	4050	3985	29	479774	462345	85	2.21903
101838	99788	84	26125	26047	55	983	735	0	1310	1190	9	2739	2641	25	331014	316190	81	2.2212
102604	101358	76	34326	34164	71	1023	974	0	820	938	0	2777	2655	23	314012	304654	76	2.22553
157749	137636	84	64310	54660	83	2055	1762	18	1748	1678	17	5029	4393	33	588778	498204	88	2.22553
138085	133241	77	38588	37355	75	1567	1685	16	1693	1488	19	3880	3539	30	425196	396635	85	2.22661
231459	166751	101	102797	75234	92	2616	1807	27	2598	1711	32	6697	4658	45	787996	540503	98	2.22878
171102	140333	86	76341	63351	84	1769	1446	17	1828	1439	17	4595	3745	34	534940	431025	88	2.22986
246876	189999	94	101325	78679	91	2487	1892	24	2810	2119	26	6412	5032	41	754804	591642	99	2.22986
118373	108588	78	43114	37425	75	1420	1398	14	1720	1416	17	3470	3203	28	494754	444490	81	2.22986
69102	69719	76	29783	29802	69	784	713	0	746	599	0	1635	1611	16	191674	190492	76	2.23203
47518	48107	67	20170	20040	50	499	558	0	581	547	0	1241	1166	11	162765	161667	70	2.23311
40737	41081	64	16542	16514	43	377	354	0	522	666	0	901	920	0	117547	112394	67	2.23419
146336	128030	82	49879	44237	79	1678	1385	17	1799	1510	16	4117	3568	32	460852	393300	88	2.23419
80406	77597	85	24553	24673	56	796	760	0	748	851	0	2142	2053	20	242244	238782	76	2.23636
141814	136014	81	62464	60921	77	1759	1666	17	1766	1703	19	4656	4769	30	532391	492074	85	2.23636
187743	150213	88	71527	55947	85	2072	1585	24	2025	1701	23	5484	4271	37	657562	519586	90	2.23636
113029	100068	95	48485	41791	78	1126	943	0	1504	1346	14	3714	3019	31	401959	347968	95	2.23636
120397	115581	82	45298	44064	74	1177	1157	8	1378	1265	12	3382	3355	28	409998	386683	83	2.23961
114714	102818	78	49991	43722	77	1405	1164	13	1683	1360	15	3908	3407	31	435558	382951	84	2.23961
134551	123593	81	48526	44059	78	1752	1442	16	1459	1427	14	3593	3314	27	430976	393266	96	2.23961
75460	78039	70	30571	31007	68	872	825	0	905	1079	7	1898	1934	18	231241	228189	74	2.23961
108409	107277	76	43022	42410	73	1361	1376	11	1324	1450	13	3762	3742	28	412574	397362	82	2.24178
235023	202304	94	109918	98040	88	3197	2666	27	3288	2938	27	6988	6269	39	827328	735301	95	2.24178
162880	148271	83	63879	58161	81	1803	1590	17	1655	1463	16	3779	3392	29	438622	391378	86	2.24178
110067	106766	80	27850	27789	65	1156	894	0	1037	1083	7	2967	3205	23	322424	309092	81	2.24611
148351	130994	83	59892	51067	80	1596	1368	13	1819	1461	17	3807	3316	32	452302	392738	87	2.24611
269616	192249	96	104906	74025	94	3173	2297	27	3080	2099	30	7682	5099	45	874800	623116	99	2.24719
222032	180772	91	94546	76739	90	2315	1933	23	2270	1638	24	5928	4815	38	646401	526100	97	2.24719
89402	87509	74	33888	33618	71	1053	958	0	731	710	0	2396	2403	22	288823	284976	77	2.25044
109265	106205	79	36827	36372	73	1355	1307	11	1825	1682	18	4106	3769	30	450212	434745	80	2.25261
191601	154672	90	79264	64751	87	1935	1510	18	1892	1469	19	4656	3852	35	546525	456834	93	2.25477
96884	96618	74	46967	46550	72	1169	1123	8	1313	1214	11	2861	2873	25	313066	303243	78	2.25585
71978	73855	72	32829	32952	68	854	769	0	784	651	0	1961	1852	19	236562	224449	87	2.25585
39062	42196	45	12889	13457	38	575	449	0	431	390	0	1205	1155	9	128736	126406	73	2.25585
113305	113090	76	39180	38878	72	1571	1603	15	1206	1286	13	3389	3336	27	374903	363476	79	2.25585
36221	37462	63	18939	19353	44	333	280	0	123	347	0	763	949	0	103075	106099	66	2.25585
99611	95621	86	27671	27434	71	1087	1153	8	1200	1212	10	2659	2656	23	311930	299320	78	2.25585
38623	38485	71	18229	18612	44	356	376	0	292	313	0	841	968	0	104173	102931	68	2.2591
108711	107019	77	54483	52506	74	816	908	0	1585	1352	17	3679	3440	29	400217	378131	80	2.2591
38312	39592	73	12823	12919	39	446	463	0	445	586	0	925	928	0	125094	124702	71	2.26019
79608	80495	72	20331	20321	46	1069	874	0	878	815	0	2484	2363	22	290811	279681	77	2.26127
86510	85056	74	33250	33140	71	767	706	0	1142	1087	7	2492	2474	23	288338	283637	79	2.26127
206102	168504	96	69239	54836	90	2581	2021	24	2415	1961	25	5873	4680	39	667094	547534	106	2.26127
132761	127280	88	37434	35842	76	1619	1602	15	1839	1744	17	4358	4234	29	487419	447454	94	2.26127
30988	34893	40	8863	9514	34	369	437	0	367	366	0	972	926	0	115754	118760	65	2.26127
237950	181632	95	90339	68273	94	2571	1844	26	2902	2403	26	7510	5657	44	782489	616056	100	2.26235
68526	69044	70	16372	16698	41	576	690	0	694	681	0	1716	1691	17	198259	193144	75	2.26235
77364	74834	81	36295	34927	71	971	957	0	959	769	0	2061	1995	21	242356	231314	77	2.26452
76123	74607	75	24049	24329	54	782	762	0	837	980	0	2208	2182	20	280255	277750	74	2.26452
176296	156684	86	66176	58852	84	1922	1821	19	2220	2048	23	5164	4551	35	583516	548727	87	2.2656
149342	138533	80	45810	40773	79	1880	1944	17	1970	1633	21	5400	5030	35	644618	588390	84	2.2656
151673	144542	80	63719	61731	78	1463	1428	15	1591	1461	17	4569	4267	31	494796	462324	82	2.26668
39506	40234	62	12558	13186	37	386	400	0	422	445	0	1102	1173	9	124004	125524	68	2.26668
74381	74352	73	24547	24543	58	747	803	0	996	949	0	2245	2344	21	270615	259333	74	2.26777
101447	99093	85	39243	38689	72	1176	1246	9	1533	1343	16	3354	3422	26	399427	382821	77	2.26777
174907	141671	85	71209	58143	84	2031	1748	18	2191	2050	23	5536	4455	37	612160	490516	92	2.26885
55396	53487	79	18061	18168	45	477	614	0	529	563	0	1211	1211	10	159007	156909	73	2.26993
318121	225847	106	167495	131117	102	4810	3527	35	5518	4194	39	13759	10603	53	1.04858e+06	1.03027e+06	108	2.27102
49010	48631	68	11293	11435	37	396	461	0	266	389	0	1066	1055	5	158617	162080	71	2.27318
132642	120248	84	53559	48862	78	1522	1410	14	1479	1398	16	4466	4182	32	492693	421649	86	2.27318
109721	106482	78	34822	34400	74	1225	1261	12	1560	1555	15	3553	3679	27	429500	422136	81	2.27427
93258	91120	75	32464	32156	72	980	1037	4	1135	1075	7	2623	2476	24	327025	311699	81	2.27427
119559	110876	79	51054	46009	75	1246	1345	12	1450	1341	14	3403	3143	28	392404	360398	81	2.27535
220104	174376	98	79486	62781	87	2670	2216	24	2600	1933	26	6750	5376	41	746219	608250	94	2.27535
103240	102251	79	33316	33043	72	1312	1275	13	1001	1162	9	3214	3263	26	388178	388558	80	2.27643
[truncated: 7,541 more rows]
