# Supplementary material for: Phenotypic heterogeneity follows a growth-viability tradeoff in response to amino acid identity
Source: Nat Commun. 2024 Aug 2;15:6515. doi: 10.1038/s41467-024-50602-8 (PMC11297284; doi:10.1038/s41467-024-50602-8)
Supplement: Supplementary file 6 — Source Data [file 41467_2024_50602_MOESM6_ESM.zip › source_data/fig6cde/1930_G7_yATP_NREPPRO.csv]

FSC-A	FSC-H	FSC-W	SSC-A	SSC-H	SSC-W	BL1-A	BL1-H	BL1-W	VL1-A	VL1-H	VL1-W	VL2-A	VL2-H	VL2-W	YL2-A	YL2-H	YL2-W	Time
23196	24828	54	11054	11411	37	193	179	0	215	332	0	452	579	0	80997	79682	68	0
210327	164246	92	89621	72181	88	2174	1984	20	2176	1609	23	5265	4249	37	605134	487699	96	0.00111146
101474	100573	76	38724	38744	71	1050	1152	8	1386	1244	9	3558	3508	27	410962	389914	82	0.00111146
31136	29140	68	9206	9425	35	309	330	0	418	425	0	912	884	0	124598	129034	70	0.00333439
48270	51646	62	13229	13262	39	386	355	0	275	356	0	1322	1333	11	182249	173848	74	0.00333439
98079	94811	83	27389	27475	63	948	890	0	847	846	0	3124	2860	26	343872	330368	83	0.00444586
136240	132976	82	29225	28624	63	1601	1729	16	1928	1888	20	4674	4609	31	591832	554583	85	0.00444586
89304	90298	75	29936	29375	71	913	1058	5	857	766	0	2043	2128	20	258496	251540	82	0.00666878
109612	106846	85	45821	45319	74	1134	1107	7	1416	1435	14	3688	3469	28	458898	442333	85	0.00666878
200407	162378	92	86339	70580	89	1782	1424	16	1802	1365	14	4874	4097	35	577643	480999	106	0.00666878
122725	119839	80	33927	33625	74	1321	1286	12	1363	1203	11	2844	2833	25	320662	301210	83	0.0111146
48538	49160	71	22350	22645	50	469	459	0	352	412	0	927	953	0	117436	116095	73	0.0111146
42024	41314	70	9318	9611	35	436	440	0	306	491	0	965	847	0	116599	116234	71	0.0122261
212518	167770	90	90343	72249	88	2037	1773	18	2009	1641	20	5735	4736	38	574996	463271	96	0.0133376
109607	107810	78	54975	53786	74	1311	1200	10	879	971	0	2888	2737	24	362606	351078	78	0.0133376
43502	41748	72	20757	20931	49	436	563	0	274	342	0	1031	972	0	114994	109586	74	0.0155605
134320	129407	80	41616	40743	76	1358	1467	13	1318	1427	13	3364	3308	27	434254	411363	85	0.0155605
114677	112580	82	22589	22194	54	1359	1332	14	1575	1595	15	3583	3539	28	420194	405877	83	0.0177834
101622	99768	76	26241	26038	59	716	877	0	1032	1137	7	3033	2933	25	368992	352839	82	0.0177834
54243	54560	60	16084	16111	42	381	477	0	427	411	0	1062	1203	9	141459	135711	70	0.0188949
160626	140913	86	69141	61505	83	1444	1179	10	1827	1448	16	4788	4162	33	522157	461461	89	0.0188949
78331	68908	90	36326	33723	73	984	845	0	765	675	0	1680	1477	15	196386	177462	83	0.0200064
257808	215349	92	89730	75475	90	3235	2655	27	2926	2336	28	6750	5977	40	795415	677521	98	0.0200064
109713	109016	77	33616	33457	73	1111	934	0	1452	1330	13	3653	3677	28	438880	418168	82	0.0211178
253482	200143	100	103867	83841	92	2414	2151	21	2719	2419	25	7046	5840	40	765864	625221	100	0.0211178
292408	210468	115	106599	77821	106	3119	2094	29	3648	2827	30	9201	6830	48	956774	715665	116	0.0233407
142815	128424	87	60579	55289	80	1245	1246	11	1726	1699	17	3943	3602	30	455458	419247	87	0.0233407
112987	108378	77	41372	39415	75	1115	1056	6	1396	1293	10	3231	3192	25	388261	373134	82	0.0233407
138868	123085	83	47903	41144	79	1270	1263	13	1734	1646	19	4005	3720	31	434511	383647	89	0.0244522
213377	176591	89	59966	51993	85	1961	1638	20	1954	1464	20	4868	4105	35	561986	465495	96	0.0277866
170757	147654	84	66013	55322	83	1914	1601	17	1966	1661	20	5181	4732	36	650797	562364	93	0.0277866
45822	49619	49	22682	23234	50	734	701	0	693	638	0	1237	1406	12	149577	149156	70	0.0277866
145285	126796	86	66794	57972	82	1229	1062	6	1708	1641	17	3786	3479	31	411317	360415	92	0.0333439
88977	89167	71	18909	19296	45	1012	1138	7	1066	1210	11	2891	2972	25	340656	329261	81	0.0333439
131406	126941	80	45022	44222	75	1692	1740	17	1893	1842	17	4567	4301	32	595550	565363	86	0.0344554
43551	45821	52	13572	13955	39	442	357	0	461	419	0	932	1040	4	137490	132297	74	0.0355668
228026	190898	92	125082	105179	90	2815	2243	25	2402	2058	24	5492	4683	37	667034	564771	96	0.0355668
62389	62249	71	23416	23643	52	206	364	0	607	408	0	1324	1353	13	161625	156494	75	0.0355668
147379	136956	80	53858	49215	78	2158	2024	20	1887	1806	19	5199	4979	32	609579	565245	90	0.0377898
96200	97070	73	29588	29415	71	1220	1405	11	940	1041	4	3486	3381	28	382426	371599	82	0.0389012
34032	34106	58	17517	17768	45	485	372	0	601	346	0	702	750	0	95494	92150	73	0.0422356
47418	47959	68	15772	15911	42	141	219	0	604	561	0	1160	1123	7	124683	126075	75	0.0433471
225880	168939	101	86041	65299	90	1849	1295	19	2081	1510	23	5971	4362	40	718600	545618	101	0.0444586
32684	33891	63	10604	10911	36	161	176	0	165	319	0	848	868	0	107900	105183	71	0.0466815
66829	68618	70	21166	21295	51	537	687	0	468	584	0	1541	1484	14	171689	167975	77	0.047793
87892	88235	76	34635	34635	71	828	814	0	1123	1021	4	2508	2455	23	308848	302126	81	0.0489044
43028	45684	59	19580	20155	45	506	472	0	471	467	0	1162	1212	10	160508	155714	76	0.0489044
193966	161296	91	91610	78578	86	1871	1510	16	2297	1957	22	5412	4584	36	572407	481750	94	0.0500159
39461	40520	67	18075	18548	44	68	140	0	90	323	0	891	856	0	106888	100537	78	0.0511273
43850	44914	62	16125	16088	42	267	306	0	385	308	0	982	953	0	121133	116808	72	0.0522388
24787	26189	49	13623	14164	39	272	364	0	288	217	0	623	707	0	81415	83766	66	0.0522388
112791	109671	75	50990	49952	74	1031	992	0	1320	1342	12	3152	2969	27	385821	361502	82	0.0555732
31285	30995	64	6847	7038	32	187	247	0	289	310	0	642	713	0	112539	116697	67	0.0566847
43723	43083	72	15151	14984	41	501	340	0	539	461	0	780	796	0	108713	110172	68	0.0589076
154551	137390	88	62596	55881	81	1234	1122	7	1612	1142	10	3518	3088	30	459450	401863	90	0.0666878
30852	30676	67	13656	14182	40	292	354	0	247	301	0	695	749	0	105253	97203	72	0.0677993
173813	150781	88	80431	68904	84	1790	1485	17	2259	1817	23	5766	5181	35	702238	602947	94	0.0677993
88318	88315	76	22023	22160	50	608	675	0	480	592	0	1977	1920	20	236819	234660	79	0.0689108
68119	68308	75	20396	20279	48	583	557	0	546	544	0	1306	1328	12	152236	149402	77	0.0689108
76423	75530	72	19251	19445	45	941	859	0	693	917	0	2227	2053	20	265988	261401	79	0.0722452
48002	49407	72	8786	8856	35	246	312	0	384	470	0	1138	1123	8	138593	135121	72	0.0733566
127045	115282	79	56367	50274	77	1554	1461	13	1837	1415	16	4233	3870	32	480619	434575	86	0.0733566
114872	110941	93	32842	32326	73	1323	1336	12	1721	1553	17	3831	3641	29	467602	446301	83	0.0744681
122372	116616	94	53332	51856	76	1481	1297	15	1595	1294	14	3913	3513	30	505386	471786	94	0.0744681
219289	191410	86	80207	69409	85	2374	2084	21	2217	1929	22	5906	5133	37	687363	586375	94	0.0744681
45483	46038	68	21478	21614	47	207	175	0	505	444	0	978	958	0	122898	124383	75	0.076691
124611	120725	81	25105	24797	63	1916	1890	18	1973	1753	19	4408	4509	28	529664	500990	84	0.076691
92453	91197	75	36676	36444	72	1038	805	0	933	1010	2	2522	2339	24	319058	308265	83	0.076691
82490	74696	77	31562	28981	72	691	609	0	979	920	0	1690	1613	18	209712	203222	77	0.0778025
74912	76442	70	28621	29013	69	594	632	0	788	656	0	1719	1741	17	205494	201880	79	0.0778025
208092	162216	94	84778	65671	87	2005	1419	21	2187	1929	22	6059	4701	38	734540	572162	96	0.0800254
202746	156984	97	94622	75948	87	2216	1670	22	2475	1996	25	4993	4071	36	556598	429459	95	0.0811369
136561	131905	77	58301	56448	76	1497	1420	15	1636	1591	17	3769	3590	29	389665	376027	85	0.0811369
131065	119299	84	49523	44751	79	1286	1362	13	1544	1229	13	4082	3660	31	482686	443147	88	0.0822483
14290	13850	46	9384	9906	35	270	200	0	90	206	0	220	233	0	48917	54380	62	0.0822483
44737	45260	59	17814	18191	45	310	319	0	530	478	0	1066	1066	7	112046	112936	76	0.0833598
158269	142947	82	70427	63468	82	1536	1183	12	1719	1501	17	4135	3958	30	537733	475724	90	0.0833598
69028	68937	74	35010	35183	69	529	584	0	559	628	0	1659	1550	18	204480	196434	76	0.0878057
236901	192439	95	119688	100311	92	2463	2143	22	3161	2599	28	7533	6537	41	911524	788183	98	0.0889171
27754	27460	63	10719	10973	37	76	157	0	371	268	0	664	631	0	87066	87438	69	0.0900286
135053	116836	81	88954	78405	82	1573	1439	15	1419	1252	13	3182	2805	28	350350	297311	88	0.0922515
184048	155330	86	83198	69877	85	1730	1424	16	2003	1639	20	4379	3653	33	515199	425062	92	0.0922515
191207	158439	86	88017	74737	85	1844	1372	17	1724	1655	19	4609	3905	35	588554	492580	92	0.093363
23224	25523	41	10148	10662	36	405	394	0	150	313	0	765	731	0	86146	88518	65	0.093363
103384	100837	85	41239	41023	73	1150	1029	4	1009	933	0	2304	2241	22	297741	281973	82	0.093363
117791	98353	81	56488	46572	81	1255	1078	7	1293	1054	7	3246	2645	30	347842	286079	89	0.0944744
33227	34834	48	17751	17924	43	516	485	0	125	350	0	877	834	0	102412	97527	77	0.0944744
33667	35239	63	15161	15889	39	404	475	0	289	417	0	847	904	0	122609	120329	70	0.0944744
124471	119921	81	49141	47715	75	1114	1099	8	1179	1398	13	3261	3065	27	382638	371470	82	0.0955859
136439	125419	83	49802	45801	78	2239	1832	22	1086	1094	8	3585	3265	28	393159	358918	87	0.0955859
58247	59693	78	9915	10235	35	587	441	0	646	579	0	1427	1548	14	158815	159318	70	0.0966974
116814	115152	75	37644	37019	73	954	1069	6	1553	1466	14	3319	3280	26	452474	429401	82	0.0978088
103042	96937	80	43488	40845	74	922	814	0	1235	1154	9	2825	2465	26	332227	305168	82	0.0989203
118724	116717	79	46573	45853	74	1134	1192	9	1215	1325	11	3096	3033	26	375065	356715	84	0.100032
45110	46548	61	20659	21149	48	529	407	0	426	517	0	945	972	0	110965	106973	74	0.101143
224211	177997	91	91881	74394	88	2067	1729	20	2319	2016	23	6227	5184	39	773048	624478	96	0.102255
87580	89670	74	26585	27152	52	832	894	0	933	781	0	2191	2122	21	261721	258570	79	0.102255
70257	70595	77	16490	16562	42	475	446	0	708	695	0	1606	1613	16	182907	179688	80	0.103366
71676	71379	64	30784	30291	70	762	850	0	669	641	0	1853	1730	18	201834	196714	80	0.103366
21258	21944	54	10145	10472	37	44	112	0	149	328	0	444	529	0	77141	75016	70	0.104478
152647	133168	85	69320	59514	81	1401	1350	13	1587	1359	16	4376	4062	32	537648	462164	91	0.104478
37497	39688	54	26320	24568	64	622	687	0	461	312	0	746	763	0	83958	82423	71	0.105589
133272	123165	79	53534	49864	78	1604	1494	17	1543	1469	13	3725	3621	29	447328	410964	87	0.105589
84655	86713	72	46563	47155	71	909	1081	5	413	508	0	2178	2010	20	270476	261921	78	0.105589
66798	65386	87	21630	21667	53	462	469	0	464	526	0	1362	1292	11	153959	147832	76	0.108923
150142	143686	81	54958	53931	77	1614	1509	16	1857	1684	19	4323	4139	31	507015	474706	89	0.108923
33826	34070	63	13281	13564	40	171	374	0	304	266	0	739	889	0	111686	110341	69	0.111146
117549	103027	87	49933	42753	78	1279	996	0	964	895	0	2785	2560	25	359503	309422	85	0.112258
116912	102492	79	55006	48162	77	1278	1209	10	1189	888	0	2427	2042	23	289559	250629	89	0.112258
113571	112729	77	49563	49258	73	1159	1209	11	1706	1584	18	4271	4219	30	496608	485609	83	0.112258
106521	102077	82	48123	47278	74	868	848	0	1332	1075	8	3605	3700	28	426879	414120	83	0.113369
51454	51788	68	15885	15830	43	468	680	0	351	380	0	1035	1060	6	128935	121249	70	0.113369
29510	30058	54	11206	11470	37	252	193	0	161	177	0	745	729	0	81633	80358	69	0.114481
96843	95974	74	46374	46028	73	1100	899	0	1245	1103	7	2693	2613	23	350368	339542	81	0.117815
29848	32388	51	11111	11553	37	316	353	0	282	263	0	833	786	0	90869	92447	68	0.117815
263476	199172	100	148175	113746	98	3235	2627	27	3061	2462	30	8455	6879	44	1.00024e+06	823962	106	0.117815
29487	27609	66	10859	10942	38	84	81	0	222	206	0	743	786	0	97381	101903	67	0.120038
190164	162352	86	85237	74258	86	2561	2154	22	2348	1816	22	4699	4023	33	540008	471125	93	0.120038
146680	137337	80	58353	54729	78	1450	1306	13	1740	1505	17	4012	3790	30	468289	437491	87	0.12115
61024	58772	73	23869	23584	56	469	639	0	617	588	0	1037	1004	2	142451	139322	75	0.122261
167820	134829	88	67760	55303	83	1833	1431	17	1754	1325	18	4476	3604	35	569255	462384	93	0.123373
113144	110058	78	27854	27488	66	1304	1161	8	1877	1635	18	3662	3698	28	457372	443966	81	0.123373
135123	129191	91	45815	44695	76	1305	1403	12	1601	1517	17	3847	3666	29	490825	466074	85	0.125595
113029	111720	83	55540	54356	74	1103	1085	7	1429	1403	13	3180	3152	26	422272	408623	82	0.125595
137164	134099	77	45752	44691	75	1468	1404	15	1444	1409	15	3443	3232	28	381638	368660	83	0.125595
90048	90396	75	38683	37907	72	765	760	0	1140	740	0	2278	2361	21	329057	315270	78	0.12893
147890	136054	92	67247	63079	79	1949	1590	17	1552	1438	15	4071	3675	30	443069	406980	87	0.130041
119161	118930	75	45776	45351	73	1367	1357	12	1533	1595	15	3726	3667	28	469231	447065	83	0.130041
82754	82080	75	31482	31210	67	1036	966	0	939	847	0	2265	2200	22	282002	273305	82	0.131153
67532	68669	78	24453	24350	58	714	593	0	513	628	0	1434	1439	15	184432	182192	76	0.131153
35463	33972	68	9554	9827	35	397	388	0	336	344	0	862	819	0	98001	96975	69	0.134487
138174	129496	78	65219	61684	77	1449	1326	14	1627	1635	17	4292	3881	32	526384	489976	86	0.137822
90447	90809	77	32688	32587	71	898	904	0	1103	870	0	2036	1865	21	233614	220510	80	0.138933
33936	33448	57	10371	10793	36	372	220	0	314	254	0	853	841	0	100240	102118	69	0.140044
165368	142414	95	79901	70450	82	1366	1264	14	1671	1489	16	4200	3624	32	458654	389217	89	0.145602
161785	139734	86	69852	60933	82	1609	1446	14	1967	1739	20	4711	4120	34	598015	518455	90	0.145602
124006	123104	76	54071	53476	74	1267	1067	8	1260	1247	12	3746	3438	29	412491	397614	82	0.145602
71580	72196	78	17138	17538	41	528	578	0	688	623	0	1356	1359	12	164103	162696	76	0.146713
89481	89026	75	27057	27115	63	806	867	0	945	786	0	2077	2121	19	252288	250967	79	0.146713
111083	106797	74	55877	51452	76	871	927	0	1072	860	0	2226	2014	24	286604	253474	86	0.146713
140341	120800	86	61164	52237	80	1466	1455	14	1737	1426	16	4140	3627	33	512689	460522	92	0.147825
62718	63006	72	30692	30558	70	471	484	0	666	746	0	1231	1309	12	156568	151499	77	0.148936
122864	118329	94	33620	33301	74	1441	1450	13	1686	1580	16	3951	3894	29	477009	465670	85	0.148936
80449	80204	78	20621	20723	49	533	409	0	797	646	0	1867	1802	17	202246	199919	79	0.151159
95492	93132	74	44997	44151	74	582	743	0	842	768	0	2020	2030	19	237996	233697	80	0.155605
135533	132697	78	31806	31556	73	1489	1184	12	1468	1574	17	4368	4412	30	541395	513730	84	0.156716
136907	129450	86	47106	44533	77	1561	1471	14	1514	1458	14	4007	3818	28	470660	448293	85	0.156716
196924	156777	97	101872	83943	89	2173	1795	22	2355	1720	22	5292	4262	38	644265	527628	95	0.158939
101617	101171	77	36092	36180	73	1074	990	0	1224	1149	10	3286	3415	26	411022	393387	81	0.158939
28225	29990	44	11133	11809	36	444	299	0	332	454	0	690	733	0	107892	105939	68	0.158939
114359	101948	79	55194	48613	78	1249	1053	6	1012	828	0	2493	2375	25	310688	268095	87	0.158939
71852	70732	72	20719	20866	48	588	651	0	627	688	0	1378	1380	13	173632	173792	78	0.162274
63307	64440	67	25729	25917	55	819	719	0	522	529	0	1627	1515	15	185412	178259	76	0.163385
190626	170663	84	74060	66042	82	1688	1640	17	2131	1809	25	5589	5082	36	611348	557679	90	0.163385
103726	103128	77	18906	18755	45	1450	1295	12	1772	1722	17	3720	3536	29	448473	435458	81	0.163385
81848	82229	72	22118	22112	48	925	752	0	837	754	0	2152	2109	21	286909	282853	78	0.163385
40079	40702	68	17272	17387	44	487	523	0	364	384	0	850	829	0	131316	127901	72	0.164497
68354	69990	71	21812	21870	49	1083	1039	5	604	597	0	1842	1869	18	224231	210327	77	0.165608
165677	144165	94	79907	69788	83	1863	1567	19	2311	1975	22	5462	4870	37	714487	628598	91	0.165608
132125	120435	89	58997	53074	78	1718	1324	15	1892	1723	16	4098	3719	31	506844	458621	84	0.16672
122924	118177	83	41877	40520	75	1275	1158	7	1209	1232	10	3500	3454	28	411770	396107	82	0.168943
176357	151423	86	88819	76769	85	1948	1768	18	2464	1911	25	5468	4670	35	660670	571047	92	0.170054
167860	142330	85	70955	60496	83	1733	1249	15	1530	1300	15	4192	3700	31	427133	357494	89	0.171165
75801	74348	75	27489	27647	68	599	651	0	975	717	0	2047	1984	20	253123	251014	77	0.1745
84768	86816	74	15170	15269	42	975	912	0	981	865	0	2618	2399	24	301898	294989	78	0.176723
171676	149112	84	76094	66728	82	1594	1425	15	2057	2039	20	4895	4235	35	507944	445586	90	0.177834
199168	167300	88	89301	75788	87	1825	1479	17	2204	1690	24	5552	4840	36	616043	514767	96	0.178946
118644	119038	73	41419	40512	73	1452	1492	13	1533	1638	15	4485	4379	31	521279	497589	84	0.180057
308833	206522	108	178290	129403	107	3608	2542	31	3645	2472	33	9675	6563	51	1.04858e+06	755272	115	0.180057
95412	94310	75	32789	32454	72	936	1093	6	1171	1136	9	2966	3130	25	357325	351813	80	0.181169
104918	104396	74	27624	27555	64	1262	1318	13	1485	1515	15	3565	3673	27	418862	405114	82	0.184503
86940	85043	85	30474	30510	70	1013	932	0	1290	1148	8	2762	2708	24	328897	322204	80	0.185614
156049	143665	82	61361	54754	82	1576	1522	15	1765	1695	19	4188	3906	32	525944	484178	87	0.185614
31926	31066	53	16187	16681	42	322	382	0	242	422	0	790	801	0	96130	100423	69	0.186726
206948	150781	99	86670	64735	90	1686	1326	14	2316	1819	25	5673	4028	41	614365	446573	97	0.188949
181968	148396	89	83950	69352	85	1542	1359	14	1873	1427	19	5204	4249	37	608828	497964	92	0.19006
45399	46699	64	9257	9650	35	435	509	0	436	448	0	1054	1107	7	134703	132722	73	0.19006
172801	147945	85	93007	79897	85	2274	2008	21	2606	2090	26	5585	4924	35	756973	629737	94	0.19006
44522	45060	69	24353	24581	58	346	357	0	680	455	0	1103	982	0	116969	113923	67	0.191172
132378	119302	81	63224	57490	78	1181	1077	7	1496	1235	13	3424	2945	29	438297	382790	85	0.191172
186360	159244	88	78900	67773	84	1892	1426	18	2169	1830	23	5025	4251	35	576635	486693	92	0.191172
114001	112988	82	24669	24820	52	1288	1230	10	1444	1374	13	4056	3968	30	443063	435629	83	0.191172
109131	105628	79	52428	51563	75	1330	1318	12	1205	1216	11	2972	2938	26	395008	383030	84	0.192283
299317	215607	104	138953	99152	104	2957	1957	27	3492	2501	31	9006	6805	46	1.0455e+06	772184	113	0.195618
164400	137190	85	67035	56949	84	1598	1446	16	1885	1738	19	4627	3819	36	521366	438269	92	0.196729
133638	129595	83	36488	35738	76	1261	1227	10	1771	1531	15	3463	3547	26	455490	434293	84	0.197841
115853	112713	77	38737	38088	74	1344	1118	10	1594	1307	14	2882	2920	26	332543	312684	82	0.197841
33261	32946	66	15217	15339	42	472	441	0	407	438	0	705	816	0	104776	106140	69	0.200064
73493	74290	70	28635	28683	67	676	555	0	476	498	0	1444	1482	16	221596	216684	78	0.202286
115432	114731	78	54351	54189	73	1023	1058	6	1518	1499	15	3510	3386	29	436710	410967	83	0.203398
123190	119661	80	61166	59849	76	987	1152	8	1735	1755	17	3392	3167	27	406427	384035	85	0.205621
41508	42184	66	14243	14622	40	324	416	0	215	339	0	853	820	0	97612	90191	72	0.206732
23514	25872	40	10420	10655	37	87	203	0	165	342	0	619	674	0	82699	80666	69	0.206732
115655	109047	79	47160	43622	74	1053	1126	8	1262	1512	13	3644	3615	28	512253	482639	83	0.207844
193492	164823	89	82975	69884	87	2673	2159	23	1951	1708	22	4957	4357	35	667432	579370	95	0.207844
271067	192808	97	108964	78248	95	2888	2105	26	3035	2076	31	6646	4691	43	795978	567576	101	0.207844
184082	146792	88	81250	67247	85	1917	1477	16	2030	1748	19	4092	3315	33	499412	383298	94	0.210067
188039	153647	91	77721	63272	84	2131	1553	23	2470	2061	24	5080	4024	36	639179	509775	91	0.210067
161672	143501	85	74063	64363	83	1760	1419	18	1844	1601	19	3870	3291	31	446059	384065	92	0.210067
257955	194372	99	107219	82051	97	2071	1586	21	2538	1973	25	7038	5327	42	796570	622133	106	0.210067
253040	195078	96	99452	76358	94	2540	1825	22	2986	2258	29	6829	5304	41	832726	629365	110	0.215624
83483	84198	75	23811	23881	57	780	782	0	772	639	0	2053	1992	21	237988	234267	80	0.216735
59951	58007	70	17911	17807	45	418	423	0	401	428	0	1242	1273	11	138914	140182	73	0.217847
172533	146534	85	89774	78330	84	1810	1587	16	1795	1412	19	4313	3712	32	469297	401265	90	0.221181
239469	193130	94	141776	118780	95	2532	1849	23	2776	2199	26	6638	5296	39	779666	636765	103	0.222293
169991	162981	80	49665	48344	77	1608	1669	17	2227	2023	21	4739	4641	32	605390	570121	85	0.223404
23209	20216	74	10448	9524	43	174	161	0	356	341	0	885	672	0	97463	83132	74	0.223404
42899	43174	68	19598	19353	46	445	436	0	305	273	0	974	989	0	130428	130584	71	0.224516
43150	45909	65	18424	18887	45	338	385	0	607	545	0	958	954	0	125701	125117	72	0.224516
65206	66857	68	18299	18514	44	559	524	0	805	641	0	1501	1503	15	184041	181808	77	0.230073
20641	22236	41	5177	5558	29	215	236	0	213	244	0	732	637	0	88885	88435	66	0.230073
206592	167011	93	89015	71714	90	1985	1743	20	2524	2175	24	6322	5411	39	772192	633760	99	0.231185
42153	36783	82	11977	8355	82	214	249	0	650	414	0	1133	999	0	141858	104532	82	0.231185
77645	78859	71	13441	13845	39	888	961	0	746	716	0	1837	1769	19	213103	203257	76	0.232296
108093	108627	75	35961	35969	73	1033	945	0	1197	1388	12	2952	2909	26	352529	337784	84	0.232296
122508	113832	77	54347	49262	76	1138	1091	7	1432	1213	12	3732	3554	29	457655	415148	85	0.232296
74487	75965	75	20333	20720	46	747	631	0	842	740	0	1928	1782	20	262149	254824	78	0.232296
114490	99292	81	50068	44400	78	1160	1087	6	846	853	0	2426	1994	22	284291	247137	86	0.233407
36318	36975	52	14281	14276	42	527	387	0	354	391	0	734	847	0	96056	97298	72	0.234519
98100	96455	76	43520	42916	73	1130	1179	9	971	1047	4	2481	2239	24	299080	292694	80	0.234519
24367	23820	55	8199	8214	34	283	324	0	57	144	0	666	723	0	78439	76476	70	0.236742
43979	46301	65	14631	14198	43	384	423	0	398	454	0	1120	1009	3	151335	148722	75	0.237853
308693	217723	119	129171	92559	114	3294	2295	29	3477	2585	30	7874	5528	45	892338	641346	119	0.240076
102216	99570	84	34525	34035	73	1072	1175	9	1266	1303	12	2886	2854	25	357395	345862	83	0.243411
56558	56093	69	17586	17973	43	510	697	0	468	450	0	1123	1123	8	130410	123869	73	0.243411
232363	184955	93	106412	85861	92	2153	1711	22	2194	1774	23	5553	4443	38	598433	482465	98	0.243411
253214	203390	96	115843	95879	91	2763	2218	22	2708	2195	28	7015	5522	41	795464	664271	97	0.243411
95637	95003	75	41188	41042	72	941	910	0	924	851	0	2211	2258	21	276816	271797	82	0.244522
132954	127493	81	41032	39208	77	1153	1240	9	1742	1403	16	3597	3651	27	426714	404045	89	0.245634
232254	184458	95	104344	86227	92	2692	2151	25	2752	2373	25	6127	5099	39	708401	585913	100	0.246745
117522	114219	76	37202	36726	73	1334	1262	11	1456	1234	12	3544	3334	29	418394	407815	84	0.247856
79981	75871	73	36153	33106	74	870	682	0	863	886	0	1439	1268	13	206922	188146	79	0.247856
85372	85929	72	38980	39087	70	826	875	0	1416	1467	14	2847	2798	25	330875	318012	79	0.248968
211864	171089	96	104403	85252	88	1846	1195	16	1991	1689	22	5698	4647	37	656992	527910	96	0.248968
42171	41666	68	20317	20810	46	209	307	0	223	360	0	910	905	0	94216	92563	71	0.250079
25344	26132	46	9765	10235	35	370	320	0	425	393	0	557	576	0	72591	74199	69	0.250079
55145	54604	72	21329	21533	47	358	455	0	537	347	0	935	952	0	121237	117640	73	0.251191
137813	131922	81	31443	30411	75	1223	1318	11	1566	1378	16	3546	3535	28	441231	415328	86	0.251191
93060	93633	75	20722	20620	48	1084	881	0	982	1007	1	2725	2734	24	330306	314144	79	0.251191
115518	112175	80	28163	27697	61	1210	1206	10	1249	1191	8	3338	3259	27	406948	390968	94	0.251191
21337	20546	60	6492	6609	32	172	199	0	273	256	0	535	548	0	71903	73714	69	0.252302
105435	102309	88	27533	26532	73	917	743	0	1040	889	0	2860	2959	24	322190	311673	91	0.252302
112126	109612	80	45104	44436	74	997	1178	8	1164	1106	9	3474	3548	27	432934	421750	83	0.252302
158521	139587	83	71603	63424	80	1815	1591	17	1732	1506	16	4342	3560	33	481052	429986	90	0.252302
27016	27056	53	8824	9149	35	234	408	0	178	195	0	682	755	0	97506	96850	68	0.253414
179779	149486	87	70152	59310	83	1940	1463	18	1960	1730	19	5081	4273	35	563124	476987	91	0.254525
73094	72881	73	13158	13206	39	491	551	0	766	610	0	1725	1809	18	209053	206743	75	0.255637
56861	56318	74	18042	18221	44	372	410	0	625	591	0	1242	1314	12	156191	155103	75	0.255637
143199	127151	80	64248	57367	80	1621	1446	14	1248	1103	7	3302	2944	29	372892	334402	87	0.258971
93116	94695	76	20148	20138	47	1072	1041	5	1180	1089	7	2618	2631	23	364709	353362	81	0.258971
157563	136971	87	68891	60698	81	1347	1043	6	1523	1365	16	4075	3607	32	521308	448001	92	0.258971
79509	78349	74	20763	20786	49	537	684	0	464	565	0	1672	1565	17	212292	215925	76	0.260083
114030	112692	78	38626	38069	73	1218	1092	7	1382	1385	12	3275	3249	26	392289	384906	79	0.260083
195961	152371	92	93679	74573	89	2058	1605	19	1952	1609	24	4953	3983	36	597347	471140	95	0.260083
153499	131955	83	81022	71681	83	1721	1379	17	2097	1750	21	4949	4213	35	580130	493271	90	0.260083
129342	116490	96	56042	50802	79	1021	1110	6	1634	1444	14	3059	2575	29	342589	301444	87	0.261194
25594	25454	59	9966	9989	36	130	150	0	349	310	0	442	536	0	72375	71854	68	0.261194
248890	177524	100	110190	82227	100	2536	1913	24	2963	2342	27	6998	5571	40	877968	638332	106	0.261194
92873	92846	76	33415	33064	71	892	800	0	1008	902	0	2680	2662	24	316628	306103	79	0.263417
193074	159265	92	89204	74192	88	2207	1812	22	2331	1834	23	6533	5586	38	797128	659870	96	0.264528
184062	157212	90	90118	78027	86	1864	1663	18	1429	1505	16	4743	4066	33	495026	431445	92	0.26564
86864	87559	74	35455	35662	71	610	596	0	816	820	0	2097	1979	20	242212	232215	81	0.26564
123615	108576	81	47762	41382	78	1274	1235	12	1591	1470	16	3798	3447	31	470214	418772	85	0.266751
125735	121689	83	34083	33419	74	1533	1322	12	1301	1353	13	3480	3319	27	477891	458748	84	0.266751
229680	182446	100	110439	87306	92	2893	1977	27	2524	2135	25	5740	4592	38	642396	522658	99	0.267863
104016	103842	81	47128	46357	73	1053	1156	8	1361	1366	12	3587	3479	28	405453	396423	82	0.268974
210583	172445	92	68951	54903	89	2556	2177	23	2276	1912	25	5505	4442	38	652583	542773	96	0.268974
147738	130184	87	57952	51815	80	1612	1681	16	1669	1324	13	4214	3710	32	506217	448205	89	0.272309
45734	46347	61	21584	21821	49	441	341	0	404	389	0	996	1165	8	121230	117913	75	0.274532
24764	24585	60	8843	9008	35	322	334	0	188	155	0	760	561	0	70415	70911	65	0.275643
63076	64506	79	22752	22879	53	846	843	0	873	745	0	1187	1133	9	168933	167574	75	0.280089
115592	110625	83	30139	29987	72	1139	1177	10	1419	1407	14	3347	3469	27	439332	422498	84	0.280089
42064	43066	63	11511	11696	37	381	386	0	379	329	0	1017	1222	9	114199	114075	66	0.280089
97735	98240	72	30889	30834	71	1358	1240	11	1224	1284	10	2863	2934	25	369258	358343	81	0.280089
150143	144646	80	47492	46320	77	1412	1308	13	1986	2091	18	4762	4465	33	546400	525808	86	0.2812
62602	62552	71	19967	19839	47	846	853	0	629	475	0	1519	1558	15	164670	158240	72	0.2812
34949	35875	65	16453	16700	43	336	319	0	418	329	0	752	867	0	101108	97067	76	0.282312
58060	57581	72	24406	24872	53	394	443	0	604	508	0	1225	1303	11	124821	118741	74	0.284535
69819	70532	72	23189	23497	54	811	757	0	913	784	0	1634	1584	17	187113	179023	79	0.284535
165074	140044	86	78722	66449	83	1803	1512	18	1937	1502	20	4345	3623	32	497399	412400	89	0.286758
115418	103150	79	50943	45394	78	1371	1140	9	1315	987	0	2524	2319	24	347524	298691	86	0.286758
86370	87752	72	29901	30201	59	807	679	0	918	829	0	2401	2432	23	267426	259868	77	0.286758
71763	73541	69	43211	43124	69	499	743	0	819	856	0	1984	2064	19	192274	193116	72	0.287869
217848	179981	90	104114	86562	87	1604	1438	15	2445	2041	25	6090	5430	39	700299	598238	93	0.288981
310697	210890	107	137675	93198	104	3509	2406	33	3593	2626	32	9455	6485	50	1.00844e+06	700577	112	0.288981
40495	40989	73	19735	20613	43	277	514	0	488	457	0	670	723	0	93236	92569	70	0.290092
83927	81509	77	34205	34244	71	985	854	0	960	1057	5	1654	1587	18	219531	207047	78	0.290092
130163	126599	77	40594	39873	74	1484	1336	14	1229	1297	11	3844	3424	31	471294	462563	83	0.291204
127950	119687	80	51678	48655	78	1439	992	0	1217	1142	9	3185	3014	27	422052	393028	87	0.291204
35702	36129	64	17698	17786	44	282	220	0	475	429	0	687	705	0	111705	114129	72	0.294538
119959	116456	76	37146	36590	73	1169	1219	9	1752	1408	15	3102	3031	26	379138	361096	82	0.295649
112539	109595	75	34508	34070	72	919	835	0	1235	1217	9	3439	3306	28	431851	413652	81	0.296761
92429	83462	77	41773	37668	75	1002	826	0	817	651	0	1841	1632	19	242088	217337	81	0.296761
122703	110125	81	50262	45814	79	1299	1331	12	1295	1207	10	2966	2717	26	353115	324214	85	0.297872
90627	84470	77	40816	37774	74	641	598	0	793	701	0	2117	1888	21	233053	215064	82	0.301207
24118	25280	44	12344	12842	38	348	382	0	304	296	0	672	651	0	95667	92561	66	0.302318
26745	28440	59	8482	8917	34	338	239	0	308	322	0	682	701	0	85681	89637	69	0.302318
77404	78467	70	16810	16705	42	878	825	0	898	767	0	1567	1519	15	196474	191649	77	0.307876
25422	25263	59	18685	19333	43	234	312	0	332	237	0	810	891	0	89702	91811	69	0.307876
133269	126733	93	28942	27934	74	1297	1245	9	1228	1039	6	3323	3403	26	372212	346277	83	0.308987
107952	106097	84	20550	20745	48	1070	1206	9	1372	1183	9	3122	3137	26	350984	337464	81	0.310098
119329	116947	78	57582	56035	76	1365	1297	13	1259	1163	10	3338	3192	28	379771	358413	84	0.31121
124526	124053	76	42469	41895	74	1168	1197	9	1178	1291	10	3409	3358	28	402829	385476	83	0.31121
103279	99532	76	46818	46066	74	1529	1381	14	900	983	0	3080	2910	27	383308	370551	85	0.312321
184880	147697	91	62260	50127	87	1850	1510	17	1883	1462	20	5039	4031	36	611733	494524	96	0.312321
90177	90213	73	43987	44268	71	734	802	0	1363	1180	10	3082	3024	26	372193	357980	81	0.312321
44044	45377	58	9976	10586	34	301	219	0	405	478	0	1003	885	0	126097	122564	73	0.312321
134506	127866	85	40020	38349	76	1690	1461	15	1534	1447	13	3701	3711	29	425390	401141	85	0.314544
33464	32970	62	9683	9821	36	109	254	0	273	368	0	703	827	0	73269	73385	67	0.314544
37736	39430	55	20622	21014	46	429	326	0	307	354	0	680	746	0	98559	95812	76	0.315656
37377	36306	68	15527	15640	43	59	139	0	255	260	0	817	844	0	120245	114304	75	0.316767
52321	52150	68	33644	33809	67	248	264	0	497	630	0	925	1002	1	127953	124485	71	0.317879
50002	50795	68	10071	10245	36	409	258	0	368	482	0	923	1017	3	124011	115475	71	0.317879
24558	25612	48	7756	7926	34	337	382	0	162	317	0	470	555	0	64625	64499	67	0.317879
78151	83015	69	24521	25326	48	876	966	0	969	969	0	2126	2087	21	285093	277787	77	0.31899
31199	32416	51	12280	12652	38	384	453	0	291	180	0	1039	950	0	89253	91316	70	0.320102
123759	120022	82	59748	58466	75	1243	1122	8	1013	1030	5	3279	3200	27	368958	350091	83	0.321213
108869	107459	76	48668	48354	73	1248	1067	7	1321	1357	12	3643	3379	28	408863	388951	80	0.322325
148183	141536	79	53522	50394	76	1502	1647	15	1961	1660	20	4484	4462	30	480466	451096	89	0.324547
258740	193556	102	110691	86989	96	3391	2538	30	3545	2654	31	8141	6125	44	972089	730851	105	0.325659
272472	188430	116	121874	84552	116	3027	2217	27	3606	2563	33	8968	6402	47	1.04858e+06	797265	116	0.325659
101322	101028	74	43827	43800	73	1075	967	0	1094	1121	7	2581	2468	24	347284	324421	81	0.32677
22722	22714	59	6877	7084	32	299	320	0	179	173	0	631	557	0	67427	70399	69	0.331216
193519	157679	98	94260	76213	88	2372	1794	21	2309	1966	23	5312	4357	38	595518	486495	94	0.332328
124483	109288	81	53189	46417	79	1763	1508	15	1731	1636	18	4019	3508	31	518123	445452	86	0.332328
80655	79310	87	26648	26952	56	678	820	0	929	984	0	2151	2021	21	268032	263473	78	0.333439
58658	56362	86	32842	32139	70	338	574	0	676	638	0	1143	942	0	152648	133514	86	0.333439
38782	41162	60	17300	18064	43	123	220	0	410	380	0	872	888	0	104985	108971	72	0.333439
55016	56407	70	17667	18330	42	823	788	0	585	557	0	1303	1330	13	170228	167335	74	0.333439
139930	129372	79	54919	49475	79	1172	1164	9	1448	1366	15	3944	3608	32	486205	442384	86	0.333439
161124	139473	82	71269	62571	82	1902	1803	18	1747	1490	19	4313	3676	33	488708	430231	89	0.334551
102981	103836	75	40662	40372	72	569	680	0	877	954	0	2511	2683	22	336713	326869	79	0.334551
277339	217793	96	102717	80018	93	2780	2329	25	3286	2787	29	7130	5888	40	879913	720604	101	0.334551
27668	34278	38	17371	18847	40	188	212	0	112	196	0	618	640	0	95026	92891	69	0.334551
123004	119364	81	53949	52999	75	1131	1158	9	1671	1708	17	4200	4064	30	520408	503133	83	0.335662
114252	110454	87	33258	32779	73	1068	1098	7	1203	1096	8	2867	2838	25	324604	314376	79	0.337885
124700	122200	87	38312	37947	74	1667	1599	17	2091	1933	20	4429	4408	30	535985	519734	83	0.337885
203516	175736	90	72813	63630	87	2067	1729	20	2062	1847	21	5785	5066	37	668393	583565	96	0.337885
123415	113551	84	51047	46768	78	1000	964	0	1103	1100	7	3017	2790	26	350250	319331	83	0.338997
64167	65822	70	27978	27899	68	452	409	0	635	586	0	1305	1358	13	151609	144844	74	0.341219
240637	195484	110	119325	98940	92	2348	1893	22	2607	2077	25	7102	5554	41	769750	644502	110	0.341219
288983	193001	100	209032	132853	101	4931	3389	36	5428	3173	43	13799	9294	58	1.04858e+06	947343	109	0.341219
102591	99257	80	56689	56081	74	964	1084	5	908	935	0	2557	2387	23	324077	319188	80	0.342331
39909	40196	66	12810	13047	39	377	372	0	469	307	0	866	901	0	124929	120758	73	0.345665
57416	56556	70	22515	22350	51	408	591	0	616	548	0	1176	1123	9	159738	152135	78	0.345665
205270	163789	88	89210	72065	88	2066	1825	19	2158	1978	22	5500	4547	37	630509	509961	96	0.350111
30886	28991	66	8460	8676	34	91	189	0	293	193	0	658	776	0	99907	105673	66	0.351223
40399	41969	48	14064	14224	40	421	387	0	298	363	0	855	785	0	125087	123186	70	0.351223
225656	173968	95	119898	96487	92	2456	1732	26	3067	2492	27	7173	5605	41	890565	686898	99	0.351223
310435	215003	112	110958	86322	104	3177	2282	29	4547	3026	36	10266	7083	51	1.04858e+06	875263	116	0.351223
99620	102451	73	39469	40025	70	919	1029	3	1043	1087	7	3013	2961	26	332920	322289	79	0.351223
43652	44595	69	16151	16614	43	216	294	0	287	510	0	1001	901	0	132777	139861	72	0.352334
227835	176476	91	87203	68162	89	2166	1672	21	2754	1976	28	6328	5183	39	754504	600035	97	0.353446
212257	177865	88	76881	61870	88	2670	2104	24	2914	2433	26	6686	5602	41	851068	724922	95	0.353446
114005	109597	87	51411	50454	75	1163	1180	10	1404	1171	9	3296	3233	27	415708	395006	85	0.354557
46346	47895	59	16958	17372	42	551	465	0	398	315	0	807	754	0	100515	98952	75	0.354557
121555	116963	76	46882	45839	76	1204	1096	8	1422	1284	12	2851	2629	25	331136	309960	83	0.355668
29703	30947	59	11368	11612	38	203	304	0	382	354	0	772	765	0	86637	86514	70	0.357891
223997	172074	95	91532	69410	89	2252	1612	24	2477	1729	25	5900	4636	40	713950	544666	97	0.361226
150527	138806	81	69430	62682	81	1599	1494	16	1562	1383	16	4153	3667	31	455111	410607	87	0.362337
147404	140471	80	65676	63782	78	1540	1472	15	1870	1611	19	4690	4700	30	554998	510599	87	0.363449
45499	45526	73	12579	12832	38	554	581	0	577	502	0	1089	1057	6	127377	126878	70	0.363449
183249	162767	86	76315	67445	83	1780	1361	18	1835	1639	20	5240	4846	34	598702	531901	90	0.366783
363889	224797	128	138282	88190	127	4005	2342	36	4100	2648	38	10432	6576	51	1.04858e+06	745315	136	0.366783
253989	198633	95	115916	86913	90	3842	2872	31	3250	2508	31	8699	6457	45	916691	717636	95	0.366783
185845	154387	88	67097	54526	86	1785	1448	19	2167	1574	22	5209	4289	37	651030	549484	93	0.367895
106326	103747	79	64374	63588	75	1325	1354	12	1146	1060	6	3349	3399	25	412686	398163	82	0.367895
294615	201625	106	122940	83035	105	2321	1568	24	3121	2007	29	7880	5461	46	885537	604963	111	0.369006
128001	121539	91	71139	69887	76	979	828	0	1263	1077	8	3669	3708	27	473249	466092	81	0.369006
62677	62112	72	27890	27837	68	488	544	0	634	670	0	1402	1554	15	185811	183950	76	0.371229
115842	113462	76	33104	32737	74	1217	1097	7	1362	1208	11	3206	3150	26	403471	394190	83	0.371229
153401	133394	81	75763	66357	81	1575	1286	13	1317	1277	13	3692	3356	30	433616	374145	86	0.37234
230990	174978	99	101865	79370	94	2432	1975	24	2734	2040	26	7217	5460	42	836054	637513	100	0.37234
69070	69649	71	13881	13920	39	715	640	0	645	703	0	1572	1604	16	188500	185509	79	0.373452
50907	48423	69	12955	13089	39	552	473	0	567	451	0	1052	1108	7	139663	137476	72	0.374563
121345	109088	82	58336	51859	79	1333	1200	10	1121	1008	3	2600	2408	24	289162	255274	85	0.374563
45913	48120	60	18147	18548	43	443	517	0	457	515	0	1088	1017	3	107370	105449	71	0.374563
52748	55696	67	17506	17679	45	486	479	0	570	637	0	1150	1187	9	171304	164567	75	0.376786
88200	85428	79	31375	31177	71	645	809	0	991	855	0	2081	2136	20	246120	235926	80	0.376786
105409	105016	76	38287	37785	72	1062	1119	8	1320	1313	12	2675	2677	25	378813	367829	87	0.377898
113566	110373	78	49653	48545	74	1065	895	0	1343	1333	12	3412	3300	27	423328	407966	83	0.379009
31229	30750	63	13133	13505	39	403	415	0	461	489	0	725	819	0	105953	110291	67	0.380121
74400	72901	74	15991	16147	43	639	664	0	696	562	0	1526	1550	16	183802	180060	79	0.381232
62871	64416	70	27455	27695	69	448	487	0	396	493	0	1177	1156	9	173678	173581	78	0.383455
119678	118591	76	36983	36682	74	1136	1063	5	1566	1505	17	3499	3530	27	368667	350824	84	0.385678
96501	98199	71	46009	45680	71	880	868	0	1301	1093	8	2652	2604	24	353122	343053	80	0.386789
68012	68498	70	22357	22899	50	551	556	0	697	663	0	1557	1512	16	187555	184579	75	0.386789
165160	140302	90	64696	55999	84	1356	1300	13	2127	1910	22	5157	4364	36	599064	507003	92	0.386789
242396	184831	100	96659	75869	93	2533	2115	25	2280	1744	22	5516	4258	39	655809	504913	99	0.386789
223952	183345	110	84976	70146	92	2623	2259	23	2298	1924	23	5234	4491	36	651476	542394	101	0.387901
107571	103822	78	46149	45395	74	1027	999	0	1271	1190	9	2844	2724	25	402133	389485	85	0.389012
113431	111374	77	34467	34383	73	1141	1049	5	1723	1440	17	3174	3243	26	448056	426978	82	0.389012
36560	38650	47	13981	14344	40	281	356	0	354	284	0	1013	895	0	131410	129540	71	0.389012
107548	93284	79	46596	40319	78	919	880	0	1216	1097	9	2870	2492	26	350051	298657	85	0.391235
159135	151209	82	58248	55712	77	1347	1418	13	1614	1612	17	4646	4424	32	536222	505042	88	0.391235
96363	97521	72	42124	42085	71	1081	1108	7	1176	1018	3	2871	2938	24	325807	316589	79	0.391235
96535	97731	73	34743	34832	71	1025	960	0	1443	1480	14	3144	3136	27	391353	377621	80	0.392347
108291	101972	77	47226	43827	75	1003	836	0	1052	991	0	2734	2587	25	320504	307119	82	0.392347
115697	111769	92	49571	48775	74	1039	1123	7	1374	1187	10	3019	3106	26	389631	379869	83	0.393458
115407	111980	80	55843	54414	76	1395	1271	12	1685	1370	14	3780	3537	29	466458	440026	83	0.39457
108574	109117	74	49687	49200	73	1279	1392	13	1541	1464	16	3627	3493	29	463782	444394	81	0.397904
35311	36653	63	11490	11648	38	303	420	0	310	337	0	798	867	0	97966	99625	80	0.397904
70779	69748	72	26178	26294	59	593	757	0	503	615	0	1497	1518	14	180140	174779	79	0.397904
29705	29904	63	10724	11092	36	283	304	0	209	259	0	657	670	0	62407	64908	65	0.399016
105597	105388	75	41158	40883	73	1391	1508	12	959	1049	5	3111	3073	26	377789	363090	80	0.399016
36286	36318	56	14182	14370	40	369	304	0	461	425	0	911	905	0	118473	116349	70	0.400127
29136	32045	42	16484	16808	45	273	216	0	177	197	0	948	920	0	103818	108300	72	0.401239
68477	71677	70	29522	29944	68	451	520	0	676	597	0	1557	1662	16	172326	171507	75	0.40235
49716	50224	82	16734	17076	43	338	436	0	399	474	0	1320	1281	13	155507	148842	72	0.404573
114474	111488	80	63108	61686	75	1068	1164	8	1270	1276	12	2700	2801	24	300209	285926	78	0.404573
128084	122341	85	49578	48138	76	1524	1395	12	1662	1632	16	3868	3781	29	485934	456635	85	0.405684
250375	193199	94	103793	79673	94	2195	1575	23	2910	2373	27	6516	5436	40	726134	571082	110	0.405684
115633	115096	74	44115	43959	73	714	768	0	1357	1304	13	3315	3195	27	401275	382638	81	0.405684
216017	170065	104	91361	72065	91	2306	1986	21	2614	2125	24	6798	5668	39	817093	665817	97	0.409019
65640	65819	80	27474	27472	64	417	445	0	534	524	0	1206	1175	10	142679	136515	77	0.41013
108968	105226	75	52526	49935	75	1396	1370	14	1474	1358	14	3803	3714	29	456470	429315	83	0.411242
39441	39711	67	14448	14680	40	356	317	0	350	400	0	858	913	0	112883	109665	73	0.412353
349015	226280	126	142221	96069	122	3561	2213	32	4031	2946	34	10344	7070	51	1.04858e+06	832098	132	0.414576
75655	77556	72	30371	29487	69	712	721	0	681	629	0	1815	1832	18	226669	222215	76	0.414576
181148	143178	100	77283	63152	86	1722	1414	15	1721	1346	18	4367	3599	34	496488	396361	96	0.41791
119008	119657	75	32885	32932	73	1569	1292	14	1787	1722	17	4039	3786	31	518771	486247	84	0.41791
38865	39036	67	11166	11498	37	480	398	0	478	465	0	1052	1073	6	120881	121625	70	0.420133
123430	116107	77	56576	52312	77	1083	1113	7	1277	944	0	3119	2913	27	363953	334118	85	0.422356
166705	140810	97	68085	57431	84	1683	1316	13	1831	1389	16	4277	3923	33	510224	433748	92	0.424579
42699	44946	60	17780	17777	47	406	506	0	170	433	0	1017	979	0	152858	148380	73	0.424579
73110	71460	73	15837	15881	43	888	906	0	660	591	0	1449	1459	15	175087	164534	78	0.426802
171606	140771	92	76897	63872	86	1849	1513	17	1885	1672	19	5062	4172	35	650959	535235	95	0.426802
76428	76568	74	32848	32917	70	679	737	0	708	588	0	1755	1662	17	193581	189162	77	0.429025
191946	123420	98	58801	34126	96	1847	1022	3	2312	1249	16	5041	3689	45	649439	445593	103	0.429025
184607	141364	90	90172	72373	88	2092	1952	20	2502	2022	25	5088	4051	37	580710	469509	95	0.431248
78675	77378	77	38682	38558	71	412	578	0	648	749	0	1777	1702	18	197464	188920	76	0.431248
120249	108048	81	48867	43944	78	1224	1214	10	1273	1298	13	3419	3242	27	424989	376598	86	0.433471
159413	144113	80	72709	66402	80	1396	1109	11	1634	1698	17	3718	3402	30	402731	363888	86	0.433471
76908	80184	70	16327	16681	41	615	556	0	774	862	0	1475	1519	15	195235	190090	74	0.433471
113114	112011	74	31060	30956	71	1294	1358	12	1736	1288	16	4044	3945	30	491648	471555	81	0.433471
113421	111558	76	34009	34175	72	1529	1407	13	1548	1504	15	3485	3511	27	423639	403750	81	0.433471
89510	90248	86	45610	45440	71	679	921	0	765	763	0	1897	2006	18	247161	234833	78	0.434582
96442	93595	74	35780	35226	72	962	857	0	1147	1024	4	2963	2796	26	357052	337767	80	0.435694
265182	199762	105	105644	82098	101	2799	2478	25	3015	2256	29	6829	5668	41	768870	599423	109	0.435694
299476	220302	103	126812	92823	103	3439	2454	30	3794	2617	32	8526	6380	46	912418	694230	109	0.436805
116003	114421	75	42616	42621	74	887	954	0	1418	1307	13	3211	3198	26	393395	389180	82	0.437917
107378	104795	85	40998	40476	73	1207	1237	9	1565	1381	14	4088	3842	30	504810	490939	80	0.439028
118152	119109	75	36291	35745	72	1257	1163	11	1885	1628	17	4656	4823	30	557902	533627	85	0.441251
110758	108222	77	43938	43058	74	1023	1002	2	1136	1007	2	3299	3228	27	374042	366290	82	0.443474
180093	152792	89	75690	64207	85	1875	1561	19	1693	1321	18	4037	3452	32	454340	382085	92	0.449031
128290	121009	80	47039	44038	76	1212	1203	10	1410	1134	9	4096	3956	30	514215	475192	85	0.451254
105726	105088	75	60360	59386	74	1413	1433	14	1369	1275	14	3533	3530	28	443215	420137	82	0.454589
36757	36386	68	10987	11240	37	370	427	0	437	413	0	778	792	0	103494	98111	68	0.454589
198791	163525	88	90802	74790	86	2200	1869	22	2813	2154	26	6499	5471	39	816050	680977	97	0.4557
88930	89143	78	34492	34723	71	851	998	0	1086	909	0	2556	2465	23	318939	308353	81	0.456812
220140	174078	99	101750	82829	91	1777	1484	16	2345	1834	24	5397	4360	37	604955	488227	97	0.456812
195690	169442	104	115067	101260	88	2503	2146	22	2118	1843	20	3920	3803	30	483428	425261	95	0.459035
350891	239021	137	171682	121487	125	3877	2665	33	4015	2825	36	10295	7158	47	1.04858e+06	784084	129	0.460146
68346	70695	71	23493	23859	51	688	513	0	972	774	0	1927	1937	18	226608	226291	76	0.461258
138217	131181	80	49804	47822	77	1477	1533	12	1632	1594	17	4328	4225	29	488664	455504	85	0.462369
120788	113835	80	46925	43228	77	1049	1079	6	1236	1093	7	2767	2550	25	336425	310704	82	0.462369
58442	58568	83	17774	18183	43	251	332	0	524	462	0	1109	1160	8	141721	137192	74	0.462369
159090	146391	82	57128	53700	79	1877	1626	19	2151	1906	21	4965	4476	32	630085	589027	87	0.462369
124195	121380	79	37680	37153	73	1263	1161	9	1420	1373	13	3792	3544	29	469548	450850	82	0.464592
77795	77500	79	32778	32764	70	705	632	0	822	734	0	1810	1732	18	197840	196964	78	0.466815
194101	163507	90	70004	58860	84	1729	1457	17	2353	2221	23	5843	5036	38	743759	640206	93	0.466815
120399	116680	76	57779	54117	77	1615	1500	16	1657	1531	15	4205	4040	30	491935	459556	84	0.469038
167148	145940	101	72052	63491	83	2177	1923	19	1761	1428	15	4491	4066	32	481702	421003	90	0.470149
60169	59331	74	10396	10498	37	473	409	0	425	449	0	1363	1174	11	136780	133397	75	0.470149
28527	29817	54	11330	11771	37	352	366	0	294	336	0	711	644	0	85293	81259	72	0.470149
135125	129122	80	46087	43147	76	1637	1572	16	1592	1434	13	3229	3008	26	402432	385023	81	0.474595
88611	87076	84	33312	33277	71	812	780	0	961	1001	1	2604	2505	24	263910	258051	82	0.47793
109254	109631	74	32202	31564	71	1081	1252	11	1034	963	0	2923	2798	25	317257	297962	78	0.479041
120552	119311	76	41779	41244	74	1340	1604	15	1923	1783	18	4493	4312	32	539368	518692	82	0.479041
304132	222483	118	113901	88332	104	3451	2680	30	3445	2686	31	8453	6493	45	959309	721509	112	0.480152
117410	107522	78	53285	48536	76	1491	1359	13	1691	1430	15	3418	3278	27	437072	406780	84	0.480152
158036	135184	86	69171	59845	82	1659	1431	18	1557	1212	13	3817	3310	31	453175	381083	93	0.481264
32815	33416	64	12483	12629	39	124	248	0	122	242	0	741	740	0	98867	94792	75	0.482375
111049	108250	84	45494	44458	73	1215	1076	6	1572	1371	15	3733	3701	28	451017	422445	81	0.484598
338052	232394	119	181517	124411	119	3354	2655	29	4335	3019	34	9963	6435	51	1.04858e+06	787870	124	0.484598
52619	53892	67	19758	20105	48	473	534	0	398	487	0	1122	1118	7	134467	132877	75	0.48571
70825	69931	70	28756	28644	69	569	506	0	643	718	0	1253	1333	12	179447	177285	75	0.487933
128312	125259	79	40055	38879	74	1363	1189	11	1520	1331	13	3444	3423	27	391428	374334	81	0.491267
196169	158225	89	87417	70646	86	1922	1535	21	2601	2067	25	5089	4018	36	658325	527403	93	0.494601
194822	154506	95	77984	62748	86	1994	1631	19	2168	1907	22	6099	4961	40	746356	584650	95	0.495713
136661	122902	81	59538	53259	79	1258	1162	9	1322	1068	7	3397	2876	30	404509	365952	85	0.495713
115519	112692	76	38928	38702	73	1327	1155	11	1321	1305	12	3685	3464	30	416064	395849	82	0.495713
183398	162308	88	75918	67331	85	2084	1900	21	2333	2009	23	5465	4861	35	662152	582733	94	0.496824
121975	113728	85	54877	51070	76	1482	1210	12	1610	1248	14	3109	2965	26	375207	355656	81	0.496824
227999	159555	100	107951	75858	97	2577	2091	23	1928	1477	21	5225	3746	39	571199	414594	103	0.497936
62686	63497	75	21762	21979	50	620	617	0	734	450	0	1023	970	0	138557	135599	75	0.50127
156109	133025	82	72408	60811	83	1411	980	0	1707	1337	21	3902	3320	32	426592	360211	89	0.502382
214188	164470	95	74768	57950	92	1838	1405	17	1976	1559	19	5190	4000	37	648944	501913	99	0.504605
98851	97678	74	38813	39092	71	1136	1052	5	1009	1132	9	3113	3049	26	362350	351601	78	0.504605
36906	36246	67	16274	16419	43	319	305	0	340	401	0	951	879	0	114094	113007	71	0.505716
165822	151882	87	63668	58179	81	1553	1450	15	1920	1716	20	4463	4234	31	541669	503953	87	0.506828
122874	122541	76	40949	40571	74	976	1063	5	1386	1262	14	3381	3157	27	415839	392344	81	0.506828
144696	137878	79	46814	44076	78	1590	1482	14	1657	1452	15	3889	3597	30	418952	395968	82	0.506828
80404	78854	73	34735	32812	71	434	464	0	969	913	0	1628	1512	18	228613	211343	77	0.510162
35976	36399	64	14482	14850	40	350	323	0	338	308	0	568	638	0	81752	81986	73	0.511273
33818	33974	56	8654	8639	35	326	334	0	281	291	0	663	670	0	86954	82669	66	0.512385
131178	118107	80	63246	56411	79	1466	1355	14	1326	1251	12	3042	2694	27	335176	292780	87	0.513496
23032	23958	46	8049	8475	34	46	213	0	35	178	0	588	655	0	80839	83340	67	0.513496
34560	36544	47	14581	15069	40	423	516	0	342	395	0	802	756	0	99941	99787	65	0.513496
103010	100572	84	35378	35146	72	1260	1201	9	1097	1236	11	2998	2891	26	366839	353953	79	0.514608
187310	173398	83	80240	75171	82	2107	2184	20	2186	1751	23	4570	4535	31	544023	495909	90	0.514608
116272	117221	74	29189	29418	59	1287	1239	12	1744	1662	16	3694	3703	28	462633	448604	80	0.514608
260016	197552	96	84939	63250	95	2520	1799	26	2720	2335	27	7539	5728	43	922017	727214	103	0.515719
121855	118584	81	40234	39733	74	1409	1167	12	1342	1087	8	3262	3247	27	379238	358419	84	0.517942
71610	66962	88	24046	22496	73	826	609	0	402	530	0	1494	1183	11	171002	151914	88	0.517942
121814	117850	76	60876	58653	76	1445	1316	13	1362	1335	15	3405	3496	27	386056	370876	83	0.517942
110800	111326	73	32948	32990	72	725	618	0	1369	1431	14	3299	3278	28	413349	402389	81	0.517942
29864	29409	63	6260	6341	31	144	224	0	438	261	0	1023	931	0	103341	103927	71	0.520165
123118	119427	78	54426	53176	75	890	1163	7	1212	1169	9	3329	3151	28	407307	387257	83	0.524611
78082	76982	76	23729	23839	53	453	468	0	607	556	0	1636	1661	16	218320	213100	78	0.526834
112584	111850	77	39913	39606	72	769	820	0	1232	1159	9	3564	3512	27	408015	388097	82	0.527945
57035	58385	76	24672	25025	52	338	227	0	460	434	0	1210	1176	9	128011	128833	73	0.527945
143552	127547	80	45986	39824	78	1753	1491	17	2238	1890	22	4588	4219	32	581277	522434	89	0.527945
160569	138274	87	71732	61685	84	1309	1090	9	1872	1516	17	4103	3693	31	483340	401490	90	0.529057
50513	52244	67	11966	12357	38	212	361	0	378	360	0	980	965	0	130730	127103	73	0.529057
36473	35422	66	8053	8196	33	353	333	0	266	232	0	826	846	0	111688	109093	68	0.530168
47878	48904	71	18943	19214	47	443	366	0	341	382	0	1189	1088	7	148742	147196	76	0.53128
42993	44127	66	15752	16066	43	353	309	0	322	418	0	944	989	0	115554	113225	72	0.532391
21646	20228	62	8342	8717	34	180	293	0	58	170	0	598	539	0	72003	70995	66	0.534614
218637	174717	107	99556	82934	93	2093	1621	19	2146	1947	24	5113	4258	35	627239	516969	99	0.53906
150829	135096	83	63256	57190	80	1412	1361	14	1540	1481	16	3902	3467	30	452924	406516	88	0.540172
56831	57406	68	15443	15770	41	184	322	0	492	441	0	1282	1360	12	149626	147097	72	0.540172
103153	101656	91	36188	35766	72	1326	1193	10	1514	1397	15	3806	3708	28	430157	409872	81	0.541283
109481	108170	78	21938	21583	51	1477	1286	12	1426	1320	14	3437	3485	28	420736	407442	81	0.542394
195251	157895	88	66757	52509	85	1663	1427	14	2013	1583	21	5103	4321	36	661588	543840	92	0.543506
90005	90487	73	39012	39223	71	852	1002	1	1126	959	0	1814	1951	19	249141	248999	79	0.544617
183871	153768	92	74579	60854	84	1942	1551	20	2209	1833	22	5082	4579	34	616071	534527	91	0.544617
104478	104215	75	37109	37411	72	1240	1165	10	1743	1468	16	3519	3519	27	433849	427513	81	0.544617
32559	30765	64	9922	10215	36	398	414	0	352	392	0	639	696	0	89025	88148	68	0.545729
249682	186935	96	89775	69399	92	2342	1896	22	3223	2506	30	6532	4995	41	732965	557468	98	0.547952
153393	145630	80	54866	52581	78	1490	1317	13	1593	1525	16	4167	3824	32	496399	467099	85	0.547952
248495	206601	88	136819	114442	88	3477	2738	29	3650	3099	32	8505	7107	45	947325	854440	92	0.547952
202864	169004	95	81895	68305	85	1969	1767	18	2491	1842	21	4907	4162	35	532133	446913	91	0.547952
268692	204544	100	110748	87075	96	2214	1890	21	2951	2540	28	6899	5560	42	825457	648210	101	0.549063
101704	100666	73	34142	34653	65	771	762	0	1098	1054	6	2712	2587	25	356169	341386	79	0.549063
91840	91338	72	31760	32107	66	919	956	0	794	829	0	2226	2153	22	265001	260308	78	0.549063
52017	53193	67	21333	21478	52	494	422	0	265	324	0	1059	993	0	111350	110859	72	0.551286
37989	38930	64	15936	16238	43	417	376	0	441	373	0	818	875	0	89768	89487	72	0.552398
116296	104988	84	53806	48017	78	1185	1136	8	1413	1301	15	3745	3517	29	516661	466438	86	0.552398
160893	138551	82	67554	58018	81	1528	1440	14	2022	1640	16	4769	4147	35	570343	490856	90	0.553509
100800	101830	72	32667	32631	71	1070	1052	5	1212	1180	9	2433	2266	23	287464	277040	79	0.553509
227825	154596	96	78402	54238	91	2132	1450	22	2607	1830	27	6844	5110	44	808751	566786	101	0.554621
258535	189335	98	171837	133642	94	3263	2666	28	4146	3224	34	10239	7832	48	1.04858e+06	846274	99	0.554621
122445	116496	84	53463	52423	76	1593	1504	14	1166	970	0	2985	3032	25	360543	343940	82	0.555732
60108	60606	77	16336	16726	41	472	347	0	347	304	0	1144	1108	7	143321	144181	72	0.555732
204203	157614	89	81496	62663	88	2270	1586	24	2101	1833	22	5351	4400	37	669054	527640	94	0.555732
115501	113537	77	28875	28851	72	1482	1418	15	1796	1684	18	4461	4385	31	538607	512122	85	0.556843
113159	111770	80	47585	47018	74	1204	1150	9	1346	1467	15	3806	3965	27	468743	447326	84	0.556843
216332	162423	107	89775	67797	96	2499	1998	24	2143	1817	23	5803	4628	39	726137	557603	102	0.557955
104853	105728	75	35695	35835	72	1052	1056	6	1174	1091	8	3208	3101	27	403419	387447	81	0.557955
111710	111162	76	49667	48849	73	1127	1178	10	1580	1542	15	3246	2983	28	397676	387269	81	0.559066
150805	133321	94	49654	42837	79	1329	1444	12	1802	1457	17	3802	3344	31	479140	434665	85	0.559066
72467	70827	76	16922	16879	43	535	527	0	783	645	0	1392	1388	13	197038	191339	75	0.561289
130995	116636	81	56940	51292	79	1129	1134	9	1644	1313	13	3601	3258	29	413669	361769	88	0.561289
164346	142623	82	84388	72574	84	1302	1224	11	1889	1711	19	4394	3764	34	454735	382420	90	0.562401
202718	164957	91	77105	62083	87	2243	1771	23	2190	1677	24	5215	4384	37	581687	482493	92	0.563512
112009	110292	77	33954	33201	73	1274	1010	2	1599	1383	14	3307	3395	26	423309	401994	83	0.563512
63679	63361	75	21568	21560	50	792	649	0	510	496	0	1327	1380	13	142952	134964	86	0.563512
116257	112736	84	43663	42991	74	1134	1101	7	1213	1094	8	2874	2772	26	373151	353720	83	0.566847
110514	109320	74	32844	32256	73	1082	1073	6	1143	1093	7	3074	3139	26	332187	324602	81	0.56907
115488	108268	78	42710	39632	77	1204	1092	8	1357	1148	11	3113	3077	25	387156	348607	82	0.570181
202017	168224	94	70432	57297	84	1827	1554	16	2212	1682	24	4737	4056	34	531048	439162	90	0.570181
31164	30823	67	10795	10934	37	226	256	0	331	356	0	903	764	0	91639	93584	69	0.571293
47946	47412	71	20441	20894	51	284	363	0	213	313	0	824	917	0	121710	120677	73	0.571293
249794	184442	96	127379	98929	94	2459	1777	24	3146	2412	29	6627	5205	42	769714	587744	102	0.571293
56981	58178	69	29201	29679	68	390	461	0	549	612	0	1399	1468	14	164788	159224	75	0.574627
40262	39119	70	9583	9710	36	284	292	0	376	361	0	783	767	0	112615	112832	71	0.57685
171307	137585	95	71251	56076	86	1570	1441	16	1779	1471	16	4346	3671	35	479297	377927	92	0.57685
177607	145629	90	71567	58766	86	1848	1492	15	1796	1370	20	4401	3576	35	566451	467059	91	0.577961
163844	138104	91	67924	58774	84	1560	1418	15	1833	1469	18	3932	3406	31	442544	366808	92	0.579073
135833	122293	85	59869	54648	78	1435	1214	12	1670	1364	16	3332	3017	28	387585	352228	86	0.579073
50029	48873	83	17423	17629	43	338	390	0	433	449	0	1044	1152	8	120958	120438	70	0.580184
132828	128197	80	38132	37437	75	1134	1315	11	1715	1605	17	4024	4024	29	493635	469989	83	0.581296
119000	116401	80	64117	62984	76	1013	1041	5	1540	1320	14	3765	3595	28	473953	443358	83	0.581296
110646	110263	74	35819	35495	73	984	963	0	1358	1355	14	3502	3472	28	399495	387673	82	0.58463
127307	121761	83	46283	45261	75	971	1124	7	1392	1326	14	3346	3195	28	399437	371834	84	0.58463
105366	106267	75	24701	24806	53	1320	1178	11	1343	1243	11	3391	3138	28	397253	380386	82	0.58463
33443	35725	45	13872	14532	39	354	355	0	227	178	0	852	820	0	70774	74330	66	0.58463
165809	157252	83	97970	94816	80	1943	2023	19	2352	2042	23	5489	5253	33	708239	659788	87	0.585742
111534	106237	77	48503	45251	77	1141	1273	10	1436	1298	12	3137	3032	26	392398	369300	82	0.590187
107769	106596	75	31378	31227	72	1138	1218	9	1429	1453	13	3410	3410	27	424575	400017	80	0.591299
77417	77420	74	29684	29791	64	666	682	0	758	624	0	1690	1568	17	200518	195888	78	0.59241
113056	105362	79	54280	49475	76	1381	1485	13	1288	1169	10	3631	3290	29	433315	388276	85	0.595745
105355	102470	91	26897	26842	62	1284	1222	11	1216	1228	11	3712	3661	28	447803	432208	80	0.596856
250135	197934	106	118359	97432	95	2861	2158	27	2607	2214	24	6459	5196	40	708349	570870	101	0.597968
47758	50586	56	20339	20967	45	472	484	0	581	471	0	1053	1073	6	128675	125194	72	0.597968
138249	124798	82	59909	53441	81	1326	1275	13	1766	1806	20	4297	3632	33	514772	467455	86	0.599079
201420	158190	90	86727	67573	87	2148	1568	20	2099	1707	24	5775	4585	38	727322	580243	94	0.599079
125015	124217	76	47021	46603	74	1120	1176	9	1403	1449	13	3540	3492	27	449716	440695	81	0.599079
93950	93304	77	21015	21242	48	1093	1082	5	1015	830	0	2798	2690	25	338683	331230	79	0.603525
158501	140395	84	81136	71635	82	1509	1512	15	2038	1707	18	4450	3861	34	543603	469045	89	0.603525
105374	102780	76	38492	38263	73	876	937	0	1456	1555	14	3666	3662	28	422525	409453	82	0.603525
21981	23755	41	7776	8214	33	203	313	0	106	197	0	599	655	0	86425	87584	66	0.604636
295523	212109	102	146848	108140	96	3112	2534	27	3728	2596	33	8917	6671	47	991313	737211	105	0.604636
120519	119438	76	39264	39087	73	1342	1296	12	1620	1613	15	4285	4164	30	509501	470002	82	0.604636
98858	95625	80	27356	27390	57	1196	1186	9	1422	1422	14	3445	3439	26	393772	378674	79	0.604636
160538	140815	82	73585	64101	83	1647	1262	12	1874	1774	19	3933	3162	32	474327	412874	94	0.607971
184473	148612	87	85588	70706	86	2270	1721	22	2087	1707	19	4509	3819	34	471628	385005	94	0.607971
221160	168469	98	100537	77178	93	2504	1814	26	2412	1946	24	5569	4408	39	611074	447154	97	0.609082
160446	141725	83	78114	70062	81	1605	1303	16	2004	1523	19	4214	3644	33	495926	452845	86	0.610194
95552	99998	71	21295	21061	53	1385	1096	9	1217	1218	12	3226	3114	25	400653	388626	80	0.612417
90502	90753	75	29923	29943	70	531	500	0	698	860	0	2064	2205	19	235074	228683	79	0.612417
32862	33573	62	8107	8111	34	561	483	0	415	430	0	857	794	0	123682	124485	66	0.613528
49704	50843	66	11955	12015	38	268	271	0	406	394	0	1124	1131	8	142274	144344	72	0.61464
49366	51598	57	6776	6996	32	308	349	0	370	330	0	978	1003	2	129245	131591	71	0.615751
68064	66601	74	26336	26577	57	508	490	0	529	534	0	1097	1118	8	145500	141463	75	0.615751
40153	39260	69	220765	212275	74	47	132	0	424	384	0	6	70	0	753	766	0	0.616863
66075	66315	72	21076	22291	42	630	471	0	634	569	0	1158	1335	11	151462	146384	74	0.616863
115951	113450	78	29377	29909	57	1030	1064	6	1138	1164	8	2734	2536	25	340362	329966	81	0.616863
108669	108615	74	22939	23686	47	1312	1264	10	1012	1289	10	3596	3578	28	460333	443125	80	0.616863
36120	38703	52	14278	15260	38	302	228	0	285	326	0	519	587	0	99013	102201	68	0.616863
94528	86038	92	43149	39252	74	627	718	0	1120	974	0	2063	1864	20	242421	224574	79	0.617974
112522	109423	76	35317	35308	72	1089	1074	5	1623	1413	15	3622	3728	28	432167	412239	80	0.617974
155904	133835	86	67958	59634	82	1504	1341	13	1484	1309	13	3731	3223	30	449514	384069	90	0.617974
30935	30078	67	9655	9889	36	325	344	0	251	365	0	841	827	0	105852	105892	69	0.62242
109789	107755	77	31453	31256	72	1052	1156	8	1530	1405	13	3873	3679	29	442546	426902	82	0.623531
33494	35650	51	14408	14904	40	239	275	0	333	410	0	740	883	0	109782	105830	69	0.625754
73239	75378	66	41292	41628	70	417	542	0	522	664	0	1612	1570	16	183921	177293	77	0.625754
220271	177904	89	81846	66141	89	2047	1520	17	2422	1960	25	6290	4970	39	755906	622420	96	0.626866
194498	157617	88	80209	66198	87	2285	1709	22	2154	1816	22	5193	4473	35	570712	470655	92	0.626866
199459	157281	89	77435	60571	88	1981	1423	18	2140	1601	20	4969	4066	35	639278	507223	94	0.629089
275207	203339	112	117175	87006	95	3157	2180	31	4138	3050	35	9193	6941	46	1.04858e+06	825427	105	0.6302
98647	98223	76	26928	26986	52	599	680	0	1202	1032	3	2802	3115	23	325832	322167	80	0.6302
42672	43093	65	20241	20398	47	155	318	0	652	521	0	823	896	0	117566	114558	75	0.632423
42260	35593	83	15721	12849	83	299	271	0	465	284	0	1240	978	0	161213	130348	83	0.636869
177532	165849	85	33874	32371	80	1734	1856	18	2292	2123	20	5842	5330	35	627658	583053	89	0.63798
51137	50496	71	8612	8873	34	407	407	0	369	493	0	1048	1001	2	123878	124792	75	0.639092
41955	42188	55	13353	13314	40	508	446	0	425	495	0	1065	1151	8	115237	114861	71	0.640203
213939	172491	91	104296	86698	89	2710	2033	24	2552	1849	24	6148	4857	39	709513	569842	94	0.640203
52150	51191	75	19367	19717	47	483	470	0	381	385	0	1289	1328	11	178830	175267	74	0.642426
33170	34192	60	15325	15612	42	339	291	0	168	325	0	685	668	0	98230	94548	69	0.642426
292553	207613	109	115281	83809	106	3178	2395	29	3837	2832	33	10022	7558	50	1.04858e+06	814957	112	0.642426
81639	79377	73	36933	34498	73	787	742	0	766	708	0	1732	1698	18	206875	189952	77	0.642426
62328	65923	57	16733	17493	41	1144	1200	9	1762	1770	18	2731	2812	23	203866	205181	73	0.642426
50536	51360	67	13856	13919	41	394	269	0	409	468	0	1228	1366	12	134967	134664	71	0.644649
98195	99580	72	23516	23596	54	846	709	0	1192	1175	8	2944	2913	25	309329	295668	78	0.644649
91453	91422	75	42109	41708	73	755	854	0	753	834	0	2152	1987	22	258319	242449	79	0.649095
157561	132559	85	74633	63104	84	1634	1458	15	1824	1558	17	4566	3939	33	570876	478901	89	0.649095
109139	107274	82	37036	36950	73	1155	876	0	1030	983	0	2193	2201	22	270572	261475	78	0.650206
125777	119555	79	31330	30869	74	738	901	0	961	1180	10	3264	3203	27	372239	351761	81	0.650206
138670	130649	82	58996	56432	76	1747	1607	16	1736	1561	17	3566	3469	28	429651	408783	82	0.653541
86489	88420	74	29566	29463	70	684	774	0	680	836	0	1814	1759	19	231859	226060	79	0.657987
171718	146597	87	83887	72726	82	1589	1617	16	1809	1683	21	4067	3230	34	478816	414303	88	0.659098
35591	37341	54	12890	13210	39	252	435	0	383	276	0	758	689	0	101799	98518	69	0.659098
93232	94714	74	33992	33754	71	927	887	0	959	988	0	2522	2390	24	272342	259491	83	0.659098
55183	58833	67	21526	21869	48	349	376	0	421	402	0	1232	1181	11	145308	144669	77	0.659098
194352	163558	86	78563	63964	87	1899	1645	18	2175	1760	24	6002	5105	38	731626	624280	94	0.66021
107594	106996	74	36177	35733	73	807	769	0	1105	973	0	2871	2865	23	354594	347401	80	0.66021
176730	146714	89	87705	75479	85	2172	1882	19	2180	1726	20	4742	4041	35	510084	425913	90	0.66021
114974	112352	84	27365	27001	61	1312	1350	13	1787	1553	16	3361	3224	27	422906	412990	81	0.661321
199402	165970	88	59638	48187	87	1892	1669	18	2436	2101	22	5653	4836	36	706530	607220	96	0.664655
141421	127899	96	61412	54623	96	1681	1495	16	1841	1686	17	4572	4072	31	578024	498569	96	0.664655
203246	170772	87	98632	83735	88	2417	2043	22	2001	1784	19	4918	4204	35	598345	496317	95	0.665767
150186	135864	81	60040	54451	79	1393	1157	12	1616	1548	15	3748	3449	29	446368	398028	86	0.665767
174378	149394	100	73349	63242	83	1696	1295	15	2066	1654	21	4551	3767	35	527521	450174	87	0.66799
80833	79902	76	14566	14533	41	714	756	0	838	696	0	1709	1694	16	204598	201767	79	0.670213
210182	166325	91	83253	66518	89	2127	1772	20	2154	1808	19	4925	3918	35	593863	462467	96	0.670213
28932	29389	64	10019	10342	35	146	201	0	278	388	0	785	746	0	95534	94721	69	0.670213
122870	109817	82	54885	48689	78	1077	684	0	974	850	0	2973	2661	26	350673	308030	86	0.671324
122381	119184	79	48840	47288	75	1438	1367	12	1437	1196	13	3424	3243	28	464498	443846	85	0.671324
104169	101663	77	32911	32800	72	1001	1011	3	1304	1219	10	3035	2886	26	382291	372292	80	0.672436
24390	26232	47	6041	6120	31	123	217	0	322	197	0	458	440	0	67236	66458	66	0.673547
38767	40080	54	9917	10176	36	459	376	0	390	307	0	742	776	0	84039	83314	71	0.673547
112889	111395	77	39147	38435	74	1260	1034	6	1421	1280	10	3348	3439	26	394790	378365	82	0.677993
214691	166948	94	83164	64673	89	2435	1803	23	2235	1860	22	5093	4128	37	562298	447955	95	0.677993
281135	202916	97	97867	67947	94	2741	2075	25	2939	2099	30	7385	5396	45	812464	588153	99	0.677993
161367	135860	93	65768	54660	82	1484	1364	13	1568	1175	12	4571	3849	34	574955	480797	87	0.677993
184196	150365	85	85394	68473	85	1984	1431	21	1923	1478	21	5257	4314	36	628232	503052	90	0.677993
87739	92369	71	29413	28953	71	921	884	0	1037	977	0	2729	2896	23	345475	329495	78	0.680216
53535	52840	74	11795	11708	39	278	384	0	499	476	0	1172	1283	11	124762	120667	74	0.681327
72671	72596	71	29444	29511	69	580	807	0	608	567	0	1529	1520	16	206215	199449	76	0.681327
100426	99985	77	33916	33715	72	673	798	0	766	780	0	2206	2180	22	293878	283427	78	0.682439
122027	112987	79	50535	47264	78	1583	1367	15	1493	1454	14	4341	4207	31	475990	428159	86	0.68355
106300	105162	76	43802	43098	73	1384	1272	12	1375	1395	15	3242	3123	27	431516	402917	79	0.68355
115079	112388	77	26937	26131	65	1380	1121	8	1119	1009	3	2480	2383	23	334345	322421	79	0.684662
183827	155020	89	80821	69053	85	2075	1585	21	1895	1446	19	4238	3579	32	507426	432082	91	0.685773
91384	93299	74	39492	39460	71	990	1144	8	1213	1212	9	3040	3111	25	381052	370020	77	0.686885
90883	85072	74	36105	32280	74	672	556	0	992	849	0	1866	1592	21	258016	234759	80	0.687996
129507	118823	79	69314	63518	78	1562	1336	15	1341	1383	14	4803	4477	31	528571	483581	85	0.689108
147619	142689	79	44469	43191	77	1364	1213	11	1827	1736	17	4182	3995	29	546715	509796	86	0.690219
102539	101199	76	43176	42522	74	906	1157	6	1321	1286	13	3089	2915	26	391383	370598	83	0.693554
31551	29735	68	6602	6817	31	264	305	0	259	332	0	794	733	0	86875	85926	70	0.696888
108586	107628	76	30222	30088	71	1127	1266	10	1467	1461	14	3390	3461	26	420757	400983	82	0.696888
52778	53620	68	11403	11621	37	332	563	0	516	467	0	1199	1231	10	123484	122862	73	0.697999
125545	116580	82	49533	44657	78	1270	1145	10	1687	1524	18	3201	2937	28	372578	335982	85	0.697999
176204	163674	88	56369	53729	80	1599	1610	15	1987	1930	20	4932	4527	33	614097	568758	89	0.697999
107747	98527	80	49024	44323	76	1414	1187	11	982	849	0	2139	1987	21	253495	223677	82	0.700222
30094	33000	50	10357	10575	37	142	190	0	238	282	0	662	777	0	85971	82439	67	0.702445
203199	158366	91	85446	67337	87	2384	1690	23	2722	2076	26	6124	4523	42	734594	565715	95	0.702445
70512	73192	70	27948	28133	68	615	556	0	728	605	0	1364	1305	12	182404	177651	77	0.70578
123905	119836	77	37150	36152	74	1680	1422	18	1547	1510	14	3789	3730	29	478019	467833	83	0.70578
196177	153967	91	76011	59697	87	1679	1495	15	2148	1758	21	5072	4121	38	625354	498433	94	0.70578
63502	61343	72	27846	27810	68	425	616	0	675	549	0	1352	1354	14	155281	152810	74	0.708003
43417	43704	68	15502	15700	41	356	356	0	194	315	0	854	813	0	124307	124651	71	0.709114
121208	119178	76	43925	43113	73	1103	1130	8	1566	1660	17	3860	3808	28	463679	439156	81	0.709114
48161	49310	65	19714	19898	46	441	552	0	673	631	0	1410	1540	14	175282	177613	71	0.711337
115170	112876	81	37879	36931	74	1102	1080	6	1413	1281	12	3533	3295	29	428639	407947	82	0.712448
103496	104565	76	26098	26160	59	1137	1030	3	1086	1147	8	2876	2910	25	349655	336476	77	0.712448
297585	212267	108	146690	109233	106	3442	2512	28	3721	2485	34	9647	7239	49	1.04858e+06	805738	114	0.712448
76763	77533	72	18913	17857	52	646	562	0	932	750	0	1852	1865	18	237854	225222	88	0.712448
132435	124471	79	51705	48529	77	1239	1393	12	1374	1317	12	3473	3279	28	428504	404107	86	0.71356
104862	101468	83	40678	39905	72	895	981	0	1101	1178	8	2791	2603	24	348686	332460	78	0.714671
120839	104582	83	44455	38188	79	1235	1158	10	905	883	0	2496	2066	24	314593	278971	86	0.714671
38401	36819	68	15925	15978	43	358	569	0	504	500	0	915	1008	2	112222	113185	71	0.714671
23254	24000	54	9331	9521	35	230	289	0	260	241	0	663	579	0	78455	78426	69	0.715783
121468	120157	77	39666	38753	73	1314	1245	11	1801	1831	18	3792	3635	29	457029	437751	80	0.715783
119546	110724	82	61493	56958	78	937	874	0	1404	999	0	3156	2930	27	359880	332847	83	0.715783
174633	153646	85	74675	64691	83	1792	1694	18	2551	2109	25	5539	4862	35	658889	580252	89	0.715783
312580	220267	117	129127	90450	106	3722	2778	30	3801	3100	33	9583	6513	48	1.04858e+06	811400	110	0.716894
92955	91213	76	35324	35155	71	891	868	0	999	1005	2	2520	2487	22	320068	310695	77	0.718006
111864	110665	77	29038	28580	72	1028	1075	6	1247	1365	12	3475	3307	27	419876	402967	83	0.719117
60933	61244	72	15884	15896	42	368	433	0	456	460	0	1334	1290	11	170963	168197	73	0.720229
58160	62019	56	20480	20413	48	945	974	0	656	637	0	1373	1464	14	158959	158323	72	0.720229
28032	30616	53	15858	16347	42	293	371	0	211	272	0	714	688	0	96285	96665	69	0.720229
195775	153931	97	75729	59539	87	1853	1590	18	2120	1652	22	5405	4251	38	622939	493791	94	0.72134
112373	110022	79	36315	36218	73	917	879	0	1146	1114	7	3256	3163	27	368323	355340	80	0.72134
118783	115867	77	37056	36423	74	1266	1181	9	1276	1206	11	3791	3801	30	471437	449098	81	0.722452
43409	44618	69	19096	19267	44	434	378	0	233	477	0	1025	967	0	139183	138164	70	0.722452
213539	173672	92	80099	65734	89	2242	1802	21	2433	1833	22	5309	4432	36	594630	482721	96	0.722452
85983	87266	72	33475	33622	70	858	943	0	1028	1121	7	2645	2705	22	328294	319491	76	0.723563
109015	108542	75	37719	37425	73	1334	1339	12	1707	1578	15	4054	3752	30	462440	446169	84	0.723563
120270	118908	76	43099	42830	73	1532	1365	13	1401	1440	14	4068	3830	30	477425	446755	80	0.723563
246644	185391	91	108847	80255	92	1983	1447	19	2177	1745	22	6052	4577	40	738168	547777	108	0.723563
100982	103885	72	27719	28567	47	1261	1144	9	1260	1268	10	2815	2772	24	367195	352032	78	0.723563
172784	150934	87	87340	76792	83	1923	1498	19	2164	1870	24	4933	4339	34	549426	468596	100	0.723563
171436	153251	80	84226	71636	81	1956	1615	19	1902	1749	21	5684	4952	36	642814	558956	84	0.723563
212456	174816	85	82680	67881	85	2192	1939	20	2613	2128	26	5323	4520	38	631153	534398	88	0.723563
219625	172596	90	82387	64796	89	2125	1524	21	2585	2072	24	5434	4473	37	624140	486748	95	0.724675
83264	84438	71	38732	38085	72	691	622	0	720	702	0	1855	1740	19	213307	203126	78	0.725786
117149	114051	87	36983	36703	72	1589	1585	14	1155	1421	12	3597	3443	28	484883	466033	80	0.725786
120362	108706	79	53169	47959	77	1189	891	0	1294	1124	10	2692	2475	25	344191	312048	85	0.728009
46801	49281	63	18110	18475	44	434	358	0	442	523	0	837	837	0	129272	129178	71	0.728009
65601	64731	78	21873	21831	51	654	576	0	395	414	0	1416	1436	14	162683	164072	73	0.72912
113625	113482	75	41551	41052	74	1030	1044	5	1167	1082	6	3015	2777	26	405872	386343	83	0.72912
57407	58806	76	19417	19703	45	565	642	0	685	623	0	1028	1000	1	159430	157618	73	0.72912
66608	64643	84	33368	33487	70	592	576	0	870	721	0	1460	1524	15	147380	142162	75	0.732455
141458	125104	81	69550	62324	79	1478	1405	13	1509	1292	15	3085	2745	29	408964	359451	86	0.732455
25333	25280	55	13070	13454	39	92	85	0	287	259	0	502	584	0	76423	76754	69	0.733566
51340	50958	73	14549	14688	41	298	336	0	498	370	0	1153	1232	10	142032	138275	74	0.735789
48523	48504	68	12229	12352	38	603	585	0	17	253	0	963	898	0	122255	117054	72	0.738012
105949	104029	84	39221	38773	73	710	809	0	1151	1126	8	2658	2578	24	319994	309388	83	0.739124
296943	218637	100	156063	110786	100	4710	3291	36	4507	3430	37	10790	8282	50	1.04858e+06	973528	105	0.739124
140044	124921	82	61360	55245	80	1353	1228	11	1310	1197	10	3027	2899	26	349335	316826	85	0.740235
113487	111580	80	39323	39390	72	1165	1168	8	1193	1242	13	3281	3322	26	399475	382168	80	0.740235
102870	101099	77	40030	39397	72	1281	1039	6	1264	1134	9	3162	2903	26	380216	369337	79	0.741346
188186	152932	95	74648	60088	85	1847	1409	18	1847	1594	18	4952	3914	36	657174	526608	91	0.741346
218215	196275	90	77980	70641	85	2745	2459	25	3077	2571	28	6880	6433	38	755106	662183	104	0.741346
48174	48183	67	9036	9249	35	386	618	0	563	547	0	935	843	0	137941	140181	71	0.741346
115523	111608	74	51235	49718	75	1326	1247	11	1420	1332	14	3593	3242	29	401450	376738	84	0.742458
56388	55639	66	32321	32564	69	556	510	0	538	507	0	1399	1196	10	146429	140047	77	0.743569
107585	104523	88	23562	23208	52	976	950	0	1082	1033	4	2788	2598	25	311755	305872	82	0.744681
107793	108773	74	37190	36704	72	1082	1026	3	1393	1362	13	2754	2635	24	366169	349567	80	0.744681
129985	125679	77	57934	56312	77	1241	1335	11	1729	1666	18	3991	4026	29	475712	457250	84	0.745792
35056	38221	45	10519	10980	36	319	382	0	105	321	0	743	618	0	100727	100748	66	0.745792
129356	119593	80	57794	53868	77	1190	1172	10	1482	1292	13	3702	3422	29	425129	387703	82	0.745792
101854	97692	91	28743	28603	69	1015	883	0	1462	1251	11	2541	2519	24	303955	294076	79	0.748015
236294	189834	99	93320	76463	89	2350	2151	23	2277	1852	23	5817	4839	38	628178	514730	94	0.748015
26104	26020	63	10776	10976	37	126	243	0	287	332	0	519	544	0	77543	79902	67	0.752461
108708	107631	79	31832	31545	72	1406	1349	12	1639	1346	15	3770	3546	29	438187	424956	81	0.752461
52633	53675	66	25050	25487	55	435	436	0	386	403	0	899	1013	2	127175	126545	70	0.754684
33423	36023	53	11280	11656	37	266	292	0	295	373	0	840	830	0	96855	97166	70	0.754684
140228	128239	81	65705	60876	78	1401	1392	13	1539	1330	14	3862	3519	30	414867	377681	85	0.755796
46560	47593	64	20017	20190	46	141	318	0	333	351	0	1188	1179	9	136876	135074	70	0.756907
59635	59895	71	25618	25852	59	698	714	0	769	789	0	1266	1427	13	152680	152369	76	0.758018
90141	90796	74	34585	34485	71	988	930	0	936	875	0	2369	2389	22	304372	298817	77	0.758018
28237	28180	49	10346	10322	37	320	355	0	245	308	0	720	651	0	70684	69398	68	0.75913
196001	157970	92	73919	61547	89	2229	1680	22	2060	1619	19	5465	4708	35	654284	534423	96	0.75913
40458	41124	67	16738	17194	43	329	337	0	207	308	0	990	904	0	132523	132010	71	0.760241
151184	137674	86	37831	33381	79	1547	1215	12	1523	1434	16	3931	3449	30	432735	396396	85	0.761353
78106	75965	72	36107	33141	73	775	764	0	779	778	0	1753	1547	16	222044	202970	78	0.762464
95993	93690	83	32378	31203	72	1089	1078	6	778	790	0	1995	1962	19	245799	240125	78	0.762464
107710	105236	78	32266	31872	72	1359	1356	11	1153	1084	7	3551	3503	27	438163	414845	79	0.763576
129384	126221	77	35445	35402	73	1134	1093	7	1720	1707	16	4474	4256	31	517962	498002	81	0.763576
73506	74563	71	26833	26738	69	661	650	0	692	679	0	1867	1696	18	218315	218889	78	0.765799
64230	63376	74	20489	20339	47	601	607	0	642	581	0	1653	1796	17	193466	191359	77	0.765799
107240	108770	72	32244	32005	71	1220	1037	4	1357	1383	13	3249	3194	26	395850	390127	80	0.765799
72048	72909	72	30403	30434	70	373	482	0	709	700	0	1639	1530	16	195482	191997	78	0.76691
153735	137560	83	57450	52177	80	1854	1585	18	2008	1782	20	4855	4412	33	601562	541017	88	0.768022
110812	102116	78	55096	50318	76	1100	980	0	1225	1148	9	2654	2295	25	316488	280225	83	0.769133
161173	146489	89	66815	61798	81	1308	1151	10	1657	1656	18	4252	3698	32	499216	448941	89	0.770245
63133	62719	71	21533	21107	53	519	565	0	525	475	0	1407	1261	11	150848	150580	74	0.771356
133242	129488	79	41822	41030	74	1013	1139	7	1766	1706	17	3877	3912	28	426658	408688	84	0.771356
123007	122550	74	32239	31612	73	1106	1092	7	1349	1306	12	3665	3556	29	445725	430928	82	0.771356
155466	128960	91	75706	64486	84	1660	1347	14	1439	1331	14	4065	3497	32	432208	370083	90	0.772467
144762	135980	79	69099	65317	78	1758	1679	17	1854	1558	17	3985	3723	31	469952	441497	85	0.772467
60628	64276	54	18569	18779	44	694	716	0	473	555	0	1187	1308	12	134756	135375	73	0.773579
107743	108135	77	35236	35012	72	1080	1207	9	1419	1312	12	3274	3126	27	368473	354029	80	0.773579
80427	78390	74	30502	30457	70	654	674	0	568	622	0	1775	1716	17	191853	181323	80	0.77469
110712	102909	85	55596	50243	78	1025	877	0	1373	1457	15	3654	3432	28	442610	406217	83	0.775802
182710	151296	87	84639	69870	84	1831	1510	17	1894	1562	20	4142	3641	33	477678	402446	92	0.776913
92605	92107	74	39827	39396	73	854	814	0	968	905	0	2043	1990	20	267465	254818	79	0.778025
60982	61159	69	29885	30315	67	557	499	0	487	462	0	1183	1233	10	143987	134458	74	0.779136
143200	126748	98	46198	39307	80	1333	990	0	1397	1201	10	3374	3008	29	411562	364653	87	0.780248
173129	161026	81	90693	83230	81	1515	1616	15	2395	2237	22	4942	4682	33	672130	621160	86	0.780248
58689	60779	65	8705	9629	33	519	638	0	372	343	0	1309	1405	13	149176	152752	71	0.780248
88014	85471	76	34818	34344	71	884	842	0	1079	932	0	2405	2582	21	310738	304657	79	0.782471
212721	167211	95	87964	70394	91	2280	1696	21	2185	1771	23	4886	4171	35	546197	444324	97	0.783582
145912	131575	82	59807	54214	81	1195	1288	12	1383	1256	13	3787	3428	30	456022	404917	87	0.783582
145905	131569	81	64024	56590	81	1369	1187	11	1509	1274	13	3939	3553	30	453066	393989	88	0.783582
173232	149925	86	71059	59764	83	1760	1608	17	2389	2121	22	5762	5148	37	668465	570332	91	0.784694
270997	181388	107	130188	91740	105	3116	2106	30	3363	2236	33	9059	5811	50	1.02826e+06	668998	123	0.784694
21771	25637	36	7185	8220	32	124	206	0	162	263	0	561	563	0	68251	65776	64	0.784694
227320	172666	90	99721	75910	89	1752	1427	20	2207	1595	25	6093	4779	40	756281	581655	93	0.784694
110356	105338	76	48445	45735	75	1220	1200	9	1299	1183	10	3869	3503	31	464642	439721	80	0.784694
292741	213940	107	120786	89559	106	2806	2164	26	3438	2577	30	7477	5649	45	914941	684334	112	0.784694
16702	17064	40	5170	5650	30	171	189	0	294	232	0	443	488	0	64707	67951	59	0.785805
149673	134473	86	64998	58696	81	1738	1524	17	1701	1748	17	4074	3698	31	485520	449005	86	0.785805
41368	42769	66	23799	23897	58	296	239	0	283	302	0	722	762	0	82791	81305	70	0.786916
151346	131148	84	78417	69450	82	1780	1486	17	1469	1199	16	3952	3258	33	450733	396641	87	0.788028
111743	109796	76	53469	52842	74	1233	1135	9	1237	1411	14	3241	3099	26	413444	396052	80	0.788028
39326	39352	66	10892	11028	38	325	361	0	353	349	0	849	916	0	114842	116887	70	0.790251
111785	107111	85	40103	38971	74	1073	1106	7	1415	1151	9	2496	2534	22	289054	276214	82	0.791362
63274	64334	73	18358	18321	44	421	452	0	514	609	0	1490	1566	16	180210	178989	75	0.792474
74489	74354	73	16940	16036	49	692	788	0	793	732	0	1392	1395	14	183662	173560	88	0.792474
217958	179739	98	186799	165405	88	4944	4191	31	4564	3601	35	10534	8702	48	1.04858e+06	929543	92	0.793585
78333	79263	72	32809	32741	70	455	528	0	676	642	0	1412	1425	13	199346	190620	78	0.794697
50719	53313	60	20582	21002	51	311	327	0	581	417	0	1375	1510	14	156111	158405	71	0.794697
228549	185362	102	82054	66027	91	2667	2599	22	2440	1861	25	5325	4185	37	635457	525930	99	0.795808
144241	126201	82	56916	49809	81	1452	1178	9	1618	1428	15	3868	3534	30	440618	388505	86	0.79692
213633	170931	97	93574	76649	88	2024	1676	20	2214	1567	23	5362	4591	34	596107	480340	95	0.79692
43667	46633	64	12960	13475	38	303	404	0	401	406	0	979	987	0	124815	127298	70	0.79692
208108	159168	96	90310	69340	90	2937	2403	26	2230	1796	23	5567	4639	38	643904	502189	97	0.798031
75308	78913	69	35368	35828	69	572	671	0	858	849	0	2075	2269	19	239681	227357	76	0.798031
299537	209951	110	147555	102765	108	3448	2687	30	3881	2366	35	9580	6835	48	1.01146e+06	675835	116	0.799143
127446	124416	78	46667	46124	75	1408	1450	14	1697	1753	17	3832	3844	29	457788	437969	84	0.799143
95115	94828	74	27041	26757	66	992	1004	2	1229	998	0	2120	2001	20	286353	274553	81	0.802477
131381	125291	80	55785	53407	78	1134	1122	8	1487	1400	14	3778	3866	28	436209	410170	85	0.803588
50684	49882	74	32362	32917	67	594	550	0	592	527	0	1006	980	0	116175	119496	73	0.8047
47608	47524	81	24552	24406	64	422	451	0	473	508	0	809	875	0	125665	122858	76	0.805811
120201	117589	77	32668	32484	73	1381	1505	15	1499	1726	18	4275	4251	29	504231	489410	87	0.806923
28444	30891	53	15366	15177	43	278	226	0	439	306	0	725	771	0	85999	85998	68	0.806923
159595	132866	88	70706	59761	85	1691	1352	16	1601	1472	15	3512	3013	30	417066	353722	102	0.806923
110296	110619	73	37254	37206	72	914	1074	6	1306	1284	13	3504	3498	27	429582	414775	78	0.806923
169716	141748	99	78407	67591	85	1615	1261	13	1698	1505	16	3938	3113	33	446840	371350	91	0.808034
253872	202259	95	118829	95848	93	2648	2066	25	3426	2670	30	6983	5567	42	816491	662421	109	0.808034
126529	122537	77	43460	42642	75	1179	1088	7	1389	1422	14	3570	3281	28	397547	375864	83	0.808034
119778	117985	78	32602	32859	68	1189	1288	11	1513	1547	15	3820	3697	28	425250	410400	80	0.808034
165880	145497	82	65419	57657	81	1855	1587	18	1843	1528	19	4202	3768	32	502803	440673	88	0.808034
30639	31670	60	19919	19818	48	288	250	0	403	431	0	698	621	0	80799	82388	62	0.810257
62037	63309	70	22072	22579	50	394	339	0	699	669	0	1179	1154	9	142189	138195	74	0.811369
37953	37325	78	13605	13744	40	416	463	0	481	501	0	905	1008	2	119007	118326	70	0.81248
43761	45224	68	17614	17880	44	273	496	0	262	323	0	851	884	0	97709	95115	72	0.81248
63259	62803	83	21060	21050	50	647	725	0	525	466	0	1425	1436	14	155699	152191	72	0.814703
96484	95159	75	46122	45320	73	643	552	0	860	708	0	1699	1780	17	269852	261972	79	0.816926
199065	158770	90	91144	74980	89	2127	1779	21	2287	1775	23	5424	4474	38	601063	483136	94	0.818038
106150	105108	74	45176	44859	72	1107	934	0	978	934	0	2806	2934	24	325245	316270	78	0.818038
194795	152038	90	78796	61575	87	1982	1463	20	2132	1588	21	5582	4453	36	700028	546264	94	0.819149
118269	112390	79	48573	45652	76	1317	1192	10	1027	948	0	3581	3371	29	437861	394548	93	0.819149
108129	95597	82	48230	42456	77	1396	1257	10	1015	943	0	2369	2008	24	265072	233269	83	0.819149
185288	151007	102	69474	55815	85	1740	1621	18	2125	1684	21	5302	4537	36	633084	516813	91	0.82026
135657	126140	78	56186	51307	79	1195	1107	9	1800	1541	18	4534	4155	33	542113	492180	84	0.821372
112362	112132	87	56086	55573	74	945	916	0	1213	1214	9	3136	3163	25	384136	374878	82	0.822483
215978	161280	104	79891	60356	89	2066	1702	21	2698	1991	25	6155	4621	41	727185	556073	94	0.822483
93674	96611	72	33544	33920	70	974	1016	3	927	879	0	2559	2606	22	283211	276718	78	0.822483
37362	37439	60	12505	12453	39	351	453	0	208	263	0	795	842	0	107489	102857	72	0.823595
177629	155443	84	90291	80520	83	2098	2095	21	2305	1847	21	4202	3869	31	491985	420986	89	0.825818
104827	101665	75	41465	40747	73	729	730	0	1083	832	0	2592	2410	24	276166	270711	81	0.829152
120479	119033	77	31280	31014	72	1281	1471	13	1465	1502	14	3529	3463	27	429509	412364	83	0.829152
158829	134283	84	58835	50795	82	1409	1230	13	1924	1626	20	4603	4122	33	539480	453127	88	0.829152
100878	100119	77	36213	35382	73	1183	1216	9	1115	1004	2	3644	3419	28	413139	398036	81	0.831375
31799	32867	53	8932	9048	35	180	345	0	259	337	0	592	741	0	81946	84053	70	0.833598
104078	105329	75	25279	25168	55	1126	1071	6	1220	1232	11	3427	3407	27	464310	438820	82	0.833598
111823	110843	79	34828	34379	73	1108	1105	7	1363	1285	12	3329	3290	28	451624	424564	81	0.834709
215852	159006	92	94919	68024	90	1995	1423	17	1825	1202	19	5008	3547	38	587594	415799	98	0.834709
150973	131791	84	77635	69114	81	1329	1242	12	1732	1354	16	3671	3196	30	426272	368424	87	0.835821
171545	147863	85	72248	60199	85	1753	1504	16	1898	1485	17	4106	3551	31	462987	388961	91	0.836932
121678	117838	75	36574	34984	73	1374	1468	13	1304	1215	10	2862	2800	26	328931	313070	79	0.836932
199184	159863	89	74166	60015	88	1961	1531	18	2224	1793	20	4405	3612	33	529050	439672	97	0.84249
117528	113924	78	37030	36492	72	1269	1295	12	1384	1366	12	3627	3645	29	466725	450134	83	0.843601
199974	169331	94	98776	86770	87	2469	2039	23	2721	2488	26	6497	5815	38	757122	665407	96	0.844713
201757	122273	215	85134	55460	196	1857	1301	11	2357	1255	15	5062	3415	27	620073	353262	234	0.844713
137379	127392	82	45579	41500	77	1333	1069	9	1415	1488	15	3156	2967	27	372883	345527	84	0.845824
104906	103068	88	45292	44848	73	936	1015	3	1182	1085	6	2597	2567	22	304949	299176	80	0.846936
106029	102350	75	49569	49095	73	1072	1071	6	1154	963	0	2955	2814	26	327221	314153	81	0.848047
121202	118918	86	47651	46838	74	1307	1178	8	1367	1532	12	3007	3091	25	391992	372908	81	0.848047
41575	43524	64	24002	24981	48	437	516	0	546	527	0	1193	1232	11	148561	151389	71	0.848047
209466	171712	103	95226	79745	88	1892	1466	19	2242	1975	22	5145	4396	35	565833	477602	97	0.849158
124460	116844	77	57508	52213	77	1447	1317	11	1393	1277	12	3870	3595	31	481846	434024	84	0.85027
92075	89148	77	21158	20714	49	1136	1038	4	917	773	0	1835	1756	19	222393	218083	78	0.85027
108286	106758	87	31390	31200	72	1041	849	0	1281	1219	11	2389	2546	22	333082	328754	80	0.851381
195956	160103	87	86806	71309	86	2007	1584	18	1836	1636	19	4656	3731	35	571712	464577	91	0.851381
148130	133813	80	55475	49108	80	1885	1635	20	1474	1196	10	3832	3486	30	419450	383502	85	0.851381
47991	47603	69	16854	16954	43	301	364	0	367	399	0	909	793	0	122767	118244	71	0.851381
239793	188689	93	96656	76704	92	2210	1771	21	2636	2064	26	6368	5023	39	759159	611746	99	0.854716
151323	132000	83	65828	57336	82	1201	1084	8	1746	1495	16	3469	3007	29	434167	371817	88	0.855827
126776	120063	78	56273	52778	76	719	802	0	1431	1285	15	2926	2845	25	384398	358856	81	0.856939
55205	58197	66	18938	19273	45	502	416	0	686	421	0	1247	1274	12	148513	141811	71	0.856939
112405	109340	91	51016	50375	73	811	688	0	1191	1059	7	2694	2605	24	342065	327589	80	0.859162
55484	57185	70	22118	22596	48	161	425	0	493	566	0	1245	1186	10	125367	124301	72	0.859162
103840	103994	73	54104	53289	73	1038	1104	6	1117	1227	11	3328	3014	28	357345	337158	78	0.860273
80219	85048	70	31656	31709	68	778	859	0	951	771	0	1818	1887	18	211424	209606	74	0.860273
239416	186367	94	124802	97825	94	2637	1968	25	2472	2087	25	6590	5183	41	767243	611756	99	0.860273
141060	126339	81	57185	51258	79	1239	1061	6	1465	1436	14	3558	3219	30	442833	392207	86	0.861385
27817	27756	55	14354	14366	42	139	247	0	467	369	0	642	681	0	81947	83790	65	0.862496
115864	115212	76	40897	40778	72	1197	1195	9	1275	1066	6	3288	3092	27	399618	386012	80	0.86583
78497	79131	75	26101	25936	61	880	867	0	796	711	0	1752	1824	18	238299	231818	76	0.866942
150289	132996	87	66659	58086	82	1476	1267	13	1720	1507	18	4687	4089	34	579936	515321	89	0.866942
39783	40530	67	14398	14538	42	406	342	0	460	572	0	951	849	0	129104	128010	73	0.869165
87834	86585	72	34355	34275	71	783	721	0	859	894	0	2238	2249	20	232325	223379	78	0.869165
94846	95675	79	43562	43278	72	895	769	0	1103	1063	6	2041	1998	20	295131	276354	77	0.869165
46365	46621	72	20500	20947	47	368	368	0	593	633	0	1183	1212	10	128983	129920	72	0.870276
89740	82512	75	37869	34587	73	971	852	0	984	835	0	1791	1758	19	224091	199736	80	0.870276
113856	112394	78	37823	36657	73	917	1013	3	1499	1313	11	3205	3111	26	355775	337687	81	0.871388
164995	140927	86	79802	70367	83	1820	1373	16	1456	1360	15	4284	3665	32	473748	412551	88	0.871388
110169	107259	75	29107	29250	59	1290	1190	10	1544	1348	14	3398	3160	27	427341	414352	81	0.871388
53822	54582	67	19504	19805	48	453	480	0	410	394	0	1060	1085	6	123502	123863	71	0.873611
46728	45726	69	12711	12923	38	617	683	0	493	523	0	766	799	0	128954	127183	72	0.876945
92472	91950	75	28475	28342	71	939	959	0	1120	1010	2	2827	2848	24	379083	373132	81	0.876945
106655	103641	88	31819	31451	73	1099	1247	9	1369	1149	9	3386	3413	27	397094	387866	83	0.878057
289066	185126	113	115657	73324	107	3278	1992	31	3720	2427	35	8900	6002	49	1.04858e+06	756291	114	0.879168
254350	186950	99	110448	81736	99	2243	1618	22	3088	2261	29	7044	5239	42	900366	653105	106	0.880279
85723	88323	77	21803	22638	43	1117	1001	1	1077	864	0	1852	1891	18	231370	228366	75	0.880279
148840	144880	78	42260	41340	74	1814	1657	20	2054	1900	18	4498	4353	31	510622	480598	82	0.880279
191097	152432	87	73303	58312	85	1831	1688	19	2199	1669	23	5385	4372	38	671287	539242	92	0.880279
50765	48627	77	15862	16053	43	517	615	0	400	405	0	758	861	0	104164	105905	73	0.882502
155236	134204	93	75622	65892	83	1698	1473	18	1935	1603	20	4118	3521	34	474017	391223	88	0.882502
126240	123678	77	41872	41442	74	1013	1033	4	1508	1534	16	3682	3623	29	469093	453096	84	0.882502
56412	58459	61	12102	12174	38	500	663	0	418	407	0	1035	1240	10	174823	172793	74	0.883614
57936	57243	70	16954	17341	42	492	563	0	561	601	0	1380	1447	13	196088	197299	74	0.883614
141497	130426	84	52874	48068	79	1258	1292	12	1800	1657	18	4364	3794	32	465609	423258	85	0.883614
49336	48337	77	18231	18407	44	426	464	0	486	471	0	1189	1265	11	165281	159441	74	0.884725
57741	58255	70	29554	29627	68	404	441	0	250	277	0	1088	997	0	129407	126509	74	0.884725
51278	51565	72	12016	12081	38	355	483	0	536	435	0	877	821	0	121279	122571	75	0.885837
37435	35558	73	16292	16348	42	60	254	0	198	257	0	759	783	0	89567	88019	68	0.885837
105185	101458	81	31471	31412	72	1026	1009	2	1073	1117	8	3166	3011	26	369141	359195	82	0.885837
44691	44188	76	17125	17424	44	424	562	0	360	436	0	937	935	0	123582	128014	73	0.885837
237727	171803	97	105895	77160	93	2706	2102	27	2336	1868	24	5537	4313	39	623767	470596	97	0.886948
144457	134686	87	50482	47323	76	1801	1608	18	1693	1478	18	3923	3873	29	477018	434565	84	0.88806
124213	120369	77	49011	47851	74	1335	1038	6	1178	1401	13	3542	3292	28	370736	355723	82	0.889171
140529	133973	81	56725	54507	77	1176	1164	8	1654	1443	15	3330	3028	29	376149	350615	84	0.890283
49653	49917	67	15578	16096	40	461	556	0	634	565	0	908	935	0	118271	120602	68	0.890283
128908	125377	87	39382	38153	74	1489	1374	13	1668	1709	17	4312	4238	30	517942	487540	82	0.890283
87260	87047	72	27482	27128	70	663	638	0	864	838	0	1790	1806	19	229812	224563	76	0.893617
104294	106613	73	25306	25288	53	1013	1274	10	1404	1512	14	3521	3551	27	411463	404556	78	0.893617
169477	143863	87	83643	71801	85	1699	1413	16	1869	1604	18	3238	2905	28	390475	337227	92	0.898063
64978	57407	88	31315	25927	88	561	457	0	649	438	0	1415	1132	10	146233	119288	88	0.898063
129793	126587	76	62694	61475	76	1540	1613	15	1664	1548	16	3879	4067	27	481192	463303	81	0.898063
129216	116564	80	55541	49669	78	1284	1154	9	1745	1406	16	4360	3897	33	492786	435132	86	0.901397
114750	113463	78	24805	24578	57	1005	958	0	1115	1174	9	2429	2487	23	318658	297061	80	0.901397
111573	109721	80	48961	48304	73	1421	1439	14	1429	1291	13	3488	3359	28	469368	449335	81	0.902509
120854	116791	86	36906	36431	74	1213	1240	10	1467	1484	14	3918	3896	29	499457	486829	82	0.90362
80562	79122	74	26772	26856	64	272	330	0	672	776	0	1910	1806	19	204144	196612	78	0.90362
118830	112343	80	37645	35165	75	919	894	0	1300	1271	12	3734	3469	29	398090	372393	82	0.90362
145908	138978	79	70959	67386	78	1411	1402	14	1796	1526	17	3555	3272	30	416702	388545	83	0.904732
194434	181701	82	83143	77522	82	2583	2252	24	2733	2335	26	6843	6277	39	819366	757898	87	0.904732
134583	114599	80	48396	41387	79	1738	1332	17	996	841	0	2647	2199	26	334262	284751	86	0.904732
171477	151357	84	78101	70323	81	2220	1951	21	2085	1830	22	4529	3956	33	534855	477589	86	0.904732
100132	98378	91	45504	42686	91	893	936	0	1134	880	0	2701	2456	23	348420	312746	91	0.904732
203584	162031	90	82289	63807	89	1886	1613	20	2683	1930	28	6488	4959	40	774709	602046	105	0.904732
121533	117561	79	50976	50066	75	1128	1189	9	1585	1607	15	3436	3633	27	414765	393636	81	0.905843
205746	164691	92	85638	69828	89	1582	1333	13	2430	1847	24	5227	4241	37	566871	475154	93	0.905843
51235	51262	69	16799	17059	43	670	760	0	423	437	0	930	1044	5	144380	138241	73	0.905843
17884	18058	59	6004	6206	31	77	80	0	195	216	0	400	453	0	57471	58411	61	0.906955
33604	33364	76	14984	15024	42	371	439	0	248	385	0	753	739	0	95930	93632	73	0.906955
46559	46584	68	12302	12420	39	544	579	0	431	514	0	977	963	0	117829	112208	71	0.908066
133116	117398	86	58657	52833	80	1237	1136	9	1261	1155	10	3997	3689	30	452237	397505	88	0.909178
53775	52809	70	16688	16991	43	404	484	0	543	407	0	982	936	0	136321	133507	74	0.909178
95187	91969	83	42380	41942	72	861	882	0	1051	1115	7	2586	2543	23	311998	302095	80	0.910289
41521	42500	46	16976	17393	42	707	514	0	308	338	0	943	933	0	123904	121049	71	0.910289
225965	182574	91	109477	90295	91	2543	1960	24	2499	1827	24	6060	5062	38	698865	580988	97	0.9114
78389	78271	72	33453	33540	70	668	610	0	644	723	0	1499	1686	16	194870	190180	77	0.915846
183664	147405	88	74897	59428	86	2281	1868	22	2000	1572	23	5403	4130	39	689331	532743	93	0.916958
47113	52574	45	26204	26711	49	604	528	0	421	408	0	978	988	0	131734	126871	83	0.916958
143489	128612	82	71641	64326	79	1161	1106	8	1305	1308	12	3651	3401	28	427329	374172	86	0.916958
58237	61114	67	17251	18057	42	580	651	0	322	549	0	1249	1258	12	175054	175846	71	0.916958
140981	135791	87	46151	45319	75	1381	1556	13	1403	1519	14	4192	4016	30	508329	478028	82	0.918069
148482	132046	94	77033	70354	79	1519	1335	14	1331	1177	9	3798	3451	30	415631	372709	87	0.918069
124438	117459	94	31060	30632	74	1424	1279	11	1824	1653	17	3833	3801	28	505297	482227	82	0.918069
106230	103349	82	28616	28205	72	1006	1003	1	1220	1286	13	2914	2875	25	388503	384404	81	0.919181
156345	133071	90	55881	48164	82	1354	1183	12	1336	1230	12	4115	3774	31	464068	394577	90	0.920292
45363	45602	71	8457	8959	33	577	550	0	196	369	0	1010	810	0	114626	116174	72	0.920292
249229	151824	100	110626	67039	98	2387	1407	25	2654	1747	30	7223	4633	46	856722	546612	106	0.920292
171424	149168	84	73451	63183	83	1304	1108	10	1554	1427	14	4298	3582	33	499904	434852	93	0.921404
126126	123967	79	83987	81920	77	1205	1264	10	1665	1504	18	3821	3626	28	412842	395627	83	0.921404
242770	196914	90	109302	91758	90	2633	2057	25	2994	2354	28	7322	5908	40	835811	704079	97	0.921404
41682	43127	53	16974	17875	41	205	339	0	351	402	0	942	844	0	122506	125173	72	0.921404
154705	138706	84	52135	45884	81	1911	1654	17	1619	1466	15	3789	3512	29	433217	385559	85	0.923627
149428	130687	87	61260	54138	81	1220	1120	10	1745	1316	16	4003	3580	31	465166	409879	88	0.925849
108612	105780	77	51123	50283	75	1275	1053	7	1447	1362	11	3150	3152	26	366686	356208	80	0.926961
188182	151535	92	74808	60914	87	2238	1818	23	1861	1385	19	4755	3890	35	560159	456432	95	0.928072
77975	78471	75	30078	30399	67	1007	1073	6	455	610	0	1925	2013	19	219449	217401	76	0.928072
38474	37958	75	9773	9864	36	241	373	0	461	525	0	1011	883	0	108422	109702	71	0.929184
130726	122481	79	48174	44865	75	1336	1187	11	1211	1428	14	4357	4188	30	497563	460044	84	0.930295
123146	120394	77	49114	48080	75	1137	991	0	1171	1292	10	3120	3095	27	413036	389006	82	0.932518
96473	95417	85	38446	38062	71	1147	936	0	1276	1153	10	2872	2604	26	351296	340895	81	0.93363
124754	120266	79	50496	48188	76	1415	1353	14	1269	1268	11	3262	3123	27	376385	357136	81	0.93363
112602	109668	77	54645	53802	75	899	1110	7	1442	1240	11	2889	2873	24	306601	298291	81	0.934741
204461	169148	88	92237	77677	87	2328	2030	21	2229	1684	24	4952	4026	36	565563	468214	93	0.934741
111651	111846	76	25983	26258	54	1036	1061	6	1468	1551	14	3770	3744	28	453190	441187	81	0.934741
155188	138134	84	68246	60181	80	1718	1343	15	1939	1721	21	5447	4906	35	635962	568988	88	0.934741
72084	73453	64	34938	35356	70	443	395	0	707	691	0	1566	1546	16	180656	175309	74	0.935853
115517	111353	81	43397	42309	75	1160	1302	11	1150	1099	8	3024	3079	26	375217	354378	85	0.939187
179244	152653	86	78195	66554	84	1920	1690	21	2082	1948	20	5192	4712	34	666602	588087	90	0.939187
119233	117326	82	33408	33482	73	1127	1225	10	1397	1311	12	3730	3630	29	443756	424380	82	0.939187
82711	81793	72	25152	25469	52	807	802	0	835	848	0	1987	1960	19	245429	238629	78	0.940299
106392	104966	75	27112	26733	68	921	917	0	1296	1177	12	3474	3468	28	421635	407607	81	0.940299
120774	114064	89	47591	44595	77	1101	992	0	1489	1112	8	2987	2724	25	351126	335071	83	0.942521
181397	149045	85	82687	69316	85	1254	1105	7	1785	1509	19	3864	3063	32	516928	432848	90	0.943633
112289	106985	83	34210	31447	75	663	777	0	1355	1356	13	3220	3214	26	382497	352681	83	0.943633
150623	135529	81	63061	56241	80	1382	1022	6	1497	1390	14	4013	3437	32	457545	404462	87	0.943633
45076	47652	67	10483	10847	36	369	422	0	432	445	0	1079	1031	5	117479	117294	71	0.944744
139476	134226	84	69985	68314	77	1478	1436	13	1543	1258	12	3632	3439	28	393978	368388	82	0.944744
137132	132066	82	36696	35977	74	1453	1522	15	1629	1540	17	3815	3728	29	465792	446970	82	0.945856
46909	44958	82	17531	17795	45	515	512	0	450	370	0	902	928	0	124931	127422	73	0.945856
31317	32420	56	20539	20882	49	116	150	0	303	261	0	640	692	0	88679	85448	70	0.946967
113077	108592	81	56971	53800	76	1533	1378	15	1466	1225	11	3772	3553	31	468572	438792	83	0.948079
114665	105181	77	47953	42596	78	1140	1064	6	1061	997	0	2816	2385	25	333669	295696	89	0.950302
126900	124391	76	57400	55914	76	1189	1023	4	1645	1496	15	3574	3821	27	467005	436092	83	0.951413
149240	133676	83	66583	59668	81	1216	1239	10	1534	1345	16	4246	3997	31	506341	440471	88	0.951413
120762	114352	80	54503	50737	76	1339	1255	12	1863	1824	18	4550	4236	33	543248	502887	84	0.951413
149081	132138	81	65162	57803	80	1444	1033	5	1756	1620	19	4059	3565	32	475922	407508	86	0.951413
264191	210153	95	99456	80392	93	3143	2650	26	3316	2742	30	7805	6308	41	877800	739038	99	0.952525
112088	111855	76	57836	56559	75	1280	1325	11	1681	1634	17	3754	3695	28	470166	458182	82	0.954748
298937	211096	112	133277	98907	105	3067	2268	28	3447	2551	32	8618	6678	47	1.02349e+06	754087	110	0.955859
98486	99591	71	34565	34354	71	1255	1445	12	1330	1150	9	2945	2852	26	409560	401309	79	0.955859
42376	45285	59	20713	21138	46	346	398	0	343	291	0	783	905	0	117918	119544	70	0.955859
180413	152453	84	67088	56867	83	1419	1237	11	1981	1818	20	4593	3994	33	516193	435809	89	0.955859
61255	66319	55	25749	26863	46	615	564	0	505	638	0	1539	1493	15	174947	176236	73	0.955859
28418	30727	44	9649	10046	36	296	185	0	370	330	0	801	744	0	113832	115364	66	0.961416
46102	45957	66	11320	11515	38	532	494	0	442	470	0	1196	1164	9	155792	158227	72	0.961416
121833	119274	76	49607	48589	75	1545	1460	15	1689	1717	19	3759	3563	29	482147	466262	80	0.961416
163854	145010	87	82014	72487	85	1946	1736	18	1362	1225	14	4140	3424	32	473326	406309	100	0.961416
54918	56707	68	12098	12651	37	588	607	0	537	474	0	1356	1303	11	159610	161627	75	0.962528
146048	134227	79	64387	57216	80	1496	1395	13	1443	1499	16	3423	3071	29	416074	370509	85	0.963639
135229	129836	78	54896	53050	76	1453	1363	15	1406	1444	15	3888	3831	28	500500	475281	82	0.963639
109511	110809	74	31692	31623	63	1180	1026	4	1660	1565	16	4226	4148	30	497984	487127	91	0.964751
161577	150961	79	80374	74480	80	1839	1650	18	1919	1991	20	5440	4686	36	689590	631878	86	0.964751
100860	98579	83	29714	29389	72	867	1071	5	1311	1067	7	3051	2968	26	356762	352241	79	0.964751
51415	49822	84	20898	21179	47	510	565	0	501	484	0	934	962	0	132945	131271	72	0.968085
194451	165997	91	98520	86008	85	1891	1758	20	2561	2068	24	5388	4610	36	591506	519795	91	0.968085
140601	140668	75	31731	31399	69	1663	1743	15	1921	1958	17	4720	4552	32	565414	541385	83	0.968085
245436	196024	92	96444	77705	91	3022	2340	26	2792	2142	28	6973	5687	41	790936	649633	98	0.969197
258087	183853	97	96041	70691	96	2636	1803	28	2611	1875	26	6601	4944	43	755856	532662	101	0.969197
166601	141035	93	64779	56079	83	1418	1218	11	1900	1631	20	4499	4031	33	563157	472209	90	0.970308
134527	122173	86	74252	67287	79	1077	1119	8	1110	1023	4	3327	2773	29	345720	308515	83	0.970308
134768	129774	81	56645	55611	76	1574	1453	13	1634	1574	17	3754	3589	28	437919	413542	84	0.97142
162614	143001	85	64954	56154	82	1461	1290	11	1941	1590	18	4687	3953	34	516190	445187	90	0.97142
278822	200590	98	126020	92592	96	2394	1861	21	3200	2168	32	7106	5321	43	830564	618119	100	0.97142
45381	44449	70	16435	16751	41	432	324	0	512	573	0	1043	1115	7	105160	103289	70	0.97142
117786	113865	82	38696	37572	74	1244	1265	11	1365	1248	13	3640	3487	28	434734	411636	80	0.972531
55759	55360	75	16902	16713	43	420	412	0	685	553	0	1324	1329	11	166454	163001	72	0.974754
131609	127322	84	52787	50952	75	1516	1323	13	1657	1593	19	4349	4435	30	557175	526505	83	0.975865
192948	152822	91	86467	70016	85	2139	1495	20	2077	1647	24	5476	4504	37	688667	541644	93	0.975865
159748	142439	82	70671	62975	82	1329	1282	10	1902	1351	19	4108	3572	32	489795	421219	87	0.976977
139770	128397	80	61011	55188	79	1261	1129	9	1493	1409	14	3711	3161	31	451009	405041	84	0.976977
109897	104425	85	50325	48892	76	1564	1600	15	1041	1129	7	2816	2643	25	299720	280453	81	0.978088
104569	104942	79	32896	32357	72	968	1078	5	1492	1372	14	3532	3544	27	404336	395075	80	0.982534
149823	130774	88	61024	52793	80	1745	1335	17	1570	1442	16	4517	3708	34	574851	497607	88	0.982534
265466	197370	100	126828	95744	97	2784	1828	26	2781	1908	28	6136	4843	40	759416	568625	106	0.984757
114134	109120	77	50949	47897	76	1059	1001	1	1116	932	0	2814	2671	25	320204	299828	81	0.984757
32443	32160	57	8948	9163	35	131	154	0	289	305	0	698	708	0	96353	96884	71	0.985869
155249	152479	77	69045	66190	78	1892	2024	18	2121	1942	20	4843	4422	33	549300	509200	88	0.985869
168587	158875	89	56238	54110	79	2019	2019	19	2254	2331	22	5561	5069	35	594989	558970	87	0.98698
146190	138098	84	40556	40046	77	1688	1546	15	1862	2035	19	4964	4878	32	556641	534898	85	0.98698
180569	157326	84	78244	69064	83	1926	1722	19	2393	1870	24	5514	4721	36	638398	563050	90	0.98698
174700	145727	86	80106	66851	84	1775	1641	16	1738	1633	17	5007	4178	37	637516	532146	91	0.988091
35693	36394	66	18678	19017	47	357	279	0	186	425	0	818	874	0	109816	107559	71	0.991426
31240	32819	55	12515	12647	39	239	455	0	276	234	0	924	884	0	96966	93462	73	0.992537
175788	153581	84	84999	75822	83	1434	1286	13	1758	1538	17	4588	3993	33	506132	443262	87	0.993649
62088	62479	70	27244	27339	59	492	566	0	554	470	0	1154	1160	9	143044	147023	72	0.993649
60761	61315	69	19621	19598	46	371	492	0	640	510	0	1465	1445	14	179660	177383	74	0.99476
202826	162122	92	103152	84345	86	2358	1696	23	2277	1726	24	5007	3830	37	581860	472092	92	0.99476
39201	40292	58	11287	11361	38	219	212	0	319	378	0	1006	952	0	144520	142163	70	0.996983
150123	135011	89	61723	55707	81	980	829	0	1559	1455	16	4036	3736	29	431970	380350	88	0.996983
110623	108622	76	30535	30107	72	1321	1320	13	1574	1629	18	3952	3923	29	470041	462105	78	0.999206
116631	114087	79	53863	53050	74	1186	1077	7	1558	1235	10	3147	3027	26	379880	363193	80	0.999206
93631	92650	89	29706	29947	63	988	939	0	991	994	0	2461	2366	23	312595	300214	76	0.999206
232995	172683	91	99365	73064	90	2338	1742	22	2781	2062	28	6798	4927	42	871060	629349	96	0.999206
167462	148077	85	73478	64473	83	1896	1736	19	2050	1920	20	5212	4778	35	673319	592349	87	1.00032
97757	97134	73	30995	30692	71	1027	1112	7	742	946	0	1934	1913	18	241093	237315	78	1.00254
89246	88896	82	26929	26807	69	988	872	0	769	761	0	2000	1880	19	235443	236530	75	1.00254
55778	57857	67	13303	13449	39	635	598	0	375	396	0	791	888	0	117425	118598	74	1.00254
130264	119903	81	55979	49291	78	1438	1449	13	1820	1424	17	4036	3734	30	502065	453715	83	1.00254
30098	31860	64	10271	10720	36	146	230	0	216	262	0	782	910	0	100912	103885	66	1.00365
32149	33118	53	11129	11289	38	271	209	0	345	369	0	574	589	0	77349	78298	66	1.00476
53266	56470	64	13396	13258	39	425	389	0	549	433	0	1185	1332	11	145199	147977	71	1.00587
37326	37864	57	22542	22547	51	280	359	0	495	390	0	729	674	0	86406	81811	71	1.00699
65669	66441	74	27948	27897	69	344	356	0	367	451	0	1171	1221	10	157019	156230	77	1.00699
103291	101115	79	34913	33762	72	1066	1132	7	1190	1185	8	2822	2695	26	315452	302529	80	1.0081
125786	119710	84	47369	46505	75	1504	1602	15	1485	1464	13	3661	3599	28	435998	411665	83	1.0081
32628	30695	66	11537	11648	38	152	254	0	142	173	0	822	928	0	105382	106113	71	1.01032
101134	99375	78	27457	27312	64	1359	1127	11	1145	854	0	2740	2746	24	370601	355763	81	1.01254
103149	101466	74	29518	29577	71	666	817	0	1411	1298	11	2690	2800	24	354445	341297	80	1.01254
174593	138024	91	86408	68934	86	1692	1337	18	1417	1332	13	4072	3262	33	464628	369510	93	1.01366
104657	105528	74	42976	42488	72	819	917	0	1024	1164	8	3199	3273	25	358956	342113	77	1.01477
38501	36675	71	8967	9094	35	209	284	0	378	405	0	713	798	0	129321	131103	71	1.01588
100471	97030	85	26592	26248	62	1175	1192	9	1221	1203	12	3117	2992	26	369847	351238	91	1.01588
61992	63122	70	24884	25247	53	396	418	0	592	503	0	1450	1497	14	159876	159457	75	1.0181
39408	41201	64	23544	23977	50	523	484	0	414	300	0	859	862	0	75806	75496	66	1.0181
110272	109065	87	44701	44428	72	1048	993	0	1237	1210	10	2802	2827	25	328950	325790	79	1.0181
142838	136242	87	62806	61259	77	1277	1283	11	2268	2067	21	4569	4469	31	541125	510921	85	1.01921
136425	123608	80	57791	53042	77	1115	977	0	1803	1529	18	3487	3051	29	439231	401776	83	1.02032
239561	179205	105	102837	76958	95	2283	1730	23	2892	2192	29	7395	5619	42	873882	655156	104	1.02032
53410	58499	66	24076	24569	54	662	449	0	458	478	0	1297	1257	12	149997	148953	72	1.02032
116267	104731	80	51490	47477	78	1524	1400	14	1152	1117	8	3651	3302	29	434794	403676	87	1.02144
89476	89038	74	33586	33063	72	652	688	0	1069	930	0	2544	2493	24	318679	307893	90	1.02144
125223	112236	91	61764	56198	78	1474	1235	14	1679	1460	16	4259	3901	31	518088	459512	85	1.02255
26353	26245	68	11625	12065	37	337	442	0	290	369	0	516	611	0	72718	73489	73	1.02255
32273	33708	64	13726	14220	39	370	366	0	142	224	0	589	679	0	82767	85842	68	1.02255
119860	115994	79	30862	30068	73	1441	1345	13	1354	1284	12	2929	2850	26	343789	327906	81	1.02255
110541	108243	75	33935	33242	73	1305	1204	10	1100	1148	8	3153	3086	26	371143	366547	82	1.02255
167858	152259	83	78533	71070	81	1341	1291	13	2163	1690	22	5193	4764	35	644624	589053	89	1.02366
171139	143625	104	70234	56475	104	1983	1845	19	2053	1751	20	5709	4757	37	681832	558547	104	1.02366
103820	105640	71	27709	27864	51	972	923	0	893	900	0	2212	2271	22	309902	306630	78	1.02366
118282	106766	89	50298	44987	78	1228	994	0	1313	1144	9	3208	2822	28	402138	363211	82	1.02366
88327	87723	75	17235	17100	45	713	899	0	905	980	0	2154	2250	21	256754	253248	78	1.02477
100069	100340	74	34876	34854	71	1069	1030	4	907	915	0	2982	3045	26	319878	316274	78	1.02477
41428	41435	69	13582	13681	40	309	296	0	305	341	0	904	848	0	107401	106663	70	1.02588
120462	110000	84	56240	52008	76	1242	1030	4	993	1033	4	2783	2652	25	334238	303581	82	1.02588
131142	116062	91	46787	41810	78	1176	1081	7	1334	1225	9	3607	3380	29	382511	336903	84	1.0281
153898	131905	84	63497	54598	82	1398	1345	12	1694	1358	14	3922	3486	31	452549	375228	89	1.0281
158958	130189	99	83258	69590	85	1955	1628	19	1883	1383	20	4005	3408	32	514766	426719	89	1.02922
79257	78859	72	36476	36448	71	847	923	0	990	1017	3	1741	1752	17	270572	263457	78	1.03033
42246	44023	62	13856	13936	40	493	388	0	447	437	0	845	966	0	104449	103196	70	1.03144
118785	117347	75	33263	32470	72	1308	1102	7	1832	1623	17	4049	4111	28	527009	496970	81	1.03144
185642	147083	88	88500	70318	88	1696	1298	16	1973	1565	22	3889	3168	33	456738	362418	91	1.03144
160120	142626	84	64313	56481	81	1623	1407	12	1840	1468	17	4284	3929	33	518752	456403	86	1.03144
32156	29437	69	13720	13905	40	439	390	0	218	294	0	609	568	0	82684	80864	70	1.03366
145148	134744	82	77541	73553	79	1397	1294	14	1548	1546	14	3474	3506	27	409019	377592	85	1.03477
127142	121723	78	56757	52823	77	1219	1035	6	1545	1356	13	3461	3229	29	391866	362590	83	1.03477
118830	118165	76	38536	37707	73	1515	1489	13	1681	1452	14	3785	3749	28	493398	473091	93	1.03477
35437	37399	51	8841	8571	36	238	267	0	383	363	0	1108	1057	5	141541	129341	81	1.03477
131467	117142	81	61097	54041	79	1454	1414	14	1216	1119	8	2811	2241	27	318007	280074	83	1.03477
89421	91824	71	31264	31204	63	876	885	0	1144	919	0	2063	1969	20	292044	279843	78	1.03477
137044	127249	86	68637	63833	78	1262	1006	2	1474	1317	11	3843	3451	30	464675	421182	81	1.03477
86068	84405	76	25705	25510	62	732	967	0	916	757	0	1856	1883	18	227668	228278	75	1.03588
112890	109035	79	32356	31760	72	1026	1064	5	1241	1241	13	3511	3154	28	442345	425305	80	1.03588
238773	181492	100	95627	72915	91	2481	1836	24	2345	1736	24	6591	5140	40	847694	649937	97	1.03922
25396	26074	52	7930	7413	35	368	300	0	430	269	0	916	856	0	99770	92189	76	1.03922
103696	103095	78	30268	30205	67	1247	1226	10	1402	1325	12	3399	3208	28	404736	401810	82	1.04033
222390	182042	90	120288	99968	90	2606	2310	24	3087	2628	28	6892	5771	40	845169	701715	95	1.04033
27026	27684	49	7699	8147	33	287	258	0	278	274	0	723	757	0	81865	82638	63	1.04033
113891	110764	78	30473	30280	72	1117	1189	9	1596	1388	13	3311	2958	28	420376	400292	80	1.04033
66497	67253	70	23894	23943	58	613	641	0	810	677	0	1489	1487	15	186969	185171	75	1.04144
31481	31504	65	16986	17425	43	506	339	0	358	359	0	598	748	0	101460	103800	65	1.04366
123199	121697	74	65179	64162	75	1478	1223	10	1258	1093	7	2793	2738	25	398434	379240	84	1.04589
58828	60765	65	29533	29405	69	433	549	0	409	430	0	1270	1098	8	147920	145377	72	1.04811
166138	153295	84	61214	56881	81	1840	1715	17	1749	1666	18	4271	4035	31	479133	442555	87	1.04922
51560	53644	66	27463	27896	61	689	630	0	538	601	0	1286	1330	12	161647	161067	72	1.04922
170165	142565	84	69955	58279	84	1441	1246	12	1961	1573	21	4692	3978	35	630547	526731	92	1.04922
163914	141760	88	76542	69081	82	1660	1215	12	1858	1667	18	4610	4231	34	537045	455273	90	1.05033
97690	96673	76	46737	46073	72	590	534	0	1062	1035	4	2420	2345	21	284897	280467	79	1.05144
171367	139471	87	72536	60686	85	1602	1369	15	2001	1618	21	4460	3546	35	523907	443803	93	1.05144
123453	120511	83	40703	40359	73	1380	1290	13	1783	1626	15	3662	3558	29	437847	419718	81	1.05256
101170	99695	73	27718	27605	71	834	888	0	973	937	0	2391	2409	22	280043	270110	79	1.05256
36137	36280	65	16486	16831	43	302	342	0	603	552	0	764	928	0	117226	114732	70	1.05256
111385	109164	83	28252	27879	71	999	1001	2	1153	1102	7	2891	2817	25	364282	349442	80	1.05367
42821	41834	70	9062	9124	36	503	431	0	416	585	0	1086	1111	8	150115	150076	70	1.05367
62447	62152	77	18952	19086	45	613	512	0	574	619	0	1165	1179	10	173073	171139	74	1.05367
109104	106481	92	34375	33537	73	1111	1027	4	1498	1373	14	3156	3138	26	395280	376220	92	1.05367
320489	227654	106	122897	97941	102	4044	3178	31	4516	3004	35	10087	7384	46	1.04858e+06	850976	114	1.05367
92168	95189	71	30855	31576	61	596	777	0	716	744	0	2306	2517	22	228877	227374	78	1.05367
96574	96175	74	41250	41021	72	1084	1104	6	1166	1233	10	3322	3065	28	415549	404195	80	1.05367
189138	159661	97	77770	65697	86	2159	1922	20	2402	1995	23	5847	5051	38	684232	597751	93	1.05478
88472	89159	73	33925	33752	70	1057	1036	5	1444	1158	11	2622	2484	24	320559	323251	78	1.057
59474	60803	66	22828	22997	52	478	626	0	522	604	0	1506	1470	15	205114	203604	75	1.05811
115458	112666	76	34252	33402	73	1523	1206	12	1495	1382	15	3511	3418	28	456216	432932	82	1.05923
111759	106067	78	44983	43727	76	1017	1115	7	1158	1070	6	2820	2687	24	350464	324270	82	1.05923
59547	60197	64	13722	14136	39	387	441	0	594	526	0	1314	1298	13	141780	139329	72	1.05923
118833	114423	80	39491	39155	73	838	843	0	1372	1444	14	3472	3431	27	392159	373930	84	1.06145
121407	115717	87	54616	53706	75	1272	1153	10	1370	1285	13	3497	3262	28	375257	359988	82	1.06256
97377	96935	80	36500	36535	72	864	831	0	860	1022	3	2376	2349	22	309265	300544	79	1.06256
176171	152187	83	77304	67703	83	1461	1312	12	1838	1519	17	5068	4629	34	537932	465631	90	1.06256
117633	104634	85	51694	46128	78	1110	934	0	1301	1214	11	2785	2651	26	329542	288918	84	1.06367
139848	135108	88	77031	74987	78	1290	1162	9	1853	1783	19	4667	4334	32	525929	493933	83	1.06478
91121	87329	76	35080	34755	72	1013	905	0	902	985	0	2693	2602	24	370056	352290	79	1.06478
123782	118561	78	55260	53210	76	908	975	0	1596	1383	15	3455	3119	28	416949	393436	80	1.06478
99294	97820	74	27690	28091	62	1187	1148	8	1091	1034	4	2869	2771	25	360444	353102	79	1.06478
193124	152361	86	73425	56004	86	2237	1649	21	2080	1493	21	5439	4203	39	667205	518358	92	1.06589
117410	114597	77	49238	48502	75	1363	1292	12	1531	1493	16	4151	3994	30	462339	441974	82	1.06812
80031	80284	73	35338	35497	71	925	757	0	835	968	0	1650	1623	17	193724	189753	77	1.06812
109239	108410	75	27905	27896	62	923	898	0	1147	1062	6	2866	2766	25	342484	331214	79	1.06923
41755	43374	64	18319	18778	46	372	353	0	259	220	0	867	905	0	112113	110262	71	1.07145
36391	36015	70	11147	11262	37	322	312	0	253	253	0	836	840	0	90452	90823	69	1.07145
54220	54974	66	25210	25461	56	582	519	0	404	314	0	1194	1198	10	125937	123383	71	1.07256
89644	86733	73	26074	25921	63	1018	1116	6	867	887	0	2442	2357	22	286878	282416	77	1.07479
107444	106325	82	41630	41225	72	1383	1253	11	1335	1379	13	2847	2774	25	347297	333912	79	1.0759
44382	45405	59	9755	10246	35	179	395	0	400	364	0	958	1003	1	123164	124590	70	1.0759
209115	163207	99	88616	72096	90	1947	1400	20	1839	1547	21	5601	4396	38	656141	538877	96	1.07812
43108	44644	65	10221	10830	36	376	411	0	531	327	0	899	924	0	106815	107583	70	1.07812
134657	119312	84	55388	49346	80	1297	1240	10	1886	1743	16	3624	3275	30	387558	346841	86	1.07812
16457	18158	42	6349	7143	31	124	187	0	71	204	0	607	592	0	75713	79558	64	1.07812
245853	184702	96	137009	105857	95	3074	2444	28	3443	2710	30	7627	6097	43	890781	736633	99	1.07923
154157	143297	82	75631	70870	79	1542	1423	14	1711	1650	16	3845	3698	29	466376	432056	84	1.07923
171723	150268	85	67929	61273	83	1432	1478	15	1855	1450	16	4453	3961	32	454387	388837	93	1.07923
152667	135130	81	62146	54961	79	1659	1642	17	1561	1407	16	4027	3523	32	439743	382300	85	1.07923
143441	128715	83	66418	60016	80	1400	1204	11	1414	1202	11	3133	2662	27	357044	321213	83	1.07923
259766	192290	102	111136	85157	99	2516	1733	24	2761	2319	28	6557	4959	41	738687	565670	105	1.08034
108500	104782	92	39857	37997	76	1155	1229	10	1310	1156	9	3082	3070	24	406639	379364	92	1.08034
140945	130488	92	55554	50771	78	1525	1287	13	1591	1470	15	3963	3660	30	510130	464782	84	1.08034
135257	125096	86	53765	51054	77	1234	1085	8	1539	1468	16	3367	3161	28	416694	377818	95	1.08034
220203	178992	91	88267	70259	89	2445	1908	24	2649	2038	25	5451	4544	36	637213	514970	94	1.08479
132466	127428	78	57842	56238	76	1107	1086	7	1375	1402	14	3590	3467	28	410422	381461	83	1.0859
148495	137938	80	73844	68703	80	1812	1545	16	1818	1437	18	4252	3640	32	482842	434964	88	1.0859
148388	133619	81	84273	76736	82	1394	1208	11	1916	1515	19	3862	3741	29	479470	428401	87	1.0859
266396	194230	102	114286	84694	101	2803	2114	27	3240	2337	30	7473	5340	43	911214	666536	107	1.08701
74861	76925	73	27330	27848	62	744	680	0	773	807	0	1912	2070	20	234308	226786	75	1.08701
98151	98416	67	45864	42951	74	747	747	0	1133	1040	4	2611	2369	24	302498	284128	82	1.08812
151682	131462	85	68889	59973	80	1426	1430	14	1868	1619	19	4597	4231	32	574529	498980	88	1.08812
185188	156294	88	78245	66251	85	1916	1601	20	2442	2051	24	5419	4857	35	673161	585913	92	1.08923
212925	172034	95	89653	72802	88	1732	1197	17	1769	1464	19	4887	4088	35	544756	453329	97	1.09035
294290	205862	107	117024	83621	104	3005	2040	29	3439	2300	32	7978	5995	45	901824	649909	108	1.09146
72412	72835	70	34502	34450	70	657	747	0	430	602	0	1257	1281	10	179347	172586	75	1.09479
120825	111108	80	62533	57458	78	1076	838	0	1428	1226	13	2977	2839	27	344040	311166	84	1.09479
267131	193756	100	113365	83113	99	2609	1848	26	2886	2083	27	6564	4725	42	779403	580315	107	1.09701
252875	195555	106	99318	77639	115	2278	1905	23	2796	2274	25	7159	5548	42	783061	610648	115	1.09701
43626	44543	72	19093	19040	46	422	432	0	319	419	0	651	684	0	95808	92547	69	1.09924
161127	139740	89	64110	56292	82	1734	1480	16	1983	1326	21	4007	3505	32	481386	412995	88	1.10146
141540	127231	89	55295	49230	79	1548	1393	15	1116	1119	8	3539	3260	27	373419	341966	85	1.10257
30040	30624	59	12023	12392	38	238	322	0	364	278	0	873	999	0	123609	122902	67	1.10257
145197	136235	86	49202	47535	77	1564	1531	14	1832	1616	19	4307	4158	30	464268	436080	87	1.1048
107623	106939	74	26726	26268	59	1271	1219	10	1320	1196	9	3495	3361	27	397384	384776	82	1.1048
149325	114427	102	45700	30788	100	1503	1080	8	1645	1529	15	4254	3663	28	533298	421524	107	1.10813
24295	26231	47	16207	16460	41	233	227	0	217	223	0	425	455	0	72999	72144	66	1.10813
76895	77541	73	23456	23506	50	410	414	0	735	865	0	1603	1521	14	193263	189445	76	1.10924
28209	26041	70	6552	6951	31	216	196	0	297	263	0	894	806	0	95004	97563	65	1.11035
70521	68597	88	21415	21547	47	629	509	0	462	653	0	1495	1529	14	166234	162793	77	1.11035
112386	109917	77	30998	30077	72	1205	1244	10	1464	1467	15	3674	3666	28	437913	419668	92	1.11035
126261	123924	77	74549	72786	76	1078	1032	5	1399	1328	13	3601	3480	28	448730	431402	82	1.11035
70217	69806	73	29000	28858	68	616	461	0	667	598	0	1444	1352	13	178711	177060	75	1.11258
255244	196520	99	112280	88706	97	2686	1943	25	2805	2093	26	6899	5572	40	763419	591792	103	1.11258
186339	173689	81	67989	61949	82	2239	1999	21	2402	2160	23	5574	5148	34	640632	586759	87	1.11369
152024	147423	80	64399	62032	78	1595	1646	18	1842	1800	18	4692	4402	32	548223	513403	85	1.11369
72783	76417	73	27844	28527	53	752	663	0	586	636	0	1306	1357	12	170346	173481	72	1.11369
326960	237707	109	146464	111243	105	3770	2688	32	3872	2742	34	9447	6946	49	1.04858e+06	800826	110	1.11369
114887	112697	82	47064	44709	76	1078	1098	6	1328	1193	11	3020	3009	25	419440	374210	93	1.11369
155325	147653	88	70991	68696	78	1961	1970	18	2183	1990	21	5395	5279	32	540407	518515	84	1.1148
111826	108800	85	37598	36912	74	1242	1101	8	1346	1175	10	2988	3116	25	382756	371290	84	1.11702
173937	148192	86	80225	69741	85	1868	1421	17	2121	1668	20	4652	3987	33	479390	412220	94	1.11813
71257	72517	69	32419	32184	70	586	741	0	799	596	0	1570	1640	17	188620	183927	76	1.11813
141854	135784	78	48371	44550	77	1280	1103	8	1508	1492	15	4262	4083	32	520679	493280	85	1.11813
47960	46624	75	12746	12888	38	508	422	0	251	444	0	926	943	0	111359	110848	69	1.12036
39399	39605	71	12638	12914	39	416	549	0	416	424	0	951	974	0	146661	146833	71	1.12147
67429	71746	60	43961	44603	69	782	640	0	835	850	0	1482	1584	14	193982	189402	75	1.12258
39851	40986	65	15729	16318	43	341	408	0	423	400	0	984	1007	2	139148	133240	71	1.12258
98382	99737	74	33121	33052	70	889	901	0	914	1074	6	2013	1932	20	247979	243182	80	1.1248
150045	131754	86	72696	63479	83	1456	1144	10	1719	1346	16	3803	3517	30	454962	382436	92	1.12591
100290	97921	75	30627	30634	73	992	1111	8	1134	1180	9	3231	3347	25	381924	367829	80	1.12814
106389	104633	76	36400	36261	71	1111	961	0	1130	1141	8	2421	2442	23	318144	308755	79	1.12814
128328	124633	85	40244	39629	72	1063	1032	4	1147	1139	8	2633	2738	23	360256	347269	80	1.12814
20723	21317	49	8289	8858	33	72	199	0	203	270	0	614	698	0	76879	79607	62	1.12814
44999	46860	52	13293	13783	39	678	551	0	434	329	0	833	947	0	112616	112721	70	1.12814
40021	41742	50	14545	14988	42	236	282	0	384	507	0	782	709	0	106147	101051	68	1.12925
63009	63296	71	41805	42284	69	690	664	0	382	564	0	1171	1096	8	145823	147713	71	1.12925
71101	70891	79	14417	14450	41	539	554	0	633	712	0	1499	1501	14	182325	180653	75	1.13147
35942	37991	51	12475	12763	38	193	107	0	453	502	0	761	719	0	100081	100382	70	1.13147
41379	42063	68	20064	20322	50	372	349	0	257	232	0	771	629	0	104282	107215	73	1.13147
217191	165177	94	95754	74180	91	1797	1410	17	1850	1465	19	4369	3499	34	486240	364235	96	1.13258
172863	144810	83	72260	60158	82	1938	1579	20	1887	1638	19	5080	4301	35	626531	524551	90	1.13258
50427	51284	67	23906	24118	53	339	420	0	208	252	0	945	1032	3	121174	116813	72	1.13369
79011	76551	72	39433	36771	73	746	606	0	1254	1053	6	1784	1701	18	224029	206913	79	1.1348
108145	106527	76	35985	35282	73	869	924	0	1129	1172	9	3060	2912	25	371255	358965	79	1.13592
172658	141440	97	85917	71887	84	2142	1673	20	1853	1468	18	4058	3385	32	463513	379330	90	1.13703
108038	105177	81	39685	39009	72	1067	1061	6	1166	1182	10	3128	3106	25	366800	348208	79	1.13925
171841	146512	86	62555	52778	83	1961	1733	18	1810	1466	18	4939	4514	34	550965	471295	90	1.13925
146813	132143	79	59765	51508	80	1669	1477	17	1653	1405	14	3997	3859	30	512054	444149	91	1.14036
126767	112192	88	54800	48716	78	1208	1094	8	1337	1360	13	3474	3001	30	382245	332320	86	1.1437
139578	132448	78	47464	45728	77	1233	1039	7	1584	1375	16	3499	3261	28	384106	367088	84	1.14481
184746	153253	89	79014	65059	88	1737	1618	16	2372	2186	23	5952	4795	38	739581	605936	95	1.14481
64767	65679	72	22257	22732	48	744	863	0	492	579	0	1438	1377	13	150622	147980	74	1.14481
113046	110072	79	37859	37639	72	789	816	0	876	972	0	2694	2638	24	324597	309795	78	1.14592
176309	149352	85	72008	59297	84	1617	1558	15	2354	1933	21	4822	4106	34	610269	514185	90	1.14592
66732	66519	71	32331	30808	72	428	458	0	602	419	0	1649	1543	16	165137	160136	73	1.14592
112698	110081	81	28480	28175	69	1255	915	0	1368	1506	15	3702	3723	27	444416	424844	82	1.14703
93506	90781	82	44985	44704	72	808	848	0	899	930	0	2022	1924	20	240609	231876	80	1.14703
120749	120527	74	34332	33792	73	1226	1136	8	1592	1566	15	3363	3264	27	398032	377918	81	1.14814
46285	45168	67	9574	9808	35	382	389	0	414	464	0	1255	1231	10	166860	161350	74	1.14814
180506	150430	87	79465	66137	85	1595	1222	12	1816	1421	18	4270	3462	34	475971	389750	102	1.14814
124723	122291	84	35915	34657	75	1118	1256	11	1685	1708	18	4203	3927	30	492654	468828	93	1.14814
90771	92813	72	21284	21629	45	1084	989	0	1104	1045	5	2660	2560	24	345780	336903	78	1.14814
117622	114608	79	36473	36534	73	1091	1053	4	1030	1070	7	3261	3311	26	390931	372662	81	1.14925
100722	99498	74	37104	36585	72	1040	999	0	1143	1112	7	2408	2161	23	295514	279797	81	1.14925
40479	42052	58	19818	20288	47	432	361	0	438	401	0	655	725	0	95249	96081	69	1.15037
46965	49499	57	13154	13254	39	337	385	0	187	301	0	1017	1067	6	110289	108591	71	1.15259
27168	29204	51	9388	9430	36	319	358	0	242	409	0	550	656	0	107593	109611	72	1.15259
186940	156788	95	85402	74083	85	2064	1854	20	2076	1749	21	5338	4531	36	607390	510720	95	1.15481
106898	106864	75	49297	48852	74	1347	1231	12	1468	1550	16	3687	3627	29	450952	437938	81	1.15481
105176	102166	84	18688	18635	47	940	961	0	1094	926	0	2548	2365	23	312522	298537	81	1.15592
31381	32421	53	14048	14321	41	352	440	0	496	337	0	744	797	0	100097	98335	68	1.15815
63194	65115	70	35192	35308	69	341	394	0	510	506	0	1335	1432	12	161624	161282	76	1.15926
31211	34139	44	7799	8057	34	77	233	0	276	440	0	757	800	0	114074	112995	70	1.16037
62254	62189	70	16134	16161	43	589	668	0	592	641	0	1278	1158	10	152317	146734	75	1.16037
222318	128253	97	86890	53263	94	2087	1293	20	2482	1528	31	6366	3828	45	787571	461949	101	1.16148
111864	111191	74	51440	51231	73	1061	1157	9	1111	1087	7	3153	3102	27	391403	376268	81	1.16259
88839	89345	72	29816	29742	63	548	644	0	885	796	0	2205	2095	21	254713	249606	77	1.16259
113457	105697	93	43234	39195	77	1196	1210	10	883	860	0	2964	2525	27	329814	299109	83	1.16259
163064	147669	85	60013	56147	81	1929	1840	18	1901	1788	20	4814	4366	33	523868	482564	90	1.16481
54015	55868	71	18246	18327	44	611	607	0	371	328	0	1166	1191	11	141361	141387	71	1.16815
59969	60875	70	22242	22911	51	599	496	0	503	266	0	1186	1190	10	149791	149745	72	1.16815
26801	27806	48	10017	10436	35	113	146	0	230	270	0	572	583	0	86510	87294	65	1.16926
23038	24194	49	11467	11649	38	199	229	0	201	196	0	694	651	0	78983	78787	66	1.17037
116687	114423	79	49855	49023	76	887	896	0	1330	1269	12	3349	3223	26	423699	400101	83	1.17037
109062	105473	75	46309	44571	74	979	975	0	1131	1005	2	3013	2686	27	366497	353087	82	1.17148
115392	112861	79	48819	48254	75	1073	1105	7	1351	1127	10	3399	3276	27	402524	387742	81	1.17148
94087	92665	73	31272	30793	71	793	842	0	1286	1270	11	2826	2622	25	352373	337661	89	1.17148
77239	79128	71	20276	20708	46	600	613	0	960	883	0	1955	1942	21	222809	224320	75	1.17148
87539	88327	74	22823	22238	49	852	875	0	907	741	0	2001	1961	19	248093	231947	75	1.17148
257133	186428	96	159513	121535	95	3538	2635	30	4376	3280	35	11034	8769	49	1.04858e+06	1.01333e+06	100	1.17259
192167	145914	100	76053	59175	88	2031	1532	20	1893	1411	18	5021	3564	38	611226	454717	94	1.17371
96165	96790	73	51544	51352	72	691	550	0	947	959	0	2477	2511	22	283806	274612	77	1.17371
114527	110342	76	44537	43758	74	1307	1299	13	1258	1272	11	3458	3417	28	416189	397710	82	1.17371
131031	124613	95	43422	42676	76	1127	1171	9	1394	1469	15	3364	3269	28	437181	421856	82	1.17482
294831	212885	110	126119	94404	107	2944	2176	28	3130	2253	30	7565	5558	44	826043	620868	112	1.17482
126495	123805	78	44784	43699	75	1430	1228	10	1538	1325	14	3974	3803	29	454716	436317	83	1.17926
116532	115705	76	38061	37664	73	1353	1096	7	1359	1176	11	3530	3332	28	445967	431699	92	1.17926
100579	101568	72	36477	36479	72	781	909	0	955	1016	2	2643	2654	24	332713	315518	80	1.18037
81779	80172	80	19757	19617	49	533	510	0	904	846	0	2062	2031	21	244156	233835	77	1.1826
120276	109483	80	47127	41386	78	984	970	0	933	1035	5	3310	2893	28	392495	357738	86	1.1826
223443	159151	111	102671	71712	110	2529	1706	20	2395	1458	21	5387	3788	41	605012	409129	115	1.1826
120600	120440	76	32385	32506	73	1315	1300	12	1475	1653	17	3959	3948	28	492564	485672	83	1.18371
236681	188311	89	109360	89508	90	2796	2395	25	3152	2322	30	6654	5326	41	738920	596680	94	1.18371
30585	34351	38	8673	9637	33	549	547	0	112	212	0	766	823	0	97159	103778	66	1.18371
321707	238445	122	141945	109406	112	4161	3328	30	5446	4139	36	12654	9654	54	1.04858e+06	1.00048e+06	120	1.18593
208225	162167	89	128097	109222	88	2594	1945	23	2390	2054	26	6074	4988	38	706696	576431	93	1.18593
99446	98125	76	30731	30358	72	1076	1090	8	1279	1129	9	3002	3006	25	355687	343653	79	1.18816
102208	100883	79	36232	35598	73	700	907	0	1195	1071	5	2752	2537	25	344180	338349	80	1.18816
287328	211744	97	107518	78112	96	3188	2336	29	3177	2388	30	7412	5539	44	866145	642022	102	1.18816
39166	42034	56	20600	21474	43	794	828	0	322	429	0	771	773	0	107075	110676	67	1.18816
89571	90268	74	40704	40708	71	753	777	0	1002	988	0	2330	2254	22	270788	267678	77	1.18927
51358	52325	55	14771	14839	42	776	760	0	486	473	0	1183	1245	11	133159	127487	71	1.18927
31108	30580	65	9424	9725	36	322	271	0	519	334	0	541	566	0	76106	76207	66	1.19371
97274	95747	76	30009	29745	70	906	878	0	1369	1170	9	3171	3210	26	395138	380743	81	1.19371
97235	97074	76	25898	25687	61	801	864	0	1198	1230	9	2452	2386	23	340837	333015	90	1.19482
126299	124015	77	34242	33995	73	1596	1707	16	1774	1673	16	3734	3584	28	482919	456987	84	1.19482
44112	45708	68	17291	17581	43	377	440	0	519	458	0	936	962	0	148135	146142	74	1.19482
47700	48857	60	18347	18587	45	548	672	0	406	497	0	1131	1107	9	145001	146347	72	1.19482
247052	184314	95	93958	69425	92	2942	2234	28	2756	2140	28	6725	4893	42	772030	575848	100	1.19482
135148	130214	77	35931	35028	73	1337	1483	13	1342	1340	13	3361	3280	27	440573	425664	83	1.19594
115413	113806	74	49580	48723	74	1727	1818	16	1604	1521	15	3965	3749	30	479278	457711	92	1.19594
66505	66456	70	26731	27061	64	584	572	0	716	762	0	1659	1777	16	217935	212989	75	1.19705
300324	202788	120	124238	91943	105	3216	2097	30	3413	2419	34	8166	6009	47	992346	702126	111	1.19705
31505	31323	65	8351	9026	34	333	218	0	390	475	0	653	559	0	74443	77910	64	1.19705
114157	112902	74	34594	34395	73	1592	1469	14	1576	1629	16	3939	3779	30	498819	477877	80	1.19705
132863	127845	81	45535	44503	76	1584	1637	15	1613	1474	16	4625	4566	30	473532	454464	83	1.19705
128333	120954	89	59844	57962	77	1408	1429	14	1436	1323	12	3041	2926	26	349068	336349	82	1.19816
186488	158188	87	75408	64694	85	2075	1568	21	2025	1682	20	5233	4237	36	625196	529654	93	1.19816
70224	70196	72	31358	31383	68	398	495	0	740	638	0	1377	1445	12	179938	178750	75	1.19816
174519	144369	86	79471	67749	84	1486	1222	13	1383	1233	13	3803	3345	30	468865	391821	90	1.19816
143731	125168	84	65373	57605	80	1188	985	0	1713	1329	13	3478	3136	28	383874	345205	86	1.19927
108864	104008	88	36645	36145	73	1113	1039	5	1474	1282	12	3160	3244	24	403493	385934	82	1.20038
193512	152935	94	77345	61205	86	1555	1323	13	2219	1795	23	5231	4250	36	675558	539377	94	1.20038
156842	133848	86	56136	47650	83	1484	1209	12	2444	1784	21	4197	3928	32	506925	424316	89	1.20149
150463	143503	80	48611	46280	78	1935	1700	19	2014	1882	21	4869	4786	30	539441	516090	85	1.2026
102006	99812	84	27289	26383	63	1023	852	0	1101	994	0	2701	2586	24	297096	287952	79	1.2026
105082	104398	76	32428	32232	71	1041	1125	7	1346	1341	10	3238	3190	26	396680	393190	77	1.2026
67630	69152	71	9904	9921	36	636	635	0	635	605	0	1512	1491	15	210204	203559	76	1.20483
106890	106311	74	29358	28697	72	1082	1173	9	1184	1120	9	2568	2338	24	352900	340826	79	1.20594
153386	134942	82	64087	55480	82	1440	1469	13	1568	1214	12	4423	3846	33	413044	351926	86	1.20594
52391	55473	66	21094	21502	48	343	257	0	578	563	0	1326	1278	13	121836	120053	70	1.20594
104280	103914	73	29037	28779	61	926	823	0	1568	1464	14	3269	3146	28	411961	393204	80	1.20705
172781	146926	86	79064	68454	84	1590	1281	13	1802	1459	16	4175	3674	32	500319	425912	90	1.20705
24745	29209	38	9077	9739	34	401	349	0	284	359	0	563	668	0	80379	82131	67	1.20705
44519	47946	46	19611	20146	44	512	430	0	325	251	0	998	1018	3	110795	109408	68	1.20705
121820	121383	75	37689	37360	74	967	1048	5	1488	1489	14	3287	3138	27	372752	362605	81	1.20705
106319	111073	71	25817	26338	49	837	806	0	1318	1244	11	2618	2580	24	345030	334148	78	1.20705
129688	115320	80	54367	47651	77	1528	1307	12	1618	1414	19	3492	3073	30	439855	393306	84	1.20705
166801	142684	82	79490	68612	82	1398	1176	12	1938	1814	20	5537	4798	38	657264	559041	89	1.20705
230909	196439	112	263112	237331	98	5176	4406	31	5151	4518	34	12525	11360	50	1.04858e+06	1.00956e+06	99	1.20816
168637	148318	89	80397	70825	83	2097	1825	20	1832	1343	18	3793	3379	31	469966	411527	87	1.20927
124983	118374	79	55519	52016	77	1165	1019	3	1195	1189	10	2746	2729	23	316941	292639	82	1.21038
127246	117780	94	51296	47361	94	1417	1198	12	1246	1133	8	2988	2658	25	328307	302597	94	1.21038
43853	43183	68	14122	14217	41	414	343	0	420	252	0	778	845	0	96516	96289	70	1.21261
127335	126101	76	29069	28652	72	1329	1269	11	1891	1819	18	4301	4212	31	530358	503559	82	1.21261
38307	41340	61	18461	18729	46	417	352	0	170	399	0	1026	1078	6	126803	126320	68	1.21261
40724	40364	68	16703	16729	44	433	497	0	425	337	0	983	895	0	132983	134253	70	1.21483
40677	40571	62	15412	15511	44	203	269	0	822	594	0	870	1032	4	142462	141421	70	1.21705
35363	36834	50	12600	13024	38	232	327	0	400	401	0	841	813	0	93288	93647	69	1.21705
119602	114689	79	43215	42094	74	1626	1493	15	1774	1638	17	4035	3724	30	488479	454905	83	1.21705
217326	169989	94	90265	72546	90	2218	1708	21	2421	1806	24	5400	4577	36	633617	514474	108	1.21705
37969	41217	41	15739	16463	40	415	282	0	437	534	0	803	871	0	92092	93040	68	1.21816
140661	123142	81	70830	62676	81	1643	1319	14	1695	1287	16	3890	3530	31	424546	366716	87	1.21816
151945	133922	81	68683	60939	81	1493	1219	13	1858	1553	19	4539	3975	33	496904	425411	87	1.21816
104099	105934	72	33674	34025	70	997	1110	8	1804	1856	18	5010	4814	32	557011	528614	80	1.21816
168428	145322	84	75564	65409	83	1456	1167	14	1903	1554	20	4435	4066	32	501019	427604	86	1.21816
150117	134354	81	67431	59860	79	1436	1299	12	1972	1707	18	4188	3768	33	579814	516469	86	1.21816
59034	59333	78	19806	19936	45	567	454	0	351	574	0	1217	1172	10	165937	162393	73	1.21928
269146	173994	110	158319	115066	105	3294	2152	35	3245	2328	30	7512	5409	45	872538	600803	108	1.21928
69195	70734	71	29822	30705	54	718	910	0	772	715	0	1449	1287	13	162438	160218	72	1.21928
101914	100068	75	25242	24552	50	900	845	0	900	829	0	2382	2286	23	288694	284022	77	1.21928
88279	89547	75	40740	40816	71	946	1120	7	1046	1027	4	2461	2322	23	328684	324483	76	1.22039
291176	200530	105	130053	91820	101	2701	1795	28	3096	2255	31	7186	5100	45	917983	651177	109	1.2215
88485	83894	75	48142	45305	74	788	879	0	508	621	0	2201	1770	21	232081	218993	80	1.2215
199138	155770	87	88347	68532	86	1823	1425	19	2306	1622	22	5279	4054	37	641415	494140	92	1.2215
139031	120055	86	59278	51596	81	1504	1438	14	1871	1462	18	4211	3936	31	511089	441185	88	1.2215
99536	90985	77	48802	41989	77	1186	1172	9	857	675	0	2209	1975	22	255047	223284	81	1.2215
99614	99351	76	23104	23509	46	1426	1344	13	1238	1289	12	3098	3139	26	420615	403541	79	1.22261
124479	121618	77	40316	39991	74	1171	1158	9	1554	1447	15	3894	3776	28	464425	454409	79	1.22261
27506	29366	51	8432	8890	34	323	304	0	426	359	0	683	725	0	86756	86325	66	1.22261
30272	31268	54	10226	10185	38	288	336	0	78	189	0	871	871	0	118298	121653	65	1.22261
329934	214310	130	157521	101522	112	3460	2125	32	3401	2192	33	8960	5569	50	1.04858e+06	685895	118	1.22261
40454	43235	53	20467	21198	45	228	406	0	330	341	0	749	839	0	104595	110090	69	1.22261
113233	112019	85	69335	68525	75	975	943	0	1602	1340	15	3869	3934	29	435836	415608	82	1.22483
38831	38078	76	11279	11317	38	506	340	0	479	387	0	868	998	0	113313	118154	68	1.22594
134378	126070	79	64121	59289	78	1007	1071	5	1114	1202	10	3480	3336	30	375140	353531	85	1.22706
58786	59246	71	19981	19866	47	884	677	0	685	617	0	1559	1545	15	174394	170225	74	1.22706
82651	82244	72	24030	23843	51	1105	828	0	989	798	0	2438	2283	23	287766	283214	78	1.22817
101880	101202	75	51312	50488	74	1028	1040	5	1102	1066	7	3035	2971	25	362313	351263	82	1.22817
110521	109964	79	28536	27972	65	1380	1260	12	1487	1274	12	3906	3750	29	451805	429015	91	1.23039
226746	185688	100	131998	110836	92	2245	1883	20	2577	2172	26	6033	5277	38	715223	617404	96	1.23039
50753	52117	71	15642	16393	40	430	383	0	608	562	0	960	1115	7	132202	131594	72	1.23039
39630	41633	63	16400	16903	42	452	495	0	444	445	0	851	997	0	125706	123010	68	1.2315
143381	134637	84	48690	45226	78	1740	1601	16	1987	1674	18	3708	3582	29	512730	483026	84	1.2315
94282	92334	74	44250	43828	73	836	837	0	1244	1111	8	2995	3013	26	421170	398604	81	1.23484
35377	35297	56	11026	11142	38	458	552	0	183	333	0	806	828	0	123056	120548	70	1.23595
132492	123177	80	53501	49818	77	1444	1263	14	1839	1617	19	4086	3766	31	502587	465455	83	1.23706
270016	205184	104	148770	117726	97	2781	2263	28	3518	2594	29	7472	5799	43	862627	649258	101	1.23706
96354	95306	74	39294	39684	71	856	861	0	890	784	0	1971	2004	20	300757	299925	77	1.23817
131998	129763	79	44613	43200	75	1712	1794	16	1497	1234	14	3770	3679	29	431219	418441	81	1.23817
102151	97138	81	38397	37751	74	1231	1066	5	1119	895	0	1834	1772	18	245923	236337	78	1.23817
103824	102730	74	25087	24625	58	1014	974	0	1059	1032	4	2873	2591	25	331082	319914	80	1.23928
46587	45630	71	18143	18184	46	361	355	0	233	276	0	1056	960	0	116767	115585	72	1.24151
90134	84623	77	36887	33550	75	810	897	0	1079	818	0	2121	2114	21	257803	239164	79	1.24151
72538	70507	71	31926	30693	69	859	891	0	579	581	0	1582	1559	16	185419	175939	73	1.24151
213773	182363	92	116650	99541	91	2087	1799	20	2448	2108	23	6097	5093	39	768736	630750	95	1.24151
151449	134869	80	62346	54107	80	1861	1606	19	2178	1767	20	5461	4883	36	660213	587886	86	1.24151
103854	102673	75	35978	35506	73	1187	1146	8	1248	1129	9	2843	2785	25	352731	341022	77	1.24262
181466	127358	108	85864	67819	104	1615	1051	4	2088	1669	16	5187	3667	48	621053	412995	112	1.24262
65533	63948	72	32344	30259	67	638	459	0	568	663	0	1338	1402	15	191482	174177	73	1.24262
164764	135917	85	66355	54524	85	1444	1246	12	1786	1271	18	4279	3749	33	553552	460283	92	1.24373
130418	118455	82	67053	60212	79	1359	1178	12	1206	1193	10	3254	2967	28	387103	338531	84	1.24373
38931	37733	70	16910	17275	42	381	493	0	405	388	0	743	678	0	106285	109052	68	1.24484
350079	254483	119	255336	196162	120	5280	3962	35	5926	4578	38	14091	10910	55	1.04858e+06	1.02153e+06	124	1.24595
268408	175730	107	112952	72123	100	2289	1716	22	3087	2029	32	7702	5123	47	913553	572991	106	1.24595
215166	173235	89	101278	79245	90	2538	2059	25	2573	1958	26	6930	5517	42	836591	650620	97	1.24706
185966	154333	91	90331	75302	84	1872	1374	20	1839	1601	20	4969	4120	35	623488	524888	89	1.24706
108557	111204	73	35160	35331	67	1229	1244	10	1267	1166	11	3408	3371	27	416997	404268	77	1.24706
255004	198501	120	104399	84466	102	2551	1934	22	3156	2697	26	7091	5768	41	775421	637607	109	1.24817
211252	172248	105	78301	63989	87	1972	1648	20	2044	1681	22	5321	4377	36	604178	501158	93	1.24817
172649	146979	92	73623	64061	84	1718	1514	17	2131	1817	21	4846	4252	34	545946	475750	89	1.24929
158249	133122	85	67959	57858	82	1891	1388	16	1495	1266	14	3630	2971	31	386061	333004	90	1.2504
46526	48437	66	14731	14776	41	548	496	0	329	371	0	1080	1021	3	126682	122729	72	1.25262
94026	95162	73	53087	52662	73	1277	1154	10	1481	1282	13	3054	3081	25	390104	377450	79	1.25262
126815	125417	77	36649	35828	73	1393	1202	11	1488	1572	15	4168	4089	30	490360	458313	82	1.25595
97089	96591	73	31880	31908	71	1227	1105	7	1279	1373	14	3220	3095	27	368040	358528	79	1.25595
182658	156982	87	77438	64877	84	1509	1501	17	2112	1986	20	5551	4884	37	639828	545811	90	1.25595
45977	46384	70	17303	17291	44	435	464	0	320	376	0	1018	1004	1	130492	132096	70	1.25707
151161	134116	85	83653	74654	81	1296	976	0	1673	1670	18	3706	3298	29	452845	401118	90	1.25707
46257	45702	77	12250	12372	38	336	404	0	679	653	0	955	936	0	139298	138924	72	1.25818
131430	125823	80	49984	48802	75	1069	1154	8	1496	1430	14	3793	3739	29	437117	413037	84	1.25818
158222	135581	93	82155	73104	83	1159	1272	10	1946	1482	17	3901	3572	29	481505	429161	90	1.25818
44153	44185	67	11833	11929	38	458	557	0	453	460	0	1041	1033	4	117519	114584	76	1.25818
108752	106989	75	44878	44816	72	981	1095	6	1089	959	0	3043	2866	26	372643	362405	80	1.25818
71492	70294	81	26396	26357	68	595	524	0	941	753	0	1402	1430	14	182982	182180	74	1.26262
31376	31311	65	14194	14293	41	167	234	0	96	275	0	655	770	0	100864	99544	69	1.26485
34575	37567	56	7996	8218	34	406	367	0	175	233	0	686	714	0	100863	98741	67	1.26485
105212	102588	81	30061	29619	72	1057	1075	6	1184	1102	6	3352	3315	26	387818	380165	81	1.26596
202525	173536	87	92110	79176	86	2145	1832	19	2478	1977	25	5600	4827	37	629799	550620	91	1.26596
68299	68856	72	30315	30633	62	698	757	0	364	562	0	1560	1518	16	197601	197559	75	1.26707
65209	66729	65	21336	21711	48	476	516	0	521	530	0	1414	1418	14	164540	158272	75	1.26707
45351	47214	65	17849	18401	43	564	584	0	541	593	0	1132	1079	7	120739	121451	69	1.26707
270633	198115	99	100487	71856	96	3263	2627	29	3810	2635	32	9610	7166	48	1.04858e+06	864395	104	1.26707
109172	96975	78	49339	43278	77	914	869	0	1043	877	0	2060	1821	21	246920	214716	82	1.26818
106185	102333	76	43758	41518	75	1243	1149	8	1320	1257	13	3399	3112	27	390938	373147	79	1.26818
34289	33359	64	14239	14768	40	222	201	0	331	395	0	834	853	0	103990	106862	69	1.26818
84053	85166	75	21394	21583	47	1093	1160	8	795	724	0	2327	2266	23	253984	251713	76	1.26818
155628	141758	84	80495	73634	81	1509	1337	14	2154	1905	22	4659	4210	32	508816	454338	85	1.26818
52621	60307	45	21449	21530	52	786	588	0	492	447	0	1368	1337	13	161876	158361	71	1.2704
47708	46853	66	14810	14748	42	411	384	0	325	355	0	778	880	0	107260	104253	75	1.2704
135625	127488	78	60041	56218	78	1264	1032	8	1938	1629	19	3774	3627	29	498171	463200	82	1.27151
170319	156902	85	71206	65362	80	2244	1965	21	2390	2317	23	5834	5438	35	652387	590087	99	1.27151
149155	140258	95	52998	51620	76	1943	1731	18	2057	1901	20	5011	4737	33	612223	575575	83	1.27485
42002	43002	62	11930	12227	37	629	458	0	529	594	0	1000	916	0	105302	107361	68	1.27596
141187	132661	79	52067	47054	79	1376	1380	13	1597	1475	15	3396	3293	28	387422	361461	96	1.27596
29723	27785	71	13559	12718	44	170	210	0	279	251	0	626	600	0	80419	70842	78	1.27596
30708	33161	53	9505	10116	35	185	234	0	227	235	0	624	738	0	86244	87647	68	1.27596
121277	114922	79	53402	49766	77	1369	1281	11	1325	1075	8	4008	3717	31	459023	425486	83	1.27596
135627	133028	78	45052	43535	75	1286	1391	12	1762	1794	17	4295	4047	31	497446	465905	82	1.27596
51209	52755	67	18953	19226	46	380	525	0	228	298	0	782	882	0	113355	113117	73	1.27707
129109	118011	79	55167	49644	78	1392	1319	13	1713	1683	18	3912	3558	31	502948	460547	85	1.27707
49533	51020	69	18477	18703	47	286	408	0	320	354	0	984	882	0	107355	107593	70	1.27818
95559	96252	74	26476	25693	65	626	574	0	939	922	0	2250	2138	22	277349	263608	90	1.27818
251097	177077	101	104549	72694	94	2077	1428	21	2274	1682	23	6299	4431	40	766553	524748	100	1.27818
134795	126185	82	56987	54059	77	1407	1425	12	1223	1044	6	3697	3370	30	410663	392527	82	1.27818
117567	110700	78	52217	48506	76	900	1079	7	1399	1257	13	3135	2828	27	440175	413549	82	1.2793
144156	128371	93	62942	56363	78	1247	1354	13	1755	1404	16	4661	3961	35	577096	511755	86	1.2793
76153	74695	82	46654	46530	71	734	771	0	726	706	0	1651	1680	17	207094	206119	75	1.28041
50860	49313	69	20448	20661	46	451	389	0	427	437	0	1031	1061	6	123121	124413	72	1.28263
170558	150420	93	98843	88537	82	2296	2191	23	2411	2195	23	6264	5462	37	685612	620523	90	1.28263
133827	126618	95	43996	41676	76	1458	1448	15	1770	1595	18	4557	4151	33	563912	532868	95	1.28263
79389	75227	74	37940	34304	73	717	568	0	498	591	0	1877	1728	20	235424	210856	79	1.28263
73153	74826	71	21500	22410	44	847	721	0	575	635	0	1846	1740	17	196358	187434	74	1.28263
83720	82655	76	30184	30416	69	864	762	0	823	894	0	2102	2170	21	238605	227902	77	1.28263
89988	90566	74	30503	30785	69	880	815	0	981	892	0	2277	2161	22	312751	306119	78	1.28263
134715	125844	79	54946	50753	77	1506	1262	12	1624	1368	19	4257	3983	31	532888	490230	84	1.28263
97835	98381	73	29475	28725	71	951	958	0	1427	1325	13	3119	2891	27	400391	373259	90	1.28263
236232	184452	92	97572	77140	88	2527	2179	23	2584	2000	26	6258	4893	40	771174	586319	93	1.28374
336367	212920	113	207357	144602	113	5545	3838	38	5400	3585	42	12596	8812	54	1.04858e+06	970366	117	1.28374
46808	41117	84	23891	16603	84	818	482	0	569	509	0	1467	1023	4	198727	140943	84	1.28374
156621	139257	83	64999	57436	81	1721	1563	14	1839	1482	16	4195	3745	31	518506	453639	87	1.28374
180096	148847	100	61323	52673	86	1559	1410	15	1706	1552	18	4443	3897	33	500263	422488	93	1.28596
111163	106964	78	51128	50502	74	1147	1111	8	1235	1192	10	3242	3074	27	404880	389287	82	1.28708
118566	114152	77	45344	44102	75	1245	1197	11	1425	1225	13	3642	3385	29	470548	444408	83	1.28819
36059	36791	62	17807	18292	43	338	303	0	241	299	0	615	615	0	81417	80858	65	1.28819
248602	200727	90	138111	111697	92	3005	2490	28	3233	2578	31	8714	7365	45	980848	836709	97	1.2893
233076	183739	92	95865	75893	91	2703	2266	23	2485	1976	24	5934	4613	39	664613	531378	98	1.2893
112647	108869	90	41313	40440	73	1007	746	0	1077	1061	5	2762	2593	24	336262	320661	81	1.2893
109997	107348	79	35232	34822	73	1060	1073	6	1262	1119	8	3521	3500	27	416238	405464	92	1.2893
119878	115970	77	51490	49574	75	1307	1101	9	1271	1152	10	3047	2820	26	359246	348174	81	1.29041
54783	54028	71	18022	18508	44	274	258	0	425	505	0	1025	967	0	143216	135924	73	1.29041
96241	94695	74	23702	23928	50	949	943	0	1155	1130	8	2910	2728	27	360982	350523	79	1.29041
119793	117765	76	37366	36778	73	1861	1689	18	1523	1457	15	4713	4629	31	520428	501614	81	1.29263
135682	122374	83	56948	51561	79	1368	1009	4	1361	1271	13	3328	3048	28	406541	362777	84	1.29263
167703	148969	84	58317	51411	83	1332	1305	12	1996	1639	20	4081	3694	31	460996	413098	88	1.29374
243884	187943	105	105138	81756	92	2257	1902	22	3057	2371	27	7478	5959	42	957302	741821	99	1.29374
118118	108546	77	52485	46958	77	1103	1020	3	1369	1070	9	3523	3312	28	420421	362734	85	1.29374
156493	135349	86	75633	66943	83	1639	1357	16	1424	1320	11	3554	3031	30	409826	352991	87	1.29486
306132	215317	124	120634	87233	114	3485	2513	30	3612	2403	35	8819	6590	46	1.01614e+06	736197	121	1.29486
146339	139028	96	49940	47020	79	1628	1502	17	2219	1896	21	4849	4549	32	624469	566652	96	1.29486
103524	101227	75	36401	36017	73	835	734	0	1044	959	0	2946	2767	26	359829	341534	81	1.29597
42594	43327	65	11333	11362	38	275	323	0	581	554	0	1089	981	0	145465	146351	70	1.2993
28773	30918	52	9995	10100	37	398	483	0	271	233	0	716	823	0	112477	113714	64	1.30041
28964	30271	49	9225	9303	35	315	506	0	290	263	0	615	580	0	74741	73894	64	1.30264
115138	105886	78	49398	46329	77	1326	1219	10	1352	1490	15	3874	3547	31	463936	426679	84	1.30375
128577	117773	80	53986	49779	77	1531	1381	14	1408	1450	15	3470	3114	27	365369	333488	82	1.30375
168973	137649	85	63593	51058	83	1753	1404	17	1963	1671	19	4691	3921	34	600182	486618	90	1.30375
23524	27033	40	9055	9925	33	144	251	0	345	377	0	640	653	0	84704	87501	63	1.30375
101332	102277	74	32569	33132	71	1228	1262	10	1329	1304	12	3314	3317	27	384961	381128	78	1.30375
193375	161381	91	83514	67764	87	1936	1416	22	2617	1987	24	5065	4189	36	569694	480967	90	1.30486
24869	26043	58	7819	7889	34	337	273	0	115	227	0	537	578	0	71438	71282	64	1.30708
102156	102455	78	33468	33300	71	1084	1191	10	1215	1208	10	3635	3622	28	429865	418454	79	1.31042
108924	106215	78	30439	30126	72	1308	1350	12	1133	1155	9	3120	2950	27	386638	371010	79	1.31042
61167	64458	54	21830	22135	48	639	630	0	595	664	0	1479	1450	16	184370	182449	72	1.31153
179671	154848	93	75762	65566	83	1417	1419	14	1941	1704	18	4998	4567	34	555954	474611	89	1.31153
194799	167625	91	93473	79658	86	2654	2140	25	2450	1951	23	6541	5743	39	715425	616170	91	1.31153
106924	106418	75	25971	26448	50	887	984	0	1201	1029	3	2696	2800	24	333317	320908	78	1.31264
30471	29367	57	6017	6334	30	167	195	0	291	330	0	627	591	0	82721	89427	67	1.31264
42542	41646	71	28403	28716	66	556	454	0	528	426	0	737	724	0	94284	97789	69	1.31597
289435	181459	132	134408	82762	129	2708	1777	18	2613	1750	22	7445	4775	53	882644	574919	136	1.31597
51444	52668	70	12684	13049	39	420	472	0	355	496	0	1372	1426	12	148409	144531	73	1.31708
44332	45624	62	15871	15899	42	259	367	0	287	426	0	811	858	0	139664	145626	68	1.31708
55479	57355	79	18145	18046	46	751	822	0	477	622	0	1401	1267	12	153875	156195	77	1.31931
178974	140798	89	72734	57921	85	2098	1633	17	1939	1671	21	5075	3977	36	619381	485718	92	1.31931
242498	190398	91	78980	62469	90	2354	1793	24	2503	1927	27	6067	4909	39	713528	580088	109	1.31931
98304	98308	72	44952	45059	73	1119	966	0	854	830	0	2675	2583	24	298702	301232	79	1.31931
145397	140554	79	45256	43931	76	1257	1448	13	1947	1777	19	4206	4130	30	516940	496017	82	1.32042
211277	163091	91	87998	68323	88	2454	1838	23	2401	1784	26	5942	4645	40	763755	590263	95	1.32042
50215	51979	67	12492	12709	39	565	587	0	546	364	0	840	818	0	122890	122058	70	1.32264
30801	34092	51	15148	15328	41	-3	148	0	303	338	0	690	777	0	77102	82338	64	1.32375
220527	129806	128	73415	45128	114	1949	1160	8	2639	1881	19	6553	4134	54	870841	537706	121	1.32375
54382	57594	67	20686	21008	46	545	483	0	703	511	0	1262	1314	11	151336	148743	73	1.32375
44214	45601	66	10347	10521	37	333	425	0	434	424	0	878	871	0	128393	125224	72	1.32487
50537	49999	71	21492	21866	51	291	472	0	419	461	0	1107	1147	9	162455	159793	73	1.32709
91314	85795	75	37373	34041	74	1218	1151	9	790	692	0	1728	1697	19	222003	203120	80	1.32709
137175	132134	80	37500	36905	75	1492	1400	13	1416	1514	15	4278	4033	31	527191	503883	84	1.32709
179714	154750	89	83150	71816	84	1299	1162	10	1881	1612	21	4210	3752	31	486781	415139	89	1.3282
118173	112075	94	44694	43734	75	911	927	0	1228	1104	9	3063	2920	25	351410	334256	81	1.3282
132291	119840	82	61960	55158	79	1611	1527	16	1343	1269	12	3811	3489	30	434155	378859	85	1.32931
69453	71108	69	29849	30244	67	609	581	0	821	841	0	1372	1401	14	174544	170845	76	1.32931
49198	49949	68	17879	18547	43	298	387	0	461	451	0	832	938	0	104872	105311	69	1.32931
179656	146021	93	73988	60609	84	1782	1667	16	1838	1335	18	4487	3700	35	608606	511347	90	1.32931
172973	149265	84	69997	59823	82	1520	1297	14	1598	1497	16	4905	4221	35	563408	466094	88	1.33042
55476	54862	73	17067	17208	44	343	353	0	303	360	0	850	975	0	122398	125405	73	1.33153
26280	27082	60	9648	9880	36	119	130	0	224	282	0	529	587	0	66647	65260	69	1.33265
54581	58157	68	16106	16435	41	523	595	0	419	475	0	1186	1293	11	150347	147901	77	1.33265
38163	37951	65	9288	9300	36	532	353	0	292	248	0	857	829	0	102750	104282	67	1.33487
46248	45551	75	13320	13425	40	538	514	0	381	514	0	1096	1111	7	162251	159442	74	1.33487
91211	91049	74	30640	30708	71	1128	906	0	1048	903	0	2977	2612	26	324169	309983	79	1.33709
116361	115546	75	68184	67064	75	1402	1346	13	1560	1460	15	2980	2876	26	366489	352598	81	1.33709
84855	87897	70	28776	28980	67	678	756	0	1072	949	0	2547	2426	25	321007	311401	77	1.33709
83899	83904	73	23098	23407	48	1046	807	0	927	768	0	1949	2072	19	239274	231941	79	1.3382
37311	37752	65	11520	11878	38	561	504	0	185	428	0	779	778	0	117671	118002	69	1.33931
221656	175082	93	90419	72308	89	1855	1439	21	2628	1847	28	6209	5095	38	748602	606589	98	1.33931
92993	93948	73	28551	28266	67	1054	924	0	1054	1096	7	2240	2351	21	305251	293804	79	1.34043
72566	74729	70	24681	25049	55	559	568	0	967	927	0	1733	1655	18	207493	204380	76	1.34043
115260	113796	78	48969	47968	74	1326	1207	11	1771	1751	18	3712	3677	27	437414	425885	84	1.34265
222554	170356	92	85469	64031	90	1994	1556	22	2910	2192	29	6524	4860	41	826272	628100	97	1.34265
180430	141052	86	71122	55527	85	1723	1431	17	2013	1604	20	5309	4364	37	635087	500849	91	1.34376
118654	110281	80	56498	51722	76	1568	1355	14	1573	1246	14	3863	3634	30	500058	463524	83	1.34376
70323	70751	70	22850	22959	50	530	525	0	712	686	0	1917	1753	19	203027	206662	78	1.34487
127399	120582	94	56141	53452	76	1439	1298	13	1368	1295	12	3244	2992	28	397010	374822	83	1.34487
163097	86861	112	62438	36381	112	1547	1059	4	1638	1034	4	4408	2786	42	540221	350608	117	1.34487
218002	179887	87	74032	59141	86	2737	2253	25	2897	2451	25	7813	6810	42	869288	759670	94	1.34598
56779	56691	71	25768	25377	55	524	422	0	368	404	0	1088	1260	10	138288	144282	70	1.34598
209064	163343	99	85260	66289	88	2048	1630	20	2309	1913	25	6192	4917	39	783834	598160	96	1.34598
81094	80941	75	35042	35113	70	729	578	0	1089	846	0	1985	2099	19	246497	241898	75	1.34709
140789	130858	80	62531	57332	79	1577	1268	14	1444	1375	13	3660	3413	29	412096	381943	84	1.34821
257659	189214	99	128799	99188	97	2289	1740	22	3166	2173	30	7209	5497	42	831631	637661	104	1.35154
157968	141714	95	82697	73425	82	1679	1651	17	1678	1586	18	4490	3939	33	532500	472161	86	1.35154
200425	148443	96	66703	47452	87	2073	1458	18	2307	1598	22	5692	4637	40	714862	537822	93	1.35265
194427	169028	85	84670	72813	85	1743	1359	18	2326	1809	23	5610	4961	35	648111	544857	89	1.35265
116394	117945	74	23057	23179	47	1116	1193	9	1541	1358	14	3505	3555	26	451404	433746	78	1.35265
43367	45655	65	17006	17483	41	468	423	0	398	441	0	1119	1205	11	135677	132484	69	1.35376
87122	87517	73	32375	32262	71	876	904	0	756	900	0	2154	2202	21	297016	289382	79	1.35487
282579	201848	109	125481	89310	96	3109	2187	29	3411	2367	34	8544	6164	47	912747	665166	104	1.35487
186299	150557	88	83498	68358	86	1829	1519	18	1703	1372	14	3810	3024	33	496416	400961	92	1.35487
45731	48118	55	15766	16361	40	424	291	0	619	531	0	1124	1059	6	123015	124220	70	1.35487
41569	42998	55	24967	25194	59	445	471	0	373	290	0	1059	1003	1	128183	126715	73	1.35599
192266	155412	89	90517	75054	87	1902	1557	19	2030	1791	20	4514	3651	35	515181	425564	93	1.3571
131901	128788	79	48056	46442	76	912	967	0	1408	1238	12	3662	3644	29	444946	421712	82	1.3571
104719	97745	88	66988	56182	77	667	595	0	1341	1020	3	2745	2585	24	334053	295638	92	1.3571
164430	144869	83	73320	63998	82	1405	980	0	1444	1427	17	4363	3937	31	548623	473811	89	1.3571
143296	139375	79	42034	40811	76	1398	1220	12	1400	1355	13	3585	3332	28	429397	402565	84	1.35821
58432	55978	81	33472	33796	69	248	254	0	609	549	0	1151	1084	7	134022	130603	74	1.35932
42368	43767	62	14977	15039	42	258	365	0	267	331	0	778	748	0	92537	89148	69	1.36265
30339	31093	63	19102	19675	45	269	538	0	483	470	0	677	739	0	96974	94618	68	1.36377
144893	126370	93	89473	79945	81	1553	1235	12	2093	1835	19	4408	3785	33	486545	431935	88	1.36488
117697	114277	81	40229	39807	74	960	887	0	1468	1321	13	3647	3524	27	425752	396749	83	1.36488
122161	118121	78	38008	37104	74	1324	1458	13	1289	1467	14	4083	3792	31	479572	461920	83	1.36599
149888	133272	84	53456	45790	82	1378	1279	12	1777	1561	19	4442	4098	32	575264	509634	86	1.36599
67393	68473	82	24374	24504	53	649	646	0	413	517	0	1436	1254	14	163352	155598	73	1.36599
133484	130122	78	70720	68711	77	1523	1384	13	1535	1391	13	3704	3707	28	411565	401153	84	1.36821
75836	74160	82	29379	29571	63	809	709	0	1102	1058	5	2076	1952	19	275956	265360	78	1.36821
247815	199720	96	93409	75000	93	2339	2081	22	2508	2028	26	6354	5299	40	686728	552124	100	1.36821
73995	75680	63	14310	14759	39	767	762	0	747	717	0	1395	1478	15	181427	179251	77	1.36821
230838	187562	96	102451	85974	95	2622	2034	23	2612	2106	24	6190	5332	38	712449	609283	102	1.36932
144986	126934	87	55312	48627	79	1319	1026	5	1581	1485	15	3866	3517	30	476570	415266	86	1.37044
158696	133111	85	68218	55761	83	1740	1296	16	1791	1461	17	3571	3017	32	420025	345830	93	1.37044
54461	58027	49	15505	16226	41	729	839	0	455	657	0	1537	1434	14	182614	178684	71	1.37044
268541	191897	109	113091	86644	98	3048	2439	28	3080	2442	28	7459	5972	44	836934	624287	102	1.37044
105925	104908	80	32212	31966	71	1227	1089	7	1546	1281	14	3359	3506	27	418792	409782	79	1.37155
54252	52461	79	14223	14379	40	545	446	0	286	363	0	873	820	0	115550	114991	72	1.37266
128951	127679	76	64583	62265	75	830	861	0	1509	1330	14	3422	3367	27	427183	409401	83	1.37377
101612	92283	80	39438	35649	75	1106	899	0	900	774	0	2339	2228	22	252401	222348	82	1.37377
176495	151848	84	74178	63396	83	1746	1545	17	1884	1487	19	4609	3951	34	497662	423806	87	1.37488
26430	28367	49	15194	15590	40	349	289	0	404	544	0	856	910	0	80211	81999	64	1.37488
73001	72936	72	32971	33261	70	563	651	0	707	785	0	1333	1440	14	207185	202488	76	1.37488
110229	108502	80	42955	42666	73	1123	1042	5	1496	1204	10	3565	3539	28	380610	374366	79	1.37488
145736	138559	79	48284	44949	75	1675	1787	16	1761	1498	18	4983	4850	33	576425	537444	83	1.37599
84341	83296	84	20722	20765	47	703	755	0	958	875	0	1957	1867	19	269753	265494	77	1.37599
44660	43786	66	8759	8795	35	581	501	0	347	432	0	997	973	0	124629	127084	71	1.37599
223215	180216	98	76684	59606	93	2378	2127	22	2400	1894	22	5973	4773	39	633650	529436	97	1.3771
181429	154790	86	82679	70538	84	2069	1832	20	1736	1611	18	4581	3812	34	495102	417981	90	1.3771
99702	99597	74	55396	55226	74	1038	1043	5	1455	1155	9	2290	2241	21	329757	319934	78	1.3771
122462	118233	78	46923	46103	74	1382	1242	12	1222	1169	10	3048	2793	26	361624	352137	81	1.37822
104087	99398	76	42053	37534	76	1020	768	0	1412	1112	8	3158	2882	27	431741	390051	83	1.37822
40183	41268	68	16055	16466	41	251	196	0	278	312	0	754	705	0	114731	111633	68	1.37933
62071	62651	68	22610	22492	50	580	581	0	393	539	0	1429	1319	13	177539	168208	79	1.37933
44854	44361	67	12585	12693	39	344	409	0	301	408	0	819	886	0	122065	123753	71	1.37933
108375	106058	80	55624	54452	74	1125	1378	12	1322	1269	12	3547	3416	29	432033	409079	79	1.38266
157672	151428	82	81638	78795	79	1331	1399	14	1785	1825	19	3759	3586	29	488018	456847	84	1.38266
31658	33641	56	10303	10483	37	144	198	0	342	291	0	786	705	0	98013	95568	68	1.386
155042	132255	83	66964	58254	82	1653	1375	16	1673	1312	16	3645	3074	30	415477	354133	87	1.38822
191722	153357	104	84080	66690	104	2176	1831	19	1966	1401	20	4930	3924	35	555135	442446	104	1.38822
161455	144978	82	85649	76874	81	1617	1482	16	1714	1299	16	3251	2920	28	417776	370532	86	1.38822
42509	41521	68	13990	14191	41	513	645	0	289	388	0	925	927	0	107256	102124	72	1.39044
40399	40360	66	17906	17729	46	383	480	0	287	341	0	722	762	0	95813	92039	82	1.39044
123469	118478	78	50599	49012	75	1309	1449	13	1370	1441	15	3653	3660	28	481274	461129	83	1.39044
144421	131932	97	54198	48895	97	1324	1129	9	1386	1276	13	3991	3397	29	484469	428036	97	1.39155
91043	90045	73	36004	34134	74	1174	1167	9	958	851	0	2162	2092	21	277656	269618	80	1.39155
60024	62553	68	24965	25182	51	457	368	0	462	603	0	1213	1244	11	166130	165278	73	1.39155
269933	192309	122	143669	106714	105	2786	2165	26	3696	2369	33	8232	6037	45	1.04858e+06	766485	113	1.39266
154798	137578	82	56002	48930	79	1641	1369	18	1737	1677	17	4226	3692	32	454776	392859	87	1.39266
46840	50432	58	31554	32900	60	286	475	0	549	468	0	1086	1259	10	137796	139173	71	1.39378
125515	123570	76	46313	44872	76	1198	1169	9	1374	1386	14	3957	3657	30	430819	416245	81	1.39378
23639	24851	52	10557	11021	36	233	252	0	577	492	0	550	649	0	92733	92881	66	1.39378
203710	157123	99	77784	59494	89	2024	1549	21	2156	1551	23	5885	4663	38	679222	524589	96	1.39378
87858	87937	74	33842	33702	71	655	787	0	859	996	0	2529	2794	23	302181	286120	78	1.39378
88697	91181	72	27582	27471	62	1016	873	0	719	734	0	2103	1958	20	239077	232946	78	1.39489
138800	126155	94	58171	53610	78	1113	967	0	1625	1446	13	3539	3548	27	427127	390093	82	1.39489
146741	128529	97	57047	49549	80	1661	1365	15	1614	1524	19	4288	3751	31	518010	451725	97	1.39489
101124	98614	78	37240	36510	73	1142	925	0	976	842	0	3160	2905	27	384807	362991	91	1.39489
140398	124619	90	76576	69434	80	1577	1409	15	1421	1359	14	3316	2896	29	408356	344144	90	1.39489
42554	46090	59	16255	17606	38	339	515	0	405	539	0	729	727	0	100231	101979	67	1.39489
71046	72158	70	26618	27049	57	336	524	0	630	685	0	1499	1472	15	170390	168824	75	1.396
60569	59760	81	16876	17040	43	406	532	0	775	636	0	1437	1459	15	164032	165746	71	1.396
151754	129481	93	64500	56594	81	1329	1198	11	1234	1160	10	3090	2865	26	412877	361487	88	1.39711
118452	116718	77	51307	50241	74	1125	1220	9	1406	1275	14	2910	2699	25	367891	345698	81	1.39711
116199	110496	86	48580	45843	76	966	1041	5	1131	974	0	2986	3034	26	364949	341837	82	1.39822
197381	142219	102	73133	50542	99	2003	1695	17	2338	1785	20	5590	4124	47	657899	484828	107	1.39933
78898	81919	67	32161	31986	70	664	646	0	699	735	0	1664	1637	16	219720	217926	80	1.39933
97585	96639	75	28940	29007	67	997	1041	5	1424	1467	15	3369	3269	26	394467	384810	81	1.39933
37887	37391	71	10668	10890	37	486	503	0	334	413	0	850	833	0	88323	85881	71	1.40044
110081	109563	75	44871	43711	73	1179	1118	8	988	1155	9	3111	2948	26	379574	369503	81	1.40489
47986	46976	77	12518	12521	40	652	556	0	431	399	0	1086	1120	7	145419	143862	84	1.40489
227069	180675	91	95515	78833	90	2610	1877	26	2282	1658	22	4865	4210	35	603491	493642	95	1.40489
115455	113824	75	56007	54807	75	1149	1174	10	1688	1417	15	3681	3589	28	408447	388581	80	1.406
155027	147275	81	59716	56775	77	1559	1558	15	1972	1825	19	3937	3767	30	474570	437836	82	1.406
130909	121753	78	57545	51923	77	1349	1026	4	1670	1339	17	4334	3869	33	538476	479725	85	1.406
173917	146626	90	81846	70872	83	1695	1438	16	2139	1786	21	4429	3889	33	510725	433107	88	1.406
114698	104354	80	58085	51573	81	1272	1134	8	1187	1099	7	2712	2380	24	330966	289214	95	1.406
52915	55258	66	15074	16242	39	290	386	0	408	324	0	1116	1035	5	126525	126464	70	1.406
107200	106985	79	31869	31859	61	1156	1196	8	1447	1412	14	3226	3085	26	359623	348581	78	1.40711
203886	167537	99	102849	87061	87	1982	1702	18	2328	1823	24	5496	4632	38	646602	549718	91	1.40711
82198	83430	71	31719	32064	68	889	849	0	1250	1164	9	2706	2651	24	328272	319520	78	1.40822
102047	101221	80	37706	37489	71	1188	1106	11	1174	1091	7	3211	3123	26	384533	364834	77	1.40822
205480	152409	92	78230	57842	91	2012	1523	20	2391	1719	25	6293	4696	42	724750	545168	95	1.40822
172573	150056	84	67264	56577	83	1846	1673	18	2504	1989	24	5206	4452	37	711167	610930	88	1.40822
143060	135068	78	56861	52467	78	1020	1100	6	1548	1368	15	3550	3527	27	444801	397355	96	1.40822
172510	149483	86	63409	55180	82	1576	1381	16	1934	1908	20	5123	4587	34	623375	538513	88	1.40822
128425	117803	81	51163	46988	76	1467	1347	13	1614	1304	12	4138	3949	31	498213	459411	84	1.40934
200291	156318	102	88401	70830	88	2125	1799	21	2259	1846	23	5699	4641	38	719569	564624	95	1.40934
50226	51252	73	13653	14120	40	385	326	0	544	511	0	881	900	0	103837	101426	71	1.41045
103623	101403	77	46397	46128	74	1118	880	0	950	941	0	2928	2875	25	341746	328092	80	1.41045
84109	84353	88	36800	36288	71	712	662	0	936	938	0	2215	2117	21	288761	282535	88	1.41045
121558	109290	78	43711	38424	76	1027	983	0	1146	1175	12	3408	3010	29	384165	349389	84	1.41489
26366	26903	50	8607	8927	34	312	260	0	376	325	0	736	795	0	93973	97571	67	1.41823
169263	144394	84	62970	53621	84	1959	1676	17	1746	1316	18	3776	3193	31	448256	381122	90	1.41823
127029	123108	77	46872	46482	75	1679	1496	17	1565	1557	15	3733	3614	29	416148	400071	81	1.41823
65236	65953	71	22649	23105	48	496	614	0	583	648	0	1792	1938	19	216671	213278	76	1.41823
154656	125728	100	78324	63483	84	1243	1094	8	1708	1475	18	3951	3277	32	467567	378317	101	1.41823
195481	120897	106	70463	45788	98	1645	1142	8	1983	1681	17	4811	3478	41	628059	434567	105	1.41934
27066	26564	65	5995	6152	31	348	367	0	226	263	0	643	603	0	90331	90575	66	1.42156
74268	70086	74	36537	33481	72	666	760	0	835	609	0	1432	1364	14	183938	172176	76	1.42267
71216	72342	71	16146	16297	42	627	698	0	761	715	0	1666	1803	17	210987	209410	75	1.42267
62330	65176	68	23263	23664	50	611	605	0	531	554	0	1473	1438	14	172882	168911	75	1.42267
162198	133701	86	69765	57481	85	1162	1112	11	1794	1523	20	4581	3920	34	560372	470166	89	1.42267
133023	121069	79	66041	57375	80	1198	982	0	1447	1255	13	3694	3245	30	479485	417020	86	1.4249
66457	69128	70	30086	30614	69	687	650	0	616	565	0	1508	1551	15	178754	174119	74	1.4249
207595	164152	91	81139	64880	88	1981	1714	18	2090	1500	19	5307	4110	37	607755	502561	94	1.42934
129503	127648	75	37991	37494	73	1600	1408	13	1419	1270	13	3733	3296	30	436116	418857	87	1.42934
53321	53869	66	17422	17629	43	326	437	0	537	505	0	1141	1184	10	160095	158020	75	1.42934
250608	196095	93	136997	111470	91	3172	2720	27	3562	2699	31	7955	6408	42	934142	751852	95	1.42934
126534	125214	76	40764	40471	74	1585	1443	16	1569	1609	17	4298	4096	31	540719	515294	83	1.43045
190396	157788	84	62552	50914	84	1904	1730	19	1941	1696	20	4672	3865	34	550685	447960	92	1.43045
112442	112205	74	29978	29654	72	1487	1335	13	1542	1500	13	3938	3877	28	477739	449391	81	1.43157
54877	54721	80	14841	15090	41	454	488	0	718	477	0	1163	1180	11	154558	146976	72	1.43601
137133	128882	93	45333	43647	76	1443	1262	12	1566	1412	14	3401	3182	27	368506	347352	84	1.43712
27836	29304	51	6720	7002	32	194	264	0	323	244	0	643	739	0	91721	94301	64	1.43712
48702	48463	70	15938	16300	42	537	399	0	416	551	0	1046	1111	6	136830	132388	73	1.43823
43521	45198	65	20257	20557	47	361	368	0	218	346	0	976	1049	5	102414	99538	70	1.43935
51920	52610	64	22008	22130	50	525	508	0	518	422	0	969	1027	3	125443	126714	73	1.44157
105420	102076	76	39194	37102	74	994	1019	4	1214	1161	9	2351	2192	22	288507	274505	80	1.44268
45587	45643	70	17870	18076	44	550	619	0	417	308	0	615	709	0	101424	96538	70	1.44268
286772	199198	113	106916	73545	104	2245	1729	22	3052	2354	30	8025	5595	47	930080	648492	109	1.44268
88369	90082	72	34578	34817	70	736	650	0	913	932	0	2646	2634	24	319669	310215	76	1.44268
88211	87361	73	25291	25097	55	604	598	0	662	765	0	1967	1963	19	248949	247328	77	1.44268
130860	125811	79	51745	49936	75	1391	1089	12	1688	1663	17	3853	3541	30	448691	424847	82	1.44379
137913	126658	82	56739	52124	78	1347	1132	9	1516	1349	15	3441	3270	28	378174	343371	83	1.44379
124955	117587	87	58223	55005	77	1200	1284	12	1387	1418	14	3214	3108	26	352977	332052	81	1.44379
162706	130965	87	66827	53935	83	1422	1278	13	1904	1579	18	4798	4082	34	560518	457132	92	1.4449
123077	109921	83	59782	54048	77	1196	916	0	1360	1321	11	3018	2693	26	338066	302012	83	1.44601
108566	107902	77	42425	42159	73	735	789	0	1262	1108	8	2411	2366	23	334679	326075	78	1.44601
116238	114138	75	58638	56997	75	1255	1158	10	1814	1652	20	3985	3953	29	475544	452945	81	1.45046
168327	139669	87	79572	68121	85	1339	959	0	1895	1727	19	4494	3910	32	473945	405530	88	1.45157
155314	135210	83	60207	50753	80	2114	1655	17	2273	1736	20	4864	4296	34	592376	508291	87	1.45157
256389	202638	91	116163	91801	91	2851	2109	29	2979	2308	29	7377	5867	42	801439	650208	96	1.45157
55880	56737	70	19853	20730	44	165	333	0	434	520	0	1204	1229	10	132548	137661	70	1.45157
74750	73274	76	31743	31928	70	412	561	0	384	510	0	1451	1566	15	182101	181906	77	1.45268
141293	133941	79	59186	56456	76	1236	1263	12	1957	1816	18	4440	4370	31	551146	519943	83	1.45602
104826	103723	79	30225	29900	62	1267	1265	10	1138	1008	2	2296	2170	23	306501	290269	77	1.45602
92816	89743	75	44628	41537	74	936	820	0	979	973	0	1804	1652	18	252993	226814	78	1.45602
49937	51009	61	32874	33752	67	317	387	0	333	446	0	889	910	0	121332	123574	70	1.45602
116518	113486	75	60832	59274	76	1538	1346	16	1481	1511	15	4635	4631	30	530570	505903	82	1.45935
188159	154069	90	71499	56697	87	2235	1749	20	2015	1748	20	5838	4536	39	653539	527469	103	1.45935
117179	111661	77	53786	50741	77	1087	1215	9	1303	1297	12	2593	2428	24	301370	294231	80	1.45935
30923	31537	64	7812	8567	33	313	297	0	356	443	0	666	742	0	85298	86593	66	1.45935
130743	127866	81	80943	78849	77	839	824	0	1426	1352	13	3671	3650	28	480267	455048	83	1.46046
36797	35370	62	14454	14629	42	348	429	0	231	190	0	782	824	0	95022	93684	67	1.46158
165540	137421	89	61793	51049	83	1828	1467	17	2048	1669	22	4592	3815	34	605724	513069	89	1.46158
61937	61257	80	8364	8693	34	597	555	0	427	509	0	1002	916	0	146936	146842	72	1.46158
131628	123089	80	60055	57372	79	1225	1109	9	1506	1348	13	2789	2608	26	304642	286586	82	1.46269
113826	110550	80	36113	35216	74	1100	884	0	1331	1438	14	3858	3741	29	469220	456242	93	1.46269
117339	113716	92	48593	47589	75	1542	1499	15	1586	1435	15	3933	3802	29	506705	475448	92	1.46269
297016	226916	109	154443	123346	105	3690	2712	30	3811	2808	32	9946	7707	49	1.04858e+06	920876	109	1.46491
176696	146710	86	80323	65733	83	1852	1499	17	2197	1741	23	5528	4398	38	635539	509404	90	1.46491
268467	206428	98	83721	63084	96	3095	2386	26	3404	2639	31	7588	6112	43	831832	649206	114	1.46491
94799	95802	74	35251	35445	70	976	991	0	971	1032	5	2373	2536	23	297725	292785	76	1.46602
32563	33117	63	10828	11092	37	192	292	0	231	253	0	537	722	0	92732	95057	66	1.46602
236774	181352	95	94707	71479	92	2535	1720	25	2835	2244	27	7783	6232	43	912682	710380	99	1.46713
34330	36148	55	12899	13000	40	222	234	0	233	196	0	621	650	0	79639	76942	69	1.46824
107463	98200	79	45155	40742	76	970	846	0	1000	936	0	2571	2424	25	305155	272794	83	1.47158
161208	141360	83	65282	56802	82	1720	1510	17	1818	1768	18	4347	3721	33	574347	502585	89	1.4738
134849	123466	96	55480	50640	96	1137	983	0	1427	1185	9	3574	3297	27	432268	387331	96	1.4738
87898	81543	75	41380	38265	76	968	937	0	789	759	0	1621	1468	18	231371	207270	80	1.4738
36840	38800	61	20802	21461	46	200	341	0	315	481	0	781	880	0	127225	126475	70	1.4738
41966	44345	52	12159	13272	36	222	238	0	419	355	0	938	984	0	117253	120728	71	1.47491
127158	122394	78	56096	54606	75	1287	1472	13	1713	1403	14	4114	4131	29	459314	446580	83	1.48269
35912	36675	62	16591	16904	43	438	456	0	262	267	0	772	766	0	104826	109515	67	1.4838
194066	155369	88	93039	75789	87	2250	1898	21	2021	1534	20	4476	3743	34	534559	443977	93	1.48492
82372	82579	72	23289	23650	49	737	751	0	860	693	0	1789	1828	19	213271	219494	75	1.48603
166416	139738	84	58230	48784	83	1589	1220	14	1877	1562	20	4698	4002	33	467224	389613	90	1.48603
160119	137747	86	70457	61672	82	1787	1436	16	1699	1453	18	4885	4411	33	584265	507397	89	1.48603
42217	46381	46	17003	17709	42	286	361	0	473	349	0	895	796	0	104510	102497	67	1.48603
249177	193055	96	102074	79944	93	2088	1600	21	2586	2058	26	6641	5217	41	816642	651819	99	1.48603
116009	111426	86	34765	34697	73	1365	1409	13	1588	1511	15	4099	4129	29	470381	443146	80	1.48714
46963	48923	63	15213	15449	41	466	528	0	482	335	0	1075	1050	6	122685	120746	70	1.49158
42162	42156	67	12600	12365	39	311	347	0	363	340	0	985	1048	5	106691	102326	69	1.49158
167799	140996	86	70913	59037	83	1923	1456	21	2112	1422	21	5062	4338	36	620880	535621	90	1.4927
148882	131728	85	69444	61477	81	1400	1261	13	1586	1380	14	4286	3935	32	518360	454941	88	1.4927
169907	153233	82	77706	71365	81	2138	1900	19	1873	1808	20	4799	4354	34	518165	468039	89	1.4927
22136	22465	45	8868	9379	34	200	284	0	203	177	0	557	620	0	83345	83597	65	1.4927
159486	142758	92	79254	72519	81	1576	1342	14	1913	1653	19	4341	3998	31	474645	421247	85	1.4927
128243	124470	76	45548	44684	75	1364	1230	9	1880	1676	18	3895	3826	29	474194	440799	80	1.4927
71246	70587	71	28801	29117	61	580	553	0	467	496	0	1886	1841	18	197474	190971	74	1.49381
64632	64830	76	32084	32314	68	648	631	0	640	574	0	1185	1177	9	161897	156125	74	1.49825
200512	160925	91	86175	71260	88	2069	1486	22	1942	1588	20	5076	4008	36	562615	473394	93	1.49825
87530	61671	92	37330	28527	88	983	569	0	724	440	0	1838	1425	14	243053	177798	95	1.49936
39331	39571	74	16195	16532	43	254	328	0	231	383	0	934	1060	5	126280	125708	71	1.50159
122092	113029	78	50948	46765	77	1352	1259	11	1327	1286	13	3875	3694	29	446917	409864	83	1.5027
68670	70405	68	25592	25783	60	717	665	0	696	636	0	1506	1486	14	182572	183193	74	1.5027
110171	110365	73	48934	48510	73	1400	1386	12	1651	1643	17	4047	3837	29	475492	461793	81	1.5027
32733	33841	50	4718	5093	28	336	383	0	269	393	0	866	914	0	108563	108746	69	1.50381
173791	148120	86	73192	61122	83	1772	1659	17	1894	1519	19	5188	4449	36	605176	520008	101	1.50381
40667	41479	65	13096	13397	40	315	376	0	426	391	0	832	831	0	109813	109422	69	1.50492
69195	70306	70	32155	31836	70	552	521	0	392	460	0	1338	1391	12	180455	176161	74	1.50603
102859	101476	75	24250	23907	54	1060	1189	9	1341	1341	12	3417	3373	27	406023	395974	78	1.50603
45898	45993	68	15214	15379	41	337	412	0	407	544	0	1206	1233	10	136642	136362	71	1.50715
40267	41021	68	15202	15364	41	494	522	0	127	168	0	949	938	0	133951	131488	69	1.50826
116310	116384	76	53876	52986	75	1315	1342	12	1574	1585	16	3966	3891	29	454819	430678	81	1.50826
116541	115364	76	61339	60539	75	1267	1129	8	1340	1247	11	3098	3102	26	354671	337580	80	1.50826
218789	172021	92	78708	61812	90	1975	1514	17	2282	1715	24	5859	4682	39	653882	510895	98	1.50937
65247	67384	69	19230	20009	44	446	478	0	493	601	0	1678	1529	16	196244	186753	75	1.50937
219369	167729	92	104103	80038	89	2663	2144	26	2329	1691	22	5962	4663	40	759389	571733	98	1.50937
40711	42931	52	14120	13974	42	333	319	0	299	305	0	946	975	0	99227	98415	71	1.51048
33763	33665	70	14366	14609	41	431	389	0	328	339	0	838	719	0	102378	102494	68	1.5127
56869	58356	70	19356	19555	45	492	548	0	493	546	0	1023	1064	6	128114	123039	72	1.51381
273561	200237	105	113316	83623	101	2821	2087	26	3263	2380	28	7213	5512	43	872200	672489	106	1.51493
198665	165452	88	88278	75029	86	1861	1528	17	1838	1427	19	5005	4158	37	570012	479932	90	1.51493
63375	65167	70	28601	29480	58	647	586	0	283	410	0	1686	1579	16	171385	166587	74	1.51493
144964	134812	96	66261	63884	78	1492	1333	13	1540	1498	17	3638	3501	28	406311	389750	84	1.51604
332124	239373	131	116732	86309	123	4240	3220	32	4618	3354	35	11337	8910	49	1.04858e+06	964742	129	1.51715
50925	53986	68	13225	13676	38	496	454	0	565	477	0	1266	1292	12	144702	145200	71	1.51715
312860	221395	104	138213	101050	104	3057	2270	29	3592	2513	34	8183	5768	45	904529	662758	109	1.51715
55990	55538	69	22340	22427	49	327	446	0	604	556	0	1532	1470	14	166194	163408	72	1.51826
35179	35618	55	9766	9846	36	372	250	0	366	334	0	705	811	0	110766	110266	71	1.51826
92403	91538	76	40292	39952	72	861	817	0	991	838	0	2135	2147	21	276240	262491	79	1.51826
117343	114154	79	41873	41083	74	1322	1337	12	1725	1365	15	3539	3501	28	451432	430453	80	1.51826
106407	105325	74	39676	39447	72	1034	939	0	1190	1283	11	2796	2596	25	340712	331900	79	1.51937
47592	48075	68	9765	10074	36	413	361	0	604	437	0	847	858	0	117265	116314	71	1.51937
136704	132424	80	75320	72857	78	1701	1653	17	1862	1614	18	4900	4652	32	575285	545635	84	1.51937
167874	143551	97	70613	58155	101	1452	1265	11	1655	1390	13	4015	3528	31	458871	377677	101	1.51937
106301	104875	75	27325	27686	55	1123	1050	6	1488	1360	14	3600	3580	27	431531	425092	80	1.51937
261533	202538	96	106898	84817	92	2593	2209	25	2782	2055	26	6786	5454	42	732541	594948	98	1.52048
75370	71716	79	24601	22475	89	446	583	0	617	445	0	1563	1478	14	189618	167549	89	1.52048
59887	61328	69	22288	22979	46	407	523	0	367	506	0	1239	1210	9	151727	150449	73	1.52048
72686	75343	65	23935	24040	51	889	740	0	788	801	0	1631	1720	17	194752	192527	74	1.52048
86746	84037	77	38308	38524	72	702	795	0	773	620	0	1893	1842	18	204888	205539	76	1.52048
161026	149740	83	59786	56826	79	2125	1941	21	1930	1929	19	4463	4369	31	494852	458110	84	1.52159
104138	102335	75	35609	34998	73	1233	1343	11	1309	1361	13	3378	3307	27	393915	375848	83	1.52271
124798	114879	79	47345	43953	77	1199	1169	9	1670	1358	15	4010	3584	31	557546	519236	85	1.52826
147263	138922	79	58052	53654	78	1205	1170	10	1671	1392	15	3952	3756	30	453228	417897	86	1.52826
187353	155641	90	83298	70170	85	1893	1660	19	2001	1786	20	4775	4004	35	556220	470411	90	1.52826
186426	155967	86	82236	68970	84	1361	1276	11	1725	1545	18	4213	3615	32	537794	442681	88	1.52826
94245	92678	77	31154	31271	71	880	839	0	806	1004	2	2773	2758	25	345775	337687	78	1.52937
61466	63943	68	23839	24284	49	461	490	0	694	702	0	1468	1547	15	179289	173516	73	1.52937
119794	118133	75	64959	63519	75	659	730	0	1342	1327	14	3321	3131	27	392357	377330	79	1.52937
143525	128957	83	75791	68395	81	1262	1232	12	1559	1453	16	3777	3385	31	423688	369074	86	1.52937
48849	49949	55	16585	17506	41	357	415	0	162	337	0	868	918	0	112087	110459	70	1.52937
111990	111968	73	44945	44932	73	1233	1120	10	1047	1095	7	2903	2981	25	374336	363729	78	1.52937
33987	36233	43	11083	11235	38	357	372	0	449	315	0	985	990	0	112612	112262	73	1.53271
67175	67949	69	21850	21989	48	556	791	0	575	534	0	1525	1442	14	177026	172531	77	1.53382
87116	85460	73	38312	38492	71	781	770	0	838	906	0	2943	2979	25	330429	327862	80	1.53604
106386	104148	79	37750	37448	72	1171	1042	5	1227	1421	12	3165	3021	27	392400	375657	81	1.53604
108013	100060	84	49173	45189	76	1110	1074	6	952	955	0	2482	2099	24	277861	252670	80	1.53715
103440	101722	76	35008	34677	73	1023	1085	7	1093	1220	9	2817	2798	25	332348	320320	82	1.53715
103557	101738	75	43939	42865	73	1339	1258	12	968	1018	3	2587	2595	24	345966	330976	80	1.53827
112364	108408	76	35623	34821	73	1292	1160	10	1562	1426	14	3435	3416	27	370333	353803	80	1.53827
234422	177324	96	102863	79277	93	2465	2093	23	2795	2183	26	6544	5098	41	695000	555969	98	1.53827
46510	52388	45	11767	11941	38	726	788	0	676	480	0	1347	1320	13	161900	160949	71	1.54271
98648	94335	84	32609	32041	71	1350	1384	13	1235	1221	12	3192	3095	27	374853	364323	78	1.54271
64389	62661	81	15859	15974	43	472	580	0	657	418	0	1393	1338	13	149999	146315	77	1.54382
58671	59489	70	17211	17077	46	538	406	0	564	592	0	1384	1448	14	166436	162173	85	1.54382
287424	199647	104	135371	95873	104	3144	2252	28	3308	2132	34	7929	5713	46	976491	670041	110	1.54605
43287	44857	48	18129	18646	43	393	448	0	522	468	0	1019	1017	3	129299	126253	69	1.54605
80190	79694	75	34746	34857	70	1037	906	0	967	802	0	1432	1444	14	195832	188843	75	1.54605
335224	242329	118	130905	94784	115	4499	3449	32	4069	3034	34	10725	7483	50	1.04858e+06	851029	122	1.54605
38325	38333	68	17148	17242	43	251	246	0	190	227	0	901	864	0	94753	91476	68	1.54716
142223	136499	82	35255	34119	75	1700	1529	15	1513	1393	14	4444	4146	31	547925	516333	83	1.54716
208561	173396	90	87167	74144	87	1911	1615	18	2210	1582	23	4665	3996	34	566485	487410	93	1.54938
61449	56363	86	24013	21818	86	601	507	0	664	582	0	1235	937	0	140203	122209	86	1.54938
101470	101480	74	36746	36684	71	810	811	0	1258	1199	9	2493	2684	22	326821	318075	79	1.54938
35894	35770	74	12888	12743	41	355	325	0	283	285	0	806	724	0	98591	99950	66	1.55049
36806	37725	58	8629	8536	35	367	284	0	394	315	0	738	827	0	120529	119367	71	1.5516
113278	108258	92	31203	30486	73	1001	1005	2	1532	1320	15	3338	3336	27	394779	372975	92	1.5516
125382	116575	94	36644	34169	80	1230	1210	10	1748	1560	15	4097	3935	28	503297	455164	94	1.5516
42342	49605	40	15355	15381	42	510	488	0	695	410	0	774	789	0	102766	99092	67	1.55383
153196	137496	85	60908	53212	81	1718	1557	16	2092	1678	21	4338	4162	31	552057	488659	88	1.55605
28967	32606	40	9346	10140	34	219	223	0	193	323	0	708	710	0	83172	85891	66	1.55605
168116	146357	86	65646	57631	83	1599	1505	15	2025	1741	19	4257	3879	32	521724	451408	101	1.55605
23093	26942	41	14607	15896	39	260	254	0	388	358	0	714	645	0	89438	95448	65	1.55605
148951	134339	80	70130	63459	80	1496	1248	12	2211	1843	21	4131	3663	32	499692	455673	87	1.55605
23035	23905	43	9325	9716	36	248	228	0	317	285	0	423	498	0	68932	66321	76	1.55605
183032	153043	88	66406	54143	85	2201	1720	21	2071	1756	21	5578	4884	36	659534	575408	91	1.55938
67072	66159	73	26243	25676	69	493	523	0	771	481	0	1421	1470	14	169051	156473	86	1.55938
100945	100464	76	23029	23141	48	1427	1356	13	1236	1130	7	2964	2898	25	375365	369058	81	1.55938
145960	139981	84	49455	48196	77	1316	979	0	1899	1626	19	4886	4798	32	550767	515614	87	1.55938
191357	149800	90	73197	56860	86	1981	1508	18	2012	1584	20	5403	4402	37	658746	507184	96	1.56272
21191	24834	36	6492	6789	32	319	258	0	219	242	0	642	557	0	73880	78416	65	1.56272
42375	43568	57	15969	16589	41	331	327	0	359	374	0	1030	1129	7	120749	123317	75	1.56272
67360	66318	72	15453	15821	42	551	401	0	764	748	0	1806	1786	19	225076	231153	76	1.56272
37839	39738	57	7411	7464	33	279	333	0	361	302	0	875	867	0	115369	117005	71	1.56383
66593	67825	71	24771	25036	58	593	672	0	805	758	0	1587	1605	16	184971	181649	75	1.56716
89106	89107	74	38663	38635	73	823	858	0	807	789	0	2089	2047	21	246917	242450	78	1.56716
35402	36137	63	10368	10901	36	274	253	0	619	459	0	831	712	0	95156	96901	74	1.56716
60662	62851	69	16772	17055	42	615	549	0	582	560	0	1402	1389	14	159336	160054	72	1.56828
67441	64376	64	35655	33096	71	918	758	0	875	691	0	1681	1442	16	169513	153006	78	1.56939
203115	163722	105	88634	70582	87	1864	1591	19	2329	1807	24	4869	3998	35	584660	477966	93	1.56939
81745	78555	72	34502	32971	71	922	689	0	1066	803	0	1665	1619	17	211273	193357	78	1.56939
255338	157745	184	98242	61333	165	2013	1192	13	2823	1859	22	7396	5024	38	906403	603776	210	1.57272
44274	43010	68	7933	8233	33	496	556	0	240	268	0	763	733	0	112005	112072	70	1.57272
171930	147014	93	83385	71658	84	1892	1919	19	1768	1612	18	3981	3458	32	483999	416250	89	1.57272
179739	140281	86	71533	55927	85	1863	1288	19	1858	1550	18	5117	4007	36	649722	502194	92	1.57383
185336	153371	87	83397	70606	87	1594	1190	16	1896	1535	16	4428	3727	33	481343	402531	92	1.57383
143815	128932	89	54057	47594	79	1365	1219	11	1814	1549	18	4525	3967	32	557986	489492	86	1.57383
225309	182818	98	137011	111550	94	2617	2234	24	3012	2409	28	6740	5451	41	778289	637981	101	1.57494
140531	131732	78	49647	47850	76	1244	1173	10	1613	1670	16	4143	4151	29	496457	469788	84	1.57606
273930	209460	109	135470	108387	98	2849	2344	25	3219	2441	30	6537	5271	40	764864	590373	105	1.57606
31029	32201	63	7019	7266	33	442	379	0	332	393	0	669	733	0	117923	115874	67	1.57939
47328	47239	70	19201	19285	48	297	324	0	506	411	0	903	793	0	113163	110377	74	1.57939
110070	107574	76	57047	55942	75	1156	1295	11	1534	1542	15	3471	3481	26	436415	421479	81	1.5805
91283	89970	89	34340	33191	73	1022	1065	6	902	876	0	2587	2506	23	334664	312913	89	1.5805
194926	158268	89	75931	60334	86	2012	1648	21	2082	1539	21	5104	4255	37	610163	500559	93	1.5805
73660	75266	71	26478	26349	62	527	644	0	910	862	0	1777	1728	17	239950	236920	77	1.58161
199571	159693	93	83885	67076	90	2210	1849	22	2131	1691	22	5242	4142	38	624696	501704	97	1.58161
53866	56272	54	14131	14290	41	293	322	0	477	426	0	957	990	0	128717	134254	77	1.58161
94413	85508	79	41320	36829	75	872	837	0	1122	716	0	2206	1985	23	271322	234394	80	1.58272
136428	121689	80	63942	56873	80	1131	1276	11	1780	1472	17	4005	3773	30	493201	437890	86	1.58272
35670	37408	53	16791	17499	42	362	290	0	370	331	0	961	932	0	111659	111184	70	1.58272
114241	111184	91	35562	34926	72	1083	1017	4	1353	1230	10	2795	2629	25	372777	359873	79	1.58384
27360	25901	61	8883	9062	35	118	114	0	177	309	0	505	531	0	70471	70526	68	1.58606
126602	118456	77	48537	44080	78	1376	1193	11	1702	1339	16	3822	3650	29	458535	415836	84	1.58717
78815	78138	79	32072	32248	70	622	851	0	921	857	0	1533	1593	16	186824	176708	75	1.58939
93409	92512	75	31517	31585	70	709	856	0	1129	1279	11	2605	2373	23	324535	321652	81	1.58939
91955	91809	74	32922	32880	71	1401	1170	9	1331	1282	12	2762	2598	26	340879	329352	79	1.58939
75862	75645	76	29056	28897	70	776	806	0	825	762	0	1781	1752	18	250268	237316	88	1.58939
109206	109401	75	49510	49362	72	1149	1242	9	1266	1249	11	2962	2745	27	355914	345276	77	1.59051
174508	144568	86	70792	57561	83	1949	1709	19	1473	1358	13	4275	3638	33	521476	434632	88	1.59051
123832	70542	93	33551	19183	76	1244	849	0	1203	713	0	2615	1604	31	351277	180263	98	1.59051
50072	51880	66	12891	13252	40	607	622	0	379	407	0	990	1057	5	158198	158499	71	1.59051
229319	176638	95	97455	76237	93	2197	1969	22	2616	1823	24	5619	4167	40	659312	533857	98	1.59162
34430	34917	61	12075	12287	38	274	414	0	301	450	0	602	653	0	98493	101548	70	1.59273
286274	207264	117	149730	114682	116	3910	2913	30	4007	2721	32	8097	6350	43	974820	741575	122	1.59384
109723	110331	75	23366	23884	46	897	816	0	1439	1321	12	3545	3519	27	409007	397666	81	1.59384
132563	127691	77	32662	31901	73	1434	1432	14	1528	1370	16	3884	3691	30	482974	448062	81	1.59495
136253	120444	82	60400	52933	81	1396	1256	11	1550	1216	13	3464	3111	29	400010	348143	85	1.59606
141749	131523	96	49766	46323	80	1556	1547	14	2156	1914	22	3635	3323	28	428547	389688	96	1.59606
85580	85272	75	34237	33962	71	617	688	0	882	946	0	1900	2035	18	231081	226597	76	1.59606
41103	39889	69	12705	12664	40	464	440	0	433	441	0	1046	1009	3	117906	119005	70	1.59717
51271	51792	71	19104	19175	47	527	589	0	203	316	0	959	1000	1	127319	125014	71	1.59717
41230	41687	71	11341	11523	38	320	435	0	380	380	0	817	785	0	100619	99774	72	1.59717
102113	100305	74	34557	34055	71	912	887	0	1150	1207	10	2962	3160	24	380401	360776	80	1.59717
67102	66493	70	22242	22174	52	685	748	0	583	539	0	1165	1117	8	137599	132359	73	1.59829
160345	135560	91	70498	59541	83	1747	1385	18	1788	1254	15	3721	3319	30	391552	333214	90	1.5994
60354	60672	69	18225	18582	45	494	412	0	493	606	0	1080	1135	8	146919	144750	73	1.60051
22630	23562	49	7355	7706	33	279	215	0	311	302	0	637	585	0	66032	62875	66	1.60051
50421	48987	77	12234	12371	38	396	371	0	470	501	0	1038	1054	6	138578	133651	72	1.60051
62244	62228	70	27447	27653	68	515	516	0	666	679	0	1519	1323	13	183599	179998	74	1.60607
277569	205369	101	135382	100335	101	5009	3713	34	5053	3302	38	11153	8198	52	1.04858e+06	923004	106	1.60607
244146	187585	90	100727	77830	88	2418	1689	22	2767	2101	28	7137	5502	43	896425	677533	93	1.60607
146535	135640	79	67347	63883	77	1546	1371	16	1506	1466	16	3655	3486	29	426195	384475	81	1.60607
265470	190855	99	114796	83702	97	2079	1667	23	2816	2063	27	7058	5166	43	873624	615735	104	1.60718
32857	33162	54	16649	17237	40	407	383	0	277	261	0	478	465	0	67408	71589	65	1.60718
117913	113821	83	50599	50049	74	1564	1510	15	1487	1514	15	4110	4027	29	520814	501766	82	1.60718
92032	89654	76	23794	23326	55	594	738	0	845	810	0	2133	2068	21	276865	267808	80	1.61162
112064	107109	77	44458	42393	76	1071	1049	5	722	584	0	1222	1005	2	438139	407501	85	1.61496
41896	39618	69	15961	15462	46	477	571	0	423	439	0	981	933	0	149649	137376	82	1.61496
227715	181816	88	105296	85692	88	2350	1909	22	2141	1602	22	5203	4350	36	615571	493261	95	1.61607
102049	101035	75	39535	39729	72	911	847	0	999	961	0	2851	2757	25	338998	332557	79	1.61607
137920	123074	89	71969	65060	81	1572	1358	13	1409	1228	14	3349	3251	28	439104	392592	84	1.6194
55484	55985	66	17811	17892	44	548	479	0	547	405	0	1207	1097	7	126506	125140	84	1.6194
52654	54598	69	13178	13675	38	515	575	0	555	488	0	1389	1488	14	152619	147407	73	1.6194
96215	96048	77	19045	19444	43	968	986	0	1032	932	0	2702	2807	23	338489	328706	78	1.6194
206447	171614	88	74277	60527	86	1762	1536	17	2159	1715	22	4819	4143	35	566026	475840	93	1.62163
89099	87151	81	30415	30400	71	845	868	0	934	966	0	2530	2520	22	299792	294150	78	1.62829
134573	133014	78	46597	45360	75	1716	1673	16	2214	1911	20	4809	4548	32	627208	588071	83	1.62829
55041	58424	60	23397	23596	52	484	442	0	771	522	0	1145	1199	9	154378	146059	84	1.62829
131229	124778	79	59309	57514	76	1641	1516	15	1529	1556	17	4052	3848	29	439455	416024	81	1.62941
54913	54981	80	11195	11254	38	540	586	0	382	464	0	922	1045	5	125801	124333	72	1.63052
105516	104685	79	33453	33252	73	1094	927	0	706	874	0	2664	2751	23	287867	274281	80	1.63052
129158	126245	78	40974	40315	74	1725	1639	17	1608	1563	16	4232	4110	31	494991	476811	82	1.63052
173133	150406	87	75211	65434	83	1799	1388	17	2072	1657	20	4998	4412	35	595983	531161	89	1.63052
189987	157744	86	81303	68357	85	1890	1739	18	2177	1789	21	5542	4753	38	622819	516661	90	1.63163
115021	111801	88	44050	40938	92	1383	1363	13	1615	1440	15	4140	3737	30	492141	459601	92	1.63163
146625	130295	88	69650	61656	81	1215	1163	9	1288	1131	7	3261	2785	29	373233	323503	87	1.63163
45948	47338	66	18129	18555	44	160	260	0	463	430	0	1078	1101	8	130322	128649	71	1.63274
113605	115237	75	58609	57902	74	1175	1022	4	1368	1293	12	4158	4017	30	445567	432838	80	1.63385
55895	55536	68	24725	25125	56	782	695	0	546	396	0	1203	1150	10	136525	143882	73	1.63385
61958	63305	68	26480	26775	58	467	455	0	567	550	0	1425	1373	14	196313	192366	75	1.63496
32402	33706	50	17057	17520	43	570	498	0	437	333	0	893	937	0	119568	118265	69	1.63496
40981	39712	76	12997	12968	41	371	541	0	624	610	0	1276	1072	6	147440	147693	70	1.63608
77308	78480	72	18708	18478	47	605	624	0	739	726	0	1953	1937	20	253986	242104	78	1.6383
88766	87217	88	38642	38663	71	822	877	0	1202	1096	7	2390	2270	21	297498	286419	79	1.6383
121552	120405	75	41905	41050	73	721	865	0	1353	1439	13	3429	3363	28	365319	350223	81	1.6383
30602	30362	63	9329	9534	36	296	375	0	234	233	0	827	817	0	107716	106107	67	1.64052
256023	190835	99	113797	86071	95	2693	2232	25	2605	2139	27	7302	5662	44	841129	630185	102	1.64052
61674	64326	68	18637	18929	44	424	312	0	645	639	0	1377	1325	12	161846	157292	72	1.64163
41081	41058	78	16358	16377	43	437	388	0	329	428	0	869	795	0	108354	109638	67	1.64163
146087	134637	82	64801	59329	81	1442	1381	14	1809	1688	18	4443	4093	32	554800	508083	89	1.64163
168021	144041	99	74816	64437	83	1808	1608	16	1968	1762	20	4528	4069	33	565324	475804	100	1.64163
127687	122619	77	38335	37241	75	935	1027	4	1570	1425	15	3573	3405	28	443739	425149	83	1.64274
31400	33351	43	15342	15998	40	56	207	0	150	295	0	813	805	0	104867	101492	68	1.64274
50860	49371	70	26192	26267	64	356	417	0	586	452	0	818	871	0	115633	112064	71	1.64497
78886	79316	73	25323	25178	58	698	695	0	791	679	0	2023	2060	20	268593	262586	78	1.64497
37310	38358	52	14861	15068	41	343	337	0	357	487	0	988	1038	5	131983	132467	72	1.64608
92989	91734	76	36916	36445	72	894	984	0	1099	1046	7	3080	2858	27	353620	346999	80	1.6483
109988	109404	75	28501	28418	70	1208	1143	8	1490	1541	15	3456	3300	28	442477	427022	80	1.64941
45779	50256	55	21761	22248	49	447	438	0	555	573	0	1160	1191	10	137341	137684	70	1.64941
210832	173055	102	80960	66748	94	2091	1731	20	2168	1706	22	4800	4020	35	564399	470746	101	1.65164
120906	112610	94	47684	44066	94	1426	1229	10	1461	1355	14	3387	3081	27	430989	391323	94	1.65164
148342	142803	88	60194	58673	76	1700	1591	15	2023	1900	20	4782	4471	33	545141	514711	82	1.65164
118751	118217	77	39115	38652	74	1448	1400	12	1456	1334	14	3337	3490	26	396813	388704	79	1.65164
106048	105326	75	38728	38052	73	1062	1082	6	999	989	0	3049	2892	27	358298	342968	81	1.65719
76824	76716	72	24886	25112	53	609	675	0	619	639	0	2015	1971	20	244389	243860	75	1.65719
168696	147748	82	97946	87945	84	2082	1727	21	1799	1704	18	5672	5075	35	657111	585578	88	1.65942
82566	79183	76	36934	34389	74	658	749	0	790	786	0	1788	1857	19	210735	196740	79	1.65942
85899	88172	73	23377	23863	51	766	836	0	782	862	0	2158	2085	21	263000	256344	79	1.66053
122797	121892	75	50834	49905	73	2261	2112	21	2018	1711	20	4239	4283	31	441923	410037	81	1.66053
98620	97726	77	32125	32268	72	1004	949	0	1341	1188	11	2931	2773	26	374212	370139	78	1.66053
43918	45190	65	19006	19257	46	369	405	0	403	360	0	789	816	0	111136	106977	70	1.66386
99560	98951	75	39219	38775	72	889	879	0	837	867	0	2136	2139	22	260562	257002	77	1.66608
124869	121401	77	52736	51617	74	1084	1135	7	1788	1737	17	4019	4051	29	477772	461816	81	1.66831
138194	127609	79	62482	56292	80	1227	1257	11	1343	1179	10	3370	3163	28	354925	316077	83	1.66831
143538	136622	80	75105	73599	78	1337	1420	13	1917	1769	18	4692	4602	32	558214	523005	86	1.67053
33558	34607	63	15281	15705	41	311	300	0	451	311	0	632	676	0	83466	82253	68	1.67053
114475	111216	77	43411	41632	75	896	724	0	1640	1387	16	3701	3502	29	414416	402306	80	1.67053
164813	147177	82	62567	54842	80	1475	1363	13	1997	1606	22	4972	4384	34	588935	505329	88	1.67053
32677	34638	43	11098	11786	36	208	270	0	450	425	0	919	1014	3	115970	112703	69	1.67053
33433	33476	60	16311	17005	41	168	126	0	200	244	0	967	1024	3	115167	116931	67	1.67053
126380	123946	75	40754	39007	75	1298	1337	13	1237	1286	11	3670	3742	28	461950	441285	83	1.67386
[truncated: 7,545 more rows]
