# Supplementary material for: Phenotypic heterogeneity follows a growth-viability tradeoff in response to amino acid identity
Source: Nat Commun. 2024 Aug 2;15:6515. doi: 10.1038/s41467-024-50602-8 (PMC11297284; doi:10.1038/s41467-024-50602-8)
Supplement: Supplementary file 6 — Source Data [file 41467_2024_50602_MOESM6_ESM.zip › source_data/fig6cde/1850_C11_FBPs1_NLIMGLN.csv]

FSC-A	FSC-H	FSC-W	SSC-A	SSC-H	SSC-W	BL1-A	BL1-H	BL1-W	VL1-A	VL1-H	VL1-W	VL2-A	VL2-H	VL2-W	YL2-A	YL2-H	YL2-W	Time
233707	142933	106	68378	38615	107	36442	19970	103	-40	156	0	18	42	0	259578	185045	66	0.00209944
136934	94797	103	40814	28430	90	21010	14022	65	43	103	0	-181	15	0	-429	311	0	0.00419887
183046	125848	97	89953	61154	97	31197	20977	89	-91	155	0	107	105	0	-675	195	0	0.00629831
346527	181985	150	106725	55941	135	55184	28511	132	92	230	0	92	82	0	-3477	0	0	0.00734803
106807	73687	96	33184	23324	85	21589	15301	66	-13	91	0	46	93	0	-1341	0	0	0.00839775
220923	145345	107	84243	53711	104	47085	30258	100	-220	67	0	77	41	0	7	179	0	0.0146961
130244	91702	94	61722	42590	90	25175	17438	74	-75	98	0	-11	58	0	-287	371	0	0.0209944
250952	166175	115	103810	70049	111	44193	28879	107	213	107	0	-22	62	0	-227	464	0	0.040939
220215	144528	106	99179	65252	103	47702	32016	99	161	134	0	28	70	0	-399	253	0	0.0461876
365556	178089	135	110557	53278	127	54236	26316	125	-101	147	0	58	91	0	-1010	331	0	0.0472373
322967	176131	127	148475	86568	125	52251	28088	119	10	118	0	121	93	0	-6584	0	0	0.048287
460291	224819	150	127286	62471	145	73417	33655	143	-251	85	0	84	79	0	681	585	0	0.0535356
166431	114643	102	63929	44336	97	28101	19160	75	384	200	0	-47	62	0	-153	472	0	0.0640328
86273	61056	90	24967	18022	64	15619	11421	54	46	152	0	-19	55	0	-727	328	0	0.0650825
222640	131900	108	81180	49120	104	32419	18700	95	28	104	0	105	85	0	-2241	0	0	0.0650825
233850	133735	116	69236	38436	109	33344	19038	97	-277	36	0	-21	58	0	-2400	0	0	0.0661323
401817	204409	150	119821	58908	143	55272	27602	139	-106	102	0	90	72	0	501	808	0	0.07453
176098	119310	105	33380	22788	86	27882	19219	78	27	141	0	-30	68	0	-1228	0	0	0.0755797
435093	199399	160	176281	85332	153	63716	30429	147	56	122	0	250	106	0	290	479	0	0.0808283
177785	115242	104	66203	43672	96	36115	23129	94	-80	131	0	-46	82	0	-558	119	0	0.0871266
173445	116285	108	68435	46879	96	29294	19898	81	-24	91	0	31	73	0	-466	236	0	0.0913255
319240	174779	120	145130	79677	120	49120	26019	116	91	98	0	-40	92	0	-7933	0	0	0.0923752
131302	84650	96	56466	35726	94	23062	14514	68	72	142	0	105	106	0	10	309	0	0.0976238
211625	134546	109	57630	36518	102	35323	22226	101	-34	50	0	111	111	0	434	512	0	0.102872
347432	159843	143	122264	58505	131	49136	22128	127	80	114	0	-15	53	0	-874	137	0	0.108121
127517	90536	90	46373	33246	87	24370	17160	71	15	97	0	-5	57	0	-6820	0	0	0.109171
159973	111507	101	58905	41539	92	25725	17485	72	125	116	0	-44	29	0	-18	254	0	0.11232
73366	52856	91	15228	11062	53	13768	9537	52	-198	28	0	-69	48	0	-202	244	0	0.122817
329978	193354	145	126637	75184	137	48832	28596	126	68	123	0	42	74	0	51	635	0	0.130165
410884	201224	151	130479	63403	147	57253	27176	144	-217	52	0	8	60	0	-553	304	0	0.132265
102807	71374	94	37611	26638	86	24358	16165	69	-90	61	0	-52	71	0	-1990	0	0	0.133314
138679	94479	94	36775	23948	91	24059	16072	70	-50	92	0	-100	39	0	479	600	0	0.140662
196261	135667	100	61754	42877	97	37401	26341	93	9	118	0	22	77	0	335	522	0	0.143811
112395	81215	88	33522	23837	84	23369	16218	67	-190	91	0	-19	57	0	-5984	0	0	0.144861
165427	99326	105	63101	37912	99	28306	17319	84	207	137	0	-19	86	0	-5321	0	0	0.144861
119663	85547	92	52643	36900	89	25202	17379	71	-60	51	0	148	118	0	-212	324	0	0.14906
385895	187886	132	145961	72016	130	63231	30288	126	-44	78	0	3	68	0	-111	247	0	0.156408
305466	153740	138	108719	57346	122	39181	18955	116	125	225	0	-153	21	0	-2360	222	0	0.157458
456676	262224	155	216129	123077	150	101054	57570	145	-69	112	0	22	91	0	-3322	42	0	0.158507
140530	96992	94	59337	41805	92	21943	15020	63	-86	31	0	15	73	0	501	640	0	0.164806
73036	54097	82	18557	13578	57	11693	8711	49	-150	20	0	-28	61	0	875	662	0	0.171104
288011	167937	123	105981	61775	121	49134	28189	115	50	95	0	43	75	0	203	329	0	0.174253
186727	119875	103	74957	46935	101	28292	17308	87	-210	49	0	99	88	0	-484	207	0	0.18475
121066	85694	98	50214	36092	88	21983	15801	61	48	81	0	-40	58	0	425	457	0	0.189999
282255	156562	128	114595	63942	123	45397	25029	118	114	97	0	15	80	0	433	480	0	0.196297
219369	132323	122	74044	44439	106	36498	21029	100	213	130	0	-99	88	0	125	673	0	0.199447
56301	41600	81	32952	24197	78	11251	8008	50	-27	92	0	125	117	0	7	561	0	0.202596
124824	87149	91	44621	30144	90	21864	14081	67	-77	99	0	65	118	0	-509	315	0	0.204695
200243	120133	101	71808	43053	100	31430	18137	85	232	196	0	8	48	0	210	718	0	0.207844
123306	88188	90	48473	34425	87	25434	18194	66	-119	76	0	33	52	0	-63	397	0	0.212043
241132	135198	115	99086	55506	113	35599	19404	100	178	155	0	-28	75	0	-5473	0	0	0.212043
373181	184483	138	140696	69903	133	62541	31366	129	149	94	0	41	72	0	-501	269	0	0.214143
504432	247989	175	187485	93017	162	78714	38847	157	-107	108	0	129	89	0	-182	291	0	0.219391
330434	177435	125	108337	57666	119	48685	25340	117	54	93	0	-120	53	0	-10817	0	0	0.219391
192804	123986	113	66056	41448	98	28775	17940	91	14	100	0	95	72	0	209	403	0	0.225689
453041	226101	154	186866	96638	150	66858	31782	148	-57	135	0	18	44	0	-6256	0	0	0.225689
63419	45759	93	16904	12463	57	14142	10400	52	-74	85	0	45	68	0	-100	218	0	0.230938
150499	97980	109	59672	37622	94	21811	13877	69	58	125	0	-133	13	0	255	359	0	0.234087
155964	109454	93	92263	64686	95	26549	17523	70	132	223	0	-48	69	0	-693	119	0	0.240386
373016	204347	140	139288	76264	126	60524	32718	121	-17	98	0	5	89	0	495	682	0	0.245634
134308	97187	95	62040	43273	91	26153	18262	70	-77	37	0	-33	52	0	-1953	0	0	0.246684
84432	59586	87	14763	10701	52	16408	11101	56	-182	59	0	18	60	0	-926	96	0	0.247734
55338	41057	87	15993	11628	54	8726	6354	44	-17	86	0	-26	24	0	-2049	0	0	0.247734
78001	57206	83	28849	20782	72	13037	9400	53	252	156	0	-4	89	0	-2890	0	0	0.247734
95264	70473	83	16850	12150	55	15065	11222	52	-50	105	0	17	43	0	161	613	0	0.250883
133031	90148	99	35972	23392	91	19372	12822	61	4	64	0	6	89	0	-1441	231	0	0.251932
205049	126697	116	78114	48290	103	38062	23281	99	-6	111	0	-93	58	0	-261	230	0	0.270827
103601	72869	101	35144	25506	84	18590	13110	56	-238	5	0	33	74	0	-70	449	0	0.272927
313552	180568	122	156833	95129	118	66671	40467	113	117	105	0	28	77	0	-484	243	0	0.280275
164546	106506	112	50580	31664	96	26217	16887	76	-25	57	0	7	95	0	107	537	0	0.288673
207218	143782	106	89280	62259	98	30780	21097	90	-51	170	0	7	80	0	-376	139	0	0.293921
95874	70287	88	32587	23490	80	16848	11888	57	-26	118	0	91	101	0	-5169	0	0	0.293921
185210	126114	109	72607	48902	98	26713	18189	80	97	110	0	-29	41	0	803	1285	7	0.29707
181446	128116	101	95006	66536	96	32028	21790	85	21	132	0	132	70	0	377	440	0	0.300219
217135	144733	105	70283	46360	98	35728	23078	95	96	112	0	-104	28	0	614	600	0	0.308617
229587	140152	109	92888	56756	104	33210	19295	92	-27	84	0	83	93	0	239	784	0	0.310717
327373	176460	130	119995	65472	126	49144	26852	122	-97	149	0	-67	62	0	-6525	0	0	0.311766
263529	148303	117	104304	58336	113	49650	27065	109	-30	73	0	14	146	0	-301	424	0	0.319114
205602	129873	107	94000	60183	103	36075	22170	100	-47	62	0	-70	93	0	37	475	0	0.324363
323731	174426	126	156313	88297	128	73820	40772	123	1	143	0	-34	66	0	-11289	0	0	0.324363
282533	180929	115	102265	69103	110	41827	27205	106	218	146	0	10	75	0	-10427	0	0	0.324363
69094	49995	87	22418	16530	69	11658	8089	48	-143	151	0	33	58	0	-37	397	0	0.326462
363544	178371	136	139183	70584	129	50576	24404	124	70	76	0	56	76	0	-238	405	0	0.327512
126120	90371	94	54731	38449	87	23158	16218	65	-23	39	0	-89	35	0	-70	692	0	0.331711
97147	70998	90	39257	28579	83	17149	12172	54	65	145	0	6	48	0	-534	126	0	0.33696
218791	135427	105	74083	46945	101	37868	23331	97	181	165	0	15	93	0	-104	599	0	0.340109
155993	104311	96	58411	38346	95	24356	15447	72	36	126	0	110	64	0	-8543	0	0	0.340109
179331	107970	103	72768	43760	100	26153	14693	76	86	85	0	20	40	0	-4926	0	0	0.341159
106793	75621	101	35871	25793	84	17998	13256	57	47	79	0	-54	52	0	-246	216	0	0.342208
362743	188124	146	107609	54624	128	58009	30107	124	237	183	0	-21	95	0	-659	210	0	0.343258
143834	91191	99	52822	33105	93	22811	13799	74	209	129	0	-54	31	0	260	425	0	0.346407
303885	164305	123	99418	53756	120	43211	23175	115	64	162	0	-47	92	0	62	709	0	0.368451
397637	197420	154	115506	57006	137	65225	32233	135	153	119	0	-19	53	0	65	365	0	0.3716
336876	205861	121	163535	102742	118	62810	37885	114	-225	65	0	75	103	0	775	479	0	0.396794
270533	167510	113	94110	57688	109	34583	21065	99	241	165	0	174	120	0	-404	313	0	0.398893
387567	205560	136	136978	74678	135	48055	25520	129	127	96	0	-102	34	0	-268	582	0	0.400992
339131	182917	140	143928	78833	133	51266	28416	127	53	116	0	89	70	0	-734	58	0	0.403092
94693	67583	99	22541	16414	64	15731	11552	59	30	54	0	-14	58	0	768	905	0	0.41044
110122	80522	95	38726	28619	83	25828	18078	74	-126	95	0	-47	81	0	-459	402	0	0.41149
154472	111950	94	40060	28462	90	27297	19661	73	32	199	0	-38	56	0	46	509	0	0.412539
90765	64968	87	28725	21202	77	15363	10762	58	-114	77	0	25	70	0	277	634	0	0.416738
94933	69649	88	34950	25522	82	19244	13666	61	145	167	0	79	54	0	-2470	0	0	0.416738
384849	175135	163	123724	58747	145	61742	28089	141	37	122	0	14	48	0	531	805	0	0.420937
300803	162709	141	85830	46647	121	43427	23992	118	210	101	0	81	61	0	-186	258	0	0.424086
75510	56162	84	37773	27731	82	11173	8173	46	6	121	0	-76	76	0	-380	106	0	0.426186
377962	202623	149	294281	176886	144	112092	65268	140	18	157	0	-65	53	0	456	606	0	0.428285
150522	94114	99	57960	36170	95	25886	15674	74	-15	135	0	53	65	0	10	597	0	0.431434
459289	251089	161	247816	149722	159	103958	60048	155	-49	55	0	-65	87	0	-921	208	0	0.432484
434565	204217	147	134852	62841	144	72004	33025	141	-155	128	0	-3	90	0	-1117	130	0	0.436683
297364	180978	119	110835	68725	116	40701	24974	112	7	129	0	25	61	0	767	644	0	0.441931
202162	135345	100	66264	43618	99	30015	20286	80	127	135	0	78	80	0	-339	680	0	0.442981
356062	184247	135	115603	59986	133	48261	24162	129	-118	91	0	-70	54	0	-466	375	0	0.445081
253314	150784	120	94079	56628	111	39072	22916	108	-78	117	0	-6	35	0	-75	384	0	0.44718
154066	108876	98	108799	77808	94	44422	31381	88	-91	80	0	5	43	0	-45	242	0	0.450329
204521	127864	111	85496	53417	101	33150	20195	95	58	122	0	-107	46	0	47	539	0	0.459777
326239	194546	116	97651	57300	113	52202	31221	110	-30	200	0	23	52	0	174	570	0	0.465025
175941	109360	107	60614	37265	99	29557	18536	91	92	143	0	90	75	0	-670	98	0	0.468174
500935	267970	162	279725	149587	158	104268	57540	154	-29	75	0	61	112	0	-7333	0	0	0.469224
144768	90870	108	50894	32201	95	23449	14744	69	-148	104	0	-68	33	0	-14634	0	0	0.469224
290994	173728	126	85792	51407	108	46199	27585	105	-59	95	0	-64	18	0	-2234	0	0	0.470274
222283	130792	112	84299	49968	107	32482	18783	92	53	138	0	-114	42	0	-394	325	0	0.472373
86893	64463	87	30360	22336	80	15387	10755	54	89	152	0	-50	59	0	-224	295	0	0.479721
221070	132441	106	73910	43300	102	39650	24197	98	-103	45	0	-24	67	0	-699	157	0	0.479721
83848	61943	87	30610	22291	81	12703	8941	51	-12	120	0	-142	68	0	-304	342	0	0.48287
90328	66453	86	22666	16575	67	16638	12109	58	-53	55	0	-42	46	0	-66	690	0	0.48497
215480	140210	107	83324	53977	101	35154	21916	97	-8	154	0	-117	81	0	528	599	0	0.492318
270763	166896	125	104969	64944	117	44790	26459	114	-37	102	0	194	107	0	-343	314	0	0.495467
207890	140691	110	79703	53052	102	34740	22458	96	-73	110	0	77	90	0	-342	353	0	0.498616
200907	132138	101	76113	48894	97	36726	22723	95	-17	109	0	-9	61	0	-6946	0	0	0.498616
207194	137703	112	83511	54186	99	37344	24239	96	-139	115	0	-3	50	0	-327	202	0	0.507014
126084	87178	96	45033	30618	91	20591	14061	60	-158	101	0	87	71	0	-363	323	0	0.509113
147905	95521	99	51531	32956	94	20722	12854	65	3	122	0	103	44	0	-52	350	0	0.512263
148501	96346	103	50771	31867	94	22909	14253	67	58	159	0	36	66	0	-569	149	0	0.517511
108622	80661	93	53009	39235	86	18197	13721	56	175	120	0	-19	84	0	-5491	0	0	0.517511
253190	152736	117	102301	63447	108	33180	19418	90	43	140	0	-47	60	0	-2474	0	0	0.517511
215724	128583	107	71250	42418	101	32252	18946	97	-32	85	0	-17	104	0	630	441	0	0.52171
218169	149718	101	68742	46840	97	39908	27042	96	-42	71	0	34	83	0	-1393	78	0	0.52276
336879	165405	128	117252	58806	122	49388	25247	119	-179	48	0	14	76	0	156	497	0	0.534307
218716	126378	113	69382	39847	104	35942	20704	101	-45	69	0	64	67	0	-9651	0	0	0.534307
280459	150316	135	90108	48420	122	46152	24907	119	-120	107	0	39	65	0	-3909	5	0	0.535356
379383	198149	140	108134	55895	133	54581	27668	130	-288	41	0	108	88	0	445	569	0	0.544804
171584	111269	113	69241	44107	98	32222	20532	89	160	134	0	-85	39	0	375	574	0	0.55845
203773	138460	102	82820	55229	98	31458	20895	93	-31	118	0	43	66	0	4	312	0	0.5595
237316	156797	108	122851	81539	108	37991	25234	100	-267	54	0	-79	57	0	552	773	0	0.565798
223602	129333	111	78118	44450	105	32596	18110	97	-172	36	0	95	122	0	-169	269	0	0.569997
175584	106701	115	67053	41949	98	33167	20206	95	96	98	0	-24	59	0	380	848	0	0.575246
86990	63693	94	31331	23205	81	13305	10003	49	-101	73	0	49	55	0	-430	347	0	0.576295
130349	93469	96	55426	40497	88	20706	15473	62	-10	121	0	-24	62	0	18	244	0	0.577345
182904	128612	103	62160	43539	93	29682	20848	84	221	145	0	-111	30	0	-622	303	0	0.579445
179735	124863	102	80974	56427	94	31563	21737	89	-83	117	0	6	83	0	-508	569	0	0.580494
393472	205050	144	111496	56555	140	63084	33015	137	-130	65	0	-13	71	0	594	584	0	0.582594
131342	84048	94	48284	30650	92	25065	15830	76	76	81	0	-95	17	0	-277	431	0	0.587842
233725	143523	121	81047	50310	105	35731	21254	101	154	120	0	9	83	0	-51	238	0	0.592041
88157	66875	87	31847	23500	81	18470	13525	56	202	146	0	64	69	0	-336	142	0	0.594141
251286	151603	121	100003	59353	112	44588	26606	107	-50	119	0	-60	53	0	-161	455	0	0.59729
238117	145395	111	85211	52595	110	31935	18710	93	-58	74	0	78	58	0	-429	264	0	0.599389
335497	184782	129	108275	59286	119	50590	27881	114	44	163	0	-42	79	0	-2434	318	0	0.599389
263002	151582	123	87321	50214	110	42782	25401	106	50	116	0	66	116	0	-754	51	0	0.623533
298402	175374	117	73845	40935	112	41544	23079	109	-146	68	0	-58	51	0	115	800	0	0.630881
190195	118197	104	57203	35450	99	26867	15854	78	67	96	0	139	115	0	-5133	0	0	0.631931
89828	65493	87	38537	28718	82	15226	11496	53	-117	66	0	45	68	0	-477	413	0	0.63298
168903	119101	96	90698	63039	96	32225	22053	84	-83	74	0	54	76	0	-351	303	0	0.63403
186118	133252	97	97668	70721	97	34427	24571	92	114	116	0	-51	60	0	495	408	0	0.640328
320724	181627	128	104273	57991	125	66062	36821	123	-184	56	0	20	60	0	-266	270	0	0.644527
246082	142083	109	75497	44089	107	37773	21363	102	-169	110	0	77	65	0	91	713	0	0.647676
130991	93720	90	41097	29007	88	22147	15552	62	-88	122	0	114	81	0	-915	204	0	0.648726
78505	59655	83	27339	20605	75	12739	9274	49	123	145	0	116	82	0	-38	494	0	0.657124
369031	208860	129	127709	73103	124	82572	45362	122	96	118	0	78	113	0	168	473	0	0.662372
165916	117220	106	82850	60100	95	36017	25703	90	-311	0	0	-110	37	0	-1698	0	0	0.663422
192641	131693	112	83732	56635	96	26785	17998	75	60	122	0	88	76	0	748	466	0	0.665522
292198	177159	119	135801	83094	115	45674	27874	110	87	91	0	-77	93	0	14	274	0	0.67077
203083	126349	104	61435	37452	98	32143	19257	89	-117	139	0	8	75	0	-8521	0	0	0.67077
113773	85845	86	39789	29259	85	21239	15531	64	145	112	0	-84	23	0	-303	233	0	0.676019
384629	189525	137	130541	64867	134	50007	24465	129	149	233	0	5	56	0	-844	317	0	0.677068
167056	119798	100	61319	44156	94	26681	19004	72	80	127	0	-73	55	0	-233	268	0	0.682317
265954	159098	112	74804	43564	106	42846	25012	104	-103	177	0	38	71	0	-2694	0	0	0.683367
170329	109558	97	64278	40044	96	28353	16618	77	-93	57	0	-61	38	0	-137	282	0	0.691764
167272	107215	99	61326	38924	94	29120	18205	86	116	193	0	-16	61	0	-580	199	0	0.693864
425049	206451	154	136350	66728	148	56478	27411	144	41	143	0	141	103	0	-1131	98	0	0.694914
117509	86137	87	49575	36602	84	20422	14714	64	-129	58	0	37	79	0	11	459	0	0.697013
88063	63155	98	30317	22345	76	15156	11538	50	-124	31	0	31	62	0	-1262	82	0	0.697013
176701	112211	106	69709	44385	99	29682	19124	85	188	124	0	189	138	0	455	477	0	0.699112
238183	141458	109	88583	52315	106	41042	24864	101	-37	179	0	103	114	0	-16	221	0	0.706461
145152	103415	94	39045	27886	86	25584	18765	72	79	74	0	-80	34	0	-270	494	0	0.70751
194016	137860	103	91477	64841	97	32618	21580	92	-162	152	0	77	102	0	-5982	0	0	0.70751
309827	183447	126	77498	44601	112	52882	30382	111	87	113	0	-130	45	0	624	968	0	0.710659
49369	38400	67	22604	17263	63	9256	6936	46	-52	152	0	-66	33	0	-863	13	0	0.711709
130270	96211	90	44422	32372	86	25261	18235	67	42	102	0	-59	33	0	-854	251	0	0.712759
109589	78949	97	41863	30429	85	20111	14938	61	98	130	0	-11	44	0	-5399	0	0	0.712759
363387	190040	137	109630	56535	127	57954	29331	125	-88	144	0	-50	52	0	172	490	0	0.716958
180052	118888	114	121941	84822	114	43681	29346	114	2032	1142	20	1179	773	0	-299	439	0	0.716958
290580	163111	115	93680	52310	109	38747	20783	107	53	137	0	-29	69	0	-20683	0	0	0.716958
59303	45690	84	27478	20610	77	11565	8463	48	-112	25	0	-81	23	0	1014	679	0	0.720107
149961	111438	90	57745	42525	89	26563	19518	70	174	168	0	82	61	0	-1141	0	0	0.721157
232771	154237	104	97731	64039	104	34761	22225	99	-226	40	0	3	60	0	-251	498	0	0.727455
202122	131080	104	81136	51908	100	37869	24339	96	-98	113	0	-49	93	0	-229	277	0	0.735853
192453	133729	112	99104	71683	97	48567	34963	94	-62	128	0	96	97	0	234	759	0	0.739002
173108	124564	95	66003	47661	94	33017	23458	90	141	126	0	95	100	0	-466	143	0	0.740052
258606	153444	113	110076	63136	110	36647	19841	105	14	141	0	-88	51	0	352	789	0	0.74425
121190	83619	94	45077	29458	89	24973	16627	71	4	87	0	61	74	0	-1184	218	0	0.7453
164236	104761	102	57230	35932	96	25743	15956	70	-158	61	0	21	91	0	-113	404	0	0.7474
205619	129509	108	57225	35800	100	33732	21050	96	-40	130	0	148	113	0	-3649	0	0	0.7474
177738	128764	103	77459	56083	95	25027	17572	75	-109	95	0	70	101	0	-925	374	0	0.749499
415680	214084	158	135547	69955	154	63725	31546	152	-106	84	0	-131	83	0	-1620	169	0	0.750549
173311	105033	106	69138	42100	99	35061	20246	96	-41	70	0	36	87	0	-602	330	0	0.762096
135854	100339	101	53341	39542	89	23645	17237	64	75	114	0	29	64	0	-3035	0	0	0.767344
196709	115517	111	71476	42861	100	30523	18277	86	30	144	0	55	84	0	-1864	65	0	0.768394
76375	58384	81	14982	11451	51	12610	9502	47	-118	62	0	13	65	0	-1348	0	0	0.769444
69963	52224	93	13825	10575	49	10758	8093	47	62	71	0	-24	40	0	-1738	0	0	0.769444
170584	124761	93	87610	63959	93	34042	24047	88	-147	89	0	-20	74	0	551	582	0	0.772593
107480	78201	93	38946	28421	84	18983	13294	58	43	66	0	-78	56	0	-101	499	0	0.774692
186843	132353	104	86567	61537	94	33893	22753	90	-81	59	0	-40	50	0	64	596	0	0.775742
281912	163649	113	85023	48662	107	45359	25323	104	143	108	0	-53	41	0	196	532	0	0.780991
238646	131795	121	75453	41128	114	36589	20511	111	118	102	0	-41	36	0	-1038	350	0	0.78204
384164	211486	140	126917	70630	135	59652	32389	132	-107	78	0	77	81	0	-5465	0	0	0.78309
99706	74711	97	34578	26160	80	14752	11295	53	193	155	0	-49	107	0	-1238	453	0	0.78414
278064	177723	113	113420	71933	108	47392	30189	104	-104	48	0	-123	41	0	438	531	0	0.786239
350695	180111	153	119566	61416	135	57158	29702	132	-130	88	0	34	69	0	-1282	296	0	0.787289
269163	157811	120	87342	50687	110	40718	23598	106	-72	101	0	87	62	0	-1036	482	0	0.790438
174895	120124	98	57097	38027	94	26966	17635	69	6	77	0	2	71	0	-1023	225	0	0.791488
368936	186158	142	119010	58797	135	52884	25860	131	-289	147	0	141	82	0	-782	408	0	0.793587
314083	189714	115	243173	151776	116	112381	70438	112	-18	95	0	80	81	0	6	816	0	0.796736
306367	169285	126	115923	65962	119	42611	22411	116	-82	120	0	-80	47	0	-123	524	0	0.799885
244699	149552	117	104630	63748	109	42287	25345	105	-51	132	0	-25	55	0	-64	724	0	0.801985
270585	161794	113	89284	52855	111	40917	25494	104	101	97	0	-16	88	0	444	443	0	0.810383
84325	65883	83	37948	28571	80	13056	9543	49	83	108	0	-60	59	0	-3818	0	0	0.810383
260529	162822	114	75882	45959	110	39015	24111	106	-129	73	0	148	109	0	997	454	0	0.82193
269932	161617	106	95384	57110	105	37412	21363	102	-29	204	0	-41	38	0	-9676	0	0	0.82193
75071	55592	83	30646	21768	82	15835	10673	54	91	122	0	-141	0	0	-647	3	0	0.822979
106517	77813	95	28178	21279	72	23229	16938	66	-98	133	0	-32	111	0	-412	696	0	0.824029
142165	106150	96	29850	22359	77	26050	18948	63	-158	116	0	0	59	0	-2556	0	0	0.824029
255820	175085	117	98630	68552	104	37073	25020	97	-117	70	0	-39	59	0	-1141	81	0	0.826128
124413	91578	90	48631	36176	85	25287	18250	69	-48	67	0	56	70	0	687	788	0	0.831377
104535	78259	88	35193	26379	83	17359	13046	56	37	106	0	14	38	0	-290	227	0	0.833476
88371	67497	83	24045	18006	65	22252	16339	59	-60	91	0	-128	17	0	245	775	0	0.834526
102905	76792	88	39536	29611	83	13168	9721	49	61	67	0	74	108	0	-208	196	0	0.835576
224592	129420	110	75410	43023	104	35106	19442	100	69	78	0	-4	55	0	-155	713	0	0.837675
451702	226477	155	147358	74239	148	83566	43045	146	243	123	0	39	103	0	-1165	605	0	0.838725
213250	152431	98	43542	31203	91	35964	25493	90	-36	91	0	98	123	0	213	460	0	0.842924
184750	125326	108	72513	50320	95	39357	26529	93	-64	87	0	-193	0	0	-502	332	0	0.845023
315230	184441	138	96214	57445	123	50213	30265	121	-90	83	0	40	83	0	-3892	104	0	0.845023
92173	67243	98	32591	24244	82	15400	11564	53	-90	31	0	59	66	0	435	888	0	0.848173
151884	107369	92	59743	43144	92	23500	16699	62	86	92	0	-66	76	0	-369	136	0	0.850272
192782	134454	104	72315	49880	96	36745	24861	93	-13	81	0	58	51	0	872	968	0	0.855521
45445	36062	65	10968	8506	45	8873	6802	46	-74	99	0	62	72	0	-164	249	0	0.860769
231522	141623	116	65718	40338	105	41275	25271	103	-83	92	0	166	133	0	-639	278	0	0.861819
129612	98251	89	55547	41711	86	18794	13630	55	-106	59	0	-78	23	0	-8230	0	0	0.862869
124946	93548	90	44778	33667	84	20009	15033	59	187	148	0	-104	51	0	-5448	0	0	0.862869
360088	192667	142	100731	52010	137	46194	23618	131	143	132	0	-27	70	0	394	737	0	0.869167
296144	168146	132	105998	62521	121	49026	27035	118	-120	66	0	58	67	0	-3476	0	0	0.869167
143807	100696	101	61058	43307	90	25169	16798	66	272	200	0	86	116	0	-1954	0	0	0.870217
220321	130545	106	79493	47516	104	36647	21205	102	43	122	0	91	84	0	20	716	0	0.874415
118484	90164	88	52605	40126	84	23379	16992	64	-108	79	0	-92	40	0	-1087	58	0	0.875465
105397	73953	93	39929	27235	87	19548	13141	63	-28	125	0	-136	26	0	-35	336	0	0.877565
304888	181110	122	96420	56218	119	47055	28491	115	-64	80	0	86	127	0	-130	318	0	0.880714
353213	207105	126	121868	70908	123	51541	30507	121	-83	102	0	17	66	0	-10855	0	0	0.880714
219132	145594	109	70581	47248	104	44666	30186	100	11	140	0	-13	51	0	-423	120	0	0.885962
129377	92419	91	49795	34913	87	22887	15821	71	-253	61	0	-126	38	0	-201	313	0	0.889112
160215	106765	101	58284	38074	94	31850	21084	91	116	145	0	-78	34	0	-420	303	0	0.890161
221577	159540	116	112242	81540	103	46626	32763	97	55	103	0	87	68	0	-1388	21	0	0.891211
305578	174354	139	136654	78590	124	69479	41273	120	-227	63	0	-57	96	0	-4381	0	0	0.892261
111678	80831	91	37172	27670	85	17992	13328	56	-175	56	0	20	74	0	-331	340	0	0.89541
207577	144731	109	81205	55489	100	34885	23716	96	-81	141	0	53	66	0	-618	393	0	0.89646
459104	207365	150	162578	77810	144	69165	29832	142	-136	187	0	-9	43	0	-8932	0	0	0.897509
222772	145149	102	75569	47150	98	36601	24060	97	92	139	0	-63	54	0	115	423	0	0.910106
307732	183273	124	79570	43844	116	48004	28640	113	229	224	0	-19	73	0	34	490	0	0.913255
195305	137372	98	81853	58480	93	49540	33974	91	129	140	0	87	69	0	-8321	0	0	0.913255
99777	76571	86	49110	37228	84	19800	14329	56	-12	134	0	-45	68	0	-1177	0	0	0.914305
299586	165736	113	124688	69004	113	50572	26891	109	166	149	0	116	73	0	361	453	0	0.918504
87821	67491	83	35030	26465	80	15756	11889	51	190	156	0	55	61	0	-652	502	0	0.919553
195948	133970	98	68235	45092	97	34471	23589	91	51	120	0	-25	62	0	583	686	0	0.926901
61322	47193	77	18416	14098	57	9628	7421	44	34	122	0	-98	61	0	-441	84	0	0.929001
67192	50809	86	22940	17360	69	10906	8106	45	32	123	0	-14	82	0	-528	161	0	0.930051
200403	144952	96	86336	62561	96	30284	21396	83	33	138	0	24	67	0	-557	277	0	0.934249
151579	113128	92	48884	36276	87	22289	16366	59	72	115	0	-43	44	0	-2087	0	0	0.935299
93760	70627	98	30123	22991	80	13987	10378	51	171	140	0	-101	21	0	-397	632	0	0.940548
276186	166106	114	86823	51095	110	50099	29496	107	-23	88	0	-15	41	0	681	549	0	0.944747
75838	60458	80	17446	13816	52	14628	11287	51	-6	128	0	-52	104	0	-8401	0	0	0.944747
259730	163889	113	134720	86350	110	48150	29638	105	-119	68	0	9	76	0	-332	380	0	0.946846
193526	123378	103	63059	39092	97	35799	22162	94	-68	73	0	-57	47	0	-646	70	0	0.948946
206427	124195	103	75922	45535	101	34331	19702	95	-136	49	0	30	47	0	269	684	0	0.954194
211550	135675	105	78686	48924	100	33208	20365	96	-85	143	0	10	62	0	-684	286	0	0.955244
169769	108667	100	51869	32230	98	29897	19477	80	220	224	0	-18	83	0	422	546	0	0.960492
174605	105621	102	63149	38441	97	28650	17378	75	28	105	0	74	71	0	388	540	0	0.963642
120932	91675	91	37822	28466	84	20897	14907	60	-103	67	0	-19	42	0	161	396	0	0.966791
46940	35521	76	11028	8619	46	8371	6359	43	104	96	0	30	54	0	115	335	0	0.972039
182471	129351	112	86429	62827	97	31936	22472	85	39	108	0	-30	72	0	517	401	0	0.976238
79492	60177	83	26932	20311	67	14583	11255	50	-84	78	0	16	78	0	-911	229	0	0.977288
247032	158911	107	128259	83638	105	44295	28001	100	45	89	0	-29	85	0	-2972	0	0	0.977288
48579	38169	75	22002	16885	66	11291	8730	46	206	155	0	-24	58	0	-553	565	0	0.982536
53951	40861	86	13443	10493	48	9994	7652	46	34	85	0	-45	63	0	165	489	0	0.985686
32469	26218	72	13227	10479	48	5987	4415	40	119	111	0	-33	33	0	432	543	0	0.987785
111888	84658	87	34179	25784	81	20168	14730	58	118	184	0	-39	78	0	-114	391	0	0.990934
99123	67792	101	43741	30027	87	15671	11021	56	137	114	0	-183	1	0	300	564	0	0.995133
112251	75316	104	40365	26649	87	18211	11501	62	-119	83	0	-12	73	0	119	497	0	0.997233
273116	167625	116	121091	79004	110	50791	29825	108	48	117	0	-30	87	0	322	415	0	1.01088
348351	193325	135	93255	51102	128	62116	33952	128	6	153	0	37	69	0	-2457	272	0	1.01193
303166	188069	120	115306	72879	119	74005	46021	117	-68	147	0	-6	67	0	-2628	356	0	1.01298
53152	35126	85	96266	65078	83	5694	3988	38	167	137	0	-90	22	0	-2750	0	0	1.01403
322845	189701	127	113005	65872	121	74842	43050	119	-16	128	0	-113	55	0	-445	637	0	1.01508
121902	80876	94	49234	31482	91	23601	15598	68	-140	45	0	-53	77	0	-997	509	0	1.01613
219555	146529	102	76946	50672	97	35011	23780	90	17	86	0	-28	41	0	-3806	0	0	1.01718
366855	209805	134	157180	92732	133	75760	43986	130	32	106	0	-172	40	0	-240	479	0	1.01823
132076	97046	94	39594	28558	84	23676	17058	62	47	111	0	50	94	0	-566	31	0	1.02243
136418	102747	89	74060	55343	88	29163	22053	76	-205	136	0	-18	63	0	-2962	0	0	1.02348
98811	77947	83	40434	30761	82	16510	12649	53	108	112	0	-52	87	0	-205	309	0	1.02662
228697	132472	107	68856	39108	103	33827	19486	100	86	92	0	43	92	0	193	434	0	1.03502
73636	63490	75	30510	23984	72	15447	11613	52	44	95	0	0	48	0	-5515	0	0	1.03502
237346	131074	117	82427	45414	106	35607	18731	101	-30	186	0	-21	48	0	255	476	0	1.03922
221246	137081	106	73902	44968	100	34286	19989	97	70	132	0	51	76	0	-313	219	0	1.04447
101556	76243	83	39288	29188	82	16656	12154	55	-99	82	0	21	38	0	150	781	0	1.04657
141911	107881	89	41718	31347	86	23051	16952	64	115	190	0	52	49	0	-309	602	0	1.04762
341129	177844	138	98644	51214	134	52095	26799	131	-13	119	0	83	75	0	144	933	0	1.05077
193505	117171	107	69246	42853	99	29794	18554	93	197	160	0	3	63	0	499	479	0	1.05602
93193	69877	91	36723	28263	81	16175	12537	52	87	124	0	-83	4	0	-150	514	0	1.05707
165749	125406	90	80029	59578	92	30372	22448	84	-45	90	0	-113	47	0	-341	211	0	1.06546
163715	103676	101	56228	34845	95	23582	14301	72	33	61	0	-10	80	0	-268	329	0	1.06756
245730	155160	110	92558	58679	107	38104	21936	103	-39	82	0	-65	33	0	-35	333	0	1.07176
94931	70212	87	38657	28476	81	18964	13725	57	96	128	0	48	72	0	-230	188	0	1.07701
98022	72216	89	38955	28768	83	19571	14111	60	24	70	0	-10	73	0	-143	202	0	1.08016
258787	149994	121	87729	52039	110	40922	23598	106	-67	74	0	-118	73	0	-1127	11	0	1.08016
48409	37767	76	20455	15916	59	8781	6893	44	7	112	0	34	47	0	-185	292	0	1.08331
120141	90276	85	32366	24746	82	24128	17880	66	76	103	0	-50	35	0	-20	348	0	1.08751
296529	164773	115	99646	55259	112	40882	21521	107	16	180	0	52	82	0	-4410	0	0	1.08751
386787	193835	151	119735	58730	141	68196	32588	140	-111	145	0	-17	86	0	-2070	216	0	1.08856
141806	93778	94	54001	35064	91	19956	12739	64	-295	55	0	-15	42	0	-4214	0	0	1.08856
268587	186414	118	195962	139004	108	1710	1367	15	-73	78	0	85	99	0	-408	455	0	1.09381
131154	100337	91	28006	21419	71	23086	17608	68	-204	13	0	56	68	0	-194	486	0	1.09486
142843	104580	98	78841	59066	89	28595	21323	79	88	115	0	26	68	0	-525	100	0	1.09696
338762	211568	127	151582	97295	121	83451	53867	119	215	188	0	-60	64	0	-282	411	0	1.09801
54863	39534	87	19267	15062	56	9405	7034	43	174	104	0	-39	55	0	80	368	0	1.09906
165490	106557	104	73567	48155	94	28390	17857	80	58	143	0	-62	60	0	-623	507	0	1.10115
104556	79949	84	41343	30029	83	19460	13789	60	-73	116	0	-50	37	0	-2974	0	0	1.1022
196460	126867	99	77232	50864	98	29756	18184	83	-39	110	0	49	67	0	-18403	0	0	1.10325
233923	155174	116	84959	56797	100	34861	22058	97	22	67	0	29	61	0	174	545	0	1.1106
136420	91704	93	49587	32858	91	20879	14107	66	27	139	0	38	104	0	-305	323	0	1.11375
49665	40339	74	27448	21613	75	8554	6614	43	108	105	0	-2	37	0	904	945	0	1.11795
222817	141451	109	98038	64413	103	34769	21338	98	50	79	0	129	106	0	-1473	0	0	1.11795
82122	64066	85	56313	43712	82	13169	9979	51	19	68	0	76	78	0	-537	74	0	1.12005
171372	124626	100	69689	49256	93	30835	21512	83	-63	118	0	-79	47	0	525	443	0	1.1295
133092	99124	91	34693	26071	84	21535	15826	64	115	123	0	-73	52	0	-263	210	0	1.13265
116945	81201	93	43554	29770	87	20926	13661	63	99	130	0	-52	82	0	-300	292	0	1.1358
251132	159933	107	83015	53144	103	39516	24593	99	100	134	0	-24	44	0	-406	174	0	1.13789
166661	106364	105	53839	33657	97	25384	15651	74	-64	39	0	67	72	0	277	688	0	1.14104
202692	147463	106	78508	58790	94	34021	25116	85	10	95	0	141	74	0	-22	705	0	1.14209
143144	106582	91	46326	34789	87	29932	20835	79	-29	89	0	58	107	0	-401	234	0	1.14839
276614	161927	109	80988	46041	106	39125	23001	103	-8	101	0	14	81	0	-2712	139	0	1.14839
104825	82506	89	43623	33402	82	17047	13137	54	-29	90	0	-42	40	0	-604	203	0	1.16519
174007	113605	104	62083	39558	95	24918	15569	73	-117	39	0	61	108	0	-2745	0	0	1.16519
163667	121162	92	76316	56337	92	30368	22742	83	-97	44	0	63	53	0	204	811	0	1.16729
112124	85623	94	60813	45775	89	22153	16233	65	382	468	0	262	245	0	255	704	0	1.16729
322897	180251	127	103289	57463	112	45339	25576	109	-109	115	0	-86	68	0	723	865	0	1.16834
257779	174578	106	75990	50274	103	43495	28298	100	52	137	0	-72	45	0	-427	296	0	1.17359
138922	104388	89	88817	66968	91	35869	26884	86	-2	177	0	-7	58	0	-31	223	0	1.17883
178181	108046	105	70875	43593	98	27154	15524	84	-5	87	0	24	40	0	-410	1030	2	1.17988
298379	172251	125	91409	54264	116	46774	27212	113	93	68	0	-32	78	0	-17	720	0	1.18093
192509	116618	105	62390	37657	100	27973	16627	80	226	136	0	-96	26	0	-4376	0	0	1.18198
206480	129121	104	71301	45336	102	33226	20101	95	75	144	0	67	46	0	-16011	0	0	1.18513
132754	99046	89	67182	50462	90	24769	18501	67	105	130	0	-56	62	0	-879	168	0	1.18723
115395	88789	100	48734	37399	84	20926	16003	56	13	102	0	25	65	0	-3440	0	0	1.18723
177631	126142	106	65376	45818	94	30558	20719	80	11	118	0	-63	49	0	-235	204	0	1.19353
337666	176155	124	111239	56360	121	48025	25863	117	65	141	0	80	64	0	-531	179	0	1.19458
293766	169040	117	103191	60619	113	38598	22045	108	119	107	0	89	104	0	0	526	0	1.19773
272311	152133	113	82662	46119	108	42754	23690	105	45	112	0	102	67	0	-285	302	0	1.20088
137223	99017	102	58447	42747	88	21605	15379	62	-139	99	0	40	68	0	-85	249	0	1.20298
201706	134891	98	76894	51482	97	29513	19707	80	264	135	0	-38	78	0	-5007	0	0	1.20298
236309	149196	119	70796	44370	102	34079	20866	98	225	141	0	-99	50	0	-310	670	0	1.20823
185959	121634	108	64335	41187	96	33699	20814	93	107	153	0	-75	72	0	-27	371	0	1.21033
69370	56309	78	24939	19418	64	12438	9335	47	36	129	0	-14	62	0	-140	647	0	1.21452
186075	118619	99	59559	37646	96	32556	19701	86	184	130	0	37	78	0	-3176	0	0	1.21452
171078	120113	95	68195	47021	93	27743	18336	76	77	126	0	-48	34	0	-272	292	0	1.22187
134147	99740	89	54494	40395	84	18991	13434	58	-110	35	0	-127	18	0	-7013	0	0	1.22187
143226	103114	91	50801	35920	89	21723	15154	63	-37	71	0	17	47	0	-2074	0	0	1.22292
215823	136506	102	72662	45449	98	43667	26426	96	-95	127	0	-8	72	0	16933	6365	115	1.22292
159145	119949	99	52038	39923	87	25061	18834	68	-98	92	0	38	49	0	347	473	0	1.22502
382393	213264	139	159401	92097	137	58123	30715	132	11	152	0	53	93	0	-1412	301	0	1.22607
186526	112575	104	69529	42519	101	30969	19273	87	13	125	0	51	65	0	282	550	0	1.23027
341686	155133	197	119536	47621	193	52046	21643	154	128	105	0	-94	51	0	-3411	177	0	1.23237
329568	182325	140	116006	66004	123	47952	26246	120	112	128	0	-99	80	0	981	1111	5	1.23657
269825	160604	118	89763	50983	112	41983	24271	107	215	143	0	22	96	0	-374	176	0	1.23972
387976	201902	141	125200	65017	138	59983	31080	135	117	147	0	-61	78	0	-3910	0	0	1.23972
132131	101101	89	50642	36763	87	24555	17655	63	-325	27	0	66	88	0	-285	375	0	1.24392
153358	114102	97	54788	41741	89	27063	20692	75	13	112	0	104	98	0	-875	168	0	1.24497
211248	142390	104	76848	50946	100	27204	17265	74	79	159	0	-47	38	0	-606	333	0	1.24707
44831	34365	71	21507	17282	56	6032	4885	35	-183	21	0	129	73	0	-4070	0	0	1.24707
405813	208459	144	179337	97118	142	61995	30859	138	59	110	0	43	85	0	-268	254	0	1.25336
143395	92841	99	57903	36813	92	25034	15481	74	207	174	0	27	73	0	-283	213	0	1.25756
107109	80278	87	46256	34248	84	19497	14737	59	29	92	0	-36	86	0	-3628	0	0	1.25756
77195	59823	87	29277	22562	78	12337	9407	50	93	174	0	-79	45	0	-710	15	0	1.26491
456972	232289	156	173478	93825	151	64298	32840	145	-98	112	0	-145	42	0	-71	477	0	1.26701
98126	75709	88	36051	27734	80	17127	12793	52	-81	63	0	-30	76	0	194	730	0	1.27121
206872	143023	101	80143	53068	99	30134	21007	78	61	79	0	68	56	0	97	524	0	1.27331
120886	86377	102	44528	32104	102	22002	15863	72	1032	799	0	703	576	0	-515	0	0	1.27331
279763	170781	112	102510	63045	108	42425	24799	107	15	91	0	-57	73	0	6434	3536	76	1.27331
109113	83175	86	29518	22268	80	16803	12408	55	148	146	0	39	81	0	-174	326	0	1.27541
62225	50279	73	22834	18202	60	13405	10445	50	-106	67	0	75	52	0	-104	191	0	1.27961
507007	264779	166	240163	130282	165	90219	48088	162	122	171	0	-65	62	0	117	563	0	1.28905
152691	100002	93	60014	39073	91	26555	16650	82	14	76	0	-64	40	0	-19578	0	0	1.28905
164985	120677	105	63279	47178	94	28042	21156	74	41	107	0	-12	63	0	-4382	0	0	1.2901
69321	54399	84	15019	11483	51	9607	7654	43	0	134	0	-50	55	0	-134	559	0	1.2922
179520	134910	97	64419	48703	92	30150	22497	76	-151	72	0	-12	69	0	573	724	0	1.29325
122398	91336	87	66069	49056	86	312	329	0	125	161	0	-9	53	0	111	953	0	1.30795
251543	162083	113	73501	46994	109	45060	28635	105	173	138	0	18	63	0	-215	389	0	1.31005
70456	54265	87	30091	23744	76	20148	15741	58	-70	143	0	60	126	0	-172	157	0	1.31215
208560	125437	105	66680	40539	101	31759	18860	89	93	106	0	113	78	0	-1131	0	0	1.3132
157434	107037	103	63113	41882	94	23144	15481	70	79	157	0	-65	42	0	385	378	0	1.3174
260324	147927	125	81870	46739	107	42262	23702	105	-45	92	0	-66	41	0	-1268	157	0	1.31845
205401	129145	108	59535	35772	100	30470	18544	81	-156	98	0	-53	59	0	36	402	0	1.32055
93378	74082	82	39610	31301	80	14916	11570	50	-116	49	0	-40	22	0	-6849	0	0	1.32055
326822	194594	128	156012	96787	120	102002	64369	119	-23	142	0	-9	43	0	-60	284	0	1.32474
202027	126807	110	71335	45547	101	28467	18130	79	-29	103	0	3	43	0	-4007	0	0	1.32579
196559	131801	103	66894	44477	97	35843	23371	93	-73	99	0	63	88	0	397	564	0	1.32999
133258	101647	97	44997	34774	85	21456	16400	57	-100	100	0	-145	11	0	-3350	0	0	1.32999
171110	113789	96	59288	39527	91	33954	21937	88	-147	76	0	21	114	0	-7169	0	0	1.32999
164834	107625	102	56064	35762	93	23597	14627	69	-175	66	0	21	57	0	-59	475	0	1.33944
107551	76921	90	43622	30717	87	18209	12717	57	55	101	0	99	116	0	1	303	0	1.34364
221462	138846	104	76203	48544	102	35268	21787	99	15	160	0	-32	50	0	-1753	35	0	1.34364
210119	125724	107	66245	39727	101	30871	18981	79	162	167	0	-70	68	0	-5949	0	0	1.34364
276188	163114	125	80847	47568	106	41814	24292	104	327	138	0	31	73	0	142	474	0	1.34679
176663	123231	94	62107	42178	94	30956	20443	91	134	214	0	14	100	0	-916	14	0	1.34784
147919	109874	95	51620	38407	88	21862	16324	61	175	127	0	57	59	0	-117	165	0	1.35099
96296	74288	98	20087	15341	58	17327	13476	53	-72	129	0	-15	92	0	323	485	0	1.35309
208380	141818	100	81174	54737	97	32883	20725	94	8	121	0	-64	57	0	482	720	0	1.35624
247573	163407	111	97730	63585	104	33143	20533	89	-117	59	0	-20	58	0	-335	124	0	1.35834
131130	97190	90	48762	34979	88	17997	13200	56	-19	65	0	-1	81	0	-4072	0	0	1.35834
159067	116821	91	57895	42066	89	28312	20559	79	40	165	0	68	83	0	-1548	0	0	1.35939
313041	175624	118	128311	73492	115	48292	26496	110	81	136	0	-107	52	0	-7824	0	0	1.36044
276843	147852	117	96278	53046	111	39269	21284	107	-26	139	0	30	48	0	628	706	0	1.36253
185072	134439	102	79848	57206	94	31496	22724	82	-120	65	0	-92	18	0	346	441	0	1.36673
509544	260955	166	234202	131450	164	96091	51029	161	143	125	0	-144	65	0	-1715	104	0	1.36778
179981	122501	96	54199	35922	94	30097	20560	88	-79	89	0	-36	60	0	-9208	0	0	1.36778
160379	99298	109	56192	35540	97	23608	14635	70	-39	146	0	23	105	0	-716	165	0	1.36883
155392	120320	89	47864	36794	86	33397	25507	85	-88	67	0	-129	10	0	-4254	0	0	1.36988
97442	69620	84	33916	23756	83	19127	13450	63	16	74	0	-116	35	0	-1668	0	0	1.37093
297535	171570	114	112928	67070	111	46969	27486	108	-89	99	0	193	147	0	-444	193	0	1.37198
98598	78564	82	33612	26055	79	18565	14189	57	-72	46	0	5	47	0	-363	507	0	1.37513
117873	88191	97	29494	22821	77	24790	19058	65	-7	65	0	44	65	0	549	657	0	1.37618
37928	30961	67	13099	10579	47	8544	6423	42	-87	73	0	80	91	0	-391	302	0	1.37723
92097	72174	82	23200	17853	60	13085	9534	51	-44	45	0	-54	39	0	-503	6	0	1.37933
87815	70006	84	19055	14923	56	15725	11986	52	-90	41	0	-47	52	0	-289	381	0	1.38143
161584	116106	93	54368	38076	90	25181	17892	66	68	128	0	122	80	0	-616	136	0	1.38248
66102	52420	79	24252	18846	66	12153	9193	51	57	104	0	-47	37	0	647	433	0	1.38458
396633	202200	146	117332	59284	132	64490	32657	128	-64	145	0	23	56	0	460	829	0	1.38668
111297	80493	88	44323	31527	87	18294	12214	57	-28	125	0	49	66	0	407	954	0	1.39508
105638	81325	92	28176	22051	78	18104	14493	58	-98	51	0	-40	42	0	-272	453	0	1.39822
127828	98944	86	32036	24612	79	24637	18848	64	3	109	0	15	58	0	-2819	0	0	1.39822
190406	124169	102	59879	38671	95	28537	17838	80	34	106	0	-53	51	0	331	428	0	1.40452
199996	131301	102	75681	48890	97	33552	21496	92	228	127	0	-73	61	0	-161	279	0	1.40767
242500	150699	106	95103	60044	105	34620	21560	98	113	99	0	-90	62	0	-4172	0	0	1.40872
110541	84514	99	42723	33185	83	18119	13622	56	-71	74	0	1	74	0	-3701	0	0	1.40872
204479	146259	114	47341	32605	95	34790	24216	93	50	133	0	115	124	0	-659	289	0	1.40977
380751	207288	134	104300	55528	125	47262	25665	121	20	116	0	5	102	0	-387	277	0	1.41397
119343	87967	90	42865	30405	85	19706	14061	63	64	86	0	41	95	0	-234	116	0	1.41712
473886	233285	166	172216	85586	153	65449	30900	148	190	154	0	58	52	0	-418	466	0	1.41922
322043	182128	115	98862	55396	113	50950	28409	109	33	141	0	-39	98	0	188	480	0	1.42237
277143	189263	107	85003	58643	100	53887	35557	98	-43	112	0	-69	48	0	553	531	0	1.42972
207726	138093	105	77982	49884	96	40133	26739	92	108	105	0	32	54	0	393564	284588	100	1.43077
112962	88385	98	44800	35031	82	23201	17175	60	105	80	0	-93	88	0	-523	216	0	1.43811
132245	90668	92	52155	34654	89	21907	13523	68	76	119	0	-6	102	0	-3418	0	0	1.43811
180507	106477	102	66128	38655	98	31867	18713	90	-198	117	0	-13	43	0	223	463	0	1.44126
118082	90921	89	45498	34824	84	19192	14520	58	87	79	0	53	91	0	-40	677	0	1.44651
126813	99450	89	53226	41244	84	18845	14395	57	-147	14	0	-4	72	0	-371	230	0	1.45596
216486	131398	113	76720	46158	102	35338	22237	97	-45	100	0	18	89	0	414	363	0	1.46436
107467	82157	86	44647	33591	83	18029	13554	57	29	92	0	-48	69	0	11101	4355	99	1.46436
69488	53100	90	28311	22578	68	11486	9164	45	-37	47	0	-62	11	0	-669	249	0	1.46541
209072	133798	101	60890	39617	98	27329	16809	72	66	66	0	12	53	0	-335	759	0	1.46751
232937	142754	108	68530	41951	105	33213	19892	90	-89	84	0	80	68	0	-106	441	0	1.46961
94111	69073	84	38957	27969	83	17065	11703	57	-82	29	0	-113	27	0	-1642	0	0	1.47066
119450	87250	86	45474	32958	85	19357	13426	60	-159	41	0	-82	37	0	-4486	0	0	1.47066
187865	116217	108	70200	44476	98	29996	18066	89	-58	133	0	-134	36	0	27	384	0	1.4738
208354	138046	112	81366	51788	100	29591	18976	79	65	68	0	-3	70	0	-172	351	0	1.4864
122590	95976	85	35061	27426	82	23186	16969	64	-115	59	0	-12	30	0	-2610	0	0	1.4864
175085	115497	100	56047	36741	93	23570	15939	63	-25	88	0	32	66	0	66	516	0	1.5011
196984	122736	114	67892	42150	97	27958	17219	88	-136	61	0	-97	26	0	-1875	117	0	1.50215
157950	114367	94	94284	67770	92	240	200	0	62	125	0	3	61	0	43	361	0	1.5074
291497	168282	123	94687	53064	113	45388	26044	109	-88	91	0	-28	78	0	-29	315	0	1.5095
207114	134113	117	62872	39625	99	30548	20507	80	133	134	0	46	89	0	-758	76	0	1.51159
118785	94613	95	53832	41752	84	22981	17574	60	-65	76	0	-86	35	0	-469	1025	2	1.51159
117716	91640	87	38259	28783	83	17403	12734	55	-86	96	0	5	69	0	-350	154	0	1.51789
86624	66848	84	36879	28009	80	13186	10179	48	70	126	0	-105	18	0	117	603	0	1.51894
186216	124373	99	57256	37527	95	31378	20137	92	-89	68	0	92	65	0	-1160	48	0	1.51999
38897	30743	79	20790	16724	56	6555	5283	39	80	116	0	-11	67	0	-173	337	0	1.52944
239988	151193	106	121741	79789	102	52891	32676	99	-198	36	0	-45	109	0	-1373	84	0	1.52944
234310	141473	110	95074	57596	105	35624	22021	99	-80	96	0	65	65	0	-174	529	0	1.53049
191206	134491	96	73749	50541	93	36041	25271	92	-117	40	0	-119	30	0	479	491	0	1.53574
127735	100246	88	48793	37960	84	21697	17082	59	-70	39	0	113	93	0	-3029	0	0	1.53679
58369	46446	76	17348	13838	53	9773	7710	43	-62	84	0	7	39	0	-597	89	0	1.54624
524512	238674	176	170710	77496	165	67484	29001	160	160	199	0	-117	59	0	169	565	0	1.55358
85499	66541	95	21213	17015	55	15904	12195	51	73	131	0	55	145	0	-4997	0	0	1.55358
177408	129436	95	74909	54277	91	25336	16829	73	-16	75	0	-16	59	0	-2911	0	0	1.55463
85958	65633	97	29832	22991	78	19074	14933	55	41	86	0	-76	59	0	-42	392	0	1.55673
127293	99169	89	53431	41399	85	25220	19105	66	-90	69	0	-54	82	0	-129	585	0	1.55778
87940	69928	86	48291	38324	81	9379	7316	44	-135	33	0	26	90	0	-226	290	0	1.56093
283129	165779	112	100313	58026	107	44987	26736	103	-107	119	0	-88	48	0	-34	414	0	1.56198
103604	81343	87	38288	30104	80	18498	14087	57	-145	57	0	-90	17	0	-306	205	0	1.56408
98041	75764	84	42818	33386	80	13710	10075	50	98	109	0	93	49	0	-269	334	0	1.56513
158288	106339	95	61376	41035	92	26948	17361	75	-32	68	0	-43	60	0	-559	329	0	1.57353
440929	228889	156	99229	51963	143	59805	30484	143	51	224	0	16	79	0	-2179	90	0	1.57458
47588	38300	74	14068	11274	47	7875	6350	39	-73	64	0	-24	86	0	-322	130	0	1.57668
107149	79463	87	47312	33977	86	23244	16731	64	-88	72	0	18	82	0	250	216	0	1.58298
142046	111877	88	91077	70271	90	25395	19292	68	-74	89	0	-48	88	0	-97	606	0	1.58403
121663	96589	88	41998	32631	84	15318	12520	49	12	112	0	17	83	0	-885	175	0	1.59242
111382	87309	88	39339	29803	84	18000	14055	56	127	94	0	-28	71	0	616	602	0	1.59557
400880	198411	143	123599	61829	139	58811	28391	135	127	139	0	-62	104	0	1305	755	0	1.59977
276155	169075	129	96466	60165	112	46718	28103	110	-14	126	0	98	105	0	-1410	84	0	1.60082
196181	144718	100	64810	47571	92	33069	24718	89	26	149	0	114	89	0	-7499	0	0	1.60082
189082	121395	103	81465	52417	97	34209	21484	89	-18	129	0	28	48	0	-517	265	0	1.60292
189021	123708	98	67902	43964	94	36670	22560	92	-66	101	0	-47	116	0	-35789	0	0	1.60502
66201	53478	75	25245	20284	72	12174	9601	45	-162	33	0	41	64	0	-224	166	0	1.60817
291078	169239	121	83018	48135	115	40539	23074	113	-22	81	0	-15	67	0	-748	122	0	1.61342
91454	73331	84	37405	29399	79	17125	13347	53	-58	57	0	-125	32	0	-2348	51	0	1.61447
170868	132976	94	54850	42762	88	33552	25532	85	-158	50	0	-42	54	0	-1899	289	0	1.61447
198960	149303	101	115622	87409	95	29109	21173	73	150	107	0	-138	16	0	-2195	147	0	1.61552
227327	148972	107	102396	66680	100	47190	30441	97	-29	67	0	-42	76	0	-149	466	0	1.61867
227077	135541	116	69887	40463	102	31859	18401	95	90	101	0	-28	54	0	-395	123	0	1.62077
267583	156904	115	106407	62535	105	37383	21303	100	-46	120	0	-107	45	0	-204	287	0	1.62286
355962	191652	123	105537	55659	117	55042	28564	114	-13	122	0	13	80	0	-7472	0	0	1.62286
188789	117587	101	67421	41784	96	33082	19268	94	-120	71	0	-39	76	0	-126	419	0	1.62601
435221	229942	149	157475	82568	146	104327	52112	145	49	91	0	49	109	0	374	408	0	1.63231
217787	144696	103	104823	70267	99	30700	20544	84	192	172	0	-47	60	0	277	632	0	1.63651
157634	108483	95	59656	40671	91	25486	17118	68	55	65	0	-112	45	0	10511	4440	84	1.63651
123701	92533	96	31845	22896	85	18785	13369	56	-35	109	0	-108	48	0	514	620	0	1.63861
159586	105943	103	64194	42751	92	27916	18854	79	161	151	0	-15	78	0	415	522	0	1.63966
258062	160456	111	80189	48799	102	34269	20932	96	23	89	0	-18	58	0	343	573	0	1.64596
203562	136411	104	89839	59762	101	32249	20998	94	41	123	0	124	93	0	198	493	0	1.65541
121350	95876	95	51069	39782	85	27115	21026	74	27	129	0	-14	45	0	171	588	0	1.65751
167887	129581	93	105217	81774	91	46272	34623	86	-9	47	0	-7	44	0	-2913	0	0	1.65856
316804	180882	121	105556	60967	118	53555	29050	115	-87	141	0	53	72	0	-11783	0	0	1.65856
101479	77406	98	32153	25090	80	14669	12127	50	-112	33	0	-49	59	0	-214	253	0	1.67955
185234	118392	97	64102	40465	95	30369	19263	84	-101	111	0	-76	43	0	-4049	85	0	1.68375
95399	76514	82	28638	23161	70	20625	16227	55	189	133	0	150	86	0	-3667	0	0	1.68375
201377	133678	115	76173	49771	98	27582	18325	83	77	110	0	29	54	0	-693	179	0	1.6869
145754	103235	94	51534	35898	89	23622	16550	67	-138	82	0	75	94	0	-2700	0	0	1.6869
182742	112951	99	63608	38582	97	30434	18548	88	-188	63	0	-5	41	0	-406	220	0	1.6911
186020	133638	100	66649	46662	97	28431	19878	84	-58	112	0	-94	28	0	-810	128	0	1.69635
77732	61783	79	38953	31157	79	14505	11507	48	-44	35	0	22	72	0	-442	46	0	1.69844
294268	166092	120	113762	65465	113	46349	25357	108	28	167	0	-70	33	0	1062	879	0	1.70264
338190	214320	116	122893	79922	113	56892	35836	111	-34	104	0	-52	65	0	-9457	0	0	1.70369
127483	94719	93	44963	32281	86	21992	16041	62	-98	59	0	6	88	0	551	873	0	1.70999
110331	85905	83	38319	29663	81	17460	13571	54	78	129	0	23	88	0	-251	434	0	1.71419
358100	199256	127	123870	69278	117	50506	27179	114	105	130	0	42	92	0	-968	499	0	1.71734
222758	149798	101	83949	55567	97	37977	25082	94	-161	105	0	12	59	0	-589	360	0	1.71944
108505	75583	92	35450	24156	86	21284	14452	67	-122	27	0	-34	42	0	-222	427	0	1.72154
162138	123300	97	64682	49368	89	30544	23051	77	-133	52	0	-116	3	0	-947	28	0	1.72259
158786	107122	105	56681	37828	92	31054	20587	86	64	167	0	-38	101	0	3	387	0	1.72364
96274	79419	83	53704	42884	81	15185	11867	52	35	78	0	-28	41	0	-343	165	0	1.72574
136606	102054	89	41119	30278	85	22169	16597	63	-115	107	0	0	48	0	228	384	0	1.72679
125002	94703	90	33577	24986	84	23405	17770	66	190	131	0	-73	29	0	-1035	66	0	1.72784
150487	117716	90	68477	52575	89	24123	18811	64	-5	71	0	-62	32	0	116	320	0	1.72994
176084	120132	99	60653	40719	95	27404	18947	73	-140	76	0	-13	53	0	-650	52	0	1.73623
264646	174521	108	141941	93278	109	54172	36591	105	-33	83	0	63	80	0	-197	565	0	1.73833
222123	134095	106	68230	41321	100	35633	21369	96	86	82	0	-11	37	0	-196	399	0	1.74148
146563	112706	90	53067	41313	86	22207	17281	58	-5	98	0	11	54	0	47	740	0	1.74358
178617	113946	94	69197	44477	94	27659	17396	79	38	91	0	70	84	0	-1234	198	0	1.74358
147978	101142	92	54613	37239	89	27390	17600	74	-1	89	0	7	78	0	1367	1025	3	1.74673
119751	93861	87	27140	21747	66	18308	13640	56	-216	18	0	64	77	0	-4916	0	0	1.74673
137406	96306	95	41087	27699	89	24307	16727	65	-146	138	0	-56	92	0	-638	118	0	1.75723
189514	119553	100	66608	42047	96	26496	16410	75	95	180	0	-96	53	0	512	435	0	1.76983
173382	121047	111	64233	44662	94	23169	15693	64	-213	86	0	-23	69	0	-400	193	0	1.77507
150786	115945	97	48161	37925	86	27052	21036	75	178	131	0	-147	1	0	-1231	175	0	1.77612
276372	161786	115	84152	50411	112	44562	25603	110	-35	71	0	64	67	0	-717	96	0	1.77822
215551	158955	105	66812	50244	93	52177	39603	91	-238	44	0	102	81	0	-2179	16	0	1.77927
168020	110085	107	64177	42759	94	27989	18592	80	193	144	0	-14	44	0	112	275	0	1.78242
281352	167450	117	85001	49678	108	39754	22581	105	-168	92	0	-22	40	0	-6541	0	0	1.78242
196005	148364	110	83570	62331	110	32789	23347	91	1016	699	0	890	612	0	-5772	0	0	1.78242
191763	132001	111	68948	46680	102	33592	21874	92	135	509	0	236	393	0	35751	22458	111	1.78242
106693	87358	80	40028	31172	79	17681	13317	54	30	121	0	-39	78	0	-21386	0	0	1.78347
176443	115529	98	79172	51935	96	27644	17629	73	-127	51	0	104	82	0	-244	406	0	1.78557
209354	145451	101	75591	51393	96	29884	20421	90	62	215	0	-192	23	0	-1814	0	0	1.78662
160613	104393	106	56773	36380	92	25167	16512	71	-104	100	0	-44	44	0	-12	333	0	1.79817
192444	126602	101	75957	49346	94	35320	22599	90	-235	25	0	40	42	0	-268	449	0	1.80762
309029	183471	114	99190	58454	109	40892	24218	105	-127	43	0	-41	35	0	388	714	0	1.81181
108464	80452	86	38607	27548	85	20427	15021	59	42	104	0	-25	36	0	498	593	0	1.81286
88419	69713	85	30762	24816	78	15704	12258	53	-123	31	0	-141	24	0	-1965	0	0	1.81391
262162	166591	108	106243	64983	105	52055	31705	101	-48	80	0	15	53	0	-1711	413	0	1.81391
70836	56247	87	14025	11237	48	11795	9227	45	8	74	0	-69	39	0	1020	902	0	1.82126
173064	114989	102	119517	80390	98	486	231	0	-74	60	0	19	71	0	74	455	0	1.82441
119310	86256	98	48282	33801	88	20471	14451	58	251	195	0	36	57	0	-135	622	0	1.82651
97325	78109	88	38443	30513	79	17076	13639	52	-69	75	0	25	52	0	-58	241	0	1.83176
178810	114103	102	71227	46727	96	25961	16192	78	-204	31	0	55	107	0	-83	398	0	1.83491
303679	175254	120	111039	66052	114	52705	30139	109	-31	102	0	45	90	0	-506	139	0	1.83701
124683	92606	89	51132	37920	85	19898	14485	60	-45	59	0	-167	43	0	-1969	0	0	1.83701
105638	83966	84	35371	28250	80	22360	17470	59	240	215	0	63	93	0	98	333	0	1.84016
249932	152875	120	84916	52107	103	36557	22022	99	14	156	0	-18	66	0	-1203	18	0	1.84121
68532	54744	83	29092	23246	76	13574	10990	48	-91	63	0	87	83	0	-518	77	0	1.84226
97009	76313	87	39444	29519	80	18073	13458	57	104	89	0	-100	36	0	809	481	0	1.84436
112580	81686	88	44383	31775	87	16640	11284	56	-166	67	0	-16	86	0	-683	414	0	1.84541
83319	67087	84	30798	24918	78	12520	9700	47	-8	74	0	17	116	0	819	513	0	1.84855
291936	177933	111	111131	67056	108	50872	30803	104	-40	133	0	83	82	0	238	393	0	1.8538
128317	103171	85	58841	46692	83	23961	18670	60	107	94	0	-102	44	0	-345	167	0	1.86325
178633	129318	99	61265	43563	90	26333	18751	69	34	81	0	-57	81	0	-474	424	0	1.8643
118448	95142	83	60825	48295	84	20385	16048	56	49	141	0	14	84	0	232	344	0	1.86745
362803	211429	120	128439	72134	119	66389	37648	117	-294	114	0	38	96	0	-121	486	0	1.8706
148521	100266	101	53503	36344	91	24005	16311	69	-63	148	0	-7	58	0	-157	383	0	1.8727
109335	81259	95	46560	33061	86	18628	13302	57	-10	64	0	-71	73	0	-553	65	0	1.8769
117454	79441	97	49536	34210	87	23220	15088	66	-151	47	0	75	96	0	-334	752	0	1.879
130523	104024	97	57280	45307	84	23075	18489	62	-36	82	0	40	44	0	-780	0	0	1.8811
418807	208032	138	128155	62374	139	62321	30624	135	20	155	0	-117	39	0	53640	18244	154	1.8811
211519	138111	101	82100	54898	98	32984	21906	93	-98	81	0	15	75	0	-40	442	0	1.88634
237333	143680	114	84227	50907	107	42568	25014	104	106	118	0	-43	48	0	-465	483	0	1.88739
166732	116096	98	64625	43989	93	22633	15478	73	148	128	0	-11	68	0	-1733	20	0	1.88844
91602	73794	83	29319	23166	78	13267	10273	49	206	160	0	17	27	0	-89	325	0	1.89054
180447	112178	102	66619	42465	95	28695	18141	85	28	85	0	-5	55	0	606	670	0	1.89369
135932	106622	90	40675	32281	83	26772	20941	72	83	176	0	-115	35	0	-697	199	0	1.89474
139871	99751	91	44813	30806	88	23945	17026	65	-122	85	0	125	97	0	-438	239	0	1.89579
88092	68183	83	27098	21059	76	16787	12707	53	54	305	0	173	163	0	1809	9147	11	1.89579
37345	30460	67	15894	13056	50	6259	5174	38	-95	36	0	91	75	0	58	295	0	1.89789
67098	53618	91	15630	12705	49	10523	8851	42	63	107	0	76	57	0	97	344	0	1.90104
386655	230259	149	196334	125639	134	88087	53576	130	71	100	0	188	99	0	-630	299	0	1.90419
149671	119525	85	35453	28081	83	27676	20977	75	87	171	0	-87	78	0	520	571	0	1.90734
210655	133065	100	75727	47007	99	35646	21743	96	6	92	0	32	57	0	65	314	0	1.91364
71701	57236	80	31055	24280	77	12493	9820	48	36	85	0	56	82	0	-921	0	0	1.91364
161717	124417	90	43237	34011	85	23040	17938	61	7	97	0	96	81	0	-2237	0	0	1.91469
101703	80238	89	47459	37869	81	19779	15300	59	46	151	0	-22	110	0	-1316	537	0	1.91469
199949	137959	99	75869	51122	97	30192	20863	79	-133	167	0	-9	56	0	145	934	0	1.91994
257029	173195	113	78959	52330	111	42620	28222	107	172	153	0	-114	23	0	-96	359	0	1.92098
110805	88417	84	45563	36352	82	17040	13015	52	130	91	0	-70	21	0	-393	597	0	1.92308
368476	194208	131	116216	65504	130	55596	29577	125	260	168	0	-84	96	0	-281	544	0	1.92728
295233	173253	131	89538	52606	112	44224	25527	109	-86	71	0	2	86	0	-11	480	0	1.93568
126732	98762	90	40496	31286	83	22689	17115	63	17	101	0	4	98	0	335	737	0	1.93883
108038	77772	90	42503	29911	86	21548	14738	62	101	181	0	63	88	0	276	428	0	1.93988
60108	50175	78	15170	12356	49	9468	8134	41	7	109	0	80	108	0	-82	496	0	1.94513
341670	179053	129	182406	97089	125	75431	40567	120	162	184	0	-62	37	0	-1119	389	0	1.94513
123354	98589	87	55957	44440	84	19785	15721	56	-178	112	0	-33	85	0	678	507	0	1.95248
208646	129865	101	76534	48291	100	28379	17136	77	-198	93	0	13	74	0	-76	309	0	1.95458
145043	111283	102	47056	36915	85	27391	21696	68	115	141	0	121	89	0	-657	167	0	1.95563
237802	132541	111	76160	42715	105	35127	19566	93	-102	81	0	-95	78	0	-1158	391	0	1.95668
252549	171723	105	71237	46504	101	42220	28888	97	124	133	0	-25	74	0	-396	316	0	1.95877
199080	123465	101	72831	45936	98	35072	21635	95	21	88	0	146	109	0	331	543	0	1.96192
224602	143447	109	87911	57860	101	35936	21981	96	-142	46	0	-8	74	0	-355	259	0	1.96507
88147	70327	88	34939	28290	78	15954	12254	50	-90	108	0	-17	47	0	43	437	0	1.96822
132942	101884	92	59849	44846	86	22158	16435	66	-120	33	0	-104	37	0	-2109	0	0	1.96822
87311	68469	83	31816	25682	79	15093	12745	50	143	188	0	12	68	0	-400	199	0	1.96927
40239	31690	75	15680	12850	50	8370	7083	41	-14	64	0	42	89	0	-683	42	0	1.96927
88808	70220	93	33292	26476	79	13584	10677	48	33	110	0	65	96	0	-37	497	0	1.97137
77045	62866	82	18558	15395	50	9331	7596	41	196	148	0	9	66	0	-736	455	0	1.97137
115261	87843	87	44823	32948	85	22010	15685	64	203	226	0	-39	38	0	-451	327	0	1.97242
264457	157055	115	88122	53067	106	42188	25269	103	33	94	0	-85	86	0	274	589	0	1.97452
273109	164129	116	109773	65524	110	46179	27368	106	-33	69	0	14	43	0	-751	412	0	1.97557
306205	170568	139	120502	67003	139	40963	22653	119	501	476	0	369	360	0	276505	242137	54	1.97557
253154	171138	112	117283	80622	103	35766	24928	96	26	119	0	-48	56	0	48	406	0	1.98607
222274	137744	101	72619	44893	98	30568	18235	82	-6	112	0	-62	50	0	-6349	0	0	1.98607
174768	113284	99	64920	41648	95	24858	15983	74	-64	135	0	2	100	0	-386	288	0	1.98922
83209	68811	78	21137	17455	56	14864	11879	50	-185	18	0	-71	25	0	-5422	0	0	1.98922
158885	124586	94	60667	46226	86	28025	21470	76	-68	96	0	1	94	0	-1881	263	0	1.99027
99708	78976	88	36162	27658	81	15072	11786	53	-168	121	0	3	64	0	-166	453	0	1.99237
129544	95006	90	46368	33001	88	25061	18134	66	-148	27	0	-49	27	0	-80	323	0	1.99656
236375	137362	120	70665	41348	102	35332	20353	99	134	129	0	64	81	0	17	652	0	1.99761
149792	120025	85	49573	39844	84	23845	18614	63	111	94	0	-63	56	0	-6036	0	0	1.99761
184581	123471	94	65895	44070	93	27910	17946	75	43	115	0	-3	63	0	-10419	0	0	1.99761
175269	136619	91	69267	53896	88	27138	20805	68	72	131	0	113	85	0	-6557	0	0	1.99866
133958	93159	92	48636	33467	88	20757	13595	64	-104	72	0	-55	51	0	-732	138	0	2.00286
247422	161803	106	96002	62763	103	42830	27981	100	291	163	0	77	53	0	-539	168	0	2.00496
202284	121402	107	71079	46286	101	9084	5745	51	230	264	0	-31	75	0	-427	624	0	2.00811
248592	154813	107	96134	60712	101	36943	22472	99	-815	0	0	-379	0	0	-686	493	0	2.00811
184570	121394	100	69595	46498	93	28522	18751	72	-415	20	0	-213	31	0	-7381	0	0	2.00811
145568	115883	87	62956	50290	86	28723	22031	71	-242	87	0	-109	51	0	-11503	0	0	2.00811
233103	137092	109	70509	42120	102	34154	19921	97	-160	57	0	42	85	0	59	334	0	2.01021
125493	99290	99	30033	23902	78	22645	18081	63	-110	96	0	-31	39	0	-3829	0	0	2.01021
224187	146692	105	88061	58567	100	34407	21360	94	-82	140	0	-18	50	0	-137	368	0	2.01336
157766	118238	108	57997	42937	108	25303	18249	87	956	710	0	818	545	0	72	490	0	2.01336
55549	46802	74	24448	19966	64	10296	8533	43	48	79	0	36	50	0	150	422	0	2.02281
214173	141779	105	92660	61696	102	30171	19533	84	76	134	0	-47	29	0	623	771	0	2.02386
168076	130231	90	57101	44248	88	25162	19871	61	113	148	0	-10	65	0	-3938	0	0	2.02491
186798	130634	98	71937	49965	94	26634	18535	69	-27	124	0	-13	52	0	-2503	0	0	2.02491
117605	92045	95	56982	45262	83	22021	17454	59	-103	48	0	89	89	0	-415	193	0	2.02701
89240	71590	86	42281	33805	80	13413	10790	47	294	215	0	-58	47	0	151	320	0	2.03121
129199	103002	86	54850	43955	85	27978	22549	70	-8	133	0	0	115	0	-48	392	0	2.03855
64873	52799	79	19416	15873	53	9748	7343	43	-54	111	0	-102	19	0	-43	381	0	2.0417
56993	47217	75	21761	17765	57	10847	8778	45	131	136	0	22	56	0	-427	104	0	2.04485
209283	143093	101	79988	54882	97	35256	24045	93	14	101	0	-8	76	0	-2238	0	0	2.04485
267151	166823	116	79981	48690	114	40686	25206	111	66	139	0	-7	60	0	-1560	206	0	2.0459
121504	90740	90	51667	38271	87	20155	14972	62	-143	76	0	-103	40	0	-223	616	0	2.048
306404	168646	136	103198	58364	119	40405	23062	109	-150	119	0	-104	51	0	-1	468	0	2.05325
92426	73074	88	34834	27813	80	14578	11290	49	38	133	0	-19	74	0	-509	153	0	2.0564
202395	136461	99	79961	54552	98	27674	17421	70	-160	42	0	-44	39	0	-42	212	0	2.06375
90369	73968	79	30952	25206	75	15716	12470	49	-114	51	0	70	67	0	603	696	0	2.07109
148061	102087	92	49068	32944	90	23589	16010	64	129	115	0	-4	62	0	-2545	0	0	2.07109
69458	57051	75	15181	12168	50	14226	11164	47	46	101	0	5	48	0	-25	264	0	2.07214
270267	156035	116	92702	53386	107	35636	20733	99	108	109	0	-105	66	0	-637	201	0	2.07319
116958	94193	86	54725	44302	83	16169	12796	50	54	92	0	16	54	0	-959	92	0	2.07529
322810	177564	125	110421	61634	116	49888	27818	112	-195	71	0	53	58	0	97	307	0	2.07844
442151	221610	152	155835	87364	144	73158	35008	142	-103	125	0	11	68	0	-6324	0	0	2.07844
405642	204389	151	166326	84584	149	80726	40676	146	14	125	0	-32	70	0	-1121	366	0	2.08054
137128	93171	95	52675	36701	89	21014	13596	62	37	148	0	-151	54	0	-288	376	0	2.08264
220379	148178	103	73073	48052	99	30197	20730	76	36	86	0	-2	80	0	-4642	0	0	2.08264
144803	114801	92	54002	42824	86	21704	16943	57	-24	82	0	17	81	0	-1322	0	0	2.08369
44309	36300	76	18918	15757	54	6204	4901	37	85	131	0	-59	33	0	-2627	0	0	2.08369
136699	110047	93	50162	40071	83	25025	19568	63	-14	132	0	-67	50	0	-450	55	0	2.08684
76632	61931	79	28697	23789	76	12931	10654	46	-41	83	0	-16	29	0	610	593	0	2.09209
264580	165031	111	89739	54635	102	43155	26408	99	-56	45	0	91	111	0	92	764	0	2.09314
48669	38743	81	16393	13219	50	8502	6950	39	-84	54	0	-47	39	0	-604	71	0	2.09524
219532	145709	101	77927	52549	98	26899	17967	74	-26	67	0	49	85	0	136	502	0	2.09839
283956	175210	119	93205	56495	109	57640	35809	108	8	114	0	101	60	0	780	736	0	2.10679
85444	70999	79	31814	26304	77	15673	12414	49	-57	86	0	36	56	0	-6	414	0	2.11203
167399	128022	94	55073	40805	89	26572	20284	70	86	122	0	-23	99	0	-141	287	0	2.11518
291924	175778	114	102573	60568	108	68668	41593	107	-116	58	0	110	81	0	-212	412	0	2.12253
229549	150809	105	76886	51041	100	32640	21577	90	-31	142	0	-46	63	0	-227	871	0	2.12463
196779	150644	99	75347	58687	92	25989	20132	70	95	81	0	-73	41	0	532	475	0	2.12673
62392	52608	65	14161	11813	47	11518	9483	45	121	108	0	6	89	0	-2331	0	0	2.12673
150549	119362	99	25425	20339	65	27994	21302	73	93	87	0	-11	87	0	105	675	0	2.13303
71299	57388	81	25642	21197	70	13584	11094	47	165	158	0	56	46	0	-481	217	0	2.13723
78783	63424	88	34998	28362	76	13709	10896	46	83	150	0	-20	107	0	263	761	0	2.13828
172550	125819	95	51713	37032	89	30581	21747	80	-28	87	0	33	47	0	190	385	0	2.14353
186799	139817	99	60861	44859	90	28589	21493	80	-48	121	0	137	81	0	146	298	0	2.15192
245298	149418	108	87018	52198	102	37001	22226	98	113	132	0	92	107	0	-670	89	0	2.15507
19215	16284	61	119219	100037	70	-5	80	0	-22	100	0	-72	30	0	-2582	0	0	2.15507
139110	111334	93	67911	54660	85	24169	19191	64	276	166	0	-83	40	0	-817	570	0	2.15612
174645	127684	92	64624	45715	91	23995	17249	63	-113	96	0	-42	45	0	-23	298	0	2.15927
247724	147364	114	69487	41142	106	36942	21611	103	8	131	0	-104	28	0	-469	622	0	2.16032
493135	245811	163	365630	208245	160	179451	98179	156	483	883	0	312	663	0	1652	583	0	2.16557
252399	157604	108	95404	58776	106	40201	25267	102	62	214	0	-158	24	0	-20995	0	0	2.16557
236436	152977	120	79023	51514	103	32223	20047	90	-85	53	0	94	74	0	222	941	0	2.16767
122525	97867	85	37353	29241	82	18486	14437	55	-32	64	0	41	89	0	-314	508	0	2.17187
123873	87623	91	43471	30555	85	18861	13504	58	-26	81	0	44	81	0	-1018	537	0	2.17187
125766	89022	99	44682	31578	87	21452	14023	64	-26	137	0	19	96	0	-381	121	0	2.17292
86791	69893	82	23063	18930	62	13346	10753	48	-84	75	0	-56	63	0	-563	300	0	2.17397
157087	103585	97	56524	36975	92	24387	15509	68	-339	44	0	-57	65	0	-1736	0	0	2.17502
59169	50901	74	20921	17144	57	8038	6348	41	-98	33	0	47	63	0	-283	353	0	2.17922
150887	101818	108	47926	31536	90	30385	20488	79	68	94	0	-69	76	0	-352	166	0	2.19076
279104	168516	117	101621	58944	113	43164	24948	110	-18	92	0	-109	44	0	-7102	0	0	2.19076
155987	120276	98	61005	45580	89	25021	18722	63	96	131	0	-9	69	0	550	850	0	2.19391
402509	176437	155	162052	68455	148	62541	26589	144	28	144	0	-70	142	0	-4064	0	0	2.19391
86049	67589	96	27155	21969	72	12984	10677	47	143	131	0	102	79	0	-718	379	0	2.19601
141565	96466	99	49089	33111	89	24597	16233	69	106	85	0	-119	46	0	392	585	0	2.20126
272546	167949	120	104055	64929	107	50950	31953	104	-269	42	0	-16	61	0	-19	404	0	2.20231
118238	90135	88	43280	32088	84	17653	13052	55	4	48	0	-28	62	0	407	548	0	2.21281
265051	146832	113	87887	50320	109	36307	20030	105	66	146	0	42	74	0	-1042	160	0	2.21386
211052	135502	104	71264	45871	98	34056	21839	90	-89	39	0	-82	57	0	-10638	0	0	2.21386
104550	77950	86	39986	29221	83	18390	13497	54	7	59	0	77	84	0	-149	544	0	2.2191
357173	193949	122	98677	55818	119	60069	33052	117	-108	86	0	23	71	0	-960	158	0	2.22015
496421	241296	154	128804	61695	149	83185	39691	149	151	338	0	3	226	0	-12298	0	0	2.22015
188429	125839	100	69509	46295	96	24973	16268	71	-131	64	0	16	89	0	588	565	0	2.2296
93452	76972	80	25356	20839	59	14991	11972	50	-68	65	0	-33	51	0	-5150	0	0	2.2296
148214	103480	92	52657	36580	88	29098	20249	81	-198	11	0	16	63	0	-371	238	0	2.2317
222901	150967	102	65781	42861	97	34066	23349	82	-79	144	0	24	95	0	-738	566	0	2.2317
215211	143889	105	106506	70942	98	41748	27581	94	125	117	0	-90	41	0	-153	602	0	2.2338
305367	172989	126	90141	51240	121	49856	27953	118	-50	148	0	-78	53	0	-447	180	0	2.24115
137916	112241	85	48172	38946	82	23110	18451	62	-53	58	0	-114	42	0	-1415	128	0	2.2422
114771	93815	88	23103	18906	61	19278	15362	57	-18	110	0	10	31	0	229	594	0	2.2443
233941	141871	104	78317	47052	102	36961	21373	99	39	165	0	123	110	0	-1355	111	0	2.24535
354981	193901	128	105883	56601	125	48743	25930	121	-180	43	0	-67	47	0	-8010	0	0	2.24535
193244	123089	101	64439	41598	96	28819	17457	86	-65	173	0	58	93	0	664	955	0	2.25794
157908	105518	100	55014	36571	92	23952	15946	63	91	126	0	81	66	0	-498	110	0	2.26214
325649	199097	123	119720	75307	116	65393	41220	115	83	120	0	-10	81	0	-4923	0	0	2.26214
143993	107732	98	63693	46826	88	30879	22311	85	211	169	0	-31	94	0	-11	186	0	2.26844
112595	92376	82	45627	37000	81	15843	13094	47	-17	73	0	23	107	0	-537	149	0	2.27684
256285	155368	107	89197	53514	103	39554	23409	98	71	180	0	-32	94	0	-62	884	0	2.28314
78837	64664	78	24807	20469	61	13964	11529	46	-4	98	0	-37	94	0	-1069	0	0	2.28524
131004	105368	88	37461	30521	80	21598	17101	57	-162	59	0	-118	54	0	-322	686	0	2.28524
172054	125547	95	73633	52940	94	27600	20070	71	83	156	0	51	67	0	-208	446	0	2.28734
163132	125052	94	62658	47675	91	24213	17593	64	-121	67	0	7	104	0	148	400	0	2.29573
157580	102750	101	62056	40545	94	21142	13683	63	-190	139	0	-39	88	0	-443	200	0	2.29888
250355	154553	104	101693	62426	104	36385	21557	99	14	101	0	42	50	0	-1104	730	0	2.29993
133367	109067	86	53602	43356	83	22191	18429	57	140	178	0	-58	65	0	-6014	0	0	2.29993
143584	101972	101	45895	31884	90	22578	16183	65	-186	46	0	90	73	0	86	569	0	2.30728
66972	54513	80	26409	21732	71	11334	9000	46	103	148	0	-29	56	0	193	618	0	2.31463
79685	65510	81	20016	16493	54	16405	12963	50	10	105	0	25	67	0	-751	240	0	2.31463
50861	41877	75	20064	16611	56	7062	5798	39	2	126	0	36	79	0	85	453	0	2.31778
194635	139376	98	84658	61474	95	30287	21058	78	-83	52	0	-78	90	0	470	859	0	2.31988
41821	33135	77	15943	13290	48	6816	5610	37	-66	115	0	61	47	0	594	644	0	2.32093
173638	118945	98	73658	51311	93	26572	17853	71	85	90	0	32	126	0	570	539	0	2.32933
458639	237185	155	176044	90611	146	79389	39891	141	-149	211	0	100	191	0	-1992	0	0	2.33037
145380	105241	97	48832	34170	87	23140	16813	62	102	145	0	55	59	0	233	514	0	2.33562
208728	135482	101	48695	30517	94	29345	18719	83	146	166	0	42	73	0	362	929	0	2.33667
181889	125482	99	61982	42060	92	34575	23486	90	114	98	0	-13	68	0	77	353	0	2.34192
77567	63537	92	27944	23114	74	14530	11958	49	-35	37	0	77	76	0	-524	277	0	2.34297
157272	106811	94	52979	35679	90	25144	16685	71	-47	131	0	39	56	0	-17	267	0	2.34402
83671	70242	77	32180	26417	76	13280	10829	45	-25	137	0	55	141	0	316	407	0	2.35347
274595	169087	112	86071	53744	104	46580	29544	101	-118	51	0	-36	42	0	-545	178	0	2.35662
141595	113671	84	62070	50076	85	24921	19910	64	-62	116	0	110	71	0	777	715	0	2.35977
217680	136504	103	68415	42796	100	30583	19380	87	10	69	0	21	91	0	672	681	0	2.36187
440627	263382	146	170470	107966	144	80773	49704	139	-42	213	0	13	235	0	-8908	0	0	2.36187
122733	89662	89	48131	34772	86	20427	14347	59	-184	59	0	101	90	0	107	267	0	2.36397
138382	96653	103	49339	33632	90	24108	16526	70	173	108	0	153	79	0	182346	133436	105	2.36397
108631	87624	85	39699	32442	81	19510	15651	52	-96	46	0	52	71	0	-2832	0	0	2.36502
80281	67005	80	28670	23380	74	12054	9899	44	102	138	0	-26	61	0	-2288	0	0	2.36502
114039	84278	89	45849	33709	83	16431	11741	53	-119	67	0	-72	37	0	-406	306	0	2.36921
253215	169771	117	81521	53540	107	39436	25350	104	-106	149	0	43	80	0	-7	360	0	2.37026
259539	158537	120	87154	54022	102	36667	21967	99	62	110	0	-33	93	0	-334	289	0	2.37341
235082	147221	102	83359	52426	98	35095	21920	94	-111	58	0	75	78	0	-249	401	0	2.37551
122189	96048	85	40682	31806	83	20281	15888	55	34	183	0	31	76	0	30	174	0	2.38286
70138	58684	86	18788	15650	51	11563	9206	47	-231	8	0	4	69	0	-62	391	0	2.38391
206284	128640	106	64673	41134	97	28091	17683	81	-54	182	0	147	89	0	581	743	0	2.38706
174292	111558	102	68989	44588	95	29031	18841	86	-114	46	0	-49	62	0	39	539	0	2.38916
223766	136531	107	73843	45693	100	33374	19987	86	-223	29	0	-26	51	0	-3123	0	0	2.39021
187618	126189	101	61984	40684	94	30293	20134	85	-147	41	0	7	62	0	93	418	0	2.39336
355875	207686	127	141371	86059	123	62469	37016	121	73	107	0	-62	60	0	-595	305	0	2.39861
431060	198656	167	179098	86315	155	76435	39205	151	-88	684	0	190	455	0	-427	245	0	2.40071
221370	154854	96	84880	60793	95	26902	17253	69	-211	70	0	-39	61	0	-18549	0	0	2.40071
102896	81309	86	38631	29925	80	17643	13743	54	-228	32	0	-71	24	0	-6707	0	0	2.40176
250830	158649	123	81367	51564	104	42678	27640	102	101	137	0	27	74	0	-2786	0	0	2.40281
250380	173328	115	79765	54255	101	40994	29066	98	-74	77	0	54	52	0	-453	140	0	2.407
202218	127208	102	61044	37947	96	29672	18743	80	41	120	0	-71	52	0	98	454	0	2.40805
110753	83807	87	40152	29563	85	24058	17582	65	-38	86	0	-32	52	0	705	1081	4	2.4091
181471	124527	96	55711	37635	94	27869	18434	79	-21	91	0	-143	37	0	-444	311	0	2.4112
76953	56851	95	33385	24743	78	11243	8510	47	58	91	0	-165	19	0	-2293	0	0	2.41225
57637	47945	78	16089	13510	48	13224	11384	45	-93	38	0	115	75	0	322	402	0	2.41435
82334	68932	78	24887	20225	66	14682	12173	51	-34	53	0	4	68	0	-259	389	0	2.41645
184358	121158	97	82506	53172	96	29575	18121	91	-36	119	0	59	101	0	-1511	118	0	2.41645
218443	160440	99	87372	64115	94	42129	30277	91	-59	110	0	5	55	0	-740	157	0	2.4175
211692	134213	113	65661	42006	98	34771	21121	96	46	114	0	-24	80	0	-8649	0	0	2.4175
399950	213789	157	145036	80258	145	62647	34232	140	300	265	0	13	186	0	-1580	387	0	2.41855
180391	120661	99	65578	43783	94	30298	19828	79	0	114	0	-51	52	0	-4331	0	0	2.4196
296498	175874	115	104973	62091	112	45463	25683	109	-104	86	0	-60	79	0	-7966	0	0	2.4196
238254	164276	107	56029	39445	98	35718	25057	95	26	83	0	6	71	0	-137	295	0	2.42275
76680	62510	82	32771	26982	77	15540	12213	50	-38	77	0	51	46	0	-737	311	0	2.4238
61965	50761	77	26681	21595	66	10920	8762	43	181	139	0	-98	74	0	-214	309	0	2.4259
259173	154086	114	118686	70994	112	42350	24601	107	-35	81	0	-90	22	0	-2561	239	0	2.42695
226300	155145	108	62024	41442	95	33352	22183	93	79	101	0	66	106	0	-53	248	0	2.428
175402	119165	95	54587	36150	91	27958	17923	73	89	134	0	-20	38	0	-1983	226	0	2.42905
298884	176173	131	91032	53535	117	46764	27008	113	-11	113	0	19	102	0	459	679	0	2.4322
132390	94910	90	45993	32379	88	19196	13039	59	113	130	0	-8	42	0	-436	178	0	2.4406
82446	68641	79	25967	21645	66	15589	12589	51	57	141	0	5	56	0	-1316	0	0	2.44165
287365	161342	120	95986	53783	114	47874	26680	111	-73	140	0	85	78	0	306	732	0	2.44374
206701	151539	107	45320	31953	95	31512	23035	90	11	137	0	-59	71	0	349	485	0	2.44689
111033	85777	94	42041	31548	83	18776	14269	53	324	234	0	79	89	0	-181	460	0	2.44899
115770	91528	90	40289	31575	82	21449	17052	59	22	94	0	-68	73	0	-1306	179	0	2.45004
87403	70995	80	37340	29277	81	15918	12711	50	-29	103	0	8	78	0	-293	214	0	2.45214
275099	167532	113	83277	51279	106	43670	25889	103	47	91	0	-105	17	0	697	923	0	2.45319
110229	88826	85	34526	28567	79	18152	14406	55	155	164	0	63	64	0	314	589	0	2.46264
26356	21305	77	11162	9414	44	3829	3270	29	12	50	0	-54	37	0	126	324	0	2.46474
98675	77959	94	35563	27072	80	15976	12225	51	142	104	0	102	106	0	-275	247	0	2.46474
130126	104779	84	45243	36381	83	19712	16390	56	-130	104	0	141	98	0	-132	516	0	2.46789
252504	166312	109	111942	72079	100	46248	28499	96	27	122	0	-90	63	0	810	963	0	2.46999
219908	136561	101	76130	47470	98	37758	23924	95	200	155	0	77	101	0	-2657	123	0	2.47104
82492	67937	83	33687	27985	76	13133	10408	45	31	149	0	-50	32	0	-9171	0	0	2.47104
114035	93096	87	40261	33040	80	21764	17161	58	37	66	0	-24	50	0	380	562	0	2.47839
68925	58833	74	15913	13502	48	11090	9435	44	-29	75	0	52	73	0	-3572	0	0	2.47839
235890	155056	103	71511	46858	100	32710	19617	94	144	158	0	-48	48	0	-589	109	0	2.47943
105868	79071	85	41178	29406	85	18300	13026	56	270	145	0	-41	41	0	419	709	0	2.48363
66060	55023	78	19855	16592	54	11091	9012	43	-20	145	0	17	61	0	-333	312	0	2.48573
91220	73439	89	30839	24704	76	16524	12869	50	-47	129	0	-12	57	0	-911	256	0	2.48678
476310	248179	249	135756	65871	217	82729	45169	179	366	546	0	248	370	0	718078	508938	86	2.48888
84110	69697	80	28992	23715	71	15675	12602	51	50	91	0	-56	78	0	-1207	61	0	2.48993
153690	122313	94	48843	38997	84	22348	17743	57	14	60	0	-78	36	0	445	711	0	2.49098
99461	83111	85	38031	30985	79	16662	13691	50	7	102	0	-8	70	0	92	411	0	2.49308
108271	83570	94	42505	31898	82	20162	15585	59	-41	167	0	-6	77	0	-711	168	0	2.49308
239458	162433	99	94087	63298	99	39425	27048	96	140	128	0	-3	52	0	-4468	0	0	2.49413
242706	151470	111	82109	50928	103	40663	25315	100	-104	55	0	31	93	0	-3607	0	0	2.49413
207463	141252	96	64387	42893	95	32227	20958	92	-100	77	0	-192	16	0	-10313	0	0	2.49413
145950	100243	93	52998	36134	90	20819	13778	62	20	74	0	-43	57	0	1080	824	0	2.49833
256380	148201	109	80929	46616	107	37759	21431	103	-36	88	0	14	57	0	-1600	0	0	2.49938
56249	48122	77	14188	11906	47	9020	7418	41	27	182	0	-13	62	0	550	804	0	2.50463
47618	41074	66	20778	17516	55	8391	7057	39	-52	59	0	12	52	0	-418	209	0	2.50568
186445	126965	103	72188	50385	93	34103	22556	91	45	144	0	38	79	0	-655	239	0	2.50673
371617	191416	134	203974	114789	133	84988	46140	129	23	100	0	-82	102	0	-8833	0	0	2.50673
244228	149789	118	85207	52789	102	35758	22093	98	-62	93	0	-80	60	0	-84	292	0	2.50988
211373	144738	104	84254	58806	98	32358	21681	86	144	136	0	-31	91	0	-167	375	0	2.51827
99880	80926	85	35791	27747	79	18764	14079	57	-55	51	0	5	43	0	97	713	0	2.52142
100580	82893	93	33147	27419	78	16038	12768	50	-69	64	0	64	100	0	-314	213	0	2.52982
57629	46548	86	16009	13451	49	9306	7722	40	-62	94	0	-75	43	0	-41	434	0	2.53507
80033	66774	82	33558	27654	76	15005	12204	49	46	128	0	-3	50	0	242	539	0	2.53717
241912	144497	116	92539	55748	105	35537	21059	95	-87	86	0	26	61	0	-12551	0	0	2.54032
312190	175952	148	102391	59430	130	47211	25704	128	200	157	0	88	87	0	-672	647	0	2.54137
196755	145077	95	62389	44560	91	28114	20078	79	73	113	0	92	59	0	125	705	0	2.54662
243399	146486	104	80600	49603	102	38339	22191	99	-161	111	0	148	75	0	-4844	0	0	2.54767
445876	249836	151	221294	131159	148	100031	59416	142	311	865	0	86	450	0	-369	568	0	2.54872
101640	83431	83	35040	28546	79	19563	15930	54	-11	167	0	-71	49	0	130	347	0	2.55292
139778	95990	93	55461	38396	89	22837	15894	61	91	123	0	11	71	0	452	391	0	2.55606
200445	132730	110	54617	35406	93	27272	17681	78	-2	88	0	91	86	0	1206	911	0	2.56656
246171	157079	109	76263	47436	102	32579	20917	88	-158	89	0	22	54	0	-49	272	0	2.57496
174264	116163	97	56697	36757	94	29781	19698	81	-124	71	0	-67	46	0	-6465	0	0	2.57496
94869	77688	83	33320	27199	78	15684	12647	52	-8	74	0	-64	37	0	130	523	0	2.57706
164813	119410	107	54072	38481	89	22547	16114	61	16	85	0	-45	38	0	-184	459	0	2.57811
217231	149013	111	73094	48511	97	28808	19536	79	-147	40	0	99	71	0	-92	471	0	2.58021
78734	64663	82	30457	25116	76	15296	12537	47	256	162	0	19	81	0	107	460	0	2.58861
76784	63357	79	25539	21592	59	13709	11471	48	75	114	0	5	65	0	-2064	0	0	2.58966
97769	81080	84	28593	23564	69	15790	13065	49	-48	129	0	-23	40	0	132	438	0	2.5949
142759	103143	93	46534	32770	88	22733	16168	61	-73	96	0	-57	35	0	-560	232	0	2.597
51099	42853	75	25272	21385	62	9357	7843	41	17	128	0	47	99	0	-1555	0	0	2.59805
58082	47706	75	17888	14971	52	10444	8643	42	-53	99	0	-33	45	0	-380	261	0	2.60435
99977	79005	85	34644	26786	81	18101	13527	55	-40	72	0	95	76	0	-504	165	0	2.60645
102063	83450	89	34235	27546	79	17365	13905	51	-194	63	0	-13	57	0	45	343	0	2.6138
89168	74661	85	36165	30108	77	16041	13273	49	-72	73	0	-68	15	0	-368	225	0	2.61485
135073	94793	89	47697	32854	87	22463	15584	64	-120	113	0	92	70	0	-1049	259	0	2.61485
92997	72707	83	30781	22561	82	15930	12163	53	164	183	0	-35	107	0	-205	273	0	2.61695
116839	97203	83	46483	38105	80	19768	16247	54	54	138	0	-35	58	0	-430	278	0	2.618
107430	84264	90	39696	30274	82	20178	15824	57	-157	58	0	9	77	0	-501	262	0	2.62325
144970	116303	95	44355	35999	83	22805	18377	64	172	176	0	109	73	0	-1118	558	0	2.6243
309637	180929	112	115059	67388	111	48570	27510	107	-188	87	0	26	52	0	-1694	0	0	2.62535
207010	151198	108	101736	76189	96	390	269	0	-28	120	0	48	57	0	330	538	0	2.63059
357353	190404	147	107387	56798	130	53539	28246	126	-4	167	0	55	153	0	278	495	0	2.63374
251562	170905	109	105030	72678	98	59414	39187	96	73	93	0	97	104	0	-2836	0	0	2.63479
130121	107352	84	50045	40658	82	25722	20213	62	-131	88	0	84	141	0	5198	3295	52	2.63479
156359	125454	90	41194	33407	84	27325	22072	72	89	107	0	26	70	0	-380	383	0	2.64319
74985	62135	86	20634	17187	55	15325	12251	48	124	105	0	9	59	0	-190	383	0	2.64739
153617	125199	89	81677	64920	87	27632	21588	76	-196	19	0	-12	57	0	56	658	0	2.65054
235144	148560	120	72981	46991	101	31094	18905	89	109	175	0	-97	64	0	-58	368	0	2.65369
380369	208265	130	107668	57536	126	56935	30973	123	148	189	0	-66	135	0	114	458	0	2.65999
85256	73657	79	36370	30469	78	17398	14113	52	-43	176	0	40	66	0	-8113	0	0	2.65999
146576	118842	87	63002	50843	86	24373	19174	63	39	92	0	48	50	0	-979	602	0	2.66104
127033	101290	86	48017	37622	84	22077	17241	60	125	92	0	-6	55	0	148	348	0	2.66524
153069	124393	86	46662	38131	84	30385	23283	82	-125	68	0	4	83	0	-3014	0	0	2.66628
147754	108961	92	47464	34809	87	22602	16048	64	-147	57	0	-57	80	0	118	417	0	2.66838
162641	129549	93	59313	47206	85	25792	20801	70	113	108	0	61	102	0	-3811	0	0	2.66838
68850	56112	78	27374	23028	69	11088	9338	43	-53	107	0	8	63	0	310	444	0	2.67573
87382	73550	78	28461	23778	73	16031	13489	48	69	74	0	-151	49	0	-1412	0	0	2.67573
299181	179125	125	88460	53538	110	38994	22929	101	-183	39	0	93	100	0	-173	423	0	2.67888
129202	91261	90	46237	31888	88	20067	13756	59	-67	61	0	-9	106	0	-3687	0	0	2.67888
134630	105981	85	40940	31132	84	21604	16176	58	26	78	0	59	78	0	-372	241	0	2.68098
191137	124097	111	58799	37912	93	30830	19353	83	-3	157	0	42	66	0	-3362	0	0	2.68098
519921	275063	163	179621	97308	160	93441	52739	157	1013	1879	13	953	1481	10	159	609	0	2.69463
102478	75191	85	43590	31164	84	20361	14073	60	187	94	0	10	49	0	74	518	0	2.69988
146409	119262	87	56790	46235	85	23450	18761	60	-33	145	0	-68	44	0	-83	351	0	2.70827
104133	79939	83	37951	28150	83	17411	13044	54	-60	66	0	60	78	0	-1051	163	0	2.70827
194061	128704	97	63423	42039	95	29744	19254	80	96	99	0	46	107	0	-776	351	0	2.70932
75863	61282	80	23246	19562	59	12056	9406	46	-63	70	0	24	91	0	-72	445	0	2.71142
69531	59509	76	30887	26251	74	11561	9855	42	-130	155	0	-30	103	0	228	319	0	2.71457
82146	69001	80	39640	33197	78	15708	13022	49	8	120	0	-11	46	0	-503	249	0	2.71562
136713	96353	90	50807	35832	86	22879	16212	67	-73	184	0	40	47	0	100	627	0	2.71772
348436	215661	122	166245	103551	123	60148	36976	118	176	178	0	-15	102	0	-393	298	0	2.72612
177917	133011	95	56420	41700	89	25416	18371	68	-138	50	0	65	104	0	-7612	0	0	2.72717
137642	112352	86	42770	35140	82	25290	20290	60	-232	3	0	37	64	0	-1	409	0	2.73032
104338	86056	82	41887	34534	80	15502	12617	49	132	126	0	27	46	0	54	573	0	2.73452
426285	226832	147	126177	65048	145	75973	38898	142	356	1326	6	341	695	0	-364	472	0	2.73767
239610	158354	101	73007	47664	98	43213	27984	95	-18	100	0	10	37	0	-369	339	0	2.74186
212653	136686	98	66231	42004	96	33201	20670	93	163	131	0	-14	56	0	-8596	0	0	2.74186
189425	130764	98	64009	43313	93	37236	24670	90	-49	62	0	55	57	0	-598	254	0	2.74501
208385	143988	112	72621	49923	94	33216	21978	92	90	107	0	-85	61	0	401	463	0	2.74816
239957	161498	110	90616	62445	101	32500	21934	93	-151	75	0	-22	43	0	299	384	0	2.75026
88647	75024	77	33024	27149	77	12150	9553	45	172	107	0	19	55	0	-545	366	0	2.75236
93188	77570	80	31419	25179	78	15733	12614	52	181	129	0	-14	108	0	-486	491	0	2.75341
102930	84866	83	32296	26767	78	14425	12246	46	26	165	0	15	78	0	-971	0	0	2.75446
247360	170595	105	134178	92865	102	47486	32065	97	277	177	0	-76	33	0	-482	253	0	2.75551
199367	123469	101	66754	42361	96	32942	21009	93	-67	54	0	-10	57	0	-5396	0	0	2.75551
86401	70145	81	42559	35725	78	13777	10904	48	-105	118	0	-13	63	0	-2585	0	0	2.75656
191240	133821	108	63253	43485	93	25934	18312	66	-99	87	0	-18	86	0	-726	118	0	2.75866
121552	97012	90	43521	34986	81	19733	15370	56	-40	84	0	-75	57	0	-4207	0	0	2.75866
360959	198204	134	110074	59615	126	57953	31291	122	157	116	0	-30	70	0	219	611	0	2.76286
143107	103476	89	46691	33360	88	25582	17525	73	152	165	0	20	56	0	-5769	0	0	2.76391
258587	167057	108	107633	69985	104	41305	26021	100	-12	94	0	-75	74	0	-3236	11	0	2.76391
96729	80934	86	32999	27516	76	14438	11882	47	155	221	0	-64	34	0	-177	184	0	2.76811
272519	167220	118	98895	61132	110	37890	21712	100	-158	69	0	51	66	0	-63	355	0	2.77021
77460	64756	82	23357	19810	58	11750	9679	43	-74	77	0	-110	28	0	-6618	0	0	2.77021
136193	105403	94	46021	35159	83	22276	16921	59	41	118	0	-30	82	0	-4933	0	0	2.77021
188327	129393	105	71677	49284	94	31640	21509	83	-152	96	0	-3	57	0	-3563	0	0	2.77126
149188	107431	93	46841	33049	86	22119	15181	62	100	131	0	-39	59	0	-4726	0	0	2.7828
203712	156447	98	62384	48095	88	27050	20687	67	66	81	0	126	105	0	471	944	0	2.787
56867	50626	73	26274	22209	71	10518	8755	43	27	160	0	-18	57	0	-631	40	0	2.79015
211290	136530	106	65714	43345	97	32188	20666	85	296	179	0	-87	55	0	724	530	0	2.79225
68663	56811	76	31061	25459	75	12347	10115	46	21	87	0	-40	57	0	-305	235	0	2.7996
132738	105557	87	46295	35429	83	20721	15583	60	-13	69	0	-12	64	0	-316	163	0	2.80065
298615	175095	113	118609	68006	110	48835	27041	106	123	170	0	-4	85	0	26	495	0	2.81115
341767	200349	137	126800	76994	122	45193	25587	118	9	113	0	99	109	0	123	446	0	2.81954
177363	124919	102	53896	37845	92	27354	19544	78	125	127	0	89	93	0	1022	1075	4	2.82479
294022	177521	113	89600	52596	107	39629	23207	104	62	128	0	0	114	0	-6577	0	0	2.82479
187596	132911	109	93142	67279	93	36234	25351	89	-53	52	0	24	64	0	95	408	0	2.82689
99018	80597	85	39838	31700	79	16888	13210	50	-75	92	0	26	116	0	411	614	0	2.83109
323409	185204	122	101422	59389	112	46365	26075	110	-146	95	0	71	105	0	-113	329	0	2.83319
48184	42832	72	19699	16735	56	6677	5607	36	32	130	0	-9	76	0	-189	271	0	2.84264
149984	107593	93	50751	35539	88	20630	14044	58	-19	123	0	144	117	0	-909	58	0	2.84369
169939	117783	106	56802	38880	92	25596	17193	69	-49	76	0	64	66	0	-347	408	0	2.84579
136845	97943	89	57371	40183	88	23631	17006	66	-120	36	0	53	64	0	112	598	0	2.85104
92769	78127	83	37734	31440	77	16791	13827	51	84	132	0	-114	30	0	-158	94	0	2.85523
51924	43640	76	20813	17721	55	8142	6576	40	-124	24	0	15	50	0	295	516	0	2.85628
302586	178248	120	114867	70723	110	55322	32188	107	233	149	0	-40	56	0	-337	348	0	2.85733
433458	232842	138	105185	59857	130	67904	35170	130	407	592	0	37	313	0	-9705	0	0	2.85733
296129	171315	122	93409	54681	117	46490	27156	113	236	121	0	18	71	0	-111	308	0	2.86258
89005	70946	80	34212	25960	78	18016	13355	53	2	96	0	15	52	0	-1231	0	0	2.86363
214524	144581	100	60548	39654	97	43487	27038	97	-105	122	0	-16	63	0	-5665	0	0	2.86363
91008	76611	82	34817	28348	78	17484	14107	52	-16	101	0	-85	63	0	-79	558	0	2.86573
456513	232176	161	160409	84171	154	69104	34212	152	680	978	0	550	768	0	568	1044	3	2.87098
363601	197255	129	118600	67051	124	56115	30167	120	97	147	0	-104	42	0	628	413	0	2.87623
189755	149638	96	92074	72113	93	42954	33403	90	129	124	0	-16	69	0	-198	254	0	2.88253
266328	169233	106	81774	49692	102	33690	21064	93	-1	119	0	-2	50	0	-222	256	0	2.89407
229969	150956	102	68036	44096	97	36129	24401	96	-60	82	0	82	88	0	17	407	0	2.89617
93826	73847	82	33422	25352	79	15367	12078	49	120	133	0	48	84	0	164	787	0	2.89827
194690	128549	97	67860	44913	96	32276	20764	93	-162	113	0	-39	40	0	-232	375	0	2.89932
49328	42318	72	17487	14709	49	9787	8084	42	-157	50	0	4	73	0	-210	154	0	2.90247
112340	82744	85	44132	31586	85	20106	13971	58	-1	83	0	1	58	0	-217	299	0	2.91087
159072	102985	97	58189	38879	91	29831	19169	80	35	62	0	94	107	0	354	520	0	2.91402
211197	154366	94	76815	54409	93	33748	23394	90	164	161	0	68	102	0	-171	234	0	2.91717
103192	78566	90	46019	33920	84	17793	13064	59	-207	45	0	-34	66	0	24	358	0	2.92032
115586	82347	90	45322	32056	86	25606	17611	68	-130	73	0	6	63	0	-718	543	0	2.92137
220497	140387	117	66661	42260	101	32797	19826	97	-7	122	0	30	111	0	175343	129335	82	2.92137
103299	86025	87	45940	38222	78	18714	15977	53	46	125	0	26	57	0	-417	49	0	2.92557
109151	92738	81	53951	45208	80	18994	15613	56	91	85	0	37	69	0	-713	0	0	2.92766
242119	140937	110	84623	49461	104	37958	22344	101	82	156	0	14	76	0	33	351	0	2.92976
111781	90653	84	40545	31955	80	18250	14370	51	145	174	0	-7	75	0	206	608	0	2.93501
148777	119951	88	66339	53234	84	21332	16637	59	146	97	0	-7	114	0	-1079	7	0	2.93606
170481	136688	87	62725	49830	86	24334	18880	60	-76	140	0	92	121	0	-937	0	0	2.93816
214904	146824	101	84674	56707	96	30562	21025	79	-53	95	0	-71	60	0	10	615	0	2.93921
87703	71848	80	38442	30567	80	15867	12482	52	-19	32	0	-76	55	0	-301	520	0	2.94131
79878	66699	81	28366	23741	76	10636	8478	44	24	94	0	-6	128	0	253	544	0	2.94656
196952	134334	99	77430	52818	95	30004	21356	79	-14	85	0	-74	38	0	-1531	84	0	2.94656
270176	180866	112	113068	74230	112	52556	35239	109	-139	42	0	-3	49	0	-6282	0	0	2.94656
240730	159208	100	98349	65645	99	37216	23690	95	115	117	0	-18	68	0	-13847	0	0	2.94656
128390	99836	88	37539	27899	83	22177	16948	63	-13	163	0	-26	49	0	-3981	0	0	2.94761
311416	198692	112	111564	73925	109	48011	30291	104	42	127	0	-79	87	0	-4467	0	0	2.94866
106314	79165	87	39572	29042	84	17236	12111	54	35	105	0	82	59	0	-229	268	0	2.94971
144412	113604	101	56316	43358	85	22917	19260	58	-176	7	0	24	65	0	164	500	0	2.95286
132869	92164	99	51440	36647	88	21518	14347	59	152	142	0	53	90	0	-3222	0	0	2.95391
150273	105820	93	45636	31436	87	25204	17050	66	-94	37	0	4	59	0	-6313	0	0	2.95391
152881	107220	91	50673	34997	89	26663	18119	71	-66	190	0	51	76	0	119	777	0	2.95496
96191	80809	82	31377	26007	77	14779	12232	47	-139	106	0	133	89	0	48	228	0	2.95916
166571	120328	102	68234	48272	92	27118	18928	77	38	116	0	-73	91	0	-137	325	0	2.96231
64985	55121	80	29576	25280	74	11124	9229	45	136	141	0	-60	36	0	254	407	0	2.96545
358832	215546	137	115477	69639	120	61422	38740	116	-83	99	0	53	105	0	-345	299	0	2.9665
148199	122090	84	42070	34654	82	23828	19375	57	43	108	0	51	54	0	-893	42	0	2.96755
128055	96002	102	50781	38054	86	20225	14973	60	90	118	0	26	73	0	-577	317	0	2.9686
276687	173073	113	90599	55746	105	43243	26934	100	-159	48	0	-23	55	0	-928	122	0	2.96965
110376	84176	85	38526	28732	84	20394	15100	60	-217	83	0	14	71	0	-494	298	0	2.97175
75464	64452	80	24498	20378	64	14299	12249	47	9	68	0	-75	43	0	-2053	0	0	2.97175
111814	81036	90	40249	28849	83	19248	14067	57	-40	144	0	-51	53	0	-621	496	0	2.9728
196475	142744	97	54396	38564	93	33385	24305	89	-11	105	0	88	81	0	928	826	0	2.98015
122521	99210	85	41950	33967	80	21298	17335	57	-77	71	0	-23	58	0	-4145	0	0	2.98015
61040	53851	68	18591	15985	52	10634	9038	42	34	127	0	65	63	0	-1261	134	0	2.9812
106591	81771	86	41911	30961	84	20533	15672	58	59	132	0	-62	29	0	-2794	0	0	2.9812
87217	73151	83	31808	26802	76	15797	12818	48	195	222	0	-59	50	0	-419	112	0	2.9854
74957	61890	82	32868	25665	78	14531	11355	50	155	213	0	79	75	0	78	313	0	2.99065
385770	203441	135	122262	63080	134	55284	30157	129	216	592	0	12	354	0	123	575	0	3.00534
129744	99054	93	40787	30228	84	21089	15922	56	-181	53	0	-4	50	0	-47	332	0	3.00954
309510	193928	119	121101	77095	115	41578	25904	111	61	125	0	155	106	0	-914	537	0	3.01059
135256	112133	88	39704	32862	79	22344	18144	57	-23	71	0	4	53	0	-1388	0	0	3.01164
85662	72809	78	31907	26866	76	14291	11719	48	66	136	0	33	99	0	-2	380	0	3.01374
158008	110923	104	58223	41095	89	27203	18690	87	54	129	0	38	81	0	-1731	109	0	3.01374
374653	204366	132	115531	62575	129	62487	33782	127	335	582	0	218	295	0	286	622	0	3.02004
67381	56674	77	24194	20612	59	10930	9102	43	-37	100	0	59	72	0	-445	39	0	3.02319
134135	96611	103	48942	34439	86	20940	14107	60	-15	146	0	19	74	0	13	348	0	3.02529
162204	112436	93	58540	41077	90	24476	16623	67	-147	18	0	132	97	0	929	678	0	3.02634
403406	230622	133	185665	108994	132	73784	41279	127	94	539	0	71	342	0	-2599	580	0	3.02739
89186	70861	89	34419	27006	79	17040	13635	51	-63	52	0	24	102	0	-2364	0	0	3.02844
95515	78665	92	35995	30181	78	16538	14035	51	66	94	0	44	89	0	-281	212	0	3.03054
149118	124279	85	67447	55857	85	23210	18459	59	117	150	0	-111	63	0	1	316	0	3.03474
130573	109132	84	38493	31879	80	21258	17282	55	-80	44	0	15	70	0	37	242	0	3.03893
129262	94058	89	51337	36990	86	20639	14538	60	106	77	0	-10	47	0	-857	0	0	3.04313
173847	126144	93	59686	42860	90	23915	16810	65	-123	38	0	-192	7	0	-3457	0	0	3.04313
258243	165997	113	79002	50529	107	33141	20969	94	12	144	0	-8	60	0	-7026	0	0	3.04313
238318	167846	102	119232	84876	101	57311	39507	98	-68	52	0	41	85	0	-15269	0	0	3.04313
155414	111042	99	57680	40095	92	31951	22347	88	96	161	0	-1	86	0	479672	349228	105	3.04313
212635	136631	105	67141	42636	98	34096	20656	91	-11	112	0	9	95	0	-82	344	0	3.04733
198418	155410	99	68444	54593	89	33686	26382	87	143	137	0	33	62	0	-3910	0	0	3.04733
235728	157833	99	75373	49014	97	36442	24758	95	-37	93	0	-47	40	0	-10099	0	0	3.04733
90467	72188	82	34420	26835	79	16647	12941	51	77	109	0	-26	83	0	-8557	0	0	3.04733
167553	129673	91	70161	53365	90	26480	20605	66	93	108	0	-66	85	0	261	883	0	3.05363
98466	84643	84	49422	41358	80	15040	12769	47	-125	54	0	-124	28	0	-1463	212	0	3.05363
135002	106460	90	46874	37277	86	20595	16208	56	52	96	0	6	62	0	-548	435	0	3.06098
140690	104099	94	44215	31961	86	20427	14379	60	36	63	0	-34	62	0	-995	215	0	3.06098
322744	181418	120	112195	64109	118	47528	26109	114	193	154	0	49	96	0	-7674	0	0	3.06098
90395	78039	81	35494	29751	76	14963	12758	47	86	120	0	84	69	0	-564	358	0	3.06308
192046	135589	94	67579	46644	93	30256	20374	85	9	139	0	-55	44	0	-66	333	0	3.06833
364874	207839	135	124932	71241	130	57561	32578	127	-30	257	0	141	238	0	-223	333	0	3.07148
88325	75203	83	33361	28086	76	12779	10984	45	-168	50	0	102	72	0	-315	163	0	3.07463
248707	158090	110	79424	51402	100	40041	25053	97	-76	115	0	88	83	0	58	402	0	3.08092
72105	65129	73	20759	18232	52	13153	11120	44	-123	43	0	76	129	0	-6977	0	0	3.08197
255122	164650	109	80379	52369	104	38871	25477	102	30	116	0	72	86	0	-11	429	0	3.08722
127260	101404	89	41188	33057	81	18132	14717	51	-23	57	0	93	103	0	-734	263	0	3.08932
89924	73249	81	33051	26922	77	13274	11118	48	-16	101	0	1	55	0	-343	241	0	3.09667
163863	125988	98	59708	45803	87	22822	16892	60	50	213	0	44	94	0	-9	766	0	3.09982
316078	182841	132	89295	51779	113	48682	29005	110	-12	87	0	-66	125	0	-2670	0	0	3.09982
148218	111106	91	54040	40135	87	23240	17266	67	-69	93	0	86	68	0	518	567	0	3.10297
34588	30661	70	15978	14021	47	4883	4067	34	123	148	0	76	58	0	-3602	0	0	3.10297
222925	138217	101	65625	39239	98	32636	19404	89	-165	40	0	-33	55	0	-509	37	0	3.10402
159842	120862	90	43260	31641	86	25930	19307	76	-24	66	0	-32	41	0	153	551	0	3.10717
110887	90701	83	43654	33758	81	20221	16055	56	-139	105	0	-79	58	0	-726	102	0	3.10822
129231	107848	86	39831	33210	81	21418	16967	57	26	121	0	100	73	0	-1636	67	0	3.10927
336899	198854	120	91835	53238	118	42547	25239	114	35	184	0	-11	60	0	501	904	0	3.11766
224585	151730	100	72103	46907	95	37933	25356	92	-93	135	0	-16	57	0	-11421	0	0	3.11766
143654	115620	92	56504	46017	86	22474	19156	57	33	79	0	-10	69	0	-1708	0	0	3.11871
182116	134327	100	56340	41702	90	36490	27462	87	-131	43	0	-53	59	0	-1592	458	0	3.11976
129589	108699	85	39770	33340	81	23485	18893	57	-39	96	0	5	52	0	-367	52	0	3.12711
191186	138380	107	51132	37375	91	30623	22528	80	321	148	0	25	67	0	-134	361	0	3.13026
28667	25364	50	4042	3728	29	2325	2249	21	-96	21	0	4	48	0	-5247	0	0	3.13026
151635	121701	87	45081	34591	86	24767	18843	69	-50	120	0	-120	28	0	-4164	0	0	3.13026
477848	251501	159	156082	83188	149	83985	48265	146	1521	1752	19	1170	1134	13	-578	235	0	3.14286
256384	164008	109	75102	47469	97	37760	23563	95	54	146	0	-63	59	0	539	393	0	3.15335
353605	220313	122	141465	87482	119	82293	53307	117	94	388	0	6	120	0	-5219	0	0	3.1544
57429	48944	75	25072	21244	61	8398	7482	39	-70	99	0	31	80	0	-3924	0	0	3.1544
75216	61445	87	37150	30813	78	12604	10645	45	192	189	0	93	79	0	1501	22227	13	3.1544
198282	129848	101	62656	40485	96	32463	21146	88	-1	88	0	186	93	0	-286	349	0	3.15965
106329	81331	89	42122	30778	82	17006	12290	53	-104	90	0	18	78	0	403	382	0	3.1649
88825	75197	80	33871	27583	78	18257	14930	55	22	71	0	3	90	0	-3255	0	0	3.1649
167153	122431	97	52847	37560	91	27822	19161	72	-17	101	0	42	117	0	-3722	0	0	3.1649
77503	66751	80	19910	17157	51	13572	11214	48	69	139	0	2	65	0	-3563	0	0	3.16595
92130	78859	79	35023	29850	75	14598	11546	49	3	118	0	78	79	0	-7228	0	0	3.16805
157116	127169	87	49223	37142	84	23653	17980	60	38	93	0	27	74	0	-72	340	0	3.17015
78385	66010	78	27587	23055	69	11953	10221	44	-65	116	0	18	62	0	-4112	0	0	3.17015
135554	98952	87	49087	34815	86	20542	14224	61	77	97	0	-25	72	0	-625	117	0	3.17645
127031	100367	86	50788	39260	83	20387	15414	58	119	142	0	-115	57	0	-1197	399	0	3.1775
73375	61245	91	23914	20083	63	11746	9431	44	190	132	0	12	95	0	158	842	0	3.17855
181464	147847	89	71127	58131	87	35212	28295	84	101	102	0	-30	30	0	-2423	223	0	3.1796
92714	74811	82	33648	26489	78	13056	9925	50	96	186	0	39	61	0	-8484	0	0	3.1796
102495	87055	86	37935	32386	78	15217	12767	46	16	85	0	-17	58	0	-557	308	0	3.18065
149754	108977	89	47888	33815	87	21387	14785	61	53	104	0	-66	26	0	558	817	0	3.1838
98201	78095	85	36767	28100	78	19349	14863	56	-118	118	0	37	71	0	-3718	0	0	3.1838
275376	171072	111	83854	52023	107	42921	26638	104	57	151	0	175	88	0	-1044	0	0	3.19009
179445	121911	104	63791	42927	93	30747	20705	82	29	95	0	-64	73	0	-113	229	0	3.19114
96238	78786	91	42984	35179	80	16594	13595	48	195	149	0	57	80	0	-1829	0	0	3.19219
71128	59556	79	25427	21512	64	14794	12370	46	163	189	0	58	94	0	800	1119	3	3.19429
43963	36999	71	13129	11440	45	6645	5932	36	-108	38	0	72	109	0	-806	125	0	3.19429
224026	152700	104	79147	55220	95	32328	21338	91	105	101	0	-78	50	0	660	597	0	3.19744
138158	105004	89	61156	45841	86	25199	18097	68	-21	121	0	-34	43	0	387	632	0	3.20059
71200	59866	81	23408	20232	60	12493	10663	43	-141	54	0	-16	46	0	-205	418	0	3.20374
135060	92610	95	54022	36867	88	23385	14669	64	56	109	0	90	104	0	-72	502	0	3.20479
33440	28746	70	11396	10016	42	5897	5342	33	-79	69	0	-40	53	0	-256	141	0	3.20689
118078	91409	84	40697	30113	83	19147	14598	55	-74	62	0	-29	63	0	-788	237	0	3.20794
49608	42659	74	16860	14581	49	9131	7882	40	17	121	0	186	112	0	-1306	0	0	3.20794
189027	137484	104	61127	43108	91	37080	27068	87	19	90	0	117	128	0	-51	445	0	3.21319
93014	78093	83	31394	26626	73	16406	14228	49	-48	55	0	-70	53	0	174	177	0	3.22264
102658	84242	81	35850	28806	79	16932	13579	49	55	100	0	96	97	0	-90	245	0	3.22683
122484	98597	87	43088	34117	82	22758	18781	59	-12	121	0	27	65	0	-196	291	0	3.22788
77109	65742	75	17490	15357	48	13400	11092	46	-67	60	0	20	66	0	-2036	0	0	3.22893
50061	43560	74	20043	17343	53	7986	7033	37	127	122	0	43	47	0	362	594	0	3.23208
123665	103325	90	57285	48231	82	27447	22306	66	-5	121	0	34	45	0	49	277	0	3.23523
47959	41877	71	24182	21255	61	8063	6883	39	184	134	0	-34	64	0	-1330	323	0	3.23523
92405	75639	89	30605	24550	78	14487	11441	50	-71	98	0	12	47	0	-822	0	0	3.23733
173277	125742	97	76805	53281	92	30492	21455	85	-44	55	0	35	98	0	42	484	0	3.24048
97221	73405	86	40840	30598	83	16415	12388	53	18	75	0	-31	66	0	-188	427	0	3.24153
99063	80845	96	29137	23212	80	17598	13522	55	-123	54	0	-15	30	0	133876	103031	73	3.24153
193645	129957	102	60394	39970	92	27447	18089	80	-26	80	0	31	89	0	-1392	357	0	3.24258
90162	77387	78	24582	20451	64	17965	14331	52	7	88	0	-70	43	0	-140	205	0	3.24468
322025	210504	108	150915	101359	109	61985	41271	106	92	147	0	18	110	0	-2170	236	0	3.24468
60679	52301	82	25684	22166	61	10749	9622	40	-125	57	0	-22	59	0	-1254	0	0	3.24573
167919	117138	94	55821	38480	91	33060	22366	89	106	142	0	23	50	0	-521	363	0	3.24678
75237	65253	76	32602	27280	75	13211	10784	46	141	133	0	-96	70	0	-4568	0	0	3.24678
90562	77098	82	24555	21014	57	15589	13057	49	-29	91	0	-77	24	0	-290	168	0	3.25308
89180	77999	78	35781	29787	76	16208	13785	48	-69	60	0	4	38	0	-1757	220	0	3.25308
102638	81802	82	38272	29478	82	18340	13963	53	-188	13	0	41	57	0	372	768	0	3.25518
154624	113366	97	67182	50354	91	23934	16986	65	-47	101	0	82	161	0	316	546	0	3.25833
183931	143807	90	57743	43096	88	29055	22167	77	-148	65	0	106	116	0	-41	677	0	3.25938
170229	116624	109	54480	35740	109	29571	19343	89	622	707	0	659	503	0	70470	181524	33	3.25938
280529	171522	108	83498	50854	102	40903	23925	99	-51	66	0	-126	26	0	-4654	0	0	3.25938
202816	135369	108	69458	47090	95	32641	21007	92	276	151	0	32	73	0	-262	89	0	3.26148
165633	110190	99	60765	40436	92	29794	19483	76	96	89	0	-6	64	0	-5882	0	0	3.26148
82412	66309	68	35974	27022	80	14990	11296	50	-106	38	0	47	60	0	-295	196	0	3.26357
118050	88435	86	44848	32984	85	20674	14862	59	37	154	0	-79	20	0	-509	363	0	3.26777
349136	205682	131	99141	58576	125	57650	33574	123	370	771	0	164	438	0	178	387	0	3.26987
180041	122866	96	64405	44434	91	26314	17879	73	178	103	0	-50	42	0	-3714	0	0	3.26987
88595	72371	93	29408	23833	76	14646	12115	46	75	113	0	-83	63	0	-937	21	0	3.27092
117983	98563	85	43675	35021	81	20515	16862	55	65	163	0	-26	54	0	-329	182	0	3.27302
99821	82820	89	40877	33351	78	18418	15057	55	-74	90	0	87	97	0	-1796	0	0	3.27302
77285	66958	79	28835	24768	75	13213	10871	46	27	84	0	-14	56	0	11	378	0	3.27722
88537	76547	78	35991	30832	76	15653	13067	50	-20	68	0	94	87	0	-2151	0	0	3.27722
118903	93981	83	47037	35958	83	19519	15125	56	-40	64	0	-157	15	0	312	454	0	3.28037
120984	85721	91	44460	30694	87	17622	12475	60	51	152	0	-7	86	0	-608	446	0	3.28247
93052	79390	79	34497	29406	77	10035	8378	41	-22	146	0	5	55	0	53	457	0	3.29507
127427	102250	89	43469	34180	81	20069	16256	55	-48	79	0	3	69	0	-505	346	0	3.29612
43211	38690	74	25697	22426	61	6649	5560	35	-35	59	0	-8	81	0	472	300	0	3.29822
163603	112836	99	56663	39488	89	23139	15540	64	-60	111	0	88	131	0	-2559	0	0	3.29822
109085	87642	83	39144	31268	80	20763	16135	56	-133	107	0	-17	65	0	-990	0	0	3.30241
101727	88297	78	28479	24133	70	28449	24314	68	-113	95	0	-19	61	0	521	583	0	3.30661
192512	138541	110	72589	52640	94	25837	18476	70	34	135	0	96	54	0	420	657	0	3.31816
221757	149318	103	74304	49459	97	33072	22183	93	31	134	0	19	57	0	-537	334	0	3.31921
204440	133332	106	59597	38200	96	26272	16223	72	133	179	0	-44	36	0	-218	463	0	3.32026
190828	146078	96	64747	50004	90	32240	23344	80	68	179	0	-36	71	0	70	416	0	3.32761
168727	114735	98	52115	35099	91	23592	15861	67	-95	72	0	38	76	0	-6653	0	0	3.32761
141967	103454	92	46883	33065	86	24541	17300	65	-170	82	0	-60	39	0	-7083	0	0	3.32761
130986	110239	85	54465	45397	82	22314	18551	58	-39	84	0	-77	29	0	-232	192	0	3.33286
47931	39746	73	20072	17276	52	6198	5071	36	30	32	0	84	77	0	-510	163	0	3.33391
77276	67677	77	25855	22299	71	12345	10511	44	123	175	0	49	82	0	-308	266	0	3.33496
107663	89541	80	37433	30826	79	17324	14166	50	78	137	0	-50	53	0	-1919	113	0	3.33496
140966	94728	106	50225	33338	89	21634	14309	60	23	195	0	46	68	0	-223	300	0	3.3381
176186	132206	94	72830	55214	94	29637	22180	75	133	193	0	-88	25	0	-272	220	0	3.3402
179498	137326	92	56498	42002	90	28281	21902	78	-88	97	0	-4	38	0	49	444	0	3.34125
80105	66628	87	32488	26768	75	11880	9493	44	73	79	0	-67	51	0	-590	225	0	3.34335
350229	193257	137	107083	60186	131	49125	26634	129	408	913	0	416	594	0	-1742	281	0	3.34335
82258	70675	77	30239	24703	69	13384	11012	48	-163	64	0	-125	7	0	-6981	0	0	3.34335
114412	89187	95	40344	30933	83	18378	14171	53	-45	166	0	141	93	0	355	678	0	3.34755
264035	167657	106	82111	51773	105	42476	27090	103	92	157	0	12	92	0	-409	588	0	3.3507
138818	102396	93	46131	33549	85	24211	17614	63	-179	65	0	-5	95	0	-1209	29	0	3.35175
230868	149552	102	77872	50208	99	40643	26455	96	-32	97	0	83	69	0	-814	212	0	3.3528
159083	107070	101	52705	34697	90	20710	13841	62	-61	138	0	-26	92	0	-5611	0	0	3.3528
106521	87622	83	33588	27059	75	18816	15129	53	20	123	0	-78	29	0	-8067	0	0	3.3528
40928	36626	67	12271	10961	43	5719	5043	34	13	81	0	-22	42	0	-6105	0	0	3.35385
94286	71609	97	34049	25730	81	16987	12918	55	-259	15	0	11	84	0	53593	55537	61	3.35385
82996	67374	82	32868	26241	78	13163	10266	48	105	91	0	44	83	0	-3026	0	0	3.35385
329082	176229	121	123392	59925	117	45769	23655	112	121	431	0	82	161	0	-2749	0	0	3.3549
241957	157116	103	71495	45540	99	44997	28644	96	-56	67	0	101	118	0	586	865	0	3.357
143419	110219	92	46742	34709	84	23548	17528	63	-49	115	0	-11	69	0	-550	125	0	3.3591
388632	249009	136	156872	100837	131	77215	48021	129	394	1319	5	256	864	0	-169	533	0	3.3633
179962	122596	97	68150	47118	93	29577	19450	86	84	94	0	23	64	0	-870	210	0	3.36645
106719	91403	82	39222	32761	77	15040	12023	48	70	96	0	77	102	0	-4317	0	0	3.36645
122581	103031	97	46006	38794	80	21616	17625	58	107	174	0	111	126	0	-433	231	0	3.3675
131057	111007	86	46225	39126	80	21433	18545	54	-1	79	0	132	99	0	537	923	0	3.37275
79710	67787	80	17767	15275	51	9913	8244	40	145	115	0	-1	65	0	161	250	0	3.37484
115552	97868	86	47453	40301	80	17568	14704	51	85	110	0	-39	53	0	304	458	0	3.37694
201782	144509	94	66264	46002	92	29891	19864	74	-102	50	0	61	70	0	-4485	0	0	3.37694
72619	63915	74	24384	21195	59	11989	10328	44	121	116	0	-36	63	0	-1635	303	0	3.37799
334081	184701	124	106406	58570	120	44823	24677	117	310	619	0	107	282	0	-3820	422	0	3.37799
67979	58222	76	21256	18154	58	12462	10564	44	-34	73	0	79	116	0	-672	222	0	3.37904
138016	102977	90	54964	40253	86	24368	17384	64	69	175	0	-1	49	0	254	446	0	3.38324
208504	137501	100	80031	53484	96	32114	21476	87	142	150	0	10	55	0	-320	286	0	3.38429
244271	154551	116	90990	59081	102	35280	22266	96	-139	52	0	-87	63	0	-4770	0	0	3.38534
46485	39373	72	20614	17809	53	6067	5435	34	-156	140	0	12	36	0	451	1161	6	3.38849
456641	222364	167	137890	66042	161	64730	31468	157	1897	1148	21	1103	743	0	-947	262	0	3.39164
155941	117720	97	58197	42625	88	26637	19674	70	-8	144	0	-12	66	0	267	372	0	3.39374
249755	148644	117	74426	43651	101	33710	19725	90	142	136	0	-80	48	0	240	870	0	3.39689
134653	101437	90	44753	32618	84	20199	14744	61	91	141	0	-32	38	0	34	405	0	3.39794
62012	52253	80	18418	15898	52	12808	10654	44	-40	85	0	65	90	0	-387	232	0	3.40949
94463	80430	80	28198	23949	72	18345	15102	54	11	134	0	34	72	0	-544	41	0	3.41054
197058	137520	97	65721	46898	91	31824	22605	88	143	113	0	-47	57	0	-752	114	0	3.41159
208936	145413	101	92182	64314	96	42146	29335	92	103	120	0	-18	29	0	-1763	0	0	3.41263
93797	80930	78	36593	29294	79	16339	13398	50	75	232	0	-31	37	0	-1090	44	0	3.41368
348050	213113	136	174410	113681	131	76666	46738	128	498	1146	7	607	804	0	-2982	0	0	3.41473
298507	180151	110	85056	49204	107	45962	27709	104	92	140	0	-12	51	0	-1159	237	0	3.41578
164580	113127	92	48747	32583	89	27603	19287	69	-36	51	0	129	95	0	665	1585	13	3.41578
153772	116299	100	60754	45343	88	22389	16765	64	-27	94	0	-45	66	0	-2968	0	0	3.41683
93075	72566	81	39523	29960	81	13745	10665	49	-122	148	0	100	98	0	-1043	239	0	3.41788
294783	184728	111	79313	49592	106	44955	27576	104	23	173	0	-27	65	0	358	453	0	3.42103
89847	70023	81	36674	27492	79	14641	10991	49	-77	111	0	26	67	0	-9875	0	0	3.42103
135328	101156	91	43367	32026	85	21335	15411	58	-65	89	0	-22	42	0	-237	255	0	3.42418
148100	107429	90	52839	38217	87	24784	17892	64	-11	63	0	43	101	0	427	820	0	3.42943
82591	70397	81	28152	24017	75	15469	13293	49	-164	64	0	120	99	0	-1878	0	0	3.42943
44066	38052	81	21213	18577	57	6038	5138	34	-42	68	0	29	53	0	-499	110	0	3.43048
446288	237788	151	128684	67578	145	69869	36746	142	1347	1317	16	877	783	0	-3343	12	0	3.43048
391272	205895	133	154469	81979	131	58398	31465	127	470	694	0	320	641	0	-995	193	0	3.43678
44506	38529	81	24441	21146	62	7397	6697	36	36	49	0	-28	51	0	-292	249	0	3.44098
113129	97755	88	51713	43912	80	18817	16298	52	56	95	0	-45	38	0	-104	453	0	3.44203
50043	44133	73	21158	18479	55	8185	6751	38	156	178	0	68	144	0	-703	0	0	3.44833
179798	121789	110	69915	47647	93	30883	20955	90	23	103	0	12	65	0	8	714	0	3.45252
103807	88463	83	39831	33654	77	16418	13494	48	-43	141	0	134	64	0	-1793	8	0	3.45252
154898	107773	92	53193	37163	90	23159	15262	61	93	127	0	7	47	0	-2006	4	0	3.45357
125688	91851	100	45094	32557	85	20755	14042	61	72	119	0	-48	75	0	-3616	0	0	3.45357
135288	114088	84	57578	47462	81	24017	20195	59	190	127	0	-19	87	0	-2939	0	0	3.45357
247981	157655	104	92426	59935	101	35832	22567	95	-117	77	0	9	58	0	-648	362	0	3.45567
29341	31707	41	17946	15986	51	7297	6236	38	-14	98	0	75	79	0	-156	471	0	3.45672
106454	89038	96	38276	31842	78	20493	17170	52	59	112	0	-20	63	0	94	476	0	3.45987
155892	129068	89	54423	45023	83	27855	21827	69	105	138	0	122	122	0	-219	310	0	3.46092
363088	157744	146	165753	72548	143	32629	20216	88	548	691	0	394	492	0	-9641	0	0	3.46092
111582	96356	87	34729	29601	78	16609	13959	52	-26	153	0	65	61	0	-178	274	0	3.46617
264802	156793	122	102979	60697	122	39928	23130	101	761	395	0	454	333	0	62775	138739	34	3.46617
111042	89781	88	38137	29864	79	19645	15270	55	134	203	0	60	74	0	-6056	0	0	3.46617
185135	133410	95	84232	60702	92	34884	24992	87	-139	89	0	84	87	0	835	1359	7	3.47562
169073	119421	92	56609	39995	89	29983	21542	87	-16	128	0	7	62	0	1425	961	0	3.48087
147647	104114	92	50239	35405	89	20249	14592	59	60	83	0	-55	42	0	-401	195	0	3.48297
89042	69712	87	32434	24333	80	16439	12516	53	60	102	0	16	70	0	-762	0	0	3.48507
109533	89971	96	39938	31471	79	19563	15752	55	-39	81	0	45	66	0	-552	312	0	3.48821
87413	72045	93	29400	24543	75	15679	12714	47	-79	93	0	8	56	0	-521	632	0	3.48926
96147	81769	81	31687	26130	77	15225	12475	47	41	201	0	-123	38	0	-1694	0	0	3.48926
305812	208374	108	98078	66140	104	52201	35079	101	111	108	0	0	58	0	-494	274	0	3.49136
86164	71942	86	29849	24626	75	14929	11697	50	-189	5	0	94	77	0	-519	132	0	3.49241
298534	177085	115	97047	58567	110	42830	25085	105	-10	310	0	137	122	0	179	881	0	3.49556
54782	47077	75	11714	10001	43	1029	829	0	-33	33	0	-60	25	0	-109	274	0	3.49871
240624	156663	101	68987	43978	97	42735	26015	95	-79	24	0	41	61	0	307	489	0	3.50081
313914	199396	115	123441	77254	114	59273	36602	110	120	350	0	47	186	0	-7485	0	0	3.50081
106397	91076	87	45498	38691	78	17549	14874	51	-124	82	0	128	97	0	-235	189	0	3.50291
129751	108635	89	52529	44419	81	23173	19367	62	177	123	0	17	75	0	233	297	0	3.50921
116823	93205	84	46524	35927	84	19173	14431	58	-176	53	0	100	89	0	439	511	0	3.51236
132654	109946	83	37279	30061	82	29347	23500	78	-13	124	0	65	98	0	391	737	0	3.52705
123506	90061	87	48969	36400	85	19179	12934	56	125	188	0	-42	46	0	33	486	0	3.5302
115106	95205	87	41685	33586	80	19145	15783	51	53	135	0	62	67	0	-42	556	0	3.53125
368741	206177	124	113249	62937	122	49949	27370	118	342	712	0	322	569	0	-6485	0	0	3.53125
164505	117483	92	63929	45083	89	26119	18552	66	-74	87	0	-35	73	0	-3964	130	0	3.5323
119926	91809	92	43567	32756	84	20271	15343	58	-136	57	0	-32	54	0	-7714	0	0	3.5323
181112	121383	94	55058	36340	90	26343	17559	68	250	153	0	-105	38	0	-6637	0	0	3.5323
465290	241657	160	154654	79790	157	64303	32695	151	1730	1256	18	1310	852	0	-506	575	0	3.5344
131233	101091	90	51515	38581	84	23442	17212	62	-152	45	0	61	66	0	49	568	0	3.53965
64508	58693	65	20391	17633	53	12267	10490	42	-120	102	0	3	32	0	62	587	0	3.54175
66380	56763	77	22049	19280	58	12621	11053	43	97	98	0	-20	47	0	-1242	54	0	3.54175
101097	80969	82	36675	28726	81	16510	12982	50	-57	56	0	-1	47	0	-1860	0	0	3.5428
77885	59004	80	30224	21995	78	14368	10374	51	-86	114	0	-26	79	0	876	893	0	3.54385
73225	63884	72	29803	25347	71	14246	12078	46	55	140	0	79	82	0	-178	500	0	3.5449
57468	50801	77	24945	21844	60	8718	7360	40	149	143	0	-113	16	0	-3349	0	0	3.5449
143475	109893	90	63463	47902	88	24044	17853	68	-90	75	0	96	97	0	832	1062	4	3.54805
179454	133332	96	77850	57896	90	36363	27141	86	267	217	0	-26	44	0	-403	182	0	3.5533
267936	179138	119	95467	63026	102	50210	33060	99	-11	143	0	70	78	0	-424	391	0	3.5554
38792	33364	68	17187	15099	50	6472	5749	35	-192	60	0	23	81	0	326	341	0	3.5596
123784	95093	85	44386	33117	83	20751	15782	58	73	67	0	-21	95	0	-242	375	0	3.56065
88444	75725	80	37793	32481	76	16259	13938	47	60	108	0	15	92	0	8	379	0	3.56589
102356	80299	90	37368	28848	81	17538	13524	54	-159	76	0	-32	39	0	4	265	0	3.56904
149181	116704	89	52463	40212	84	22587	17677	60	-212	68	0	79	81	0	-3595	0	0	3.56904
151616	126574	85	45212	37958	82	30261	25806	69	122	83	0	-40	45	0	-740	230	0	3.57009
133013	107895	84	45515	35073	84	22833	17586	58	168	198	0	60	71	0	-2552	0	0	3.57114
171000	115307	93	60151	41404	90	25080	16689	71	-17	93	0	60	105	0	-299	290	0	3.57219
136590	94981	91	45492	32119	87	19377	12929	60	-161	34	0	72	85	0	-4225	0	0	3.57324
244972	155709	116	81002	51465	101	37610	22798	98	-11	114	0	248	112	0	651	498	0	3.57534
124708	92104	88	42250	31178	85	20590	14840	57	-72	123	0	-37	50	0	430	494	0	3.57849
276592	169872	109	78496	48285	105	41569	25747	103	112	211	0	13	164	0	-343	161	0	3.58059
103531	80318	83	41610	31340	82	19303	14590	57	-10	42	0	-80	25	0	-462	191	0	3.58269
77153	68543	74	22166	19117	56	13044	11502	45	73	68	0	5	63	0	-146	624	0	3.58374
189420	127149	96	66267	44577	92	28602	18685	75	-72	62	0	13	80	0	-2328	0	0	3.58374
255119	166037	118	94968	61078	102	38633	25334	99	-120	79	0	60	59	0	-3955	0	0	3.58479
364304	204111	145	113165	63922	127	56914	32210	124	452	839	0	435	706	0	-44	647	0	3.58689
132307	99999	89	42645	31731	84	22788	17272	61	-16	81	0	-13	47	0	203	563	0	3.59214
233245	155842	99	69890	45060	96	33648	22053	92	142	123	0	31	62	0	-2224	287	0	3.59319
76268	65143	81	30183	25822	74	13407	11034	47	-31	97	0	-72	62	0	-259	171	0	3.59529
113786	92497	97	32814	26198	80	15618	12293	52	-171	89	0	-28	29	0	-121	363	0	3.59843
80634	67069	85	32381	27663	74	12916	10632	46	-59	75	0	-14	98	0	-1832	74	0	3.59948
108305	94718	81	43398	37307	79	18958	16156	49	-76	32	0	2	76	0	851	1084	4	3.60788
87616	75968	79	37081	30544	78	16003	12745	53	-199	44	0	-85	57	0	6	316	0	3.61103
146269	108225	93	43587	30994	84	22153	16126	62	51	119	0	-4	48	0	-1133	0	0	3.61208
247449	163017	100	79008	51479	96	41450	27376	94	105	137	0	-39	75	0	-5898	0	0	3.61208
102510	86492	86	36706	31199	77	16496	14001	49	27	98	0	-78	43	0	-2943	0	0	3.61313
135481	111747	95	45731	38030	81	24585	20078	62	2	99	0	-55	43	0	88	197	0	3.61628
179715	123320	92	62175	42298	90	28396	18914	86	-112	104	0	-3	86	0	-4564	0	0	3.61733
131926	95993	103	44005	31859	85	26071	18749	71	1	132	0	16	95	0	-1092	496	0	3.61838
242703	164101	99	108331	73318	98	38666	25712	93	17	89	0	-4	40	0	-2696	0	0	3.61838
181777	131020	95	75387	55070	91	34551	23410	89	249	154	0	4	125	0	-622	0	0	3.62468
127780	96987	88	42766	31080	83	18759	13535	58	198	142	0	-135	24	0	172	425	0	3.62678
97336	75638	88	34394	26278	81	19455	14634	54	84	144	0	-60	27	0	-3297	0	0	3.62678
148568	105740	89	51006	35640	89	24360	16656	63	-64	116	0	-53	61	0	-36	353	0	3.63308
278466	206904	103	166327	121931	100	66315	49629	97	-77	75	0	-53	34	0	-274	300	0	3.63517
161200	133857	87	51798	43584	85	34730	29068	83	216	113	0	9	81	0	373	423	0	3.64042
67670	55443	90	13894	12004	45	12999	11042	43	147	146	0	121	101	0	-390	314	0	3.64252
145001	120655	97	55334	45969	83	27337	22971	78	-13	149	0	-23	64	0	-31	236	0	3.64462
214055	136860	99	69745	44700	96	29942	19487	78	29	110	0	-32	56	0	-5516	0	0	3.64462
35615	30985	62	19972	18021	49	6223	5537	33	130	127	0	-9	83	0	-6997	0	0	3.64462
195366	143315	97	77158	56450	95	32698	23846	90	97	149	0	-22	95	0	-421	270	0	3.64777
115569	89222	100	44260	32664	100	19707	14322	72	146	127	0	159	93	0	300485	238243	76	3.64777
148819	105902	93	48102	34168	87	26686	19186	70	47	131	0	23	62	0	-1311	274	0	3.64882
110496	84373	87	45836	33887	84	18927	13703	59	-48	69	0	-63	37	0	260	439	0	3.65302
123586	95880	89	41919	31342	84	20592	15328	62	133	120	0	-131	48	0	-3232	0	0	3.65302
60363	51739	79	23256	20565	58	10106	8764	41	79	148	0	63	74	0	-3126	0	0	3.65302
162236	124718	98	55081	42057	88	23843	17986	63	-145	84	0	145	84	0	-143	219	0	3.65722
117268	89087	89	40786	30807	83	22236	16678	58	234	189	0	-144	0	0	-5465	0	0	3.65722
130687	108808	84	41138	34079	81	18953	15619	54	-132	71	0	47	91	0	-6807	0	0	3.65722
181187	126345	93	55043	39370	89	29226	20139	72	-98	54	0	-66	19	0	-11179	0	0	3.65722
324606	193536	130	107412	66398	116	40817	23927	112	245	530	0	50	328	0	-362	247	0	3.66247
188602	123075	108	71551	47524	94	29893	18968	81	-182	23	0	-46	54	0	-371	198	0	3.66562
201308	129505	115	63118	41488	97	28626	17786	80	146	97	0	-34	22	0	-616	136	0	3.67087
147966	100536	106	52283	35461	106	25042	16758	90	985	581	0	555	437	0	133077	187175	47	3.67087
170345	127885	94	55799	41030	88	25430	18457	67	-13	130	0	-51	49	0	186	510	0	3.67401
132747	114433	83	56508	47701	81	20503	16789	53	127	228	0	3	40	0	-35	238	0	3.67821
73875	63961	80	23570	20553	55	14510	12486	47	106	110	0	-3	73	0	354	463	0	3.67926
111885	94875	95	33937	28843	78	18509	15401	51	-31	56	0	3	70	0	-266	297	0	3.68136
181309	145133	92	58334	47015	86	27745	22323	72	17	150	0	-5	45	0	-278	288	0	3.68451
315024	188960	114	105839	64627	107	42449	24947	103	-73	242	0	8	196	0	-4448	0	0	3.68556
67099	57479	78	17571	15254	49	11494	9989	42	17	71	0	-7	49	0	129	258	0	3.68766
155563	131168	84	54000	44746	84	29739	25148	77	5	86	0	27	83	0	823	635	0	3.68976
267042	167849	125	81441	49902	109	31879	20081	92	43	244	0	217	250	0	-347	203	0	3.69501
381126	206400	144	112321	60544	138	58729	31740	136	1083	1071	10	976	859	0	-219	406	0	3.69711
183425	133852	89	70148	51198	91	29538	20283	79	192	148	0	31	65	0	-285	439	0	3.70236
284021	181706	107	93564	58315	104	46516	30064	100	3	120	0	25	86	0	454	528	0	3.70866
71246	61539	90	27139	23596	65	7574	6539	38	-4	84	0	-79	62	0	-187	330	0	3.70971
103697	82972	85	43655	34046	81	20043	15198	56	-121	29	0	37	96	0	-1430	0	0	3.71075
451441	238283	149	133359	73348	146	76175	40582	142	1405	1149	23	1367	859	0	-4393	233	0	3.71075
130856	112293	82	48077	40911	80	23369	19395	59	-57	58	0	-28	93	0	-11983	0	0	3.71075
215182	145819	106	94213	63788	99	38436	24721	96	-74	160	0	-83	71	0	-568	160	0	3.71495
157356	113943	91	54656	38271	89	23169	16235	65	18	113	0	-45	50	0	-32	280	0	3.7223
358069	218332	115	92437	54382	112	58034	34919	110	120	612	0	182	457	0	195	671	0	3.7265
213495	140822	103	65872	43301	96	28538	18765	76	-127	96	0	-71	32	0	-3431	0	0	3.7265
246065	175841	103	88355	62401	100	37833	27704	96	-45	110	0	53	69	0	-4699	0	0	3.72755
183773	142428	98	70851	54579	90	30761	23637	83	-233	31	0	-28	75	0	69	196	0	3.7307
309701	179488	121	93017	54044	112	42942	25093	109	211	609	0	208	351	0	254	406	0	3.73595
122048	95275	90	41437	31748	83	20222	15772	56	-4	64	0	13	43	0	-916	339	0	3.737
197689	133072	98	62245	41588	94	26093	17971	70	133	148	0	-21	43	0	-636	162	0	3.7391
51746	46195	73	17636	15703	48	9167	8019	41	-3	123	0	-29	83	0	-2204	0	0	3.74015
182534	133797	91	70186	51062	89	26818	19367	76	291	204	0	-14	82	0	-447	296	0	3.7433
207281	141986	96	79497	53806	94	38227	25704	92	143	219	0	48	81	0	-1398	13	0	3.74435
178307	124081	92	65017	44403	92	26692	17666	70	-37	89	0	-40	60	0	-8762	0	0	3.74435
116822	89485	86	40692	30169	83	22629	16837	62	12	78	0	105	65	0	-5614	0	0	3.7454
279200	174697	117	92346	59767	109	40348	25645	105	206	345	0	124	329	0	-533	330	0	3.74749
175915	124859	97	57996	40473	91	24104	16955	66	-27	108	0	-49	46	0	-1957	63	0	3.74854
254565	168738	102	98040	64963	98	41433	26832	94	24	149	0	-132	15	0	-2752	0	0	3.74854
96273	84775	83	30002	25960	74	15630	13020	49	8	91	0	-31	78	0	-364	579	0	3.75064
133767	98972	90	45732	33316	85	19667	14611	56	111	104	0	64	47	0	-350	124	0	3.75589
274729	177339	119	76298	48974	103	39722	25332	99	148	200	0	47	66	0	48	663	0	3.76009
116318	101152	82	46061	39365	79	17746	14488	52	71	134	0	-30	42	0	-4166	0	0	3.76009
221254	153263	101	94356	65191	99	32911	22938	89	-67	79	0	77	115	0	840	834	0	3.76534
60590	52351	79	26759	23394	63	8789	7422	41	-101	79	0	-78	64	0	306	573	0	3.77059
143905	102941	91	46684	33384	86	27834	19462	85	60	99	0	-16	42	0	-1586	0	0	3.77164
61317	52582	77	23168	19925	59	10733	8966	41	215	143	0	-31	55	0	146	523	0	3.77689
413976	231648	136	148857	85338	124	59563	32669	119	878	1484	9	505	900	0	-178	558	0	3.78843
74728	60979	78	25340	22055	59	10686	8933	42	-30	86	0	-75	32	0	-2697	0	0	3.78948
94382	81398	79	29794	25508	76	15951	14018	48	-106	32	0	-27	66	0	-574	357	0	3.79053
115389	96922	86	41695	34706	81	18386	15463	53	-163	59	0	117	101	0	-334	454	0	3.79158
244817	157100	103	76929	49233	100	34496	21605	95	87	223	0	28	73	0	-527	206	0	3.79998
180387	122304	95	53548	36315	91	25612	17223	72	107	157	0	-30	90	0	-3002	0	0	3.80103
481473	253809	152	152139	80775	150	76776	39645	146	2188	1536	27	1360	955	0	-312	464	0	3.80523
219351	145639	107	70954	48594	95	32887	21463	87	91	121	0	66	71	0	524	606	0	3.81048
146277	106144	91	53184	37905	88	19192	13154	57	-64	133	0	5	55	0	-1342	29	0	3.81153
294955	182680	112	95719	58311	105	43323	27329	102	-46	299	0	63	164	0	-622	509	0	3.81258
233799	147494	106	86993	56675	100	34958	21189	91	-121	59	0	-23	97	0	-118	280	0	3.81573
244276	160658	106	77451	51188	98	37751	24485	95	70	93	0	7	76	0	-4674	0	0	3.81573
27260	23902	67	10765	9467	41	4130	3808	30	43	83	0	53	70	0	-199	294	0	3.81888
75938	65861	85	28615	24628	73	13104	11874	45	138	135	0	17	90	0	185	573	0	3.82412
162174	112465	100	57661	39633	90	26700	18805	70	-192	37	0	-9	64	0	-629	463	0	3.82622
470173	229253	162	222530	123436	157	86242	43761	154	2481	1640	31	1650	1009	5	-4314	96	0	3.82727
129630	97798	87	36767	27185	85	21150	15631	58	-77	53	0	13	56	0	-12744	0	0	3.82727
172341	121811	95	60729	42929	91	27945	19793	81	-112	43	0	74	78	0	-9958	0	0	3.82727
323955	184518	133	111841	64538	123	44762	24861	120	352	647	0	391	670	0	-535	360	0	3.83042
202672	139895	97	86607	60768	95	29844	21668	71	-43	76	0	-112	22	0	91	465	0	3.83147
134295	95593	97	47260	34026	86	24485	17301	62	104	103	0	-44	39	0	245	471	0	3.83357
71432	62226	77	27516	24055	65	11884	10060	44	-138	163	0	-36	55	0	-3997	0	0	3.83357
45629	43184	68	20811	18283	52	8732	7971	37	-75	56	0	-109	40	0	-4458	0	0	3.83357
150977	116238	93	58144	43266	86	27394	20551	74	-28	57	0	56	112	0	-5164	0	0	3.83357
195181	143783	98	75214	55648	94	27466	20391	68	151	131	0	-95	55	0	-3276	0	0	3.83462
171973	130110	104	44732	31642	88	26230	18723	69	118	151	0	7	70	0	-520	126	0	3.83777
183542	138142	98	71999	54054	91	28209	20954	72	-13	124	0	79	116	0	-28	426	0	3.84302
157979	118070	89	48716	35064	88	25062	18207	67	93	188	0	18	84	0	132	368	0	3.84617
111524	90242	90	40684	32310	81	18418	14897	53	35	115	0	5	54	0	193	528	0	3.84827
272148	163358	111	81046	48719	105	39912	24217	102	309	238	0	78	229	0	-3313	0	0	3.84932
198833	141039	100	88370	62932	94	30827	21571	89	-5	110	0	23	135	0	-5749	0	0	3.84932
76261	67873	75	37985	32391	74	11907	9823	44	102	110	0	-89	48	0	373	389	0	3.85562
171680	119688	93	54354	37335	89	27534	18331	80	-30	56	0	42	86	0	-350	84	0	3.85772
304121	191784	118	95968	60383	112	50027	30213	109	274	697	0	305	667	0	517	381	0	3.85981
102083	85829	80	37068	29724	79	18254	15088	52	-165	70	0	74	64	0	-424	378	0	3.86506
302867	192144	114	83211	51263	110	50385	32521	107	542	506	0	183	331	0	-350	247	0	3.86821
212314	151823	102	68077	49428	94	35072	24557	91	80	83	0	-26	134	0	410	825	0	3.87136
283820	177526	108	92501	56881	106	44325	27785	103	261	328	0	93	174	0	-78	562	0	3.87346
129539	95095	102	49835	36858	84	23201	16870	61	95	57	0	43	79	0	238	409	0	3.87976
272598	175272	106	90122	57073	102	47145	30450	100	9	129	0	-8	93	0	-347	789	0	3.88396
72377	63593	76	27698	24016	68	12063	10288	45	-36	57	0	6	55	0	-1	403	0	3.88816
152082	118394	94	55945	42736	87	21945	17346	58	169	180	0	27	69	0	-682	521	0	3.89655
278484	159068	113	85827	51853	107	35507	19925	105	453	344	0	125	228	0	217	537	0	3.8997
68981	59133	79	24416	21535	58	9859	8335	41	32	129	0	-16	46	0	-3532	0	0	3.90075
109276	90869	82	40799	33467	79	19337	15824	54	-39	72	0	77	86	0	-3458	0	0	3.90075
169939	120948	108	61926	44530	90	24757	17180	69	67	181	0	92	84	0	-398	167	0	3.9081
280748	183281	103	122716	80745	102	49642	34400	99	288	201	0	84	156	0	-4747	0	0	3.9081
199134	142839	96	69789	49200	93	32416	22435	85	76	109	0	84	77	0	-2754	0	0	3.90915
99050	80698	90	34365	27075	79	16671	13389	52	146	132	0	102	151	0	91	289	0	3.91335
205862	142052	107	74989	52800	93	41246	29578	91	-53	82	0	-17	62	0	-658	136	0	3.9165
153518	114863	105	65292	47825	89	21818	15959	59	37	87	0	167	109	0	-1673	343	0	3.9165
80006	70787	77	26207	23229	62	17377	14779	47	-115	87	0	-37	72	0	-5471	0	0	3.9165
43575	38743	74	12755	11523	43	7340	6671	36	20	68	0	-123	20	0	-47	390	0	3.92175
114879	86786	86	44593	33208	84	16977	12848	53	-32	90	0	-26	69	0	-288	99	0	3.92805
115330	99022	87	36117	31106	78	18261	15168	51	112	143	0	77	107	0	-185	326	0	3.93015
77926	68242	81	28264	24309	72	12255	10413	46	-29	91	0	-1	72	0	-78	370	0	3.93225
124059	92985	95	46618	35414	84	20064	14801	57	247	134	0	0	70	0	69	441	0	3.93644
348928	207708	130	121306	74470	128	58179	36328	125	1157	1458	12	918	1074	7	182	473	0	3.94064
118594	102861	80	40603	34909	79	22758	18863	61	107	173	0	-91	54	0	158	483	0	3.94274
294537	179124	118	92876	56887	111	46530	28726	108	166	582	0	205	306	0	-1049	272	0	3.94379
60417	52087	85	20699	18223	53	9552	8457	39	86	178	0	6	76	0	-109	250	0	3.94799
187988	155737	89	68575	57099	86	28849	23389	75	38	65	0	-70	49	0	970	902	0	3.94904
132568	111108	90	53800	45216	81	20624	17719	52	7	152	0	-40	44	0	-90	241	0	3.95114
81109	68369	79	31113	25163	75	16679	13412	51	-3	84	0	48	84	0	-43	313	0	3.95219
284140	215281	106	184391	143959	105	1230	864	0	325	548	0	19	157	0	-1142	168	0	3.95324
133906	102581	95	38396	27930	85	22543	17017	59	48	102	0	42	77	0	-5	450	0	3.95954
94081	80362	86	33792	27701	77	17781	14693	54	126	151	0	-34	45	0	-293	408	0	3.96269
144392	102290	103	50653	35590	86	22079	15776	61	-36	129	0	-59	57	0	-366	200	0	3.96899
287232	190023	109	114480	78539	106	68356	48958	104	9	627	0	228	482	0	456	612	0	3.97213
160281	111731	96	52746	37417	89	22104	14771	62	47	161	0	4	107	0	-13364	0	0	3.97213
235977	158163	102	77079	51558	96	35306	23326	93	116	151	0	136	110	0	298	612	0	3.97423
124971	110142	82	29811	25849	70	23654	20446	67	-99	185	0	-37	41	0	-5602	0	0	3.97423
306951	196082	126	170462	114435	113	78176	51992	109	610	863	0	374	518	0	214104	194223	75	3.97423
200509	144934	100	53931	38363	90	33980	24469	89	-4	142	0	56	76	0	-1424	0	0	3.97633
71672	65499	73	18300	15970	51	13588	12211	44	-202	64	0	15	79	0	152	549	0	3.98368
135024	102083	91	45579	33126	84	26792	20055	71	27	91	0	-42	66	0	165	492	0	3.98998
303213	188087	116	92177	56634	107	51517	31450	105	188	602	0	172	465	0	-820	139	0	3.99208
128532	110243	83	38042	32637	80	26229	21842	66	-131	85	0	-34	40	0	-899	544	0	3.99313
116429	91128	87	39290	30229	81	18645	14747	55	136	105	0	-17	40	0	282	286	0	3.99628
376026	219327	129	117219	68055	124	56517	32049	121	915	1066	5	610	808	0	-2163	365	0	3.99733
124285	87694	89	44868	30714	86	23799	16519	65	-2	80	0	-7	57	0	91	363	0	4.00258
137414	114866	89	37815	32367	82	23982	19544	59	42	107	0	-45	57	0	-1393	0	0	4.00363
218418	161954	98	98421	70867	95	40778	30482	90	170	160	0	157	120	0	3	366	0	4.00678
67867	58538	78	18064	15991	49	13678	11967	46	7	96	0	-41	26	0	-3640	0	0	4.00678
68880	60036	79	30712	26423	73	12404	10791	43	-5	58	0	79	64	0	97	315	0	4.00992
116661	100324	94	48237	41499	79	21864	18733	53	120	115	0	-48	71	0	-1002	51	0	4.00992
74157	64658	78	27361	24020	70	14311	12349	45	-117	52	0	-42	35	0	419	632	0	4.01097
193809	131758	98	62205	41482	92	28777	19417	77	-27	104	0	79	77	0	-574	48	0	4.01307
69733	59140	71	27281	22160	69	12993	10947	45	-68	133	0	18	50	0	-151	364	0	4.01622
144271	99432	96	49839	34251	88	22753	15898	62	42	100	0	69	137	0	-344	287	0	4.01832
289828	183292	108	111915	73864	104	51865	30848	103	62	469	0	208	346	0	-3597	0	0	4.01832
205738	137750	97	64636	43208	94	30748	19831	86	9	130	0	42	112	0	-7297	0	0	4.01937
173446	128886	91	73475	53731	89	25660	18871	67	139	117	0	12	68	0	391	611	0	4.02042
473320	276691	153	207115	126200	139	96167	59836	134	2195	1823	28	1731	1299	25	43	462	0	4.02462
203727	132541	100	66011	43483	97	32082	20676	87	80	122	0	-40	81	0	361	411	0	4.03197
269124	172429	110	83631	54653	104	36677	22999	100	250	396	0	-63	294	0	51	677	0	4.03407
226832	155755	96	95312	66557	96	38653	25659	92	30	239	0	16	55	0	-4068	0	0	4.03407
84622	71794	81	31218	26250	75	15456	12861	48	19	78	0	-76	36	0	-67	261	0	4.03932
122393	90301	86	45972	33509	83	19406	13521	58	119	130	0	-49	46	0	154	292	0	4.04142
148128	104854	89	47297	32911	87	22993	16011	63	54	127	0	-42	72	0	326	361	0	4.04457
67385	61930	71	27985	24956	66	12765	11381	43	-125	43	0	-157	46	0	-3887	0	0	4.04457
138927	111448	90	45555	35341	82	21661	16897	55	373	192	0	-158	14	0	-7845	0	0	4.04457
254343	166917	102	99682	64633	98	44370	28058	95	67	232	0	68	89	0	-290	271	0	4.04876
170973	117718	94	61251	41934	91	28002	18997	71	-20	203	0	-36	49	0	-572	177	0	4.05086
199094	149038	96	80614	60151	91	26382	19259	70	125	134	0	-87	31	0	-2930	0	0	4.05191
69531	63961	69	18498	16694	47	11966	10195	44	-134	93	0	-42	49	0	-7199	0	0	4.05191
215958	147672	99	68993	47275	93	30662	20518	83	69	219	0	-17	65	0	463	576	0	4.05506
102485	90736	81	42819	37218	76	17663	15730	50	-73	59	0	-99	35	0	-5705	0	0	4.05506
268110	174702	105	90861	60769	101	40346	25556	100	303	338	0	-34	116	0	456	706	0	4.06241
91621	84479	68	36014	31704	75	15471	13594	46	-54	136	0	-48	43	0	-12434	0	0	4.06661
414955	222487	131	137114	71571	130	55025	29583	126	1318	1073	16	857	828	0	-4935	0	0	4.06766
62999	56986	74	17466	15253	49	12747	11081	43	1	104	0	48	111	0	394	557	0	4.07186
112831	87826	93	37242	28430	80	18852	14580	53	-56	82	0	-5	63	0	184	438	0	4.07501
219857	149613	97	88714	60025	96	31975	20495	91	84	145	0	108	87	0	-413	386	0	4.08131
85828	72499	81	30275	25028	78	17119	14066	51	38	108	0	31	60	0	-129	364	0	4.08341
285292	184177	104	88882	57435	101	49393	30728	100	194	314	0	104	237	0	96	470	0	4.08655
162342	126033	89	66094	50366	89	23657	18416	66	89	73	0	31	58	0	26	415	0	4.0897
161379	113013	96	56102	39717	88	28320	18967	80	27	82	0	91	82	0	-384	238	0	4.09285
146155	106398	88	52918	38286	88	28284	19676	85	-4	153	0	-87	48	0	-5731	0	0	4.0939
344696	199248	133	123334	74218	120	56320	33008	117	602	910	0	503	646	0	-4558	0	0	4.0939
312640	208167	117	131372	86978	115	45233	31462	110	584	1096	2	292	533	0	-144	576	0	4.096
191008	131345	100	61812	43471	93	30783	20880	83	-120	116	0	44	62	0	-320	127	0	4.1002
406928	203998	143	130015	67486	139	62515	30741	137	1412	1059	7	1051	845	0	-1128	986	0	4.10125
188147	137669	97	67476	49979	90	39466	28460	88	28	140	0	-4	98	0	51	267	0	4.1044
249195	195374	97	134915	105326	93	702	715	0	-103	89	0	15	163	0	-6711	0	0	4.1044
302923	197460	112	113558	73136	110	59805	38464	109	106	705	0	277	591	0	-3241	389	0	4.10545
293524	202579	120	97354	65871	109	43477	30862	104	405	934	0	222	566	0	-5854	0	0	4.10545
115908	99377	83	54330	46364	79	17063	14146	51	32	159	0	-43	74	0	-7935	0	0	4.10545
275471	184314	107	84491	56548	100	52060	35625	98	163	290	0	-28	162	0	106	438	0	4.1086
162580	135568	89	66142	54974	84	22646	18222	58	138	132	0	-76	71	0	-1111	27	0	4.1107
157046	115668	92	61349	42742	93	24430	16942	68	-63	84	0	70	74	0	33346	41204	106	4.1107
245502	164873	103	71487	47565	98	38017	26131	96	-31	125	0	22	168	0	-5374	0	0	4.1107
92981	80110	81	32986	27998	77	16431	13697	49	94	189	0	-126	24	0	-5130	0	0	4.1107
254206	171890	101	75325	49017	97	32876	22859	91	-25	252	0	24	175	0	-599	53	0	4.1149
93471	77292	79	39065	31305	80	16470	12841	49	13	104	0	51	77	0	228	608	0	4.1191
183204	128544	96	47411	32874	89	25467	18007	67	-9	105	0	23	78	0	103	481	0	4.12329
297625	184067	109	100870	62068	104	44786	27069	101	245	413	0	148	433	0	-183	342	0	4.12749
108936	92991	81	39753	34602	77	19098	16220	52	55	106	0	-68	37	0	-481	244	0	4.12959
248456	176441	105	101475	73806	99	47045	33696	96	109	166	0	12	166	0	-250	266	0	4.13169
111295	85679	83	38143	28720	82	18581	13736	55	127	172	0	103	103	0	-399	219	0	4.13379
262621	170518	107	84653	56113	102	36522	22720	100	281	362	0	94	183	0	-779	255	0	4.13484
133697	97083	92	50426	36472	85	23009	16956	61	22	146	0	21	72	0	-774	107	0	4.13589
80071	66770	84	24070	20391	58	13103	11404	45	9	58	0	138	61	0	843	734	0	4.14009
172710	129786	91	69752	52953	91	24530	18966	63	306	191	0	-6	54	0	4301	2047	29	4.14009
355896	188768	130	113774	62533	127	49123	25158	123	834	783	0	490	626	0	785	1126	5	4.14744
363574	188470	122	114720	59969	119	55618	29253	115	774	1226	10	590	772	0	548	685	0	4.16108
192868	130801	104	61669	41266	93	29853	19872	72	45	116	0	-34	87	0	190	513	0	4.16633
138876	104739	86	51237	38514	84	23318	17030	64	78	89	0	46	53	0	-723	663	0	4.16738
251382	179295	99	71231	51397	96	35748	25608	93	69	210	0	11	129	0	326	802	0	4.17263
154515	114618	92	56333	40829	87	28276	20846	74	-72	43	0	-6	68	0	-223	431	0	4.17473
125839	108743	81	39806	34116	78	23349	19613	61	154	138	0	-125	32	0	362	509	0	4.18418
39195	35485	69	16666	15124	48	6398	5664	35	123	113	0	3	54	0	-263	169	0	4.18838
46316	41099	73	14488	13083	45	8267	7200	38	-14	44	0	-45	58	0	-260	326	0	4.19048
161629	135721	90	63711	53492	83	26780	22111	65	127	137	0	116	93	0	-1375	359	0	4.19048
204629	140927	111	63916	44386	94	32864	23211	87	-115	160	0	59	64	0	-650	186	0	4.19258
303972	187382	112	89316	54774	108	51105	31997	105	271	645	0	155	516	0	-190	442	0	4.19467
204831	144126	100	79197	56203	92	32496	23280	88	-34	55	0	-13	82	0	-600	274	0	4.19992
121707	107281	79	52945	46326	81	27340	23519	68	49	144	0	21	85	0	-4783	0	0	4.19992
187536	126175	94	63511	42828	91	28999	18917	74	-34	112	0	126	122	0	-5263	0	0	4.19992
171528	130044	90	60424	44053	89	34642	25029	87	98	192	0	52	74	0	-9251	0	0	4.20097
99205	86111	79	50964	44741	78	16850	14493	47	-160	53	0	90	102	0	-1428	365	0	4.20202
101088	80072	83	37944	28926	80	16304	12551	53	-48	67	0	-31	66	0	74	659	0	4.20412
375266	215704	126	110392	62284	120	55064	30575	118	850	955	0	524	856	0	69	354	0	4.20727
78107	65798	80	26561	23154	66	14295	12184	47	45	160	0	36	92	0	-1266	212	0	4.20832
230981	156417	103	86521	59179	96	36960	24316	93	-228	156	0	77	139	0	-2698	0	0	4.20832
132657	102651	92	37829	28174	84	22585	17641	59	231	116	0	57	68	0	-1990	325	0	4.20937
162571	116679	94	61303	43878	89	24977	17305	67	-1	125	0	9	66	0	-5139	0	0	4.20937
66103	60102	72	24937	22116	59	12484	11097	43	-17	69	0	-74	13	0	-6157	0	0	4.20937
65621	61585	72	28112	24523	70	9947	8742	40	85	86	0	-110	26	0	-389	68	0	4.21777
461476	211731	159	138563	62727	158	64342	27583	154	2070	1356	18	1577	854	0	383	3115	4	4.21777
117786	89513	89	41833	31208	83	19376	14615	55	187	179	0	-11	32	0	6	320	0	4.22407
198262	144868	97	69337	49275	92	27271	19958	73	53	174	0	18	132	0	-917	0	0	4.22512
211697	137190	99	78174	51423	97	29164	18273	75	-74	138	0	-74	120	0	-2357	0	0	4.22512
249052	156608	121	71374	45261	102	42093	26241	100	351	602	0	148	271	0	-471	387	0	4.23037
77379	67589	78	32687	28012	73	17544	14709	52	-204	23	0	66	72	0	-4813	0	0	4.23037
131610	100702	88	45683	34498	85	20723	15299	58	-121	60	0	189	100	0	429	584	0	4.23351
258367	173323	120	57026	37162	104	34995	21917	102	403	614	0	127	272	0	-3338	61	0	4.23456
163639	115482	95	55705	39483	89	24082	17111	62	213	194	0	28	116	0	-195	970	0	4.23666
93576	81083	77	38022	31026	76	15733	12734	50	-97	70	0	52	111	0	-4134	0	0	4.23666
278035	172470	110	98033	60470	105	41544	26141	101	216	627	0	159	365	0	-120	335	0	4.23771
66173	58039	79	23037	20033	57	12510	10788	43	-132	4	0	34	48	0	-239	418	0	4.24401
104383	81471	87	44756	34207	83	18954	14711	53	77	152	0	87	111	0	17	241	0	4.24506
313877	215763	121	117668	81933	114	61681	41628	112	643	1087	9	482	834	0	-706	229	0	4.24611
136881	117000	96	42021	35697	82	24062	19838	60	0	131	0	47	46	0	-358	111	0	4.25031
92488	77647	84	30421	26694	76	11636	10143	43	-240	56	0	-6	67	0	-201	152	0	4.25346
258318	164970	105	82650	51916	98	41189	25505	96	118	306	0	96	282	0	-2651	0	0	4.25346
131670	114455	80	65752	56992	80	21702	17934	55	-28	74	0	-148	9	0	-3700	0	0	4.25451
98545	77258	92	35287	27131	81	15754	12300	49	-34	106	0	-60	74	0	-644	76	0	4.25556
109404	86948	87	49570	39578	82	16464	13363	49	-11	92	0	-58	51	0	18	343	0	4.25871
289774	189544	107	92557	59521	105	42699	28077	102	338	597	0	316	500	0	-52	424	0	4.26081
137991	100079	90	44013	31606	85	20179	14467	58	-52	65	0	-47	60	0	-226	434	0	4.26291
161687	125335	97	63890	49024	87	26713	20860	75	-78	86	0	-18	74	0	-4369	0	0	4.26291
36676	33878	61	9329	8390	39	7578	6571	38	-126	39	0	-45	39	0	-496	151	0	4.26606
236433	166679	111	77358	53741	96	43086	30529	93	328	383	0	101	208	0	-1040	271	0	4.26606
165813	120456	89	46708	34264	87	27791	19414	72	83	124	0	-27	43	0	-3793	0	0	4.26711
241332	156364	110	79062	53534	97	37405	23285	94	138	286	0	112	161	0	-230	221	0	4.26921
347806	209426	131	136997	86821	123	55645	33428	120	793	962	0	697	768	0	516	1072	4	4.2713
141386	115408	87	50310	40613	82	19365	15269	55	152	169	0	-67	35	0	-7168	0	0	4.27235
118861	104268	80	32369	28704	68	20335	17420	52	-102	27	0	-22	50	0	-9613	0	0	4.27235
192246	135447	95	83876	61103	94	30832	20690	89	242	280	0	156	102	0	-1838	0	0	4.2734
173996	125386	98	59625	42082	91	29364	20411	74	271	167	0	92	62	0	755	801	0	4.28075
172418	124103	102	63633	45344	90	31772	22634	87	-81	122	0	88	113	0	558	556	0	4.29125
71021	64014	74	26196	23268	59	11695	10118	43	34	169	0	125	96	0	-813	501	0	4.2923
137424	100349	95	47980	34137	85	23284	16855	59	15	96	0	33	136	0	118	168	0	4.29965
65523	58094	76	29251	25882	69	11479	9955	42	149	130	0	30	49	0	-3428	41	0	4.29965
98371	74037	92	36152	26068	81	17725	13395	54	33	76	0	52	75	0	228	367	0	4.3028
68025	60279	77	29004	25380	69	13518	11864	44	-156	57	0	6	63	0	-261	211	0	4.30595
125200	102664	94	45343	35386	82	20779	16269	57	54	154	0	56	92	0	92	528	0	4.30699
198581	140858	98	65790	46561	94	24043	17203	60	-113	166	0	63	168	0	-33	858	0	4.31329
125116	109087	87	44946	38971	78	19401	16413	53	-132	43	0	-32	53	0	-420	161	0	4.31539
169673	116556	107	54635	37264	89	24066	16464	62	75	89	0	-38	99	0	-360	128	0	4.31854
161264	116547	103	59506	42358	88	26586	18268	68	209	107	0	126	88	0	-119	312	0	4.32064
180997	138092	96	85834	65343	91	28123	21695	74	193	197	0	85	142	0	-222	329	0	4.32379
180534	150633	89	61350	50506	87	27187	22182	71	108	197	0	48	61	0	-161	693	0	4.32694
137603	99734	86	46933	33297	87	24989	17481	63	70	132	0	31	64	0	235	358	0	4.33114
168456	121441	101	50266	35905	88	22539	15966	63	147	168	0	18	97	0	-315	169	0	4.33324
133753	95307	90	51406	37657	85	21072	14745	60	90	118	0	-17	109	0	-3537	0	0	4.33324
127649	94495	95	44760	32792	84	18938	14076	54	220	110	0	78	44	0	-174	427	0	4.33849
48785	43712	78	19389	17240	50	9097	7532	39	-17	109	0	30	118	0	254	552	0	4.34374
166438	115796	104	56301	39894	91	28548	19852	80	123	90	0	75	74	0	-453	493	0	4.34478
126298	104059	88	45424	35735	80	21788	17838	59	-4	123	0	16	92	0	-113	242	0	4.35003
234577	153567	103	76628	50895	100	35603	23188	95	238	405	0	78	389	0	-74	639	0	4.35213
224819	146970	98	73177	47931	95	30957	20124	78	169	240	0	179	120	0	-1459	71	0	4.35318
231415	158440	104	77870	54261	97	33556	23102	94	35	151	0	127	191	0	-1453	53	0	4.35318
173980	144724	102	59380	48351	86	29950	24104	82	-89	56	0	-102	133	0	-74	326	0	4.35633
197020	147408	97	74160	55276	91	32848	25057	88	282	228	0	-42	178	0	-3556	0	0	4.35633
191690	144017	93	115944	89819	92	24891	17468	67	126	146	0	2	82	0	-43	196	0	4.36053
120076	103074	87	49365	42406	80	25516	20995	67	55	177	0	112	117	0	-1699	6	0	4.36053
74172	65457	77	32166	27556	74	11556	10168	43	95	79	0	-6	48	0	-1220	116	0	4.36158
102041	85727	84	41042	33204	80	17588	14846	48	57	143	0	12	135	0	-2135	0	0	4.36263
145519	120529	86	45791	37620	82	24563	19733	56	227	179	0	3	64	0	-3493	0	0	4.36263
143282	102720	93	46980	34192	87	21009	14597	59	-79	88	0	35	41	0	-2901	0	0	4.36368
185371	144552	103	61655	45979	89	24948	19601	64	61	78	0	65	104	0	-137	866	0	4.36473
155936	115766	94	47753	35658	85	23354	16599	61	82	94	0	66	83	0	5992	2733	54	4.36473
204809	139087	96	81541	56562	95	48388	33115	92	295	180	0	7	142	0	-477	413	0	4.37523
163324	117318	92	48911	35048	88	27211	19371	69	-14	72	0	-22	48	0	487	639	0	4.37838
439816	243714	160	201506	118785	143	83673	51004	138	3081	2138	35	1759	1384	20	-458	284	0	4.37943
145873	129185	81	42666	37487	78	24644	20536	57	-90	96	0	-19	59	0	-16446	0	0	4.38048
162367	117230	104	54902	39392	89	25444	17726	68	55	100	0	-13	63	0	-200	311	0	4.38153
144868	111487	89	50737	38450	85	23366	18173	60	-199	86	0	13	49	0	-1316	167	0	4.38257
63549	57479	71	22648	20362	53	12316	11075	42	-61	118	0	-30	40	0	-4903	0	0	4.38257
84505	71621	80	37160	30334	76	14648	12094	48	114	115	0	-25	51	0	-340	179	0	4.38572
149941	113035	90	53231	39453	87	25523	18918	68	0	151	0	156	97	0	-715	216	0	4.38677
219551	149582	103	74302	50746	96	31386	21303	81	296	488	0	71	208	0	-167	553	0	4.39202
61501	53946	77	28602	25823	70	10243	9039	40	143	128	0	-34	30	0	-158	300	0	4.39622
19505	17988	50	14362	13063	45	3145	2915	26	32	142	0	76	82	0	763	652	0	4.39937
45607	40333	66	12129	11058	42	7044	6435	34	-55	35	0	-37	41	0	-365	7	0	4.39937
144674	124114	88	54528	46699	82	23158	19500	61	171	211	0	-9	47	0	-403	92	0	4.41302
160807	125880	86	55357	43053	86	25020	18890	65	55	179	0	-51	63	0	246	493	0	4.41722
164267	113168	108	58638	40171	108	28302	19123	91	303	410	0	544	458	0	194928	163011	60	4.41722
62189	55645	63	26344	23546	55	12436	10575	42	-36	66	0	56	116	0	-6196	0	0	4.41722
117310	102486	83	49883	43149	78	19222	16379	49	69	139	0	-41	29	0	-119	302	0	4.42036
360141	195868	137	116588	63784	133	53092	28444	130	1477	957	0	903	603	0	-5420	0	0	4.42036
60269	53896	76	24712	21970	61	10304	8533	42	-15	98	0	2	86	0	-355	169	0	4.42666
228613	153723	97	81734	54756	95	37558	24966	92	177	256	0	37	206	0	131	391	0	4.42771
213455	144565	112	68191	46806	94	32835	21080	89	-103	288	0	-40	154	0	-3292	0	0	4.42876
286687	183137	116	92138	58474	103	45438	28846	100	336	848	0	151	323	0	-472	141	0	4.43086
78549	69175	78	27533	24287	68	13547	11519	44	11	144	0	59	61	0	21	390	0	4.43506
275669	187604	104	107486	73677	103	36674	23845	97	145	458	0	134	371	0	-3064	0	0	4.43506
269058	176917	102	85568	56515	96	43420	27522	94	-43	434	0	90	389	0	-12243	0	0	4.43506
128064	95439	93	40433	30255	84	21075	15497	59	49	208	0	-78	18	0	-2015	0	0	4.43611
133324	111608	87	52953	44102	82	18713	15168	56	115	134	0	-11	73	0	-203	251	0	4.43821
197442	139479	95	60352	42459	92	27057	18196	70	86	265	0	106	195	0	176	416	0	4.44556
98619	86312	84	27060	22906	76	20253	16672	55	35	151	0	-26	75	0	29773	22146	94	4.44556
244014	172453	97	88824	60620	94	44630	31695	91	-20	354	0	-24	185	0	-7576	0	0	4.44556
131983	117726	79	50183	43843	80	23013	19977	56	109	157	0	-53	102	0	-13119	0	0	4.44556
157456	121988	90	61041	49475	87	23399	18460	61	222	179	0	70	52	0	-4479	0	0	4.44661
80226	68694	86	26863	22964	65	13254	11966	41	-99	59	0	11	57	0	-1448	0	0	4.44766
69686	60935	75	29520	25194	70	12139	10063	45	-24	76	0	28	66	0	-259	211	0	4.45291
274596	170020	107	88077	53193	107	41172	24963	102	130	555	0	174	534	0	106	314	0	4.4571
298010	183495	110	84936	52065	104	46491	28332	101	379	596	0	148	585	0	-4700	0	0	4.45815
87217	72088	92	37720	30735	92	23682	19695	79	163	222	0	43	75	0	441357	280121	92	4.45815
55973	47945	87	21329	18906	54	8776	7513	40	238	148	0	-40	14	0	-1752	0	0	4.45815
295548	193249	117	69703	46169	112	46990	30774	111	964	1196	10	580	840	0	-238	345	0	4.46025
34296	31487	66	13044	11789	44	4370	4209	29	-166	14	0	-23	29	0	-12	446	0	4.4676
127948	97329	87	56005	42825	85	20636	15700	57	-64	49	0	54	62	0	65	351	0	4.47705
111975	93614	87	40658	32489	79	17132	13807	51	23	154	0	49	74	0	757	981	0	4.47915
85262	70171	81	36630	29004	77	14276	11166	50	32	122	0	23	92	0	-1182	232	0	4.4802
191735	136803	96	63490	44460	91	27438	19161	69	25	270	0	-45	162	0	979	565	0	4.48335
67457	61871	74	26977	24328	63	15349	13851	45	-43	100	0	-54	50	0	-2560	0	0	4.48335
133740	98789	88	46836	34091	84	23379	16783	61	41	90	0	106	91	0	186	259	0	4.4907
98305	85011	83	34872	29682	76	19938	16382	57	110	123	0	-16	66	0	-837	167	0	4.4907
57530	49656	81	17283	15221	49	9790	8718	40	44	121	0	4	53	0	-379	225	0	4.49594
419829	265432	131	151790	94329	129	81126	52133	130	2409	2135	30	1937	1454	26	-47852	0	0	4.50119
121834	91832	87	46061	34894	83	20478	15233	56	-80	45	0	3	97	0	-12567	0	0	4.50119
236694	152292	110	75620	48896	97	37833	24324	94	275	352	0	-7	281	0	-116	934	0	4.50329
94621	79215	85	36788	30125	77	18085	14841	51	-41	57	0	-90	39	0	-1094	243	0	4.50434
256640	174106	108	100785	71490	106	30665	20599	80	390	643	0	55	559	0	-688	182	0	4.50644
145592	108765	89	53791	39542	86	22535	16410	56	23	111	0	-91	104	0	-207	451	0	4.50959
187241	134260	95	67506	48284	91	35033	23585	88	-44	224	0	77	95	0	-3253	0	0	4.50959
125500	95399	88	47739	35732	84	18410	13223	56	-121	104	0	96	112	0	436	372	0	4.51379
122368	107184	81	36476	31833	79	21074	18740	53	-213	32	0	-19	76	0	-1600	0	0	4.51379
75481	65350	86	19138	16903	49	14095	12148	45	136	138	0	-85	9	0	-189	246	0	4.51904
120890	93362	100	40461	31016	82	19544	14637	55	141	170	0	-77	52	0	-1146	104	0	4.52009
214015	141695	103	92052	61337	97	34906	21573	93	52	245	0	106	204	0	4	542	0	4.52429
153520	130951	86	54762	45843	83	26774	21994	64	-77	99	0	-51	81	0	-438	88	0	4.52744
131272	102904	84	43820	33278	82	19958	15861	56	25	164	0	44	85	0	-3578	0	0	4.52744
124939	108130	84	45868	39670	78	19991	17078	55	-17	92	0	7	57	0	76	454	0	4.53058
201705	147653	102	78075	55706	92	33469	25082	85	3	236	0	41	216	0	-3068	0	0	4.53058
144835	123340	89	71066	61266	84	29373	24712	79	135	190	0	-9	110	0	172	589	0	4.53373
101402	80271	84	37067	28735	82	14566	11517	50	59	88	0	-17	68	0	55	529	0	4.53793
208720	143888	105	71211	48694	95	28321	19325	80	95	352	0	117	273	0	12669	4330	113	4.53793
325164	204659	109	104466	65636	106	55425	34048	104	402	866	0	495	687	0	-10357	0	0	4.53793
103851	93954	76	12454	11891	41	18077	15663	49	36	122	0	46	84	0	-19097	0	0	4.53793
96859	83725	77	31982	26578	67	14988	12640	48	50	88	0	-57	64	0	-17507	0	0	4.53793
154510	105404	90	53797	37028	88	25484	17085	68	44	183	0	60	104	0	-5036	0	0	4.53898
55844	48454	78	24388	21695	60	10484	9144	41	149	120	0	64	87	0	-595	122	0	4.54108
48516	43661	72	22989	20720	53	8259	7588	36	105	84	0	15	40	0	-160	317	0	4.54738
111500	90405	84	39163	31256	82	21456	17633	55	3	108	0	52	124	0	-2022	0	0	4.54738
134830	100282	92	48089	35796	85	27986	20164	72	37	73	0	0	68	0	-6478	0	0	4.54948
305931	191559	136	92731	60028	118	42767	26872	115	889	1003	1	684	671	0	-2907	0	0	4.54948
133770	100249	94	50821	37710	86	22638	16939	62	177	163	0	92	92	0	-45	470	0	4.55158
127864	98077	84	45581	34089	83	22859	16991	62	31	127	0	24	87	0	-213	241	0	4.55368
125436	93850	91	44316	32113	84	20070	14388	56	66	121	0	58	94	0	180	502	0	4.55473
157797	116857	90	44932	32321	86	26073	18454	72	49	125	0	91	109	0	-18	353	0	4.55788
72044	64753	77	18795	16580	50	13302	11749	45	-1	130	0	-4	66	0	-4243	0	0	4.55788
163030	116391	91	51279	36167	89	24935	17760	63	42	124	0	157	79	0	-2327	84	0	4.55788
142549	106427	86	55371	40477	85	21670	15916	57	68	89	0	-47	94	0	-8024	0	0	4.55893
242506	175151	104	64325	45248	96	33329	23949	92	72	343	0	80	169	0	472	547	0	4.56418
419068	227485	124	128855	70291	121	63674	33593	119	1252	1092	14	1002	890	0	-12198	0	0	4.56418
275474	170760	118	84889	53444	99	36903	22388	97	244	649	0	119	456	0	152	328	0	4.56733
64078	56769	79	24397	21609	58	11533	10404	42	-39	134	0	18	63	0	28	330	0	4.57047
50517	45812	72	13910	12517	44	8628	7796	39	-98	59	0	-20	33	0	-112	254	0	4.57467
120348	96708	90	48548	38731	82	17062	12731	51	-42	52	0	-16	54	0	560	857	0	4.57677
510217	247366	166	178566	90154	166	100346	52597	162	2931	1646	29	2099	1129	16	27931	116847	24	4.58517
56165	53219	70	24789	22117	63	11224	9659	42	-178	65	0	99	90	0	84	213	0	4.59042
194133	147223	93	66919	49311	88	30324	23232	86	72	210	0	29	136	0	-194	384	0	4.59147
92434	83197	78	47869	42354	76	16018	13931	49	62	139	0	14	74	0	-1412	129	0	4.59252
151922	109561	90	57345	42138	88	23745	17020	66	-7	192	0	168	201	0	-336	504	0	4.59567
105376	89700	82	40306	34874	78	17560	14949	49	-14	61	0	-66	71	0	-538	200	0	4.59672
138306	102032	95	53096	38633	86	27629	20245	65	55	205	0	37	82	0	95	415	0	4.60197
392073	232225	135	124179	73398	133	61252	36035	131	1777	1337	21	1163	930	0	-6188	0	0	4.60197
167017	135871	89	58326	45751	88	26186	20841	68	41	214	0	62	106	0	376	673	0	4.61036
210622	122892	103	82671	51252	100	35447	21726	96	241	711	0	244	517	0	-115	363	0	4.61141
65742	58964	74	29756	26677	71	7596	6739	35	242	181	0	13	37	0	-294	102	0	4.61876
257849	108332	135	83451	34339	121	43678	19718	119	511	560	0	597	463	0	-2047	137	0	4.61876
88713	80197	77	31886	27678	75	14999	13051	47	62	120	0	15	74	0	-2965	253	0	4.61876
184979	133772	94	57367	41049	90	23390	16703	65	114	211	0	47	157	0	-198	176	0	4.62296
355742	177555	148	123530	57442	148	58292	27718	144	895	555	0	640	673	0	806	10096	9	4.63661
141423	121190	97	60514	52944	82	31824	26411	79	-153	104	0	1	100	0	-6439	0	0	4.63661
217217	150381	96	72695	51391	94	32434	21516	89	127	495	0	155	359	0	-2	247	0	4.63976
142257	119239	84	49787	40312	84	20838	16924	55	-8	68	0	2	50	0	-211	469	0	4.64395
72800	62216	83	25017	22411	58	11601	10506	42	-156	96	0	-146	22	0	707	668	0	4.64605
23934	22476	48	11170	10245	40	4026	3559	29	68	120	0	42	93	0	-1783	0	0	4.64605
38423	33130	65	14427	13083	44	5860	5273	34	34	132	0	41	84	0	252	491	0	4.6492
84815	73914	92	31156	26919	75	15123	12890	46	67	88	0	-36	32	0	-278	210	0	4.65445
103936	93203	77	41071	36269	76	17587	15973	49	-58	104	0	71	80	0	-2478	0	0	4.65445
237622	160817	100	82585	55469	96	37163	25231	93	120	327	0	92	276	0	-4336	0	0	4.6555
57449	53145	60	21793	19825	51	9286	8343	39	-37	122	0	-58	33	0	-9010	0	0	4.6555
177210	124995	96	54136	37191	92	25194	17557	65	17	231	0	6	208	0	549	1106	7	4.6576
198425	141683	95	80897	59566	95	35349	25710	91	108	218	0	149	320	0	-649	232	0	4.6597
100860	82641	84	33691	26918	77	17425	13876	53	87	108	0	-55	42	0	572	853	0	4.66705
283573	177644	105	92791	58388	101	47799	29940	98	393	994	0	329	673	0	244	584	0	4.67125
198935	148276	99	64703	46423	92	29070	20659	75	-60	357	0	73	110	0	-5461	0	0	4.67125
161153	121864	89	47536	34648	87	25752	19526	64	171	123	0	-18	98	0	-2101	186	0	4.6723
313824	204602	112	105174	68677	108	41871	26840	106	534	833	0	414	721	0	195	926	0	4.6765
186239	130718	92	72010	51538	89	30517	20355	87	11	263	0	-1	151	0	-8270	0	0	4.6765
560795	294802	171	274401	150731	159	146850	76038	155	3505	2226	39	2932	1714	36	34098	73468	121	4.6765
165341	121557	97	74115	57090	87	22466	16201	61	60	230	0	136	181	0	-19430	0	0	4.67755
139555	101492	87	49634	36246	85	23354	17496	64	339	254	0	-58	131	0	637	687	0	4.68069
68612	60849	76	28220	24885	66	10876	9630	42	-31	67	0	-44	46	0	-213	155	0	4.68489
420164	187958	216	128447	53230	200	73819	32431	173	891	930	0	549	569	0	-2125	226	0	4.68804
179126	140977	89	66315	50254	88	33395	25685	82	129	143	0	154	215	0	-2260	24	0	4.68804
169962	126858	88	43907	32325	87	32380	23257	87	-111	170	0	13	187	0	184	501	0	4.69539
150796	112210	88	46491	33954	86	26628	19793	68	120	148	0	2	124	0	-253	190	0	4.69854
111845	83398	85	41233	30236	81	17462	13101	52	28	166	0	43	54	0	-3723	0	0	4.69854
88484	77415	78	34325	29625	75	14525	12206	47	116	162	0	-114	30	0	471	438	0	4.70064
145821	108872	103	47508	34651	84	25032	18135	66	173	175	0	-38	78	0	18	319	0	4.70274
149621	113678	91	54616	40562	86	23728	17739	62	122	128	0	-43	119	0	1031	877	0	4.70589
135123	113282	86	45089	35906	81	21488	17531	58	-32	58	0	-6	126	0	496	597	0	4.70799
232268	159950	96	70778	45477	93	39096	26370	92	404	957	0	247	606	0	-140	373	0	4.71114
303259	187338	110	95133	58735	106	49823	31464	101	594	856	0	372	501	0	-358	414	0	4.71534
369278	225840	130	108633	65963	121	57396	34872	118	1523	1126	16	1041	920	0	-11199	0	0	4.71534
115679	104953	77	44058	38725	77	31486	27799	75	-78	102	0	-22	129	0	-16292	0	0	4.71534
97435	85212	80	33281	28609	77	15715	13820	47	101	231	0	-46	56	0	-1809	135	0	4.71638
154647	134333	95	71934	61529	83	27403	22857	66	69	225	0	37	103	0	-2067	0	0	4.71743
223146	160094	97	62150	42276	91	33203	23513	89	205	446	0	181	402	0	-328	362	0	4.71953
97683	76544	85	36202	28411	80	16256	12283	52	4	160	0	-56	71	0	95	655	0	4.72268
133140	114692	94	43743	37539	82	19611	16016	55	183	108	0	20	80	0	10771	4278	99	4.72268
206301	140873	98	70459	47257	95	31278	20949	80	66	353	0	132	209	0	-976	334	0	4.72373
104108	91776	84	45807	40134	78	16794	15056	45	27	70	0	18	41	0	-970	114	0	4.72478
480758	255311	161	178888	90620	150	75329	39610	146	2462	1628	31	1769	1109	13	-260	32508	13	4.72478
106854	88554	84	41752	33536	79	17756	14402	50	9	187	0	21	98	0	-1063	0	0	4.72688
262745	168525	108	83608	53327	100	43400	27942	98	472	749	0	177	626	0	448	472	0	4.73003
274018	170149	108	125587	77812	105	53717	33665	104	423	563	0	329	524	0	-7658	0	0	4.73003
108751	94439	80	40064	33316	78	22848	19212	56	-48	86	0	-80	35	0	218	429	0	4.73318
208652	152402	103	73443	54315	91	28254	20504	72	-82	247	0	92	192	0	-2415	569	0	4.73318
70333	64629	77	26977	24062	68	11970	10156	43	-17	81	0	31	49	0	-395	153	0	4.74263
67956	61414	66	17571	15890	48	12729	10978	45	37	127	0	33	74	0	-122	418	0	4.74473
89486	76104	82	34024	27467	79	22252	19068	57	-34	122	0	190	98	0	-74	261	0	4.74578
61016	54242	77	14763	13240	45	9768	8692	41	-46	49	0	67	73	0	-389	287	0	4.74788
301175	185550	108	85281	52607	106	44460	27492	105	710	758	0	427	623	0	179	279	0	4.75522
175137	142265	88	48996	38690	84	29384	22931	80	-104	226	0	14	115	0	179	456	0	4.76047
430500	224939	205	169176	93295	180	74292	41033	169	1459	944	0	1145	854	0	-15388	0	0	4.76152
198282	152904	97	80182	61476	89	30582	23459	85	70	269	0	79	146	0	-1240	63	0	4.76257
159876	112136	92	53719	37740	88	27805	19575	68	45	306	0	62	162	0	611	704	0	4.76467
145322	103405	104	51150	36339	86	24528	17397	62	105	252	0	-4	87	0	-3128	0	0	4.76467
53041	49016	68	23413	21299	53	10481	9199	41	-27	94	0	-80	48	0	-73	342	0	4.77097
61111	54726	77	23651	21081	62	12311	10827	42	165	198	0	11	66	0	-4	800	0	4.77412
191543	142221	94	65372	48648	90	27288	20182	68	80	112	0	35	236	0	-429	233	0	4.77622
306009	191399	118	99555	63285	111	43824	27166	109	870	840	0	650	688	0	-5713	0	0	4.77622
175288	121461	105	49131	34372	91	29484	19478	84	186	195	0	116	260	0	388	846	0	4.78147
105381	82936	84	37565	29327	82	21239	16813	54	65	110	0	-25	113	0	468	386	0	4.78567
44401	38519	74	17841	16296	48	9280	8535	38	-14	65	0	83	141	0	-961	620	0	4.78672
111304	86130	85	43590	33784	82	18821	13934	54	30	82	0	4	78	0	287	635	0	4.79092
197564	136067	93	61211	42368	91	32928	23361	85	72	458	0	-19	352	0	-3568	452	0	4.79092
80953	69735	91	28860	24657	76	20684	17931	57	59	156	0	90	67	0	103018	179308	91	4.79092
67801	61520	67	25687	22610	62	13734	11888	44	117	124	0	-52	31	0	176	498	0	4.79406
80184	70444	76	27774	23344	66	13872	11648	46	-154	20	0	-1	101	0	-129	654	0	4.79616
158530	127706	85	42803	33244	82	21439	17020	55	63	145	0	-175	97	0	-187	417	0	4.79721
98009	80187	82	39176	30673	81	15390	12354	50	-94	85	0	-6	120	0	525	387	0	4.79931
200862	147744	98	59831	42812	92	28884	21636	73	147	472	0	68	345	0	-538	150	0	4.80351
267344	173467	111	77870	50905	101	44028	27864	99	311	888	0	363	589	0	-1659	0	0	4.80456
141344	102346	89	54200	39577	86	21220	15179	58	52	137	0	19	91	0	-545	285	0	4.80666
152234	132143	82	49688	41679	81	23954	19847	63	-107	102	0	54	179	0	214	378	0	4.80981
68354	62083	75	25117	21610	58	13622	11178	45	0	143	0	100	67	0	-6953	0	0	4.81821
231554	167580	98	78504	55552	97	36288	25895	94	337	752	0	189	501	0	-5564	0	0	4.81821
174970	122180	96	71076	50410	91	23964	16842	62	-9	301	0	-27	222	0	-7	289	0	4.82031
92754	81615	86	31314	27386	76	14833	12604	45	-14	109	0	142	135	0	-3101	0	0	4.82031
137322	105005	87	44768	33956	85	22145	16633	59	185	221	0	-67	160	0	-361	174	0	4.82136
130983	114995	82	49121	42606	79	23959	20049	60	-107	83	0	91	166	0	257	824	0	4.82451
199268	142423	96	63269	44501	93	31357	21782	80	254	382	0	92	302	0	-4386	0	0	4.82556
55429	51180	70	21996	19612	55	10785	9839	40	124	190	0	-32	60	0	-183	322	0	4.82766
176371	115176	99	57806	38192	91	29692	19474	78	298	508	0	197	221	0	429	395	0	4.83185
215075	154493	98	82689	58163	93	28806	20267	80	151	398	0	136	303	0	-269	225	0	4.83605
188182	132952	98	71908	52045	89	31872	22151	86	195	372	0	84	313	0	-5258	0	0	4.83605
115006	100834	88	46274	40665	78	17506	15272	51	-141	77	0	5	54	0	417	603	0	4.84025
168698	127849	92	58136	44176	88	30234	22873	74	14	150	0	83	195	0	566	452	0	4.8455
175452	135498	96	68852	51750	88	29802	23638	79	33	282	0	140	263	0	-5123	0	0	4.8455
152249	127252	90	43823	36063	83	21687	18083	53	-19	105	0	-31	135	0	472	550	0	4.84865
103575	91081	90	42210	37190	76	17721	15521	50	-105	135	0	27	70	0	-5307	0	0	4.84865
62302	57129	78	20513	18500	51	13159	11555	44	-159	36	0	23	57	0	-279	285	0	4.85075
87802	76241	78	30498	25818	75	12798	10446	45	64	82	0	55	89	0	-72	491	0	4.85285
156832	116826	92	64964	48412	87	29517	21729	83	194	217	0	143	217	0	-101	318	0	4.8539
149496	109523	90	49273	35460	87	24319	17985	69	2	210	0	31	127	0	175	268	0	4.86754
116825	89064	85	39390	30073	82	17853	13177	53	141	128	0	110	193	0	-176	591	0	4.86859
215642	171819	101	75060	59824	95	39869	30505	92	215	651	0	220	454	0	-1555	0	0	4.86859
186509	128526	95	57680	39405	91	28504	19083	71	228	620	0	257	333	0	-553	70	0	4.87069
68167	59642	78	22411	19823	56	11603	10119	42	8	95	0	87	89	0	437	756	0	4.87384
227411	163413	102	89399	63818	95	33691	24604	90	43	327	0	163	301	0	-1950	3	0	4.87384
88686	75594	80	35395	29609	78	14453	11530	47	-219	49	0	-2	96	0	-186	332	0	4.88014
72137	66148	73	26262	22228	62	13263	11051	45	14	72	0	-6	80	0	60	444	0	4.88224
220416	155805	99	91034	65950	93	34294	25126	89	245	477	0	50	233	0	-535	283	0	4.88329
142373	109876	100	55828	43314	86	23292	17652	62	-64	323	0	-87	211	0	-1085	0	0	4.88434
132850	115095	87	42941	37123	80	26500	22371	63	15	240	0	3	171	0	166	694	0	4.88749
157740	123080	96	48552	36860	85	23414	17261	62	187	175	0	-82	192	0	629	549	0	4.89274
80977	70573	86	25356	22088	63	15831	13465	47	-65	120	0	32	42	0	27	618	0	4.89694
36757	29832	60	79394	58789	79	3032	2332	27	199	530	0	79	193	0	-234	393	0	4.90009
83915	73313	89	30814	26268	74	14939	12875	46	-194	9	0	-49	62	0	-247	253	0	4.90428
169324	124773	92	49031	35793	88	27925	20431	70	51	253	0	26	230	0	18	339	0	4.90533
285269	173110	115	111690	67370	108	42493	24526	104	779	804	0	718	678	0	-387	515	0	4.90638
165265	117964	90	64873	47115	89	26179	18027	69	113	359	0	202	281	0	8	390	0	4.90848
181367	126762	97	48933	33688	90	25489	17871	64	78	367	0	150	326	0	413	779	0	4.91163
136646	114486	91	44636	36339	81	23014	19450	58	92	98	0	36	75	0	254	602	0	4.91583
198411	150320	93	61355	43228	89	28643	20759	74	10	529	0	138	423	0	-3813	0	0	4.91583
50548	46521	74	18507	16743	50	5255	4487	33	-48	54	0	85	123	0	212	279	0	4.91898
135835	105386	87	52424	40949	85	22453	17394	57	-53	134	0	27	99	0	233	683	0	4.93263
205046	143887	97	67929	47481	90	37356	26480	88	242	413	0	76	311	0	-1776	4	0	4.93263
74252	66199	71	27599	22850	67	13834	11681	44	57	92	0	9	63	0	-6573	0	0	4.93263
119680	89728	89	38856	29247	84	19575	15377	54	58	193	0	19	159	0	-600	0	0	4.93578
120212	95078	86	43136	33703	80	19345	14727	55	111	138	0	-73	73	0	-100	601	0	4.93998
277781	176528	103	79570	51042	102	43885	27427	100	618	659	0	408	536	0	-1975	89	0	4.93998
97385	85333	78	33042	29076	76	17869	15644	49	-77	98	0	14	162	0	-211	389	0	4.94312
64910	58250	76	23670	21161	61	13136	11650	42	39	126	0	-11	75	0	-613	0	0	4.95467
268646	177535	109	112892	75596	102	38139	24618	96	562	761	0	370	642	0	-199	547	0	4.95677
186284	135237	100	75425	54722	90	32022	24035	81	43	490	0	199	329	0	-311	396	0	4.95887
81855	72160	78	33485	29873	74	15009	12843	47	150	115	0	38	75	0	-293	623	0	4.95992
132101	94491	103	53175	37503	103	21965	15926	72	100	299	0	115	102	0	228373	182138	103	4.96202
120080	96472	81	46931	36421	81	19925	14943	55	-113	89	0	18	156	0	-9449	0	0	4.96202
201960	164303	91	61766	49066	86	35131	27558	86	78	355	0	98	290	0	-11419	0	0	4.96202
92251	80571	79	30329	26497	75	16030	14340	46	-36	84	0	87	127	0	-5214	0	0	4.96307
134631	100644	89	44359	32866	86	22354	16097	60	61	204	0	61	162	0	-3636	0	0	4.96307
346064	214695	121	123506	80839	119	48090	28812	116	1400	1299	13	842	827	0	789	1175	8	4.96832
248030	162326	99	90639	58346	98	45313	28988	94	307	788	0	207	506	0	-7566	0	0	4.96937
111351	89592	86	48768	39327	80	19139	15163	53	13	122	0	-47	57	0	-424	350	0	4.97462
102220	81072	83	39750	31166	81	16246	12403	51	203	199	0	1	75	0	-595	25	0	4.97777
222825	148926	96	81798	56002	93	38241	24762	91	10	357	0	112	349	0	-2646	3	0	4.97777
150886	108158	90	58310	42303	87	26912	18757	69	129	296	0	246	340	0	220	516	0	4.98091
235566	158372	99	81331	54686	98	34147	22788	91	64	439	0	312	485	0	-433	265	0	4.98616
83695	72538	82	28317	25344	74	13380	11982	43	-26	124	0	-121	76	0	-401	385	0	4.98826
106724	89336	83	42637	34102	81	17027	13974	51	-92	94	0	-4	107	0	-1086	21	0	4.98826
100782	90019	94	35011	31195	76	16422	14192	47	108	126	0	83	79	0	-3702	0	0	4.98826
288216	184660	106	76861	49468	99	44716	27978	96	671	768	0	314	741	0	-7044	0	0	4.98826
66162	60248	76	28116	25517	68	11399	10314	42	-96	67	0	-127	24	0	-7358	0	0	4.98931
189681	143724	93	69779	52962	89	29346	22922	72	138	387	0	17	225	0	-7187	0	0	4.98931
55845	48068	77	21972	19836	53	8791	7826	38	103	133	0	-22	27	0	-1393	0	0	4.99036
193914	133648	99	62561	43433	91	26343	17600	73	227	378	0	94	273	0	-3856	0	0	4.99036
76488	68950	73	27158	23737	64	14302	12621	45	46	46	0	-19	83	0	-417	253	0	4.99351
92113	80413	81	35542	29526	77	17975	15504	53	-98	78	0	5	106	0	-15	306	0	5.00191
367259	214005	127	109740	64365	119	56884	32483	116	1299	1058	10	1060	886	0	62	452	0	5.00926
136525	118342	86	54293	47247	82	23121	19426	55	140	167	0	102	133	0	-211	565	0	5.01241
78340	70337	76	28160	25165	73	15340	13857	46	-56	127	0	16	60	0	-580	294	0	5.01346
158955	111575	92	55400	38748	88	25499	18743	62	218	345	0	141	231	0	253	793	0	5.01555
98894	84789	81	35208	29208	78	15683	13070	47	-16	73	0	61	82	0	-36	333	0	5.01765
255947	168705	101	80959	54789	96	38741	25040	92	400	755	0	299	508	0	-360	133	0	5.0229
91858	78798	77	34595	28127	75	22930	18061	57	-59	91	0	-25	66	0	-5252	0	0	5.02395
127177	96724	88	44302	33338	82	21203	15019	61	-48	63	0	199	204	0	-8403	0	0	5.02395
115981	103233	83	44070	39116	78	20476	17841	53	157	140	0	-154	18	0	190	407	0	5.02605
445714	240137	146	129648	70177	141	65888	34372	138	3019	1735	34	1642	1167	14	9042	40303	18	5.0292
83572	72016	80	33374	29406	75	13650	11809	46	-14	89	0	-19	55	0	-11	351	0	5.0313
260917	178019	99	86470	56921	98	35526	23286	94	583	743	0	115	465	0	-3239	0	0	5.0313
221568	145568	112	83498	56977	98	31683	19713	86	466	638	0	258	326	0	34	487	0	5.03445
52077	46320	75	22309	20322	56	8640	7540	38	6	106	0	-99	35	0	-264	459	0	5.0439
66733	59526	81	25317	22509	60	12075	10656	42	-174	26	0	69	61	0	-151	653	0	5.04495
270893	167252	105	83745	52254	104	35711	21673	99	571	784	0	397	490	0	585	549	0	5.0481
191739	136542	94	61888	43563	91	29649	21345	74	141	391	0	225	307	0	-10028	0	0	5.0481
185447	136206	92	85259	63484	89	39469	29550	87	195	521	0	224	258	0	-4655	0	0	5.04915
122215	106482	91	54727	48499	79	22770	19797	59	-295	59	0	53	84	0	65	375	0	5.05439
82106	72335	76	29148	25306	75	14635	12850	45	210	147	0	-75	43	0	-587	0	0	5.05649
263647	174954	108	69254	46038	103	41239	26700	101	824	872	0	526	557	0	1398	1010	1	5.06489
415657	236408	131	123824	70398	124	71438	42416	122	1696	1193	21	1306	891	0	-7776	0	0	5.06489
108277	91562	84	34135	28305	77	17096	13984	49	133	165	0	23	39	0	-1847	0	0	5.06594
358438	212310	132	108722	62804	127	50168	30478	122	1207	796	0	989	729	0	-958	2612	5	5.06699
139245	102437	91	60112	44412	87	19445	13535	58	193	322	0	-2	194	0	-131	517	0	5.07014
200477	142226	101	61720	44280	92	27408	18640	69	271	650	0	181	306	0	-1983	108	0	5.07119
123532	99145	84	50181	39569	83	19246	14828	58	-42	109	0	74	126	0	-2466	0	0	5.07119
143374	102645	91	52752	38078	88	22308	16802	61	29	454	0	131	224	0	-325	454	0	5.07329
282715	184048	100	81204	52667	100	44481	28034	97	669	810	0	388	600	0	-1559	174	0	5.07329
145618	126101	81	66869	56965	82	26001	22390	64	178	269	0	-3	121	0	-1301	413	0	5.07434
69285	64485	67	28214	25405	65	12091	10705	41	-15	51	0	-45	77	0	-965	0	0	5.07539
144289	106622	89	56989	41500	86	22754	17210	59	215	303	0	131	156	0	-943	74	0	5.07644
55271	51215	75	22400	20634	54	8730	7888	38	82	115	0	-20	66	0	-257	252	0	5.08169
130765	104820	89	48984	38789	84	19057	14568	52	-112	308	0	5	149	0	-1221	214	0	5.08169
88293	78054	80	32698	29324	74	19811	17887	51	-27	121	0	47	61	0	-584	307	0	5.08274
188833	153492	98	70470	57823	87	28023	22737	67	351	758	0	198	460	0	230	412	0	5.09113
126564	111012	82	42040	36868	78	18497	15903	52	186	166	0	72	142	0	-242	241	0	5.09743
185075	130125	108	56357	39591	91	29384	20458	88	220	290	0	71	250	0	20746	8027	108	5.09743
129195	115513	83	47016	41672	78	24073	20516	62	49	81	0	-23	172	0	-9585	0	0	5.09743
190212	149006	93	77302	60704	90	26693	20644	67	135	346	0	109	244	0	-175	548	0	5.09953
183611	131122	92	68544	49984	89	35559	26477	85	34	359	0	185	348	0	83	298	0	5.10163
46628	42831	71	19940	18204	52	9806	8674	40	-113	60	0	-29	45	0	552	608	0	5.10898
273311	184589	100	80229	52723	97	40199	26940	96	474	776	0	393	548	0	-527	330	0	5.10898
260038	176477	104	79206	52344	99	42861	28781	96	576	668	0	380	574	0	685	673	0	5.11108
97672	87198	84	36976	32695	77	13920	12311	44	-3	105	0	101	83	0	-60	476	0	5.11843
166214	126947	90	63428	47915	86	26642	19836	65	122	418	0	77	207	0	-4881	0	0	5.12263
257677	171199	103	76486	50834	96	42368	27941	94	832	1028	5	453	663	0	-1497	160	0	5.12368
160603	116124	100	53293	38561	86	27083	19295	77	394	332	0	10	152	0	189	514	0	5.12578
162680	133769	83	52605	41929	84	24191	19503	59	76	342	0	70	173	0	-5116	0	0	5.12578
223595	155141	107	83970	56591	96	29117	20590	75	119	554	0	216	362	0	-3924	0	0	5.12578
274276	165678	110	87172	51490	105	38965	23152	99	632	732	0	397	467	0	-620	328	0	5.12787
93000	80376	84	30349	26806	76	12652	11282	42	-132	105	0	14	51	0	203	510	0	5.13207
245340	167037	107	83043	58448	97	33485	22093	86	254	726	0	248	668	0	-308	267	0	5.13417
74082	65665	89	27855	23987	66	14931	12496	49	-40	86	0	-122	45	0	703	609	0	5.13732
108769	93766	81	33438	29045	77	16378	14137	50	131	117	0	1	89	0	-1751	344	0	5.13732
210944	150166	96	81389	59538	92	35183	24292	91	507	852	0	200	338	0	197	395	0	5.14257
91713	82558	79	20096	18340	49	18194	15813	48	179	160	0	85	123	0	-2778	0	0	5.14362
222618	155635	96	68873	48925	93	37298	25856	92	313	787	0	333	630	0	-6650	0	0	5.14362
202015	153092	94	76725	58539	91	24977	19044	61	246	564	0	57	297	0	-228	239	0	5.14572
171842	125462	92	51763	36675	88	26597	19162	70	199	364	0	74	293	0	-2468	0	0	5.14572
76893	71813	74	26379	23697	68	10406	9677	40	173	224	0	110	132	0	-31	488	0	5.14887
161369	117536	95	58579	42627	87	24700	18783	67	134	342	0	39	297	0	262	368	0	5.15412
136681	100858	91	42627	30550	85	24157	17560	66	-13	400	0	144	273	0	-441	371	0	5.15517
159730	119158	94	57751	43399	86	24406	18178	57	255	400	0	247	266	0	-92	236	0	5.15727
137692	120736	86	60318	52606	80	21779	19193	54	37	187	0	-10	153	0	-152	374	0	5.16042
168039	136024	88	56179	43963	86	28105	22540	74	61	485	0	167	333	0	227	602	0	5.16252
114456	99260	82	42230	35056	78	17693	15026	52	-99	183	0	22	170	0	554	650	0	5.16986
198168	153303	99	69501	54004	90	33406	26011	85	195	644	0	175	610	0	-2288	0	0	5.17091
128349	99055	91	43704	33559	83	21196	15945	60	135	233	0	85	137	0	-280	465	0	5.17826
182530	140776	90	62978	48238	88	26020	20348	59	157	460	0	93	261	0	-2921	0	0	5.17931
86855	75552	77	33838	27737	75	14098	11327	46	104	170	0	-19	64	0	-56	297	0	5.18351
99253	86508	95	34760	29312	79	14667	12121	50	-45	114	0	-25	109	0	-931	237	0	5.18456
104076	92259	81	34796	30830	76	14769	12948	49	153	164	0	-50	65	0	-134	202	0	5.18666
106473	91068	89	34684	28326	78	17729	14847	51	-22	121	0	-18	114	0	86	461	0	5.19086
211602	165629	94	63060	48585	91	40597	32451	88	186	675	0	260	597	0	-2406	0	0	5.19086
126424	97885	89	43976	33695	82	18330	13024	54	45	250	0	-4	179	0	-279	296	0	5.19401
161246	125409	104	54584	42416	104	25285	19812	76	176	242	0	245	280	0	184274	144147	91	5.19401
186518	138881	93	63139	46376	89	31645	23155	86	325	571	0	45	257	0	-2716	0	0	5.19506
235307	161530	100	90570	62053	95	36354	24325	92	218	474	0	206	523	0	-9379	0	0	5.19506
86145	79955	67	25801	23005	54	16444	14383	47	112	142	0	-39	55	0	-12170	0	0	5.19506
140917	121036	82	55831	48476	81	20838	18069	51	74	245	0	-70	172	0	747	477	0	5.20031
157384	113224	90	59262	42810	89	27283	19509	67	72	281	0	228	388	0	-2503	0	0	5.20031
172204	143290	88	54132	43144	86	22101	17882	56	33	223	0	165	354	0	-3027	0	0	5.20135
140765	116264	83	45963	36656	81	20034	16307	53	-10	187	0	7	194	0	-7435	0	0	5.20135
213485	147350	95	70907	48305	91	33521	21708	88	77	486	0	147	372	0	-10458	0	0	5.20135
73194	64438	82	20283	18163	52	14282	12806	44	-20	167	0	58	76	0	653	542	0	5.2045
114574	91793	97	43656	34040	82	21133	16774	59	128	189	0	102	192	0	-1969	172	0	5.2045
66503	59092	78	24146	21604	60	11878	10530	41	-24	110	0	-6	107	0	-384	45	0	5.2066
121136	94080	89	40498	30402	81	26131	19724	69	259	198	0	-13	144	0	-1441	0	0	5.2066
121029	104406	84	47431	40241	79	17065	13973	51	119	185	0	68	54	0	-2905	0	0	5.20765
313969	194250	117	91252	57081	114	67867	41648	115	1384	1203	15	1020	766	0	-1762	435	0	5.2087
178203	128689	106	65424	47876	90	32549	23673	85	208	503	0	28	418	0	-3233	0	0	5.2087
50103	44501	81	21257	19232	54	9531	8666	39	-13	97	0	-32	52	0	-2077	0	0	5.20975
192142	137250	95	62355	44090	93	25906	18418	70	260	670	0	159	318	0	-139	243	0	5.21185
215203	153080	97	80307	57184	92	44759	31495	91	340	516	0	329	552	0	-1064	286	0	5.2129
231654	152981	114	74567	50858	96	39273	25888	95	404	730	0	291	402	0	-144	491	0	5.2171
161747	114242	89	56857	39684	88	24890	16821	69	167	446	0	136	346	0	-424	149	0	5.2213
208709	148842	95	67424	47659	91	34293	22813	88	396	864	0	327	458	0	-306	393	0	5.2276
192662	151066	89	87055	65878	89	26457	20003	63	292	321	0	318	359	0	-6208	0	0	5.2276
178085	125219	93	57904	40680	88	26466	17581	67	370	482	0	135	352	0	-129	218	0	5.23075
137225	111192	84	51490	39429	83	18525	13921	53	78	429	0	26	196	0	-460	260	0	5.23495
34808	34243	52	13595	12502	42	5737	5137	33	-176	26	0	140	80	0	-3853	0	0	5.23495
157129	119642	93	54793	41672	86	21318	15867	56	33	407	0	0	235	0	-3827	0	0	5.23495
204748	151640	98	85677	61220	95	26026	19763	64	249	430	0	168	319	0	142	362	0	5.23914
18402	17554	43	6521	5939	35	4233	4031	28	145	423	0	52	240	0	18	257	0	5.24334
239919	157695	102	78953	51309	97	34372	22298	94	406	688	0	246	587	0	-330	462	0	5.24439
77627	70192	75	31143	26150	73	13425	10710	47	-181	31	0	44	102	0	-382	110	0	5.24964
188765	140227	92	68147	50176	89	26980	19872	70	244	340	0	225	272	0	-1496	81	0	5.24964
261049	169887	103	79180	52479	100	39800	25390	98	800	855	0	508	654	0	-271	338	0	5.25174
157866	118505	103	56701	43568	87	26776	19804	65	-37	303	0	-34	259	0	-1895	89	0	5.25174
136932	101677	90	45208	32923	86	21264	15571	58	363	443	0	103	299	0	360	849	0	5.25594
204804	160842	92	70969	53403	91	27667	21338	72	267	679	0	180	304	0	-1158	534	0	5.25594
105122	84771	84	42453	33628	79	21114	15858	56	-79	114	0	14	76	0	-4246	0	0	5.25594
309430	196961	111	85454	51575	108	40847	25351	104	1103	921	0	765	734	0	-5727	0	0	5.25699
114279	100772	95	45532	40075	78	19059	17051	51	-21	157	0	-13	165	0	141	231	0	5.25909
206468	162938	102	59101	46373	92	31658	25884	89	460	887	0	314	455	0	587	527	0	5.26434
154958	119072	92	55791	42564	86	27445	20747	69	-152	267	0	30	264	0	-19	577	0	5.26539
146959	125063	88	58322	49499	82	25092	21163	66	58	241	0	-91	155	0	-1	329	0	5.27064
137143	104754	85	47232	35374	84	22632	16634	60	184	356	0	89	148	0	-2195	0	0	5.27064
220838	150248	102	73205	50165	94	34094	22985	91	253	579	0	90	404	0	-297	451	0	5.27274
209478	150252	100	75672	54091	94	33619	24292	87	295	762	0	176	457	0	-941	334	0	5.27379
211029	151070	91	74264	51527	90	42452	29127	89	217	542	0	157	462	0	-8737	0	0	5.27379
304150	192638	122	85512	54002	108	49183	30547	105	1212	994	0	736	715	0	449	719	0	5.27798
127107	94911	90	41813	30678	85	21881	15787	60	145	332	0	96	232	0	157	683	0	5.28113
170663	121903	90	58460	41420	90	28062	19537	70	280	315	0	316	440	0	-339	488	0	5.28218
181776	133187	95	56632	40856	88	30779	22509	78	215	503	0	334	507	0	-4200	0	0	5.28323
68745	63211	78	25995	23108	66	11863	10532	41	38	258	0	-114	3	0	-508	200	0	5.28428
137154	120962	83	55708	47815	81	23611	20535	64	-5	173	0	127	306	0	664	525	0	5.28848
293787	187317	111	116192	76772	104	57916	38175	101	888	1138	8	674	745	0	-873	53	0	5.28953
300191	183584	116	97091	61627	105	47308	28532	101	1056	1138	9	607	783	0	-367	142	0	5.29583
196364	139622	95	62709	44573	91	35519	24650	89	212	602	0	147	313	0	184	444	0	5.30213
204518	144792	93	67471	47653	92	28513	19996	77	283	508	0	133	347	0	-710	75	0	5.30318
216324	143522	100	69452	45861	97	33200	21310	93	297	486	0	448	660	0	338	597	0	5.30528
204959	146696	95	72565	51575	92	33148	23160	86	140	669	0	216	508	0	-286	195	0	5.30633
367055	210073	135	111874	64507	130	58733	33990	129	1702	1115	17	1118	713	0	5184	26756	15	5.30843
123028	107161	86	52031	44888	80	20488	16846	62	80	152	0	33	204	0	19921	8598	96	5.30843
109675	87486	86	41064	32124	81	19813	15158	56	123	221	0	55	226	0	-5336	0	0	5.30843
112997	91781	87	44230	35665	81	18323	15323	51	44	308	0	105	77	0	20	205	0	5.31367
157206	125459	85	51100	39391	85	23786	19254	59	27	171	0	208	198	0	-2328	0	0	5.31367
73982	65051	82	23054	20691	58	13419	11736	45	178	166	0	-42	79	0	-1042	93	0	5.31472
177266	130569	95	58322	42304	89	26059	18042	65	177	417	0	154	327	0	-3287	0	0	5.31472
187023	144609	95	61551	45114	91	29223	22612	81	288	509	0	124	375	0	-102	249	0	5.32312
96249	85127	79	29981	25713	68	17533	14804	48	99	220	0	40	56	0	-6553	0	0	5.32312
166148	135409	89	46817	36369	84	41448	32909	83	58	483	0	198	401	0	-4357	0	0	5.32312
73138	66984	75	27751	25114	68	13110	11511	43	-245	23	0	26	144	0	-614	78	0	5.32627
201018	157617	96	63273	48500	90	31403	25145	85	53	402	0	162	324	0	695	499	0	5.32627
230080	168850	100	111630	84052	97	47139	35353	94	650	864	0	378	637	0	281	559	0	5.32732
291724	185467	113	84145	54961	110	39988	25237	107	921	761	0	754	563	0	-3202	0	0	5.32837
139653	103134	95	44351	32609	85	21150	15007	61	99	492	0	181	298	0	-109	115	0	5.33362
135101	109304	86	61402	48371	86	21469	16518	59	177	524	0	118	247	0	424	399	0	5.33782
128420	112026	83	47412	41290	79	23114	20936	58	123	290	0	-10	224	0	-455	275	0	5.33992
280052	186225	106	107931	74094	102	55899	38179	100	569	969	0	640	803	0	-314	370	0	5.34412
156281	126335	87	49315	37728	86	21324	17280	56	197	400	0	-8	260	0	-4771	0	0	5.34412
97862	81899	81	37752	30976	78	17802	13966	53	15	215	0	143	147	0	-557	0	0	5.34832
317556	194788	133	105254	66891	119	50423	30376	115	1682	1047	8	824	749	0	2048	3090	17	5.35356
143984	106413	94	47409	35612	86	25922	19281	64	156	228	0	89	317	0	-115	268	0	5.35671
117609	90504	92	44297	33794	82	18182	13732	54	317	401	0	86	157	0	274	422	0	5.36406
[truncated: 7,869 more rows]
