# Supplementary material for: Phenotypic heterogeneity follows a growth-viability tradeoff in response to amino acid identity
Source: Nat Commun. 2024 Aug 2;15:6515. doi: 10.1038/s41467-024-50602-8 (PMC11297284; doi:10.1038/s41467-024-50602-8)
Supplement: Supplementary file 6 — Source Data [file 41467_2024_50602_MOESM6_ESM.zip › source_data/fig6cde/1650_A10_FBPs1_NLIMPRO.csv]

FSC-A	FSC-H	FSC-W	SSC-A	SSC-H	SSC-W	BL1-A	BL1-H	BL1-W	VL1-A	VL1-H	VL1-W	VL2-A	VL2-H	VL2-W	YL2-A	YL2-H	YL2-W	Time
188013	124410	102	84113	56515	98	28953	19173	82	-166	49	0	-1	46	0	-3955	0	0	0.00211107
423090	192828	170	167456	77548	170	60950	26849	150	822	515	0	434	282	0	-6338	0	0	0.00211107
57372	41268	84	31100	22240	79	9604	6536	47	-150	115	0	1	81	0	-123	888	0	0.00949984
72272	50227	89	19090	13666	59	9066	6390	47	-86	42	0	-43	57	0	-306	295	0	0.0126664
191660	127986	104	118398	79524	101	27194	18161	78	185	80	0	50	69	0	-121	359	0	0.0147775
225099	131331	114	97401	58511	108	31815	18190	88	59	110	0	-5	37	0	-4515	0	0	0.0158331
220361	145333	109	77748	51589	102	32826	21056	97	75	148	0	150	101	0	-3844	0	0	0.0158331
267322	160369	117	94001	55103	115	45590	26500	109	-180	130	0	-58	30	0	183	378	0	0.0179441
195848	132871	102	84662	56866	97	27054	17580	76	-99	64	0	74	74	0	-901	195	0	0.0189997
157614	106875	95	37822	26041	90	22910	14934	68	-211	117	0	17	41	0	85	488	0	0.0232218
40765	27621	88	11742	8303	50	5930	3963	42	51	89	0	63	119	0	-88	307	0	0.0242774
176335	96158	119	79555	42831	104	23919	12620	79	-110	30	0	-62	63	0	346	785	0	0.027444
416769	192442	155	164152	73586	144	50659	22570	139	56	133	0	-50	79	0	-5701	0	0	0.027444
293981	158353	127	113789	60196	125	33844	17720	102	-202	126	0	105	92	0	145	413	0	0.0316661
179917	122635	99	38444	26052	92	24065	15716	67	214	133	0	55	83	0	-1640	71	0	0.0327217
41840	29580	82	14869	10561	54	4702	3303	37	68	134	0	-48	51	0	-1062	0	0	0.0337772
157259	106938	109	32727	22608	88	23987	15667	73	-85	91	0	50	96	0	-1805	0	0	0.0337772
183042	122241	106	85411	58023	98	27144	17881	72	171	174	0	66	99	0	-438	112	0	0.0464436
333270	166795	142	100343	48765	136	45472	21082	133	6	106	0	209	128	0	-1483	155	0	0.0506658
219128	141847	119	113563	73527	104	27321	17375	85	71	79	0	30	72	0	-6093	0	0	0.0506658
58785	40729	93	19884	14006	60	9240	6212	47	102	157	0	-71	49	0	-1069	236	0	0.0612212
223242	141350	112	91809	57647	105	32836	20587	94	-80	72	0	29	108	0	191	442	0	0.0622767
212441	140796	111	77050	52038	100	29122	19117	81	-99	142	0	90	103	0	-317	211	0	0.0675544
433047	209420	150	199914	104539	147	62680	30309	143	-20	138	0	-24	54	0	-81	300	0	0.0728321
287833	167687	120	102418	57517	117	33919	19674	110	-105	89	0	25	67	0	-1494	201	0	0.0738876
229179	141304	109	73505	43554	104	32378	19391	93	91	133	0	-59	62	0	-6499	0	0	0.0749432
60490	41133	84	17044	12059	56	9091	6113	49	251	145	0	25	44	0	-2212	0	0	0.0759987
109669	76430	102	38231	26679	87	13592	8944	56	45	113	0	104	98	0	-406	141	0	0.0770542
201168	136047	112	94229	63781	101	35176	24315	92	44	96	0	-8	89	0	-2165	0	0	0.0770542
247404	150114	111	113010	68282	110	36178	21657	99	-181	36	0	-81	28	0	261	284	0	0.0865541
167367	102897	110	65137	39236	101	27605	16779	80	95	126	0	-41	31	0	-462	138	0	0.0907762
226206	127639	122	84606	48648	108	31034	18012	92	15	104	0	50	96	0	-3822	0	0	0.0918318
116621	80328	101	38874	26764	86	18375	12672	58	59	161	0	35	85	0	-11	314	0	0.0939428
72639	49972	90	19486	13960	59	10461	7141	49	111	106	0	61	81	0	-256	295	0	0.0971095
210733	141454	110	81975	54683	100	26063	17557	75	-299	23	0	3	61	0	-1089	42	0	0.098165
196586	125904	108	78988	51117	102	28440	18843	79	-77	89	0	-63	41	0	-2545	0	0	0.098165
149995	103548	95	85411	59285	92	25528	17093	72	4	81	0	44	63	0	-161	165	0	0.100276
200150	122314	101	87897	53563	101	31044	18320	93	86	114	0	120	71	0	-447	440	0	0.102387
122033	84830	98	42588	29862	89	16097	11544	57	68	98	0	17	63	0	-133	319	0	0.104498
215263	127756	108	96035	56469	108	28614	15392	84	-252	37	0	60	66	0	-524	216	0	0.105554
242672	142272	114	102807	60410	112	31911	18819	96	-33	120	0	-92	72	0	-646	132	0	0.107665
306027	185791	125	149741	92257	123	39420	23492	113	112	105	0	-88	40	0	360	599	0	0.113998
321432	178306	124	129907	70483	123	54332	29750	117	-66	141	0	120	113	0	-787	171	0	0.11822
32237	23092	71	16429	11802	56	4732	3196	38	107	79	0	-20	78	0	-601	303	0	0.119276
430558	212036	151	188016	93575	148	67862	34219	144	-279	121	0	-33	59	0	132	667	0	0.120331
37550	23979	85	53625	35978	81	2667	1746	27	39	126	0	-34	76	0	267	358	0	0.123498
135499	94519	107	25010	16158	90	21157	14644	68	576	1576	5	270	657	0	-426	309	0	0.123498
60670	43862	71	19157	13913	61	8351	5882	45	224	152	0	64	108	0	-4203	0	0	0.123498
348964	173257	145	120533	58610	134	49388	24325	129	-154	48	0	-28	59	0	-2940	0	0	0.123498
417857	183650	156	141293	60775	153	59237	25855	148	-132	104	0	14	54	0	348	558	0	0.12772
145045	100288	96	57850	39732	91	20944	13968	61	151	129	0	21	49	0	-2820	0	0	0.128776
173183	118269	111	83619	57248	98	28616	18896	80	14	102	0	68	70	0	-2401	0	0	0.129831
52346	37899	84	25006	17763	69	7375	5334	44	133	136	0	4	93	0	-936	165	0	0.130887
188970	120607	112	71121	44881	101	26771	16877	76	-73	51	0	-73	64	0	-777	96	0	0.131942
145444	101244	100	77048	53464	93	19509	13256	60	-31	73	0	39	91	0	-530	668	0	0.132998
216959	138047	118	97267	62191	105	37285	22862	103	113	173	0	38	63	0	-3325	0	0	0.132998
203319	133718	102	84703	54511	101	29647	19251	87	-32	107	0	-99	23	0	-1372	52	0	0.134053
120574	84744	99	32294	22468	87	17362	11578	59	15	147	0	84	87	0	-1338	227	0	0.135109
162769	110563	100	48269	33212	93	27044	18157	72	84	168	0	42	105	0	-4493	0	0	0.135109
292779	159979	133	87799	46019	121	46208	24927	117	-60	104	0	116	75	0	-1045	102	0	0.136164
309073	163815	125	82556	43862	122	42722	22629	117	104	122	0	-81	37	0	-916	25	0	0.142498
159287	107313	105	59945	41385	95	23850	16073	68	57	82	0	28	65	0	-721	69	0	0.145664
126881	90141	90	44195	30699	89	18481	13001	58	-59	119	0	69	67	0	-228	291	0	0.147775
221040	132607	116	131358	80916	111	39851	24255	103	20	111	0	28	65	0	-3600	0	0	0.147775
59831	42930	76	21297	15343	62	9303	6736	44	-23	94	0	-75	51	0	-5230	0	0	0.147775
87640	56588	95	48915	31411	89	132	130	0	-23	150	0	4	56	0	335	630	0	0.149886
183212	120877	108	75377	49665	100	25622	16697	74	-9	83	0	25	101	0	-105	319	0	0.153053
504131	226793	192	185645	86226	178	66841	31076	167	-195	83	0	151	92	0	-1091	388	0	0.155164
317584	169055	128	118658	60564	126	57450	30874	122	119	119	0	-121	49	0	-2580	66	0	0.15622
157426	107388	100	84704	56511	97	23130	14991	69	-147	100	0	14	76	0	-4	319	0	0.159386
145717	102596	94	54565	37709	92	19481	13094	62	115	327	0	85	64	0	91	319	0	0.166775
215993	141866	105	78942	51596	104	31363	19796	88	56	170	0	48	74	0	-1869	21	0	0.166775
168770	111126	113	56900	38873	95	24852	16645	70	-87	30	0	70	57	0	566	888	0	0.169942
173669	119620	96	76674	51572	95	26526	17765	75	52	115	0	-19	49	0	-192	186	0	0.173108
112758	78717	96	53969	37151	87	14450	10087	54	36	104	0	-83	50	0	-840	110	0	0.175219
197173	126784	103	95152	61536	101	27116	16734	80	38	81	0	113	87	0	-3743	0	0	0.175219
375534	186202	148	141626	71816	133	48448	23114	127	55	110	0	52	62	0	-744	105	0	0.178386
271168	162706	123	67800	39966	117	47162	28666	114	25	108	0	-12	65	0	-5738	0	0	0.178386
163219	110740	99	35652	24726	91	30386	21376	83	-87	70	0	-94	34	0	-349	193	0	0.183664
266521	156918	110	103554	60902	110	36927	20514	103	106	104	0	-182	1	0	151	741	0	0.184719
58752	41618	88	34709	25150	79	7591	5360	43	-142	30	0	-57	46	0	-36	239	0	0.187886
250761	155084	125	88599	53109	110	37270	22846	106	-74	75	0	-40	52	0	-1258	32	0	0.188941
172440	120145	105	90095	61668	96	31316	20652	88	213	151	0	-64	74	0	20	363	0	0.201608
301189	151087	133	118114	61070	129	45044	22547	125	29	108	0	61	89	0	-1859	140	0	0.202663
272875	151546	135	112434	61823	120	37084	20105	105	108	119	0	-37	40	0	261	649	0	0.212163
173766	116304	97	63060	41495	96	26315	17193	77	-7	123	0	-60	29	0	30798	11030	111	0.212163
280791	155379	131	137469	74849	123	46147	25082	117	-38	96	0	-197	53	0	-1894	223	0	0.213219
330491	174093	134	130656	68839	130	53491	27944	125	-39	120	0	-16	51	0	-1044	303	0	0.21533
50523	36088	81	21746	15624	65	6656	4500	42	63	155	0	-60	21	0	-3788	0	0	0.21533
294149	160491	126	116469	65085	117	44218	24494	112	-145	55	0	-41	41	0	-6642	0	0	0.21533
418240	211992	147	187410	93864	145	100339	49318	141	-73	69	0	47	91	0	-325	828	0	0.223774
199930	129681	107	83878	54453	102	32524	21049	89	-27	84	0	-78	95	0	-789	75	0	0.226941
281273	162046	122	134902	77271	118	36247	20764	104	-76	118	0	130	82	0	-3372	0	0	0.227996
234050	145593	113	78901	48748	107	34710	20977	98	92	150	0	-95	56	0	-10705	0	0	0.227996
210462	129725	110	96388	58838	104	31034	18805	97	-9	89	0	-34	62	0	-263	356	0	0.230107
180345	118894	102	86168	57440	98	32078	21406	94	85	116	0	-89	42	0	-902	403	0	0.231163
254487	150962	116	84946	49231	112	40233	24185	109	278	177	0	37	52	0	290	442	0	0.239607
286650	157136	114	111879	59679	114	43189	24215	108	-170	86	0	-43	47	0	-6762	0	0	0.239607
305806	168148	128	122057	66227	121	34378	19161	101	127	96	0	14	71	0	13	292	0	0.243829
76020	54651	84	36337	25964	80	8867	6227	45	25	139	0	-15	64	0	143	485	0	0.248051
345201	175088	143	117362	59605	136	45319	22298	123	-229	51	0	39	70	0	293	396	0	0.253329
267885	137401	129	101313	54085	116	33965	16840	99	339	202	0	77	89	0	-824	521	0	0.254385
200311	135965	104	153138	105052	105	27844	17989	82	125	117	0	-77	66	0	-642	400	0	0.25544
75252	52562	92	30568	21953	82	9085	6397	47	-102	59	0	-22	78	0	347	702	0	0.258607
223298	145903	109	78981	50597	105	38346	24906	100	-122	45	0	-20	41	0	-2316	210	0	0.258607
153085	106640	99	67340	46624	94	25667	17536	73	-87	86	0	-11	35	0	-88	302	0	0.262829
48179	34725	80	21448	15449	65	6529	4575	43	-48	98	0	103	67	0	-190	324	0	0.26494
303928	162515	127	121590	67828	123	49122	26893	120	-109	72	0	99	48	0	-1415	190	0	0.26494
206692	119471	105	88566	50893	103	25573	14815	74	171	157	0	26	44	0	-6690	0	0	0.26494
147883	106065	90	35631	25354	86	23326	16083	65	-97	58	0	-30	85	0	-12570	0	0	0.26494
61342	46247	92	19298	14000	59	7157	5178	43	-124	24	0	18	73	0	-3373	0	0	0.265995
153071	108680	95	50377	35304	90	27000	18946	74	-86	69	0	41	99	0	-374	210	0	0.271273
265935	149460	122	106003	59511	117	35939	20425	110	216	120	0	-85	65	0	310	537	0	0.275495
72799	52209	89	20792	14863	63	9540	6786	47	-49	84	0	-5	57	0	973	616	0	0.278662
183444	113821	109	65932	40321	100	36984	22717	97	-5	79	0	-99	30	0	-59	349	0	0.282884
194174	132590	100	57102	38587	97	30346	20282	80	-44	128	0	-52	48	0	-254	237	0	0.284995
208680	130243	119	87747	54647	105	23987	14547	74	35	70	0	18	97	0	-340	365	0	0.287106
249471	145740	118	95065	55675	112	32478	18444	88	-7	83	0	-57	57	0	-5516	0	0	0.287106
114269	81902	92	60393	42716	89	14257	9537	54	170	106	0	-7	56	0	-2406	0	0	0.288162
279245	152632	123	116766	63414	118	43325	23172	113	-136	76	0	150	119	0	-535	172	0	0.291328
233243	144726	114	94279	58446	105	37136	24132	99	-27	81	0	-68	72	0	278	537	0	0.29555
269480	150171	117	102754	58422	112	35759	19981	99	-156	61	0	19	55	0	-452	283	0	0.299773
188328	127410	105	64276	42814	97	35197	23768	95	-31	135	0	15	79	0	152	595	0	0.302939
208292	136870	101	65355	40091	102	31751	20044	85	-138	116	0	-30	40	0	-471	247	0	0.309272
209512	137934	106	82009	52259	102	29894	18905	89	-55	102	0	14	110	0	-189	388	0	0.311384
174182	121218	100	77880	54366	94	26345	17803	76	69	92	0	41	62	0	588	591	0	0.313495
296942	161224	119	124004	68812	117	36653	19334	109	0	96	0	-8	82	0	-8993	0	0	0.313495
241026	143084	115	97411	56535	108	29615	17357	86	-77	43	0	-68	51	0	-18121	0	0	0.313495
47906	34458	79	12521	9067	49	7785	5252	47	58	115	0	25	67	0	160	468	0	0.320883
51167	37989	79	14497	10531	53	6493	4563	41	-44	51	0	-33	32	0	-183	294	0	0.32405
352487	179033	137	173043	91832	134	53409	27119	127	233	131	0	3	82	0	-12	358	0	0.325106
96483	68892	90	40329	28531	84	11688	8495	48	-177	47	0	-34	56	0	-967	90	0	0.327217
78066	55531	87	27781	20196	77	10298	7295	45	50	138	0	79	73	0	-2728	139	0	0.327217
74863	53167	88	25204	18201	69	11641	8420	47	20	170	0	45	54	0	-203	342	0	0.332494
155962	110662	94	74961	52831	92	25224	17486	69	-128	106	0	-36	67	0	-121	389	0	0.335661
195989	132943	102	62512	42300	96	30900	21085	88	102	133	0	-32	25	0	-791	70	0	0.336716
152559	106549	97	49443	34716	91	23005	15499	67	64	149	0	-38	62	0	-1437	220	0	0.337772
270608	158178	117	98177	57190	116	34472	20784	97	107	75	0	-45	52	0	-319	312	0	0.344105
229518	143602	106	117784	74301	104	30957	18273	92	-72	79	0	-59	28	0	-11813	0	0	0.344105
263247	149118	117	109227	60377	113	38080	21048	109	-17	74	0	4	81	0	904	936	0	0.347272
181237	120097	106	54326	35302	94	27597	18100	78	-166	29	0	86	88	0	-756	198	0	0.348327
355723	181037	139	208857	116318	132	61587	32486	124	51	148	0	81	59	0	-140	263	0	0.35255
239651	146676	114	100867	61107	109	33417	19512	101	74	127	0	43	78	0	-333	405	0	0.356772
109708	79986	87	71732	51907	88	17710	12647	58	-89	62	0	-71	114	0	-475	160	0	0.359938
221455	147695	111	74618	47981	103	35570	22544	99	-185	71	0	39	89	0	18	711	0	0.36416
48236	33878	90	20772	15031	62	8671	5952	46	197	138	0	88	88	0	18	553	0	0.36416
124056	88701	89	43560	31044	87	14595	10229	54	-23	114	0	-70	42	0	471	433	0	0.367327
337115	173586	137	112724	57533	128	43613	22088	119	-238	41	0	5	71	0	-1185	57	0	0.369438
149888	106291	94	50280	35562	91	21275	15350	59	-138	18	0	-138	6	0	-253	254	0	0.372605
135421	97000	95	63405	45543	89	22476	15578	64	-139	130	0	67	67	0	-3274	0	0	0.372605
215282	129573	120	88018	53101	105	30413	17814	94	-250	24	0	-91	57	0	-4677	0	0	0.372605
102619	74539	91	49111	35358	85	14673	10152	52	-37	68	0	50	66	0	-226	406	0	0.382105
195743	135447	113	94587	65342	97	28387	19180	77	-23	120	0	-35	44	0	-265	407	0	0.385271
143803	102135	91	46913	33248	88	22752	15726	69	-223	71	0	-101	39	0	-490	252	0	0.389493
283750	161753	123	108555	61072	116	40923	22982	110	161	176	0	-90	59	0	-6764	0	0	0.389493
195322	123249	113	82619	50460	103	26265	15947	76	82	86	0	-99	48	0	-991	115	0	0.390549
214472	129026	121	87378	52353	106	26611	15592	77	84	94	0	99	105	0	-857	370	0	0.400049
198768	126229	106	90242	57175	101	31395	19673	91	-64	48	0	-137	72	0	-37	540	0	0.40216
205932	133217	104	80071	50670	99	29271	18462	85	226	165	0	7	48	0	-759	288	0	0.40216
418407	224274	146	265605	152135	143	114982	66195	140	72	90	0	264	122	0	-1269	114	0	0.404271
114852	81623	88	46246	32525	87	15188	10700	52	85	161	0	83	82	0	465	1015	2	0.408493
289573	145497	130	109810	52559	124	45140	23212	121	-104	92	0	-59	35	0	-2007	37	0	0.408493
219866	131593	111	110223	66706	107	27819	16924	81	-86	130	0	28	48	0	-223	223	0	0.41166
199247	128965	107	79220	49790	101	31283	19798	94	-257	44	0	-102	29	0	68	348	0	0.417993
164764	114403	97	57728	40386	92	24511	16743	66	-150	140	0	-48	60	0	-665	387	0	0.425382
144309	100108	105	53214	37102	93	16942	11687	57	-141	89	0	-92	37	0	354	960	0	0.43277
208466	140442	107	87734	59610	101	29477	19404	81	-223	66	0	-27	56	0	341	773	0	0.441215
185904	115168	105	68960	41945	101	26463	16235	74	300	219	0	205	140	0	-8710	0	0	0.44227
234181	141917	109	82793	49558	103	33364	19394	97	100	152	0	-51	54	0	-1722	188	0	0.443326
284999	152745	125	106010	56728	119	44013	24118	113	14	176	0	29	63	0	-35	371	0	0.444381
152643	107441	97	34786	24425	87	20714	15026	63	-15	82	0	80	105	0	-8158	0	0	0.444381
335963	175667	141	133366	72366	131	42181	22420	120	146	109	0	-63	64	0	194	512	0	0.447548
153995	106754	98	58040	39737	92	23886	16215	72	3	112	0	-38	60	0	-40	367	0	0.452826
280513	163099	112	112638	65924	112	33516	19752	99	-81	122	0	-24	62	0	104	585	0	0.471825
134978	97042	93	37662	27056	87	20565	14234	61	83	109	0	53	67	0	-32	598	0	0.478158
80154	56886	86	29881	21311	81	9882	6773	47	112	152	0	76	93	0	-980	55	0	0.479214
365908	186317	137	132196	67642	134	61203	31721	131	107	87	0	-131	41	0	552	770	0	0.484492
137773	97699	95	47522	33653	90	21013	14513	62	-57	73	0	83	69	0	-285	465	0	0.498214
147892	106417	93	62500	44015	93	23073	16172	69	-17	55	0	11	57	0	201	559	0	0.503491
161587	115530	99	43486	31063	90	23763	16161	75	-214	32	0	35	96	0	71	391	0	0.512991
278527	159688	118	136420	76831	116	40417	21901	109	114	157	0	-27	73	0	-610	189	0	0.515102
259912	152000	115	98299	56079	112	36132	20796	106	49	107	0	-96	63	0	-263	209	0	0.518269
130527	94672	90	49163	35207	87	20729	14446	60	71	117	0	-54	46	0	-2440	268	0	0.519324
206385	142237	106	59586	41948	96	28196	18992	73	294	174	0	1	107	0	26	236	0	0.523547
423372	204249	155	187015	91607	154	74631	35097	148	-186	107	0	-103	44	0	-1255	319	0	0.524602
169959	103451	104	38609	24109	96	2964	1702	29	-74	86	0	-67	53	0	-1798	41	0	0.525658
306504	176032	125	105127	60009	113	50244	28228	109	-3	88	0	119	87	0	-122	628	0	0.52988
284850	188030	117	112523	76347	112	34979	22787	106	89	78	0	-55	75	0	-336	447	0	0.530935
236701	135886	115	87985	49396	109	34222	20192	105	-273	11	0	-6	44	0	-10274	0	0	0.530935
153605	108472	98	70494	50191	93	31879	23101	86	-33	74	0	-28	30	0	-1028	81	0	0.531991
151960	108068	92	54944	39278	90	23344	16668	67	-41	94	0	28	67	0	449	791	0	0.535158
234933	148989	109	99802	64267	104	33550	21793	99	-70	84	0	-28	49	0	-437	341	0	0.536213
527313	245195	182	224004	109796	165	124583	60051	161	-143	143	0	43	70	0	-2070	119	0	0.537269
198732	122785	119	79814	48145	119	30822	17384	103	2050	1286	22	1746	1221	19	-1876	143	0	0.537269
101456	74531	89	48982	36029	85	15682	11021	53	197	132	0	-101	38	0	-7092	0	0	0.538324
71971	54470	77	27995	20226	77	10408	7651	48	10	151	0	-2	52	0	411	428	0	0.542546
145050	102799	98	25624	18514	69	19484	14032	60	66	121	0	10	87	0	-272	162	0	0.546768
272784	163048	123	124399	76897	110	39439	23200	105	154	122	0	-69	63	0	76	408	0	0.54888
189304	134006	100	111626	78481	97	32038	21961	90	-175	59	0	173	94	0	-5114	0	0	0.54888
186962	129550	102	81649	57093	95	30282	20574	84	-64	86	0	-1	63	0	210	515	0	0.555213
120297	86616	87	39597	28570	86	18018	12554	57	185	145	0	-23	57	0	-618	233	0	0.561546
117033	83696	94	47815	34009	87	14004	9914	53	-37	127	0	-106	23	0	363	571	0	0.565768
84064	61149	84	21263	15335	66	12929	9017	51	24	129	0	-41	30	0	-74	497	0	0.573157
220229	136239	109	87989	55684	109	33124	20563	97	132	140	0	-19	81	0	-800	292	0	0.580546
288200	164760	129	84804	48653	113	36104	20984	101	83	133	0	12	73	0	-308	389	0	0.583712
201358	126948	106	66180	41582	104	27082	17087	82	-90	56	0	-6	98	0	201	553	0	0.584768
160661	115454	91	49904	35718	89	27284	19275	75	-36	179	0	62	98	0	-73	277	0	0.58899
120022	87706	91	36310	26171	86	14507	10423	52	-151	67	0	22	38	0	-895	0	0	0.590045
179545	125242	96	45684	32332	92	27064	18888	73	184	179	0	-1	74	0	-2379	0	0	0.591101
330909	183772	125	91538	48600	122	50100	28215	116	41	133	0	13	94	0	-847	145	0	0.594268
168255	118644	104	77543	55232	94	28724	19872	80	-41	132	0	-22	44	0	-1554	148	0	0.595323
121440	87520	91	40588	29361	86	15303	11072	53	-150	51	0	53	94	0	-3236	0	0	0.596379
229024	151086	107	78402	51386	101	41402	27097	98	50	126	0	-57	60	0	80	178	0	0.59849
47564	36501	77	25733	19287	67	8013	5968	42	-63	102	0	17	92	0	-4408	0	0	0.59849
198398	134819	107	55261	37107	96	23136	16106	66	99	123	0	-29	78	0	-254	616	0	0.601656
187666	129627	100	75895	51254	96	25849	17455	78	31	132	0	71	75	0	-627	267	0	0.602712
56368	41682	75	24769	18323	66	9509	6911	46	-22	80	0	-40	67	0	200	704	0	0.613267
207443	135020	104	81749	53636	100	26848	16925	76	-4	55	0	-67	80	0	-2853	73	0	0.613267
136510	96764	95	54263	38668	89	20452	14729	61	-11	103	0	61	113	0	266	313	0	0.616434
316259	161793	132	137002	70818	126	47363	24963	121	26	157	0	232	123	0	-713	119	0	0.620656
341554	183085	136	138960	75673	130	47717	25340	124	-8	53	0	-69	45	0	-1260	70	0	0.621712
262352	157254	129	109073	67856	113	34775	19843	104	38	149	0	71	72	0	-556	396	0	0.622767
155731	111097	95	81412	58059	95	24789	16583	68	-97	31	0	-113	47	0	-426	220	0	0.626989
165048	116186	101	52717	37660	91	22158	15298	62	-87	57	0	-46	32	0	86	395	0	0.630156
298351	179077	118	106881	64106	117	45874	27450	112	23	87	0	7	82	0	-7932	0	0	0.630156
168205	120674	92	64592	46148	90	36862	25297	88	-37	102	0	-82	51	0	-1119	116	0	0.631211
112775	83773	91	31463	23010	83	16184	11989	54	-134	169	0	3	71	0	-1870	0	0	0.632267
219197	133254	110	94973	55213	111	28083	16344	86	260	164	0	1	107	0	-909	264	0	0.633322
225089	137627	108	88120	51407	106	34170	20670	100	228	118	0	-23	45	0	-283	676	0	0.636489
155508	108822	103	51056	36555	90	25520	18748	72	-67	71	0	-105	31	0	-1248	103	0	0.636489
229696	147074	108	72637	44930	106	29132	17545	89	30	89	0	8	85	0	1728	1090	4	0.640711
443457	203153	147	170062	78808	146	70021	30882	142	250	130	0	-2	110	0	12	559	0	0.643878
221988	141731	107	99553	64528	104	29891	18863	92	87	85	0	93	100	0	-633	163	0	0.649156
375885	190672	135	160549	80826	134	45604	22809	127	-127	67	0	14	106	0	-4754	0	0	0.650211
105671	76137	100	40925	29707	84	11973	8659	48	176	140	0	-17	75	0	-132	328	0	0.655489
308378	163432	125	112676	60155	119	52379	27668	115	187	229	0	-58	58	0	480	476	0	0.658655
215588	149578	102	91643	62237	100	36053	24318	97	-212	45	0	104	51	0	-506	624	0	0.659711
148617	107168	95	61124	44185	90	23481	16841	64	-264	46	0	33	96	0	422	835	0	0.6671
158615	108669	101	63009	43021	94	20686	13964	62	109	100	0	-55	47	0	-561	72	0	0.670266
264880	152491	129	90303	52321	113	39775	22352	108	56	87	0	-43	60	0	-421	505	0	0.675544
175790	125619	98	83831	59122	93	29333	20139	79	-107	69	0	8	67	0	-9758	0	0	0.675544
68128	50659	88	27418	20041	77	7637	5480	44	14	133	0	140	98	0	-1919	0	0	0.6766
130282	94213	90	53150	38135	88	16421	11555	56	71	116	0	-76	53	0	385	735	0	0.682933
158914	112730	94	58151	41257	92	26157	18087	71	-226	18	0	-29	29	0	-272	462	0	0.683988
161388	116810	93	52097	37693	91	31960	22262	88	-133	81	0	22	44	0	-105	214	0	0.695599
164761	118980	99	93229	66526	95	26487	18493	73	-202	33	0	133	103	0	500	487	0	0.698766
152215	111009	90	54660	38413	90	22497	15904	66	-262	0	0	-2	64	0	217	439	0	0.718821
238403	143237	111	100660	58199	108	30730	17788	89	-128	78	0	11	64	0	-670	87	0	0.727265
186749	120774	103	88963	57131	99	28647	17962	82	-71	69	0	0	76	0	-7259	0	0	0.727265
230889	153699	107	66133	44109	100	32890	21775	92	-88	82	0	-128	67	0	532	374	0	0.729376
172691	123991	97	76828	54575	94	29604	21238	79	-52	102	0	-1	46	0	-2178	332	0	0.730432
181223	125403	98	54735	38251	93	24316	16602	69	-92	82	0	-64	58	0	-4961	0	0	0.730432
210853	134060	118	91161	57006	102	24567	15555	71	54	93	0	125	99	0	-809	210	0	0.732543
309831	180518	120	103548	59031	117	47118	26989	114	-39	63	0	-104	60	0	-636	111	0	0.736765
245336	143358	113	94891	55430	109	32755	19081	95	224	161	0	54	72	0	125	481	0	0.738876
322890	175514	132	138250	79052	122	40560	21817	112	-120	117	0	-36	56	0	-586	338	0	0.740987
317009	168518	137	138569	72610	126	43988	24021	121	114	147	0	-27	72	0	-253	335	0	0.744154
94184	67377	98	31972	23702	82	12922	9618	49	58	95	0	-30	48	0	-1958	68	0	0.745209
281533	159077	126	108164	61421	118	40738	23091	112	129	162	0	97	56	0	-2191	0	0	0.745209
208374	133592	101	90085	57787	101	34612	21694	95	-81	64	0	26	72	0	173	308	0	0.749432
239350	144664	110	88111	53323	106	32979	19575	93	35	135	0	-40	72	0	-1541	269	0	0.750487
22578	17060	66	10994	8125	48	1118	1023	3	3	74	0	81	64	0	-61	514	0	0.753654
224843	140158	104	92663	57054	104	31524	18791	86	-159	92	0	-55	48	0	-480	231	0	0.753654
213899	138209	101	65782	41803	98	29764	19064	87	-92	62	0	-90	66	0	-248	385	0	0.755765
173053	120812	100	61883	41550	95	28009	19038	76	-29	110	0	37	57	0	-494	116	0	0.75682
245293	153097	113	90976	56513	108	32074	19441	88	108	112	0	63	76	0	-4511	0	0	0.757876
279175	157910	125	134784	75585	113	49085	28299	108	-126	106	0	-9	70	0	-9754	0	0	0.757876
125490	92152	95	50767	36998	87	18195	12987	61	-12	104	0	-77	30	0	-472	589	0	0.758931
67319	34551	102	71091	38548	93	6479	3671	48	67	119	0	3	79	0	-194	826	0	0.761043
148400	106616	97	38731	27851	88	23610	17007	69	295	194	0	-82	62	0	-58	577	0	0.762098
195114	117672	109	1.04858e+06	1.04506e+06	121	1611	1042	8	133	136	0	135	135	0	29	661	0	0.773709
216282	130349	106	83343	48420	101	26137	16035	75	162	146	0	62	141	0	659	526	0	0.777931
159786	108546	101	68120	45691	93	21856	15045	65	-33	82	0	-14	48	0	-2509	0	0	0.777931
292437	163324	124	113863	66339	115	43445	23271	110	-177	62	0	-66	46	0	-6168	0	0	0.778987
198056	131019	109	77063	49800	100	27532	17611	74	-17	108	0	-2	67	0	322	453	0	0.780042
78043	57735	90	32719	24260	80	10990	8487	45	2	102	0	-90	24	0	-289	225	0	0.783209
357746	180844	135	236285	110501	136	122512	56890	134	-190	36	0	124	77	0	-1714	21	0	0.784264
49309	38890	70	19594	14669	60	8257	5916	44	-14	82	0	-70	40	0	-410	325	0	0.788486
164590	121195	94	85502	61503	92	28493	20176	76	261	199	0	-3	45	0	-252	188	0	0.790598
246186	151837	109	91742	55745	107	41101	25213	102	0	115	0	-48	77	0	-1310	118	0	0.791653
227328	140395	110	98223	60883	105	34806	21771	100	30	86	0	-191	45	0	223	537	0	0.793764
165531	118627	93	56879	40730	92	25230	17844	76	57	103	0	-25	47	0	-813	14	0	0.796931
228449	138436	107	85471	51199	105	36347	21895	102	-24	147	0	94	131	0	-6019	0	0	0.796931
200251	142833	94	67151	47619	95	25552	17237	67	67	99	0	91	67	0	-12782	0	0	0.796931
143358	104118	94	91522	66590	90	17958	12844	57	84	135	0	-4	82	0	-497	69	0	0.800097
204494	139753	103	65019	45120	95	28096	18832	80	160	165	0	54	59	0	-227	591	0	0.810653
114363	83168	89	27609	20069	75	16138	11600	55	-75	96	0	-24	25	0	95	378	0	0.812764
212460	145466	107	83845	56020	101	39183	26308	97	134	112	0	-102	52	0	512	711	0	0.81593
301436	178478	123	117267	70693	116	42584	24035	112	-114	173	0	40	85	0	-20	276	0	0.822264
237865	153253	111	81499	51111	109	32647	21302	89	-111	78	0	-45	67	0	-617	232	0	0.82543
163485	120550	95	72049	52190	90	27755	19902	80	62	116	0	-64	38	0	-5144	0	0	0.82543
409280	206395	147	126949	63270	135	66653	33722	132	73	110	0	-4	84	0	-598	822	0	0.828597
226854	149333	103	83272	51537	100	34087	21856	94	-3	101	0	-64	33	0	-10487	0	0	0.829652
235323	144661	117	70453	41370	111	32217	20716	90	59	108	0	-77	32	0	-559	473	0	0.831764
97324	72413	86	39180	28576	84	11929	8733	49	-60	54	0	-12	46	0	354	435	0	0.833875
379876	183882	151	127289	59599	134	61990	31340	133	112	118	0	-37	87	0	-1517	246	0	0.839152
277591	175019	115	107315	67209	111	40734	25419	106	-41	68	0	-7	91	0	-861	49	0	0.841263
147147	106609	90	46571	33874	90	27964	20030	76	24	72	0	-4	42	0	689	529	0	0.849708
71725	53859	83	24334	18322	66	9146	6885	42	-95	44	0	23	68	0	-456	604	0	0.850763
210710	143878	115	79861	54072	98	30216	20259	86	-16	163	0	-24	42	0	-258	356	0	0.852874
304807	168084	122	127400	69215	116	38266	21211	104	-81	180	0	157	86	0	129	611	0	0.856041
76205	58049	84	26619	19893	69	10975	8162	45	-19	89	0	98	116	0	295	511	0	0.861319
305404	179887	133	187095	112864	124	809	538	0	41	107	0	-20	64	0	-531	213	0	0.862374
207090	146287	105	57271	40992	97	31110	21432	90	-32	41	0	-45	40	0	-371	279	0	0.86343
153265	111719	91	55096	39959	89	25993	18439	71	-5	84	0	10	60	0	-2283	0	0	0.864485
137722	100914	95	53348	38827	88	22359	16675	60	-69	84	0	-66	29	0	103	524	0	0.877152
71183	53068	83	20499	15491	58	9619	6793	47	6	177	0	71	97	0	-341	224	0	0.88454
217829	139067	109	81264	50415	105	36043	23068	99	-15	103	0	37	102	0	-231	441	0	0.885596
243868	137815	119	70900	39539	108	37884	21705	106	118	116	0	-23	53	0	-1154	176	0	0.886652
78204	58043	84	30587	22798	80	10907	8080	49	119	92	0	-32	46	0	494	415	0	0.888763
245960	148585	121	102232	62262	108	36913	22216	103	-214	19	0	39	102	0	266	418	0	0.897207
378730	192466	147	144031	73304	142	59112	30848	138	-280	50	0	17	93	0	-8769	0	0	0.897207
71587	53382	80	16034	11761	54	10352	7651	47	-7	131	0	-18	84	0	-595	277	0	0.900373
350102	195728	126	108269	59326	126	56669	32080	120	84	118	0	100	137	0	-175	505	0	0.901429
468490	220575	160	174350	81736	156	70288	33181	150	107	98	0	-95	42	0	-6585	0	0	0.902485
246366	149651	124	94909	57611	108	31781	19597	95	-108	75	0	80	77	0	-10	687	0	0.905651
209512	129331	111	89487	56593	103	28995	17796	77	36	121	0	-71	52	0	-207	212	0	0.914095
179399	116151	102	73064	47424	96	27218	17290	78	-28	44	0	-53	70	0	-6307	0	0	0.915151
221282	148615	111	86798	57674	101	39872	26064	96	159	183	0	78	89	0	-143	302	0	0.920429
86694	68165	82	23522	17811	63	11203	8029	48	75	85	0	-63	46	0	120	591	0	0.92254
71880	53696	81	22538	16908	63	8685	6686	42	-90	53	0	17	68	0	-382	141	0	0.925706
209104	130067	104	81930	50613	102	28624	17169	87	-37	150	0	-130	33	0	-2412	174	0	0.925706
128657	95200	90	46671	34294	87	18758	13352	55	-26	75	0	77	92	0	-527	90	0	0.926762
78873	58389	91	31166	23063	79	11293	8558	48	14	118	0	82	81	0	460	620	0	0.93204
100203	75364	91	32424	24151	82	13622	10212	50	17	88	0	-13	57	0	-468	286	0	0.935206
272364	137789	119	106499	57646	115	35938	18621	105	18	92	0	-13	113	0	-611	261	0	0.938373
55941	44388	72	21342	16103	60	9504	7230	46	41	117	0	-50	59	0	-353	167	0	0.940484
237853	146551	107	79175	47633	105	27273	16623	78	-3	47	0	67	52	0	332	626	0	0.943651
150165	98599	98	65016	41610	93	25570	15721	74	20	71	0	100	80	0	-278	443	0	0.948928
193220	126438	102	76744	48922	99	34031	21059	95	2	131	0	3	41	0	-1836	36	0	0.948928
197352	131041	117	69561	46615	100	26838	16872	75	29	113	0	-19	85	0	-4562	0	0	0.949984
334214	184572	133	148606	83810	129	42418	24546	119	-257	82	0	-19	78	0	-1212	394	0	0.951039
45040	33041	75	12680	9616	50	6463	4938	38	7	118	0	-39	75	0	-606	58	0	0.95315
275072	153988	113	107846	59398	111	40544	22347	107	112	98	0	-140	42	0	-59	363	0	0.955261
193726	122502	105	66207	40995	98	22927	13811	67	2	84	0	140	108	0	-92	302	0	0.956317
166594	112627	103	56831	37548	96	26963	18055	76	-4	144	0	-20	93	0	-678	512	0	0.957372
174111	114950	103	51366	34107	95	25572	16621	71	-79	81	0	-9	65	0	-2726	0	0	0.958428
214429	145937	103	86188	57763	103	26142	17287	69	-94	132	0	-69	44	0	817	765	0	0.96265
154742	113190	92	78353	57581	92	25714	18534	73	59	100	0	-14	44	0	-534	625	0	0.966872
365612	188524	138	153117	79720	137	54317	28202	131	83	136	0	-19	100	0	-735	317	0	0.967928
97421	71663	90	35752	26580	83	13636	9779	51	-233	88	0	83	72	0	631	453	0	0.973206
208266	127518	117	77897	46258	103	27387	16070	80	-192	72	0	148	97	0	-313	216	0	0.974261
178936	116912	113	54819	35215	96	24498	16224	71	-11	94	0	16	84	0	-256	200	0	0.978483
187241	131261	95	53963	37450	95	26867	18776	79	211	145	0	-43	54	0	-298	221	0	0.98165
138304	102029	90	45483	33727	86	21793	15877	60	34	171	0	75	60	0	298936	215621	104	0.98165
197934	127122	104	80706	51526	100	27649	17603	75	-10	218	0	-1	78	0	-1346	10	0	0.98165
182222	128359	97	72175	50410	94	30408	21071	85	-76	89	0	58	48	0	-2268	30	0	0.982705
150184	108872	102	37468	27570	89	23897	17413	66	-33	63	0	70	94	0	328	779	0	0.985872
204172	131603	105	80861	50677	101	34787	22236	95	64	156	0	-47	38	0	-393	564	0	0.99115
331070	166368	127	119916	62254	121	40754	19668	115	-37	112	0	29	47	0	-587	524	0	0.992205
90156	69276	87	34628	26388	80	11840	8667	47	-224	55	0	-49	37	0	-8722	0	0	0.992205
35515	27405	73	18756	14328	58	4971	4163	35	22	74	0	-26	59	0	-812	24	0	0.994316
130944	95506	95	39642	29347	85	18863	13657	59	8	84	0	-115	27	0	-785	199	0	0.994316
453639	204836	214	202385	92674	214	78078	35472	189	-297	47	0	-48	92	0	-11499	192	0	0.995372
176436	124480	102	61955	43722	92	25526	18024	67	-26	94	0	-3	67	0	33	480	0	0.999594
120739	91308	91	38991	28837	84	18181	13097	54	-6	90	0	72	89	0	-474	73	0	1.00171
200829	124891	103	80180	49500	101	26744	16503	75	149	119	0	32	76	0	-605	389	0	1.00804
188516	123511	110	62160	40567	96	26927	17187	85	75	197	0	1	86	0	-363	294	0	1.0112
201468	143996	101	106201	76126	97	25589	17553	69	-70	37	0	7	53	0	87	486	0	1.01859
90355	67302	90	29092	21795	80	11309	7850	49	16	46	0	41	91	0	-12	243	0	1.02387
226060	139990	104	82228	50136	100	30555	19739	86	-78	133	0	-121	55	0	102	336	0	1.02598
107207	80218	88	45734	34257	84	17188	13516	50	-106	39	0	74	78	0	-4717	0	0	1.02598
210827	134397	102	74303	46610	103	25939	16434	80	97	156	0	35	79	0	-325	145	0	1.03337
57888	42918	84	24654	18532	67	10181	6991	50	54	129	0	-72	40	0	273	399	0	1.04498
73618	55907	82	19434	14887	57	9552	6839	45	67	93	0	38	49	0	-1711	0	0	1.04498
71709	54679	84	37447	28341	79	10071	7388	45	98	128	0	25	67	0	751	1336	9	1.0587
93541	71372	95	42752	32090	82	16249	12283	54	212	123	0	-3	26	0	-266	344	0	1.0587
228418	139397	120	98863	61286	104	32024	19247	98	152	210	0	-11	64	0	863	863	0	1.06187
102593	74699	99	36118	27062	83	16593	12337	54	-161	33	0	-42	96	0	-29	423	0	1.06293
118363	90729	93	31281	23607	83	17437	13261	56	121	172	0	76	127	0	-3578	0	0	1.06293
65553	49515	80	25872	19249	68	7428	5727	39	42	78	0	11	80	0	-68	350	0	1.07981
469246	236000	154	178744	90987	153	65563	33233	147	15	124	0	223	143	0	-578	288	0	1.08826
253368	147527	110	106061	61254	107	37441	21950	102	-271	53	0	5	47	0	-412	321	0	1.09037
128409	96689	91	30010	22398	81	1464	1213	12	-22	135	0	37	61	0	394	572	0	1.09565
90971	68273	86	36961	27803	82	12252	9009	48	190	127	0	-57	57	0	166	316	0	1.10304
175247	127452	96	59952	43985	94	28285	20447	75	-93	100	0	-29	71	0	19	421	0	1.10515
137467	101099	97	47080	34848	86	20346	14635	61	62	138	0	-60	70	0	-3655	0	0	1.10515
155754	115585	93	67444	50187	89	28976	22025	86	125	112	0	-58	44	0	-290	386	0	1.10831
233852	150049	107	80754	51266	103	29716	18309	82	67	114	0	61	71	0	149	806	0	1.11043
146671	108424	91	45337	33622	87	24619	18264	67	8	114	0	27	46	0	158	345	0	1.11676
250734	148615	123	94664	56195	110	39934	23917	106	14	126	0	80	129	0	-3152	183	0	1.11676
377078	198842	144	130221	66855	140	54161	29265	135	175	197	0	38	77	0	-3426	0	0	1.11781
226778	135093	112	85364	50235	104	27253	15480	90	-51	121	0	121	103	0	403	729	0	1.11993
211959	136304	108	93867	61455	102	26343	16852	69	65	94	0	-1	56	0	319	665	0	1.12309
173027	126656	94	49219	36475	89	27952	20737	73	-28	96	0	-26	63	0	-1024	2	0	1.12415
175581	124684	101	78348	56949	94	24223	18308	66	-47	82	0	-81	65	0	509	509	0	1.13048
159618	112510	94	62373	43611	90	24081	16448	67	-61	97	0	46	88	0	-201	495	0	1.13365
268883	158502	117	90322	51769	111	39010	23789	107	-50	104	0	33	108	0	280	786	0	1.13892
225254	144444	113	88728	56882	104	31409	20784	95	36	144	0	-41	48	0	318	526	0	1.14315
160716	118783	96	42248	30982	89	28093	20889	78	3	106	0	-35	87	0	634	788	0	1.14842
150657	113291	89	74638	55461	90	26123	19620	70	-84	69	0	-97	21	0	89	550	0	1.15159
58234	45222	82	21595	16445	59	8659	6625	44	-16	72	0	25	61	0	-375	368	0	1.15687
252046	154667	123	94741	59195	108	33141	20858	98	-47	73	0	-50	56	0	-425	164	0	1.16426
84141	64147	82	17485	13332	56	9851	7692	43	-176	42	0	-26	59	0	161	294	0	1.16742
182368	124866	105	70510	47701	96	25845	17039	73	-102	62	0	-60	48	0	-1322	0	0	1.16848
342194	184373	125	128106	69077	125	45929	24490	120	88	171	0	25	78	0	-358	384	0	1.17059
160661	117102	97	56579	41763	90	23797	17721	68	-54	47	0	3	69	0	480	797	0	1.17481
161404	115925	93	57686	41286	91	20804	15018	67	5	89	0	-37	20	0	-454	176	0	1.17587
447394	190546	167	150386	67256	153	64477	26289	149	89	196	0	-178	55	0	773	646	0	1.17798
62241	47191	81	21255	16269	60	8424	6288	44	120	121	0	-40	42	0	-386	620	0	1.18009
87428	66802	84	29398	22516	79	10011	7288	46	221	187	0	60	91	0	103	279	0	1.18854
354578	203197	137	210444	131808	135	99761	63254	130	94	112	0	-52	54	0	-146	470	0	1.19698
234688	156973	105	155635	107513	106	36711	25172	99	168	186	0	-6	55	0	154	415	0	1.20015
115735	87043	90	34298	25564	84	16562	12333	53	23	98	0	14	70	0	-13	541	0	1.21387
77415	59074	83	30598	23618	79	8989	6800	45	-23	149	0	92	105	0	183	577	0	1.21492
143961	98829	91	61971	41937	92	21301	14465	66	89	139	0	-41	41	0	-389	281	0	1.21809
136361	103181	96	57567	42604	88	19083	14012	57	-87	59	0	0	60	0	287	516	0	1.22337
229992	143466	119	88344	54692	104	33960	21282	89	116	162	0	41	84	0	-1645	0	0	1.22442
142732	108637	90	73210	54589	89	25066	18861	71	27	197	0	48	58	0	-23	413	0	1.22865
175053	121659	98	62222	42200	93	26773	18722	75	102	103	0	-16	41	0	-177	321	0	1.23181
173182	121181	109	57201	39241	94	27892	19282	81	12	64	0	33	81	0	-989	154	0	1.23287
160262	119648	93	62809	46759	89	26380	19051	68	141	123	0	27	55	0	-5298	0	0	1.23287
269389	159417	115	85114	49769	107	37030	21891	103	-54	127	0	72	69	0	-158	422	0	1.2392
72620	55325	84	20816	15816	60	8775	6534	43	-183	22	0	29	59	0	-789	173	0	1.24131
179954	125905	96	62176	41932	96	1648	1108	10	119	129	0	-3	61	0	957	511	0	1.24553
48385	36101	81	7797	6193	41	7413	5656	41	-80	62	0	74	60	0	-245	182	0	1.25081
265808	176742	110	145071	97783	110	75056	50112	107	118	129	0	12	59	0	-890	129	0	1.25187
220802	135281	106	82950	50896	106	27498	17054	76	-36	87	0	7	52	0	53	506	0	1.25715
227816	136808	110	97974	59277	104	32784	19438	91	44	71	0	35	61	0	-590	313	0	1.2582
51420	39643	82	15749	12491	51	8914	6508	45	-128	56	0	14	60	0	-2923	0	0	1.2582
172018	120248	96	68103	46973	94	26497	18472	73	-40	47	0	93	98	0	-222	279	0	1.26559
76678	59796	82	19682	15299	56	8017	6012	41	-138	48	0	-57	16	0	-3077	130	0	1.26559
129714	99267	96	49236	37347	85	19997	15012	58	-176	59	0	97	72	0	-2968	0	0	1.26664
178081	132360	93	68549	49571	92	26918	18950	72	-161	23	0	5	53	0	-7220	0	0	1.26664
156703	116819	92	70430	52464	91	25879	19536	70	-13	157	0	-33	54	0	-1151	343	0	1.2677
110032	82675	90	42659	32307	85	14490	11314	51	-73	41	0	65	58	0	-39	310	0	1.2772
291006	167272	123	115020	66389	118	40619	23655	112	87	103	0	101	98	0	-631	204	0	1.27826
232493	152638	101	98821	60620	103	38096	23180	97	46	150	0	-3	50	0	546184	613391	117	1.27826
182314	131998	107	83573	59807	92	29865	22014	82	-288	40	0	-13	52	0	-1565	233	0	1.28037
173075	121456	98	70987	49118	96	24027	16419	65	-6	67	0	94	56	0	-7025	0	0	1.28037
186942	120751	107	77323	50704	99	26267	16199	77	8	80	0	-75	34	0	74	397	0	1.2867
207408	127406	113	90923	54994	100	29473	17008	82	106	237	0	-46	43	0	-5833	0	0	1.2867
192141	129410	99	64742	43756	97	26887	17744	75	-166	68	0	-4	32	0	-1210	0	0	1.28881
178534	129373	98	91478	65559	95	30742	21759	87	157	133	0	30	83	0	-6254	0	0	1.28881
102916	77756	86	58905	45411	84	12367	9639	46	104	119	0	-94	63	0	-1360	0	0	1.28987
223933	156961	109	104869	75050	100	36772	25496	96	-37	114	0	-116	8	0	45	527	0	1.29409
186423	129557	105	62025	43273	96	26130	18183	68	42	151	0	-9	62	0	-550	172	0	1.31203
257682	152710	122	80845	46962	107	29235	17713	79	152	105	0	-56	41	0	-2319	68	0	1.31203
61056	48517	80	32574	25285	77	6183	4797	38	2	113	0	2	95	0	68	630	0	1.31414
178054	125370	97	67979	47344	95	28478	19426	88	-52	84	0	-27	54	0	628	600	0	1.31942
279642	166819	112	91414	54698	108	37783	22170	103	-193	112	0	147	100	0	862	656	0	1.32998
228287	145785	105	67951	41826	100	29411	18283	81	-84	113	0	-75	70	0	-5519	0	0	1.32998
216049	153160	105	80091	56263	96	33484	23739	91	-26	109	0	-8	48	0	-327	217	0	1.33314
204166	131280	102	61783	38902	98	27726	18206	78	-130	69	0	67	82	0	-73	351	0	1.33631
210902	139328	106	95878	65425	97	30696	19835	90	-39	62	0	32	40	0	-5204	0	0	1.33631
203892	132572	116	81793	52865	98	30135	19694	89	-54	48	0	-39	45	0	-37	267	0	1.3437
266295	151509	123	108100	60868	111	37672	21261	105	224	140	0	115	73	0	-537	85	0	1.34581
389027	187200	140	145456	71455	140	57453	27276	135	96	121	0	20	79	0	414274	234409	156	1.34581
346539	194333	115	147274	81122	115	43730	24208	111	-151	117	0	-190	22	0	-18133	0	0	1.34581
248056	146106	117	134789	83173	110	33343	19468	102	-164	73	0	-85	50	0	-253	155	0	1.34792
322230	173730	136	115481	61504	123	44708	24196	119	274	161	0	15	82	0	-1654	348	0	1.34898
348230	194333	124	163720	87390	127	53864	29174	120	76	110	0	12	64	0	-127	395	0	1.35214
122457	96754	85	59085	44638	86	19427	15441	61	-59	106	0	-129	44	0	-281	316	0	1.35425
155982	115768	91	55750	41157	89	27085	19688	77	44	101	0	30	69	0	-32	432	0	1.36375
380331	198633	142	126981	63237	135	53849	27043	130	58	166	0	-43	53	0	-5957	0	0	1.36375
66027	49946	83	23947	18602	60	9991	7990	44	-168	45	0	-81	7	0	-461	53	0	1.37325
151678	111180	97	47658	33653	90	25527	18796	67	128	143	0	-114	25	0	-108	188	0	1.37537
69259	53444	84	19372	15080	55	6715	5297	37	199	178	0	22	57	0	-1795	0	0	1.37642
134952	102806	87	56522	42963	85	19412	14166	57	41	85	0	-32	78	0	-568	186	0	1.37748
130903	99746	89	49350	37384	83	19725	14832	58	55	72	0	-42	68	0	385	441	0	1.37959
397447	194705	141	147086	75590	140	53446	26233	133	-245	81	0	19	64	0	-1382	248	0	1.38064
292929	112992	144	91671	40631	133	42684	15596	130	-153	185	0	-31	54	0	-7322	0	0	1.38064
174645	127139	96	53255	38916	91	24476	17034	69	99	133	0	-35	74	0	-2518	98	0	1.3817
212489	135253	107	70130	43627	100	33108	20662	90	-77	110	0	88	113	0	-6548	0	0	1.3817
177308	117603	105	67906	45959	97	26071	16684	70	-109	68	0	-109	29	0	-4171	0	0	1.38275
145396	109044	90	58830	44009	89	17406	13393	52	-155	58	0	47	102	0	194	502	0	1.38592
118202	89160	89	46554	35382	84	17473	13115	55	-146	46	0	-33	52	0	-786	76	0	1.38698
98778	74349	97	38728	29650	80	14560	11120	52	81	94	0	104	77	0	447	431	0	1.38909
289806	159696	121	103336	55744	116	38432	21492	112	52	124	0	61	67	0	-144	339	0	1.39437
183736	124802	99	75827	51907	96	25063	17003	68	61	151	0	-97	56	0	-3932	0	0	1.39542
177599	120255	103	88172	61039	96	26244	18775	69	-22	81	0	44	97	0	-2650	0	0	1.39542
354747	196310	133	128518	71840	123	46209	26111	118	-121	82	0	-93	35	0	-66	320	0	1.40281
125734	95951	99	74300	56760	88	17056	12955	55	-220	6	0	26	88	0	-522	55	0	1.40598
212516	138850	110	73332	45358	99	29116	18461	90	112	145	0	-58	60	0	793	580	0	1.40914
67180	52146	78	19419	15086	56	8733	6511	44	-3	100	0	-40	71	0	-3147	0	0	1.4102
63521	48430	86	27014	20704	73	7133	5395	39	8	65	0	27	142	0	341	476	0	1.41231
194770	135050	107	81773	55454	98	22985	15589	67	16	102	0	-41	47	0	513	746	0	1.41442
254412	155842	110	101776	61653	107	38882	23633	102	79	114	0	97	90	0	-1757	216	0	1.41442
272144	157148	128	106182	62125	117	39254	22882	112	-7	76	0	-84	60	0	-720	377	0	1.42814
262462	161032	118	95947	60149	108	36746	22205	100	8	118	0	-18	70	0	-172	319	0	1.43025
258393	148921	121	97930	56743	110	38859	22505	104	167	125	0	11	46	0	367	545	0	1.43659
46616	37615	70	19230	14971	56	8119	6025	42	-88	78	0	52	85	0	856544	450416	87	1.4387
224247	151511	112	126385	85886	105	33520	22692	93	26	66	0	-82	58	0	-38	484	0	1.44503
117721	90280	86	57484	43522	86	18149	14391	56	-94	34	0	-30	60	0	241	484	0	1.4482
212405	142993	114	84845	56879	97	26245	17602	68	-7	85	0	-32	52	0	-517	450	0	1.44925
95207	72811	92	54046	41721	82	14336	10818	52	5	203	0	-82	15	0	-1760	0	0	1.44925
252313	158065	111	83750	51776	108	28010	17755	76	32	148	0	-38	58	0	-233	444	0	1.45453
42608	34743	83	17490	13792	54	5191	4006	37	-132	35	0	-33	62	0	-805	30	0	1.45559
340821	193092	141	124827	69724	127	54347	30176	122	122	98	0	-73	44	0	-1522	2	0	1.45664
235835	150011	107	96136	61344	104	32706	20493	96	-43	94	0	-21	52	0	-6700	0	0	1.4577
191295	124814	101	78593	51645	100	28318	17679	82	-203	73	0	-62	63	0	-314	307	0	1.46297
218111	138661	108	66827	41309	105	30691	19941	82	-59	96	0	-12	81	0	-721	247	0	1.46403
163952	113049	96	71372	48777	94	26183	17615	71	114	100	0	1	41	0	-387	348	0	1.4672
192381	128414	102	68400	43866	99	26627	17532	71	31	114	0	57	103	0	-244	326	0	1.47036
168778	118287	94	64329	44342	92	29610	20708	78	-14	90	0	-11	80	0	-6716	0	0	1.47036
339896	191677	127	118813	66840	124	53649	30612	121	-53	112	0	65	66	0	-5050	0	0	1.47142
348896	180250	133	129663	68655	122	43705	22682	117	29	125	0	-15	61	0	-429	241	0	1.47459
192104	129212	106	80803	52892	99	25447	17298	70	54	113	0	27	111	0	-567	164	0	1.4767
259723	117602	122	79143	34020	115	20466	8734	76	411	211	0	-36	63	0	-583	414	0	1.47986
342128	185744	139	146227	84822	124	39385	20764	116	-114	65	0	35	95	0	76	910	0	1.48197
284817	169338	124	109258	65414	117	41126	25573	113	-132	106	0	-12	81	0	-10131	0	0	1.48197
154173	115816	106	34658	26384	86	23885	17151	61	32	134	0	-24	59	0	-973	247	0	1.48303
169362	111295	110	72381	46046	95	24070	15422	65	-48	124	0	91	98	0	-953	208	0	1.48514
72583	59803	76	32026	24779	76	10586	7802	47	32	51	0	-35	63	0	384	598	0	1.49147
254958	156411	124	100035	62468	110	41646	25224	106	-97	108	0	-35	65	0	83	214	0	1.49253
207724	135485	107	81772	53567	101	27730	18203	77	129	180	0	11	104	0	-411	148	0	1.49781
203192	133710	107	86372	57283	100	24746	15212	72	-20	129	0	-47	95	0	130	420	0	1.50097
145171	108747	96	71386	54039	90	22917	17100	63	-87	75	0	-77	51	0	137	588	0	1.50414
51845	41569	77	15561	12153	51	8707	7063	43	-47	61	0	30	87	0	-266	339	0	1.50836
351914	183380	136	121208	66597	124	37287	18176	111	-96	72	0	-54	31	0	15	375	0	1.51047
79114	61285	80	33531	26233	79	12405	9513	47	-25	44	0	-94	24	0	148	465	0	1.51259
77386	62097	83	29452	23017	73	8644	6305	43	33	113	0	45	43	0	-1695	0	0	1.51259
212013	149646	105	73177	51298	95	28653	19707	82	-166	18	0	-64	44	0	-569	601	0	1.51786
166660	113982	94	65524	42853	95	1982	1318	18	107	160	0	-51	27	0	-980	101	0	1.51892
261699	159248	112	103002	62125	106	40431	23586	100	213	238	0	-40	52	0	-653	302	0	1.52103
149228	113257	92	57966	43879	88	21290	15900	61	210	142	0	10	69	0	-13	281	0	1.52314
57263	43513	80	24372	19343	65	6484	4714	42	7	87	0	57	66	0	213	534	0	1.52525
89282	69628	87	23738	18347	62	9772	7847	44	88	136	0	-57	33	0	-534	27	0	1.52947
139113	105782	92	64158	48403	87	22924	17425	61	78	111	0	-5	33	0	371	400	0	1.53053
143964	110391	91	52569	39895	87	20244	15157	58	-232	63	0	-13	51	0	407	526	0	1.5337
170194	112300	107	66353	42941	95	27789	18367	85	83	105	0	168	88	0	-813	149	0	1.54108
421210	220244	143	127561	65435	137	52826	29012	132	48	181	0	-25	66	0	-1512	477	0	1.54214
83563	64469	82	35316	27063	79	12527	9414	47	-11	124	0	3	53	0	-9132	0	0	1.54214
195993	129506	100	80812	52370	96	27821	18288	76	-1	48	0	11	42	0	-427	264	0	1.54531
150433	111826	93	55920	42251	88	21750	16332	60	110	116	0	-6	61	0	128	397	0	1.54953
53740	42373	76	23404	18363	64	6151	4571	38	-66	128	0	-32	46	0	-263	199	0	1.55164
178582	131739	97	89907	66340	94	33387	24676	89	13	119	0	34	61	0	571	540	0	1.55903
102715	80058	85	38717	29973	82	15156	11594	50	2	102	0	77	95	0	-1596	163	0	1.56008
397776	203258	210	184338	92346	193	61320	31881	158	-295	68	0	255	99	0	-572	418	0	1.56853
257362	159638	125	106600	64452	111	37563	22689	107	41	65	0	127	94	0	63	454	0	1.5717
269268	166277	113	129389	82251	109	40167	25498	104	-114	53	0	-55	60	0	-13	321	0	1.57592
176795	122959	95	73560	50212	93	26486	17676	75	88	151	0	-16	72	0	-5783	0	0	1.57592
291475	166321	129	107455	59622	129	47223	26313	110	561	426	0	552	408	0	-7309	0	0	1.57592
196988	133202	95	77678	49995	95	30047	19801	82	31	105	0	36	97	0	-23884	0	0	1.57592
221792	148006	102	95441	63433	101	28725	18858	82	-146	57	0	-114	54	0	-5710	0	0	1.57697
145701	108521	90	48776	36797	85	20285	15159	57	69	144	0	-63	63	0	-804	0	0	1.5812
82582	63818	81	30862	23899	76	11096	8384	45	54	137	0	-108	17	0	83	286	0	1.58647
156557	119007	93	73717	54759	90	22502	16199	61	5	79	0	-47	38	0	-560	292	0	1.5907
174404	126327	95	73180	51696	92	26284	18659	72	-58	84	0	-10	48	0	-75	802	0	1.59914
64901	50940	79	25255	20171	64	7354	5869	39	155	154	0	-104	22	0	9	265	0	1.60336
105163	73627	90	44157	30388	87	13538	9425	53	5	103	0	-6	62	0	130	275	0	1.60547
57874	45556	80	24408	19207	64	7497	5893	39	-24	122	0	15	73	0	-150	285	0	1.60864
213751	138099	105	102137	67282	102	32065	20595	91	120	149	0	-27	67	0	-1281	203	0	1.60864
209638	139645	107	84882	56348	99	39549	25947	95	187	148	0	-13	40	0	-54	308	0	1.61075
137308	106183	93	68774	52441	88	23895	18617	62	77	115	0	11	44	0	-370	312	0	1.61708
139609	105688	89	53172	40329	88	21514	16441	65	14	123	0	-76	71	0	-71	550	0	1.61814
192074	122655	107	74307	46217	98	28826	17793	77	69	100	0	6	50	0	-4325	0	0	1.61919
243021	152792	116	92588	59475	108	33572	21300	95	-93	61	0	-103	62	0	-563	435	0	1.62236
142525	102028	92	59280	42182	90	20482	14653	60	127	141	0	99	92	0	-1436	203	0	1.62236
366944	196532	144	151330	82154	131	50591	27301	125	194	162	0	32	98	0	-928	147	0	1.62447
227196	144324	110	84987	55127	104	27378	17165	74	76	125	0	76	128	0	-9467	0	0	1.62447
249828	149410	116	80956	48210	103	35629	20973	99	147	82	0	87	116	0	-539	368	0	1.62658
162781	119057	91	69469	50111	90	22675	16091	66	-17	82	0	38	64	0	-8457	0	0	1.62658
192297	127986	98	98237	66492	98	25049	15657	72	68	134	0	-21	67	0	-390	365	0	1.62869
86169	67608	84	31013	24037	74	13371	10177	50	-45	72	0	8	85	0	-4265	0	0	1.62869
402036	182599	152	175316	81456	145	57104	25908	141	-45	153	0	-1	53	0	-7632	0	0	1.62869
273582	169212	113	110438	72272	106	37259	23005	103	-76	146	0	-144	49	0	-5664	0	0	1.62975
249185	153446	116	100524	62009	107	38761	23631	102	165	145	0	18	67	0	274	320	0	1.63186
76521	61751	81	31486	24690	78	8701	6132	43	-71	48	0	11	82	0	-422	391	0	1.63397
217644	153388	99	84315	56626	97	34682	23146	93	39	98	0	-78	38	0	-457	312	0	1.63503
68821	54835	81	36201	28700	78	9688	7355	45	-7	74	0	-17	73	0	-235	235	0	1.63819
243132	152937	105	101998	64023	103	32227	19935	93	-232	29	0	-66	42	0	512	950	0	1.64453
176385	131685	94	63125	46918	91	25872	19524	69	-48	76	0	-25	36	0	277	436	0	1.64664
119392	92153	91	50611	38804	83	15851	12126	51	-82	21	0	-46	36	0	-444	247	0	1.64875
55062	43870	78	21026	16369	60	6343	4742	39	-63	74	0	60	54	0	-207	452	0	1.65086
175906	131517	96	54989	41390	91	29800	22050	86	-107	80	0	111	111	0	-514	463	0	1.65192
165705	125864	98	47128	35813	87	27619	20585	85	110	98	0	-18	84	0	-15	369	0	1.65297
126929	98042	87	53115	41072	84	16777	12521	55	-50	79	0	99	98	0	189	493	0	1.65508
238314	149278	109	86842	53094	101	35075	21433	97	-8	83	0	-63	42	0	-21	285	0	1.6593
353880	202993	130	118427	66008	124	52077	30306	119	-302	42	0	158	133	0	-34	536	0	1.66142
266593	163493	109	115024	70817	109	31358	19011	87	68	159	0	-67	83	0	-170	448	0	1.67092
225258	150106	103	73207	47135	101	27140	17820	77	51	114	0	28	94	0	-455	206	0	1.67619
68661	52831	88	27021	21172	68	7519	5712	40	-28	43	0	45	83	0	-199	442	0	1.68147
279973	160638	116	102423	57145	112	41407	23279	107	-22	100	0	61	60	0	523	737	0	1.68569
188638	123542	101	57188	36165	96	24304	15629	71	-221	77	0	-48	90	0	-378	421	0	1.68675
206134	136627	105	57033	38036	98	34240	22133	93	63	98	0	38	61	0	55	362	0	1.69097
79281	62954	82	33329	26582	77	10862	8675	45	76	105	0	80	98	0	-3364	0	0	1.69097
291280	167139	108	115566	66089	109	43130	25141	104	-25	76	0	-160	13	0	-5075	0	0	1.69097
324065	189688	126	120940	70589	119	45089	26686	114	-176	119	0	48	88	0	-5759	0	0	1.69203
236027	146849	121	80193	48797	109	36532	21734	101	72	172	0	113	108	0	289559	268498	55	1.69203
251305	157922	121	99607	62738	104	36218	22674	99	33	103	0	-17	61	0	625	477	0	1.69836
59745	50722	64	22437	17848	57	9308	7755	43	50	105	0	-13	53	0	-6913	0	0	1.69836
286453	191830	119	124420	81259	112	35960	23500	106	-29	77	0	-29	96	0	-381	298	0	1.7068
164747	123764	92	70466	52238	90	19096	13729	59	225	100	0	62	65	0	374	555	0	1.71208
172064	118338	100	70787	47953	96	24459	16510	69	71	120	0	99	55	0	99	681	0	1.71736
40108	33407	75	17491	13790	55	6082	4738	37	117	101	0	-30	77	0	-186	615	0	1.71842
338856	171290	125	136138	67335	123	49090	23344	119	-27	78	0	-52	83	0	382	402	0	1.72475
173480	129932	98	53181	39486	90	24056	17883	66	27	97	0	-43	49	0	-233	169	0	1.72897
233021	145675	109	95570	60250	104	33555	21051	99	14	69	0	12	71	0	87	746	0	1.73214
46726	37335	72	31315	24941	74	6799	5421	38	104	108	0	-3	77	0	91	415	0	1.73741
55038	42922	85	24320	19370	64	6568	5605	37	174	184	0	-58	48	0	827	582	0	1.73953
116886	90892	93	22183	17324	62	16909	13194	51	7	87	0	-40	45	0	-582	308	0	1.74375
225431	150488	104	113015	73391	98	49931	32097	93	51	88	0	-20	70	0	-4629	0	0	1.74375
172423	110442	101	64624	41861	96	22783	14584	67	17	175	0	-42	61	0	18	352	0	1.74586
354914	189474	126	121703	65602	122	49162	26162	118	-79	73	0	7	80	0	-2318	440	0	1.74691
301165	161940	127	106265	57782	119	39272	21043	111	-184	80	0	-58	41	0	-1097	331	0	1.74797
48872	39565	78	21878	17525	58	7936	6191	40	-76	78	0	20	59	0	-4226	0	0	1.74797
162268	124249	96	50756	39146	87	27162	20358	70	-4	42	0	63	79	0	-353	372	0	1.75008
204365	135478	102	78311	50999	98	31098	21183	86	52	118	0	56	100	0	-8695	0	0	1.75008
170975	125760	95	59165	43272	91	22357	16193	65	244	217	0	0	101	0	510	450	0	1.75219
250403	154712	107	110463	69486	105	33492	20522	99	55	97	0	-3	38	0	-278	641	0	1.75536
150181	114532	96	50850	38870	87	23387	17888	65	111	114	0	49	118	0	-829	136	0	1.75641
209318	153729	96	65325	48261	93	23875	17177	64	95	131	0	-82	43	0	-313	429	0	1.75747
205171	136191	101	87049	56622	99	32752	21234	86	-65	66	0	-46	36	0	-7342	0	0	1.75853
78778	59733	90	33658	26551	78	10628	8338	45	-22	124	0	-54	50	0	-268	214	0	1.75958
290897	153217	116	105430	54460	114	35090	18550	107	85	140	0	-29	62	0	-428	330	0	1.76064
137119	105872	88	54946	42202	86	20242	15061	58	-41	152	0	56	79	0	-3564	0	0	1.76169
181938	123760	103	74896	51038	97	22965	15297	68	45	107	0	-24	63	0	106	349	0	1.76591
144903	112589	90	41583	32062	85	25530	19524	65	-7	87	0	0	74	0	-2651	29	0	1.76591
161303	120635	97	62930	46578	90	24384	18098	67	121	83	0	-39	47	0	20	321	0	1.7733
201725	130449	99	85088	53885	98	32065	20697	86	100	107	0	17	63	0	-515	192	0	1.77858
164792	116847	93	59274	40335	92	26905	17457	75	-97	121	0	49	91	0	-608	314	0	1.78069
91526	73342	83	38014	29937	80	12945	9856	48	152	122	0	-5	78	0	637	654	0	1.7828
458681	252875	145	237968	132957	145	96017	54152	139	16	102	0	-113	66	0	418	409	0	1.78702
217327	145805	97	96967	64959	98	36253	24588	94	-30	85	0	-38	78	0	-7694	0	0	1.78702
199875	130523	106	76042	49580	97	27957	17597	74	33	105	0	22	61	0	-1066	128	0	1.78914
99935	77528	85	40278	31595	80	15746	11852	51	-67	119	0	-69	36	0	-1145	81	0	1.79019
291320	167919	132	110524	63815	115	46586	27213	113	-29	68	0	80	95	0	-197	562	0	1.79547
149516	113490	89	52000	38949	86	19721	14301	58	28	83	0	-34	79	0	-440	288	0	1.79652
81531	63470	83	15608	12336	51	10116	7948	45	-26	105	0	-8	53	0	250	1146	5	1.79758
137051	105350	91	60262	46599	87	18900	14576	55	184	132	0	-30	51	0	518	687	0	1.79864
187322	128651	98	76329	51157	95	29117	19383	81	-1	168	0	-45	55	0	583	513	0	1.80286
308372	185048	111	102764	61039	107	54834	30369	105	-21	120	0	-65	41	0	-4385	0	0	1.80286
168700	123639	97	64777	47349	91	27252	20211	77	-2	102	0	54	71	0	-1514	0	0	1.80391
131398	102462	90	72582	55827	86	22521	17393	63	27	89	0	66	76	0	-7396	0	0	1.80391
172011	130823	95	42771	32370	89	26871	20797	68	-29	73	0	18	37	0	53	258	0	1.80814
184284	131586	103	69448	48322	92	28152	19726	77	-3	74	0	85	92	0	343	511	0	1.81658
222467	141437	111	81159	49904	99	32260	21049	82	165	113	0	-27	42	0	-430	97	0	1.8208
152551	115850	94	57213	43839	88	21813	16066	61	100	145	0	75	60	0	-840	146	0	1.82186
269733	159996	117	93536	52900	111	35916	20859	102	105	104	0	16	90	0	-408	413	0	1.82397
341972	179697	138	114967	59832	136	47716	25041	129	-108	198	0	-33	79	0	-1297	362	0	1.82502
256383	158033	114	120658	76570	109	31941	19776	87	79	128	0	155	105	0	-6277	0	0	1.82608
112795	88097	87	49885	39374	81	15163	11545	49	-29	56	0	-104	44	0	-10609	0	0	1.82608
185168	127346	100	68000	46971	99	23683	15747	71	104	133	0	-23	58	0	-2060	0	0	1.82819
56730	44562	78	18953	14915	55	8695	6859	43	-64	74	0	38	41	0	-5197	0	0	1.82819
88616	69943	84	34911	27385	79	9257	7228	42	63	93	0	-153	32	0	-1634	0	0	1.82925
285140	165540	116	110144	64122	111	39949	23349	106	22	110	0	62	114	0	416	760	0	1.83664
63585	49540	84	23601	18961	61	7749	6209	39	-3	69	0	-65	30	0	142	1018	2	1.83875
203396	133004	103	72493	46648	98	26711	17006	76	73	149	0	3	59	0	-2375	0	0	1.83875
48661	39595	74	23044	18528	63	6426	5214	39	49	97	0	-35	60	0	-4250	0	0	1.83875
154039	115406	89	59933	44236	89	25704	19019	70	171	100	0	-66	52	0	-2187	0	0	1.8398
230562	151944	111	84148	57992	102	33337	21863	97	11	103	0	44	39	0	139	296	0	1.84402
143624	110644	90	49917	38040	85	20424	15490	54	-18	87	0	-14	104	0	124	417	0	1.85141
207812	141276	101	69623	44890	98	24855	16316	79	-144	88	0	139	119	0	577	626	0	1.85458
63541	49572	89	14089	11353	48	7878	6133	40	101	178	0	-5	49	0	-3458	0	0	1.85563
69796	57411	79	16914	13503	52	8019	6721	40	-20	101	0	9	89	0	81906	70224	68	1.85563
353617	195248	137	133501	74529	131	64088	34805	126	-3	95	0	18	66	0	38	478	0	1.86725
142578	109163	91	53621	41761	87	23219	17674	67	173	218	0	43	82	0	-14424	0	0	1.86725
345676	201853	122	121218	72409	120	43514	26087	115	-75	85	0	-25	66	0	-3575	0	0	1.8683
271485	161231	116	100447	59778	111	41916	24529	106	-10	104	0	39	58	0	-485	283	0	1.86936
235393	153389	104	85799	55783	102	34878	22787	93	1	125	0	-15	116	0	-460	388	0	1.87463
239381	147417	120	96226	60027	106	31926	19696	86	71	116	0	8	80	0	-2095	0	0	1.87463
130468	98437	101	49433	37052	84	17762	13483	54	59	85	0	-11	52	0	-854	146	0	1.87569
127179	98548	98	45685	35271	84	20838	16567	57	-139	48	0	94	88	0	-1334	260	0	1.87675
142570	109896	99	36518	28641	84	19892	15085	59	-224	28	0	46	69	0	-725	39	0	1.8778
102325	79991	97	46093	36516	84	13606	10693	47	4	110	0	-14	64	0	-2629	0	0	1.87886
179623	125871	96	51826	33941	91	26916	18127	72	49	214	0	-51	46	0	-509	450	0	1.87991
79327	64364	80	28134	22233	71	10922	8188	46	-6	90	0	-71	38	0	-4847	0	0	1.87991
56300	46080	74	22808	18074	60	6841	5259	40	-171	63	0	-67	61	0	244	539	0	1.88202
43070	36042	63	16304	13302	50	7651	6061	40	190	156	0	33	53	0	-1863	0	0	1.88202
290859	166159	110	99095	55496	109	38984	21678	104	-7	87	0	-15	68	0	835	774	0	1.88836
39598	32218	62	17073	14076	50	5395	4558	35	-85	79	0	11	59	0	-7867	0	0	1.88836
234774	156605	107	76950	49127	103	27232	17447	75	56	132	0	6	95	0	-32	516	0	1.89152
158346	123160	91	61703	48290	87	21932	16463	64	-89	83	0	-16	36	0	-6330	0	0	1.89152
81648	65730	79	19164	15293	55	10355	8289	44	139	126	0	-49	34	0	-381	241	0	1.89469
158604	105253	99	70131	46225	94	21290	14457	62	32	107	0	-3	80	0	146	187	0	1.89575
76152	61569	79	28698	22499	71	9954	7900	42	98	176	0	-46	47	0	-354	338	0	1.90102
66072	54773	76	26912	21577	64	9355	6902	45	-83	37	0	-79	33	0	-80	857	0	1.90208
245530	162647	108	90624	59851	103	34871	22935	91	-36	100	0	3	72	0	103	406	0	1.90419
226453	145513	107	90230	57879	100	29944	18642	85	-76	142	0	-9	77	0	131	541	0	1.91369
96928	74810	97	47912	38142	81	14059	10523	50	7	131	0	-114	60	0	-717	32	0	1.91474
167765	126424	97	54008	40756	87	21850	16484	58	102	129	0	137	88	0	-91	356	0	1.92002
220263	141142	118	89579	57553	105	30112	20037	79	-187	57	0	20	56	0	-165	312	0	1.92213
179388	121509	99	63875	41635	95	24140	16059	66	150	115	0	17	96	0	-458	205	0	1.92424
217028	143766	99	95174	64629	98	29769	18648	88	43	118	0	40	66	0	-5717	0	0	1.92424
58489	47546	68	25176	19992	64	9814	7644	44	-38	118	0	-5	46	0	-884	0	0	1.9253
142400	108517	92	58851	45322	87	17547	13344	54	-76	61	0	-9	104	0	270	794	0	1.93269
89273	69372	96	36761	28706	79	13557	10446	48	125	126	0	-16	60	0	-165	133	0	1.9348
95602	73696	94	32936	25603	79	10935	8473	45	168	134	0	58	76	0	476	584	0	1.93797
160262	120275	94	59937	44915	91	24297	17571	66	-35	110	0	79	70	0	162	546	0	1.94113
135137	105129	89	48902	37978	84	18523	14414	53	67	127	0	21	61	0	-4905	0	0	1.94219
314098	182838	123	124399	70927	122	50747	29616	116	-130	131	0	-14	89	0	-985	548	0	1.94324
120233	93589	88	38292	30240	83	17251	13378	55	39	68	0	1	66	0	-2159	0	0	1.9443
197196	129020	100	89812	58879	99	25936	17066	70	294	223	0	98	65	0	-438	145	0	1.94958
146950	102721	95	64623	42661	90	24241	16181	66	-93	116	0	141	68	0	-5540	0	0	1.94958
57067	46108	80	26487	21168	66	9085	7225	42	32	116	0	-25	37	0	-2718	0	0	1.94958
143947	111101	89	42574	32139	85	20899	16318	58	58	192	0	-87	40	0	-314	318	0	1.95274
95035	76839	88	32384	25733	79	10155	7728	44	106	201	0	81	97	0	-203	393	0	1.95802
38956	30153	83	14712	11812	48	5302	4388	35	-143	10	0	-14	45	0	124	337	0	1.9633
188238	128901	101	59380	38918	97	33482	22540	94	25	162	0	108	113	0	310	490	0	1.9633
218413	135654	120	75671	47397	107	29010	18133	81	57	123	0	-26	41	0	-426	266	0	1.96541
82211	64763	89	39455	31278	78	10547	8019	44	-70	70	0	82	72	0	-313	274	0	1.96858
57428	45871	85	21906	17575	61	7508	6095	39	-5	131	0	35	87	0	-153	434	0	1.97069
313790	190354	133	149232	90499	118	52301	30926	111	188	112	0	23	69	0	-671	288	0	1.97174
253234	165803	106	118659	78080	104	38243	23685	100	69	124	0	52	82	0	-1947	0	0	1.9728
137561	103932	103	48487	37591	89	18633	14251	58	-5	108	0	-57	69	0	394432	269221	90	1.9728
298044	174064	116	112280	67182	113	43748	25460	108	-81	75	0	-40	70	0	-39	403	0	1.97597
66715	48727	93	31166	22551	93	8412	5512	47	1114	695	0	863	552	0	316	519	0	1.97597
243696	148444	108	99871	61672	107	40939	23932	104	75	141	0	-71	61	0	1180	1450	9	1.9823
252353	159635	105	95479	59594	103	35391	22242	99	149	193	0	-3	95	0	-75	341	0	1.98969
173897	137030	86	80683	60603	89	24412	18451	64	62	76	0	15	64	0	-7602	0	0	1.98969
294729	170368	118	112546	65366	112	44706	25127	107	-81	36	0	26	70	0	-1146	146	0	1.99285
227699	150825	107	172505	119346	107	56895	37910	99	90	113	0	-46	33	0	492375	292420	118	1.99285
317343	172406	124	143173	83253	121	74152	44090	117	130	185	0	-11	81	0	-6349	0	0	1.99391
60523	47671	76	17408	13691	54	10009	7999	43	161	124	0	-173	10	0	125	499	0	1.99708
199451	145914	93	65238	47203	92	30082	21185	78	-138	87	0	-135	9	0	1825	894	0	1.99708
142165	109948	87	46095	35727	85	23954	17984	68	8	174	0	-52	80	0	-832	35	0	1.99813
51674	43491	73	25489	20427	66	6723	5280	39	-14	52	0	-26	48	0	-299	325	0	2.0013
169819	114632	95	69601	46309	94	22601	14638	64	12	94	0	93	93	0	-270	371	0	2.01397
156827	112362	94	60872	44538	91	22250	15818	61	-130	54	0	-35	54	0	-20997	0	0	2.01608
218033	144486	105	81395	54088	99	33310	21365	92	-54	110	0	-15	55	0	701	772	0	2.02135
155879	117361	90	58952	42529	86	28278	21214	73	15	72	0	-77	21	0	-3225	0	0	2.02241
138021	106395	88	55502	42405	84	15089	11188	52	75	68	0	1	23	0	-471	232	0	2.02452
64800	49554	82	26981	21476	76	7481	6221	39	22	98	0	72	83	0	-303	388	0	2.02558
216635	143887	102	67800	43652	98	34166	23272	94	283	179	0	93	92	0	111	381	0	2.02769
134827	107189	85	66141	51536	86	22282	17096	61	57	129	0	-31	54	0	-6310	0	0	2.02769
167329	120846	93	71580	49815	92	26715	19324	70	69	206	0	17	101	0	745	883	0	2.03613
289050	165540	115	115724	67508	111	41923	24410	106	5	69	0	27	59	0	-4533	0	0	2.03613
316105	180967	120	133846	78342	115	41530	22693	111	-144	97	0	8	59	0	-8767	0	0	2.03613
117096	90977	85	44192	33567	84	18326	14123	53	1	77	0	-76	59	0	212	460	0	2.03824
77471	62698	83	28666	22935	76	11514	8530	45	-42	41	0	30	71	0	-1428	39	0	2.0393
296480	174314	119	85299	48124	115	37883	21786	107	122	99	0	-2	74	0	282	428	0	2.04352
174506	131479	94	66816	50697	90	22836	17842	64	-55	148	0	-72	51	0	580	425	0	2.05091
144621	113537	86	73142	56713	88	20637	15722	57	-162	98	0	-18	71	0	-1836	0	0	2.05196
130454	101167	94	48942	38686	85	20919	15798	58	-122	57	0	80	78	0	-313	126	0	2.05408
125787	100257	93	33408	26667	81	25699	20121	63	-101	113	0	32	89	0	-326	259	0	2.05408
101696	82807	84	46896	37037	82	16019	12560	50	83	117	0	2	56	0	-2354	0	0	2.05513
114990	89678	95	48095	38319	83	19017	14999	55	105	114	0	-11	53	0	-351	77	0	2.0583
193348	127971	103	72247	47347	96	24870	16040	67	250	121	0	8	77	0	-317	490	0	2.06146
251390	155064	106	91587	57374	104	33440	21514	90	-126	93	0	74	102	0	-2957	192	0	2.06146
174367	122676	95	58406	39189	92	25032	16131	74	152	155	0	-93	34	0	-9229	0	0	2.06252
102106	82808	86	32866	25915	79	13298	10300	49	-20	81	0	144	83	0	-63	524	0	2.06991
111123	88293	86	31506	24959	81	16741	12762	52	88	130	0	91	114	0	-718	260	0	2.07096
258043	163403	119	69538	44928	104	35494	21570	100	34	98	0	-38	52	0	-918	361	0	2.07202
94836	77363	81	36363	29130	78	14964	11691	50	-113	63	0	-46	55	0	181	465	0	2.07624
65329	53726	76	26936	22006	65	8130	6777	40	-34	67	0	63	72	0	-2340	0	0	2.07624
170198	129296	92	47631	35956	87	27380	20400	71	-44	101	0	13	76	0	627	694	0	2.07835
87741	69700	88	43175	34209	80	12144	9205	46	-81	70	0	78	65	0	-1384	53	0	2.07941
222004	150931	99	93614	64294	99	30819	20405	90	-15	59	0	33	101	0	355	449	0	2.08363
152664	116108	94	48335	35973	88	22124	16578	66	54	61	0	5	94	0	266	484	0	2.08574
159964	115521	99	58325	41663	91	26392	18913	71	-121	127	0	181	95	0	-215	357	0	2.08785
104253	81599	91	43015	32235	81	15683	11865	53	-18	121	0	-73	47	0	-884	92	0	2.08891
240968	155123	102	90023	57152	103	30695	19497	86	-58	71	0	-47	92	0	-828	54	0	2.09102
348128	203233	119	154086	88359	116	44073	25292	111	-140	56	0	-67	94	0	-3548	0	0	2.09102
187754	140860	95	53160	38771	89	24713	18160	62	120	131	0	1	60	0	-7606	0	0	2.09208
167346	116358	94	77109	53286	93	21282	13987	66	-62	84	0	64	101	0	-5358	174	0	2.09208
65869	53346	79	26995	22179	63	9825	7825	43	7	72	0	-23	25	0	-10044	0	0	2.09208
69821	56140	76	26002	20970	75	8364	6499	41	22	60	0	-12	55	0	-558	0	0	2.10369
33571	28384	64	8332	6914	39	4624	3606	34	-157	63	0	-74	28	0	-181	475	0	2.10474
140527	100130	101	61472	43023	89	17519	12011	59	-197	67	0	22	44	0	554	666	0	2.11424
98200	77837	86	45768	36026	80	11221	8772	44	-41	117	0	-49	47	0	172	349	0	2.11635
57151	44931	77	21653	17429	56	7266	5940	39	-19	100	0	130	134	0	-3034	0	0	2.11635
159734	115918	94	63611	45479	89	25149	17806	65	-205	26	0	76	66	0	-147	410	0	2.12374
138163	106831	87	46596	35846	86	18371	14455	54	-40	88	0	-19	32	0	-160	312	0	2.12691
104451	82490	83	35649	28338	79	13390	10026	47	97	135	0	-25	57	0	-5059	0	0	2.12691
122574	100500	81	46345	37161	81	18430	14143	56	-141	13	0	21	55	0	-7025	0	0	2.12691
263486	164566	113	87674	53131	104	34424	21178	94	41	124	0	-82	56	0	-6538	0	0	2.12796
151142	121417	87	62625	49389	86	25728	19486	68	-135	49	0	-19	91	0	-12420	0	0	2.12796
125247	89247	92	58396	42159	88	21742	14710	63	97	139	0	-198	3	0	-14475	0	0	2.12796
86652	69982	87	19899	16371	51	12256	9250	47	-78	23	0	-16	35	0	-11984	0	0	2.12796
123971	92929	86	56006	41838	87	15688	11575	54	85	113	0	-51	38	0	-10	393	0	2.13324
245710	152880	112	76979	48068	107	38664	23694	104	-41	106	0	104	75	0	-3195	274	0	2.13324
342705	188591	131	122317	66032	123	52466	28261	118	151	121	0	-112	67	0	348	561	0	2.13746
169821	125470	98	54254	39713	91	22888	16194	62	100	148	0	-63	42	0	18	384	0	2.13852
119207	94862	85	43835	34024	82	14698	11265	49	-73	65	0	118	71	0	-1125	0	0	2.14063
141136	111018	87	56362	43987	86	24856	19012	69	-162	52	0	4	55	0	-630	345	0	2.1438
219255	152793	105	121990	86798	101	31081	21943	82	281	143	0	-44	86	0	1223	662	0	2.14485
356713	198212	125	153301	87433	126	45883	26156	118	-80	111	0	153	88	0	624	534	0	2.14907
221314	144978	106	95469	63217	101	32518	21476	88	-152	38	0	104	70	0	-4534	306	0	2.14907
167137	126228	99	53356	41107	88	25585	19382	73	184	98	0	-54	66	0	-163	227	0	2.15857
129146	101824	88	51121	40066	85	20394	15184	58	3	142	0	4	62	0	-231	355	0	2.1628
214000	137763	117	88117	59030	99	28970	19372	80	-57	139	0	7	57	0	-2245	0	0	2.16385
194564	131389	98	80183	55101	98	23167	15434	66	14	97	0	4	76	0	-688	160	0	2.16596
146720	116559	88	31738	24833	78	23605	18081	63	-11	148	0	74	76	0	-44	192	0	2.16913
201138	137365	103	62612	40424	96	27742	18252	70	136	136	0	0	55	0	-715	51	0	2.17019
42232	35656	62	22536	18637	57	5541	4471	36	41	129	0	-77	24	0	-4221	0	0	2.17019
433104	245874	143	211259	129519	139	84220	49983	136	-43	144	0	107	116	0	768	566	0	2.17124
144163	105996	88	47244	33462	87	24157	16976	66	107	110	0	-28	38	0	-1024	31	0	2.17335
63397	52182	78	27811	22180	75	9680	7999	43	-145	19	0	-40	54	0	115	347	0	2.17546
158186	123140	90	42283	32976	85	23714	18384	60	-83	83	0	-19	50	0	353	437	0	2.17757
476091	212583	167	178987	81629	167	68493	32315	160	-98	178	0	30	125	0	-135	541	0	2.17968
326171	179489	135	120008	68493	123	47501	26051	119	365	254	0	-118	38	0	-344	331	0	2.18285
43111	37135	71	18443	14776	55	5414	4336	36	-151	39	0	108	101	0	-631	155	0	2.18391
257049	168095	110	93354	62247	104	41257	25684	101	27	84	0	-33	78	0	258	231	0	2.18918
147431	109626	93	56409	41861	88	18778	13622	57	86	174	0	50	94	0	-2705	278	0	2.19024
153024	120065	89	70362	54454	88	20688	16120	56	31	91	0	65	139	0	309	570	0	2.19552
76207	60990	80	30953	24737	77	10289	8259	45	212	125	0	32	66	0	-2467	0	0	2.19552
66045	52516	88	24474	19789	60	6373	5043	38	-48	71	0	34	57	0	-1428	139	0	2.19657
157374	116975	105	66383	50065	88	20938	15831	55	110	233	0	18	60	0	-1570	3	0	2.19763
451113	250613	141	204598	116304	141	82826	45202	139	-137	58	0	-69	40	0	-8878	0	0	2.19763
235792	154324	113	81637	54597	102	31076	19677	82	90	59	0	56	71	0	-607	444	0	2.19868
171778	132695	91	59857	46321	88	28458	21911	73	-12	92	0	23	74	0	-4889	0	0	2.19974
220183	143986	109	80519	51370	98	32215	20079	94	-18	120	0	-31	45	0	-7875	0	0	2.19974
72820	58949	79	34029	27400	77	10287	8464	43	-138	136	0	-46	61	0	-1602	8	0	2.2008
162732	120970	92	63612	47263	89	26448	19968	67	-58	111	0	72	66	0	-372	314	0	2.20396
285252	163558	118	102509	58046	115	39549	22797	110	-47	108	0	137	80	0	-1282	91	0	2.20502
160683	120562	101	53914	40466	89	21442	15585	59	-27	147	0	55	103	0	-1293	240	0	2.20713
127917	97866	93	46361	34234	85	18573	13441	58	22	103	0	64	118	0	-2272	0	0	2.20713
137577	106894	102	54702	42380	85	18344	14819	55	-64	92	0	98	100	0	-2951	0	0	2.20818
244885	157621	109	99438	62250	102	34010	22013	93	106	180	0	-8	76	0	-6221	0	0	2.20818
120480	95788	85	50219	39733	83	20484	16589	56	-65	112	0	-15	44	0	42	242	0	2.21241
203724	137604	100	84528	56815	98	33165	21140	93	36	90	0	144	82	0	-139	152	0	2.21663
126464	100415	86	46918	36695	84	18097	14300	55	11	166	0	-78	95	0	-312	438	0	2.21768
172264	124653	94	66373	47390	92	31165	22684	81	-144	48	0	128	112	0	658	840	0	2.22191
177048	129249	96	51296	35810	90	24282	16987	64	-65	96	0	114	94	0	-3207	240	0	2.22191
189483	129207	102	87258	61465	94	26585	17201	76	40	71	0	-28	57	0	-457	339	0	2.22824
228875	143944	104	80919	50370	101	31997	20138	90	-68	68	0	81	54	0	-7119	0	0	2.22824
191269	129633	98	80828	55115	97	24814	16265	68	-149	6	0	93	111	0	-10001	0	0	2.22824
153036	119052	87	52023	40562	86	22557	17266	58	-1	113	0	-94	52	0	-14564	0	0	2.22824
55664	45372	76	14412	12183	47	7827	6236	40	-171	0	0	-20	49	0	-9819	0	0	2.2293
224244	140599	119	86102	55148	103	31305	19343	92	-122	93	0	78	133	0	-362	592	0	2.23035
171390	129860	96	68883	52798	90	24872	18706	66	81	107	0	-119	45	0	-986	60	0	2.23141
185673	130308	101	70234	47702	95	25096	17256	73	-70	120	0	-93	17	0	-62	187	0	2.23563
263777	181877	114	109875	78013	112	37605	24976	105	-14	84	0	122	172	0	-902	493	0	2.23668
255417	156720	109	81622	50282	106	38734	24554	102	-35	66	0	33	85	0	-438	241	0	2.2388
202998	140661	97	66243	45042	94	29940	19776	81	13	139	0	27	88	0	-3478	0	0	2.2388
221603	144139	107	99304	66674	100	30707	20435	94	-96	71	0	67	71	0	372	397	0	2.24196
161715	110249	98	69749	46549	94	20487	13748	63	133	166	0	24	67	0	-811	105	0	2.24302
207401	139502	104	78462	52174	98	32860	22378	93	-41	117	0	-19	71	0	-4386	0	0	2.24407
134962	91130	97	61825	42250	91	23524	15457	67	95	133	0	-15	33	0	-1463	0	0	2.24513
139078	109615	88	61906	47653	86	19593	15242	59	15	97	0	-30	50	0	-829	114	0	2.24513
144640	112665	93	52868	41558	84	22271	17464	60	-65	47	0	31	61	0	-5438	0	0	2.24618
136529	106327	88	48684	38026	84	18232	13690	54	10	100	0	44	117	0	-146	370	0	2.25463
140386	111366	87	61163	47588	86	20006	15356	56	-32	83	0	-21	40	0	-38	449	0	2.25779
270026	161400	112	96344	57275	111	41233	24258	108	-204	46	0	42	59	0	-6368	0	0	2.25885
268852	160647	125	104916	62284	113	33503	19805	92	199	108	0	5	55	0	-240	385	0	2.25991
205912	142134	104	87606	61091	101	29367	20358	81	-63	95	0	-55	43	0	-4539	0	0	2.26096
217796	145723	103	92896	62532	97	30164	18461	80	9	163	0	64	78	0	-925	450	0	2.26202
142662	113397	85	37653	29991	83	22738	17743	59	-92	144	0	-46	31	0	4	766	0	2.26729
236050	151442	110	100277	66947	102	33548	21549	89	335	160	0	-34	39	0	-114	334	0	2.27152
212283	144318	114	100685	71120	101	29935	19011	90	-38	79	0	-22	99	0	316681	216022	110	2.27152
181264	118868	112	60335	39186	96	23769	15486	70	57	118	0	-6	83	0	-759	176	0	2.27363
49819	39848	65	13058	10577	46	7131	5930	37	-109	17	0	23	67	0	-814	0	0	2.27574
111607	88741	86	44477	35327	82	17208	13559	53	-166	93	0	34	67	0	-1722	0	0	2.27679
184229	125898	110	74457	50746	98	30892	21134	91	192	256	0	389	324	0	-2124	0	0	2.27679
115599	92277	86	58169	46311	84	15330	12080	48	-2	96	0	-33	71	0	-997	22	0	2.27785
76260	63414	79	19077	15503	51	10872	8685	44	8	48	0	-32	44	0	-3668	0	0	2.27785
316454	183352	129	122991	71251	122	39032	22216	116	65	86	0	54	58	0	-70	327	0	2.28102
63147	49999	81	28318	23144	75	9898	7968	41	-113	32	0	0	37	0	-318	214	0	2.28313
62516	52803	75	30421	25195	75	8414	6649	40	43	79	0	-4	69	0	-289	279	0	2.28629
290044	182045	108	108698	68301	106	41924	26483	100	40	67	0	19	57	0	-127	628	0	2.28946
126288	99333	93	38517	30460	83	18153	14195	53	-123	42	0	-3	56	0	-194	338	0	2.29052
108058	86550	90	51261	41100	82	16358	13131	53	137	87	0	-52	41	0	-278	613	0	2.30107
129471	101568	89	56627	44359	85	20849	15811	57	136	136	0	-104	42	0	-1794	345	0	2.30107
85070	69075	90	34589	28185	77	10675	8327	45	-28	140	0	7	79	0	126	338	0	2.30424
178838	134289	94	70194	51199	90	24393	16981	62	-288	38	0	22	69	0	-1285	27	0	2.30424
96032	77285	84	35610	28475	79	14610	11469	50	97	121	0	-20	67	0	-77	301	0	2.3074
89996	72380	82	41957	33084	80	12376	9915	46	25	103	0	46	88	0	-754	42	0	2.30952
179058	134645	96	62877	46364	91	28036	20080	74	-133	103	0	-32	47	0	-4029	0	0	2.30952
263134	163410	114	76645	48208	103	33811	20719	96	-77	114	0	-22	73	0	-76	496	0	2.31057
35418	28704	73	16518	13700	50	5590	4369	36	-153	71	0	17	53	0	-5657	0	0	2.31163
155554	120848	93	60297	47293	87	22609	16949	62	147	114	0	24	65	0	-237	487	0	2.31374
222114	145093	105	89745	58636	102	31366	20239	89	-70	103	0	-22	61	0	-3488	0	0	2.31374
269572	167641	109	82253	50910	107	39064	24298	103	251	163	0	37	70	0	183	400	0	2.32007
341897	188900	123	146069	81967	119	52740	29284	116	67	95	0	27	66	0	-7713	0	0	2.32007
171834	120735	92	58801	40506	91	26932	18867	72	211	169	0	15	66	0	106	436	0	2.32535
137089	107372	92	47056	36985	83	19902	15574	59	-101	49	0	21	80	0	-2271	0	0	2.3264
348571	191944	136	124779	72433	131	66659	37903	127	-142	64	0	-34	117	0	-4665	0	0	2.3264
269799	166071	108	107737	64653	105	41386	25746	101	-65	75	0	46	50	0	-621	161	0	2.33168
141488	110814	92	55797	43866	84	19102	15255	55	-87	83	0	38	83	0	-3369	0	0	2.33168
29508	26822	48	11961	9912	44	4418	3840	32	111	108	0	-65	38	0	-6193	0	0	2.33274
73948	61230	78	31153	25160	75	9294	7191	43	21	166	0	27	110	0	-396	95	0	2.33485
196299	147422	108	111740	86142	93	22603	16704	60	-87	54	0	10	58	0	-1255	142	0	2.33485
82840	67404	92	29574	24027	76	10692	8165	46	244	214	0	-9	49	0	297	476	0	2.33696
95487	76471	83	42616	34377	80	10260	8213	43	-245	13	0	61	94	0	101	322	0	2.33907
187190	135233	95	63450	43907	94	30396	22791	79	-62	65	0	22	68	0	-15	539	0	2.34752
89580	74632	81	32983	26626	78	11137	9042	44	43	88	0	-6	56	0	-395	86	0	2.35174
114648	92034	87	36061	28896	81	16731	13317	51	34	116	0	0	38	0	107	429	0	2.35279
231224	150079	113	97170	63641	102	35888	23223	97	-181	61	0	30	91	0	-117	444	0	2.35385
354764	190188	141	123861	68781	129	53907	28313	125	-68	252	0	-61	60	0	466	704	0	2.35913
158472	122942	94	52009	40245	86	23558	18074	62	8	63	0	-16	102	0	583	500	0	2.36124
147468	115823	103	58665	46409	87	21384	16167	62	234	163	0	-26	57	0	-2005	0	0	2.36229
390664	200385	149	178471	91320	148	56391	29772	142	98	134	0	-98	46	0	-2479	80	0	2.36229
186543	126486	99	70741	49022	95	25692	16582	76	-74	83	0	170	111	0	-2867	0	0	2.36335
250473	151659	121	87428	53010	105	34996	21260	100	7	126	0	-164	32	0	-1260	14	0	2.3644
50882	41040	73	11698	9673	45	7468	6407	38	69	145	0	18	83	0	-1459	0	0	2.36546
167007	130581	87	57983	45276	87	27543	21438	77	119	120	0	34	74	0	-352	372	0	2.36652
155673	125031	88	63657	50048	87	26396	20056	71	-35	104	0	-65	91	0	-305	254	0	2.36968
135355	108516	89	59428	47343	83	21813	17538	59	63	148	0	6	54	0	-5145	0	0	2.37074
431980	219604	151	197557	103165	149	71414	36585	142	63	172	0	49	124	0	-2423	711	0	2.37074
142856	94675	95	61358	41021	91	19726	12422	62	244	146	0	-59	50	0	-7045	0	0	2.37179
285009	168578	109	99301	56414	109	40110	24468	103	2	87	0	-69	28	0	-7072	0	0	2.37179
75994	59787	81	29388	23985	76	9477	7541	42	41	104	0	-102	73	0	-748	117	0	2.37496
180266	122650	97	69495	47039	95	18513	11890	61	54	108	0	52	100	0	-14481	0	0	2.37707
165438	129966	89	73784	58193	86	30324	22720	83	-210	64	0	14	107	0	-701	106	0	2.38024
257375	160208	126	108027	67574	118	37856	23395	107	153	171	0	167	145	0	207095	258340	50	2.38024
152597	118127	89	52590	41111	85	18737	14299	53	-129	130	0	-70	50	0	-6280	0	0	2.38024
86577	67883	82	26869	21560	74	11416	8987	46	-36	66	0	-47	53	0	131	836	0	2.38235
122937	98110	88	44134	35057	83	17025	13558	52	-3	146	0	-25	68	0	914	1076	6	2.38551
244951	156975	108	79586	49675	102	40226	25428	97	31	87	0	-118	20	0	-171	282	0	2.38657
186490	133613	105	67977	48414	95	23707	17233	69	37	108	0	-110	86	0	-169	466	0	2.38974
41450	33858	71	15320	12702	49	6950	5700	38	-13	70	0	43	51	0	-206	469	0	2.39185
207220	139823	100	84973	55782	99	31034	21123	82	-235	73	0	36	70	0	-909	190	0	2.39185
71658	57016	79	27998	22373	76	10675	8695	43	-58	24	0	103	61	0	-125	496	0	2.39396
316763	178295	136	140932	83523	120	50092	29218	115	143	112	0	-10	94	0	-516	483	0	2.39501
64087	53015	76	23968	19943	57	8525	6914	43	11	91	0	-81	29	0	-6798	0	0	2.39501
135765	106934	92	41712	33051	83	17330	13804	54	-131	158	0	33	88	0	-5461	0	0	2.39501
50220	43801	74	18695	15523	55	6820	5810	38	-33	108	0	-69	60	0	-1181	0	0	2.39607
158841	114639	100	66753	48097	90	23508	16956	66	38	143	0	16	72	0	-70	700	0	2.40135
134888	108116	101	25486	20625	62	19798	16103	52	133	194	0	6	36	0	289	600	0	2.40451
169061	129036	93	63091	47936	90	20998	15978	60	-18	122	0	29	99	0	456	487	0	2.4119
80051	66379	78	30276	24381	77	10851	8508	43	18	137	0	-60	46	0	-10	298	0	2.41929
186290	123244	102	144505	101938	98	717	456	0	-1	93	0	-60	52	0	-714	429	0	2.42035
308633	181223	118	107305	64439	112	43990	24843	109	-22	122	0	4	108	0	-141	407	0	2.43512
202953	137592	101	84708	57958	95	25959	17916	72	228	176	0	-30	48	0	-4840	0	0	2.43618
162979	127998	90	56263	44899	86	24467	19223	62	124	89	0	-24	63	0	-2164	0	0	2.43724
69035	54716	84	22137	17787	60	11262	8601	45	6	62	0	-11	33	0	-317	250	0	2.43935
77318	60785	82	32404	25760	78	11657	9116	46	-69	51	0	-161	47	0	-448	122	0	2.4404
249048	149619	112	113049	69781	111	37812	22221	106	139	110	0	-10	39	0	-149	229	0	2.44462
230448	154269	108	79049	52189	103	31072	20644	84	24	121	0	-18	96	0	-420	205	0	2.44674
314709	164221	121	138441	71508	122	45487	22801	115	-19	101	0	-50	61	0	40	474	0	2.4499
128630	101904	91	50419	40172	83	18066	14145	55	6	189	0	34	75	0	-1511	121	0	2.45096
190445	139858	98	68921	49312	92	27629	19771	69	-41	89	0	19	79	0	118	1214	4	2.45412
148746	114708	91	63633	47950	87	23643	18171	65	128	136	0	-34	61	0	-3050	0	0	2.45412
68813	56509	79	25416	20554	68	10007	7845	42	-10	163	0	52	60	0	177	326	0	2.45624
228478	149050	106	89009	59328	100	29561	19873	80	-113	151	0	-57	49	0	643	427	0	2.45835
119265	96439	84	50688	40949	82	16699	13436	50	58	107	0	62	70	0	-9	302	0	2.46151
194148	135169	97	77079	52517	94	25189	17588	67	-2	85	0	-38	47	0	-874	640	0	2.46151
143001	111520	89	58880	44038	88	21824	15743	58	-169	15	0	70	139	0	-6954	0	0	2.46257
143407	106729	91	59477	43289	89	19796	14678	58	-160	99	0	-18	55	0	-628	118	0	2.46574
203711	158982	90	61076	47478	87	24270	18422	67	-39	60	0	28	48	0	-2791	133	0	2.46574
112370	91755	83	44128	35723	81	17476	13761	52	46	165	0	-10	47	0	-8845	0	0	2.46574
157967	125103	86	46118	36734	85	19656	14959	54	84	104	0	6	73	0	-11657	0	0	2.46574
147275	114533	92	60030	46615	87	19844	15832	54	15	106	0	-36	93	0	-825	145	0	2.46785
203035	136591	99	70664	46407	99	30821	20886	88	34	167	0	66	79	0	-182	230	0	2.46996
249091	159867	119	119077	75380	104	37685	23312	98	-89	112	0	90	88	0	-1640	391	0	2.47101
60993	50013	81	31073	24955	74	8161	6197	42	108	105	0	-22	67	0	30	530	0	2.47312
214325	143739	101	90228	61057	96	30396	20340	80	46	120	0	64	94	0	-2080	0	0	2.47312
122172	98782	85	41612	33416	82	18602	14727	56	-44	75	0	-19	45	0	-198	155	0	2.47629
257241	154368	120	90270	53641	108	33951	20428	96	-140	110	0	-78	31	0	-463	261	0	2.47735
191556	130118	99	62967	41805	95	25886	17288	70	-95	72	0	6	31	0	-502	184	0	2.47946
74447	59725	78	25112	20343	64	9118	7503	43	-6	141	0	4	47	0	-2749	0	0	2.47946
56616	44072	78	20639	16949	58	7189	5567	39	10	245	0	128	119	0	253	398	0	2.48262
243142	149717	109	98538	62231	105	35483	21532	97	-195	55	0	-109	40	0	-434	493	0	2.48368
152971	119791	91	63022	47943	87	23297	17594	61	-50	77	0	38	55	0	-5551	0	0	2.48368
187070	126630	97	77370	52945	96	23977	15117	70	-140	80	0	32	37	0	-20338	0	0	2.48474
218849	147634	103	72303	46682	99	34244	22435	93	-68	121	0	11	57	0	958	603	0	2.49318
106305	85032	86	39990	31826	80	14427	11424	50	-43	117	0	-66	42	0	294	438	0	2.49529
77594	63398	85	29965	24446	76	8027	6736	39	89	94	0	-71	33	0	-1436	104	0	2.49529
175625	125861	108	70263	50595	91	26918	18736	74	205	118	0	72	68	0	-1301	866	0	2.49635
361976	155609	166	138339	53053	158	56249	24859	153	-276	141	0	171	229	0	-57	390	0	2.50057
212971	139604	99	91273	60871	100	29784	19282	81	-81	127	0	-14	42	0	-5200	0	0	2.50162
289339	166796	119	97132	54350	116	53877	29965	113	239	167	0	16	59	0	311	528	0	2.50479
123616	99661	84	40495	32722	82	17764	13910	53	-142	28	0	80	100	0	-637	747	0	2.50585
68160	57508	74	24025	19968	59	10050	7967	43	-63	46	0	-83	10	0	-3156	0	0	2.50585
339231	190810	143	124672	70948	142	46420	26892	125	-240	52	0	118	96	0	-715	241	0	2.50796
273035	160508	114	114453	69923	108	38425	23099	105	-175	22	0	53	131	0	-11162	0	0	2.50796
181655	129803	96	70862	50333	93	20842	14654	59	40	97	0	-29	66	0	-15255	0	0	2.50796
131026	102292	88	49714	38407	85	19233	15002	53	49	122	0	64	67	0	507	565	0	2.51323
256154	162180	108	111497	73269	106	41283	26746	101	79	106	0	126	82	0	-1635	442	0	2.51323
185673	135675	93	64528	43863	91	26757	18511	71	-52	66	0	-119	82	0	-9544	0	0	2.51323
203132	136747	97	107450	72389	98	27550	18440	69	-38	33	0	114	77	0	-552	162	0	2.51851
231079	148024	110	74235	47144	107	36631	23554	99	36	114	0	-53	53	0	-5063	0	0	2.51851
257780	164011	105	86195	53445	101	35159	22524	92	59	104	0	3	66	0	-8566	0	0	2.51851
124806	90649	89	47001	33621	88	17654	12347	56	10	141	0	-19	53	0	-665	316	0	2.52062
133881	107194	90	42536	33830	83	18760	15041	55	150	124	0	32	71	0	-215	517	0	2.52168
42323	35522	73	11976	10072	44	6522	5553	37	-234	23	0	99	123	0	-1379	0	0	2.52273
253146	165009	110	98967	62561	108	42058	27174	105	-167	96	0	15	53	0	-1386	0	0	2.52379
151167	118922	90	45251	35447	85	20766	16061	60	-9	75	0	5	88	0	446	1045	4	2.52485
67099	54705	80	26409	21758	65	8675	7051	40	136	137	0	-50	9	0	166	294	0	2.53118
233528	154965	116	80366	52236	99	33669	22424	93	26	155	0	63	85	0	-1008	17	0	2.53118
73605	59937	80	21417	17549	55	10063	8364	42	-135	51	0	120	106	0	-695	309	0	2.53223
239435	161185	101	85340	55356	99	33334	22029	95	69	122	0	52	83	0	-3780	0	0	2.53223
224112	139147	103	91332	58143	102	30585	19405	84	-181	53	0	14	72	0	-1079	0	0	2.53435
194607	136384	99	93202	66413	97	26959	18290	72	-22	124	0	-46	69	0	49	365	0	2.53857
119008	96098	85	41282	33124	82	16563	12383	53	-31	113	0	-73	80	0	-545	85	0	2.54068
152911	118357	89	44344	32933	84	23623	17906	64	205	187	0	-64	51	0	-575	135	0	2.54173
74048	61644	80	37484	30483	77	11794	9543	43	-65	120	0	150	71	0	-722	0	0	2.5449
164793	125462	90	64292	49995	89	26707	20551	67	188	219	0	-31	63	0	-528	413	0	2.5449
154728	119871	97	54069	42833	87	23018	17040	67	27	97	0	84	100	0	-2031	0	0	2.54596
171967	132863	92	62458	48513	88	26179	19405	66	-118	81	0	50	86	0	64	442	0	2.55018
147258	116894	88	50005	39312	84	21280	16441	54	-25	83	0	-33	75	0	-4064	0	0	2.55018
122352	97443	84	48711	38815	83	14722	12284	48	160	181	0	56	41	0	-877	126	0	2.55123
45679	38768	65	12284	10230	45	6333	5237	37	-157	77	0	-46	40	0	-2394	0	0	2.55123
208463	136453	101	92324	59922	98	28465	18331	74	82	126	0	-65	75	0	708	618	0	2.55335
153145	111924	93	70809	51011	91	24860	17881	70	-166	77	0	-16	44	0	2	409	0	2.55651
116091	94663	83	34162	27924	80	17939	14536	51	-130	53	0	-18	48	0	47	466	0	2.55862
132453	107416	93	43852	35250	82	21694	16995	60	20	84	0	-58	19	0	-219	372	0	2.56179
363110	202310	135	181466	107138	130	64974	38412	125	-10	89	0	90	77	0	-2510	110	0	2.56284
165702	131532	89	65829	51390	86	28581	22224	75	24	141	0	24	46	0	-9065	0	0	2.56284
120214	96414	86	32402	25933	81	16832	12667	54	-117	85	0	50	82	0	-1791	389	0	2.5639
388005	205519	138	166370	85549	138	53706	27937	134	-23	99	0	-55	105	0	-531	263	0	2.56707
190504	142248	94	95193	71229	92	29916	22355	86	329	157	0	19	70	0	71076	55483	108	2.56707
53770	47445	72	20831	17991	51	7886	6650	39	-169	22	0	59	75	0	-16336	0	0	2.56707
250373	165645	108	79845	52577	104	33831	22488	99	-191	34	0	-87	72	0	-1087	0	0	2.56918
29765	25664	51	12522	10435	45	3922	3350	30	9	112	0	-32	51	0	-683	0	0	2.5734
132314	107737	85	54001	43029	84	21599	16669	61	-153	39	0	-17	102	0	39	463	0	2.57551
292206	180459	124	240521	164195	119	89587	59400	116	89	158	0	29	90	0	151	410	0	2.57657
209066	137259	101	99006	65466	99	31802	21195	91	15	80	0	38	93	0	-10529	0	0	2.57657
51894	42815	76	23548	19369	65	5891	4541	36	71	117	0	37	96	0	256	342	0	2.57973
250097	164921	107	135242	94937	102	40381	26264	99	63	96	0	-140	25	0	1469	726	0	2.57973
205920	144566	112	112488	81121	97	28526	19501	78	-80	45	0	40	72	0	-25	663	0	2.58184
72363	59289	73	28408	20871	88	11300	8807	45	-84	78	0	-42	62	0	-189	347	0	2.58501
174199	126433	96	71581	50703	92	28017	19483	79	-7	100	0	27	94	0	-1169	0	0	2.58607
51381	40874	84	17382	14232	51	5755	4877	35	-39	66	0	93	90	0	366	880	0	2.59768
190781	134176	100	75067	53417	96	23293	15662	68	-96	72	0	11	82	0	245	734	0	2.60084
93886	70164	84	40565	30432	82	13966	11050	51	-206	29	0	-33	50	0	-259	330	0	2.6019
129565	105803	88	35466	28490	81	20342	16084	58	-80	100	0	-56	49	0	-2884	24	0	2.60296
131877	109490	85	53250	43328	81	23353	19320	61	17	82	0	-4	52	0	-5906	0	0	2.60296
203884	128933	102	83788	55596	100	28217	17612	76	-67	50	0	90	70	0	-6916	0	0	2.60296
154265	122606	88	62350	49593	86	23309	17936	64	30	79	0	-10	66	0	-10679	0	0	2.60296
129267	104997	85	51681	41951	82	18326	14799	52	-240	36	0	34	84	0	-8670	0	0	2.60401
160627	112224	106	61962	43639	91	27227	19880	69	4	93	0	23	70	0	-3938	0	0	2.60401
376059	206204	134	171724	100075	128	67412	40341	124	116	125	0	32	96	0	-863	195	0	2.60507
335547	190768	138	147362	83629	122	49786	29367	117	52	133	0	117	93	0	-1904	313	0	2.60718
131109	105772	85	50475	40292	84	19492	15541	57	-18	114	0	100	84	0	-211	944	0	2.60823
77353	61671	82	27921	22844	72	9327	7455	43	-4	67	0	19	79	0	-91	192	0	2.61246
169687	131807	91	51636	40103	87	23417	17787	65	82	120	0	33	44	0	-554	246	0	2.61351
195976	141595	104	79739	57457	96	28579	20299	75	-54	76	0	89	73	0	134	709	0	2.61457
184383	132548	93	82739	59731	92	24280	16565	64	-81	52	0	151	79	0	48	439	0	2.62301
148329	117765	87	58654	46452	85	21116	15976	58	132	166	0	-130	61	0	-335	516	0	2.62301
51422	40369	75	53866	42642	77	5419	4227	35	-102	151	0	-45	60	0	-1214	59	0	2.62407
149245	119410	86	54793	44381	84	22205	17358	64	-223	100	0	-173	8	0	-1721	14	0	2.62407
423509	229919	146	301642	180452	143	93853	54469	138	104	214	0	102	97	0	515	727	0	2.62723
247532	158818	101	81324	49237	100	37433	24627	97	20	98	0	-156	82	0	-4682	0	0	2.62829
59105	49439	76	30008	24837	70	8522	6549	40	106	104	0	-56	36	0	-8095	0	0	2.62934
105889	88679	82	31172	25272	76	18738	15432	53	-39	94	0	55	69	0	71929	66379	62	2.62934
176958	125970	103	70381	50137	91	27386	19181	72	160	111	0	-27	68	0	-7236	0	0	2.62934
189512	137185	96	65787	47231	95	26162	19110	67	-8	74	0	79	44	0	-12625	0	0	2.62934
61718	52083	79	23175	19582	56	9828	7721	43	-67	90	0	-6	85	0	-9471	0	0	2.62934
126273	102249	85	55803	44640	83	19313	15187	55	75	137	0	33	47	0	-7038	0	0	2.6304
176392	120856	99	65851	45130	93	24988	17590	67	13	129	0	36	74	0	532	684	0	2.63357
255245	170594	108	84638	54556	106	32770	21106	89	1	151	0	5	69	0	-7306	0	0	2.63357
303935	172277	114	112241	65756	114	45299	24603	110	58	99	0	-25	68	0	-13523	0	0	2.63462
276942	181094	104	90173	58596	102	41433	26553	100	-179	72	0	18	75	0	-19532	0	0	2.63462
85160	74844	75	42993	35710	75	11649	9648	44	-179	20	0	-28	54	0	-20608	0	0	2.63462
198688	149366	92	106498	78881	94	38320	27831	91	-213	85	0	-39	58	0	-22689	0	0	2.63462
44072	34718	73	17801	14565	53	6359	5208	36	-77	89	0	-5	73	0	-1161	566	0	2.63568
366198	205992	143	143496	84209	140	52467	29806	134	-125	86	0	105	87	0	593	593	0	2.63779
211910	147525	102	99720	69529	95	26622	18417	72	-118	72	0	-154	52	0	-10134	0	0	2.63779
363052	210187	118	137374	81537	115	46105	27925	111	-105	70	0	43	56	0	-14598	0	0	2.63779
81782	66433	86	22001	18190	56	10199	8122	45	43	137	0	-7	44	0	-8470	0	0	2.63884
369993	213917	130	176992	105416	127	63040	37155	123	-61	107	0	145	109	0	-8602	0	0	2.63884
233050	157007	111	87162	58379	105	30630	20171	80	67	102	0	-42	47	0	-2711	0	0	2.6399
203134	139696	101	81109	53993	99	30398	20377	82	-159	61	0	-71	53	0	-693	302	0	2.64201
104542	84926	94	37564	30167	79	15654	12695	50	-2	90	0	-69	37	0	223	841	0	2.64729
54705	45502	75	18483	15472	53	9013	7463	42	87	79	0	-62	69	0	-2001	0	0	2.64729
142800	114679	89	47454	37773	84	21807	17387	58	104	112	0	-41	65	0	-2497	0	0	2.64834
116467	94372	86	45053	35985	83	18303	14899	56	38	52	0	-16	58	0	-627	108	0	2.65045
44675	38507	69	19728	16599	54	5776	4917	34	-150	38	0	-31	27	0	-3864	0	0	2.65045
60912	51728	75	22701	18539	59	6514	5415	36	0	62	0	25	105	0	-222	205	0	2.65362
130705	104258	85	59692	47929	85	21180	16864	58	-16	100	0	-16	84	0	-70	86	0	2.65784
293668	173169	116	96040	55916	112	44490	26555	108	-366	67	0	112	146	0	298	691	0	2.66207
88779	73536	79	30173	24926	69	11504	9676	45	-12	80	0	-78	20	0	-9734	0	0	2.66207
253217	165940	106	106604	71832	103	32510	20375	86	-51	165	0	17	80	0	-910	654	0	2.66312
66627	56842	74	28852	23763	74	8003	6957	38	110	102	0	-25	57	0	-4804	0	0	2.66312
177330	126757	95	57912	39504	93	24639	16658	67	-63	95	0	-47	31	0	-4926	0	0	2.66312
125726	102500	87	40213	32491	81	17481	14117	52	-41	67	0	-129	44	0	384	462	0	2.66734
129835	104393	84	51191	40939	85	17913	14755	51	-81	106	0	6	49	0	282	475	0	2.66945
269411	166011	114	89411	54271	110	39977	25421	105	-91	52	0	9	68	0	-496	203	0	2.67262
105511	86324	84	36682	30060	79	14680	11997	49	-170	18	0	89	93	0	-5356	0	0	2.67262
99342	80476	87	45461	37228	79	11794	9475	47	-4	106	0	-1	62	0	-116	644	0	2.67579
348270	194348	124	152731	85804	121	47893	26279	115	14	61	0	0	72	0	-3860	0	0	2.67579
143937	113055	101	60394	46666	92	21909	16502	68	18	167	0	70	74	0	533442	303241	99	2.67579
173099	127345	94	56652	39948	90	26157	18524	67	-1	61	0	-146	38	0	-2295	282	0	2.67684
267877	157008	118	104791	60333	110	44572	26232	105	18	103	0	165	91	0	69	487	0	2.68107
149579	118830	87	56758	45073	85	22585	17964	60	-81	61	0	-16	60	0	-2261	0	0	2.68212
236630	152894	104	79306	50434	99	30943	19480	86	2	106	0	163	95	0	300	993	0	2.68423
123708	98919	88	36619	29842	81	19059	15516	56	33	95	0	-76	53	0	-533	60	0	2.68845
156732	121757	103	65185	50682	85	19442	14786	56	-39	99	0	5	75	0	473	425	0	2.69373
204078	138978	114	58055	38749	94	33789	23872	84	-3	90	0	-1	43	0	-99	328	0	2.6969
165252	121682	94	66268	47636	91	21404	15535	60	152	96	0	-15	60	0	-993	449	0	2.69795
177092	134251	93	77385	56791	91	24660	17735	68	329	157	0	16	86	0	-4706	0	0	2.69795
339279	187049	127	116555	64136	120	43349	23196	114	4	106	0	-76	54	0	-190	440	0	2.70006
144206	108692	93	56956	42658	89	16858	12807	52	151	114	0	21	58	0	-2789	0	0	2.70006
166142	134024	89	75973	60008	87	24703	19026	64	30	103	0	146	114	0	658	1180	4	2.70006
227388	161108	98	102505	72162	96	37059	25937	93	24	117	0	-36	49	0	-16074	0	0	2.70006
222237	151085	98	75427	50680	96	32138	21491	83	-49	76	0	-54	49	0	-18448	0	0	2.70112
148408	119534	90	56158	44805	86	22805	17573	57	94	186	0	-55	72	0	-4948	0	0	2.70112
214239	158256	98	78698	59405	94	31502	22304	80	-197	43	0	112	94	0	-354	179	0	2.7064
279858	169948	110	117577	71198	110	39037	23888	104	-130	58	0	-152	26	0	16	371	0	2.70851
152186	121017	89	58649	46634	87	22626	17661	60	-22	80	0	86	129	0	825	893	0	2.71168
120124	96302	86	44309	36229	80	18730	14691	54	65	119	0	-103	31	0	-6026	0	0	2.71168
99284	77728	96	36796	28637	79	12604	10080	48	-39	74	0	53	67	0	-454	160	0	2.71273
167989	124867	96	62729	45645	89	27655	20826	70	21	73	0	20	81	0	-3823	0	0	2.71379
188653	127679	106	83454	56974	97	26541	18464	69	-186	91	0	1	52	0	-2099	0	0	2.71379
169641	135367	88	42667	33796	86	27030	20820	73	36	110	0	4	97	0	5252	2659	57	2.71379
121897	98960	86	46799	37871	82	20970	15951	55	-62	79	0	-8	49	0	-8531	0	0	2.71484
189619	146193	100	86077	66399	92	23662	18222	67	-56	157	0	64	68	0	-4792	0	0	2.71484
190105	127935	104	77855	52106	98	26868	17168	78	217	159	0	-96	38	0	-3968	0	0	2.7159
261252	169549	105	104241	67719	102	35888	23065	95	87	156	0	34	55	0	331	276	0	2.71801
269280	161995	105	84959	51170	103	38816	23250	99	-132	96	0	15	96	0	-10249	0	0	2.71801
251141	155129	110	97678	61219	108	35815	22111	104	138	101	0	-17	80	0	-4148	0	0	2.71906
44616	36544	75	18545	15229	53	5247	3987	35	51	111	0	72	68	0	-38	228	0	2.72012
204010	135545	104	96559	65584	99	30931	19975	93	-125	46	0	-18	77	0	-738	5	0	2.72329
90485	75185	81	40955	33652	78	11377	9113	44	-136	39	0	19	67	0	-3210	0	0	2.72434
122102	98280	84	40574	33053	82	17608	13917	52	-65	81	0	35	76	0	-326	234	0	2.73068
126779	102546	84	51303	41296	83	19147	15377	53	-47	87	0	-63	34	0	-1077	175	0	2.73068
132859	108733	99	37946	30780	81	23644	19189	64	-10	181	0	22	75	0	441	620	0	2.73279
49822	43058	69	17151	14439	50	5954	4729	36	-57	60	0	22	83	0	-1817	0	0	2.73384
112326	93148	85	45583	36680	81	16831	13361	54	91	100	0	-54	75	0	-473	332	0	2.7349
129082	98992	90	57051	44687	85	18370	13330	56	-70	107	0	-45	65	0	-1534	0	0	2.73595
157157	111486	94	64938	46627	90	21347	14568	63	-59	73	0	64	103	0	154	761	0	2.74229
153184	121785	92	61284	48157	85	24294	19297	64	6	97	0	-15	61	0	-1864	0	0	2.74334
135110	100635	104	45191	32907	104	20077	14438	72	169	324	0	305	241	0	-2301	0	0	2.74334
169542	133576	91	89660	71289	89	520	368	0	222	225	0	-63	23	0	306	327	0	2.74756
283690	166223	114	126442	78558	110	48687	29067	107	-88	88	0	-6	76	0	36	402	0	2.75284
129671	104849	87	48611	37436	84	20314	15460	57	25	83	0	-38	81	0	-463	125	0	2.75601
50210	41291	77	18873	15354	54	7092	5857	39	192	154	0	-94	35	0	-562	274	0	2.75706
156387	123396	90	58583	45359	86	23052	17038	60	139	137	0	-42	51	0	-308	291	0	2.76023
174444	126939	92	67312	46901	92	31743	21571	87	-28	85	0	9	90	0	34336	37564	108	2.76023
124038	102620	91	60157	49032	83	17516	13527	52	21	222	0	-29	47	0	-316	364	0	2.76234
124576	101862	83	42751	34759	80	20229	16690	57	-12	122	0	53	91	0	-1240	499	0	2.7634
134950	108820	85	42900	34785	82	18988	14797	52	253	134	0	-139	4	0	-321	220	0	2.76867
81046	69810	76	29796	24951	75	10205	8433	42	-102	32	0	53	138	0	-4277	0	0	2.76867
147531	119481	86	52840	42448	83	24361	19586	61	9	138	0	-91	77	0	-4362	0	0	2.76867
259257	157205	109	105040	64176	107	33712	20707	103	-81	120	0	-58	55	0	-2392	0	0	2.76973
143338	115478	87	50745	40319	85	19749	15344	55	-203	67	0	-38	29	0	-1533	0	0	2.77079
53264	44244	85	21386	17940	57	8229	7331	38	-70	48	0	-11	91	0	-964	247	0	2.77184
54376	46158	76	13273	11151	46	7093	6133	38	-10	176	0	-58	77	0	-1608	67	0	2.77184
134945	109790	86	42385	34600	81	21207	17004	60	70	116	0	-22	42	0	-2058	511	0	2.77184
252126	156121	106	94955	59012	104	35789	21812	100	65	86	0	70	89	0	-8573	0	0	2.77184
346113	202468	122	170291	101073	122	60092	35292	119	111	174	0	-25	52	0	-19415	0	0	2.7729
326605	184419	124	118087	67649	119	41991	24651	115	102	112	0	-9	63	0	67	344	0	2.77501
68284	55303	83	23527	19521	62	8223	6899	39	66	69	0	17	88	0	192	546	0	2.77817
137683	108710	101	45570	36459	84	20570	16038	55	-78	61	0	97	74	0	-164	460	0	2.78134
58230	47506	90	28183	23446	74	8194	6418	41	-109	75	0	-20	60	0	299	672	0	2.7824
107806	86865	87	35826	29388	80	14879	11610	50	-272	0	0	-92	56	0	-1121	58	0	2.78345
251270	158491	122	101086	62555	106	34277	21176	101	89	137	0	31	51	0	156382	120061	106	2.78345
110783	94164	82	41369	34123	80	18011	15018	51	-48	116	0	77	96	0	-8395	0	0	2.78345
63382	52089	87	28297	23333	70	6832	5688	40	-6	69	0	-23	112	0	-91	400	0	2.78451
74979	64207	76	28023	23336	72	9645	8249	40	148	121	0	32	58	0	280	381	0	2.79084
167739	119790	93	71704	52421	92	23718	16569	70	-9	154	0	-13	54	0	-261	176	0	2.79401
315841	189720	121	115709	69263	117	53015	32403	113	243	191	0	170	72	0	-795	37	0	2.79506
240857	155918	107	77618	49942	106	38823	24777	102	-44	81	0	54	84	0	-10167	0	0	2.79612
138460	111264	95	45400	36707	82	20361	15958	56	188	153	0	-118	49	0	218	278	0	2.79823
99405	82814	85	42354	34940	78	14365	11706	47	-8	89	0	-17	42	0	-630	97	0	2.8014
141608	114417	96	72664	58487	85	25399	20835	64	-15	73	0	100	147	0	-232	222	0	2.80351
168730	133769	88	37878	31226	84	26802	21628	68	71	123	0	44	82	0	-7482	0	0	2.80351
152951	109873	95	71960	51203	90	22508	15972	62	46	131	0	116	110	0	-230	275	0	2.80562
141365	113349	89	42230	34386	83	25540	21124	65	22	90	0	-14	70	0	-504	495	0	2.80667
161671	127908	89	41124	32691	86	25515	19851	65	-101	59	0	-29	70	0	-1190	733	0	2.80667
47772	41877	72	11368	9827	42	6522	5551	37	-85	67	0	81	84	0	-3042	0	0	2.80773
233849	152829	103	92018	61585	101	34547	22589	98	41	110	0	24	102	0	-4211	0	0	2.80773
59613	53101	59	21133	17872	53	10125	8217	43	48	80	0	-40	30	0	-8313	0	0	2.80773
83579	70608	81	34001	28531	76	10229	8369	44	-59	85	0	69	89	0	-6595	0	0	2.80773
189245	126965	102	67690	45513	96	29837	20069	81	-57	74	0	-29	82	0	-2	371	0	2.81512
345595	191475	130	128433	71575	127	43641	23950	120	-11	115	0	-39	54	0	-331	215	0	2.81723
358626	199701	126	128987	70234	121	62015	34217	118	82	123	0	-102	36	0	-8719	0	0	2.81828
294862	175264	117	102537	60635	117	41835	24636	107	8	96	0	-52	47	0	-9268	0	0	2.81828
61184	53417	74	25124	21221	59	8085	6782	40	-55	46	0	-34	47	0	-13178	0	0	2.81828
82557	70363	79	28724	23819	70	11086	8980	45	5	131	0	28	64	0	-128	232	0	2.82251
56914	48273	80	23632	19942	60	8318	6564	40	-71	91	0	80	78	0	-176	570	0	2.82356
266133	162976	106	105909	65995	106	33443	19964	100	-2	46	0	35	110	0	-1834	0	0	2.82462
245405	156445	103	98233	63190	102	34877	22499	98	-45	94	0	30	60	0	-4683	0	0	2.82462
189465	131285	99	65208	43867	97	26450	19121	72	43	115	0	-64	65	0	-109	572	0	2.83095
165079	131634	89	53316	42515	85	20668	15483	58	258	217	0	122	77	0	-5978	0	0	2.83095
166650	133293	93	46691	38037	86	29048	22867	77	-51	97	0	81	66	0	-236	502	0	2.83306
78677	65761	83	35128	28961	77	9687	7827	42	-23	160	0	61	53	0	-296	500	0	2.83517
51469	41318	73	19857	16314	53	8347	6695	41	-22	136	0	-14	59	0	-2238	0	0	2.83517
166422	119618	93	79828	56578	92	22742	16634	68	60	120	0	35	79	0	-503	283	0	2.83623
62492	49446	79	29039	24030	73	9653	7855	42	-23	144	0	4	77	0	328	469	0	2.84045
185341	143958	88	73539	56009	88	27376	21284	71	-67	88	0	-97	76	0	292	593	0	2.84467
219316	149787	106	82336	56914	100	29278	19445	85	39	91	0	15	99	0	-514	144	0	2.84995
69903	58335	80	25195	20813	66	8735	6952	42	5	160	0	3	57	0	17438	6907	91	2.84995
176417	121567	106	77669	53946	93	22414	15537	67	60	99	0	86	84	0	-3406	60	0	2.84995
184659	131237	105	55005	37128	94	25850	17990	73	180	207	0	-99	43	0	-1100	239	0	2.85101
306978	187675	113	110036	67598	104	41793	26000	99	3	160	0	-47	90	0	-6136	0	0	2.85206
236114	153668	101	85441	57272	99	33542	22093	88	141	135	0	4	77	0	-16165	0	0	2.85206
219542	146570	101	65155	41371	96	33303	21979	89	114	125	0	21	112	0	-6256	0	0	2.85206
176978	127174	93	75572	53906	91	26071	17801	69	93	157	0	90	73	0	-210	308	0	2.8584
259279	170320	124	97899	66637	110	37469	24225	108	-76	105	0	98	86	0	-446	529	0	2.86051
54267	44647	74	15403	12862	48	6692	5483	38	229	156	0	-67	30	0	-493	36	0	2.86367
48584	41778	73	31931	27005	71	5929	4735	37	112	109	0	-10	52	0	-544	148	0	2.86367
146993	108627	92	53627	39295	90	20770	15149	60	14	101	0	70	134	0	-34	242	0	2.8679
122203	98137	92	50515	39901	87	18692	14211	61	-79	63	0	58	89	0	93482	174002	39	2.8679
95997	80634	78	48039	39820	79	12823	10322	45	91	106	0	7	51	0	478	416	0	2.87317
252487	160409	121	87938	55698	104	42604	26832	100	-13	94	0	-53	62	0	-553	278	0	2.87423
106055	79892	89	46739	34738	83	15212	11522	51	-131	29	0	-29	95	0	131	408	0	2.8774
251527	162594	106	100881	65853	104	37400	23854	101	32	99	0	-22	100	0	-420	182	0	2.88056
178255	127831	104	74413	52589	93	26491	18549	67	-15	103	0	-127	34	0	780	723	0	2.88162
387212	212277	138	163842	91775	139	55902	31435	134	96	212	0	49	101	0	-6984	0	0	2.88162
130985	112284	81	66703	54473	83	20671	16448	55	-48	93	0	42	90	0	-27	381	0	2.88478
180184	130881	95	62620	44498	92	26931	19138	80	-24	153	0	-135	17	0	-5632	0	0	2.88478
147718	119028	87	59999	48347	84	22836	18040	59	-37	62	0	-58	22	0	-11244	0	0	2.88478
254858	164577	110	109231	71027	106	39941	25560	102	-111	57	0	-111	42	0	-1351	73	0	2.88584
60685	52330	77	31905	26676	73	6767	5598	37	56	113	0	6	54	0	-585	42	0	2.88795
40078	33595	73	16033	13330	50	6459	5847	35	-38	130	0	19	87	0	-981	10	0	2.88795
194467	138377	97	79400	56216	95	31218	22402	89	123	117	0	18	61	0	217	631	0	2.89006
159196	120416	92	71608	52558	91	25366	18291	68	91	141	0	13	48	0	-170	186	0	2.89639
186346	126498	96	63795	43209	93	29040	19610	78	-205	101	0	65	62	0	-5069	0	0	2.89745
242418	165582	100	86431	57791	100	31301	21172	85	-84	63	0	-15	96	0	-11002	0	0	2.89745
126039	102852	91	64903	52920	84	16491	13148	52	-22	76	0	58	54	0	-159	798	0	2.89956
216918	150220	105	78263	52051	96	31610	22379	85	94	131	0	171	77	0	200	763	0	2.90589
283821	166355	114	108142	64364	110	35916	20994	99	238	200	0	9	122	0	-6185	0	0	2.90695
153355	117655	88	52538	39144	86	21358	16384	60	32	101	0	39	46	0	-1608	3	0	2.90801
165457	121136	98	56450	40816	91	22603	16682	65	127	157	0	54	56	0	-1112	0	0	2.91012
90731	74575	82	41625	34216	79	11247	9568	42	82	153	0	28	79	0	-425	209	0	2.91328
256264	170598	105	88936	59448	101	38856	25709	97	83	91	0	-42	49	0	-173	696	0	2.91434
190703	136614	100	77797	56205	93	26688	18564	68	97	118	0	-3	69	0	-2974	589	0	2.91434
213235	143413	98	81717	52943	96	29896	19863	84	-7	126	0	-148	40	0	-17682	0	0	2.91539
273630	169080	109	108167	66423	108	41956	25584	105	-44	78	0	42	59	0	-1168	277	0	2.91645
203617	135722	98	82610	55484	96	32291	22093	88	117	128	0	-156	51	0	4682	3211	54	2.91645
272044	172023	122	100736	62369	106	36790	23299	100	208	209	0	93	104	0	-803	350	0	2.92173
176405	132706	91	41959	29585	86	23102	16496	67	120	101	0	-34	81	0	-4569	0	0	2.92278
92884	71865	91	46641	36205	80	15577	11794	54	-35	74	0	37	58	0	-6564	0	0	2.92278
231021	152756	101	98562	65838	100	28718	19302	79	-78	88	0	3	69	0	-305	388	0	2.92384
279848	167614	111	109567	64531	110	39408	24250	105	-251	63	0	-20	72	0	-1184	219	0	2.92489
137473	108052	88	52966	42687	83	23528	18885	65	-87	68	0	16	45	0	655	966	0	2.92912
44905	37351	74	16133	13654	50	6374	5615	34	44	67	0	-43	16	0	-72	371	0	2.93334
169748	131349	92	64219	49652	89	21799	16510	65	-79	105	0	-47	75	0	-654	522	0	2.93439
163419	118378	91	73861	53995	91	22152	16051	64	78	65	0	-64	50	0	-2002	0	0	2.93545
132759	99301	90	51107	37744	86	18891	13912	56	-113	122	0	-28	79	0	-257	156	0	2.93651
320899	197785	118	103124	63515	115	37682	23359	102	61	76	0	-6	95	0	-3255	0	0	2.93651
131265	106383	88	43249	35586	82	24462	19957	64	-60	99	0	-32	44	0	-8937	0	0	2.93756
164819	118933	98	53638	39264	89	24203	17456	64	210	154	0	-8	63	0	-124	531	0	2.93862
50680	43011	72	22272	18619	58	6965	5402	39	10	99	0	37	82	0	-5383	0	0	2.93862
138916	111992	88	57950	47399	84	17148	13843	52	140	102	0	51	74	0	76	397	0	2.94601
172816	128025	107	69410	51722	91	26700	20402	72	129	91	0	47	76	0	-188	558	0	2.94812
171003	134902	89	93991	73135	88	30449	22505	82	-162	60	0	-65	33	0	-5963	0	0	2.94812
59645	52920	69	25975	21955	63	7309	6412	37	61	68	0	-21	49	0	-2955	0	0	2.94917
196193	137997	102	81145	56391	94	24954	17545	62	-21	81	0	-56	53	0	-721	103	0	2.95023
182949	141593	93	73789	56745	91	25205	19047	66	98	99	0	17	65	0	-3675	0	0	2.95023
348935	206500	134	175090	110864	124	45286	27123	118	13	173	0	-6	88	0	614	510	0	2.95445
143153	117212	98	62968	51532	82	19345	15755	56	20	168	0	18	70	0	-4452	0	0	2.9555
106664	88683	80	47580	39180	80	15873	12979	49	-84	47	0	-47	57	0	523	683	0	2.95867
164752	128794	92	65373	51825	87	20734	16708	54	-8	153	0	-41	88	0	-4068	0	0	2.95867
271245	168074	123	95726	60440	112	41397	25825	110	-9	166	0	-20	76	0	-582	254	0	2.95973
166832	132199	94	51009	40637	87	28706	22125	84	-137	99	0	23	39	0	307	551	0	2.96289
360514	214428	133	159359	96675	133	44575	26441	125	37	101	0	89	71	0	-4254	0	0	2.96289
175708	129796	93	66600	48126	91	31928	22931	87	16	122	0	-18	62	0	-5786	0	0	2.96395
193060	133874	100	72751	50467	94	28713	19426	72	-8	81	0	-21	86	0	-98	182	0	2.96817
266006	164271	114	96637	59445	109	36576	22420	98	110	163	0	3	41	0	427	619	0	2.97134
150022	110367	93	52667	37987	89	21608	15110	57	-62	113	0	-109	39	0	-9560	0	0	2.97134
113044	95116	82	31758	26725	72	17110	14451	49	-47	89	0	-34	68	0	-10428	0	0	2.97134
76038	65838	71	33194	28051	75	10448	8697	42	-36	86	0	32	123	0	-8237	0	0	2.97134
199689	140484	105	72958	51960	98	29078	21094	80	54	102	0	-72	46	0	-2	804	0	2.9745
275875	178353	119	113115	75045	104	36043	22951	94	-134	103	0	168	117	0	-2374	0	0	2.9745
148835	117721	90	60811	48703	84	22666	17965	58	330	154	0	64	84	0	-591	130	0	2.97978
235443	154822	105	74955	48445	100	31330	20433	94	45	64	0	77	97	0	465	548	0	2.98295
198740	143321	95	76883	54679	95	25854	18055	69	-74	73	0	-3	58	0	-9960	0	0	2.98295
232470	171555	99	125033	93853	99	54408	39593	95	-6	145	0	93	113	0	566	513	0	2.98612
158802	125181	89	77174	59236	89	27436	21060	79	346	173	0	-52	62	0	-91	334	0	2.98928
56668	45421	82	23890	19835	62	6987	5627	38	-73	90	0	35	69	0	-378	48	0	2.9935
89112	73405	86	27581	22337	67	11215	9295	43	-17	69	0	-78	60	0	83	438	0	3.00195
200061	142379	98	53075	37108	93	27726	19877	72	-140	51	0	-84	44	0	-159	460	0	3.003
80851	68589	82	37061	30898	78	9796	8231	40	66	130	0	-81	30	0	-5193	0	0	3.003
137185	108438	88	51753	40155	84	19964	16204	56	-4	113	0	-53	28	0	37	567	0	3.00512
73367	61150	88	28182	23987	70	8320	7118	39	-90	69	0	70	93	0	-3986	0	0	3.00512
88462	73380	84	37493	30876	78	12267	10130	43	-247	22	0	21	84	0	-1595	0	0	3.00512
56743	47599	77	25442	21211	61	7394	6060	39	55	77	0	6	67	0	-98	305	0	3.01039
149874	119803	91	53965	43414	85	22813	18049	61	11	107	0	-35	49	0	-319	270	0	3.01356
131614	106822	91	52262	43354	83	19205	15213	54	141	242	0	-94	76	0	-2714	0	0	3.01462
291555	176834	114	117676	70280	111	44359	26117	108	-28	90	0	-8	53	0	-4073	0	0	3.01462
182992	128784	105	70743	50163	96	24247	17162	72	44	199	0	16	56	0	-446	117	0	3.02095
350614	194751	121	136153	77220	121	46754	25836	118	123	210	0	-29	70	0	-5809	0	0	3.02095
224619	145972	106	84869	55627	100	31954	20117	87	-65	118	0	-38	59	0	-9787	0	0	3.02095
150134	107496	92	67295	47884	92	23320	16845	64	70	114	0	-150	52	0	-7179	0	0	3.022
87874	70949	84	38559	31270	78	12037	9336	48	22	177	0	86	80	0	470	940	0	3.02517
83675	70511	78	35068	29005	77	10674	8943	44	-33	102	0	6	76	0	-143	464	0	3.02623
186374	134400	108	96830	68540	91	30517	21471	86	84	129	0	86	76	0	272	632	0	3.03045
134238	107857	90	56145	45466	83	21337	17105	56	-58	94	0	-16	37	0	189	455	0	3.03361
140531	111792	87	58722	47470	85	16812	13594	51	36	114	0	28	81	0	200	680	0	3.03678
138763	114988	88	68674	56373	83	24225	19623	60	1	143	0	-49	80	0	-4221	0	0	3.03678
153642	125541	89	38566	31356	83	24312	19434	67	66	108	0	-45	40	0	-9896	0	0	3.03678
132949	109364	86	50032	40458	81	20748	16976	55	57	98	0	-32	102	0	-10375	0	0	3.03678
132782	104595	100	47237	37590	83	16567	12877	51	-92	89	0	-80	29	0	-1412	87	0	3.03784
274367	174372	108	127107	84133	107	42477	27179	102	45	129	0	57	91	0	-6263	0	0	3.03889
66011	55479	79	20764	17430	56	8834	7279	40	-57	98	0	-43	36	0	90	514	0	3.041
85358	70133	78	32064	27028	76	10584	9135	41	39	161	0	16	64	0	-510	47	0	3.04311
154399	119290	89	57844	43568	88	2014	1525	18	9	139	0	145	126	0	-115	571	0	3.04523
158130	127017	88	59084	47841	84	22488	17762	61	-219	9	0	-137	12	0	-4389	0	0	3.04523
179237	131255	93	62033	43501	91	27382	19511	73	-150	59	0	-18	70	0	-8395	0	0	3.04628
146284	121374	85	57289	46746	85	20791	16427	55	-86	87	0	8	72	0	3065	2721	37	3.04628
65044	51868	79	45377	35582	78	453	526	0	-53	139	0	-77	57	0	-15467	0	0	3.04628
123837	101138	83	50855	41581	82	17683	14891	54	-51	105	0	7	56	0	-203	395	0	3.0505
157657	117053	92	59153	42105	88	23294	16409	67	12	95	0	47	82	0	81	543	0	3.05261
248516	181978	108	89107	65120	103	37501	26463	100	-51	85	0	16	79	0	-1933	307	0	3.05261
53366	47994	58	22115	18872	56	8504	6969	39	66	143	0	-52	59	0	-5027	0	0	3.05367
188310	130313	99	78961	55200	93	27791	19496	77	191	158	0	-68	49	0	98	530	0	3.05578
146404	115129	89	55590	42712	86	25998	20456	70	8	107	0	-3	49	0	-49	359	0	3.05789
140483	112629	87	65836	52701	85	17969	13876	52	-199	61	0	-75	68	0	-1383	0	0	3.06423
177420	133723	107	76686	57846	91	25103	18660	62	-39	164	0	39	88	0	476	397	0	3.0695
200203	139056	101	77082	52672	95	29953	19790	76	119	148	0	9	58	0	-4434	0	0	3.0695
139699	98098	102	65283	46336	90	20433	14441	60	-25	64	0	17	74	0	-3997	0	0	3.0695
107738	88837	91	45807	37401	81	15718	11921	52	169	151	0	-7	70	0	58	678	0	3.07267
229006	157649	102	60104	41052	96	35543	24265	93	5	151	0	-58	30	0	-1976	0	0	3.07373
268082	160551	118	102216	60021	115	38260	23724	107	-17	109	0	3	60	0	-424	416	0	3.07584
416718	230524	139	257261	153175	139	83567	48202	134	314	408	0	26	259	0	11114	4625	84	3.07584
73005	65374	74	28841	24967	59	10715	8797	42	15	77	0	-94	16	0	-20151	0	0	3.07584
435603	236997	137	133747	71077	135	57950	30251	131	-304	133	0	-4	121	0	98746	93203	58	3.07584
160077	125794	91	61573	49424	86	23451	18323	61	117	117	0	58	115	0	-289	332	0	3.08323
149183	119823	88	68766	54255	86	20376	16297	56	-81	75	0	-101	46	0	-141	388	0	3.08639
73838	60429	86	33744	27692	77	9437	7021	43	29	210	0	-32	51	0	286	538	0	3.0885
258518	167775	105	74973	47787	101	39304	24893	98	-136	110	0	-27	93	0	369	453	0	3.09061
464762	219960	143	170766	79798	143	80054	36303	138	190	380	0	120	331	0	-9254	0	0	3.09061
41921	35403	70	15659	13384	50	6969	5909	37	117	106	0	-31	53	0	-222	632	0	3.09272
394471	238410	137	181814	109581	136	72459	45051	130	19	163	0	-4	153	0	363	788	0	3.09484
44724	39732	56	20103	17144	54	6789	5953	37	-166	57	0	-76	24	0	888	953	0	3.09695
181306	127713	99	50912	34941	94	31450	21680	89	-150	42	0	-90	74	0	-570	178	0	3.098
155072	115503	96	68023	49761	89	21012	15750	55	95	84	0	71	84	0	-4363	0	0	3.098
78180	66691	84	30889	25487	76	9503	7662	42	256	117	0	78	81	0	352	520	0	3.10011
78707	65607	88	29835	25288	67	9638	8302	42	12	50	0	95	69	0	-2014	123	0	3.10011
144743	115998	90	52680	42296	85	20574	16306	58	-92	113	0	-92	47	0	-2186	0	0	3.10117
105607	87637	87	21956	18322	57	16760	13569	49	-94	54	0	90	92	0	-54	432	0	3.10645
190689	140585	109	76384	55863	95	20589	14992	63	75	174	0	243	238	0	51425	109880	31	3.10645
56227	47447	74	26453	22106	66	6330	5120	36	-16	91	0	-72	25	0	-2231	0	0	3.1075
171011	128689	91	73697	55381	88	27516	20082	76	-18	94	0	14	60	0	-139	597	0	3.11278
37626	32673	62	16358	14166	50	5422	4335	35	-19	112	0	15	77	0	-100	324	0	3.11489
164675	127808	100	47344	35096	89	25330	19666	67	41	107	0	-115	37	0	-1062	120	0	3.11595
97783	81958	87	36487	30232	78	12848	10925	46	-22	135	0	2	54	0	-206	228	0	3.11806
90419	74296	85	37554	29581	80	13309	10588	47	107	135	0	-3	76	0	-1258	0	0	3.11806
188076	138239	96	84574	62035	92	25493	18254	77	68	96	0	19	108	0	-292	150	0	3.12017
184184	125139	106	70120	48619	94	24183	16986	62	37	160	0	-92	24	0	-6379	0	0	3.12017
153996	115410	89	49463	35873	86	22498	16031	62	-163	44	0	92	92	0	-10937	0	0	3.12017
179182	127407	97	73259	52887	92	22363	15504	65	70	87	0	42	66	0	-6764	0	0	3.12122
265355	172011	116	85412	55301	105	45508	29669	101	-11	110	0	-17	86	0	-521	546	0	3.12967
161395	118771	89	72080	52337	89	22193	15379	64	-108	54	0	-30	43	0	-3947	0	0	3.13072
190542	145422	96	102444	79662	90	505	449	0	122	122	0	-66	66	0	248	509	0	3.136
248692	162788	109	86789	56478	104	34708	22796	98	149	108	0	-131	22	0	-286	158	0	3.14022
158697	115896	96	71866	53348	92	23539	16992	63	39	148	0	-101	25	0	-125	432	0	3.14234
60644	49705	88	18647	15862	51	6813	6040	36	-57	59	0	-23	41	0	-1762	0	0	3.14339
92080	75904	81	32154	26620	77	12742	9988	48	-8	102	0	18	36	0	-451	84	0	3.14761
145043	108505	100	52804	38912	89	20405	15190	63	146	140	0	83	86	0	-2091	0	0	3.14761
34238	33022	50	16072	13848	48	5501	4821	34	-143	7	0	-13	58	0	-475	452	0	3.14761
84389	70517	81	33477	27700	76	10666	8801	43	-75	84	0	-38	73	0	-5261	0	0	3.14761
210213	145244	114	76687	52515	99	29194	19933	79	120	111	0	72	147	0	123925	106045	65	3.14761
197913	144295	95	72395	53558	93	27385	19023	75	-233	82	0	-87	54	0	-11791	0	0	3.14761
406637	212396	143	149812	77396	138	59595	31283	134	47	202	0	184	233	0	-16711	0	0	3.14867
212022	151610	107	74039	49934	98	32336	23026	93	30	101	0	-34	56	0	49061	34107	112	3.14867
75585	64359	90	28821	24271	74	10395	8703	43	-85	63	0	76	89	0	-145	252	0	3.15078
158758	116860	95	63079	45742	89	21675	15217	59	-8	73	0	116	89	0	-134	595	0	3.15289
183961	139758	92	77151	57616	91	26433	19544	74	-168	57	0	-120	47	0	-5364	0	0	3.15289
125156	102933	87	60148	49475	82	19903	15989	51	84	108	0	-96	17	0	-293	378	0	3.16028
238423	151283	106	94724	60573	101	35045	21720	92	73	59	0	3	90	0	425	808	0	3.16345
147343	117607	91	82426	66665	88	26645	21012	67	-18	92	0	112	81	0	-158	306	0	3.16661
220757	154757	99	92382	65164	95	37833	27171	92	66	106	0	48	73	0	-634	138	0	3.16767
276066	179372	116	85465	53866	108	37542	24527	104	35	145	0	62	74	0	-450	495	0	3.17189
154406	124986	89	55388	43328	87	21162	16397	60	-203	53	0	-17	39	0	507	720	0	3.17506
58208	49596	80	14373	12272	46	7712	6574	38	141	95	0	62	74	0	-2754	0	0	3.17611
238634	156244	105	103899	69229	100	34347	22310	95	76	115	0	17	77	0	-3034	0	0	3.17611
194752	133194	97	88726	59961	95	31849	22462	91	60	103	0	17	51	0	289	420	0	3.17928
90968	77023	89	30160	25060	73	11993	9916	44	67	107	0	-64	61	0	-398	225	0	3.18139
181457	133642	98	76156	55193	93	25828	18269	65	-73	111	0	-43	39	0	-30	665	0	3.1835
155098	120303	87	50196	37135	87	22969	17383	64	73	97	0	23	81	0	-153	295	0	3.18561
68966	58616	74	30421	25591	73	7614	6291	38	-43	78	0	0	45	0	-28	269	0	3.18983
29473	26954	57	22247	18980	59	4541	3648	33	18	69	0	-77	18	0	-349	120	0	3.193
147295	116559	88	65752	51167	86	24442	19413	61	53	91	0	140	125	0	83	377	0	3.193
135802	111301	90	39927	32358	82	23375	19215	56	125	121	0	75	74	0	-679	699	0	3.19406
133179	111319	84	49993	40979	81	19833	15719	53	92	91	0	1	39	0	385	844	0	3.19617
156593	123129	98	61089	48376	86	22259	17651	58	62	120	0	32	70	0	-266	475	0	3.19722
165181	133178	95	63832	51789	86	20338	16060	58	-32	121	0	-38	88	0	-3917	0	0	3.19722
37619	30818	70	19238	16843	50	5133	4246	33	107	89	0	65	62	0	-5774	0	0	3.19828
212106	148566	100	73767	50505	95	25950	17576	67	92	105	0	-86	31	0	541	630	0	3.20039
56073	47884	80	33747	28446	73	7065	5897	37	121	229	0	-73	32	0	-359	377	0	3.20145
77605	63565	81	33968	27571	77	11451	9437	47	-69	63	0	169	90	0	219	285	0	3.2025
195011	134752	97	83982	58488	95	29859	20316	79	-101	69	0	8	38	0	-2256	0	0	3.20356
292270	185684	107	97663	61615	105	39030	25456	101	-195	63	0	72	78	0	-407	314	0	3.20567
158017	120741	91	67339	49439	89	26207	19455	78	-34	87	0	10	42	0	-5704	0	0	3.20567
208754	144675	99	64367	44117	94	30275	21598	76	62	103	0	-23	64	0	-9062	0	0	3.20567
49398	41110	72	22942	19659	55	6615	5683	36	-96	87	0	10	33	0	-7206	0	0	3.20567
234098	151994	109	97798	64414	103	29856	20458	83	-94	103	0	15	69	0	-434	452	0	3.20883
198434	134213	114	83688	57284	97	32597	21764	94	-242	83	0	50	47	0	-6483	0	0	3.20883
209078	138766	99	96183	63540	97	31361	20726	82	-140	112	0	56	101	0	-5443	0	0	3.20989
259222	170486	107	84637	53361	102	41073	27601	98	57	70	0	82	50	0	-132	279	0	3.21728
193827	135932	94	80785	56727	94	24681	16953	68	-83	61	0	66	65	0	-6955	0	0	3.21728
103484	86098	82	38730	32262	79	14105	11511	47	237	125	0	64	78	0	-3903	0	0	3.21728
41116	35741	70	14562	12455	46	4972	4210	32	-43	38	0	-9	68	0	-5106	0	0	3.21833
198089	149054	98	78594	57708	93	27958	21252	72	-6	100	0	7	76	0	-1853	0	0	3.21833
186813	134742	101	73527	53128	94	25707	18097	70	103	152	0	15	51	0	217	420	0	3.22044
96141	80367	82	42894	35841	78	17751	14766	55	5	88	0	10	40	0	-2892	0	0	3.22044
174562	126001	96	72081	49919	91	23677	16569	64	38	92	0	158	127	0	-123	285	0	3.22361
210504	142532	97	93089	64618	97	29320	18331	83	72	77	0	-67	71	0	-2990	0	0	3.22467
180944	140919	89	75264	55641	87	25938	18992	69	-85	85	0	42	125	0	-9398	0	0	3.22467
204097	143636	96	87855	63518	95	29683	21218	87	-146	62	0	-22	43	0	-4603	0	0	3.22572
46941	40028	74	21344	17968	57	6550	5838	35	165	167	0	-28	68	0	350	518	0	3.231
51890	45230	73	7452	6307	38	748	626	0	-36	81	0	-30	64	0	-434	428	0	3.23206
131874	108515	90	34406	28218	81	19538	15931	55	165	123	0	21	63	0	366	642	0	3.23522
144543	117692	85	61682	49824	84	29011	23710	72	-179	93	0	-10	33	0	-1191	240	0	3.23522
132199	98722	93	50875	37618	87	19055	13809	59	53	98	0	-11	45	0	21	611	0	3.2405
157750	116490	106	46948	34828	88	27491	20332	73	-45	82	0	-96	44	0	-95	400	0	3.24367
144732	110990	89	58482	43961	88	18484	13957	55	-46	124	0	22	70	0	-4427	0	0	3.24367
160320	129583	86	71139	57422	85	30960	24010	81	-172	71	0	32	122	0	-7281	0	0	3.24367
55782	48825	69	28064	23995	69	8886	7416	40	-183	24	0	21	55	0	-4975	0	0	3.24367
175320	140064	96	46755	37989	86	25427	20485	68	-14	77	0	56	105	0	-517	120	0	3.25
38238	31554	73	15806	13344	49	5882	4771	36	-48	68	0	-149	6	0	-574	0	0	3.25317
291597	173884	111	110060	65410	110	44475	26571	104	40	95	0	-59	66	0	92	484	0	3.25422
178717	125745	96	71875	51595	91	23497	15946	66	96	142	0	52	87	0	-2480	0	0	3.25528
153968	107168	107	63877	44155	107	20768	13787	69	649	478	0	630	422	0	-2702	938	0	3.25528
230268	151606	101	70634	44479	99	32601	21709	86	4	125	0	174	97	0	-8476	0	0	3.25528
57185	48618	81	27463	23318	72	5516	4757	34	-143	75	0	35	58	0	-613	26	0	3.25739
93268	76467	89	35935	29752	78	12537	10248	45	-70	69	0	-112	57	0	998	928	0	3.2595
134742	110460	85	53400	43646	83	20971	17356	55	20	74	0	-50	69	0	-1298	330	0	3.2595
152725	110595	106	58093	41141	90	25610	17427	70	72	116	0	1	64	0	-161	358	0	3.26267
159342	116927	95	62033	45306	88	24581	17155	70	92	125	0	-74	38	0	-30	524	0	3.26478
42541	35878	71	14336	12402	45	5447	4680	35	-67	105	0	-93	26	0	-749	125	0	3.26583
413428	220129	139	183110	103435	136	71845	40148	131	-178	322	0	72	261	0	-971	85	0	3.26689
179109	133107	94	70857	52468	91	28061	20218	78	9	71	0	-60	48	0	-10913	0	0	3.26794
65967	54303	78	31335	26077	74	8695	7681	38	-108	73	0	-8	85	0	-4297	0	0	3.26794
143381	113681	88	60281	46326	84	19796	15295	57	90	133	0	-60	54	0	239	735	0	3.27322
111340	92410	83	66006	54848	83	17960	14990	53	128	190	0	-33	44	0	-91	242	0	3.27639
89131	73879	94	26499	22348	65	9770	8165	41	-67	82	0	-1	38	0	-1022	108	0	3.27744
49604	41640	74	17892	15222	50	6702	5631	36	-19	142	0	79	64	0	-70	252	0	3.28061
108546	89160	82	41782	34972	80	15443	12792	46	46	121	0	114	90	0	-122	264	0	3.28167
54904	45535	79	26984	23151	68	6422	5781	35	112	111	0	-61	33	0	560	550	0	3.28378
62613	52021	79	25723	21678	64	8317	7075	38	28	123	0	-33	51	0	-618	44	0	3.28378
261970	168787	112	112940	73596	107	38471	24057	102	-73	84	0	39	83	0	1383	1226	7	3.28589
130732	107642	88	31749	26424	79	19347	15424	57	143	137	0	27	71	0	426	573	0	3.28905
153202	119979	89	66203	50391	86	21010	15971	59	-86	100	0	31	52	0	-3418	0	0	3.28905
79437	67550	81	26870	22413	73	10963	9166	43	13	82	0	26	78	0	95	676	0	3.29117
220965	158254	98	96853	71449	96	28227	19180	79	256	249	0	-67	70	0	381	591	0	3.29433
318296	196013	116	115961	73740	111	42640	25203	107	-74	46	0	-77	29	0	-1587	284	0	3.29433
215509	156495	96	79256	56304	94	27597	19205	73	-208	29	0	73	77	0	-7981	0	0	3.29433
203867	154612	91	104073	77919	93	25694	19308	66	-20	88	0	-84	95	0	-8981	0	0	3.29539
208060	151298	101	83340	61297	97	32897	24177	92	147	141	0	23	60	0	-223	257	0	3.2975
166463	131133	90	92911	72136	89	26968	20540	72	124	129	0	9	81	0	-263	322	0	3.30383
128232	104404	86	50066	40684	83	20284	16998	58	21	90	0	51	53	0	404	491	0	3.30594
158940	114387	95	78184	56928	90	24086	17294	66	-63	139	0	27	53	0	-5602	0	0	3.30594
47288	39599	71	21419	17899	55	5637	4657	35	90	104	0	-29	49	0	-541	216	0	3.30911
131600	106176	85	54511	43553	83	17214	13794	50	13	92	0	14	45	0	-741	108	0	3.30911
257638	158316	116	93036	56996	107	44856	27778	104	78	122	0	-81	80	0	176	580	0	3.31861
138265	106197	87	51557	38279	85	24116	17980	63	39	78	0	118	158	0	46	406	0	3.32283
140517	111139	99	55963	43742	85	20841	16552	59	-9	106	0	-29	51	0	-166	343	0	3.32811
123167	95159	88	53691	40839	86	19890	14545	58	82	140	0	26	77	0	-2868	14	0	3.32811
210943	149516	100	79366	56176	95	30967	22037	82	215	124	0	-9	59	0	-2420	0	0	3.32917
319165	191173	119	106882	62343	113	42708	26376	109	112	144	0	28	51	0	1022	740	0	3.33128
145720	106590	102	48621	35948	87	19837	13784	59	195	136	0	-62	41	0	-1244	325	0	3.33233
179339	134806	97	78559	58897	89	22913	17270	59	31	121	0	-27	31	0	113	469	0	3.33867
76228	63184	89	31648	26617	76	9219	7867	39	-8	117	0	25	55	0	-20	249	0	3.34078
287409	184520	112	106864	69217	110	44851	29197	105	15	130	0	4	73	0	-504	163	0	3.345
237421	161201	101	82122	54921	97	32969	21874	92	80	145	0	-47	52	0	-5486	0	0	3.345
173767	123791	102	65255	46743	93	23479	16640	64	-50	61	0	-135	24	0	-332	378	0	3.34605
220174	141962	107	88467	56870	98	33441	21039	95	-240	44	0	23	89	0	-271	290	0	3.35028
54454	47228	65	21054	18261	54	5904	4602	38	98	85	0	-73	40	0	636	1097	5	3.35661
234197	151322	110	98803	65707	101	29801	19891	87	299	170	0	73	75	0	-654	579	0	3.35766
173358	138222	87	68966	54921	86	22230	17136	58	269	140	0	77	75	0	-4098	0	0	3.35766
215484	144627	100	79555	53597	96	33795	23177	85	-3	100	0	-67	45	0	-6170	0	0	3.35766
112016	87915	98	32944	25453	98	14764	11494	54	453	397	0	213	192	0	-151	420	0	3.36083
63795	55599	85	26559	22425	72	8918	7531	40	139	105	0	8	48	0	-1124	146	0	3.36189
154173	119542	87	57520	43482	87	20585	16262	58	-6	78	0	-35	58	0	-155	852	0	3.36294
188715	132591	100	79829	54617	92	21641	15764	60	-58	87	0	-52	51	0	-2746	72	0	3.36294
145972	109285	104	56850	42910	87	17278	13020	55	-99	103	0	-63	53	0	-1271	0	0	3.364
200621	139277	97	80160	57449	94	28286	19601	74	-41	61	0	20	70	0	-5178	0	0	3.364
193637	130493	105	79765	55092	96	27072	18126	71	-112	42	0	81	76	0	-17	399	0	3.36928
290588	181101	116	126415	80502	116	36170	22487	96	165	78	0	-24	76	0	458	449	0	3.37244
161854	121151	91	62633	45943	89	23548	16649	65	26	189	0	-35	64	0	-8643	0	0	3.37244
77776	65292	85	22979	19584	57	11016	9220	42	-128	74	0	43	71	0	-1589	228	0	3.3735
125345	102526	94	45665	37722	82	16790	13673	49	120	113	0	-108	47	0	-93	657	0	3.37561
373850	207955	134	143699	81349	133	54042	30806	129	-97	416	0	83	245	0	56	430	0	3.37772
288854	177056	106	106499	65020	104	44813	27219	100	-130	80	0	91	76	0	-11171	0	0	3.37878
148360	121258	84	48343	39590	83	18819	15240	52	70	87	0	-19	56	0	98	429	0	3.38089
41297	36746	64	15895	13902	48	5472	4526	34	-20	83	0	35	68	0	-3871	0	0	3.38089
44686	40541	68	16437	14139	49	6179	5036	36	30	110	0	-65	28	0	-676	52	0	3.38405
145553	120224	86	47996	39459	83	23374	18814	60	27	92	0	82	77	0	-606	170	0	3.38511
247714	158770	102	89301	56888	101	34966	22312	96	-106	71	0	72	77	0	-379	220	0	3.38616
69240	59330	77	21298	17873	59	11554	9751	45	-44	55	0	79	70	0	32654	13275	90	3.38616
173493	126113	94	52231	37474	90	27019	18738	78	180	186	0	58	88	0	449	624	0	3.39461
168229	135289	97	57803	46689	86	20330	16387	58	17	118	0	84	60	0	69	327	0	3.39778
205300	138425	102	88144	59343	99	32629	22589	81	-59	74	0	-57	77	0	-2980	20	0	3.39778
209530	144485	107	87428	60132	97	29632	20801	78	65	101	0	-3	56	0	-9330	0	0	3.39778
231546	159992	97	71547	48835	95	33165	22146	92	-109	48	0	77	89	0	-16008	0	0	3.39778
271263	166389	107	100312	63172	104	33061	20969	86	84	129	0	-143	34	0	-13812	0	0	3.39883
164031	118430	98	64220	46520	90	22711	16434	64	-117	31	0	-29	33	0	-4754	0	0	3.39883
190040	136479	94	76391	54851	94	27374	19212	85	85	237	0	59	83	0	-503	166	0	3.40305
37779	31209	83	15246	13278	47	4603	3850	32	164	218	0	72	93	0	-817	319	0	3.40411
387511	218728	147	184614	102619	144	55805	31873	138	553	913	0	138	750	0	-3505	4	0	3.40411
273146	171241	106	90818	56390	106	39772	24641	101	-119	100	0	-65	67	0	-16354	0	0	3.40411
165275	124960	92	69521	52503	89	19944	14876	57	-126	30	0	64	102	0	90	313	0	3.40833
159311	129930	84	73940	60231	85	17271	13915	51	37	41	0	-1	99	0	-3433	0	0	3.40939
79835	68101	88	34051	28751	76	11015	9494	42	70	125	0	-74	73	0	723	785	0	3.41466
185509	132272	101	75815	53923	93	25296	18323	73	-64	73	0	20	92	0	71	599	0	3.41783
217429	148531	117	80812	55361	117	26627	17649	84	612	367	0	572	464	0	2084	8385	10	3.41783
199140	139975	95	92733	65082	96	29220	20014	81	-48	70	0	-83	95	0	-199	384	0	3.42522
297180	185775	107	121050	74513	108	45122	27297	104	-58	116	0	58	94	0	-6757	0	0	3.42522
485344	241178	157	193943	91991	158	60891	30200	153	1010	1139	5	556	733	0	-20392	0	0	3.42627
99667	82809	94	28302	23591	69	15077	12539	48	-46	149	0	65	76	0	333	618	0	3.43472
168179	135312	88	59225	47541	87	26057	20179	66	-1	95	0	-40	56	0	-3409	0	0	3.43472
68678	59300	75	30295	25577	74	9288	7895	40	54	107	0	68	69	0	-338	332	0	3.43789
88807	77887	79	36621	31138	76	719	713	0	118	112	0	-75	35	0	-262	197	0	3.44316
147719	105349	97	57273	39922	89	22983	15993	63	-98	64	0	50	99	0	-2061	0	0	3.44316
155715	125936	88	65905	52642	85	18915	15102	54	58	117	0	-35	62	0	-1511	236	0	3.44422
194601	130367	101	74467	50247	101	26795	18080	75	112	94	0	-35	54	0	-726	152	0	3.44527
139864	114123	88	52895	43659	84	22853	18608	60	-75	95	0	-53	66	0	-348	302	0	3.44844
230700	154906	104	96726	67102	100	36319	24641	93	123	168	0	-5	32	0	-409	234	0	3.4495
149904	122919	89	49746	40611	84	21782	17545	54	6	91	0	-37	49	0	192	345	0	3.45161
123608	104237	82	46783	38814	81	18472	14627	52	48	81	0	29	71	0	-6182	0	0	3.45161
137660	114276	85	45496	37870	81	19210	14870	52	-51	84	0	49	36	0	-9007	0	0	3.45161
51915	44280	76	20741	17741	54	6551	5331	37	-90	68	0	1	92	0	-179	263	0	3.45372
173032	130462	94	58137	43471	90	24709	18064	67	-168	55	0	33	61	0	-234	187	0	3.45477
186559	143159	92	76573	58795	91	25722	19171	65	-133	87	0	-2	117	0	426	551	0	3.45689
291732	175826	115	113682	69054	111	37219	22631	105	41	76	0	52	103	0	-763	404	0	3.459
163939	128739	91	57202	44153	88	24115	18673	61	16	96	0	-85	46	0	-504	102	0	3.46111
272085	180998	108	119711	82830	105	38553	26171	100	51	78	0	-64	57	0	133	502	0	3.46955
237455	176476	99	71640	51944	94	36940	26822	90	-19	155	0	26	65	0	-296	448	0	3.47166
138819	99118	93	44915	32420	86	5771	4427	37	-6	155	0	100	74	0	-9890	0	0	3.47166
52583	44356	76	24936	21375	62	6988	6277	37	-40	86	0	-99	41	0	-364	156	0	3.47377
138417	108869	99	57741	44535	85	22314	17294	58	83	86	0	60	52	0	66	176	0	3.47588
119804	100379	88	66935	56162	83	17525	13824	54	83	149	0	-65	14	0	19	287	0	3.48011
172720	126512	96	64625	46880	91	22728	16855	63	269	193	0	-123	25	0	-726	242	0	3.48116
36989	33261	72	14012	12220	45	5389	4430	34	146	121	0	-53	34	0	-224	322	0	3.48644
160203	116774	92	62727	45072	88	22702	16549	60	-3	78	0	-47	58	0	-1879	0	0	3.48644
278399	170846	126	91014	55909	110	39491	23929	105	-111	83	0	27	77	0	-4498	41	0	3.48644
140037	117147	84	57807	46884	83	20489	16267	57	191	162	0	98	74	0	-332	350	0	3.48961
213893	139531	102	83393	55549	98	30545	20469	92	-79	47	0	-5	75	0	-4494	0	0	3.48961
53631	45232	78	22425	19116	61	6623	5593	36	224	147	0	-54	45	0	-318	324	0	3.49488
67871	58455	79	28844	24619	71	10145	8464	41	-47	40	0	-105	26	0	-1160	114	0	3.49488
261084	163528	105	97397	59188	105	40760	23677	101	13	100	0	13	66	0	-3440	0	0	3.49488
346877	205182	121	118028	69891	117	54886	31404	114	-262	168	0	-67	81	0	-13185	0	0	3.49488
78731	69460	75	30225	25936	65	10417	8638	41	-161	45	0	-72	123	0	9192	5995	62	3.49488
172582	122703	94	60394	42851	91	25749	18880	69	55	75	0	-2	47	0	-345	197	0	3.49911
86118	74103	80	36159	30630	76	11780	9258	46	60	89	0	-76	62	0	-321	424	0	3.50438
97162	81490	84	35553	29755	77	13263	10510	46	-85	49	0	35	63	0	-10408	0	0	3.50544
356774	200712	127	223473	136743	127	70908	42444	121	168	211	0	178	244	0	95	1143	2	3.51072
127688	105903	97	43294	35844	79	16851	14024	49	146	200	0	27	74	0	-434	244	0	3.516
81503	65487	84	30403	25610	72	12636	10472	46	-55	164	0	12	66	0	84	756	0	3.51811
182256	135429	96	99595	75815	91	26336	19670	69	58	107	0	6	94	0	-4	389	0	3.51916
454836	230662	159	189485	102364	156	69651	35885	151	1094	1116	10	913	876	0	-4941	89	0	3.51916
221571	170402	102	89801	70984	92	39077	29964	89	-149	73	0	-54	43	0	-405	231	0	3.52444
108062	90988	81	40184	33695	79	14881	12303	48	-36	63	0	-62	55	0	-192	597	0	3.52761
152101	122402	87	58051	46962	85	23064	17998	64	19	59	0	21	64	0	61	355	0	3.52972
173170	131836	92	107113	81848	90	524	366	0	-15	90	0	-17	41	0	-4604	0	0	3.52972
83903	71800	76	30624	26497	61	12263	10201	44	4	70	0	-9	105	0	-3573	0	0	3.53077
270385	176400	103	97967	63930	101	38816	25393	97	77	156	0	5	55	0	-5402	0	0	3.53077
62684	52765	84	31836	25701	83	9902	7826	44	-27	122	0	5	53	0	360636	259490	71	3.53077
69984	58596	84	18100	15249	51	9450	7545	41	119	147	0	48	64	0	-1097	127	0	3.53183
53633	45182	76	25078	21389	63	6236	5410	36	-11	97	0	82	106	0	-78	448	0	3.53816
271878	178634	111	93903	62725	105	40676	27569	101	180	168	0	-23	55	0	-724	192	0	3.54133
335975	198735	145	134198	83308	127	47407	28227	123	173	293	0	82	295	0	-2083	205	0	3.54238
252415	157528	102	105190	67309	99	36740	21932	94	-81	131	0	-9	58	0	-10037	0	0	3.54238
122602	102015	94	68824	57647	84	20518	16802	57	232	135	0	-148	72	0	32042	27256	98	3.54238
82241	68359	88	29929	25483	75	10650	8861	44	54	96	0	-3	68	0	-5424	0	0	3.54344
70392	60962	79	22589	19173	58	8731	7507	41	-94	116	0	127	77	0	201	400	0	3.54661
166238	120025	102	54846	38271	90	23821	16780	61	88	102	0	-25	71	0	38	742	0	3.54766
185037	127967	94	76074	51390	93	28423	18913	83	22	130	0	-70	72	0	-21	231	0	3.55188
53502	45544	81	21344	18372	53	6075	5120	36	-65	100	0	-19	68	0	-239	371	0	3.55505
166971	132162	87	59861	48116	87	22235	17350	57	27	145	0	12	78	0	121	366	0	3.55611
283080	178767	108	102309	64001	105	37060	23032	101	193	175	0	-54	130	0	-4373	0	0	3.55716
78363	68768	76	40757	34959	76	10839	9226	43	-98	29	0	-113	25	0	-4261	0	0	3.55716
277619	176214	120	121523	77835	106	41234	26679	100	218	191	0	0	127	0	-39	539	0	3.56033
146585	116254	91	59060	46506	85	20097	15629	57	-130	101	0	60	72	0	-6935	0	0	3.56138
248501	174793	98	119466	85806	99	35004	24584	93	-109	47	0	-15	93	0	-9991	0	0	3.56138
154113	124155	86	69810	56454	85	19378	15516	55	-66	64	0	-71	51	0	510	710	0	3.57194
84964	71875	81	29507	24937	76	8841	6976	41	58	146	0	-51	50	0	-480	137	0	3.57405
73025	61403	79	27321	23408	65	10272	8376	42	142	165	0	8	88	0	24	217	0	3.57722
192252	139761	95	65139	46998	92	25482	18300	67	-129	85	0	-1	56	0	23	611	0	3.58144
227029	149523	104	86875	56016	99	34554	22323	93	-43	98	0	-77	87	0	-4833	0	0	3.58144
146830	117619	87	58172	46737	84	17670	13997	53	115	134	0	-100	44	0	361	537	0	3.58566
37109	33032	71	10385	8897	41	4652	4014	32	-44	50	0	65	111	0	-290	148	0	3.59305
59580	53220	73	28537	24521	67	7347	6308	38	62	134	0	40	70	0	202	823	0	3.59411
155403	113364	90	57983	42371	88	28271	19595	74	-110	80	0	-94	37	0	-1874	77	0	3.59411
403450	245628	146	266877	175900	145	107270	68824	140	1040	1588	10	667	1477	8	735	988	0	3.59833
127179	108219	84	52002	42564	82	20682	16870	56	7	73	0	-8	74	0	-3639	0	0	3.59938
51974	44581	70	18356	15690	51	7242	5968	39	285	150	0	-33	59	0	-2754	0	0	3.59938
129554	107834	83	45257	38056	81	22634	18373	63	64	168	0	65	155	0	-3644	0	0	3.60044
108053	92207	84	26771	22418	71	17592	15374	49	46	158	0	-74	21	0	-5939	0	0	3.60044
142771	120319	82	58213	48632	81	19029	15389	53	-122	40	0	-7	49	0	-18938	0	0	3.60255
167771	129130	95	67823	51890	90	22870	17492	61	-202	29	0	15	70	0	-2617	0	0	3.60572
224600	145730	101	87880	59166	98	34024	22279	93	-143	62	0	49	90	0	-8258	0	0	3.60572
239129	157819	106	82619	54372	99	33435	21425	95	-6	116	0	118	98	0	-28	344	0	3.60994
105774	86895	86	41364	34301	80	14467	12111	47	94	108	0	67	76	0	-6631	0	0	3.60994
276493	180525	108	93459	59659	105	36707	24020	102	-104	61	0	-22	61	0	-4427	0	0	3.60994
231173	155776	98	93334	63504	98	31120	20822	85	149	130	0	110	85	0	-115	386	0	3.61416
171156	128001	91	75896	55940	90	19897	14705	58	62	92	0	-28	88	0	-5580	0	0	3.61522
182263	128245	108	72637	52699	94	24545	16879	66	-94	77	0	48	75	0	-379	277	0	3.62577
256632	162903	116	106037	67668	106	33582	20641	96	33	169	0	32	46	0	-4623	0	0	3.62577
172189	127832	99	69426	51165	95	23680	17525	64	100	131	0	63	67	0	83	510	0	3.62788
109805	91563	96	37573	30959	78	14249	11419	50	-69	116	0	-48	39	0	-477	143	0	3.62999
41821	36413	71	13658	11709	46	5846	4542	37	-56	58	0	-10	30	0	15	394	0	3.62999
196927	140271	102	69783	48813	94	23636	16446	67	-44	61	0	-21	89	0	49628	55787	42	3.62999
33473	29657	63	11785	10130	42	5118	4536	33	194	121	0	27	55	0	-453	231	0	3.63316
149545	115611	89	57185	43475	86	26030	19480	64	-137	91	0	-43	66	0	-42	349	0	3.63844
121386	100058	91	26213	22405	62	16730	13511	48	-117	70	0	-63	60	0	-5133	0	0	3.63844
50989	44956	74	18735	16165	50	5826	5155	34	8	122	0	11	57	0	-3037	0	0	3.63844
152980	124159	92	53764	43734	83	20807	16855	56	73	93	0	101	67	0	-1075	78	0	3.63949
170255	122101	103	66873	46506	91	24952	17546	70	-35	76	0	-8	82	0	-2455	0	0	3.63949
192299	140032	104	58737	42069	95	31089	22703	85	29	56	0	68	116	0	-1197	291	0	3.64055
124035	106182	79	47543	40087	79	20679	17680	56	-71	32	0	-25	57	0	25	805	0	3.64477
29907	28075	55	14282	12638	44	5179	4232	35	-40	18	0	-40	51	0	-2604	0	0	3.64477
119958	59084	105	45837	23071	100	17826	8453	68	35	151	0	-8	51	0	667	763	0	3.64899
87817	73206	84	32529	27318	77	8587	7356	39	-5	50	0	-129	29	0	64	433	0	3.6511
137819	108620	92	51193	39378	85	22811	17567	63	20	151	0	16	44	0	-2019	0	0	3.6511
36323	32197	67	15679	13600	47	4434	3860	31	-254	52	0	101	74	0	-4141	0	0	3.6511
143699	108350	90	57271	41933	88	21226	16332	58	111	89	0	99	82	0	-127	272	0	3.65427
63199	55905	71	27694	23453	68	8016	6407	39	146	140	0	-109	13	0	-668	260	0	3.65533
167054	133026	102	72281	58709	86	22851	18102	57	15	143	0	94	114	0	146	862	0	3.65638
105239	88755	85	32004	27081	70	15156	12654	47	-37	76	0	32	55	0	-3155	0	0	3.65638
49961	44076	72	21730	18787	56	6415	5517	36	144	122	0	-6	83	0	-2056	205	0	3.65744
95804	77303	95	38395	31638	78	10600	8555	44	-2	189	0	-83	32	0	-713	288	0	3.65744
138536	116174	85	74089	61331	84	25857	21380	67	206	135	0	-76	46	0	-1417	216	0	3.65849
42730	35776	70	13568	11762	45	6632	5483	36	-7	83	0	-78	40	0	951	1074	9	3.66483
147519	122251	87	55885	46003	85	20973	16485	57	-83	43	0	-134	32	0	229	700	0	3.66694
82554	70371	81	24366	20830	59	10940	9534	42	-81	92	0	64	62	0	-400	155	0	3.67327
104349	88807	82	35218	30196	76	15134	12482	48	37	86	0	13	45	0	-2450	237	0	3.67327
52266	45597	75	20532	17499	56	6317	5286	36	43	97	0	19	82	0	515	606	0	3.67538
155870	126052	94	60247	49165	86	21345	17169	58	87	124	0	117	80	0	-689	128	0	3.67538
49630	41645	74	23849	20675	60	6971	5956	36	4	89	0	-12	65	0	-205	309	0	3.67855
443415	239852	151	184298	105175	139	66861	37109	133	522	1169	4	302	831	0	-728	293	0	3.6796
109180	92191	86	41280	34781	80	15772	13178	48	-66	49	0	79	68	0	103	902	0	3.68066
241763	169184	102	163413	111017	105	62938	40947	101	20	90	0	-75	52	0	-2822	0	0	3.68171
78636	68091	77	22962	19998	52	8747	7250	39	-36	71	0	118	118	0	-13209	0	0	3.68171
74104	60378	91	32615	27721	74	10856	9145	42	-64	96	0	57	109	0	-2414	0	0	3.68277
42996	36445	73	21701	18533	57	7174	6330	37	6	67	0	66	60	0	-398	129	0	3.68383
217707	151930	102	94602	65885	97	30651	20922	80	189	220	0	-148	18	0	293	462	0	3.69016
143344	115876	93	51491	41777	84	20708	16315	55	-45	94	0	-111	63	0	-476	516	0	3.69227
125050	103099	92	47565	39699	80	17817	14307	47	17	95	0	-42	50	0	-2645	0	0	3.69227
51073	44339	74	12564	10786	44	7579	6426	38	-6	102	0	87	73	0	-28	432	0	3.69544
86486	70332	82	37218	30359	79	10369	8498	43	17	93	0	-50	30	0	-142	288	0	3.69755
214075	154913	105	96428	68539	94	32792	23486	84	59	135	0	20	50	0	-634	249	0	3.6986
41082	37520	68	18055	15792	52	5387	4736	33	162	207	0	23	36	0	-5012	0	0	3.6986
147056	119636	101	51946	43232	82	22167	18180	63	114	244	0	117	84	0	-261	359	0	3.70071
159261	131394	90	59704	49141	85	26658	20953	70	177	141	0	92	89	0	182	971	0	3.70071
212304	150643	106	85816	61138	95	24449	17072	67	-117	46	0	60	34	0	-361	457	0	3.70283
257533	170062	104	92699	59249	103	36307	25003	97	-160	38	0	-56	69	0	-9910	0	0	3.70283
76963	66326	83	35137	29910	74	10244	9102	40	-37	69	0	154	118	0	-46	219	0	3.70494
62181	56244	73	29977	26001	72	7270	6194	37	35	73	0	-6	70	0	-954	0	0	3.70599
219678	148868	97	70462	47421	94	33240	22110	90	94	117	0	-110	36	0	-21728	0	0	3.70599
212901	148262	95	80159	56735	93	32079	22160	90	200	136	0	50	79	0	-22660	0	0	3.70599
261613	174516	102	104726	68508	100	39396	25206	95	-92	78	0	51	64	0	-19182	0	0	3.70705
151443	121205	87	67712	53865	86	22046	17556	59	127	130	0	-22	54	0	-14644	0	0	3.70705
36247	30649	71	18042	15295	52	5613	4756	33	174	146	0	-62	36	0	365	1286	7	3.71127
135667	115265	88	61843	51520	82	20049	16951	53	-26	52	0	-3	60	0	-51	856	0	3.71233
125175	107378	82	50703	42909	80	17032	13996	53	92	75	0	-25	60	0	-3285	0	0	3.71233
242941	157216	104	77448	49721	101	31336	19638	92	-76	55	0	30	65	0	-6772	0	0	3.71233
172815	135219	97	54445	41592	87	21877	17282	58	77	99	0	67	87	0	209	553	0	3.71866
169624	125127	93	71062	51888	89	24895	18080	66	59	213	0	-38	82	0	-6390	0	0	3.71866
290211	185282	114	104998	68295	109	40470	25118	105	-161	85	0	108	79	0	-396	506	0	3.71971
55843	49216	75	24677	21386	60	7409	6434	37	20	103	0	-91	26	0	-6135	0	0	3.72077
44139	38133	72	18588	16084	50	6261	5315	34	130	182	0	-56	31	0	-5436	0	0	3.72077
123392	104468	83	33400	28311	78	18939	16059	54	-113	4	0	-30	52	0	-203	190	0	3.72288
249892	168697	106	106628	74893	100	30482	20229	76	-13	118	0	91	66	0	384	566	0	3.73132
101503	85783	90	36546	29494	84	14477	11451	51	85	126	0	46	86	0	338293	257867	95	3.73132
182569	123445	95	66335	44979	93	26943	18745	72	36	187	0	52	139	0	-223	225	0	3.73238
122678	102240	85	46216	38700	82	18232	15119	53	-83	46	0	6	87	0	323	303	0	3.73449
107965	91634	83	45529	38953	78	14181	11865	47	33	130	0	-60	29	0	-2672	0	0	3.73555
100748	89092	80	49373	41919	79	13959	11576	47	-85	106	0	17	81	0	143	393	0	3.73766
126156	106692	81	46442	38453	79	21495	17530	57	54	89	0	2	68	0	-1603	31	0	3.73766
126573	104004	93	36914	30830	80	18980	15755	55	41	130	0	-27	57	0	332	558	0	3.74399
289737	191375	116	139747	93449	108	45687	30027	103	95	122	0	-45	55	0	-457	203	0	3.7461
244158	159287	103	77698	52221	99	33702	21555	92	-45	50	0	-89	68	0	-11983	0	0	3.7461
131421	109043	88	51999	43414	83	19640	15847	56	-22	97	0	115	91	0	-8394	0	0	3.74716
168173	125511	96	64927	48779	89	22339	16396	58	-117	67	0	11	90	0	-8096	0	0	3.74716
212880	144397	99	85523	58200	98	29225	19105	83	34	105	0	51	55	0	80	551	0	3.74821
137498	111880	100	56017	46385	83	21099	17266	55	91	95	0	171	139	0	-1054	110	0	3.75032
168380	126160	94	76984	56961	90	23936	17703	62	37	141	0	-69	36	0	474	510	0	3.75455
125677	103506	87	55973	44951	87	18747	14795	59	116	101	0	37	69	0	241487	186411	99	3.75455
197714	135747	92	80498	55130	92	29413	20049	81	30	117	0	-29	84	0	-5446	0	0	3.75455
138764	113904	89	56235	46477	83	16700	13342	51	113	101	0	4	56	0	-1786	0	0	3.7556
158291	118226	90	55518	40660	87	22325	16546	60	-4	75	0	85	102	0	36	197	0	3.75771
118909	98876	82	54566	45742	81	16493	13628	50	-66	68	0	44	64	0	-3374	0	0	3.75771
118311	100790	87	46752	39289	80	19047	15579	55	-32	90	0	-7	57	0	329	589	0	3.75982
231484	156452	102	94280	64575	100	35066	23655	90	-101	153	0	-4	82	0	-424	398	0	3.76088
199432	139633	99	76230	54722	96	23489	16352	64	22	94	0	-98	59	0	751	957	0	3.76299
66185	56957	75	26209	22594	62	8247	6682	39	51	120	0	-17	60	0	-1516	85	0	3.76299
204664	151373	96	76583	57337	95	24134	17983	66	8	123	0	14	100	0	-1903	0	0	3.76405
53511	45784	84	20172	17534	54	6081	5098	35	-4	124	0	-88	30	0	61	613	0	3.77038
92962	75876	87	37297	30214	80	13716	10921	48	-46	265	0	215	141	0	111	245	0	3.77038
181611	139704	97	60754	46830	90	27118	20592	70	-106	55	0	-11	32	0	424	669	0	3.77355
173957	129159	97	68225	50308	92	25834	19220	72	99	119	0	73	102	0	341	449	0	3.77566
99171	87061	78	42220	35933	78	14058	11609	46	-166	75	0	2	70	0	-6282	0	0	3.77566
177483	133840	90	70779	52372	90	27092	19182	71	-78	140	0	10	85	0	-9468	0	0	3.77566
185583	136538	96	74834	52079	91	27490	19965	72	-10	152	0	-55	36	0	-9111	0	0	3.77566
191718	142625	96	68649	51018	92	31951	23640	89	51	52	0	84	81	0	-6949	0	0	3.77671
182214	125452	96	70819	48612	93	26898	18253	72	75	109	0	-45	56	0	-12740	0	0	3.77671
255910	164749	105	94060	61780	102	38147	24248	97	89	130	0	-52	62	0	-14854	0	0	3.77671
78611	71060	76	31555	27727	66	10270	8606	43	149	126	0	-19	69	0	-14708	0	0	3.77671
55484	46292	78	19814	16704	55	6721	5694	36	15	71	0	71	74	0	-1842	0	0	3.77777
95824	79139	89	34454	28926	78	12997	10867	46	85	106	0	-45	29	0	-3435	0	0	3.77777
135052	111195	86	51987	42502	84	19112	15525	54	-88	31	0	5	79	0	117115	96119	100	3.77777
302674	200542	130	144284	97771	130	42740	29293	111	371	447	0	118	269	0	214485	188174	89	3.77777
115502	95903	86	76113	63254	83	22927	18610	67	-109	58	0	-54	54	0	1	439	0	3.77988
140544	104143	91	63968	46919	90	19890	14776	56	-69	50	0	38	88	0	-282	495	0	3.78305
225986	152750	101	81138	55092	100	28997	19891	76	-255	6	0	-41	47	0	-84	506	0	3.78516
181719	131903	92	83226	60623	91	26981	19572	67	62	99	0	-95	74	0	-5922	0	0	3.78621
242577	170556	106	111569	78751	98	33649	24052	93	87	102	0	36	87	0	-533	223	0	3.78832
81588	68345	83	38896	33396	76	9711	8150	40	-73	38	0	10	69	0	-747	262	0	3.78938
88447	76182	79	26706	22776	61	12234	10171	45	-101	55	0	-61	46	0	95	665	0	3.79044
278858	173429	120	118732	73070	111	45527	28648	107	46	104	0	-18	118	0	-2992	0	0	3.79044
393448	218843	140	180416	101381	139	93027	51337	137	1114	1223	10	549	861	0	-61	695	0	3.7936
42479	35243	72	20944	18283	55	6453	6161	33	-163	34	0	80	116	0	-17	497	0	3.79466
61179	53697	74	21692	18752	58	6901	5814	36	63	78	0	-18	35	0	-235	296	0	3.79993
37163	32380	72	9952	8706	40	5586	4954	32	-125	47	0	-17	44	0	267	465	0	3.8031
134398	112489	86	52505	43777	82	20977	17536	56	-46	85	0	51	84	0	-190	242	0	3.80521
162384	115087	93	61776	43653	91	19682	13895	58	-116	143	0	-65	57	0	-3962	0	0	3.80627
115233	97966	81	46661	39594	80	16624	14084	47	78	90	0	9	83	0	-314	400	0	3.80838
74721	65869	76	28679	24640	65	9892	8367	42	10	150	0	-67	67	0	-3754	0	0	3.80838
154050	115168	90	72135	52877	90	23280	17082	63	-46	86	0	53	83	0	190	390	0	3.81577
192870	142478	102	69924	49039	108	25452	18003	69	372	197	0	6	84	0	240980	185126	84	3.81577
223823	152762	99	87863	61327	96	36878	25213	92	146	140	0	-140	37	0	333	447	0	3.81893
203761	148385	95	87895	62739	95	34375	25020	91	-140	74	0	6	74	0	-6491	0	0	3.81893
107624	93898	79	49495	41898	79	19103	15461	52	-25	178	0	23	56	0	-8481	0	0	3.81893
135417	113266	86	64295	54021	84	21650	18228	55	-7	114	0	36	72	0	155	465	0	3.8221
321201	155919	127	125718	61151	123	45994	23053	119	273	329	0	272	281	0	-4068	0	0	3.8221
230856	157050	99	93635	63655	98	38481	25756	94	35	99	0	-52	64	0	-15909	0	0	3.8221
147727	118191	90	57632	44049	86	21144	16137	59	59	122	0	149	83	0	-118	210	0	3.82527
139006	113070	94	41096	33707	82	19861	16425	55	84	135	0	31	73	0	-562	35	0	3.82843
176909	133871	92	59764	44568	89	27289	19382	76	62	122	0	80	131	0	-1016	437	0	3.82949
224243	156396	103	87807	60232	96	31743	21883	85	33	80	0	28	89	0	-3816	0	0	3.82949
149758	120054	88	52924	40554	86	20655	16035	56	-7	104	0	-102	36	0	21299	7975	101	3.82949
243833	158025	100	92936	58420	99	34047	21746	95	70	101	0	26	98	0	-7409	0	0	3.83055
225804	170734	95	84267	64327	93	26353	19146	66	-95	46	0	123	68	0	-6836	186	0	3.83055
172724	133825	91	96574	75353	89	26843	19797	66	-168	67	0	-52	60	0	-21402	0	0	3.83055
179009	133709	92	63721	46346	90	26841	19682	73	-42	101	0	101	98	0	-3980	0	0	3.8316
128185	104505	91	50415	41818	83	18039	14937	51	-40	176	0	90	100	0	659	637	0	3.83371
132129	111472	88	67484	56523	83	21275	17379	56	45	100	0	76	127	0	701	641	0	3.83688
199867	135020	95	71143	47374	93	27001	18579	70	49	165	0	-172	38	0	-4450	0	0	3.83688
43842	39735	64	18120	16114	48	5351	4386	35	110	132	0	-3	63	0	-7540	0	0	3.83688
219784	147611	101	83752	55996	96	31070	20655	76	222	154	0	99	77	0	-9982	0	0	3.83688
140930	118758	84	52264	43886	81	16346	13014	51	-18	107	0	5	80	0	-8342	0	0	3.83688
206380	139519	98	83215	56974	95	33387	21951	90	87	100	0	-87	43	0	32	453	0	3.83899
42055	39748	51	19710	17199	51	6404	5488	36	23	93	0	-68	34	0	-4658	0	0	3.83899
144913	117052	90	54895	43495	83	17748	14163	53	-135	64	0	-15	69	0	-505	221	0	3.8411
58198	49722	72	25541	21819	70	6930	6159	37	180	117	0	-28	41	0	-80	446	0	3.84321
129004	108131	86	52626	43503	81	19137	15720	52	-196	80	0	142	98	0	-634	39	0	3.84427
260896	165352	124	91661	57302	106	36375	22142	101	-92	73	0	58	62	0	114	500	0	3.84532
66926	60270	73	30954	26948	72	9529	8193	42	-68	93	0	-42	15	0	-1466	0	0	3.84638
55728	47815	83	24083	20574	59	7876	6655	38	-10	84	0	11	91	0	421	450	0	3.84849
118354	99052	81	48126	40228	81	15423	12989	48	55	178	0	27	51	0	319	742	0	3.8506
317506	200381	122	112716	72110	115	60452	37417	112	43	251	0	55	113	0	-878	77	0	3.85693
255091	165133	100	99733	65869	99	32582	19875	86	-131	70	0	3	85	0	-14284	0	0	3.85693
322329	195093	122	119745	71187	115	52739	31120	111	372	223	0	83	111	0	-217	282	0	3.86116
289942	189123	124	119019	77448	110	41827	27449	105	-33	118	0	67	158	0	63	590	0	3.86327
158915	127595	91	64033	49376	87	24022	18820	63	199	210	0	4	67	0	-4735	0	0	3.86327
82887	72124	77	32932	28079	76	10516	8837	42	24	130	0	-51	56	0	139	355	0	3.86643
62722	55663	73	27469	23437	69	7894	7098	37	52	94	0	-88	80	0	-255	309	0	3.86854
100865	84552	85	35530	30193	77	16094	13278	49	69	140	0	-9	40	0	-1336	458	0	3.86854
239167	164335	101	91036	63671	99	39079	26885	96	-337	15	0	55	108	0	-5958	0	0	3.86854
175160	134095	88	59906	44337	89	24856	18219	65	13	107	0	3	30	0	8471	4186	65	3.86854
132741	113769	82	55663	47014	81	17654	14772	51	-21	126	0	-41	69	0	-10856	0	0	3.86854
99472	88805	79	43191	36928	77	13541	11826	45	-59	77	0	71	56	0	-12663	0	0	3.86854
49338	42077	80	17305	14883	48	5724	4935	34	136	95	0	13	70	0	-431	626	0	3.87066
210044	141233	96	81326	53724	97	29673	19899	78	17	81	0	44	90	0	283	362	0	3.87277
307712	185933	118	116397	71757	115	40655	25229	110	-53	206	0	27	91	0	-7751	0	0	3.87382
182612	131425	94	75108	53476	92	23501	16363	67	-91	110	0	16	108	0	-5229	0	0	3.87382
131272	111117	82	58862	49237	82	20666	17421	54	-68	104	0	-92	13	0	-616	231	0	3.87488
190604	132607	100	85899	60168	94	26842	19841	71	82	120	0	-51	47	0	-200	291	0	3.87804
91040	79782	80	35557	30408	76	12801	10899	44	22	78	0	-7	103	0	-3962	0	0	3.8791
169330	128678	89	51534	37924	87	19828	14877	59	76	107	0	-104	43	0	-887	360	0	3.88016
287415	178021	111	106230	66302	105	42816	26306	102	-32	122	0	-79	41	0	-6630	0	0	3.88016
359997	209460	135	136370	82333	130	46141	27504	124	287	674	0	258	590	0	1148	744	0	3.88966
147532	105757	103	57875	43229	87	20220	14315	61	35	159	0	2	59	0	-4396	0	0	3.88966
113510	94369	82	43841	35433	81	13919	10996	49	74	88	0	-89	78	0	296	329	0	3.89177
120520	102853	92	44858	38339	80	24057	19624	56	54	83	0	42	74	0	-3298	0	0	3.89177
79411	67687	78	32528	28109	75	12664	10983	45	143	158	0	-72	22	0	440	579	0	3.89388
50698	43859	73	18656	16057	53	6168	5459	36	137	160	0	-20	30	0	-468	389	0	3.89493
146865	116123	87	56468	44498	84	19622	15073	56	-11	88	0	-68	34	0	-99	662	0	3.90021
220267	147397	98	92274	61281	97	28205	18470	76	48	130	0	-129	45	0	-4439	0	0	3.90021
67362	59828	75	19073	16603	51	8307	7483	37	-172	12	0	-38	36	0	97	348	0	3.91077
34524	32348	55	17345	15031	49	4367	3614	31	19	112	0	-88	69	0	-1260	55	0	3.91182
165375	136996	87	59324	49622	84	28324	23478	71	0	142	0	-54	37	0	-2213	0	0	3.91182
182845	136836	101	96773	73788	94	32886	24627	88	-70	60	0	-14	74	0	246123	258757	108	3.91182
109544	95813	80	45576	39967	78	17992	15629	49	-34	91	0	-54	80	0	-9042	0	0	3.91182
140038	117193	92	44683	37569	81	19687	16207	51	46	184	0	-32	39	0	-1037	155	0	3.91288
43303	37012	67	18009	15633	50	5012	4400	31	-109	63	0	-23	37	0	-141	454	0	3.91499
153939	116882	91	59190	44456	88	22389	16790	59	43	89	0	-61	15	0	232	439	0	3.9171
169920	134448	90	59050	46064	88	23840	18554	60	-123	68	0	1	46	0	238	593	0	3.92449
112101	97289	79	35656	30211	78	22088	18582	56	-20	88	0	-45	79	0	-359	310	0	3.92765
246503	161836	116	90010	57559	108	41335	26806	95	53	274	0	233	308	0	180334	169836	56	3.92765
130680	111781	83	62383	52099	83	19902	16579	54	128	103	0	66	85	0	-197	226	0	3.93293
144873	117113	94	58666	46541	85	22282	17696	61	-126	26	0	-59	22	0	11450	4428	99	3.93293
468554	257938	162	204027	117467	146	94731	55318	142	1661	1562	17	966	1082	8	-380	348	0	3.93504
313063	147328	122	143275	72021	123	46845	20113	117	16	402	0	154	282	0	-19822	0	0	3.93504
67961	55881	83	23934	20730	57	7738	6501	38	8	110	0	-21	21	0	-3801	0	0	3.9361
210046	153065	100	72107	51195	91	32670	23854	89	44	77	0	-6	53	0	-127	538	0	3.93715
38929	33623	73	15090	12948	49	6021	5348	34	94	115	0	-140	18	0	-702	205	0	3.93821
69553	60597	77	28086	24063	73	11113	9693	43	89	122	0	53	62	0	-740	272	0	3.93821
147569	103999	92	61337	42605	89	21719	14833	61	105	103	0	-105	15	0	-568	321	0	3.93927
205691	153506	96	76550	56031	94	29282	21265	89	-143	57	0	10	57	0	-828	0	0	3.94243
140901	115383	86	101276	83466	87	28303	23187	67	1	58	0	-15	45	0	-423	246	0	3.94454
117441	101786	79	35517	30169	78	18146	15044	52	-3	75	0	-116	49	0	766	636	0	3.94771
158113	117536	91	72498	54301	91	18276	14177	55	59	161	0	-23	43	0	575	572	0	3.95299
183987	135950	99	80839	58828	93	26775	19740	68	7	69	0	-57	102	0	-993	196	0	3.95299
193052	141718	95	73958	53510	91	28438	20192	73	102	101	0	9	79	0	-105	179	0	3.95721
131844	105722	91	48656	38736	82	19674	15731	54	-51	88	0	21	81	0	-5159	0	0	3.95721
234873	166035	103	79803	55298	98	34700	23878	94	-34	107	0	15	91	0	-248	270	0	3.96038
284147	123390	127	118928	54751	123	42802	17895	118	-45	233	0	182	333	0	-7357	0	0	3.96038
55343	49742	71	29178	25432	68	8276	7192	37	168	180	0	-3	67	0	-10779	0	0	3.96143
197247	151338	92	76630	57575	89	28922	21327	82	-27	149	0	69	99	0	-11099	0	0	3.96143
156832	121973	90	50720	39106	85	28202	22099	68	-10	158	0	-33	71	0	-11170	0	0	3.96143
129508	103106	84	50671	39458	84	19495	14582	56	15	81	0	-115	33	0	159	491	0	3.9646
148861	125191	85	50539	42197	82	22303	18369	62	-17	90	0	79	59	0	-109	576	0	3.96988
270037	178916	103	108665	70734	100	35505	23651	96	126	81	0	-12	50	0	-8474	0	0	3.96988
49679	42909	72	20412	17668	54	6793	5654	38	44	117	0	-4	55	0	468	1076	4	3.97199
36247	32804	71	16031	13919	48	5080	4843	31	237	158	0	-30	46	0	-1065	0	0	3.97199
48459	42390	71	21601	18568	58	6018	5037	34	-118	96	0	-93	19	0	-315	238	0	3.97304
207980	147224	98	79468	55486	95	31657	22404	86	259	141	0	-36	37	0	-158	321	0	3.97938
166959	136392	98	63580	52480	86	21202	16540	58	12	59	0	16	56	0	373	498	0	3.98149
467164	240086	160	218525	114624	156	94079	50955	152	2295	1689	29	1697	1243	18	-387	389	0	3.98465
334891	202866	118	121263	74037	114	40815	24433	109	224	124	0	66	203	0	-346	332	0	3.98782
129892	110565	83	51276	43750	79	18512	15176	51	40	89	0	-110	8	0	-8072	0	0	3.98782
146103	121766	83	63326	52532	83	21155	17424	55	92	107	0	-1	86	0	177	411	0	3.98888
134865	104728	89	51863	39223	85	19997	15744	57	-102	37	0	23	72	0	-5591	0	0	3.98888
72140	61752	83	27498	23575	69	7257	6403	37	-118	125	0	-23	83	0	-4515	0	0	3.98993
36610	30848	61	13681	12108	45	5694	5229	33	166	153	0	-18	25	0	-610	72	0	3.99099
182640	136133	98	73830	53737	92	25637	19265	65	53	85	0	-62	51	0	-771	219	0	3.99204
200834	137539	108	79082	56119	95	25071	17625	65	108	73	0	-15	81	0	246	423	0	3.9931
96388	81817	83	33902	29181	77	12852	10915	44	-259	0	0	33	67	0	420	746	0	3.99732
545413	289857	175	256248	146482	165	101962	58955	161	2104	1315	23	1567	1153	14	-5139	0	0	3.99943
76967	66677	78	20380	17566	54	9781	8265	41	-98	72	0	-67	38	0	269	400	0	4.00365
37940	34218	68	19259	16982	52	6038	5286	34	-235	12	0	-19	53	0	-1604	0	0	4.00365
230264	157084	100	104983	70987	98	33873	22800	91	54	85	0	79	81	0	-2577	0	0	4.00471
67099	60187	75	26937	23369	61	8263	7380	37	-49	65	0	-35	52	0	-3720	0	0	4.00471
242594	169820	114	97205	70013	106	25075	17008	65	102	107	0	-3	75	0	-5253	0	0	4.00471
183079	133591	108	47555	33188	89	31133	22777	80	26	131	0	-23	55	0	153	406	0	4.00999
86874	73866	77	37645	32445	76	9415	7790	41	25	148	0	-10	44	0	-4118	0	0	4.00999
190194	135415	95	83692	60089	95	28815	21230	75	85	102	0	19	50	0	226	601	0	4.01421
120220	102452	83	41801	35494	80	19988	16808	55	-14	56	0	41	56	0	-396	174	0	4.01738
80067	70260	77	35225	30434	75	10728	8839	43	0	58	0	80	69	0	165	300	0	4.01949
193709	134357	101	78296	55328	94	29888	20763	82	-198	92	0	-74	74	0	248	422	0	4.02371
256711	172350	105	80785	54510	101	41732	27984	99	-318	14	0	146	108	0	-5094	0	0	4.02371
225790	158207	95	84001	58510	95	31012	20893	84	150	141	0	67	94	0	-16283	0	0	4.02371
146669	109026	90	49680	35188	89	24350	18189	63	41	92	0	-160	38	0	-491	295	0	4.02793
190008	137737	94	66403	46707	91	29609	21292	86	-118	81	0	95	57	0	-122	268	0	4.02899
169658	121641	103	59883	43686	91	23618	16954	63	-77	68	0	114	106	0	35	550	0	4.03321
63890	55970	82	26879	23249	66	8139	7039	38	-140	36	0	80	62	0	66	391	0	4.03426
121805	104232	81	48701	41117	80	16999	13758	52	101	147	0	-80	40	0	301	612	0	4.03532
435810	245717	143	198997	121116	142	99798	58592	141	1122	1165	14	890	1074	5	-7487	0	0	4.03532
155016	126915	90	61030	50916	84	24026	19339	59	-111	90	0	27	61	0	-2342	0	0	4.03638
222329	153783	100	86441	59947	97	32987	22903	91	185	126	0	45	112	0	-8298	0	0	4.03638
180310	136080	92	64053	46411	90	27800	20466	73	61	158	0	-80	39	0	-101	594	0	4.0406
46923	42448	71	21528	18895	53	6503	5516	37	29	111	0	-39	28	0	-3630	0	0	4.0406
223990	150840	100	76235	49810	97	33557	22672	93	-56	108	0	-44	84	0	-298	226	0	4.04693
117989	100205	86	39697	33582	79	15901	13125	49	-61	95	0	-20	67	0	-3354	0	0	4.04799
108522	92956	83	48742	41862	79	16899	14447	50	19	130	0	-105	15	0	-310	363	0	4.0501
118961	102062	80	39539	33622	79	14824	11787	47	95	102	0	-29	52	0	221	228	0	4.05115
266682	172834	107	107852	70214	102	34193	22107	91	22	70	0	22	47	0	43	590	0	4.05326
229463	154515	97	88238	58566	95	36203	24424	92	83	247	0	-27	72	0	-7862	0	0	4.05326
79730	67563	81	30755	26499	76	10127	8610	41	189	115	0	15	98	0	558	624	0	4.05538
193388	138891	99	66974	46743	92	24621	17176	64	87	112	0	-57	57	0	-1666	177	0	4.05538
130976	113701	80	56557	47687	80	19340	16314	51	149	165	0	-109	40	0	-12856	0	0	4.05749
178651	129736	94	78519	58661	93	25967	18429	65	-23	81	0	9	67	0	117	593	0	4.06171
101188	89453	77	41718	35685	77	14549	12575	48	143	118	0	-72	30	0	5191	2547	62	4.06171
70532	61207	77	31313	27061	74	8987	7752	40	144	144	0	27	139	0	-1002	97	0	4.06276
43136	37112	69	21331	18636	54	5740	5115	33	15	132	0	25	100	0	43	511	0	4.06593
127548	109015	83	53102	45200	81	20433	16739	58	200	114	0	-73	72	0	-477	608	0	4.06699
40655	35776	64	18517	16202	52	5839	5096	34	-133	48	0	22	46	0	-2608	0	0	4.06699
142305	114794	88	52022	41568	84	21625	17752	58	8	98	0	-17	39	0	-3673	0	0	4.06699
150016	125773	92	57792	48886	82	25072	20822	65	-157	51	0	26	103	0	-6804	0	0	4.06699
42010	36993	76	21024	18718	52	4665	4350	30	94	137	0	-64	24	0	-3899	0	0	4.06804
51131	43536	72	21329	18479	56	6192	5316	35	6	121	0	40	66	0	-1320	0	0	4.0691
39959	37015	56	15440	13517	47	6927	6281	36	-30	37	0	144	104	0	-244	234	0	4.07015
264467	172800	114	102241	67205	107	40105	25073	103	-98	120	0	118	103	0	-692	28	0	4.07332
195738	139475	96	64205	45048	93	28166	19406	78	-112	58	0	10	69	0	-8430	0	0	4.07332
50201	44992	71	21496	18828	54	7862	6888	38	-79	96	0	-61	56	0	-78	439	0	4.08071
239901	162993	106	99680	68100	99	38276	26447	95	317	204	0	-99	29	0	-864	219	0	4.08176
481154	237894	151	215176	107633	146	81747	43622	142	1535	1096	12	1081	1061	9	-17273	0	0	4.08176
135574	105478	96	60936	47910	83	21849	16801	58	99	131	0	-143	30	0	-17831	0	0	4.08176
161606	128356	90	80630	63237	88	24167	19836	62	93	124	0	30	75	0	-13217	0	0	4.08282
283859	192005	106	113341	75791	105	42868	28843	101	-11	118	0	85	100	0	238	751	0	4.08493
135505	113637	94	54312	45311	82	19531	16222	52	-201	68	0	-51	58	0	-5981	0	0	4.08599
129978	112909	93	39741	34110	79	21179	17820	57	36	145	0	-42	34	0	-9792	0	0	4.08599
54968	49290	65	16611	14884	45	7548	6593	37	-64	134	0	-137	7	0	-5672	0	0	4.08599
90276	79549	77	39294	33490	77	11566	9751	44	-38	76	0	-38	59	0	-5006	0	0	4.08599
130252	108477	86	49787	41952	81	17083	14175	52	285	226	0	-29	69	0	-562	291	0	4.0881
163022	134666	88	63568	51864	85	22559	18485	56	37	97	0	-13	52	0	14413	5554	102	4.0881
36792	34244	53	11109	9353	44	6033	5162	35	201	132	0	37	84	0	-650	27	0	4.08915
178004	137289	106	72221	55317	89	28817	21896	70	-7	98	0	-44	85	0	-829	159	0	4.09021
31858	28001	68	11022	9945	40	4103	3508	30	-184	39	0	51	57	0	225	872	0	4.09549
138738	117712	86	62022	51843	83	23765	19325	58	-23	87	0	-11	34	0	79	610	0	4.09549
135441	115738	83	49475	42060	80	16954	14595	48	-89	101	0	39	50	0	-6394	0	0	4.09549
54890	48123	76	23783	20709	60	9960	8750	40	72	98	0	-28	77	0	184	499	0	4.09865
200303	146137	97	77907	57154	94	26751	19625	70	37	127	0	43	75	0	-620	669	0	4.09971
138877	112432	87	49217	39054	85	20875	17009	55	-11	139	0	-29	49	0	-7399	0	0	4.09971
350938	217866	120	115394	74825	116	51890	32370	113	-93	354	0	111	309	0	-4946	0	0	4.09971
172251	135164	99	75241	58853	88	25659	20267	64	63	89	0	93	97	0	-832	0	0	4.10182
185615	137778	95	62743	44694	90	31200	23017	86	149	155	0	80	98	0	-6674	0	0	4.10182
373838	221754	134	178273	113604	130	53462	32362	126	122	886	0	365	635	0	481	710	0	4.10393
167307	132592	104	60223	46700	88	23486	18644	63	-40	61	0	29	59	0	-223	391	0	4.10815
193183	141731	93	64082	45191	92	27324	19355	75	-121	102	0	31	68	0	-4510	0	0	4.10921
161379	120467	91	64638	47069	89	25562	18831	69	-18	89	0	-25	71	0	-3712	0	0	4.10921
99862	86933	89	34728	29884	75	15672	13056	48	-88	111	0	13	73	0	-5818	0	0	4.10921
226887	154634	107	86825	58380	97	31286	20432	93	167	136	0	5	71	0	1028	1032	3	4.11343
159470	120413	90	49985	36071	87	20381	15840	59	-1	61	0	56	73	0	-44	228	0	4.11765
196558	136723	109	80208	57595	95	25103	17580	64	-22	108	0	41	73	0	-6	290	0	4.12082
111655	98355	78	44342	37504	78	17714	14968	51	79	149	0	78	77	0	-3670	0	0	4.12082
183563	142450	98	52099	39418	88	27166	20872	71	-86	87	0	3	41	0	-219	457	0	4.12293
104413	90899	81	50599	43193	79	15095	12975	47	-126	29	0	52	60	0	-4192	0	0	4.12293
139622	114306	88	51895	42374	84	22198	18363	54	217	227	0	31	72	0	-451	164	0	4.12504
137466	110561	88	68003	53009	84	22277	16896	61	57	115	0	-170	52	0	-828	0	0	4.1261
215045	148286	103	83626	59023	97	30030	21928	80	101	82	0	-61	69	0	-4008	0	0	4.12715
167928	139011	102	84720	70806	87	26371	21569	70	76	106	0	83	57	0	574	455	0	4.13032
55347	49454	73	21192	18844	54	7119	5692	37	-143	10	0	130	98	0	-3558	0	0	4.13032
137566	113080	87	51534	43255	83	21803	17953	59	-41	51	0	36	83	0	-590	115	0	4.13243
218291	147835	106	86330	59472	97	31011	21245	84	-5	114	0	-102	56	0	284	357	0	4.13876
146235	107523	91	57016	41300	88	23592	17435	63	-120	54	0	-2	51	0	-254	336	0	4.13982
161577	133135	88	61425	50213	84	21818	17327	60	60	87	0	89	72	0	-398	205	0	4.14298
107231	93003	94	32206	27560	76	16184	14066	48	-53	99	0	-42	35	0	-803	206	0	4.14404
406258	222883	144	151021	83495	142	57223	31287	137	869	998	0	865	613	0	-84	489	0	4.14615
475968	259771	160	209828	118622	154	86072	49975	149	2033	1251	24	1520	1188	15	453	555	0	4.14932
153301	126474	91	63242	52692	84	27983	23046	67	-205	29	0	-107	8	0	-3358	0	0	4.15037
137924	113141	90	59548	47599	84	19081	15496	51	210	148	0	32	90	0	-8868	0	0	4.15037
163117	132482	87	75687	60996	86	24440	19098	63	190	172	0	-55	59	0	-37	308	0	4.1546
183350	135120	95	90580	68124	91	20144	14986	58	-170	70	0	-11	60	0	408	719	0	4.15776
158855	120658	89	66694	50376	88	23310	17621	62	-46	63	0	-82	77	0	555	536	0	4.15882
78747	68663	79	31612	27402	74	11733	9805	44	92	136	0	-68	21	0	-700	0	0	4.16093
146547	121536	92	53955	44783	83	20093	16356	54	70	100	0	56	100	0	-983	253	0	4.16198
139968	104900	90	60932	45386	85	19736	14490	63	-111	125	0	65	84	0	-82	425	0	4.1641
154816	119389	90	45172	34860	86	22055	17078	59	-56	67	0	164	130	0	-233	256	0	4.16621
103198	88217	80	47129	40402	79	14259	11927	48	-20	74	0	-18	36	0	213	439	0	4.16832
217845	152164	99	91766	64634	94	30253	21359	89	11	106	0	-16	38	0	-4481	0	0	4.16937
124640	107013	80	41660	35327	79	15496	12957	46	166	171	0	47	79	0	-393	371	0	4.17043
74111	66479	75	26896	23438	66	9434	8056	40	-101	37	0	-96	30	0	-5568	0	0	4.17043
79585	67901	78	31747	27080	75	9453	8211	39	52	128	0	26	127	0	-186	231	0	4.17148
222128	149452	100	80579	52998	97	30646	20595	89	267	149	0	31	66	0	761	531	0	4.17465
58214	50560	88	22792	19935	58	7856	6697	38	-243	15	0	-37	61	0	-113	330	0	4.17782
137819	115667	88	65808	56133	83	24008	20100	57	33	102	0	120	117	0	-319	219	0	4.17993
139263	115522	85	49545	41260	81	24044	19857	66	-108	102	0	-68	35	0	-3041	0	0	4.17993
18731	15458	58	12342	10999	43	4901	4063	33	45	195	0	45	96	0	-1339	0	0	4.18098
52830	45911	76	23395	20347	61	6583	5664	36	78	169	0	-23	58	0	511	995	0	4.18415
268024	172303	101	93420	60329	99	38280	24474	94	-125	87	0	37	90	0	-1861	0	0	4.18415
87811	73694	92	28425	24389	71	9937	8805	40	-3	92	0	68	53	0	58	427	0	4.18626
115356	98160	83	46124	38985	78	18723	15861	51	-97	106	0	-83	37	0	-223	290	0	4.18732
264288	176937	104	66804	45666	97	35258	23376	96	-162	48	0	-59	52	0	-534	774	0	4.18732
55116	50205	64	24820	21782	59	7799	6961	38	18	94	0	-2	48	0	-4329	0	0	4.18837
106339	91187	83	39104	33410	79	14870	12797	46	-120	43	0	25	46	0	319	262	0	4.19154
38294	34186	64	16845	14928	48	4666	3984	32	67	104	0	6	85	0	-445	71	0	4.1926
128667	97125	86	53671	39547	85	36070	27142	84	97	142	0	-61	51	0	-48	387	0	4.19471
163087	126336	89	57320	42328	87	23683	18108	64	147	102	0	71	86	0	-242	289	0	4.19787
147492	111271	92	54220	40264	86	21022	15424	63	-49	78	0	98	70	0	-4393	0	0	4.19893
153594	129503	86	63407	51988	84	23732	18851	59	-30	50	0	84	112	0	-2917	182	0	4.19893
139486	107879	87	35644	26406	82	18881	13781	56	-17	89	0	-94	35	0	-3463	0	0	4.19998
216362	164949	98	78207	59615	95	34922	26580	92	105	166	0	-53	41	0	-8490	0	0	4.19998
144735	116985	95	57040	46491	84	27685	22710	67	67	122	0	-34	27	0	-11279	0	0	4.19998
45157	38746	72	18107	15986	49	6795	5722	37	-33	101	0	-69	34	0	-268	409	0	4.20209
112078	93996	86	43376	35624	79	14626	11982	48	-176	134	0	38	67	0	-79	562	0	4.20421
266986	178295	105	101259	67735	103	42222	28209	99	141	154	0	4	71	0	-68	489	0	4.20948
88338	75011	79	37535	31535	76	11448	9351	43	65	137	0	81	69	0	-6290	0	0	4.20948
164919	122673	92	56919	40755	87	22479	16793	63	-22	84	0	-35	66	0	-5888	0	0	4.20948
136202	119064	82	81143	69502	85	20255	16886	55	28	177	0	97	127	0	246	273	0	4.21265
213930	144288	98	75957	51216	96	29778	20004	91	14	95	0	-138	36	0	14909	5326	112	4.21265
186612	135925	96	84232	63363	92	30136	21493	75	-126	71	0	47	76	0	-506	245	0	4.21476
47526	41311	76	21358	18435	55	5669	4677	35	155	116	0	-33	48	0	-20	236	0	4.22004
120982	101852	91	50495	42306	81	16464	13786	50	115	104	0	54	91	0	-63	420	0	4.22004
129280	109705	89	54997	47126	82	20603	17339	60	-73	51	0	29	85	0	832	614	0	4.22215
122364	105066	82	50165	42108	80	18664	15645	52	-96	44	0	94	83	0	32586	32349	97	4.22215
179470	135343	91	69848	52305	89	29000	20566	77	-81	71	0	-11	79	0	-9725	0	0	4.22321
197049	143343	94	77101	54657	93	26026	18429	68	-161	63	0	83	101	0	17	235	0	4.22743
106078	90967	79	51097	43967	79	15076	12444	51	-8	157	0	-73	34	0	-5055	0	0	4.22743
68608	59562	75	30064	25158	71	10698	8669	43	-66	66	0	-150	33	0	-4075	0	0	4.22848
207384	147164	97	104549	74876	94	33867	24160	90	206	142	0	90	85	0	-4149	0	0	4.22848
103749	87915	94	39566	34281	77	13568	11523	45	32	86	0	-11	69	0	-1672	210	0	4.22954
74092	63330	78	27722	24121	70	9249	8040	39	-84	114	0	135	106	0	-4420	0	0	4.22954
81525	65705	80	37377	30345	78	11582	8956	46	4	115	0	-183	31	0	-3135	0	0	4.22954
65183	58192	76	27027	23428	71	7857	7022	36	-51	62	0	-34	52	0	492	1114	4	4.23165
240491	162260	109	91002	63781	97	28665	19569	76	-6	86	0	75	71	0	-876	242	0	4.23271
193211	143056	96	68462	50500	91	29678	21465	77	-71	69	0	14	40	0	-5057	0	0	4.23271
203820	140411	107	80043	54478	95	23388	15839	65	2	123	0	-76	35	0	-2825	103	0	4.23376
194978	139834	96	81512	57984	95	28292	20582	81	-15	60	0	-149	33	0	10679	4135	87	4.23376
204249	139915	95	64402	43537	94	31820	21738	80	286	168	0	-65	57	0	-2258	127	0	4.23482
54530	45881	74	23210	20123	57	8112	7079	37	169	136	0	141	96	0	-486	119	0	4.23587
49801	42166	76	22634	19583	60	7017	5665	38	52	99	0	-27	61	0	-1074	0	0	4.23587
230913	162910	101	97125	66888	99	31288	20848	81	179	138	0	69	76	0	-2632	0	0	4.23587
54266	45506	74	25622	21962	69	7256	6089	37	92	98	0	79	97	0	73	536	0	4.24009
351657	212360	119	148743	92330	118	54353	33142	114	168	546	0	121	417	0	355	872	0	4.24221
178907	131169	96	66573	49556	90	27727	19959	67	-54	164	0	20	34	0	-6713	0	0	4.24221
44114	37271	85	16657	14831	47	5087	4471	32	-36	75	0	-33	109	0	281	398	0	4.25171
32947	29552	58	15294	13564	46	5062	4019	33	-95	54	0	-27	102	0	-591	201	0	4.25276
208776	143683	100	95565	66797	95	31427	21968	87	51	116	0	-68	58	0	-331	707	0	4.25276
159367	119306	90	55374	40665	88	22521	16934	58	27	117	0	-97	41	0	-450	128	0	4.2612
91540	81352	78	36875	31788	77	15425	13376	48	43	142	0	69	90	0	-846	39	0	4.26226
144642	119332	85	63069	50420	84	19142	14357	56	16	108	0	-28	110	0	-270	164	0	4.26437
128698	98115	102	51913	37294	102	17602	12515	58	450	492	0	272	222	0	178342	188501	50	4.26437
187494	141537	103	65914	49609	90	25661	18953	64	-19	104	0	148	102	0	-4079	0	0	4.26437
59858	51437	77	19952	17778	50	6840	5397	38	61	92	0	1	32	0	-2639	0	0	4.26543
286256	171951	108	116634	69803	106	43500	25817	101	149	155	0	-63	71	0	-114	416	0	4.2707
133130	114075	82	29394	24960	79	20755	17003	54	14	91	0	27	53	0	-339	292	0	4.27387
32145	28132	69	17627	15331	50	5288	4795	33	120	130	0	-77	16	0	-1635	0	0	4.27493
131559	110330	86	49457	41424	81	16588	13928	47	-87	33	0	-97	40	0	-819	425	0	4.27493
127607	108436	83	44291	37551	80	21257	17303	56	-229	106	0	64	77	0	416	349	0	4.27704
103663	89151	84	43892	37618	79	15195	12608	47	22	147	0	-115	21	0	443	472	0	4.27915
170762	140433	97	73448	61245	86	27738	23147	70	-125	26	0	-94	31	0	-3026	0	0	4.27915
87243	74850	83	25543	22250	62	14470	12545	46	-17	116	0	15	68	0	150	447	0	4.28443
136440	113641	99	45165	38502	81	20080	16420	52	-102	66	0	24	72	0	-222	236	0	4.28759
194477	140894	109	89348	66549	94	23043	17239	60	65	105	0	-17	65	0	-351	135	0	4.2897
148358	115504	86	65791	50738	84	21546	16483	57	-234	52	0	40	69	0	-5617	0	0	4.29076
58394	48910	75	20841	17903	57	7170	6132	37	-111	9	0	137	80	0	-809	104	0	4.29182
291259	183922	115	95290	59065	111	41738	26685	107	-64	303	0	117	238	0	-1322	220	0	4.29287
45348	38277	73	17792	15419	50	6471	5538	37	65	120	0	-91	33	0	880	857	0	4.29393
379204	231963	129	221537	146506	128	68274	44787	125	433	1101	3	559	983	0	-357	207	0	4.29604
134746	102452	92	47710	35202	86	20846	15958	62	-36	147	0	-22	49	0	-1512	0	0	4.29709
78408	69286	79	32134	28160	74	10164	8676	41	-67	38	0	-21	32	0	-439	125	0	4.30132
137545	115970	94	49366	41931	81	22757	18782	58	230	173	0	-22	92	0	-2590	0	0	4.30132
36595	32936	55	13017	11745	43	4714	3980	32	144	149	0	-20	52	0	-3797	0	0	4.30132
172706	130979	92	67387	50085	90	21511	15946	60	58	171	0	51	48	0	-112	251	0	4.30554
85097	73069	85	33963	29016	75	13018	11201	46	-47	105	0	45	68	0	-5079	0	0	4.30554
136640	115482	87	49082	41524	80	17346	14801	51	51	100	0	-23	47	0	-201	412	0	4.31187
149876	118932	91	53667	40502	88	19728	15428	54	-118	63	0	-63	79	0	-3835	0	0	4.31187
170372	139931	89	72544	57675	87	23991	18616	60	296	231	0	-72	31	0	-1521	0	0	4.31293
45716	40002	72	20560	18257	54	5653	4837	35	-13	121	0	59	100	0	-668	336	0	4.31398
392773	182752	154	138757	60478	151	54558	24551	146	1012	745	0	963	705	0	-386	581	0	4.31609
36262	32180	68	16026	13905	49	4313	3779	32	167	120	0	-69	47	0	-620	0	0	4.31926
113301	97487	83	47040	40593	79	16516	14300	47	74	105	0	-175	16	0	105	419	0	4.32137
350266	207651	123	157032	94580	120	53702	32247	116	268	640	0	67	508	0	-2750	598	0	4.32137
102218	90532	79	29509	25682	64	18825	16497	51	-62	147	0	-104	60	0	-6676	0	0	4.32243
145690	112041	88	56437	42158	86	20025	14874	58	162	112	0	-11	36	0	-6763	0	0	4.32243
70071	60994	82	25493	22260	59	9720	8468	41	-69	82	0	43	108	0	-3196	0	0	4.32348
186155	136993	98	88553	65420	91	27530	20953	66	13	114	0	-2	52	0	6	417	0	4.32876
130626	110794	83	60006	50903	81	20368	17173	53	-9	78	0	27	95	0	-345	185	0	4.32981
179090	125201	108	87172	60989	91	31551	21509	87	-85	77	0	42	92	0	-562	227	0	4.33298
72818	63500	76	31151	26848	75	10620	9253	42	-128	70	0	-46	45	0	-90	311	0	4.33404
182680	133979	94	83123	59847	93	24168	16906	69	44	127	0	12	42	0	-866	122	0	4.33509
110228	94727	81	44222	37777	78	17335	14982	50	4	66	0	130	99	0	-74	573	0	4.34037
78883	70417	74	28320	24581	69	10711	9091	42	-43	67	0	-107	62	0	-2515	0	0	4.34037
341434	199741	122	118547	70851	115	46973	27883	111	87	701	0	295	566	0	-1574	333	0	4.34037
205991	163772	96	78713	64454	92	30279	24171	80	-46	102	0	32	62	0	-192	394	0	4.34248
78071	69528	79	31029	27130	74	10280	8760	41	-202	11	0	55	81	0	-6623	0	0	4.34354
79312	68477	79	31755	27767	75	11724	10701	42	72	85	0	37	116	0	272	339	0	4.3467
128720	111484	86	71057	60595	83	21288	17982	54	116	206	0	-54	54	0	-462	183	0	4.34776
504314	290697	161	255897	154612	159	127795	81802	156	2372	2014	26	2137	1689	24	-10378	0	0	4.34776
109085	99456	70	47207	41650	77	17238	14569	50	-24	82	0	71	43	0	-16621	0	0	4.34776
[truncated: 7,806 more rows]
