# Supplementary material for: Phenotypic heterogeneity follows a growth-viability tradeoff in response to amino acid identity
Source: Nat Commun. 2024 Aug 2;15:6515. doi: 10.1038/s41467-024-50602-8 (PMC11297284; doi:10.1038/s41467-024-50602-8)
Supplement: Supplementary file 6 — Source Data [file 41467_2024_50602_MOESM6_ESM.zip › source_data/fig6cde/1650_A9_FBPs1_NLIMPRO.csv]

FSC-A	FSC-H	FSC-W	SSC-A	SSC-H	SSC-W	BL1-A	BL1-H	BL1-W	VL1-A	VL1-H	VL1-W	VL2-A	VL2-H	VL2-W	YL2-A	YL2-H	YL2-W	Time
107629	75212	91	44820	30912	87	14746	10192	53	-8	104	0	-41	68	0	-496	272	0	0.00841736
361534	176794	136	150998	72657	135	51130	24385	130	97	145	0	-137	74	0	-1020	267	0	0.00946953
244492	152955	114	93435	60185	106	37445	23266	102	6	107	0	-25	65	0	-404	629	0	0.0157825
173266	118169	98	100109	68175	97	26677	18086	74	51	65	0	124	133	0	211	369	0	0.0199912
157149	103830	110	69459	45437	95	25569	16671	73	86	179	0	-7	36	0	-1055	236	0	0.0210434
68750	50105	76	17714	12270	58	11548	7599	51	75	121	0	-124	45	0	234	394	0	0.0241999
330855	163089	130	133410	63781	124	42036	19967	118	-87	50	0	192	111	0	-211	141	0	0.0273564
258196	167413	113	89147	58367	105	45304	28476	102	-109	99	0	125	83	0	-347	378	0	0.0305129
192473	120428	101	57671	34452	99	29646	18336	83	-110	50	0	-107	49	0	-451	152	0	0.0357738
219174	128538	119	67390	39893	105	37696	22759	101	53	125	0	69	75	0	633	1136	6	0.0547128
231156	136232	125	99349	60108	109	34414	20730	103	423	566	0	348	372	0	122	265	0	0.0547128
263466	147554	120	108590	59945	116	38341	20678	111	-104	91	0	139	76	0	-1	537	0	0.062078
222528	143145	121	121834	80154	106	33789	20924	97	-86	74	0	-131	48	0	92	547	0	0.0736519
81566	59662	76	38737	27476	82	14146	9544	53	-243	0	0	145	62	0	-7187	0	0	0.0736519
62116	42758	90	27145	19043	78	6585	4871	41	-45	84	0	-115	15	0	74	410	0	0.0768084
114851	80431	93	23400	16203	63	17235	12120	57	13	121	0	92	103	0	-83	367	0	0.0831214
177857	113427	104	68795	43231	99	31480	20019	85	-171	37	0	-5	40	0	-175	427	0	0.0894345
159429	107517	99	74852	50380	94	23303	15267	65	-160	43	0	62	76	0	219	817	0	0.106269
216821	130747	109	81450	49657	104	31006	18403	94	-59	94	0	106	78	0	-2892	0	0	0.106269
300998	155858	121	104627	53421	118	52112	26466	115	144	201	0	-36	54	0	-223	247	0	0.112582
71932	51793	84	26919	19375	69	9306	6109	48	20	134	0	-4	74	0	-9766	0	0	0.113634
273978	150263	119	93920	50329	113	36849	20465	101	-50	53	0	-81	32	0	-8002	0	0	0.113634
198232	130464	116	53598	35791	99	27165	18052	84	23	91	0	-15	93	0	-5227	0	0	0.114687
187989	126150	103	70127	47172	99	30099	19963	81	-28	58	0	-68	26	0	-481	429	0	0.115739
197328	130113	99	81346	53629	99	31653	21113	91	-148	97	0	97	92	0	202	506	0	0.122052
152918	105146	102	61943	42812	94	24845	16961	72	-24	76	0	181	112	0	264704	192588	72	0.122052
237261	146047	110	104101	62274	107	41033	24775	100	-28	109	0	-20	42	0	-347	263	0	0.124156
182886	122172	100	68125	45256	98	26633	16908	74	-125	78	0	55	94	0	-4041	0	0	0.124156
184128	125025	101	46824	32239	92	28726	19438	78	-65	80	0	-30	51	0	-510	271	0	0.13573
144402	101824	94	82664	57017	92	25674	17686	77	-40	87	0	-14	108	0	-647	216	0	0.13573
273524	164099	123	129001	77529	113	35401	21333	100	-127	96	0	-54	47	0	-517	88	0	0.142043
210719	142861	105	59798	40726	97	34566	22460	94	-192	59	0	161	100	0	-8920	0	0	0.143095
475865	211601	152	179424	77211	151	68368	29768	145	-45	124	0	-18	44	0	575	597	0	0.154669
399504	189675	150	153422	73900	137	4779	2287	43	-87	68	0	-48	68	0	517	424	0	0.160982
263415	160288	111	97263	58613	111	35844	22257	107	-270	30	0	-339	0	0	-32184	0	0	0.160982
389303	193987	152	163674	83666	138	61630	30643	133	-47	65	0	-76	70	0	540	742	0	0.164139
163351	112598	109	45472	31244	92	24215	17064	70	-134	60	0	-177	33	0	-3369	0	0	0.165191
105005	74637	90	20098	14193	60	19927	14634	64	9	87	0	26	75	0	-5733	0	0	0.165191
316927	171202	126	107766	57293	121	46315	25566	116	-23	154	0	-88	69	0	-3052	0	0	0.166243
91135	64385	92	20878	14706	62	10823	7699	49	129	106	0	-9	91	0	235	827	0	0.172556
116509	83339	96	43389	30473	88	16091	11609	58	126	134	0	8	69	0	325	655	0	0.17466
89208	63548	87	47639	34010	85	12100	8908	51	-52	38	0	-3	64	0	-335	221	0	0.178869
383725	193272	140	138347	69135	133	53488	26742	128	213	142	0	-86	44	0	57	849	0	0.180973
140544	96643	104	57297	39701	92	22041	15155	72	-144	107	0	15	60	0	269	456	0	0.185182
236857	140546	116	100042	58448	112	30772	18526	88	171	101	0	-109	28	0	-142	544	0	0.187286
305570	161290	134	111664	57737	121	44824	23877	114	-205	106	0	-66	79	0	-457	271	0	0.191495
124004	86594	103	59074	41436	89	13302	9446	54	145	119	0	-82	53	0	-196	388	0	0.194651
260590	143547	118	92564	50020	111	40641	22755	108	163	141	0	41	55	0	-5699	0	0	0.195704
135554	96401	91	53558	37428	88	20879	14307	64	-138	24	0	-49	48	0	-11524	0	0	0.195704
162275	113730	99	37383	25677	89	19745	12805	62	34	80	0	-25	67	0	197	325	0	0.200964
187776	116643	107	95164	58936	101	28073	17212	91	161	151	0	10	51	0	962	592	0	0.211486
163912	111737	95	66957	44785	94	25247	17161	71	-51	64	0	-96	68	0	-7849	0	0	0.211486
440036	196386	162	157088	73195	145	55880	25357	139	-202	108	0	16	54	0	-119	388	0	0.215695
312701	180854	119	121265	69644	117	46530	25719	113	57	143	0	62	81	0	-980	87	0	0.217799
128140	91599	91	28800	20529	73	18004	12105	60	61	96	0	102	68	0	-7233	0	0	0.217799
46782	34269	77	18357	13286	57	7009	4818	43	-65	69	0	84	73	0	-107	501	0	0.224112
329394	165559	137	133200	68650	127	46319	23730	121	152	105	0	105	77	0	-323	243	0	0.226217
159184	110716	91	61400	42434	91	22983	15547	68	37	132	0	-79	38	0	-11305	0	0	0.226217
226057	142924	106	120914	76697	106	27874	17223	77	38	149	0	-125	26	0	328	677	0	0.229373
344259	183462	130	122451	66057	128	53133	28234	122	168	100	0	-35	106	0	-140	399	0	0.239895
238644	143310	110	96411	57432	107	31780	19867	100	-35	133	0	-50	75	0	-2511	37	0	0.240947
208902	129979	105	65075	41426	101	31584	18763	89	-3	119	0	90	77	0	473	584	0	0.26199
239748	156805	108	114495	74670	105	37795	23789	100	1	120	0	-17	43	0	205	550	0	0.266199
259053	150640	117	113401	66730	111	38475	22128	105	81	84	0	-63	59	0	-11385	0	0	0.266199
235981	145731	111	81027	48980	104	33603	19427	100	144	120	0	5	107	0	108	710	0	0.269356
251117	146926	118	123090	72577	108	45135	25720	103	24	107	0	-57	68	0	-106	235	0	0.276721
170421	116515	99	64134	43047	96	25134	16921	69	41	128	0	16	77	0	-698	187	0	0.277773
118121	82033	91	35809	24855	87	18322	12693	59	-132	59	0	17	71	0	-296	753	0	0.278825
53081	37162	80	13786	9950	52	7178	5125	42	1	115	0	18	62	0	-173	281	0	0.284086
248681	143756	115	86393	49234	109	28761	16411	81	48	127	0	-88	31	0	-49	647	0	0.293555
307699	166195	125	135886	73933	124	47293	26029	118	-66	96	0	204	121	0	-972	105	0	0.299868
187634	126125	103	95322	65187	102	25101	16810	73	-90	68	0	10	97	0	-242	437	0	0.303025
108238	74629	97	46084	32093	88	13568	9540	55	-168	34	0	-32	34	0	-34	384	0	0.308286
142473	102050	97	22267	15799	63	23059	15884	64	-122	75	0	-51	48	0	93	376	0	0.309338
219489	129085	108	80884	47452	106	28364	16552	88	-17	81	0	-75	43	0	-649	352	0	0.311442
129533	91441	91	31038	21723	79	17310	11785	62	179	138	0	-67	9	0	-2875	0	0	0.311442
213224	144669	100	107286	73600	100	42294	27900	96	-198	46	0	83	90	0	-429	652	0	0.315651
119589	84616	91	59823	42454	88	17106	12384	56	-6	89	0	53	76	0	297	423	0	0.320912
350455	182860	142	129337	69263	133	55658	27412	129	4	123	0	-16	48	0	-316	515	0	0.323016
190585	130926	100	54313	36228	95	28604	18989	78	-66	91	0	57	76	0	171	393	0	0.325121
182254	123210	115	50775	34896	96	29348	19062	82	4	138	0	101	91	0	-96	653	0	0.326173
161865	112298	95	40393	28528	90	23558	16481	67	-114	110	0	39	99	0	-251	354	0	0.328277
238933	152407	111	84022	52774	108	36000	22310	102	-9	130	0	-103	32	0	-17	411	0	0.332486
169503	110935	107	68119	44134	97	23868	15674	68	-98	51	0	72	68	0	-2374	175	0	0.333538
98563	68971	90	39561	28298	85	11904	8499	50	195	123	0	-47	75	0	-185	229	0	0.336694
149216	104603	96	76433	53785	94	19039	13505	59	-120	64	0	-109	25	0	467	442	0	0.338799
179602	124428	106	91553	64014	99	25828	18244	71	98	112	0	55	117	0	624	787	0	0.341955
270010	158827	112	119934	71787	110	36656	21912	103	126	157	0	-33	79	0	328	494	0	0.346164
230938	134140	124	94623	53874	108	35104	21677	101	138	115	0	-50	30	0	-1120	188	0	0.347216
83058	59486	97	35275	24933	84	9161	6425	46	-31	45	0	16	83	0	-7	307	0	0.353529
255845	162436	113	99705	63120	109	36083	22384	102	37	89	0	-19	47	0	-435	603	0	0.355633
77766	57338	85	16027	11610	54	10909	7836	50	-15	68	0	11	61	0	361	497	0	0.35879
43013	31235	88	22565	16580	64	5590	3955	39	-38	140	0	27	45	0	-1390	55	0	0.35879
172142	121179	95	90034	62276	93	24168	16460	75	46	131	0	-22	89	0	54	434	0	0.360894
154573	109359	95	31835	22632	86	19170	13291	61	-49	48	0	-91	32	0	78	405	0	0.366155
463862	243112	162	271667	148925	157	118393	66348	152	8	111	0	-60	49	0	-127	418	0	0.369312
249109	161261	103	174644	113414	105	546	584	0	62	97	0	-161	47	0	-25112	0	0	0.369312
211720	130428	106	89228	54974	104	31138	19602	90	49	120	0	89	84	0	-570	238	0	0.371416
114302	80408	100	28315	20040	82	14505	10009	54	69	106	0	28	77	0	-761	96	0	0.374573
60253	44548	79	28775	21268	78	8569	5978	44	103	97	0	15	42	0	-116	585	0	0.378781
161033	113697	94	77951	54783	93	25573	17683	72	-33	110	0	32	49	0	-80	400	0	0.385094
113830	80986	92	43605	31487	87	15376	10832	58	49	82	0	70	70	0	-608	134	0	0.391407
253410	153319	113	106312	67744	108	39883	24227	104	-41	138	0	-45	26	0	-748	472	0	0.392459
76485	54863	90	30198	21538	81	10514	7119	48	-26	153	0	23	74	0	-940	115	0	0.393512
273829	154419	115	114139	63913	111	41191	22759	107	-60	53	0	-28	81	0	17085	17263	129	0.393512
137569	97211	92	63227	44504	92	21641	15088	68	195	139	0	-58	78	0	-1937	0	0	0.395616
100137	70555	100	50647	36197	87	11271	7612	47	129	154	0	66	56	0	-476	178	0	0.396668
131842	95079	89	57744	41485	89	19678	13954	59	24	117	0	129	98	0	-979	257	0	0.39772
226117	140278	118	60844	37173	104	38148	24155	102	255	204	0	-68	50	0	-928	157	0	0.398772
256136	143561	120	98241	55394	117	34920	19627	100	-157	91	0	-60	52	0	-561	432	0	0.401929
41775	31408	74	22295	16574	65	5260	4017	36	-102	34	0	-21	62	0	155	521	0	0.411399
175284	122252	102	76099	52554	97	27015	18096	79	-28	93	0	-12	54	0	-418	573	0	0.412451
328799	176799	138	119063	63239	123	42737	23222	118	529	327	0	204	250	0	-690	411	0	0.412451
185996	116021	106	117032	71734	102	545	304	0	-10	100	0	140	75	0	111	443	0	0.417712
310871	166641	140	119691	65395	124	53357	29865	120	-190	46	0	-129	26	0	-322	394	0	0.422972
125435	86420	97	45851	30812	90	22659	14797	68	226	181	0	-38	67	0	-1680	0	0	0.424025
138923	89630	99	81649	52168	95	296	237	0	12	108	0	-110	47	0	279	403	0	0.426129
220142	130998	115	75618	43733	105	30596	18221	84	24	99	0	-7	31	0	638	430	0	0.427181
65956	49109	84	32026	23191	80	9411	7403	44	66	146	0	-13	45	0	-405	292	0	0.434546
231590	155424	108	84084	58027	103	29702	20265	79	153	114	0	35	79	0	-1479	358	0	0.434546
293480	172557	124	79749	45643	113	42993	25297	112	-142	51	0	-75	40	0	242	378	0	0.438755
359787	175829	133	156664	77457	126	53443	26761	121	73	114	0	47	77	0	-10637	0	0	0.438755
98597	71954	86	43322	30126	86	13414	9434	50	181	146	0	-43	36	0	136	300	0	0.44612
68512	50003	82	27492	19873	79	7738	5440	42	112	103	0	-6	110	0	-379	448	0	0.451381
68461	47107	93	36134	26441	80	9120	6451	46	52	64	0	21	56	0	-368	302	0	0.456642
118603	84801	89	32550	23145	82	19030	14011	59	156	155	0	-115	71	0	-1746	14	0	0.456642
322070	171902	123	127250	66568	119	48944	26141	114	-25	101	0	-62	77	0	-6008	0	0	0.456642
173336	115052	100	66943	43358	95	25100	16655	77	-255	43	0	-76	61	0	-253	217	0	0.468216
188351	117905	107	76776	47452	101	27231	16932	75	-219	23	0	89	75	0	-1708	84	0	0.469268
64182	48319	88	28318	20612	79	9880	7488	44	-38	76	0	-19	53	0	-157	572	0	0.475581
166619	113960	98	65327	44113	95	27034	17855	74	-81	89	0	49	82	0	-855	263	0	0.478737
167095	116035	104	65883	46377	92	29598	20513	77	-163	31	0	-7	59	0	-1118	0	0	0.47979
296595	168703	121	144644	85359	116	44912	24732	111	279	141	0	44	70	0	-1200	303	0	0.480842
236343	159742	120	69266	47216	102	34736	23626	98	-150	111	0	-8	70	0	457	626	0	0.486103
117096	84391	97	41311	29770	85	16421	11817	56	-46	150	0	21	93	0	271	855	0	0.495572
307424	152419	134	127096	61574	125	46229	23096	118	-135	122	0	-56	35	0	-41	501	0	0.496624
225310	135172	110	82704	50031	105	34538	20353	100	272	132	0	-93	40	0	-4468	0	0	0.497676
74038	53965	96	35472	25670	83	11831	8247	49	300	170	0	102	67	0	294	448	0	0.501885
235939	139004	109	90220	53721	107	34557	20365	103	129	198	0	51	76	0	779	592	0	0.506094
75964	56442	84	42992	31274	82	10477	7686	47	-145	62	0	-15	40	0	-63	311	0	0.510302
87522	65634	86	65244	47688	85	11874	8898	50	52	129	0	-27	55	0	67	356	0	0.512407
267263	161065	120	112965	69885	113	36610	22456	100	-31	82	0	-14	70	0	209	378	0	0.516616
231884	142120	119	103523	65019	112	34886	21642	104	27	181	0	-244	21	0	-334	267	0	0.51872
100053	72374	91	46366	33312	84	14945	10406	56	-60	71	0	45	90	0	-439	169	0	0.523981
256816	147857	124	77215	45438	107	35692	21518	102	146	172	0	-27	47	0	-311	589	0	0.525033
240918	141654	107	89484	51152	104	37183	20754	100	97	114	0	-90	82	0	-2545	630	0	0.525033
274507	159322	118	102775	60330	112	37533	21896	105	-90	104	0	-72	46	0	-107	463	0	0.529242
189677	120236	112	85156	54074	101	24874	15302	73	-274	98	0	89	102	0	-61	597	0	0.53345
180559	124931	97	76566	52870	96	25732	17676	71	214	140	0	-75	68	0	-31	578	0	0.538711
141100	102801	92	84766	60884	94	21255	14842	64	-64	79	0	22	97	0	-103	301	0	0.540815
128045	92078	95	61767	44097	90	19124	13466	60	-88	75	0	-40	25	0	-4180	0	0	0.540815
70336	51324	84	25603	19029	66	10655	7544	48	-3	84	0	82	91	0	116	508	0	0.543972
71950	52731	83	24114	17546	68	8151	6029	41	-189	15	0	-61	54	0	-374	245	0	0.545024
262735	154578	130	115929	69301	117	48117	28032	112	-88	109	0	28	112	0	197	337	0	0.549233
258892	152704	116	112092	64118	113	33857	19612	101	-132	145	0	1	65	0	-390	291	0	0.552389
160479	107832	111	68470	45471	97	23837	15878	72	-43	205	0	23	61	0	-2616	0	0	0.552389
210723	130239	108	76309	46918	106	32214	20475	90	66	138	0	-90	55	0	-138	453	0	0.55765
377374	197899	141	152872	82528	139	70565	37892	134	-222	53	0	92	80	0	-344	395	0	0.559754
170898	122151	95	87882	62230	94	29501	20637	88	196	218	0	6	51	0	-6007	0	0	0.559754
182209	126649	98	92337	64603	97	1801	1219	15	-56	39	0	130	73	0	-631	222	0	0.563963
48484	34621	84	19320	14265	59	6234	4813	39	-30	82	0	26	59	0	-183	185	0	0.568172
182046	125594	110	71908	49149	98	28022	18777	74	327	172	0	62	86	0	-449	652	0	0.569224
357020	190728	137	179975	100738	134	50860	27299	125	47	93	0	47	87	0	-2409	151	0	0.570276
252872	153974	114	118297	72529	110	31694	18927	82	-17	75	0	164	74	0	531	933	0	0.572381
168151	118541	99	78591	55475	94	24876	16756	67	69	94	0	-33	67	0	233	565	0	0.579746
302535	159797	133	118039	64755	132	45589	23930	125	35	108	0	-89	32	0	-481	645	0	0.58185
170003	121913	102	65266	46196	91	26885	18977	72	-143	77	0	11	58	0	-51	337	0	0.586059
164824	117295	97	58896	41390	92	21697	15008	63	178	130	0	158	86	0	398	473	0	0.589215
165560	107434	96	76913	49618	96	27884	17314	81	-259	38	0	-17	53	0	-301	219	0	0.59132
130929	95426	90	60463	43627	89	16579	12036	55	71	137	0	-43	49	0	-4484	0	0	0.59132
213211	126469	115	94384	55469	107	33678	19526	101	-61	111	0	-38	73	0	-1118	306	0	0.593424
46717	36402	77	21180	15627	63	9779	7332	46	-20	74	0	70	66	0	876	750	0	0.598685
264634	158378	125	106280	64650	111	40298	23618	105	-172	55	0	57	79	0	323	534	0	0.614467
98366	72540	87	27061	19638	69	13113	9579	52	79	116	0	-20	97	0	-287	247	0	0.618676
231655	141384	110	81214	49308	105	32223	19985	89	-5	151	0	79	77	0	-52	350	0	0.622885
102954	73654	88	28679	20338	82	5780	4174	37	-59	109	0	81	85	0	-928	744	0	0.623937
193271	133999	101	48817	33908	93	27996	19773	75	-135	83	0	56	95	0	346	499	0	0.627093
113567	80224	94	35455	25238	85	18220	13042	58	89	111	0	-71	20	0	-916	297	0	0.628146
270193	155496	129	116951	67331	114	44112	24815	108	-128	73	0	-39	60	0	235	485	0	0.635511
103932	74630	101	24973	18149	71	11713	8211	48	-88	119	0	-1	54	0	-204	364	0	0.638667
267564	152915	120	109720	62673	115	32473	18472	98	-75	174	0	92	87	0	131	664	0	0.64498
231621	141113	109	81423	48752	107	33963	20381	90	-8	62	0	-27	69	0	268	407	0	0.649189
183562	129561	106	86066	61177	95	29840	21696	88	-168	57	0	52	66	0	-111	173	0	0.658658
71887	53555	88	24875	18467	69	9790	6789	46	-254	17	0	60	60	0	208	339	0	0.668128
245721	151412	109	80687	48696	106	39492	24160	101	-93	43	0	-26	54	0	578	512	0	0.671284
391024	193906	146	154683	78121	145	48605	23755	128	105	78	0	-62	71	0	501	464	0	0.681806
159934	115224	92	55742	40101	90	28352	20326	71	-149	94	0	-8	63	0	-8793	0	0	0.681806
198473	126456	106	80674	51342	99	27339	16318	74	27	99	0	-70	23	0	-12033	0	0	0.681806
172036	122600	102	85137	60768	94	26184	18257	73	-87	80	0	41	92	0	-10092	0	0	0.681806
93339	69802	84	37211	27627	83	14396	10791	49	164	177	0	-5	48	0	-360	177	0	0.683911
134700	90164	108	58495	39310	92	21637	14256	63	-137	51	0	-20	22	0	174	354	0	0.692328
187073	131623	98	83918	58311	96	29709	20635	76	150	132	0	73	112	0	-3229	0	0	0.692328
215912	135091	106	67519	41771	101	33961	20366	93	-139	49	0	-122	42	0	-7897	0	0	0.695484
209432	145185	103	88745	61191	98	26850	17709	77	5	71	0	-59	68	0	-233	632	0	0.697589
214909	137642	110	57916	37482	104	33803	20393	101	129	199	0	190	100	0	301	410	0	0.704954
228497	135937	108	92741	55810	106	31055	17647	93	133	125	0	-19	63	0	421	744	0	0.707058
188559	127528	100	70661	46942	97	35546	24209	94	-41	89	0	-30	45	0	301	678	0	0.713371
162939	116781	94	31565	22535	84	24216	16911	70	-165	70	0	72	77	0	4	510	0	0.714423
64686	48150	81	23011	17162	66	9174	6552	45	-91	97	0	0	72	0	-2931	0	0	0.71758
198773	127874	101	83110	53138	100	23472	13918	73	-104	56	0	-99	26	0	-3590	0	0	0.71758
77706	57472	86	35404	26186	80	10170	7754	45	19	58	0	80	82	0	-101	356	0	0.719684
173118	118617	100	64563	43166	96	25424	16828	69	-67	101	0	-16	67	0	154	528	0	0.728102
166497	119384	103	66103	47566	93	28284	19052	76	-65	111	0	20	62	0	97	417	0	0.73231
221265	152116	106	99906	69270	106	32154	22185	93	58	79	0	70	95	0	-639	189	0	0.735467
163248	117029	93	64549	46352	92	25178	18406	68	26	99	0	13	96	0	-1480	0	0	0.736519
385954	204578	136	167491	93491	135	56002	29421	131	-175	35	0	-40	65	0	-10686	0	0	0.736519
196320	128426	104	65398	42219	99	30219	19353	86	-171	34	0	-61	38	0	-19553	0	0	0.737571
131165	96141	92	70797	51340	89	16993	11817	57	-74	29	0	7	48	0	-256	495	0	0.75651
58409	43059	88	19260	14712	57	7174	5062	43	89	123	0	0	83	0	-79	338	0	0.763875
171152	123274	96	57524	41324	90	29811	21101	85	-12	142	0	-69	44	0	-1600	25	0	0.763875
121463	89564	92	48176	35160	86	18688	13857	59	132	131	0	-82	82	0	-194	448	0	0.767032
81902	60424	89	22177	16203	62	9942	7165	46	139	114	0	-34	25	0	-1098	112	0	0.768084
243272	146082	113	108344	65362	108	42851	26044	102	-170	72	0	107	87	0	453	739	0	0.771241
169662	113161	103	68821	45088	98	29287	19436	84	-33	101	0	0	54	0	-178	322	0	0.775449
91063	67534	83	38532	28478	82	12472	8685	50	15	81	0	-8	50	0	-2001	0	0	0.776501
139754	101569	95	62674	45469	90	21074	15570	58	71	173	0	6	45	0	-384	480	0	0.777554
65239	47816	82	27491	20572	74	8946	6834	44	-65	66	0	33	61	0	-332	107	0	0.778606
169790	121362	100	26244	18476	73	26549	18818	76	-9	76	0	-67	43	0	114	379	0	0.783867
339068	185944	132	147598	85050	129	42009	23482	112	53	149	0	30	94	0	-1847	234	0	0.784919
241864	140498	112	91685	54028	109	31685	18528	90	169	178	0	15	87	0	-6494	0	0	0.784919
270612	174008	117	100064	62645	113	40118	25498	107	4	102	0	42	48	0	-1001	310	0	0.787023
198777	124568	116	78974	47461	99	29971	17981	83	-29	74	0	-55	68	0	-1061	222	0	0.788075
51130	37794	78	30194	22858	76	8340	6293	43	-58	122	0	29	41	0	-122	336	0	0.794388
217167	139905	118	80348	51586	102	31576	19722	91	-91	91	0	63	88	0	-324	488	0	0.795441
239806	146139	111	90093	54478	107	31823	19662	85	-8	130	0	40	80	0	-504	185	0	0.800701
250184	166367	108	87972	56498	104	38833	25103	101	36	140	0	71	108	0	-2288	0	0	0.801754
224241	145401	108	89748	55992	102	30932	19764	80	146	130	0	-169	63	0	-488	192	0	0.805962
232336	136820	108	91517	53690	105	39238	23026	102	37	94	0	-52	27	0	-622	282	0	0.807014
324364	154862	126	282794	166687	128	74406	42314	119	-63	60	0	34	86	0	-7	381	0	0.810171
51323	38282	81	14183	10629	51	8600	6059	44	77	132	0	60	93	0	228	330	0	0.812275
91096	68033	85	32792	24076	82	11533	8233	48	115	206	0	36	106	0	-264	130	0	0.817536
81202	61511	81	25155	19061	64	10448	7777	45	-86	118	0	-55	60	0	-1124	173	0	0.818588
194174	117618	118	71826	42312	100	27470	15805	75	-3	95	0	14	118	0	-1665	285	0	0.818588
335473	208026	123	259513	169201	118	1024	742	0	-15	85	0	135	88	0	-505	158	0	0.834371
193721	128635	100	125054	85457	100	558	337	0	60	127	0	45	65	0	140	610	0	0.84384
402653	191751	149	163404	79350	146	63161	30139	141	198	182	0	-72	59	0	63	518	0	0.850153
64179	46777	81	25211	18877	74	8165	6006	42	-17	97	0	125	110	0	183	452	0	0.858571
199288	129908	103	84416	54495	99	28226	17679	83	37	113	0	30	80	0	-1603	117	0	0.858571
201433	136879	101	56855	37764	100	36503	24531	96	-137	41	0	-16	68	0	-7505	0	0	0.858571
164316	120446	94	39313	28406	90	26131	18930	68	4	83	0	21	48	0	-2851	0	0	0.859623
195332	119391	109	68438	42326	100	28846	18220	77	25	116	0	-58	57	0	887	509	0	0.861727
187319	130591	111	61365	42395	93	25496	17193	76	18	131	0	-51	40	0	340	709	0	0.864884
27470	22135	58	12443	9580	49	3824	2787	32	162	188	0	39	53	0	-754	115	0	0.865936
89998	66613	98	21577	16125	59	12679	9090	51	6	63	0	-106	52	0	-2095	0	0	0.865936
224177	131077	108	92518	54677	105	33857	20277	100	-20	132	0	-60	64	0	20	320	0	0.86804
232093	137200	114	96428	57735	109	30031	17614	85	-247	32	0	3	61	0	-3114	0	0	0.869092
475439	236961	174	247524	133943	168	92261	49687	163	-12	175	0	-16	85	0	60	951	0	0.873301
85565	64464	82	40653	30226	81	13028	9282	52	-43	153	0	34	75	0	-1507	356	0	0.874353
223007	134325	119	89978	53752	104	30713	18244	81	1	189	0	14	94	0	-784	182	0	0.875405
207739	129472	108	74983	45903	104	28155	17526	75	131	164	0	-119	91	0	-207	430	0	0.878562
144600	99647	94	57055	37997	93	23567	15975	70	26	123	0	-2	61	0	-458	169	0	0.881719
183318	118484	100	75831	48705	98	32121	20760	93	155	158	0	66	99	0	-3945	0	0	0.882771
206722	131290	107	109614	69459	101	32388	20635	94	-92	74	0	26	80	0	-8748	0	0	0.882771
156265	114331	95	33029	24042	80	22587	16613	67	17	97	0	-98	55	0	-6102	0	0	0.882771
239605	138772	123	89244	52592	108	30912	17899	85	44	106	0	135	95	0	327	425	0	0.886979
153456	110972	98	65332	47485	91	24491	17215	68	164	97	0	-95	39	0	-682	253	0	0.888032
178702	128961	94	75687	53348	93	30531	21539	89	22	126	0	-66	58	0	-279	474	0	0.89224
210297	145729	101	81163	57097	99	26794	19121	69	-70	36	0	28	46	0	-503	168	0	0.893292
215894	129670	106	71397	40686	104	34524	20055	96	39	83	0	84	70	0	-3244	202	0	0.894345
158923	117530	91	64001	47003	90	29966	22819	80	-26	148	0	8	64	0	-7434	0	0	0.894345
223628	131062	111	88993	52721	107	34153	19949	102	10	100	0	-110	36	0	332	956	0	0.90171
69311	52905	79	9986	7490	45	11453	8413	48	-57	91	0	37	55	0	95	533	0	0.910127
220656	142405	104	86055	53558	101	27295	17221	75	-121	55	0	-32	55	0	-1041	372	0	0.910127
141036	102465	94	54830	40312	87	20313	14734	60	103	103	0	16	33	0	-29	284	0	0.915388
153481	104805	105	63982	43017	94	24154	16486	72	104	104	0	35	42	0	363	579	0	0.918544
238939	145145	112	83861	48931	107	30696	18552	85	-33	62	0	53	130	0	-375	579	0	0.919597
184087	120267	108	67226	43534	98	29007	18527	81	118	90	0	-85	46	0	-801	159	0	0.920649
166260	119829	95	50850	36893	92	23043	16695	64	37	67	0	16	62	0	-1277	66	0	0.921701
53437	39983	79	17953	13406	57	9359	7107	43	-170	25	0	1	55	0	329	521	0	0.930118
210833	141144	106	73192	48303	101	27427	18474	70	-81	104	0	-11	56	0	-2467	0	0	0.930118
197854	131430	100	76613	49931	100	32004	20468	97	141	102	0	71	68	0	-485	245	0	0.932223
175308	124996	97	62167	44727	94	24641	17657	67	101	135	0	-20	70	0	-576	356	0	0.934327
162791	119648	95	55083	40226	89	20067	14082	57	-170	94	0	24	65	0	229	750	0	0.945901
118595	91019	87	51777	38993	85	16531	12230	55	148	103	0	57	122	0	-5873	0	0	0.945901
214569	140599	105	74615	47784	102	27918	17764	78	-183	25	0	-28	64	0	-7553	0	0	0.945901
128299	94482	87	43662	32560	85	21232	14901	63	-74	63	0	-3	79	0	-5256	0	0	0.946953
290978	160518	130	70138	38886	111	42418	23091	110	-152	80	0	15	113	0	19	365	0	0.95011
283063	171791	115	113420	68151	113	40934	25384	108	-59	62	0	-32	44	0	-7851	0	0	0.951162
243628	149707	110	88591	54790	105	36413	22037	100	-33	70	0	-23	66	0	-2133	387	0	0.951162
228118	132434	121	66867	37316	107	8889	5550	49	-59	115	0	42	83	0	-64	595	0	0.954318
222689	136020	117	84752	51452	112	30095	18567	93	46	117	0	-93	66	0	-605	131	0	0.961683
182856	126076	99	76614	52553	97	25490	17254	71	-75	60	0	92	78	0	787	835	0	0.969049
188572	120423	106	84846	54277	99	28458	17235	77	-1	89	0	26	68	0	161	331	0	0.971153
307694	176527	119	126366	72213	116	42410	23568	110	90	122	0	-70	98	0	31	446	0	0.976414
56125	43037	84	27441	20382	72	8111	5873	44	28	101	0	28	49	0	144	537	0	0.980622
277482	162549	110	127894	72204	111	41877	23191	105	168	145	0	-88	75	0	-414	359	0	0.981675
171921	124947	94	58199	42438	92	24378	17403	66	-9	89	0	69	67	0	-1482	91	0	0.982727
225803	156682	106	87317	61436	97	32561	22064	93	-12	134	0	76	84	0	-13145	0	0	0.985883
63444	48557	92	38451	29031	78	9107	7006	45	1	86	0	-79	33	0	-4814	0	0	0.986935
162710	118731	96	60091	43321	93	25317	18255	71	250	151	0	-71	62	0	-78	944	0	0.98904
206249	142144	100	83974	57791	99	28293	19044	83	125	143	0	-32	38	0	-625	139	0	0.990092
116069	86914	92	27296	20143	75	17522	13028	54	-54	110	0	53	73	0	296	541	0	0.993249
207878	133610	104	71478	44687	100	36925	24222	97	-163	65	0	-75	38	0	97	511	0	1.00272
221374	135446	110	90849	54627	103	38689	22950	100	52	165	0	94	87	0	-228	251	0	1.01219
177345	127014	102	66245	47752	93	25758	18314	71	-80	91	0	-64	54	0	-2897	12	0	1.01324
173670	112232	108	65511	42162	97	25845	16517	74	42	86	0	-36	41	0	-8	491	0	1.01534
175058	125713	102	69243	48692	93	25067	17675	73	16	98	0	94	86	0	-143	443	0	1.01745
253209	154633	111	85680	52322	104	44977	26471	102	-263	22	0	105	69	0	-228	264	0	1.01955
139511	100224	97	52613	36675	87	19474	13486	61	63	79	0	-2	33	0	304	769	0	1.02271
68719	53323	81	32114	24325	79	9987	7658	46	22	82	0	153	100	0	285	464	0	1.02481
179880	126581	104	55194	38610	94	27107	19222	77	-58	40	0	85	49	0	-1716	222	0	1.02481
180858	127914	98	68725	48600	95	29717	20887	83	99	136	0	62	54	0	-852	0	0	1.02692
159690	113563	109	28693	20634	76	7454	5094	44	-110	57	0	40	78	0	-311	321	0	1.02902
228808	140739	108	76707	46086	104	33670	19911	95	-126	108	0	54	84	0	-660	288	0	1.03007
180830	129150	99	72545	52519	94	28960	20702	80	22	77	0	65	77	0	-2039	0	0	1.03007
205507	135912	118	66511	43946	99	31358	20114	96	-131	84	0	-37	64	0	-138	301	0	1.03954
157074	101380	104	72635	46594	97	24115	15263	73	29	97	0	105	107	0	-5627	0	0	1.03954
202007	132311	100	74991	47013	97	33092	21702	95	48	96	0	28	57	0	-1060	620	0	1.0406
200358	132772	103	79206	52022	101	32058	20735	95	237	188	0	71	113	0	-52	793	0	1.0448
61294	47657	78	25339	19181	67	7655	5995	40	-163	47	0	47	60	0	-314	236	0	1.05112
239387	148381	109	86965	55127	105	33822	20459	95	79	104	0	42	77	0	137	635	0	1.05427
221961	144542	116	80017	51354	100	27920	17768	77	-10	84	0	7	71	0	181	628	0	1.05954
402538	184779	226	141998	63135	203	64087	28654	178	-118	125	0	99	131	0	-6031	152	0	1.06374
194627	124006	102	70610	43082	97	29622	17736	86	-33	122	0	-8	28	0	-7565	0	0	1.06374
218056	142521	102	93399	61462	102	29318	18764	79	256	171	0	14	91	0	-399	361	0	1.06585
256025	162769	108	103214	63650	106	36395	23410	101	1	135	0	-38	65	0	-83	363	0	1.07216
131589	98389	89	54555	40879	87	20116	14320	57	-13	84	0	-116	25	0	-349	234	0	1.07427
157057	107556	96	69670	47872	95	23746	16194	66	15	124	0	3	109	0	-101	608	0	1.07637
71841	54764	84	30327	23480	78	10044	7383	45	-36	116	0	-65	21	0	-6152	0	0	1.07637
35626	28077	62	13596	10407	50	5148	3953	35	19	91	0	35	51	0	353	887	0	1.08268
165210	118630	107	61574	43796	90	26304	18559	73	14	69	0	-23	81	0	-590	81	0	1.08374
61512	45930	83	27767	21152	72	8660	6502	42	102	128	0	-14	45	0	-78	718	0	1.08584
61041	47631	74	26625	20135	73	7576	5626	43	155	151	0	-30	22	0	-71	380	0	1.08794
272454	152847	118	99475	57010	111	39814	23602	106	-142	144	0	21	70	0	-494	270	0	1.09636
147092	108794	91	60180	44732	89	22405	16126	60	59	80	0	-79	43	0	71	407	0	1.10478
287122	165004	113	92920	52182	111	39940	22637	105	-122	52	0	-79	44	0	137	530	0	1.10688
129991	97278	87	69179	52283	89	13369	9831	49	-20	111	0	61	63	0	164	327	0	1.1153
123336	91953	96	53789	40120	86	17706	12880	56	-1	107	0	-70	75	0	29	376	0	1.1174
209130	129973	105	85787	51962	103	30360	18600	89	-3	96	0	-2	95	0	-404	439	0	1.12372
82853	62768	97	29957	22725	79	10972	8241	47	33	142	0	43	58	0	-439	473	0	1.12477
167223	115123	99	74738	49390	96	26430	17641	76	-41	140	0	56	126	0	-126	493	0	1.12687
155993	114158	95	53627	38798	89	25978	18522	70	-144	91	0	-55	35	0	-6496	0	0	1.12793
213575	137530	107	83533	52664	105	34799	22296	98	-12	62	0	103	86	0	116	468	0	1.13003
136884	103288	89	67456	50581	87	20781	15139	58	101	131	0	24	57	0	-930	403	0	1.13108
188659	119187	110	70611	44134	101	36402	21563	99	28	166	0	40	121	0	-2860	0	0	1.13108
228431	156117	104	76846	51108	100	30926	21007	90	-6	129	0	-86	21	0	87	520	0	1.13424
65289	50364	78	24542	18880	70	7267	5202	43	-181	37	0	143	89	0	-91	456	0	1.1395
338128	202511	135	127103	77202	128	55091	34126	123	148	78	0	-4	64	0	582	492	0	1.14687
68897	51435	86	21023	15915	59	9696	7309	43	-44	159	0	26	53	0	-18	334	0	1.15633
76073	57849	86	22196	16938	63	9923	7741	44	24	91	0	-40	14	0	-179	240	0	1.15949
234419	154564	110	93042	61087	102	37040	23706	97	170	140	0	61	91	0	-606	87	0	1.1616
272434	164289	109	101017	61442	108	38256	22647	103	-97	155	0	-114	84	0	165	563	0	1.16686
236352	158239	107	122146	82252	102	34885	23083	96	-156	53	0	105	108	0	-249	291	0	1.17107
71145	54114	81	30766	23322	79	9582	7159	44	0	60	0	-36	52	0	-485	345	0	1.17212
204795	128669	115	77082	47814	101	28107	17289	79	128	108	0	-17	36	0	-505	127	0	1.17633
119391	91585	89	48968	36663	85	18449	13742	55	151	102	0	-97	53	0	801	586	0	1.17948
196482	127944	102	90903	57627	100	28570	18603	81	174	114	0	-36	74	0	-73	342	0	1.18159
134451	103216	89	28539	21653	75	19833	14707	58	-103	99	0	54	72	0	363	614	0	1.19
43250	34322	65	20339	15565	58	6864	5297	39	-118	81	0	21	53	0	52	400	0	1.19316
156847	118756	89	68451	50746	89	26263	19100	73	-282	0	0	59	79	0	-280	348	0	1.19316
167518	122926	95	40165	29207	87	24071	17521	70	-23	81	0	100	111	0	245682	200430	108	1.19316
478216	229979	163	181944	86276	161	80591	39312	156	315	177	0	72	70	0	-511	448	0	1.19737
278712	164560	118	102555	61255	112	46492	27594	107	129	122	0	-80	45	0	-14472	0	0	1.19842
45340	35070	75	19904	15018	62	5270	3935	37	66	84	0	-44	32	0	-859	13	0	1.19947
345723	171099	136	136433	66651	134	53606	25948	127	90	156	0	-100	35	0	-7	275	0	1.20158
179576	129803	97	73410	51951	94	26198	18245	72	-136	133	0	-9	41	0	131	653	0	1.20368
255771	167610	107	134036	87026	105	43649	27452	100	-50	90	0	-21	73	0	-199	333	0	1.20579
190435	140898	94	58104	42555	91	23857	17424	68	25	110	0	119	121	0	-5	367	0	1.20789
161375	120236	96	53405	39412	89	26063	19241	72	80	85	0	25	50	0	-531	227	0	1.20894
142449	106047	93	48810	36187	87	20754	14544	60	99	165	0	13	116	0	69	571	0	1.21105
147507	110099	88	43232	32787	86	21582	15563	62	117	136	0	5	68	0	-169	461	0	1.21315
301584	179778	117	87497	49590	113	40072	23685	107	-53	88	0	-33	60	0	-1950	0	0	1.2142
57218	45560	79	15226	11888	50	7747	5720	42	-5	108	0	3	102	0	-9026	0	0	1.2142
157143	116327	92	50135	36586	89	28631	20831	84	-86	55	0	129	130	0	221	738	0	1.21631
238794	155882	116	97624	64186	108	29724	17597	87	-24	105	0	-43	79	0	-339	152	0	1.22999
78859	62508	71	26251	20214	63	9669	7471	44	47	81	0	-1	46	0	-4365	0	0	1.22999
164201	109211	110	74369	48024	94	25212	15780	69	-72	157	0	43	87	0	212	516	0	1.23209
225822	139325	108	84310	52676	102	38117	22603	98	-67	51	0	-11	54	0	-313	228	0	1.2342
125001	93448	101	50286	37745	86	18702	14086	56	-143	42	0	84	65	0	45	458	0	1.2384
186458	124918	105	66040	44040	97	27823	18120	87	78	115	0	-13	79	0	17	725	0	1.25103
272983	164174	119	115884	71208	115	37814	23366	109	-51	139	0	-72	61	0	-47	313	0	1.25313
208072	134755	103	79853	50798	98	33372	21562	88	-118	94	0	38	74	0	427	423	0	1.2626
313911	183979	117	127825	75738	116	45019	26553	111	-44	67	0	40	86	0	-4775	0	0	1.2626
78895	59874	95	26174	20057	69	8060	5842	43	-84	43	0	-39	50	0	-1120	0	0	1.26366
174754	128149	98	52441	38686	89	24608	16929	66	74	190	0	-57	39	0	173	903	0	1.27102
145922	101974	93	42085	27553	92	25121	16805	75	54	162	0	-21	91	0	899	785	0	1.27628
81259	63335	81	30407	23456	78	862	627	0	-80	45	0	-43	43	0	72	494	0	1.28049
257082	154970	116	105859	66468	108	37307	22333	103	-36	123	0	-169	40	0	-344	255	0	1.28365
54596	41718	77	23210	17875	62	8874	6775	43	184	155	0	12	50	0	-435	334	0	1.28575
55859	41507	86	25174	19027	77	7864	5946	43	367	331	0	210	123	0	-473	251	0	1.28575
190107	135328	97	69069	48928	94	24330	16867	68	14	140	0	133	93	0	1176	834	0	1.29206
236590	152711	107	92217	58888	103	37167	22658	99	-108	112	0	-54	73	0	-1	428	0	1.29838
95368	74946	85	32495	24958	80	12503	9858	48	-156	62	0	66	59	0	643	560	0	1.30785
188704	133647	111	73788	52977	95	31049	22772	86	237	168	0	-128	32	0	-327	204	0	1.30995
154257	103470	95	74191	48963	94	28907	18332	89	72	98	0	-28	61	0	21	545	0	1.31521
233971	140334	110	91525	54359	107	32914	19830	90	-144	94	0	-7	45	0	-687	163	0	1.31732
91249	67288	99	28341	21627	74	12463	9268	47	-2	121	0	-106	15	0	65	646	0	1.32258
262530	176102	107	109659	75892	107	29899	19511	79	13	124	0	-55	66	0	-694	288	0	1.32468
130909	89376	106	54529	37170	91	18112	11720	61	-157	21	0	18	42	0	1004	697	0	1.32994
161305	117147	105	76110	56389	91	21850	16288	63	42	103	0	109	104	0	-1348	505	0	1.32994
126799	89504	94	55899	37628	88	19549	13882	62	68	102	0	-45	45	0	-227	404	0	1.34678
109569	83180	94	31752	24408	81	15931	12420	53	-55	60	0	71	62	0	-2489	0	0	1.34678
217152	142465	112	91760	59633	103	32808	21796	96	-60	83	0	-19	44	0	-671	206	0	1.34993
166872	125298	90	59152	43375	89	24779	18287	68	31	71	0	-82	40	0	299	849	0	1.3552
152928	108901	99	58801	42677	90	18250	12649	58	198	182	0	51	50	0	-125	408	0	1.35625
192130	137641	107	66106	48222	93	27760	19623	72	-131	74	0	-34	61	0	-373	94	0	1.36782
22200	16506	68	12493	9544	49	15	81	0	-132	35	0	87	81	0	60	227	0	1.36993
266294	154075	111	104735	62534	107	33576	19504	90	-181	75	0	-7	45	0	-505	292	0	1.37098
207655	134925	107	78233	50718	102	31404	20217	87	-205	55	0	-60	49	0	-294	612	0	1.37624
121180	93578	97	55617	42521	85	20029	15431	59	81	172	0	55	78	0	152	614	0	1.38045
155396	118524	92	68579	51835	89	24015	17524	66	108	132	0	-51	74	0	-4579	0	0	1.38045
229421	148082	107	68901	43353	100	38842	25419	97	46	123	0	-14	52	0	-4568	0	0	1.38045
143230	108689	89	58068	43966	87	22900	17606	63	23	85	0	8	60	0	-234	373	0	1.38466
238747	141397	109	91946	54598	105	29807	17902	84	-74	154	0	-23	53	0	-2332	44	0	1.38466
107734	83483	93	34427	26608	80	13159	10060	49	11	69	0	-42	33	0	62	248	0	1.38886
51089	38825	79	17598	13764	53	5884	4719	38	-46	82	0	16	67	0	-220	117	0	1.38992
199178	143956	95	86769	61501	96	32314	22214	85	-34	93	0	-64	53	0	-2442	0	0	1.38992
412407	178108	216	160384	67097	213	66617	29377	175	37	142	0	-28	123	0	-7799	418	0	1.39307
186092	125633	102	71965	47398	98	32084	20979	83	-117	119	0	51	73	0	-297	89	0	1.39518
302100	171247	124	128957	75492	120	39747	22947	114	-78	79	0	-10	107	0	-5503	0	0	1.39518
180565	129557	99	76535	54782	93	24385	17621	65	-62	51	0	-14	54	0	-308	259	0	1.39728
85722	65399	86	30283	23521	80	10430	7674	46	-168	102	0	47	57	0	-94	669	0	1.39833
153563	115981	90	66513	50502	89	27493	20151	69	-90	69	0	-40	45	0	38	634	0	1.40044
184806	128603	98	91961	64150	97	31525	21364	88	-95	65	0	-119	64	0	675	1206	6	1.40675
397334	198661	140	137373	68503	138	76732	38874	135	26	111	0	24	66	0	345	422	0	1.40886
238968	147765	108	95219	59237	106	37403	22964	101	48	90	0	58	71	0	106	336	0	1.41833
224324	145974	106	85495	54928	102	28084	17837	76	-108	78	0	71	77	0	-164	220	0	1.42148
37005	25775	81	17044	13275	53	5246	3926	35	94	129	0	-22	93	0	24	537	0	1.42359
181290	128544	94	74603	51927	93	30040	21144	81	-63	54	0	189	98	0	-487	191	0	1.42569
79721	62982	81	23801	18716	61	11267	8264	47	4	83	0	73	115	0	-773	0	0	1.4299
56307	43184	75	24567	19207	66	7544	5977	39	74	106	0	-70	57	0	114	439	0	1.432
242997	144960	121	79801	47334	104	36765	22272	102	-146	24	0	-66	24	0	-276	255	0	1.43726
186447	122810	106	77770	51491	98	22149	13932	66	-160	26	0	24	77	0	-288	334	0	1.44463
251465	143329	112	106501	64147	107	36153	20141	103	-54	36	0	-94	60	0	-5550	0	0	1.44463
318373	177535	127	121644	66837	120	53809	29682	116	-245	43	0	46	95	0	11	490	0	1.44673
200956	135110	111	70707	45704	96	30905	20178	89	-133	44	0	-21	30	0	49	382	0	1.44989
64653	50287	78	29719	22876	76	11031	8419	46	-34	84	0	-13	40	0	138	384	0	1.45199
139737	108160	86	41847	31637	86	24464	18691	65	97	175	0	-86	49	0	534	444	0	1.4562
118843	90096	86	65143	49657	86	19185	14431	57	38	130	0	80	124	0	-659	111	0	1.45831
99663	75150	88	25315	19559	67	13558	10126	51	178	154	0	-9	28	0	-1024	108	0	1.45936
59649	46193	78	18376	14077	58	8358	6315	44	-25	35	0	34	62	0	303	428	0	1.46673
134988	102802	88	51471	38588	86	20818	15828	57	134	120	0	-19	82	0	-672	232	0	1.46673
104858	81961	84	52091	40340	84	14116	11095	50	180	129	0	-53	19	0	-973	155	0	1.46778
416029	206403	162	151087	75514	147	73424	36438	144	67	126	0	-53	73	0	-5639	0	0	1.46883
244253	151894	103	104048	63957	104	38234	23219	100	71	119	0	-133	60	0	-21113	0	0	1.46883
194535	131631	105	64898	43215	98	29333	19943	77	185	141	0	-28	63	0	-79	999	0	1.47093
156255	105122	94	62499	41595	94	21475	14912	64	122	140	0	-80	25	0	-86	422	0	1.47304
73125	59822	77	24921	19402	73	12801	9763	48	-4	68	0	102	58	0	-122	495	0	1.47619
180491	131909	94	71706	52702	92	26587	18838	71	-26	80	0	-71	52	0	-2639	0	0	1.47619
89421	68821	87	28652	22000	75	8978	7033	42	-61	45	0	-45	35	0	-623	415	0	1.47725
123892	95017	92	37493	28625	84	15478	11312	51	-59	34	0	49	116	0	-816	147	0	1.47725
235831	138565	115	93171	54580	105	30522	17983	84	-54	107	0	68	73	0	-4774	0	0	1.4783
216445	138247	107	94451	60077	105	29357	19156	84	203	183	0	5	69	0	-305	330	0	1.49092
263942	148155	123	97366	55270	106	40396	22875	103	86	170	0	121	73	0	-407	654	0	1.49198
159333	103557	98	61174	39148	94	24586	15650	71	-11	77	0	93	99	0	197	425	0	1.49513
75181	58373	81	25441	19829	66	12765	10057	48	28	77	0	10	83	0	183	484	0	1.49724
196281	124172	107	75795	47730	100	26422	16933	77	42	99	0	-206	14	0	322	490	0	1.49829
204226	147397	95	75811	53554	94	33617	23896	91	-161	103	0	32	60	0	-6770	0	0	1.49829
144931	103651	94	59637	41537	91	21413	15309	62	119	116	0	26	56	0	112	417	0	1.51092
129386	95521	90	50685	37034	87	21142	15126	61	11	58	0	19	74	0	-404	353	0	1.51407
262493	164732	111	92792	56493	106	38915	24811	101	325	216	0	-28	69	0	-383	177	0	1.51618
219169	139227	105	72561	45030	103	32247	19721	88	287	160	0	54	52	0	-857	236	0	1.51723
172638	128321	94	66676	49937	91	27449	20224	72	-186	128	0	-50	82	0	-514	195	0	1.52039
155364	116915	89	54685	40836	87	27837	20273	73	-87	103	0	-60	51	0	-5315	0	0	1.52039
103703	80986	82	38478	30210	82	15204	11871	53	199	178	0	-117	46	0	-9009	0	0	1.52144
180290	133724	101	55991	41680	92	28522	20850	75	84	115	0	-47	52	0	-102	808	0	1.52459
136456	104129	88	45262	34285	85	20379	15453	60	5	165	0	22	68	0	268	446	0	1.52986
324648	191501	122	87829	51605	115	47843	28481	112	-42	111	0	-35	59	0	65	506	0	1.54669
311519	181875	113	151015	92844	114	42104	24969	108	-88	62	0	-23	63	0	-12891	0	0	1.54774
61554	49597	76	23295	18240	66	11081	9357	44	148	160	0	24	88	0	-397	221	0	1.54879
205972	144554	104	64816	44303	97	32440	23214	91	86	78	0	24	64	0	-362	413	0	1.54985
231708	163197	109	111396	80524	101	32808	22676	95	-4	117	0	-44	66	0	-556	101	0	1.55195
320862	179660	128	103803	57347	124	47842	26869	120	99	95	0	-70	86	0	-81	333	0	1.55511
194884	144784	96	72005	53462	95	30831	21927	80	-41	128	0	31	62	0	-8372	0	0	1.56247
68418	53971	80	31082	24171	78	10227	7868	46	143	77	0	-10	74	0	-510	44	0	1.56563
116352	90512	92	33744	26039	82	22894	17407	63	200	182	0	-6	92	0	-442	518	0	1.56668
169270	114451	101	65216	44203	95	23751	15093	72	-15	84	0	57	71	0	508	770	0	1.57299
61776	49473	77	20679	16385	59	7518	5393	40	50	137	0	94	150	0	197	380	0	1.57931
190071	128068	100	75182	49906	96	25376	16631	72	239	210	0	24	81	0	-111	165	0	1.58562
72405	55738	90	32714	25743	77	9813	7683	42	-214	14	0	-9	83	0	-1689	0	0	1.58667
262884	159766	115	68243	40475	109	38154	23601	106	137	132	0	98	70	0	-20	407	0	1.58772
45921	35289	82	23339	18504	59	6706	4976	40	-69	39	0	9	54	0	-124	239	0	1.59509
171815	128231	94	53647	39978	89	27902	20468	71	63	103	0	-42	78	0	-248	210	0	1.59614
56532	44902	79	21084	16472	59	7757	5854	42	29	97	0	68	56	0	-898	210	0	1.59719
317748	170211	135	116137	63880	128	43053	22118	124	182	115	0	10	78	0	-396	155	0	1.5993
157536	118698	92	71322	53844	91	24358	17970	63	-139	30	0	-41	71	0	-332	302	0	1.6014
198003	134060	107	55931	36924	96	28919	19771	83	245	173	0	89	73	0	-300	174	0	1.60561
270254	167243	121	97375	61078	115	28937	18209	82	-220	29	0	-4	75	0	-275	141	0	1.60772
35315	28256	68	17255	13908	53	4716	3717	34	-37	54	0	-18	44	0	-1643	355	0	1.60877
151223	114514	89	61463	46349	88	22713	16719	63	-24	54	0	109	95	0	-1657	0	0	1.60982
137422	105911	91	66452	50285	89	21479	16439	60	131	143	0	70	74	0	-444	315	0	1.61192
90482	70621	96	16901	13356	53	12282	9517	47	-103	76	0	-13	51	0	-1405	12	0	1.61298
214359	144630	113	79291	53298	100	28648	18970	79	55	122	0	121	85	0	-180	276	0	1.61508
233008	141398	112	97279	59198	105	32048	18967	93	-69	64	0	58	93	0	-842	21	0	1.6256
248042	153724	106	85546	51380	103	32687	20209	94	-69	96	0	2	98	0	-218	226	0	1.62771
145903	105867	92	62751	44938	90	24184	16909	66	-129	72	0	89	121	0	-3835	0	0	1.62771
184226	120270	100	58839	38357	94	27613	17711	78	-19	81	0	28	66	0	-295	315	0	1.63086
182946	136264	95	63117	46823	91	27257	19699	71	15	75	0	-102	52	0	378	433	0	1.63297
134425	97247	90	55409	39538	89	21899	15781	65	-95	52	0	15	105	0	112	256	0	1.63507
250900	155106	112	97871	59985	105	36852	23069	99	153	168	0	-47	33	0	-7275	0	0	1.63612
263933	152467	124	99188	56947	111	40767	22122	107	121	122	0	-108	27	0	657	777	0	1.63928
59935	47174	78	16294	12882	51	10616	8353	46	16	103	0	-15	85	0	874	883	0	1.64559
125770	96928	86	56685	42503	84	18289	13484	57	44	66	0	-87	19	0	-45	257	0	1.65612
64803	47325	85	22685	17458	59	7274	5709	41	97	78	0	-30	52	0	-295	100	0	1.65927
156180	104797	100	66856	44078	93	26461	17381	72	-76	47	0	-40	62	0	4	397	0	1.66348
145352	108697	95	60667	45526	88	22318	16736	63	85	122	0	44	80	0	-185	699	0	1.66769
179388	126546	105	85154	62042	93	28542	19370	75	20	94	0	15	54	0	-721	228	0	1.66979
144492	107859	95	47064	35960	85	21340	16311	59	-24	108	0	53	62	0	27	313	0	1.67295
261712	187869	116	117591	86121	101	32352	22488	96	30	116	0	-2	49	0	-2117	34	0	1.67295
78879	63962	76	39215	30950	78	9361	7141	43	-163	69	0	-57	45	0	-6818	0	0	1.67295
218038	140590	104	78543	49837	101	35118	22867	98	-111	83	0	-92	50	0	-3384	354	0	1.674
116117	88903	100	44348	33970	83	16860	12834	52	-112	92	0	-103	51	0	-4533	0	0	1.674
245461	157300	120	113995	74557	108	34251	21211	98	-106	71	0	-99	33	0	190	952	0	1.67926
92193	73079	84	35344	27251	81	16843	12884	54	210	161	0	-17	61	0	-1691	0	0	1.68032
156186	118549	91	64426	48933	90	25680	18698	70	-153	48	0	7	63	0	217	581	0	1.68452
170174	129047	94	67444	51004	88	28803	21219	75	-197	64	0	103	99	0	-5909	0	0	1.68452
46944	28605	86	49392	25360	92	3653	2601	31	-32	96	0	78	111	0	489	673	0	1.68663
185141	124714	96	63654	42004	95	30119	19640	85	-74	172	0	-24	43	0	-90	378	0	1.68979
284762	162151	115	91779	51459	113	45335	25903	111	-23	127	0	-122	39	0	-4101	0	0	1.68979
152559	114294	91	47599	35275	87	19522	14387	57	-171	47	0	104	53	0	427	396	0	1.69189
153050	113316	90	54176	40257	88	24128	17585	65	-150	71	0	-102	31	0	202	403	0	1.69925
155071	119001	90	32937	25307	85	24023	18743	67	221	131	0	73	78	0	-3079	0	0	1.70031
47519	39047	68	21877	17170	58	6881	5353	38	132	180	0	51	43	0	-477	49	0	1.70452
225714	141679	107	93118	58668	105	31433	19475	88	-106	58	0	-14	78	0	745	750	0	1.70662
37118	29866	61	10126	8125	44	5236	4242	34	-78	38	0	-68	61	0	-3617	0	0	1.70662
172212	131164	94	95142	72072	92	28982	22448	73	123	132	0	48	46	0	-5313	0	0	1.70662
95149	72247	97	29408	23070	68	14181	11000	50	-7	66	0	-106	14	0	-2538	0	0	1.70767
159238	120632	98	65585	49949	90	30241	22719	80	-32	96	0	-44	66	0	-2799	0	0	1.70767
223363	146192	105	61625	38336	101	34141	22627	95	86	150	0	12	59	0	-1755	208	0	1.70872
72205	57832	78	29064	22561	77	7510	5668	42	153	133	0	37	90	0	-108	350	0	1.71188
170261	126031	92	74664	55290	91	26238	18514	73	-92	111	0	88	96	0	207	566	0	1.71714
72202	58671	89	27368	21806	67	12188	9088	47	-104	52	0	41	42	0	16258	6843	93	1.71819
183438	123691	99	67541	43769	95	26373	17067	72	28	69	0	11	138	0	211	437	0	1.72345
110897	85128	86	30558	23888	79	14287	11053	48	-121	35	0	-25	35	0	288	525	0	1.72766
152566	117293	91	46313	35075	87	25193	18170	71	-122	55	0	-142	12	0	-267	447	0	1.72977
82853	65561	82	33486	26670	77	9643	7059	45	-2	64	0	58	69	0	-1803	39	0	1.72977
208458	142885	97	91100	60762	97	32393	22029	91	22	98	0	44	75	0	-4670	0	0	1.73082
175885	128358	109	64543	46237	93	29583	21767	81	-120	37	0	40	81	0	-425	382	0	1.73187
40756	33993	73	20762	16667	57	5892	4721	36	-59	53	0	-1	76	0	-425	312	0	1.73713
135282	106453	91	70624	54585	86	1428	1049	5	-16	64	0	60	83	0	-342	526	0	1.74029
133065	102067	91	51352	38906	84	19136	14456	59	41	107	0	0	42	0	-244	285	0	1.74134
285546	169624	114	129749	77459	110	45810	27737	105	65	58	0	21	56	0	782	549	0	1.74765
168354	113471	97	72885	47829	95	21558	14044	64	124	141	0	-42	69	0	-448	268	0	1.74871
180882	119504	98	75894	49918	96	26658	18045	73	249	170	0	51	65	0	278	391	0	1.75818
157607	120153	91	47109	35706	89	26643	20095	70	-42	60	0	-7	78	0	-2876	0	0	1.75818
158204	113460	103	59738	42536	92	20135	14276	61	168	115	0	-19	58	0	-124	477	0	1.76028
177164	132484	96	59027	44420	90	31579	23848	78	44	71	0	6	71	0	262	700	0	1.76344
162777	109974	97	71078	47980	95	29262	18735	76	11	86	0	-14	60	0	-8597	0	0	1.76344
138665	108171	87	77598	60435	87	20452	16126	56	-81	18	0	61	73	0	-11458	0	0	1.76344
160240	122327	90	43499	33730	87	20138	15280	58	-65	54	0	-44	30	0	-10687	0	0	1.76344
62008	49434	79	29164	23060	73	8990	6999	43	106	203	0	41	77	0	-55	478	0	1.76554
193800	129548	100	66973	43262	100	27357	17796	72	-6	67	0	-44	44	0	-1763	143	0	1.76554
231588	146465	107	96451	62354	106	37360	24286	101	10	102	0	56	71	0	-342	465	0	1.76659
42461	34628	74	13388	10662	48	7630	6489	39	103	132	0	50	52	0	-378	200	0	1.7687
194127	125906	103	82606	53443	99	26220	16487	75	129	147	0	-28	54	0	-702	159	0	1.76975
245003	131306	117	90839	51704	109	37129	19083	104	107	80	0	-92	62	0	-290	277	0	1.77185
171719	126317	100	50705	38021	92	29563	21965	86	-43	83	0	-41	73	0	-720	237	0	1.77291
179214	134290	96	83701	62742	92	35229	26542	87	125	98	0	-5	48	0	-4241	0	0	1.77291
138956	107445	92	32996	25478	86	22929	17867	65	119	96	0	-102	35	0	-633	210	0	1.77501
164935	124228	91	71173	52360	90	25245	18778	77	138	156	0	91	90	0	-67	297	0	1.78132
149186	114882	90	60036	46125	87	21470	16806	58	7	94	0	-130	35	0	-4756	0	0	1.78132
145906	111825	95	38499	29450	86	26156	20177	69	-13	74	0	23	84	0	-3218	0	0	1.78132
68280	52276	88	30811	24306	76	8204	6693	40	67	108	0	7	53	0	-1000	0	0	1.78238
64087	50667	79	26942	21372	74	9706	7581	44	-74	36	0	21	55	0	494	1050	3	1.78553
240409	143722	122	89527	54316	105	26601	16487	75	129	166	0	-1	102	0	398	1049	3	1.78974
50701	39942	78	14954	11987	49	5853	4752	36	50	75	0	80	64	0	-106	386	0	1.79079
89243	70574	84	32852	25931	79	12518	9948	45	-113	38	0	21	98	0	83	447	0	1.795
68713	52585	84	24519	19376	63	10465	8039	44	-77	74	0	199	112	0	118	280	0	1.79921
237549	155770	111	92884	60354	103	34885	23122	97	-19	92	0	20	43	0	-398	308	0	1.80026
158870	108067	95	73284	51187	94	24256	16499	66	102	102	0	-65	53	0	-668	213	0	1.80132
272500	161019	118	120232	74286	109	34150	20299	88	-39	82	0	-30	77	0	-6131	0	0	1.80132
140257	110484	89	36599	28882	83	22056	17049	58	-5	90	0	-68	32	0	-10153	0	0	1.80237
86032	67163	85	32679	25410	79	12410	9631	49	105	93	0	-90	35	0	-250	136	0	1.80973
167347	125224	99	48447	36586	88	22676	17315	62	25	129	0	-9	52	0	104	327	0	1.81184
507892	245755	169	247047	129287	166	98644	50448	161	-45	114	0	22	115	0	-414	358	0	1.81499
203360	133556	106	96661	64301	99	37752	24452	94	18	69	0	-82	40	0	-655	142	0	1.82341
180962	136555	97	43036	32730	89	34981	27240	87	-109	71	0	75	92	0	-5775	0	0	1.82341
283395	165611	114	107902	64029	110	41035	23811	106	-64	103	0	-55	89	0	708	735	0	1.82657
242213	148507	111	82164	51384	107	37501	22809	105	-62	88	0	13	66	0	120	577	0	1.82972
181277	116251	115	72999	47465	97	23779	15595	64	-98	48	0	115	111	0	-624	206	0	1.83078
215833	152402	108	78101	55138	97	29835	20888	80	42	103	0	-15	69	0	-4144	0	0	1.83078
253692	151720	109	93556	55156	105	37389	22322	99	-29	136	0	-7	104	0	52393	62687	121	1.83078
193952	143496	94	79651	58379	91	32082	22645	88	-66	58	0	47	96	0	-7514	0	0	1.83183
117863	91557	87	32701	25576	79	16901	12934	54	-73	89	0	51	85	0	-10522	0	0	1.83183
183811	128375	112	75222	53017	96	24118	16495	66	-81	84	0	-20	55	0	-2112	24	0	1.83288
327458	184320	123	144404	84259	117	58832	33233	114	-193	70	0	-47	44	0	-891	62	0	1.84235
143797	109570	93	48886	37236	86	20888	15437	59	70	155	0	-41	52	0	57	355	0	1.84551
100364	79305	83	55179	43642	82	13567	10588	50	0	136	0	-70	45	0	-866	0	0	1.84761
271328	165012	122	118879	74857	112	38681	24204	106	141	111	0	-6	39	0	-499	142	0	1.85287
56377	46168	77	14644	11758	48	7830	6147	40	-71	146	0	-29	38	0	-3414	0	0	1.85392
153886	118545	92	50200	38631	86	24383	18123	62	-61	90	0	8	57	0	-316	131	0	1.85498
254406	160923	109	70927	43950	101	43037	27901	102	-65	63	0	-39	57	0	-5758	0	0	1.85603
108923	85556	88	27673	22031	68	15380	12021	50	97	164	0	-39	75	0	-5252	0	0	1.85603
91430	72496	94	41742	32648	80	11361	9226	47	102	94	0	39	67	0	-25	351	0	1.85813
125775	96980	97	40081	31451	83	18221	14075	54	29	108	0	42	115	0	-336	261	0	1.85918
243432	153140	117	99960	65031	106	33922	20821	93	9	72	0	-63	52	0	-513	414	0	1.86234
132767	105479	85	61499	47294	86	17559	13626	52	64	104	0	58	94	0	-142	236	0	1.86865
52756	41238	88	23940	19114	64	7019	5422	40	144	213	0	-11	43	0	-21	359	0	1.87181
285964	169692	119	102852	60395	112	46505	26684	109	183	106	0	139	127	0	-1692	66	0	1.87286
210258	157575	94	61691	46799	91	31567	23504	80	90	138	0	-5	57	0	-1616	0	0	1.87286
72322	59646	80	32444	25920	74	10551	8261	46	-183	20	0	20	96	0	-9370	0	0	1.87391
119039	92999	87	39491	31233	82	18418	14155	54	-108	100	0	-167	31	0	-7113	0	0	1.87391
218339	139367	102	84217	52640	102	30359	18976	91	49	103	0	122	103	0	-4280	14776	10	1.87391
240417	151587	106	103933	67131	101	30146	18831	76	7	100	0	-81	32	0	-12640	0	0	1.87391
204202	140448	98	67326	45666	94	39951	26612	90	-185	119	0	18	69	0	-16415	0	0	1.87391
122313	98187	84	43357	34515	82	21078	15654	61	43	147	0	-16	56	0	-20905	0	0	1.87391
291524	182746	114	142317	91452	108	45174	28222	103	-67	62	0	7	79	0	-22993	0	0	1.87391
171710	121464	101	48581	32910	89	24369	16990	69	-56	90	0	22	44	0	-31	497	0	1.87707
139088	109107	90	56029	42955	87	24843	18715	68	43	150	0	45	96	0	58	1363	7	1.87918
44968	36926	75	19146	15516	54	5467	4415	35	-88	84	0	53	67	0	-1480	0	0	1.88023
246619	156552	115	81282	50536	108	36082	23490	92	4	79	0	20	51	0	812	1331	7	1.88233
132573	102772	91	41153	32052	83	18422	14770	54	8	106	0	-14	92	0	-178	324	0	1.88654
150533	112895	96	56353	43811	86	20834	15562	58	127	107	0	81	86	0	-673	327	0	1.88759
203794	136463	102	71989	46021	98	30399	20499	84	-72	64	0	-88	58	0	293	485	0	1.8897
59818	47444	82	27280	21811	71	7293	6185	37	-50	105	0	138	171	0	-162	764	0	1.89075
125603	96974	90	51502	39772	85	19732	14779	57	75	87	0	89	96	0	160	447	0	1.89706
177018	132673	97	63958	47905	92	22270	16378	65	108	173	0	-35	97	0	-1483	13	0	1.89811
171390	111040	107	80710	53015	96	23764	14857	69	-28	82	0	-9	51	0	-2656	0	0	1.89811
229258	141440	108	105885	64058	105	37615	22968	100	89	109	0	78	87	0	-2245	0	0	1.89917
200700	137577	107	70545	48269	97	26400	17847	72	37	87	0	-80	77	0	-1377	255	0	1.90022
123829	95378	87	55991	44109	84	16646	13100	51	72	143	0	-9	60	0	-310	484	0	1.90338
149453	116902	89	48125	37952	84	20189	15004	56	-68	89	0	-127	31	0	-4484	0	0	1.90338
157012	122039	92	84529	64593	90	27348	20651	73	63	108	0	75	100	0	260	479	0	1.90548
50625	40148	79	19340	15436	55	8006	6329	40	-38	90	0	97	104	0	-2571	0	0	1.90653
325200	190722	117	117504	69969	114	46949	28041	110	35	80	0	-139	66	0	-6571	0	0	1.90653
55502	45371	77	24380	19699	64	8498	6969	40	-116	56	0	-38	49	0	19	240	0	1.91074
202732	133751	100	77474	50883	98	26535	16909	71	65	167	0	-34	68	0	247	424	0	1.91179
43158	34209	77	9567	7651	42	5402	3968	37	180	115	0	-22	65	0	-466	150	0	1.9139
180341	119472	100	61541	41479	95	30735	19906	88	51	109	0	26	74	0	-510	576	0	1.91495
170906	130507	92	41984	31872	89	23357	17133	62	-87	71	0	147	108	0	759	556	0	1.91811
139625	105508	91	55261	42224	89	21645	16365	58	-46	68	0	-19	58	0	219	967	0	1.92126
293707	125334	222	128852	54059	214	43032	18775	160	-66	183	0	-50	98	0	-1020	512	0	1.92652
76663	60967	82	22167	17567	59	10305	8474	44	69	212	0	-6	31	0	-419	55	0	1.93494
356770	192926	130	119924	62737	128	51395	28354	122	-46	49	0	-25	36	0	-313	243	0	1.94231
191323	130001	103	70786	48285	94	27987	18499	80	-43	109	0	53	65	0	-691	594	0	1.94336
63203	51432	71	26605	21689	66	9037	6639	44	198	199	0	14	78	0	-224	156	0	1.94651
146217	113010	89	56339	43965	87	20933	15470	60	9	91	0	-18	52	0	221	789	0	1.95072
111930	87311	88	28285	21886	81	17005	13063	51	26	146	0	-96	87	0	756	823	0	1.95493
152295	103802	94	55238	36828	92	23176	15280	66	221	201	0	-65	141	0	-3698	0	0	1.95493
288842	174674	120	103597	62267	111	43232	26673	107	44	161	0	-30	34	0	-2755	0	0	1.95493
102436	82113	84	41921	33125	80	14894	11945	48	102	150	0	-21	50	0	-9788	0	0	1.95598
135544	104681	89	51574	39509	85	21475	16571	58	-29	62	0	78	65	0	-8665	0	0	1.95598
77535	63270	82	32866	26422	77	10029	8073	44	12	165	0	-15	56	0	-7620	0	0	1.95598
168250	117881	94	56041	38766	92	24396	16805	71	140	178	0	51	53	0	-518	64	0	1.96019
263361	165331	107	91711	58178	102	36736	22617	98	-15	67	0	-41	29	0	-3127	175	0	1.96124
249788	151144	110	110620	67678	106	32982	19842	89	77	101	0	7	60	0	-918	192	0	1.9623
89178	70222	87	50624	40530	81	14394	10956	51	-104	84	0	-52	54	0	-2394	0	0	1.96335
161045	109367	97	56196	37992	92	22197	15479	64	-116	78	0	-3	76	0	-114	431	0	1.96756
193972	133151	97	101467	70591	98	27765	18211	78	32	89	0	73	54	0	-364	357	0	1.97282
391719	225474	135	109417	59552	131	57374	31919	128	268	217	0	-95	72	0	-2474	733	0	1.97282
156264	119154	95	42495	32687	85	24460	18435	63	-142	23	0	-77	30	0	277	454	0	1.97598
80890	64698	80	32641	25947	78	11618	9194	45	-102	74	0	61	59	0	-94	800	0	1.97808
204070	135440	102	72936	47719	100	26670	16855	73	-15	168	0	129	119	0	-1049	393	0	1.97913
58027	44483	89	23376	18755	61	8913	7115	42	-51	61	0	-113	8	0	-343	541	0	1.98018
140548	109185	91	60823	47025	88	21903	16656	57	145	163	0	-79	55	0	-348	425	0	1.98018
60713	49039	79	24071	19231	66	6939	5458	37	24	65	0	-26	58	0	-816	232	0	1.98124
234257	145299	106	85727	55174	102	31253	20060	85	-55	139	0	67	81	0	-464	146	0	1.98334
140852	103968	93	57191	41606	90	21573	15877	59	71	79	0	9	63	0	-51	632	0	1.98544
48122	38144	79	20828	16828	57	7770	6423	39	-127	62	0	12	45	0	-692	36	0	1.9865
141362	110193	96	49278	38363	85	19058	14622	55	-63	95	0	-50	61	0	-296	426	0	1.9886
189894	128759	101	69678	47422	98	22520	15514	65	-19	90	0	75	73	0	-302	477	0	1.98965
60474	50299	73	37640	30310	78	8125	6587	39	38	132	0	-31	53	0	-158	243	0	1.99176
98867	74517	88	46094	33005	84	13707	9916	50	189	223	0	94	47	0	616	526	0	1.99491
141358	110360	89	49604	38784	85	22659	17106	61	-5	182	0	24	84	0	177	647	0	1.99807
171150	129809	97	66154	50197	90	26347	19129	72	25	131	0	-16	56	0	-943	138	0	1.99912
429790	204458	155	166826	83116	151	61059	29848	146	-37	80	0	23	70	0	-1747	166	0	2.00018
136115	100392	91	47986	33927	86	20663	14674	60	-148	46	0	67	74	0	-9950	0	0	2.00123
155830	121358	90	49262	38029	87	23787	18393	66	189	139	0	-54	93	0	-152	424	0	2.00438
74449	59105	79	25558	20148	66	10217	8030	43	-9	109	0	-52	31	0	284	604	0	2.0107
170152	122454	90	53292	37771	91	28598	20150	77	25	143	0	-40	82	0	-455	313	0	2.0128
195978	127559	101	81508	53407	95	24862	15505	69	-55	61	0	79	89	0	-3884	0	0	2.01385
32539	28637	65	19008	15331	56	5842	4682	37	-27	102	0	90	96	0	-179	405	0	2.01806
118290	93644	86	47750	37591	82	23022	17455	64	187	140	0	-74	58	0	-710	74	0	2.01911
155532	120231	96	53904	41794	87	23078	17518	62	61	120	0	-117	38	0	107	442	0	2.02122
129128	89987	89	59734	41235	90	18671	12924	62	-187	123	0	90	62	0	148	486	0	2.02227
185967	135964	96	67514	49747	93	24730	18752	66	-61	119	0	18	51	0	-105	588	0	2.02438
339465	203805	128	150324	88407	128	57526	33831	122	-101	78	0	-52	73	0	579	626	0	2.02858
214250	141917	100	108377	71511	100	30431	19299	95	-99	59	0	-35	99	0	95	498	0	2.03384
124285	99806	86	49901	39318	82	20760	15801	59	-34	47	0	-3	52	0	-625	0	0	2.03911
63423	51752	80	22186	17770	59	8365	6744	41	141	109	0	-26	54	0	-931	119	0	2.04016
158254	117218	107	63599	47617	90	23776	17234	68	-61	62	0	14	48	0	87	441	0	2.04121
126844	96957	91	54629	40412	85	20062	15221	58	-1	86	0	-19	80	0	207	409	0	2.04331
190744	127346	103	82995	55720	96	31414	20613	77	-49	96	0	-10	80	0	-2161	0	0	2.04331
112588	89128	87	37858	29663	81	21043	16378	57	175	157	0	51	59	0	-298	311	0	2.05068
118938	94370	88	44268	35056	82	14570	11359	51	-113	31	0	62	49	0	803	560	0	2.05278
54350	45347	71	16903	13683	50	6896	5519	39	-125	6	0	49	74	0	-3427	0	0	2.05278
167257	127815	109	71800	55077	93	29909	22801	81	-48	59	0	-50	40	0	-2129	0	0	2.05384
71651	57625	82	30212	24108	76	8504	6929	41	18	130	0	-22	54	0	-506	116	0	2.05699
352914	199675	136	110064	62081	128	49970	27740	123	-32	65	0	-148	61	0	-1520	312	0	2.05804
129745	102876	87	61149	48015	85	19645	15460	57	-274	23	0	82	103	0	-1913	0	0	2.0591
186524	125248	100	66481	43835	96	26019	17312	74	101	130	0	25	92	0	-2432	109	0	2.0591
230086	146647	104	100800	64702	103	34932	21218	99	83	126	0	91	109	0	-581	466	0	2.06015
165519	124102	95	52597	40161	89	28612	21271	82	-5	160	0	-14	95	0	-7317	0	0	2.06015
197259	152130	91	88043	69014	90	31539	24111	84	10	140	0	-60	58	0	-11519	0	0	2.06015
281255	161029	113	110408	62185	111	41566	23446	107	-98	60	0	19	74	0	-16210	0	0	2.06015
205915	130447	106	93717	61342	103	30981	19359	87	-35	86	0	56	74	0	-63	249	0	2.06751
169239	120356	102	72325	51523	92	23736	16229	66	133	249	0	-80	59	0	128	279	0	2.07067
299956	177709	124	101212	61214	118	43003	25773	114	159	105	0	-68	32	0	-3105	161	0	2.07172
74322	58143	87	22588	17750	62	10848	8184	46	-17	57	0	50	64	0	-2106	0	0	2.07278
113741	91579	85	52168	41168	82	18378	14130	55	39	93	0	29	78	0	-553	109	0	2.07488
64074	52089	87	26642	21713	66	6388	5481	36	48	112	0	-12	78	0	-3254	0	0	2.07593
57580	47253	80	27666	22624	72	8679	6912	41	-43	46	0	18	35	0	-2729	0	0	2.07593
49969	38726	83	19223	15339	55	6169	4961	36	-108	67	0	17	66	0	477	323	0	2.07804
219355	141358	101	96294	64508	101	37446	24352	96	275	168	0	-30	52	0	-444	177	0	2.08435
77523	61983	81	20520	16180	57	10946	8615	45	26	63	0	-7	83	0	285	381	0	2.08645
160013	115781	96	69071	49248	92	25701	18053	71	10	90	0	47	84	0	-1330	71	0	2.08645
270707	149637	118	112034	64024	115	34939	19180	107	7	111	0	-96	49	0	-716	355	0	2.08856
188658	124749	103	63718	42348	94	26723	17580	72	91	168	0	4	68	0	-50	390	0	2.09171
237327	158338	105	80886	53416	98	27230	17990	73	-58	131	0	7	96	0	-477	269	0	2.09382
208805	149534	96	127135	92336	97	41851	30568	91	82	74	0	-33	68	0	-3238	0	0	2.09382
186870	128597	108	124807	88666	98	56031	41100	92	-199	46	0	-44	67	0	-494	381	0	2.09592
118960	93041	94	46092	36360	83	17802	14338	52	77	122	0	-12	71	0	-2249	0	0	2.09803
147589	113360	91	53293	41274	89	25293	19057	68	-231	41	0	-14	71	0	-99	287	0	2.10329
308854	172415	132	95686	51524	123	44747	24946	118	106	100	0	-12	84	0	-1335	455	0	2.10434
133567	103561	89	37611	29555	82	19789	15267	59	8	120	0	-22	35	0	-2261	81	0	2.10539
226864	149659	105	114497	78225	101	29146	19355	79	-3	178	0	11	85	0	-1116	64	0	2.10644
243742	157251	109	98703	61262	107	35363	22881	103	-107	101	0	61	114	0	-63	460	0	2.1096
182998	125793	95	63226	42465	96	25936	17793	73	-39	101	0	-10	65	0	172	411	0	2.11697
186512	129393	102	82888	56887	99	28063	18870	81	-144	38	0	-96	50	0	-6	515	0	2.12117
152905	107987	94	51613	36496	90	22503	15465	64	63	124	0	120	91	0	616	897	0	2.12959
175125	121022	94	77337	52264	93	23046	15900	69	-41	57	0	218	132	0	-456	351	0	2.1317
151546	117384	92	71691	56446	88	29056	22727	74	-6	127	0	31	85	0	-736	175	0	2.13275
168369	128840	97	53949	41793	90	26739	20344	68	16	109	0	-77	23	0	656	652	0	2.13485
167580	126479	102	67488	52263	89	27611	21165	73	49	124	0	-75	82	0	-971	193	0	2.13591
248153	162004	113	93404	62085	110	31972	20868	81	114	123	0	-59	31	0	-2863	105	0	2.13591
99072	76480	89	34011	26493	80	12185	9456	46	-101	25	0	27	50	0	-488	152	0	2.13801
130766	103130	88	72120	56742	86	20903	16251	59	-40	137	0	-58	69	0	-2137	0	0	2.13801
269597	169679	111	114768	73733	109	36186	22693	104	-156	55	0	-13	54	0	289	441	0	2.14537
258270	170213	107	97708	64619	103	41550	27399	99	-38	110	0	-18	92	0	-7185	0	0	2.14537
162789	117527	106	68265	48134	91	25462	17171	69	-45	48	0	-6	31	0	-4240	0	0	2.14643
147205	109283	92	62881	45580	89	17981	12547	56	-134	78	0	-20	72	0	89	819	0	2.15064
173290	134186	100	63033	48749	89	28894	21546	75	29	91	0	-105	58	0	238	582	0	2.15274
161855	117348	94	52232	36838	89	23050	16244	66	9	64	0	-107	12	0	-2404	0	0	2.15274
162629	121391	94	65056	49552	91	23803	17256	64	-33	60	0	-37	57	0	410	859	0	2.158
67701	54902	82	28780	23271	71	9670	8088	41	119	170	0	-109	37	0	-86	263	0	2.16116
369274	206560	131	149434	86268	131	48355	26850	125	139	102	0	-76	40	0	-139	231	0	2.16326
219562	146012	104	84803	56480	100	40826	27127	96	68	119	0	19	94	0	-722	223	0	2.16431
189988	126996	103	83029	54887	96	20855	14090	64	21	146	0	-13	84	0	35	323	0	2.17063
40409	32029	77	10029	8289	43	5912	5056	33	-20	97	0	102	112	0	291	373	0	2.17484
173541	131725	95	69405	52645	91	23800	17818	63	52	107	0	69	132	0	453	621	0	2.17904
149744	111738	97	52501	40022	89	23226	16809	63	21	133	0	-93	37	0	-259	411	0	2.1801
163511	124237	91	53037	39644	90	25523	19257	67	79	89	0	-112	24	0	-2618	0	0	2.1801
308692	183412	122	115690	68286	121	41204	24461	115	-158	76	0	38	59	0	549	588	0	2.18536
170073	132801	91	75606	58509	88	26075	19408	66	-22	107	0	-27	52	0	-5164	0	0	2.18536
184480	123927	105	71186	47747	96	29184	19056	77	65	139	0	-11	41	0	-1846	191	0	2.18641
153991	121232	87	42137	32968	84	21772	16693	61	9	142	0	20	61	0	-6545	0	0	2.18641
165602	123758	92	67694	51165	88	25071	17769	68	-88	86	0	75	107	0	-8056	0	0	2.18746
171767	117536	95	57934	38015	91	21865	15353	62	-41	86	0	-11	73	0	-1016	261	0	2.18851
184744	138895	95	55084	41335	92	28013	20770	75	-94	57	0	132	70	0	-12	331	0	2.19167
103316	86699	77	23793	19156	61	14445	11396	49	-40	73	0	-5	59	0	-3799	0	0	2.19272
181293	135036	103	77891	59196	94	22340	16432	63	22	104	0	-21	61	0	-944	327	0	2.19377
115381	93940	83	46054	36430	83	18716	14724	54	128	127	0	-43	29	0	534	467	0	2.19483
325718	194806	126	125348	75489	123	54529	32982	119	-91	71	0	-30	64	0	-569	261	0	2.19588
205406	136524	101	100289	67222	101	29630	19601	78	-97	88	0	47	69	0	-29	578	0	2.19693
78332	62523	91	30342	24482	77	9575	7517	44	-94	171	0	114	69	0	40	531	0	2.19904
277337	170617	116	98489	59965	110	39014	24024	106	-49	93	0	107	62	0	-2	279	0	2.20219
184777	134726	97	66895	48085	91	20061	14334	59	62	80	0	-161	9	0	-3153	0	0	2.20324
66274	53771	78	22210	17909	61	6491	5010	39	-186	23	0	9	130	0	-380	190	0	2.20535
156389	123641	90	36059	27595	86	26458	19793	66	-81	76	0	82	84	0	758	911	0	2.21061
159990	120316	100	63263	46326	91	23818	17886	64	133	104	0	-100	3	0	-6318	0	0	2.21061
179203	121403	99	82169	56279	98	25227	16257	68	-41	107	0	189	100	0	139	624	0	2.21482
147727	107217	105	56390	39055	93	21880	15710	66	-111	45	0	24	93	0	240829	164389	84	2.21482
153098	117907	89	60016	44661	89	21261	16230	59	-84	52	0	32	66	0	188	433	0	2.21692
43203	34570	74	15019	12189	51	6591	5425	37	-134	54	0	-33	62	0	-1159	452	0	2.21797
238654	148569	107	82805	51370	106	30786	19781	82	239	202	0	3	89	0	-1177	235	0	2.21903
268874	166639	109	80476	48421	105	42430	25785	102	-11	127	0	58	109	0	-281	142	0	2.22008
150407	117735	92	47375	37097	86	22045	16794	60	34	65	0	-41	61	0	-386	357	0	2.22429
121122	97914	85	58388	46246	82	18517	14998	53	66	131	0	12	88	0	-1869	0	0	2.22429
141846	112683	87	54058	42273	85	22232	16870	59	-220	68	0	-13	47	0	-4679	0	0	2.22429
177829	132770	92	75162	55834	91	22746	16928	65	63	80	0	-54	44	0	-495	338	0	2.22639
188830	130641	102	80324	55516	97	25559	16583	67	-65	82	0	-50	42	0	-314	587	0	2.23165
240874	157873	108	102770	67272	101	35700	24191	96	-18	110	0	37	89	0	-1147	153	0	2.2327
195467	139347	99	68578	48101	93	33517	23903	89	77	166	0	-73	41	0	41	387	0	2.24007
126538	101708	84	42905	33898	82	19652	15432	56	125	90	0	-69	26	0	-618	618	0	2.24007
126696	99436	92	50778	39737	83	17696	13691	55	129	126	0	-69	63	0	-414	232	0	2.24217
143716	114310	90	72805	57549	87	24589	18883	67	31	153	0	30	70	0	-454	253	0	2.24744
90625	71174	86	36488	29109	80	11611	9341	45	-88	96	0	7	84	0	-955	375	0	2.24849
430653	198075	166	215285	97595	150	58697	27231	143	-91	100	0	124	87	0	411	786	0	2.24954
80433	66336	79	27361	22150	64	11931	9150	45	92	144	0	-50	54	0	-6583	0	0	2.25059
178839	133362	92	81039	60402	91	22868	16636	60	13	157	0	123	70	0	-3756	0	0	2.25059
239170	157284	105	76562	47475	101	32992	21872	96	-77	45	0	-5	24	0	-7600	0	0	2.25059
239257	153401	104	93737	59749	102	36675	22022	98	-45	111	0	-51	44	0	1	404	0	2.2548
51799	41586	77	25382	20816	63	7862	6655	39	-33	46	0	24	57	0	-705	123	0	2.25585
249730	155291	113	81017	49950	100	38852	24374	98	39	143	0	-50	83	0	50	498	0	2.25796
64656	50930	88	24746	19972	63	7342	6265	38	-172	20	0	64	67	0	480	493	0	2.26322
60270	48435	77	29698	24300	72	9874	7892	44	-112	44	0	48	62	0	-1132	297	0	2.26322
147727	115269	94	45130	35625	85	21072	16409	59	61	166	0	-108	23	0	-1427	127	0	2.26322
196315	142294	100	76936	57079	95	25562	18937	61	98	133	0	-30	78	0	-2031	35	0	2.26427
100378	79611	85	38407	30813	80	15667	12811	51	76	88	0	-43	60	0	350	658	0	2.26637
132971	104818	89	61550	48554	86	23758	18235	63	-48	98	0	160	83	0	-2816	0	0	2.26637
195282	131657	102	79084	53816	97	28599	19812	73	-260	18	0	50	91	0	-500	378	0	2.26743
199831	136025	98	78686	51842	96	28322	19328	74	-80	90	0	-46	67	0	-6567	0	0	2.26743
225063	152331	108	109516	73447	100	32617	22138	90	50	111	0	40	57	0	-7565	0	0	2.26848
159801	127533	87	51888	40989	86	27102	20345	80	93	87	0	29	54	0	155	526	0	2.27058
281692	171054	114	92079	54306	110	40120	24063	106	63	137	0	-78	65	0	-6001	0	0	2.27058
192887	138681	109	80038	59176	95	25982	18563	69	-282	34	0	26	94	0	-2381	0	0	2.27164
147041	116383	86	64939	50901	85	21551	15610	58	60	125	0	12	40	0	601	496	0	2.27374
135843	109591	90	57808	45447	85	21591	16512	57	58	130	0	76	81	0	12	605	0	2.27795
178601	139306	94	70548	53962	90	27202	20209	73	32	98	0	-12	50	0	-2137	0	0	2.27795
227065	161611	102	90370	64383	100	25618	18712	73	-152	118	0	-57	23	0	-5220	0	0	2.279
187718	131082	98	72108	49441	94	28382	18542	78	73	103	0	-54	75	0	-6947	0	0	2.279
62439	51129	78	35185	28615	75	7715	5843	41	-11	140	0	77	80	0	-1244	0	0	2.28005
239034	153008	110	94203	59220	103	35493	23542	99	-90	70	0	27	61	0	-350	191	0	2.28426
193420	134099	99	80615	55383	97	25783	17199	69	124	197	0	-108	49	0	-466	235	0	2.28531
262998	160794	109	101788	62202	108	42036	26127	104	73	96	0	59	70	0	-356	318	0	2.28742
129340	101590	89	39629	31192	84	21155	16693	56	82	172	0	-16	114	0	-493	174	0	2.28847
206729	139917	98	73012	49756	97	30902	21010	88	-11	133	0	28	70	0	65	272	0	2.29163
73561	57975	88	25984	20827	67	9384	7066	43	-41	113	0	103	64	0	-6	291	0	2.29478
158495	120801	89	71367	53205	91	20325	14809	55	125	115	0	24	34	0	-283	341	0	2.29584
37442	30451	74	16834	13944	53	4448	3639	32	-174	2	0	-21	47	0	212	399	0	2.29899
155759	118790	91	57062	44743	86	23490	17642	62	20	171	0	46	58	0	682	471	0	2.3011
122234	97744	87	59999	47807	84	24223	19131	62	87	117	0	-27	75	0	-1688	22	0	2.3011
175632	121047	100	58611	41044	95	26370	18116	70	-35	63	0	6	77	0	-221	123	0	2.30636
250023	160412	123	103043	66430	108	30177	19543	86	16	88	0	-33	62	0	564	710	0	2.30846
115000	92103	88	39878	31792	82	19466	15280	59	-85	57	0	71	74	0	-275	387	0	2.31162
54018	42212	76	24587	20435	63	6626	5332	38	21	89	0	-34	43	0	-467	188	0	2.31267
110984	89907	86	40366	32219	81	13726	10438	50	120	130	0	-12	62	0	-1267	39	0	2.31267
215063	142385	100	92793	60123	99	31270	21001	87	164	181	0	-83	35	0	-5173	0	0	2.31267
212181	159054	106	81346	61660	97	32397	24050	87	-70	55	0	-54	30	0	-1047	89	0	2.31477
129545	102343	85	46762	37089	84	19351	15216	57	70	163	0	14	40	0	-2316	0	0	2.31477
55147	45406	78	23730	19457	62	7905	6080	40	28	80	0	-16	71	0	-365	303	0	2.31688
96042	76243	87	36032	29257	80	12041	9194	48	154	109	0	22	59	0	-226	253	0	2.31793
304518	182054	129	96346	57689	114	49560	29699	112	108	119	0	-44	55	0	-271	350	0	2.32109
171746	123815	95	71065	50455	93	22716	15631	66	74	119	0	-31	71	0	-3959	0	0	2.32109
170265	131233	92	56739	42546	89	22922	17035	62	9	85	0	37	59	0	-2734	0	0	2.32214
54975	44693	81	17854	14662	51	7953	6401	40	-112	33	0	91	57	0	71	448	0	2.32424
207818	141671	106	58099	39939	97	29477	20343	82	-90	69	0	-100	41	0	-124	709	0	2.3253
255875	165670	122	95496	61971	106	34769	21925	98	206	111	0	-115	52	0	-2735	0	0	2.32635
259784	157037	115	108221	65898	111	40869	25254	106	61	136	0	-35	68	0	62	342	0	2.33056
264377	157300	108	105662	62798	107	43124	25009	104	-168	81	0	-119	55	0	-8853	0	0	2.33161
191718	130390	107	76142	52041	96	30985	21168	88	114	104	0	13	87	0	-2724	0	0	2.33161
170485	129500	95	43337	32973	91	19616	14734	57	-310	63	0	122	79	0	-235	226	0	2.33371
210724	154645	103	97764	71334	99	25362	18574	68	-50	59	0	-104	35	0	4014	1924	41	2.33371
62742	51789	76	23921	19698	58	8530	6620	43	118	121	0	43	59	0	174	388	0	2.34213
110359	89255	84	31416	25132	80	14099	11098	47	5	82	0	67	80	0	-669	79	0	2.34423
145887	99994	97	62043	42467	92	20481	13098	63	22	101	0	24	58	0	-1992	0	0	2.34423
119168	95831	84	41768	33422	82	20962	16394	59	-63	113	0	-69	22	0	24	437	0	2.35055
110593	89368	83	37089	29882	79	17064	13760	54	236	165	0	9	93	0	-100	539	0	2.3516
130154	103517	85	53771	42109	84	18480	14574	54	-35	84	0	20	57	0	-1986	0	0	2.35265
91553	73922	82	29204	23131	79	11259	8378	46	101	103	0	59	79	0	466	524	0	2.35581
53505	42231	88	16107	13205	51	7592	6068	39	-3	155	0	-34	45	0	737	472	0	2.35791
55185	46613	73	27928	22853	69	6765	5592	38	-125	52	0	-9	46	0	-637	119	0	2.36002
224339	146788	102	84918	53990	98	33793	22350	92	-87	66	0	-52	65	0	-1939	0	0	2.36002
154411	115053	88	52199	37042	87	26279	19047	72	16	86	0	34	90	0	31737	12655	105	2.36002
184162	134095	106	71139	52513	96	22792	16608	67	98	87	0	-27	27	0	-381	176	0	2.36423
107545	87845	86	42119	33861	80	15874	12815	49	37	123	0	-59	39	0	368	844	0	2.36528
102647	83670	84	37345	30056	80	14740	11539	51	1	62	0	-3	59	0	615	701	0	2.36738
82489	67537	82	27469	22081	73	11244	8691	44	-105	79	0	-44	52	0	-507	365	0	2.37054
56428	45563	78	15092	12604	49	9311	7561	42	-1	101	0	25	47	0	425	936	0	2.37159
132718	106608	87	47155	37712	84	22174	17222	60	-120	50	0	102	85	0	-787	276	0	2.37159
42473	34999	73	16953	13970	51	7460	5870	39	2	102	0	52	72	0	-63	299	0	2.37475
119001	94901	82	44410	35639	82	15547	12089	51	112	133	0	44	67	0	692	831	0	2.37685
241514	154391	107	98537	64586	102	33228	21186	97	61	127	0	-55	125	0	60	400	0	2.37896
49988	41398	75	14820	12349	47	6266	4886	37	-18	136	0	-58	65	0	-4794	0	0	2.38001
145346	113511	102	58342	45760	86	18412	14424	54	-81	80	0	36	62	0	363	486	0	2.38106
89394	72489	83	36216	28991	80	11100	8375	46	229	109	0	-104	71	0	116	440	0	2.38211
272220	172134	113	105917	64609	104	41693	26084	98	98	126	0	75	108	0	347	793	0	2.38527
124293	96876	93	43524	33774	83	18531	14033	54	-33	80	0	61	84	0	-225	389	0	2.38737
118154	95905	89	39328	31483	81	25995	19783	65	30	107	0	-38	51	0	-3028	0	0	2.38843
137049	108456	86	43114	34461	84	24838	19695	62	94	152	0	-55	46	0	116	677	0	2.39053
215710	155709	103	61052	42699	95	32890	23425	92	-84	29	0	136	113	0	-3231	0	0	2.39053
119770	96580	82	44597	36033	82	15490	12387	48	129	115	0	-49	36	0	-3534	0	0	2.39158
92242	73786	79	29918	23836	76	11457	9046	45	-126	72	0	-79	53	0	639	818	0	2.39263
78449	65032	81	31262	25181	77	11655	9183	45	-149	163	0	49	53	0	-1461	0	0	2.39474
52571	43371	76	23270	19452	64	8899	6924	41	132	151	0	103	58	0	-2228	184	0	2.39474
50384	41868	67	29391	23813	74	7404	5961	39	154	112	0	-16	85	0	-1514	0	0	2.39474
222255	157979	97	86321	60092	98	31681	21291	89	116	119	0	-6	99	0	571	448	0	2.4
54954	46365	74	19983	16636	52	8140	6971	39	-117	75	0	12	49	0	-332	213	0	2.40105
149039	118010	93	57961	45377	86	19864	15551	55	-146	126	0	82	74	0	113	330	0	2.40421
232685	146779	106	74120	45184	101	35188	22181	97	-56	96	0	-60	55	0	-4239	0	0	2.40421
201172	136980	101	75739	51584	95	26333	17458	71	-211	65	0	88	71	0	-2350	0	0	2.40526
284404	170563	112	100340	60644	109	39808	23523	105	-45	122	0	60	78	0	-232	513	0	2.40842
190245	134747	101	37849	25491	89	28610	19880	77	-1	112	0	61	91	0	-427	151	0	2.41473
119875	94658	98	41679	33360	80	16434	12838	50	67	71	0	40	57	0	-58	408	0	2.41999
257125	159318	110	107919	66197	106	35890	21393	101	79	121	0	-36	52	0	53	559	0	2.42104
90251	72127	85	42978	34476	80	14712	11938	48	-2	39	0	42	55	0	-2606	0	0	2.42104
76937	63312	82	30170	24612	76	8515	7155	41	-101	42	0	-57	67	0	-637	33	0	2.4221
110335	89389	83	46418	37140	82	15503	12517	50	95	108	0	125	73	0	31	474	0	2.43157
155687	122547	91	61345	48669	86	24081	18588	61	-48	109	0	-16	68	0	-2258	0	0	2.43157
195536	140340	101	62983	43419	96	28379	20813	79	-41	92	0	-54	60	0	-179	325	0	2.43683
220875	145443	108	79029	50931	101	31012	20375	77	-231	36	0	19	62	0	-1076	13	0	2.43788
142561	112885	90	74254	59108	87	24006	19472	60	142	87	0	-103	28	0	-5660	0	0	2.43788
173895	131627	96	73452	54791	93	23509	17550	62	56	111	0	-45	44	0	-7034	0	0	2.43893
113924	89574	87	39586	31941	81	14140	11185	48	18	87	0	-54	52	0	-9814	0	0	2.43893
156661	114196	96	66661	48688	91	25603	18185	79	119	110	0	-15	56	0	167374	132926	105	2.43893
238180	156841	100	101119	67345	99	28190	18226	87	-134	84	0	-64	46	0	-16444	0	0	2.43893
192878	135518	114	67685	46055	114	25561	17288	72	485	613	0	336	473	0	-11279	21953	10	2.43893
221998	146535	104	88197	56845	100	33524	22229	94	87	130	0	-31	57	0	-74	295	0	2.44209
40952	33684	59	18160	15016	54	5988	4767	36	-1	76	0	41	79	0	-5533	0	0	2.44209
245298	151106	106	94917	59062	102	36453	23090	98	-30	69	0	-95	55	0	-6128	0	0	2.44209
69258	56934	83	36745	30026	76	8761	7205	40	-11	84	0	-34	73	0	-242	263	0	2.4484
43948	36086	73	24416	20185	63	6126	5040	37	41	152	0	-35	79	0	508	384	0	2.45366
203883	139215	98	72893	47939	97	29531	19831	89	44	70	0	-19	61	0	-675	6	0	2.45471
201471	133012	102	87752	58857	99	26573	17751	73	-48	133	0	33	69	0	-704	169	0	2.45682
157607	124558	89	66596	52342	87	25373	19943	59	-138	48	0	-53	43	0	-2464	0	0	2.45787
341895	189986	136	124054	71043	119	49506	28185	114	36	170	0	-44	43	0	633	680	0	2.46208
108338	90311	77	21933	18341	54	17976	14406	54	-140	38	0	-36	64	0	-7388	0	0	2.46208
140004	110036	88	53022	42210	86	20977	15878	57	-18	133	0	-48	54	0	-8005	0	0	2.46208
259051	161576	125	102413	66396	108	40743	24382	105	214	125	0	-36	73	0	314	581	0	2.46523
78199	62840	82	39679	32303	77	11508	9618	45	44	84	0	-77	39	0	-925	291	0	2.46523
191893	138036	94	64323	45441	92	25733	17584	72	85	126	0	-61	57	0	48	220	0	2.46734
107970	88991	82	45556	36762	81	16150	12603	52	-19	66	0	47	66	0	-4131	0	0	2.46839
124178	99071	84	50496	40207	84	17718	13989	52	-92	116	0	2	44	0	-351	283	0	2.4705
54619	46541	74	24544	20170	62	7477	6338	38	-85	33	0	-46	65	0	-541	261	0	2.47155
257318	166543	115	109805	73416	111	36177	21853	102	32	112	0	3	52	0	457	545	0	2.47365
175750	126801	96	69343	49304	91	22508	15837	61	176	163	0	-86	41	0	141	544	0	2.47891
188120	128928	95	87931	60160	94	27299	18884	69	47	182	0	-30	52	0	-1371	348	0	2.47996
174742	123389	96	65652	45807	92	23583	16903	64	13	75	0	28	83	0	-1	323	0	2.48312
140864	110162	94	48222	36611	85	26435	20448	68	24	151	0	97	58	0	1063	743	0	2.48523
236688	150796	110	78706	49372	101	32755	21563	86	-3	122	0	79	94	0	-1570	405	0	2.48628
116508	87706	86	47764	34762	88	18284	13541	54	-139	75	0	-55	69	0	-740	331	0	2.48838
26641	23017	47	13257	11219	46	4183	3343	32	-22	96	0	49	117	0	-465	114	0	2.49364
136778	109999	87	70780	56681	85	22201	17389	60	106	155	0	-108	39	0	-580	156	0	2.4947
275538	158977	114	115651	68357	113	34744	20122	99	-15	113	0	2	42	0	-2850	59	0	2.4947
142404	110376	89	64611	49259	86	20404	15374	57	-141	50	0	101	77	0	446	487	0	2.49785
65286	54000	77	27389	22814	68	8381	6916	40	17	149	0	-28	28	0	-287	237	0	2.50206
196082	126234	103	126451	81728	100	283	352	0	-17	57	0	-27	76	0	-1003	333	0	2.50311
206583	156988	98	87196	65164	94	38198	28839	91	24	166	0	75	104	0	-1353	150	0	2.50311
56476	46293	70	18994	15776	51	9713	7800	41	26	157	0	11	24	0	-3698	0	0	2.50311
57448	47341	75	22953	18866	61	5998	4956	37	-179	24	0	79	97	0	-1753	0	0	2.50416
144707	114447	88	40396	31705	84	26939	21378	71	131	144	0	-62	40	0	-233	120	0	2.50627
269782	165828	105	104726	62947	105	43952	26117	100	-70	83	0	-97	32	0	-5674	0	0	2.50627
256230	156347	109	88561	52365	107	36082	22026	96	45	77	0	104	100	0	-9550	0	0	2.50627
184612	127122	112	77336	53582	94	24620	17145	68	45	120	0	-67	55	0	-834	323	0	2.50837
258091	164149	110	82221	51752	107	38348	24062	103	57	136	0	29	70	0	-644	51	0	2.51153
51527	42496	74	23013	18865	60	7143	5822	39	-13	44	0	69	67	0	187	309	0	2.51363
97603	80690	79	36871	29793	79	15799	12983	51	37	85	0	-3	33	0	20	436	0	2.51574
105563	85636	91	50389	40806	81	13887	11244	47	-30	84	0	-53	76	0	565	665	0	2.51784
172852	124146	95	76844	55298	93	28112	19264	79	-126	69	0	-93	67	0	-2015	0	0	2.51784
306081	183504	114	104081	62607	107	39965	23453	102	-96	46	0	-33	36	0	-8871	0	0	2.51784
54336	47978	52	23944	19436	59	8167	6308	41	135	92	0	30	102	0	441327	284004	89	2.51784
258893	162446	121	73654	47118	114	31047	19792	84	-3	96	0	53	42	0	-92	403	0	2.51995
49559	40869	71	18589	15039	53	6390	5196	37	-20	84	0	93	71	0	-165	237	0	2.52205
161660	127097	89	61868	48307	87	26872	20139	81	-119	71	0	-14	68	0	271	561	0	2.52521
147891	117658	86	60660	47239	85	24776	19431	66	2	76	0	-39	82	0	-35	355	0	2.53152
132020	95960	95	90844	66757	91	478	286	0	79	165	0	-28	80	0	691	1267	6	2.53363
240074	167897	105	83475	57762	101	32131	23052	95	9	106	0	-33	63	0	-173	502	0	2.53363
169022	121777	97	58489	40833	91	25175	18383	69	-111	59	0	136	85	0	-2576	0	0	2.53468
69183	56229	81	20442	16825	56	11149	9340	43	166	121	0	153	162	0	-177	241	0	2.5431
276099	195075	109	225637	157807	109	1508	1167	10	61	74	0	7	69	0	-2273	151	0	2.5431
168634	130733	91	60193	46652	85	24748	19011	63	-73	85	0	-45	37	0	-476	390	0	2.5431
72465	60465	72	28613	23483	71	9597	7761	42	40	111	0	-14	91	0	-2087	0	0	2.54415
274835	163099	122	107057	63302	109	47567	27923	104	-190	18	0	81	89	0	55	705	0	2.54625
160900	116616	91	48684	34340	90	20715	14206	65	109	113	0	39	82	0	41218	16290	107	2.5473
163903	119581	92	82698	59195	91	26661	18882	72	21	90	0	-95	22	0	-10551	0	0	2.5473
226607	143495	108	95839	60152	100	32663	20349	89	35	116	0	-22	59	0	-8260	0	0	2.5473
147886	111107	93	48938	35079	88	22886	16311	62	-250	90	0	4	102	0	-317	212	0	2.54941
44602	36057	73	13265	11138	46	5026	4216	32	49	83	0	7	73	0	-242	113	0	2.55151
144920	106966	92	58965	42536	90	21753	15910	63	-12	99	0	26	68	0	-911	412	0	2.55151
79283	63682	82	28900	23714	75	10908	8390	45	126	116	0	6	59	0	-306	628	0	2.55572
212764	146336	99	77885	54148	98	33510	22125	86	59	67	0	-29	60	0	-2128	36	0	2.55572
41865	34263	73	12867	10739	47	5809	4782	34	-161	76	0	15	65	0	38	490	0	2.56098
125714	100358	86	50850	40210	83	14320	11072	49	-17	127	0	-7	47	0	-693	41	0	2.56203
212583	144351	106	79197	54009	102	28476	19001	79	-156	101	0	59	95	0	-441	172	0	2.56519
55229	47837	73	26143	21487	64	7269	5977	39	-42	69	0	0	45	0	-5414	0	0	2.56519
118704	98026	83	42006	34152	80	17109	13272	52	-131	93	0	-4	59	0	-1288	91	0	2.56624
171229	116537	99	66851	45876	93	20600	14176	60	11	108	0	9	50	0	-3289	0	0	2.56624
228270	144245	102	70830	43497	99	34578	21134	96	-110	78	0	75	90	0	-565	198	0	2.5694
182092	134543	98	81053	59661	93	28445	21438	75	-104	23	0	109	89	0	54	578	0	2.57256
114597	91826	98	44899	35800	82	15182	11768	48	64	130	0	-5	78	0	-1989	0	0	2.57361
112503	89008	86	40028	32471	82	17154	13624	54	-79	54	0	-81	10	0	274	786	0	2.57676
42926	36937	65	19270	16031	54	6026	5084	36	82	117	0	44	46	0	-1902	0	0	2.57782
130610	104452	95	65806	52863	84	19070	14821	54	30	125	0	14	89	0	111	302	0	2.58413
53255	42527	87	20611	17289	58	5797	5176	34	12	99	0	-12	65	0	186	381	0	2.58623
71265	58711	77	25414	20623	62	9448	7620	41	30	111	0	-40	28	0	-644	39	0	2.59044
63323	50017	79	23912	19793	59	9694	7957	41	-23	38	0	47	92	0	-1701	0	0	2.59044
216298	150758	111	107283	76181	99	38725	27044	94	162	129	0	117	105	0	-812	376	0	2.59149
176501	122649	102	74241	51602	94	27903	19264	73	-308	13	0	90	70	0	148	351	0	2.59886
165693	120928	95	66933	48606	92	24435	17000	64	157	172	0	-24	38	0	-3546	0	0	2.59991
196418	140528	101	74018	52210	96	27134	19087	74	79	119	0	-65	55	0	-346	211	0	2.60307
225667	144877	110	81391	53766	103	32645	20983	94	-79	140	0	0	60	0	-131	322	0	2.60623
228553	158045	100	85577	56800	99	48475	33559	98	127	162	0	-127	25	0	-7044	0	0	2.60623
212350	149393	102	123712	89954	100	27906	19193	77	179	158	0	69	80	0	-2212	87	0	2.60728
39863	32717	69	15280	12784	49	5229	4405	33	-102	54	0	-24	101	0	-2986	0	0	2.60728
77928	63468	82	34543	28084	77	9130	7243	41	4	115	0	-59	18	0	535	803	0	2.61254
389089	233373	147	279998	186173	140	108858	69397	135	80	164	0	123	97	0	-580	430	0	2.61359
298599	187889	112	86177	52837	108	39096	24106	105	-59	87	0	-57	62	0	-17014	0	0	2.61464
68126	55731	78	26190	21574	65	9479	7921	42	81	134	0	-121	18	0	-4630	0	0	2.61464
172914	133940	99	54619	41698	89	24191	18648	61	-176	68	0	24	78	0	10	273	0	2.6178
237376	149834	107	79588	49866	105	32206	19550	90	32	116	0	-37	40	0	-658	231	0	2.6199
206414	138778	103	80027	54010	98	30185	20364	88	-92	51	0	-3	88	0	-4839	0	0	2.6199
50151	42589	68	22149	18321	57	5461	4486	35	3	61	0	-99	56	0	-1654	0	0	2.62096
55737	45177	82	21920	18179	57	7326	5725	39	-133	42	0	-2	34	0	628	733	0	2.62306
62254	50732	81	31131	25758	74	8917	7651	40	2	103	0	-49	12	0	-183	290	0	2.62937
88543	71780	84	28021	22735	70	12472	10258	46	97	102	0	-26	42	0	151	700	0	2.62937
151970	122651	88	76371	60676	86	28587	22162	80	-6	43	0	-74	49	0	-2023	0	0	2.62937
264310	160137	121	104974	64869	114	41108	24852	102	211	181	0	-3	75	0	207704	223058	48	2.62937
128934	103381	99	46160	36085	91	19608	15424	59	-10	104	0	91	103	0	295299	235579	99	2.62937
176443	132657	90	57294	40821	89	29332	21075	73	11	89	0	-29	61	0	-12952	0	0	2.62937
77291	67316	67	22484	19460	50	12655	10782	46	-22	60	0	-20	41	0	-15612	0	0	2.63043
202283	139110	108	68292	46493	97	27627	18496	71	-41	79	0	18	61	0	-1766	154	0	2.63148
154082	116637	106	55402	42388	90	23177	17774	59	13	109	0	47	103	0	-2443	0	0	2.63148
182570	127797	106	56834	39535	90	29264	21113	73	-98	93	0	-5	58	0	-91	442	0	2.63463
228856	148182	107	78766	50260	100	39029	24905	97	83	83	0	-37	42	0	-567	322	0	2.63569
62817	54811	74	19916	16472	53	8381	6868	40	-193	48	0	-110	32	0	-2175	0	0	2.63674
82438	68955	77	39151	31987	77	12311	10543	44	-184	39	0	-32	56	0	-2045	318	0	2.63674
72021	57356	84	23552	19541	62	8778	7061	41	-3	83	0	-27	38	0	342	839	0	2.63779
91757	74800	85	40543	32924	79	13398	10466	47	-144	29	0	47	63	0	-1555	563	0	2.63779
108516	88470	86	50209	39491	82	13893	11330	46	-70	116	0	28	71	0	-1721	0	0	2.63779
125113	102678	89	36508	29474	82	19392	15404	55	-181	37	0	-72	34	0	-356	100	0	2.63989
115402	95344	95	40094	32390	80	15885	12774	48	-131	102	0	-8	53	0	-221	164	0	2.642
106548	87459	82	42412	34309	81	15051	12124	48	-91	71	0	30	31	0	217	365	0	2.64621
43109	34020	81	17371	14382	51	5506	4787	35	175	145	0	-33	58	0	-561	12	0	2.64831
144495	112584	89	47018	37132	84	25783	20241	69	149	99	0	-60	17	0	-429	216	0	2.65463
153912	121748	92	58912	46190	86	24449	18479	59	276	178	0	-65	24	0	-73	589	0	2.65673
183143	128213	97	80167	56377	94	27091	17886	75	19	134	0	-33	42	0	-6479	0	0	2.65673
145548	115130	91	34073	27605	82	20454	16419	57	146	170	0	67	57	0	-4541	0	0	2.65778
38550	32003	72	20557	17504	52	6230	5250	36	-81	48	0	13	41	0	-1668	201	0	2.65778
101666	82731	82	52909	42923	82	16054	13340	49	-34	90	0	-138	1	0	-63	581	0	2.65883
193822	135542	100	86973	60425	96	29435	20284	78	53	168	0	-78	85	0	494	764	0	2.66094
149914	105260	107	63518	43950	89	17817	12417	59	-210	44	0	-53	67	0	-753	0	0	2.66304
75840	61915	78	30422	24748	76	9376	7491	42	-77	54	0	73	128	0	24	435	0	2.66725
192327	136052	101	80415	55739	95	28019	19703	79	-168	31	0	1	43	0	-491	520	0	2.6683
59950	48917	78	26330	21853	67	6754	5838	36	129	167	0	-12	58	0	393	405	0	2.67251
246174	157610	111	106189	70167	104	38877	23807	99	32	184	0	-18	43	0	-2288	6	0	2.67356
141637	109898	90	55464	43663	85	21726	16305	62	30	136	0	80	91	0	-1734	0	0	2.67462
239250	156865	105	108529	74090	101	30692	19962	82	35	184	0	55	77	0	-7939	0	0	2.67462
224809	148035	117	94142	63323	100	36674	24048	97	-83	59	0	-120	42	0	-678	344	0	2.67567
203496	143008	103	73067	50840	100	30637	21413	85	1	145	0	201	109	0	-985	124	0	2.67672
217761	154711	99	108590	76838	97	29892	21436	81	225	109	0	-132	10	0	-6481	0	0	2.67672
92407	76205	85	36456	29549	78	12868	10412	45	-81	84	0	-62	39	0	-2964	0	0	2.67777
146192	115006	88	56521	44147	86	21643	16623	59	-78	80	0	28	89	0	-502	235	0	2.67882
90970	75799	82	32407	26506	78	13518	10747	47	59	105	0	36	62	0	-411	115	0	2.68198
141217	110524	89	54740	42840	85	20270	15319	61	140	175	0	-32	42	0	550	689	0	2.68409
189372	129998	102	72616	49378	95	28119	19565	80	-100	110	0	-29	65	0	-1047	279	0	2.68514
140996	100112	101	62564	45157	89	23072	15957	64	109	90	0	78	122	0	-1975	241	0	2.68619
125112	101897	85	42853	34561	82	16363	13271	50	-198	58	0	59	87	0	-5274	0	0	2.68619
66543	52785	84	25547	20786	67	8881	7397	41	10	75	0	18	47	0	-589	42	0	2.68829
273242	167457	107	98398	58342	106	37094	22158	100	33	86	0	32	44	0	-1551	0	0	2.68829
173999	117914	98	66655	45557	95	27393	18593	79	149	259	0	-37	46	0	-560	25	0	2.69145
147859	115161	88	59518	44232	86	23856	17275	65	-195	28	0	-40	44	0	-2858	141	0	2.69145
45618	37934	74	12319	10318	46	6996	6042	35	62	73	0	23	44	0	288	601	0	2.69566
182476	143611	94	75895	59139	89	23319	18415	59	-92	125	0	67	106	0	550	920	0	2.70092
244882	157950	106	89467	59165	102	33170	21917	97	-128	69	0	54	65	0	-392	310	0	2.70302
97090	80089	87	44522	36534	79	13247	10522	49	103	94	0	0	56	0	-677	166	0	2.70513
140841	110827	89	58171	45784	86	18217	14489	51	-53	90	0	-16	139	0	-81	766	0	2.71249
271039	159049	132	105785	63288	132	40355	23825	113	654	397	0	389	289	0	12925	41927	22	2.71249
265846	164015	108	104442	64343	106	37368	23244	101	-162	67	0	155	75	0	-364	314	0	2.71355
107811	88375	85	39727	32748	80	16243	13476	48	-38	86	0	-5	80	0	-7973	0	0	2.71355
348094	199721	119	136914	78945	118	57283	32233	113	142	190	0	-42	68	0	820	1029	3	2.7167
197196	126309	98	64106	40795	97	24557	15290	67	78	100	0	7	93	0	-3118	0	0	2.71776
54385	45220	74	22520	18590	60	7856	6507	39	220	142	0	3	44	0	-412	157	0	2.71881
427608	204403	151	171080	80751	146	68790	32706	142	108	232	0	-60	127	0	-510	353	0	2.71986
194506	132081	96	82572	57621	94	28819	19566	81	61	91	0	-3	66	0	-9216	0	0	2.72091
72016	60375	78	22294	18279	60	9729	7833	42	23	65	0	36	84	0	-187	453	0	2.72302
215218	148514	110	91519	64573	102	35376	25584	96	-341	57	0	-28	25	0	-345	471	0	2.72512
148593	113882	93	63940	48035	87	23850	18280	61	-162	83	0	-26	65	0	31557	11438	103	2.72512
98389	79405	83	27827	22622	75	13697	10989	48	-112	83	0	9	51	0	-719	72	0	2.72617
119385	96734	93	60210	48908	82	20508	16845	56	127	108	0	71	71	0	3	501	0	2.73038
285143	173465	129	102626	63191	116	43214	26148	112	-124	127	0	-39	52	0	-807	203	0	2.73354
197120	145799	93	81519	60516	92	30996	23277	88	-182	50	0	-84	50	0	-2011	0	0	2.73354
200359	143410	97	81826	57496	97	31900	22739	91	78	91	0	-59	79	0	-5191	0	0	2.73459
145479	107135	104	63201	46835	89	21131	15230	63	-263	5	0	30	69	0	10152	4951	78	2.73459
90329	71751	85	36716	29705	78	13282	11266	47	79	129	0	7	74	0	-1920	0	0	2.73564
125029	102956	84	49441	40268	81	20064	16645	56	166	141	0	22	49	0	-1337	259	0	2.73564
72551	60104	79	31453	25772	75	12109	9439	47	28	81	0	-14	50	0	-1346	76	0	2.73669
40986	34116	73	14114	11963	48	5328	4179	35	-37	99	0	-47	48	0	597	585	0	2.7409
245536	155522	111	101343	64024	105	34869	22273	96	29	108	0	13	110	0	-1373	199	0	2.74196
56526	47447	81	17192	14292	50	8744	7111	41	-64	100	0	6	54	0	26	495	0	2.74511
117700	95065	92	44766	36731	82	15831	13008	51	76	98	0	-26	73	0	48	504	0	2.74616
176507	120881	96	70644	46556	95	24779	16852	72	43	124	0	123	74	0	-4448	0	0	2.74616
90175	73672	89	39817	32810	78	12049	9807	46	-75	104	0	-19	35	0	-224	362	0	2.74932
202373	138318	112	71256	47334	94	33170	22645	91	-77	151	0	11	44	0	-70	802	0	2.75248
154364	122031	97	59942	46987	87	21596	17024	56	24	78	0	-23	35	0	1254	716	0	2.75563
192877	133770	97	88065	61706	97	27785	18612	76	-53	113	0	-124	56	0	-4312	111	0	2.75563
37149	32233	56	17226	14357	50	5880	5104	35	-70	104	0	-80	14	0	-242	105	0	2.75774
182786	130482	93	80207	55827	94	30417	21535	85	110	165	0	-57	76	0	-935	47	0	2.75774
120991	97749	88	50960	41644	84	18291	15061	53	-6	55	0	66	99	0	170	319	0	2.75984
281860	184199	110	103294	68624	105	60416	41122	103	51	135	0	21	95	0	-2677	0	0	2.76089
244037	162337	109	100911	66199	102	32904	21819	82	-87	108	0	24	89	0	-9472	0	0	2.76089
69115	55512	84	27757	23015	69	8599	7260	39	-57	96	0	-18	28	0	-484	410	0	2.76405
107229	87610	96	44453	36352	81	12821	10480	46	166	115	0	-98	51	0	-1484	174	0	2.76405
76774	62630	81	39747	32678	78	9527	7619	41	60	96	0	63	96	0	-727	86	0	2.7651
213029	139408	104	84715	56804	98	31834	20658	90	-40	85	0	2	50	0	122	843	0	2.76616
159339	115426	93	72819	50580	93	24644	16985	68	-124	56	0	-59	62	0	-5281	0	0	2.76616
146970	115204	90	50618	39901	86	23377	18202	61	-105	79	0	-12	53	0	259	479	0	2.76931
232540	165568	113	91364	66763	106	27053	19384	78	-6	117	0	92	76	0	-342	551	0	2.77142
226041	143619	103	77859	49885	98	37354	23250	96	24	103	0	68	108	0	-5329	0	0	2.77142
123360	102460	84	34659	28141	80	19202	15638	55	82	160	0	-17	36	0	-1401	0	0	2.77352
220695	155684	102	63924	44670	98	28741	19909	85	23	124	0	26	86	0	-142	307	0	2.77668
139172	115831	82	55531	44771	82	18624	15522	51	-77	37	0	96	59	0	-7182	0	0	2.77668
161341	129849	89	54777	43849	86	22472	17795	60	-77	69	0	-30	30	0	-578	270	0	2.77878
187110	124191	104	69568	46341	95	29949	20238	83	252	135	0	-32	56	0	-308	353	0	2.78509
55777	49323	64	30883	25801	73	8986	7309	40	-116	22	0	77	94	0	179	943	0	2.78615
140658	110619	102	56059	44867	85	22055	17515	59	58	99	0	4	77	0	459	725	0	2.78825
81225	66303	81	30687	24659	78	12231	10076	46	12	107	0	-71	72	0	-1443	0	0	2.7893
128224	103243	86	43862	35024	83	16541	13134	51	-103	66	0	-15	60	0	-222	364	0	2.79141
141376	114948	89	54453	43592	84	28191	22673	69	-73	95	0	6	69	0	-1822	167	0	2.79141
190401	147668	94	77638	60110	91	26765	20210	70	-96	207	0	-96	59	0	-792	149	0	2.79877
176679	122791	94	64551	44161	109	31780	21444	90	113	228	0	50	59	0	180843	267159	43	2.79877
73093	59229	91	36292	29421	75	9585	7737	43	57	91	0	0	53	0	-88	371	0	2.80298
206767	153752	107	84182	63085	96	34053	25465	91	52	89	0	-64	30	0	-620	39	0	2.80719
69140	56550	79	34344	28141	76	9853	7903	41	-182	5	0	-20	45	0	-2165	0	0	2.80824
77453	64001	79	33567	27499	76	9714	7991	42	96	87	0	-21	69	0	-286	329	0	2.80929
167218	132970	90	66657	52843	88	29934	23066	82	-198	88	0	-55	67	0	247	687	0	2.81035
227306	149255	108	95001	61685	100	32065	21017	90	-230	69	0	-75	74	0	53	454	0	2.81666
59595	49567	77	28365	23576	70	7673	6557	38	8	84	0	-88	34	0	-3113	0	0	2.81666
202264	143132	98	89041	62098	96	31057	21629	83	125	180	0	-65	50	0	-3008	0	0	2.81666
68326	55236	83	23951	19722	62	7878	6702	39	-62	82	0	-7	54	0	-207	251	0	2.81982
37084	31618	74	14664	12470	47	5567	4304	35	-120	63	0	-27	35	0	-629	17	0	2.82087
215837	142558	99	85792	55615	99	32912	22254	93	-147	66	0	-64	48	0	-1169	381	0	2.82087
134851	112043	87	34519	27394	84	20948	16747	60	33	143	0	93	69	0	333902	217811	93	2.82087
148416	120681	85	57119	44423	84	23875	18617	64	-57	123	0	41	68	0	-2768	0	0	2.82087
312501	179481	116	153015	85838	114	62351	35924	109	106	145	0	-8	46	0	-1698	432	0	2.82192
256805	166085	116	103670	67567	112	35605	22211	96	-21	65	0	100	106	0	-1538	475	0	2.82297
65363	56124	77	25750	21240	67	6435	5096	37	-141	32	0	72	102	0	-105	603	0	2.82508
208862	156717	96	66545	47579	93	30025	21883	79	-9	91	0	-26	123	0	-1924	0	0	2.82508
103476	87225	82	48517	39946	80	18787	14787	54	-92	19	0	70	116	0	-8116	0	0	2.82508
135446	109889	88	40778	33490	83	23867	19347	60	-181	73	0	-30	67	0	-9240	0	0	2.82613
126380	104843	83	33440	27731	78	24062	18713	67	-27	70	0	-39	28	0	-10350	0	0	2.82613
39425	34410	60	18817	15881	52	6717	5320	37	-57	50	0	-43	60	0	194205	188085	84	2.82613
97469	76554	96	33578	26155	80	14883	11936	48	34	83	0	-72	125	0	-62	146	0	2.83034
184899	135416	103	79373	58628	94	29973	21515	81	34	91	0	-138	24	0	-655	240	0	2.83034
101842	80844	83	44140	34273	79	14979	11183	52	-74	147	0	29	50	0	-3257	0	0	2.83139
162595	120265	89	49802	35711	89	26674	19103	76	-8	161	0	17	95	0	-4078	0	0	2.83139
287625	176543	111	97509	58237	110	41982	26658	105	-43	130	0	61	96	0	-10827	0	0	2.83139
59375	49546	74	27873	22922	74	8110	6595	40	108	101	0	-28	31	0	-820	346	0	2.83349
139553	111449	92	57379	46028	85	23507	18129	65	21	54	0	-8	63	0	135	654	0	2.8356
381334	201620	139	138406	68128	137	60750	31915	133	-90	90	0	-17	136	0	-547	150	0	2.83665
311101	182620	125	126132	75864	119	45598	26956	114	38	86	0	-47	83	0	618	1122	5	2.83981
206360	141777	106	75168	50245	96	27975	19109	76	89	111	0	-56	56	0	-466	245	0	2.84086
66902	55875	74	26995	22357	68	7973	6616	38	-36	74	0	-18	46	0	300	639	0	2.84296
46497	39459	58	21323	18017	58	6103	5221	36	-21	91	0	-30	43	0	301	399	0	2.84402
122227	99019	91	52609	42910	83	18873	15988	55	-41	112	0	-49	35	0	-337	353	0	2.84822
131707	106404	88	51005	40641	85	22122	17882	59	-3	95	0	92	127	0	-3398	0	0	2.84822
148809	118548	88	58708	46885	85	20950	16272	56	-14	101	0	-58	26	0	285	309	0	2.85033
243800	156928	110	99120	65991	102	40205	25867	99	67	111	0	-106	58	0	-6546	0	0	2.85033
46036	36824	85	15959	13398	49	5816	4766	34	-154	15	0	-56	54	0	-1087	605	0	2.85138
73678	61351	76	36059	29499	76	8759	7491	39	-48	111	0	43	84	0	5	414	0	2.85243
206886	137034	96	76414	50944	95	32941	22083	87	33	133	0	20	66	0	-143	386	0	2.86611
178184	129500	97	64342	45950	94	26662	18956	68	8	165	0	47	68	0	-2527	0	0	2.86716
249061	143333	109	95969	56025	107	35474	19489	101	-114	62	0	-54	52	0	-6273	0	0	2.86716
185235	131235	95	76997	53865	92	24339	17031	66	82	167	0	-58	28	0	-716	138	0	2.86822
130797	107499	84	44889	36600	81	19978	15525	55	-6	147	0	-57	55	0	-6470	0	0	2.86822
203779	143760	101	61484	41843	98	29227	19997	75	59	148	0	-67	67	0	-175	187	0	2.87032
206407	138068	102	79592	53797	97	29158	19429	77	181	125	0	37	46	0	-622	209	0	2.87242
215728	146095	99	69472	47344	97	27920	18490	75	52	134	0	-78	105	0	-8718	0	0	2.87242
160692	124757	94	62405	48827	87	22493	16907	66	-23	66	0	54	60	0	-7483	0	0	2.87242
116121	95372	86	46571	38310	82	20116	16741	54	56	178	0	-47	64	0	-8563	0	0	2.87348
53691	46744	68	21136	17907	55	7879	7054	38	-39	51	0	68	53	0	-263	285	0	2.87769
140274	113969	87	58773	46857	84	23180	18316	64	190	133	0	30	73	0	-1515	275	0	2.87769
66067	54356	87	27334	22043	77	9147	7460	40	-19	35	0	109	78	0	98922	203475	36	2.87874
194157	139369	97	82283	57784	94	25375	17979	66	-72	67	0	109	92	0	-223	528	0	2.88084
142205	114815	85	52584	42815	83	23988	18979	58	66	105	0	-36	47	0	-1004	230	0	2.88189
153527	118023	90	60561	47305	86	20958	15652	56	-104	111	0	2	85	0	-4682	0	0	2.88189
73703	63370	76	26753	22294	67	10126	8518	42	-58	86	0	-77	20	0	-1804	0	0	2.88295
121920	98848	85	38245	30804	82	15196	12655	47	-11	67	0	56	72	0	-1039	301	0	2.884
72520	61893	79	32202	26907	76	11622	9545	43	59	151	0	54	58	0	-729	433	0	2.88505
215892	140678	100	94051	62146	99	33494	21381	87	-112	42	0	43	93	0	-3315	0	0	2.88505
93483	73919	87	39540	31844	81	12110	9339	45	-31	71	0	136	72	0	108	424	0	2.89136
126670	103254	93	45982	37760	83	20849	17227	58	40	165	0	11	60	0	19	623	0	2.89452
100153	81187	84	44533	35015	79	13441	10742	47	99	162	0	-41	44	0	-3541	0	0	2.89452
60995	49784	84	19983	16760	54	9270	7654	41	-15	116	0	-36	57	0	-867	191	0	2.89557
49176	42406	74	19224	16182	51	6489	5411	37	-137	77	0	-56	46	0	-114	287	0	2.89768
121763	98253	83	47355	37911	82	16857	12842	52	-173	31	0	-14	24	0	-244	282	0	2.89978
54239	46099	75	23250	19345	63	10444	9019	44	-64	118	0	-91	54	0	-532	109	0	2.90189
322400	187622	113	119430	68629	112	53517	30899	107	119	180	0	-104	25	0	-1324	0	0	2.90294
220828	147433	102	93424	63158	98	34293	22934	85	156	165	0	22	54	0	-9756	0	0	2.90294
326196	194753	118	177665	108851	120	56874	35951	115	-61	124	0	-17	57	0	-20513	0	0	2.90294
169140	131052	105	59828	46453	87	21907	16799	60	-86	27	0	-166	41	0	-8652	0	0	2.90399
137825	110370	98	55516	44616	85	23323	18833	60	-59	118	0	23	58	0	-608	219	0	2.90609
346707	206395	115	136928	83104	115	49104	28674	111	-19	95	0	-9	70	0	-324	322	0	2.9103
56051	47934	78	25463	21310	63	8413	6866	40	-162	18	0	37	126	0	140	342	0	2.91241
148840	110958	91	60948	43956	89	24080	17803	66	35	101	0	-1	58	0	-1846	0	0	2.91241
142173	113789	94	55761	44420	86	21641	17556	56	5	110	0	63	76	0	-795	205	0	2.91346
269734	190106	107	108603	77451	106	54272	39068	102	200	122	0	-29	77	0	-3331	0	0	2.91346
191047	149040	90	70055	53512	86	26149	19882	66	-325	17	0	-72	47	0	-12673	0	0	2.91346
172942	135386	99	66291	51325	89	28502	20973	77	113	120	0	82	56	0	-540	88	0	2.91662
90915	77384	79	31893	26356	77	12323	9946	45	-67	97	0	-29	99	0	-3122	0	0	2.91662
172265	129902	97	74329	57946	90	22441	16636	62	74	121	0	-52	56	0	-567	224	0	2.91767
236319	153074	102	83939	54850	99	37268	23883	97	82	130	0	10	90	0	-4376	0	0	2.91872
248695	139111	117	102620	57867	112	36925	20681	106	-87	106	0	-114	26	0	-331	291	0	2.92082
126355	102362	94	46004	37007	83	18549	14938	55	98	75	0	-30	57	0	387	815	0	2.92293
157709	117499	93	60984	44469	90	21994	16572	66	-73	46	0	20	63	0	853	690	0	2.92503
203902	138168	105	87116	59940	95	29503	20089	78	134	168	0	10	71	0	183	593	0	2.92714
201918	136974	102	94792	66769	97	27805	19213	76	-67	87	0	100	83	0	-6413	0	0	2.92714
123210	93972	88	53416	40076	85	21051	16017	62	-48	93	0	0	42	0	-597	163	0	2.92819
108419	86024	98	33192	25221	98	12359	9414	49	590	349	0	210	308	0	-1036	0	0	2.92819
177017	125152	101	69703	47244	94	25820	18063	65	-140	38	0	113	76	0	-3904	0	0	2.92819
277902	170526	108	102516	62451	107	40431	24749	103	158	109	0	113	95	0	-9832	0	0	2.92924
195039	132155	104	80350	55646	95	31036	21255	83	28	90	0	161	77	0	-407	359	0	2.9324
201572	128146	105	99562	67127	102	22940	14823	66	6	170	0	3	69	0	-4260	0	0	2.9324
152433	110142	105	70732	51192	90	26937	19467	72	143	187	0	-34	77	0	854	706	0	2.9345
156765	110647	97	66899	46152	90	21886	15284	62	41	88	0	1	59	0	415	589	0	2.93661
59043	51863	75	18772	16139	50	7884	6833	39	10	104	0	-5	102	0	-4494	0	0	2.93661
223467	144477	104	85159	56023	101	27077	17141	76	-140	38	0	125	99	0	-182	416	0	2.94187
50126	41305	72	22380	18942	60	5997	5137	35	60	96	0	44	61	0	-813	193	0	2.94292
211113	157495	94	98701	74428	93	37066	26675	88	26	88	0	61	68	0	-139	302	0	2.94397
45938	37451	72	18913	15939	52	5943	5049	36	27	103	0	-32	54	0	-159	252	0	2.94713
67991	57343	77	27730	22898	70	8177	6852	40	21	117	0	59	58	0	-929	240	0	2.94713
49019	40869	76	19230	16113	52	7596	6113	39	-131	28	0	-5	76	0	-219	366	0	2.95239
253372	167503	104	93695	61540	99	25825	16934	72	186	143	0	25	65	0	49	478	0	2.95555
156171	121055	88	60377	46546	90	23255	18105	60	24	93	0	-23	33	0	-254	218	0	2.9566
74483	62127	78	28728	23841	72	11457	9253	45	-68	79	0	-44	40	0	-344	355	0	2.95765
191176	143909	109	68786	51799	92	28090	21550	68	55	135	0	72	74	0	26	485	0	2.96502
284232	181241	130	112739	70971	119	41169	26399	109	2	78	0	-12	97	0	335795	256351	96	2.96502
97836	81757	84	31878	26541	72	12179	10293	43	16	112	0	-31	66	0	-5250	0	0	2.96607
160254	126432	90	59678	47396	87	26252	20589	67	-124	100	0	3	76	0	-746	119	0	2.96712
258773	172199	101	144497	93245	105	43256	27354	99	-113	47	0	112	69	0	-3081	246	0	2.96712
76686	67073	73	17161	14974	47	9681	8309	41	-85	29	0	26	60	0	-14388	0	0	2.96712
149825	120391	93	58416	47029	84	23344	19052	59	-117	68	0	-19	46	0	-1277	151	0	2.96817
149933	104980	102	63798	44955	91	22465	15038	66	-175	32	0	128	117	0	-729	47	0	2.97028
64216	53934	83	32574	27005	74	10734	9055	42	-210	62	0	-12	55	0	245	415	0	2.97343
225216	144429	109	78278	49927	97	35330	22166	93	154	101	0	-71	57	0	-523	304	0	2.97448
144150	117789	83	55407	44500	83	22886	17444	61	-260	21	0	26	70	0	-3980	20	0	2.97554
171645	137618	90	103024	82743	89	37758	30197	84	99	114	0	31	96	0	-564	119	0	2.97764
201851	145707	96	70477	49812	93	774320	550150	108	-144	69	0	14	68	0	-8201	0	0	2.97764
129042	104579	87	56970	45804	83	18726	16148	48	-17	100	0	-139	26	0	-14894	0	0	2.97869
105385	85567	81	46060	36972	80	18746	14744	52	33	73	0	1	79	0	-100	323	0	2.97975
210273	148124	98	60112	40996	94	28153	20082	75	61	96	0	67	56	0	202	705	0	2.98395
245549	160272	107	135598	92505	102	68266	45985	100	-9	109	0	58	64	0	-9236	0	0	2.98395
216560	151250	100	81519	56451	96	33591	23636	91	44	79	0	-73	80	0	955	755	0	2.98816
70089	58136	82	25713	21386	65	10691	8846	44	-48	99	0	-22	47	0	-1414	0	0	2.98922
149905	121617	89	58957	47272	84	23171	18106	60	90	162	0	44	114	0	-416	842	0	2.99027
190897	136942	97	71183	50199	95	26461	18319	77	-31	118	0	-54	21	0	-6632	0	0	2.99027
79851	70436	75	35094	28380	77	12702	10645	47	34	77	0	-111	13	0	-7970	0	0	2.99027
101538	82555	85	36614	29981	81	14123	11307	47	63	100	0	-12	107	0	117	488	0	2.99448
198183	142389	99	64131	45063	92	27425	19970	72	-29	55	0	28	120	0	-633	136	0	2.99448
50401	42934	72	15452	13118	48	8742	7148	41	19	116	0	-15	51	0	108	443	0	2.99763
249907	165433	102	94989	62837	101	41830	27829	98	176	181	0	-103	45	0	-26615	0	0	2.99974
134369	107478	95	58963	48075	85	18411	14656	55	-97	100	0	-4	46	0	-2609	0	0	3.00079
67493	54246	79	22907	19126	66	7956	6402	40	-27	105	0	-101	12	0	-903	0	0	3.00184
65820	54204	76	26293	22089	69	7427	6453	36	25	100	0	56	91	0	-327	143	0	3.00395
193517	137397	98	94503	66607	96	27389	18644	75	150	217	0	-25	107	0	-448	600	0	3.00815
149441	105684	91	63471	45444	90	24941	17790	71	95	104	0	-7	42	0	-95	313	0	3.00921
69843	59761	75	28157	23285	72	9573	7539	42	9	140	0	68	81	0	-3918	0	0	3.00921
121806	100098	84	39497	32421	80	17964	15014	50	59	159	0	-3	49	0	-377	292	0	3.01026
134432	107066	95	56731	44952	83	18610	14551	53	56	100	0	-49	78	0	-1774	190	0	3.01131
119474	98044	86	49411	40637	81	20622	16482	57	-43	84	0	54	51	0	-1261	53	0	3.01131
193485	137026	101	79474	54740	95	29000	20415	81	-154	45	0	7	107	0	-684	120	0	3.01552
120606	96321	87	48170	37332	83	15250	11665	52	-39	91	0	-62	73	0	-350	314	0	3.01762
339452	194616	134	124772	72090	124	53706	31333	119	-160	63	0	4	56	0	-391	528	0	3.01868
221777	149971	100	86097	58096	97	35995	25145	92	127	139	0	-38	44	0	-12395	0	0	3.01868
52662	44373	76	17874	14964	53	7167	5900	39	45	147	0	-79	23	0	79	383	0	3.02183
172187	122718	97	62490	45356	91	26588	18413	74	46	159	0	11	116	0	-1492	246	0	3.02183
99888	83549	81	42359	35007	79	15931	13053	50	-69	148	0	-15	92	0	-5296	0	0	3.02288
216070	149765	98	96761	67476	98	37051	25186	93	-11	106	0	1	84	0	884	566	0	3.02709
103000	86736	82	38549	32158	78	13312	10790	46	-29	47	0	-32	46	0	-2949	0	0	3.02709
80312	66489	85	31250	26099	75	10126	8283	42	28	66	0	11	90	0	-338	225	0	3.0292
171863	139164	88	63634	51210	88	27983	22569	72	12	56	0	75	77	0	-467	173	0	3.03341
288296	172546	115	108867	62412	116	42019	25143	108	-25	119	0	-79	45	0	292216	223337	118	3.03341
209340	145318	101	70651	48970	96	29457	19917	87	8	117	0	22	90	0	-4592	0	0	3.03446
61881	51357	80	19843	16675	54	7819	6526	39	47	105	0	-18	27	0	-116	237	0	3.03867
294391	182141	114	104956	65118	113	36915	22953	104	309	158	0	189	112	0	-2071	0	0	3.03867
35808	31203	66	13834	12172	46	5036	4212	34	-122	129	0	28	80	0	-558	69	0	3.04077
275841	194073	114	127692	91375	104	55371	39154	101	9	99	0	-54	40	0	-2130	184	0	3.04077
43220	36039	84	21535	18307	54	5236	4610	33	83	133	0	-102	48	0	-2673	0	0	3.04182
51793	45178	71	20745	17450	56	6070	5185	36	-88	63	0	-42	35	0	865	707	0	3.04498
186139	136389	94	64866	47395	94	26746	19238	77	-34	83	0	20	73	0	-13	281	0	3.04708
298885	187115	113	100494	61473	111	45471	28801	108	-262	81	0	-59	59	0	-2978	0	0	3.04708
130668	106963	87	57614	46866	84	19709	16260	54	94	169	0	-40	67	0	123	253	0	3.05129
142354	115188	90	68167	56151	83	24501	19132	67	30	103	0	-13	62	0	-2659	0	0	3.05129
226498	148402	102	112156	76765	99	32008	20891	84	-149	108	0	2	72	0	-2891	0	0	3.05235
129884	109260	84	50956	42226	82	19616	15864	56	79	115	0	-27	96	0	-88	375	0	3.05655
53050	43233	84	27465	22382	73	7953	6046	43	-136	31	0	-11	51	0	237812	188227	88	3.05655
121970	100053	90	55670	46078	82	17543	14214	53	-61	48	0	45	92	0	-38	393	0	3.06076
134248	107773	85	46668	35670	84	23239	18067	65	-8	102	0	-39	58	0	-215	395	0	3.06602
169537	123559	96	59923	42713	94	26058	18641	68	-7	79	0	-38	60	0	-3546	0	0	3.06602
107233	87279	88	52960	43098	91	15777	12958	48	42	102	0	-46	85	0	-5323	0	0	3.06602
104581	85807	94	40266	33318	79	16253	12832	49	-148	33	0	48	61	0	-3237	0	0	3.06708
314761	194019	129	151146	96694	118	65766	40238	114	141	148	0	1	42	0	-2143	79	0	3.06813
166182	135514	89	66616	52803	87	23305	18060	60	50	62	0	94	66	0	-10	492	0	3.07128
109537	90228	88	32835	27262	78	17766	14079	55	74	115	0	67	87	0	-1302	0	0	3.07234
159266	126159	88	60985	48581	87	25335	20501	63	-80	91	0	73	51	0	300	412	0	3.07549
83204	68357	82	29777	24810	71	9892	7822	44	-131	45	0	33	45	0	-698	253	0	3.07655
207376	145346	98	84227	57580	97	32887	22775	85	13	188	0	-56	24	0	429	305	0	3.07865
257730	166422	105	104874	68564	103	31697	19883	80	56	67	0	-11	92	0	162	338	0	3.08075
137767	110499	87	45947	37045	82	22786	18477	56	-105	53	0	-46	71	0	699	1126	5	3.08707
36595	31410	66	18750	16161	52	5662	4782	35	34	72	0	-78	17	0	184	381	0	3.09128
140976	115020	91	54482	44376	85	19251	15704	53	74	162	0	-89	59	0	-760	125	0	3.09128
208471	137059	100	98969	67335	99	27633	18681	77	88	114	0	-23	63	0	-1659	466	0	3.09233
48883	42734	68	14644	12357	47	6397	5289	36	-7	72	0	8	84	0	-4911	0	0	3.09233
173535	132711	97	70247	53094	89	26694	20080	70	7	123	0	-80	67	0	-4373	0	0	3.09338
259226	165446	106	98766	63603	102	40229	25163	98	52	98	0	23	84	0	-1185	0	0	3.09443
76426	57670	88	40181	30697	79	69	217	0	59	158	0	-82	61	0	-418	224	0	3.09548
103693	85283	84	37125	30185	79	13108	10256	48	-45	76	0	-139	55	0	-633	67	0	3.09654
29026	23094	73	13598	11716	46	4121	3543	31	59	58	0	-13	33	0	-360	109	0	3.09864
141628	113574	99	62942	51249	85	19783	15720	56	154	149	0	60	66	0	351	569	0	3.10285
221994	149416	100	90554	62252	98	29871	19986	81	58	130	0	32	56	0	-360	274	0	3.1039
133936	110271	85	52143	42858	81	21351	17433	56	-62	70	0	31	54	0	-6093	0	0	3.1039
175278	124927	92	75156	52688	92	24366	17211	66	33	66	0	6	63	0	-13	481	0	3.10706
188383	141640	92	74413	55144	92	25908	18660	70	27	80	0	43	62	0	-522	299	0	3.11021
134527	104207	92	52769	39609	85	22869	17429	60	-59	110	0	-60	62	0	-2029	0	0	3.11021
118811	99998	82	46131	37360	81	22533	17694	59	56	78	0	68	60	0	-2236	0	0	3.11127
80168	66551	82	37197	30752	77	9885	7641	44	144	143	0	73	74	0	249	539	0	3.11232
123973	100922	97	45267	36891	81	18057	14506	53	171	165	0	131	116	0	-111	488	0	3.11442
186666	129467	99	82649	57524	95	25672	18064	69	87	92	0	45	67	0	-2448	157	0	3.11442
55262	46552	78	12486	10574	44	7490	6322	38	-16	156	0	11	65	0	194	323	0	3.11863
69992	57795	78	29760	24016	75	9151	7176	41	52	150	0	-3	45	0	-276	444	0	3.12074
90783	75979	86	17662	14785	51	13465	10793	46	47	118	0	67	54	0	-353	230	0	3.12179
30765	25995	70	13012	11118	46	4305	3417	31	-72	92	0	3	33	0	-730	40	0	3.12284
233026	150693	102	88995	58765	99	29699	18863	77	100	99	0	100	68	0	-425	524	0	3.12284
175825	117646	98	73645	50813	94	28220	18623	76	68	127	0	-90	33	0	273	458	0	3.13126
228570	155511	99	97186	65722	98	33212	23586	92	-23	60	0	88	150	0	-3740	0	0	3.13231
165855	119586	91	69382	49522	91	27154	19702	69	-178	86	0	-72	43	0	-9037	0	0	3.13231
364955	190182	137	150443	76638	133	56692	30094	128	-185	164	0	-37	157	0	-816	545	0	3.13336
156121	127826	85	49852	40016	84	22377	17632	63	8	48	0	23	96	0	-60	672	0	3.13547
221445	140573	104	83950	53143	99	41018	26011	96	-105	85	0	31	73	0	487	624	0	3.13757
50852	42143	73	24374	20421	59	8209	6897	40	12	68	0	-49	16	0	-5924	0	0	3.13757
44965	40809	55	24649	20906	59	5825	4847	34	2	42	0	-53	40	0	-3718	0	0	3.13757
125756	98805	87	42085	32238	83	17862	13658	53	-195	95	0	-21	44	0	-599	633	0	3.13968
34132	25862	83	50477	39685	74	3437	3352	26	67	108	0	123	91	0	-546	39	0	3.14178
51321	44300	68	19057	16066	55	6504	5347	37	-148	88	0	39	57	0	-122	470	0	3.14283
218189	138049	105	86900	55271	102	35421	22240	97	63	129	0	8	50	0	-620	316	0	3.14388
195742	144746	93	136159	100474	94	329	268	0	-31	92	0	78	109	0	-5921	0	0	3.14388
105462	86239	88	34526	28528	77	14240	12099	46	107	172	0	76	74	0	-2026	0	0	3.14388
289188	174506	110	93093	56163	108	49126	29811	105	61	166	0	-43	44	0	137	536	0	3.14809
81654	69957	79	35564	29023	75	11129	8882	45	107	97	0	-48	76	0	-3733	0	0	3.14809
45269	38789	64	22661	17694	67	7166	5954	38	117	148	0	-87	54	0	111	355	0	3.14914
115503	95786	82	51335	42402	81	13894	11628	47	156	171	0	29	65	0	-280	238	0	3.15125
239999	162737	103	66097	43729	97	39258	25714	97	-158	143	0	-26	59	0	-139	301	0	3.15335
301682	175370	119	135306	79833	115	36267	20239	101	28	78	0	75	66	0	-1279	180	0	3.15441
161260	130776	89	59758	47461	85	27963	20951	72	51	122	0	33	70	0	-8486	0	0	3.15546
219603	156900	100	63689	43286	96	33500	24546	87	83	125	0	-54	40	0	-13003	0	0	3.15546
136980	115000	83	53488	44523	81	24864	20405	62	11	87	0	-25	68	0	-18912	0	0	3.15546
317136	185633	122	123323	75262	120	50029	30256	115	-82	167	0	42	50	0	385	338	0	3.15967
232294	151791	104	84481	55051	98	36503	23424	95	174	118	0	-199	26	0	-12007	0	0	3.15967
132119	107314	94	55265	45013	84	19878	16316	53	-99	58	0	21	61	0	-7284	0	0	3.16072
156776	110119	95	65551	45337	90	21844	14386	65	118	136	0	-23	63	0	154	562	0	3.16388
126089	105297	83	52846	43436	81	14865	11840	50	-52	105	0	-115	18	0	-4144	0	0	3.16388
97128	80682	81	35578	29470	79	14579	11800	48	31	140	0	154	75	0	-271	370	0	3.16493
223922	149128	105	115433	78151	101	27277	18244	73	-27	118	0	-93	76	0	-2947	0	0	3.16493
29111	25194	69	16454	14237	49	5137	4167	33	60	101	0	-32	93	0	-1575	105	0	3.16598
171704	124961	103	54019	38517	91	30421	22790	84	177	191	0	-47	29	0	-246	204	0	3.16808
232093	154127	110	107848	74904	104	30520	20333	83	23	121	0	51	86	0	-1072	293	0	3.16914
252238	185338	102	203852	155964	98	57413	41168	94	36	100	0	-84	55	0	-4787	0	0	3.16914
140280	115841	85	49782	40647	82	23349	18817	59	-10	141	0	-9	41	0	-15770	0	0	3.16914
232998	149273	114	89052	56961	100	29485	18892	76	-125	71	0	45	113	0	-2901	0	0	3.17019
59790	50101	80	27824	23131	73	8007	7049	37	-78	77	0	107	105	0	75	445	0	3.17229
50838	44250	75	14009	12025	46	6668	5579	38	-130	49	0	-30	41	0	-425	431	0	3.17334
261109	160092	118	102236	63649	102	38416	24168	98	-162	122	0	113	71	0	-26	225	0	3.1765
342170	201548	123	133224	80681	120	53441	31286	115	-53	117	0	-79	60	0	-722	110	0	3.17966
152724	116471	88	67863	50175	86	22782	16755	61	-33	136	0	-114	13	0	-11375	0	0	3.17966
223599	146582	102	101793	67175	100	27745	18602	75	2	91	0	58	118	0	-2716	28	0	3.18071
163982	127550	90	59445	45589	88	29249	22861	75	-92	100	0	5	47	0	668	638	0	3.18492
104983	87274	86	39707	32844	80	15787	13154	49	151	163	0	-51	53	0	5	462	0	3.18702
232988	167611	100	99372	71664	98	29441	20902	72	-36	74	0	22	33	0	-3735	0	0	3.18702
179543	129421	96	66683	46914	92	25903	18814	74	-24	109	0	2	66	0	-420	833	0	3.18913
139702	113802	92	39985	32223	84	20611	16940	51	-27	107	0	80	65	0	609	404	0	3.19228
127090	105345	84	52211	42643	82	19762	16163	57	-127	58	0	-48	56	0	-700	38	0	3.19334
55362	44713	79	24556	20447	65	7691	6524	38	-65	29	0	-85	58	0	79	662	0	3.1986
100250	83120	88	54201	44949	80	15745	13054	49	-81	116	0	-77	54	0	-155	199	0	3.2007
454272	216028	150	153520	72957	145	70164	33115	141	299	329	0	378	603	0	-480	235	0	3.20596
228006	156729	96	74219	49938	94	31319	20880	90	74	152	0	78	72	0	-6740	37	0	3.20596
255085	160491	114	98650	62311	105	40048	25563	101	46	125	0	-51	49	0	17	500	0	3.20912
150612	123738	87	58768	46980	85	23370	18970	59	11	90	0	-68	36	0	-8072	0	0	3.20912
46912	39262	75	15793	13299	48	5886	4917	36	-17	41	0	14	80	0	393	608	0	3.21333
214812	145080	105	93028	65241	99	33142	22681	96	82	95	0	153	101	0	527	864	0	3.21543
163144	123709	91	56831	42122	87	25182	18013	68	-129	57	0	34	105	0	-12601	0	0	3.22174
127903	105415	86	55045	45202	83	22972	18045	66	-17	89	0	-4	75	0	-10443	0	0	3.22174
146609	117169	95	61519	50134	86	18646	15287	53	-62	59	0	-5	69	0	-2	412	0	3.22595
208620	144233	98	86967	60509	97	29380	20856	88	-88	29	0	118	67	0	-3073	0	0	3.22595
151848	114645	106	41236	29072	106	23868	17541	88	887	651	0	685	500	0	-3183	0	0	3.22595
29890	29011	44	15220	13213	47	4939	4453	33	-108	37	0	119	143	0	-2776	0	0	3.22701
65130	52572	89	21229	18140	57	9528	7822	41	-146	58	0	-7	45	0	-275	187	0	3.22806
195956	138895	95	91572	65242	96	27564	19242	75	-71	70	0	-6	35	0	-126	552	0	3.23647
148183	117931	89	43141	33734	85	20840	16201	57	-106	68	0	5	44	0	-5376	0	0	3.23647
87014	71866	79	33555	27711	73	10479	8517	45	-125	66	0	-53	37	0	-8606	0	0	3.23647
144972	118457	85	62810	50693	85	21591	17822	55	33	115	0	33	101	0	-577	294	0	3.23753
246208	160437	111	87235	56152	101	31149	19750	85	-239	57	0	-9	99	0	-4717	0	0	3.23753
142930	119154	86	40620	33315	81	23315	18687	59	-52	113	0	-11	40	0	-6796	0	0	3.23858
142185	115016	87	52071	42546	85	19204	14725	52	-57	73	0	4	107	0	-7379	0	0	3.23858
62623	54246	73	22291	18642	57	7315	6218	38	-66	60	0	51	58	0	-671	87	0	3.24068
46760	39129	78	21770	18310	58	8612	7464	39	82	106	0	-21	32	0	-330	159	0	3.24174
285823	175138	117	121600	75540	113	42393	25345	108	-261	75	0	-4	59	0	59373	57266	129	3.24174
54083	47114	82	24485	21273	55	6732	5914	37	-62	35	0	59	67	0	-7397	0	0	3.24279
185928	141456	90	54623	39785	88	24847	18669	62	-34	60	0	-70	52	0	-7697	0	0	3.24279
233185	157360	103	110161	75217	102	36029	24405	96	-49	79	0	11	66	0	-164	329	0	3.24805
167010	122778	93	79423	58339	90	29903	21210	77	-28	102	0	7	109	0	-6725	0	0	3.24805
142324	114802	97	53957	43323	83	20111	16069	54	103	148	0	0	93	0	-595	321	0	3.2491
51847	44138	82	20029	16961	53	7221	5988	38	-42	109	0	46	58	0	-4513	0	0	3.2491
198021	132601	104	72522	49192	95	32002	21679	85	-32	79	0	-12	97	0	-232	186	0	3.25331
110072	94122	80	45623	38444	78	22651	18696	58	-304	0	0	54	41	0	-5249	0	0	3.25331
92771	77693	83	38195	31920	78	14432	12122	48	17	98	0	-36	27	0	-2860	0	0	3.25436
75374	64000	79	34887	29249	75	9120	7945	39	-48	73	0	-27	62	0	479	573	0	3.25752
116337	94417	85	48477	37911	83	18032	14296	52	-108	111	0	-64	66	0	-1900	0	0	3.25752
154244	123451	94	58407	47468	85	23140	18265	58	-294	68	0	9	57	0	-1845	0	0	3.25752
151744	120431	100	55255	43273	86	21838	16918	63	-43	62	0	7	101	0	-742	180	0	3.25857
166856	122528	108	50561	34322	108	25706	17905	85	566	486	0	442	301	0	-789	368	0	3.25857
76443	64339	81	29324	24622	74	12752	10523	46	-6	140	0	50	61	0	-6506	0	0	3.25962
180983	130431	95	52529	36533	91	27395	19744	72	50	93	0	-150	35	0	-9056	0	0	3.25962
319478	181799	121	115307	66491	120	47097	26784	115	21	76	0	2	61	0	-444	165	0	3.26278
216278	145659	101	84486	57190	97	30753	21607	90	-158	58	0	-21	41	0	307	567	0	3.26488
68771	58660	77	22415	19301	53	7616	6427	39	216	153	0	-31	75	0	-3499	0	0	3.26488
416816	231316	163	228328	134970	149	80555	44548	145	547	791	0	381	714	0	1317	655	0	3.26909
137228	112833	83	60085	50072	83	24901	19911	61	34	103	0	-27	33	0	-5789	0	0	3.27014
190417	131158	98	88869	61761	94	29747	20068	84	4	119	0	-8	36	0	-584	240	0	3.27225
182019	128369	96	71430	50322	93	38788	26484	90	0	88	0	18	60	0	-8115	0	0	3.27225
54787	47155	70	23619	20193	60	6567	5262	37	33	88	0	150	79	0	-154	351	0	3.27646
130494	110674	82	52651	43157	81	19452	16206	54	157	118	0	-23	57	0	-1314	173	0	3.27646
162578	122292	93	64592	47328	90	22936	17116	62	110	151	0	102	94	0	-554	290	0	3.27856
288221	180505	115	99903	63614	108	42844	26786	103	199	140	0	-118	33	0	-53	468	0	3.28277
201442	148065	98	98860	71840	93	31885	23281	87	-194	46	0	-33	92	0	-11362	0	0	3.28277
126643	104564	85	60000	47817	83	19935	15443	56	111	91	0	-86	11	0	264	496	0	3.28803
103418	86481	80	42251	35349	80	12555	10062	46	271	150	0	48	88	0	-1098	246	0	3.28908
181551	128456	97	70882	50794	92	27282	19025	69	135	161	0	-13	58	0	20	298	0	3.29119
79916	67529	77	33601	28048	77	8536	6879	41	-7	74	0	16	100	0	757	559	0	3.29329
41594	37565	54	14362	12342	46	5778	5208	34	106	172	0	-86	28	0	-348	322	0	3.29434
257483	193780	100	132258	99395	101	58239	43416	98	183	150	0	-17	76	0	-2547	0	0	3.29434
201244	143241	97	63771	44918	93	30878	20891	78	75	136	0	-1	63	0	-4587	0	0	3.2954
166937	122308	97	65480	46909	91	23098	16566	63	80	107	0	-38	67	0	-5172	0	0	3.2954
98391	82067	85	42571	35561	78	12890	10624	47	11	132	0	-69	34	0	-4816	0	0	3.2954
92537	77918	80	36155	30249	77	12933	11168	44	-4	58	0	-46	28	0	522	1240	8	3.2975
99870	82048	91	35493	29622	78	13281	10769	46	-89	126	0	43	73	0	205	360	0	3.30487
160655	114852	94	63249	43865	91	24487	17613	69	-78	75	0	-58	30	0	-1248	270	0	3.30487
176423	120457	95	53267	35357	92	22957	15769	62	32	68	0	-60	43	0	-6552	0	0	3.30487
97879	84120	79	34979	29080	77	12593	10566	46	80	137	0	-75	62	0	-537	246	0	3.31328
126621	103828	87	43646	35767	84	15457	12711	48	143	127	0	24	72	0	-1037	338	0	3.31328
75056	63161	80	26792	22686	68	10311	8963	42	47	55	0	33	80	0	140	827	0	3.31434
217135	166333	100	81505	62484	92	31469	23673	88	-35	137	0	3	41	0	-262	366	0	3.31644
248201	158886	119	101273	65224	102	34552	22978	97	29	85	0	60	59	0	129	422	0	3.31749
212583	149989	103	82634	58784	100	29074	19484	84	-162	47	0	-47	41	0	49	545	0	3.3196
356734	191429	151	139362	74494	151	51548	27346	134	842	372	0	712	395	0	106775	213519	35	3.3196
138556	115446	83	51857	42814	82	21464	16817	55	143	138	0	11	72	0	-10019	0	0	3.3196
137342	112015	95	55600	45727	83	20587	16337	56	-180	122	0	60	125	0	-262	285	0	3.33433
47630	39317	68	58750	46333	77	4236	3346	32	-35	96	0	59	77	0	-2233	0	0	3.33538
41595	36756	83	18248	15843	50	5054	4463	32	29	82	0	36	62	0	-26	876	0	3.33538
229755	153556	112	100734	69480	106	32574	22578	90	84	128	0	-127	44	0	-514	269	0	3.33748
72477	59989	81	30226	25297	74	8305	6597	41	-132	45	0	33	46	0	-169	346	0	3.33959
166665	132589	89	64665	50568	88	26936	21115	73	-117	45	0	97	105	0	-2251	19	0	3.33959
227850	144308	109	81271	50701	98	33741	21152	94	55	77	0	-157	21	0	-176	329	0	3.34169
224404	151115	103	102493	68254	96	31708	20854	85	24	111	0	26	67	0	983	1125	6	3.34485
150328	110889	91	64788	48032	88	24578	17956	65	1	62	0	14	112	0	-6353	0	0	3.34485
139914	111468	91	57980	47429	85	18884	14811	53	23	113	0	-39	120	0	-549	57	0	3.34695
189976	133643	96	88003	61803	97	27541	19775	73	-12	144	0	-47	56	0	-5175	0	0	3.34801
197803	139047	97	82867	57937	96	28622	19882	86	279	139	0	-42	57	0	-242	721	0	3.34906
195666	143462	97	58540	41956	93	23878	17190	64	2	115	0	-52	39	0	-5724	0	0	3.35011
130936	109115	86	51678	42705	82	21334	17718	57	-61	25	0	12	47	0	-525	198	0	3.35116
80512	69030	80	35172	29389	76	640	541	0	-2	141	0	4	70	0	-467	143	0	3.35432
243423	155663	105	92018	56380	102	31001	19485	83	138	149	0	52	79	0	-175	306	0	3.35747
115323	97483	83	38261	32066	77	18807	16162	52	52	77	0	-15	38	0	-6708	0	0	3.35747
119429	101614	88	45472	38443	79	21406	17644	56	169	156	0	30	44	0	-4370	0	0	3.35747
201199	141215	95	81660	57919	95	26117	18452	71	-77	62	0	77	64	0	264	645	0	3.36063
70994	59448	79	26689	22608	65	7998	6880	38	93	187	0	-21	62	0	-1653	0	0	3.36063
49729	40198	82	14340	12127	47	6971	6206	37	-25	131	0	-57	20	0	-71	270	0	3.36274
58457	49527	80	25997	22040	66	8844	7622	39	-126	103	0	-47	50	0	633	664	0	3.36379
235691	168293	100	72847	50700	97	27766	18807	72	82	72	0	77	83	0	-170	762	0	3.36484
290320	178892	112	104289	62313	110	39116	23669	106	-76	90	0	-7	89	0	1079	898	0	3.368
164239	121154	108	64789	46782	108	23424	16453	89	942	528	0	811	509	0	23953	82612	25	3.368
165647	118471	94	77695	58069	91	21510	14383	62	-75	111	0	1	74	0	-861	277	0	3.36905
229962	155910	102	176823	126108	100	35919	24738	94	137	131	0	-19	60	0	169	1046	3	3.37221
188541	139197	109	86154	61931	93	29295	21386	75	-93	54	0	8	50	0	-4	291	0	3.37536
94404	79742	82	17154	14446	51	12945	11015	45	28	139	0	-6	80	0	-282	167	0	3.37641
154544	123968	90	61326	48653	85	24097	19515	61	6	93	0	-63	55	0	-2563	68	0	3.37747
164526	132031	90	59977	48924	85	23047	17803	60	86	123	0	-30	82	0	517	561	0	3.38273
129092	95293	93	51059	37106	87	17082	12244	55	-65	98	0	35	118	0	133	688	0	3.3922
194849	138601	94	87251	60785	93	31495	22693	87	-116	98	0	56	105	0	318	898	0	3.3922
279193	169862	105	103057	61517	104	43371	26090	101	-176	67	0	53	66	0	-10356	0	0	3.3922
74069	63057	78	28055	23858	74	10119	8613	43	48	150	0	-169	22	0	-1529	0	0	3.39325
246535	160026	115	73234	47414	104	36230	22730	99	-29	143	0	44	71	0	-1050	143	0	3.3943
139478	114929	85	50275	40897	83	20294	16229	55	-32	160	0	89	67	0	-3031	39	0	3.3943
131120	98152	104	56866	43538	87	21458	15280	61	151	102	0	-2	46	0	-191	246	0	3.39851
158617	113254	93	66147	47647	89	25192	17269	74	-111	86	0	-60	75	0	325	502	0	3.40482
157188	130343	85	65029	53815	85	24286	19325	62	56	88	0	41	77	0	-12463	0	0	3.40587
48662	45130	58	23349	20523	52	7865	6602	38	61	86	0	-6	64	0	-14985	0	0	3.40587
202953	143159	101	70568	48203	95	26664	18616	74	30	106	0	90	73	0	-597	168	0	3.41008
75758	62939	86	29052	24528	74	11352	9454	45	65	85	0	93	67	0	39	498	0	3.41324
200515	146332	94	100679	74437	94	30273	22022	81	-39	70	0	8	53	0	241	648	0	3.41955
244874	162479	102	102224	68647	98	39708	25567	95	-34	95	0	-116	44	0	-8036	0	0	3.41955
46321	39327	74	15853	13569	47	9174	7429	41	99	144	0	-103	38	0	-1097	255	0	3.4206
160497	119681	99	60990	45286	90	23001	16883	63	177	133	0	-35	58	0	-619	128	0	3.42166
150847	123798	89	80113	66072	85	23090	18545	61	222	166	0	-11	77	0	11	509	0	3.42376
174087	137580	90	68602	53645	88	25279	19789	71	-75	135	0	-18	53	0	13588	5350	105	3.42376
117251	96599	89	48906	40090	82	18252	14669	51	73	120	0	-86	35	0	-298	489	0	3.42587
232093	145932	118	92438	60393	102	33988	21595	96	-43	107	0	-41	52	0	-3060	206	0	3.42587
115592	98301	83	45848	38375	80	19471	15682	53	-5	106	0	130	91	0	-8617	0	0	3.42587
156138	127134	89	54114	44440	84	22131	17934	59	-97	62	0	-38	50	0	69	498	0	3.42902
94014	80584	78	39753	33753	77	14439	12036	49	46	143	0	28	67	0	-5259	0	0	3.42902
49732	40839	81	18477	15592	52	7041	5816	38	-23	158	0	80	84	0	-1573	0	0	3.43007
46144	40576	67	17805	15472	50	6687	5540	36	25	131	0	72	102	0	-591	0	0	3.43534
50251	42115	83	20500	17201	55	6721	5615	38	-93	62	0	5	30	0	70	391	0	3.43744
514128	258898	170	323928	160665	166	135425	69404	163	2224	1743	29	1985	1623	24	-1338	390	0	3.43744
91933	74875	88	37379	30454	77	13605	11072	46	79	136	0	-166	20	0	-4735	0	0	3.43849
320549	190441	125	127849	75652	124	45105	26133	119	158	129	0	110	68	0	-1519	223	0	3.43954
400053	226554	147	196459	113428	144	67968	37259	140	457	1198	4	523	719	0	605	563	0	3.4427
125639	105874	87	47375	39663	81	18358	14964	51	-100	65	0	-59	62	0	-13248	0	0	3.44375
246039	161488	100	97723	63584	99	38067	24341	96	-14	176	0	118	91	0	-10865	0	0	3.44375
113300	90941	98	46057	35182	98	18256	13663	74	899	664	0	796	615	0	13381	79557	20	3.44375
180983	137597	90	73768	55526	90	21222	15757	59	-185	55	0	-110	27	0	-12151	0	0	3.44375
52446	45839	70	24922	21487	56	6385	5415	37	-48	66	0	48	100	0	-14692	0	0	3.44375
273407	175309	103	107624	69511	102	44397	28304	97	42	115	0	13	60	0	-392	212	0	3.44586
42294	36712	69	17145	14610	49	5800	4781	35	110	112	0	20	49	0	-40	431	0	3.44796
156513	114528	92	60077	44082	90	22441	16560	61	55	86	0	-24	102	0	-254	204	0	3.44901
45462	40289	72	17836	15203	50	5840	5073	37	19	108	0	-20	23	0	320	562	0	3.45638
18844	14967	58	5945	4912	36	116	174	0	-151	11	0	82	90	0	-447	58	0	3.45743
48839	41226	72	20903	17929	55	6468	5325	37	-33	91	0	-134	28	0	344	766	0	3.45848
41259	34682	66	20735	17586	58	6530	5461	36	163	84	0	-3	138	0	117	294	0	3.46164
110192	91190	82	36387	30296	79	14602	12186	46	-20	58	0	-60	39	0	-656	160	0	3.46269
254898	161851	117	85902	54112	100	31321	19249	90	14	77	0	52	83	0	-1140	27	0	3.46374
182162	131213	95	71141	50972	92	30124	21916	79	-94	130	0	-44	43	0	-8054	0	0	3.46374
203002	136158	107	76801	52283	100	29231	19773	81	-28	83	0	43	36	0	-364	483	0	3.4648
56199	49155	68	23360	19676	60	6847	5574	37	127	145	0	-45	39	0	-851	338	0	3.46585
150704	107058	100	66382	46520	90	19685	13847	59	56	113	0	25	62	0	-1518	130	0	3.4669
148356	109636	103	74621	55870	88	20767	15376	57	15	146	0	59	76	0	406	787	0	3.47006
79669	68260	77	32903	28095	75	11534	9601	44	-81	47	0	4	90	0	-3907	0	0	3.47006
39535	33519	63	16604	14215	50	5448	4473	36	-112	73	0	-51	30	0	-588	128	0	3.47111
188911	129860	97	88678	61207	94	31213	21310	84	-124	84	0	88	111	0	-9	421	0	3.47216
393335	197663	149	140864	69893	141	61634	30635	137	239	775	0	344	597	0	355	696	0	3.47427
83078	67550	90	34576	28025	77	12408	10122	45	10	94	0	-72	34	0	93	952	0	3.47742
239311	162856	101	115104	81274	100	32332	22297	90	-42	139	0	52	91	0	-1273	505	0	3.47742
155745	116026	92	73215	54893	89	21559	16081	58	24	88	0	-10	41	0	-4126	0	0	3.47742
50501	43111	74	20775	17688	57	6637	5318	38	7	119	0	76	88	0	-449	403	0	3.47847
146925	120287	89	49659	40356	83	21220	17184	56	-72	99	0	21	95	0	-1049	285	0	3.47953
108045	89207	96	44476	37468	79	18105	15388	52	4	105	0	-3	101	0	-436	255	0	3.48374
185469	143833	105	70465	56343	88	23882	18761	63	-69	83	0	21	51	0	-790	83	0	3.48479
120772	96832	89	46095	37267	81	13717	11139	46	28	86	0	1	38	0	-970	135	0	3.48584
145402	118526	87	57857	47302	85	23279	18889	60	165	203	0	79	97	0	-2754	0	0	3.48584
195808	145787	100	204286	158176	97	1044	773	0	-86	83	0	-74	31	0	-7701	0	0	3.48584
67940	58064	81	33039	28190	74	8326	7019	39	67	160	0	32	52	0	599	584	0	3.48794
172813	128971	95	54297	39177	89	26081	19176	72	-121	59	0	-10	64	0	-515	333	0	3.489
232723	158631	105	83434	56526	98	29752	20287	81	-243	61	0	-10	77	0	198	432	0	3.4932
277514	171325	106	117634	70866	106	45038	26764	101	2	103	0	-25	51	0	-397	444	0	3.49531
193592	138895	98	75118	52169	92	28083	19633	77	-38	61	0	12	80	0	-9364	0	0	3.49531
39556	33846	75	16023	13919	48	5837	4971	35	-36	126	0	-51	27	0	-5178	0	0	3.49636
40830	34224	73	18392	15815	50	6566	5583	36	78	155	0	38	65	0	-365	96	0	3.49847
32511	28890	70	16482	14524	49	4665	4003	32	152	136	0	93	75	0	330	897	0	3.50057
44916	40408	72	15473	13130	48	6961	5898	37	129	90	0	-15	52	0	-404	405	0	3.50162
157126	124674	93	60449	48255	85	20684	15951	55	-9	127	0	51	139	0	-350	174	0	3.50267
160436	115739	92	70554	50384	91	24420	18005	63	-9	72	0	-92	49	0	793	706	0	3.50794
122374	103243	82	34425	29262	79	18806	15788	51	90	173	0	4	55	0	-5416	0	0	3.50794
367293	213211	139	194527	121143	136	60434	35596	133	84	664	0	132	515	0	-11683	0	0	3.50794
136040	113072	88	50191	41910	81	18875	15244	51	-95	103	0	-17	66	0	-13730	0	0	3.50794
225811	153788	104	75461	50260	99	33337	23442	84	-11	87	0	78	128	0	-38	472	0	3.51109
163599	127879	91	73881	57523	89	19736	14998	56	35	164	0	160	108	0	-805	624	0	3.51214
118808	99547	82	45619	37894	80	18386	15134	52	-54	114	0	-47	53	0	-708	98	0	3.5132
204345	145940	96	70317	50943	94	30238	21354	82	80	176	0	-32	36	0	-3507	0	0	3.5132
325451	176600	122	127948	75189	116	58348	32837	113	-5	90	0	-37	98	0	332	359	0	3.51635
216346	146019	98	100230	66956	97	38242	24854	94	132	125	0	-65	61	0	-8637	0	0	3.51635
131796	108215	85	52818	42167	84	18657	14098	54	-155	48	0	42	46	0	-15245	0	0	3.51635
104867	89519	80	23622	20032	59	15329	12819	49	-152	36	0	-56	66	0	-7266	0	0	3.5174
184444	147788	89	92544	73503	88	20474	16217	54	-80	30	0	79	99	0	-8880	0	0	3.5174
54651	45626	76	27289	23389	71	7878	6975	38	-97	69	0	-20	45	0	-99	246	0	3.51951
196132	143442	95	80065	59952	92	33628	24450	89	-30	78	0	97	65	0	-17778	0	0	3.52056
198021	137973	103	70248	50398	95	25514	17035	70	40	60	0	129	99	0	-5187	0	0	3.52056
218939	164324	105	142848	111002	97	1001	775	0	-13	87	0	150	83	0	-2284	0	0	3.52161
27848	23443	65	9414	8046	40	4027	3608	29	28	82	0	45	105	0	56	438	0	3.52582
262923	172510	106	115042	74932	103	49859	32937	101	-142	82	0	-29	45	0	-1328	74	0	3.52582
27178	23816	63	11784	10659	42	5079	4425	33	-69	23	0	-14	40	0	-9805	0	0	3.52582
142846	114058	87	58161	45476	86	23428	18721	61	-69	109	0	-43	43	0	-6434	0	0	3.52687
139086	115527	86	45758	37645	82	21849	18048	55	114	147	0	-47	78	0	-12	468	0	3.52898
186913	140197	91	60061	43292	89	35295	26461	87	42	177	0	-77	43	0	-4204	0	0	3.53003
73022	61420	77	33334	28052	75	9705	8303	41	-260	26	0	67	101	0	-87	327	0	3.53319
26496	22868	63	11951	10367	43	4085	3624	31	96	116	0	-18	47	0	186	370	0	3.5374
270531	164967	111	121007	73727	111	39174	24132	104	-31	85	0	-82	87	0	-1285	0	0	3.5374
47484	41895	72	14149	12224	46	5429	4771	33	24	144	0	-15	108	0	382	744	0	3.5395
67347	59067	66	22737	19371	56	8234	6584	39	-67	49	0	-20	43	0	-1505	0	0	3.5395
57237	49187	72	22665	19602	60	7779	6768	38	167	151	0	37	127	0	150	353	0	3.54476
140832	112882	88	51694	42123	84	19666	15223	58	-102	73	0	92	92	0	-1389	116	0	3.54476
167406	129052	94	74773	59509	90	21861	16585	63	107	124	0	-72	29	0	1101	825	0	3.54792
175203	135922	96	55509	43460	88	18642	14884	53	-123	88	0	-31	65	0	-4024	0	0	3.54792
193227	143920	95	119694	87679	95	453	370	0	36	149	0	-21	54	0	-6183	0	0	3.54792
239495	162754	99	86047	57713	98	35478	24279	94	-109	71	0	132	67	0	-540	765	0	3.54897
75444	63862	78	31090	26549	73	10139	8285	43	49	147	0	35	55	0	-275	287	0	3.55002
263088	179108	108	84287	56640	101	35626	24353	98	17	126	0	-68	22	0	-703	141	0	3.55423
38585	35275	67	27999	24796	66	6177	5373	36	-40	78	0	-50	44	0	-6444	0	0	3.55528
64663	56055	79	25673	22285	62	9922	8381	43	-5	72	0	30	60	0	-3617	0	0	3.55528
158415	114905	93	68412	49398	91	23351	16619	67	92	105	0	-9	37	0	-714	165	0	3.55633
67838	57719	74	26589	22769	60	9883	8336	41	-51	80	0	-80	41	0	-5637	0	0	3.55633
399296	229697	134	210019	133116	135	77712	47483	130	433	901	0	302	655	0	-483	370	0	3.55949
94902	80932	78	35202	29556	74	12718	10308	47	-180	39	0	-51	24	0	-7270	48	0	3.55949
96279	74575	98	37024	27722	81	15384	11261	53	-24	109	0	22	76	0	-6739	0	0	3.55949
129381	107678	82	52243	43308	81	21027	17132	58	-205	18	0	-15	58	0	-8130	0	0	3.55949
151531	116927	89	54186	39977	87	25537	18340	69	-1	108	0	-34	26	0	-6382	0	0	3.56054
134150	110951	88	50824	42412	82	21533	17701	57	99	81	0	2	96	0	-9861	0	0	3.56054
156056	124366	91	60780	48658	86	23833	18432	61	-104	34	0	-35	58	0	-4765	0	0	3.56054
45185	38612	74	14339	12175	47	8240	6963	39	150	154	0	-86	59	0	46	277	0	3.56475
143389	109066	97	57668	43313	87	21590	16126	64	-68	126	0	-68	48	0	-1768	111	0	3.56475
151333	125672	85	56013	45673	83	26789	21967	68	-27	77	0	-126	28	0	-5519	0	0	3.56475
78724	67868	77	36895	31161	75	11349	9403	43	63	131	0	28	109	0	122	292	0	3.56686
80410	68887	80	36324	30852	76	9489	7850	44	120	139	0	165	83	0	-288	156	0	3.57107
167811	123282	94	80582	59147	90	25392	18542	69	-132	92	0	-33	67	0	395	595	0	3.57527
328181	180514	129	121709	69322	125	54101	29439	122	-22	228	0	81	163	0	-625	183	0	3.57948
145488	118293	87	49865	40727	84	20557	16542	54	76	165	0	102	79	0	-2401	305	0	3.57948
206605	141885	105	86342	58920	98	31991	22232	88	-162	76	0	73	76	0	219986	202545	113	3.57948
154399	118499	89	51748	38598	85	22484	16707	60	-122	102	0	-41	74	0	-11703	0	0	3.57948
175110	137185	105	66965	53194	88	33635	25887	86	-57	81	0	-11	79	0	-1418	0	0	3.58159
157620	130101	88	57005	47064	84	25403	19627	71	52	123	0	-99	41	0	-1369	620	0	3.58159
54651	43621	80	26057	21842	67	7539	6375	39	23	122	0	-29	55	0	319	807	0	3.58369
187955	140404	92	87831	64350	91	29528	21303	86	66	155	0	-3	67	0	32	320	0	3.59316
179995	127568	97	80269	57477	91	23337	17105	62	2	93	0	-36	57	0	-366	348	0	3.59527
64473	54670	75	22607	19476	57	10893	9073	43	44	54	0	-77	39	0	-993	259	0	3.59632
114532	97114	83	64550	54855	81	18795	15906	51	-19	85	0	-58	33	0	3730	2041	28	3.59632
27564	24953	52	11932	10584	42	3462	3137	28	-104	77	0	-42	46	0	-3209	0	0	3.59737
133602	109258	87	51717	42002	83	21363	17320	55	6	112	0	-11	50	0	632	552	0	3.59842
119488	96503	85	48550	37979	83	16006	12559	51	29	87	0	-28	41	0	11335	4274	98	3.59947
70018	58898	81	25108	21430	61	9078	7089	42	-7	132	0	-20	73	0	-79	501	0	3.60053
180314	126190	109	73378	52309	91	22027	14820	63	66	168	0	-14	43	0	-232	301	0	3.60263
177228	126039	94	84212	59145	93	30748	21740	82	57	145	0	20	42	0	672	535	0	3.60473
239730	160597	116	87210	57757	99	30229	19921	79	152	99	0	29	118	0	-1652	187	0	3.60473
140741	115285	85	50981	41721	83	20948	16985	57	3	77	0	-1	84	0	-5048	0	0	3.60579
134838	111876	92	39481	32707	81	18513	14878	52	-73	96	0	-53	58	0	-396	435	0	3.60684
53743	45690	73	20670	17553	56	8285	7133	40	53	100	0	-4	37	0	-90	510	0	3.60789
136240	115569	82	61187	50860	82	24131	19522	61	-59	61	0	-20	45	0	-352	286	0	3.6121
136935	114377	86	47508	39478	84	23786	19192	66	-62	108	0	-111	33	0	-3715	0	0	3.6121
115104	96796	90	45720	38144	80	16821	13942	47	-84	121	0	-29	65	0	33	582	0	3.61947
220366	147221	103	75418	49395	97	29557	19777	81	169	172	0	51	85	0	59721	108591	113	3.61947
66686	57395	75	27913	24035	64	9374	7692	41	14	118	0	48	58	0	-6392	0	0	3.61947
196024	139673	97	77813	55939	94	28955	20184	78	44	157	0	-27	39	0	-482	160	0	3.62052
266388	176331	105	102040	68151	104	33953	23280	97	-300	109	0	180	116	0	-7334	0	0	3.62052
259425	170477	104	92519	60102	99	35009	22682	96	101	79	0	-42	73	0	-13090	0	0	3.62157
93916	78574	86	36729	31045	78	10911	8959	44	-49	129	0	58	64	0	-2102	0	0	3.62157
44047	38539	67	22219	18932	60	6470	5604	35	-50	39	0	-10	61	0	100	207	0	3.62473
268420	173543	117	87663	57527	104	33109	21672	84	50	105	0	-51	29	0	-541	137	0	3.63209
105309	90140	78	33153	28252	77	19909	16779	52	-93	34	0	-39	23	0	-4539	0	0	3.63314
154907	125475	95	63253	51827	85	21324	17359	58	-5	101	0	103	99	0	-319	466	0	3.63525
136477	107467	87	55980	42231	85	22151	16529	63	107	114	0	-43	61	0	-4293	0	0	3.63525
87631	77346	84	29489	25465	74	11719	9884	43	44	112	0	10	70	0	-6308	0	0	3.63525
146335	116670	91	64285	50179	86	20693	16011	56	104	209	0	144	105	0	-69	488	0	3.6384
136301	112655	86	54246	44658	83	20385	16379	53	-98	90	0	125	85	0	-318	260	0	3.63946
137989	114113	99	52584	43511	81	20814	16453	56	122	223	0	-43	71	0	738	719	0	3.64261
231501	150193	107	76519	49087	99	37797	24224	95	105	172	0	0	62	0	214	592	0	3.64682
238477	163982	101	110993	77981	100	29825	20053	81	-121	65	0	53	53	0	5461	2660	57	3.64682
77776	69802	76	29798	25881	66	12020	10392	44	-144	61	0	23	82	0	-10260	0	0	3.64682
273768	167746	109	87576	52165	108	35961	21788	100	-143	69	0	31	61	0	1098	677	0	3.64893
112385	96439	80	56706	47977	80	16237	13587	48	66	144	0	-103	26	0	-8259	0	0	3.64893
183005	130268	98	91377	65186	93	27006	18580	70	110	98	0	-32	63	0	77	556	0	3.65103
161171	131621	88	52698	43659	84	25098	19968	62	-30	82	0	37	113	0	57	514	0	3.65419
41391	34621	73	18043	15522	50	5385	4469	34	83	100	0	98	132	0	-31	432	0	3.65629
270299	199354	99	103240	76149	99	36519	26505	94	13	91	0	-62	70	0	-1082	319	0	3.65734
146894	121138	94	67375	55838	85	23329	19229	59	294	199	0	115	142	0	-929	63	0	3.6584
170653	121486	93	73315	51604	90	22064	15182	61	16	84	0	23	77	0	-5270	0	0	3.6584
215203	146955	98	83712	58371	97	29533	20605	80	135	179	0	-17	78	0	-473	453	0	3.6626
62708	55267	77	23663	20514	57	7923	6802	38	-93	62	0	-44	30	0	-4056	0	0	3.6626
77541	65529	87	28057	23969	70	14636	12496	49	-123	47	0	-21	70	0	-706	159	0	3.66366
424259	231812	140	229911	124255	138	81596	42201	134	721	1154	5	473	677	0	-1438	358	0	3.66471
148997	107203	94	57186	40271	92	23541	16764	66	232	189	0	-28	77	0	-6600	0	0	3.66471
242209	158324	111	88012	57946	100	35690	23601	93	477	178	0	-37	63	0	-200	410	0	3.66576
130616	105368	85	49907	39424	83	21720	17174	61	-36	107	0	5	74	0	-5974	0	0	3.66681
101865	86720	95	50350	42507	80	14936	12300	47	-30	109	0	-38	79	0	18482	13060	95	3.66681
242288	159589	103	112992	74377	101	40805	27231	95	-303	36	0	43	86	0	-4476	0	0	3.66681
66239	55080	90	24078	20576	58	10518	9025	43	4	69	0	93	84	0	-5001	0	0	3.66786
214658	144728	99	99737	68612	98	33989	22185	95	-60	64	0	-96	21	0	-1009	242	0	3.66892
51085	39721	87	19347	15952	64	6613	5320	37	186	152	0	42	56	0	202865	224357	87	3.66892
197226	138075	98	82531	56516	94	29744	21528	85	26	136	0	47	96	0	5	464	0	3.67313
186837	145198	93	80366	62171	88	27935	20851	68	-67	119	0	80	84	0	-5520	0	0	3.67313
91604	77427	77	35171	30039	76	13041	10991	44	-73	70	0	-46	42	0	32	340	0	3.67839
285708	189348	112	94667	61120	107	39934	26474	103	29	77	0	0	51	0	-2348	169	0	3.67944
144272	119030	91	55238	44870	84	19617	16120	57	-123	69	0	50	101	0	-6672	0	0	3.67944
70020	62338	69	28610	24685	62	8238	6928	39	67	79	0	-72	38	0	-8795	0	0	3.67944
140290	118303	88	42490	35692	81	25073	20886	61	150	128	0	-83	37	0	774	587	0	3.6847
68652	57269	78	25244	21346	63	9191	7794	41	-14	62	0	-52	25	0	-1497	0	0	3.6847
187179	135917	95	66954	47286	94	28353	20237	78	-85	65	0	1	51	0	-2276	0	0	3.68575
32116	27634	59	8814	7785	39	5223	4284	34	-136	21	0	-53	57	0	-1205	12	0	3.6868
62830	54629	67	25248	21413	62	7200	6206	37	-284	32	0	9	51	0	-24	315	0	3.68891
81437	68066	81	33385	27976	77	11896	10038	43	113	118	0	-3	79	0	-1223	108	0	3.68891
154069	122097	90	52998	40932	88	26800	21120	77	100	101	0	33	43	0	-1236	60	0	3.68996
45607	39657	73	19071	16558	52	8184	7001	38	-65	69	0	13	79	0	-412	81	0	3.69101
141792	118626	84	52672	43764	82	22539	18810	57	-29	131	0	-104	38	0	-1423	0	0	3.69101
150385	122516	92	56263	44740	85	23046	18228	58	89	98	0	3	78	0	-1122	143	0	3.69206
329360	190610	121	96863	56235	115	54769	31301	112	99	180	0	44	133	0	-8016	0	0	3.69312
53853	45550	78	27512	23821	69	6885	5761	37	-9	129	0	-84	10	0	-305	305	0	3.70048
146623	120654	87	53397	44169	84	22737	19209	55	44	105	0	-111	38	0	-1200	117	0	3.70048
311383	187338	115	124197	77789	114	50081	28758	110	197	164	0	26	145	0	-112	477	0	3.70995
185939	133892	95	74712	53421	90	26963	18891	76	-62	44	0	-43	57	0	-9157	0	0	3.70995
115188	96412	84	37997	32119	80	16245	13360	49	-128	38	0	155	95	0	80	373	0	3.71311
206464	139398	115	61487	39187	103	32054	21549	94	392	399	0	383	293	0	44651	123872	28	3.71311
360935	203334	136	149762	84857	127	57347	32838	122	124	339	0	155	341	0	129	771	0	3.71521
242955	157892	105	92214	58023	102	41778	25506	97	40	107	0	-1	61	0	252	830	0	3.71732
284231	184693	117	113769	75088	112	39367	25353	107	-188	93	0	47	50	0	888	1079	4	3.71942
143838	118203	88	58573	48378	82	21499	17266	54	-101	53	0	22	64	0	-9400	0	0	3.71942
159440	120267	90	61739	45384	89	24136	17898	64	-93	64	0	-7	59	0	-10257	0	0	3.71942
157388	127794	99	71512	58866	88	29530	24450	78	235	144	0	-27	86	0	-7711	0	0	3.71942
65062	56720	75	28493	24400	73	9632	8627	40	-11	108	0	-43	79	0	-1847	0	0	3.72047
167716	128221	91	49373	37234	89	23939	17844	66	-50	80	0	58	71	0	-85	390	0	3.72258
186371	134572	93	69613	49328	92	24257	17384	69	128	98	0	-81	48	0	-5325	0	0	3.72258
188318	132015	101	82870	58519	97	28697	19666	79	97	113	0	41	74	0	-358	182	0	3.72573
150887	120325	103	63884	50379	103	25962	19564	77	138	96	0	139	116	0	277969	205505	71	3.72573
141847	117385	97	56375	47637	82	20600	17042	57	-2	166	0	55	65	0	-4011	0	0	3.72573
116413	99738	83	27586	23694	64	17419	14389	54	-178	79	0	91	104	0	-4640	0	0	3.72679
83686	72121	78	42682	36485	76	11475	10029	43	49	97	0	44	88	0	219	545	0	3.73731
100665	84865	83	35986	30611	77	13727	11061	45	46	100	0	-11	66	0	-1264	110	0	3.73731
37299	32491	69	17485	15258	47	6056	5216	34	57	67	0	49	72	0	-2328	0	0	3.73731
222083	155940	104	99225	71008	98	27256	18544	72	-156	77	0	93	110	0	-247	1122	4	3.73836
156342	127554	86	60612	49251	84	23539	19173	58	48	99	0	20	49	0	-407	127	0	3.74046
392326	224984	125	114700	62305	125	67094	37723	124	176	395	0	220	355	0	319	484	0	3.74257
186580	139793	91	72191	53088	91	26718	19271	68	56	97	0	-8	56	0	-10372	0	0	3.74257
33036	29337	55	12482	10913	43	4783	4354	32	-100	26	0	60	92	0	-6425	0	0	3.74362
217904	170754	96	53823	40547	93	31272	24261	78	81	105	0	44	76	0	452	605	0	3.74678
78171	67145	77	26841	23040	63	10640	9307	41	61	81	0	-139	39	0	-5528	0	0	3.74678
212282	154306	97	73423	51408	93	32059	22843	89	-71	114	0	113	120	0	-353	276	0	3.74993
60762	50665	78	20922	17765	57	7660	6576	38	61	96	0	4	71	0	-926	0	0	3.75099
109158	93316	80	38429	32717	78	14939	12368	48	101	104	0	-65	36	0	-41	333	0	3.75414
335024	201411	116	130464	79081	113	57976	35392	109	141	113	0	-90	37	0	-1053	309	0	3.75414
145189	123020	84	37681	31732	80	22434	18352	56	-39	124	0	-85	44	0	-13508	0	0	3.75414
105446	93510	77	39678	34130	77	18954	15915	52	-60	38	0	37	61	0	-13138	0	0	3.75414
363850	164868	133	137655	62624	133	52733	22844	129	283	462	0	79	446	0	-16251	0	0	3.75519
165080	112020	109	72650	49692	93	21640	15051	61	-347	4	0	-22	67	0	-6221	0	0	3.75519
128342	107282	82	55170	45818	82	19841	15888	55	28	66	0	18	56	0	6058	3191	59	3.75519
69463	57981	85	24491	20433	66	9155	7894	39	33	84	0	25	73	0	-2981	0	0	3.75625
138770	114616	94	109608	91491	88	26532	21538	61	48	78	0	-92	73	0	-1967	0	0	3.7573
196958	139214	105	79971	57573	94	28330	19526	80	-1	71	0	-13	100	0	-4941	0	0	3.7573
151707	114157	90	59460	44699	88	22190	16096	61	-40	51	0	69	61	0	-88	490	0	3.7594
223472	156594	96	82397	57102	97	34891	23198	93	-186	109	0	-82	43	0	-2760	0	0	3.7594
45732	43491	50	19715	17295	50	5900	4863	36	-58	59	0	52	88	0	-6200	0	0	3.7594
59191	51281	74	18699	16123	50	8303	7057	40	113	92	0	-95	34	0	-555	114	0	3.76256
137016	112366	99	43286	36562	82	21629	18355	58	-26	160	0	-14	59	0	-1128	0	0	3.76361
160497	131135	87	77796	63696	87	27522	21804	67	30	73	0	73	66	0	48	399	0	3.76466
166938	126645	105	66383	50596	88	22347	16797	58	-128	176	0	7	48	0	-520	199	0	3.76572
175055	121593	109	77417	54580	92	28965	18895	80	57	94	0	-6	43	0	341	489	0	3.76993
169615	126565	95	65291	48591	89	24531	17730	65	34	180	0	22	45	0	625	685	0	3.77413
283447	181450	114	111895	75560	109	39723	25596	105	205	205	0	-29	75	0	-985	369	0	3.77519
79807	65112	87	32285	27406	76	8832	7490	39	-40	102	0	22	39	0	-236	181	0	3.77834
244274	164357	112	96032	64923	102	33936	23103	97	58	130	0	77	105	0	-2076	78	0	3.77939
227045	149831	98	84040	54816	97	28005	17921	78	-24	98	0	-11	39	0	-7580	0	0	3.77939
160255	124552	105	50567	38137	105	29216	22339	86	719	440	0	590	384	0	1885	38392	15	3.77939
83689	71912	81	33509	28808	75	11029	9545	43	-198	88	0	45	74	0	-7308	0	0	3.77939
62951	55109	77	25817	22063	73	8487	6931	40	-73	89	0	19	66	0	-510	228	0	3.7815
68262	60650	70	26025	22265	63	10123	8424	40	132	131	0	-120	21	0	-5913	0	0	3.7836
94845	81946	84	32631	27513	76	11773	9623	44	-53	67	0	8	53	0	-263	245	0	3.78676
36298	31628	67	14780	12884	45	4872	4079	33	19	96	0	-5	55	0	-1633	0	0	3.78781
139377	114805	83	54976	45493	83	23023	19312	57	-89	71	0	-10	78	0	291	419	0	3.78781
222647	157311	100	85176	59842	98	37117	26081	95	211	127	0	37	47	0	-5409	0	0	3.78886
265158	169313	109	100895	62756	106	43336	27919	101	6	96	0	79	102	0	-4331	0	0	3.78886
191219	154077	97	66285	53417	88	21834	17426	57	74	129	0	0	87	0	-6747	0	0	3.78992
147049	113013	92	71068	55078	87	19684	14417	60	-147	15	0	-7	40	0	246	833	0	3.79307
238630	157104	106	82937	52721	100	36758	23971	97	-28	109	0	-3	49	0	-5812	0	0	3.79307
168908	120407	101	66024	46801	92	27299	19758	78	-47	113	0	2	59	0	-100	952	0	3.79518
30555	27511	72	16917	14769	50	5403	4528	34	-7	94	0	27	42	0	-672	895	0	3.79623
146959	120868	92	57340	47382	83	23516	19464	66	-57	57	0	8	71	0	420	676	0	3.79728
235022	154928	100	89133	56708	100	34247	22252	96	105	120	0	113	69	0	-6270	0	0	3.79728
119390	96620	90	48312	39159	82	16977	13788	52	-136	80	0	66	63	0	628	665	0	3.80149
54826	50188	72	25068	21638	60	6446	5474	35	123	88	0	-50	37	0	-2810	0	0	3.80149
53592	46293	77	23720	20843	57	7311	6593	36	38	117	0	-42	94	0	-2548	0	0	3.80254
72216	60255	84	27393	23419	74	8737	6799	42	51	113	0	-17	90	0	438	878	0	3.80465
406424	240436	148	223657	137907	146	115240	72492	143	1376	1637	16	1130	1379	15	413	742	0	3.8078
157008	119450	93	60186	45227	87	24149	17621	62	51	72	0	-27	70	0	81	941	0	3.80991
247850	168816	99	126365	83800	101	37267	23669	94	-173	47	0	-86	50	0	-5257	0	0	3.80991
124108	104994	83	46788	38929	81	21354	17079	56	-119	43	0	-23	54	0	180	478	0	3.81306
172977	117592	112	70195	47761	112	23627	15288	70	399	393	0	367	300	0	88207	182093	35	3.81306
147366	111655	89	52454	38773	86	26611	19937	72	-97	18	0	31	55	0	-1511	24	0	3.81412
61661	52463	76	25959	22343	64	10088	8197	45	86	130	0	7	50	0	-300	550	0	3.81622
135570	110626	88	57714	45864	83	23170	18512	59	140	105	0	-62	50	0	-2481	0	0	3.81622
60663	53050	73	14107	12139	47	10461	9149	41	-64	93	0	21	46	0	-1143	0	0	3.81727
128052	103632	100	51786	41458	83	18790	14544	58	37	126	0	118	115	0	-1585	186	0	3.81727
358296	206132	138	133049	79035	136	53821	30725	131	509	681	0	300	705	0	-610	167	0	3.81833
181606	138716	91	86087	64823	89	32332	23823	84	61	175	0	16	67	0	-664	1529	10	3.81833
155023	127565	88	60390	49013	85	25585	20617	71	109	94	0	-4	75	0	-4732	0	0	3.81938
193182	140262	96	76723	54327	93	30835	22356	85	-58	125	0	19	81	0	226	701	0	3.82253
61146	50422	88	22539	17967	78	9654	7581	44	139	131	0	41	73	0	311104	221093	85	3.82253
273567	184249	106	76456	54433	104	46447	31616	102	-139	110	0	-20	60	0	131	359	0	3.82359
61544	52552	78	22237	19347	57	7348	6446	37	61	77	0	-22	23	0	95	390	0	3.82674
135306	113082	90	42949	36028	82	20228	16552	55	74	122	0	-32	54	0	-412	180	0	3.82885
148631	122633	84	56968	47259	83	21845	17836	57	-96	28	0	34	48	0	-404	291	0	3.83095
138504	117426	82	55822	47079	83	18638	16030	52	-45	98	0	-62	59	0	-4345	0	0	3.83095
228975	157364	108	97769	70852	97	33458	23257	90	148	149	0	-143	95	0	-484	365	0	3.83411
168779	124186	100	68456	50451	91	24357	16823	72	-13	77	0	39	109	0	-333	469	0	3.83621
36669	30833	69	17448	13855	53	3371	2683	28	144	126	0	18	74	0	-840	42	0	3.83726
230015	150175	103	97613	63932	101	37600	24574	95	-250	42	0	34	60	0	634	898	0	3.83937
108770	92529	80	43164	36580	79	15140	12702	49	137	153	0	90	70	0	-98	234	0	3.84358
133071	111144	88	47190	38698	81	21832	17970	55	41	106	0	-21	36	0	-66	193	0	3.84463
171669	135202	91	65211	50332	88	27779	21124	78	137	151	0	-67	48	0	-487	59	0	3.84673
140469	116850	85	56092	46689	83	20430	16659	54	-139	79	0	-17	46	0	-1992	0	0	3.84673
57034	47898	74	27039	23109	71	8368	7210	39	35	129	0	-81	35	0	4	447	0	3.84989
54399	49432	62	23855	20692	58	7839	6638	38	-32	63	0	58	91	0	100	249	0	3.84989
68583	58114	78	21296	18389	53	8689	7496	40	50	87	0	9	74	0	-3067	0	0	3.84989
140157	105526	92	57246	43531	87	22759	17493	63	89	146	0	-71	41	0	161	480	0	3.8541
156844	113744	92	76683	57513	90	21232	15416	57	-102	75	0	86	90	0	-638	194	0	3.85726
115674	88353	86	46478	34223	85	16965	12746	51	-203	86	0	-19	44	0	-2783	0	0	3.85726
180028	133884	98	67538	49346	93	28664	21032	68	108	122	0	97	65	0	-662	338	0	3.85831
160863	127220	91	63788	49880	86	26475	21054	66	-56	74	0	17	76	0	-6672	0	0	3.85831
172628	123070	98	60921	43840	90	25714	17875	70	-12	109	0	-49	60	0	-2533	0	0	3.85936
62887	54553	76	29788	25570	74	7272	6285	37	-100	55	0	-74	48	0	-250	514	0	3.86146
330454	222998	109	127978	87240	108	61151	41232	105	112	109	0	-69	27	0	-1382	80	0	3.86252
124699	105121	84	46704	38301	81	15957	12964	49	-115	85	0	-30	63	0	-10778	0	0	3.86252
148723	120244	96	69983	56834	85	19492	15585	55	29	100	0	-106	23	0	-4838	0	0	3.86252
148299	124427	83	56981	47020	83	20990	17685	54	19	161	0	-51	18	0	-1927	0	0	3.86357
253767	162190	105	104071	70273	103	34524	21597	98	222	136	0	-37	46	0	440	696	0	3.86567
62595	51638	85	23105	19665	55	7969	6475	39	-1	70	0	67	88	0	-34	452	0	3.86883
132234	102908	87	51048	37446	84	16995	12726	55	-75	43	0	16	65	0	-1233	122	0	3.86988
239842	165890	99	86870	59406	96	29685	20017	82	-72	75	0	32	65	0	10606	3736	102	3.86988
118128	90306	94	76704	58450	86	198	136	0	164	147	0	-20	81	0	-2959	0	0	3.86988
262559	166410	104	106581	66906	102	38097	23398	98	-7	77	0	-71	51	0	167	592	0	3.87725
167327	124755	91	58200	42317	90	27209	19794	68	-89	130	0	-39	41	0	-8024	0	0	3.87725
43002	39558	61	17880	16089	46	6353	5643	35	88	96	0	-2	72	0	-8945	0	0	3.87725
159042	118328	91	60656	45410	88	24112	18610	66	-180	72	0	27	73	0	-2873	0	0	3.8783
189950	149969	95	72591	58849	89	21074	16312	60	23	102	0	7	58	0	214	442	0	3.88146
181271	136166	92	47625	35038	88	30717	21950	84	115	118	0	-16	71	0	-6224	0	0	3.88146
253454	166618	108	102795	67236	104	45963	30579	101	-201	34	0	93	98	0	611	538	0	3.88356
168297	125760	96	85414	65036	91	24788	18098	62	13	123	0	-81	61	0	-5325	0	0	3.88356
140582	106051	88	59322	44136	86	19137	13605	57	-51	102	0	-24	61	0	-7491	0	0	3.88461
65136	57120	78	28926	24575	71	6235	5242	35	159	215	0	-9	55	0	163	423	0	3.88566
47627	41432	68	18143	15579	51	5831	4933	34	57	116	0	-9	54	0	-904	0	0	3.88672
189845	132145	96	78737	54904	94	28025	20183	75	77	142	0	52	115	0	-1062	0	0	3.88777
164002	129691	89	57808	44722	87	22071	16930	59	128	98	0	-30	78	0	-153	413	0	3.88987
62414	54834	78	17891	15547	51	7810	6605	37	-15	112	0	21	62	0	-2961	0	0	3.88987
233853	158752	109	111594	78505	101	33592	23261	95	133	129	0	-73	33	0	-120	292	0	3.89513
153274	123126	101	62566	48700	101	24217	18933	78	249	135	0	-41	20	0	280525	206608	82	3.89513
66286	61029	66	23186	20511	53	10150	8942	42	-86	68	0	-61	27	0	-4723	0	0	3.89513
115853	98942	81	45780	38048	80	18925	16014	53	85	84	0	-12	59	0	-4832	0	0	3.89513
47654	42643	69	15750	14049	46	6759	5876	36	-192	0	0	-7	79	0	-5467	0	0	3.89513
180760	129728	92	89491	64447	91	27542	18664	75	37	149	0	21	61	0	-3203	0	0	3.89619
180300	126252	99	73321	52779	92	23008	16178	67	-121	73	0	-4	56	0	281	367	0	3.89829
118470	102098	81	42641	36061	79	18038	14937	52	18	82	0	35	67	0	-5081	0	0	3.89829
236267	160604	101	80739	54907	94	30239	20579	86	-52	97	0	30	83	0	-6519	0	0	3.89829
46357	40108	79	18325	15874	52	5882	5403	34	261	157	0	-34	53	0	-329	190	0	3.90145
185809	132409	96	71715	50373	93	26703	18324	74	76	133	0	-74	72	0	-289	282	0	3.90776
118080	92461	99	24238	17155	99	18610	13955	68	680	458	0	742	452	0	2596	9036	15	3.90776
55282	46890	75	26476	22866	60	9639	7891	43	-52	52	0	-75	35	0	-2670	0	0	3.90776
90530	75107	87	33585	28434	77	11529	9831	43	-63	88	0	48	73	0	503	687	0	3.90986
156029	118776	91	60857	45441	89	22112	17068	60	5	124	0	86	69	0	-257	470	0	3.91092
157190	129098	90	56854	46994	86	25114	20443	59	42	133	0	-41	42	0	-1194	0	0	3.91197
55878	49055	73	19731	17186	50	8333	7338	39	-108	65	0	-1	39	0	-4656	0	0	3.91197
184434	146637	91	78784	61925	91	27896	21745	68	135	93	0	16	61	0	605	590	0	3.91512
143025	119329	86	67352	56197	84	25290	20448	64	-194	23	0	-56	21	0	-1042	517	0	3.91512
194436	145869	95	77157	56962	91	28492	20915	70	25	214	0	-52	55	0	-483	523	0	3.92039
175950	135109	89	69404	54564	89	26865	21046	72	89	150	0	32	74	0	-2934	0	0	3.92039
121092	101667	84	52793	44914	80	19448	15958	53	67	68	0	-8	78	0	-2580	0	0	3.92144
71051	60634	79	19725	16754	54	9059	7942	40	-38	52	0	48	114	0	-434	215	0	3.92249
141274	115097	86	57744	47851	84	18280	15285	51	1	99	0	-15	56	0	163	312	0	3.92459
266009	174909	105	84639	57812	101	39207	25227	100	11	131	0	95	102	0	-4771	0	0	3.92459
160655	123683	87	69846	53386	86	26228	19626	67	-103	87	0	83	95	0	-8081	0	0	3.92459
156899	121669	92	60481	45588	87	22823	16808	61	-35	61	0	-122	22	0	8894	4788	70	3.92459
54151	45076	87	22407	19123	60	6548	5686	35	22	92	0	-16	58	0	-2759	0	0	3.92565
204936	164714	97	68825	54557	89	31675	25452	81	33	146	0	-44	30	0	159	704	0	3.92775
140507	115423	95	47517	39246	82	23892	19534	63	-77	139	0	-5	74	0	-6357	0	0	3.9288
188850	134824	95	89351	64252	92	30649	21895	77	-85	97	0	80	99	0	-3971	0	0	3.9288
252234	165678	104	97883	66019	101	36413	24064	98	23	110	0	96	95	0	-58	356	0	3.93301
133736	114706	83	44352	37347	81	19746	16796	53	-142	23	0	-119	45	0	-6987	0	0	3.93301
35109	30866	62	18387	16483	49	3738	3309	29	-33	97	0	16	26	0	-3733	0	0	3.93301
129232	107968	83	43607	36348	81	19292	15742	53	-196	33	0	-41	53	0	-160	427	0	3.93617
324861	203813	109	124134	80018	108	45182	27944	104	108	216	0	-29	46	0	-824	166	0	3.93827
297522	169142	119	116066	68264	110	44126	25800	107	-149	70	0	136	86	0	-3788	0	0	3.93932
48617	43006	71	18950	16285	53	6870	6152	36	3	155	0	16	71	0	-283	92	0	3.94248
87778	76407	80	22938	19680	56	12044	10067	45	-4	64	0	-30	68	0	-1419	0	0	3.94248
67329	57751	81	27212	23742	65	7496	6582	37	51	125	0	36	47	0	-3380	0	0	3.94248
99052	83545	89	49100	41644	79	14962	12614	48	29	80	0	60	92	0	-464	432	0	3.94459
38566	36157	52	14918	13169	48	6325	5555	35	26	67	0	-78	64	0	-479	504	0	3.94564
345478	236139	122	161649	111495	114	69543	47742	112	-1	125	0	237	252	0	-683	367	0	3.94669
236959	159876	99	92034	61160	97	30497	20782	86	-157	45	0	2	47	0	-15872	0	0	3.94774
48414	42706	74	20630	17915	54	5731	4849	34	12	92	0	28	61	0	-690	77	0	3.9509
110344	94809	83	41649	35263	80	15187	12935	47	-193	24	0	24	51	0	-1348	63	0	3.9509
181823	133127	107	69960	50818	93	28569	20872	82	53	96	0	-105	30	0	-208	223	0	3.953
127394	100322	89	58632	44724	85	20036	15269	59	24	74	0	8	83	0	-5223	0	0	3.953
104545	90357	83	44542	38622	77	12765	10670	44	-26	72	0	-12	46	0	-8644	0	0	3.953
76894	66171	79	29605	25869	65	7777	6441	38	34	86	0	-20	44	0	-7255	0	0	3.95406
99864	85539	85	31167	27035	69	11979	10333	43	-77	141	0	-111	14	0	-7625	0	0	3.95406
153741	117549	93	65980	50342	88	26433	19965	66	-115	117	0	1	47	0	-10892	0	0	3.95406
142522	109007	104	57995	43957	85	19482	14375	57	55	87	0	2	49	0	-4282	0	0	3.95511
168006	132141	92	65689	51605	88	21578	17207	57	-129	41	0	106	81	0	-3397	0	0	3.95511
283780	185349	107	81611	53382	106	42595	27389	103	79	123	0	-183	26	0	-10770	0	0	3.95511
67649	56284	78	20186	17317	55	7053	6373	35	218	172	0	-68	19	0	-133	389	0	3.95826
138642	110346	92	104506	84502	88	23069	18058	64	-3	62	0	6	120	0	-1695	0	0	3.95932
129994	109038	87	55490	46407	82	20090	16366	55	-170	59	0	38	53	0	-1897	0	0	3.95932
181876	130647	100	72636	51810	91	28511	20244	80	-50	89	0	115	69	0	-673	65	0	3.96563
219850	154070	102	98687	68703	97	27736	19209	71	-2	169	0	11	94	0	-151	294	0	3.96879
167936	133291	91	62129	50616	87	23570	18800	61	-65	81	0	15	70	0	433	663	0	3.97089
157232	122863	89	46674	35239	86	25062	19034	68	-270	4	0	35	50	0	-1173	351	0	3.97194
185686	132460	106	69301	48396	96	23842	16697	66	-29	61	0	25	55	0	144	611	0	3.97615
74737	66309	75	31362	26928	70	11454	9469	43	-20	151	0	-3	62	0	-4392	0	0	3.97615
109035	93608	82	40586	34563	79	14947	11999	49	28	178	0	-9	96	0	270	491	0	3.97931
125677	103020	97	45551	37591	80	23412	18992	57	-75	34	0	61	90	0	-1270	768	0	3.97931
292093	187625	115	132432	85953	113	46081	29493	108	259	218	0	174	97	0	-537	418	0	3.98246
165302	127418	92	59033	44067	87	26109	19347	64	-36	53	0	-24	94	0	-5675	0	0	3.98246
149597	113032	89	47183	35039	87	20360	15899	58	117	95	0	-20	61	0	527	560	0	3.98457
135973	105038	92	57641	44096	85	18966	14082	55	-100	114	0	26	59	0	-4416	0	0	3.98457
42093	36263	79	18847	16408	50	6604	5424	36	107	140	0	-121	19	0	-1015	0	0	3.98562
168010	127013	93	60762	46030	88	28877	21236	76	-180	47	0	90	77	0	-504	677	0	3.98667
130867	110733	83	56495	48151	81	18023	15092	52	66	99	0	37	47	0	-5133	0	0	3.98667
183587	134636	93	71395	51266	90	30983	22376	81	-123	64	0	-32	39	0	-791	226	0	3.98772
164008	126805	91	79668	60319	90	24166	18433	64	8	99	0	-78	71	0	768	746	0	3.99404
157432	117266	88	71152	50718	88	23948	16560	73	-98	115	0	-30	54	0	-6857	0	0	3.99404
79272	69507	83	27459	23952	69	10574	9181	43	-215	99	0	10	47	0	-39	406	0	3.99825
90488	77576	78	28579	24412	68	12212	10775	43	-170	55	0	-75	22	0	-2025	0	0	3.99825
109433	95434	79	42994	36552	80	17130	14266	51	-21	139	0	17	82	0	-9	262	0	4.00245
69218	59918	77	25895	22776	61	8454	6991	40	27	114	0	-115	20	0	-3765	0	0	4.00245
209659	146792	103	84897	59131	95	29835	21459	83	163	151	0	34	94	0	-664	195	0	4.00351
58882	52377	73	27084	23012	71	8813	7293	40	-142	77	0	11	69	0	82	607	0	4.00666
86467	72535	86	36379	31392	76	12548	10690	43	182	194	0	195	156	0	-1825	0	0	4.00666
120940	102787	94	38866	32954	78	16240	14157	48	-55	34	0	-117	113	0	-165	434	0	4.00772
238971	157143	104	97987	65978	101	27395	17206	71	-171	74	0	59	50	0	-3023	0	0	4.00877
194986	143756	103	82490	60882	91	31339	22993	85	-100	84	0	-38	63	0	227	557	0	4.01298
117578	92321	86	51562	40121	84	16373	12701	53	-88	94	0	32	65	0	-5537	0	0	4.01298
34027	30334	69	18068	16178	49	5583	4734	34	66	101	0	-84	20	0	-5837	0	0	4.01298
37948	31940	64	15238	13278	47	5665	4820	34	23	106	0	70	130	0	-85	177	0	4.01508
57903	49951	80	26112	22382	63	6807	6034	35	111	183	0	5	63	0	-1294	131	0	4.01508
135049	108105	95	51552	40429	84	20772	16367	58	-311	0	0	-37	90	0	363	476	0	4.01719
389988	203541	140	137749	70082	136	65783	33992	132	536	902	0	555	629	0	-205	269	0	4.01929
76407	63921	76	36207	29790	78	9551	7774	40	-9	90	0	13	79	0	-9006	0	0	4.02034
231603	155963	101	92832	60910	99	32642	21497	88	69	124	0	18	68	0	-5049	0	0	4.02034
136330	106081	96	58681	45722	84	18867	14629	54	6	81	0	-132	17	0	-6015	0	0	4.02034
149546	110937	90	60490	45045	87	18993	13471	59	90	117	0	108	65	0	491	432	0	4.0235
305393	129628	134	110024	51294	123	45434	18273	120	143	616	0	241	409	0	-5041	0	0	4.0235
254126	188018	106	120920	92440	100	39373	29006	95	103	117	0	47	86	0	-3150	314	0	4.02455
60016	54082	74	27098	23346	68	10110	8704	40	-40	32	0	44	43	0	-1457	71	0	4.0256
220421	152682	104	86717	59514	97	31439	21834	93	98	163	0	28	58	0	-367	141	0	4.02771
32670	28733	72	15757	13893	48	4289	3503	32	-79	98	0	-61	77	0	154	754	0	4.03086
310805	209765	118	144279	100048	111	58005	39369	107	-231	151	0	-33	171	0	-120	389	0	4.03192
251622	158969	102	99550	62177	100	46832	28434	98	-118	126	0	33	105	0	-8397	0	0	4.03297
222933	158851	95	88802	63506	95	36950	25543	91	-251	22	0	-22	87	0	-2561	1242	4	4.03297
175982	130117	102	72804	52554	99	29184	20481	91	-31	77	0	80	98	0	313642	218884	100	4.03297
126033	106521	84	53726	45779	81	21402	17370	55	-70	74	0	-80	15	0	-6455	0	0	4.03297
197552	141546	95	59101	41129	90	27998	19945	72	31	59	0	62	89	0	-7505	0	0	4.03402
191758	141531	102	72276	53367	93	28532	21091	76	202	129	0	-17	37	0	-1763	46	0	4.03507
143139	119889	85	58048	49105	83	24682	20764	65	148	141	0	-86	48	0	-913	0	0	4.03718
72517	62556	79	23517	20374	58	10644	9273	42	84	205	0	-34	71	0	-1350	0	0	4.03823
179378	133274	98	70862	52748	90	25056	17557	64	-82	42	0	-24	60	0	-1604	0	0	4.03823
59890	51631	76	22151	19287	55	10461	8738	42	-163	43	0	17	48	0	48	288	0	4.04139
188109	136300	94	72197	52825	92	27365	19428	74	-11	83	0	16	86	0	-787	181	0	4.04244
284805	176373	114	125421	75811	114	41000	25690	104	-128	258	0	6	69	0	-327	590	0	4.04875
123627	103215	89	44283	37169	81	18072	15651	51	-90	79	0	37	65	0	-420	220	0	4.05085
89141	78157	77	33471	28646	75	13306	11521	45	96	95	0	-85	42	0	-752	94	0	4.05191
131984	111795	96	52407	43841	81	20288	17030	58	2	139	0	12	69	0	152	542	0	4.05401
265618	172644	114	107433	71175	104	37592	24474	98	107	141	0	26	65	0	47644	81992	119	4.05401
215216	158626	91	90945	64808	93	28694	20155	76	-207	61	0	21	105	0	-7280	0	0	4.05401
325801	194173	123	126298	73024	123	42174	24151	116	109	399	0	111	415	0	-7793	0	0	4.05401
127503	107570	82	47710	40529	79	16680	13815	49	-47	88	0	42	58	0	-10001	0	0	4.05506
128609	107997	83	50156	42180	80	23009	18799	59	-142	73	0	98	94	0	-1589	0	0	4.05612
143501	115653	89	54390	42453	86	22742	17191	58	45	135	0	181	120	0	184	456	0	4.05822
112405	97192	85	41696	35921	78	15703	13230	49	-63	103	0	79	101	0	-1138	168	0	4.05822
63473	57155	75	29109	25413	69	8557	7721	38	-132	91	0	40	93	0	-3553	0	0	4.05822
33882	26180	73	12236	9341	48	5050	3997	36	185	208	0	22	54	0	-170	353	0	4.06032
155847	114291	94	60905	44415	90	21899	16324	61	-287	52	0	52	61	0	168	474	0	4.06243
212057	148987	99	68602	46238	97	25319	17703	66	57	82	0	64	76	0	22806	8772	112	4.06243
124130	105829	83	50322	41802	81	18942	15546	51	129	161	0	157	118	0	-7073	0	0	4.06243
43930	37851	84	15198	13441	46	7080	5843	36	-85	46	0	10	69	0	903	791	0	4.06559
140715	117696	86	54572	44749	84	17656	14853	50	57	184	0	86	58	0	546	894	0	4.06769
214578	147601	100	90416	63446	96	31522	22195	83	108	160	0	-8	111	0	-1721	84	0	4.06769
93115	82532	78	36777	31371	75	13321	12152	44	-24	152	0	-49	48	0	-113	251	0	4.07085
52783	47150	72	21789	18590	58	5954	5034	35	-94	124	0	47	47	0	27	360	0	4.07611
198154	141289	96	82740	58178	95	29665	21636	81	31	102	0	136	67	0	-1787	388	0	4.07611
181846	130678	95	79440	55512	94	28888	20262	77	-221	48	0	47	86	0	-5758	0	0	4.07611
61871	54917	77	26869	23197	63	9405	7992	41	-183	44	0	8	59	0	-3016	0	0	4.07716
134710	112951	99	42146	35698	80	21600	18395	55	-155	90	0	73	58	0	242	389	0	4.07926
137607	112552	97	54037	43025	83	23955	19194	62	16	90	0	12	42	0	-167	294	0	4.08768
204853	143060	97	87132	59747	94	32771	23061	87	20	96	0	-34	52	0	1575	1596	8	4.08768
78492	69056	78	30638	26705	72	10217	8900	41	105	131	0	35	61	0	-5822	0	0	4.08768
43420	38394	71	13933	12794	44	5345	4637	34	-34	134	0	-7	94	0	-4001	0	0	4.08768
53184	44370	70	66754	55567	76	2682	2124	25	108	119	0	-19	53	0	84	348	0	4.09189
243377	161978	104	83473	54394	101	35597	23554	98	-56	135	0	0	59	0	726	697	0	4.09925
98596	87748	78	40649	34980	78	14860	12763	48	3	102	0	72	70	0	-4904	0	0	4.09925
131268	113715	81	54682	46855	80	16264	13806	49	-66	60	0	-147	30	0	-8256	0	0	4.09925
71901	63306	82	35465	30879	74	9269	7863	38	-55	59	0	-110	20	0	-4609	0	0	4.10031
110066	93999	90	48963	41652	80	15239	13034	48	-32	129	0	138	112	0	-51	500	0	4.10136
143456	120198	89	64183	53896	83	27903	22850	76	-243	3	0	11	42	0	412	656	0	4.10452
169728	125060	95	65740	48557	89	20945	14998	59	-5	138	0	-8	46	0	-89	685	0	4.10662
149608	116854	89	61929	47908	85	21403	16244	58	-56	94	0	98	96	0	-6121	0	0	4.10662
114453	102247	79	55822	48355	79	19382	16135	56	112	148	0	-19	70	0	-10335	0	0	4.10662
61281	54218	75	20850	18228	51	10156	8486	42	-19	139	0	132	80	0	146	289	0	4.11083
127931	107583	84	46778	39601	81	20368	17150	52	-60	109	0	-26	56	0	-275	173	0	4.11188
52466	47345	63	27789	24570	64	7968	6740	40	-119	64	0	-73	75	0	-3956	0	0	4.11188
64924	57596	78	27238	23915	68	7415	6302	39	-17	118	0	38	65	0	-121	541	0	4.11293
140853	115593	89	58521	46959	84	19494	15565	52	119	100	0	151	130	0	-128	484	0	4.11293
130765	110453	86	49302	41201	81	18904	15372	54	-19	149	0	40	66	0	-763	0	0	4.11504
171057	132113	94	60517	46749	89	26785	20800	66	118	133	0	19	65	0	-5022	0	0	4.11504
148322	120374	89	53672	43494	86	21835	17784	61	-15	90	0	58	71	0	-768	19	0	4.11819
134788	114039	82	50048	41575	81	21402	18074	56	29	77	0	-67	50	0	-341	250	0	4.11925
352500	201335	123	137885	82744	124	57442	34021	120	372	812	0	438	674	0	276	588	0	4.12556
67694	58200	83	25230	21226	68	9586	7969	41	5	98	0	18	39	0	37950	14737	90	4.12556
151039	122225	86	57023	44126	85	23557	17933	59	63	87	0	28	89	0	-5211	0	0	4.12556
249786	171318	115	115443	80683	109	30639	21126	79	-37	121	0	119	148	0	-9887	0	0	4.12556
152332	109791	92	55900	40157	87	23464	16908	63	44	108	0	-12	54	0	-6777	0	0	4.12661
157864	117675	92	73742	55414	89	23823	17629	61	237	175	0	-49	51	0	-5660	0	0	4.12661
204941	144357	110	85183	62057	95	32002	23750	89	-17	139	0	-3	81	0	48	286	0	4.12872
79848	68636	81	30275	26523	73	10493	9141	41	-163	83	0	94	61	0	-5226	0	0	4.12872
273013	178235	105	102054	65012	100	43601	27577	97	-164	21	0	28	60	0	-8478	0	0	4.12872
94444	81011	87	39428	34209	77	11485	9484	43	51	112	0	-24	42	0	212	655	0	4.13503
152504	121106	89	57828	44335	86	22488	16913	60	89	147	0	-41	41	0	-3567	0	0	4.13503
180761	127973	93	81672	57669	90	25046	18791	64	-243	15	0	-2	90	0	-8306	0	0	4.13503
40687	36224	65	22172	19366	59	5915	5089	36	-86	65	0	4	55	0	-249	516	0	4.13608
91090	80483	81	38556	32994	76	15664	13027	48	60	136	0	124	68	0	-1245	178	0	4.13608
308391	182214	123	116213	71560	122	45079	26376	117	260	452	0	-19	365	0	-664	413	0	4.13713
45940	40911	70	19190	16709	52	7643	6627	38	-82	61	0	-54	34	0	-123	247	0	4.13924
25379	24324	52	14276	12749	44	4007	3692	29	132	175	0	-19	47	0	-557	475	0	4.13924
233469	159543	98	84124	55758	96	32662	21820	81	57	152	0	-29	63	0	-11234	0	0	4.14029
58331	51140	79	22868	19745	59	5997	5068	34	-33	84	0	-101	113	0	-332	509	0	4.14134
251159	161925	107	115658	77746	102	43436	28399	98	-94	90	0	-55	76	0	144	423	0	4.1445
148113	113517	89	63179	46517	88	25254	18050	66	180	162	0	-95	34	0	17928	7095	103	4.1445
64788	60357	64	24296	21797	55	6919	6093	35	64	155	0	13	69	0	-10542	0	0	4.1445
228602	160865	98	123534	85355	96	29667	20716	82	-167	76	0	-48	76	0	-67	352	0	4.14555
144308	119529	86	55197	45182	84	19614	16326	54	-10	108	0	1	61	0	40	720	0	4.14765
253215	161251	103	78616	48220	101	33622	21320	97	11	139	0	71	64	0	1938	1473	16	4.14765
182140	133648	91	67068	48145	89	30460	21548	79	-58	130	0	1	63	0	-12348	0	0	4.14765
171297	125130	91	63329	46192	90	28940	20577	79	-28	56	0	24	69	0	-186	400	0	4.15081
60195	57900	53	23693	20515	61	10201	8512	41	206	227	0	117	87	0	-5342	0	0	4.15081
476851	240457	149	284870	158667	147	99459	56513	143	1767	1687	24	1282	1079	15	-232	325	0	4.15502
47517	41455	71	23858	20604	59	7510	6026	38	-133	0	0	19	53	0	-83	801	0	4.15607
172714	137630	95	69198	55699	89	21983	17752	56	185	167	0	135	101	0	-550	152	0	4.15712
38108	34332	60	19682	17499	53	5624	4964	34	43	104	0	-118	19	0	-4821	0	0	4.15712
46347	40953	70	21836	18443	66	6371	5180	35	138	237	0	60	88	0	-5471	0	0	4.15712
168291	127176	96	79598	61098	89	30871	23401	81	-99	180	0	175	99	0	-2308	0	0	4.15818
180188	135256	96	50660	36932	89	24797	18535	65	92	152	0	27	55	0	13105	5415	98	4.15818
111656	91325	84	37782	29650	79	16705	13373	50	20	95	0	53	80	0	-8996	0	0	4.15818
274800	117113	144	101622	42894	139	48869	20602	138	461	679	0	430	320	0	298	607	0	4.16449
112643	96345	81	46849	39953	79	19956	17281	53	6	68	0	3	65	0	-8156	0	0	4.16554
144013	109156	90	62092	47693	86	21919	15685	65	-265	23	0	9	86	0	617	600	0	4.17185
191658	143773	94	65454	47170	91	23724	17939	63	142	104	0	-2	64	0	-2962	0	0	4.17185
116387	97222	84	39251	33162	79	17107	13698	51	-21	93	0	111	123	0	-404	270	0	4.17396
61953	56726	75	23914	21352	54	8172	6889	39	63	79	0	34	84	0	-11247	0	0	4.17606
33859	30492	66	11683	10494	42	4985	4709	31	-37	80	0	30	79	0	-6239	0	0	4.17711
161832	127585	94	69205	55635	86	21097	16961	54	-79	88	0	-163	7	0	-1736	0	0	4.17711
173616	129217	109	66892	47969	109	25340	18606	78	373	341	0	96	110	0	220540	178900	73	4.17711
47233	42012	61	17981	15883	48	6077	5197	35	123	162	0	42	75	0	-6455	0	0	4.17711
48459	42022	73	22373	19468	55	5958	5123	33	26	104	0	-22	41	0	-4418	0	0	4.17817
110064	94763	81	39898	33815	79	15229	12870	47	14	75	0	-24	49	0	-1252	72	0	4.17922
146231	119171	88	56352	46545	83	18047	14321	53	145	135	0	-70	60	0	-2777	0	0	4.17922
161538	133336	93	61451	50893	85	24470	20188	60	91	144	0	62	69	0	-3601	0	0	4.17922
116159	97118	85	45949	38880	80	17567	14203	53	9	114	0	-23	63	0	-333	343	0	4.18027
130698	110682	82	48221	40837	81	18199	14690	50	-20	93	0	6	74	0	-4214	0	0	4.18132
88165	74611	81	30664	26043	75	12668	10540	44	-148	60	0	21	71	0	206	540	0	4.18553
151050	122539	96	49474	41068	83	21596	17267	54	-49	96	0	-35	44	0	-2638	0	0	4.18553
46765	42711	69	23070	20312	56	8886	7361	39	94	151	0	23	75	0	-4432	0	0	4.18658
123105	99506	86	45255	35760	82	19429	15722	55	41	130	0	-39	50	0	-97	287	0	4.18764
108715	92959	88	49922	42888	79	16996	14570	50	19	167	0	3	49	0	1044	777	0	4.19395
73033	62767	89	26183	22591	71	8972	7332	42	-50	56	0	-68	38	0	12303	5118	92	4.19395
175284	124809	98	72127	53286	93	25743	19126	63	-65	125	0	-53	47	0	-294	216	0	4.19605
136574	112745	88	48543	39601	82	24298	20020	61	-31	100	0	-106	18	0	637	616	0	4.19711
144564	113442	86	66079	51951	87	22756	17877	57	-53	83	0	-23	61	0	-1160	251	0	4.19816
67763	59631	73	30241	26500	71	9472	8055	40	-30	59	0	-68	64	0	-5188	0	0	4.19816
178725	127547	93	71162	53538	92	28895	20620	72	-100	128	0	-125	66	0	-613	148	0	4.20447
[truncated: 7,794 more rows]
