# Supplementary material for: Phenotypic heterogeneity follows a growth-viability tradeoff in response to amino acid identity
Source: Nat Commun. 2024 Aug 2;15:6515. doi: 10.1038/s41467-024-50602-8 (PMC11297284; doi:10.1038/s41467-024-50602-8)
Supplement: Supplementary file 6 — Source Data [file 41467_2024_50602_MOESM6_ESM.zip › source_data/fig6cde/2130_A2_yATP_NLIMPRO.csv]

FSC-A	FSC-H	FSC-W	SSC-A	SSC-H	SSC-W	BL1-A	BL1-H	BL1-W	VL1-A	VL1-H	VL1-W	VL2-A	VL2-H	VL2-W	YL2-A	YL2-H	YL2-W	Time
213311	165549	90	93381	73973	89	1851	1554	18	2152	1714	22	4724	3637	38	540261	431275	98	0
102540	101669	74	38459	38087	73	1114	1058	4	1080	1049	5	2741	2760	24	329141	319266	83	0.000998004
109032	94928	84	51016	44418	79	939	779	0	853	701	0	2466	2103	25	265525	233425	85	0.00199601
118256	116007	79	49205	48863	74	1512	1511	15	1678	1711	15	4007	3961	29	489579	484114	81	0.00299401
127037	112700	81	59607	52421	79	704	781	0	1206	870	0	2596	2118	26	289676	247609	88	0.00299401
51009	49300	80	18344	18419	46	507	466	0	404	330	0	803	877	0	110162	110771	74	0.00499002
219504	167915	92	82853	64011	88	1988	1489	22	2638	2038	25	6203	5077	40	749197	570963	99	0.00499002
113378	113399	75	44617	44475	73	1227	1260	11	1623	1358	13	3666	3798	28	474997	462857	82	0.00499002
101095	102466	74	32854	33448	70	1068	1041	5	1089	1080	6	3115	2944	26	319495	317168	79	0.00598802
133686	125565	78	60383	55498	78	1316	1383	13	1739	1541	18	3524	3076	30	383292	346737	85	0.00598802
47595	49649	68	12788	12936	40	530	478	0	585	541	0	1136	1218	10	142091	143724	76	0.00698603
85184	85791	74	53643	53616	71	1021	973	0	1114	1183	10	2895	2710	25	318508	303350	79	0.00698603
103925	103361	77	25112	25388	53	971	945	0	1305	1405	12	3408	3477	27	390321	366783	81	0.00798403
44784	47315	53	21925	22247	50	453	384	0	479	367	0	950	987	0	103028	103577	76	0.011976
139147	122373	84	62130	54240	80	1403	1252	14	1467	1259	13	2802	2420	26	375961	317436	89	0.011976
28123	29208	54	6636	7030	32	390	387	0	535	440	0	637	561	0	78330	78852	68	0.011976
113125	110521	80	29395	29097	72	1496	1354	14	1411	1306	12	4300	3935	32	508975	485906	88	0.0139721
318507	207935	113	153547	106780	108	4102	2663	34	3914	2669	36	9297	6224	50	1.01399e+06	690272	121	0.0139721
182133	145893	86	74053	58406	85	1739	1428	17	2259	1693	21	4971	3945	36	635243	503549	93	0.0139721
181947	150219	91	73942	60682	85	1544	1074	8	2045	1408	20	4265	3600	32	447850	375158	92	0.0149701
91399	90181	82	34824	34566	71	717	836	0	813	856	0	2090	2107	20	256712	249820	79	0.0159681
103292	103457	76	32509	32350	71	969	993	0	1277	1220	10	2712	2683	23	371426	351273	83	0.0159681
43624	43860	69	15215	15422	42	278	269	0	422	433	0	948	928	0	110336	110667	75	0.0169661
69668	71824	70	21285	21494	52	533	604	0	495	658	0	1990	2016	19	220006	215446	79	0.0169661
32156	33037	62	17128	17732	43	406	225	0	335	270	0	578	557	0	77692	77659	70	0.0179641
132200	115863	84	51547	45506	80	1281	1027	4	1332	1252	12	2612	2166	26	303540	279329	86	0.0199601
136977	125848	80	52753	46822	79	1133	1079	7	1428	1206	11	3138	2710	28	340162	309909	87	0.0209581
143979	126801	98	68905	59889	98	1625	1351	14	1600	1363	14	3489	3039	29	406389	359390	98	0.0209581
124389	118992	77	42464	39293	76	1001	970	0	1505	1275	11	3789	3583	29	457710	425242	84	0.0209581
94759	94803	73	58107	58176	74	1167	1064	6	1061	994	0	3174	3089	26	358739	345164	83	0.0219561
35853	35994	56	13682	13996	40	241	220	0	514	410	0	847	765	0	96945	97248	72	0.0229541
46534	45907	75	12455	12670	38	505	299	0	287	456	0	966	1109	6	102140	105666	75	0.0239521
120397	119442	74	29957	29439	72	1215	1256	10	1780	1576	19	4113	4082	29	500816	483151	84	0.0239521
212126	165781	89	78614	60705	87	2249	1669	23	2386	1757	24	6212	4806	40	764986	584470	98	0.0249501
46697	47516	59	18918	19004	45	474	531	0	565	494	0	831	950	0	118887	115963	75	0.0279441
131731	129152	76	28307	27875	69	1546	1510	14	2034	2033	18	4273	4044	30	492070	470210	86	0.0289421
101413	100820	74	30895	30957	71	852	933	0	942	1039	4	2894	2997	24	320592	314810	82	0.0299401
58586	60270	68	23479	23816	52	364	340	0	628	675	0	1545	1380	14	156132	163327	76	0.0299401
45443	44441	73	16342	16544	42	218	367	0	337	447	0	917	937	0	110478	103605	73	0.0309381
147598	133554	80	64473	57931	79	1614	1479	14	1805	1457	17	4974	4428	35	599612	537809	87	0.0319361
50412	54660	52	17138	17487	41	250	295	0	262	253	0	899	904	0	104287	105817	70	0.0319361
130899	120938	80	55057	49298	78	1067	959	0	1370	1307	13	3449	3153	29	405102	356228	87	0.0319361
179111	149228	95	67416	56576	84	2135	1822	21	2055	1708	20	5004	4133	36	558590	462672	95	0.0339321
110357	110036	75	37512	37143	72	1250	1110	8	1557	1455	14	3554	3523	28	426793	415927	80	0.0339321
105651	106054	74	48193	47898	72	1140	1065	5	1615	1541	17	4066	3936	30	437397	428964	79	0.0339321
116853	115322	79	40511	40091	73	1048	1240	9	1456	1271	13	3380	3072	30	395663	383559	81	0.0349301
48043	48977	71	24167	24669	58	358	343	0	480	481	0	892	922	0	90182	91571	74	0.0359281
104082	102886	84	54107	53503	74	869	883	0	1286	1288	11	3076	3138	26	345038	334313	84	0.0359281
162954	139158	84	70435	59746	83	1374	1029	6	1288	1091	7	3323	2857	28	391417	333102	100	0.0359281
282185	194748	103	120860	85823	98	2825	1847	27	3300	2270	33	7084	5080	42	749412	547388	106	0.0359281
39695	37609	73	16662	16848	43	215	239	0	140	352	0	646	738	0	87368	88346	75	0.0369261
170051	141689	88	67361	57021	83	1592	1391	15	1586	1396	16	4441	3748	34	477904	413192	91	0.0379242
56529	58376	68	23813	23878	56	442	466	0	593	520	0	1232	1217	10	116169	114809	76	0.0389222
115931	113686	75	35170	34746	73	1127	1077	7	1317	1566	14	3566	3432	27	419040	408911	84	0.0409182
202531	166754	91	93618	79247	86	1869	1597	16	2392	2004	24	5395	4781	36	602943	506853	95	0.0409182
143778	137766	78	64571	60786	76	1757	1499	17	1916	1604	17	4388	4058	32	557141	526496	85	0.0409182
177218	147178	84	74733	62312	84	1406	1506	14	1647	1509	19	4390	3683	34	453979	382299	92	0.0409182
58493	58531	75	17658	17867	43	717	592	0	373	314	0	1087	1039	5	132843	131976	76	0.0419162
224021	179004	91	91669	72889	88	2070	1710	20	2333	2112	24	6481	5317	39	698430	576828	98	0.0429142
37215	37902	71	14397	14775	41	255	290	0	332	281	0	785	722	0	100164	96141	74	0.0439122
118703	115182	82	45232	44155	75	1212	1046	8	1576	1626	16	4385	4284	31	486499	460853	86	0.0439122
163248	138745	83	69805	59808	82	1295	1090	8	1394	1014	3	3292	2904	28	370651	315290	91	0.0459082
50859	52295	68	34189	34951	67	257	279	0	362	373	0	827	897	0	110903	109317	74	0.0459082
124458	114410	82	59666	54255	79	1476	1515	13	1507	1182	12	3699	3121	30	352630	312329	87	0.0459082
148098	143855	80	56147	53845	77	1324	1110	8	1953	1825	18	4116	4199	29	476065	456394	88	0.0489022
78194	80050	70	25666	25873	55	514	622	0	759	761	0	1740	1721	16	181098	181593	79	0.0489022
45368	45990	68	20611	20965	47	545	604	0	475	471	0	838	867	0	96588	97262	73	0.0489022
197015	169675	87	85669	73445	85	1979	1650	21	2682	2232	25	6590	5558	40	767046	661067	94	0.0508982
119612	117356	75	34955	34565	73	1045	1027	4	1262	1209	9	2940	2910	25	351704	335550	85	0.0518962
228094	173627	97	91270	68473	88	2717	2014	25	2386	1967	24	5722	4198	40	641117	500807	97	0.0518962
46916	46960	77	16524	16763	43	216	290	0	468	444	0	1017	1008	2	113833	114280	72	0.0528942
45392	48138	63	18878	19327	44	166	163	0	422	495	0	1093	1079	6	153028	151055	74	0.0528942
47241	47834	62	14508	14819	39	295	269	0	355	546	0	1174	1294	11	141403	138330	74	0.0528942
33847	35618	47	14048	14241	39	182	268	0	206	264	0	586	657	0	89170	84477	74	0.0538922
161930	133367	101	76929	65914	83	1589	1457	15	1683	1416	16	3710	3001	32	419232	345768	91	0.0548902
19463	22209	39	10074	10416	36	204	271	0	206	159	0	549	550	0	77390	77994	65	0.0558882
53054	53242	68	17267	17541	43	170	226	0	520	559	0	935	898	0	123769	123259	76	0.0558882
76785	76371	73	25990	25981	60	514	726	0	660	736	0	1822	1800	18	212874	202535	81	0.0558882
155804	139661	80	85531	76834	80	1590	1258	14	1767	1312	13	4174	3657	32	434671	380582	87	0.0578842
142269	137172	78	39563	38815	75	1207	1102	8	1943	1687	20	4946	4804	31	535562	513189	87	0.0578842
69011	69340	77	24087	24116	58	451	473	0	564	569	0	1459	1425	15	154195	155261	78	0.0588822
43978	43635	67	15007	15223	41	574	490	0	417	367	0	820	734	0	125960	119681	76	0.0598802
69447	69808	71	18892	19100	46	753	632	0	642	578	0	1330	1226	12	146569	142991	81	0.0608782
32605	33178	61	11010	11143	37	338	353	0	309	353	0	798	794	0	111596	115010	74	0.0618762
86453	84952	72	30073	30305	68	566	609	0	638	526	0	1802	1702	17	208280	202200	81	0.0618762
111880	100440	81	53297	47305	77	1185	962	0	1212	1025	4	2219	2014	22	275838	243693	86	0.0618762
63987	67508	69	39188	39714	69	461	428	0	515	515	0	1227	1340	12	157679	153392	74	0.0628743
36169	35085	71	10907	11217	37	464	524	0	368	433	0	687	760	0	84686	84912	71	0.0628743
112138	107283	86	46587	45774	74	1021	1001	1	1393	1466	14	4304	4110	30	487949	460578	86	0.0648703
72722	72985	71	21083	20850	48	493	598	0	747	720	0	1371	1480	14	159838	155314	79	0.0658683
54775	56228	69	35855	36509	68	567	457	0	361	540	0	1243	1237	11	141846	140327	79	0.0658683
348478	259528	125	191764	149977	125	3969	3351	29	4434	3522	33	9696	7499	46	1.04082e+06	831225	142	0.0658683
102351	94254	78	52739	48393	75	992	668	0	788	632	0	2148	1950	21	246316	224343	82	0.0668663
61212	60466	72	12561	12648	39	531	531	0	614	685	0	1398	1462	14	177361	171353	76	0.0678643
65539	62264	72	32383	30477	71	588	532	0	601	547	0	1296	1034	7	131848	124297	78	0.0678643
57232	55609	73	28156	27184	68	574	518	0	406	402	0	1034	988	0	144713	136791	76	0.0688623
64337	65917	71	20705	20982	47	757	716	0	602	684	0	1876	1781	18	198046	193765	78	0.0688623
122694	111893	80	47360	43112	77	1151	985	0	1448	1391	13	3687	3377	29	438350	404462	86	0.0698603
171770	142893	85	70746	59418	83	1411	1162	12	1986	1916	20	4916	4401	34	561377	464866	92	0.0698603
25218	27202	51	9031	9268	35	325	228	0	323	235	0	551	618	0	73164	71047	66	0.0698603
191841	179076	82	74850	68794	81	2246	2000	23	2658	2492	25	7015	6446	38	865686	758807	91	0.0708583
144865	132883	79	63864	59191	79	1219	1288	11	1568	1218	11	3682	3507	28	372918	334274	86	0.0718563
36537	36108	73	21462	21900	53	200	206	0	470	342	0	702	671	0	81579	80960	71	0.0728543
94435	93378	81	30276	30117	71	924	951	0	1246	1289	12	3076	3034	26	343555	319914	81	0.0748503
46830	46124	70	17607	17710	44	281	319	0	503	528	0	880	1006	2	106504	102433	75	0.0758483
124696	121554	82	47621	46148	75	844	970	0	1208	1162	11	3347	3221	27	396101	385080	86	0.0788423
138200	132273	95	55175	52674	79	1306	1247	11	1964	1568	19	4186	4088	30	530607	485876	95	0.0788423
68360	70314	70	17068	16936	43	294	498	0	903	552	0	1099	1164	8	168053	159026	86	0.0788423
117012	113117	77	45616	43879	73	1245	1143	10	1550	1405	14	3607	3528	29	378870	366022	83	0.0788423
38270	38930	56	18226	18782	45	254	285	0	424	331	0	603	592	0	77430	75767	72	0.0788423
22662	22362	62	10791	11290	37	175	124	0	13	204	0	484	448	0	55355	56702	66	0.0838323
142373	129680	83	57229	50477	78	1066	1081	7	1469	1369	13	4114	3877	30	512537	458175	88	0.0848303
44033	44634	66	11209	11569	37	259	272	0	575	577	0	937	864	0	113850	116912	72	0.0858283
74487	74498	77	11742	11821	37	610	545	0	487	591	0	1335	1357	14	164579	159348	76	0.0878244
153191	125634	87	53621	44260	82	1523	1265	13	1371	1181	11	3087	2394	28	325719	274659	91	0.0888224
27791	29876	53	8304	8867	33	430	485	0	349	191	0	767	670	0	74536	77409	73	0.0888224
116171	113540	88	36032	36144	72	1000	1047	6	1706	1556	14	3336	3589	27	417664	410295	83	0.0888224
70166	70600	69	24885	25179	60	637	470	0	701	637	0	1587	1631	16	188382	184683	79	0.0908184
105961	102700	78	32485	32025	71	1030	1063	6	1454	1285	12	2969	2972	26	352530	342554	82	0.0908184
54065	56670	57	16185	16774	42	297	387	0	555	454	0	1111	1115	7	137121	132794	74	0.0908184
144486	125901	83	57754	50855	80	1254	1193	10	1287	1054	6	3205	2863	28	371341	323736	88	0.0918164
153977	133735	83	65357	55183	83	1105	1150	7	1736	1553	17	3818	3459	30	422366	365716	91	0.0938124
213858	174679	97	79552	66765	88	1790	1500	17	2422	1944	25	5544	4834	36	639722	529352	96	0.0938124
135483	131370	77	55235	53256	77	1492	1405	14	1443	1341	13	3633	3565	29	378984	359296	85	0.0948104
53513	53595	71	21738	21978	47	493	420	0	492	578	0	1117	1165	9	112028	112568	74	0.0948104
67847	70518	71	23939	22496	70	570	416	0	680	521	0	1709	1580	16	201498	177348	85	0.0948104
206158	165806	86	90131	74093	85	2191	1799	22	2163	1785	23	4920	3902	36	569535	463151	93	0.0948104
175758	161323	82	95581	87088	82	2112	1722	22	2729	2596	24	6622	6054	39	706601	647808	90	0.0978044
55316	55809	69	27086	27141	66	579	503	0	480	439	0	1095	1079	6	126296	125992	76	0.0988024
134582	130238	77	46194	45133	75	1520	1310	11	1420	1275	12	4401	4447	30	414768	391105	87	0.0998004
23758	22307	62	9044	9250	35	388	320	0	142	265	0	518	554	0	61501	62179	69	0.100798
24899	25823	46	12490	12667	39	254	333	0	2	77	0	631	646	0	65430	67326	69	0.100798
34254	34429	66	8427	8450	34	486	312	0	423	233	0	793	799	0	94583	89424	70	0.101796
80846	80610	75	29404	29073	70	715	656	0	1075	889	0	2296	2160	23	285396	271978	83	0.102794
109654	98584	79	49774	44278	76	870	900	0	952	822	0	2364	1954	24	247744	216328	85	0.102794
65796	66377	74	26614	26999	55	321	367	0	627	542	0	1386	1400	12	166107	165827	80	0.102794
30496	33012	54	7611	8178	33	649	560	0	443	433	0	829	918	0	89144	86751	72	0.102794
62425	62344	71	14877	15008	41	234	433	0	439	487	0	1142	1296	11	134033	124548	75	0.103792
154527	134526	99	61605	53121	81	1389	1325	12	1616	1517	19	4142	3568	32	479560	408116	90	0.10479
115449	113046	76	38265	38009	74	984	997	0	1269	1354	12	3015	2823	26	354362	346756	86	0.105788
34245	34770	63	18553	19008	45	296	199	0	243	312	0	729	704	0	76691	74014	69	0.105788
106952	95245	93	49801	43994	77	1059	929	0	1108	1099	8	2487	2217	23	277923	242665	84	0.106786
39816	41207	65	20180	20712	45	367	340	0	192	258	0	818	775	0	92671	91756	71	0.106786
66358	66549	69	28276	28248	69	127	208	0	495	502	0	1370	1566	14	158694	152845	78	0.106786
130603	124545	76	54303	48462	78	1487	1311	15	1696	1780	17	4219	3838	31	522575	484005	92	0.108782
69134	69739	82	31277	30712	69	498	457	0	660	660	0	1868	1857	18	215161	202954	86	0.108782
60862	63940	68	12262	12502	38	303	414	0	648	529	0	1466	1591	13	172220	170693	78	0.110778
76748	75019	73	31470	30867	69	687	771	0	963	837	0	2138	1925	21	209155	202740	79	0.111776
141069	118414	84	60791	51461	82	936	850	0	1195	818	0	2681	2035	28	315226	257945	95	0.112774
23365	24045	54	13410	14175	38	253	198	0	293	413	0	573	640	0	79956	84525	68	0.112774
126427	107980	86	56943	48934	80	1037	852	0	1038	908	0	2369	2001	24	294539	254177	87	0.113772
131090	118383	82	59091	52963	78	1046	905	0	1561	1180	13	3451	3228	28	384605	342218	87	0.11477
124484	123428	77	54024	53855	74	1192	1136	8	1421	1400	14	3977	3742	29	469449	452071	86	0.115768
50874	52870	68	9001	9467	34	401	379	0	499	438	0	983	1056	5	115046	116047	73	0.115768
124883	115391	77	56761	51292	77	935	989	0	1071	1020	3	3151	2755	27	329837	289306	86	0.115768
64703	63472	74	22229	22624	49	403	530	0	599	520	0	1659	1546	16	189622	185322	78	0.116766
130983	111572	82	50087	41798	79	1202	1069	7	1397	1107	8	3094	2621	29	340303	271462	88	0.117764
238018	154142	109	128085	88136	98	2651	1753	27	3377	2189	32	6768	4573	46	726007	484522	106	0.118762
114102	110908	78	45468	44122	75	975	953	0	1284	1254	11	3188	2995	27	361021	340435	84	0.11976
71261	72313	74	23930	24020	58	421	364	0	567	629	0	1566	1656	16	204167	200450	78	0.120758
116145	109785	77	46641	42351	76	1220	1040	4	1218	1071	7	3116	2896	27	433401	403269	84	0.122754
70468	71224	75	30910	30829	70	372	457	0	742	743	0	1684	1545	16	177079	176231	78	0.122754
19754	19295	43	9783	9868	37	384	271	0	188	157	0	270	365	0	48353	54389	63	0.124751
95711	93828	80	50052	49309	73	777	769	0	1135	1012	3	2354	2283	23	299521	283903	81	0.125749
38132	38748	65	7638	7977	33	314	347	0	384	370	0	736	721	0	83886	84588	74	0.126747
117050	115846	80	44839	44283	74	1040	1080	6	1295	1226	9	3016	2874	25	366010	342571	82	0.127745
43870	43720	69	15244	15298	41	746	711	0	415	414	0	1108	1146	8	139005	138415	74	0.127745
121035	108381	80	51282	45929	78	1100	1026	4	1139	912	0	3200	2902	29	376110	328487	86	0.127745
33245	33406	65	12993	13538	38	319	330	0	436	502	0	671	816	0	79857	81566	72	0.127745
112434	110280	76	33777	32860	73	816	910	0	1255	1087	6	2959	2897	24	360529	340530	92	0.127745
124670	108361	83	55081	47602	78	1051	940	0	1062	856	0	2444	2005	25	278305	239970	86	0.128743
79215	76682	79	25558	25231	61	992	1006	2	860	798	0	1915	2090	19	217507	205441	78	0.128743
61722	60499	72	27729	28067	68	280	209	0	469	428	0	1056	1007	2	123342	112176	74	0.129741
155605	133774	89	74012	64084	82	1529	1192	12	1956	1715	18	4123	3666	31	499503	432262	90	0.131737
66581	65795	71	19898	19962	45	731	695	0	665	610	0	1451	1613	15	162435	161186	77	0.132735
182285	159211	93	69171	59776	83	1319	1497	13	2214	1893	21	6025	5455	36	702499	627436	90	0.133733
155750	136920	83	73716	65110	83	1658	1323	16	1756	1381	16	4488	3733	34	472314	405270	89	0.133733
174766	156231	83	55847	49348	82	1629	1530	16	1985	1510	19	4975	4295	35	583115	516986	93	0.134731
32283	34778	59	15032	15406	41	141	293	0	354	270	0	661	689	0	77502	77126	72	0.134731
41528	41977	68	27390	28014	62	379	356	0	488	388	0	893	936	0	95384	99369	71	0.135729
175496	146870	87	75041	64389	83	2051	1783	21	2147	1534	22	4830	3921	35	572002	481101	93	0.135729
115198	114743	76	71548	70941	75	1577	1586	15	2117	1683	20	4449	4272	32	532176	511062	84	0.135729
21400	20403	70	9993	9570	38	194	268	0	376	205	0	542	527	0	68679	63484	73	0.135729
88148	80152	75	38819	34417	75	894	819	0	634	568	0	1594	1451	14	180247	156345	83	0.137725
185795	148899	87	82352	67888	86	1728	1359	18	1666	1314	15	4169	3283	33	430792	356215	97	0.138723
61561	61715	69	24555	24621	55	455	397	0	529	562	0	1578	1464	15	162392	157803	78	0.140719
178345	140119	90	78346	64793	87	1487	1269	12	1728	1510	16	4279	3497	34	460233	372771	97	0.140719
156768	133781	84	64732	54704	80	1583	1383	15	1486	1150	11	3486	2888	30	382773	315873	88	0.140719
339040	220452	131	149191	98384	125	3361	2339	28	4624	3062	37	10036	6814	49	1.04858e+06	696652	132	0.141717
122776	111468	80	46582	41501	78	840	905	0	1417	1232	13	2577	2146	24	301671	266497	88	0.142715
191582	163015	85	70568	58655	84	2114	1747	20	2518	2155	24	6218	5347	39	808846	693004	95	0.142715
48325	50880	50	21642	21593	48	476	500	0	617	605	0	982	1120	6	129799	131389	74	0.142715
90157	92995	74	28871	29405	54	940	762	0	947	791	0	2357	2228	22	259990	260350	78	0.142715
39559	40559	73	17101	18071	40	242	243	0	487	383	0	1013	1066	6	97074	97327	70	0.143713
177191	142487	90	71739	57733	85	1449	1157	12	2075	1805	22	5000	4359	35	631977	526601	95	0.143713
160808	135696	88	67670	56366	83	1633	1289	15	1365	1084	7	3173	2721	28	359513	296493	90	0.143713
111479	112977	74	36206	35637	73	970	1112	7	1351	1312	12	3237	3187	26	352805	339099	83	0.144711
46701	47520	67	14474	14579	41	504	417	0	429	409	0	1018	1038	4	118405	113776	75	0.145709
128691	122932	81	46241	44929	76	1101	920	0	1323	1183	10	3339	3158	26	366467	357074	86	0.147705
42732	45011	53	13514	13704	39	456	413	0	324	470	0	958	839	0	111039	109966	71	0.147705
100596	100324	74	43146	43079	72	1500	1417	13	1358	1337	13	3309	3456	26	425226	410955	81	0.150699
211807	198754	82	73893	70212	82	2124	1994	19	2634	2398	26	5916	5368	35	640197	586750	92	0.151697
141250	116957	88	62804	52134	83	1685	1348	16	1705	1478	17	3583	2741	32	401951	327823	92	0.151697
36207	36750	59	14584	15050	39	467	604	0	356	268	0	705	732	0	92074	88640	74	0.152695
126551	113977	86	49042	42933	79	1141	1010	3	1207	1000	1	2934	2904	26	364379	319123	87	0.152695
17083	18122	48	7296	7566	33	138	136	0	334	195	0	443	433	0	46505	47978	66	0.155689
29874	29709	66	9613	9892	36	283	294	0	290	189	0	615	582	0	76592	76178	67	0.156687
23249	24123	42	12444	12656	39	92	218	0	283	359	0	540	662	0	75875	76056	73	0.157685
105493	102211	80	34158	33521	73	1046	971	0	1482	1209	9	2901	3016	24	341670	322428	82	0.158683
69880	70656	79	31034	31047	69	262	325	0	662	754	0	1446	1501	14	181224	183971	75	0.158683
61321	61250	69	19103	19204	44	244	350	0	699	486	0	1379	1420	13	157417	149846	78	0.160679
241603	178073	102	93895	67312	96	2633	1679	25	2758	2115	27	7439	5539	44	863301	623684	104	0.161677
110328	112250	75	29873	29993	63	1263	1325	11	1414	1327	13	3842	3922	27	463007	454236	81	0.162675
76559	75507	74	30462	28672	71	814	538	0	652	556	0	1720	1514	18	206722	197245	77	0.163673
120645	109404	80	54939	49204	78	1339	1144	11	1556	1236	15	2969	2676	26	320340	272384	84	0.164671
109196	107814	75	32394	31880	72	1425	1282	12	1589	1298	14	3757	3642	29	426033	406380	82	0.164671
131365	127597	79	40551	39685	75	1705	1630	17	1851	1693	17	3444	3442	27	377560	358856	85	0.165669
69207	69387	70	25407	25617	62	647	610	0	814	817	0	1792	1791	18	189714	184184	78	0.167665
167584	143717	82	60231	52630	80	1672	1567	16	1801	1535	19	4560	3837	35	508488	432649	88	0.169661
128842	106602	95	52883	45990	80	1151	779	0	1039	1090	8	3174	2572	29	308756	256420	89	0.169661
129245	129480	76	40096	39539	73	1252	1047	6	2217	2094	21	4427	4394	30	521260	507104	84	0.170659
150389	143081	78	66609	62574	78	1475	1419	14	1804	1707	17	4667	4364	32	504900	475264	85	0.170659
118251	115735	92	40914	39961	73	1449	1363	13	2097	1902	19	4688	4675	31	557236	537204	86	0.172655
51946	54011	63	22136	22240	50	553	609	0	582	455	0	698	671	0	100840	103759	74	0.172655
244136	182271	107	92285	68301	91	2090	1634	22	2811	2094	26	6178	4715	40	671395	519979	99	0.173653
65727	66529	80	16417	16566	43	600	637	0	353	487	0	1178	1210	10	146218	140985	73	0.173653
64752	66191	69	25079	24877	60	730	772	0	666	585	0	1237	1191	10	140405	136284	79	0.175649
135275	125999	85	47834	44214	77	1462	1343	13	1605	1448	15	4007	3401	31	436247	394233	86	0.175649
20471	20628	58	7449	7595	33	206	259	0	140	242	0	441	486	0	53515	49730	69	0.176647
149699	140879	81	75743	70752	78	1465	1293	13	1301	1301	12	3866	3394	31	429839	392455	87	0.176647
48895	49006	73	14490	14666	42	145	213	0	354	250	0	963	824	0	120994	120817	73	0.177645
93505	92826	76	34856	35037	71	849	936	0	1348	1220	10	2738	2837	23	328679	319408	80	0.177645
296535	206134	116	173046	124210	107	4145	3224	32	4226	3043	35	9840	7177	48	1.01658e+06	743312	116	0.180639
193402	157807	95	71208	58852	84	2145	1781	22	2015	1610	20	4749	4183	34	531202	436051	93	0.180639
147495	131851	81	62589	54613	81	1142	994	0	1679	1473	16	3968	3588	32	397660	354551	89	0.181637
72471	72547	72	24966	24971	59	683	604	0	637	679	0	2093	2086	20	223218	216933	80	0.182635
111255	110896	74	51617	51160	74	1407	1319	12	1889	1701	19	4307	4258	31	516080	495853	81	0.182635
127449	123867	93	78156	76956	76	1269	1031	5	1588	1476	15	3288	3177	27	375010	358835	84	0.183633
136170	124252	82	56726	51671	77	1396	1393	12	1486	1136	11	4416	3914	33	436371	398125	85	0.183633
64757	66040	75	19765	20197	46	319	306	0	674	564	0	1299	1241	12	156736	156951	74	0.183633
125483	117013	78	45683	42671	75	862	748	0	1463	1348	14	2545	2639	23	337909	309245	87	0.184631
35462	35095	60	11395	11644	37	168	182	0	402	387	0	389	575	0	82230	79637	71	0.185629
136725	131961	89	47259	46218	74	1461	1415	15	1192	1261	12	2962	3091	25	353042	342174	83	0.186627
112879	111978	75	23520	23021	54	1249	1238	11	1426	1255	12	3720	3627	29	448523	433840	82	0.187625
104261	100859	75	37055	35193	73	1313	1415	13	1232	1079	6	2749	2767	24	296366	276834	81	0.188623
91681	90023	73	35538	35175	71	696	701	0	1173	1020	4	2191	2294	20	269477	259331	79	0.189621
139478	135578	77	61265	59553	76	1308	1392	12	1630	1614	16	4030	3784	30	483793	465453	85	0.189621
107030	105049	83	29174	29105	68	950	1016	3	1279	1304	12	2769	2541	25	346182	333355	82	0.190619
32419	33636	50	14253	14644	40	277	283	0	249	211	0	721	752	0	78122	79233	70	0.190619
81490	81666	72	31681	31523	70	768	739	0	606	759	0	2508	2342	24	286471	277844	78	0.193613
37291	39254	65	16463	16880	42	476	329	0	290	306	0	934	890	0	109407	108060	71	0.195609
126955	123592	77	45895	44279	75	1144	1103	7	1415	1282	12	3698	3399	30	409995	388755	83	0.195609
42249	44886	48	19808	20151	45	370	370	0	494	473	0	1022	902	0	102404	96322	72	0.195609
46345	47244	66	18833	19230	45	209	298	0	446	356	0	860	933	0	123250	126997	73	0.197605
25505	26342	48	8779	8981	35	220	239	0	315	216	0	528	438	0	58128	58772	69	0.198603
40635	42528	65	11895	12041	38	399	293	0	572	402	0	1006	1021	4	114766	106930	74	0.198603
68149	64453	71	39155	36267	71	823	771	0	649	668	0	1533	1297	13	163797	157171	79	0.199601
51998	54256	69	16830	17070	43	352	418	0	366	404	0	1016	975	0	127800	125178	74	0.199601
41172	42604	62	14205	14323	41	305	357	0	399	513	0	927	964	0	116352	113233	76	0.200599
28569	28912	62	12622	12883	38	225	263	0	180	213	0	684	734	0	66321	67281	68	0.200599
165684	144462	85	76595	68196	83	1751	1532	16	1725	1621	16	5552	5073	35	664544	594424	90	0.201597
145463	132843	82	64363	57509	80	1109	936	0	1862	1646	19	3808	3520	30	453097	407021	97	0.201597
142601	135070	94	49777	46625	75	1378	1376	15	1965	1699	19	4954	4666	33	589269	555761	87	0.202595
103670	103423	76	30881	30817	71	1292	1245	11	1468	1386	13	3540	3350	28	411020	401935	81	0.203593
158793	137825	89	63816	54013	84	1776	1489	17	1923	1767	18	4636	4409	32	538480	459335	90	0.203593
119689	118435	75	46274	45170	74	1184	984	0	1444	1590	15	3535	3380	28	408481	398143	82	0.203593
193724	165858	89	72333	61511	87	1439	1367	14	2215	1899	22	5576	4956	34	652326	571062	95	0.204591
46196	46675	67	18516	18830	43	257	287	0	192	249	0	768	829	0	107155	104566	74	0.204591
210171	168488	89	94507	77384	87	2090	1614	22	2221	1816	23	5415	4249	38	603756	492383	98	0.204591
31526	34863	42	11182	11766	36	270	242	0	346	234	0	671	713	0	82715	84350	70	0.205589
136784	118618	83	59004	51835	80	926	865	0	1096	921	0	2857	2602	28	310027	259334	87	0.205589
52208	53302	76	12057	12311	38	439	575	0	133	309	0	889	842	0	104526	103313	72	0.206587
47702	46858	67	10786	10997	37	322	378	0	370	408	0	1117	1115	7	140810	135205	74	0.206587
138621	123819	81	56453	50581	79	676	620	0	1280	1274	13	3494	3091	30	398562	353101	86	0.207585
83530	79195	77	37206	35437	72	805	735	0	650	761	0	1705	1578	17	227485	209323	79	0.207585
112741	102453	78	46506	40658	76	971	874	0	1120	934	0	2218	2075	22	281895	246678	86	0.210579
47264	48085	57	20139	20271	46	394	371	0	441	517	0	972	960	0	118764	115736	78	0.211577
60794	60708	82	15617	15764	42	309	358	0	420	523	0	1220	1248	9	149132	147228	76	0.214571
126919	115953	83	59728	54942	79	1278	950	0	1235	1070	7	3393	3225	28	345637	312876	85	0.214571
24763	27583	42	14181	14571	40	155	166	0	295	302	0	586	577	0	82934	84189	68	0.214571
184751	156653	89	71661	58695	85	2552	2239	23	2180	1750	21	5227	4553	36	545249	460650	92	0.215569
103187	106158	72	37414	37250	72	1035	992	0	1536	1326	14	3535	3608	27	411332	396659	82	0.215569
113617	111489	76	65134	64676	74	1027	1077	6	1391	1309	11	2984	2838	25	294947	275319	82	0.215569
58785	57591	75	15707	15820	41	673	577	0	365	467	0	994	1015	3	123674	122704	74	0.216567
240012	193655	91	96225	79084	91	2792	2400	25	2633	2154	27	6159	5158	39	616681	523404	100	0.217565
17840	19371	39	8994	9196	36	240	193	0	127	152	0	448	450	0	53746	50597	65	0.217565
37918	37793	70	13355	13613	39	282	188	0	287	376	0	675	684	0	70832	72346	71	0.217565
201100	167019	87	82060	67973	85	1718	1232	18	2571	1825	26	5515	4303	38	582305	475496	93	0.219561
38611	43030	43	10653	11017	36	390	321	0	284	405	0	746	811	0	85351	85905	69	0.219561
134778	127529	82	43503	42089	76	1638	1686	16	1855	1842	20	5243	5030	33	588555	559660	86	0.219561
208224	162066	89	87346	67961	88	1646	1183	18	2414	2000	26	5919	4745	40	764886	587507	97	0.220559
29859	30260	55	12445	12772	39	263	324	0	247	250	0	456	435	0	64626	64644	72	0.222555
96911	96622	74	48220	47532	73	388	516	0	1020	1049	6	2448	2464	22	288090	272961	82	0.223553
182807	155375	84	83153	73033	82	1438	1154	12	1890	1501	20	4606	3941	33	494551	419227	90	0.223553
100262	101827	74	32509	33147	66	697	675	0	940	964	0	2110	2101	20	247073	236811	81	0.223553
131240	122656	79	44756	41524	77	1135	1126	8	1666	1535	17	3449	3235	28	406590	374446	85	0.223553
162604	144125	82	75132	67587	81	1390	1278	13	1854	1825	18	4193	3706	31	498115	449433	87	0.223553
127321	123617	87	43918	43086	75	849	977	0	1611	1564	15	3897	3895	28	457670	432177	84	0.224551
105728	104523	75	40705	40049	73	1289	1265	11	1511	1354	15	3111	3147	26	376419	362035	83	0.224551
58562	60270	68	26013	26197	63	415	338	0	423	444	0	1163	1155	8	126998	127958	72	0.224551
54390	55401	68	17731	17812	44	492	479	0	528	457	0	1355	1134	9	143874	142898	76	0.228543
22903	21596	66	8494	8684	35	170	286	0	473	316	0	596	548	0	64518	68167	65	0.228543
243234	192880	91	122203	96589	91	2825	2025	26	2720	2152	25	6618	5101	41	715030	573047	99	0.228543
144504	137312	78	61014	54348	78	1700	1627	17	1850	1719	18	4914	4374	33	562982	511770	86	0.230539
125396	122421	78	33917	33507	74	1193	1174	11	1411	1325	12	2760	2787	24	327126	315900	84	0.230539
228299	197366	92	109308	95492	89	2006	1825	22	2852	2550	25	6672	5632	39	756833	674099	94	0.231537
37123	39351	64	16764	16912	42	416	384	0	321	480	0	830	790	0	91590	91607	73	0.232535
63515	62789	85	22051	22170	50	240	330	0	491	538	0	1126	1148	9	146765	137799	83	0.232535
86837	89962	71	30557	30636	69	811	840	0	739	793	0	2144	1959	20	211194	209208	77	0.232535
42879	43594	56	12103	12355	38	584	522	0	188	260	0	1109	1013	2	99505	97994	71	0.233533
110604	103462	77	47296	42979	77	1085	959	0	912	832	0	2470	2144	22	260166	233301	84	0.233533
18167	18217	60	7252	7701	32	169	166	0	3	72	0	537	542	0	57061	59513	67	0.234531
113035	112535	79	47632	47029	73	646	706	0	1265	1124	8	2900	2917	25	383077	371996	81	0.235529
123109	118521	78	46729	43877	76	1032	843	0	1088	973	0	2608	2455	24	281031	267827	83	0.236527
129313	121244	87	58300	53767	77	1005	1159	9	1430	1337	13	3810	3507	31	425064	393240	86	0.236527
191550	162210	86	89194	74568	85	1702	1450	15	2205	2142	22	5858	5360	37	734871	643516	98	0.237525
61857	61138	72	25629	25615	68	613	625	0	351	454	0	1473	1542	15	171609	167775	77	0.238523
233375	170649	99	98016	68774	93	2081	1573	23	2450	1886	26	5963	4384	41	673478	485072	100	0.239521
156722	134797	83	61079	52014	81	1435	1332	12	1862	1704	19	4570	3930	32	540376	469857	91	0.239521
146553	130502	82	55791	49251	81	1752	1364	16	1450	1437	16	3400	2987	29	390454	347200	88	0.239521
261203	194171	96	110400	82774	93	2207	1602	21	3314	2721	31	8532	6254	46	935178	724160	100	0.241517
105543	102530	75	27299	27205	64	1073	925	0	1281	1225	10	3543	3432	28	393089	387057	82	0.242515
41191	42576	65	19875	20188	46	406	435	0	304	488	0	1114	1092	6	138326	127564	81	0.242515
24931	26507	47	12529	13068	37	349	330	0	92	133	0	449	471	0	61846	64954	63	0.242515
37625	36803	58	15553	15623	42	380	419	0	383	294	0	755	743	0	90672	91718	69	0.243513
130752	126812	93	93555	91483	77	1577	1714	16	2238	2103	21	5007	4802	32	566164	530970	87	0.243513
35171	37482	55	12374	12646	39	268	283	0	98	227	0	987	914	0	115640	114237	70	0.244511
189602	176910	91	65938	62647	81	1807	1798	16	2377	2244	21	6230	5705	37	746530	675376	89	0.245509
29884	28954	59	9506	9692	35	217	213	0	283	319	0	451	432	0	62877	61971	67	0.245509
106171	104324	74	48972	48791	73	899	790	0	982	959	0	2498	2392	22	310251	296520	81	0.246507
105127	103399	76	49040	47691	73	771	802	0	1318	1188	11	3283	3187	26	335373	314725	82	0.247505
56327	55966	69	21652	21479	48	454	440	0	625	583	0	1000	1054	5	109435	105945	74	0.248503
126349	113050	89	52275	46663	77	1285	1189	10	958	833	0	2559	2195	24	305512	274293	84	0.248503
154296	130778	98	58877	48966	83	1030	890	0	1779	1392	18	4459	3854	33	450889	382534	95	0.251497
78258	77657	76	32618	32644	70	623	567	0	658	700	0	1921	1997	18	241477	236032	78	0.251497
113492	104211	80	53433	48628	77	1023	878	0	1436	1205	11	3472	3280	29	411182	375644	86	0.251497
183803	162215	88	82191	72768	85	2436	2352	21	2242	2068	22	4936	4294	35	552312	497575	93	0.253493
132631	129573	76	45327	43816	74	1386	1274	12	1918	1799	18	3871	3557	30	404550	380982	84	0.258483
64714	66591	69	29627	29840	68	550	602	0	758	705	0	1742	1812	18	203673	203275	78	0.259481
130234	127922	76	36542	35171	74	1214	1244	10	1518	1495	15	3729	3619	28	440432	417481	84	0.260479
143013	124742	81	59795	52695	79	1088	991	0	1425	1519	14	3716	3098	32	396064	342925	88	0.260479
59111	58754	71	14359	14435	40	379	391	0	763	662	0	1114	1305	10	133623	127841	75	0.261477
184531	154250	92	77816	64818	85	1461	1219	11	1919	1666	18	4660	4167	35	556197	488830	93	0.261477
245314	185325	99	94115	70668	93	2565	1951	24	3004	2315	29	8746	6695	46	973710	741517	102	0.262475
146381	128727	83	57451	50173	80	1283	935	0	1444	1439	14	3829	3512	29	392398	337067	89	0.263473
128032	126762	86	82736	81404	76	1171	1014	3	1454	1251	12	3631	3569	28	468672	439551	86	0.263473
53438	55583	68	22573	23142	49	256	300	0	835	705	0	1154	1142	8	113710	112142	74	0.264471
169923	150546	82	68387	59568	81	1957	1844	18	1740	1556	18	4079	3599	32	445730	386875	89	0.264471
213239	171274	91	89238	72349	90	2393	1803	23	2230	1774	22	5068	4379	35	508477	408757	97	0.265469
95063	92729	90	31509	31113	71	600	577	0	557	698	0	1904	1896	19	196197	193319	80	0.266467
39397	39033	65	16790	16952	43	379	411	0	418	440	0	1009	986	0	111867	110119	74	0.267465
216007	172257	92	82392	66548	90	2178	1804	20	1972	1460	21	4905	4073	36	544540	441732	101	0.267465
45437	49166	63	17177	17864	41	272	309	0	365	399	0	1067	1103	8	119557	119980	75	0.267465
275557	193267	99	146775	110058	98	3391	2703	29	3386	2499	32	8272	6102	46	935558	700883	105	0.267465
166351	146754	91	71795	63315	82	1915	1606	19	2108	1791	20	4593	4039	32	462359	402036	91	0.268463
117413	113238	79	38187	36979	75	929	996	0	1572	1519	14	3467	3259	28	369556	363823	84	0.269461
129718	125014	78	41559	39667	76	1166	1203	10	1379	1383	14	3883	3687	28	442382	415229	86	0.270459
24835	26269	52	11629	12083	39	222	298	0	175	344	0	640	661	0	67224	65491	72	0.271457
89201	87668	83	28094	27861	68	761	767	0	662	764	0	2056	1870	19	233333	230668	78	0.272455
252360	178417	103	125127	95418	99	2981	1913	28	2602	1848	27	6670	4667	43	736842	516045	117	0.272455
108208	105404	78	30088	29546	73	984	966	0	1044	1088	7	2176	2106	21	278480	262112	83	0.274451
179689	152469	84	66517	55110	83	1844	1310	22	2262	1919	23	5720	4664	38	557400	452146	91	0.275449
112148	105952	76	48894	44536	75	1126	1028	5	1085	891	0	2663	2324	25	283354	241156	83	0.275449
42191	42970	55	17247	17660	43	456	419	0	276	407	0	696	692	0	83502	84212	70	0.276447
130739	127402	77	39289	38232	74	876	817	0	1121	1090	7	3613	3540	28	397758	383511	85	0.276447
22515	22294	59	7273	7470	32	285	311	0	365	251	0	566	525	0	64209	66242	70	0.279441
32703	33337	64	17884	18023	44	326	325	0	318	243	0	538	512	0	79835	78655	70	0.279441
79476	81779	72	22225	22335	49	639	637	0	757	747	0	1471	1452	14	184284	183064	78	0.280439
106974	105500	79	32394	32209	71	1126	970	0	1107	1159	9	3228	2886	27	396304	377700	81	0.280439
144584	123978	88	58640	50063	81	1377	971	0	1386	1039	6	3001	2409	29	326218	275180	87	0.281437
254744	195590	97	88638	69923	92	2959	2117	28	3108	2365	29	7230	5731	43	763164	591853	99	0.281437
60062	64890	55	22642	22987	50	446	592	0	597	652	0	1299	1346	12	147143	143330	73	0.281437
151863	141092	79	58451	52521	81	1132	1246	10	1848	1700	16	4510	4089	33	490102	454761	87	0.283433
103242	103671	73	33012	32439	72	1421	1068	8	1368	1198	11	3053	2891	26	357616	347704	82	0.284431
66359	67895	81	30866	31166	68	336	467	0	698	638	0	1460	1452	14	163814	164715	76	0.285429
157001	135969	89	72582	63355	81	1788	1758	16	1963	1560	18	4258	3745	33	447953	391803	91	0.285429
33909	34640	58	9589	9847	35	349	352	0	186	278	0	493	534	0	76663	76432	67	0.286427
46961	47264	68	15011	15217	42	406	585	0	559	607	0	1250	1197	10	141639	141326	72	0.286427
26468	26689	62	5796	5905	31	178	171	0	162	215	0	434	495	0	59638	63235	62	0.287425
213092	160302	96	99856	74386	91	1937	1397	20	2211	1761	24	5515	4465	37	598968	457749	98	0.288423
104095	107149	71	64507	64604	73	852	898	0	1337	1313	12	3014	2957	25	371414	361856	80	0.288423
100065	100565	74	31736	31966	62	1059	930	0	1287	1295	11	3074	2898	26	372579	366934	80	0.288423
102632	101697	77	49202	48434	73	1057	1279	10	1744	1716	17	4033	3899	30	434684	417738	82	0.289421
54960	55046	70	14122	14220	40	557	411	0	549	523	0	1362	1319	12	147184	151827	72	0.291417
180149	129324	112	92105	69914	102	1900	1314	13	1740	1435	15	4972	4059	31	591828	462719	112	0.293413
170557	152282	83	72177	64610	82	1243	1139	10	1766	1679	18	5321	4831	35	556788	497985	91	0.294411
121800	121121	77	41277	40676	73	1259	1285	11	2029	1856	21	5224	5234	32	591026	561562	82	0.295409
59961	59887	68	19628	19882	45	457	632	0	745	670	0	1206	1388	13	121798	119006	74	0.295409
197517	170458	85	76531	64721	84	1671	1433	17	2499	2294	23	5499	4622	37	695390	599805	93	0.295409
207844	169973	90	93734	78501	88	1691	1447	18	1949	1692	19	5099	4090	36	597064	498947	97	0.296407
179283	151222	88	78176	66500	84	1792	1562	17	1432	1259	17	3835	3258	31	479684	402154	90	0.296407
79472	79269	79	39119	39587	70	902	868	0	931	788	0	2141	1985	21	265712	257511	80	0.296407
37915	41385	61	12748	13619	36	275	207	0	402	501	0	1209	1278	12	119272	120497	71	0.296407
59043	59562	70	21855	22026	50	264	377	0	521	502	0	1331	1321	12	155627	149950	76	0.297405
99231	99072	74	40303	39668	73	680	701	0	942	912	0	2483	2540	22	278150	266239	81	0.297405
73359	73294	74	29327	29554	69	709	635	0	624	569	0	1257	1260	11	124215	117968	76	0.297405
181633	149181	87	85663	70384	86	1424	1112	11	1733	1308	15	3496	2900	30	410061	330829	91	0.298403
133803	114675	80	54732	47238	80	1148	994	0	1130	864	0	2688	2221	26	315778	263876	87	0.299401
40094	42979	55	10312	10694	36	318	353	0	406	367	0	810	866	0	123073	120634	75	0.299401
57498	59717	61	15136	15294	41	317	365	0	362	378	0	1087	1136	8	126848	126034	74	0.299401
23956	23169	54	7696	7790	34	165	188	0	57	148	0	550	641	0	72023	72183	71	0.302395
181380	144825	103	73394	60419	86	1463	1246	13	1822	1375	19	3992	3226	33	441828	345372	102	0.302395
26562	27608	49	13205	13926	37	288	229	0	254	319	0	576	596	0	86060	86523	71	0.303393
70957	72875	72	35883	36361	69	393	327	0	588	493	0	1210	1306	12	153183	148552	76	0.303393
210824	175421	91	90400	76817	87	1521	1123	9	2032	1797	23	5054	4154	34	635442	541396	96	0.303393
62079	64288	69	16210	16184	42	576	579	0	538	539	0	1362	1259	12	162835	166565	73	0.304391
126737	124738	84	35307	34705	74	1326	1268	12	1495	1410	14	3803	3791	29	407653	389093	84	0.305389
124071	123013	76	35163	34531	73	747	809	0	1657	1443	17	3605	3524	27	430879	417767	82	0.307385
51034	52907	61	16543	16674	43	361	526	0	530	400	0	979	1118	7	130226	127150	75	0.309381
163181	131907	95	65707	52366	85	1405	940	0	1747	1229	14	3873	3163	32	425476	342748	95	0.311377
132412	122172	83	57642	53093	77	1442	1114	9	1534	1505	14	4375	3929	32	481878	453561	86	0.311377
133049	125413	77	51065	44589	80	919	780	0	1587	1311	13	3458	3076	29	418804	373124	86	0.312375
200201	164339	89	71199	58743	86	2041	1621	20	2154	1774	23	4524	3818	33	532953	447235	94	0.314371
120101	117402	81	36235	36027	72	1149	1280	10	1428	1431	14	4250	4046	30	482148	462136	83	0.314371
54040	56100	59	17329	17725	43	525	555	0	506	557	0	1060	1002	1	136754	133500	74	0.315369
231583	191924	94	98013	84330	90	2412	2048	25	2664	2238	27	6471	5569	40	680159	588773	98	0.316367
86733	88377	71	20185	20504	45	852	926	0	1101	1073	6	3036	2951	25	300531	300367	78	0.317365
85733	83967	75	31783	32103	70	521	726	0	1048	1127	8	2623	2591	24	303286	289394	79	0.317365
34902	32642	69	13182	13395	39	238	313	0	284	442	0	731	705	0	88698	94685	71	0.318363
35561	35979	68	14372	14515	40	412	319	0	416	449	0	811	901	0	106244	103730	73	0.319361
53579	56378	67	15994	16156	42	429	332	0	632	645	0	1193	1216	8	134087	130790	75	0.319361
107226	100878	86	42108	39018	75	865	845	0	1024	911	0	2720	2560	25	308920	287871	84	0.319361
26370	28733	44	9049	9439	34	109	231	0	323	281	0	401	447	0	66731	66324	71	0.319361
122148	110906	80	45008	40240	77	1419	1423	12	1058	814	0	2505	2116	24	301617	264916	85	0.321357
28674	31129	50	12138	12450	39	192	361	0	377	249	0	628	579	0	75101	77774	71	0.323353
128110	120297	78	54823	49702	78	1241	1125	9	1525	1477	15	4325	4291	30	485034	445295	86	0.324351
31003	31742	63	14360	14704	41	309	353	0	256	235	0	655	668	0	73810	69769	68	0.324351
108185	103643	76	46095	42993	76	724	725	0	1104	999	0	2444	2406	22	278079	257046	84	0.326347
109509	108017	76	52308	51073	73	1496	1214	11	1183	1054	6	2681	2474	24	294063	275613	81	0.327345
98040	97082	77	38227	38164	72	623	636	0	730	705	0	2578	2580	23	316641	306804	82	0.328343
167092	148952	84	67383	59440	82	1787	1401	19	2061	1805	21	5326	4768	34	626209	557750	91	0.329341
49313	50321	66	17141	17403	43	284	369	0	382	474	0	1230	1124	8	116152	120823	73	0.329341
45579	44910	71	19924	20180	47	299	256	0	516	301	0	973	985	0	128511	128403	74	0.330339
141819	126126	82	70053	62861	80	1510	1370	14	1668	1281	15	3899	3441	30	396098	348220	88	0.331337
194900	155786	88	78297	62456	88	1961	1763	19	2317	1923	23	6270	5105	40	709081	560705	96	0.335329
107064	109323	73	43645	43079	73	931	950	0	1270	1182	9	3006	2938	26	382315	371353	81	0.335329
44538	45686	65	16658	17022	44	578	536	0	456	387	0	1267	1260	11	123070	120799	74	0.336327
19303	19558	48	5802	5954	30	5	81	0	329	323	0	613	707	0	69324	69453	63	0.337325
102295	99719	86	22513	22506	49	864	979	0	1014	1123	7	3243	3279	26	380302	369753	81	0.337325
49618	51086	67	16849	16978	44	320	312	0	394	487	0	967	921	0	108203	105990	74	0.338323
39327	39577	67	19152	19630	46	235	275	0	530	421	0	944	939	0	111570	112031	69	0.340319
166437	148275	88	75583	67415	82	1665	1606	17	2081	1828	21	4665	4384	33	476196	443388	88	0.340319
59416	61188	62	23306	23710	51	373	339	0	580	484	0	1269	1316	12	155128	150570	76	0.341317
63732	63458	71	25962	26096	66	464	575	0	597	526	0	1698	1591	18	177000	175372	76	0.341317
29799	31129	56	12927	13214	39	330	346	0	262	282	0	536	600	0	74422	70900	70	0.341317
95210	98039	71	23481	23604	50	697	700	0	1085	1151	8	1891	1926	19	222192	212236	76	0.342315
141938	137535	78	57519	56120	76	1334	1316	11	1810	1629	18	4224	4155	31	506540	483671	83	0.342315
45563	46665	69	18504	19080	43	172	204	0	430	271	0	838	807	0	106057	103226	71	0.342315
117230	115466	76	47839	46424	74	998	815	0	1081	1127	8	2973	2967	25	329393	312684	81	0.342315
120538	118139	81	44692	44508	74	541	693	0	1144	1170	9	2785	2781	24	373751	360623	82	0.342315
80543	79495	88	43008	42206	72	522	594	0	814	769	0	1911	1901	18	230328	215327	88	0.342315
103094	92851	78	51028	45723	78	859	1053	5	855	745	0	2166	1934	23	247378	220944	84	0.343313
65971	66495	71	19631	20313	44	382	444	0	669	607	0	1549	1783	16	181297	179556	75	0.343313
119146	114779	81	48442	47037	74	810	838	0	1375	1328	11	2935	3052	24	325869	319324	80	0.344311
182404	148687	91	72476	60037	85	1621	1431	13	2414	1784	22	4916	3902	37	518995	423672	92	0.349301
93116	93188	76	44130	44421	72	963	916	0	1249	1051	5	2788	2779	24	325100	316377	81	0.350299
117021	113496	79	37948	37417	72	1121	1260	11	1362	1290	11	3346	3209	26	333881	321095	82	0.351297
219003	188119	89	95732	82881	86	2204	1775	21	2384	1954	22	5653	4946	37	720899	600133	95	0.351297
104433	106810	76	32110	32475	68	978	918	0	1285	1384	12	3382	3363	27	372619	367796	79	0.351297
153521	127732	85	84560	71584	83	2077	1531	20	1653	1321	15	3816	3246	32	442785	347203	89	0.351297
45284	41691	83	14984	11740	83	285	288	0	436	294	0	1096	919	0	120781	101112	83	0.351297
101947	100725	75	42365	41617	73	705	773	0	702	709	0	1860	1874	19	228158	223355	79	0.352295
81323	80668	72	25446	25829	51	836	811	0	770	749	0	1732	1809	18	197715	193576	77	0.352295
46840	48559	57	17616	18039	43	499	593	0	513	432	0	962	958	0	131769	131412	72	0.352295
53643	54653	70	16424	16653	42	791	652	0	517	609	0	1387	1437	13	163614	165447	71	0.352295
168363	146711	90	105284	94292	83	1189	1099	7	2042	1735	20	3670	3269	30	401519	349153	88	0.352295
300355	214614	105	114790	82321	101	2765	2161	28	3137	2276	29	7046	5395	44	810887	584421	107	0.352295
66667	63469	72	28305	26239	68	688	596	0	615	611	0	1177	1203	11	169198	151589	80	0.353293
110678	107427	91	37893	37481	73	989	996	0	1341	1275	12	3030	2703	28	381197	375145	82	0.353293
65251	65204	71	19136	18996	48	453	466	0	433	476	0	1289	1310	11	141391	142101	79	0.354291
91204	87937	90	28462	27910	68	687	926	0	785	818	0	2059	1948	21	211725	205403	83	0.355289
46000	47594	67	30034	30520	66	344	360	0	495	395	0	1081	1137	8	115874	113195	72	0.357285
57984	61160	63	21805	21929	50	363	520	0	527	407	0	1168	1139	8	118652	118487	75	0.358283
139671	127631	85	60957	55596	78	1367	1297	12	1601	1521	17	4412	3985	32	534908	479954	88	0.359281
59959	59875	78	17007	17076	43	548	388	0	679	581	0	1048	963	0	125449	119177	74	0.361277
118963	118370	75	42835	42105	73	1365	1343	13	1071	1161	10	2967	2828	25	385205	374680	81	0.362275
35418	34152	61	13203	13436	40	381	326	0	258	271	0	858	740	0	90457	92346	73	0.364271
37616	38076	67	15353	15598	42	259	259	0	554	601	0	1122	1168	8	118675	122726	73	0.364271
135985	121462	85	54470	49441	79	979	880	0	1459	973	0	2934	2645	27	339430	288612	87	0.365269
43467	45332	68	17297	18151	41	314	284	0	276	357	0	709	699	0	83800	81389	73	0.365269
59132	58146	71	23110	23241	50	502	633	0	633	723	0	1242	1104	9	128891	126510	75	0.367265
185760	150277	92	72798	58337	84	2054	1662	18	2325	2015	23	5737	4637	39	673188	559758	92	0.367265
116827	115761	74	45205	43769	74	1317	1249	10	1535	1533	15	3489	3510	27	392747	380138	82	0.367265
155559	136954	87	70981	63271	82	1217	1033	6	1963	1512	21	4183	3809	32	458329	405174	93	0.368263
45724	47400	59	19102	19690	43	315	424	0	363	403	0	942	913	0	122325	119641	71	0.369261
63719	64218	69	13156	13448	39	399	417	0	618	448	0	1222	1240	11	147422	139797	75	0.369261
63469	65239	69	14620	14707	42	421	439	0	535	498	0	1237	1245	10	140600	138225	74	0.369261
76805	78006	72	21494	21694	50	422	430	0	736	747	0	1585	1586	17	201017	197273	76	0.369261
210841	164501	95	76546	58441	87	1748	1465	16	2311	1751	24	5982	4713	40	687045	523325	97	0.370259
126646	120529	79	53531	51137	76	1175	1174	9	1702	1584	16	3142	3035	27	329212	308565	82	0.373253
134841	118748	92	53295	47166	79	937	717	0	1635	1408	15	3538	3103	30	407478	348548	87	0.374251
140777	134719	80	39997	38837	76	1675	1443	15	1949	1682	20	5004	4685	32	573887	545893	86	0.374251
149252	137456	79	80504	74662	80	1572	1349	16	1590	1486	18	5041	4866	33	570990	522722	86	0.374251
93151	90772	74	42260	41937	72	655	612	0	789	965	0	2440	2513	22	289572	282411	79	0.37525
89552	88647	74	34057	33897	71	769	802	0	1133	1162	8	2319	2194	22	304821	292108	78	0.37525
55823	57542	72	15385	15470	42	576	620	0	469	395	0	1233	1291	11	155511	148912	75	0.378244
47279	48446	64	15111	15213	40	488	409	0	315	147	0	1020	1001	1	109893	103465	71	0.378244
122750	123168	75	41885	41283	72	1152	1256	9	1484	1427	15	3433	3362	27	413834	390935	82	0.378244
34033	38295	42	10442	11091	36	224	242	0	344	301	0	699	677	0	89089	90103	70	0.378244
116429	113478	75	46926	45766	74	1123	993	0	1262	1180	10	4023	3782	30	462510	438968	82	0.379242
182983	156591	84	67554	56706	82	1412	1366	12	2159	1595	18	4674	4003	34	516945	437777	90	0.379242
59027	63005	49	20048	20585	43	589	511	0	550	443	0	1136	1149	9	144540	140057	72	0.379242
48155	46523	76	25198	25877	52	296	264	0	375	539	0	1081	1103	7	121881	122591	73	0.381238
24664	24923	52	6573	6846	31	86	111	0	348	428	0	588	580	0	75794	74345	69	0.381238
250369	168684	95	108505	69229	95	2562	1669	26	2525	1577	30	5976	3657	44	631789	398505	102	0.382236
57058	57745	70	15776	16008	41	490	573	0	732	723	0	1144	1017	4	107722	103077	78	0.383234
66152	66218	75	26044	26355	64	206	289	0	655	721	0	1675	1655	16	170814	169686	75	0.384232
41023	41159	68	13638	13821	40	285	258	0	458	484	0	1006	976	0	129905	128796	74	0.384232
21362	21138	61	9946	10292	36	207	280	0	296	290	0	394	435	0	54317	52431	68	0.38523
93186	92583	77	32793	32591	72	803	848	0	1017	769	0	2260	2156	22	267483	267507	78	0.38523
46455	46583	68	20983	21084	47	352	369	0	396	491	0	1033	999	0	92967	90072	71	0.386228
60938	60924	70	21079	21207	49	357	283	0	473	537	0	1136	1192	10	131834	129474	75	0.387226
34642	35395	65	13364	13437	40	408	362	0	363	267	0	622	556	0	94847	95226	72	0.388224
62749	63018	73	29160	29618	68	663	742	0	553	512	0	1340	1237	11	135835	136203	75	0.389222
36884	37620	57	13488	13629	39	309	342	0	239	234	0	749	780	0	99674	97998	72	0.391218
142620	117464	83	51059	41640	80	1694	1239	14	1588	1226	13	3323	2755	29	357965	297191	90	0.392216
45722	49726	46	12396	12487	39	574	518	0	406	532	0	1323	1224	10	145608	147351	75	0.392216
59876	65410	51	14833	15424	40	477	545	0	513	541	0	1205	1174	9	144579	148157	73	0.393214
77556	78347	71	33911	33773	69	563	623	0	808	749	0	1654	1627	17	202697	197586	77	0.397206
86304	83390	77	24522	24525	55	758	766	0	768	763	0	1701	1721	19	201376	197425	81	0.398204
157961	139695	83	67033	58575	82	1323	1280	11	1923	1574	20	4177	3833	31	517159	453932	90	0.398204
105139	103831	83	48745	48619	73	1125	1055	6	1039	1097	6	2735	2761	25	360234	349313	81	0.399202
43199	43067	79	24525	24969	61	398	442	0	465	391	0	727	960	0	97302	91959	76	0.399202
158116	137073	85	66220	55472	81	1412	1149	11	1854	1735	19	5330	4533	37	609394	528376	90	0.401198
38685	40076	61	22985	23552	52	338	360	0	414	451	0	847	916	0	107783	105038	69	0.402196
106275	94283	77	56318	49753	76	1123	981	0	1073	905	0	2234	1950	23	250979	220615	82	0.402196
146112	127243	85	63038	54004	82	1407	1197	11	1400	1372	14	4613	4048	33	516529	444351	91	0.402196
138520	128025	87	41265	36796	78	1646	1457	15	1703	1497	16	4250	3978	31	517036	470270	86	0.403194
44320	45339	64	13185	13446	39	279	358	0	336	322	0	726	883	0	95056	94630	68	0.403194
115585	102361	91	46938	41762	77	1142	975	0	1005	954	0	2551	2383	24	274010	244150	85	0.404192
35339	36392	58	12573	12936	39	329	284	0	330	252	0	863	786	0	98652	99736	70	0.404192
135972	130587	80	48135	46319	75	1429	1489	15	1725	1642	19	4252	4044	30	506911	479573	84	0.40519
31002	32016	59	12358	12615	38	390	287	0	383	374	0	686	524	0	75337	70087	73	0.406188
67060	68011	69	21090	21300	49	740	631	0	531	442	0	1158	1206	9	146232	142428	77	0.407186
125841	121934	82	38034	37177	74	1134	1062	5	1361	1304	13	3757	3593	27	436300	425646	82	0.407186
95868	96983	72	39534	39208	72	1164	1156	7	1099	1058	7	2902	2867	25	353795	340713	80	0.407186
110089	107922	90	44253	43773	72	1168	1172	8	1439	1470	14	3841	3731	29	436996	421125	80	0.408184
84408	85800	71	21476	21914	47	720	652	0	626	888	0	1952	1833	20	198958	197646	77	0.408184
55971	57331	62	18447	18695	46	436	323	0	639	583	0	1204	1191	10	128525	127536	73	0.409182
70881	69298	71	24192	24140	54	653	658	0	649	482	0	1416	1301	13	150344	143863	75	0.41018
58067	58338	71	20614	20695	49	395	472	0	336	230	0	1099	1133	8	145521	142300	74	0.411178
32456	32472	58	16776	17062	43	174	319	0	269	317	0	771	754	0	83837	83403	68	0.411178
111728	111957	74	39432	39197	71	1276	1136	8	1395	1285	12	3109	3021	26	415215	402287	79	0.411178
89763	90360	77	42936	42514	72	1038	1100	5	865	1078	5	2407	2288	22	289016	281080	79	0.412176
82259	82220	75	19347	19663	48	688	649	0	843	726	0	1617	1755	17	181155	178374	77	0.413174
128860	118229	80	31682	28224	74	1243	1013	3	1273	1101	8	2928	2595	27	346759	314437	84	0.413174
46452	48628	62	16846	17196	42	547	540	0	693	568	0	873	924	0	106065	107005	71	0.414172
62225	65152	68	12284	12420	39	711	767	0	544	467	0	1232	1193	10	156266	150569	74	0.414172
165203	143518	85	71182	60316	83	1539	1421	15	2003	1840	21	5963	5226	37	726609	646478	90	0.414172
33733	36515	64	11353	12066	37	137	159	0	169	288	0	752	770	0	99964	103201	71	0.41517
191908	154119	90	73315	58173	87	2068	1625	19	2298	1998	24	5441	4549	35	622137	510852	96	0.417166
118153	116915	75	54422	53283	75	1232	1279	10	1348	1327	14	3992	3788	30	440776	415081	83	0.417166
58259	59527	64	26905	27108	68	442	457	0	408	291	0	800	902	0	124922	122571	78	0.418164
54681	55038	68	16765	17170	43	382	390	0	440	431	0	900	993	0	118095	116563	74	0.421158
106990	106796	74	40529	39971	72	903	969	0	1471	1253	12	3244	3289	26	364882	353461	81	0.421158
201909	145431	94	82525	63239	91	1585	1150	13	2115	1631	21	4843	3892	36	539449	403703	99	0.421158
188912	161501	84	76144	63463	84	1831	1605	17	2743	2094	25	5770	4909	37	701265	588736	89	0.421158
108781	98468	77	43079	39177	76	959	918	0	1092	858	0	2406	2157	24	281608	245620	84	0.421158
126526	112852	80	60397	52569	79	1201	1017	4	1414	1116	12	3097	2903	27	350645	306262	86	0.421158
45021	43086	83	16795	16969	44	326	426	0	551	506	0	1017	1010	3	121488	121777	73	0.422156
123558	118584	76	43922	41455	76	1248	1212	9	1767	1468	17	3822	3556	30	465474	437206	84	0.42515
41718	42063	65	15085	15220	41	303	260	0	428	461	0	781	898	0	98429	97903	72	0.42515
191455	162216	90	84898	71955	85	2203	1834	20	2433	1951	23	5318	4849	34	598151	487095	92	0.426148
36960	38922	64	12539	13057	38	286	393	0	300	290	0	465	597	0	72128	73321	69	0.427146
50981	52479	69	7858	8068	33	381	302	0	651	581	0	876	919	0	121453	116948	73	0.429142
87939	80775	80	42238	38371	75	900	785	0	957	786	0	2339	2214	24	233438	212756	84	0.43014
113578	111352	74	36847	35893	72	729	1065	5	1148	1064	8	2984	2988	25	309364	290441	81	0.43014
154337	149115	80	46589	44639	76	1629	1726	16	2195	2251	21	4963	4738	33	622056	587327	87	0.431138
131609	131584	75	59200	58017	75	1619	1536	16	2017	1994	19	4872	4881	31	576309	547738	83	0.431138
48413	47425	71	21082	21156	49	659	533	0	771	819	0	1163	1151	9	141756	137158	75	0.432136
141049	125903	83	56511	49753	80	1274	1132	8	1674	1342	16	3213	2799	28	363919	320492	89	0.432136
44920	45517	62	14776	14911	41	413	453	0	192	249	0	757	791	0	102505	103004	75	0.436128
120754	108746	82	51391	45491	78	1124	996	0	1216	1103	8	2454	2286	25	295946	255620	84	0.436128
139846	119131	84	55284	46721	80	1205	1123	9	1132	902	0	2794	2316	29	350624	286328	88	0.438124
167145	138635	95	76591	64582	83	1569	1395	14	1825	1483	18	3950	3429	31	421981	353022	91	0.438124
106266	103537	78	29861	29470	68	1068	1034	4	1141	1033	5	2338	2274	21	295505	280527	81	0.439122
45828	46864	62	18332	18753	44	292	351	0	508	532	0	1021	1072	6	101817	99524	70	0.439122
61707	63983	67	14767	15169	40	418	513	0	482	551	0	1431	1389	13	158565	156089	73	0.439122
148910	138732	81	52565	48460	78	1436	1262	11	1858	1968	18	4442	4101	32	461745	424157	97	0.439122
78601	82257	65	24860	25069	53	907	884	0	989	822	0	2364	2299	23	276374	269183	76	0.439122
132809	122622	80	61488	55405	78	1340	1009	2	1623	1360	19	3291	2860	28	351822	313573	83	0.44012
121366	99499	82	46428	38614	80	898	715	0	925	650	0	2222	1799	23	274409	226473	86	0.442116
205107	166383	100	94641	79595	87	2252	1857	22	2279	1745	24	5512	4619	37	635530	514379	94	0.444112
124501	121658	77	56784	55169	76	1277	1154	9	1726	1465	19	4430	4249	30	528809	502553	93	0.444112
36376	38326	51	13358	14125	39	551	376	0	442	381	0	671	771	0	81132	86836	67	0.444112
71168	72114	73	18445	18715	44	329	290	0	597	536	0	1208	1142	9	159377	158565	73	0.444112
185097	156726	89	55457	46477	83	2103	2029	19	2102	1848	19	4767	4095	35	526015	448480	89	0.44511
174782	147211	93	74242	63171	83	1996	1479	19	2271	1919	24	5643	5095	37	645850	556160	90	0.44511
183155	161390	87	66401	57729	82	2420	2071	22	2415	2072	23	5296	4574	35	538063	476106	87	0.44511
130872	129218	78	65071	64773	75	1189	1045	7	2212	1931	21	4039	3877	30	481697	462696	81	0.44511
68940	65929	72	34273	32394	71	663	591	0	607	620	0	1492	1318	14	162852	148835	76	0.44511
113903	112155	77	31315	31235	72	1473	1583	15	1707	1453	18	4377	4383	30	509745	500459	81	0.44511
102782	105627	72	30916	31534	56	833	882	0	1224	1312	13	3145	3250	26	411826	404030	79	0.44511
226221	182218	95	93806	75711	92	1915	1571	18	2265	1845	22	5661	4778	37	560873	460081	98	0.446108
96496	93332	74	35957	34977	71	855	962	0	886	908	0	1829	1912	18	224672	217419	78	0.446108
151039	125256	87	58708	50367	84	1606	1533	15	1465	1230	12	3309	2778	29	356793	312198	89	0.447106
19580	20822	50	5853	6022	31	129	157	0	262	270	0	429	497	0	54936	55740	67	0.4501
158052	134610	88	66200	56322	82	1676	1352	15	1571	1287	13	3854	3338	31	438175	377955	89	0.451098
209195	169030	88	105368	84565	88	1997	1485	17	2310	1833	22	5133	4237	37	554823	462251	95	0.451098
213641	175352	93	70994	59263	86	2021	1638	21	2178	1893	24	5638	4662	38	626280	531219	97	0.452096
137656	126367	89	57844	51920	77	1308	1331	13	1594	1367	15	4193	3784	31	484688	439073	85	0.452096
120372	112984	92	34490	34053	74	1348	1129	8	1176	1213	9	2691	2594	25	311550	291077	84	0.453094
318586	197001	188	152084	96172	161	3502	2327	25	3537	2234	27	8241	5608	42	906498	595262	192	0.454092
133304	127289	79	43876	42825	75	1423	1490	14	1243	1120	9	3355	3390	26	377533	361098	84	0.46008
58771	57496	73	15226	15266	41	301	380	0	599	608	0	985	1089	7	112654	110693	76	0.461078
235196	183048	93	108894	86074	93	2639	2163	25	2348	1772	24	5977	4626	39	602468	464415	101	0.461078
52120	53097	68	22483	23125	46	505	543	0	639	564	0	1217	1193	9	138858	142166	72	0.461078
113477	104306	83	48469	43609	76	1029	914	0	881	856	0	2435	2185	24	270814	244697	82	0.462076
84441	80714	74	33968	31492	73	708	649	0	652	577	0	1610	1597	16	182925	164324	80	0.462076
30189	31334	62	13763	14155	39	429	348	0	317	356	0	735	727	0	72996	70991	70	0.462076
186957	159115	89	71399	58074	85	1939	1710	19	2470	2020	24	5884	5415	36	671206	577874	94	0.462076
139009	127041	96	60530	55512	96	1401	1189	11	1301	1193	10	3352	2994	27	367756	317619	96	0.462076
147532	132415	80	65764	58275	80	1445	1049	9	1728	1452	16	3530	3006	29	412605	350550	90	0.462076
50072	52663	55	17689	18451	42	627	410	0	213	523	0	858	833	0	135325	133351	73	0.463074
127143	125077	76	60360	58634	75	1272	1012	4	1382	1325	13	3414	3289	28	383149	358883	80	0.463074
148948	136320	81	53901	47126	81	1252	1026	6	1454	1301	13	3376	3096	28	390963	346602	85	0.468064
150816	138731	80	69331	64097	78	1572	1559	16	1821	1735	19	4714	4451	33	479203	439529	86	0.469062
88640	90595	72	37071	37379	70	1097	1079	6	862	892	0	2388	2451	24	301123	290708	78	0.469062
126527	113493	79	60854	54479	78	1224	1118	8	1527	1341	14	3141	2929	27	392104	344338	84	0.469062
164038	144042	84	74022	65286	81	1203	1143	8	1891	1605	19	3625	3153	30	413890	358128	99	0.469062
135149	131095	77	40334	39327	75	1071	987	0	1563	1524	15	3719	3706	29	437760	424996	83	0.471058
51560	51983	81	21422	21493	48	307	254	0	396	522	0	951	894	0	98323	98903	70	0.473054
29567	30422	64	15280	15045	43	148	254	0	384	306	0	735	694	0	74564	73502	72	0.473054
106077	106768	73	32461	32329	73	1079	996	0	1235	1208	11	3389	3237	28	378046	370977	82	0.47505
147503	142656	77	50565	49149	76	1382	1518	13	2114	1943	19	5024	4755	34	617611	589409	83	0.47505
188280	154445	88	77185	62086	86	1431	1153	12	2027	1531	17	5457	4635	37	629029	520352	93	0.47505
177621	146317	86	72953	59990	84	1376	1213	13	1826	1430	16	4229	3544	33	464686	382934	91	0.47505
206613	113862	108	78829	48315	107	1575	897	0	1769	969	0	4991	2634	55	554369	278123	112	0.476048
140661	132002	77	54289	50404	77	1548	1409	15	1620	1479	15	4445	4184	32	520080	489539	84	0.477046
48532	50138	67	22118	22732	48	367	314	0	401	381	0	1053	1088	6	119624	116288	76	0.479042
135970	132241	77	42730	40881	76	1353	1400	14	1677	1536	15	4365	4138	31	509096	486695	85	0.479042
105580	107669	73	50010	49729	73	918	1024	3	1178	1315	13	3095	3185	26	363693	351872	82	0.48004
191850	163590	84	65471	56065	83	1736	1529	15	2390	2041	23	5809	4829	39	622719	528117	92	0.48004
46022	44160	74	11153	11359	37	297	381	0	337	383	0	663	728	0	86135	83694	71	0.481038
104431	101424	80	40373	39419	73	1156	1099	7	1205	1239	11	3208	3261	25	377591	365472	84	0.481038
83515	76842	75	37020	34749	73	628	585	0	727	576	0	1591	1623	17	188384	168844	80	0.481038
155460	137487	86	60662	52604	82	1573	1420	14	1644	1369	15	3612	3217	30	428523	374130	91	0.481038
119155	115412	77	40019	39502	74	1594	1665	15	1684	1509	17	3763	3815	28	474456	459508	84	0.481038
218405	179687	92	78168	63639	87	2014	1694	19	2161	1796	23	5825	5025	37	662912	550932	93	0.481038
239484	186856	92	96413	74253	88	2118	1713	19	2267	1623	22	5451	4048	38	605547	468354	95	0.481038
117130	119460	73	50456	50303	72	1327	1013	3	1520	1560	16	3712	3424	29	453676	430851	81	0.481038
60277	62090	69	23625	24694	47	264	334	0	486	569	0	1466	1488	14	188905	188912	78	0.481038
94899	96206	73	21490	22185	45	1048	1017	3	1203	984	0	2386	2324	22	268116	261228	79	0.482036
64597	65580	70	17774	18151	43	524	585	0	559	611	0	1295	1179	11	152303	152539	74	0.482036
37696	38334	65	11144	11336	38	348	415	0	204	289	0	702	710	0	99283	102134	72	0.483034
31734	31540	60	16467	16646	43	387	405	0	308	338	0	691	728	0	72508	71046	69	0.484032
31878	32574	48	11634	11797	39	361	378	0	327	507	0	638	653	0	83302	79754	72	0.48503
35175	35697	64	15547	15624	42	258	178	0	292	372	0	1006	1009	2	113471	112980	72	0.48503
155263	143225	82	92949	85750	82	1430	1345	13	1567	1437	17	3477	3125	28	390058	360061	88	0.489022
114716	113572	75	25350	24924	53	1044	1137	9	1120	1150	8	2462	2478	24	340052	330240	84	0.49002
23259	23796	52	13612	14252	39	82	143	0	273	206	0	587	540	0	71336	72319	68	0.49002
101185	101009	77	38679	38372	72	910	993	0	1260	1111	7	2679	2679	24	321394	316677	81	0.49002
95579	95537	75	39497	39166	72	1127	933	0	1092	1140	7	2906	2922	25	369338	348670	80	0.491018
54811	54276	69	16030	16024	43	431	448	0	559	432	0	1036	1141	7	133734	128613	74	0.494012
143518	124026	84	55126	47288	81	1435	1308	14	1591	1410	14	3472	3157	29	377223	334045	88	0.49501
89892	88777	83	30404	30236	70	648	668	0	589	741	0	2053	2155	21	229622	223793	81	0.496008
115356	103269	78	50923	45602	77	1080	1014	3	1132	774	0	2146	1909	20	246018	222552	84	0.497006
26562	27138	59	11744	11959	38	352	275	0	300	276	0	604	644	0	99469	99752	70	0.497006
100216	101190	74	32022	32467	66	1070	1177	8	1240	1191	8	3146	3005	27	365258	355869	80	0.498004
108318	107683	75	37759	37189	73	1170	1133	9	1140	1133	8	2982	2860	26	303043	293829	79	0.498004
73080	73426	67	23681	22799	47	452	490	0	641	655	0	1361	1259	11	167756	165962	77	0.498004
68248	70469	59	30867	30849	56	745	800	0	562	685	0	1478	1431	15	159919	154974	74	0.498004
195734	180900	82	67127	62788	81	2370	2107	22	3002	2814	27	8650	7904	42	1.04858e+06	979772	91	0.498004
227814	183602	87	132488	105837	88	3445	2645	28	3461	2659	31	9025	7411	45	944965	764699	93	0.498004
97877	99344	74	29146	29890	50	882	835	0	1150	1017	3	2278	2320	22	252572	248073	77	0.499002
37205	39902	63	10717	11158	36	282	429	0	262	356	0	949	983	0	122199	122640	69	0.499002
153628	137055	82	57337	51042	80	1470	1489	16	1492	1403	16	3587	3417	28	393979	359082	87	0.499002
128574	110937	79	60195	51335	79	1100	828	0	1220	980	0	2981	2587	27	335812	276541	84	0.499002
135393	128069	79	50940	47625	77	1525	1309	13	1863	1777	17	3113	2888	28	363530	336760	82	0.499002
87119	78619	77	40534	37185	74	389	465	0	621	690	0	1772	1652	19	204951	178521	81	0.5
39528	40869	68	10845	11112	37	257	338	0	292	216	0	813	780	0	106177	107111	69	0.5
43449	42009	72	15103	15410	41	381	360	0	336	354	0	713	756	0	98128	97526	70	0.5
39077	37225	69	8578	8701	35	360	309	0	394	203	0	536	568	0	64092	63293	69	0.5
137839	120280	81	56535	49094	80	1617	1343	13	1310	1246	11	3604	3035	30	405703	350904	87	0.500998
202687	169094	91	72363	59802	86	1870	1542	19	1965	1666	20	4959	4367	34	569153	488247	92	0.500998
140769	128755	80	58516	53141	79	1310	1165	10	1785	1490	17	4085	3668	31	490891	438456	87	0.501996
44547	45976	65	12988	13135	39	564	552	0	462	371	0	1088	1020	4	106252	102879	70	0.501996
118447	116062	76	58794	58063	75	829	792	0	1155	1089	6	2868	2851	24	383971	372017	83	0.505988
142896	128247	81	62466	55157	79	1500	1431	16	1873	1684	18	3743	3421	30	383778	325533	88	0.508982
40043	39835	74	10689	10996	36	221	255	0	561	544	0	739	700	0	83627	81135	73	0.508982
50017	49157	82	16576	16734	42	273	283	0	371	399	0	878	1032	4	124425	125534	74	0.50998
116339	104383	84	45516	40641	77	791	696	0	1225	1019	4	2430	2001	24	273204	243234	83	0.511976
111756	110579	74	35819	35365	72	1171	1153	8	1071	1079	7	3238	3173	27	391193	367251	83	0.512974
228435	181927	104	87641	71580	88	1802	1440	18	2603	2005	26	6040	4958	38	670392	541682	96	0.512974
45540	45407	68	14051	14088	41	157	292	0	650	503	0	1076	1202	9	150947	149136	81	0.51497
100529	93510	80	46748	42851	75	962	990	0	854	882	0	2086	1898	21	241144	218939	81	0.515968
85863	85239	88	31615	31545	70	425	493	0	744	915	0	1976	1844	19	199872	201637	78	0.515968
39071	38803	80	10256	10038	38	358	377	0	348	440	0	722	660	0	89878	87369	80	0.515968
143769	129730	80	43058	37284	77	1247	1166	9	1309	1208	10	3244	2842	29	367637	320850	85	0.516966
85393	85136	74	39720	39812	71	594	711	0	751	843	0	2265	2162	22	257749	254451	81	0.516966
105449	102753	77	27427	27584	60	829	934	0	1013	1162	8	2085	2136	20	256575	247548	82	0.516966
152258	140175	79	89559	81146	81	1421	1160	10	1449	1275	12	3763	3427	30	429434	381734	87	0.516966
114539	114289	76	48226	48052	73	1066	1029	5	1217	1161	11	3364	3228	28	365724	364602	83	0.516966
46903	53586	48	13875	14883	37	275	247	0	407	361	0	1021	1039	4	125341	122876	74	0.516966
125882	123281	75	46368	45571	73	1478	1258	12	1607	1696	16	4130	3911	30	493361	482833	83	0.516966
254724	194342	92	98517	75161	92	2687	2157	25	3642	2728	32	8123	6228	45	965367	712970	100	0.517964
132335	118597	98	45146	38302	98	1273	899	0	1766	1398	14	4450	3890	30	529663	436434	98	0.517964
98300	100922	74	36363	35963	71	1195	1188	8	1683	1552	16	4059	3681	30	425068	400925	89	0.517964
113393	115119	74	37112	37697	70	1357	1376	14	1298	1274	12	3371	3360	28	402764	391742	80	0.517964
28719	28526	59	13096	13445	38	225	150	0	232	180	0	743	644	0	81289	73970	78	0.517964
276202	202929	103	120120	88772	99	2383	1829	24	2287	1853	25	6358	4415	42	694462	510839	106	0.517964
190834	157138	88	74956	61255	84	1960	1603	18	2521	2134	23	5627	4734	38	693914	584263	93	0.518962
53474	53528	70	13996	14285	40	432	387	0	559	519	0	1138	1147	9	155331	150536	77	0.523952
282148	202607	104	100116	70190	96	2805	2065	29	3868	2856	32	8529	6422	45	895746	678214	106	0.52495
225148	178759	89	92807	74899	88	2301	1860	23	2482	1976	26	5890	4882	38	680691	546813	98	0.52495
105542	106740	74	39093	38788	72	979	947	0	1300	1069	6	2759	2779	24	325821	309659	82	0.52495
47243	50949	65	13257	13520	39	311	354	0	516	505	0	1066	1042	5	99132	96730	74	0.525948
223446	187544	92	86926	73356	87	2094	1803	20	2473	2065	26	6821	6157	40	872098	739771	97	0.525948
95634	87803	82	42624	39602	74	590	573	0	875	742	0	1670	1517	17	228649	201862	83	0.525948
180758	152095	91	65956	56311	85	1379	1159	12	2108	1711	20	5206	4531	35	517117	426050	95	0.525948
38505	39021	72	16499	16613	44	306	338	0	432	531	0	921	1035	4	105258	100944	72	0.526946
91947	89868	73	38131	37527	71	861	924	0	1070	920	0	2041	2174	20	233258	228950	81	0.527944
50154	52149	68	19522	19636	47	388	302	0	529	569	0	996	964	0	137308	137480	76	0.52994
121991	119813	75	35870	35642	74	1101	865	0	1354	1277	11	3573	3608	27	374019	361743	84	0.52994
52754	53160	66	18574	18755	46	338	416	0	401	343	0	796	836	0	111271	110914	72	0.530938
44633	42988	78	14085	14403	40	195	299	0	252	293	0	785	815	0	83185	85256	73	0.531936
264272	204381	96	123879	93512	93	3200	2136	29	3124	2248	29	7123	5751	43	800611	602454	100	0.531936
77153	81662	71	23389	23902	47	582	473	0	919	965	0	2075	2041	20	251841	249669	78	0.531936
109940	105207	92	48885	47621	76	1058	1035	4	1029	889	0	3269	2937	27	319464	293926	92	0.531936
170161	150699	83	98785	88308	83	1513	1329	13	1994	1703	18	4970	4424	33	582468	512399	89	0.531936
98918	101302	73	44960	45386	71	642	544	0	1073	962	0	2725	2713	24	311361	299986	79	0.531936
96207	98258	72	20075	20490	45	685	586	0	1247	945	0	2384	2412	22	292024	286094	78	0.532934
77875	78017	77	39218	39175	71	504	681	0	686	627	0	1944	2203	19	215025	209519	78	0.532934
148760	131968	81	57873	51366	80	1383	1044	6	1630	1471	16	4705	4425	32	534646	475032	88	0.533932
238520	147940	120	96197	66910	111	2219	1215	15	2204	1367	14	5078	3296	50	579739	356599	122	0.536926
157206	106190	89	72017	47049	88	1329	793	0	1565	1030	4	3279	2297	33	368049	245254	93	0.537924
57836	59465	71	19494	19471	47	356	446	0	701	482	0	1282	1250	11	159766	154358	77	0.537924
39109	39079	67	9883	10281	36	600	482	0	578	388	0	870	913	0	109108	112043	71	0.538922
115256	112816	78	44481	43686	73	1041	1099	7	1016	1107	7	3065	3138	25	340682	329334	82	0.538922
127168	116380	83	50187	44817	77	934	983	0	1490	1414	13	3641	3434	28	437666	397070	86	0.538922
36731	37662	55	9180	9648	34	306	363	0	154	309	0	905	725	0	90232	95578	68	0.538922
152760	133504	88	66105	56964	81	1287	1046	5	1595	1263	13	3818	3415	30	392977	345287	89	0.53992
113357	109788	86	52345	51408	74	1201	1244	11	1556	1467	14	3857	3797	29	454434	427420	86	0.540918
129845	128845	75	34997	34787	73	1411	1407	13	2131	2013	19	5040	4814	32	578577	563703	85	0.540918
138750	124836	82	60914	53851	81	1152	988	0	1178	1152	9	3083	2770	27	369868	327539	90	0.541916
231524	180038	91	86518	68091	89	1905	1597	18	2653	2071	26	5986	4676	40	591072	473374	98	0.541916
84552	85089	72	41029	41297	70	684	784	0	810	705	0	1972	2022	19	216468	204810	78	0.543912
64775	65099	73	26804	27316	58	289	418	0	409	601	0	1339	1323	12	150215	148702	76	0.5499
131776	121233	79	51385	46143	79	1321	1267	11	1498	1403	14	3839	3601	30	449632	400641	89	0.550898
36182	37739	65	7903	8068	34	304	216	0	338	227	0	962	880	0	104992	108057	71	0.551896
33328	35066	53	14255	14647	40	243	331	0	428	438	0	713	743	0	100676	101407	72	0.553892
185258	136158	92	73000	53415	90	1467	1104	12	2014	1510	20	4886	3759	39	536257	397348	99	0.55489
169472	143533	100	72252	61302	82	1554	1392	16	1777	1516	16	3952	3375	32	450043	384443	91	0.55489
116612	115835	75	38051	37885	73	982	953	0	1444	1283	11	3879	3881	28	422442	410634	83	0.555888
70618	66876	88	24358	23902	61	704	695	0	571	570	0	1360	1330	12	161136	149589	88	0.555888
40870	43371	55	11279	11871	37	498	394	0	244	354	0	988	988	0	117364	114580	71	0.555888
30294	32416	50	8905	9388	34	213	245	0	436	411	0	550	565	0	73049	73656	68	0.555888
76444	76764	70	20332	20515	45	679	685	0	809	781	0	2176	2022	22	245921	244053	79	0.555888
103009	101717	72	39848	39811	73	1297	1340	10	1043	1244	9	3182	3310	25	388910	376665	83	0.555888
35266	33792	70	9907	10231	37	451	305	0	183	189	0	578	651	0	78425	74753	72	0.557884
147064	143560	77	33250	32428	74	1689	1580	17	1384	1237	13	3739	3525	29	416629	398022	86	0.558882
60815	62799	68	20576	21180	48	516	492	0	391	522	0	1379	1435	14	149082	146479	76	0.55988
107141	107333	75	47530	47007	73	1075	1019	3	1169	1209	9	3730	3741	28	441827	429812	81	0.55988
100280	101795	72	33497	33773	71	1231	1185	10	1298	1385	13	3420	3393	27	413730	400451	81	0.560878
122225	121644	74	46610	45642	73	1412	1285	13	1351	1507	14	4150	4037	29	474451	449532	83	0.560878
74490	75639	71	27627	27774	68	527	666	0	643	537	0	1499	1410	15	153466	151722	77	0.560878
122401	120188	79	32583	32106	73	1104	1293	10	1540	1531	17	3761	3710	28	450271	438416	84	0.560878
49976	49936	74	17316	17485	44	316	364	0	494	537	0	1393	1284	12	146491	138606	83	0.560878
90762	91462	73	29377	29613	65	926	1067	6	957	799	0	2276	2192	22	235669	228809	77	0.561876
48372	46984	84	12489	12595	39	297	404	0	378	442	0	1173	985	0	121496	118686	76	0.562874
62721	62365	71	18641	18713	45	463	557	0	478	422	0	1138	1130	7	123899	123003	76	0.563872
47546	47024	69	14137	14094	42	481	480	0	354	387	0	836	734	0	98751	97064	75	0.56487
50449	51905	66	14478	14659	41	301	318	0	331	320	0	918	871	0	107413	110150	72	0.56487
151371	135830	83	54988	48995	80	1419	1329	13	2144	1711	21	3620	3259	29	416595	375313	87	0.565868
86918	78924	77	50246	44889	76	894	768	0	978	706	0	2030	1601	22	227515	192132	92	0.565868
347587	224091	129	128000	82090	120	3819	2065	37	4125	2503	37	9090	5811	48	957017	617937	129	0.565868
173807	150808	84	67820	58354	83	1504	1269	12	2074	1650	21	5290	4563	35	643585	543420	91	0.565868
154357	139665	80	68890	61396	81	1059	931	0	1529	1320	13	4271	3574	33	443287	391915	86	0.566866
132004	118182	85	65034	59606	80	1348	1182	10	1644	1465	15	3477	3232	28	326901	296748	89	0.567864
63484	64552	69	24211	24275	56	548	495	0	432	528	0	1425	1578	15	149537	145456	76	0.567864
46473	45157	79	10021	10308	36	333	377	0	461	446	0	897	863	0	105937	108862	71	0.568862
155709	141687	86	119514	114664	81	2086	1833	19	1898	1725	18	4376	4115	30	476178	421541	89	0.568862
218067	174862	106	93179	72657	106	2296	1892	23	1936	1556	18	5063	4024	35	535885	424400	106	0.568862
53211	55306	63	24658	25527	47	388	389	0	672	643	0	1284	1261	11	151388	149623	74	0.568862
64825	67359	72	20098	20715	44	611	511	0	538	484	0	1332	1350	12	145277	143552	75	0.568862
61558	64012	66	21188	21817	46	500	474	0	741	559	0	1189	1340	11	154125	150209	75	0.568862
248480	179493	102	96034	68965	99	2826	1797	28	2973	2313	27	7549	5406	44	869568	617777	107	0.56986
139893	126013	80	72674	64082	80	1128	981	0	1440	1345	16	3867	3416	31	463412	418319	89	0.56986
128743	126824	76	42349	42178	74	1760	1687	18	2079	1825	22	5469	5275	35	650135	623424	84	0.56986
48006	49989	64	15901	16314	41	553	695	0	570	518	0	970	924	0	122978	120140	74	0.56986
85412	82905	86	35528	34049	71	713	742	0	773	730	0	2146	2229	21	240252	230161	80	0.570858
110198	105874	92	36768	35843	73	848	832	0	1363	1441	13	3485	3373	27	374290	359706	82	0.570858
26205	25648	70	10093	10308	36	130	185	0	164	250	0	569	590	0	56622	56766	67	0.572854
56809	57968	71	13328	13325	40	295	301	0	370	353	0	1023	1060	5	113046	110383	75	0.57984
100199	98783	76	41571	41416	73	1187	1008	1	1420	1366	14	3025	2770	26	358454	342362	82	0.57984
114908	103457	83	42495	38889	76	873	911	0	848	967	0	2413	2155	23	256075	227923	81	0.57984
42219	43244	67	20387	21052	44	405	438	0	316	423	0	758	862	0	89107	89265	72	0.57984
112876	100702	78	58536	52589	77	822	862	0	941	657	0	1996	1764	21	243320	216040	86	0.580838
49556	49542	68	15606	15662	41	514	539	0	346	372	0	1018	1145	8	145564	141571	76	0.581836
68164	70207	71	27374	27618	69	425	445	0	633	508	0	1182	1226	11	143050	141613	78	0.582834
160050	137698	86	70767	62190	81	1578	1356	13	1935	1623	19	4519	4094	33	494786	429109	91	0.582834
44058	45807	62	21260	21638	47	338	452	0	207	224	0	849	895	0	99149	92847	81	0.582834
35361	36678	71	9300	9583	35	145	327	0	144	270	0	753	801	0	94477	93169	74	0.583832
37899	38264	64	19684	19875	48	442	544	0	501	464	0	951	1105	6	118341	120079	71	0.586826
158407	141298	87	68313	61909	80	1446	1197	12	1299	1319	13	3477	3156	28	421595	391433	87	0.586826
123986	119268	86	47272	46309	74	1532	1491	14	1636	1584	16	4648	4346	32	544836	528714	84	0.58982
215941	156030	93	134237	103380	92	3272	2392	29	4657	3529	36	11294	8187	53	1.04858e+06	983056	100	0.590818
63081	64532	69	17102	17405	43	529	602	0	684	466	0	1261	1159	9	157601	156711	74	0.592814
48589	48104	76	15376	15725	41	263	214	0	213	303	0	997	964	0	111215	106424	74	0.59481
272732	198575	98	132136	96704	98	2589	1896	25	3559	2387	33	8866	5928	50	970749	649784	111	0.59481
221668	184582	88	103205	84985	88	2476	1961	24	2108	1769	21	5903	4714	39	654398	526692	95	0.59481
37940	42456	45	7909	8894	33	394	427	0	375	465	0	1095	980	0	99351	101022	70	0.595808
94777	94033	77	28902	29229	54	927	1005	1	1428	1356	12	3080	3032	25	364485	351371	90	0.595808
113369	108860	80	34573	32900	67	922	916	0	1505	1459	15	3742	3409	29	368996	332924	93	0.595808
134984	133649	76	33374	33966	61	1357	1325	11	1611	1705	16	3562	3424	30	411588	387749	82	0.595808
123193	116078	77	56350	52063	76	1027	961	0	1320	1230	10	2953	2629	27	341791	314845	90	0.595808
100000	101664	74	30133	30459	60	880	753	0	1187	1182	8	2766	2716	24	282552	274619	79	0.595808
203879	166631	94	77161	62639	88	1598	1280	17	2236	1886	23	4627	3705	36	528283	444064	94	0.596806
115039	109490	92	45669	45355	74	1126	1078	7	1116	1079	6	2735	2625	24	320191	314766	81	0.597804
32697	32118	61	14450	14715	41	449	501	0	364	447	0	821	786	0	95149	95892	73	0.597804
60733	60713	71	17831	18092	43	657	596	0	593	606	0	1417	1474	14	176870	173733	74	0.597804
33490	34580	64	11335	11701	37	286	251	0	383	440	0	775	819	0	102521	102088	71	0.597804
173263	142273	97	69023	56297	84	1935	1686	20	2299	1697	23	4496	3807	34	529050	436668	91	0.598802
80332	79738	74	29618	28200	70	1055	1126	7	1065	786	0	1617	1555	16	196160	187030	78	0.5998
27331	28421	44	15108	15464	41	252	276	0	369	252	0	723	768	0	79530	79407	69	0.5998
143116	131590	81	60837	54005	80	1647	1640	16	1796	1570	19	4408	3797	32	534624	485859	87	0.5998
161128	143939	84	66589	60210	81	1339	1201	12	1814	1508	16	3877	3413	31	422376	377848	87	0.600798
22783	25634	41	8969	9680	34	134	265	0	331	255	0	654	636	0	74400	72336	66	0.600798
48877	48172	68	26474	27080	60	186	331	0	368	362	0	1195	1197	10	146389	142025	72	0.600798
31831	33464	55	7647	7800	33	248	296	0	221	355	0	744	691	0	99148	97958	72	0.601796
82726	81799	78	31678	31405	70	707	815	0	1030	1100	6	1806	1790	18	224213	220036	78	0.603792
106142	105071	74	34610	34694	73	802	812	0	1326	1337	13	3090	3071	26	390890	379550	81	0.603792
125696	122858	76	40158	39499	73	1435	1385	14	1510	1557	16	3900	3874	29	478255	454937	83	0.603792
46628	48856	68	19987	20526	45	387	445	0	451	516	0	1311	1292	12	157459	157907	73	0.603792
58256	59554	69	18615	18537	47	556	503	0	401	505	0	947	976	0	129940	129202	76	0.60479
129927	127076	76	50675	50657	74	1065	984	0	1703	1549	17	4584	4383	32	527701	501016	84	0.60479
73052	74788	70	28640	29200	57	581	818	0	664	482	0	1462	1431	15	203166	194733	79	0.60479
197676	171387	89	70641	62281	87	2266	1894	21	2028	1884	21	4931	4483	33	570880	505685	94	0.605788
52420	57588	53	14952	15267	40	354	304	0	202	336	0	1004	1011	2	112750	113416	76	0.605788
229125	184403	93	104234	87668	90	2259	1857	23	3026	2647	26	7528	6488	40	948964	812178	98	0.605788
95820	94684	76	28202	28464	60	953	897	0	948	907	0	2255	2000	23	250602	255083	80	0.606786
44588	44678	67	14874	15284	40	341	347	0	333	385	0	1049	1026	4	123838	121843	73	0.606786
113282	111155	83	38682	38231	72	1032	1029	3	1371	1416	12	3711	3548	28	369929	360291	81	0.607784
249099	197492	95	105992	82146	93	2697	2273	24	3650	3030	31	9022	7148	44	1.04858e+06	874683	104	0.60978
241531	182146	93	101243	75307	91	2108	1726	20	2826	2112	27	5595	4150	38	613893	457566	98	0.60978
175543	149884	92	79724	68403	83	1347	1373	12	1987	1746	21	5687	5056	36	702436	597959	92	0.610778
67044	67252	84	20950	21009	48	467	417	0	395	468	0	1130	1031	4	123007	119424	77	0.610778
116217	114265	80	56410	55448	74	1197	1154	9	1310	1245	11	3847	3765	29	459717	445430	84	0.610778
33622	33804	59	13628	13713	40	37	196	0	334	367	0	684	620	0	93546	94946	70	0.611776
75452	76014	87	24289	24231	53	409	556	0	770	728	0	1526	1553	16	184715	179296	78	0.611776
296044	215939	103	152664	112696	104	2955	2363	26	4054	2923	33	7623	5708	44	873237	667550	113	0.611776
65811	65332	76	26270	26375	62	358	399	0	618	438	0	1392	1516	14	170347	169897	77	0.613772
66687	65380	79	28202	27857	67	2160	2056	20	3048	2937	27	3252	3229	27	80072	82233	74	0.61477
119844	114922	79	48609	46370	75	1111	1116	9	1402	1139	10	3206	3323	26	352007	336524	84	0.61477
89241	89261	76	28649	28255	70	548	520	0	937	773	0	1951	1863	19	219121	203168	89	0.61477
132727	130860	78	38175	37044	74	1316	1297	13	1526	1474	16	3757	3541	29	421961	390452	86	0.615768
129491	118343	79	36529	31990	76	1237	1093	7	1709	1469	16	3352	3188	27	436367	397490	89	0.615768
67225	67649	71	19439	19849	47	568	485	0	778	860	0	1258	1223	10	144643	142443	80	0.617764
41316	41705	67	14139	14513	40	330	348	0	490	363	0	900	870	0	109314	111005	70	0.61976
23025	22437	50	10224	10540	37	224	320	0	170	324	0	482	542	0	60705	64189	67	0.61976
48155	48554	68	13495	13498	40	313	267	0	612	446	0	1158	1201	10	124916	126333	73	0.620758
212584	178872	91	105461	87846	89	2207	1923	20	3066	2447	27	7195	6296	40	789244	693812	95	0.620758
77312	76049	73	23001	23652	47	867	841	0	794	835	0	1661	1636	17	189091	185271	77	0.620758
144078	132400	83	52076	47494	78	1529	1107	8	1855	1267	15	3976	3584	33	446195	400975	86	0.620758
246526	191247	103	105675	85510	92	2452	2146	23	2525	1938	27	6132	4920	40	645786	524468	97	0.620758
75895	79580	70	19516	20234	43	501	558	0	672	668	0	1771	1789	19	193473	196944	77	0.620758
113989	114860	73	36067	36364	72	833	985	0	1276	1206	11	3520	3406	27	447547	427606	81	0.621756
183162	143176	87	71170	55251	85	1552	1279	13	2347	1642	24	5023	3929	37	514567	418192	91	0.621756
30742	30880	55	14065	14342	39	273	306	0	369	367	0	655	642	0	83793	81387	71	0.621756
36589	37101	65	15235	15438	42	76	252	0	412	403	0	686	767	0	103647	106514	70	0.621756
23071	21600	68	8669	9003	34	129	209	0	144	216	0	430	515	0	51158	51017	69	0.621756
223207	180219	97	106641	87426	88	2037	1616	18	2655	1913	27	6280	5374	38	669900	549140	96	0.622755
34800	36875	58	16504	17090	42	423	299	0	224	335	0	754	742	0	91091	93504	72	0.622755
250851	191426	111	94402	73497	93	2322	1825	24	2758	1894	28	5418	4138	37	626515	481009	101	0.623752
114794	111948	77	45587	44993	74	930	679	0	1302	1139	9	3043	3032	25	344861	342246	83	0.62475
36980	34986	72	18924	17415	68	363	352	0	441	398	0	1032	829	0	107325	93903	80	0.62475
54534	56448	68	19860	19910	47	345	269	0	531	537	0	1006	978	0	106976	105209	71	0.62475
22223	22771	49	6647	6848	32	266	216	0	131	181	0	608	644	0	56142	56531	67	0.625749
219804	177221	107	79285	62570	88	2342	2033	24	2557	1899	24	5310	4538	36	629312	526338	96	0.630738
228486	178427	99	76822	60943	90	1854	1475	17	2142	1689	23	5930	4893	38	648795	509015	101	0.632735
242050	189410	107	110660	85250	95	2455	1830	22	2500	1848	23	5763	4317	40	666842	518145	111	0.632735
178010	152547	89	50859	43276	81	1556	1581	15	1675	1277	17	4249	3901	32	425837	370858	91	0.632735
132548	132466	75	51169	50043	74	1750	1470	16	1732	1766	19	5044	4709	33	574665	539645	84	0.632735
113131	110771	76	45577	43083	76	1526	1449	13	1670	1793	16	4152	3688	30	543158	509127	92	0.632735
119521	115016	78	32377	32242	73	1319	1494	13	1418	1365	13	3393	3468	27	435738	415291	82	0.633733
128034	111976	90	51769	45447	81	1037	942	0	1219	996	0	2917	2678	26	334022	282919	90	0.634731
122130	118613	82	41021	39861	75	996	969	0	1558	1500	14	2948	2959	25	324583	315944	83	0.635729
217214	178553	98	96109	80405	90	2679	2101	25	2493	2044	23	5356	4482	37	621029	518195	96	0.635729
27993	28855	62	9854	10007	36	110	142	0	290	226	0	473	419	0	57714	60419	64	0.635729
125496	120059	78	50144	47619	76	1003	1181	8	1523	1355	13	3068	3026	25	364972	348832	82	0.635729
26891	27258	52	10348	10566	36	175	178	0	263	264	0	666	742	0	67513	69506	71	0.639721
66188	66711	80	18063	18353	44	248	254	0	456	495	0	1196	1248	10	136433	135407	74	0.641717
91444	57246	107	30810	19038	91	626	450	0	921	565	0	2171	1300	14	272914	164226	103	0.643713
33542	35083	52	12607	13014	38	345	268	0	583	293	0	847	962	0	109309	110133	72	0.643713
135181	132501	77	40747	40184	73	1214	1178	9	1256	1229	12	3298	3192	27	406770	391109	84	0.643713
50881	52272	68	18202	18743	42	387	405	0	330	614	0	983	1121	7	125140	125487	73	0.643713
25618	27702	43	8918	9327	34	475	296	0	409	389	0	748	671	0	75942	74124	69	0.643713
145273	131430	79	54294	48316	78	1246	1034	4	1682	1413	16	4698	4206	34	524300	468039	89	0.643713
137902	133845	84	49396	47754	76	1499	1521	16	2051	1903	19	5541	5709	33	638372	619069	88	0.644711
145967	136091	84	45675	43130	76	1817	1679	18	1467	1352	15	4099	3815	30	448564	418574	85	0.645709
52621	51499	78	14862	15153	41	489	580	0	304	500	0	1163	1094	7	121396	123945	74	0.645709
160005	133852	97	59182	50045	81	1322	1105	8	1402	1150	10	3546	2805	31	380817	325461	88	0.646707
131069	119296	79	50171	46039	77	1325	1082	8	1675	1369	15	3573	3201	29	445275	396201	84	0.646707
153173	127865	89	59870	50978	81	1249	1047	6	1721	1399	16	3454	2934	30	379696	327401	94	0.647705
56636	59272	69	15166	15556	41	688	483	0	470	477	0	1159	1288	11	158797	154098	72	0.648703
55968	56774	73	23755	24186	52	302	319	0	644	539	0	1193	1170	9	133169	131101	74	0.648703
168321	137931	86	61335	51903	83	1783	1420	15	1730	1523	16	4619	3903	35	492595	418179	90	0.648703
121629	103457	82	64057	55212	79	1411	1068	9	1234	905	0	2350	2046	23	262843	217538	85	0.648703
133273	118766	88	56023	50458	79	1257	1143	8	1195	1133	7	3090	2875	27	364972	323526	87	0.649701
35124	34228	64	12834	13121	40	290	394	0	454	330	0	689	775	0	92410	94293	70	0.649701
179614	150310	90	91187	78611	86	1817	1497	18	1751	1240	17	4104	3491	32	451344	374327	102	0.649701
64775	63745	72	20472	20767	46	555	513	0	672	536	0	1162	1239	11	143151	140019	77	0.650699
113629	110050	76	39483	38815	74	1231	1163	9	1437	1256	15	3712	3595	29	445099	422049	83	0.650699
75560	73289	84	24396	23511	70	570	533	0	594	555	0	1617	1546	14	188792	174525	87	0.650699
122183	104346	99	43575	37567	99	1319	1126	7	1542	1047	7	3435	2731	28	441379	365274	99	0.650699
41269	39420	73	9916	9843	36	496	466	0	243	292	0	1095	1094	6	124823	124345	75	0.652695
40193	39353	67	11347	11553	37	228	313	0	150	187	0	1079	1123	7	98958	101950	71	0.654691
185462	149772	85	71680	56838	85	1652	1283	15	2226	1563	22	5228	4185	38	678634	533780	94	0.654691
50965	54509	61	15965	16845	40	453	361	0	508	516	0	1055	949	0	130403	126804	70	0.655689
74105	77542	61	23602	24424	46	405	431	0	769	726	0	1442	1469	14	184596	182032	74	0.655689
44184	47673	52	10803	12045	34	82	207	0	532	432	0	648	843	0	87500	89969	68	0.655689
177884	146308	100	75840	63135	85	1749	1455	17	1955	1495	17	4436	3579	34	481655	405265	93	0.656687
36136	35608	78	20078	20443	46	286	405	0	350	355	0	741	757	0	88838	88375	72	0.657685
163181	139524	84	50523	42508	83	1310	1224	10	1711	1697	18	5112	4406	35	580947	505058	91	0.657685
77815	77964	74	17035	16818	45	625	664	0	581	584	0	1747	1642	17	166975	166117	78	0.658683
40158	40730	66	8168	8358	34	157	261	0	364	362	0	757	678	0	93105	95040	69	0.661677
144463	135574	79	63276	57237	80	1517	1298	13	1749	1590	18	4438	4124	32	546430	501705	86	0.661677
38292	39615	64	25417	25912	56	577	534	0	491	339	0	706	612	0	71968	74539	72	0.662675
35848	37225	59	13459	13841	39	262	332	0	312	556	0	902	952	0	109681	111712	71	0.662675
112419	109945	78	34869	34398	72	1234	1223	10	1198	1176	8	2664	2554	24	282059	269381	80	0.662675
214737	169199	90	69851	55130	89	2259	1580	23	2081	1571	21	4849	3870	36	577358	459442	99	0.665669
120879	112769	79	50122	46238	77	1013	966	0	1630	1301	13	3338	3221	28	392715	362559	85	0.666667
138055	125510	79	62439	55980	78	1231	1039	6	1620	1430	16	3613	3343	28	412445	365765	86	0.666667
132628	126441	79	43217	42095	76	1298	1376	12	1927	1762	18	3978	3741	30	545301	527608	86	0.666667
93718	92511	77	28392	27817	65	923	775	0	759	876	0	2123	2069	21	253090	240029	77	0.667665
134919	116302	81	52573	45215	79	1481	1290	12	1297	1129	9	2592	2225	25	351761	303149	85	0.667665
127262	121358	77	39228	36076	75	899	785	0	1474	1314	13	3596	3302	30	424073	396972	84	0.667665
100807	100016	79	31551	31126	71	1093	1070	6	1187	1229	11	2855	2647	25	342669	324662	80	0.669661
122392	119818	81	41692	40166	74	1342	1216	11	1285	1322	12	3887	3726	28	487730	473146	82	0.669661
58981	60111	73	22037	22488	53	395	552	0	392	558	0	1429	1522	15	179780	177657	74	0.671657
53685	56729	54	12568	13140	37	188	266	0	464	640	0	1625	1648	16	168796	169246	73	0.672655
111234	111087	75	28110	28362	56	1037	919	0	1405	1376	13	3097	2873	26	346152	339817	79	0.672655
218098	168680	92	88423	67840	86	1936	1218	18	2270	1648	26	5898	4103	42	703637	537117	95	0.672655
149619	133583	84	69582	61025	80	1438	1433	14	1724	1668	19	3925	3526	30	408983	356606	85	0.672655
75098	72323	88	31378	27962	88	696	631	0	801	772	0	2256	2034	20	242204	214063	88	0.672655
90251	83761	84	39185	36463	73	474	470	0	594	573	0	1884	1916	18	206510	194256	80	0.672655
37746	37683	65	21565	21711	50	332	287	0	573	502	0	663	741	0	94062	94200	69	0.673653
123126	108081	94	52053	46565	78	1158	1030	4	1354	908	0	2460	2157	25	299701	259445	85	0.673653
73145	71169	88	13027	12658	40	739	740	0	607	666	0	1417	1375	14	169348	166682	76	0.675649
148991	140669	87	49935	47559	76	1553	1421	16	1723	1602	19	3510	3344	28	350622	324932	87	0.676647
244550	195673	98	112864	93390	91	2645	1945	25	3131	2573	28	8287	6834	42	884400	749193	102	0.680639
59202	60960	68	23370	24127	47	334	488	0	450	566	0	1260	1365	12	137219	135286	73	0.680639
109423	109822	74	55683	55598	73	1019	836	0	1584	1314	13	2903	3109	25	362658	358214	80	0.680639
130103	117895	82	52120	46373	78	1344	1211	9	1487	1472	14	3866	3698	30	465419	427844	86	0.680639
114734	117273	73	33723	33833	72	1434	1313	14	1802	1755	17	4160	3996	30	471691	459434	82	0.681637
102203	100566	91	52588	51174	75	1316	1284	11	1709	1488	15	3380	3057	26	423184	388446	91	0.681637
127966	118326	78	49326	44894	76	1262	1214	11	1365	1269	12	3225	2881	28	370409	336597	82	0.681637
115197	117089	73	35071	35763	67	1105	940	0	1623	1565	15	4156	3979	30	458221	444532	78	0.681637
136770	135370	77	37982	37485	74	1201	1143	8	1322	1343	14	4080	3898	29	460155	442420	83	0.681637
102339	99186	77	38794	37769	73	795	874	0	1097	998	0	2659	2739	23	344399	331978	80	0.682635
34704	36387	55	9206	9593	34	323	316	0	188	215	0	533	526	0	69609	73243	69	0.682635
125736	122353	79	46933	45928	75	1031	1151	8	1643	1431	18	3692	3595	28	424757	406168	84	0.682635
169430	153267	91	86686	79062	82	1895	1929	19	2100	1814	22	4310	4167	30	496628	450316	89	0.683633
118488	114497	79	33153	32749	74	1516	1312	15	1778	1471	15	4372	4215	31	521222	508542	83	0.684631
91338	90015	75	34690	34508	72	806	864	0	909	844	0	2550	2590	22	250684	246505	79	0.684631
58088	57991	70	22837	22810	53	265	472	0	659	674	0	1294	1259	11	162891	159067	82	0.685629
77375	76504	86	31514	30875	71	534	490	0	850	644	0	1417	1368	14	171336	163419	88	0.685629
124342	119009	79	31776	31221	73	1191	1183	9	1486	1454	14	4246	4122	30	497231	479767	82	0.686627
53407	54615	69	17292	17446	43	472	450	0	262	390	0	1408	1542	15	152040	149965	73	0.688623
55558	54904	79	20093	20048	48	429	388	0	384	477	0	1142	1182	9	126911	124260	74	0.688623
37699	38324	68	16027	16223	43	332	346	0	470	425	0	635	638	0	93441	91974	70	0.688623
40756	40838	66	16335	16509	43	366	399	0	398	443	0	820	870	0	122381	118628	74	0.691617
31394	33112	53	10403	10639	36	396	326	0	108	251	0	541	622	0	78700	77863	66	0.693613
114564	113092	74	41827	40943	73	1185	1143	8	1380	1208	13	3733	3612	29	425849	404565	82	0.694611
315263	217192	108	260271	194851	109	6317	4475	40	6071	4372	41	15272	11532	59	1.04858e+06	1.03642e+06	116	0.694611
126912	116570	79	49416	44952	76	1234	1255	10	1406	1102	8	3344	3085	28	362450	321420	83	0.694611
123065	126839	73	38902	39456	66	1279	1391	11	1519	1682	17	4525	4191	31	493118	480055	80	0.694611
102168	104814	71	36316	37421	63	985	1021	3	1200	1199	10	3298	3391	25	349509	345961	78	0.694611
47125	49051	64	25386	26884	46	308	281	0	412	504	0	1013	1175	8	106798	111855	67	0.694611
37583	39053	59	18319	18797	44	363	489	0	536	483	0	1043	982	0	127180	123689	72	0.695609
66217	61274	73	28270	26131	62	738	607	0	578	431	0	1198	1166	9	161165	152876	79	0.695609
121997	118538	88	37751	37075	73	1104	1095	6	1504	1498	15	3394	3119	28	386989	382612	81	0.695609
108734	108883	79	37004	36748	72	1046	1083	6	1459	1333	14	3133	3122	25	357603	343593	82	0.696607
45256	44740	69	16893	16990	44	328	400	0	476	475	0	821	810	0	102876	102456	71	0.696607
113787	97497	86	46250	40669	78	1165	893	0	1134	928	0	2514	2208	24	257420	222654	87	0.699601
98481	96217	77	36200	35612	72	1125	966	0	1574	1423	15	3098	3142	26	382429	376569	80	0.700599
224559	186369	90	101785	84214	88	2218	1729	23	3035	2296	29	6360	5354	39	745546	609090	96	0.703593
183685	155068	89	71051	60322	85	1668	1563	16	2019	2036	20	5328	4563	36	667373	565849	96	0.706587
166338	152892	83	62594	60139	79	1456	1347	13	1689	1547	16	3990	3747	29	421024	395804	85	0.706587
186768	150032	89	70642	55977	88	1894	1485	18	2068	1751	21	5652	4437	38	612192	502277	96	0.707585
33213	33999	65	13350	14063	38	301	230	0	255	258	0	677	615	0	77395	79709	69	0.707585
23111	23136	52	8465	8761	35	215	314	0	141	368	0	548	565	0	59645	60648	68	0.707585
136709	116634	87	66327	58184	81	1364	1246	12	1276	1091	7	3098	2626	28	373519	317800	89	0.708583
126115	122205	77	39453	38656	74	1118	1107	7	1445	1303	12	3096	2943	27	375825	349208	83	0.710579
103860	94721	80	47148	42114	76	899	841	0	1105	928	0	2087	1929	21	254209	224351	83	0.710579
67625	70072	68	23123	23140	51	359	550	0	571	669	0	1456	1480	15	181075	182091	74	0.710579
164945	145767	86	43612	36495	81	2348	1917	21	2408	2234	24	6569	6009	39	845575	747676	92	0.711577
112909	110172	79	48187	46178	75	976	915	0	1219	1066	7	2945	2632	28	317860	300150	82	0.711577
124567	121566	80	46347	45874	74	1071	872	0	1520	1282	13	3577	3594	27	422869	415065	83	0.712575
150581	143086	81	66646	63961	77	1775	1636	17	1868	1698	17	4066	4028	29	473386	446389	86	0.713573
153024	136241	83	81793	72752	83	1427	1244	13	1912	1720	21	4242	3919	32	512379	452647	90	0.713573
202750	172222	89	105032	89194	88	2020	1660	19	2709	2271	24	6216	5255	37	730818	588975	96	0.713573
62991	65359	68	20331	21288	43	275	343	0	565	535	0	1332	1159	10	140222	139451	75	0.713573
173575	145562	102	80788	67043	85	1590	1557	16	1949	1542	19	4182	3357	34	442022	383585	92	0.714571
66211	68875	68	22516	23159	48	622	675	0	611	601	0	1165	1293	10	162485	154761	72	0.714571
143223	133818	83	77288	72898	80	1931	1877	19	1790	1427	18	4099	3784	30	458166	445703	85	0.714571
51000	52765	59	13153	13887	38	372	417	0	504	470	0	1101	1184	11	145359	147109	70	0.714571
119197	116420	76	77044	65971	85	1366	1312	13	1501	1295	14	3274	3287	27	328921	315443	79	0.714571
40312	41496	67	19473	20234	43	253	300	0	340	591	0	941	1018	3	142525	147637	71	0.714571
105714	100238	92	70566	70193	75	1154	1089	8	1389	1264	11	3302	3378	26	399612	389466	82	0.715569
148643	132917	85	45651	40952	78	1537	1600	16	2424	2162	23	5303	5067	33	635720	591023	87	0.715569
51150	50688	68	19385	19665	45	418	417	0	613	400	0	1216	1277	12	146780	152342	75	0.716567
34207	36153	52	17946	18024	46	430	367	0	377	313	0	759	734	0	84595	82666	72	0.717565
41148	39924	71	10631	10686	37	372	431	0	314	459	0	737	778	0	92125	87806	73	0.717565
117594	108078	79	47774	44013	76	1158	1036	5	1345	1286	13	3519	3196	29	414262	376834	85	0.718563
57575	51311	86	22452	19818	86	723	582	0	446	540	0	1548	1265	12	179774	157713	86	0.718563
47224	47210	67	16181	16313	43	442	481	0	363	446	0	945	1030	3	106474	103703	73	0.718563
29206	27810	64	19850	20202	46	327	277	0	206	305	0	575	720	0	70410	73856	66	0.720559
43582	44377	68	11362	11713	37	545	514	0	418	353	0	987	996	0	154938	153197	71	0.721557
122461	110075	79	56239	50597	77	1419	1162	9	1354	1263	12	2792	2642	25	332281	298810	85	0.721557
246370	188668	96	110033	86932	95	2640	2069	24	2585	2023	26	6536	5231	41	695446	543231	102	0.721557
39691	43246	46	14300	15164	39	396	389	0	146	400	0	894	982	0	117793	114275	68	0.721557
110667	104312	79	47495	43605	76	937	929	0	1591	1223	14	3063	3068	25	315189	288882	81	0.722555
52562	53721	68	15200	15571	42	421	525	0	627	424	0	943	939	0	130199	128668	72	0.722555
119352	117318	76	76461	73071	76	1256	1095	9	1615	1428	15	3807	3585	29	437547	407302	82	0.723553
74673	71281	88	23960	20468	88	598	522	0	801	725	0	1685	1426	15	198842	173151	88	0.723553
200936	160994	88	85600	68047	85	2264	1942	20	2522	1894	27	6314	4811	40	784065	607644	92	0.723553
244834	194487	90	116670	97773	89	2249	1823	21	3150	2354	29	7197	5701	42	804684	649799	95	0.723553
199104	165831	86	87068	71898	86	1285	1146	10	1802	1419	20	4868	4239	35	612941	517725	90	0.723553
214718	169399	88	96163	79233	86	2154	1789	21	2475	1982	26	5742	4517	38	613435	481801	91	0.723553
278009	204146	99	110749	82489	96	3514	2527	31	3764	2658	31	7957	6094	45	952383	719753	102	0.723553
224294	183776	93	89546	73572	88	1909	1605	19	2653	2096	27	5707	4700	38	582211	509282	91	0.724551
142313	127917	79	53062	47303	78	1268	1099	11	1668	1458	15	4474	3986	33	513353	457429	85	0.724551
78254	76343	87	34055	33672	70	586	649	0	609	690	0	1772	1779	18	179479	178091	74	0.724551
97845	96454	86	31176	30953	71	796	1027	3	1452	1262	11	2912	2921	25	289319	275951	80	0.725549
81517	79647	75	22323	22191	51	1047	936	0	657	708	0	1636	1585	16	169699	166093	77	0.725549
136753	132633	80	48105	46848	76	1188	1129	8	1656	1477	17	3818	3821	28	447401	432429	86	0.726547
92295	86249	76	39883	36907	73	601	647	0	837	667	0	1935	1753	18	222224	205260	80	0.726547
79829	78668	74	33646	33464	71	573	471	0	976	769	0	1668	1624	17	192161	189449	78	0.727545
72910	71673	81	20674	20624	49	394	501	0	772	849	0	1510	1420	15	169566	165010	76	0.728543
35165	36222	63	13564	13825	39	153	164	0	307	357	0	928	937	0	92474	96294	69	0.728543
253954	187864	95	97847	73364	92	2280	1844	22	3037	2067	30	6709	4986	41	737988	548698	103	0.728543
217761	173897	97	88225	69994	88	2231	1649	22	2561	2024	25	6443	5448	39	798653	640702	100	0.729541
169029	141858	88	63022	51395	83	1583	1488	15	2191	1661	20	5131	4092	38	557318	464085	101	0.730539
97426	94101	77	35775	35875	73	746	736	0	944	1063	6	3221	3364	25	364488	357896	80	0.730539
142236	129622	93	54584	48255	80	1505	1443	13	1889	1675	18	4199	3725	32	519247	473241	86	0.730539
123453	119291	79	38984	38286	75	1492	1579	14	1879	1997	18	4459	4476	30	558998	542960	84	0.732535
39935	40404	67	17103	17458	45	319	400	0	319	363	0	837	883	0	119483	117736	71	0.733533
28956	28018	63	12414	12618	38	131	237	0	272	261	0	533	580	0	66508	63273	71	0.733533
64326	64007	71	16383	16391	42	581	491	0	623	506	0	1167	1136	8	131580	128354	75	0.734531
107894	104795	89	41754	41190	72	935	847	0	1169	1211	10	3633	3536	27	408875	390213	82	0.737525
208373	165107	94	77536	62850	88	1871	1421	21	2119	1705	21	5606	4562	38	663570	547723	100	0.737525
169075	156104	81	61232	56968	79	1692	1515	17	2235	1987	20	4855	4503	33	577694	534073	88	0.739521
96799	97610	73	48878	48757	73	660	863	0	927	1013	2	2669	2715	24	304756	292425	81	0.739521
36845	39473	43	11412	11627	38	299	255	0	274	229	0	840	881	0	125857	123999	72	0.742515
48509	48472	69	18526	18848	45	358	356	0	571	554	0	1318	1244	11	142400	138529	75	0.743513
159901	131767	86	63676	52797	83	1367	1174	9	1523	1173	15	4121	3445	33	410788	341562	89	0.743513
75930	78204	73	23336	23642	52	558	533	0	645	671	0	1700	1678	18	188811	181596	81	0.743513
123012	114011	78	60761	55293	78	982	765	0	983	952	0	2713	2611	26	342579	304689	84	0.743513
52716	56820	54	15616	16146	40	321	378	0	500	507	0	1348	1340	12	178861	173278	74	0.743513
54890	57518	63	21494	22279	45	603	461	0	473	616	0	1277	1258	11	136359	137307	72	0.743513
33005	35357	45	14022	13878	43	265	203	0	480	444	0	857	841	0	86709	84025	79	0.743513
16120	18526	35	7074	7853	32	94	266	0	204	177	0	400	351	0	40028	42083	58	0.743513
263399	200206	94	118968	92223	93	2868	2232	28	3440	2729	29	7416	5946	42	880891	695793	101	0.743513
120630	121995	74	62964	62101	74	1457	1378	13	1907	1826	19	4350	4289	31	532240	512128	80	0.744511
162820	136141	86	66005	56036	83	1857	1462	16	1962	1489	17	4107	3395	33	470335	400287	89	0.744511
36894	37505	66	13996	14394	39	262	363	0	362	333	0	688	759	0	92388	91527	69	0.751497
79835	76962	86	29120	28411	71	565	581	0	892	911	0	1740	1627	17	195834	189365	78	0.752495
115714	109523	78	58507	55155	76	1323	1254	11	1812	1456	14	3470	3246	28	461617	437256	84	0.752495
132078	121135	80	50330	46224	77	1383	1170	10	1839	1502	18	4274	3879	32	515943	457025	86	0.752495
185560	154023	91	63428	50838	87	1911	1475	21	2125	1888	22	5920	4809	37	691287	566064	103	0.752495
139693	136894	77	51472	50212	76	1236	1169	9	1674	1476	15	3930	4101	28	479333	457323	82	0.753493
118711	114806	75	46979	44488	75	903	778	0	986	851	0	2805	2514	26	325315	288635	86	0.753493
104028	105317	74	32850	33276	67	920	1016	3	1365	1337	12	3686	3698	28	405812	388879	82	0.753493
98773	100702	72	32820	32759	71	820	931	0	1204	1364	12	2837	2586	26	360345	353959	81	0.754491
29875	29631	61	12395	12445	40	286	486	0	344	309	0	705	822	0	84909	86032	70	0.755489
85466	83875	74	25048	24842	61	849	784	0	798	670	0	2255	2242	20	203878	205097	78	0.757485
34530	33684	66	14687	14976	40	30	193	0	139	250	0	627	651	0	80328	81151	70	0.757485
43247	44808	66	13195	13416	40	610	479	0	176	350	0	783	773	0	91502	92434	71	0.757485
97396	95092	80	27723	27698	70	1078	949	0	1202	1200	10	2187	2090	21	290781	279565	81	0.758483
103637	105338	75	56717	56683	73	1134	1133	7	1392	1135	10	3097	3042	25	383145	376187	81	0.758483
99906	101254	72	38246	38234	72	1042	1196	9	1653	1790	18	4154	4074	29	457673	450402	81	0.758483
33304	34262	62	12141	12561	38	209	250	0	232	297	0	610	557	0	75635	74899	69	0.758483
172049	149716	86	60352	52189	82	1234	1099	7	1580	1585	16	4298	3930	31	453388	396311	91	0.759481
98382	100228	71	32011	31597	71	1057	1011	2	1001	961	0	2234	2118	22	259127	245096	79	0.760479
95064	92111	76	44499	42555	74	1113	1101	6	1053	956	0	2049	2024	20	279859	273930	79	0.760479
148655	142347	84	49783	48718	76	993	1118	7	1767	1684	17	4241	4203	30	575208	545787	85	0.760479
205814	169348	87	77508	63220	85	2133	1606	21	2206	1580	24	6074	5223	36	622846	519642	91	0.760479
85842	75346	91	24481	20929	91	687	579	0	883	572	0	2102	1889	18	251437	214827	91	0.760479
257739	201498	93	90457	69487	92	2529	1855	23	3458	2496	31	7701	6125	43	808824	650808	97	0.760479
71115	68902	71	37613	34439	72	822	656	0	592	499	0	1150	1214	10	157723	140863	75	0.761477
98366	98400	74	41525	41549	72	890	830	0	966	1046	6	2252	2233	23	311089	298847	81	0.761477
70793	72611	69	33463	33878	69	644	553	0	761	725	0	1690	1711	18	204528	203304	75	0.761477
108634	105644	79	30474	30097	65	1281	1226	10	1256	1035	5	3526	3500	27	429420	417381	80	0.761477
39367	39892	68	11696	12529	36	311	346	0	198	259	0	974	1043	4	111425	113833	69	0.761477
30189	30027	57	11689	12203	37	382	442	0	313	223	0	624	659	0	65056	66100	65	0.761477
26165	24246	74	9733	9812	37	200	215	0	70	198	0	620	626	0	65834	64410	67	0.762475
73206	72367	71	30490	30412	69	996	791	0	847	799	0	2011	2101	19	224268	215890	79	0.762475
116589	111837	78	34847	33699	73	1325	1377	12	1437	1491	14	3501	3223	28	347021	335666	82	0.763473
52015	54716	67	26598	26758	64	462	592	0	565	510	0	995	987	0	118833	119776	74	0.764471
50411	50266	75	11480	11673	37	540	647	0	402	403	0	739	788	0	103072	105978	73	0.764471
82378	82508	71	31629	31460	69	578	643	0	720	662	0	1535	1493	16	179020	172523	77	0.767465
42939	44240	63	13899	14106	40	218	271	0	196	315	0	879	828	0	108543	105386	71	0.768463
175097	142208	89	59823	49429	84	1946	1889	19	2011	1598	20	5288	4537	36	623166	517029	92	0.768463
138419	119841	80	58921	50373	80	1571	1380	14	1288	1045	7	3401	2978	29	350160	293376	87	0.769461
124912	113644	80	53215	48858	78	1211	1039	4	1315	1295	10	3305	2986	28	366462	333937	88	0.769461
123961	121287	93	51583	49884	76	1428	1478	14	1728	1357	17	4402	4220	31	533324	504750	93	0.769461
134525	121108	80	64186	56072	78	1313	1080	10	1309	1156	10	3253	2949	27	370217	318734	89	0.769461
121450	120405	84	27054	26887	60	1612	1621	15	1977	1717	18	4398	4194	31	527537	505260	84	0.770459
79883	79409	75	29713	29907	69	617	505	0	590	560	0	1728	1829	18	212323	211322	78	0.771457
107186	96803	81	46227	41573	76	994	848	0	999	910	0	2435	2093	23	285648	248708	84	0.771457
219390	179375	92	81808	66035	89	2056	1553	21	2604	2518	24	6209	4997	40	619323	510481	97	0.771457
46663	48931	69	16616	17285	41	443	425	0	355	460	0	1178	1050	6	124192	123023	72	0.771457
160518	141425	82	71085	63670	81	1601	1457	14	1769	1600	16	4516	3971	33	489745	441136	88	0.771457
56773	57222	73	17072	17308	43	527	504	0	691	393	0	880	894	0	112889	114602	73	0.772455
152174	144706	86	55127	52830	78	1753	1717	16	1659	1533	15	3800	3790	28	461586	438010	87	0.772455
66629	68879	70	29681	29257	69	432	422	0	544	518	0	1361	1233	12	185687	180070	75	0.773453
143340	137193	81	42466	40697	76	1642	1717	16	1806	1583	16	4426	4344	30	444511	421775	84	0.775449
119318	117248	77	55175	54270	74	1201	1179	12	1739	1597	16	3711	3490	29	465461	446707	83	0.776447
151700	134684	81	58840	51791	81	1530	1368	14	1905	1581	19	4828	4224	34	565363	501570	88	0.776447
108447	103602	78	42618	39228	76	1242	1181	9	951	1050	6	3355	3053	27	414502	385917	83	0.776447
136472	125878	80	51081	47116	78	1539	1573	13	1857	1628	18	4637	4243	32	542685	500365	87	0.777445
230661	181407	98	104114	84382	90	2393	1952	23	3003	2292	27	6827	5491	41	738146	607801	95	0.778443
40287	38750	71	18737	18795	46	289	384	0	297	315	0	757	819	0	85745	80944	69	0.779441
41453	42466	68	12048	11723	41	357	404	0	436	398	0	750	837	0	91045	84721	81	0.780439
128035	115245	86	63526	56743	79	1283	1043	6	1173	1063	6	3272	2924	28	351877	310502	85	0.780439
39179	38921	71	11680	12166	37	382	415	0	330	410	0	870	891	0	103547	106747	69	0.780439
172697	135682	97	80207	65339	87	1707	1294	13	1696	1343	14	4464	3732	34	510442	409227	94	0.781437
47484	48032	68	17089	17625	43	312	458	0	644	472	0	1171	1123	9	150728	156488	71	0.781437
211942	169388	108	84326	68537	91	1697	1547	17	2524	1919	25	5629	4767	37	644322	519521	108	0.781437
195139	153896	90	82404	65838	89	2266	1964	22	2442	2039	27	5956	4544	40	639324	504332	96	0.782435
128071	117872	78	102956	95735	80	1319	1249	13	1753	1527	17	3584	3272	29	424373	387623	85	0.782435
32609	37384	45	11221	12426	36	278	418	0	222	340	0	756	717	0	96911	100972	67	0.782435
128355	122968	80	51008	50189	74	1094	1136	8	1384	1328	14	3112	3137	26	326816	315202	79	0.782435
150516	130229	86	62584	54587	82	1394	1230	12	1682	1456	18	3855	3464	29	484216	427950	87	0.783433
42495	41165	73	19076	19260	46	286	367	0	371	460	0	981	931	0	117494	120043	70	0.784431
46746	47072	69	18681	18706	45	352	415	0	241	260	0	900	962	0	125588	122082	73	0.784431
31658	32733	67	15085	15256	42	291	378	0	183	268	0	629	584	0	71295	71497	67	0.785429
57019	58583	67	13560	13597	40	298	313	0	333	390	0	857	975	0	127770	131227	74	0.785429
30384	31346	53	10374	10596	36	291	397	0	272	335	0	775	734	0	79768	79933	68	0.787425
115990	111137	77	65585	63335	76	907	893	0	1295	1152	9	3085	2895	26	305632	289736	81	0.787425
29552	28568	66	9620	10104	35	165	218	0	429	356	0	688	710	0	76626	79787	68	0.787425
85063	85300	75	44685	44152	72	766	668	0	765	652	0	1623	1592	15	183091	174213	80	0.789421
159649	131971	86	69791	57135	83	1408	1159	9	1310	1007	4	3281	2872	30	392297	317079	91	0.791417
86242	81691	74	39545	36640	73	742	654	0	890	904	0	2217	2169	22	229459	207477	80	0.793413
273416	183680	98	127900	86020	96	3422	2184	33	3358	2348	33	7866	4854	47	884569	534353	105	0.795409
104087	98454	76	26202	23899	61	1436	1347	12	1409	1228	12	3436	3076	28	372894	339111	84	0.795409
131675	130348	81	44491	43030	75	1549	1470	15	1829	1627	18	4636	4605	31	571286	536541	93	0.795409
163727	141182	84	67473	58759	81	1758	1456	18	1694	1479	17	4213	3838	32	464101	401776	89	0.795409
29640	30577	58	16089	16595	41	299	300	0	534	366	0	549	610	0	69251	73138	68	0.799401
248349	180539	92	112382	81369	91	2047	1707	22	2578	1817	25	5603	4212	39	661470	472455	99	0.799401
54535	54405	73	13443	13723	39	369	425	0	412	431	0	1111	1124	8	133901	134803	71	0.800399
23295	22647	49	9787	9954	37	143	171	0	81	90	0	503	562	0	53677	53544	67	0.801397
150031	129161	86	68752	60090	81	1544	1354	14	1481	1331	13	3789	3309	31	406915	354862	89	0.803393
45495	47156	68	18598	19088	44	276	238	0	448	390	0	887	807	0	102063	101154	72	0.803393
119760	120411	75	50865	49776	74	1278	1285	12	1364	1405	13	3937	3948	28	446591	433386	82	0.803393
85130	89085	64	32734	33287	67	563	619	0	990	1184	9	2235	2452	22	256012	246649	77	0.803393
141182	137856	79	37641	36793	75	1560	1411	15	1817	1808	17	4831	4833	31	570009	538674	85	0.803393
131871	128153	94	43375	41998	76	1388	1225	12	1328	1151	9	3910	3856	29	469925	436824	94	0.803393
48950	50905	66	15366	15786	41	314	282	0	272	495	0	897	828	0	110815	108361	70	0.804391
61167	63557	68	19637	20008	47	598	641	0	615	521	0	1530	1485	14	186789	180370	76	0.804391
133153	118167	84	59169	52115	80	1274	1164	10	1530	1180	12	3160	2691	27	343393	306692	86	0.805389
49405	49752	69	10745	10998	37	634	614	0	517	473	0	924	1004	2	116668	113324	75	0.807385
153371	133012	83	73554	64429	81	1638	1309	14	2016	1605	20	4994	4298	35	565970	476186	88	0.807385
65098	66104	73	19994	20131	46	237	351	0	577	710	0	1420	1430	14	181210	181960	79	0.808383
102314	94772	83	43730	40503	76	543	570	0	936	703	0	2366	2295	23	248123	228590	82	0.810379
60459	59602	78	28446	28653	67	936	843	0	761	627	0	1313	1329	12	134393	131201	75	0.811377
100374	98345	73	31960	31382	72	935	1111	6	1274	1294	10	3322	3163	27	380310	366305	79	0.813373
40032	39978	81	16043	16099	43	415	451	0	228	426	0	785	803	0	100423	96078	81	0.813373
84367	80532	75	34633	32585	73	639	647	0	686	659	0	1667	1428	16	179830	171635	77	0.814371
62214	63763	73	11344	11221	38	417	400	0	474	437	0	1227	1141	9	143915	147477	73	0.815369
136559	119367	97	49847	42849	80	1330	1314	11	1441	1077	7	3106	2840	27	344804	296372	88	0.815369
146911	134615	80	60900	55277	80	1237	1247	12	1909	1855	18	4081	3720	31	446607	410779	85	0.816367
89985	92771	72	34581	34891	70	550	607	0	1192	929	0	2593	2692	24	308738	298463	85	0.816367
116908	115428	77	32019	31854	71	1138	1081	6	1395	1330	12	3498	3544	27	382605	367339	79	0.817365
169462	144846	84	64870	54774	83	1416	1120	9	1670	1586	17	4098	3437	32	479421	415359	90	0.817365
70918	72351	69	24870	24748	57	634	542	0	692	832	0	1630	1473	16	215512	209177	75	0.819361
29902	29939	62	9317	9415	36	322	294	0	191	159	0	585	686	0	74113	75479	67	0.819361
135762	131816	78	33949	33293	73	1677	1674	15	1652	1545	15	4897	4883	31	598500	580686	84	0.820359
210644	160446	107	73496	58174	88	2093	1629	22	2166	1462	23	4829	3641	37	558143	413327	95	0.821357
67321	64883	76	26624	25092	61	833	820	0	796	862	0	1832	1577	17	186012	180956	87	0.821357
108576	108503	77	35797	35763	72	1328	1278	10	1161	1157	8	2964	2940	25	392610	378720	80	0.822355
108925	109967	73	24004	23778	53	1089	1083	6	1509	1490	13	4070	3903	30	455513	436931	80	0.822355
164002	136432	92	50462	41485	82	1351	1080	8	2018	1539	20	5083	4353	35	551359	472767	92	0.822355
39989	38836	66	16039	16064	42	449	402	0	290	439	0	804	926	0	107361	110529	69	0.823353
52788	51507	84	15381	15413	42	320	382	0	602	572	0	884	880	0	106849	106581	74	0.826347
100676	94762	76	48540	44029	76	1057	821	0	891	803	0	2217	1882	23	265933	240793	87	0.826347
143046	131620	81	56970	52544	79	984	975	0	1815	1452	18	4526	4167	31	493615	447004	87	0.826347
138873	129477	80	70560	65134	79	1461	1168	13	1503	1565	14	4378	3989	32	499882	448573	97	0.826347
92251	94773	72	26852	27281	54	779	800	0	1273	1111	8	2902	2893	25	341439	332019	78	0.827345
102983	103211	74	31787	31829	64	945	1093	6	1207	1218	10	3128	3033	27	392716	386773	80	0.827345
124788	118696	77	48912	45202	76	1042	1018	3	1466	1377	13	3146	2964	27	325079	296182	83	0.827345
57057	58019	68	12490	13051	38	609	553	0	428	389	0	1377	1328	13	138742	131300	72	0.827345
99545	86610	86	39945	34359	76	845	930	0	752	785	0	2223	1984	23	214422	185405	83	0.827345
152974	127684	87	59714	50614	81	1112	795	0	1412	1290	13	3647	2804	31	378268	314829	95	0.827345
60810	62322	63	28429	29400	53	186	299	0	375	468	0	1263	1334	12	141641	136756	73	0.827345
128441	123708	86	37531	36692	74	1179	1036	4	1744	1634	16	4405	4107	32	491846	476241	82	0.828343
244932	190700	102	116269	95139	93	2193	1571	22	2398	2099	23	5737	4795	39	623814	504383	99	0.828343
97099	95306	85	27185	27098	59	622	756	0	723	765	0	1854	1820	19	221795	211069	78	0.829341
84452	82728	79	24525	24346	57	502	479	0	787	858	0	1464	1452	13	187715	181566	79	0.830339
118651	114748	82	36897	36284	74	1238	1333	11	1463	1401	13	3868	3791	28	448484	421251	83	0.833333
119792	119319	75	38720	38418	72	1324	1232	11	1787	1617	16	3749	3689	28	438338	418616	83	0.833333
112104	109855	77	37124	37031	73	811	724	0	1259	1186	11	2543	2600	23	302285	297060	80	0.833333
28038	28443	56	12418	12863	39	229	215	0	492	366	0	533	449	0	69777	67330	70	0.833333
139401	126719	82	65801	60218	78	1417	1468	13	1704	1312	14	3447	3118	28	378702	336088	87	0.833333
215322	172927	90	74047	59897	86	1874	1707	20	2428	1777	25	5509	4610	37	541979	442384	93	0.833333
49491	52059	62	23077	23755	47	164	402	0	357	464	0	1146	1166	9	146943	148227	74	0.834331
172896	143081	87	140567	111050	89	3221	2425	29	4279	3065	35	10749	8394	50	1.04858e+06	913110	97	0.834331
74644	77768	66	23857	25121	45	410	546	0	857	1015	2	2210	2092	21	232973	231860	74	0.834331
126996	125330	77	39530	39423	74	1361	1416	13	1702	1574	17	4418	4443	30	532090	501822	82	0.834331
57171	59469	61	16882	17598	41	483	509	0	612	647	0	1396	1526	14	135567	139573	72	0.834331
108382	107202	80	32314	31622	72	1051	914	0	1367	1211	11	3645	3454	28	423221	404779	79	0.837325
72122	70581	74	17143	17298	43	744	715	0	355	494	0	1517	1535	14	186120	184617	76	0.837325
95077	95547	75	21403	21276	53	744	743	0	738	925	0	2409	2419	23	285785	278449	77	0.839321
166628	155178	87	54304	50717	81	1628	1284	14	1794	1564	19	4056	3766	31	477516	447865	88	0.840319
105765	100308	78	42692	39870	74	908	975	0	1182	1049	6	3215	3115	28	353777	322942	82	0.841317
146233	135166	84	64721	58186	80	1532	1413	13	1652	1415	16	3783	3384	29	415273	371982	86	0.841317
119674	118931	78	38291	38237	72	1046	1141	7	1723	1793	18	4486	4442	30	573433	550512	82	0.841317
68695	67777	75	32186	32069	70	469	580	0	740	624	0	1675	1434	16	196172	179391	86	0.841317
76160	78420	70	25604	26087	51	484	556	0	891	731	0	1569	1605	16	195884	194656	74	0.841317
219271	175181	88	108158	86827	87	1873	1267	20	2754	2124	25	6439	4981	41	773077	618743	93	0.841317
119684	115121	77	61466	59575	76	1066	939	0	1480	1363	14	2774	2687	25	304793	288216	84	0.841317
66822	69150	69	28265	29403	50	447	484	0	640	776	0	1358	1369	12	186030	181978	73	0.842315
196069	154719	92	100572	81891	86	1900	1802	19	2198	1775	21	4587	3673	36	515254	413731	96	0.842315
102240	100433	90	60246	59740	74	1129	991	0	1392	1303	13	3094	3142	26	387799	370246	90	0.842315
171364	166341	80	52621	51517	78	1920	2056	17	2654	2422	23	6511	6173	36	783315	748386	88	0.842315
71767	68352	79	22611	22530	51	470	385	0	579	542	0	1115	1076	7	160537	156013	75	0.843313
127711	124980	87	64058	62743	75	1343	1270	11	1701	1506	16	4570	4448	31	550118	538050	82	0.843313
50984	50751	72	14151	14397	40	266	361	0	451	258	0	977	913	0	102617	99548	72	0.844311
20209	19473	58	6209	6180	32	68	184	0	-29	112	0	411	463	0	51666	53823	62	0.844311
109284	105819	76	40240	38815	73	1186	1194	10	1031	1099	7	2475	2316	23	290653	277370	82	0.845309
86260	84718	72	62219	61313	72	908	1017	3	1277	986	0	1866	1843	17	228941	219013	77	0.845309
67639	67774	73	28504	28845	66	515	494	0	895	632	0	1663	1769	16	228515	225854	75	0.846307
36203	37597	65	15777	16438	42	309	417	0	360	501	0	812	902	0	119203	114836	71	0.846307
110441	109392	77	44652	43990	73	1059	871	0	1329	1186	10	3124	3092	25	353483	348507	80	0.846307
234743	182514	94	93266	71521	92	2154	1658	21	2587	2050	27	6349	4654	41	660779	504111	98	0.847305
221703	175313	91	101397	84015	90	1852	1604	20	2571	1829	26	5327	4188	38	602578	484698	97	0.847305
117112	107927	80	52121	47208	77	1159	1267	10	1281	1056	7	2825	2732	25	285391	259517	83	0.848303
58379	61447	54	29561	30091	66	526	542	0	567	558	0	1601	1505	16	173033	166659	76	0.848303
178665	156260	87	82576	72841	85	1357	1408	12	2076	1624	20	4920	4477	33	582972	517329	91	0.848303
42318	36585	82	16021	13212	82	286	299	0	280	319	0	1060	826	0	102046	77310	82	0.848303
101412	102277	73	30639	30082	71	1061	1087	7	1083	1182	9	3798	3693	28	417553	396013	90	0.848303
67231	67099	80	27733	27397	68	509	610	0	489	628	0	1506	1535	15	161676	155099	74	0.849301
45961	45761	67	12994	13223	40	414	357	0	436	326	0	1011	986	0	113531	108733	71	0.854291
36159	35597	69	8347	8556	34	125	247	0	435	508	0	588	657	0	83111	83452	69	0.854291
100916	100146	79	30371	30055	71	826	793	0	1028	1018	4	2603	2531	23	301403	289284	82	0.855289
199987	154172	108	80888	62918	94	2257	1761	21	2099	1617	20	5523	4272	37	689119	548231	108	0.855289
98720	100313	80	31625	31372	71	1103	1030	4	1235	1045	5	2748	2774	23	299899	289945	79	0.855289
149542	138984	82	49252	45987	78	1864	1609	18	1491	1384	17	3837	3611	29	405360	377880	85	0.856287
57302	58685	67	13723	13884	39	814	698	0	441	496	0	944	915	0	148226	147733	75	0.856287
112280	109617	77	33982	33410	73	910	996	0	1168	1066	7	2718	2553	24	321589	312248	84	0.857285
161314	139638	85	68226	58778	84	1421	1186	10	1901	1534	17	4074	3609	31	452354	377174	100	0.857285
160314	117546	87	50075	35560	86	1485	1098	12	1536	1294	14	4402	3390	35	525129	414797	94	0.857285
97796	91317	77	46241	41733	76	805	763	0	1191	1019	3	2661	2533	24	325797	291730	85	0.857285
115947	117676	74	60151	59593	74	1135	1193	9	1489	1403	15	4032	3824	29	420367	404473	84	0.857285
104480	104541	77	23190	23394	49	764	807	0	1010	901	0	2986	2994	25	314516	303888	81	0.857285
107284	106886	79	30612	30537	66	824	814	0	1375	1306	12	2742	2681	24	317679	307507	91	0.857285
36724	34910	80	9987	10262	36	297	357	0	302	353	0	794	905	0	105538	105620	70	0.860279
43781	43439	70	15622	15673	42	597	350	0	417	538	0	1214	1210	10	141700	146906	73	0.862275
36986	37991	64	16130	16238	42	155	374	0	335	238	0	464	579	0	81853	81481	68	0.863273
103879	104711	74	53091	53039	73	1058	1157	9	1193	1076	7	2815	2803	25	340838	330532	80	0.864271
96723	92337	91	32882	30882	78	1113	1020	3	871	764	0	2547	2406	23	320509	299594	91	0.864271
167273	140215	86	75676	64038	84	1628	1217	13	1903	1547	18	4494	4088	33	519405	444697	92	0.865269
48053	48516	68	8513	8772	34	643	522	0	372	414	0	1178	1217	10	158904	154777	74	0.866267
117270	116774	75	27618	27522	61	1524	1541	14	1673	1486	15	3761	3788	28	456138	432852	83	0.868263
145536	139933	82	64642	62424	77	1674	1787	18	1551	1439	15	4595	4676	30	499365	480048	85	0.868263
105937	97466	77	45236	41852	76	1103	952	0	1090	928	0	2285	1949	21	233417	207219	82	0.869262
123727	122129	81	41441	40645	74	1119	1139	8	1585	1522	15	3525	3559	27	434840	419472	81	0.869262
240060	180968	98	85121	63648	93	2481	2061	24	2802	2310	28	7021	5535	41	801407	602004	101	0.869262
26833	29736	42	9930	10527	35	293	183	0	323	234	0	718	698	0	105315	110269	69	0.869262
121865	116003	80	37655	37019	74	1192	1052	5	1107	1298	12	3437	3089	27	323519	311902	83	0.870259
51051	51771	67	21966	22306	48	424	298	0	500	503	0	1012	1159	8	128606	127310	71	0.870259
270914	196521	100	122738	86525	98	2975	2456	25	3041	2177	28	7146	5443	44	789102	610517	114	0.870259
137504	133021	81	44880	44009	76	1164	1134	8	1320	1149	9	4292	3982	31	489360	473624	84	0.870259
109114	107102	81	48382	46890	75	1283	1350	12	1814	1609	18	4657	4316	32	588040	553300	92	0.870259
80409	76530	73	36044	34025	73	669	707	0	974	996	0	1806	1655	18	210431	196808	79	0.870259
151008	127053	86	58439	49858	82	1257	865	0	1427	1273	14	3942	3409	32	446697	366658	89	0.871257
42613	42341	60	17763	18069	43	485	335	0	477	438	0	856	865	0	112493	111090	71	0.871257
51950	52431	78	16981	17246	45	327	434	0	344	351	0	720	799	0	101812	108959	73	0.871257
116565	112414	88	34301	33839	73	1050	947	0	1363	1221	10	3096	3017	26	360518	356540	81	0.871257
39838	40616	54	10090	10388	35	162	261	0	195	316	0	831	748	0	95825	94025	69	0.872256
125290	115699	78	50524	44910	77	884	806	0	1548	1295	11	3041	2825	26	359556	317542	84	0.872256
66924	63039	73	34534	32671	70	622	681	0	649	596	0	1786	1781	18	204954	187714	79	0.87525
53753	56179	51	13858	14229	39	307	198	0	393	514	0	999	1173	9	132298	133692	71	0.87525
42329	41075	69	14762	14662	43	596	531	0	510	455	0	730	821	0	101405	100778	72	0.876248
49434	51263	68	17152	17304	43	564	561	0	310	193	0	1110	1051	6	122320	119404	72	0.877245
29918	31491	46	17353	17637	43	205	317	0	414	452	0	665	730	0	89503	89845	70	0.877245
40064	38442	72	13816	14160	40	350	308	0	260	441	0	765	877	0	99283	99503	75	0.879242
34357	35294	52	10190	10242	37	425	369	0	227	298	0	667	682	0	105644	106152	67	0.881238
135530	129841	79	53720	51879	77	1391	1219	11	1440	1352	13	3410	3269	27	369644	359808	84	0.881238
110816	98979	89	58083	51596	80	1151	892	0	1086	933	0	2906	2463	26	304519	255028	94	0.881238
148192	132872	80	72598	64986	80	1424	1420	14	1536	1294	14	3440	3061	28	369629	318712	85	0.881238
180701	122227	93	68973	42124	88	1321	879	0	1677	1447	17	4382	3154	38	493462	347189	96	0.882236
119284	116938	80	38575	38106	74	1376	1420	12	1387	1375	13	3583	3562	27	401724	391819	82	0.882236
216341	170796	90	84918	66314	87	2611	2157	25	3039	2262	28	7248	5526	42	865961	666821	94	0.882236
64479	65438	68	15635	16111	40	477	644	0	755	672	0	1231	1204	10	155421	154275	73	0.883234
111863	103358	78	50208	46598	76	1342	1309	12	1039	1014	3	2606	2487	23	273274	251747	80	0.883234
120909	109650	86	52027	45826	80	1262	1232	10	1326	1309	13	3847	3324	30	434138	387900	95	0.883234
66077	68322	70	25038	25566	50	233	251	0	766	772	0	1458	1586	15	148976	150352	72	0.883234
71789	70503	87	33125	33768	69	635	462	0	573	503	0	1701	1662	17	180614	178642	76	0.883234
166883	144577	94	88666	78856	82	1862	1433	17	1921	1845	19	4483	3979	33	487123	419927	89	0.883234
105238	101383	77	46532	46437	74	998	986	0	1102	1067	6	3552	3400	27	370761	355020	80	0.884232
30591	30615	50	9582	9774	36	452	398	0	187	260	0	513	627	0	90072	89797	67	0.886228
64821	66385	69	17271	17189	45	714	518	0	529	661	0	1197	1174	10	147504	142491	75	0.886228
191294	149807	95	79988	63178	87	1789	1322	17	1996	1601	23	5431	4024	40	620616	482589	95	0.886228
66913	69487	70	22026	22170	47	495	479	0	545	428	0	1502	1599	15	181009	172022	78	0.886228
97262	99103	71	31831	31686	71	1129	1140	8	1294	1248	11	2893	2829	25	385844	372938	78	0.886228
212845	171958	90	93728	77615	87	2126	1641	20	2467	2055	23	6132	4816	39	623814	509881	95	0.886228
48687	50849	65	24365	24683	49	318	311	0	464	298	0	953	894	0	100177	95152	72	0.886228
171074	143066	86	67741	54208	85	1824	1629	16	1903	1612	20	4735	4022	33	592888	504376	91	0.886228
139313	119444	85	56812	48132	79	1297	1041	6	1141	995	0	2435	2034	24	309077	252623	87	0.887226
177136	161756	84	84339	77094	83	1810	1698	18	2601	2299	25	5461	4684	37	681186	614114	89	0.887226
68195	68299	71	17491	17970	44	536	495	0	632	453	0	1253	1328	12	149522	149887	73	0.887226
349724	249535	120	161327	114637	114	4146	3046	33	4581	3580	36	11440	8427	50	1.04858e+06	919788	117	0.887226
108285	107569	76	46209	46040	73	1278	1353	10	1610	1566	17	3924	3854	29	445624	437194	82	0.888224
214217	162440	90	94620	72922	88	2101	1679	20	1970	1714	19	4893	3972	37	517771	391962	97	0.888224
79503	80097	70	31687	32857	64	496	604	0	782	900	0	1624	1772	16	213357	206031	75	0.888224
238932	185468	100	94809	76183	91	1974	1546	20	2809	2209	25	6113	5201	38	627356	497440	97	0.888224
240481	175627	120	85850	60531	120	2372	1830	21	2632	1996	24	6515	4611	42	670352	494535	120	0.888224
98066	93232	75	33064	30605	71	974	883	0	1227	1010	3	2823	2740	25	281156	262891	79	0.892216
122393	115799	77	49138	46312	77	1124	1105	6	1337	1346	15	3781	3436	29	462541	428070	91	0.894212
94337	92204	76	39104	37085	73	859	801	0	789	704	0	1769	1845	18	206011	197575	80	0.894212
41877	42710	65	13667	13785	40	276	317	0	462	532	0	1153	1226	11	128631	125810	71	0.89521
20115	20423	48	7840	8175	33	-7	63	0	417	319	0	377	405	0	59641	61447	63	0.896208
97004	95978	76	24382	23891	57	974	856	0	1182	1258	10	3299	3037	27	346927	335664	83	0.897206
59328	59931	70	17138	17250	44	436	409	0	483	540	0	1146	1096	7	135056	135728	77	0.898204
284895	198009	101	101963	67530	95	2173	1634	24	2874	2057	30	6812	5114	44	810456	572163	102	0.898204
37603	40322	50	11777	12232	37	338	491	0	386	387	0	919	1013	2	124941	121810	69	0.899202
35958	37295	54	11269	11700	37	501	427	0	368	509	0	715	817	0	110326	111528	69	0.899202
169869	156805	81	67755	64402	79	1557	1507	15	1953	1799	20	3965	3609	30	457135	421981	88	0.9002
45217	45163	67	12257	12525	38	393	344	0	501	550	0	932	973	0	105117	102057	72	0.901198
52233	51881	64	12469	12508	39	498	533	0	323	377	0	820	758	0	124197	121280	72	0.902196
80894	81980	73	22367	22265	56	883	748	0	831	897	0	1963	1882	19	207820	202125	78	0.902196
82289	81711	73	33594	32073	72	995	960	0	700	784	0	1715	1671	18	187972	178165	77	0.902196
189066	153901	88	84433	69137	86	1973	1704	21	2023	1616	20	4617	3808	34	533468	445531	93	0.903194
190964	165000	82	87320	72064	83	2006	1671	20	2308	1816	24	5373	4598	37	573858	477809	88	0.903194
70118	70663	72	24017	24505	47	601	602	0	493	587	0	1538	1578	16	202916	199028	76	0.903194
122983	119082	79	40779	39831	75	1274	1401	12	1717	1618	17	4343	4250	31	516869	498786	84	0.904192
49294	49965	67	8911	9225	34	413	381	0	473	247	0	1018	1062	5	115536	109783	73	0.904192
85768	87910	73	27439	27698	65	841	825	0	796	894	0	2493	2484	22	291638	283502	78	0.904192
47929	47653	67	19092	19419	45	257	221	0	362	459	0	954	998	0	105925	106985	70	0.904192
186655	157106	90	57099	46901	85	2114	1808	19	2148	1991	20	4958	4288	35	565771	494593	94	0.904192
132932	123493	78	55013	51360	76	1357	1464	14	1818	1787	18	4271	4142	30	520315	476557	83	0.904192
47052	47822	74	11443	12041	36	288	446	0	191	431	0	730	804	0	99113	106743	71	0.90519
96738	96262	73	38020	37848	71	728	741	0	985	960	0	2836	2631	25	301596	294277	78	0.90519
40370	40469	65	12995	13331	39	318	321	0	384	359	0	706	919	0	77202	80732	66	0.90519
41355	41751	61	26732	27095	55	400	306	0	557	317	0	780	802	0	92403	94654	69	0.90519
56863	57127	69	14084	14094	40	418	481	0	513	557	0	863	932	0	125844	118790	74	0.907186
183368	156970	85	90664	78423	84	1669	1449	16	2045	1595	21	4953	4078	35	537920	455066	92	0.908184
245958	184047	94	109222	83676	91	2303	1594	22	2661	2021	28	5948	4751	38	643154	486710	95	0.908184
32658	35526	44	15744	16875	40	505	288	0	459	483	0	909	851	0	89131	93944	66	0.908184
23782	25996	44	14366	15309	38	388	343	0	200	392	0	620	549	0	55844	56742	64	0.908184
262343	199074	96	115643	89995	93	3033	2093	29	2776	2049	27	6003	4902	38	686094	519448	97	0.908184
301600	214198	96	146661	109688	95	3589	2495	33	3628	2725	33	9133	6756	49	977494	694893	99	0.908184
231264	176765	89	97258	74972	89	2260	1908	22	2306	1887	25	5875	4423	40	646609	491183	95	0.909182
158659	151662	78	72122	67677	78	1652	1583	15	2231	1762	22	5032	4684	33	621811	568564	84	0.909182
122917	121997	74	33083	33189	58	1297	1202	12	1747	1832	18	4554	4603	31	534431	530062	79	0.909182
121947	123087	76	48771	48740	72	1274	1428	13	1476	1588	16	3677	3589	28	406244	394141	77	0.909182
34549	36176	56	14749	14712	41	627	501	0	224	363	0	655	669	0	86028	85958	68	0.911178
98104	97467	80	40876	40725	72	623	794	0	820	872	0	2413	2406	22	242730	239524	77	0.912176
124819	119980	77	45288	43126	75	1164	1150	7	1335	1239	10	3521	3312	28	411213	389474	83	0.912176
26432	29885	49	13641	14358	38	205	303	0	250	311	0	590	601	0	65936	67121	65	0.912176
103711	99962	91	31410	31010	73	791	879	0	1161	1222	9	3132	3074	26	377593	370038	81	0.913174
24971	27301	44	9680	9798	37	258	308	0	221	347	0	595	613	0	71656	71715	68	0.913174
183664	132035	99	154238	121081	92	3771	3069	30	4742	3758	36	12454	10016	52	1.04858e+06	1.02278e+06	101	0.913174
211993	172768	96	99066	82362	90	2363	1925	21	2443	1937	24	5568	4686	36	578801	483234	94	0.91517
44763	44951	63	8457	8507	34	290	315	0	515	398	0	857	967	0	101333	100896	72	0.91517
81457	81096	73	25836	25910	59	680	718	0	836	808	0	2074	2018	20	244972	238514	77	0.917166
32989	33721	73	10374	10426	37	200	179	0	130	259	0	805	842	0	107478	109259	67	0.918164
168528	146538	85	71348	62235	82	1749	1805	17	2058	1848	21	5452	5203	34	661672	584770	88	0.918164
264213	200574	101	128866	101033	98	2109	1652	21	3001	2149	29	7677	6059	43	858615	640312	104	0.919162
249142	196536	97	104677	85052	92	2159	1936	22	3247	2591	30	7788	6375	43	802441	652785	100	0.919162
65222	66605	73	21855	22226	47	349	368	0	107	346	0	1581	1564	15	157949	153105	75	0.92016
138290	135173	78	52381	51299	76	968	1054	4	1440	1290	12	3526	3646	27	451841	429371	85	0.92016
160162	142855	89	50386	43302	80	1596	1515	16	1806	1537	18	4704	4134	33	553183	479132	98	0.92016
112340	112610	78	44155	44180	72	957	983	0	1264	1234	11	3719	3716	28	397962	382915	79	0.92016
168442	134718	86	80561	65459	85	2204	1545	21	1885	1209	18	4097	3161	35	462364	366987	90	0.92016
129123	120104	79	54534	50383	77	1223	1164	9	1500	1319	13	3834	3437	30	469641	428293	81	0.92016
42184	41338	66	13190	13366	39	188	348	0	551	438	0	979	932	0	130515	127530	70	0.921158
61175	62129	68	23475	23714	54	486	569	0	515	505	0	1222	1066	8	146506	145563	73	0.921158
130129	125850	80	43200	41965	75	1103	1211	9	1303	1176	8	4051	3940	29	393075	369840	85	0.921158
51960	50248	78	14103	14201	40	443	368	0	211	261	0	1103	966	0	99964	99379	71	0.921158
49709	50452	77	15893	15953	43	409	367	0	448	422	0	1015	1025	4	110133	108326	71	0.923154
69389	70587	72	17212	17423	43	385	482	0	801	724	0	1392	1499	15	172775	169963	77	0.927146
48146	44512	80	18403	17351	51	548	566	0	430	486	0	963	888	0	116819	100295	84	0.927146
136105	124394	83	77278	71118	78	1078	1023	4	1649	1625	16	3696	3410	29	446295	413371	84	0.928144
69190	70065	72	26969	26962	56	468	398	0	732	639	0	1725	1722	16	201854	196310	83	0.928144
107308	107381	74	27390	27698	54	1157	1144	9	1312	1491	14	3615	3479	28	453849	444821	83	0.928144
117235	116666	82	39044	38917	73	1136	1049	5	1408	1423	14	3057	2877	27	332018	326122	81	0.928144
32789	33232	61	6616	6940	32	290	299	0	278	271	0	754	697	0	98027	97053	67	0.928144
124252	120110	80	47846	47091	75	1144	968	0	1686	1399	15	3780	3692	29	450034	422912	83	0.929142
44696	45001	67	8180	8794	33	137	198	0	323	328	0	1009	1198	9	114765	117074	71	0.929142
307551	195929	129	178317	125628	114	3745	2448	33	3913	2351	36	8713	5719	48	961012	628343	118	0.93014
28451	30788	53	8016	8846	33	242	127	0	329	490	0	715	703	0	103189	100260	69	0.93014
176364	149714	86	77373	68012	83	1632	1295	12	1930	1632	19	4710	3984	34	521575	447404	91	0.934132
161336	150354	81	65464	61310	78	1724	1588	15	1862	1694	17	4392	4010	31	480823	438366	85	0.934132
45724	49299	65	16153	16134	43	612	399	0	295	474	0	1078	1087	6	136031	131348	82	0.934132
75606	76172	77	22425	22662	49	578	671	0	696	507	0	1673	1727	17	227406	222033	74	0.93513
131385	118890	87	51544	45166	78	1180	1011	3	1359	1350	13	2823	2596	26	339010	305839	87	0.936128
93348	94263	71	44361	44030	71	896	795	0	1030	936	0	2550	2602	23	275324	269018	77	0.936128
104229	103629	75	29941	29930	63	1149	1242	9	1410	1319	12	3042	2940	26	362876	353388	78	0.936128
68159	70817	72	17586	17801	42	440	391	0	583	629	0	1518	1469	15	165305	169103	72	0.936128
136265	131560	79	38275	37224	75	1211	1317	13	1823	1856	18	4798	5065	31	577793	550965	83	0.936128
58450	51813	86	17416	15259	86	561	524	0	516	522	0	1507	1217	11	189005	143911	86	0.936128
170084	153428	87	61549	57064	79	1829	1590	17	1950	1633	17	4735	4511	31	505957	474363	84	0.937126
42736	43622	69	12618	12933	39	406	413	0	255	360	0	961	807	0	101163	100949	70	0.938124
346079	252407	150	186227	136737	135	4037	2729	32	4717	3390	36	10695	7735	49	1.04858e+06	925129	139	0.938124
26358	30110	43	12497	13619	37	341	351	0	264	398	0	773	799	0	101396	100709	66	0.938124
175795	145556	85	70803	58161	83	1813	1758	18	2238	1725	22	5269	4675	35	619787	522680	91	0.938124
156325	128803	86	74768	61627	83	1611	1223	12	1087	935	0	2853	2445	26	355441	284813	87	0.939122
100771	99302	76	38891	38577	72	1088	1245	10	1373	1158	10	3332	3271	26	407616	391537	80	0.939122
231502	175352	93	88350	67202	92	1862	1723	19	2355	1910	25	5264	4196	37	590158	464402	99	0.939122
129390	127152	78	40481	39742	74	1347	1414	14	1819	1683	20	5221	5137	33	585805	555330	84	0.939122
118510	111859	82	39018	36675	76	1300	1379	14	1328	1077	7	2909	2977	25	337830	321342	82	0.94012
139374	128683	96	44982	41586	81	1224	1037	4	1339	1359	14	4181	3660	30	502532	466412	96	0.94012
30827	30705	65	6064	6191	31	200	201	0	268	295	0	826	898	0	81244	85057	68	0.941118
50727	49284	70	16481	16725	42	202	317	0	429	494	0	603	636	0	98389	94527	71	0.941118
75153	76606	70	25031	24979	62	585	503	0	489	578	0	2044	1902	18	198792	196830	76	0.943114
114756	115166	75	42000	41291	73	1264	1188	9	1434	1425	15	3590	3743	28	424991	412392	81	0.944112
184256	147033	86	94062	77082	86	2074	1829	21	2129	1724	22	4584	3794	35	579863	465401	91	0.944112
159303	134912	85	55512	47770	81	1234	1079	7	1434	1293	13	3800	3425	30	395339	341749	85	0.944112
158046	138072	86	62955	54952	83	1570	1443	15	1632	1319	13	4637	4264	33	580724	501119	90	0.94511
45649	46271	73	23284	23457	63	475	217	0	104	192	0	899	864	0	98125	100826	70	0.949102
326090	227354	115	163885	115556	112	3077	2304	28	4233	3162	32	10341	7673	51	1.04858e+06	819478	119	0.9501
209266	178343	88	87881	77938	85	1779	1297	14	2353	1763	22	6041	5142	37	709791	600765	104	0.9501
94867	95487	74	34807	35019	71	618	627	0	959	897	0	2286	2174	23	293728	288222	79	0.9501
208134	167482	108	106554	84138	93	2382	1893	21	3069	2334	29	7096	5477	42	814091	630920	108	0.9501
119905	109964	86	46323	41914	77	1510	1292	13	1263	1059	6	3311	2890	28	345704	311320	84	0.9501
35864	35762	62	12738	13274	38	361	209	0	383	393	0	1055	1010	2	118467	123344	68	0.951098
41920	40975	78	12256	12478	38	92	245	0	329	342	0	935	932	0	108817	106625	70	0.951098
22628	23982	46	6618	6775	32	104	126	0	307	268	0	527	593	0	67480	67786	65	0.953094
38955	37926	68	13236	13535	40	304	344	0	326	271	0	678	736	0	91462	92388	73	0.95509
63007	65976	69	28054	28107	68	616	605	0	436	640	0	1555	1623	16	169427	166386	77	0.957086
72418	73915	71	28916	29725	57	300	318	0	795	752	0	1357	1459	13	168406	160624	74	0.96008
44180	48417	64	14345	15143	39	491	511	0	629	649	0	1213	1204	8	130180	128196	72	0.96008
129224	112124	83	56935	50538	80	1132	977	0	1081	950	0	2740	2527	26	328327	276367	86	0.96008
41353	42994	56	13077	13730	38	215	309	0	394	422	0	674	718	0	106069	105457	72	0.96008
126675	124241	76	31994	31329	70	1736	1640	16	1630	1736	17	4503	4567	29	513552	491606	86	0.96008
159527	133796	85	61978	51591	82	1739	1264	17	1697	1334	16	4095	3294	32	428640	347308	101	0.96008
274159	194787	111	108136	79153	105	2509	1717	26	2883	2181	29	6492	4676	42	779031	555959	112	0.961078
134845	128216	89	60896	58658	76	899	933	0	1624	1698	16	3769	3596	28	438449	412628	84	0.961078
72338	73162	72	19036	18799	46	487	590	0	719	813	0	1477	1505	15	155402	153458	76	0.961078
152833	127523	93	67640	57570	82	1423	1102	9	1404	1206	11	3111	2643	28	348421	289859	88	0.962076
32487	31442	62	7347	7402	33	448	383	0	71	235	0	638	783	0	81629	82837	72	0.962076
126983	114612	82	52671	46288	78	1059	979	0	1411	1247	16	3517	3048	31	456702	399897	88	0.963074
92316	85053	80	42569	38081	76	900	595	0	608	658	0	1879	1566	20	197775	171143	92	0.963074
70513	70627	71	19616	19458	49	357	294	0	599	755	0	1246	1304	13	147659	143683	77	0.963074
45728	42175	83	11910	10880	44	472	508	0	589	482	0	945	887	0	129377	115449	83	0.963074
139437	134104	83	59762	57950	78	1521	1296	12	1831	1916	19	4648	4408	31	526781	494293	87	0.964072
76243	73475	83	36835	34432	73	447	459	0	758	646	0	1548	1514	15	178411	165588	88	0.964072
38223	36652	67	18229	18894	43	153	316	0	420	246	0	578	661	0	96218	96596	70	0.964072
34985	36141	66	9306	9690	36	412	316	0	574	335	0	724	794	0	87496	91745	69	0.964072
131354	120336	94	53606	49578	78	1087	1007	2	1467	1367	12	3551	3292	29	345106	317723	85	0.96507
166014	147823	82	66119	58221	81	1639	1557	15	1912	1616	19	4538	4011	34	506192	442485	89	0.96507
116920	107033	78	41473	37578	77	1088	1023	4	1350	1263	12	3217	3146	27	331865	296277	81	0.96507
142433	126997	83	66357	58653	80	1082	904	0	1446	1432	15	3656	3207	30	411939	362960	85	0.96507
326206	216979	134	126556	85497	134	3178	2248	27	3201	2259	31	8344	5914	47	906452	639764	134	0.96507
101755	100414	77	29405	29526	63	1081	1126	6	1246	1108	9	3504	3305	27	380793	379950	79	0.966068
137617	122782	85	52455	46199	80	1162	1105	8	1442	1242	13	3830	3496	30	413583	371840	88	0.966068
271279	209724	119	118807	95184	103	3233	2403	29	3079	2506	28	7753	6367	43	864207	680340	119	0.966068
44580	37845	83	15475	11953	83	489	483	0	455	392	0	1129	851	0	137040	103103	83	0.966068
122486	121072	80	21866	21889	48	1283	1245	12	1648	1615	16	3917	3601	30	431455	417518	80	0.966068
42404	45764	47	11173	11864	36	442	476	0	621	562	0	1078	1119	8	98579	101814	68	0.966068
67611	71851	69	28199	28961	61	539	637	0	582	608	0	1383	1415	13	178788	179719	74	0.967066
22927	24970	43	7891	8212	33	287	308	0	346	171	0	554	623	0	71610	71327	70	0.967066
118873	107324	81	56754	50729	77	876	840	0	958	1082	7	2662	2369	26	309667	272538	82	0.967066
176392	154711	87	81152	71536	83	1806	1695	18	2252	2077	21	5046	4530	35	563596	490608	96	0.967066
96752	95943	79	27165	27419	59	1045	837	0	962	1074	6	2107	2166	21	292994	285557	79	0.967066
53059	50949	84	20237	20196	47	478	499	0	323	478	0	1026	1048	5	138087	130182	72	0.968064
145361	129095	97	71306	63564	80	1865	1654	18	1661	1579	15	3911	3451	31	414052	380312	84	0.968064
61328	60037	73	16929	17052	43	593	452	0	593	519	0	1097	1196	10	143197	141209	73	0.968064
51618	51645	65	15619	16005	41	508	424	0	629	400	0	1324	1322	13	115828	120268	70	0.969062
23763	24513	51	7241	7263	33	57	75	0	-52	93	0	358	392	0	58227	58624	66	0.971058
67610	63423	71	33945	30203	71	673	479	0	636	463	0	1367	1175	15	164107	140176	76	0.976048
196712	112557	206	86619	52180	162	1564	725	0	1676	1021	4	4517	2510	31	498549	249717	233	0.98004
168853	132492	84	78417	62395	84	1554	1172	13	1575	1234	16	4440	3422	36	462612	352923	89	0.981038
209130	159669	90	82228	63270	89	1823	1260	22	2366	1972	21	6321	4879	41	712187	546642	96	0.981038
113807	112003	74	30837	31033	66	964	1069	6	1591	1476	14	3689	3623	29	420901	404985	80	0.981038
96309	97455	78	31619	31912	69	883	931	0	1028	1008	2	2456	2329	22	286734	276977	79	0.981038
121562	117022	76	42342	40407	75	1099	954	0	1445	1286	14	3239	3087	26	332368	305386	83	0.982036
37497	38551	63	13578	14121	39	341	436	0	477	405	0	832	954	0	100707	102389	68	0.982036
94541	94381	75	38921	38999	71	790	944	0	914	785	0	2384	2231	22	264136	263618	80	0.982036
52564	54175	67	11333	11741	37	438	409	0	592	628	0	1007	1020	3	120717	116618	72	0.982036
65168	64468	74	28054	28270	68	713	671	0	668	584	0	1129	1134	9	146978	141880	75	0.983034
84259	82746	73	22719	22522	50	514	535	0	568	600	0	2258	2346	21	245090	243090	77	0.983034
28483	30052	56	6123	6386	31	221	198	0	258	271	0	697	705	0	88694	87276	67	0.983034
23998	24050	57	9447	9619	36	225	221	0	111	200	0	406	403	0	59513	59197	65	0.984032
107679	107072	74	36869	36385	72	1069	1099	6	1474	1266	11	3381	3440	26	386717	375401	81	0.984032
156365	132588	101	77021	67766	84	1458	1288	12	1814	1563	20	5131	4652	34	580125	505591	91	0.98503
35756	35729	62	11438	11729	38	168	259	0	445	407	0	708	727	0	85453	83379	71	0.986028
75249	74260	73	17322	17380	44	514	676	0	488	494	0	1521	1462	14	162696	161036	78	0.988024
28872	31498	50	10314	10382	37	363	315	0	366	437	0	782	769	0	95762	98696	67	0.988024
118924	117108	77	38275	37377	74	1485	1160	10	1238	1406	15	3615	3622	28	383339	374681	82	0.988024
41209	41479	68	19313	19755	44	199	254	0	299	414	0	743	685	0	79967	77990	71	0.988024
110140	106135	92	41723	41267	73	1040	1001	1	1477	1208	12	3371	3461	26	383101	372285	84	0.991018
259052	192113	97	110298	82507	96	2429	1967	23	3210	2258	31	7731	5888	43	878319	652770	104	0.992016
116587	111828	76	50187	47773	75	959	1136	7	1275	1132	9	2813	2740	25	326925	299655	81	0.992016
129008	127825	77	38084	38135	73	1199	1317	12	1581	1672	17	3969	3973	28	448890	430172	81	0.992016
244492	182209	95	94583	72355	92	3093	2592	27	2875	2195	27	6268	4611	40	709306	542146	97	0.993014
123548	115722	79	52726	48253	76	1373	1059	5	1664	1379	14	3773	3542	29	446006	412942	83	0.993014
48294	48695	66	26035	26867	51	335	293	0	558	538	0	1186	1145	8	137942	135790	70	0.993014
52228	54240	56	20475	21149	44	73	192	0	506	399	0	987	945	0	125520	121506	72	0.993014
64583	65694	74	16688	16932	41	430	452	0	561	449	0	1185	1206	10	133762	132588	73	0.993014
111702	101320	94	50146	45126	78	974	815	0	1260	1004	2	3626	3314	28	432003	390233	94	0.993014
107340	107756	75	34180	34453	71	1268	1467	13	1536	1579	14	3795	3664	29	423823	402022	79	0.993014
165624	138781	87	63391	54777	82	1308	1065	6	1860	1451	21	3927	3304	33	436419	382770	89	0.994012
116772	105526	78	48062	42926	77	948	842	0	1032	959	0	2371	2081	22	263755	238691	82	0.994012
106465	102093	91	35292	34806	73	856	956	0	1103	1055	5	2753	2712	24	323343	317446	81	0.99501
138891	129067	90	55373	50671	79	1338	1250	12	2096	1974	19	4675	4315	32	552788	519842	87	0.996008
28081	29333	51	8444	8467	35	493	356	0	383	387	0	644	653	0	97931	99794	69	0.997006
38270	39928	70	14120	14050	42	291	375	0	585	420	0	916	937	0	112172	113412	71	0.998004
227164	178374	89	94687	76684	89	1918	1503	19	2558	2016	25	5417	4340	38	551962	445752	94	0.999002
202662	169020	88	94950	77122	87	1855	1422	17	2361	1941	24	5866	4706	37	610683	495790	92	1
123051	112633	95	61510	54816	95	1509	1394	13	1655	1559	16	4302	3730	30	477059	407528	95	1
45655	48472	52	16250	16808	41	388	483	0	333	365	0	982	1000	1	111779	110226	70	1
53742	55580	66	14497	14673	40	479	461	0	389	425	0	1222	1166	9	135629	133782	84	1
116406	114435	76	58993	57853	75	1304	1124	8	1403	1589	14	3633	3664	28	471346	446452	82	1
147800	129074	81	89389	79307	82	2369	1994	22	3136	2605	27	6311	5738	38	700585	607941	99	1
31833	34387	47	12860	13800	38	288	306	0	338	438	0	609	670	0	95358	99279	66	1
77343	78054	72	38172	38370	69	815	769	0	656	705	0	1460	1538	15	182574	178170	74	1.001
116373	117591	73	56835	56467	73	1094	860	0	1404	1220	10	2950	2958	26	360945	358366	79	1.001
137316	120061	97	65695	55798	97	1447	1180	12	1633	1126	12	3677	3272	29	441312	382560	97	1.001
104371	106006	74	56731	56444	73	963	746	0	1028	1122	8	3285	3119	27	386066	373390	77	1.001
99964	97546	75	18612	18731	45	1060	945	0	1072	929	0	3156	3228	26	343268	335757	79	1.001
65256	64316	76	18792	19083	45	375	438	0	667	617	0	1452	1541	14	153903	147903	78	1.001
53472	53296	64	14884	15107	41	367	351	0	498	577	0	1023	1086	7	119512	115608	70	1.001
152525	134892	82	62044	54514	82	1060	979	0	1761	1325	14	3301	2876	28	422736	371164	86	1.002
62714	61118	75	24146	24196	55	422	418	0	667	650	0	1220	1250	11	132152	128080	73	1.002
255167	195674	104	102141	81586	96	2498	2032	25	2655	2175	25	6031	4947	39	653722	518617	101	1.00299
124014	123052	78	60628	60052	75	1425	1434	13	1771	1707	18	3921	3855	30	542108	516700	82	1.00299
38211	38258	63	8051	7809	35	242	275	0	54	209	0	756	760	0	80544	77859	68	1.00399
119796	108839	89	42325	37489	78	1333	1231	14	1076	1043	5	3601	3310	29	435538	396453	85	1.00399
58173	57857	69	18502	18455	46	438	555	0	407	496	0	1046	1177	9	113452	114881	72	1.00699
37576	37549	70	12561	12705	39	155	343	0	202	228	0	953	776	0	110266	106866	72	1.00798
128218	122230	83	52963	51759	76	1389	1365	12	1626	1523	16	4261	3911	32	487430	455579	84	1.01198
181693	152181	87	77705	65596	85	1390	1311	13	1847	1639	19	4640	3995	34	495030	417711	91	1.01198
55349	56901	70	31960	32298	67	422	306	0	471	438	0	1254	1144	9	140357	137390	74	1.01297
25020	25298	46	10619	10544	37	379	339	0	281	316	0	451	434	0	63597	64580	71	1.01297
112975	105959	76	52320	48888	77	1077	933	0	1568	1506	15	3786	3530	28	432521	393148	84	1.01397
50801	52156	66	13619	13931	40	493	572	0	466	602	0	1190	1246	10	134119	138276	72	1.01497
35674	37264	67	6605	6836	31	266	274	0	200	248	0	814	798	0	83601	85636	69	1.01497
50303	51206	65	11105	11280	37	283	387	0	580	487	0	1006	929	0	122088	123982	75	1.01497
48617	49840	65	13908	14149	39	205	318	0	483	317	0	973	887	0	117420	113078	73	1.01597
38860	38122	65	7582	7679	34	211	416	0	219	335	0	773	745	0	79083	73151	68	1.01597
109319	102655	79	43058	39088	76	1228	1185	10	957	714	0	2232	2021	22	273252	246443	86	1.01697
40079	41312	65	11900	12033	38	262	445	0	409	346	0	941	911	0	116380	118017	72	1.01896
19405	20076	50	6191	6326	32	-99	120	0	134	201	0	385	346	0	50451	50650	64	1.01996
40157	43183	57	9009	9166	35	325	298	0	320	359	0	1004	1105	7	124071	118984	71	1.01996
121671	106926	79	112443	104640	81	2556	2430	23	2988	2662	27	6784	6279	38	736301	666346	91	1.01996
89935	93457	71	33165	33678	66	873	974	0	1068	966	0	2732	2635	24	296890	287445	79	1.01996
113724	113344	74	30807	30680	72	1025	1100	6	1654	1591	15	3792	3867	28	423108	409546	83	1.02096
51914	53039	57	18344	18169	45	498	570	0	428	444	0	1022	990	0	121450	106600	84	1.02096
185057	153377	85	70095	57004	83	1725	1558	17	2226	1694	21	5326	4644	36	543555	452240	91	1.02096
172489	152222	83	95598	87226	84	2386	1977	22	2588	2188	25	6401	5794	37	681552	605428	89	1.02196
106313	104593	87	50738	50260	73	821	971	0	1391	1241	11	3360	3266	27	389002	377704	80	1.02196
78007	69889	91	34862	31507	74	767	761	0	691	513	0	1778	1459	17	185568	167943	80	1.02295
94899	96116	72	42670	41723	72	817	830	0	910	883	0	2814	2831	24	341487	330530	81	1.02395
151266	129356	89	62678	53530	81	1242	906	0	1017	849	0	3535	2920	30	373451	321377	88	1.02395
164985	141356	94	66299	57042	82	1295	1166	10	1809	1494	17	4490	3851	34	474756	413418	88	1.02395
88121	91262	70	28802	28991	61	699	645	0	969	935	0	2855	2832	25	311268	306487	76	1.02395
227229	187083	89	84842	68207	88	2858	2301	26	2682	2186	26	5861	4927	38	589630	495229	93	1.02495
63299	65424	70	24858	26297	45	301	452	0	453	536	0	1080	1139	8	137497	135089	73	1.02495
151662	127848	88	61466	53681	82	1374	1201	13	1940	1617	18	4666	4273	33	565016	492924	87	1.02495
133070	126303	78	45926	40938	77	1121	1213	10	1378	1225	12	3397	3295	28	363385	333859	82	1.02495
195325	162455	89	73747	61435	86	1913	1717	19	2113	1623	21	5157	4437	35	582641	498888	91	1.02495
125131	121188	82	54284	52699	77	958	992	0	1794	1658	16	3940	3732	30	456920	423729	94	1.02595
150951	133548	88	59459	51439	84	1682	1404	14	1986	1808	20	4951	4347	34	611802	538515	99	1.02595
25107	28451	42	9104	10516	33	225	419	0	175	249	0	449	493	0	68204	69140	64	1.02595
182012	109436	188	55440	32373	150	1628	855	0	1902	1204	11	4728	3060	29	528651	366748	190	1.02695
30963	31925	54	12839	12919	40	131	209	0	420	278	0	482	579	0	78198	79572	69	1.02994
175752	154031	91	68233	59685	82	1775	1388	14	1711	1489	17	4169	3512	32	519171	457703	89	1.02994
184897	151686	89	81981	67328	87	1913	1457	16	2049	1770	19	4354	3930	32	502044	423239	92	1.02994
133527	120137	79	51791	46842	78	1389	1246	12	1374	1360	17	3716	3563	29	444681	406198	86	1.02994
43889	44538	62	10046	10375	36	314	369	0	316	547	0	980	882	0	101821	102694	70	1.03094
63124	64112	70	24918	25492	54	299	448	0	366	488	0	1449	1454	14	173067	175912	76	1.03094
40074	39995	76	14896	15139	42	346	316	0	337	294	0	725	634	0	94362	94948	71	1.03293
71828	70637	87	19016	19214	45	1057	778	0	521	632	0	1536	1598	16	203594	203713	76	1.03293
45177	42729	68	13893	14242	40	525	591	0	183	250	0	866	791	0	110683	107009	72	1.03393
38426	39983	57	10817	10840	37	358	416	0	325	358	0	980	1035	4	128385	127899	70	1.03393
41462	43599	54	12166	12352	38	570	480	0	342	269	0	818	838	0	95939	91425	70	1.03892
71822	73398	71	21412	21551	48	303	329	0	633	628	0	1641	1553	16	191043	186900	74	1.03992
69552	71854	72	20100	20420	47	464	575	0	739	733	0	1555	1385	15	160025	154281	76	1.03992
229084	193953	91	142854	127858	91	3372	3234	26	4176	3600	32	10749	9504	45	1.04858e+06	996623	101	1.03992
136857	127007	77	63564	57567	77	1453	1174	11	1534	1345	14	3555	3226	29	378619	340814	82	1.04092
115984	106127	80	55791	50661	76	1438	1267	12	1195	1091	7	2254	2141	22	269865	242830	81	1.04092
31876	35047	60	8920	9703	33	144	229	0	216	382	0	726	695	0	86747	91760	65	1.04092
106450	107192	78	43747	43908	72	1328	1254	11	1190	1371	12	3967	3902	29	442179	423356	78	1.04092
51288	53482	55	26209	27001	54	670	568	0	440	563	0	970	1065	6	110942	116580	68	1.04092
96211	95975	74	30146	30216	62	990	970	0	1057	1079	6	2726	2763	23	295247	290095	78	1.04092
40119	39027	71	17288	17819	43	351	320	0	569	426	0	777	765	0	94040	95728	70	1.04192
97662	95851	76	39019	38514	72	976	995	0	891	886	0	2692	2684	24	347166	334788	79	1.04192
72906	75588	69	25280	25493	57	487	449	0	399	491	0	1488	1510	16	151338	148330	74	1.04192
143553	125011	94	71613	63844	82	1538	1165	12	1760	1482	16	3541	3244	28	371020	313123	87	1.04291
86497	85797	74	28365	28118	64	785	829	0	879	1020	4	2057	1966	20	252171	243493	83	1.04291
248349	182531	105	105262	78740	95	2352	2050	23	2780	1937	28	6483	4885	42	716763	514664	101	1.04391
139978	123123	81	60565	51794	80	1239	1123	7	1302	1118	8	2827	2454	26	314730	273109	86	1.04391
205305	177303	86	86157	74587	86	1662	1452	15	1744	1556	19	4576	3875	32	523020	458218	91	1.04391
183845	172718	93	64139	60337	83	1951	1606	17	2050	2028	20	5670	5229	35	632845	589239	99	1.04391
143632	130460	83	57218	50559	80	1376	1257	13	1706	1594	16	4295	3885	32	527782	476635	87	1.04491
41266	44097	49	16102	16611	41	459	468	0	280	340	0	897	965	0	103510	102665	68	1.04491
40783	41604	66	15286	15572	41	581	493	0	455	383	0	881	940	0	108382	107161	72	1.04491
46633	45476	68	14079	14400	40	479	585	0	301	343	0	911	1047	5	113427	112707	72	1.04491
59901	59588	70	24003	24197	56	553	664	0	473	385	0	1014	1144	9	143633	145764	74	1.04491
39394	38189	74	11782	12046	38	225	311	0	278	483	0	775	827	0	94533	94480	71	1.04591
93973	92149	82	25858	25391	65	717	688	0	1045	901	0	2502	2405	23	288086	281164	77	1.04591
193627	153157	98	100022	84099	86	1635	1369	16	1953	1676	20	4295	3294	35	482165	392665	96	1.04591
145978	137933	84	74301	70387	79	2041	1653	21	1580	1680	16	4062	3717	31	454376	422072	84	1.04691
197042	152593	92	76607	59056	88	1786	1628	17	2542	1826	26	5791	4730	37	683401	543424	96	1.0499
29267	33565	40	11455	11918	36	581	411	0	511	676	0	968	949	0	113098	113464	71	1.0499
113183	111612	77	27567	27270	65	860	820	0	978	985	0	2325	2110	23	284944	279114	80	1.0499
86893	88973	73	19855	20138	44	675	698	0	669	770	0	2244	2364	22	246262	239549	77	1.0499
43964	44029	71	14958	15106	41	314	317	0	364	447	0	1265	1159	9	148152	142392	82	1.0509
94564	85669	88	44149	39519	75	948	845	0	1039	925	0	2223	2078	23	230769	207284	80	1.0509
103588	104197	73	49331	49189	72	1201	1131	8	1548	1509	13	3273	3172	27	328193	320519	81	1.0519
35304	35206	64	9649	9795	36	390	421	0	245	327	0	674	747	0	98249	101114	68	1.0519
143009	139120	78	63013	61226	78	1292	1230	10	2127	1990	19	4565	4550	31	481627	460309	86	1.05389
48979	48272	70	20089	19977	49	472	435	0	197	385	0	926	911	0	105900	99626	74	1.05489
107305	106262	85	48469	47852	74	1126	997	0	1447	1503	15	3777	3754	28	384469	367875	82	1.05589
116083	110359	78	38018	36042	74	982	889	0	1270	1205	10	2797	2777	24	301933	291271	85	1.05589
109862	111245	74	30821	30412	70	880	719	0	1240	1225	9	3195	3137	27	366948	367698	79	1.05589
27400	28271	49	5942	6258	31	227	156	0	287	274	0	824	840	0	72148	75052	68	1.05589
199926	164882	89	101592	85676	85	1953	1650	19	2058	1583	20	4988	4188	35	562059	466157	89	1.05589
32065	32061	64	7830	7821	34	76	400	0	184	172	0	567	769	0	76830	76461	67	1.05888
28004	27562	72	11751	12141	37	75	226	0	305	284	0	592	553	0	68039	67189	65	1.05888
49227	48408	72	14030	13980	40	329	369	0	406	309	0	770	829	0	113559	114566	72	1.05988
77552	77761	77	20729	20877	48	455	514	0	745	728	0	1742	1784	18	200131	196043	76	1.06188
266167	198181	100	110959	81981	97	3035	2246	27	2837	2159	27	7376	5493	45	799231	585606	108	1.06188
112157	110852	78	32901	32412	72	1181	1254	10	1434	1307	13	3551	3516	27	414144	398184	80	1.06287
38989	38533	68	15602	16056	40	297	367	0	221	392	0	747	811	0	86018	85152	72	1.06287
48155	49158	67	15901	16400	41	171	245	0	411	356	0	1037	1151	9	113172	112559	70	1.06287
138171	125977	79	64123	56370	79	1205	1026	4	1569	1244	12	3968	3614	30	465007	402256	96	1.06287
138806	128995	81	58412	53569	77	997	944	0	1542	1310	13	4228	3763	32	451745	418660	82	1.06287
139131	131978	84	47798	45385	78	1525	1546	14	1994	1717	18	4732	4707	31	603261	577780	83	1.06387
128162	123161	83	44175	42355	76	1364	1353	11	1537	1233	14	3740	3801	28	487098	462763	84	1.06487
23123	24353	48	9498	9841	35	398	247	0	394	363	0	654	785	0	68447	66072	65	1.06687
102064	99808	83	33182	32755	72	779	893	0	885	951	0	2552	2639	22	299824	284186	80	1.06786
52925	54120	68	27269	27705	66	668	544	0	636	733	0	1242	1245	12	125295	123004	72	1.06786
24936	24740	48	9670	9969	35	326	202	0	79	160	0	454	661	0	66050	65370	65	1.06786
203491	174564	86	76836	64625	86	2367	1986	21	2521	2140	25	6795	5774	39	730044	650033	92	1.06786
186522	148296	93	73363	58347	87	1786	1472	18	1405	1187	12	4099	3189	33	482692	382984	93	1.06886
48355	48186	70	12594	12897	38	118	258	0	415	481	0	896	942	0	100437	100472	69	1.06886
113759	107919	82	53445	52670	75	1027	927	0	1345	1344	11	3729	3656	27	399530	381886	81	1.06986
48920	49492	67	18998	19135	46	500	399	0	436	456	0	1044	1063	5	153661	151552	69	1.07086
27398	28835	46	17066	17255	45	209	157	0	-3	76	0	706	641	0	59481	57014	66	1.07585
41584	42633	61	12506	12583	40	586	458	0	156	454	0	1079	1172	9	120305	120961	69	1.07884
163370	140285	83	60688	51173	81	1788	1500	16	1282	1072	7	3628	3112	31	428796	358255	89	1.07884
87169	82689	72	39214	35529	75	973	966	0	917	783	0	1834	1733	18	213360	194136	81	1.07884
114865	116325	74	31017	30700	69	1194	1283	12	1449	1513	14	3506	3534	27	396063	379053	80	1.07884
97500	95247	74	34356	34220	72	941	894	0	975	947	0	2527	2484	23	308784	292072	79	1.07984
240733	179166	96	98328	71920	92	2619	1800	23	2610	1935	26	7470	5962	41	875590	658918	97	1.07984
130202	122425	94	40595	38036	78	1417	1299	13	1574	1489	16	4100	3792	29	435343	395791	94	1.07984
137366	119493	85	63988	56026	81	1160	1032	4	1353	1233	11	2759	2191	27	328182	276421	98	1.07984
199304	173525	84	75529	66186	83	1960	1612	20	2210	1846	24	5703	5006	38	660117	571027	90	1.07984
95829	98197	68	32897	33193	59	1000	936	0	1100	1027	3	1904	1850	18	226482	217809	76	1.07984
44774	46348	68	11772	11901	38	23	127	0	377	506	0	653	630	0	92568	91678	71	1.07984
236480	179656	101	106246	82223	90	2029	1601	19	2578	1863	28	7174	5199	42	853027	650773	107	1.07984
213333	160010	95	100227	79105	87	2261	1778	23	2139	1847	20	5706	4548	38	585284	460427	93	1.08084
71517	61819	88	33743	28579	88	594	551	0	778	566	0	1539	1145	10	155005	120907	88	1.08084
145147	131098	81	64677	57916	80	1861	1634	18	1657	1574	17	4303	3951	32	478615	426081	86	1.08084
239810	179331	92	98814	71416	90	2143	1644	22	3076	2124	31	7474	5718	44	869466	636965	96	1.08084
228960	203123	85	133493	117187	86	2987	2645	24	2850	2477	27	7232	6116	40	862392	717904	103	1.08084
57176	58700	70	10296	11084	36	502	612	0	506	411	0	953	972	0	126162	127666	71	1.08084
57778	58519	78	20885	21595	50	628	531	0	545	524	0	1349	1317	12	149306	146954	74	1.08084
34435	35057	64	12654	12993	39	460	327	0	293	251	0	723	713	0	67116	68704	68	1.08184
38862	37689	72	13696	13696	40	324	365	0	406	550	0	778	905	0	102325	100547	73	1.08184
77796	72043	78	39653	36558	74	755	838	0	922	774	0	1765	1581	16	198601	181243	80	1.08283
68949	68564	83	16615	16525	44	621	502	0	866	785	0	1466	1522	15	162200	160299	74	1.08283
65197	42674	86	32819	20025	80	355	300	0	880	423	0	1201	864	0	166502	114618	86	1.08383
52202	52118	68	9808	9962	36	366	452	0	403	461	0	896	782	0	113137	111152	71	1.08383
107312	107593	74	50736	49803	74	1201	1139	8	1276	1215	10	3447	3310	27	396483	373032	82	1.08483
32920	32353	65	10549	10659	37	86	167	0	290	423	0	670	599	0	70194	70202	68	1.08583
61730	59094	65	34094	31122	70	574	575	0	632	594	0	1301	1192	11	144287	125107	76	1.08683
67593	68269	70	10217	10367	37	291	379	0	553	492	0	1460	1485	14	167943	159216	76	1.08683
22419	23212	51	8738	8885	35	360	171	0	292	249	0	611	635	0	75862	80180	62	1.09082
151023	133479	83	62890	53871	82	1319	1219	10	1343	1303	14	4215	3793	30	466494	398913	88	1.09281
94371	93984	74	50179	49843	73	816	856	0	1110	1095	6	2564	2468	24	294908	284404	78	1.09381
46313	46498	70	13834	13979	40	324	290	0	359	468	0	1011	1122	8	121954	120162	72	1.09381
61604	62684	70	19598	20132	46	259	329	0	422	402	0	1240	1301	12	133351	132313	72	1.09381
188699	156022	88	105551	92143	86	1915	1505	18	2297	1994	23	5730	4956	37	702808	602125	92	1.09481
210289	164772	91	79558	62623	88	1935	1508	17	2331	1503	22	5871	4882	38	741708	601906	96	1.09481
55537	57766	62	13804	14192	39	440	433	0	471	603	0	1064	965	0	124145	126488	73	1.09481
26594	26346	59	8839	9195	35	149	181	0	92	274	0	370	457	0	49848	49718	65	1.09481
324458	217132	120	138217	91917	118	2881	2103	25	3241	2046	32	7616	5245	48	824215	581917	122	1.09581
130277	114653	86	59140	52101	78	998	904	0	1424	1139	10	2653	2411	25	332268	287961	83	1.09581
127573	122995	78	40977	40279	75	1365	1289	15	1627	1436	15	3039	2993	25	319366	301255	82	1.09581
58712	58572	70	18388	18769	44	505	348	0	340	465	0	1141	1172	8	120521	119768	72	1.09581
118368	115309	77	43253	42323	74	1122	934	0	1516	1257	12	3532	3603	27	345048	326851	82	1.0978
134423	130085	89	67623	65944	76	1154	1167	10	1972	1785	18	3977	3866	30	545453	527172	82	1.0978
119164	116156	84	43556	42710	73	946	982	0	1388	1375	13	3820	3676	29	385365	376326	80	1.0988
118672	105622	80	53721	48238	77	1121	1069	6	1179	948	0	2716	2230	26	332122	307536	81	1.0998
22238	21300	59	10867	11064	38	220	327	0	281	239	0	539	650	0	60154	58709	63	1.0998
124400	113774	77	52947	48396	77	1072	915	0	1445	1130	11	3535	3434	29	420658	379827	84	1.1018
45708	45960	70	24402	24932	50	304	357	0	498	456	0	1056	1021	4	121013	117518	71	1.1018
73458	48952	66	36348	26768	81	657	442	0	724	504	0	1472	879	0	182617	113113	85	1.1018
205983	165531	87	107488	87057	87	1998	1792	20	2397	1916	25	5429	4282	38	619242	507662	94	1.1018
39370	42040	64	16602	17488	41	416	331	0	404	301	0	868	919	0	125225	133607	67	1.1018
58635	60031	70	17742	18324	43	238	384	0	391	539	0	1260	1244	10	143145	138133	72	1.10279
54646	54740	71	25125	25501	52	548	535	0	546	583	0	1260	1261	11	134612	138121	69	1.10279
118638	114637	81	30262	30027	66	1380	1269	13	1535	1480	16	4291	4136	30	486736	462166	82	1.10279
117185	107548	90	54451	50057	76	1083	941	0	1325	1245	12	3441	3002	30	327829	309479	81	1.10379
145337	120979	84	66255	54721	81	1381	1116	9	1208	1013	3	3243	2800	29	383779	314823	87	1.10479
41762	44790	51	14779	15083	40	363	500	0	501	448	0	924	1072	5	129283	130179	71	1.10479
41197	42525	62	20254	20598	48	261	242	0	381	363	0	848	825	0	97816	96727	70	1.10679
37720	39780	64	12857	13265	39	424	523	0	568	469	0	993	1005	2	91693	91485	70	1.10778
113880	111322	78	33711	33391	74	1001	1014	3	1639	1388	15	3512	3528	28	435783	422298	83	1.10978
123342	113377	78	54334	48614	78	1128	953	0	1165	1217	11	2961	2691	26	344921	306423	83	1.11078
131089	118522	79	65702	58583	79	1116	1067	7	1346	1158	13	3674	3195	31	392403	341713	84	1.11078
115166	114995	75	37447	36737	73	1111	1169	9	1580	1530	16	4033	3927	29	467235	461292	81	1.11078
47361	47318	67	14121	14445	40	221	388	0	465	582	0	830	813	0	109742	106933	72	1.11178
107777	104635	76	52817	51932	74	1090	839	0	1313	1264	11	3568	3504	28	409700	390311	82	1.11178
56044	54622	71	25601	25675	59	612	608	0	425	601	0	1057	1062	6	110572	110947	72	1.11377
53202	56244	68	16256	16437	42	473	362	0	367	581	0	919	901	0	116609	113543	72	1.11377
44165	41991	77	16815	16996	43	380	383	0	492	497	0	790	733	0	95195	88361	78	1.11477
77805	76821	74	27347	26982	63	642	692	0	894	788	0	2026	2003	21	231774	218236	77	1.11477
67713	67913	69	26983	25895	70	745	580	0	580	539	0	1471	1350	15	171719	155367	86	1.11477
75271	74667	73	18949	19196	47	458	456	0	712	766	0	1442	1469	14	183327	186327	78	1.11477
119012	113699	83	58992	58041	75	1280	1202	9	1330	1379	13	3154	3151	25	324591	314283	83	1.11577
59177	58976	75	26178	26441	57	392	513	0	564	543	0	1271	1228	11	155628	157236	73	1.11577
129456	126878	75	45226	43636	74	1378	1525	14	1895	1930	19	4865	4552	34	548073	523245	83	1.11577
79683	82802	69	27020	27274	62	825	695	0	606	779	0	1849	1923	18	228130	223529	74	1.11577
256433	184881	97	103627	74956	94	2568	1750	27	2904	1965	30	7881	5854	45	916988	642760	102	1.11677
35817	33713	75	13219	12338	45	365	330	0	423	326	0	678	532	0	85741	67453	80	1.11677
19132	19736	58	8624	8958	34	202	336	0	355	466	0	446	446	0	62328	64105	64	1.11776
24403	26045	41	7256	7253	34	205	273	0	119	174	0	514	404	0	61417	61450	67	1.11976
36683	37952	64	13187	13447	39	399	328	0	140	185	0	565	653	0	99623	96124	69	1.12076
106611	105351	75	29576	29251	73	1215	1230	9	1491	1629	16	4437	4215	31	481002	458285	82	1.12076
112613	107490	79	38754	36209	74	1161	967	0	1250	1264	12	3161	2976	26	343945	324216	80	1.12076
125037	122251	76	75475	74073	75	1304	1105	7	1581	1706	16	4307	4224	30	448486	431147	82	1.12076
72909	73079	78	27887	28198	64	504	613	0	883	769	0	2191	2194	22	237455	236228	76	1.12176
221325	117507	101	77530	47258	98	2457	1344	32	3438	2041	38	7548	4348	49	893116	525969	107	1.12176
113855	113197	74	39706	39667	73	884	911	0	1348	1325	13	3226	3115	26	393288	375839	80	1.12176
180799	153304	88	65736	57328	83	1259	1218	13	2080	1804	19	4610	3950	33	601265	518657	90	1.12176
105099	105504	74	46813	46479	72	937	890	0	1304	1152	9	3181	3034	27	357391	352575	77	1.12275
131298	115221	84	53315	46131	79	1634	1440	13	1186	986	0	2968	2370	28	328048	276213	82	1.12275
114322	102965	81	52496	47095	76	836	819	0	1117	876	0	2464	2172	24	284019	244634	81	1.12275
161710	145196	82	71069	63386	81	1289	1058	6	1826	1515	21	3979	3722	30	447943	391934	88	1.12275
76657	78098	73	23298	24147	46	524	446	0	940	712	0	1648	1819	16	195849	195203	75	1.12275
133008	115365	80	62284	54577	80	1251	1049	5	1586	1206	14	3516	3098	30	379913	325488	85	1.12275
120540	120876	76	40190	40129	74	1215	1012	4	1677	1530	16	4355	4395	30	473013	447168	81	1.12275
110913	110625	74	26375	26193	50	1427	1169	9	1292	1286	12	3888	3828	29	457715	441955	80	1.12375
59475	61746	65	18435	18856	43	425	396	0	658	537	0	1124	1177	9	145571	151072	71	1.12375
42918	45892	64	19550	19905	44	413	468	0	356	347	0	841	994	0	115261	117140	68	1.12375
178224	150020	90	73953	63715	85	1565	1406	15	2031	1697	20	4520	3688	35	464264	403690	91	1.12375
27208	27195	53	9330	9450	36	366	393	0	339	412	0	598	566	0	69260	71475	68	1.12575
65284	67060	69	27034	27058	68	367	374	0	668	583	0	1313	1430	13	162583	164121	76	1.12774
25589	25640	58	10730	10858	37	150	166	0	259	335	0	496	501	0	67303	68099	67	1.12874
117687	114856	76	54600	53474	74	810	1012	2	1505	1444	15	3841	3837	29	480209	461235	81	1.12974
45411	48141	57	11090	11687	36	217	240	0	428	345	0	960	961	0	111365	111404	70	1.12974
87166	85997	75	19266	19092	47	859	907	0	621	629	0	1525	1546	17	195557	188250	77	1.13074
99145	97799	78	43063	42915	72	1145	1091	8	1018	1132	8	2845	2892	25	348131	342898	78	1.13074
25912	23452	64	9721	10010	36	338	376	0	115	178	0	627	589	0	79622	85017	66	1.13174
55487	56708	67	15990	16049	43	323	301	0	403	425	0	1097	1121	8	134945	138507	72	1.13273
47217	47495	64	12586	12736	39	348	503	0	601	488	0	930	803	0	98956	95370	70	1.13373
87113	80303	84	39036	35517	74	963	833	0	867	821	0	2147	2035	21	223199	206241	79	1.13473
216514	167492	107	92939	74195	89	1758	1328	15	2064	1557	20	4560	3474	35	503501	385202	94	1.13573
28775	32918	37	12321	12673	38	474	397	0	436	302	0	545	563	0	69660	68284	66	1.13772
27194	28775	49	15138	15715	42	258	206	0	230	300	0	783	713	0	78034	79957	66	1.13872
87481	87402	74	55082	54722	72	755	826	0	974	895	0	2268	2397	20	251645	252322	78	1.13972
128941	120995	83	50246	46457	78	1791	1625	16	1237	1114	8	2795	2840	24	288911	269131	94	1.13972
95764	97536	72	43751	43837	72	995	1164	9	1182	1242	11	3172	3110	26	362309	359025	78	1.13972
97337	88487	81	44435	40147	75	958	742	0	880	818	0	1947	1500	21	222397	202155	80	1.14072
96116	89468	80	49576	45471	74	806	678	0	1156	910	0	2109	1997	21	253386	232621	79	1.14072
21407	23280	46	7559	8251	32	175	166	0	14	123	0	394	346	0	50183	48330	63	1.14072
49325	47779	75	17062	17313	44	637	556	0	626	468	0	727	748	0	100253	98004	74	1.14072
47810	48854	74	17835	18133	43	344	466	0	383	408	0	876	866	0	100222	95071	72	1.14072
210587	164689	92	94218	73896	87	1680	1371	17	2292	1641	24	6088	4829	42	674659	533917	95	1.14172
232939	174353	95	86383	66966	92	2153	1832	21	2504	2098	25	5592	4304	40	586212	448225	97	1.14172
111980	110581	75	32408	32505	72	1095	1152	8	1463	1453	14	3610	3538	29	434902	417420	80	1.14172
301518	210034	104	137023	96246	102	2979	2125	29	3724	2654	33	9235	6917	48	968161	729383	106	1.14172
52298	46323	86	15596	12239	86	586	464	0	380	408	0	1423	1070	6	146172	117382	86	1.14172
109257	108731	75	35816	35717	72	1420	1551	15	863	813	0	2117	2096	20	260611	250849	78	1.14271
40632	39997	65	13633	13715	39	406	394	0	523	422	0	802	941	0	112327	111579	68	1.14271
189016	128275	94	79232	50023	93	1870	1343	13	2236	1463	20	5536	3817	44	607105	430695	101	1.14371
127483	118265	80	62093	58726	77	1663	1530	16	1353	1484	14	3568	3303	29	399832	365640	82	1.14371
124043	122029	76	36905	36354	73	1140	1291	11	1694	1503	16	4220	4106	30	479138	460953	81	1.14371
42614	42626	61	11572	11825	38	329	345	0	467	343	0	757	747	0	93929	94212	71	1.14671
131462	111948	82	63450	53424	81	1145	1190	9	1242	1082	6	2721	2284	25	324588	276645	86	1.1487
118137	113413	81	43709	40981	76	1248	944	0	1444	1491	14	4053	3977	30	453607	419725	82	1.1497
128507	125578	80	63227	61012	76	1320	1253	12	1250	1258	11	4426	4351	30	493163	466608	83	1.1517
40318	40529	55	12339	12668	38	317	418	0	357	372	0	647	581	0	81190	79351	68	1.1517
78064	79209	73	32495	32618	69	750	815	0	576	714	0	1492	1465	15	167256	160822	77	1.1517
159757	135917	84	64119	55969	83	1475	1204	14	1526	1309	15	3316	2823	29	399759	324081	91	1.15369
64390	64953	69	21394	21732	47	505	485	0	554	640	0	1313	1483	13	178349	170811	75	1.15369
64152	63706	72	29169	29501	68	201	278	0	695	620	0	1134	1289	10	164730	164285	72	1.15369
75659	73182	75	27826	26027	69	726	878	0	503	563	0	1708	1587	17	199456	186679	77	1.15369
177343	142965	89	83701	70666	86	1805	1499	18	1895	1434	16	3936	3239	32	414917	337991	90	1.15369
38146	36029	76	9876	10428	35	423	459	0	330	317	0	892	934	0	97995	95522	70	1.15469
266336	186898	103	126701	87335	104	2288	1483	25	3078	2210	31	7283	5135	45	830641	596413	107	1.15469
162901	135808	84	54417	44666	82	1348	1077	7	1476	1161	16	3867	3256	32	413926	335710	99	1.15469
37152	41857	41	5835	6859	30	354	284	0	413	427	0	673	724	0	99853	102847	69	1.15469
146291	126549	89	58090	49655	82	1260	1224	11	1299	1202	11	4113	3730	31	504829	430560	89	1.15569
49156	52991	67	17300	17681	43	521	436	0	365	538	0	912	946	0	132435	130266	71	1.15569
59498	61317	69	14963	15210	41	616	476	0	425	402	0	1215	1047	6	134654	132893	73	1.15569
127415	114961	89	53512	48858	77	1444	1378	12	1693	1391	15	3890	3694	30	488595	441721	82	1.15669
213008	166263	106	88346	69408	88	2106	1677	20	2430	1810	24	6055	4843	38	728556	568405	96	1.15669
153037	136505	85	62899	55068	81	1408	1261	12	1300	1193	12	3540	3215	29	406154	356163	86	1.15768
60665	57330	75	24018	23088	57	727	635	0	608	574	0	1263	1191	10	148705	144341	73	1.16068
22933	24798	40	8802	9082	34	410	224	0	396	267	0	726	718	0	96504	93561	66	1.16168
128047	119479	81	60858	57372	78	1274	1324	12	1532	1364	13	3639	3422	29	367945	347074	87	1.16168
90132	85942	79	35123	33757	72	1065	1037	4	1002	977	0	2011	1990	20	256607	246318	81	1.16267
144821	127802	82	61303	54034	80	1135	1092	7	1266	1170	10	3554	3066	29	390132	341192	86	1.16267
18212	18837	52	8049	8499	34	109	180	0	215	351	0	378	390	0	48438	49497	59	1.16267
149854	138266	82	63064	55717	81	1392	1224	13	2001	1533	19	4362	3830	31	500738	446510	86	1.16267
132606	120967	89	53727	48439	79	907	909	0	1440	1315	15	3723	3356	29	398624	356908	97	1.16267
27245	29583	46	8745	9468	34	233	324	0	490	555	0	718	750	0	90095	87674	66	1.16267
173742	169496	79	76459	73708	78	2491	2176	23	2678	2473	26	6337	5808	38	700318	631432	84	1.16267
141575	131068	81	38214	35225	77	1384	1300	13	1823	1546	19	3974	3811	30	497438	467308	83	1.16267
234556	175070	94	115481	89248	91	2907	2038	29	2431	1923	27	5688	4431	38	608564	455559	94	1.16367
130446	118066	96	44534	38279	96	1392	1339	11	1562	1502	15	4005	3592	30	442087	396954	96	1.16367
120071	114362	77	62630	58364	77	1179	1091	10	1374	1278	11	2961	2787	26	312986	284902	80	1.16367
125125	124018	75	42829	41649	74	1155	1081	7	1699	1735	17	4204	4148	29	473129	459105	80	1.16367
149649	132131	83	69543	63297	80	1381	1362	14	1506	1485	16	3882	3478	31	455580	397048	84	1.16367
111509	109091	75	34519	34444	72	1067	1056	6	1304	1339	12	3367	3142	27	438239	413623	78	1.16367
115342	113856	76	29089	28241	73	1237	1197	9	1600	1470	15	3829	3776	29	450289	436155	80	1.16467
81344	79963	78	20332	20271	49	1159	997	0	860	871	0	1688	1676	18	179251	174545	75	1.16567
137736	132335	80	48251	46908	76	1347	1241	13	1139	1037	5	3327	3148	27	338538	325454	82	1.16866
33333	35010	56	15250	15341	42	295	281	0	502	370	0	887	925	0	102461	100145	68	1.16866
52044	53882	71	12911	13102	39	339	450	0	397	376	0	1184	1115	7	123277	117629	70	1.17066
261828	183461	109	111625	81600	102	2576	1869	24	2666	1933	26	6179	4349	45	718237	506728	110	1.17166
109645	105372	74	70496	65998	77	1018	938	0	1173	1126	8	2549	2401	24	303400	278746	82	1.17166
124366	121087	75	40762	40176	74	1582	1627	14	1905	1582	18	4582	4413	31	591345	561118	85	1.17166
172348	141538	89	79721	64972	82	1754	1435	16	2041	1449	21	4630	3895	35	524169	424883	87	1.17166
113645	113549	74	52285	52029	74	1176	1168	8	1835	1653	17	3706	3939	28	424890	411515	80	1.17166
103960	102540	76	37069	36323	73	1055	1091	7	1602	1299	13	3259	3322	26	376466	363433	78	1.17265
39369	40494	56	12096	12352	39	301	279	0	274	215	0	690	868	0	94550	97066	71	1.17365
138749	128687	80	52133	48469	78	1027	873	0	1605	1554	16	4324	4136	30	467599	439844	85	1.17365
120563	116282	77	41956	40734	74	1170	1273	11	1495	1378	15	3615	3539	29	373704	350305	81	1.17465
34129	34691	52	5835	5871	30	219	407	0	297	455	0	792	637	0	87552	88605	69	1.17565
37189	36736	66	14758	14854	42	243	182	0	55	324	0	752	769	0	88493	87106	69	1.17565
40281	39631	60	13289	13513	41	294	371	0	425	408	0	1078	859	0	96266	95376	72	1.17665
88235	82861	78	29188	27567	62	1012	871	0	760	726	0	1805	1769	19	208202	195080	78	1.17665
103248	103354	77	45132	44835	73	942	1014	3	1147	1076	6	3143	3113	26	384630	375124	81	1.17665
239469	183233	96	93586	74197	92	1980	1380	20	2551	1830	26	6021	4636	40	615907	464938	98	1.17764
54585	56118	69	21230	21757	45	551	525	0	514	671	0	1151	1160	9	118379	118542	72	1.17764
27484	30039	50	15538	15951	41	196	232	0	367	297	0	582	559	0	61553	58309	66	1.17764
27923	29646	44	8963	9480	34	261	270	0	365	313	0	601	653	0	73671	76446	67	1.17764
328059	236196	131	146622	106027	112	3844	2880	33	4006	2701	35	9875	6702	49	1.0289e+06	736657	118	1.17764
112284	96671	86	55551	49035	79	1330	1343	12	1030	808	0	2569	2289	25	282635	241896	85	1.17864
136151	131623	79	48462	47532	76	855	859	0	1481	1375	13	3643	3493	29	436730	408855	83	1.17864
40181	40279	64	12199	12390	38	336	353	0	460	399	0	863	870	0	113567	110285	70	1.17964
51593	52751	70	15646	15817	43	338	325	0	373	484	0	1128	1288	11	165567	167470	72	1.17964
67570	66988	79	15680	15805	42	634	613	0	598	625	0	1329	1251	11	154034	148596	75	1.18164
234724	185373	102	89168	71799	93	2203	1968	22	2858	2031	27	5991	5008	39	673526	553986	100	1.18263
112525	110959	77	31149	31074	72	1085	1103	7	1627	1501	16	3580	3493	27	447595	431806	82	1.18263
19725	20812	42	11348	11738	37	208	212	0	169	301	0	344	366	0	48731	48751	64	1.18463
104035	101632	91	33385	33202	71	937	1011	3	1226	1260	12	3645	3410	29	429320	424018	81	1.18463
208362	169456	91	94773	75172	88	2743	2336	25	3026	2724	26	6668	5493	41	719369	591380	106	1.18463
53437	54378	69	16763	17089	43	469	532	0	530	525	0	1112	1155	8	114561	110558	78	1.18563
243150	183406	100	110393	87939	97	2359	1745	23	2604	2178	25	6300	4764	41	719593	562069	102	1.18563
97678	96720	74	27862	28260	54	736	766	0	1202	1024	4	2692	2683	23	324705	319391	78	1.18563
236648	159439	108	110255	67212	106	2258	1554	18	2396	1674	19	6014	4542	52	685656	496356	109	1.18663
96331	96625	89	32048	32420	71	966	989	0	1006	913	0	3399	3037	29	355670	348266	77	1.18663
341661	245280	110	202530	150606	109	5342	3801	36	5097	3641	38	13012	9847	54	1.04858e+06	1.02073e+06	112	1.18663
130725	126769	94	38428	37515	75	1403	1311	12	1601	1605	15	3950	3790	28	454913	440669	83	1.18663
123267	113574	88	50029	46819	76	1072	1016	3	1549	1361	15	3351	3417	26	398729	371357	90	1.18762
68067	70109	70	26150	26323	67	582	385	0	765	718	0	1713	1716	17	165105	161314	74	1.18862
157355	148509	85	61630	59293	78	1331	1208	9	1913	1894	19	4268	4150	29	568961	550431	86	1.19062
201526	169098	92	89675	76281	85	1869	1494	20	2029	1750	21	4554	3837	35	555766	471002	89	1.19062
97754	86073	77	48988	41337	76	1155	788	0	887	712	0	2002	1601	20	214151	178430	81	1.19162
116488	101436	79	56859	49995	78	1099	893	0	1072	865	0	3342	2754	30	339192	294013	84	1.19162
63732	64130	78	19399	19592	46	311	338	0	694	626	0	1417	1624	15	188374	180028	75	1.19261
25835	26214	57	4989	4957	29	348	385	0	290	202	0	709	788	0	75900	73977	66	1.19661
32882	33031	60	10609	10718	37	352	427	0	234	185	0	552	625	0	76589	77313	68	1.2016
18574	18111	57	7277	7672	33	318	247	0	167	231	0	568	502	0	52151	49576	67	1.20259
119058	115492	78	40270	39760	74	1532	1341	13	1365	1425	13	3823	3730	29	442162	423299	84	1.20259
126717	126639	76	42459	41660	73	1284	1450	12	1439	1233	11	3598	3359	28	396543	381859	81	1.20259
109725	108833	76	34231	33697	73	1255	1302	12	1485	1222	12	4293	4248	30	475158	472099	81	1.20359
254132	196482	102	108176	86801	96	2442	1948	23	2825	2041	27	6774	5376	39	680779	536106	101	1.20359
148631	125261	83	62991	53356	82	1666	1474	17	1530	1383	15	3474	3001	30	381972	322041	86	1.20559
84415	85965	74	22126	22147	48	636	790	0	1074	1024	4	2523	2587	22	312508	310500	76	1.20559
92715	91887	74	18218	18414	45	929	982	0	1054	1282	11	3184	3199	25	362885	353751	78	1.20559
27163	25968	67	8543	8865	35	403	456	0	287	306	0	721	753	0	91612	91952	69	1.20659
28316	28392	60	9628	9823	35	249	413	0	204	243	0	571	660	0	77952	78208	65	1.20958
30407	31696	62	7649	7768	34	224	255	0	235	329	0	621	714	0	81297	79239	69	1.20958
112548	110405	75	32787	32113	72	1482	1371	12	1733	1503	16	3196	3282	26	463378	447547	82	1.21257
157869	150687	89	44189	41358	77	1446	1366	14	1648	1820	18	3793	3753	29	491001	465676	84	1.21357
32261	33025	58	9272	9459	35	390	413	0	290	343	0	751	802	0	84765	81524	68	1.21457
146640	139126	87	51583	49650	77	1108	1090	7	1618	1557	16	4398	4194	31	507969	473728	87	1.21457
126795	119000	95	40472	38185	81	1755	1530	16	1936	1664	18	4356	4160	30	533033	492654	95	1.21457
233713	179557	91	104966	82387	90	2303	1943	23	2534	1901	24	5348	4113	38	572008	443709	95	1.21557
29732	30478	55	12006	12342	38	261	175	0	132	136	0	599	591	0	75716	76689	67	1.21557
110286	109452	78	31796	31360	72	855	784	0	1180	1298	11	3493	3213	28	384032	368748	80	1.21557
42985	43319	68	16717	17012	43	226	338	0	658	418	0	952	985	0	106549	108488	70	1.21657
66641	65866	73	27842	27464	69	761	716	0	697	574	0	1377	1206	10	167807	162003	76	1.21756
131772	117761	95	53939	46490	89	1302	1109	7	1458	1408	13	4028	3514	30	457210	402293	95	1.21756
29216	25737	73	9427	9425	36	249	288	0	255	295	0	466	485	0	57584	56117	65	1.21856
165899	150550	88	85831	79229	81	1992	1910	18	1669	1532	17	4365	3861	32	488780	461433	85	1.21956
84225	83319	85	42763	43016	71	705	564	0	924	814	0	2071	2002	20	272449	270359	77	1.22156
138077	120760	91	63963	56199	80	1300	1141	10	1093	1054	5	2989	2589	27	328838	282193	85	1.22255
115837	112231	79	32855	32676	72	1281	1136	9	1170	1276	12	3506	3383	28	425056	406330	80	1.22355
121182	116570	79	50588	49611	75	1125	1110	8	1268	1309	12	3441	3490	27	391828	377782	80	1.22355
126255	119999	77	54061	50868	77	1269	1001	2	1438	1533	14	3915	3822	29	482063	453038	81	1.22455
62942	63774	69	12475	12560	39	562	561	0	673	651	0	1308	1306	13	145604	145570	71	1.22655
163899	135018	98	68553	58080	82	1654	1444	15	1749	1387	18	3401	2872	30	406807	330025	88	1.22754
116833	107848	94	52218	48799	76	1250	1165	9	1255	1094	8	3271	2893	29	352635	322351	94	1.22754
180547	113278	193	58947	36541	147	1901	1378	14	2222	1519	16	5411	3465	42	681439	440929	214	1.22854
57059	56684	72	20053	20248	45	200	319	0	513	515	0	1289	1283	11	134695	130967	75	1.23253
153144	139607	81	55382	50406	80	1322	1269	11	1989	1739	18	4482	4121	32	507427	452714	87	1.23353
122787	113795	79	46625	42018	77	1173	872	0	1564	1510	14	3917	3396	31	441132	411315	83	1.23353
110055	99823	89	47985	42689	78	1163	1143	8	1288	1104	7	3270	2885	28	370013	326863	94	1.23353
189148	172636	83	106495	96769	83	1986	1720	20	2630	2399	25	6870	6156	39	818168	718506	88	1.23453
118745	111598	78	55294	50395	77	1034	890	0	1288	1276	11	2660	2428	26	337509	311361	82	1.23453
133885	129286	84	44213	43060	76	1034	1164	9	1424	1392	14	4030	4036	29	476020	440070	84	1.23453
30396	31065	54	11317	12036	37	259	239	0	131	229	0	707	625	0	72110	71427	71	1.23453
238864	172932	95	88798	63882	91	2365	1891	22	2709	2128	29	6752	4987	41	671934	501131	97	1.23453
26102	23984	67	8314	6940	41	325	209	0	498	418	0	712	668	0	78989	65309	77	1.23453
21323	24890	36	7347	8180	32	337	248	0	190	376	0	567	665	0	61746	61869	63	1.23453
33444	33404	66	9666	9871	36	344	390	0	382	438	0	966	1036	4	109711	110756	68	1.23553
78582	77991	88	20710	20876	49	398	525	0	896	821	0	1926	1652	21	222862	217611	77	1.23553
103061	93765	77	48953	44257	75	1003	832	0	873	695	0	2035	1719	21	266441	233859	81	1.23752
32524	32493	64	8204	8393	34	199	165	0	403	427	0	682	669	0	83212	85492	69	1.23952
49138	50525	65	13207	12913	40	352	289	0	256	231	0	897	795	0	113824	105683	78	1.24451
36944	37894	71	13503	13715	39	74	129	0	333	368	0	549	510	0	80285	79742	69	1.24551
91407	92737	75	47068	46495	72	311	427	0	727	685	0	2289	2143	22	241823	230209	80	1.24551
81950	83458	73	26640	26867	59	883	990	0	897	946	0	2137	2136	20	292209	287375	78	1.24651
28951	29828	55	12106	12432	38	108	347	0	269	252	0	623	635	0	63526	64008	65	1.24651
101341	100868	74	27140	27284	55	890	954	0	1338	1213	10	3334	3389	26	368151	363834	79	1.24651
33634	36069	53	12046	12501	38	498	410	0	369	259	0	754	833	0	91421	90337	68	1.2475
122507	119412	76	52089	50373	75	1440	1178	12	1866	1552	17	4471	4066	33	537631	514701	82	1.2475
28907	27880	63	6915	6981	32	394	325	0	467	285	0	421	446	0	69055	70951	62	1.2485
25900	24935	59	12139	12308	38	233	201	0	168	213	0	673	639	0	68578	65749	68	1.2485
70840	65345	74	40399	36599	72	853	931	0	351	489	0	1506	1374	14	179693	163699	80	1.2495
214359	161067	102	97732	75559	92	2030	1590	19	1719	1320	17	4512	3458	35	498977	375442	94	1.2495
219363	173082	96	157069	117840	92	3347	2505	30	3415	2867	30	8989	6739	47	1.02338e+06	787971	99	1.2505
161464	139385	85	70266	61136	82	1790	1472	19	2310	1894	22	4917	4482	33	542583	476194	88	1.2505
32886	32678	61	10155	10740	35	300	335	0	353	488	0	924	968	0	102955	108634	70	1.2505
182248	155862	87	90617	78698	85	2070	1790	20	2707	2171	27	5857	5070	38	681718	566233	91	1.2515
29881	31025	62	9495	9575	36	194	285	0	293	355	0	568	554	0	69788	73512	69	1.2515
180378	150579	90	86024	72206	85	1604	1354	17	1946	1701	20	5411	4531	36	609767	509336	95	1.2515
217645	166413	97	83046	63635	90	2473	1785	25	2005	1451	22	4949	3877	36	550151	417165	108	1.2515
24145	26690	44	9984	10340	36	79	126	0	70	189	0	700	650	0	75308	75611	66	1.2525
33343	35398	52	15374	15916	41	44	116	0	579	522	0	641	761	0	87252	85899	67	1.2525
43540	44740	63	15325	15457	41	286	381	0	335	320	0	729	921	0	86026	84873	69	1.2525
34361	34092	65	14884	14925	42	290	263	0	332	329	0	862	857	0	107738	108952	68	1.2525
32678	33175	65	11737	11916	38	300	400	0	387	222	0	745	787	0	74547	73679	68	1.25349
188657	159271	105	86827	75541	88	1623	1410	14	2357	2102	23	4762	4272	33	537192	461393	92	1.25349
47856	48355	71	19034	19358	46	482	469	0	535	451	0	1024	1124	7	113103	110195	73	1.25349
245239	180778	98	98668	73096	95	1921	1377	14	2776	1848	28	6437	4775	41	706961	540004	102	1.25449
144165	126686	85	65754	58232	80	1503	1280	11	1572	1474	15	4650	4072	34	558295	501994	86	1.25449
34867	34960	68	13153	13580	39	139	221	0	399	325	0	656	640	0	66240	66572	68	1.25549
63526	64781	70	20250	20069	47	540	600	0	664	581	0	1360	1468	15	160433	163538	72	1.25549
47552	47544	62	18952	19128	45	490	660	0	283	282	0	846	937	0	112943	112363	73	1.25649
106957	106917	74	29417	29063	71	1002	941	0	1445	1391	12	3730	3698	28	431971	413227	79	1.25848
139422	135677	79	33551	33177	74	1196	1211	11	1985	1881	17	4170	4051	30	471653	445528	83	1.25948
110811	109172	77	31334	31141	73	999	969	0	1367	1441	15	3609	3406	28	414792	399559	82	1.26048
48580	48419	70	24850	24220	68	329	365	0	435	428	0	1047	987	0	119421	112094	84	1.26048
51610	55079	50	18096	18102	45	210	154	0	494	508	0	912	938	0	124856	123052	76	1.26048
175823	153213	87	78437	70904	81	1977	1614	20	1890	1991	20	4558	4034	33	536347	479653	90	1.26048
59887	64052	67	18798	19186	44	762	846	0	683	693	0	1273	1193	11	139851	137863	75	1.26148
93681	94212	74	25945	25930	53	694	726	0	774	748	0	1999	1947	19	218059	208133	76	1.26148
92146	91948	76	37233	35428	71	743	595	0	811	831	0	2412	2204	23	253746	242895	77	1.26148
55182	58567	49	21212	21999	46	359	369	0	429	424	0	1137	1169	9	142925	149895	70	1.26148
331335	241232	113	156737	116332	111	4815	3874	34	5296	3899	37	11771	9324	49	1.04858e+06	982229	122	1.26148
160120	133069	93	65482	55520	83	1531	1247	11	1848	1562	16	3353	2558	30	358615	297051	87	1.26248
27837	28116	55	9790	10098	36	143	193	0	235	232	0	403	394	0	65115	67313	67	1.26347
39395	38635	67	13259	13431	40	356	415	0	238	473	0	905	975	0	110944	109416	71	1.26547
138177	134556	79	47252	45903	75	1776	1717	18	1423	1285	14	3623	3369	28	391242	371539	81	1.26747
102831	102339	79	26329	26402	55	828	789	0	1120	991	0	2845	2762	25	332664	321632	80	1.26747
30574	31649	49	8151	8462	34	193	203	0	209	277	0	722	890	0	81090	78407	68	1.26747
136857	120470	83	50183	44359	80	1486	1390	15	1783	1449	17	4165	3686	31	455284	402600	88	1.26846
27776	28471	53	8220	8723	33	343	266	0	180	179	0	680	599	0	78392	76540	69	1.26846
285435	195950	100	123917	85088	99	2735	1961	25	3116	2320	31	7107	4967	45	779969	549316	106	1.26946
51026	53898	60	13623	14321	38	449	493	0	452	497	0	1534	1454	15	182761	183112	74	1.26946
53551	56523	57	19508	20311	44	299	425	0	537	537	0	1205	1381	12	154087	152874	70	1.26946
146584	132886	91	57377	52399	78	1546	1285	14	1818	1743	19	4370	4174	31	503757	454797	86	1.27146
238462	181341	93	78394	58417	92	2801	2106	25	3064	2266	28	7401	5694	42	878468	659329	100	1.27146
25243	24298	62	13454	13858	39	370	280	0	369	469	0	728	777	0	74098	74372	65	1.27246
140519	127620	85	60098	54493	79	1235	995	0	1808	1760	17	3892	3431	31	489049	443300	88	1.27246
94886	95324	72	23320	23437	50	651	685	0	780	811	0	1790	1828	18	219666	209426	80	1.27246
75677	77388	70	30775	30800	69	709	650	0	608	421	0	1655	1660	17	187318	179661	76	1.27345
102527	100981	77	34349	33694	73	1053	859	0	915	824	0	2181	2143	20	244793	233899	80	1.27445
65386	64631	83	21228	21544	50	582	677	0	452	476	0	1321	1448	13	158428	157279	75	1.27445
82936	82586	72	26393	26651	61	845	917	0	605	687	0	2039	2092	20	231759	226396	79	1.27445
104995	104071	74	36629	36282	73	1286	1209	9	1216	1053	6	3147	3069	25	373667	362381	80	1.27545
108989	95291	82	45583	40171	77	1209	1103	8	919	798	0	1999	1854	20	234953	210045	83	1.27645
34409	33625	68	9368	9076	37	144	262	0	171	212	0	612	653	0	75554	74232	80	1.27645
102944	100549	87	37494	36719	72	1053	1020	4	1086	1108	6	2956	2899	26	360514	348529	80	1.27745
38674	37301	80	9922	10100	36	433	385	0	257	404	0	1032	937	0	106155	103042	70	1.27844
18867	17873	61	11425	11623	38	162	224	0	280	274	0	430	405	0	63142	64761	62	1.27944
156192	146412	85	53915	51926	77	1984	1762	20	1858	1595	19	4967	4435	34	501446	478440	86	1.27944
106148	107858	76	34064	34165	72	930	846	0	1191	1367	11	3704	3485	29	432403	415010	79	1.28044
56462	55790	74	14144	14350	40	422	366	0	551	637	0	1355	1466	14	148406	143234	72	1.28044
56623	56139	69	26276	26349	65	520	603	0	419	450	0	1047	1188	10	131012	126377	73	1.28144
242203	183165	101	125087	95118	96	2474	1914	25	3536	2539	33	7273	5446	42	849032	652444	102	1.28144
56984	57997	64	17514	18190	41	614	672	0	622	548	0	1517	1377	15	175540	175912	73	1.28244
25280	25864	52	9180	9389	35	235	236	0	66	152	0	537	644	0	57321	59520	62	1.28343
35415	32483	81	15070	15221	41	268	232	0	455	334	0	713	718	0	79812	78436	69	1.28343
35274	34483	69	9458	9654	35	116	203	0	189	234	0	605	573	0	83162	79549	71	1.28443
34519	35789	54	12950	13147	38	355	273	0	194	203	0	629	504	0	96007	94674	67	1.28543
25044	27078	41	7650	7817	33	230	184	0	199	258	0	597	564	0	73797	71467	68	1.28743
110166	108003	77	36186	35570	73	1269	1137	8	1090	1080	9	3277	3305	25	406429	397967	79	1.28842
138110	119411	83	57842	50544	81	1129	1101	9	1091	1138	9	2997	2455	28	311888	271746	85	1.28942
122748	114538	79	59129	53630	78	1102	1231	9	1309	1286	12	3103	2929	27	343332	307441	84	1.29042
80461	80277	81	24408	24370	54	746	792	0	905	851	0	1750	1666	18	197165	191281	76	1.29242
132787	119163	84	55063	49269	78	1106	987	0	1281	1242	11	3525	3178	30	388743	342659	85	1.29242
62945	62891	68	17738	17996	43	600	507	0	580	577	0	1326	1371	13	169413	163061	75	1.29341
125978	112010	87	54254	48185	78	1137	1023	4	1131	1083	7	3051	2637	27	326429	294055	86	1.29341
102386	104345	73	46705	43935	76	991	917	0	1319	1150	9	2891	2781	25	363247	343498	78	1.29341
192287	143890	90	83676	62301	89	1771	1251	15	2039	1575	20	4380	3113	38	475304	342779	92	1.29341
29063	31544	55	8182	8887	33	460	463	0	263	241	0	605	590	0	83546	83719	67	1.29441
59633	59791	68	11995	11944	39	144	242	0	474	603	0	897	996	0	127979	127415	73	1.29541
74993	73554	73	18628	18377	48	590	535	0	659	609	0	1426	1491	14	154089	152051	75	1.29641
154233	137049	89	57672	50252	79	1496	1194	10	1747	1574	18	4207	3963	31	470528	427061	87	1.29641
119124	117653	76	46981	46324	73	1175	1104	8	1327	1202	9	3069	3004	26	349449	340201	79	1.29641
31828	32487	56	15489	15534	43	376	346	0	447	495	0	948	905	0	123895	117782	79	1.29641
50256	52976	67	11601	12266	37	336	369	0	326	292	0	875	914	0	116133	124895	68	1.29641
102119	100549	74	28272	27809	68	1283	1156	9	808	888	0	2792	2840	25	334779	322260	79	1.29741
20704	21971	42	9861	10056	37	172	150	0	327	170	0	492	456	0	59216	63320	62	1.29741
32665	33387	66	12984	13048	40	447	349	0	281	313	0	881	705	0	84495	81702	70	1.29741
[truncated: 7,612 more rows]
